# Supplementary material for: Effect of sequence depth and length in long-read assembly of the maize inbred NC358
Source: Nat Commun. 2020 May 8;11:2288. doi: 10.1038/s41467-020-16037-7 (PMC7211024; doi:10.1038/s41467-020-16037-7)
Supplement: Supplementary file 4 — Source Data [file 41467_2020_16037_MOESM4_ESM.zip › Source Data/Fig. 2B, Suppl. Fig. 7, 9-11/NC358_21k_20x_pseudomolecules_v1.fasta.mod.out.len]

8487
55
108
63
80
74
685
5568
215
41
61
52
121
93
2101
369
605
146
631
216
50
322
658
188
1398
2078
104
1331
477
1391
1910
7484
199
178
4999
8927
100
205
34
56
4750
3497
5667
5332
59
69
56
453
252
351
126
124
141
56
4842
6805
5469
1393
100
151
402
68
399
630
1049
91
925
37
771
125
96
465
114
1240
430
76
297
860
1046
5613
82
1746
124
432
1286
3261
5438
5370
1399
102
155
1049
630
103
1068
91
932
775
133
106
107
608
115
1279
429
76
298
861
1058
82
5507
83
1749
123
436
1288
3268
3776
105
489
78
323
517
1346
1193
2969
3805
273
7519
1971
367
149
45
45
249
617
85
124
76
66
14
589
2181
1410
640
128
81
87
129
42
1121
552
147
100
262
3757
10038
411
90
2357
208
451
543
87
12274
636
203
251
99
172
1951
876
6305
145
9339
1338
262
110
3777
109
58
780
746
128
107
263
1515
1945
11131
1479
525
554
1010
518
130
105
201
318
78
198
74
706
53
6098
10639
3332
1943
8929
407
9007
6499
510
734
14847
5533
1426
595
8243
354
504
1306
3303
2458
286
680
567
1137
5997
2168
459
57
298
600
280
1585
2730
2248
650
162
416
126
2252
65
484
7564
6577
477
271
565
4622
214
857
198
349
710
208
168
1467
57
191
582
102
397
167
52
900
198
152
3971
9750
203
712
261
168
1406
139
838
352
1282
6533
7309
850
79
602
2259
3200
1560
7304
845
74
596
2256
3194
1805
472
1021
55
3084
477
848
55
840
7925
5247
7580
5974
1604
9455
5865
734
1231
670
5080
323
43
329
43
3295
1218
70
1177
595
393
2337
902
1275
2448
8247
694
5445
11259
7932
755
69
1890
204
543
5477
477
204
538
1884
2500
3702
114
630
5330
6347
61
780
131
5148
134
198
997
1404
1285
245
496
8738
246
122
68
56
1001
6765
152
5169
984
5533
7281
3485
373
96
1536
7030
3478
373
75
4908
4136
1254
204
55
2931
535
324
1766
563
69
3956
662
1867
1189
11144
4483
614
6283
8790
121
636
4310
223
299
224
108
374
211
548
2504
6084
2598
376
1215
2320
245
101
148
914
8931
192
1547
126
242
762
1161
27
571
507
215
509
1420
104
2009
81
315
38
468
5097
267
305
31
193
1953
1067
67
511
204
1077
246
1159
6216
2749
1549
7869
2291
263
1895
1943
119
74
430
107
100
62
900
135
108
71
75
255
5807
1350
6345
6885
158
293
875
6386
4212
1429
789
13694
102
290
1850
8252
5988
992
5376
8787
2319
5066
6794
3923
1163
1869
237
3622
238
444
7182
8848
748
573
216
274
3970
1810
7407
1810
1846
3801
7496
130
2977
2002
1340
2209
4314
4315
1460
532
99
1882
235
8321
695
2485
8943
3034
1069
79
224
113
326
145
105
7562
997
1389
68
966
287
104
204
58
80
11
91
535
127
47
154
173
258
620
138
277
1302
134
721
91
1441
1155
5229
58
5347
1937
116
113
182
5256
7243
338
162
604
4283
214
62
329
603
78
630
711
786
220
865
89
287
218
1281
287
873
242
267
95
870
1164
4722
6944
4076
231
542
668
556
2042
5535
7342
8335
6469
413
2611
260
485
200
88
439
578
9508
1467
347
742
627
445
1136
59
440
383
238
191
53
49
212
100
898
676
1527
515
35
3199
491
358
450
8930
693
241
365
65
225
722
615
146
50
516
96
3702
379
650
1033
9072
8399
1065
70
4811
3112
3884
982
412
1471
222
845
2260
1816
1120
3256
6929
3222
616
8762
3988
6677
8924
2462
3187
69
2105
125
301
214
178
9256
1987
458
56
315
1235
61
73
279
135
66
3074
101
112
1170
503
503
1144
112
101
3109
209
104
282
486
373
619
6041
2829
3090
4878
1753
115
163
264
2564
188
270
7376
216
315
1169
110
98
2975
383
293
732
63
439
122
676
4937
1967
51
381
242
308
227
110
680
165
387
2751
89
66
195
637
45
256
91
139
458
411
1848
2964
7373
5215
798
217
6205
1195
428
110
2046
1492
644
695
51
3366
996
1101
665
7365
302
246
1536
9506
5900
2070
1284
1065
9376
3278
472
440
11
91
395
623
134
32
473
118
1826
174
499
875
125
112
585
422
476
6502
7394
2593
88
69
111
5170
589
1604
3007
417
169
143
117
224
1298
541
746
223
298
259
75
627
127
128
10121
7365
3390
467
95
928
308
3174
2113
571
2897
2050
3127
268
466
229
1479
428
41
11435
764
426
362
1103
702
308
9050
370
1344
136
9236
350
1158
111
101
2988
9348
120
211
119
377
280
166
435
39
61
290
70
126
112
1289
416
677
340
139
2129
502
3541
155
1269
545
350
274
11705
184
11703
3776
1518
342
5808
395
60
262
47
5303
4742
1176
1883
3652
1455
3025
730
79
1315
702
56
293
58
699
58
352
103
1231
3295
203
165
142
207
65
122
3108
46
4304
9393
4565
35
35
225
133
2075
1669
1193
6889
5130
455
7448
1930
2958
1691
231
920
6713
1272
1379
94
152
159
43
158
76
710
56
110
4849
7285
356
1400
710
314
61
49
943
3545
3186
7780
72
82
115
246
131
10998
9433
110
2482
305
477
552
54
276
1659
1113
118
5842
5691
294
79
2289
1559
690
770
8803
3331
1088
112
127
91
55
663
2027
69
577
2747
1191
90
57
154
106
210
118
1237
368
326
503
8143
1225
120
38
1199
170
134
120
105
400
75
222
10515
129
155
159
919
207
41
7456
539
4151
53
1046
1647
898
430
60
63
572
182
54
9443
93
119
2708
279
532
626
12019
1294
137
139
9411
8802
98
84
63
82
832
805
552
26
205
126
32
99
2253
1887
1290
913
877
2959
5833
3273
2035
2134
3932
9195
1134
842
117
467
322
207
209
518
122
33
162
129
121
214
133
267
225
3054
1475
835
179
111
8491
1608
107
93
200
138
54
1476
1382
9051
2972
1264
4252
277
1182
77
1768
1617
7076
7530
1934
92
182
193
7852
227
3720
1362
4840
1394
55
272
282
57
166
95
627
549
31
7552
11658
2770
1410
2376
385
368
198
198
1933
3093
70
115
157
79
114
70
399
91
52
102
746
7527
7821
217
363
1090
7377
305
51
143
2029
3447
513
404
80
142
87
111
54
51
101
50
310
188
373
1494
160
1162
80
98
575
553
433
184
972
196
250
553
481
505
643
491
505
124
38
188
76
118
180
231
1292
848
468
3700
1490
3638
229
217
3029
71
41
429
4557
4168
11467
49
515
11671
1088
75
7530
1936
183
542
1659
295
2887
7407
594
47
214
732
680
222
335
502
517
95
179
848
8922
2561
3314
75
248
76
107
154
101
433
275
215
8859
216
219
8729
422
375
136
61
72
136
57
105
322
187
6197
1860
153
614
286
9293
267
2125
416
96
50
209
2241
69
233
171
398
54
202
182
84
1154
1196
7261
312
484
10800
3208
278
811
43
112
55
76
78
146
29
936
5930
3247
393
8774
910
3168
850
8918
2640
333
120
198
4653
619
2088
9594
4174
5163
9347
7339
5748
1352
405
343
437
172
5125
3270
134
110
413
57
38
9467
69
646
54
66
117
1026
65
5143
2308
8151
703
5365
4579
8347
698
537
9377
4784
474
1400
107
198
838
255
206
2011
351
5396
151
9417
147
8813
568
183
132
132
133
166
141
3651
5049
77
211
119
439
1871
117
1563
1894
4688
350
350
6494
38
2518
527
2457
1005
67
229
3653
1975
5173
520
45
60
6154
64
117
50
74
1272
59
154
98
61
36
124
411
225
204
647
303
1760
9442
7145
7131
270
92
126
95
631
50
128
337
2211
758
326
199
623
429
534
829
605
273
7442
215
8155
693
5150
51
587
1576
5557
12545
436
279
1150
43
1426
97
718
124
665
268
241
681
303
3210
117
155
364
85
1253
55
1416
1181
118
27
75
39
360
85
1253
54
842
8223
244
1532
174
1499
9463
1939
121
216
726
1591
7021
87
115
76
70
538
428
3489
350
3658
1929
1513
3565
625
6684
3993
2787
7567
3676
11131
1281
5541
30
3510
4063
9334
1318
7495
1458
145
164
577
285
610
7099
4393
7339
175
117
1535
2731
2384
1040
1521
6894
5911
130
57
1962
3734
2320
4332
2026
794
586
2875
482
4891
3652
170
51
1975
124
475
2243
8853
2021
3608
496
1156
113
101
842
1847
71
195
707
63
640
229
367
621
123
702
97
1149
8680
575
62
94
277
92
548
147
5781
6076
4609
3685
35
2103
11984
3558
7782
9293
80
165
6556
3747
9470
2830
747
5990
62
121
777
147
94
2273
8893
6118
1625
416
5392
182
35
223
268
4115
182
35
224
268
1858
386
197
524
8879
3039
4538
335
2396
5028
1262
1808
401
480
3820
9066
1514
3708
1272
3668
1801
5681
2629
5321
1751
1050
1079
6236
1882
1262
1165
5644
532
1077
271
786
460
1886
248
211
536
1226
119
152
143
441
233
487
1138
113
101
3032
159
282
602
2580
99
126
614
625
4340
1321
1135
618
2034
64
4902
9153
1331
141
2558
8952
4099
2377
224
151
478
1255
282
457
330
65
263
13340
1832
8991
2334
510
362
8215
351
1422
5708
6824
3609
334
2478
2339
568
32
283
49
150
2319
1790
525
4532
11628
3017
143
159
3102
1568
11196
8775
6601
485
4302
52
736
62
7162
1066
55
2118
1065
55
831
1766
49
215
170
128
1465
1473
99
110
1169
322
8909
186
239
244
581
89
111
679
136
165
630
59
739
9358
165
47
72
1681
82
641
1250
9381
9334
1250
8079
697
500
1614
230
13759
386
64
177
114
108
951
1257
271
238
137
82
224
89
11629
1139
43
30
189
132
43
137
113
43
30
198
130
43
31
134
37
43
30
189
130
43
31
137
36
43
30
189
132
44
136
112
43
30
186
130
31
140
9245
259
1195
254
244
1335
8286
6450
6001
3185
3349
5180
1337
2393
150
158
200
129
133
83
51
2723
9314
6599
182
385
84
311
3493
69
905
32
283
153
782
84
343
881
283
306
139
128
67
7217
1324
122
150
37
683
738
2005
5039
216
246
2012
104
509
109
1269
4539
4813
7537
202
415
130
99
1068
461
3021
669
1284
1892
3298
3721
2660
681
544
8656
8346
1077
1457
5073
195
53
180
126
66
447
474
136
257
914
331
4268
5826
3820
54
3813
194
63
1234
458
46
102
174
74
754
161
558
148
1000
2425
1536
4081
1571
6067
121
146
368
1243
338
4252
180
1434
393
133
3612
360
1017
1188
6846
850
381
473
654
11103
4533
4756
395
3794
841
3868
6012
8607
681
1935
1200
36
202
106
3576
616
1432
86
1738
8862
3238
54
223
242
254
4597
255
862
8585
46
182
31
3366
4186
2130
8777
3621
3603
6875
5184
5779
83
401
1454
508
192
2248
254
86
5261
255
746
1254
301
209
113
166
3752
375
204
121
205
3683
5972
9695
1624
1171
93
5252
1675
814
3704
4271
3529
1508
7181
1211
6570
122
206
1235
181
179
6637
11467
2696
198
99
88
186
219
575
151
1354
294
287
61
191
2223
1970
4760
492
7846
5171
698
8341
4841
1640
403
742
124
325
209
231
112
151
60
114
475
185
84
301
129
93
663
122
137
141
172
2726
44
1448
391
8200
386
475
8961
58
140
73
3484
1854
375
415
33
122
73
88
111
64
87
105
90
80
3256
84
380
51
149
255
173
281
63
4485
1415
59
114
108
1438
80
11634
10771
66
99
33
186
5519
397
74
494
128
109
185
44
229
1106
208
162
54
608
129
171
552
221
221
624
80
3221
4218
1965
7511
4972
10354
665
6360
249
1322
8828
90
4660
339
6440
212
2984
3736
556
279
2454
568
639
278
1452
368
128
2806
1027
8854
4764
156
640
3349
2318
8911
140
700
8100
53
112
45
393
422
7542
244
5734
155
6174
6910
3005
8324
697
5063
6298
547
13524
157
612
97
5070
702
8177
1096
6102
339
169
140
125
160
221
931
63
65
80
627
221
210
71
1667
11444
9680
488
384
8188
388
1446
912
552
171
129
608
54
162
208
1105
229
44
185
109
128
494
74
372
186
33
117
110
118
59
1834
80
627
221
221
553
171
129
609
54
162
55
9658
3848
159
1106
229
44
185
109
128
494
74
397
186
2869
9339
870
33
117
111
117
59
3964
6274
7347
5313
7580
303
238
1440
69
2044
2867
224
90
1855
196
246
19
576
131
1781
758
109
67
66
59
371
3493
705
5551
160
3876
4783
219
113
92
77
90
1866
885
2420
1360
1812
10770
374
247
4365
542
95
4466
337
438
4188
304
596
520
275
9332
418
8268
253
311
291
139
54
179
623
221
221
550
171
129
609
54
162
208
1105
224
44
184
109
128
500
74
396
186
33
117
40
216
344
1211
1902
638
75
575
2913
105
946
67
81
118
61
4694
1312
1060
1638
246
4937
699
8187
1546
482
243
1910
988
51
33
116
110
117
59
1107
517
118
59
1824
279
238
271
291
139
54
39
215
351
68
63
79
389
611
962
149
22
110
117
249
626
221
219
552
171
129
607
54
162
208
1105
229
44
185
109
128
500
74
393
186
33
117
40
216
344
1211
963
154
22
110
117
58
358
796
64
110
61
66
66
66
308
8403
108
71
7371
58
50
62
99
6174
2346
8914
1790
211
5152
9497
3867
611
239
59
143
21
9396
3115
763
152
203
75
62
5159
1717
11473
245
939
149
1733
66
640
6987
152
1560
3387
9640
2472
323
200
189
73
2530
1848
151
1687
1792
114
151
405
438
3439
78
195
159
5321
7611
2147
1656
1933
197
130
152
999
97
188
480
194
2229
278
758
499
84
47
83
6944
451
1861
1228
256
253
190
1026
11711
4424
263
180
226
13353
1408
168
150
7727
204
43
60
191
96
55
38
135
3358
8893
8871
7725
8661
950
45
3216
3540
8847
4710
160
886
2140
151
160
141
102
322
130
9650
3875
98
199
592
1848
71
370
1165
1733
832
4877
302
492
2283
75
4366
3260
330
440
10706
8176
774
9295
1293
394
3372
635
6741
1058
136
53
56
112
195
906
5479
13882
141
224
173
1157
952
8752
1895
11547
2516
4179
733
8867
4271
2379
6484
1367
749
66
255
64
1439
893
143
147
495
1155
116
105
3026
124
279
278
162
153
12403
2726
101
112
1167
502
31
104
1300
9371
1727
100
103
181
487
119
678
101
105
151
9353
65
549
92
1259
1285
11551
179
123
269
71
5996
675
2961
718
307
170
3711
2554
9041
723
14290
273
2226
502
76
167
90
270
208
2129
5645
345
3662
304
250
770
612
426
2736
148
135
171
442
110
646
3668
3349
4724
221
657
205
89
665
815
131
4246
540
170
379
219
335
405
2048
7477
249
8345
533
174
148
55
24
496
1442
64
5328
86
3656
112
200
53
490
1169
113
101
1877
4620
345
6464
1194
226
55
548
914
8454
476
2355
9231
3657
2266
55
554
745
793
6031
6702
479
644
47
149
59
169
334
1378
201
59
176
50
193
1052
129
183
417
78
173
85
131
55
41
16
68
31
104
132
187
38
43
98
137
31
114
126
190
29
43
31
102
131
188
30
43
68
453
3814
1199
104
417
598
64
423
158
1320
564
333
290
57
34
170
878
6004
5806
278
270
9119
3078
6512
1264
3054
3896
817
301
458
5881
1666
81
498
202
161
780
5837
98
124
115
420
951
9103
321
353
612
50
497
736
428
113
101
2863
67
87
282
1942
7552
9422
197
116
2774
3754
2243
2575
1965
176
3007
1239
5069
6297
80
754
169
1262
1902
639
727
6923
3603
63
79
356
668
54
71
405
193
89
125
1421
834
140
125
131
8958
248
4110
6300
397
8848
663
410
95
208
926
396
5043
625
823
5517
4314
500
1716
727
137
271
224
396
499
100
13958
88
1666
413
2497
282
970
268
496
1162
114
102
3026
80
125
187
10558
8169
102
1216
681
97
242
202
88
1318
1190
821
1286
259
229
265
12279
8840
485
216
1618
687
4279
588
13
7082
703
1205
3436
61
986
1505
5900
689
1298
4024
131
4024
721
1640
233
231
2812
564
231
7912
8924
80
81
705
5462
283
160
742
1271
534
210
273
61
229
367
622
124
538
95
834
6630
1395
161
710
323
102
86
135
54
870
52
51
110
460
645
418
216
56
1591
714
322
102
86
134
54
229
641
6794
8235
3767
2668
376
13508
1294
1918
285
183
130
1456
4028
1911
285
229
883
81
249
220
305
47
747
96
390
415
794
119
357
1282
400
98
2384
520
62
525
2916
291
341
209
113
162
1048
77
112
625
172
3371
1279
356
103
346
1654
311
1058
761
3897
465
99
77
189
961
3553
225
218
8086
8890
46
709
51
9418
53
3564
234
113
30
69
118
108
121
32
5267
2253
539
6185
12456
148
95
740
124
626
369
230
683
719
3424
4077
4034
866
36
173
132
3388
415
2108
135
1354
159
76
332
1392
4003
3047
8819
1923
7639
84
89
49
132
491
69
8992
680
903
88
592
45
1623
191
13510
501
236
728
1518
428
669
5449
1815
3152
757
253
216
693
592
93
990
5837
99
329
716
117
159
1379
1320
5701
7454
7249
4949
1643
877
3862
8355
69
1650
2499
1289
1241
1307
51
119
184
9029
2938
5637
1824
171
6686
190
309
895
2163
1755
5210
1284
1855
3273
225
65
1037
2327
152
4319
1856
3799
78
412
141
1427
3763
83
233
8887
3416
1330
182
8939
1451
94
752
8800
634
83
130
251
268
76
100
470
197
179
9489
130
167
188
33
574
403
54
9493
3495
34
273
122
1845
1017
513
851
1159
2157
694
89
475
312
104
552
58
159
60
127
119
29
189
184
299
555
113
168
133
60
183
61
192
253
1223
487
915
1250
254
1513
158
197
792
1369
227
276
132
1283
43
541
116
100
1270
341
122
118
230
1177
263
454
242
300
1298
7195
13323
96
7767
185
231
3988
239
1231
328
322
244
932
528
755
1654
8889
165
388
2490
141
121
82
4424
5660
691
5068
9321
91
134
214
35
71
112
9079
9188
915
49
636
8773
749
9282
2596
45
63
999
6209
2747
1549
3719
1785
442
776
95
4218
125
171
41
338
1652
4196
710
328
642
685
115
61
120
154
104
594
99
565
43
7344
5833
1904
675
8391
2166
312
1128
9062
4885
4237
4659
337
352
6614
9017
1866
6180
1317
78
163
219
15
124
1386
107
194
81
696
128
1738
565
12202
9392
1532
148
6945
2621
893
190
87
242
5425
87
242
1423
1613
3233
2401
2518
140
609
3477
61
182
4872
59
270
503
85
804
33
981
115
130
163
87
131
803
8668
188
52
219
1126
82
501
322
267
984
2687
1829
8972
4787
505
105
314
5851
1946
4635
794
1211
1135
1206
227
162
131
103
119
160
172
155
1737
12287
303
7799
9754
4018
2131
104
463
1146
114
106
60
447
508
1240
550
979
6825
4777
7013
1826
138
1547
67
1841
1659
465
413
1704
2518
651
801
794
33
2374
4650
1091
3174
95
160
163
224
133
8882
82
329
219
82
51
8034
4912
819
5251
1328
195
7276
961
13828
5314
688
9597
3910
133
84
6991
5238
883
94
57
19
70
24
360
36
154
552
100
162
6269
13750
3108
491
5044
2309
8747
6662
8925
87
104
254
8835
64
223
159
74
149
4289
540
722
1703
414
213
148
40
804
95
691
1214
120
9286
1387
1068
3177
580
768
8252
624
1444
10541
339
611
428
527
3727
3031
1217
451
109
99
260
1807
1619
282
12556
153
210
5518
229
8936
145
58
155
87
129
108
496
3021
98
113
1169
479
110
159
1825
8897
4537
4462
4653
521
5968
524
475
3177
3061
4806
3919
289
87
127
412
112
2558
8079
1272
6953
810
162
63
23
1134
1933
105
142
541
98
498
10594
1787
2843
2468
50
505
710
4779
71
304
359
64
159
131
763
2954
61
975
1961
159
131
764
2954
61
976
7426
4314
463
84
171
153
1441
2061
69
1224
152
858
84
308
879
1858
247
360
707
5466
345
1383
8830
144
632
162
9533
8930
3224
115
51
1155
8938
6127
108
41
1310
1641
5645
2778
642
271
5948
50
1412
248
198
2053
37
6609
352
4730
356
259
2896
8853
702
125
4092
169
1033
8370
4074
175
157
154
72
287
2957
1082
5322
8809
3493
28
1932
91
614
190
354
880
6318
978
372
589
85
799
393
217
505
336
93
203
15
133
1445
515
941
909
1251
271
1247
1103
1026
11558
413
2204
316
312
2932
1876
2564
4576
608
61
315
208
373
1884
4289
5581
6094
1164
9441
182
10392
2782
4073
2628
1117
5499
1613
323
147
552
1921
425
93
7551
1064
46
747
768
1445
688
90
1199
210
222
9213
14534
542
193
404
65
160
113
8403
594
438
150
122
179
5610
150
122
179
1978
719
441
3327
90
9064
159
303
418
692
201
234
1664
13871
191
157
1191
98
63
44
724
3821
65
476
731
78
692
80
81
161
534
828
245
211
231
112
114
383
1570
783
108
1018
106
386
419
1770
231
137
98
41
34
273
310
131
531
179
1428
109
568
542
989
273
15
2812
1648
2449
95
694
124
649
46
386
222
680
691
4399
5095
8924
1976
4709
351
6460
602
238
503
1172
618
415
159
357
13
80
39
334
404
1847
3258
558
548
308
478
2812
906
189
562
565
566
8835
2745
37
374
756
4743
9696
3883
11128
2034
4456
559
3462
52
102
62
956
106
246
902
59
999
625
386
452
1316
101
1064
3704
102
5270
3955
472
83
71
218
100
85
599
72
94
1041
292
225
78
844
72
157
807
360
53
76
147
90
67
9421
7417
1919
5628
98
269
85
6346
4208
1153
2307
4382
279
1762
302
63
240
336
85
68
49
157
104
380
204
398
185
144
2451
1684
10037
799
184
180
1291
9361
102
161
59
133
229
281
86
9373
90
41
97
7071
3262
1037
2383
884
85
177
8374
531
9328
7938
11784
632
875
221
1653
1290
3235
103
37
42
1120
295
236
6153
66
1360
182
1058
137
95
406
1627
38
858
1043
254
738
125
820
935
404
163
61
594
4008
1418
4611
642
622
13529
3120
7141
204
95
565
114
1702
713
3660
135
49
3985
170
179
172
550
400
351
8930
1682
192
808
518
2122
116
967
39
8490
14702
3287
3109
5035
63
418
116
2119
153
571
5348
4189
12487
6850
1855
6223
6997
107
576
423
7282
2089
1738
2046
6279
12543
124
136
193
103
901
305
7154
8781
534
1421
210
775
4816
206
35
2623
9523
1503
2468
3077
763
60
599
534
261
982
2543
7834
3115
3351
263
174
761
1412
2825
8439
71
5822
3582
1837
179
109
1700
1994
177
203
8830
5741
339
118
3335
1747
5554
7788
1526
5560
2039
13942
7322
3292
408
264
4293
1610
9001
172
72
199
150
270
292
28
44
42
9770
567
656
938
3073
2126
5640
9103
4527
4040
1429
435
382
941
7486
1929
138
429
6059
854
77
1096
175
339
74
113
60
269
2090
55
859
175
340
75
116
2863
732
145
6174
491
1169
111
99
2656
413
162
278
179
264
860
86
9322
534
3823
117
378
287
897
1433
6119
5031
134
552
464
189
257
251
58
8769
42
776
2793
1511
9632
3005
7899
825
3326
2031
606
641
63
5397
511
553
9245
1865
1124
1951
113
4083
1237
1370
829
48
777
103
4114
3132
2626
9552
6758
480
4378
6482
356
3378
2837
435
5453
8888
674
179
8887
779
9445
188
128
62
73
222
48
23
2876
9413
1711
2937
5771
4090
769
69
76
3434
5112
3681
188
90
3541
458
1867
162
64
254
483
192
824
9059
1334
138
3624
10074
917
236
2533
3236
338
7028
108
4795
155
130
265
1051
5490
1170
3665
161
595
2680
4346
3156
10227
1159
2610
3141
10229
8852
4656
934
2473
105
66
119
328
2428
2475
932
1914
4876
661
6347
4359
658
927
338
89
2210
69
296
49
171
359
414
53
68
55
3285
197
113
446
1045
308
1712
1173
57
521
106
5607
56
515
238
398
220
336
627
146
709
97
3577
360
7346
74
491
120
2534
2500
6814
5121
578
115
1665
99
102
1542
829
4447
78
124
602
738
227
65
399
236
517
2975
188
205
144
1226
1813
282
533
189
5400
283
536
190
304
318
410
519
11471
480
477
3620
776
8912
1924
392
155
166
132
540
1583
1264
190
250
243
1802
201
429
1858
216
53
55
507
305
2830
53
217
618
100
93
112
98
135
55
123
2337
103
172
83
45
45
1232
235
86
73
179
426
9207
333
3278
6475
1878
3148
743
4680
55
409
3117
412
1856
633
876
86
119
320
202
679
128
247
1432
60
123
49
644
79
420
148
52
864
120
319
190
683
195
221
1396
2256
9467
4370
901
5315
2630
2326
2180
3456
980
8085
6025
633
2545
120
203
1168
85
803
223
126
12595
73
213
67
83
133
60
725
1609
1326
11716
2989
743
107
148
211
95
64
176
88
255
3631
8784
4497
4582
346
6550
160
5272
99
181
9134
117
76
46
617
1484
3885
9753
37
3996
4892
7429
176
2854
2162
7393
7256
98
1205
160
85
76
5276
204
393
50
332
8396
4646
5070
7332
1485
2933
9401
6227
2617
456
128
121
197
48
70
71
113
197
2189
177
57
8707
421
813
204
129
8684
9911
399
295
1671
1585
650
499
96
1181
438
89
741
657
136
810
94
8790
7419
666
4239
224
87
130
96
119
576
137
617
369
224
685
515
65
9698
114
544
8216
593
575
9377
262
1670
1092
135
268
46
1227
120
124
8863
5176
1051
116
388
232
6463
358
4667
532
71
103
39
142
94
8881
466
203
165
482
440
136
403
56
493
652
1088
200
3989
124
7065
11719
663
8373
149
107
89
177
1269
931
9047
6329
8702
4405
1123
5817
7038
120
11886
1532
81
134
137
79
189
1549
57
1799
272
8197
2457
5312
838
719
6839
392
223
127
1387
111
1536
849
89
520
62
11727
6092
9468
803
164
4781
1338
2746
473
2603
1085
19
125
32
78
59
54
96
69
9417
98
92
110
63
139
233
221
9081
12206
118
627
257
94
199
386
364
369
5392
1656
79
1673
2980
4670
341
6633
1321
775
445
4944
3575
413
109
2206
3156
53
86
1459
7556
3417
2912
9264
623
1800
5946
105
576
3225
9334
3785
4677
351
352
6466
41
2093
174
3488
2398
7941
130
477
133
184
235
2192
4759
300
1045
2792
2161
1062
12556
1088
5994
576
2346
188
1188
2110
3848
6968
190
229
585
389
2737
168
173
809
6691
346
4792
1359
200
1882
679
2561
8835
7528
4724
98
123
4736
717
838
6824
102
43
101
2126
453
8847
1847
2110
555
641
224
306
646
93
556
95
1504
78
4470
10715
2821
685
1585
762
124
991
12595
4255
4571
1123
112
167
140
2986
3013
2549
723
341
75
116
4342
408
64
600
4598
2621
7824
518
196
2227
1334
1861
274
818
59
242
367
2762
144
497
58
350
62
97
717
305
62
242
323
158
2102
378
401
336
493
648
1224
198
804
379
230
120
6372
136
999
64
139
68
671
92
189
379
339
79
60
382
15312
1221
3436
102
75
227
48
4774
128
692
9029
35
40
2616
40
1617
85
1202
100
3162
4235
1801
394
8891
3528
734
588
5220
312
1162
5517
1949
511
429
840
1412
9674
3981
5441
3559
742
587
5250
314
1170
5544
1960
64
517
432
846
1419
14253
344
76
208
327
58
1112
1665
5901
6698
434
4723
3577
98
97
110
1142
504
172
109
98
11667
40
130
79
786
584
5721
941
2292
2369
6029
2512
85
5590
976
1120
619
2866
102
99
135
966
7803
1048
7416
11922
158
3777
846
280
2348
230
110
25
67
119
104
78
6603
248
964
417
1079
203
849
595
233
357
2032
2385
1219
6746
2128
811
5526
761
871
1873
2593
210
30
5813
69
8865
259
52
161
390
1482
76
656
667
114
69
119
1708
147
202
91
161
881
151
120
166
55
132
87
90
286
3385
1918
6415
6061
34
76
145
341
9236
9317
3451
177
72
35
205
114
93
13067
8948
560
2374
9901
1079
2662
3946
9398
2800
9417
318
894
6163
2006
177
106
133
73
408
361
209
9454
72
493
655
1085
200
3970
150
32
178
97
66
1782
977
488
1172
112
101
1161
3566
2126
5262
208
401
6143
1812
114
2533
285
1030
359
102
6996
2548
1550
112
829
666
686
132
299
954
7038
2304
5096
1666
1563
574
1032
808
212
256
384
275
95
508
685
403
141
3983
1356
1451
1640
2511
63
158
457
760
1072
1806
4485
297
4786
268
819
9006
2599
5620
41
102
107
69
30
111
1765
229
1273
201
45
46
1228
11055
9016
1041
101
80
879
11832
250
8971
599
130
132
180
101
3167
1530
9204
84
1257
6088
907
5477
64
669
532
41
78
43
373
3694
1654
8929
2019
230
110
30
69
127
108
102
42
7783
9224
212
798
212
409
933
8007
7738
237
102
9367
169
156
106
182
1208
32
182
1212
32
180
1205
670
142
254
156
927
30
550
8122
2048
1781
8275
3762
3945
1185
30
11319
274
9391
8788
1031
144
165
149
116
59
501
9611
3849
173
134
3194
1279
1696
511
1032
321
696
1646
1483
6589
1233
920
254
53
2302
230
110
36
69
122
106
81
3166
3421
928
2941
1463
75
101
201
3608
1393
1292
898
2501
73
215
4959
8604
497
2185
2278
1349
4019
1984
3589
198
116
93
82
113
469
1354
6990
3701
107
641
410
11207
5220
12245
306
587
12670
2268
968
127
1383
1076
2735
7545
3012
7453
6500
7267
133
8763
586
210
1721
9606
4505
53
280
99
69
589
315
454
1754
589
368
697
112
59
671
534
8196
8169
7357
151
709
405
784
42
119
732
244
2280
230
217
5415
8125
8137
7327
148
692
403
775
116
847
239
47
2296
229
218
5847
712
42
107
84
915
1398
42
2443
147
716
3157
154
125
791
472
446
548
90
3890
8639
91
84
2496
50
66
215
147
1259
49
50
53
52
141
105
37
251
4938
790
379
844
8996
1963
70
8505
3161
2014
811
3236
4024
4834
178
1979
5386
1038
7360
1794
4473
8857
201
331
6719
757
112
1482
1204
1658
54
796
54
3036
54
2751
524
362
442
2006
192
243
1245
5573
8814
1584
426
118
161
3795
11528
3384
4735
7370
638
172
202
446
151
395
844
119
64
3083
9180
2846
105
10592
965
268
2291
228
211
6675
271
935
647
118
930
4164
15908
2031
497
914
334
221
188
106
81
212
712
334
67
461
102
133
60
2880
2306
4437
1730
9545
2427
3337
9766
7507
3013
7786
2112
5553
228
1485
7521
2516
4986
1154
1474
3982
764
365
1925
5169
3824
351
4314
4674
1944
163
174
1689
3142
666
3425
3748
10465
1006
2662
2684
4203
1390
2294
1174
1660
1711
2869
8926
97
405
4946
976
288
59
83
5366
9089
2849
950
317
1354
65
500
240
9340
52
35
4672
1860
289
7031
68
1575
1304
7624
1308
7303
527
13900
856
1189
5547
15470
1266
10193
10223
626
3580
1000
8154
129
4002
11522
1917
3595
319
2537
2503
4507
8633
311
167
77
60
1142
3686
9373
7860
89
276
101
144
580
9292
879
1507
7256
2855
6416
1115
394
436
685
339
294
761
1200
178
466
104
47
3793
4925
446
80
322
1417
2970
31
282
152
843
89
203
896
303
135
268
65
164
109
174
813
384
827
133
80
173
118
173
62
206
2923
1621
152
225
402
69
172
153
80
628
115
211
226
116
114
228
72
1209
123
197
1852
327
147
1510
107
125
1317
307
209
1388
297
1591
8817
4116
1084
8244
699
5409
11658
3877
518
396
868
258
4202
2064
1593
8066
1879
140
9967
549
449
8234
474
1482
820
1305
649
5832
553
232
105
428
74
1025
158
1579
57
198
423
657
86
91
187
168
51
553
300
36
427
77
392
659
202
32
192
1391
3005
363
8711
2616
1365
98
130
483
1483
1240
179
4903
634
1587
786
557
102
1448
5797
15361
471
6366
15334
473
6720
108
9460
1828
354
662
108
408
12858
422
6682
617
2152
1162
100
3501
9271
10190
3262
8240
9776
775
1434
828
857
433
180
522
1933
1634
7324
594
195
8813
575
297
571
4488
4381
377
8900
581
90
567
1876
164
715
211
224
2497
1105
51
550
501
1166
109
98
2989
403
123
280
113
73
11675
154
48
34
449
290
129
67
96
100
887
89
234
614
205
156
415
196
205
6744
3921
9648
831
3833
171
4296
6817
249
5291
1223
3842
6455
5060
607
115
72
39
295
191
300
3148
417
5868
5076
608
115
72
39
296
193
301
3166
426
194
636
1649
118
443
3610
360
51
76
1023
1945
8909
443
469
907
177
3206
6065
3465
1230
129
4873
5356
1879
4777
5601
8757
48
166
9450
2027
155
204
1547
616
621
63
104
43
192
97
241
330
2671
139
2315
8766
1397
54
81
194
295
375
137
92
28
81
425
198
372
408
40
79
1711
3421
282
3011
5273
714
8633
1189
131
810
633
1377
135
15
470
127
1637
512
88
1555
6734
9492
2213
1017
225
321
459
7185
539
675
79
352
4989
7249
1844
1952
232
658
1677
59
80
1413
4634
1321
2121
215
252
71
541
73
102
95
518
146
620
361
227
402
248
520
57
116
209
11705
242
192
420
343
5601
707
4383
842
7836
1887
233
13705
3366
7633
531
534
7998
9473
242
916
1017
1321
14658
3027
3186
445
440
635
81
675
469
182
556
3640
8823
1249
6311
7778
2449
1727
4603
53
815
250
95
1012
175
97
231
228
88
1116
68
84
134
84
79
344
658
2455
2313
8885
1380
402
211
450
1426
61
65
73
164
820
131
4231
173
1717
8043
132
5050
114
287
69
2436
8949
198
247
53
1428
6221
10675
702
2514
97
559
138
807
4341
4234
4687
131
100
93
6112
4846
1596
3210
1905
11125
3095
174
47
324
258
671
161
1085
6468
197
377
314
12
1773
8748
8375
8861
5330
2784
317
2495
152
46
105
80
76
62
627
159
56
277
945
4015
250
5560
1190
5064
280
8077
9362
152
7377
112
104
175
413
254
170
5413
2850
4434
7802
153
1716
4981
491
1321
1373
1352
184
53
182
51
749
1003
660
7322
215
127
143
575
9256
287
259
74
5533
8908
2493
298
488
628
1832
168
8050
507
4333
180
67
184
61
12839
6072
591
422
81
1403
73
138
160
8924
6463
2459
1221
10578
36
2099
13739
6050
530
276
285
49
185
4287
7280
4890
230
169
85
201
261
184
178
219
2309
1603
222
178
81
245
91
65
59
44
120
4674
352
6642
116
126
178
31
42
30
125
242
39
1647
285
585
1795
1267
1073
6535
5908
9343
6594
186
633
404
760
1220
7903
670
71
634
2257
244
8451
484
497
241
413
1604
1220
1273
189
35
640
582
123
251
416
55
163
172
166
182
807
222
436
631
3851
1850
2145
587
7009
1520
119
54
4258
7713
4228
430
1219
8669
4890
113
159
102
243
68
577
219
73
1951
7515
100
97
232
9226
1684
1330
417
1336
2238
64
1567
164
348
8119
179
929
49
4457
522
421
2865
209
101
136
465
420
2166
4765
427
228
6658
6008
15483
1259
1283
3759
25
94
36
168
3820
4692
9461
139
877
82
8823
142
225
183
251
70
84
311
195
251
84
1425
373
1479
1663
9620
5393
179
415
27
2383
1214
36
175
3748
1902
1411
916
134
154
1093
47
620
366
8518
1690
4114
307
5356
3577
1348
145
594
8142
84
29
97
16
198
50
630
8834
746
45
80
7761
7374
1095
8878
1676
9290
831
5972
194
434
258
3265
13709
105
38
79
47
3566
284
63
1603
8430
693
403
1659
2471
2733
1289
13701
5074
1439
532
4820
498
864
55
2653
865
55
842
3415
389
556
3268
479
9195
3617
10982
223
1830
508
2988
1111
1322
1735
154
4200
43
2294
219
234
1342
7409
1638
1262
7291
174
1149
13374
91
661
92
80
592
533
164
896
97
568
717
103
159
1205
911
8881
512
201
114
316
95
1165
2291
8577
123
8306
68
570
62
79
109
32
90
90
3157
230
116
112
1079
225
615
883
334
108
81
191
158
9737
49
130
2818
6885
5121
3046
1895
8983
1042
76
58
88
160
79
172
9142
700
7234
1195
2295
1885
1442
228
218
2875
257
70
84
76
65
5166
5409
9420
1850
4075
690
8691
50
117
6113
487
353
66
1330
229
258
215
353
231
744
217
136
21
139
895
56
253
266
71
37
227
311
123
2193
401
71
439
196
1124
63
382
739
281
487
115
410
456
100
1680
5255
697
555
8899
7806
3963
9841
44
561
3271
408
150
2576
2746
81
309
3448
69
1207
153
864
86
45
271
901
4812
47
204
82
114
63
73
80
88
34
9370
3167
1591
7051
109
750
1222
424
119
192
1235
93
140
112
661
7336
83
129
10815
1954
328
1342
72
295
89
161
87
70
134
436
88
131
153
4051
3449
6374
1037
6287
897
42
7394
4036
613
131
2955
2780
7639
1195
6260
3985
326
705
8625
6874
1174
124
473
211
90
182
127
214
53
1106
1492
7947
120
1722
3411
6182
5810
7163
2785
518
275
5375
4403
7348
8570
1671
972
7399
836
1187
1659
290
101
1695
89
2197
9545
6913
1053
2061
6980
1389
8880
3254
591
318
2162
4068
1712
1533
265
1009
8470
1639
3185
7425
506
10157
6448
3987
1478
546
865
353
171
620
942
64
160
334
181
222
136
545
1139
54
81
349
50
64
386
175
178
258
7316
518
55
72
148
525
817
3750
3174
8929
1102
2790
406
814
3622
2512
11250
6373
2855
164
938
461
64
2253
179
160
854
143
496
83
296
119
1307
4682
351
410
3615
2629
106
151
299
204
3885
1328
13814
8412
1898
1780
2277
13612
6743
858
5352
5086
5260
381
1832
1190
402
9316
1988
355
2546
900
427
359
5354
2078
11326
213
1330
106
1994
67
7276
12267
1499
9466
268
207
195
155
49
483
615
127
2301
8870
6831
420
8338
688
5243
55
100
2187
8971
400
1233
501
451
2379
181
700
533
113
1630
10377
294
495
81
50
1095
278
1856
11684
2630
12412
9489
3925
54
638
4583
99
5081
152
97
97
164
439
1802
2804
886
3649
7813
111
1256
131
1758
728
660
130
276
476
503
2953
392
930
3946
865
1257
131
1744
5888
6149
5215
3370
1789
9132
330
245
3405
78
12418
4099
6006
1179
84
55
154
622
57
232
732
2736
3293
1283
1684
1251
792
94
211
414
1749
2632
604
214
1100
5695
9154
702
7470
879
3209
179
1930
2203
2404
4620
63
1398
537
406
1452
1317
1353
1174
3418
2108
2142
13523
787
656
313
357
83
192
79
9294
5386
50
2363
1258
9272
3305
342
340
6628
1426
68
79
54
123
112
991
7834
217
888
473
1145
151
1123
1979
6704
7783
64
596
684
231
295
228
637
91
595
94
1882
7101
714
247
210
1580
7583
46
49
314
2213
4759
345
2643
94
519
3980
5189
208
359
92
1906
7450
553
85
355
226
561
1528
6961
1864
7364
4405
2554
2428
1506
307
699
1563
4476
4860
753
854
162
4744
3919
64
876
696
993
1322
1316
1684
2004
4171
4721
3910
63
876
699
999
1324
1315
1687
1999
4336
7539
3551
199
157
3712
6491
5073
92
11563
164
315
59
113
610
119
159
47
177
92
5058
5225
77
57
158
111
113
844
223
36
52
458
9071
103
133
175
358
69
281
427
73
161
44
8763
638
4301
3026
1506
729
623
9059
358
300
1464
1042
1836
6343
2561
5845
258
454
510
1480
9361
196
117
242
1648
4544
4461
504
1161
112
101
3097
104
107
280
97
3624
3499
9253
4769
3572
2345
189
13812
3563
8377
978
94
895
11708
2009
125
194
1167
137
726
102
428
195
53
312
256
183
85
129
92
101
93
1147
6349
347
311
150
97
9194
516
378
91
616
219
9074
79
622
107
83
130
490
256
101
3135
138
101
1868
282
2928
60
152
682
5479
5471
4306
9268
1631
211
67
118
792
219
3699
7830
103
592
57
124
670
333
220
686
594
57
5752
526
2487
402
42
1824
567
177
1952
103
1338
523
635
139
286
1872
1397
2214
200
898
81
79
1187
1672
347
20
150
72
208
5030
1180
1524
198
902
81
80
1186
1672
350
13
51
178
208
5040
9028
5708
2952
303
81
235
136
2582
11463
4808
183
623
248
181
533
71
853
1341
5641
365
208
163
577
2772
1227
79
161
403
1332
121
128
74
87
904
95
259
55
193
221
1283
1294
10335
6624
2277
2546
5377
2020
177
4810
838
479
2259
4272
170
4474
1373
926
8857
8413
515
6951
1995
1195
4010
158
8168
698
5116
73
3220
553
136
840
54
1060
470
108
1971
53
1081
399
574
8247
2311
409
438
7224
6289
2152
468
627
510
4996
368
393
752
1003
145
1024
5014
6214
309
320
3370
7251
475
1945
2172
325
71
216
225
2260
203
752
153
86
3942
773
97
2370
1298
1958
193
8869
659
8892
3754
3375
4709
620
6282
4144
248
253
8471
318
323
5558
1728
5368
343
333
1795
116
419
2235
382
132
986
83
435
96
2794
101
11585
1034
171
481
77
178
176
24
150
381
443
642
548
234
9269
230
297
9207
83
138
738
1308
62
133
280
94
67
298
55
288
489
890
5582
6081
228
101
6499
42
3682
257
112
101
3105
39
147
276
135
71
55
116
2137
3911
480
2415
6906
1727
95
70
4243
131
844
138
735
92
2940
1964
3915
320
1697
469
326
2261
4335
4647
1110
147
831
55
128
88
33
338
130
63
85
272
113
109
72
566
635
210
580
7122
545
130
99
2285
1416
558
362
1447
7623
1736
2549
2938
506
460
84
273
1438
2254
547
95
7094
2316
1256
534
4485
8042
65
460
840
225
1228
837
180
807
792
304
111
130
98
2480
242
206
89
5125
38
64
1089
1287
494
9530
2265
9110
1723
79
7193
7266
5000
82
4863
4026
219
1298
533
39
25
87
78
4762
91
1178
462
95
100
682
115
6951
876
358
84
782
153
283
32
905
69
3492
358
84
385
399
1671
301
4572
6174
69
337
2049
8919
2234
69
69
319
69
69
319
68
133
94
4489
7623
56
2031
3229
10535
1494
102
694
145
625
728
223
970
547
169
152
71
193
115
66
494
3919
9721
795
200
137
42
139
7352
4637
336
6545
934
6778
8916
3064
4058
1057
660
2054
8898
2183
1138
880
375
776
5640
381
425
2439
2453
706
8076
424
2493
879
2322
300
479
1313
1859
223
1951
8061
2562
2405
807
91
59
36
831
1413
9254
1011
151
231
92
70
4194
9271
905
6907
58
210
102
206
74
38
715
909
531
67
9290
4738
1154
367
7441
1511
8766
193
1311
2220
4093
1884
334
87
3070
330
4806
6874
134
174
96
196
2775
3401
3622
922
3397
9251
144
693
970
5295
8815
1536
439
1868
53
102
84
115
1519
8878
12513
3325
5034
533
637
452
222
2372
183
1198
69
754
9489
3708
351
15642
234
83
167
373
1621
183
329
47
75
101
67
141
218
2477
996
42
212
128
43
31
137
276
131
41
31
34
56
4221
5848
2775
964
77
259
270
115
111
179
170
6088
598
14484
2544
2498
5309
228
89
125
669
450
1892
1060
4742
350
6635
12518
3129
81
147
765
476
77
161
1880
704
569
561
4787
6981
649
573
181
776
1292
208
99
151
12446
122
132
1400
96
543
887
13833
3898
7116
322
1200
8451
4998
63
461
1847
131
71
3153
185
7805
8897
2215
831
259
89
865
154
4816
139
89
471
2419
264
274
498
182
132
161
97
70
31
115
259
458
76
212
54
9310
4462
2345
2982
542
254
1065
1279
264
517
216
1297
9196
8250
861
143
396
110
150
181
603
5527
299
262
159
219
6531
9362
531
7331
4912
439
4509
3676
613
898
13377
5113
703
8093
286
1239
1072
6853
2932
103
2853
877
1411
1038
1507
123
292
1553
344
38
162
232
56
2054
224
7525
1923
1050
92
9362
3855
267
90
6081
76
66
263
215
600
129
41
165
231
3635
173
8452
5263
98
261
3257
94
160
250
1954
114
421
6235
11230
3438
398
8919
1293
595
96
427
285
73
445
54
520
230
105
200
568
114
155
4973
7218
67
8627
1119
722
1309
344
2759
6869
1446
402
8209
392
572
2416
9382
3324
346
2613
6127
8162
4248
2198
7828
891
555
1741
3276
756
510
147
149
114
109
3030
218
85
963
88
49
847
114
144
199
449
989
4811
163
216
4809
14172
4018
602
98
75
433
592
494
497
4122
300
91
2086
1343
2591
9326
321
204
674
1598
547
8826
549
990
3029
2436
3791
57
9754
6701
1609
11754
8906
3317
31
5294
2666
9763
11022
2252
310
9778
11953
2127
11222
548
300
3274
8833
436
6875
8807
2564
239
38
5877
325
91
84
76
126
216
9254
1727
96
2042
65
523
106
537
316
1625
201
1508
186
1713
459
463
94
191
114
29
1162
34
3282
90
107
96
420
54
793
1264
3745
9423
1274
1209
1161
5692
1134
870
847
6616
277
1166
12272
5700
8946
1789
196
1929
3902
4144
5370
88
3780
8974
2971
2078
2040
111
187
3869
126
189
531
12471
613
9394
949
1088
172
128
1639
691
13654
11010
361
8394
2858
12488
910
97
114
612
14202
146
5205
424
8259
698
4991
7281
2249
5181
209
6031
487
1888
235
3615
234
437
554
161
108
31
115
289
88
629
134
277
2191
1231
1273
2971
9142
79
5301
692
2239
358
219
220
136
356
3922
608
218
289
2085
6104
4665
99
696
129
612
362
221
725
746
3826
14181
5024
363
413
500
206
35
4100
314
6541
2554
1487
129
145
237
92
221
136
131
152
1211
173
335
113
102
8874
290
91
487
885
364
1703
242
6675
67
1205
934
450
80
3353
5303
93
715
124
659
130
9588
210
226
684
521
65
561
5319
1907
483
1763
1115
9415
1118
717
2446
3969
3683
599
836
9186
151
84
42
1535
1290
167
268
410
78
181
43
7285
7337
6262
6789
351
4770
871
6052
115
104
688
2151
282
44
149
2287
8538
226
411
1499
75
438
1181
1042
1601
329
87
68
69
619
2209
195
524
128
174
1564
90
238
41
1296
33
265
413
532
1944
305
107
87
185
125
122
595
818
305
4899
8904
1521
87
276
408
485
486
2524
162
92
18
125
74
134
388
11126
1406
3740
4722
602
198
300
229
240
616
224
431
1217
1568
8227
3210
6849
5178
3802
170
2070
9552
6755
479
3961
9346
1491
1826
360
272
13655
168
1319
398
3784
717
267
1400
109
258
62
1374
4562
415
60
1885
957
98
3711
3620
74
1205
96
217
652
79
643
219
81
856
153
52
61
97
228
1449
373
8204
372
489
175
505
3776
141
74
521
1632
5947
3960
2032
5786
1215
3740
170
8877
5420
3826
9470
4322
3920
48
79
111
80
12870
1276
586
85
114
597
8077
693
5516
374
371
1852
8880
5728
4663
3369
69
762
793
191
8898
75
3288
874
5277
3555
1193
1639
9342
889
163
8687
163
1559
274
166
9413
68
214
112
103
46
698
1000
7362
8339
10721
935
913
268
63
2059
227
218
75
2807
461
872
9328
2880
8968
3872
276
55
933
5306
122
85
787
451
8535
87
88
224
2036
218
230
2294
174
800
7711
261
956
107
279
852
234
104
92
62
165
174
167
89
967
82
587
8841
1984
5030
2149
2152
83
3777
370
2544
662
559
106
90
5361
8907
2481
1130
65
74
358
776
383
220
140
225
552
270
1452
82
120
1296
1230
431
309
1167
5286
4299
7814
595
13669
2333
2892
3815
2552
356
3112
579
3051
1571
1285
9505
9767
5886
586
120
8738
190
67
991
1087
123
1398
177
1184
5881
534
9023
1457
490
93
9500
971
908
6063
1530
215
2224
6998
8920
105
651
3573
5601
455
103
618
747
111
4241
130
811
5731
8871
6573
164
92
200
7758
116
108
69
30
111
2050
248
1491
569
2283
4698
9138
6884
4728
3859
2046
6757
532
58
8918
71
20
224
1135
148
629
5794
1653
281
4944
3553
279
176
105
1789
313
394
2362
1145
5988
1117
2566
2453
3352
2976
5924
1909
4720
352
6657
216
1103
9367
9223
1800
4405
93
659
358
598
1019
79
391
1381
884
52
402
5175
6902
121
1290
87
240
3347
9546
1771
11451
3489
1998
646
9589
2234
5665
236
798
473
6992
107
87
1977
200
372
2325
22
226
6875
1445
404
8236
419
512
1708
3392
387
703
8181
2942
2027
68
1680
485
356
131
101
119
80
218
66
721
1139
4915
119
139
2390
8316
243
381
7165
308
106
138
4451
3246
8962
744
1245
327
250
58
148
69
126
128
108
38
37
126
98
6141
202
603
87
2139
983
81
216
3575
608
3660
4437
83
114
1679
942
8521
481
40
279
7412
74
470
45
111
589
1432
468
81
9083
360
83
187
7966
8573
3337
2636
11277
885
435
611
130
1151
1829
6373
1094
512
371
111
136
267
181
98
378
147
6047
884
436
614
127
1147
1829
6141
141
1097
522
359
111
138
263
184
66
379
157
168
128
694
104
195
1223
523
11763
620
8746
6424
320
9572
8383
2447
1340
8981
82
104
190
442
3573
3913
8845
1748
160
268
454
7488
8887
5366
107
348
1856
2108
104
56
75
538
110
92
669
80
693
84
517
1923
3077
579
1864
3613
446
3791
2827
7840
107
126
69
30
108
2377
228
56
517
676
223
369
632
92
819
95
1346
6345
1455
7251
354
295
595
711
125
4158
2516
696
209
404
65
227
294
227
644
146
8919
550
96
6753
294
3569
3931
13650
844
3561
3447
367
9066
5371
3236
3343
144
4277
2818
610
727
484
433
420
156
699
4815
3996
164
75
2578
11194
3054
1766
1154
173
64
472
8847
770
42
62
6396
7374
5247
2859
5106
1047
1089
42
12799
5324
8872
2303
1447
374
8289
373
492
5766
420
322
4745
305
133
323
82
3713
228
109
27
69
108
114
863
985
2546
6586
147
4939
5418
666
381
515
7796
3856
440
108
154
8962
3301
1844
11022
6001
309
9251
1498
66
4563
9822
6017
309
9282
1503
66
4736
32
129
90
49
207
5655
1504
500
1125
2194
818
1220
124
107
121
1253
172
91
683
1141
68
68
108
240
57
105
222
775
129
61
179
571
2932
324
139
93
1175
8928
100
291
1635
426
662
195
2657
426
107
115
227
209
161
442
2561
10875
6482
114
1463
4234
69
67
54
2501
4703
2761
90
152
8703
187
4448
279
194
1141
119
56
6289
204
1836
626
154
70
550
471
110
610
1919
2685
5935
198
635
701
120
8150
702
5400
409
126
541
311
333
2749
7487
9406
1176
1365
9966
1164
175
9376
207
8373
70
2226
204
426
66
728
82
135
354
214
5291
1645
13636
7771
1228
3118
210
744
275
560
2756
3087
209
519
713
2964
287
316
3913
2573
6145
1569
3477
117
265
1033
245
992
2586
80
408
67
112
79
120
182
80
3273
8277
4984
209
80
102
689
2759
2239
9285
3288
8855
4847
1007
226
125
171
48
7566
380
1952
2603
294
1034
581
157
521
582
1030
316
2602
2770
475
389
206
75
34
1302
140
149
81
4272
668
1142
1735
1454
52
82
671
856
74
142
89
2913
11160
9042
2556
159
5589
331
1084
928
213
1163
1126
2590
1086
121
440
1294
1161
828
118
98
61
217
3126
6329
61
3742
1775
2359
471
1019
83
539
584
4049
2170
6716
6862
1181
106
178
127
1718
5718
2093
3176
90
1065
258
388
177
812
57
287
12073
317
1210
5017
309
140
57
71
771
1099
2830
128
1053
11366
528
6247
1447
387
222
7331
1446
1429
374
50
8207
385
51
502
2649
350
74
764
7528
7380
1344
635
4556
3265
1273
633
205
343
7841
631
170
1564
56
127
431
645
71
387
108
51
51
633
100
768
99
4279
358
514
171
1398
6005
4482
14710
532
1547
4662
1185
4735
3325
3157
2685
738
390
125
507
107
76
158
340
48
13571
1614
7388
6220
708
5130
2217
13585
133
105
92
128
78
127
90
670
3213
1679
11580
7407
2754
993
335
1838
2258
298
494
128
161
62
1448
8909
8830
407
178
924
273
6614
108
68
29
111
2247
229
50
1026
80
58
346
161
359
226
1321
1540
173
1671
78
15
75
4787
7504
1976
2358
93
1284
3483
7593
521
235
358
226
294
230
677
144
520
95
1802
1753
335
253
255
81
914
5512
104
209
100
105
116
132
161
88
438
393
38
136
42
390
488
329
74
61
530
29
94
137
904
1237
83
273
313
885
190
1532
1256
152
1900
1296
3042
82
166
13905
5556
1679
6155
2073
9449
317
9222
1706
134
116
725
720
229
730
603
123
65
649
96
45
80
219
5570
727
3837
8972
1218
260
595
491
2588
4718
508
702
8066
3965
492
8901
102
152
5218
72
60
131
1275
10561
6376
818
3081
4437
5889
2576
237
8456
2618
2198
74
40
567
216
229
139
60
4088
987
156
13539
308
138
157
528
164
180
9053
102
3715
7384
4688
65
3591
98
551
145
611
693
225
107
406
236
522
157
455
9045
634
8837
2252
6652
351
351
3586
9622
1096
3772
262
1652
2280
3706
3698
3521
432
483
3258
6197
1091
3731
3696
3699
318
301
476
491
84
1625
8749
1763
149
2028
9452
1698
5090
1844
2420
6529
213
8090
684
4884
9404
329
104
94
90
103
1741
2620
245
2316
104
101
65
104
95
353
4096
102
352
479
3698
5147
382
61
1143
5084
98
5710
1379
105
45
164
52
52
5745
6566
974
1628
862
91
201
63
69
8422
5276
8185
5557
329
2783
1280
4421
5019
79
161
244
179
835
8875
13965
7775
809
4288
414
4809
254
5212
98
374
1457
9625
778
7451
475
1575
1746
673
163
1011
472
52
1770
12012
580
1330
246
614
748
133
677
159
5566
8143
171
90
1140
2582
1684
5742
9399
804
4828
5729
5916
6643
7361
2030
160
8864
565
1797
1610
11760
10481
75
203
706
2974
100
2932
749
159
231
2161
1671
6479
1217
1528
180
574
3801
1924
3050
1268
7422
1074
1389
201
71
94
189
2982
196
78
433
9710
1499
939
729
131
586
271
70
1120
185
512
9232
1591
62
94
2155
221
228
875
541
153
6870
7683
8850
1858
552
339
2089
8344
744
177
9169
591
256
276
181
91
855
1420
416
2659
170
7306
6659
952
2138
4801
2437
1280
388
109
204
410
441
528
64
219
105
490
226
414
1053
68
381
136
64
99
1237
5217
11916
1322
7355
2827
1714
11544
90
11008
14059
1371
61
3448
65
5175
2217
2653
1118
101
5257
1013
2632
80
1465
6309
8863
2606
887
9330
2425
470
213
593
138
107
210
1304
115
902
681
40
135
186
10492
2315
9349
4542
3587
5777
3281
1296
257
134
328
4740
144
7682
7952
218
229
3660
1467
107
224
84
81
96
49
140
67
90
157
3870
1742
7974
653
9493
96
174
406
627
89
130
253
9426
91
99
178
406
731
253
138
53
52
284
99
452
1891
91
5020
8898
1910
9318
367
3038
463
89
342
1457
72
1387
1333
34
7869
1994
69
1203
153
842
89
164
498
1152
112
101
3064
536
115
283
82
7568
178
259
5508
258
2024
290
52
1976
162
241
140
1224
116
680
84
258
7329
991
8983
2180
6066
3539
5452
677
2694
2268
6630
730
971
225
8247
1533
123
199
91
348
4940
11731
9999
3598
1178
7376
9417
3722
1805
2609
540
9270
1629
163
3634
263
37
6562
76
53
107
51
52
4043
4810
384
3902
5307
697
8065
4020
14958
232
3561
227
5298
508
108
315
2537
1463
771
6712
4483
8919
2829
1109
1826
8992
702
1314
1078
28
889
1370
5850
3429
2595
97
2712
2747
1578
52
89
82
2206
1431
176
4044
7208
8692
5800
3262
71
1170
503
1167
111
100
2934
43
94
62
457
63
1743
541
535
214
11144
3586
598
705
2221
1464
4595
1565
1007
1994
6896
119
60
101
640
8720
1393
606
722
297
383
106
229
166
467
1619
10593
2909
5617
672
3986
5595
2413
2904
513
566
106
172
130
161
75
307
703
592
58
69
129
161
296
310
225
231
116
664
677
1655
9183
7518
278
130
173
494
331
69
526
493
8950
13102
193
4212
476
4483
4866
151
654
95
3071
170
269
1458
2026
95
386
3714
53
77
277
190
34
1258
7200
269
250
174
1152
1602
334
438
132
3871
9072
2596
767
8971
867
2339
597
9293
6368
132
8862
171
173
127
170
171
104
123
13771
850
2223
1316
245
482
64
54
101
355
242
55
89
281
101
63
58
281
89
55
456
247
75
52
1309
158
612
206
111
396
325
228
301
1147
812
143
169
9291
6769
14460
2177
1353
2516
387
1386
80
11124
738
477
12256
1415
347
148
50
61
155
142
373
1654
1094
60
6843
6886
131
139
148
147
555
50
135
35
203
116
8873
496
142
670
458
3761
1989
527
189
1717
108
545
95
353
3010
197
555
892
118
456
58
8921
279
1831
485
384
153
472
1433
926
599
4108
5509
7432
1605
154
961
2096
12697
6988
3737
5178
8039
1031
122
65
2685
7295
1161
8599
5255
230
213
184
423
1936
44
49
104
96
147
140
50
200
68
1840
2197
1133
69
1212
151
844
89
190
853
513
329
61
118
2577
6866
5126
3898
2190
6693
2709
52
339
209
252
112
112
348
86
80
66
106
184
1025
102
67
72
63
77
68
123
1124
201
6476
176
4985
1352
3693
474
1560
697
8073
2696
117
131
202
91
22
1409
5166
60
286
105
87
170
1576
592
782
111
459
102
175
43
968
1271
221
697
259
3822
7389
294
1559
88
842
7349
225
514
157
95
93
470
795
47
108
405
109
80
9327
160
312
148
372
2030
1649
439
243
46
570
5066
247
357
349
562
2532
6015
9115
2658
2419
94
370
77
162
116
135
1748
145
957
198
86
410
303
129
694
724
342
66
91
2889
7806
2780
6468
336
4692
6835
132
1179
82
843
225
70
2173
342
1995
8985
2256
11726
2843
6292
10682
349
71
195
195
347
1925
3207
2731
12548
4646
1993
64
99
18
477
511
1086
61
1090
51
64
1089
51
91
1083
88
9257
702
42
157
229
702
465
244
2574
254
237
280
1440
92
5368
386
385
6474
1407
978
207
34
1710
764
232
61
127
55
359
43
137
113
356
222
130
135
122
596
844
209
258
1041
253
6928
2050
3734
13753
3549
4772
6682
389
797
125
272
448
120
90
120
1399
384
1830
60
193
103
119
827
4157
10027
212
409
81
1426
107
263
4526
399
63
1119
2753
2076
70
90
941
2136
8171
5892
4416
480
7697
1162
6631
582
406
755
3859
78
17
205
13
351
50
3188
92
1143
444
7437
1398
9133
6995
931
3733
8901
4878
1451
259
202
123
1248
44
129
3042
902
198
291
1257
9442
773
3778
230
111
30
69
127
108
102
42
5415
667
159
5735
1870
2401
2246
964
7747
14519
1554
438
14839
85
82
139
366
257
213
60
409
2035
162
4224
7238
530
71
1692
8697
2397
251
210
184
193
112
2641
415
7212
467
130
314
52
265
71
69
59
1437
88
3904
720
1628
1274
2159
576
1971
6899
1284
2153
461
1980
7483
6152
3382
3427
371
9964
4224
225
130
34
14583
190
559
1608
1345
349
360
224
190
626
475
299
1174
8773
3632
81
520
96
718
7978
3575
10657
923
573
5289
577
741
796
140
250
392
244
121
554
355
3752
303
521
209
226
346
211
634
127
516
85
6944
5118
6484
5133
3648
379
308
88
6528
358
360
360
4823
56
214
60
117
134
5958
501
136
383
1675
8130
3408
5120
476
8788
13604
3685
1284
324
1810
557
9146
110
5642
9335
1659
65
47
69
2366
6977
12695
62
183
556
124
1007
175
1593
417
5665
8771
3716
554
674
55
1277
25
7558
4108
6245
1448
519
8364
513
576
3178
6201
4823
7172
4647
394
1838
5302
688
7588
172
293
1451
7034
4050
1057
2166
1454
596
4338
2974
3329
14896
563
141
1261
321
611
476
138
82
127
153
149
23
102
11
56
435
210
6530
537
4346
8035
4574
1767
77
347
386
120
70
273
91
175
2521
9956
528
1018
94
105
166
146
44
96
236
97
264
373
9103
3169
610
5606
767
1447
7492
1916
276
256
616
75
2387
3631
2619
8927
3538
40
14872
3336
8916
3205
7707
68
201
173
645
1435
527
1874
160
209
251
3200
5180
901
6428
548
432
1556
7457
668
3147
6291
1256
672
1856
54
118
1419
48
2395
93
118
509
550
11968
6202
645
680
3460
581
89
54
142
1171
745
1072
120
43
57
43
400
106
81
606
5084
5010
7267
2850
1568
5828
842
1053
2266
4017
2898
1828
4313
1574
3408
4546
430
41
71
2718
118
217
228
3590
4932
444
1077
391
225
539
62
111
6078
11
171
14
170
221
232
838
718
4964
927
6835
217
198
2145
53
257
1980
1700
8822
1684
1552
10172
1319
1494
166
672
146
42
352
219
45
55
211
1754
1274
495
6420
3411
311
83
113
3415
83
113
1811
1951
211
2091
12326
12685
107
11273
2058
184
381
6887
5345
4773
1235
225
1208
1464
1267
248
1247
4840
5139
2772
1580
497
2413
7395
358
1103
857
309
119
1451
1552
90
3492
13658
10192
456
9304
1190
15456
395
8778
69
111
454
99
31
6437
3016
12730
5385
604
1098
76
119
131
83
41
131
435
759
231
2994
8941
1749
358
5572
5488
1418
3101
2827
1595
7616
2381
1897
193
2217
139
563
646
7259
6330
979
1887
1239
1183
40
8819
3590
40
852
55
1081
131
114
681
563
70
8880
38
209
648
333
1177
280
116
429
86
57
99
536
716
69
79
73
17
2439
280
605
1241
4134
641
38
678
107
120
155
20
18
97
73
134
403
56
399
3913
912
1351
75
359
99
519
639
4464
2029
300
1444
187
197
1074
514
109
1297
180
91
362
1269
13388
88
1263
877
772
8019
861
3460
1205
1639
8162
699
5231
10424
1699
111
117
431
266
1933
410
952
826
7405
478
143
227
673
141
125
270
372
153
456
56
200
256
29
310
80
52
52
1417
2546
172
36
89
120
1696
4428
2525
763
9084
1731
1095
10288
1120
1022
691
7408
1621
996
364
139
932
2745
279
972
5535
11427
2646
535
3417
7279
6772
13854
4323
14880
1297
1786
8277
48
153
363
650
543
2290
782
395
647
538
1510
2749
1028
124
44
475
38
416
56
2701
187
173
1589
2135
1037
9061
223
1053
85
8784
813
290
3482
10385
314
7982
1530
1290
2953
62
5696
160
113
59
238
2708
6471
343
4734
6541
457
56
827
1108
2618
2851
959
3163
11127
5169
8891
1029
51
617
247
49
283
2152
892
602
249
401
1645
6656
3391
51
1966
8693
543
8946
8816
406
3929
363
3396
5073
54
9258
642
7528
1574
712
331
859
52
168
419
94
719
137
60
1761
710
332
859
736
1391
779
5921
6616
1771
8978
993
1139
8966
524
274
676
357
1752
5349
5136
389
106
73
726
211
296
188
103
876
53
18
13302
457
1209
610
164
40
180
270
397
486
536
115
274
7420
240
60
1273
1079
346
680
213
116
512
168
134
103
390
195
84
1006
86
524
5919
2062
7317
2852
4721
3234
4341
4052
3312
4253
399
643
87
271
6714
508
540
12906
7289
846
93
29
32
71
1815
1740
8979
1003
5575
13467
3342
3841
9137
1522
9456
731
48
50
573
423
9249
288
13599
6355
119
69
1827
332
7245
463
61
708
904
64
67
7507
5009
7248
67
394
7948
61
140
231
222
4709
150
7425
1396
818
181
184
127
478
60
1040
4754
81
435
148
8868
36
206
66
82
3066
12684
59
1216
1734
183
50
119
118
207
305
788
128
5795
64
49
61
17
65
3032
269
44
1337
279
169
139
92
51
3106
101
112
1169
484
1023
444
1341
1812
1026
121
9002
8879
151
307
111
397
290
66
724
307
256
71
96
342
831
465
154
113
106
1022
56
415
113
995
270
132
9737
1394
291
139
44
288
202
146
234
340
8344
5783
209
205
1153
71
1609
5464
5422
1012
160
994
301
637
5507
7808
4911
3850
9654
301
218
16
129
395
74
11491
625
7330
517
162
711
1172
3405
3449
708
4021
7022
928
57
6637
214
228
2321
48
915
714
133
248
8271
699
5250
90
526
50
60
101
270
481
89
94
1395
14402
7740
613
74
45
268
138
142
141
157
146
149
1327
3826
2737
241
1018
709
674
228
368
625
150
707
57
97
320
13935
187
97
2120
235
8838
800
5812
7283
2171
11779
1033
1681
123
100
3184
7419
1247
9121
4720
1515
125
186
154
133
405
161
340
30
165
60
116
9318
174
227
8827
6984
1397
1263
2748
8428
321
13376
222
329
102
11
86
19
1233
1303
1579
8923
7007
11787
1446
924
8256
929
568
2012
231
65
8805
898
1112
4322
5136
2265
524
97
2621
3538
7904
9356
1880
588
183
205
72
39
9946
472
179
206
41
492
130
2095
6609
1772
138
529
644
2480
194
146
93
107
140
6769
91
305
8810
330
50
413
704
446
70
397
851
618
209
756
1495
7961
316
128
110
5475
145
2029
1883
4449
311
2536
316
124
1552
514
9780
7957
92
368
2388
508
362
1855
909
3743
1548
1303
1686
12698
10806
940
63
96
78
114
5735
1391
1621
1335
531
1373
12676
7757
3541
1675
1502
8185
642
4295
95
201
5529
683
8665
370
5798
581
692
368
5773
7383
438
148
1911
4612
2766
32
2960
1101
5649
958
2720
205
651
1882
5974
7314
48
1324
5913
5387
7336
651
356
236
67
75
445
145
275
224
100
899
1445
8922
768
7333
88
65
583
2660
1368
3938
5867
977
88
62
575
2639
1366
3935
8958
4402
695
563
1468
1164
334
143
164
66
84
1220
635
135
8192
895
6443
356
1937
10650
12097
6323
1185
8722
3763
2174
247
1781
62
290
4481
294
289
5311
9155
1025
5571
9456
222
3717
3197
155
381
47
3315
83
67
360
3283
379
47
1848
3243
201
1076
4986
211
83
3978
475
339
11108
1120
8854
5218
3658
531
46
1312
96
95
1023
9105
3328
296
227
689
600
93
3931
5110
61
537
94
911
531
335
119
977
8897
669
477
7286
87
274
94
139
107
13942
7971
3990
14033
129
6084
4070
262
3716
404
1232
6370
6562
352
4672
1098
495
60
5646
471
3399
1645
117
58
162
3463
117
58
156
298
349
6938
555
98
4327
97
4171
664
200
163
80
623
1438
1058
8920
8420
96
130
1767
207
683
223
480
169
2935
1204
500
150
750
1264
1122
170
484
9343
851
337
3699
1330
409
211
93
163
4823
93
1108
218
643
171
278
246
179
2251
6256
3259
44
195
151
11680
6483
77
688
635
3031
401
134
10362
8821
3173
2441
2803
6561
1206
624
1611
7415
567
3183
9441
1924
686
8334
1692
1455
1374
1697
171
1977
2332
244
2285
200
1441
3191
2188
3299
8563
177
8557
131
547
8801
7336
863
1661
7378
347
2018
6855
862
1660
7388
347
2372
134
181
156
126
106
6325
8238
701
2860
2443
2724
181
467
7438
8070
868
412
333
205
149
3622
1604
1870
829
2818
973
152
3173
2452
1637
5755
153
1730
3175
1005
3092
166
1940
2299
2326
220
397
649
2665
4108
1822
664
2306
400
55
927
8763
1683
184
2907
1500
1873
1350
596
267
64
42
38
42
38
42
38
42
75
316
4768
64
42
38
42
38
42
38
42
251
287
1152
63
227
1422
192
93
176
121
103
69
987
7357
2325
571
633
152
249
8062
154
617
1321
384
5185
5008
6826
2194
96
126
3765
80
6227
1762
335
968
7317
649
261
194
99
273
60
153
427
736
503
59
7217
8748
586
95
8019
16531
1499
1643
20
176
48
46
91
4203
131
810
588
1547
1896
9346
455
1332
6631
1152
2406
869
5501
51
4730
183
951
41
384
6235
7230
1163
5780
8945
3900
3968
3904
1056
68
1541
5198
4129
3663
163
213
221
641
290
5653
3272
1135
578
466
356
160
303
503
1172
113
101
2820
215
261
267
91
551
134
179
40
5638
4816
201
34
37
354
68
1215
2178
8690
4888
346
1477
1625
319
8200
2141
1253
56
229
204
2455
1116
14868
7225
1674
82
4720
847
8857
4252
234
425
446
14325
129
2919
8504
163
2739
128
138
1418
8365
1630
1551
138
621
2867
1014
182
2039
6430
138
1017
848
130
677
4239
14943
1552
1710
5580
993
4465
7110
376
1444
2185
699
78
2992
8652
3517
52
164
295
46
60
212
216
616
116
425
1644
322
549
397
2526
336
849
30
123
14
219
355
557
237
407
225
701
599
124
720
90
773
129
7886
3835
115
1090
493
8295
9414
1297
935
39
324
44
2060
1081
6070
7352
3234
2755
486
5286
2665
5378
1492
1433
11488
4211
1287
4964
6669
7114
211
3298
395
187
711
2084
2336
152
5641
353
130
200
704
132
11254
872
61
1653
471
385
2578
478
147
209
3155
90
186
164
208
368
1914
1283
352
167
1440
885
272
91
114
83
725
2822
4083
683
878
1466
1123
1185
165
13783
499
4253
7398
7806
616
291
11565
73
16394
9355
89
141
87
223
534
82
48
1335
80
7722
1754
8908
882
8010
280
128
142
3061
100
111
1168
506
2566
286
55
9289
1458
3601
9818
3966
1297
7387
2864
4633
100
6986
9085
596
794
1133
141
58
7425
1383
13594
4463
8441
277
4688
342
342
4270
2207
310
4791
310
1317
511
91
187
125
62
88
67
81
93
60
950
161
216
89
167
82
143
4024
709
188
34
5825
151
490
8765
195
98
312
12
183
81
143
90
78
329
3589
1134
165
431
2525
8823
378
1615
1709
276
115
140
80
150
4909
1347
6651
1857
407
4052
7083
6058
56
8146
56
119
110
71
76
5453
88
2437
175
285
57
218
89
1882
997
355
340
341
351
4600
195
230
337
259
4112
65
9063
99
3230
2552
4728
13917
741
1725
1290
61
62
1295
1191
304
348
3243
5448
330
372
182
264
11468
5493
3045
540
110
649
454
110
214
1385
1397
901
64
286
2285
92
206
158
911
8863
967
2251
66
581
1910
49
107
406
5592
2996
5506
54
37
76
1142
3424
1293
131
61
2410
136
237
227
899
556
95
275
92
82
56
5820
8480
3198
11264
4153
6832
361
2414
1241
2204
1609
7705
11998
1375
870
7353
197
122
693
5538
227
138
762
552
59
288
1293
305
219
417
640
1208
78
178
692
414
1141
112
12163
5773
7611
7454
1787
6468
5234
55
41
84
136
83
60
94
91
710
92
656
53
227
295
231
679
705
184
336
209
2148
1193
122
1182
1167
1578
359
406
193
481
123
517
889
1828
230
726
6540
944
408
1231
5289
1319
2592
132
155
55
9325
2834
128
3619
227
111
30
69
42
108
2258
3107
2986
3801
388
297
1095
9904
110
90
162
213
13546
2356
104
16
620
1083
741
940
411
1913
1955
271
132
59
1421
5396
1420
28
4149
1634
97
105
171
1361
1944
148
3872
148
576
7769
1013
490
9068
456
8480
988
7330
613
613
4280
1255
13522
1585
4411
2784
592
94
2266
55
471
3320
4980
162
1612
7251
3110
422
2703
1656
2307
271
170
149
90
123
8837
117
394
7344
116
4319
3138
3868
4560
2374
1855
63
467
1439
218
2285
3902
9477
22
2193
1038
122
1486
1241
11386
8240
712
1163
303
2301
4502
36
7371
1635
9010
3237
124
656
5129
9358
142
7424
207
83
5715
4803
350
4407
1146
549
95
1291
254
7508
9495
887
134
687
5089
4155
853
7402
917
7401
1866
425
5971
429
1438
14979
31
27
38
1730
2195
445
48
4332
1175
247
2954
551
1072
46
592
912
110
876
410
3721
903
819
184
211
109
415
1562
1531
491
1285
247
1135
81
130
98
1550
146
495
550
753
601
59
675
162
6715
183
80
1936
491
47
206
1368
868
1528
49
1288
170
1312
632
2388
1192
3295
4524
10245
5055
148
7334
1492
807
58
517
163
354
284
232
221
612
2287
9002
904
6268
205
6259
4872
11462
3531
820
8332
266
89
7117
219
77
13815
1730
101
1286
1655
4592
2389
6962
809
1284
3996
9910
146
237
51
124
74
241
1015
681
3068
9408
1507
5762
324
4283
529
1028
7418
1221
5869
2064
13969
1174
1676
482
157
426
484
719
584
2788
3188
1109
118
9290
2038
6110
7909
227
7244
3601
866
7230
4102
1626
95
524
106
121
613
735
228
595
5696
8170
702
2375
3363
700
5125
338
3134
92
517
336
642
75
184
151
207
1168
3299
68
9099
1962
98
522
124
665
334
221
398
144
522
1517
55
718
621
1271
235
315
52
371
4783
389
55
8785
218
189
1447
643
8175
639
492
3779
3483
650
285
1826
146
333
3788
1047
251
11538
237
1203
62
922
2646
426
1951
6432
4385
1037
464
1173
112
101
3068
87
92
32
135
279
118
169
304
4795
1574
102
696
327
97
52
307
637
53
148
103
199
82
92
130
72
658
423
203
54
1772
102
708
332
103
52
307
634
1853
14882
2256
696
9066
6943
13913
53
639
2172
1080
857
8172
697
5025
10322
5355
110
224
83
9236
1683
1198
1070
4065
3898
1151
703
8514
3895
693
116
5902
6718
2215
191
511
148
58
1285
34
653
216
331
147
1420
212
9117
96
130
5421
1889
347
3371
361
85
1014
1910
480
345
64
3411
1625
3358
2239
153
13518
126
218
1016
215
57
324
5069
4558
185
13698
8142
307
571
70
900
481
318
1363
3451
1193
942
124
222
318
221
92
364
107
2271
736
199
679
475
91
16
425
1117
141
999
1196
298
875
92
165
28
174
766
760
1158
6920
222
270
2271
1162
1275
1744
9012
7678
1767
2105
833
1679
1073
6191
111
8949
6398
584
210
158
104
45
714
204
320
132
902
51
139
94
428
93
635
430
141
54
1587
210
217
716
202
318
1296
3280
1970
2757
7457
1117
651
3920
160
77
95
540
56
401
419
228
501
5472
1012
469
114
335
57
116
591
685
223
357
236
683
231
7048
8668
2402
7540
1964
3136
227
2247
5790
1328
156
10197
3942
81
345
272
911
2385
7230
3018
34
115
125
45
253
294
109
1794
5877
393
1239
372
313
1473
9146
217
3402
9196
792
134
93
56
233
153
120
100
529
3103
3268
720
480
401
415
168
487
1492
1462
1224
56
489
168
260
719
126
1914
7279
4054
13788
8549
980
908
2321
9027
608
1831
1901
75
45
147
312
1455
108
187
354
626
288
4887
1233
1736
7406
2479
131
694
1005
47
114
246
109
9418
2743
268
272
125
119
192
79
85
63
848
93
47
111
718
1559
76
138
321
1072
1348
5759
118
403
396
178
737
7784
1216
1750
13565
5515
4962
4530
4107
5080
2720
2050
1282
8858
362
311
9349
99
1027
8390
1764
608
1852
204
4099
8096
154
7407
474
1027
8890
1337
151
7399
596
407
9164
248
2559
7406
4876
4106
6430
4869
46
5395
6642
2283
3543
63
132
67
2656
348
618
342
6159
146
8720
620
41
62
50
47
102
213
93
5306
11796
2107
135
183
175
2410
948
117
717
353
147
1736
6391
466
54
2242
3557
2128
390
504
205
2005
281
1674
6825
1173
1218
434
1241
539
416
117
4996
4219
1135
1251
983
6969
8938
185
33
92
32
383
226
335
214
87
173
590
121
118
116
316
9529
3935
1044
36
159
165
157
157
101
167
222
232
139
255
482
1109
112
100
2679
4565
2147
416
2194
2048
8695
1708
346
88
232
288
493
4988
1665
3355
37
108
12631
9126
1461
10403
71
406
131
136
73
179
29
127
626
678
236
1470
1204
2346
355
1163
2687
7943
461
113
2171
213
244
880
113
1662
1341
10707
1039
5358
1297
11397
7383
1732
4433
5051
1794
2989
4696
377
206
202
140
83
418
799
70
393
122
484
9508
331
13
90
106
8823
158
56
369
243
705
64
129
1172
67
82
5243
698
320
11775
7915
139
159
906
192
60
222
1935
3836
4448
65
88
2365
279
409
212
472
198
248
93
1221
108
3104
71
186
1067
466
123
70
4173
95
558
58
127
596
705
229
678
63
585
60
2688
7512
5880
8606
1259
411
697
695
226
338
642
123
1596
555
153
183
7872
954
533
200
96
398
2467
530
1177
4824
480
935
3297
8608
1196
3409
4194
7362
4221
1877
9440
1744
1835
123
5543
123
576
5457
2822
709
57
549
673
230
339
617
128
692
102
2056
3210
13959
151
993
2815
11021
561
101
224
219
211
116
1690
6692
3356
285
1452
2309
109
126
676
141
171
103
6222
2288
83
139
827
12428
615
195
198
92
221
152
612
1064
140
102
42
201
594
845
8913
4982
1890
871
254
207
992
59
5343
13571
2005
110
149
57
58
1323
75
411
417
1908
56
38
66
99
88
57
126
171
948
939
9335
4549
105
8230
3359
1630
8425
2544
5011
1156
758
6521
993
607
103
5856
3095
3258
3096
5818
3919
198
96
1355
1857
391
170
342
718
453
1347
521
82
206
168
96
524
1732
8597
11550
3525
256
296
314
249
430
3722
2725
1027
4937
1627
1447
400
543
2840
1415
5892
1292
2274
52
482
7487
2865
480
882
88
2053
1169
2716
1173
729
214
82
237
3637
1033
291
2041
9558
1171
1663
145
71
103
441
144
132
6908
9478
2510
1632
6363
1507
9090
2804
5135
2348
11004
5267
2174
71
5301
71
221
1198
357
357
353
351
4719
854
8950
1837
236
141
91
119
119
97
38
161
1550
204
8113
14838
415
725
1246
1481
2765
51
4994
212
3792
1982
4008
93
1358
913
176
15312
6493
320
4135
5058
1865
6139
4445
5698
139
524
1584
50
78
148
54
150
95
1098
64
198
79
26
171
5093
69
56
1358
97
145
1088
1926
8817
1286
8217
538
6067
1386
961
117
109
56
352
135
828
249
925
6832
3885
1197
1205
9118
1049
65
488
839
117
94
447
2672
8982
3971
477
2447
1902
11544
270
521
13476
690
594
2973
161
5363
351
525
1500
775
193
457
89
62
50
58
1041
5792
2017
580
473
214
43
47
77
70
4629
212
118
3137
71
7958
643
244
317
707
1545
55
130
392
83
1594
715
222
148
2316
7965
196
180
9222
261
66
438
12671
721
8496
9845
7838
184
157
108
1952
409
106
75
183
119
2307
59
1187
238
358
3744
8792
6943
500
9466
3924
1286
208
171
240
2341
222
557
3836
852
74
420
193
6947
6608
8902
349
264
9147
576
153
178
203
269
737
55
2149
799
281
736
55
839
681
178
1850
8771
1657
2505
383
4964
2540
90
5572
3387
670
445
7178
4002
4059
1420
2337
265
1149
9468
349
69
110
120
261
325
1475
192
1693
3805
95
52
564
3361
56
2780
684
144
3785
9637
1431
71
1861
568
5897
565
1118
668
1503
1248
2950
601
1209
4250
604
2309
1778
3627
8963
5943
1626
5512
60
1606
5304
10599
888
1955
6464
402
355
3080
5459
2350
140
120
52
30
106
129
84
58
255
116
2021
300
1604
2376
299
55
51
113
514
1381
1291
389
568
5019
11723
3902
66
1471
428
497
749
702
1647
6702
11989
6389
828
6610
347
4710
1824
2591
773
636
92
1703
119
122
68
30
107
2219
229
994
134
1193
2623
1435
706
7505
546
202
631
491
202
242
98
859
571
668
1374
454
476
3516
217
933
713
702
336
381
3295
564
421
2168
2646
87
2755
431
2842
431
1512
4623
881
1922
110
2878
565
316
1883
154
182
8861
295
452
1167
3207
9445
2304
1802
7362
1246
969
1160
212
7092
172
7270
2132
750
1159
6102
95
246
8903
307
2748
7356
10876
119
621
355
223
65
398
209
542
63
711
1782
428
477
148
354
378
166
415
244
432
1250
503
1697
8131
585
116
92
160
11147
2445
454
8815
1184
1947
311
1330
311
1304
4868
1324
357
348
4686
4468
2192
349
29
9464
1323
1480
158
217
198
179
151
136
5776
2472
97
3974
5947
321
3745
7505
341
138
8057
137
1704
1167
160
123
501
113
79
113
42
38
184
119
33
37
41
29
137
112
43
216
130
202
317
65
3037
98
112
1169
500
4679
351
351
3783
72
53
5224
5406
290
3064
4767
8547
3772
159
157
1252
399
14747
966
2814
7635
9411
2803
459
5298
698
8089
83
1300
1393
6439
10040
2363
93
475
7400
5969
4606
8937
776
280
253
3243
280
199
1943
8780
81
878
84
260
213
2677
2052
6259
334
4047
1306
180
211
119
323
325
9419
9401
63
35
215
216
75
130
2480
9405
2405
240
8877
1033
9040
7016
140
54
90
94
114
155
1261
295
344
172
307
168
142
1369
188
1908
7422
5527
1278
561
4408
9311
5372
1277
557
4394
16893
7014
1247
3659
227
111
30
69
118
108
2840
71
70
317
4580
6068
5005
70
706
969
330
1206
6820
5955
2417
2247
1513
11689
207
315
3240
939
1296
4961
5734
1563
920
5663
165
2124
533
48
265
617
737
5476
255
786
968
289
175
147
929
134
1568
1252
142
1207
296
682
182
905
53
104
129
88
4609
62
157
79
11444
8781
46
388
170
129
49
474
123
56
4872
9308
2496
91
1290
379
83
1448
14094
3347
1440
1631
2173
418
4338
1713
5333
124
645
339
225
1567
172
460
842
89
5763
4689
350
351
6571
1247
422
348
141
168
83
901
7539
258
9531
2618
5027
12572
4113
14831
4752
4766
461
1052
97
127
25
87
47
98
94
99
128
669
39
7423
869
2447
4691
5032
207
2062
183
67
4260
98
529
466
2565
199
109
198
317
53
369
529
466
1759
4554
1272
94
372
5361
3079
158
111
39
221
2149
183
67
4269
96
1904
267
392
76
118
88
3168
267
392
76
118
330
468
9477
619
1965
197
109
197
308
53
367
368
466
1815
2716
7791
1912
8357
1493
1254
581
1854
401
3313
8160
692
2743
2418
6072
161
29
200
2090
182
62
105
102
89
154
1092
39
8744
1656
843
795
4229
1820
112
159
38
42
86
2979
1837
7292
3762
17
52
825
489
102
8850
194
104
193
4422
8569
195
126
427
1420
457
438
1861
1148
5152
1469
7350
13430
6369
1862
217
1171
861
702
460
684
116
714
909
1434
987
491
1517
201
7422
4836
7262
1250
3302
1275
4980
390
290
7312
1975
15
169
142
4118
8491
902
8911
337
842
4939
1242
91
480
371
619
1390
2211
620
565
182
5470
1015
1437
1389
911
208
2880
3707
9729
2787
1109
321
136
3096
321
136
1667
1076
823
1264
1000
9937
14842
1184
14206
5297
1911
207
486
5290
154
2578
3027
1928
3976
220
1199
1151
1728
4768
5153
179
167
238
1902
5636
1776
7309
1555
313
220
121
699
161
103
82
85
455
199
127
274
1348
514
352
3574
992
523
1449
3603
7762
1637
135
4496
294
3834
1161
1157
43
62
90
55
150
188
189
221
180
1752
1468
9292
7541
7263
2256
7458
96
9421
6358
1073
538
119
236
159
438
1326
154
10242
5433
3686
815
5687
1895
3156
1259
2348
105
2752
225
2468
604
443
3557
110
215
234
185
558
674
7033
2986
844
67
1128
2735
55
1129
409
8540
4651
2755
137
217
11696
83
3634
7288
2312
437
616
48
1074
3566
47
8527
2860
1503
7437
85
1507
666
426
478
1655
171
622
10152
1658
14007
3203
956
334
6683
5708
131
600
702
283
217
829
503
68
2241
1273
2751
533
163
9048
200
1721
1739
1521
160
85
1809
105
81
192
7368
85
262
133
13840
121
764
61
84
132
76
483
229
567
1204
1403
163
667
323
864
51
164
190
82
91
634
423
126
58
1590
162
667
323
205
11618
648
5424
1354
633
114
219
219
326
1261
2787
1011
264
6785
345
4699
538
594
205
737
6158
7403
3336
679
3698
965
633
4597
646
51
2002
2023
433
4103
295
295
1420
156
1629
548
363
129
707
122
509
58
67
68
90
123
225
4490
134
1388
142
205
129
240
112
1433
230
111
30
54
114
102
102
42
1359
662
56
291
623
53
549
626
218
120
174
82
271
575
1569
1555
453
429
686
193
161
592
6373
949
9159
3745
4655
1851
1860
655
4026
611
3318
5461
1657
5076
606
8264
707
5114
3154
364
1325
6461
13604
1147
4258
184
98
810
757
2331
840
935
369
300
240
4181
439
9020
2252
45
526
707
74
7264
4806
1271
2225
11304
1315
1897
703
671
3594
7031
9033
306
11246
583
1089
1410
85
46
284
7474
382
275
308
111
268
1642
313
321
139
1048
119
271
110
113
204
2801
203
696
71
135
1763
77
651
46
847
203
109
408
613
48
289
46
174
162
245
5455
427
169
159
1525
367
195
1217
245
810
410
3571
1774
86
7039
3010
63
218
221
61
92
9537
1538
6856
2595
1363
3518
4942
38
50
303
87
65
78
539
1173
505
618
3401
583
834
3385
2825
1229
301
122
492
35
202
34
90
151
370
5595
743
106
1307
300
53
39
7738
435
4345
944
12743
999
8931
2247
1190
8835
330
8959
566
1249
5461
746
99
179
70
1699
1931
109
1642
1645
341
3794
160
365
838
98
145
5763
9037
122
5734
705
5217
1884
111
414
938
414
1167
799
849
330
1329
1125
258
295
192
127
67
14291
64
215
1426
1629
67
85
513
607
160
114
1195
136
58
199
128
95
253
276
667
62
1425
477
3701
361
69
1017
1902
454
564
5383
1964
6307
2218
67
233
124
202
2876
109
2106
153
273
1116
5970
2126
9066
102
485
2257
359
34
55
61
385
1961
667
305
179
763
89
76
940
182
5345
144
264
29
933
97
64
4698
4607
8451
3852
1733
1264
1108
40
3639
229
109
30
69
130
107
112
1795
4287
7951
5962
185
338
124
90
59
137
109
1239
5604
50
78
90
9170
58
269
1675
663
6898
1239
1952
166
77
1732
9463
11934
2231
11727
7082
78
157
1206
4333
1483
197
1225
222
216
760
51
254
362
1287
109
222
112
1917
9541
5601
7290
4454
185
482
62
149
327
302
4235
7393
1738
716
1679
654
467
465
2580
1090
132
609
8010
1271
218
551
532
6613
8702
2766
34
982
1737
1361
4281
3982
3078
243
192
871
152
147
297
260
9208
212
136
111
261
50
140
616
341
223
7330
82
86
68
85
65
194
1126
3562
9343
5553
244
1706
424
1325
1701
315
2098
163
213
125
1865
116
630
3774
108
76
211
330
2171
801
106
75
249
1637
145
1950
112
443
351
109
2082
291
379
3235
218
1203
2562
793
181
2088
345
9144
745
131
349
5239
6909
133
1319
212
454
312
242
593
1494
143
2163
9428
2258
9105
10274
1297
5986
4752
352
6480
738
682
231
371
644
124
692
98
1303
2228
2507
15512
5739
831
35
154
74
97
129
62
51
6619
9006
1122
172
85
33
109
183
300
87
151
125
493
799
359
153
1684
83
210
143
78
12311
438
7621
3844
132
270
1657
108
95
1916
6621
2349
1876
733
351
168
2761
330
554
106
1354
603
80
53
231
3636
501
194
2189
1239
630
444
3205
557
246
1892
925
509
448
87
1628
242
605
204
525
1088
3246
66
801
35
138
86
409
1088
6393
624
447
533
640
772
727
1498
916
871
9220
2782
553
11716
5559
944
13663
2920
1542
11926
2950
9376
3075
3165
2702
9116
6476
306
540
623
105
9391
2173
7435
1804
713
5731
7791
8355
219
194
978
361
494
290
5690
495
289
2638
2436
6443
7727
201
1987
5843
5335
179
836
13573
560
310
9436
97
13387
603
300
1696
318
593
43
125
1471
220
457
4650
204
1407
317
476
702
49
1241
4624
4800
3871
92
519
2754
760
97
265
60
1906
8072
615
427
3831
877
492
438
485
44
83
180
77
5360
4443
3492
140
1689
93
151
1163
390
1294
747
1722
6436
1250
8959
559
667
187
72
374
411
1957
7545
666
202
144
122
380
4715
380
87
615
5693
192
343
453
740
3946
8837
2163
60
2221
1923
120
362
323
589
545
249
386
214
8278
1110
5318
707
552
1637
1880
2915
4419
6834
5319
415
164
58
25
23
183
6397
4012
98
753
64
253
72
989
169
160
1273
4935
473
2421
1220
1824
310
1024
14764
115
724
86
120
124
170
393
105
670
219
10828
488
2225
135
4232
6140
4017
104
61
1395
592
247
1381
419
447
1379
178
1080
3178
3706
9460
3838
370
59
86
9170
6767
13972
157
90
302
333
859
351
187
885
3029
9171
1585
590
3218
363
2885
3320
1437
528
8281
523
487
2478
8160
9113
7262
116
85
1361
549
794
87
382
386
600
298
1033
8843
38
2227
163
618
524
1085
290
3036
443
3940
9702
9072
7405
7322
4931
648
4477
5428
325
70
50
249
185
4714
193
2615
1559
167
990
4513
5997
258
177
117
31
615
267
715
123
92
277
8273
5995
176
9299
1324
159
100
1214
186
78
766
2989
60
140
339
101
9692
1314
4633
1420
57
348
266
163
348
848
194
845
314
455
145
74
101
2670
767
4401
334
454
5298
1848
87
184
215
3077
93
63
167
47
3711
1747
8886
768
101
112
829
3213
1736
4280
306
490
40
803
1011
9397
423
272
2909
9343
7575
278
146
459
395
54
146
1632
566
6241
2652
249
1423
2889
1130
1838
14972
1848
1416
1852
824
319
3039
3501
724
3871
225
59
63
76
100
45
90
63
8012
63
334
154
115
88
169
279
1056
11754
1894
548
5794
494
1227
126
192
9353
5120
3260
81
68
609
9470
1034
55
4717
3102
763
124
624
372
231
65
402
212
8030
10168
61
391
133
37
343
59
42
31
243
131
1199
590
626
4136
1023
11074
326
1270
2049
1555
150
7896
912
5173
3733
806
95
549
148
624
344
228
240
545
84
4231
341
14728
3524
2735
4324
1731
248
637
1543
1273
4041
364
829
349
5566
746
202
95
120
153
313
173
1988
3319
2680
78
93
80
90
1499
516
671
226
367
622
121
518
92
2929
3993
458
4137
2228
196
6138
8868
374
2241
194
452
5382
458
4139
2230
196
6596
2231
195
539
5363
458
4132
2211
196
8975
4215
8701
193
523
862
848
1839
238
1952
7144
179
87
1347
203
1945
11896
2502
584
922
107
367
279
8806
582
2560
1001
1796
1471
1844
255
513
451
193
2378
73
250
463
4340
833
55
1238
65
1802
847
55
1236
65
553
642
6272
339
865
49
36
68
59
80
42
81
506
141
194
5479
143
9336
4025
1279
177
166
653
320
75
427
299
559
46
80
146
170
85
162
82
292
433
225
13
44
1471
176
166
652
319
75
427
299
560
3991
431
3497
71
3070
118
7657
2723
818
9311
179
490
124
6124
370
7208
3713
101
2683
191
67
126
264
259
261
267
831
36
190
293
1413
1318
7530
2222
8997
5274
354
139
5659
1900
415
143
66
1323
8883
368
247
634
267
1177
125
443
5330
739
730
107
738
7301
198
10422
8954
3250
632
418
425
78
263
203
660
133
195
163
1588
57
127
707
70
91
247
169
50
829
417
423
78
252
204
661
133
195
163
1402
173
106
3601
108
73
83
56
82
5043
5647
3565
129
1926
1840
3960
5206
391
602
246
275
431
2921
9714
815
945
1673
535
422
2331
486
6211
7314
95
11
84
117
77
425
262
40
222
171
139
222
213
2810
155
18
6995
4211
68
1652
3599
133
175
43
66
1017
2123
159
503
3651
1516
1233
2015
31
111
69
107
119
3141
6557
350
4685
2368
2116
435
2843
63
3513
2913
322
772
724
97
196
531
66
760
1120
12298
343
713
1128
280
5464
318
8022
5855
61
81
91
75
512
13522
1265
4664
728
477
930
13565
5438
9028
9372
203
9407
210
109
32
3661
8801
5190
269
114
4990
110
1133
1567
7450
9617
3831
1489
114
245
2207
114
347
123
7463
936
110
110
107
55
177
384
612
644
1747
528
127
150
326
211
77
98
451
77
7288
4977
126
1586
1236
776
2331
2976
10626
1690
4342
198
636
8802
134
429
1617
94
512
3107
8445
5181
3944
1097
675
195
148
132
86
1124
636
121
118
223
672
104
76
279
293
41
203
292
549
157
106
542
3287
8982
521
8506
3450
7060
9537
2220
1763
5461
75
121
706
134
8857
384
168
120
977
40
43
115
122
9023
5896
383
168
120
976
40
43
115
122
9365
468
2944
423
1284
3243
5220
2428
293
573
194
191
683
69
937
603
1644
1673
545
7382
1977
134
1741
169
3701
3342
11576
1264
5793
2832
400
52
573
695
32
195
1227
414
135
255
245
923
10433
8931
2571
488
426
971
1545
691
204
88
141
1233
1121
7008
2247
2257
6887
3667
4747
2185
2284
77
13796
41
182
218
312
858
141
138
107
720
95
9255
130
205
93
256
612
73
182
37
7107
1300
6360
7500
1986
6053
279
81
131
307
891
109
228
181
67
622
11043
194
54
81
1594
1377
4795
531
472
5486
534
1858
70
508
2123
179
153
733
726
1916
7507
225
690
595
130
754
102
543
1616
3924
697
8477
16182
217
11552
5961
5923
4422
12639
1423
177
135
58
1356
8849
834
158
194
411
96
156
94
217
272
581
97
3275
4853
352
1063
4879
352
172
589
1316
80
110
274
194
8063
490
5745
5386
695
8653
451
384
247
5523
381
1649
63
3122
91
236
974
2542
5771
1053
383
1036
83
83
130
208
213
1239
8748
1159
3672
67
420
1757
2815
8895
5988
222
253
65
223
119
903
31
115
117
362
138
656
2249
318
454
874
812
1373
2436
319
1089
4714
865
478
6603
891
100
117
131
80
150
245
255
13617
651
397
7101
83
10961
1889
138
475
5444
478
225
504
2797
8985
53
686
53
31
66
209
632
8923
92
214
572
341
10546
98
736
1203
222
167
1904
9318
3483
934
8894
3762
353
6721
3601
4761
2929
1952
2179
1062
4227
692
408
480
643
1242
213
247
2399
117
415
150
2659
5793
1312
521
9308
8804
7109
456
264
8810
11
51
27
733
13605
800
86
2955
4196
6516
1308
716
1155
86
217
1732
2420
5040
698
8192
6888
1027
105
195
5014
512
7420
6043
5642
9376
3641
2272
244
591
63
1208
241
194
2396
439
3882
4845
1700
3160
670
2747
966
666
412
284
183
5684
4343
505
2125
341
344
3746
2984
206
129
195
108
133
565
3612
9346
5267
134
110
91
97
550
74
2680
709
262
90
320
6308
1979
232
551
828
126
886
83
238
869
292
1108
153
1130
4398
2604
134
1068
5183
692
8180
3313
3915
1175
4234
81
69
3498
143
47
670
124
659
450
14503
64
158
190
448
119
5223
3342
422
133
94
80
34
619
293
1607
250
239
8814
119
292
578
118
134
262
259
376
103
694
131
3115
8517
697
5208
1132
3748
219
827
1873
7449
4436
1880
2837
493
450
1428
1140
1200
5076
920
64
134
75
920
1411
458
1463
6377
1366
9766
49
2125
1696
761
190
522
1597
4015
552
339
829
108
311
9628
316
263
83
8962
100
4616
1047
818
4657
13348
283
13589
1197
5847
5315
9465
2693
353
7336
17
52
8143
3669
3500
228
111
30
69
129
107
7758
1901
51
227
72
239
157
64
9198
77
295
2380
1937
63
189
9277
1359
2785
941
477
9440
13613
1748
1897
3050
2245
308
149
134
13663
1336
52
8872
61
78
98
316
81
143
322
107
102
184
155
116
135
146
1159
4834
1871
570
5538
468
562
4767
1362
9350
2644
4014
920
13258
186
1548
56
36
101
175
232
56
55
249
200
177
99
147
404
85
1072
835
2115
364
357
4721
5970
1664
158
1907
7746
4565
1262
11209
2090
163
107
129
1817
3710
9319
1154
9228
4139
1032
4299
322
250
865
201
13809
277
114
2385
691
8266
6492
117
103
81
113
9191
9556
45
1243
715
2291
89
14843
368
197
59
132
85
166
218
1580
178
3558
9260
5130
177
967
2071
71
5240
71
219
289
5385
2405
373
1266
8928
5449
1328
529
5333
449
49
680
229
368
616
129
530
8614
699
5958
710
133
150
754
914
13887
183
722
7279
2571
67
9353
8140
14871
2857
1890
7186
304
436
2376
504
569
121
2396
519
453
10964
296
15451
1660
5643
5292
430
2594
798
5163
6809
4602
466
1437
4911
690
1179
1746
1616
644
1387
2014
441
69
614
48
2510
164
3634
5180
548
615
7802
3002
102
312
370
50
526
1474
2884
182
102
5008
159
4898
1449
4933
1579
1957
3356
83
507
314
1896
154
54
9342
313
419
670
1010
1225
610
209
1834
473
411
159
1038
450
13651
231
146
6465
2478
470
112
189
51
36
2558
9185
45
2779
8737
2400
57
339
3478
5627
1942
3647
5324
1677
5472
1767
3764
1193
80
4550
1566
170
219
670
85
485
209
1721
63
6070
1086
191
395
210
201
210
101
537
108
886
9431
1333
1482
2210
4052
1798
4562
893
1316
866
1793
3838
6432
2125
5095
4730
259
2633
545
751
4115
6315
3132
7821
9573
129
3406
1752
2288
3033
4716
53
4389
1434
1721
2339
6772
7366
2296
1280
147
1107
8093
75
4015
9724
1944
447
185
31
182
712
797
3392
1653
2117
828
2388
1253
3340
7530
2448
6009
1310
13690
2468
682
333
127
1527
589
4919
1822
7694
5374
823
4592
207
5137
71
2169
6620
275
599
8712
9366
2966
471
5848
1819
3193
191
278
133
4788
352
4704
953
1082
470
42
668
9472
1563
1330
252
6406
7012
11476
3384
7319
629
1415
286
910
604
1097
1813
2328
278
307
191
167
190
7364
464
1433
9326
2155
7371
616
195
278
43
506
342
133
323
79
142
126
1183
629
287
9254
100
419
3527
789
265
1068
625
46
2648
63
288
485
311
122
71
662
4145
299
5209
8196
4969
13753
3987
88
1414
308
2435
2927
543
193
8963
192
2279
4583
530
115
1941
1749
218
2475
286
454
82
3081
101
112
1170
492
989
1128
139
693
82
5989
98
541
183
349
9351
3760
4561
216
660
327
103
1372
755
69
1904
9143
514
113
2214
376
129
39
338
205
383
149
156
521
2295
296
286
303
105
367
3536
8994
5417
1923
7494
1971
3893
2280
1440
4530
473
643
1460
96
76
681
131
598
704
224
655
503
65
1792
4573
2300
1058
600
9154
5463
1079
67
2344
229
216
3559
2924
67
959
98
147
167
138
299
1092
125
120
648
322
254
68
538
565
1153
8454
117
508
1338
113
113
510
3306
115
115
31
165
2143
1364
2537
2095
154
397
399
193
1879
69
78
62
653
164
825
158
2503
114
129
103
413
245
7029
3707
6417
238
3879
1597
8905
160
2232
11563
1575
6214
160
2257
11659
8706
3105
2226
57
11862
202
32
44
835
23
116
7293
298
8781
2649
9268
8510
8812
335
301
492
2126
343
921
1257
2017
84
109
4958
1082
226
251
263
327
123
131
123
187
611
120
440
2796
1805
961
5148
2352
2302
1453
1659
118
3082
658
208
5822
417
6000
3217
57
515
233
389
227
356
610
122
9483
8358
3140
752
2480
233
66
188
1325
305
6465
342
341
342
1686
1146
210
633
208
75
384
157
113
1337
97
223
538
557
519
88
155
204
110
69
123
94
82
1181
113
46
124
1176
174
940
72
74
50
8698
6165
6727
2844
3577
142
62
1888
106
262
207
8957
103
445
152
153
743
223
1297
5038
4760
350
5186
6553
350
4684
1291
224
7437
114
126
369
92
209
309
362
11172
6180
8912
264
115
220
177
1851
135
786
112
53
706
4640
8869
2420
8892
3995
486
39
97
108
96
316
2550
622
99
682
317
1917
529
5142
4102
180
56
312
57
216
99
241
1278
2144
2855
9338
941
9562
1491
468
223
260
13373
124
3618
9120
5476
53
62
74
65
128
4649
1253
8349
4681
340
6460
780
1435
591
5580
2862
13924
2659
407
377
909
5983
5516
11187
6382
240
1365
124
9137
387
2991
127
1548
489
162
418
486
707
3276
2988
127
1002
774
576
149
93
86
212
666
5122
4108
6432
11679
858
4683
5336
1480
288
1977
13956
4573
1068
11967
162
642
217
322
685
1581
64
202
593
100
94
126
91
208
147
53
859
323
685
1400
7958
659
1545
461
7294
9462
466
216
9307
878
1216
292
103
107
71
225
119
2336
38
439
6856
7254
5258
5237
7340
3981
4071
1335
5689
590
881
657
3235
147
2041
73
107
65
110
228
2316
236
750
77
611
127
86
10095
81
333
883
9448
438
476
634
8114
1118
2577
5748
1783
6119
14062
6628
1405
1856
3035
7220
1032
1155
111
91
708
138
620
371
230
680
812
34
495
614
9004
7326
97
517
120
673
45
153
14910
189
223
65
234
564
182
412
1555
14482
190
225
65
282
235
520
58
183
414
2470
63
1619
4694
78
2642
475
249
607
138
7052
638
1868
836
50
369
2549
212
199
4299
96
517
82
123
611
651
228
684
515
50
4536
2708
2484
1595
1996
366
459
59
441
274
500
81
213
1475
84
245
90
948
354
303
254
581
2988
6029
973
1249
7035
7779
49
394
2433
80
84
58
202
493
8884
129
1455
2407
655
4906
317
524
504
186
155
2065
1621
113
1627
7004
1214
3410
6058
2083
271
178
173
113
472
2557
6678
224
187
135
826
142
9040
9384
36
122
145
8845
147
56
142
6789
9029
39
976
77
2828
59
1353
179
1357
758
48
927
2601
4054
552
400
8271
401
1451
3986
9213
2982
351
746
5178
236
79
755
367
6094
127
4704
4851
987
87
168
225
702
1173
917
1343
867
574
56
74
274
162
86
967
429
1279
307
1310
136
97
169
13670
149
65
7351
12591
3558
1618
7771
1601
7680
2747
1033
225
3438
2135
9553
1853
79
361
4587
9158
13562
100
577
61
5541
499
62
1878
310
616
5018
993
573
538
9478
266
1649
57
2911
73
3061
289
44
133
64
1253
408
233
587
776
153
194
47
2366
1918
590
220
2941
57
496
2619
9618
3637
2714
2512
44
583
288
170
407
421
2241
1104
2357
175
6104
174
578
2363
185
192
69
7234
340
3284
8764
2827
1605
9374
5026
951
67
92
74
452
1151
100
111
658
155
86
8925
185
125
211
2171
1426
237
437
3580
233
75
994
1121
905
5297
1190
442
248
249
1595
48
7469
658
1031
921
8573
9365
1057
609
2757
71
136
468
424
636
4650
1855
536
3535
350
3666
1256
8924
634
70
149
28
78
102
216
9009
7253
2002
4249
7633
3045
8535
307
110
786
88
1279
241
437
406
137
4681
346
6623
1325
214
233
49
131
163
434
134
129
181
1642
204
3496
3938
3920
192
942
313
549
865
1645
114
324
3320
2317
114
306
241
93
311
1260
1182
111
53
125
407
159
142
33
116
403
278
166
83
424
3627
9712
9036
6446
119
85
790
2831
93
748
124
636
371
225
444
237
592
58
7362
6017
2318
38
6681
352
4755
2989
7565
6557
1067
14491
1872
112
2927
109
432
461
194
450
5490
471
1837
505
1460
703
8299
748
562
98
1082
95
13405
690
8960
3305
9706
136
135
419
692
13145
93
484
2668
3010
902
903
80
216
156
2014
711
9107
8457
7088
1918
10637
6044
661
1637
5523
10554
1955
1469
1425
499
622
230
72
87
127
448
1204
1121
3656
5827
7962
9086
118
3058
8853
6086
182
1406
6481
1868
1726
1175
2951
3299
8997
44
643
1285
742
70
85
169
238
96
47
20
131
1251
664
1996
8893
2128
798
734
196
746
4234
7189
440
634
540
128
77
102
172
969
1421
1163
236
109
30
69
102
108
1874
144
2232
5328
702
8166
1726
807
58
2164
662
272
524
2844
447
209
273
225
343
630
111
520
90
2412
1215
1009
125
160
56
55
118
88
4050
1292
8106
289
74
172
404
167
452
855
8047
383
8243
696
5466
421
85
45
7390
3676
5348
2128
2031
7526
1953
158
71
50
50
112
1113
213
626
150
729
244
7169
13683
70
7415
80
61
1662
119
578
5497
248
442
1979
339
605
9276
7203
153
6256
244
1202
2104
14896
9198
2202
4531
5061
695
8432
4566
158
3936
80
301
1343
1643
3557
107
227
8733
4685
47
1349
2710
119
5081
594
338
743
12334
1380
409
59
1391
3020
2442
640
315
1227
2837
4593
2877
2732
1289
4841
63
68
63
101
1224
118
1279
479
6096
457
37
1935
2705
650
4893
514
3841
1145
8772
1813
8872
1389
9216
1962
55
64
333
62
5752
3023
58
213
4026
311
517
1975
1474
625
5066
693
4012
7206
3227
622
548
4363
423
9449
3363
476
86
3455
5974
15386
1935
3027
757
140
290
44
133
62
1089
92
258
62
656
4506
4967
4148
338
3308
728
3440
13538
1167
514
52
128
111
98
177
4644
173
55
74
218
2289
3832
4344
5335
2331
537
1878
763
715
475
6617
10344
56
1177
2768
837
155
475
171
4962
7322
7905
141
138
1109
184
97
49
71
62
11895
49
7256
4823
94
62
46
656
92
1877
65
47
827
2284
230
111
30
69
127
107
120
1660
229
5904
9476
3026
2217
4228
2047
374
2530
1591
146
3198
1498
834
929
362
200
403
8834
224
339
625
158
88
253
584
121
602
484
3009
259
471
1329
1274
796
4612
14940
140
346
6463
1085
8266
700
5131
3370
320
3311
8883
2803
366
1113
3090
278
7366
701
5181
912
631
235
2454
325
7375
189
4035
4403
2290
4130
826
626
782
12200
2767
544
362
4149
4162
57
680
521
95
511
96
584
2146
91
4258
3739
2179
1269
530
439
194
2180
9004
205
10600
1782
5316
9232
949
857
688
2201
2790
127
466
13
112
1643
67
1800
2305
87
3938
13192
2241
361
508
7398
3376
525
142
215
13485
8808
1621
1602
73
50
8931
698
158
158
345
72
348
104
5207
1170
4321
1349
1506
378
8483
4361
3528
1455
4753
5330
9184
8820
3719
973
4048
302
207
5409
161
689
8968
159
389
128
5401
3391
4533
1404
171
990
109
965
1726
5876
1014
285
65
159
367
137
258
104
545
54
38
82
480
14873
271
474
131
7338
187
1159
24
122
15
465
400
233
85
104
383
392
176
366
232
4852
5406
3920
9718
317
5207
570
252
457
8458
7882
702
4527
794
599
371
798
266
169
505
146
7418
515
215
6680
6567
1385
282
545
8736
70
655
390
1134
175
2168
130
3070
147
356
739
167
2189
3385
160
1892
5688
503
27
468
64
3858
4850
37
4875
8845
4394
550
6794
6674
78
617
1734
4468
4764
8720
4158
550
143
187
379
85
143
1243
351
929
224
252
75
607
420
5734
3366
2051
5509
628
324
5493
347
211
2987
8758
8079
9354
3333
607
67
14045
442
14778
3845
1394
82
1254
5091
700
8185
153
901
55
567
81
687
77
107
1438
7671
6896
5167
1157
322
75
135
97
101
96
93
157
420
120
858
269
215
113
3011
661
437
146
9777
143
145
85
3640
9351
6761
1940
7472
905
254
6024
35
7175
3552
2911
192
86
1918
78
642
1672
910
539
1076
226
1443
134
976
216
2402
76
6619
522
238
436
220
343
632
124
101
1642
90
387
417
89
342
247
69
206
2177
216
389
691
104
364
2193
265
186
186
133
196
2142
2464
194
2190
5305
1185
1539
34
76
7464
8888
2250
7246
5732
7297
1099
2648
2233
58
330
74
122
202
388
35
156
258
145
221
110
60
86
76
729
5695
1565
138
8717
152
967
3351
1601
12754
5311
2318
1091
86
214
869
153
406
305
483
714
4461
267
439
4201
1440
3169
4184
2103
555
1116
6589
248
5758
64
705
727
54
58
394
5052
7266
3169
691
1058
4583
319
444
1242
610
86
1548
575
218
895
8744
684
379
656
517
513
418
528
56
213
185
631
9030
208
84
1188
1610
789
66
108
520
3684
916
8976
153
1554
9970
321
107
550
9636
3850
1424
1448
475
8314
515
658
11608
1866
110
659
195
295
2395
112
60
441
79
302
363
308
155
9241
88
182
63
99
228
1890
46
230
32
207
17
133
558
96
66
109
196
7298
92
93
156
1474
675
574
5834
7423
1022
476
7366
13075
1373
473
1254
905
2979
20
111
550
1185
3169
5874
5457
3221
863
4021
2180
651
1366
694
2847
2498
8444
1759
2107
151
11441
11915
5999
2701
4225
6630
1441
325
7602
9287
188
94
394
78
5209
3233
52
7296
3960
3704
2048
6489
103
4365
4009
834
3057
3876
4600
830
5147
1721
296
253
1646
2900
6783
1047
1589
9455
3954
6317
3181
4563
141
5321
897
4040
1273
203
141
1993
351
89
282
94
9333
376
631
6411
110
60
388
1103
8879
5824
659
5376
119
1964
4871
6222
73
2258
7136
9386
4244
1619
577
13664
919
8183
226
383
1444
406
2254
1371
1079
4202
1106
916
292
134
129
657
490
181
216
250
198
356
2402
1678
5970
8297
429
3583
2876
110
9299
9596
2889
2388
13963
219
9573
278
176
415
1435
239
382
5525
445
53
322
97
13458
362
274
109
64
85
100
7657
48
1207
68
885
347
860
424
271
280
114
233
3280
2817
2134
4887
11499
3984
5272
139
4680
14115
3667
172
1209
389
4042
4586
78
1016
3601
1373
550
432
2625
562
756
108
1013
257
86
2394
2168
3343
183
91
396
136
154
4819
2032
93
533
1341
130
105
199
92
393
211
179
3011
25800
966
3245
7409
142
5799
4854
135
3481
401
174
83
166
35
2427
736
626
600
115
2128
2566
112
1949
5213
1777
5204
1220
83
156
651
2261
9225
1529
14572
3413
10362
2923
438
283
4402
1314
2935
7383
1633
1088
6129
877
2112
7436
76
755
1423
669
2146
1441
235
2418
871
2106
7429
76
759
1430
649
2155
1454
438
107
130
2755
436
292
495
536
7950
175
44
108
255
160
88
155
1564
86
165
2398
1039
1748
7416
474
357
182
154
444
1451
92
254
73
39
22
169
93
9386
815
1386
1461
159
4542
7338
5025
1431
271
1102
274
156
546
275
1650
1437
1415
826
178
102
198
216
529
191
1184
895
3832
357
357
6467
42
88
1767
56
258
163
278
9493
1461
131
66
76
127
88
253
276
9704
4043
1209
558
95
160
4472
7489
1900
4501
440
135
421
549
13746
215
113
110
1743
89
5196
80
53
275
9540
83
66
52
787
1582
1041
582
189
47
241
4649
978
145
242
1430
64
922
6410
8798
7346
3884
2923
116
1385
1076
382
117
147
321
100
1505
354
234
682
2424
1936
2436
5754
518
267
571
380
709
624
3603
8161
698
5325
3328
7350
306
336
243
201
9971
4143
131
725
5752
449
135
3701
8692
323
5458
1092
46
423
3568
840
915
3032
11
69
1521
2067
173
200
215
113
739
42
60
1052
773
2752
507
147
13945
129
1304
5191
400
344
2803
538
450
343
1905
3025
7086
340
49
2370
380
461
195
1381
6489
352
334
2688
8892
1984
3299
13554
4096
196
561
4025
566
7979
976
600
4362
934
278
549
64
1883
1067
4867
1572
2699
244
3047
2942
3075
1654
1918
332
1118
1334
288
1921
889
1582
3205
121
647
13606
8456
62
151
685
103
1709
629
125
169
218
2969
883
1545
43
2645
9038
314
195
504
933
584
5257
2067
129
1925
88
3684
753
3587
7159
2253
442
442
2987
7250
4970
5317
1059
2451
1080
6804
1137
3095
2012
96
307
1398
142
22
9433
4691
1859
6221
1955
3780
7395
1162
89
2673
626
32
251
87
7488
1930
395
804
180
56
201
485
797
204
87
99
129
186
210
5396
697
8152
138
193
102
9228
55
1262
1548
426
73
56
565
65
115
2565
119
449
549
59
4840
4992
71
69
1401
453
2581
52
873
147
2456
742
3639
886
1955
2668
8171
8845
2699
1476
312
75
123
83
47
161
115
151
183
158
1418
248
197
2513
106
1013
104
1038
102
38
122
103
32
862
2062
1009
1912
9037
1658
2591
1006
526
7406
6981
651
543
537
10261
289
7607
5588
446
14834
831
403
427
74
296
659
9342
212
1406
249
1719
309
116
1144
106
90
318
111
1943
1672
79
3754
1188
7418
7699
3608
137
6657
905
274
1897
3000
1338
313
6481
6410
237
919
425
53
2252
62
8406
4006
2539
1580
9341
6912
30
4348
6737
4707
253
106
893
210
1236
440
317
796
445
249
3187
656
1223
2020
3251
529
27
7348
91
928
296
234
372
200
2802
782
180
309
2775
3911
2437
191
57
3144
86
2538
4049
511
161
333
2025
2484
584
45
405
5706
45
1803
1161
350
1211
2468
413
423
1237
377
176
246
42
314
9031
75
201
80
6279
6480
9328
2844
1191
79
2746
38
92
1473
2325
13043
1553
8799
2610
506
7255
5006
4048
6808
4618
2088
3463
697
5440
2026
319
1228
5222
2865
407
2657
4213
8932
135
2260
4754
219
296
1303
3614
1248
4483
567
418
358
430
88
83
17
410
124
244
868
8230
702
5453
12222
724
116
76
254
243
1249
1536
173
471
145
705
165
495
698
159
120
1039
571
2077
6411
1744
8921
715
72
7692
4006
104
1901
1067
6059
2720
1343
2171
117
91
16
155
80
155
40
2473
8748
2396
878
6141
11687
543
826
98
6516
39
105
41
107
127
69
31
109
1902
229
1027
1220
1258
158
105
92
393
1633
194
404
2321
200
129
5198
699
8211
611
1759
1574
1801
685
238
403
227
722
638
124
726
70
3640
1890
71
356
52
4398
8759
3405
162
9319
1423
1004
7940
175
1364
313
202
4291
5270
696
7145
865
213
294
29
486
1158
2133
469
118
1468
7130
411
1409
454
453
3682
90
476
995
2390
1357
452
539
3789
5046
259
6156
5868
41
68
114
88
1358
1265
1356
834
3471
702
551
270
2756
1239
646
7745
8153
3454
1327
4973
2794
684
6748
6891
3251
503
474
62
245
1416
62
10306
1793
8888
65
2082
210
6626
342
4716
5175
494
5729
1820
8381
3927
9623
2714
557
114
3275
350
3559
113
190
624
677
612
698
11411
75
5017
9103
5562
3325
35
187
1260
367
261
175
6815
42
407
240
658
71
89
1840
9599
923
2829
3814
897
36
1491
79
7393
7900
4155
3266
475
2088
1029
9031
82
7657
1251
133
4690
3482
8849
1590
178
474
150
9527
238
161
236
4033
1940
1670
8773
1636
2284
833
1560
1170
2268
7390
1025
4985
4051
715
206
86
88
117
916
12159
573
4331
2340
2993
2062
1983
9133
536
163
155
1278
32
206
201
145
70
687
371
830
135
1076
160
498
398
4468
9347
4923
224
364
1042
215
2379
3840
208
249
5318
100
198
249
1260
54
204
354
95
785
5722
168
116
1778
1248
4145
173
404
123
9108
341
171
140
117
202
164
1021
14233
949
4335
7383
4873
5214
4212
1568
17
181
19
536
6649
704
3168
697
7192
10222
6895
1600
1767
716
1015
7168
7029
6967
1467
4804
4608
6669
206
104
100
870
44
62
73
9528
11645
1701
759
5234
702
8231
7576
4372
464
1809
3522
358
63
1018
2052
394
1789
1094
95
3807
4536
339
6453
341
689
13585
790
1903
443
82
252
1481
88
1091
5958
463
83
188
152
261
9450
2462
828
401
427
78
260
203
558
1764
54
127
699
56
78
91
89
199
148
50
829
398
428
78
254
204
557
1574
825
69
898
32
282
46
152
855
84
611
888
3800
952
69
1219
151
842
90
80
322
878
6714
14830
3871
6770
1026
69
9389
7720
4586
5137
855
2482
1893
107
31
417
963
59
2144
126
107
420
307
2520
624
3423
443
9558
2834
692
321
8930
278
1855
294
958
26
360
319
202
716
213
161
1300
6642
4759
3998
115
4320
4659
4424
1059
3980
3386
382
203
114
1708
9364
368
1716
6168
5452
5368
1538
491
664
4870
518
1004
253
47
2925
8077
3196
1190
522
114
970
4892
1307
4169
665
1205
1437
248
510
2043
82
4490
2416
12283
925
4073
2934
5440
703
8155
6653
5085
3427
472
396
83
500
3791
4492
2136
571
295
78
155
1884
177
581
1847
3396
178
574
988
929
53
268
6668
218
228
2297
49
270
927
6383
201
142
10832
8453
132
82
104
7325
94
3377
4366
5047
9592
3960
991
696
7865
1279
28
115
256
335
2013
297
189
276
57
93
194
7176
1679
5806
279
3083
612
105
108
270
375
408
1183
4916
6303
4205
8883
350
7080
1158
3285
337
1214
427
287
481
54
446
137
782
356
102
186
222
66
99
129
277
1069
8899
110
1459
138
464
8482
172
1186
469
1289
149
1362
196
1351
182
9097
4902
3262
66
102
182
164
480
6694
36
157
245
2130
535
58
210
1926
411
350
342
667
2117
7381
532
570
5050
505
700
5592
3911
6338
7510
552
405
2358
7620
9511
1088
131
374
781
1268
1399
152
14858
5504
13024
4872
9304
3515
7989
697
5549
150
464
1673
48
3444
598
34
55
13776
210
344
681
98
94
213
214
613
125
140
319
529
109
215
199
1181
1243
53
125
336
622
112
523
6654
11458
221
174
232
695
97
1097
67
2586
1096
67
859
209
278
156
524
965
114
9064
424
5148
698
8341
392
1210
5945
139
7698
1038
145
2364
1623
145
3198
3108
1059
2885
6628
348
4684
2469
4114
369
2703
4890
1785
448
82
114
1307
349
1287
1027
8381
4791
545
6032
1123
334
1359
56
257
245
14715
215
116
3071
10627
450
82
465
1110
2455
4330
2857
487
2295
468
500
2469
2279
2102
1844
3092
877
8477
253
263
193
386
1108
515
6781
9488
2398
107
467
539
321
376
1231
1420
1674
3586
1271
4991
696
8513
6468
340
4628
129
3504
6047
667
864
2867
393
318
720
7001
5233
308
1099
9066
192
87
478
3268
27
928
13720
6090
878
1439
324
33
334
3246
7400
3057
32
153
762
38
662
1297
171
1512
283
479
1180
464
6777
1814
5317
71
540
101
2621
79
118
3052
175
93
302
319
118
2150
3206
495
443
1153
939
101
3735
5022
322
793
887
210
1574
3219
543
72
122
92
1628
2492
1705
1872
318
1120
55
14292
1026
108
369
130
85
85
2337
1845
1071
4484
544
61
1477
302
4582
172
2259
434
1873
260
1925
474
520
377
109
2756
465
456
9063
11091
2709
599
6379
44
300
60
280
434
125
632
797
867
116
131
400
442
723
1665
136
116
5168
731
5921
8222
625
2593
1231
2468
115
103
113
119
202
611
7232
2259
527
30
231
257
208
117
166
144
278
92
119
474
3701
8032
9452
536
360
327
4040
294
129
120
141
462
237
9473
138
3484
245
697
162
1389
1608
79
554
90
117
5710
559
3163
90
179
1978
1808
80
946
5219
6898
1807
725
401
177
713
131
4100
1136
296
139
202
155
5519
752
6054
58
468
103
45
47
1058
248
65
1546
2127
5308
1333
351
2841
75
62
608
7318
9253
1940
1327
94
1660
194
726
780
118
969
46
68
1391
1090
147
186
190
360
3365
377
1643
540
1989
625
323
206
309
137
192
105
1226
9494
6000
1428
295
97
4950
809
3718
8919
5540
2339
1472
792
155
231
56
82
705
5585
388
168
475
108
43
1190
258
216
295
434
14
157
117
33
144
11
140
30
42
263
612
898
4198
7165
64
680
490
2655
2865
1270
108
828
73
1389
2285
195
522
379
2528
1004
212
1670
1274
696
1256
489
937
4123
91
11679
9386
3195
1795
517
1680
847
129
934
3767
133
591
5646
143
406
181
921
168
221
8655
821
749
351
467
394
72
2803
424
126
278
215
3297
7344
5788
67
125
1398
826
1080
1067
66
1216
9463
3663
81
71
270
1638
1146
639
1548
1216
473
1545
136
1727
110
730
394
6851
202
118
2276
2208
512
81
221
1123
744
359
547
5718
9297
3111
864
1737
2922
3650
5801
876
616
7328
11736
1431
623
7713
537
55
4071
1182
4961
4655
147
1202
9306
803
7359
2918
1753
261
441
92
2719
4260
4287
2589
131
127
232
1674
485
6801
2399
296
198
2517
32
573
420
1410
83
107
297
290
517
193
404
224
739
607
121
693
90
1778
2131
59
1522
877
11573
1076
6344
4991
241
72
8896
276
280
7265
440
865
5545
119
187
619
1252
1237
207
991
13787
1168
1554
2366
197
108
5176
213
789
4374
11866
1160
1529
989
472
577
198
296
5164
215
803
7775
301
1184
295
95
101
1660
216
6829
202
307
89
952
2145
117
59
3142
271
1347
1354
5101
946
2295
2374
3482
2423
3101
969
2677
431
308
89
635
1257
323
2140
63
109
35
129
16
568
192
218
296
465
1836
797
194
2708
510
383
227
67
85
11662
158
1199
59
214
522
451
303
85
122
1008
775
132
172
4164
4410
6647
3191
96
103
2247
2375
5817
889
55
1065
320
2735
8834
1725
478
657
2035
1404
439
5509
452
5136
696
8230
4170
1314
150
9295
191
2449
345
695
150
1398
2735
6211
2319
510
291
281
160
134
649
255
155
1412
2801
705
2780
6235
99
209
288
43
32
221
14465
177
241
67
449
8669
8488
5967
435
677
360
4324
124
405
124
436
221
1143
9143
2581
157
9348
4827
6428
148
5124
130
225
102
35
2095
351
250
10275
15439
584
456
141
3834
135
2099
2688
6260
245
594
477
2632
5807
5119
3894
1027
7999
386
2341
1191
15333
8051
667
2761
108
301
199
326
2646
287
42
7423
507
1167
112
101
1882
9699
13845
3736
1163
150
280
256
773
3387
1948
1121
2619
241
177
1595
7614
1003
841
2650
1880
545
5295
2778
3618
198
384
638
87
3766
266
301
169
66
137
1124
4055
12
141
12612
13
550
3111
6479
701
545
900
221
1244
193
358
74
104
712
8941
2116
67
5422
1364
9240
8841
3897
38
1253
9457
1860
931
484
1380
9131
1242
12031
680
81
647
38
93
273
124
51
105
459
40
63
3995
159
216
168
562
1509
664
8953
3651
5152
3890
57
616
572
235
47
44
303
3162
707
247
9522
359
53
202
711
609
117
701
95
1170
99
2010
2524
1257
333
220
179
211
985
357
5679
211
4975
965
463
552
566
705
4785
926
1776
1529
42
1611
66
197
695
191
160
1378
1535
150
12
57
198
2402
8932
3860
7200
7351
9207
544
1558
135
947
762
238
565
2238
761
3427
4242
14893
1031
2028
2901
932
7230
2258
4745
599
588
3843
65
7116
9365
305
883
1563
3652
837
11780
1492
732
250
8011
9504
5807
1725
103
168
119
664
2182
6528
1916
131
37
521
3656
131
37
517
2825
9551
7786
1649
11465
351
216
184
1211
2701
216
153
539
1508
92
723
7091
451
222
157
149
2153
2728
5556
9697
1534
5799
2319
557
4830
3355
3456
947
118
62
129
78
2158
1423
8945
3672
1381
9433
4078
175
982
313
122
240
1434
96
3617
147
170
258
552
973
279
277
6195
144
8536
4433
29
56
139
85
136
447
392
420
67
1907
111
142
382
4152
83
2829
273
178
1019
608
89
1016
3334
343
2325
9049
2592
82
846
176
3619
123
1326
277
186
132
145
179
194
1250
169
1430
1338
3046
4390
120
8849
392
192
128
384
224
712
599
189
8772
541
6247
1192
2407
1163
461
302
14
657
819
1291
139
1828
9474
2921
62
55
142
4231
131
840
148
887
1444
476
53
6470
343
342
338
4577
11613
8440
1706
1901
8492
1626
708
170
163
4632
3978
343
2693
9454
262
223
178
1634
13831
205
235
2137
794
1124
204
1806
4249
163
741
5561
353
146
119
1112
9394
146
1292
3786
291
288
797
625
390
8335
5473
262
93
517
58
177
2792
5194
123
623
376
225
680
546
57
36
1717
1580
8929
3425
2728
1467
446
682
115
1962
2506
96
264
931
563
145
1258
5422
62
273
46
1425
89
83
218
1616
117
479
582
1148
223
377
69
47
175
126
3636
1839
3569
7096
263
95
6166
2175
6588
9252
7845
653
1225
179
103
269
36
1471
14597
2396
1802
9284
660
647
1528
235
1726
183
34
452
2159
2805
441
380
2312
472
782
114
7410
1650
11854
854
7227
1096
71
367
136
919
935
916
1185
6621
8721
1191
201
35
1787
2594
304
640
74
85
162
60
140
231
219
231
157
346
6415
4103
591
8920
3127
309
886
563
137
121
235
389
3263
2865
110
235
177
205
181
3169
225
213
41
372
169
57
5888
4215
2700
1044
698
4101
502
165
145
521
1851
398
3028
9431
5207
629
1448
4361
2884
286
130
154
160
177
227
466
1039
452
2390
186
8875
1447
293
1389
315
117
100
790
542
11430
181
222
175
2202
194
542
1731
1275
9058
268
173
121
1181
330
227
1562
9183
2014
4457
5111
1378
266
2055
4530
7272
1662
52
246
381
250
1589
13470
7524
59
94
408
65
234
129
2846
5062
4222
2403
531
484
635
601
1313
330
1649
6355
4090
13674
4648
2607
7320
7394
1504
100
253
1418
909
4454
9365
660
71
6189
41
122
857
1507
3558
7288
2685
31
1950
194
2212
230
841
783
98
157
1363
112
2658
263
83
184
9343
2568
5833
73
6337
20
9490
2371
511
813
111
121
1354
179
82
2080
9090
2122
852
2752
7965
2346
1150
1096
672
11002
13718
624
385
466
247
498
1187
2069
419
70
277
5301
2620
5241
698
7908
5188
91
636
190
892
423
3120
971
185
10197
196
498
5777
133
8903
12436
784
629
780
4447
61
302
7446
1595
6083
8910
1013
7548
352
768
1957
719
179
3406
44
87
2007
424
202
1771
1284
8806
891
36
502
651
67
3952
39
1078
55
1612
73
6838
60
917
292
1096
137
70
122
129
3000
355
1831
624
259
1311
2709
872
326
84
727
3037
806
7396
3152
3798
14002
1324
484
3671
657
4090
2140
1341
5633
36
253
148
9418
2921
291
168
1653
56
1619
2428
2824
65
4599
6278
8929
7145
6520
1177
548
2630
3610
215
3015
415
470
366
487
977
2629
472
1232
10009
3865
1087
371
181
231
4105
1617
1298
1394
580
630
319
88
498
323
98
2520
5637
840
54
1232
274
209
213
364
1660
983
55
1228
13
209
212
66
366
1202
1797
7371
1677
8989
381
2633
472
1232
6025
93
670
4995
9353
4668
2374
1632
1308
1397
578
651
318
88
495
322
98
1985
2663
3518
7842
740
2794
9040
1019
142
5196
2825
3303
2298
243
455
3835
74
4214
5075
430
79
43
137
38
8690
58
482
718
328
211
516
1319
197
7047
54
1297
1837
494
7809
6639
485
3719
3832
162
114
5749
4746
350
353
6723
3774
524
415
3522
1283
447
142
844
1547
312
5375
705
1107
4200
451
3594
225
76
998
929
1219
344
430
3950
9247
2485
2304
245
3459
341
275
160
3436
130
1045
11418
611
2567
2728
44
547
87
53
218
1345
1658
273
262
315
85
780
751
1278
1412
50
109
129
651
6201
3183
1931
1551
820
734
1446
355
6277
340
949
361
505
1014
746
8868
630
46
9552
81
1674
195
69
242
2964
255
1388
611
641
91
120
69
99
33
1301
440
903
925
236
192
330
2718
5651
1585
8044
442
1962
428
361
74
1346
5068
1024
1322
1297
317
7300
1147
6907
1351
2041
510
1904
9421
176
196
162
1345
181
8930
519
324
378
115
490
66
770
213
515
176
108
372
588
948
2474
2679
705
3942
2012
417
475
122
3209
417
459
4431
105
336
303
1009
278
521
1636
1775
1027
1223
3073
11808
4692
160
162
200
306
339
261
810
513
594
1333
1144
4000
52
82
95
514
149
128
47
628
8745
747
294
1626
5217
703
7907
756
58
498
176
1918
13
120
271
4119
1080
6291
2532
318
883
215
121
4817
369
4540
11435
38
8666
3690
15407
144
1943
365
263
862
7788
1290
329
203
158
189
1298
4215
6080
7390
2854
3324
5916
5584
55
30
9933
4668
352
6669
8722
185
6823
1542
965
8865
190
1162
996
69
1385
9370
3612
134
7456
86
245
1724
2319
8254
3056
2930
330
559
9339
2151
7390
4561
1165
7403
3408
1481
569
6705
7585
1554
565
581
4591
4835
1639
2458
4682
14869
9184
2530
4925
1849
100
380
3847
7471
2164
899
8223
782
1445
876
202
2902
269
47
93
1994
1604
1259
2411
618
1085
117
129
120
135
1835
211
149
109
68
5493
1043
910
150
3325
4538
135
1562
513
1123
42
512
63
3014
125
676
635
261
269
106
1168
2920
624
114
259
69
168
4293
553
390
1125
112
1436
82
205
3107
6047
3160
1608
2987
400
5659
8717
2978
6550
4296
3523
74
195
628
35
202
425
527
2347
220
96
1210
223
241
1387
728
471
875
459
865
4102
740
391
984
230
508
31
5775
2511
427
697
886
2092
2355
110
885
1169
1081
1726
3969
495
478
15447
148
66
568
69
98
41
1300
481
703
8493
3234
2112
6270
1942
2667
1745
162
5895
734
1927
3544
181
1320
2320
345
176
245
65
261
1528
98
350
19
91
462
88
581
77
197
54
92
9057
99
73
387
264
178
88
63
1023
98
809
7760
7386
433
1688
141
1168
326
41
573
482
2242
387
96
575
1884
127
5226
2547
1982
34
7515
843
559
4937
3566
14881
3373
595
297
2638
7378
423
2010
8001
91
547
58
130
612
778
226
291
3908
5146
65
238
52
145
6880
406
1345
2775
295
85
51
139
45
4560
2873
392
301
11535
11244
130
702
4048
7806
1394
587
2464
1663
262
140
1471
1101
274
66
8151
700
5289
1437
13984
584
2060
3831
4168
344
3454
6233
3164
2450
7369
10895
658
1102
249
414
88
137
142
497
882
950
153
8585
153
1553
2173
32
460
184
41
48
55
93
1156
3997
596
579
1042
2023
95
434
123
328
5241
2124
98
33
9915
496
8161
835
1446
2918
9081
6007
395
232
51
76
982
1921
237
9042
474
436
250
201
90
67
8574
210
285
71
650
620
30
9084
4598
364
61
1339
596
313
4435
49
185
208
219
11843
158
3335
29
99
2396
36
2638
7581
1231
771
608
116
389
3220
1616
12511
124
238
532
165
6597
4042
7290
3021
6003
766
14908
1112
4019
9060
1718
1188
11429
6326
694
5277
643
1911
4375
621
1827
1947
6235
188
4043
1432
63
130
118
6091
451
7504
8916
45
348
1727
766
1426
105
826
633
144
46
611
9318
347
454
6537
284
6312
222
36
1445
149
430
2479
774
322
212
32
220
42
8949
305
42
1098
1597
9006
83
516
2514
222
3563
661
6897
12277
2464
386
331
4453
338
7948
228
10288
4979
7274
141
2394
85
4320
405
125
3484
404
198
2193
784
1520
2198
9528
1108
625
2148
974
2244
2025
595
4259
93
1049
96
177
522
1010
5503
343
1518
5605
497
2317
478
158
3103
4354
6191
5524
1154
1238
346
1788
42
45
326
309
246
589
255
128
820
4692
3516
162
1566
196
94
548
167
109
8904
6004
4376
1472
106
668
175
39
78
60
1962
1963
2608
10455
454
107
193
176
739
2695
2347
9815
2619
11746
1264
1830
36
33
1753
4154
1555
7355
895
4854
343
4698
385
1283
51
61
1644
762
1146
341
10175
4395
254
117
1541
195
48
1100
80
696
1228
12488
297
720
209
1587
57
124
711
59
103
91
82
195
109
51
53
1118
81
299
662
3730
3963
80
7307
11952
206
144
4845
6888
356
1139
114
102
2038
877
123
280
1066
266
72
1205
541
843
1138
7399
1582
13747
3758
2665
500
1038
704
4542
837
1552
1288
134
1840
4235
3612
3287
74
372
3413
1572
3713
607
3482
4276
520
2077
345
393
3107
287
5583
9065
196
108
965
237
561
670
2463
475
6730
10444
512
915
83
264
502
370
1816
459
1034
1450
2340
1617
83
1326
372
116
188
269
126
500
1529
459
9438
1240
197
318
565
494
1170
112
101
2990
355
233
180
317
1489
109
2275
1262
6384
345
4791
5451
5552
6189
501
9525
3235
639
178
296
6335
4721
2278
2241
136
430
152
2311
465
7378
67
3970
1348
96
56
43
55
185
4673
136
1939
591
76
2722
515
1894
9182
219
702
65
130
58
14911
77
213
1935
23
354
47
296
1049
4774
206
15184
7359
194
486
238
673
8072
1678
282
587
391
5916
413
1889
13478
142
1658
113
187
2831
1215
172
219
737
13880
266
3534
430
3516
2443
152
7873
1819
806
7353
1461
13905
8626
9713
1629
8971
3508
79
102
1882
455
37
1298
99
111
1145
502
264
85
74
1662
3788
236
71
9284
6079
236
194
419
5572
707
229
575
151
182
412
1354
4203
7389
2368
7408
2578
11669
79
90
630
3380
246
95
727
511
623
8804
1224
2211
9239
5690
220
1903
3433
7343
1096
1902
101
112
1167
500
7459
71
279
521
354
9279
2561
707
543
406
505
5679
1904
1026
559
1152
2723
3195
672
1494
1214
7293
6163
1132
26133
159
4052
3194
917
609
442
1408
284
41
1242
125
847
990
6368
7426
122
5811
8853
3269
282
135
711
6918
3434
1997
4255
5049
1236
4720
141
567
348
244
3716
66
1898
5601
493
550
4429
301
1801
1757
649
1018
2560
1865
168
1775
3534
169
499
5125
345
2024
583
1399
170
722
202
294
1275
134
68
895
41
127
5139
302
218
388
468
80
3272
1746
437
216
82
3634
9307
3533
5095
503
164
4038
9383
1840
163
768
1331
2222
5175
387
110
301
255
434
7535
1933
2196
661
1678
116
81
56
418
187
53
65
677
414
1190
151
418
488
733
3291
415
375
267
8210
4343
1235
810
7443
1806
282
168
5040
338
88
145
193
221
57
777
327
285
80
125
188
102
70
297
1693
6898
7589
1562
907
13573
3985
308
935
100
736
912
3764
455
13684
4927
1411
3823
7322
1075
125
582
1130
3189
5164
68
202
60
186
1332
74
3126
2898
8358
766
1357
1741
117
1196
117
1197
120
4649
117
202
107
163
1216
5161
9500
2396
9027
1612
872
759
155
14
179
152
177
562
915
398
978
118
786
896
15574
119
237
146
57
97
115
4857
2154
9407
1856
455
1617
2392
458
453
1757
993
657
4630
3579
8820
1002
457
8964
4797
2112
773
935
8795
75
8890
70
190
9143
162
1349
5643
4740
325
5711
8530
3058
68
160
5336
75
191
8168
189
2177
1544
270
49
64
1084
788
2570
1447
381
8193
376
487
6259
4812
9371
1942
7691
3927
53
5118
652
4979
565
1091
655
117
715
246
137
40
86
236
328
97
5198
513
162
2012
119
1963
8672
2900
156
84
1038
12185
197
1161
103
282
235
115
628
680
223
3651
5437
7214
380
67
688
4487
4294
279
4563
2974
588
63
891
498
39
2870
134
344
130
1278
180
42
63
351
103
495
519
1231
142
67
479
6616
7433
1916
7034
140
470
58
2251
369
440
13576
221
602
392
252
473
1127
173
51
3915
14887
3446
67
970
1889
398
219
162
168
8878
99
1625
171
2343
454
229
389
1102
850
2868
1119
163
3478
168
992
403
1281
281
239
421
4810
6527
126
45
541
83
4511
13793
2949
271
51
71
1171
3551
149
4267
149
3060
250
120
89
2073
360
4805
4600
2117
219
521
9333
382
189
215
1131
8520
1615
1187
35
210
99
73
6312
4755
5020
1639
300
889
311
9403
80
519
1783
180
399
192
2591
202
576
527
242
58
33
1008
251
6186
2610
50
503
109
957
390
1516
8878
1382
3066
2411
270
269
953
1012
175
630
174
74
554
496
494
557
11403
6893
3506
1675
844
87
5850
3889
463
796
7375
785
13525
1614
392
129
175
3903
14034
5447
626
8940
137
3378
330
1068
998
1068
112
8928
158
6280
180
8809
1425
304
197
2529
65
546
144
31
70
43
127
5442
3251
8944
6034
2424
1051
156
7364
178
988
147
8622
135
1546
113
193
5592
693
5255
83
77
189
44
156
108
177
124
131
151
94
116
102
171
79
600
485
14
62
8634
188
75
62
191
165
132
1080
1923
534
418
3537
95
546
77
88
50
516
681
225
663
562
124
50
522
102
571
338
223
65
212
1588
220
41
1401
212
244
698
319
105
80
134
849
52
148
408
15
612
93
112
74
752
28
243
700
317
104
79
134
848
79
6852
4759
2412
146
169
515
2071
230
4685
7367
6317
4602
535
240
256
4554
1651
3528
1054
1735
9363
748
1325
410
88
321
1037
4302
248
708
1195
218
13599
426
152
1024
1570
9293
5845
1720
28
6195
234
820
8809
8516
236
1250
5821
649
370
8346
379
1449
7801
208
70
76
164
109
108
122
7172
121
1391
2895
64
421
105
96
763
3544
749
2496
181
5503
231
120
75
130
162
161
395
6495
9412
150
526
12
223
74
1599
7334
951
11029
137
50
522
87
237
88
6139
843
452
855
55
1095
2606
55
1085
224
109
4542
153
259
169
195
840
203
387
222
241
70
179
183
2599
105
9483
8801
223
2746
108
1571
57
2585
693
2099
4376
223
2749
108
1571
57
2590
696
3175
6959
1481
133
1497
539
1783
2171
337
337
6534
4155
1539
233
602
134
65
766
619
1537
8431
283
8851
1482
181
82
60
190
276
1040
665
641
2164
5066
3810
87
491
5176
5181
925
185
142
143
6149
71
11861
2681
88
720
3200
935
152
203
8373
152
1578
4211
313
523
175
7317
358
9015
1550
2024
4247
47
45
2667
133
586
320
641
2136
5694
219
65
58
82
10006
139
69
106
209
183
220
1910
2008
3472
3431
7383
8858
1558
191
69
5655
270
1263
2090
1484
7343
6023
339
8976
27
36
740
694
5109
808
1774
214
368
184
741
4160
491
1921
70
613
4461
3315
1775
2245
332
103
39
77
217
7795
209
2884
2139
83
2199
1558
164
283
278
753
5649
2317
847
2137
97
317
299
388
312
1264
37
277
384
4785
343
3371
1953
654
14610
8863
656
2250
735
8088
1089
3302
722
79
2068
1940
3089
466
297
704
430
314
266
5642
1718
7433
9111
5391
7969
149
1467
2478
1291
118
6738
1743
118
71
3024
117
72
105
2146
173
256
7468
69
721
220
1513
886
426
149
4097
606
622
296
1844
4597
1908
58
384
3816
458
1581
2282
852
1634
768
2535
279
13684
1973
823
117
677
9341
411
85
4976
62
278
64
697
4993
698
8154
97
1554
463
135
4153
911
701
8155
97
29
1569
509
191
715
5376
6883
245
1569
509
190
723
5396
6034
963
4195
2183
503
4971
3697
12346
3625
3426
348
1243
151
2208
507
668
2270
115
137
3043
2524
1923
12912
507
9545
547
634
116
212
512
678
1088
377
124
312
505
2524
340
2377
2434
1207
382
716
184
78
341
921
400
1971
1128
44
3703
749
380
865
200
733
416
588
1666
7287
425
3492
7002
588
2451
1332
9593
1275
2636
69
1025
3421
2771
91
664
189
580
225
94
63
413
1312
7349
157
217
1228
217
956
872
849
243
1794
551
98
813
48
431
44
146
767
112
150
163
384
1410
642
442
487
51
207
1042
9239
2209
2575
1454
796
5975
324
783
559
6246
1862
44
51
254
115
232
209
2623
90
521
50
123
236
722
7282
66
227
686
80
519
504
4805
957
96
7812
194
2185
9339
98
582
200
1659
188
105
178
706
184
3651
9280
2469
7077
217
3675
705
204
150
464
350
6570
9719
182
1963
322
186
1923
711
377
386
209
546
1922
353
1200
486
548
281
176
47
6917
450
8616
155
2242
2326
4200
7047
1936
655
266
210
609
1512
564
193
7117
850
3951
9404
435
763
151
743
5573
335
117
102
80
185
793
55
851
479
575
388
1546
55
853
655
2290
135
2190
1432
199
192
901
237
361
996
1535
1394
223
3998
395
1727
150
618
2673
427
773
2477
399
6730
905
610
606
106
494
496
88
315
265
982
13279
1213
186
2201
546
86
185
9498
1846
8051
521
1012
92
54
3718
5899
6808
465
48
2248
1103
722
251
1384
1527
281
3041
1840
4424
1045
790
8225
1789
63
5167
4222
148
556
622
288
558
13894
1340
9948
774
127
377
1065
55
2656
1066
55
840
881
476
6809
630
506
8967
1610
855
5520
1025
441
233
380
1203
53
773
708
642
7440
1944
226
702
612
131
708
100
194
320
332
983
107
74
212
484
810
207
9411
123
1040
128
176
477
7267
197
351
413
475
1190
3971
4223
3384
3713
2250
123
1330
948
1047
11619
5548
10386
6665
480
59
5662
294
2166
2147
1436
3448
700
1204
837
1435
490
505
296
14121
3573
150
466
210
908
122
900
1244
1632
1664
13935
9518
2043
8991
534
2944
73
108
133
68
12
110
567
227
8924
828
8888
246
838
97
444
293
276
1342
496
202
10152
7308
1245
2252
2239
525
50
537
231
399
65
224
350
611
118
50
546
52
96
6609
7324
284
1277
8170
133
132
363
769
1127
179
824
109
1944
2515
4586
1776
638
833
58
205
154
101
434
292
221
1009
148
472
191
1398
876
1953
4596
828
189
746
626
834
266
154
101
435
254
110
223
1047
147
478
192
7493
3641
5556
3945
1679
4805
4600
70
8893
873
1225
2664
70
169
200
102
66
6980
4354
8768
899
206
1208
1116
2131
205
218
988
9287
5633
141
203
924
12666
4273
2531
54
2205
1831
619
133
127
761
223
1091
2855
13684
228
169
2135
5535
2230
146
1762
13974
7244
193
622
2332
167
50
91
7352
248
7884
1905
7541
8075
698
5638
3587
6621
8834
646
1189
66
5104
161
278
680
192
499
873
214
89
452
194
354
413
3157
939
185
422
1896
921
6220
5176
221
232
140
62
305
7445
2497
5455
3845
2396
112
8937
1125
2810
3694
57
294
1594
149
512
66
604
4857
457
31
4591
4251
80
673
263
113
245
883
320
111
3976
10474
533
76
744
8868
143
161
254
887
1862
346
249
2102
6761
966
8982
1840
1030
8869
288
133
171
75
71
99
491
1397
388
3584
221
1182
2130
20
390
112
140
228
2073
137
300
65
4731
9332
2253
7222
5014
45
2093
1772
77
120
117
637
168
604
556
8309
9303
487
700
145
108
216
589
305
95
490
70
521
1904
690
791
2124
3140
1537
15426
2040
7549
2036
1049
147
696
98
313
155
506
6740
3762
167
506
80
568
297
2697
597
276
254
59
7310
8988
1251
139
8366
4465
4863
4663
194
147
475
267
251
243
352
284
820
338
91
101
81
82
561
539
551
161
302
2318
1000
5156
3164
9405
150
1730
1549
1115
7953
650
1314
992
2398
211
991
852
11482
1629
514
1393
2193
11652
1410
1870
794
195
2367
411
2405
714
1973
218
239
1381
1015
796
514
150
69
53
59
402
28
594
948
7296
6836
7621
504
83
1729
1187
948
41
1394
7396
3869
87
158
1609
55
7428
7419
391
344
133
393
381
1714
1383
13585
573
475
5635
143
1687
59
326
177
1894
1228
738
1103
1290
208
2331
81
1348
2744
395
8188
1293
14948
5245
7003
2074
3683
319
4145
4996
7184
348
1182
2631
581
168
173
154
2279
15
57
87
420
106
238
117
170
319
136
104
51
444
216
1651
1464
694
255
1711
1959
311
2312
3901
212
1549
585
1166
9382
66
2889
542
296
334
97
548
516
152
431
488
373
3038
67
351
1902
141
1003
178
119
331
4265
222
109
552
320
9205
8334
308
4896
169
1189
834
466
119
69
437
133
184
926
625
7349
253
126
186
48
6170
9212
2843
606
650
577
3601
396
3981
3637
6494
410
351
4688
6227
4424
237
116
3427
895
753
162
414
488
727
3279
2857
6362
618
172
224
310
142
4547
2716
3375
856
335
2596
652
580
4239
2853
1391
7409
6634
5864
6673
322
2613
65
7510
2147
1328
730
2553
1459
13117
3820
8978
300
12512
7489
300
12707
4703
4649
8824
2155
2196
66
526
356
112
99
3014
134
351
292
688
108
581
4155
479
4339
627
9134
572
635
503
1486
1900
103
442
132
3712
122
3706
121
263
2094
97
149
1159
17
69
2772
90
9364
127
108
1842
3661
518
268
578
9353
1425
574
395
2914
3243
4934
664
1241
415
442
345
9487
317
190
162
181
143
67
580
311
235
2033
530
1846
896
1159
1700
6182
2750
1526
3647
7127
86
808
212
106
414
2633
855
524
4349
1888
1253
4328
324
185
1369
251
227
362
167
1012
167
291
174
104
734
172
7509
1978
141
193
709
267
8803
83
9334
57
239
50
2625
700
173
360
293
404
372
101
947
333
152
51
140
907
1442
117
3170
349
9338
167
9128
248
279
100
1009
418
8477
3632
751
357
190
138
130
294
427
308
53
198
138
76
187
177
960
804
180
4988
2496
1319
434
149
2202
1808
564
180
345
4190
164
604
2509
1122
1283
570
247
418
6733
87
6450
343
338
4657
134
1904
456
101
424
424
1150
289
1640
477
990
173
88
789
7332
286
273
304
204
1732
341
1301
7569
3612
5400
57
1161
424
236
246
377
2899
307
1634
3746
210
1051
143
235
119
1135
1424
1519
2239
5088
954
31
323
1158
66
33
8642
331
351
1865
1106
436
7284
3960
1450
8586
4363
2816
3747
461
77
249
745
665
370
928
6878
71
215
229
2298
1141
3109
398
105
396
562
701
1159
1486
77
1350
505
263
400
93
12
8881
65
1482
238
54
55
135
76
528
219
326
1515
270
25
180
178
55
639
1523
618
717
2249
54
461
3511
648
1413
4885
1586
1198
1340
48
971
1266
161
243
728
513
39
239
61
132
180
587
166
1640
3941
3050
5815
8682
14887
1465
6691
341
4560
1479
64
92
161
98
644
180
313
381
164
4467
1648
865
839
1517
1777
8928
961
1189
152
86
278
1953
112
321
82
191
215
209
185
1010
10273
68
80
894
253
86
293
6916
519
152
159
1219
69
3525
160
7789
76
8621
9321
2766
716
108
84
444
4096
9447
558
288
310
312
167
80
1875
3711
300
185
7318
172
791
1880
412
549
274
578
3050
968
393
3257
9777
3872
4378
6908
1351
1162
3517
896
3899
4313
4807
1565
521
1141
573
71
125
249
129
585
101
29
128
1389
1371
1148
3682
490
1101
104
94
262
392
592
660
115
3954
426
545
83
568
154
151
87
2538
1319
1240
215
371
92
1638
1085
2530
1326
871
372
218
377
92
1673
7276
4985
7135
497
607
524
1525
762
864
351
1002
80
51
53
233
436
3426
599
516
1257
112
279
431
488
267
1317
499
339
15
65
36
233
115
141
3898
11655
70
4987
119
675
975
1983
1612
218
1038
117
219
615
57
160
1502
87
25
169
383
69
98
717
465
7353
8353
495
410
299
3212
485
485
2275
2305
4105
505
81
1956
3029
6470
345
345
343
4461
9204
240
634
383
6883
3483
2335
2661
868
2140
664
1264
445
798
59
98
60
71
548
165
1936
41
2130
2193
452
2162
210
8192
1473
2871
11185
4023
71
121
354
604
540
239
1048
6975
13595
804
1432
6568
2030
11613
62
208
484
2273
3462
1552
2751
6217
3719
4824
2667
4448
55
9292
6284
2752
3123
14853
1012
1652
859
459
46
2757
4533
9734
3060
266
92
1855
129
1861
215
217
806
5128
3853
328
1178
490
450
5423
519
1869
5420
159
2543
904
179
1574
63
514
1728
2130
7196
2699
8044
276
165
577
1533
9200
5751
40
161
96
535
428
262
189
54
695
191
519
382
118
530
99
120
1152
2193
444
331
4481
2012
7217
2469
2706
10982
561
3688
3389
10497
425
4323
1794
4005
1129
158
96
12197
677
1321
3260
8306
198
3114
5265
1051
3364
306
413
166
1749
6734
5738
456
5830
552
1863
1534
304
612
123
92
4379
3229
9299
2208
13645
3318
313
53
1519
90
534
189
6740
7297
7781
42
102
108
42
69
30
111
238
228
3088
1924
2120
196
2218
65
283
5737
2745
7304
163
187
240
380
287
2726
5829
3327
6241
587
248
686
324
2038
1513
116
455
48
540
229
385
538
820
59
556
291
109
618
235
349
287
1376
61
4757
2709
2383
1641
83
407
3537
218
3559
352
405
409
2689
6792
1285
1570
903
103
595
629
290
2046
3579
1301
1047
3790
75
7602
8471
6382
42
703
2366
1513
306
7262
4996
229
1393
35
1171
2543
2848
1509
108
299
7456
100
114
139
287
125
115
31
224
927
396
635
671
315
958
787
1056
508
195
2235
1319
7338
5764
99
53
654
315
241
139
88
5659
161
1023
1369
436
448
193
498
3883
9628
7869
15421
484
1238
603
2463
1300
194
980
656
1110
3860
7557
90
3627
2644
7785
989
4255
6243
4315
14831
2952
6396
4751
2977
4513
36
765
1856
232
161
1102
371
565
7370
236
402
116
226
707
611
2712
3420
579
95
386
1894
115
663
3230
115
990
243
1023
2447
8900
763
73
1157
3638
491
1479
408
503
2386
168
41
1464
878
269
159
745
39
6252
4673
1015
333
3297
6696
111
1529
732
194
2682
198
165
166
4584
11868
864
163
1863
3173
644
756
13095
9786
1132
70
501
1158
2733
4734
173
7330
82
548
43
575
674
228
701
586
119
68
568
95
646
680
109
1331
3142
182
839
3269
209
85
11
139
226
279
518
7006
155
172
86
1912
2395
167
170
59
367
95
108
202
436
631
100
97
68
137
161
267
764
100
4140
227
313
362
990
786
200
1054
568
3844
6297
4187
4383
983
203
11330
14928
3068
106
377
369
1408
194
1315
1118
1469
1029
1299
210
74
1573
1223
220
683
298
125
170
114
2508
712
355
4975
7327
765
644
498
608
1463
441
70
5099
457
227
172
348
415
2085
455
1521
653
3276
82
485
2177
13572
1863
5866
9137
947
488
485
316
95
119
518
396
675
1294
463
592
823
617
753
250
135
986
103
59
461
93
1689
74
2026
17123
1170
2243
542
150
433
134
38
281
732
5452
1765
4996
4025
1334
14647
21
640
229
7342
397
516
5970
1727
6660
3384
5287
6079
3360
4678
14648
4505
1398
161
651
352
75
426
401
825
2601
723
1480
4960
701
284
217
3606
139
1385
626
428
3946
917
1882
1878
3829
143
256
224
1727
966
336
6257
90
599
488
222
541
5139
854
56
145
179
4179
4124
260
3312
6490
4479
23
576
68
2346
1060
210
523
1011
784
1171
85
140
643
1180
66
1167
1128
1098
122
220
598
480
187
7531
2902
836
68
350
697
1393
4563
3815
1533
754
7373
62
2113
6761
1505
4667
680
588
1304
5326
692
2485
1753
8853
925
67
14884
5544
694
14849
9368
191
2003
80
374
730
1008
488
84
418
656
1695
1110
623
799
1689
9777
3946
4159
613
2451
5015
4166
2814
397
311
61
1906
5439
699
5395
2684
1579
3992
1726
5370
5223
4352
7533
555
9548
1269
4181
597
3742
232
311
158
243
145
845
2884
4247
660
74
252
89
252
265
73
61
68
61
356
155
450
2880
7512
1416
5259
125
275
3305
433
182
14890
492
1033
1876
285
508
5555
471
284
509
508
285
49
238
41
68
241
3992
335
1612
7373
5421
512
241
5463
505
895
102
7307
771
2372
808
2123
2196
400
244
167
8146
572
6516
429
70
57
36
493
605
110
6786
1209
1334
3698
2674
6495
1670
1542
199
6072
4167
3841
5384
9812
560
906
4402
309
4091
224
7203
186
385
443
14
190
12
61
289
343
173
1626
1341
103
3067
261
66
48
16
14
110
25
3197
9503
3271
2520
47
510
1047
1180
151
142
708
2108
11103
3686
413
2110
2537
45
522
1073
1207
152
863
3014
4242
474
976
711
407
742
2198
516
380
8241
382
1443
2930
5710
529
1787
6480
350
4724
2063
165
628
63
3285
134
183
65
4766
3863
396
1995
589
72
49
67
121
365
1993
169
384
142
67
72
830
297
413
8874
720
1522
833
1876
1664
2225
1595
456
154
408
471
699
580
2249
2550
1031
178
328
263
1579
93
428
1625
2156
1645
711
560
401
233
99
154
983
884
83
144
144
144
104
640
428
420
2371
969
74
51
233
3559
121
375
1407
79
232
1888
543
5944
535
68
4486
3673
553
136
633
1466
227
84
13650
31
69
106
699
815
620
195
2735
4269
1820
116
1403
577
668
8485
2270
391
414
854
3977
196
534
472
103
42
1258
3976
697
124
940
1422
1066
809
63
7361
183
2408
324
211
511
801
4514
1210
5391
9549
3599
976
96
4203
615
1602
1386
1299
1248
767
1977
7283
1138
743
5274
3159
5781
7890
837
2130
542
931
1057
91
2485
9440
176
781
98
384
560
720
3811
1264
11128
1351
401
54
7653
4306
7262
6857
7605
469
3332
2418
7337
158
28
372
118
1607
509
512
777
1319
721
186
1128
8914
795
435
914
6904
3095
2777
7747
585
541
177
676
2572
170
190
1281
3680
1401
1622
119
12025
322
824
263
78
425
424
828
50
24
140
396
93
634
436
141
54
1586
209
190
824
254
78
425
424
831
939
610
314
12015
1179
1951
595
115
77
94
368
2514
935
6374
9525
163
2035
191
7216
945
3163
4715
545
2134
1291
148
197
14
1825
77
324
1000
12209
10206
86
590
962
341
453
396
226
99
6642
1401
238
200
454
1859
504
425
711
5669
367
5548
704
1683
1065
116
604
121
126
4608
2391
695
1815
575
399
1417
1470
643
189
561
796
653
651
3670
309
169
75
414
94
88
90
41
125
41
53
1252
65
83
11154
456
1290
510
182
212
121
1275
117
240
112
165
132
119
377
107
103
884
1405
332
706
672
877
6221
9318
8710
575
159
2173
1439
9364
3181
287
205
52
5149
7178
107
132
2364
365
39
386
454
719
5086
7301
2180
1397
38
737
48
531
112
653
2224
193
5203
140
7399
9234
8125
391
43
6284
2338
7195
346
70
1009
704
175
921
253
2423
207
489
2056
109
10010
8147
3917
4054
12284
66
5113
62
179
380
576
41
296
193
30
8591
13587
319
981
7010
1239
131
295
1453
691
267
7364
4017
8332
1704
15367
4058
1198
212
187
3076
410
1104
2691
657
536
1073
527
235
906
291
1756
35
6891
1201
39
32
121
712
6691
228
172
170
1595
4514
136
1948
593
3846
157
434
5169
5616
4287
89
141
913
729
1864
194
237
5330
393
1076
67
2115
2305
2023
2882
273
278
1289
2251
3428
4951
46
215
70
765
65
149
137
195
31
1762
159
886
240
4736
142
155
221
186
9039
1887
524
5489
480
235
518
67
90
370
87
343
206
264
177
1481
2626
3187
822
755
3081
659
543
2482
3638
1461
2620
14814
4561
6223
8880
3439
1853
716
839
5256
6313
10491
277
1256
7006
3631
692
5244
956
1001
664
4897
1535
1792
1309
469
194
689
1177
161
341
499
484
49
988
3354
1313
1294
463
194
685
1168
181
337
497
486
49
990
8972
3343
6661
6826
781
4127
7787
226
4674
345
6476
2675
7506
118
2446
344
83
945
710
228
922
132
993
93
6053
788
555
92
368
194
488
217
453
786
1109
5945
4737
359
364
6635
570
342
1647
1936
8862
1464
2941
565
874
8274
699
5518
316
124
861
217
1308
479
603
488
530
536
5712
74
879
8873
1423
2861
1704
137
381
86
579
328
160
2386
1485
5589
3986
879
3528
14798
11893
89
1307
2234
34
262
1733
3272
4162
94
60
2252
6180
161
32
214
2150
8779
247
434
463
335
535
347
2406
77
94
63
141
1092
1143
1921
281
294
1005
9508
10092
8539
5168
3936
341
1157
1571
119
475
223
7313
1802
771
4330
7407
152
164
10435
1879
384
339
6416
149
5769
145
1847
1956
418
157
336
332
8750
1630
111
111
215
199
812
155
3927
9670
2208
800
7492
370
506
198
4629
32
4682
3029
6590
338
4750
591
1960
1311
428
1320
2963
2485
2295
594
519
1513
2693
4958
6578
8853
3774
682
160
277
540
388
1214
3023
176
1986
2555
2257
263
3590
612
1337
233
2595
1920
1980
5455
4412
151
936
2063
229
1631
7499
3811
4246
32
1127
150
92
90
69
702
137
637
49
1664
1055
1526
1145
4576
160
6525
349
4566
343
436
3044
7076
1019
1150
140
129
169
183
1284
574
81
1124
61
1836
612
1355
152
224
1160
238
105
1695
257
732
373
579
1418
633
425
126
1131
246
761
829
418
425
78
271
190
648
248
162
2057
33
222
505
232
149
257
70
4937
249
172
66
63
7508
333
926
53
131
154
6578
82
109
124
33
9422
42
36
110
2286
230
53
271
927
102
834
1244
13620
908
440
129
487
403
170
467
1871
469
1637
1071
413
545
666
2128
892
7260
206
578
1659
5038
2250
1540
158
4890
49
211
82
88
124
132
133
2880
7338
454
52
218
3743
13531
5730
131
97
97
207
8575
579
145
2361
1741
11753
14866
2020
1335
1983
7614
67
392
2379
331
212
50
109
783
671
634
1751
1476
10641
4452
2130
295
3479
1664
1615
322
349
168
2669
52
547
2036
2006
1444
3538
1412
139
9330
999
3062
5678
2696
819
268
53
2297
230
111
36
69
131
107
71
1581
820
607
268
53
925
6535
1454
100
97
1880
1388
148
60
835
98
7424
258
297
2631
246
2109
2259
55
471
7454
6533
131
6722
620
2300
767
145
7205
3523
2261
464
262
124
157
297
451
8913
233
451
7560
460
885
482
604
1321
1225
1630
2688
1672
3419
5308
292
210
148
338
3592
184
27
86
986
568
7262
4958
626
155
8905
467
106
301
1155
310
49
851
122
165
70
96
448
3814
7449
1612
2656
95
547
50
4149
47
63
13199
688
2007
238
15424
2293
80
104
268
488
714
211
320
3013
1644
82
875
550
495
346
1908
1205
235
293
4664
361
350
6492
122
6832
9381
9220
103
190
262
990
210
775
77
68
170
207
225
153
191
115
86
177
1385
117
421
103
335
1898
449
264
1372
2323
2357
1712
2671
1551
162
8583
894
4094
1365
221
824
5239
1533
629
7387
1989
370
476
92
3971
121
90
363
1342
1650
226
932
1198
2773
1956
8971
1215
3277
367
963
540
3938
5175
3841
458
8701
12452
582
1332
6636
11615
1437
1166
6063
1153
2665
353
233
317
432
297
463
661
77
93
610
890
9285
251
59
428
241
18
501
89
9068
150
1386
1539
214
48
253
59
697
666
1934
3923
4233
4872
410
58
1309
7456
522
95
463
2598
1400
56
432
87
1000
173
159
6889
5147
149
2245
323
6695
7338
1678
617
314
1007
136
1615
1448
309
1247
4658
9422
893
1429
245
6295
32
577
1001
2118
230
75
76
354
524
308
438
9072
4097
899
306
1846
590
235
1534
248
241
551
1512
1117
327
172
41
110
99
268
112
31
1297
116
115
308
12639
1088
4471
354
4709
97
184
257
310
76
341
3706
2848
9192
728
8890
177
9567
162
575
482
113
234
731
78
4661
298
917
1428
358
422
1685
92
38
296
4587
157
9270
3209
871
83
977
455
895
1734
850
998
1669
4542
79
1704
2414
9493
917
2721
1229
5061
76
392
455
83
263
688
1397
461
190
833
1309
919
306
3175
112
177
47
842
400
267
452
1908
250
271
292
818
39
5108
773
8243
5734
2123
214
40
458
1408
125
787
1907
163
110
3242
150
112
1943
5582
3451
2894
352
61
73
4789
61
130
1751
582
2607
7998
1445
13335
5778
1649
512
3268
4998
7220
6344
7796
53
4740
75
3948
52
202
690
641
663
2288
268
138
5162
2543
4124
3645
944
1683
8190
531
125
479
2274
623
4798
183
926
1054
663
481
1879
303
1181
482
176
915
7281
976
303
534
64
680
3623
1451
98
1825
915
549
7455
8188
700
569
1604
9450
583
119
741
870
183
181
820
623
791
280
69
114
448
63
3786
63
1924
159
144
347
107
13
55
334
122
206
100
171
113
178
1302
4243
160
1560
98
92
152
118
107
133
279
615
504
209
221
524
352
82
112
90
542
493
379
2300
368
197
8879
2258
2002
3521
352
463
1910
279
201
221
3082
414
691
986
3529
2102
2331
2764
4965
1126
10683
11788
11551
14450
4508
1851
1373
515
333
5704
4408
499
3344
968
3160
4827
756
61
556
7667
4582
1665
2628
2830
1268
61
299
343
2239
299
255
444
3339
256
2325
3604
437
145
435
191
666
339
2747
142
153
198
1624
116
552
89
130
427
105
204
137
2659
386
394
73
217
5001
1583
244
200
253
78
430
427
830
696
4094
1892
282
1219
111
30
371
49
391
223
73
218
52
781
1139
193
89
1541
1431
144
88
521
16
3225
179
503
6181
59
96
665
357
4657
4120
3224
784
424
674
6162
424
2331
1534
2001
1388
857
140
362
1892
450
75
7461
87
6193
1114
304
1927
3574
879
250
2594
13656
2331
271
472
2520
205
56
1335
933
452
392
2642
567
552
1637
274
571
633
96
1218
88
270
8040
213
9134
636
507
693
7398
1791
5000
7198
2790
350
251
435
161
233
563
336
251
1493
69
605
1504
1550
152
5117
456
121
1912
609
7394
1492
9377
1563
124
957
676
453
1432
497
464
506
1420
136
3919
607
307
188
175
2726
401
681
3161
52
65
80
120
334
146
147
2305
139
99
809
190
847
884
2507
439
487
1721
2626
589
1132
8769
3708
279
625
7416
1482
932
9435
8513
1996
1615
1870
434
242
1116
711
154
423
504
724
1007
6701
7484
484
56
2245
1139
1704
7467
5140
2323
992
134
103
306
890
109
1580
57
127
422
652
134
91
188
166
52
859
131
84
99
269
172
2318
15
71
1038
932
184
252
220
493
154
796
294
134
114
31
1029
7835
1650
6242
960
4687
673
11773
1921
1380
5336
15356
8473
1584
613
396
54
834
7551
1485
6617
418
8814
143
813
1816
674
299
13578
6061
8880
1947
1182
142
166
310
631
1132
7291
233
99
2141
251
597
8926
2351
988
1410
766
28
3442
257
1936
7364
2318
815
112
649
104
3594
293
661
59
527
217
1454
1653
1143
1611
10271
1979
5082
5764
4718
346
6520
37
1609
21
6210
537
5845
43
82
372
4661
167
1359
4548
327
101
112
1162
497
91
1268
787
4342
6124
1650
6175
1241
1731
3501
311
177
94
67
237
124
86
60
73
68
102
680
131
4111
57
818
274
286
1482
949
521
488
383
175
7372
1260
356
1266
3008
41
366
71
9415
179
175
70
680
213
5777
2169
2327
7357
1202
360
220
427
829
2333
2952
1502
13631
6067
3380
712
4001
440
4142
265
3759
377
98
86
15494
227
174
127
2379
1375
706
202
295
68
254
635
53
144
190
85
137
86
631
432
201
58
1773
711
204
297
68
255
637
3323
4189
479
742
379
668
139
55
212
206
99
934
9751
217
484
112
294
635
7605
688
580
130
387
1432
9154
380
171
441
245
826
9377
123
1806
152
77
24
77
609
9371
749
11562
255
32
455
1341
1440
972
2682
589
1588
661
320
45
52
671
776
52
165
201
91
137
94
628
219
137
44
1587
157
190
664
318
45
908
1118
2301
2506
2114
461
40
145
20
151
650
4365
4024
2834
9454
973
2683
165
342
7770
587
8231
1942
2571
7630
699
2513
4020
485
567
573
1553
240
243
436
726
3867
1525
450
75
4823
4748
354
6560
3329
1851
842
2304
8915
1020
97
3189
2435
2222
188
745
96
38
101
264
333
483
454
191
775
561
1037
6129
479
3597
386
122
867
8962
205
52
217
304
831
845
891
1950
1518
3689
4885
318
524
1510
427
191
2190
2716
257
503
212
269
321
911
102
646
8976
1033
7361
182
13508
1196
384
500
1870
67
332
652
166
245
1436
55
208
454
176
108
73
91
163
167
52
904
34
77
9656
5057
653
490
1381
331
654
186
1400
696
210
58
322
2208
651
96
452
282
603
91
528
117
646
495
204
1936
9192
267
208
274
479
1138
78
981
469
1174
95
582
1140
78
847
195
423
207
185
977
338
9161
9294
3636
54
1377
4418
13600
6301
359
239
1963
6388
31
1493
605
5539
14885
1802
4966
883
478
507
567
208
546
1682
4372
144
3501
30
118
255
108
41
355
190
3208
635
356
78
1882
3591
1495
7278
11915
2846
661
115
956
160
924
1345
110
217
339
375
955
762
6990
1596
89
928
104
51
6519
218
230
2299
813
3049
487
386
337
82
50
166
83
310
74
252
537
69
126
216
6438
262
222
1672
9451
1846
9150
2232
3163
206
394
159
161
204
432
98
1605
303
1127
154
302
570
66
142
1307
402
9732
205
7360
9346
1767
3062
108
7294
4737
92
1273
528
136
94
144
373
1811
232
418
140
51
153
163
1270
473
135
95
221
373
136
300
10477
3926
1137
1488
1626
657
262
78
420
432
813
186
1205
1604
180
2484
400
8904
11560
6519
107
932
405
5575
707
50
66
7377
203
1341
1495
210
448
87
720
2112
159
191
136
599
211
1388
139
757
100
122
141
609
1673
430
1039
13
4008
3229
4313
1420
2641
737
704
486
1100
33
463
4315
587
1216
499
113
9716
3906
397
570
1503
2108
4187
70
245
196
272
403
209
32
1716
2193
43
131
212
43
122
31
42
131
188
30
43
172
358
8842
345
792
2263
630
382
736
229
2491
141
595
1969
1126
1333
1774
1894
2729
111
70
454
4895
2431
6464
350
4732
2647
841
55
1061
321
755
1455
53
1053
321
4379
5621
7548
9451
4026
1602
804
738
660
189
282
103
92
133
71
103
256
638
52
170
386
33
707
47
203
57
1026
103
72
134
107
302
640
3412
3450
650
481
193
1070
5239
60
139
230
211
1659
189
2164
2160
619
548
589
2859
3955
1748
32
197
200
32
69
2933
532
2204
223
2191
3090
169
6212
635
2755
604
689
479
402
163
869
565
633
2289
6173
1830
586
221
381
2028
1272
770
1443
9023
816
2887
5696
8565
809
72
228
185
182
171
4967
3963
100
918
148
1795
6258
95
689
124
603
737
225
678
516
3278
3016
5448
3102
5483
309
5630
133
186
64
811
11712
4222
3719
200
3245
5586
9522
1921
3769
608
46
376
239
485
1744
11521
375
135
425
314
639
678
3962
725
208
394
64
224
357
619
124
723
92
5110
692
8087
279
187
351
7442
669
4022
37
4418
2791
603
704
486
419
162
663
4948
70
692
49
257
92
64
115
456
142
1239
9494
5001
7280
235
494
473
4246
200
435
821
200
433
3449
4503
83
2844
141
120
354
566
2435
2361
4157
422
230
489
5511
782
3627
72
1709
3163
1996
2154
3712
112
469
135
345
85
122
7312
463
1013
155
195
86
53
3685
137
2530
902
340
197
104
196
498
1590
185
4700
938
47
2722
460
1607
1795
169
1744
1483
3788
4837
1950
78
39
3406
1469
135
712
328
1121
2165
2069
6375
8255
705
5050
782
81
105
17
623
165
2488
273
1246
1270
2105
218
281
303
9184
1380
3833
695
2982
7424
4951
1395
1715
72
355
465
185
4148
1676
94
200
219
3829
1061
1837
406
35
203
1479
176
6035
1387
3700
12
178
101
27
556
6869
434
2398
430
53
796
317
3617
4319
4685
4798
1290
4642
56
140
210
432
1335
6405
9091
1053
353
57
174
545
417
270
70
100
668
492
286
1699
357
41
272
202
148
492
112
1163
429
373
434
199
4013
248
4960
270
209
99
240
1264
486
119
1198
150
475
511
304
5475
747
353
2171
12914
2044
537
213
926
354
203
155
508
602
593
1114
215
215
340
3684
721
488
327
425
155
490
503
285
1186
216
215
341
1842
1913
5496
884
1846
338
330
2185
765
271
278
1519
115
693
550
533
2206
1791
602
64
247
938
655
14813
2303
9977
12192
3082
6704
479
58
307
225
1423
113
414
95
178
304
271
2444
1289
631
54
1386
2825
1580
2086
15478
5275
6538
343
343
343
4582
530
573
336
49
38
106
1655
7478
343
117
433
487
162
1014
123
2669
408
7782
1413
118
136
27
204
24
113
86
411
517
61
475
358
1251
321
82
154
197
199
100
203
703
5552
331
177
33
5068
7354
155
4257
642
13563
273
1891
1227
731
6743
229
697
87
94
561
1584
8074
45
664
109
113
257
322
335
208
126
1279
457
672
176
437
2603
2516
5942
539
191
8888
195
2210
109
3974
1815
11734
1228
492
2897
3862
6098
998
16
112
24
202
325
86
391
212
65
147
127
77
583
1047
423
881
4739
967
203
3505
30
520
155
95
271
99
70
60
190
161
13578
325
146
256
299
39
59
136
1385
90
605
845
206
98
5921
39
59
136
1355
88
595
841
204
96
4884
109
1110
2301
257
3058
45
223
93
79
140
166
187
97
265
149
2673
1399
11920
320
2014
83
93
366
82
5220
704
8258
296
712
264
1185
839
97
4602
2358
554
903
63
320
912
8595
1399
890
961
69
9122
64
905
517
2240
8874
2562
491
71
191
1509
616
536
1014
402
1438
580
7725
744
300
661
527
824
1412
2259
9277
320
555
69
111
476
36
201
653
6865
491
120
2195
7432
1555
214
59
1098
184
1436
170
509
91
107
327
238
182
942
140
1049
925
179
81
362
404
1725
553
5389
138
39
104
783
97
692
481
1367
2026
312
291
11808
2646
924
1927
4049
2273
8552
1359
3721
1370
1911
64
828
1151
332
186
2358
2295
2345
6161
4553
1659
827
422
423
74
319
556
1794
58
133
716
69
92
92
1945
1790
7448
7070
4290
193
169
49
830
424
414
79
322
345
5729
7874
8948
6136
3300
55
52
9953
13222
617
4574
95
522
90
651
49
513
226
399
137
63
515
965
7110
853
349
104
177
659
61
152
681
57
154
73
791
277
2032
3429
9364
4696
2192
194
192
149
118
762
16
88
22
967
99
39
90
469
830
402
850
233
75
75
1696
1077
230
471
5179
52
52
899
337
145
163
499
236
194
145
1396
1208
1057
6787
7851
127
19
247
93
1137
248
176
5196
506
380
1504
307
210
279
133
748
7996
14891
5308
2322
101
112
1161
9511
387
819
1367
8398
124
4594
128
178
630
302
2108
13357
159
295
1584
561
192
424
223
2871
890
1138
836
283
169
4170
167
2223
6521
551
95
209
6764
11767
2501
260
314
2662
1704
279
8878
1403
166
116
716
330
72
429
427
816
51
145
198
91
68
641
414
199
54
1691
715
330
72
429
427
818
4301
2232
1352
3512
5886
1846
207
107
652
277
142
1140
3406
1849
3208
4048
550
3509
210
215
945
1270
4623
1081
522
2054
75
244
86
101
2142
4720
352
6454
2907
6946
218
125
419
1031
105
786
203
2157
4950
697
8231
620
92
1070
211
147
166
269
387
394
314
149
780
1206
94
1469
1155
3998
731
7414
1810
652
295
5939
12596
55
1556
215
1135
642
248
4401
6771
5368
6735
986
2106
100
1428
789
423
419
77
201
635
24
152
1454
57
137
648
67
93
145
130
368
316
839
962
3928
1544
221
4685
519
5959
200
280
123
728
4537
6698
1518
93
388
168
61
77
1326
415
113
2661
387
1452
434
3562
4961
9158
5980
1053
410
2669
116
522
62
863
2178
97
1633
124
715
1180
163
1061
14344
10570
2328
4592
829
876
165
2955
43
6189
2744
1541
1576
499
9502
2096
1591
1585
1678
3682
2364
2925
58
2356
240
195
3654
340
130
343
80
139
126
1166
2299
2542
86
4683
536
84
135
1299
1161
740
1091
167
4743
352
6777
60
5390
187
60
96
378
922
657
442
563
1886
200
50
79
245
154
58
146
2131
994
76
232
1182
356
3306
678
388
1336
6174
118
5122
53
3931
1966
1457
100
468
202
300
34
120
148
833
48
143
394
124
630
206
188
58
1438
155
448
199
279
107
139
195
628
1331
333
14873
156
557
1240
347
279
119
470
1111
3090
519
61
544
323
1963
31
3267
1563
148
934
1131
3749
1937
117
289
284
100
5891
2249
195
3603
2517
255
223
500
2339
4886
196
530
950
4274
449
84
1161
2935
1213
2542
783
1698
246
809
370
57
227
13477
351
476
3872
3001
6823
2359
7325
386
283
396
1318
1863
94
249
788
149
1234
760
73
75
564
266
220
273
115
31
218
94
216
71
35
151
716
107
108
1798
3225
3553
4899
1074
1367
7076
1722
235
546
650
4194
113
1494
1711
11198
1851
4016
6483
353
4691
45
1168
330
2644
384
173
1038
109
206
152
4626
1811
2002
406
1826
117
74
33
373
56
1243
55
1762
438
119
27
75
40
363
68
1247
52
824
624
114
3531
1112
742
116
281
520
528
224
274
422
95
179
764
109
1059
332
134
4179
1765
44
1442
87
149
898
1097
353
289
125
370
735
1002
48
341
75
1029
216
525
103
392
2003
7760
3308
1241
1518
1071
4562
797
1649
1207
93
109
1627
2588
7455
1192
167
351
220
7806
2258
675
104
131
65
3767
362
7741
3319
2341
1754
3949
3575
1193
2727
529
274
600
323
5549
573
27
8463
308
1160
3186
7650
4517
2096
4398
775
207
658
1954
2018
2258
328
449
7643
6679
482
10280
234
2320
4967
605
321
113
155
289
708
1840
7885
889
777
503
211
343
498
175
2755
821
615
85
1130
1072
333
346
604
89
725
1327
230
230
159
302
698
9322
6681
1387
557
1199
8731
219
35
199
8967
5103
3521
521
948
13594
800
27
431
73
503
1716
448
8142
4764
2057
1555
153
8576
153
917
6844
1200
2127
484
453
89
503
1197
1332
14918
8521
1971
8915
373
908
1019
136
131
244
128
2099
8795
688
1413
501
12783
511
455
1424
353
709
569
267
6820
125
587
12
210
108
150
424
2079
314
2074
246
781
756
3083
685
484
322
418
152
888
724
366
137
7358
377
1788
664
4210
9771
3334
1018
1879
1369
117
1133
310
199
7349
616
2773
270
467
248
343
572
452
2035
13417
1913
2479
930
897
8665
2294
3729
5327
729
1656
147
184
2919
151
119
173
6444
1421
4655
2153
159
7863
555
934
189
64
83
105
1252
204
1267
5525
1047
4601
5480
6603
213
798
1032
5911
9025
3987
3234
53
2651
1102
544
510
456
533
9339
1111
92
2716
663
5452
62
2301
130
268
2005
1922
4925
283
55
1443
316
407
14168
144
1102
280
3487
893
4827
3037
1202
776
9360
3392
3200
4262
7446
5285
1087
4594
9422
2806
79
113
279
4229
13019
7473
1860
1573
1582
169
345
829
50
265
22
60
14371
503
279
3049
622
495
440
2760
57
266
242
261
2337
477
6729
184
84
1944
462
2231
373
14843
911
275
810
66
222
61
166
54
86
207
2753
3501
217
258
86
207
1453
280
1743
2728
458
741
2871
600
240
100
839
833
63
306
65
1324
1553
71
7314
167
7305
620
127
306
774
267
154
949
505
8635
133
129
2202
118
352
524
1220
573
560
261
747
44
405
26
131
96
41
1779
1789
7298
5239
3181
356
142
157
227
353
129
152
445
407
30
5362
37
1488
224
916
39
58
687
667
5435
3051
2380
184
237
7378
118
509
206
45
5514
206
45
1428
1316
598
974
41
648
4787
169
1997
351
9189
1144
603
118
76
481
59
3192
572
699
487
416
114
27
62
126
5565
10942
7624
3242
354
388
563
55
229
69
406
592
506
146
482
78
631
475
394
2586
85
1705
7180
1553
105
461
118
1446
241
247
148
2173
1963
2750
105
196
124
131
474
224
1404
486
1332
443
1363
249
870
827
3300
9730
272
5110
372
433
4790
397
346
150
5646
122
209
361
120
1227
2612
973
1183
99
349
2206
701
155
415
320
482
720
3157
1847
420
2827
400
2738
490
1308
4020
3431
243
206
14
348
49
408
4916
655
1438
9222
4468
1402
161
893
418
202
940
10443
83
1626
11957
5669
551
93
116
5851
94
240
1415
336
2782
1657
839
190
7135
4162
3781
384
148
2250
7172
1497
896
113
513
897
77
202
375
367
102
1954
380
112
91
232
2705
206
423
6936
61
125
231
2469
204
643
292
202
1941
699
569
5513
688
338
14825
15
364
2767
567
57
743
151
134
113
130
163
1880
897
535
409
3064
122
46
385
1684
297
984
3442
171
1957
2336
2670
6073
553
972
381
715
159
816
426
427
78
231
205
646
1621
306
3506
6650
888
92
2562
109
46
12417
3109
177
1961
2221
3220
178
1964
2224
2429
6716
2646
755
8701
631
50
15
57
517
1778
9562
6223
9305
755
2122
195
3442
602
185
11633
1438
3158
4136
14957
9684
3253
6659
14964
2124
1388
707
106
1289
268
116
7936
223
100
75
135
370
639
53
167
372
94
166
40
670
537
191
53
1761
707
320
108
108
135
380
631
315
2196
196
534
7429
743
556
68
235
3152
685
4353
2454
185
4848
13598
2632
2101
480
2130
1286
163
125
135
653
175
2899
2436
159
184
108
134
142
547
69
391
51
156
200
91
137
69
107
613
201
53
1585
214
195
650
330
108
134
127
546
70
392
1568
761
413
5076
131
1905
9565
3102
78
475
483
6723
352
4709
88
331
2310
80
14908
4587
304
337
352
6462
324
1727
511
103
11578
2564
279
5682
897
1938
77
64
429
469
5452
113
1489
13631
148
57
1084
1040
7222
5333
5150
5214
1394
7637
3251
1498
2532
8378
181
9628
463
14735
112
328
5148
492
209
7801
6736
910
5110
2349
2922
394
197
156
585
82
50
141
355
205
162
157
983
87
1398
9468
6571
6554
148
83
47
141
354
208
158
158
689
80
83
47
141
355
206
163
158
983
74
82
47
140
354
208
160
158
996
71
50
45
80
83
51
141
355
205
164
158
981
80
83
51
141
355
206
164
158
982
80
83
99
9529
3180
47
140
355
206
163
158
982
80
313
1167
3073
2210
197
304
1428
2160
2679
3325
633
1856
7304
1646
730
268
1028
2242
53
457
7591
6608
478
770
1871
76
533
3841
175
342
296
84
558
239
1013
711
497
264
4173
4728
430
4747
68
140
232
222
2507
4329
5362
7389
2078
495
653
476
819
33
102
476
3119
2250
5264
545
52
2248
1869
1312
14867
5286
2100
739
2374
4489
143
141
6868
1798
269
1472
242
49
2592
1799
14923
13727
4860
2262
326
36
1240
7262
11444
6276
327
1804
71
1124
2709
482
1306
549
113
1589
285
1008
7436
598
1415
468
3113
3802
9347
496
8214
2783
232
51
80
1001
1905
628
502
575
1220
449
6877
3887
7458
2820
1333
8945
1021
48
168
960
3259
1563
438
504
1836
996
60
464
101
87
375
288
252
178
3010
111
458
237
2819
517
218
285
265
4919
1193
481
767
184
482
14038
1838
9405
10476
1772
7376
134
2685
517
102
550
6119
4671
33
2531
135
305
564
4716
54
3011
275
4708
348
6619
1020
424
300
12
47
583
668
646
3759
6402
8825
7118
3632
56
1057
195
1557
8159
5867
3196
325
13601
14603
4162
3093
7347
4283
161
566
98
195
522
253
7213
15478
6368
234
2688
623
5280
343
879
1889
443
41
55
946
4993
8021
423
531
104
5297
672
1874
153
447
579
2149
510
9332
218
317
147
423
647
1734
7703
418
2692
8105
7384
7331
1386
7432
5305
704
56
1355
5365
446
562
2949
783
1410
799
341
6436
1152
282
852
1426
415
6936
1731
1343
3880
1895
996
558
1143
3959
8989
2586
14834
737
116
3328
797
632
95
179
903
56
88
1833
315
7150
971
345
180
6460
341
351
346
355
1930
2787
3135
665
130
144
2403
16
1665
339
822
479
243
148
134
663
421
201
158
1396
1644
380
786
9544
741
492
154
422
412
484
723
3268
2950
160
950
402
149
439
979
3586
2421
374
8481
1805
66
6692
1255
470
192
423
1312
3140
8836
11544
301
441
1880
191
146
677
373
657
11
36
20
8679
847
3627
4160
72
132
719
245
4371
171
188
467
2407
244
43
552
257
64
7717
1411
1222
466
1529
3403
1889
30
537
3269
527
3138
30
536
712
86
138
8597
142
1556
467
1881
281
783
3091
250
1551
928
3740
4677
3608
8750
4992
119
84
1879
103
3108
92
3069
1580
103
2019
447
226
356
1866
4423
13675
8812
1700
168
4903
1288
90
1557
448
2462
112
191
153
41
62
148
189
525
402
519
95
249
1220
815
421
425
78
248
125
94
65
280
203
209
1290
2027
5651
415
107
1853
99
89
1800
2830
798
117
457
84
1534
497
31
1391
229
532
630
2052
125
497
6731
429
4689
6965
1901
133
226
74
3470
170
131
227
74
148
481
504
552
269
61
59
126
2289
122
154
187
433
9254
509
738
2127
161
134
247
192
334
89
116
1177
24
149
479
91
3772
43
510
287
4521
668
8266
9536
1865
1527
4931
180
106
178
2166
195
467
207
637
610
87
1412
321
3177
6344
1841
321
3045
536
396
6914
9506
780
703
1495
90
1048
250
1146
4000
3583
75
1392
4279
9538
2329
7279
5016
863
327
47
301
2238
49
76
35
714
2194
512
300
1862
2698
223
80
197
69
1846
447
605
202
280
90
1912
1213
153
66
99
1706
3571
5237
8925
6303
3876
4802
169
98
4102
495
153
159
62
209
116
139
186
35
37
106
9137
239
136
1740
96
163
645
30
48
134
210
222
728
522
5761
169
1869
46
5333
2900
10140
9218
9552
389
105
1263
378
504
574
503
595
87
2716
191
492
1984
810
2823
1466
11263
3410
1566
12099
400
4454
181
207
383
122
284
188
3222
221
3573
593
14478
1038
68
279
168
723
3014
4728
1604
230
890
657
106
114
197
61
279
291
1038
1063
180
192
170
3359
499
436
212
178
583
1017
2542
1721
2359
854
64
1405
696
182
197
78
92
646
4030
1239
117
464
9020
4974
696
8241
4456
2206
1655
169
111
464
78
490
3846
140
64
15336
1997
9028
1109
587
425
1545
67
1980
392
1516
196
188
414
549
419
4184
3189
9165
117
4597
3674
173
1065
438
71
683
227
314
704
1633
68
7270
290
134
1285
5979
9526
1306
253
246
1064
2247
6868
161
9635
2382
4117
1075
439
4008
1887
167
1829
1546
1982
147
1906
453
60
23
80
515
401
2430
4808
484
2160
66
358
1262
661
214
2169
797
408
357
7176
594
359
7187
2796
2049
649
3598
336
460
5609
729
236
785
5677
9189
1670
1917
2343
2445
170
577
42
572
15473
419
13162
2501
83
1660
7976
3709
374
1699
2929
160
1196
4227
1110
6896
5172
4946
1664
3128
1783
7408
1027
3942
225
1383
2700
248
1435
446
236
7446
573
9672
62
2537
991
61
1233
60
1921
650
502
169
1849
2132
1932
1118
475
154
220
438
2245
2498
8980
681
89
5800
794
964
8778
1518
300
709
101
157
1389
247
266
88
2189
1736
324
241
543
843
269
106
712
263
1914
395
6659
1015
62
61
1588
1114
346
340
580
116
234
900
326
58
114
103
1350
543
716
226
643
554
64
1390
1659
99
8903
1349
6058
1733
1396
489
148
104
170
1889
541
341
291
234
187
1114
3221
3513
115
8399
97
122
258
317
212
193
1736
710
89
13193
2358
13
373
1988
198
79
206
6670
467
146
1095
1066
119
58
96
91
106
149
3924
3585
1101
244
513
1231
1300
57
7474
67
5126
908
13426
1319
819
949
1744
4034
7305
892
1922
99
560
124
607
688
221
726
104
80
233
66
9015
9272
2808
989
6843
665
5315
699
2846
2291
6208
367
1067
486
510
83
1213
1591
247
305
318
159
215
114
824
54
4335
471
81
178
128
70
4007
101
1177
180
714
181
1582
83
115
81
47
59
246
257
36
269
176
1322
82
482
250
1146
60
699
805
282
391
207
180
607
229
1587
10078
3144
196
175
346
6792
5756
1382
3247
132
401
74
129
181
554
577
540
173
163
5060
7295
1462
45
3646
7423
875
3207
173
1939
2193
2437
2215
2030
9065
2845
1442
5434
416
101
91
1080
1447
507
2802
383
8647
80
327
7732
6586
477
472
9461
161
484
3101
1087
481
78
1768
508
2075
1650
216
699
2274
315
1129
8881
1067
1901
106
5974
446
492
575
34
230
520
509
1972
11227
358
1044
2804
71
9623
2821
123
5725
112
590
2603
4418
1940
343
386
50
104
786
2562
2209
219
375
5584
713
164
249
1389
93
145
148
1337
58
1161
7437
1457
1570
2028
657
635
497
9306
2051
1927
588
225
1039
3169
159
3241
3147
579
2147
464
55
2255
357
226
109
532
384
481
676
151
1007
858
1454
1151
272
207
53
68
79
128
1116
876
218
73
2729
3213
7318
1357
4409
502
534
72
268
7375
161
650
14149
447
325
171
17
179
486
32
1252
10683
8889
318
426
473
3300
1293
213
118
681
328
168
307
637
8080
432
228
28
52
1504
17
1114
255
204
658
1237
262
3177
1413
231
420
501
31
31
49
116
880
234
102
418
1975
1519
318
214
166
115
39
161
42
3085
5904
59
7345
964
58
519
684
227
446
22
137
451
115
58
519
95
8062
1407
210
101
96
128
264
5184
5830
4135
376
501
2314
5911
1342
945
139
3785
100
131
11396
3944
133
85
7466
871
1103
4273
5040
523
136
87
7515
884
1110
4275
13557
2369
974
1627
884
5676
2676
202
319
3516
715
883
5672
2670
201
319
6003
399
379
123
381
96
320
236
2109
7517
57
522
94
4794
13060
7483
681
801
2268
4384
1112
60
91
761
2530
4955
316
655
325
37
4872
4770
202
4919
2754
211
134
1028
159
6526
350
4573
5025
100
142
624
1364
863
506
4693
204
910
8957
157
1559
641
502
505
599
83
1479
71
3965
1381
2253
1531
131
179
1879
1942
238
427
226
326
630
138
508
95
2603
79
4807
77
1938
1690
1719
340
7283
751
4265
2679
14839
11028
386
389
920
131
576
1433
185
272
774
60
191
330
53
806
831
30
267
37
306
91
25
114
12273
717
846
6182
6475
154
2920
692
9293
237
467
562
12
2306
3164
753
1548
2750
6215
1699
2344
6904
7221
1137
312
562
21
129
21
6580
2848
7114
6934
550
533
154
92
9256
407
1237
1353
7318
137
424
3716
7352
7287
154
585
228
2642
1976
6774
4118
4965
5265
81
2304
851
706
117
5111
3323
3944
1855
199
2241
1853
1872
4840
1348
12289
1081
3886
2245
6029
629
132
101
1106
627
479
529
536
682
2861
13263
913
413
114
3773
94
177
215
2220
82
104
75
93
62
452
1716
89
378
115
118
1885
2486
137
114
122
1291
3944
4428
5639
695
213
179
996
335
43
1917
2020
48
9480
230
4805
440
4294
6280
1264
7167
1540
13832
1048
175
414
1202
10610
4091
5073
750
491
5735
82
57
1048
940
138
4022
2167
9571
653
349
10018
9406
717
376
636
245
395
1932
34
89
26
100
1586
865
72
287
7322
1445
384
469
237
2589
1051
9148
1268
565
1748
1368
109
173
514
1750
228
96
384
2554
578
8504
227
665
158
519
778
475
1435
1143
279
644
271
77
428
429
774
582
210
216
184
925
1930
1133
83
117
2457
517
490
3275
5332
1948
3943
504
53
489
472
3863
590
9142
1834
582
4052
468
29
1930
225
501
60
39
2134
206
623
146
86
102
1000
163
1576
57
127
694
96
87
186
168
52
625
169
143
86
102
1010
163
1397
471
3914
3828
6131
898
65
1194
35
209
70
9282
895
235
91
100
692
154
131
1200
35
210
187
9286
902
73
294
237
91
114
100
692
154
150
205
134
96
547
159
67
538
1520
395
391
74
340
688
877
659
3377
54
1205
255
152
216
1041
930
539
685
2059
223
260
74
301
319
528
102
521
209
64
189
129
185
160
84
379
273
254
55
87
280
252
680
622
510
413
678
998
1095
2131
236
220
647
118
94
60
7507
85
889
90
167
232
92
1134
82
610
130
53
104
32
1098
307
3374
4367
4903
2507
7306
10902
187
344
6159
2309
3099
4082
3503
2215
5204
1221
1740
611
96
68
147
157
154
172
1280
865
47
61
13749
945
1606
136
96
37
230
739
5427
1357
343
4674
1096
931
1747
1143
750
4637
427
115
156
914
44
730
234
1464
5662
783
178
517
124
323
603
195
138
147
134
921
72
139
292
87
195
1823
848
4100
1438
703
536
876
807
629
995
1618
3943
283
468
1411
2562
9083
2818
2241
1470
78
1376
343
134
836
750
740
260
38
42
38
38
42
176
49
70
71
1007
82
422
122
201
304
862
7251
1815
216
2768
1249
246
407
49
152
654
2258
1869
1834
472
3553
181
30
935
3135
1069
1285
305
1044
265
126
236
1533
1479
1005
6378
402
9372
551
169
134
4876
226
497
9284
7472
1541
109
573
97
138
95
785
1169
14
111
508
104
75
1456
1378
280
193
115
1608
130
453
3276
108
823
4375
9419
616
7507
200
1171
2698
43
114
15
181
412
322
122
2271
79
7309
690
91
408
31
154
145
145
99
107
210
129
94
299
256
66
999
1869
4967
7218
1718
751
45
548
1253
411
466
121
1898
9247
10795
665
441
410
119
170
1508
56
62
2608
1554
8379
1076
4523
1443
638
768
600
224
414
168
1672
123
121
517
866
2338
2407
8848
9406
133
973
264
61
71
1865
6573
108
2692
1423
600
7608
7368
606
148
391
33
94
225
3205
15370
4168
660
696
677
629
155
514
754
149
530
2929
1819
315
51
127
220
2615
1441
379
490
10778
108
525
216
160
197
2454
1489
5863
319
71
8978
73
162
1216
113
236
450
294
450
164
80
156
288
1119
688
4793
3209
722
730
705
157
305
1342
688
9288
7033
1276
4867
347
4715
175
125
70
3575
7386
92
4925
2753
1938
1403
449
560
185
728
80
172
202
146
1473
1500
15
239
476
93
99
204
1117
354
145
3588
798
163
39
397
296
899
5593
8249
336
84
209
418
279
216
34
197
436
888
3507
438
619
5945
5926
293
4752
664
9368
1842
692
5236
704
137
327
114
309
1420
200
151
162
117
9165
501
177
1170
111
140
61
63
82
1555
472
96
19
76
269
4617
237
94
127
110
1728
50
327
135
58
119
145
143
315
826
181
392
2282
232
76
280
4416
13780
1865
2804
2394
395
471
854
220
2337
12625
2701
511
7315
686
469
2695
528
820
1113
175
13165
5826
84
1187
267
624
22
1103
1489
1198
4638
1620
7196
4946
1786
448
2226
163
754
8423
5594
882
86
277
9236
165
976
985
372
109
151
1528
42
7425
326
922
85
85
221
2944
1270
865
461
6760
1183
938
426
649
112
625
514
1105
2196
9367
1557
215
83
947
105
2268
7235
4994
882
403
449
1807
631
565
983
1668
451
610
706
1452
824
396
423
75
302
202
547
536
114
214
159
510
1840
700
302
82
1094
4657
577
7307
2340
764
271
83
193
435
2387
534
250
5528
453
1431
527
881
460
1463
79
118
202
24
60
3870
95
1341
283
965
65
846
2052
203
180
670
493
219
322
2541
1465
1429
7836
1556
307
94
416
80
227
554
125
66
72
541
189
421
2661
358
204
651
2030
13628
817
198
835
1837
526
7501
4092
11857
3814
677
94
63
411
1958
623
383
148
2382
1963
7434
4294
3619
548
14956
13552
1702
3928
3711
2834
13810
368
900
93
517
1100
129
1104
15100
541
311
5453
5731
664
399
420
7614
14301
6906
974
1688
552
262
91
161
517
731
98
90
342
51
700
2665
282
109
149
5326
684
92
211
150
1350
5825
7403
414
7342
3132
673
437
436
924
249
1229
1745
655
149
114
55
605
553
343
84
78
57
6243
667
1537
787
1122
13562
3017
1600
202
153
4042
2572
15511
10592
4986
369
1286
765
2653
4199
395
181
785
2687
2410
776
658
7337
897
118
57
804
664
77
2242
128
3781
421
359
157
2405
993
177
3243
4023
439
1932
1140
230
353
173
452
596
3137
2223
195
6177
1068
12304
8385
5100
453
1429
241
428
529
42
731
140
165
97
658
6749
186
2592
3152
365
1121
7012
372
95
2322
7292
2017
5685
680
34
9053
737
678
1394
682
590
6762
154
2855
1643
6078
459
1555
340
3339
3865
5125
1941
296
298
93
239
446
2537
297
299
93
239
445
1779
123
1823
4097
1796
147
192
398
252
2197
425
112
95
195
750
344
454
393
66
1267
1922
118
156
2249
1040
416
96
126
8649
152
916
4825
9384
4493
619
312
729
731
1076
57
2436
112
947
170
611
166
1416
490
177
296
779
71
74
208
582
90
13622
881
213
353
1625
335
193
71
69
295
1096
509
402
523
125
660
116
906
297
506
1285
219
137
8968
1108
153
4252
675
190
646
248
171
8951
643
218
1067
2112
507
164
175
212
115
3270
95
238
161
1262
3272
95
163
176
212
115
1947
199
441
6726
2898
5095
1640
112
671
2346
4312
483
195
2227
4313
1982
7095
161
5137
1276
1667
4489
2448
250
1520
333
682
121
270
693
179
337
2437
1177
97
1438
813
408
415
83
273
62
425
188
492
709
8376
5209
4702
662
364
398
7110
2640
2330
2464
1701
410
2488
419
7469
439
560
107
77
125
338
440
52
139
122
446
81
644
420
200
56
1591
96
48
795
414
411
83
264
554
191
209
1390
638
106
2174
9457
873
6395
5047
8474
1283
163
242
1147
82
4973
272
1142
95
4974
3585
36
115
286
20
195
16
3683
7417
1383
11436
11091
388
12669
13580
279
51
52
178
3332
7678
325
379
614
1112
1792
132
208
122
126
57
2368
1139
355
3121
576
41
1104
636
7776
2134
1885
14822
641
2207
64
226
404
9566
1569
172
1551
146
105
212
11
213
103
883
69
159
2077
446
1860
115
9437
2030
1350
4786
912
29
285
712
1617
4687
243
1426
514
87
95
15
4352
1963
692
404
2139
8746
3661
94
439
9444
10419
1650
3428
2287
444
562
1140
169
3754
1012
4014
85
552
547
4732
1324
1426
497
149
3363
341
122
9092
676
4432
89
131
217
7395
65
66
66
113
273
84
104
423
1988
1646
174
519
115
780
193
180
1527
405
627
428
413
222
429
518
220
74
1473
954
5609
1440
508
2529
287
7355
64
7065
158
2276
1844
600
5561
114
578
1203
450
297
2662
7433
2929
703
9362
4133
3841
1283
328
11052
1347
971
162
423
323
489
722
593
2697
964
1346
8676
9556
4959
148
2513
150
589
2629
181
299
61
1724
454
370
140
97
109
102
327
112
47
421
494
329
235
192
46
42
145
78
350
559
445
1024
4056
272
617
327
1802
735
4755
3644
190
672
141
266
1940
291
2067
2712
2773
4687
4927
4295
3963
177
762
108
996
374
155
2567
937
75
103
48
189
49
46
319
691
439
1148
2914
403
2545
936
75
113
192
54
46
319
691
444
1158
5716
75
861
193
57
54
134
60
779
356
7339
199
485
365
1798
763
7332
744
3087
9909
53
96
90
9631
1406
416
971
136
46
133
137
473
636
1866
4721
4318
4191
857
151
8714
152
1482
2380
3807
990
5157
5686
13113
5229
6758
1675
98
97
13714
6224
4403
72
575
624
4226
9489
2750
782
1279
556
209
4203
7735
4172
365
1478
13621
93
139
120
60
62
7775
191
1882
1215
423
132
154
1813
1622
9311
2239
12844
8788
647
247
9932
120
412
1105
2512
514
195
3564
3913
2785
9205
890
634
195
8964
195
2260
2189
735
1469
333
2166
9421
6784
284
91
185
120
2493
15016
2402
41
38
64
75
302
999
239
8292
4268
187
346
729
493
146
79
199
4687
348
349
202
348
349
6648
2422
208
5748
52
2165
6489
203
200
547
1382
756
91
81
136
3892
205
555
402
97
98
462
310
478
1932
973
57
361
157
95
717
98
541
490
1410
238
1384
76
790
2142
499
1117
4892
302
272
813
175
1653
2972
3510
189
368
17
472
5522
419
1844
1904
9875
5030
118
76
291
324
237
2579
718
251
116
76
249
57
237
1875
918
8468
1308
120
1637
699
441
258
96
76
90
457
411
450
870
286
405
188
110
1725
468
163
844
57
351
202
73
462
605
135
111
1620
655
893
343
3082
3433
734
229
9334
607
209
111
1606
670
892
338
3043
3274
718
226
13568
256
323
419
154
658
2626
14051
294
7402
845
1341
448
1458
1882
7396
343
12095
79
861
453
1392
1180
330
175
617
287
1954
5355
999
614
271
2067
309
31
90
165
180
199
2555
89
1397
190
648
273
270
636
3932
280
185
312
71
552
335
1813
559
690
1929
3357
654
162
417
1678
3544
4772
1950
2292
9456
372
1158
715
399
60
4827
3981
8792
398
3155
7363
68
2808
623
464
431
2611
1381
5156
3888
7376
1913
2031
442
1299
3130
16
90
212
2137
58
102
1623
6779
19949
12663
3679
2528
2580
135
89
97
74
135
35
2586
3301
4160
71
1261
1644
344
37
3424
1162
65
1970
3843
475
554
633
45
1978
553
762
163
76
1838
86
6921
639
633
4741
6473
907
1496
3044
3881
7407
10726
678
70
225
3511
317
1161
563
56
2988
4065
6087
225
473
433
422
2284
196
468
868
850
362
167
493
8158
396
898
847
627
1059
2237
872
637
245
182
297
204
680
1583
57
127
685
505
170
52
636
320
181
296
204
679
170
1401
233
410
179
2101
1324
56
1841
4495
594
132
36
189
132
677
268
356
210
129
106
36
281
701
487
443
1092
196
1345
2662
58
230
660
63
384
423
414
1983
14148
215
201
4681
7052
4423
451
410
2403
119
7252
3976
578
355
1456
81
361
556
8581
3243
502
427
1869
5362
6082
5553
2257
1762
1149
9464
470
950
82
5275
415
163
3018
1012
820
1690
15
166
127
170
4588
845
708
4263
5149
699
8250
10662
171
297
94
265
152
2553
301
39
4886
69
303
1332
2463
1061
9502
11947
196
8997
192
543
558
183
2067
236
24
92
120
4378
702
5533
14753
1155
1743
7319
3288
3322
363
69
304
182
1383
54
857
3974
622
1739
409
78
533
532
1534
113
173
31
56
3143
234
2578
36
30
1456
508
424
421
381
298
63
453
32
88
59
5344
162
324
508
2753
645
290
78
427
393
826
380
531
1178
415
852
15485
541
606
641
143
114
351
1503
43
3898
395
1633
1718
65
136
232
220
8386
1240
1112
12445
2658
2080
9329
804
4433
1632
9405
511
15434
7208
63
539
13580
273
1162
841
12112
2160
13251
1968
1303
1291
13651
1225
3186
9141
430
4246
6484
8943
13555
499
819
3598
8929
1327
2109
2467
620
70
6190
66
170
259
85
138
53
96
37
503
222
491
635
404
736
3292
687
275
221
1306
36
401
709
1319
387
96
795
76
166
1037
3117
276
2114
638
188
57
320
655
1829
57
135
435
659
49
148
82
193
146
52
639
187
9326
57
318
717
1640
3972
672
1140
4747
4263
3652
196
7342
3021
2496
911
73
2690
1052
120
1115
770
611
59
112
68
79
657
148
97
1046
120
647
517
59
133
86
102
331
712
203
213
1400
73
278
112
9143
1720
1979
458
378
195
5495
361
195
1474
11990
117
5250
4787
139
2279
396
2674
4518
208
435
57
626
80
445
642
651
2052
144
173
877
1684
3448
5200
4718
2114
2212
562
488
2297
5593
1329
5910
1392
117
143
678
319
106
203
624
51
148
459
126
527
426
206
61
1570
12910
236
176
9497
3490
9375
1023
1827
5972
792
2267
764
1025
156
123
1707
100
46
928
151
1130
158
2410
1948
12587
3841
348
4571
463
2510
892
52
4326
43
573
7479
237
633
847
81
277
85
307
201
135
31
43
427
37
137
31
43
427
538
114
1398
87
46
13527
380
409
42
471
119
907
140
477
519
365
215
222
233
140
61
144
518
1303
57
25
97
2063
2277
3893
3430
828
241
808
601
43
425
2299
3149
59
3989
861
41
35
596
560
295
222
146
152
281
650
192
159
375
7306
1051
4728
789
7329
2595
1919
4637
492
1248
1990
1757
161
365
992
705
4441
253
423
75
280
640
6745
3087
76
403
4789
239
4996
53
233
3635
9139
244
1423
65
1084
2032
3426
808
47
47
144
687
343
140
145
1888
430
651
562
175
126
43
265
233
593
283
568
552
44
558
310
1298
429
800
2361
1657
697
1684
3758
466
109
194
1315
1593
151
164
39
160
447
158
2526
47
500
1939
154
2228
1071
1159
5266
4405
1283
56
101
39
1951
67
845
163
867
662
1007
1042
1059
134
126
57
1556
160
804
135
30
82
665
143
177
205
1452
125
126
418
619
93
126
89
199
148
52
1017
11758
2014
68
144
69
1061
5023
1181
2347
553
2468
3618
6683
7311
4491
8812
209
3557
6177
7978
3682
2957
324
969
10420
63
101
1510
583
331
529
125
6834
3861
11402
523
236
98
127
1488
1713
294
188
2047
1807
6305
1839
359
3572
355
2464
342
737
52
128
1006
46
170
2931
545
3267
2036
3781
872
127
790
437
256
406
1929
1143
3289
9223
2772
1637
107
178
606
2425
1560
36
7380
2736
9802
646
721
879
390
9578
8353
925
1196
327
3099
129
1332
528
5371
3438
992
421
7556
2445
677
1880
994
2492
340
316
338
55
15494
2747
568
3307
383
933
1247
1940
5365
1736
175
398
1918
2240
394
177
455
1371
104
1364
2787
3315
760
4781
5543
4297
286
4616
2257
1895
360
193
324
5265
359
197
324
216
5450
4851
1555
7283
175
272
1004
1205
1281
8850
1641
160
1757
6836
1369
596
153
156
5467
190
313
4761
309
82
461
303
817
1591
123
771
269
318
3401
1064
373
203
503
192
7271
4949
4243
506
9309
1022
221
74
52
52
6548
3359
891
117
923
1871
965
1668
8636
4301
1272
1029
1104
5207
434
739
837
882
493
375
2239
5470
941
227
74
396
125
41
2080
670
4231
7841
1457
561
349
108
77
131
2270
361
8878
363
985
448
1397
163
234
308
3763
350
4755
739
850
65
386
28
6448
28
38
349
722
196
213
1589
54
127
433
659
68
88
351
168
52
1131
349
714
195
1398
2885
210
3560
1750
701
6193
150
660
1212
2225
1167
1572
163
8678
178
930
85
26
184
293
47
110
3843
497
968
645
8949
3368
555
2391
1245
163
122
658
438
102
89
134
929
11139
3354
14840
995
277
4256
416
4799
787
868
261
10191
160
102
697
329
395
9529
4915
722
8249
900
1373
892
2009
7340
2398
327
2282
489
2165
8816
628
1282
4394
1028
88
5218
7183
1464
1632
1898
170
108
1237
474
417
72
15466
26
67
720
133
76
452
2416
421
113
215
230
496
355
631
680
1740
533
286
5825
1294
4315
4289
49
7752
11537
1915
3178
4649
2166
1613
740
494
1491
2517
1100
3117
3019
4220
684
188
247
5750
187
1666
151
286
500
343
133
328
70
125
126
1167
259
719
486
422
68
636
68
448
513
225
15
444
358
2724
32
39
947
761
1635
151
417
2512
150
87
282
3284
769
2645
92
342
419
255
1804
819
806
419
3614
6301
921
205
4971
7095
1556
1673
6460
2604
12450
1129
4602
510
55
3359
1316
5989
1491
560
5270
9401
381
1326
72
84
14
8829
829
106
375
1312
1945
971
497
118
131
347
200
282
698
374
343
260
1353
60
204
702
482
147
51
494
135
135
83
510
61
262
84
112
194
866
2751
1430
398
5469
447
120
267
1526
97
437
749
3760
8722
845
1551
8431
5416
1148
354
14861
2530
4375
8620
3781
1163
4101
543
6036
1881
2759
5757
472
3663
8196
7275
2137
945
1789
3456
7342
7230
837
472
142
126
101
217
1397
217
664
529
80
82
2317
751
738
766
8170
878
5481
137
1408
4396
7397
4653
11677
2612
1934
3685
964
546
565
802
143
74
140
8024
734
1604
549
137
106
208
274
1124
4036
982
378
357
2071
68
3293
1833
109
561
50
5321
701
8154
1368
414
61
465
613
57
2842
61
454
515
2044
3579
387
109
2773
388
424
348
450
5463
320
1835
7711
695
552
2955
4583
141
2726
356
10490
661
160
177
203
209
98
594
2183
193
3713
3117
1195
21
121
101
1450
8084
199
2501
642
1067
367
126
57
1737
2357
224
471
955
732
2345
6698
4576
5330
966
239
752
5099
3006
708
2500
6323
8175
2534
159
6667
4761
3909
231
12361
273
2852
2593
1143
95
9290
2199
230
109
36
69
123
107
67
6716
58
927
54
57
116
361
149
473
1222
129
114
1723
3083
398
4001
8266
1324
5163
2428
1059
642
501
1734
1164
1111
11136
1104
7587
3112
7371
772
1596
1503
1749
3940
972
1119
1007
13795
9045
295
4991
4276
2874
2016
15445
2324
875
2061
2052
265
4388
49
701
4132
744
964
2573
695
89
92
117
2184
220
1374
576
469
728
377
939
1230
168
20
127
66
57
456
45
332
365
1246
181
2048
211
35
926
51
144
88
1804
278
169
74
131
95
114
391
53
194
240
621
38
126
3517
1031
3316
239
6298
143
5248
703
8100
5071
4282
15485
2663
1019
113
135
449
1066
2678
530
316
1180
483
3126
1534
2919
3315
1779
63
7376
1987
5129
1303
603
854
7394
6841
3015
967
4631
111
317
2006
1412
531
618
424
1919
109
1003
194
3824
12920
1475
574
285
5236
369
332
122
2275
212
201
344
657
116
101
4691
178
98
223
9438
138
2400
875
362
5907
3417
2993
521
68
793
3118
15435
221
120
4792
2226
14126
782
406
514
134
1125
159
2199
2936
8774
8834
4464
2053
6110
158
893
5146
629
256
387
201
712
1635
470
3476
3248
644
7362
614
1559
2660
2276
1849
501
157
1112
7480
145
524
9411
426
924
76
234
2903
408
457
9433
12155
2906
2400
4355
172
2416
789
395
2595
5308
1383
287
7379
2853
8903
4091
1428
7518
9480
1199
3001
2894
1140
1976
9061
865
42
159
19
44
666
2708
979
3759
644
3736
2735
12524
7442
173
2007
382
31
408
1397
453
778
905
637
308
1983
532
187
659
2526
3292
219
19
1178
592
883
134
1077
2501
178
49
144
1416
1609
148
137
992
2898
1973
386
114
585
406
1372
421
2303
343
760
172
781
413
409
191
825
159
786
217
111
1187
3431
1720
994
158
428
221
1766
4357
1795
718
496
239
60
2297
2256
276
552
6960
1515
279
112
558
481
781
118
148
731
54
4031
2433
1645
483
127
762
127
87
171
60
520
3229
1145
2509
368
507
1940
67
6441
6641
4328
774
265
1008
937
1122
480
162
154
284
59
2992
2196
179
379
1809
2436
675
188
1358
3252
118
3711
800
57
194
684
57
90
327
174
50
805
325
15367
110
164
5348
1803
238
2915
1665
15417
113
613
3267
662
395
137
467
5030
7209
464
3817
138
3207
7577
834
279
1996
8796
245
566
1607
53
137
2406
6187
45
9188
102
539
1780
617
146
208
1737
6854
762
238
543
314
1283
10021
1917
900
815
540
1521
2026
2778
150
139
251
9560
290
1679
112
53
358
283
97
189
345
122
410
2115
2277
7186
2728
327
3811
3272
594
2301
872
956
8175
973
397
97
4479
10189
2147
367
1487
255
80
363
598
4048
1562
152
8559
153
826
2824
1052
2457
755
7355
6680
145
4979
478
2665
4228
95
699
1852
99
998
227
917
1306
1992
1397
377
396
1191
932
2988
1294
732
155
59
81
7417
663
3950
429
276
486
5459
279
487
5459
278
1889
1222
1274
2879
883
58
329
716
1666
6645
122
2676
2011
13590
4962
87
72
119
243
10830
3061
120
274
88
1845
10540
163
731
67
655
434
72
1395
1447
1735
4099
935
1959
4486
1407
815
11763
1363
2040
6460
3417
268
160
340
580
9286
886
2323
363
36
122
1594
3469
6534
343
710
132
3709
61
50
684
56
5295
191
113
2194
229
396
3150
119
9280
102
67
90
147
430
5063
182
1118
3964
1164
227
169
2293
9360
3964
2217
195
8938
197
546
2063
7309
224
12826
513
5996
2029
1099
4600
744
872
1263
1663
2686
2182
14217
965
2165
14851
1634
543
2006
488
3371
3364
2146
876
438
1631
8211
1810
337
2496
11102
5348
743
1486
290
2393
1256
213
1187
1699
946
3826
3703
2249
7801
1015
595
1975
157
26
278
3001
596
78
4426
951
983
1893
51
140
592
107
69
89
184
168
51
633
309
328
678
1676
839
1633
140
5780
115
510
987
77
471
1427
173
227
2755
4702
304
4293
63
1870
531
5862
532
642
650
733
17
419
130
53
8051
1529
1468
881
687
526
5146
518
7358
170
8459
45
645
212
2315
525
45
5323
1712
66
136
444
3639
2392
909
1827
45
53
3581
5923
2611
45
70
57
2983
420
4645
524
219
1746
1660
7265
14
1494
163
5031
7133
372
4570
41
7321
4450
5524
43
1816
543
1452
653
427
2986
1804
866
304
291
81
387
135
192
1559
80
139
240
683
433
169
52
1010
297
711
1658
2902
804
2491
1512
1694
655
7205
668
1546
866
232
3966
3398
164
82
400
414
177
350
461
4140
1637
4342
4072
1789
214
642
340
4313
594
1653
5627
250
542
96
6063
549
13704
60
4772
70
96
595
106
111
86
622
1482
317
670
1586
4726
348
349
5658
6762
737
4478
595
1583
1425
505
128
5766
164
505
1567
1052
5442
83
1507
300
695
6379
6570
425
4695
2723
59
3146
5234
453
446
4042
498
4221
2271
171
2012
26
35
515
383
551
1209
354
8856
754
1217
7361
130
9356
149
511
452
1107
1194
300
471
2470
929
207
676
201
316
227
635
51
147
189
91
124
94
712
131
53
1578
207
678
203
319
299
636
7941
3586
627
625
3565
78
993
852
1781
2367
1421
227
629
51
147
189
91
124
94
628
443
132
53
1575
206
680
201
297
298
630
7903
3571
615
503
3537
78
992
1768
2356
1731
3081
151
2125
2332
10127
2439
3961
1252
2198
12000
10163
3800
582
4625
447
2037
2972
1648
569
573
2930
2554
469
1763
1461
7125
282
2023
2289
10439
36
4250
2618
1360
328
3481
904
1772
2558
2751
458
502
117
5737
390
1885
5296
4755
14764
2460
1850
944
244
470
218
148
49
917
7284
11438
2655
109
150
3355
1356
7415
70
81
146
99
109
151
72
1720
874
1384
936
375
496
77
1501
59
257
191
2117
210
109
214
72
7458
5071
112
841
467
280
4569
128
1075
39
104
201
90
2154
689
85
254
1877
442
443
1877
254
148
56
313
1530
1672
5375
1245
1509
538
135
217
92
540
506
85
92
208
147
50
1074
312
323
202
698
258
218
1377
241
1069
53
140
475
358
303
806
908
2152
1473
667
2926
5452
1310
6244
2599
602
6010
454
6298
2119
2700
7348
14191
7442
9398
9812
2018
6711
3474
1563
538
1142
138
743
8882
630
41
261
3229
43
10311
782
5119
2593
1321
494
83
2994
3317
588
1503
7757
2723
708
137
363
233
2902
283
303
483
1257
3209
3329
1849
1827
903
3895
193
738
1751
576
133
57
1448
7316
37
204
75
663
199
297
299
634
9322
112
2183
618
503
1226
10123
7308
1512
321
9427
1132
5420
422
2239
214
47
5771
673
1320
2712
83
4203
5832
2069
138
3357
112
364
14922
9211
131
5026
307
2199
670
1849
7241
3501
5446
245
290
305
1802
8918
10148
2867
405
159
614
14844
793
2644
485
6239
3023
2549
3657
971
973
1780
2944
177
492
81
122
6850
1437
1488
1191
3100
1861
4015
127
678
213
6548
4632
476
5411
2518
1624
306
4040
659
1242
4591
2274
6746
3752
1750
2670
7689
743
634
197
53
103
332
698
212
1399
1468
941
341
178
9571
3862
1501
338
1869
4568
1616
446
7415
167
301
3385
4906
3936
9362
37
2451
795
268
407
4543
631
54
1775
930
3800
908
342
2537
334
561
3477
6771
515
166
185
75
76
586
507
9360
2750
90
5461
8354
1706
197
275
2865
61
140
233
221
905
195
857
121
1051
158
443
345
766
277
11826
1233
1750
50
64
4186
650
332
227
253
5052
1095
291
502
3459
465
97
302
870
6622
3668
239
3733
2035
3230
5678
469
8173
9445
3269
1884
48
2349
189
553
1087
5139
26184
11049
951
4377
668
243
401
1474
7415
2684
192
163
45
80
563
5445
121
38
507
343
133
344
79
129
84
1171
5378
1038
2307
288
1566
1304
623
4082
9526
38
3470
332
449
121
116
60
60
4792
2703
628
70
11521
940
495
323
12082
735
957
489
103
181
69
1009
9630
889
121
148
60
1984
2490
2254
322
1934
600
795
6671
2430
4896
2855
607
2564
1023
191
499
8998
5238
4430
673
326
141
837
52
147
452
79
283
419
137
57
1564
165
676
331
131
50
864
3242
5160
690
8331
1139
300
49
85
118
35
72
465
336
56
475
113
96
747
4966
5064
1496
39
4598
111
657
472
3013
7351
760
2198
89
717
416
3136
57
2823
4264
3926
2643
1591
7352
235
723
123
2130
746
2248
5255
7511
2192
2411
2705
1921
73
571
134
5007
4141
140
3926
2745
824
407
423
76
251
731
207
782
6814
4984
768
64
135
3833
11573
2011
8171
661
409
149
47
824
397
418
77
1055
4098
145
4234
15353
1718
495
1456
4782
302
134
1575
436
428
1653
4240
10321
125
1061
7698
414
137
599
3174
6188
1656
1697
89
1173
1497
5379
309
121
133
1899
3065
128
401
1355
499
556
319
5181
88
701
14
444
132
1088
822
214
343
13452
116
179
63
838
643
542
8841
293
1619
48
108
802
11285
3062
4948
1579
416
1674
3892
9049
540
391
412
391
3148
73
8083
1240
2980
6760
1200
6824
171
663
7634
3174
126
519
50
131
628
339
230
675
520
65
3191
634
154
4396
228
512
411
495
2014
275
2468
4865
7955
581
514
308
706
619
547
1655
2986
423
190
392
120
2203
964
808
426
425
78
4325
1556
2477
414
706
653
106
151
47
896
4038
567
148
4648
169
3261
6584
15278
2858
2595
1406
1109
2478
41
191
296
700
95
53
2858
1330
7411
2925
1905
316
279
2843
278
594
6066
299
136
281
98
72
639
2765
358
690
11697
824
175
229
2734
108
111
1639
250
387
1957
5532
551
428
1144
118
4596
1138
896
327
328
1243
1180
343
442
817
10233
34
4633
6850
549
578
335
1544
626
4717
2280
2503
638
454
5064
9582
599
3459
762
1754
505
1382
503
132
3917
6513
1477
5013
2112
920
2605
1068
450
1330
1653
1270
998
2766
1477
4152
212
611
701
900
407
426
162
32
714
201
297
223
628
53
148
223
91
64
132
516
414
137
58
1590
6472
345
345
4797
711
202
294
222
629
1679
2202
3929
533
685
1886
70
82
269
284
291
2449
4036
2049
249
354
3987
2050
3057
2289
207
801
96
11473
7517
144
7393
5249
478
936
954
2448
1123
340
650
5428
1732
227
6295
476
123
93
75
639
2772
448
140
2273
539
4565
1149
889
330
331
1298
1196
348
623
322
1404
4004
573
226
73
1636
2706
15421
2063
36
7557
3589
3573
237
697
178
606
116
485
1649
5994
231
667
769
342
1717
137
3849
7012
3739
118
1858
1075
458
1305
1684
20
423
2629
2553
6856
391
563
3410
96
1978
4224
4271
5376
321
956
2011
3954
5505
2627
576
653
58
354
2086
563
343
6019
1683
2025
1307
177
1132
344
652
6871
6837
581
330
7006
3804
7273
2221
1869
115
275
341
402
2668
277
382
2317
382
274
2680
1481
4025
2259
1266
3863
1229
437
485
117
2112
1000
76
8196
2060
484
116
1621
428
8795
85
3615
172
59
315
1756
61
1294
2141
2592
3799
2971
3563
4653
10765
115
5579
4214
6802
1965
2246
2332
613
1473
120
4712
631
3943
2412
1025
3908
6824
2122
1716
2016
2445
1125
342
651
3643
729
1610
117
386
621
2188
118
387
3298
762
3800
849
138
8731
116
618
17
131
2416
6154
2215
3940
32
552
1002
9414
1964
6125
2426
686
12038
1576
750
1257
907
1175
6700
2541
3850
451
5800
1139
1654
485
116
607
178
698
237
3572
2320
5138
5533
817
3266
5969
4829
10128
3233
291
5437
1032
1380
1785
49
46
4337
129
6691
4635
4612
3431
77
1074
61
39
500
11462
2150
196
128
501
42
2017
96
243
6815
331
857
564
366
5608
10786
2100
278
14865
217
121
2403
332
3134
2262
195
1077
292
704
199
201
409
537
150
7390
168
57
3699
2309
147
40
174
54
1532
59
139
233
222
522
5311
40
73
394
1002
783
1992
5582
835
1331
2093
504
95
906
52
149
421
70
107
173
418
150
105
58
1584
169
190
5785
3343
205
371
330
176
408
623
51
61
139
233
209
92
71
289
1450
215
63
2236
1978
45
630
8825
2184
4856
1484
294
148
255
257
1504
2120
162
293
339
1498
308
292
1482
6773
862
1066
58
499
1030
241
857
6562
6659
485
2337
117
1610
13220
955
102
542
9436
150
1223
635
6825
769
170
201
829
1187
124
145
73
346
134
344
507
281
1434
8429
551
2955
306
6827
4485
3438
1021
5554
1155
2199
242
2789
1291
2527
130
167
126
184
36
250
1593
183
6742
2914
12061
6811
53
1790
624
1586
126
107
506
2730
6627
549
2320
43
173
203
138
60
142
126
31
539
38
2172
958
949
44
133
302
109
523
767
88
139
12
510
99
1036
98
1853
944
278
307
198
543
127
2553
7331
2099
256
198
216
45
4394
281
507
343
132
346
76
141
126
1174
79
104
3986
2319
486
4332
2863
564
7260
5701
2931
44
635
229
488
3575
237
698
178
607
116
485
1047
4080
7382
458
3740
125
244
1971
269
77
1397
163
166
670
307
992
53
167
165
83
59
94
628
59
426
200
57
1581
165
166
946
990
9227
836
6548
1389
3873
2315
557
411
6725
6321
1623
735
1049
633
1094
949
1669
660
6862
6885
1629
4557
1080
635
1974
93
952
1610
14810
10836
331
15463
482
2013
4797
480
94
3547
2093
483
91
1697
56
345
1024
1465
2872
1472
549
9506
944
370
1002
45
142
218
192
731
719
57
334
53
2474
159
1332
563
57
61
341
1938
198
2245
477
306
203
92
930
358
8173
4305
2553
288
2585
1133
6802
3474
721
9577
9375
1597
11670
807
7826
192
5818
138
1389
1341
293
2865
339
6852
938
3148
854
3634
1479
117
1374
97
106
60
131
3382
72
1852
3078
2624
392
603
9485
7241
53
1399
2155
327
1349
2949
3951
5672
2596
14902
3045
1894
3431
116
3462
1376
680
322
1861
1894
443
98
390
1652
3343
10805
4276
3934
511
228
634
237
7594
460
564
5030
1860
530
177
334
90
127
1881
5021
7269
940
469
8855
341
63
92
1875
6080
247
453
126
3110
126
124
107
254
53
269
1518
252
981
6141
784
2647
67
118
1426
1174
98
143
76
346
133
343
507
281
4393
5047
1093
11375
36
9017
3526
2193
598
462
12
69
11
751
360
190
442
146
13575
232
145
1488
125
567
96
21
178
510
1145
300
3123
146
26
139
165
2226
1779
4281
3864
827
665
513
805
481
291
568
1862
1084
1079
266
2082
1421
14909
273
731
291
1707
923
2385
6838
6650
326
454
401
435
378
449
6625
1977
4861
5408
124
1924
618
349
154
475
6613
1103
854
89
32
2254
956
1178
351
352
157
716
108
299
325
424
60
1254
666
2489
61
842
1849
400
5512
449
469
171
3761
258
1534
6740
4138
228
118
574
481
1217
142
1285
210
75
922
1016
109
111
171
153
312
428
51
148
223
91
82
709
127
59
1810
1015
109
112
172
150
197
410
7470
3225
3452
2022
620
1238
53
490
219
101
448
39
3404
14823
2483
8860
3199
262
552
1211
1098
152
398
1040
96
242
1582
506
2360
7228
3980
4392
281
506
342
133
346
73
147
126
1173
1239
13013
1120
383
100
3894
3858
4419
916
298
216
4787
3231
14862
3784
823
63
1459
2888
1084
805
591
4017
308
464
94
1684
628
1574
61
760
2130
5199
3943
6628
5173
338
1631
6256
644
4686
3788
1172
572
498
3537
343
889
2146
3973
365
327
491
1525
1456
1636
5460
4109
228
199
174
4282
392
9109
5721
1991
7526
1453
5253
488
391
437
3650
594
3048
2571
1603
485
116
596
177
601
1395
189
979
4694
355
342
6076
1798
3727
540
386
3821
4589
167
11
73
14
713
328
4761
7277
3128
938
234
1646
1879
3923
142
25
14020
6127
528
186
69
164
558
1097
2217
154
173
30
71
172
3438
2533
2098
3905
3298
939
442
452
1887
370
788
746
9421
3061
221
180
44
154
11434
50
246
1953
7173
54
66
83
42
173
2989
342
386
332
1904
961
11188
6877
796
1195
673
193
297
444
2727
197
10124
576
4010
1574
282
1334
359
370
810
754
14864
3780
892
2967
5106
145
3363
1288
3781
896
2971
5129
147
13509
156
1883
908
313
6013
411
217
4911
322
107
93
101
797
310
683
409
76
277
649
1670
380
653
60
534
551
2826
666
2725
15292
2565
575
1462
557
295
206
4567
528
662
1765
367
11143
351
380
9078
1802
1621
6936
1263
531
177
112
2152
85
187
195
440
166
1962
9563
732
117
1203
1014
7395
638
1065
1315
3918
6124
2692
929
440
6533
1246
14858
6087
3021
387
6823
922
1406
470
5601
226
275
4518
651
4432
1108
150
3192
1843
49
2073
1258
396
12301
77
5022
915
144
38
1851
1392
198
195
712
308
158
1010
2256
6822
2215
1127
1574
449
258
534
136
1035
3082
1066
4264
187
3119
1866
56
105
66
830
108
164
1566
3481
12230
578
121
2657
804
56
383
402
49
864
1877
3258
181
129
159
100
119
511
2046
961
102
127
507
1519
55
749
1179
3281
619
1251
978
4758
5401
2097
3347
474
1638
1705
425
7023
6814
7367
473
102
267
41
42
38
42
256
4921
64
42
38
42
38
42
38
42
78
177
121
1025
419
57
116
180
196
260
129
436
161
51
919
177
320
2329
2838
3654
3742
667
1587
1046
2114
4570
4462
98
1743
71
1068
4264
947
13515
21
83
861
184
1120
79
4439
2052
122
943
2195
196
2556
7313
6396
184
489
1663
2685
600
2490
237
1085
11663
664
5986
6777
576
11602
1843
296
173
309
380
135
243
1082
215
296
302
373
128
126
238
2218
561
353
5679
704
8332
138
201
1505
3202
9610
14312
149
217
1003
2268
2153
1690
2669
196
974
814
301
312
63
25407
1921
200
870
7402
77
1008
173
26
318
845
1202
882
5952
1505
42
155
30
57
542
347
219
308
7142
4769
7287
619
177
233
626
103
9367
448
467
502
1442
1650
1609
92
352
432
304
7433
36
1949
3646
9434
3188
6905
718
683
1270
949
1639
4160
4376
2318
2325
673
304
4701
14859
8624
51
135
9709
498
59
1316
1622
7496
4835
163
1560
1961
225
419
423
3172
2630
609
436
65
482
1937
1698
376
2045
2791
3625
4582
459
696
380
1798
1163
4095
5915
1153
319
1335
10478
137
9621
146
5900
1918
4747
301
210
404
5605
715
61
4231
6970
1432
183
7393
159
555
1939
987
56
191
53
6028
7329
448
421
343
4571
374
404
2274
634
208
56
134
79
104
155
319
714
195
212
1595
53
119
726
66
72
360
146
53
637
211
52
133
80
102
155
319
715
195
1402
4244
106
430
354
192
211
170
3572
3726
1643
366
2983
7334
1600
1242
113
1643
2763
496
20
173
524
2022
1804
496
325
1173
633
205
162
7727
159
1549
254
1668
203
32
963
4100
69
500
3624
274
7023
303
2007
1787
486
1189
645
205
162
7698
162
1559
139
1676
203
32
963
4117
500
4083
273
7281
3531
679
2141
67
1436
232
113
405
296
1529
202
338
936
4580
4573
347
2846
19
2606
941
2844
2684
2480
1264
81
75
4159
495
489
100
75
1263
1267
128
3161
223
5434
333
1857
956
7347
957
7339
7073
1347
441
318
399
58
302
156
276
544
112
109
3777
89
79
1303
58
341
950
117
2072
1187
204
247
275
2815
3135
1611
1053
62
190
434
677
239
105
276
407
166
96
1558
96
137
2436
2243
4595
2307
4318
46
379
300
92
762
49
373
214
338
151
336
2797
9521
10865
2404
1800
3149
5195
2352
10811
5835
195
1950
334
62
71
95
146
5474
320
70
94
5070
1323
160
238
455
1682
5292
1232
2024
80
114
740
94
2876
364
37
31
1459
114
1891
824
222
466
41
9345
271
1065
869
213
61
187
335
489
122
119
703
636
64
247
2609
13226
7645
11639
8170
691
5234
3899
7823
559
12186
595
517
193
8851
47
51
9191
110
2221
120
1044
1398
202
676
341
108
77
278
95
484
93
228
48
76
1473
256
359
489
1774
2449
1312
682
10216
6655
7432
265
31
2405
684
4220
2133
1615
324
454
41
118
466
932
110
657
88
371
177
3515
242
1384
2625
336
6457
43
181
234
297
240
133
705
73
1322
168
202
702
320
78
866
52
148
222
91
88
694
146
57
1585
170
117
658
322
78
869
750
649
2796
4203
14826
5683
61
2173
2834
3011
391
2552
63
43
660
8744
746
8992
1514
305
2714
958
218
347
371
268
757
3282
3657
2264
8875
186
695
3774
887
3185
2131
617
136
73
222
217
335
258
1412
665
305
373
779
500
138
47
133
91
146
182
97
174
68
49
192
2819
2442
79
1554
134
8697
138
1033
113
1525
1742
48
273
1390
370
362
624
115
506
662
9356
728
709
113
177
503
81
12
33
1303
107
3561
180
925
1155
2242
274
1296
937
147
707
683
59
6808
1171
93
463
58
241
60
1530
1413
472
78
178
347
91
2248
317
224
6819
5031
629
8288
747
4443
73
2143
6973
255
933
369
986
190
822
199
777
100
175
44
1054
149
1478
1127
1896
100
741
896
2191
1308
517
382
695
43
9040
6846
4027
484
194
3128
1304
13672
1332
7719
3140
197
2391
555
523
78
237
1281
1607
9260
843
89
109
319
886
100
110
1398
894
697
1138
472
1558
5734
1080
11122
874
854
941
378
1078
13567
1203
704
955
180
1294
1312
31
102
205
89
119
828
2020
87
82
8387
694
4934
87
451
1515
545
510
3875
3418
77
4162
2465
650
4142
3152
2160
3669
4003
1955
4858
4468
29
336
208
82
301
3477
564
1265
3468
812
58
475
7430
6587
479
56
4462
4371
3027
2141
2872
9510
5948
561
97
1231
4393
282
506
343
133
345
79
141
124
1174
1551
1186
1017
1063
678
6366
660
294
3036
7410
6530
167
340
625
52
169
410
107
173
421
200
44
1591
538
299
167
352
611
1520
851
1583
1055
404
6454
65
97
489
485
3567
450
2146
14812
10644
5333
5246
262
466
1292
2882
350
7413
3060
11180
938
1395
710
307
181
881
51
169
193
91
139
688
116
58
1587
162
195
659
308
182
884
833
3408
271
990
174
3941
93
106
248
99
63
521
8954
124
608
739
226
685
63
520
65
1819
939
173
1561
63
9100
4316
10168
4475
587
362
125
202
716
7418
869
863
800
1229
7288
328
491
49
126
233
2220
6624
464
1921
363
350
283
88
815
473
525
8862
1565
364
103
342
631
14
60
693
39
31
1986
853
476
863
2768
3386
1930
330
1487
2208
49
200
7120
1252
217
1999
7457
668
476
966
89
241
2896
1878
3025
7195
4767
138
813
229
296
700
193
212
1589
65
183
7368
92
589
51
431
167
52
812
94
229
299
699
192
169
1398
491
369
7425
1442
45
3229
5353
142
72
50
1062
746
2216
9546
1879
46
862
242
7445
85
367
179
613
122
1026
104
2109
5476
74
5084
145
469
455
70
2241
217
354
396
99
40
160
438
65
875
313
413
348
170
311
148
107
257
119
2674
1068
2768
6044
1373
623
6765
1317
706
628
203
14702
956
194
105
456
733
3505
4618
1035
64
2241
5724
5234
119
4626
400
948
117
1411
224
89
3248
193
227
120
3131
78
53
194
228
119
2190
207
221
1207
2131
90
5212
709
3332
9551
876
5025
4997
169
54
114
147
1191
1344
7384
6121
84
75
1502
1992
72
203
809
621
255
4522
3932
53
5118
443
1329
6413
63
98
8156
1852
67
978
795
426
420
77
229
201
501
779
5663
231
131
197
2318
1098
137
1267
2996
729
427
2924
848
38
25
130
83
109
315
165
4393
282
507
342
133
345
76
148
126
1173
496
1569
58
138
413
631
89
81
176
167
46
1070
135
83
109
332
714
1447
1207
234
187
135
68
674
1566
334
89
430
157
268
146
900
317
518
4321
7057
8821
6333
6065
63
181
1345
79
69
111
153
554
271
177
363
1174
2184
156
387
204
60
653
703
422
477
5153
394
106
383
467
313
365
7268
4698
72
527
90
746
2405
928
514
113
120
199
2650
4385
1321
1088
4114
1854
605
2902
368
452
668
90
1136
535
1899
2261
469
4583
1013
150
328
67
74
347
248
8413
5766
937
121
413
542
1015
160
95
603
273
1919
1127
149
88
432
186
5831
3304
579
1384
370
1447
475
101
461
6465
339
1907
52
2559
467
1209
7133
338
4432
1616
149
1102
276
1286
688
2403
1207
2317
311
54
729
47
9360
1228
3852
8793
5417
1525
39
5712
9004
669
4592
1003
31
115
136
325
275
98
440
1534
455
110
133
203
97
2046
393
1227
366
238
620
490
694
177
17
61
74
9296
5339
2410
2687
9550
251
9728
2613
397
50
1051
303
502
166
888
423
223
482
591
383
1178
796
776
1385
206
215
829
74
428
411
4852
6320
795
538
158
5452
700
8159
2145
1413
445
124
712
191
340
2871
990
842
65
602
220
78
293
63
786
5430
3986
769
1272
1085
12274
3393
482
55
2255
802
1558
279
882
531
1598
576
378
132
552
586
511
1438
295
84
45
969
270
227
4378
187
8650
56
187
5553
489
3843
1831
2510
300
4624
7066
1403
1233
3151
5440
648
188
110
296
631
50
144
185
85
135
68
83
635
110
138
57
1570
137
641
304
296
635
76
70
3456
6760
8925
732
503
190
624
61
4459
1852
367
187
460
1855
83
2953
1678
4814
3272
84
56
48
4504
3443
673
472
509
98
1504
3041
2028
611
131
145
86
96
61
1646
6155
6366
162
808
1011
191
840
5736
938
5076
2186
10198
993
195
681
487
379
538
10542
66
3169
4336
68
573
4136
753
236
149
13901
177
25
87
86
326
2304
3893
3390
7221
841
112
3022
5256
802
14812
293
190
1442
616
427
147
211
87
607
1103
107
247
7051
96
1561
135
442
74
345
435
168
165
4849
578
1527
5567
4818
41
448
39
44
230
184
480
340
69
413
353
342
1512
1411
136
822
812
2489
574
1888
2325
9416
105
96
413
1965
1501
391
202
1008
116
792
175
609
9459
859
86
33
246
914
1360
225
102
13251
1417
320
247
453
102
1877
1660
1511
1233
3543
112
2179
713
115
67
896
210
114
1174
3786
6377
4733
351
354
6641
485
3070
177
4029
2147
3316
3721
2759
760
659
3525
2136
35
5935
1470
9517
2459
5159
3017
196
492
1165
1074
3458
464
43
1495
702
271
82
413
415
829
271
143
892
242
1234
2662
2925
587
66
1004
84
104
118
131
40
485
1811
587
7450
772
5809
132
792
2167
418
84
1619
1231
326
447
1249
4565
4563
947
7411
1490
6570
2973
4260
2201
190
1986
2349
1687
335
277
337
330
365
4858
540
368
1992
67
991
839
7351
1659
749
108
568
12113
1261
1913
607
9703
1270
671
72
58
6636
356
4743
5115
3894
2258
8017
1355
372
66
237
292
491
190
110
615
749
13954
815
1005
1458
930
5340
1728
2824
14810
635
346
9613
1043
838
7280
50
145
156
57
621
201
57
499
537
947
586
36
1275
1901
8801
1657
1194
405
3720
556
3582
1977
43
336
230
91
77
160
2522
6366
154
5556
113
222
185
391
13864
5468
1488
8851
3914
695
8325
3122
51
121
60
89
229
220
129
112
30
92
484
821
269
293
206
45
567
176
140
457
303
153
372
314
684
4339
3487
1948
475
3812
9337
941
564
1398
162
679
204
295
85
225
635
204
9264
9539
6199
3631
216
949
1871
244
165
479
1482
126
192
52
105
1023
3614
63
1133
3210
4301
323
116
280
4369
272
134
129
76
186
609
135
617
1883
505
4006
9147
375
986
1215
125
9741
8584
152
1010
864
1899
260
2395
7427
99
4241
4806
7273
2475
1215
229
2692
3629
1891
99
17
171
715
116
11071
4520
5347
1968
170
4740
5042
2994
623
2808
5974
4819
735
57
63
684
2427
508
415
5549
1802
5031
409
2011
198
9371
1944
4331
127
10481
847
521
593
223
548
658
477
2084
305
54
65
5707
2932
237
186
162
370
115
177
172
345
344
75
382
77
274
964
1946
1339
443
1345
977
233
782
570
74
1224
1110
5214
13558
5872
7973
882
5848
220
574
8342
1100
676
70
484
5403
7490
2393
66
2268
2000
7485
3081
8353
113
146
74
902
84
68
7216
1199
1857
245
70
3461
89
224
2080
75
81
196
123
1784
385
228
279
73
7922
1140
1015
71
3038
4177
90
209
152
172
8799
318
578
9642
850
2255
651
153
997
58
484
1848
1925
7399
600
12419
8914
977
576
2961
1690
271
545
74
331
460
174
32
161
4901
750
405
2069
1228
487
498
1430
301
303
8257
693
5225
61
92
766
1565
1452
353
1069
253
103
156
20
7394
138
643
2564
152
441
320
2473
537
196
2165
64
47
7334
11017
2366
71
1817
2298
869
1823
247
1372
332
819
763
2946
141
4356
1897
2463
644
7620
731
9351
585
133
123
3626
802
8823
185
428
142
407
4667
1862
1845
155
891
2378
144
61
256
1215
11737
7329
2072
228
865
315
859
272
18
145
4871
98
122
108
125
136
311
105
4481
5345
113
511
242
114
31
3654
4511
5208
1194
2550
2780
39
68
144
268
119
364
1763
61
68
344
257
599
279
357
678
69
650
1986
2577
80
233
369
807
2846
141
36
363
2390
762
679
71
87
187
90
2772
579
200
84
2044
1537
384
525
510
128
600
496
149
414
4702
340
342
6468
67
110
995
2466
574
154
55
149
137
405
641
226
113
907
659
151
147
86
184
350
475
1324
2195
104
135
309
182
193
2734
103
309
184
194
2734
103
84
182
13
128
184
97
994
2205
42
140
1255
1672
161
438
1812
1058
7609
1033
54
99
109
191
1235
120
406
614
609
699
59
93
7399
273
8322
691
3055
2379
3952
32
8538
307
3605
237
2171
196
373
88
127
885
890
2596
198
1921
2436
1425
247
163
760
183
267
62
2309
10542
8787
471
351
79
421
243
175
532
4719
354
345
6525
170
167
4010
2482
9065
1426
716
100
7425
199
943
454
315
276
1598
270
74
899
331
2141
1448
8182
13603
3145
884
718
4905
1562
3225
4027
548
183
1057
4229
250
1195
315
1042
3833
5694
198
12140
490
144
287
579
1051
12150
5174
701
8436
3208
7222
1594
478
149
338
1547
14785
256
3196
552
569
1861
2582
600
486
529
195
6594
5825
14818
1552
1450
472
527
165
649
3018
13841
3813
1329
7208
10279
443
3041
9363
274
258
200
12597
80
7341
988
191
69
195
373
422
221
2317
9289
788
236
102
511
1407
169
678
307
109
68
840
601
185
2241
168
2714
349
593
505
74
59
196
372
616
339
592
518
69
193
366
1658
145
8234
702
1070
7366
3981
336
52
52
73
227
574
580
168
1307
34
6255
3236
9219
478
15494
3874
2130
1330
140
364
486
7264
2058
1144
88
7453
1093
475
6565
1041
807
730
460
64
2247
2789
2727
53
246
150
669
1430
524
4895
2608
1164
139
283
369
289
2569
8534
1854
6170
5016
11499
1322
3084
10162
4966
2465
4412
2581
46
831
93
832
83
79
814
160
80
2145
699
1827
6494
217
2282
206
5423
160
8430
196
7705
10794
109
499
892
1202
1028
3191
9354
1055
4419
8347
700
5290
1770
298
4445
6615
3268
13469
2632
1472
1456
111
385
433
548
3505
175
841
4066
2360
3837
4737
383
280
443
5722
203
181
213
154
253
1765
7326
390
7830
241
207
4965
197
1279
567
13270
103
56
1848
73
1795
221
148
9288
148
184
3487
1260
13520
45
208
74
989
73
421
1604
221
1204
578
1894
377
5675
428
3942
1342
10905
647
2835
11833
85
86
318
364
73
372
171
568
511
13165
1156
3930
4829
268
191
13770
3493
3621
9526
9039
5937
433
1872
515
352
481
1307
229
1606
76
337
1520
2649
333
2059
1081
3275
4049
3428
4047
1371
7308
2076
943
1145
2227
5177
62
9839
332
1266
681
6355
4491
2000
621
3172
222
888
7389
2776
10785
6360
3533
1046
3060
260
485
132
150
119
442
780
470
370
101
258
248
157
2170
485
512
181
90
2210
669
147
801
625
5007
6518
592
213
254
912
6028
730
264
103
52
1043
3136
324
300
1817
463
2059
1828
42
257
295
3500
3673
7326
443
282
347
347
6467
663
345
1385
330
8780
3384
13580
1007
1149
2227
248
227
9460
4730
208
102
120
313
1585
473
452
95
1140
518
257
490
43
17
409
782
125
334
93
461
230
632
4501
315
54
43
717
130
48
217
505
389
1883
1728
240
749
333
238
39
695
447
3031
264
1373
96
4652
337
344
6435
294
902
114
927
560
594
108
185
1233
206
294
3733
4508
7784
3943
1287
52
74
2870
988
1929
490
11422
145
611
208
1250
1971
609
735
1310
1162
737
2095
2405
1415
398
5606
396
574
1597
152
1606
1644
141
172
34
434
2321
214
392
142
190
85
192
188
37
1135
5554
889
593
845
158
1084
8069
692
5401
819
2115
205
107
466
441
918
1282
71
318
613
232
603
385
284
909
1527
131
3076
260
228
112
30
69
115
108
119
59
586
9373
6590
866
625
236
611
7956
855
93
192
1462
888
162
1567
1160
3368
97
433
398
134
148
55
156
77
6246
2940
10809
5253
1185
2638
9517
172
5987
8858
4327
963
1885
545
185
8736
162
290
7323
1268
3785
1558
6554
352
340
4684
54
914
196
272
830
617
815
4076
1345
193
518
385
4047
150
345
100
247
52
52
70
3877
69
439
301
438
195
6643
1717
2442
2448
3087
878
1414
2314
195
2223
99
744
3297
681
284
1316
129
406
100
7393
368
7321
283
773
823
57
52
338
400
103
132
159
1394
185
2275
534
497
604
144
1632
425
650
1162
1284
705
2989
727
839
5241
2443
18
76
95
427
307
123
642
335
223
398
205
540
457
859
386
585
74
327
5473
544
41
80
1002
483
404
2945
3328
2931
4658
6611
6148
494
42
45
3349
1695
676
320
73
428
61
6151
7581
213
815
1481
4774
4520
2327
177
1339
688
4636
483
1098
1193
494
347
1001
7478
32
267
4816
3542
489
390
8243
330
1452
3519
160
3592
2919
2312
1877
3683
983
7534
205
3615
2031
618
301
1605
1397
797
899
718
8771
671
4204
8599
4397
6608
2145
1795
1609
238
50
5098
542
749
134
317
5710
64
1522
112
147
131
4632
129
131
196
724
446
1823
2931
658
70
851
533
599
1634
3497
1654
152
44
169
89
2406
3986
52
1202
118
8397
695
4170
9301
1146
211
2172
1521
1155
51
144
39
661
49
2098
162
828
9030
1037
178
153
604
5014
7238
458
220
109
3167
153
5788
551
191
1591
649
118
4531
7317
1914
6859
3005
1647
252
186
110
419
2427
6329
4414
619
7272
3870
820
362
239
126
1656
6571
1231
921
5596
126
149
76
345
134
344
507
282
4393
514
363
283
160
76
56
8882
79
195
282
71
226
1224
178
337
1202
131
167
182
444
236
198
276
523
525
2801
599
601
60
1328
3986
140
7153
2640
1145
79
88
125
42
223
139
191
95
6815
2696
471
347
437
880
320
823
1539
2470
2177
1260
320
1304
9336
1507
616
369
394
426
7327
491
644
706
1580
6716
174
530
533
1519
11588
625
51
1546
596
1548
1859
209
2688
2341
327
29
175
1000
122
840
153
202
2092
120
1094
686
530
4613
342
342
6452
1727
587
264
250
1346
470
5833
8991
329
94
684
86
61
9298
320
57
625
109
350
2198
9568
517
339
46
13547
535
576
354
5596
46
533
13384
7557
2388
3521
444
320
2011
197
326
192
9569
120
201
70
1111
157
172
537
563
181
941
3374
219
290
1758
188
75
133
2965
649
97
1199
51
1956
471
367
932
230
202
170
1174
416
660
717
978
1400
1545
499
229
233
1048
424
78
82
2346
4449
2755
102
410
304
494
3243
2592
3206
991
5987
455
8119
699
209
82
111
358
555
73
96
74
129
4652
89
88
102
176
221
252
149
328
2468
3037
890
568
8286
2583
2646
611
5554
2161
1305
1269
1588
72
260
1232
1327
6757
5595
2565
1327
8937
1490
2082
253
4001
303
180
1132
3570
3209
825
424
428
77
170
427
77
250
201
645
154
214
1474
52
203
430
676
72
429
168
278
27
759
228
19
39
1910
1533
14
57
199
194
25
762
424
428
78
250
823
1644
293
962
52
9347
1505
72
674
4582
430
1159
528
6560
1131
2243
2112
579
1184
1582
20419
1029
31
112
258
41
177
218
64
8854
2076
206
569
122
936
3398
231
240
571
355
105
11666
80
2406
167
101
7205
5557
172
95
295
74
83
104
118
497
7259
253
7428
8106
3892
402
63
134
95
105
110
796
1737
618
645
525
2228
11246
3034
3674
229
110
30
69
45
108
2818
71
59
420
4536
292
72
265
389
576
137
125
65
102
773
183
477
354
1467
670
1492
658
13029
1645
4815
2913
1840
308
321
424
214
2282
207
480
146
4743
4793
7003
653
8209
8342
701
5362
4325
794
13932
13436
2288
5992
318
1491
577
1092
69
3349
3913
4749
2508
131
7209
1072
224
140
78
144
275
236
206
177
9354
875
795
13322
189
1223
530
276
6352
878
2258
7320
508
36
75
138
190
162
139
217
76
356
5626
698
8241
6026
1790
1734
456
1980
212
117
537
379
5815
326
361
267
185
8253
12212
1370
1785
254
7778
994
7227
3722
156
1397
2349
7450
707
1936
742
1193
2995
5825
99
63
319
94
497
11514
4652
75
309
77
742
12741
1097
1259
3696
1905
1462
6973
13706
6304
14868
1727
7426
1980
75
159
539
829
112
2245
722
703
413
1208
70
655
31
188
840
9428
246
402
7360
19
66
1718
295
2660
2324
11725
1922
3023
2468
231
52
450
86
40
9417
1490
6618
13440
1629
44
112
31
3414
3904
1333
183
1044
363
927
74
53
1912
108
4716
9125
8790
279
1139
1317
287
420
322
97
658
109
729
1745
1490
373
197
918
514
115
53
101
703
167
967
2246
219
272
204
156
2692
97
725
145
616
338
225
64
584
703
12041
6364
1735
6685
163
7276
4849
2081
207
357
370
90
388
122
38
376
392
328
9559
527
243
258
1034
186
540
258
1276
393
2518
899
180
920
4217
5534
2619
1758
2872
164
994
1881
405
2023
453
920
870
112
1131
1430
1134
597
108
11
747
623
164
681
127
13817
103
110
9293
40
478
95
112
384
88
156
241
694
555
4329
231
571
71
8862
47
206
6517
58
87
613
1452
307
30
13221
1041
5568
501
1462
151
92
2394
681
57
801
61
114
395
71
120
108
534
895
83
171
420
241
117
1645
190
119
1707
469
101
699
506
1404
300
56
6576
1879
132
87
383
4005
148
51
29
940
95
7465
1955
1632
1362
478
160
1496
1548
2322
198
2647
1699
3445
3292
1904
495
4448
873
1901
132
527
7949
451
80
1906
235
320
237
264
2164
304
345
73
97
2507
11668
11119
57
107
47
177
220
105
1014
1397
13655
708
253
9447
57
3317
5592
2169
1270
70
55
504
36
1485
82
1558
224
643
153
1501
571
153
1300
2658
9381
1598
557
973
100
40
75
212
201
408
258
4823
199
9560
1498
806
115
6233
4168
58
88
127
246
330
3048
159
423
1269
547
1868
601
2830
82
2644
43
1090
1832
455
360
74
1411
236
303
59
75
294
59
95
151
56
74
320
59
95
1370
416
966
14104
3592
4704
354
361
361
359
6475
8198
1807
528
546
2480
452
2798
794
4741
355
6645
43
2628
182
3021
877
456
387
53
225
767
446
200
474
2632
135
593
220
306
187
68
2950
256
113
3705
5026
9412
1568
7352
1565
494
46
121
2235
270
117
4447
1455
6265
233
11374
1067
2850
300
99
498
29
6684
241
301
106
505
83
463
736
409
428
75
7236
265
648
192
159
199
1227
2909
1208
4525
1367
1908
494
544
5283
374
4298
379
125
404
59
611
435
8824
2282
1731
1595
2461
1844
4975
2446
608
499
2574
108
122
8217
7418
3602
4464
8997
4277
5521
4602
4220
2303
195
486
9083
86
381
1956
187
2818
3658
4148
8754
800
359
1348
2806
439
13980
154
723
487
404
164
750
925
3733
568
3599
123
145
32
205
337
456
1245
365
15
1595
40
540
215
1186
885
214
133
646
714
347
1586
1172
4545
4430
3084
322
295
215
3596
510
97
1634
61
3350
153
47
430
469
3735
6813
727
97
1634
61
3324
156
57
431
466
3748
7342
2669
80
3998
9730
13783
1026
58
88
2290
235
392
116
3718
4501
673
184
446
1623
83
111
6161
2752
202
276
108
9440
430
884
5982
67
1317
1006
412
88
622
1740
484
424
3774
1859
7237
51
4339
3482
2480
1347
584
62
198
1057
99
220
3156
198
561
2486
976
1179
1467
1250
336
267
92
100
214
30
2732
82
508
169
313
473
363
2791
343
634
492
134
93
102
304
654
49
159
1287
6326
395
250
142
5191
460
692
15136
32
803
109
1744
86
509
178
312
439
187
1006
30
2251
6782
91
31
867
561
3409
7446
1258
189
101
6415
585
547
238
270
65
121
546
80
98
1036
11950
427
36
181
1189
1150
346
4141
12310
627
225
1027
77
120
96
5160
77
422
1089
804
224
2989
419
182
557
546
451
1750
1648
8870
7254
921
1709
1953
7520
7051
1059
101
1640
4426
7941
5047
9212
3271
13233
1055
512
80
52
43
170
98
8691
232
1305
1159
85
536
135
91
99
116
939
1752
1470
239
133
358
3254
182
294
4756
351
6478
704
49
405
3630
8889
3696
290
1275
350
3123
462
187
1625
3922
1208
6726
7397
972
3365
3354
1575
162
8680
163
983
5563
875
419
1348
2035
81
48
1635
209
244
507
8998
450
305
93
152
1001
555
4861
765
520
1426
297
2434
209
793
106
4264
3715
9763
261
1830
891
479
1124
792
3389
1502
3455
2538
590
44
52
45
2196
330
501
7874
522
5519
75
361
195
153
279
545
271
1166
738
115
3601
198
1642
5655
537
1146
39
334
220
230
140
60
65
962
322
2093
2144
204
95
132
40
74
43
4642
3179
5546
373
123
1664
44
5671
6812
6008
1233
2292
1276
722
516
7596
8939
1335
497
285
310
88
1011
419
151
490
838
405
213
792
738
327
245
184
1123
4168
498
285
309
88
1012
419
151
490
838
400
213
792
732
327
244
183
2197
2027
322
272
475
1989
2269
4405
3800
618
2667
326
3598
461
542
217
1762
9459
1103
406
87
148
109
727
31
615
487
109
3287
71
295
666
8969
130
170
253
3732
398
1191
173
74
445
113
260
1840
299
833
1509
863
103
109
705
216
284
365
251
833
874
838
157
2190
124
211
684
94
3835
193
194
5743
8872
764
196
2066
437
211
166
102
118
770
214
46
1539
378
522
305
3324
3384
8799
1207
2056
182
181
165
5672
176
181
165
480
9361
1672
3616
2424
9030
1846
129
51
108
218
119
213
160
183
272
776
13342
3948
53
333
624
6714
5099
111
551
74
77
35
182
88
3253
5655
421
5050
626
1904
67
5565
5143
15382
1076
3094
1074
3520
1863
616
1792
472
536
8934
366
438
1027
80
1314
303
512
1763
538
208
1188
940
2011
1307
1481
6192
177
6151
877
9398
2837
5133
4311
2381
218
155
713
196
484
287
3135
631
51
66
6585
517
58
162
4616
1687
67
97
55
5191
67
97
342
10061
142
623
59
1308
3972
2907
2847
1490
119
466
9370
2382
1203
218
3620
1945
238
2051
113
369
7841
4373
5764
130
377
71
175
9183
108
211
192
1812
1372
4565
307
511
2674
862
11
105
50
142
196
744
46
124
110
75
328
272
101
140
131
528
100
96
615
3125
3345
487
2598
2224
7855
2172
1139
2389
390
911
843
120
99
37
51
185
325
961
282
251
428
360
107
1411
283
929
157
532
400
69
83
13
247
47
88
171
1234
134
73
109
3960
2192
1018
1063
606
109
629
8294
745
4866
4157
84
7778
618
2126
728
6504
2191
598
102
2032
172
172
2022
70
483
5034
458
562
1556
163
5853
161
981
325
151
323
441
890
103
41
45
143
604
81
234
367
85
113
206
21
72
1096
109
1155
58
1851
78
1544
1136
9252
372
924
1006
4349
3048
5781
218
230
2300
1033
988
871
346
235
337
439
980
271
613
235
515
82
233
23
139
414
78
1412
734
424
29
5268
3995
8915
5303
2885
1056
390
1959
155
277
3943
75
258
240
52
283
1575
9354
3127
3800
269
188
1442
502
811
57
136
605
44
160
98
103
86
244
54
2149
4851
6189
366
176
393
452
2101
291
53
50
459
118
3968
3748
967
4113
51
276
177
1587
12834
315
1342
1392
382
748
6525
209
205
2561
1778
1185
1752
1582
38
1928
3533
426
230
3641
424
1369
176
52
217
102
2719
2666
7208
298
1557
159
8699
163
805
3853
1721
2134
361
69
378
7317
831
2768
14846
5564
13003
265
3545
517
34
141
2391
893
1119
34
140
2397
848
1116
34
141
1886
478
1553
1230
2078
1045
447
429
6364
2503
460
1630
13534
6294
1291
4189
436
168
216
479
462
196
941
232
235
314
68
146
171
61
140
231
29
13720
207
476
235
163
27
40
16
73
77
44
83
55
76
156
65
65
48
62
110
511
389
7844
3568
36
10330
558
1869
8468
141
266
1101
883
454
119
486
1411
653
64
236
430
143
81
150
234
65
1132
1832
199
262
1041
392
465
216
166
41
89
139
90
203
7453
70
179
114
134
203
3469
314
9384
278
1510
88
119
9909
7336
5019
54
106
466
89
13307
806
1058
9113
1488
89
167
386
54
1507
449
1069
198
175
1257
11670
66
2358
499
492
8862
109
76
1258
213
114
1602
66
553
1107
670
263
3048
414
5127
19290
8951
4010
636
172
8881
6842
71
7010
772
7462
210
149
626
114
67
134
17
105
81
496
208
133
164
1394
9639
2699
315
1261
172
137
1407
101
850
517
677
231
728
599
120
174
14812
379
106
556
168
1990
138
522
60
36
848
99
586
1276
410
1633
2454
525
1511
192
2765
4815
5388
8788
1885
779
216
934
788
958
248
807
447
1443
6207
926
4747
7449
3062
3082
1472
2351
954
4918
91
78
4390
822
70
1458
949
2845
4272
1465
194
375
5225
62
90
375
135
1083
1024
2054
5167
3938
5195
4464
31
545
1384
1559
487
95
1036
120
14789
103
99
1245
186
73
2584
847
1479
2171
3422
4575
7189
3655
4690
4958
5286
5247
68
767
231
132
3038
1591
8767
1083
5002
687
4840
747
60
962
122
1012
170
1102
1170
586
138
786
4849
340
316
9153
4105
106
125
115
99
31
111
437
904
3551
145
224
491
2878
381
132
456
1882
1043
1772
5753
9401
1654
174
725
1429
1211
661
186
656
4007
6173
3853
8311
428
9423
174
541
181
6047
948
409
94
312
2108
819
153
7828
153
1455
69
203
951
5471
1713
1829
324
1359
1629
3832
1197
3520
67
148
258
975
318
8928
14533
4040
7225
347
504
355
523
1375
48
582
139
243
3801
894
191
1891
384
3311
4421
282
441
24
43
7757
2887
1431
479
105
86
366
112
1668
222
295
8075
703
5321
307
1417
692
39
1425
690
8340
679
560
163
36
6312
6720
664
342
563
154
147
156
200
63
190
235
246
581
3866
249
334
609
177
769
372
1184
126
147
75
346
133
343
507
281
4405
143
9217
4022
4376
90
309
1255
2071
11675
6101
95
520
124
605
743
230
675
519
82
2764
224
386
2669
393
178
193
2398
1675
159
535
431
954
9262
1163
148
2682
1937
836
573
67
7230
5020
2247
53
1441
7360
1491
189
204
6720
354
462
633
4328
51
88
1565
118
87
549
476
5032
2200
340
577
357
1873
203
396
1470
80
228
57
29
466
8451
437
1425
3811
4781
115
110
239
68
111
690
1990
4324
7409
1353
9350
1762
467
1846
1444
945
32
181
3672
111
220
1443
1816
2771
507
3107
11306
3602
497
8535
3576
1101
3003
1819
2096
1682
335
580
1021
297
568
537
284
221
792
11640
1648
608
1016
378
2450
93
701
124
654
46
374
219
402
209
520
65
712
1314
9224
301
8939
5678
519
209
2091
3846
2909
477
346
684
116
87
97
2991
8923
10670
73
205
157
1051
337
1332
536
910
2487
909
822
541
2456
2256
1693
12991
55
739
651
3082
112
3258
1088
103
143
341
118
540
717
206
1229
214
1976
1216
1251
2069
477
209
108
291
215
62
600
56
102
59
547
690
238
339
623
150
232
93
1799
106
878
197
1511
185
386
526
74
344
697
239
814
426
423
86
251
637
187
204
1380
1611
4021
5125
2645
2524
7340
2662
7199
9345
1660
10553
6314
4765
651
894
9026
382
610
2660
1129
1397
139
1512
13696
7329
828
1305
196
544
1542
5101
560
169
84
643
632
238
1215
61
11975
387
4551
8895
406
131
76
6005
4180
620
391
683
873
683
1362
665
471
9402
1036
683
92
140
1103
602
7445
3279
325
1071
317
132
4893
3756
130
758
414
97
82
1900
903
5849
1668
283
733
1067
5822
323
702
102
1577
53
123
425
638
82
82
257
169
52
634
238
129
321
696
101
1388
5485
1578
57
562
288
59
106
5927
11724
6000
154
4866
7645
111
2785
201
160
1050
8080
2835
8925
3176
1328
7344
1516
2892
135
1860
892
133
2529
490
675
1004
43
3696
1754
2618
2346
9507
1588
4866
1050
1233
364
512
376
137
1695
565
590
1649
89
671
91
985
225
431
766
4625
4436
1009
9407
2633
7825
695
5188
495
5791
2834
3023
11294
3191
2706
4128
3463
6833
467
5466
63
3922
1697
7988
332
195
1493
1519
478
235
264
228
2003
292
114
11698
217
1040
500
467
27
47
96
2218
1856
457
28
48
97
109
240
1416
6254
189
2381
698
870
155
55
147
186
1017
209
2424
112
1366
2138
232
1774
103
2553
110
184
545
2211
1492
634
599
607
487
156
413
483
717
3201
2120
1180
342
7973
967
613
8806
868
3446
942
292
196
68
40
107
99
188
33
726
7340
1046
767
484
492
126
306
12222
478
1087
3320
2669
3558
1466
693
138
123
137
3601
1255
8892
1490
4986
339
4683
3897
470
82
235
186
476
184
312
1950
104
376
209
79
520
3930
7256
2259
3360
849
500
37
1714
335
854
2036
576
10116
12
213
138
51
2618
538
2149
555
556
293
236
75
295
239
75
311
712
191
210
1035
297
336
150
66
2865
1401
94
61
412
3958
467
630
461
8571
96
5895
3822
13672
4487
698
4946
254
2694
190
7474
7177
989
4960
4699
6949
581
7342
1241
87
2569
4013
1432
1263
2489
3078
158
1204
331
84
488
171
50
630
2065
271
303
1119
1145
126
550
124
344
8716
66
68
195
81
368
8500
3573
1461
810
95
102
1111
5325
6687
6477
697
55
126
852
24
537
65
2246
3672
262
508
517
585
974
223
545
63
1244
234
74
225
115
218
134
32
610
5889
9482
8000
306
172
440
1003
2201
4707
2152
1215
7310
1265
4360
73
130
1179
362
267
9368
8036
10106
497
313
143
55
1519
1505
200
122
209
562
216
150
16
277
17
340
271
46
89
135
145
138
865
558
928
226
71
989
295
616
218
5767
2680
155
234
480
999
483
617
1428
2877
632
2455
36
187
380
571
597
213
53
52
81
76
65
986
119
1052
2029
8581
8898
762
597
448
2626
1114
397
511
1607
559
2985
5648
1613
6629
3475
4030
4187
1180
2994
384
5201
337
542
635
3986
11821
1206
231
1981
1477
646
1297
5210
9521
4891
2616
1820
119
115
846
1771
328
280
87
308
4860
450
226
107
1418
13625
560
7162
2256
4247
14866
2695
9370
292
571
548
109
96
1812
942
950
169
60
3041
311
254
1343
2548
4562
2032
1011
1322
2283
228
50
38
451
8920
4864
2078
790
133
211
161
4342
929
5710
661
67
5471
1318
1760
912
144
1474
1880
132
310
1008
52
308
593
9090
2400
161
8143
6003
2575
1964
170
3824
67
6885
15456
48
55
2637
880
5878
1119
137
472
476
6910
4023
481
81
3185
155
7342
1419
351
1161
83
446
7237
4974
8047
566
82
256
290
636
748
68
582
4117
1702
119
181
5577
2792
422
105
1888
1272
858
215
158
6449
4216
215
472
1908
3661
1283
1602
207
945
921
475
2238
446
14799
7720
7325
1088
514
976
87
1639
305
2346
66
1865
115
1642
1899
6460
347
347
4695
5036
4099
9642
322
4484
2486
867
4171
1231
655
3409
186
116
118
128
119
80
97
143
25
104
142
57
1635
379
249
216
1570
122
74
448
854
335
7230
2116
2553
3581
377
418
1361
51
57
77
361
30
44
196
344
3277
514
221
154
100
1214
546
2319
140
120
2838
188
210
209
138
93
339
1746
1726
1413
946
9007
1783
807
129
2361
3181
5136
7322
2795
6943
2358
134
1835
1855
103
109
671
159
1061
438
2911
984
160
249
102
109
184
280
550
620
206
1146
154
735
311
45
383
120
294
137
167
711
1692
118
537
122
2345
117
619
446
477
209
1687
6757
1694
1467
4040
2483
1444
399
536
3844
5297
605
273
639
1925
1017
66
71
84
350
3671
611
275
2058
4052
150
1784
2654
655
3587
7284
5249
351
253
9275
1363
3878
260
45
1166
183
418
70
9435
356
258
773
3935
257
928
416
3241
881
712
3259
11643
1493
351
352
2195
3893
1069
353
1881
857
1442
473
172
1695
2703
179
191
152
478
195
128
628
401
147
3904
3636
327
318
585
156
119
75
1648
311
2200
2955
3172
3622
2352
473
335
451
556
210
36
704
220
2447
1033
111
160
2236
2352
612
375
2658
1809
619
105
1566
1583
38
120
121
3989
498
188
196
122
631
337
7504
2439
4928
1929
7056
5858
597
2765
107
469
5450
167
470
456
5853
77
122
280
278
132
382
132
1678
9410
167
309
86
60
332
163
190
994
1101
666
65
9067
1475
472
619
67
295
260
250
715
51
107
1622
8241
5291
6060
1233
772
12685
1523
72
238
337
875
210
2115
99
31
233
313
93
75
79
996
1427
231
31
4180
107
2093
2959
9394
5907
862
1922
4991
2770
8333
701
5160
12179
1836
939
1298
2553
6577
10154
319
6226
76
10369
1404
9494
3443
8724
484
1356
662
203
340
862
52
169
427
650
56
124
57
1588
217
192
667
204
286
937
245
5566
1864
1204
3227
1846
170
6834
2661
1316
3250
2060
119
230
726
531
192
212
794
42
446
968
583
1082
55
3068
583
1073
54
833
5419
5239
4683
338
6451
3328
579
68
187
570
282
2778
9452
5190
1056
795
615
1890
323
471
2767
321
3036
4133
238
880
123
92
161
98
585
1027
7246
532
3168
216
777
4877
1913
109
111
409
615
2692
9510
2359
148
1625
1605
41
8948
8653
9105
1951
1866
1466
637
271
1190
186
156
124
91
9413
1771
2011
801
85
1113
805
256
156
131
47
107
44
3285
558
1189
64
140
233
222
858
1175
263
1065
1107
360
36
619
621
523
356
1241
5829
8911
2218
14827
2492
405
649
289
1534
78
396
392
818
49
140
489
658
232
186
60
1669
14912
553
243
136
393
809
1392
222
172
363
786
2939
240
78
1647
563
99
1398
443
178
218
59
875
213
471
762
142
1432
1330
250
325
194
155
135
149
57
316
60
667
350
6099
575
6052
1891
73
3130
7509
2917
8834
286
11508
809
2747
610
974
779
1449
1801
175
317
83
228
238
167
23
7331
444
1424
281
91
34
514
1438
13493
1341
3387
7834
140
32
7512
4361
546
70
1123
3466
1211
176
13460
604
773
7678
106
703
60
476
1104
66
2593
999
947
1009
3582
3694
204
325
1371
329
276
137
19
88
24
454
191
5166
231
50
2189
68
2919
9389
5556
7546
4555
8692
714
99
589
2162
194
134
452
4879
46
5204
5892
333
7179
1801
1472
2882
7775
852
67
337
822
171
1378
6090
1720
470
359
244
250
785
7530
4116
344
1707
60
135
139
27
119
94
93
150
489
61
80
72
106
54
1095
597
654
99
208
259
828
286
2526
7419
175
1204
70
52
58
196
112
203
408
507
51
179
1990
3994
1539
434
1487
616
72
4727
801
428
9417
635
173
771
1494
488
204
503
898
195
328
113
75
165
68
204
35
187
194
2242
55
534
94
630
5582
1400
1881
3125
7244
45
1606
2476
475
159
124
203
168
107
125
122
718
1386
3082
342
8892
2714
113
3208
8909
1658
7001
47
103
13616
558
1316
1525
2439
14676
10465
1380
470
680
426
436
107
13384
2168
120
2948
1112
353
94
793
50
31
91
542
7794
7853
2844
191
1111
2845
284
48
145
639
71
71
5866
582
323
1247
427
260
78
185
46
130
187
32
43
137
58
7516
14552
225
877
1515
81
919
11804
269
648
6888
833
1763
445
1510
469
82
278
350
552
1204
452
2252
6570
1827
5043
1535
7246
6168
1888
320
683
2205
192
4994
697
1896
186
14892
2067
2840
749
655
7683
1629
15466
585
602
1648
4345
7306
1687
193
120
391
7688
2255
160
6529
364
2241
442
433
1926
46
112
2168
186
211
417
193
8251
191
2211
1728
631
7364
390
1094
1323
326
94
592
132
12
92
99
107
209
4972
206
108
99
1163
1075
5276
617
371
599
419
1508
286
1409
6691
46
68
225
210
209
578
1849
335
57
2252
9225
1104
141
1816
4227
4877
193
2701
4103
2536
673
3524
6890
477
6742
43
3333
4022
10815
648
3614
8172
650
5538
148
87
1964
521
47
208
530
1715
473
402
498
1127
625
1281
78
170
464
815
1953
494
282
185
3202
1149
117
79
897
580
453
151
4392
953
242
563
210
84
100
298
48
152
109
548
1331
108
3702
1148
116
87
830
570
446
3793
398
1431
1559
38
156
403
462
936
9877
1368
450
1340
1956
440
127
2264
1692
1982
1305
1139
6220
124
402
753
111
593
456
156
408
484
723
380
9352
3088
3185
1014
2049
7192
6841
1731
131
214
1337
65
213
143
123
122
386
349
338
1006
334
9866
581
37
9339
1017
4682
351
351
6726
948
208
1013
116
468
3068
259
1001
6553
47
380
1597
377
332
4645
5104
184
191
2818
95
8952
268
84
170
220
1674
8815
119
260
472
2881
2190
5190
698
8349
5180
1151
8129
4872
1871
8959
3845
9257
8896
112
7813
4250
387
926
90
134
51
362
2070
7397
235
1271
566
360
163
630
59
915
196
1956
3078
3658
5737
9558
891
1805
173
9377
7216
582
2782
3869
1829
674
1446
649
827
951
44
953
35
319
295
785
60
168
1419
81
9343
2090
2062
322
7412
523
6350
262
1001
9092
3125
9613
5090
51
149
745
2351
20
96
215
344
79
2009
2227
195
506
3773
5597
3260
367
1928
46
177
291
358
88
261
275
14121
1178
5254
4252
8573
4123
856
11235
909
540
1541
1384
92
75
370
1203
11130
317
584
5483
6859
8406
2204
1620
22
107
66
386
967
3660
1803
2270
3920
1763
35
6296
938
169
410
197
1048
2187
1391
929
1188
13770
447
172
181
297
189
266
47
243
1334
1403
308
168
1708
520
2314
1482
1564
8303
7291
84
1212
393
1842
2497
1062
3388
2618
5042
6750
3987
596
281
1115
226
89
3810
165
8665
2553
9248
3728
6981
9451
4249
459
681
1576
2732
66
147
14674
9136
134
97
1287
53
261
1570
1377
4137
198
57
84
1340
264
4844
2935
1543
192
2793
689
7147
2740
1039
4328
113
136
113
231
85
1302
278
459
9048
6152
4545
313
6718
5761
464
623
567
162
120
903
179
8538
1550
202
1018
595
4367
11687
70
1454
3797
6415
328
222
958
2973
9427
4694
422
940
1548
50
137
696
950
1667
112
2032
2311
382
1664
1733
2525
697
1300
411
1302
13003
1403
502
2249
2267
7169
3866
223
392
2606
1080
1296
371
38
3335
507
39
21
73
68
148
47
5506
2119
196
1074
909
206
5686
3456
438
234
101
530
228
1521
295
1435
134
1547
1290
417
1910
771
253
1221
1499
485
88
98
310
686
192
9348
1609
167
196
87
5916
200
82
1883
1466
2591
9447
321
1151
15396
6197
4639
2845
1967
11905
2266
2126
890
3687
551
7532
5194
6923
382
623
4478
4395
2515
125
2716
299
1014
394
7711
1766
3267
2215
620
483
1764
1453
167
106
187
1966
1221
45
360
8847
1569
8118
4049
521
129
51
44
900
6793
4076
2267
145
191
409
96
5224
317
1892
162
59
522
340
1147
265
134
245
1170
189
77
176
515
485
2395
949
84
181
3625
1916
13607
67
57
373
211
565
347
875
637
182
620
9264
92
287
160
133
66
70
515
122
628
716
229
65
552
180
1877
586
518
66
1104
7221
727
228
429
306
189
208
165
118
416
107
1996
770
1088
1340
7340
650
230
167
418
449
2566
1320
440
1340
224
2577
1226
1063
316
792
5372
522
667
289
203
750
5154
9155
2367
1514
1641
6184
181
256
1239
55
2172
181
257
1240
55
1675
3712
2567
187
182
122
945
88
136
430
105
21
872
1962
142
243
335
373
48
3503
239
369
102
325
10080
9116
409
213
3032
3081
149
213
229
70
101
158
306
213
1622
112
2144
578
445
125
95
166
364
51
486
1880
4109
353
155
2451
568
292
1911
1902
7426
11911
9448
2568
729
253
2135
221
153
607
1298
384
3777
246
173
159
1087
228
96
40
248
410
4832
981
332
866
1071
400
295
42
489
54
5075
345
4718
1412
7338
138
1016
1787
369
348
149
7409
616
88
134
139
66
563
104
430
67
1133
113
101
1516
1093
993
376
8128
1253
9466
289
61
1558
163
1659
5460
178
956
818
269
2264
261
82
53
90
504
4013
792
711
135
228
3744
90
610
220
1038
622
606
535
1923
9563
5863
376
31
115
135
73
36
239
5862
7913
708
5220
3074
980
5054
3452
394
256
254
805
131
4243
526
112
218
454
155
2173
1160
78
195
4864
166
183
117
183
2367
1130
264
889
1895
455
198
444
1240
108
80
5457
2711
197
10236
5417
2701
190
13761
1238
449
12054
4206
4783
276
2647
3074
8923
4010
368
567
486
1402
135
833
142
8357
832
426
428
74
296
656
1567
121
45
85
38
603
366
4962
7231
1284
695
4579
471
123
3377
469
787
3869
3986
1616
142
207
2407
426
434
1422
6664
1017
80
529
98
138
1093
490
411
5894
119
1879
7315
7546
290
1221
1469
184
96
366
71
84
473
275
886
164
7907
1438
3648
215
2927
452
537
1216
50
557
1426
1637
2242
2080
1392
1250
450
721
332
5168
3936
435
4793
694
477
193
2225
5169
2094
921
984
75
296
521
337
878
597
395
2859
158
1619
2074
2322
884
92
511
1109
55
2250
514
1090
55
846
1983
1814
2070
1944
4972
2103
236
2078
1333
9397
2739
5073
3640
1271
1052
1625
241
698
5862
6601
475
5615
336
1879
3042
1926
1212
140
450
1460
1101
1830
410
5857
826
6594
378
2472
125
246
152
56
14633
2370
10745
484
1455
477
54
215
1544
70
7242
3424
1567
1243
2147
245
1303
63
4025
250
593
483
1493
664
4480
7733
2649
6578
532
931
906
875
6060
346
11561
1092
2716
375
425
572
3210
2190
302
1610
1284
7369
3444
7505
9369
6035
65
2555
1000
2210
4616
417
327
1366
871
1117
1367
4331
678
799
119
730
58
1247
1434
454
380
5938
573
265
72
1085
12955
551
121
1875
15433
3137
223
7066
13572
337
6459
386
647
1621
43
1217
3310
69
269
636
213
66
307
664
1384
9018
59
126
400
15
500
1348
317
2694
5055
53
3898
5521
2807
4619
5154
1949
4742
356
359
3361
2938
13609
11130
9339
836
3120
4843
1981
90
114
15422
5396
74
380
1294
12215
1630
3751
331
405
46
864
724
842
102
1616
992
9187
5945
185
61
215
29
351
1622
1214
835
35
6427
647
153
86
132
682
805
34
279
150
30
2848
1631
637
224
917
68
248
714
754
499
3141
30
36
150
279
34
780
682
131
152
631
3180
495
2137
1926
5250
6143
1355
349
9014
91
115
451
378
345
887
8033
5919
85
6218
84
553
1686
1194
346
6911
644
1633
1915
5108
4016
1802
534
688
734
4190
1612
5310
367
6779
796
818
1437
7442
4750
2874
2972
2295
9450
4706
346
2444
985
1556
11509
4768
1463
556
2387
5583
1793
196
253
3260
9037
291
406
1601
399
1027
83
1917
6962
1932
970
1639
1709
2003
246
2046
272
66
347
3500
606
272
354
1002
181
65
103
278
57
402
649
208
65
672
644
177
520
64
7333
1394
1396
597
1356
470
141
3166
856
53
399
677
104
103
517
4675
6521
162
152
99
52
100
4708
15420
3719
3525
3711
234
715
2966
641
2897
868
481
1184
7616
5003
3315
167
9570
7697
3832
1405
211
886
295
135
923
832
3733
87
2244
46
33
2063
1392
667
207
346
57
1185
76
23
125
413
94
646
132
56
1583
159
658
203
340
58
1186
512
1530
951
297
270
2637
238
113
58
102
1024
79
2077
6211
953
868
665
4637
2144
59
282
328
584
861
783
293
7730
1429
2410
327
296
1409
65
417
2051
2578
1552
164
87
2535
117
158
1097
114
171
188
379
53
607
146
462
4023
154
420
219
1397
2561
791
767
157
854
72
204
195
111
177
7524
1956
1744
711
1453
314
2515
71
157
5666
13584
1615
116
71
461
113
8825
420
125
104
1759
610
78
365
450
36
1096
235
399
152
674
141
553
50
284
330
77
1368
459
5245
1868
5471
691
8148
3158
7281
110
2650
205
298
1690
99
1311
1967
562
767
773
91
807
60
38
258
292
47
101
683
8002
75
61
1163
95
444
379
198
106
671
2069
3419
168
7274
82
672
230
1373
67
992
2845
9570
934
97
178
4640
7041
1506
40
45
53
9522
125
519
502
691
422
66
1227
1993
178
68
686
82
193
1158
8944
7424
31
59
1082
1723
4728
461
163
202
66
734
160
109
176
154
919
27
232
47
380
614
1394
208
1058
72
121
97
276
480
6583
7495
476
65
2234
183
225
1957
125
76
734
208
38
1643
89
67
227
80
91
438
522
114
60
428
346
807
36
287
128
294
978
36
1276
480
608
206
2139
316
759
1008
2715
439
450
450
1459
6576
714
1816
3290
745
8867
629
55
4173
433
1910
1927
213
297
454
89
386
427
2151
691
4213
799
6524
1385
969
146
4981
1532
89
826
861
983
971
397
344
4754
1420
1031
1027
314
9116
3110
215
173
171
1200
3435
2105
3854
494
5929
1796
1717
3918
4248
3150
7505
7475
1856
3080
4911
2993
368
112
136
1719
564
5789
263
140
36
195
1787
583
105
242
133
454
102
415
134
112
1144
1157
1235
191
185
476
1417
3331
52
1908
1906
2568
79
461
133
57
197
206
1190
6378
1460
176
1216
207
646
745
243
1856
1642
325
1101
3290
2031
6009
1789
7364
7288
1426
2970
311
625
528
1968
7359
1038
681
1136
878
229
2764
1340
113
777
913
463
733
3618
1563
3338
10405
2771
14897
6694
4461
802
321
506
2133
2749
2075
102
1849
259
43
507
87
966
7250
7028
595
1931
590
45
308
985
196
5430
2145
13784
1582
953
3393
463
1149
930
2264
2293
77
5156
4337
376
3744
44
44
337
225
2197
10535
131
79
989
1570
9425
543
211
239
93
1385
95
39
2051
6597
257
656
129
2323
123
105
321
2771
203
63
297
1546
192
511
9902
5049
319
555
196
3744
610
196
1934
689
95
259
398
163
108
455
223
91
69
444
967
154
8381
279
1432
819
68
72
623
78
138
278
504
257
129
75
265
35
2979
138
406
309
63
128
128
2186
228
105
1208
319
128
1680
6237
242
155
126
216
145
386
132
335
58
3554
1928
4126
4891
53
67
7315
1269
480
1355
1733
956
1704
30
6116
846
357
403
49
480
358
682
108
62
102
29
112
233
760
1405
2697
104
2146
2770
104
203
2922
6087
4227
1139
13613
3840
7194
1585
119
525
1683
271
4911
207
1158
735
64
625
5176
3402
2644
8896
5217
14770
1720
832
809
543
836
978
1653
114
245
3296
126
243
425
433
680
570
2716
87
1656
4306
4881
2045
13169
483
276
122
107
129
611
214
315
468
530
433
100
113
158
259
529
2677
784
1488
9213
485
5437
251
418
292
4555
143
4718
348
6555
891
953
2537
8730
319
694
144
9565
919
693
377
391
2770
1075
9359
1305
2253
7026
3679
1728
579
2019
515
140
450
1073
1280
836
91
189
158
6801
443
1092
3998
242
68
1657
192
1150
505
671
854
66
1570
8684
965
1094
76
3725
309
1497
642
2222
98
300
179
1064
346
1302
690
335
1856
145
5406
1246
117
9545
9709
1600
4355
2453
463
6630
5357
1901
8734
2831
2546
83
1656
1233
244
55
452
388
122
115
30
126
116
158
566
1443
243
817
154
554
950
685
7215
7593
14919
1992
3759
1767
856
1557
8496
135
804
302
424
102
2443
7425
2052
7323
1550
1410
40
134
220
110
98
55
86
99
3054
262
316
3354
278
1639
195
259
946
224
185
322
96
71
217
61
26
1918
269
102
3992
7811
4965
2939
3538
14355
7259
5180
944
587
111
1805
593
3773
3525
7224
1632
457
435
9253
56
3659
229
218
3092
86
424
4553
1645
380
136
118
50
43
210
77
122
237
425
849
2156
2969
7397
2201
1392
369
1852
58
531
94
4000
629
185
124
6013
486
279
798
536
977
2841
659
105
252
888
1517
507
145
157
1448
1442
471
3162
9425
567
88
1888
142
5596
457
150
74
1054
2201
744
2152
1152
218
604
2796
13498
3727
2029
2530
180
135
1454
75
218
6995
1486
3649
469
1146
80
604
1159
7760
1895
8214
4871
1455
5036
6182
7361
1176
2426
1231
2303
69
266
6507
318
730
729
35
123
87
71
182
327
1589
517
132
68
5168
701
8167
131
149
73
740
275
8959
5069
5379
3463
10552
1800
105
578
3619
133
175
1210
36
2275
105
575
210
7538
1133
2000
9273
188
8845
327
271
133
230
446
274
1520
701
2327
1177
849
446
603
85
53
265
73
803
1569
771
583
230
109
30
77
128
105
98
42
1724
3878
683
1327
2787
5216
691
8178
900
2402
148
8162
700
5191
1887
95
517
58
4164
2751
1546
261
1911
378
195
79
543
307
137
1172
613
5627
610
141
494
385
891
101
1040
448
11109
9363
315
4857
262
308
1256
620
706
880
121
160
624
260
581
907
561
1855
1943
79
205
117
48
368
74
7231
218
345
261
3259
15506
5304
130
2220
501
3055
472
214
74
105
327
306
58
1601
33
3418
1972
4366
5081
685
8200
4015
699
2197
572
52
184
30
198
376
108
405
142
51
877
323
711
1501
2437
213
66
54
489
13933
133
230
454
405
604
1592
74
533
4465
1262
2134
5540
1865
936
672
1752
8678
7458
2063
1496
2488
695
124
130
68
107
2809
14821
336
187
126
233
1390
71
346
67
379
80
819
1642
12020
663
455
1078
43
792
334
1891
29
89
31
809
1854
559
57
867
110
5172
709
138
302
49
639
422
6980
8102
102
171
495
973
9421
2842
5425
8240
421
90
736
633
543
624
103
96
525
743
108
339
1301
14804
134
341
313
232
384
33
806
654
9132
1269
4037
1484
1048
14839
206
399
81
643
43
161
53
1463
17
1002
110
466
770
2140
133
968
132
222
81
977
47
1200
1580
501
72
1617
343
329
84
1504
1170
8171
1310
935
244
1418
4491
1852
483
133
1990
433
125
790
2064
1603
652
608
980
3484
7308
379
9500
2681
56
115
409
114
113
413
215
96
113
4953
207
569
14533
507
35
7204
4979
2062
63
631
219
1022
121
140
689
827
289
181
817
180
834
11568
6648
554
225
372
2261
7255
410
6901
139
475
2138
142
241
255
114
31
4878
4916
304
4516
95
707
115
416
76
100
96
110
121
110
92
216
192
139
131
223
282
517
140
509
2520
197
304
1439
1725
313
422
5471
302
425
429
179
274
6442
9443
7140
2640
95
722
8909
3339
52
130
14843
2263
163
174
572
5329
2324
7569
2126
501
395
8199
424
1447
2837
126
124
241
2303
2194
238
101
4253
7421
3954
4834
479
513
425
697
1005
357
730
1967
236
64
223
153
381
195
2641
116
236
8859
217
878
2002
524
91
999
6360
38
4615
1440
476
309
578
179
292
107
215
321
7040
2712
43
2340
596
4017
80
4591
1890
3374
141
5394
1192
347
5761
166
7692
149
635
1695
1399
116
1227
190
161
185
6920
326
31
3114
3170
547
5199
8479
1699
1261
5464
4038
43
3089
1341
2195
133
188
57
203
61
9368
10395
459
2981
221
1954
1369
359
45
157
812
1155
6369
8903
1887
596
481
1519
552
56
198
3017
551
151
130
84
595
914
418
1326
9068
1324
5590
6637
1965
60
317
2150
113
564
275
1020
319
1879
279
363
425
2187
4840
1133
368
161
344
750
276
8306
9004
3624
168
408
2170
593
2860
13587
8936
1507
762
194
125
571
83
135
39
5044
257
4004
691
873
6967
674
7255
101
806
141
616
362
225
713
700
2218
4524
2688
149
41
59
840
530
195
4768
62
1196
9414
3080
1332
157
414
485
724
1604
731
3102
196
57
183
114
1898
2115
2922
2836
7283
78
169
120
159
691
50
352
196
140
8985
604
1389
6642
279
110
7386
568
1668
3144
46
413
277
32
6144
469
1117
2745
470
1119
4059
6817
1939
360
206
352
71
80
64
20
78
123
460
1766
573
97
98
2631
168
159
198
1987
701
3242
1182
507
183
1369
456
1951
95
151
99
103
646
727
5099
7327
45
371
497
5858
1734
681
723
437
1329
456
1319
2714
3291
1732
559
468
763
116
759
87
1339
2868
280
2125
2556
10306
1601
4156
4466
718
1470
11932
13274
2924
1267
814
95
514
57
1725
4962
888
1014
4199
302
140
157
2986
1715
383
66
196
1569
816
109
1021
222
2464
162
117
4347
7244
4966
341
548
1571
57
149
1684
487
1544
76
170
153
453
8629
467
416
116
534
517
409
102
353
2365
2144
94
265
82
3501
711
185
298
238
533
483
947
1453
4951
430
214
420
15222
152
239
240
1706
1622
469
834
688
8272
700
5412
1176
142
349
350
3810
3930
4745
244
772
495
2204
8977
1830
1150
479
314
217
198
8967
2163
304
60
591
31
115
106
41
216
246
62
202
256
242
4169
2319
2938
297
862
117
73
7536
195
28
219
2050
1196
1336
6028
219
2119
566
3703
1651
217
3419
84
1100
160
56
369
8990
2275
304
13
56
1704
8477
1065
1263
447
194
473
5499
355
193
1900
71
2478
2044
280
129
128
195
65
2310
1834
85
356
297
458
2902
86
417
1224
2835
5849
89
2518
197
304
1446
152
183
193
215
177
5189
5959
4239
15434
1682
396
894
1077
9317
7329
4767
352
1283
1285
1128
161
7293
4195
3164
809
1151
434
8471
134
3341
7350
786
9529
222
14889
192
217
3973
73
1455
5852
232
439
3394
63
7204
2258
59
1236
1204
8886
8283
2256
55
461
1836
344
4334
14885
1134
1727
9342
389
7873
649
4488
925
3567
1098
436
124
241
2918
5445
3734
708
5988
7731
3114
91
7458
2477
8522
2892
220
409
104
4218
3253
560
140
511
1910
1014
76
68
359
2223
565
139
1630
1399
4434
244
586
7293
132
1125
813
431
1424
2474
2935
230
3394
3932
2246
1345
937
358
1329
3650
944
347
3620
465
84
343
3479
69
1196
153
859
84
343
880
15
2635
159
1339
681
4207
1466
85
532
533
2903
1313
584
360
1201
107
8954
4279
44
37
1314
107
480
4431
1265
3204
4547
543
3020
1401
168
113
7367
433
254
201
319
107
128
9329
9450
850
355
189
217
70
942
406
801
591
1816
2860
121
117
9041
1225
35
203
10520
6179
47
3851
167
51
536
1262
7318
93
132
13591
93
227
718
181
488
44
638
89
12954
393
334
9432
107
315
515
3851
657
6118
4740
363
495
879
986
531
7870
314
1671
1418
227
1548
4216
9510
2023
361
75
937
90
95
517
2030
97
461
834
1193
6796
1471
766
1367
79
676
2105
860
63
3650
328
8031
95
708
9450
953
301
1426
973
689
3519
4691
338
5678
779
40
87
2168
70
549
121
630
509
631
543
837
3359
3896
2242
349
7379
136
13871
1764
260
2588
1335
523
90
8704
92
679
2887
1702
1455
3051
8723
701
5502
318
367
257
75
74
188
5982
155
173
103
644
86
54
84
7497
1308
1446
600
8279
740
568
393
577
193
946
4422
3373
2275
3125
432
9059
911
88
97
2683
5382
700
777
9580
7728
7950
2567
305
805
855
5850
8230
1333
863
2783
573
552
11367
6169
7472
3546
8955
876
6647
351
351
4683
179
138
94
1865
148
745
105
3941
377
385
1184
133
63
1712
88
180
2580
5164
2542
173
306
1879
102
544
173
766
507
570
703
165
105
439
115
225
709
104
1212
107
171
506
574
85
989
9478
2902
2853
1440
753
7741
11597
513
758
542
230
621
9315
530
1570
1374
1569
584
104
576
2048
445
3594
350
1212
2372
146
443
511
255
402
153
2205
1582
365
257
75
1454
1025
96
273
756
597
178
60
543
263
7334
1014
39
487
696
615
3435
575
149
77
752
116
231
368
746
103
1221
1632
58
7219
5617
3487
12224
670
362
99
160
562
101
706
1135
4082
7331
3521
1543
772
1686
8955
8933
128
1631
713
202
314
993
52
148
414
105
544
429
124
57
1827
701
203
287
83
991
369
1379
662
1201
4924
478
539
1424
2514
196
2159
7019
1342
1657
2273
719
209
5397
1755
6734
4943
135
1034
4783
2776
1666
186
220
71
269
2317
92
230
935
256
140
261
306
194
55
205
523
378
933
4031
265
3416
1096
331
5592
161
1605
9008
7564
267
1826
161
6526
4537
7157
1598
61
126
118
52
71
130
71
5881
55
6867
13776
6224
5341
700
8244
1712
4613
1543
503
533
2095
269
151
501
329
7366
157
1524
1728
490
9107
125
855
370
5113
8155
98
98
133
525
258
39
4721
48
1016
1391
1897
228
97
165
1191
37
366
629
1899
64
215
468
169
173
187
592
248
100
1314
268
97
348
893
500
308
1037
1087
4943
991
4261
557
291
236
154
325
673
195
162
1580
57
124
410
622
88
92
184
168
52
555
294
236
324
675
195
162
1399
3183
2215
306
516
54
500
5643
1899
105
3150
2507
2311
144
945
9266
374
570
82
260
1750
758
4991
176
535
3992
3326
9049
1936
310
2780
58
544
228
350
7948
175
4575
1930
247
2751
55
498
339
8174
351
93
6909
8829
417
1338
100
436
9045
1959
8340
5890
2090
68
3367
3993
322
529
130
1513
11392
3957
466
449
1428
475
397
82
5667
139
8867
1757
172
1282
3984
2161
974
249
612
5802
7393
3441
416
502
2441
3189
621
1874
892
495
179
1185
1154
9296
1831
690
7949
1520
5452
696
8233
1729
6620
2139
1687
3068
1599
1454
1554
5640
1677
123
137
135
904
1155
185
53
365
452
5956
9262
1472
81
203
222
451
4555
13542
4502
76
204
34
165
17
262
152
533
1298
190
5264
702
7675
4019
49
175
281
216
550
3569
216
83
994
2400
545
963
1151
125
1246
15463
2027
7674
384
709
5152
2281
5781
71
8576
5320
7310
442
4620
198
237
80
4798
302
124
349
841
233
81
1137
778
5142
704
4430
2306
79
3736
231
4418
1292
62
228
316
666
119
161
1582
57
138
426
623
85
397
147
53
776
2541
89
2544
461
2710
5760
222
233
140
61
1895
3101
12956
1255
2802
3055
2035
5307
8504
205
109
121
629
119
318
1431
98
10296
4321
2305
9381
1200
3531
2597
358
4762
4429
246
290
419
102
146
103
8127
5799
7523
195
117
247
284
738
1450
240
170
406
1504
203
9062
4801
1973
2643
4501
1345
118
556
7143
9015
246
2170
915
155
4387
516
411
3521
950
3694
2440
576
494
473
111
5239
1254
243
696
4032
398
1437
3593
58
220
124
2597
327
701
1763
52
192
601
104
46
98
367
148
52
945
237
702
1570
771
3153
763
5279
9381
1590
1752
4487
14891
4415
3879
362
3632
9020
5885
191
165
152
349
169
138
2736
2934
1871
432
1562
62
1590
210
712
156
2024
8869
2510
2661
210
713
155
115
7556
5488
7393
6840
6457
2576
1471
119
4280
437
1683
699
2801
6486
13591
3001
4547
2310
480
5064
1649
406
15422
1063
475
5004
1617
393
15464
229
6377
1440
107
99
233
52
73
114
1973
259
75
92
371
3793
9513
2101
6034
7251
88
97
562
98
2345
2839
4205
68
445
2122
8930
5732
2596
1568
1106
75
855
117
3467
584
202
107
48
95
1081
12656
3027
5705
63
45
40
284
249
168
1260
9504
333
9391
1165
1284
400
66
1001
153
446
51
59
1189
279
83
827
2691
177
2602
47
1245
2397
394
950
997
4487
919
1197
1051
1296
6480
2391
2039
7318
1075
259
227
111
30
69
45
108
119
7703
9308
98
116
7724
11143
354
96
182
1343
78
417
56
284
1787
2406
13434
1187
1272
2062
4785
658
3460
13501
6589
10629
80
457
5582
861
1918
569
2162
418
1382
2280
1784
166
1017
103
3261
3281
854
523
2035
567
376
293
329
3020
266
5016
9137
593
691
227
107
7016
13943
3690
3756
4722
133
545
2524
121
445
229
318
5372
296
2234
4686
90
1526
215
334
1665
1478
247
758
7299
1276
941
3974
1500
689
87
270
402
688
602
399
177
1159
175
117
41
134
487
2307
47
649
58
267
1524
388
156
1704
697
268
398
731
613
290
4871
1991
902
457
5669
140
1059
404
4350
6875
5006
1835
1061
2328
154
3349
3954
964
1181
195
8050
684
196
611
424
2128
399
306
1766
1071
360
143
513
7120
1887
2118
1634
597
228
335
360
1304
53
1141
846
99
4085
12
137
233
222
2078
59
1766
8909
6630
3604
214
1625
56
3163
8835
3283
353
377
2556
14131
2027
93
1185
135
181
213
2040
532
1609
729
163
3013
434
239
1445
226
1237
409
192
1150
284
933
4021
2400
94
335
464
234
1195
670
1130
349
3670
691
1045
116
103
81
384
534
1465
964
5585
1436
405
236
4532
4768
241
2146
586
201
191
176
3610
884
413
161
626
929
215
104
138
181
226
349
503
100
845
184
302
228
195
9106
314
296
127
657
1765
106
909
85
195
702
1490
619
262
1007
1470
516
1305
445
7312
856
9458
5552
159
2112
98
143
441
1006
1804
344
1266
203
2569
223
2022
1351
14413
313
36
120
213
9376
316
4160
7486
4954
2555
1110
194
2242
320
407
1820
6515
175
1039
1245
1977
495
609
132
190
426
134
311
187
592
68
2702
1083
153
7289
7956
9545
514
1577
4980
4744
266
235
303
369
329
20
326
1418
327
1054
325
275
343
1271
102
3187
652
949
381
5193
1251
137
2151
480
576
1193
408
2295
1351
40
14031
207
92
90
676
145
165
1689
629
572
80
8757
701
1048
339
115
429
4753
9364
3478
2157
234
98
91
98
1412
243
79
1286
143
316
929
2117
2284
181
1363
70
3540
14468
2972
3034
4394
3414
1770
1502
423
444
378
5950
374
2137
71
224
856
460
3575
3724
5072
2498
323
2750
471
323
1893
4222
3877
1439
475
118
3201
474
115
476
1630
328
1437
715
719
5166
775
2695
152
7388
180
2640
2094
6304
1651
3366
501
7570
3514
493
733
391
931
1342
241
142
438
209
2256
2284
8879
5083
1462
3014
7814
4036
2128
207
6839
1424
3589
9375
1915
643
8567
70
930
125
201
2960
94
193
59
70
112
13405
101
367
130
9323
3756
1319
1192
662
288
473
9640
3950
1337
902
990
1239
10134
6253
6411
7476
319
167
156
5753
264
159
1834
295
4850
224
205
210
189
443
194
928
4714
3347
74
1976
119
2593
179
365
1032
5179
690
8229
65
94
79
77
96
501
193
2418
593
528
252
697
546
96
380
172
528
863
577
125
3668
229
111
30
69
45
108
3054
5343
1971
177
4777
2606
2265
2429
9423
4138
8912
2508
1324
48
746
131
4194
186
182
876
50
517
1974
87
107
6954
2231
113
95
1953
2148
3015
162
95
607
200
200
9137
285
544
92
96
789
4920
5427
6899
9554
524
1811
13571
830
93
78
161
56
225
202
89
1756
12530
122
279
129
152
1760
1975
1853
3705
315
473
6396
701
929
375
1445
240
527
1058
753
58
4275
5043
7277
2191
9481
3841
1937
833
457
91
5973
91
436
1960
967
3331
4022
3943
341
4474
11351
5067
1470
132
109
3834
971
2313
187
225
1976
8738
86
160
6513
591
234
947
452
65
2257
3182
14049
806
444
1190
582
76
573
927
925
266
558
148
263
8938
100
221
164
390
233
535
615
423
753
419
163
340
7979
461
199
180
342
1591
3298
371
565
1556
1154
290
1068
2599
109
2424
2278
282
4686
351
410
6570
2137
4423
1135
543
59
2284
115
1594
13368
602
195
93
1388
533
1559
7330
2340
6917
422
1411
330
363
101
3657
3375
196
479
122
256
124
199
5049
5062
2457
1383
224
3536
218
3207
444
160
279
12200
151
2761
535
2209
7294
3119
88
270
196
121
2110
769
218
3282
121
435
1897
13725
31
165
39
370
404
1747
3804
8130
201
36
163
1309
68
636
1257
174
149
144
699
236
1301
4698
1043
828
1330
457
1372
1325
2285
2650
7311
132
116
964
6280
7447
2847
796
1113
430
101
522
1463
556
2761
7365
12981
1033
927
1252
1072
1265
1954
1318
448
1379
5297
7187
1448
381
8198
527
490
5946
9541
176
2530
115
265
285
363
1637
7388
2915
6924
516
85
7715
96
3608
7278
1043
2244
6723
4901
8881
3253
858
995
1331
29
339
170
213
864
489
2548
9936
13606
3977
4694
164
4399
148
1125
154
205
146
11704
276
474
348
149
237
223
1122
1749
173
80
2774
5613
1140
4010
337
39
116
419
210
12707
9327
13916
2805
651
39
3068
974
614
777
2056
118
1138
56
721
1193
168
854
45
4039
7322
1624
1221
155
3627
93
2848
107
69
30
111
2548
227
141
801
1886
245
482
172
1677
5636
191
505
4844
1255
380
3559
233
46
934
162
8569
161
1558
858
154
1950
7480
1729
667
126
488
821
65
115
227
165
97
70
108
611
1878
1830
294
9030
4015
4992
7264
119
4734
3010
3756
76
102
180
86
47
1279
849
478
2182
307
526
294
187
211
126
2747
393
7423
1137
334
3281
10616
1265
1425
3066
5595
771
90
97
116
115
32
1670
13728
5634
1191
38
7332
1339
2352
8869
3926
9122
5499
120
8527
1146
222
40
42
38
38
42
4989
54
161
40
42
38
38
42
267
771
1135
268
51
57
57
50
234
7796
9357
4463
7507
1176
1232
445
9051
691
96
855
1786
360
329
39
58
108
140
155
239
1564
8638
138
959
2245
7418
929
271
6734
71
216
230
2313
272
929
2120
9022
8782
228
132
179
73
280
235
386
1483
369
140
477
927
1499
3565
3280
195
22
89
687
161
68
80
194
9257
56
616
1430
7266
615
782
99
75
349
8904
1148
1191
3257
1171
8889
8644
4075
4275
7406
3127
91
785
1769
5601
723
376
92
475
9443
1305
128
44
6649
1534
114
345
58
88
2503
63
224
1379
34
102
1512
3859
9405
4982
7463
1967
305
372
4895
8874
112
8706
2942
6312
59
1883
6728
8376
618
477
5458
622
1896
78
3427
3365
7331
3953
974
225
196
2714
4595
1027
291
113
174
704
279
1182
6423
4211
4082
1458
194
2258
1004
8369
797
58
150
192
173
1235
1295
112
80
838
201
140
41
3587
1911
12798
3488
4039
7188
1930
79
14617
204
159
2332
226
111
29
67
108
102
38
890
88
125
350
932
463
1109
1058
120
7313
101
2791
1188
724
6324
1359
651
265
82
415
49
215
198
183
94
266
491
110
8971
624
275
433
7203
7490
3469
2012
4598
95
761
123
619
378
225
65
397
235
686
1804
892
335
218
46
225
2035
2778
406
3518
648
6844
6725
730
1965
2608
118
189
400
776
102
1036
168
453
114
2209
348
169
755
892
436
1365
252
377
192
13079
727
114
158
820
1288
202
1961
3738
2159
1238
65
8933
4833
1411
13148
1320
71
131
557
1333
1102
8087
680
5428
595
131
145
1690
80
373
3902
793
4067
8920
266
8990
3130
10323
2265
1893
4062
4377
2481
12622
2920
4341
151
114
146
5026
7276
2470
1741
302
1633
227
1348
71
10307
9724
5098
2270
77
83
147
98
301
413
1411
3955
1411
370
2295
507
8924
5736
1833
108
118
69
30
112
240
229
3038
67
2516
101
98
608
303
8931
2463
2474
715
3923
1793
321
98
537
477
450
286
66
2499
412
483
483
83
315
66
1658
3605
472
111
1883
127
140
85
734
4554
1223
7229
694
1418
2019
3327
482
468
3736
2234
178
3729
1207
900
1139
4002
75
1524
324
3459
217
94
989
153
403
1788
2711
1758
420
4666
1976
9317
4298
2103
1178
9584
3468
1957
2766
1717
1135
104
75
521
194
355
226
342
623
101
550
137
115
2122
967
27
184
3588
115
762
1073
414
974
6974
2298
1442
385
8184
363
1161
94
295
2355
205
1764
11411
15349
1953
261
8625
5342
1928
178
2218
2317
5254
3200
13
94
65
203
242
1581
1174
88
323
1214
102
462
89
1077
537
963
64
56
126
54
2291
172
290
2972
3721
11240
1032
5606
83
275
114
95
2512
363
465
90
231
1519
406
1213
1774
188
69
88
12217
8744
193
120
395
392
317
321
1188
103
457
1065
536
967
65
271
2233
495
586
172
288
5127
13510
522
110
2522
360
433
89
824
9700
785
14845
87
92
2308
187
5496
4821
191
386
381
288
318
1205
103
520
2337
148
679
219
3058
3445
5073
74
238
3256
9472
886
139
129
74
125
507
2309
75
32
105
54
619
77
2148
432
139
845
149
7772
14032
542
2240
9523
1709
126
340
484
76
96
338
1370
4325
1490
51
193
194
32
47
146
408
1554
173
8865
393
153
10413
1907
480
610
2997
295
1691
1475
2398
2324
2914
2116
3020
1603
1650
1871
7324
8866
7189
134
2568
4838
1212
624
293
302
309
888
102
1579
57
127
425
541
107
54
80
88
90
186
110
51
52
635
295
355
314
890
102
1397
4759
202
5669
2186
2258
1406
640
2455
2712
977
8155
703
5624
383
8173
703
5520
1175
7296
3831
29
77
2506
4310
7766
246
114
158
76
98
611
893
608
893
139
8839
252
1906
533
478
1180
3919
175
3225
1753
2468
5542
9785
1743
729
350
681
712
153
270
131
1452
356
306
300
136
362
2303
3826
16280
515
471
8874
1919
367
302
137
361
1605
4524
3495
948
200
378
2201
23
1203
974
1332
70
1977
88
1840
713
115
103
4022
402
103
315
248
77
54
5529
443
1433
8744
1272
249
198
1966
373
476
4248
7519
454
322
1480
210
482
1706
8918
4573
8012
718
5011
8267
961
539
7087
1970
446
174
61
229
369
317
1718
10427
6393
4385
3492
1831
453
3703
453
3614
452
475
5304
328
93
153
198
238
2075
71
312
545
5355
240
1536
72
316
159
646
2088
1470
150
110
41
349
548
10945
2330
517
99
5933
1377
9076
854
420
257
3657
2995
8822
5013
921
1154
474
1144
153
160
1217
68
1964
92
2446
221
1996
271
60
321
192
154
484
1167
112
101
2420
555
3947
7169
11135
14899
2490
1736
972
9448
8298
5765
3209
188
113
7074
634
517
92
135
278
13922
109
189
73
8636
631
735
8751
1437
531
856
55
2587
548
1119
55
843
4494
7425
1428
743
382
2362
7350
97
233
87
153
2710
146
453
515
106
29
157
674
3244
3474
2362
588
528
193
2376
310
2004
94
50
104
815
104
2731
94
104
2646
1066
1092
875
278
83
471
113
82
92
87
46
268
46
9115
202
13761
385
13539
62
214
1023
2674
257
114
189
4405
5007
1128
447
1739
1198
255
7318
58
2360
9004
2606
525
1432
3838
644
297
5944
240
1381
2158
113
656
557
4201
7426
4821
1383
139
5242
4343
3096
1857
566
1632
7967
2663
3648
6658
907
552
1769
535
4078
1777
9210
1132
705
1220
64
1551
4678
349
6494
52
2333
6722
6586
118
754
464
489
9348
2158
1203
161
350
94
5743
52
159
20
174
896
1226
2731
616
168
4372
844
1260
2768
623
897
6764
262
5995
2362
332
660
71
243
422
177
5064
155
2148
6304
415
1901
995
719
135
1338
1272
897
88
484
108
82
193
83
65
1257
7402
577
120
8083
406
687
267
137
247
13980
957
8534
308
797
289
173
131
107
273
639
137
790
147
9527
50
8287
1845
1371
2496
60
4256
4010
2306
7224
2776
3818
37
3568
1929
130
786
327
339
103
5852
327
338
102
180
677
81
205
124
7857
5129
7084
1226
1297
483
471
8227
326
1448
348
220
302
2577
9338
9647
5127
9381
1004
1755
133
101
4004
1031
53
58
128
862
52
88
41
197
243
907
1338
469
115
266
1913
1008
83
215
2203
1638
13605
4913
3762
3176
860
289
89
92
756
5205
2317
1164
1506
435
448
77
1855
7151
1286
1055
4278
278
135
203
196
104
3077
100
111
1159
490
8329
8972
2635
419
789
1312
9241
8231
143
128
9123
1124
2293
229
111
30
69
131
107
71
6784
55
2298
229
111
30
69
131
107
71
6787
55
927
3066
303
42
38
42
38
42
250
293
5035
42
38
42
1360
2498
234
155
45
7443
2514
438
67
5827
2791
1067
7087
322
5945
323
118
357
1259
2010
1035
7365
125
4724
611
2960
793
1863
6789
9466
1476
1116
68
81
1548
7402
61
2364
4333
11386
115
172
38
8766
7403
3297
97
34
87
97
53
5139
3162
118
8840
100
4032
3145
5004
171
229
5461
694
60
131
490
1115
109
98
3016
106
149
282
32
226
90
61
641
689
880
3668
4807
613
112
322
70
192
4395
281
507
344
134
346
74
145
126
1175
652
78
109
228
1431
1141
2598
37
2009
90
113
94
1498
545
1482
2167
5191
753
1081
5197
96
96
446
339
102
288
1888
8865
73
35
1448
569
1618
1813
307
1479
468
1013
588
1440
299
1510
161
1068
2714
4530
4000
58
2446
2705
696
6170
1508
112
119
1451
335
8193
405
508
609
195
2493
113
119
447
191
1944
34
1253
739
41
2354
557
3154
6155
2072
215
345
392
459
326
144
235
161
59
1163
924
1120
91
276
155
7147
4629
2511
153
9273
68
1353
142
176
269
36
73
3500
4842
7274
1174
76
329
539
149
512
50
4680
346
6477
4123
7292
125
340
218
363
1214
250
155
262
4154
9009
7753
1843
464
3233
2547
466
440
1401
2557
6700
3977
89
947
2808
1087
2263
116
122
960
2764
3544
1517
332
5592
89
2505
662
83
64
188
418
336
101
1108
5666
104
638
2167
3492
987
42
43
49
1138
629
931
1388
6829
107
91
1944
183
368
2383
13
4488
13881
1941
2417
897
8930
859
548
4034
1156
444
464
1403
147
122
2419
125
417
450
81
480
99
1839
11821
1441
168
93
165
138
68
3059
4103
594
2311
11708
2695
249
101
176
35
196
207
627
107
61
1652
620
87
1239
812
232
62
844
1460
1002
621
1976
218
1148
2042
211
506
304
392
320
3119
4601
262
215
2481
1526
9871
506
358
4577
8974
3577
402
1417
5080
3876
60
819
419
51
428
76
253
849
1720
6702
5235
5041
1702
1464
1739
2587
130
1085
4117
87
1799
5351
69
3509
324
254
301
59
4077
556
295
204
6863
1233
1509
463
4668
899
4466
150
8888
131
2759
838
13557
1142
165
278
933
3695
337
610
141
1376
111
10701
478
2789
1923
1511
6119
472
54
2261
843
5139
6814
2542
366
9020
2316
7580
1903
7330
5503
164
1860
629
16
900
392
3996
418
116
562
674
2350
2275
51
485
7523
6599
478
6705
2111
553
201
1000
1626
3884
9469
3086
8795
1423
473
95
159
3398
1613
85
34
601
498
241
122
2422
76
842
1043
1905
9002
1839
85
10196
653
14308
80
122
146
337
73
88
871
98
711
1239
865
4842
3235
657
1804
753
897
5206
103
219
120
122
1328
10215
7891
549
5468
693
1051
1361
2184
818
888
1304
6991
5393
5992
139
1850
525
212
1970
87
422
1177
705
95
2037
675
51
688
291
1461
538
8199
459
508
2332
1020
561
1499
8885
10346
2532
420
141
2141
9506
2235
822
478
1421
520
266
243
639
140
2022
513
70
32
1153
138
2031
516
70
32
165
111
239
159
387
1290
1345
315
459
150
58
86
95
364
1793
382
94
36
127
434
310
2809
89
1111
13414
2700
180
1186
479
4220
1835
58
1585
1705
985
1748
523
115
103
208
81
47
231
97
31
175
98
733
124
654
338
224
685
519
50
3323
1332
1215
49
312
615
391
139
131
1425
304
314
1574
1654
562
3121
552
533
11599
355
299
388
97
230
1610
570
700
1069
9496
7276
713
90
2525
80
41
95
220
247
248
2152
31
114
287
150
780
370
327
2448
94
137
86
102
41
225
123
82
4197
2867
6652
462
84
141
3412
69
901
32
282
153
856
84
311
879
3697
2488
213
9149
4127
9688
2313
144
127
129
93
122
163
193
167
290
466
1967
1335
449
1330
312
1464
524
487
1564
2053
348
1198
2517
487
530
784
902
145
99
76
1750
243
4463
7270
255
2068
4073
135
2069
134
241
136
31
113
489
1070
154
1116
14882
7814
244
821
219
8039
216
553
135
115
31
4560
2030
3945
9621
66
749
133
709
95
304
311
162
1203
175
588
398
1570
128
1276
325
38
1706
172
153
52
122
93
53
871
237
95
148
304
3255
5266
197
637
300
1427
79
1963
471
885
2299
294
5764
135
3890
96
515
57
2770
1339
1359
942
80
624
53
219
335
558
387
244
5701
4321
3477
1660
667
632
1896
540
3251
2860
822
2232
3785
5965
3578
6837
161
8238
5723
1971
469
77
284
128
91
1171
3871
1565
1822
132
283
795
2683
409
2760
954
858
9097
3214
2463
139
691
547
465
2374
1173
349
3674
1904
2739
257
7330
3503
6920
7350
1945
1311
50
715
2099
78
3716
1563
1165
106
50
445
328
551
497
3686
9384
9905
196
512
4083
584
233
205
92
789
60
173
1440
2442
89
268
603
2691
1334
630
54
95
5177
1092
717
222
204
50
321
524
45
8338
242
71
15505
179
2575
2675
4206
3606
5900
69
11882
8309
8786
696
5182
161
97
134
327
13675
1241
1025
1446
11932
220
2414
1011
27
211
104
9757
3836
3554
501
1414
65
144
162
1034
131
71
150
1228
130
1112
393
274
157
255
383
4179
79
151
1217
130
1112
390
272
155
255
483
4209
547
464
2997
2547
600
2584
380
3450
95
1548
2626
1839
279
1703
1919
1163
3933
114
3408
3939
2990
1734
94
1419
432
439
350
143
94
7187
7229
1451
2109
9415
2731
1143
1039
467
3278
373
124
130
50
1332
355
831
99
161
130
4041
3035
1144
4893
270
10417
2970
179
697
299
8408
2634
5771
8941
1536
470
577
2144
71
331
624
170
140
47
186
114
895
6737
361
1617
202
1517
509
197
107
68
82
71
61
69
43
365
66
73
129
1047
132
1322
102
110
75
149
102
108
75
151
102
104
144
61
83
176
57
3732
115
2868
183
236
74
509
2748
5933
6852
9123
95
41
5149
1873
209
8861
403
257
2411
446
272
366
247
3179
361
1925
3408
682
211
179
134
101
312
490
784
89
5641
1145
4235
1692
3392
2041
4881
2741
731
276
2281
341
1747
977
4613
127
42
38
42
38
42
38
42
75
310
4794
41
41
38
42
38
42
40
189
272
1133
1470
426
720
76
318
9248
8799
4144
933
206
2976
1847
1315
340
553
128
60
347
268
114
1827
2348
5933
8464
2717
6371
1105
2682
1675
59
617
156
1301
161
63
770
328
1880
57
253
74
679
169
80
48
182
856
137
1591
662
6076
1407
204
2102
850
392
148
66
6450
575
490
2825
6074
491
836
2350
909
68
6419
6187
765
3827
83
3303
187
416
421
76
726
114
160
1572
61
126
699
78
381
167
48
795
406
418
78
251
731
186
159
1395
2871
167
9123
180
89
142
815
144
469
1096
13636
491
88
1629
8612
555
376
8240
372
1451
3304
1421
478
2382
1689
1869
1333
71
774
369
1162
4903
1514
1673
664
808
98
2665
611
2388
784
1848
504
164
477
2958
2203
58
1417
9551
3656
7182
1031
395
191
98
337
129
205
8796
509
1283
63
106
129
87
531
314
319
8863
213
10562
6703
220
3799
4045
4041
485
662
3792
353
229
5092
501
1439
170
11775
211
382
8453
1726
2581
215
39
309
258
1012
1800
557
3514
1305
2284
556
586
876
176
71
124
187
219
90
103
63
119
113
5900
3330
137
188
5779
6121
5455
11521
960
65
9516
1671
223
2756
363
3012
17
6116
6083
847
449
701
1033
3301
7362
2423
1397
56
650
6949
1785
66
863
82
194
49
53
183
271
56
71
137
15
51
27
86
80
106
304
874
1390
81
60
118
197
44
54
364
100
94
76
112
187
216
95
38
2736
1838
1928
2270
812
896
7364
356
7437
2179
6681
343
4603
145
632
500
8917
2283
58
3307
1475
174
5154
207
176
359
1067
230
3572
181
241
1399
2262
12678
7040
1062
36
8581
1301
833
12095
5978
253
9472
1306
2498
161
3139
568
13034
32
857
2111
1387
3396
2266
2366
1877
3015
3572
228
813
68
350
940
2839
6125
5181
697
4620
581
864
8801
2781
66
3085
8256
2526
1215
1206
196
88
864
8871
127
28
412
501
155
125
470
3101
216
3891
1673
60
196
104
124
34
1133
421
7214
8171
1079
1116
168
476
330
702
415
1885
143
72
538
139
3203
143
72
532
142
952
94
196
82
73
479
4196
385
9223
41
131
7291
426
72
941
558
1865
714
156
1781
259
176
4861
1812
63
481
1493
147
810
5232
4196
9911
1841
349
1296
11911
313
52
108
63
3863
9624
1412
9901
12744
4022
293
2504
1576
279
1267
2078
1925
278
665
2605
201
277
2203
1038
2994
3320
1260
731
361
438
6710
1571
2536
501
83
110
216
336
9445
65
514
119
43
76
72
74
137
55
1905
243
1126
103
264
451
2414
243
507
64
76
39
474
1292
721
1953
713
2781
681
399
3211
7399
224
162
163
8854
13881
80
2568
213
142
66
193
684
1434
409
307
125
592
251
900
433
5858
384
324
204
6900
115
61
356
591
656
5129
457
2038
168
3669
163
4208
2610
14008
3939
1710
4363
111
1256
1719
521
3031
887
154
60
1156
133
152
416
484
733
2128
2627
452
6815
724
666
217
354
46
27
644
136
5198
2718
9327
8961
5612
4234
525
95
1745
391
1429
111
156
420
60
90
1558
51
113
1717
525
116
482
531
101
328
338
1980
133
75
99
164
111
9356
156
219
203
144
222
4428
745
238
169
85
248
1584
5614
157
78
120
90
2479
159
385
401
420
74
346
442
5711
581
42
60
3593
1024
1497
3766
8810
916
7418
4813
647
112
167
5546
447
132
484
3775
2988
161
336
116
243
1430
1819
943
3517
3790
316
1719
1587
1127
11088
2992
3573
123
699
181
53
766
407
7231
4922
656
127
2220
766
6816
1615
5119
3592
334
297
781
12601
2094
849
283
78
232
680
65
6116
9537
1787
14899
478
6699
5739
137
64
361
9409
70
1542
2533
143
811
465
4221
985
783
429
1814
479
603
3553
216
51
83
994
2603
600
506
1139
293
294
7269
2162
576
8083
826
826
4595
9018
477
9259
1254
10807
1144
4242
410
4810
7270
299
8875
859
8794
176
193
4710
6595
549
588
6628
1642
588
1479
2120
1642
318
6791
9433
538
2978
106
4693
344
344
6468
228
5191
93
454
476
234
501
384
1038
2898
120
7251
9184
4848
3149
9100
594
148
4931
279
1936
174
7640
495
35
562
376
203
3653
1881
52
133
400
1862
4093
3726
476
6153
844
4931
959
137
445
1704
11219
2466
1279
2178
456
1793
9366
2462
1280
2166
457
9080
509
159
24
372
762
88
94
1641
425
138
716
31
328
64
2401
921
5917
4501
3690
14833
1621
1726
4642
6278
366
12674
273
5409
13572
1198
1783
7844
3676
8857
3678
1490
457
4003
951
2708
4146
8299
2637
970
11919
453
1268
643
208
175
238
3381
9042
5288
1224
9465
533
4915
56
293
15
8491
9241
190
12458
5280
289
693
1984
312
191
177
539
695
60
31
2724
5290
2044
149
3642
150
464
400
2140
1504
39
52
124
4228
10782
673
214
3025
136
773
1112
273
712
1968
7600
597
134
155
158
166
316
12034
1292
64
25
78
385
115
133
112
921
633
4927
7362
578
4105
6155
2351
4401
4318
13529
1884
2915
350
8870
1050
1316
333
7036
2057
2369
13896
4796
7804
72
4046
1640
3978
550
3005
699
339
3955
8837
2516
1401
38
286
68
2518
298
542
170
106
483
112
132
90
100
954
163
1393
2166
1185
5067
314
6005
1089
13643
6038
3316
7144
1459
209
165
203
439
168
70
4999
4684
11744
10246
6630
209
616
306
722
1826
1026
469
3783
10033
449
1016
55
1536
1302
1013
55
837
2695
1296
372
694
9337
135
214
323
586
100
1054
87
51
821
1023
331
299
467
108
468
360
1900
559
3560
216
83
989
2400
142
423
151
439
490
1416
811
687
63
52
164
87
151
144
142
296
290
230
4820
56
194
128
1794
2758
740
3927
2300
4738
209
567
209
92
63
90
221
3690
9831
2474
14776
864
15318
10609
98
1853
215
139
1880
3756
1580
14694
15030
6314
5150
2054
6223
1273
386
89
244
1223
394
8882
10693
346
1008
1289
2342
3566
1399
1718
5672
1724
3916
6691
4344
2409
1485
5087
7672
3780
7914
2523
145
116
71
131
254
199
271
169
185
31
779
3485
4969
916
704
573
906
878
12
47
66
127
3936
7385
9697
123
84
46
115
181
3786
2131
2481
4853
71
300
1568
623
53
6160
1448
12504
548
1862
1177
216
59
533
68
113
178
187
359
1162
416
4419
969
16
32
139
49
653
123
89
244
149
53
632
239
202
3921
2592
7676
2624
186
893
791
291
1657
278
1071
1414
1310
7137
2336
583
1179
1490
4430
135
1141
7624
758
243
1782
111
1400
79
95
8849
223
89
3558
9282
5590
2881
1880
1272
4619
1129
848
953
8184
1052
1255
5003
89
172
46
737
5592
364
4114
2047
150
6889
5114
275
365
2886
443
1114
46
701
238
551
208
83
289
149
583
1096
136
1954
201
569
979
225
2767
902
746
156
194
755
61
1800
1129
2884
2085
619
390
42
210
34
252
201
4141
2955
177
29
1501
1210
526
165
7445
232
154
131
157
138
132
215
489
3344
149
329
461
189
143
508
359
3711
440
619
575
12814
4922
2156
86
8785
306
1466
1596
983
8804
2258
2317
2018
994
144
8747
158
1558
954
14840
590
335
61
7269
2660
6632
331
4659
6677
1570
1976
57
398
483
140
110
190
36
103
174
143
265
299
407
360
761
121
724
94
1108
1227
231
110
29
68
108
116
1599
3936
243
14877
629
940
637
94
216
82
142
12446
283
124
1145
11624
129
1835
8863
3932
124
91
21
2752
2183
701
4403
4997
333
101
113
1168
504
153
3210
112
2947
112
1645
4102
5008
140
6224
177
309
198
404
1267
484
128
3365
373
1854
1103
668
636
622
4446
219
92
1625
1233
11370
4017
1141
2726
4023
270
1064
1765
1737
122
137
766
232
1439
1002
103
180
2654
122
137
775
230
7221
5643
4817
903
5632
3896
6241
2636
1227
2993
704
8598
393
204
496
279
2261
612
626
70
309
706
214
192
1022
132
697
211
171
1761
396
2405
5237
5454
1022
8987
4106
670
9833
3248
79
2057
70
6608
194
1313
124
398
90
232
3287
2269
89
328
452
4343
1116
913
787
7863
2958
6025
190
747
264
66
42
38
42
38
38
42
40
203
132
83
75
62
37
941
1593
192
99
3678
192
98
1960
1024
4690
3319
6411
45
3464
1448
517
8290
518
588
11495
5100
8860
7292
5029
1695
8870
1645
1444
522
642
770
123
4610
4392
154
1618
2686
1127
298
150
223
605
56
98
180
129
82
92
96
53
6992
95
66
1271
585
2434
75
981
9093
2527
2166
8981
209
8415
5997
1250
78
1082
1201
7338
142
9346
195
1032
573
8826
614
168
3534
8861
5186
13580
2685
3908
9383
8329
1296
151
82
352
112
1595
3643
2422
13575
2716
3933
1802
326
8250
4849
46
1521
3504
553
962
9113
129
695
77
1971
2554
5744
692
5151
7096
7222
2226
321
7429
3345
13826
68
930
65
4324
604
596
454
149
420
484
118
3665
559
484
4601
480
413
178
237
1929
320
2879
219
8637
6307
640
83
51
183
2932
793
883
8863
2440
8320
632
391
134
131
239
1449
1636
474
632
1458
197
35
69
250
7287
418
144
118
6424
6337
2841
51
173
179
182
320
76
173
343
38
33
51
356
5750
5195
13679
2610
368
51
137
469
62
1366
1323
96
709
378
2287
1112
3481
3499
4882
5006
5453
105
389
2671
9672
1819
1840
1070
5099
4542
2135
7395
1532
344
754
29
55
1302
1935
2107
4184
2910
4338
1984
310
109
423
2592
252
149
480
879
2596
20
3806
388
253
3706
426
1243
2695
55
1363
1478
113
376
444
1753
236
9103
5894
1707
436
94
8818
313
2126
4537
307
422
373
4813
632
4995
12171
65
64
53
65
5795
1067
67
2835
9423
5198
1311
85
117
138
192
89
109
172
7515
415
104
89
107
733
1483
1141
8902
8534
2172
5823
6970
7639
739
453
5408
3667
278
546
533
8203
341
2391
504
1170
113
101
32
129
241
9085
383
297
9240
561
217
147
7926
501
710
1198
940
575
91
6159
14888
2726
178
1314
615
1494
9004
1284
2145
116
210
1123
637
449
332
2078
714
96
139
888
160
2928
5356
461
54
2231
243
2568
1810
3992
9680
4913
1375
805
3905
74
82
95
284
5304
1308
247
158
446
14085
325
2598
2673
100
1711
144
84
187
979
3510
258
9103
1265
814
231
745
136
9411
39
8258
342
32
49
482
149
316
990
7418
6315
1347
386
1877
431
131
107
2140
363
763
86
166
70
1283
603
7438
468
142
1399
2653
90
2246
1116
446
814
70
335
4132
533
195
4002
1940
113
462
1089
2963
6916
2579
135
460
523
4971
196
1089
3737
2941
191
2180
1072
1579
414
376
6654
313
131
162
13561
65
38
64
64
203
1030
97
288
80
745
621
1502
157
1205
1651
202
35
121
70
386
305
137
112
423
100
1287
5474
1691
396
9112
3014
17152
1350
204
6335
92
2818
207
251
45
2132
12724
59
526
97
272
970
1202
631
65
105
267
1799
679
9554
61
672
907
272
229
53
1511
443
1634
749
5121
4217
5556
3808
1705
546
97
2489
1829
1461
105
380
172
121
47
2300
3977
3339
217
1620
1370
301
721
2215
100
340
941
419
1337
2007
134
2480
7460
5361
2639
6369
2213
453
163
418
473
488
724
3325
4334
1800
2571
107
44
2936
571
31
115
266
365
428
1766
4036
681
488
92
816
9285
1533
93
151
160
703
94
1616
1202
67
34
208
113
158
49
8738
73
71
245
1060
298
3519
479
512
2333
62
775
1855
6908
1451
530
564
2974
6442
8971
3171
3562
3722
2966
3250
2501
6354
981
2806
79
602
71
33
61
1978
228
110
30
69
97
119
297
1656
1312
5993
985
2070
1619
140
112
5008
91
270
992
2825
73
600
72
11
82
61
1843
226
111
30
69
97
414
1666
1311
6013
991
2064
1625
51
575
2866
9126
3234
1883
1529
5036
7317
5300
2343
188
1837
1639
192
113
245
154
2753
158
114
283
1572
5194
9392
3986
2054
3680
717
2098
12562
138
1501
1262
81
297
3164
6023
8795
1081
96
69
4193
1877
1465
13445
3240
379
1276
2983
2283
8180
739
982
99
2222
13840
192
2157
15333
3017
692
420
156
231
1389
11879
7672
700
1251
8291
2756
160
31
207
643
200
196
226
8984
4038
870
84
837
154
882
214
44
158
46
2037
3804
5548
343
90
1093
109
84
452
3068
1833
136
50
1069
359
5196
7329
2256
1773
5454
8852
3545
658
5422
11755
4111
8902
6005
84
9344
9275
5387
110
29
451
94
509
9516
839
9436
4421
8775
882
6817
98
219
348
190
1451
1708
591
1624
4247
1334
1041
1119
7938
305
1887
1750
257
83
71
65
1425
208
126
3980
8295
76
117
7857
620
1415
121
46
2172
191
5018
7597
1317
3484
6162
1265
343
474
61
99
2882
60
71
407
4227
904
205
265
38
7507
1509
121
3061
121
365
1510
11507
692
1904
34
489
3812
343
1203
1921
258
108
34
486
8542
238
3272
7716
1529
776
140
89
663
4693
610
213
215
10660
9033
286
9090
3441
6254
3037
68
1345
289
204
132
4146
3928
5928
2730
1447
878
6094
5160
491
1248
2445
7316
1642
344
9142
3705
1241
2280
210
152
112
1186
6835
5067
697
8163
481
287
9370
220
105
102
66
108
5677
1052
958
1275
123
45
160
52
108
94
172
380
547
584
50
1238
55
1647
511
545
582
50
1227
55
838
771
5571
227
851
1331
2725
848
1315
436
11977
3240
4662
272
1320
1442
620
547
4615
1202
3191
352
4842
1672
3056
5482
169
74
5007
8382
1321
1167
5084
1176
394
13836
9202
32
57
162
319
422
3881
1137
480
434
1360
69
90
175
85
54
98
163
704
6563
770
1385
468
153
7359
2580
6031
1191
3073
145
1020
1128
7350
7891
9020
6498
237
129
1248
118
102
3559
1561
152
8639
148
181
4054
1986
4072
196
566
1134
212
38
38
42
38
42
268
4954
32
5265
703
8581
4559
707
876
8385
607
5979
859
8780
6986
3471
131
260
361
98
127
94
410
91
107
1723
81
153
6173
3243
4546
1350
2699
1160
55
2198
1084
1153
55
837
9555
320
69
2810
10863
83
6122
7524
1929
1135
61
117
105
217
1031
199
144
163
170
1475
568
1263
5964
4314
53
913
2209
1555
27
184
217
4378
1399
163
651
204
227
76
424
430
814
49
148
387
716
2598
626
2941
101
220
4358
1634
361
1940
660
4006
1624
125
85
166
863
518
1217
15347
135
9461
154
3291
4368
6706
5121
5291
344
510
1285
5644
696
5597
3191
14228
581
161
7376
3168
229
111
30
69
45
108
119
3301
2270
14846
94
5044
4558
2293
2216
213
131
11677
5422
496
115
79
83
581
168
353
5035
9053
1320
9306
2823
1016
13472
3498
2325
3868
201
665
1433
1178
413
3843
2795
584
1330
1492
3900
419
146
8659
1036
1658
549
4318
1687
804
1444
386
8201
381
517
449
1800
238
88
208
77
567
50
259
168
2007
5761
9508
3584
1818
9813
2232
91
5780
91
556
49
1660
5556
239
518
5094
2936
8380
8142
680
1532
2266
4468
14730
4589
63
247
167
2965
5658
3978
1683
1319
515
4788
1880
5361
1244
70
3376
2799
5808
3390
1951
6952
7394
823
586
237
399
224
333
631
124
610
94
7616
7880
91
124
74
116
108
636
11617
9376
2032
824
6899
2538
1816
1409
234
127
333
329
312
1054
53
1331
1108
97
108
2428
1923
960
1780
2298
1942
3971
5325
8627
4513
2903
4740
355
6074
4424
740
1092
189
133
1027
13588
192
5348
11439
3202
819
71
96
3513
3417
23
559
73
125
129
1000
517
1286
53
181
118
118
117
228
76
193
1315
82
686
1499
184
4529
8624
1020
2161
695
1295
329
250
102
139
319
157
91
126
1069
11705
88
1276
675
4703
350
12154
3412
2258
220
4229
9725
1082
5183
141
8872
1688
1567
56
59
234
136
89
4041
511
4771
358
358
6425
3850
2191
1649
4287
3409
1810
1317
121
1380
527
150
114
2860
6218
75
80
195
222
1950
167
2309
2476
9282
7385
2280
4395
1591
353
1754
1953
1012
1684
995
114
128
4104
4278
180
125
1651
5663
1421
67
110
2157
392
972
9271
2972
196
464
612
607
2918
5217
1965
1083
4028
1475
8781
549
53
90
1975
516
65
176
691
60
1872
188
1092
1385
652
203
282
217
637
4514
919
3451
132
175
1204
36
2326
571
585
6557
9576
3598
2885
95
39
569
703
91
148
754
2056
3529
11546
2142
1926
1091
4456
1352
1167
1324
174
1651
701
1948
366
216
300
94
172
293
245
32
70
208
48
330
150
92
73
3286
335
8219
1621
31
62
126
677
87
121
6173
530
8705
131
90
86
460
6058
93
212
69
146
9397
4140
298
1067
718
2864
5960
198
127
2568
1639
126
488
3572
349
3284
125
491
452
1779
6880
2632
3610
469
4455
549
9112
535
4216
84
49
242
136
370
12323
14778
1450
536
231
8211
929
551
1791
42
80
457
151
1391
2659
174
72
1457
146
1280
4134
620
224
491
10025
3056
8889
1001
8935
99
11854
1074
449
14709
1575
46
69
2757
8906
10887
5885
125
249
1077
55
1358
826
379
246
1080
55
847
98
124
129
94
371
224
870
566
105
106
256
1214
6724
52
1549
2097
1558
7456
1928
4643
149
85
213
67
1920
74
2577
3958
9331
7610
1140
267
42
38
42
40
213
4926
42
38
42
40
198
73
86
987
643
580
6473
666
1407
11135
632
4344
2798
9173
1901
2261
54
427
1836
335
1920
7351
4283
174
2961
3543
1772
907
2937
518
46
144
435
15041
222
708
600
83
556
98
1594
347
58
125
55
95
129
15096
200
298
161
1544
80
45
6962
138
126
145
205
1448
3620
357
68
67
691
4044
9410
5294
344
2133
561
66
62
157
44
63
105
133
9434
674
36
110
4791
121
71
301
760
94
6769
444
2885
522
2367
1205
218
815
11723
2822
1893
242
393
2649
8854
6982
1894
3638
1829
3323
8269
1583
6537
916
38
6542
539
1886
6139
639
2626
2968
202
615
44
852
5730
2946
7937
4176
1572
7432
2927
7449
2059
1428
6067
2243
51
527
3566
56
1007
1452
5286
13444
1510
7530
1490
201
168
208
210
2472
1383
241
376
444
9259
1558
229
937
6573
846
2667
133
8913
7037
4741
498
384
249
774
5767
927
189
226
931
921
61
1218
73
6826
5036
6192
2120
77
928
149
2263
4405
69
3677
6485
142
1559
1337
223
611
204
307
172
172
174
7685
6104
581
438
2701
3794
1030
2049
2995
337
445
2518
620
614
809
2117
913
8764
2402
9407
868
189
105
118
2653
2029
1792
5992
36
257
98
711
491
28
96
549
48
166
75
233
558
305
234
149
2552
744
112
124
673
785
577
850
793
282
291
41
380
863
107
301
48
1898
404
8904
109
383
120
1899
306
159
1484
606
101
100
97
506
114
1154
851
167
321
83
101
167
135
4117
192
282
132
214
215
199
7184
244
7240
3880
67
1649
66
286
465
246
3583
5774
3456
92
62
1605
1512
2786
401
143
2133
6725
3674
4822
82
70
436
107
196
330
948
542
164
453
1504
357
284
1977
314
1244
388
119
288
3492
5166
696
3980
443
547
4375
2078
30
55
2922
1735
9438
2782
2820
14851
3895
1883
488
418
5358
279
1987
2655
145
74
222
264
226
975
12829
207
200
241
58
98
3879
4797
3591
1805
1911
3729
350
1189
410
9282
1999
602
325
5382
7018
847
6547
470
111
4235
271
1918
996
1418
519
238
404
64
228
338
655
115
520
238
402
65
230
337
658
113
521
95
7487
1269
55
468
3141
4685
4429
871
479
2164
4663
7287
51
176
326
191
195
134
4399
279
1383
4043
9831
2146
3075
3997
9830
2152
5334
216
3700
2907
3276
1501
7522
506
307
92
233
2821
8851
7604
1268
1741
1766
5187
3124
8791
1071
164
99
862
293
9438
2465
84
70
144
479
214
212
122
685
731
1302
2096
7119
159
16564
1177
5904
75
94
217
2323
249
228
105
323
223
158
11545
349
194
6963
9385
1485
160
49
158
1178
1523
107
13011
8895
1003
703
362
8791
954
139
2619
4184
155
509
140
1042
149
67
1004
748
981
837
3266
7380
1543
7335
921
2490
9140
773
128
142
4108
1346
1748
4949
3737
225
295
229
663
107
517
96
237
4261
10321
2553
87
98
76
13724
243
2556
9312
1720
9356
602
4036
1737
207
4896
7410
6745
7719
70
1558
199
1855
103
782
8363
3205
3862
4721
3531
133
1989
2246
1736
7367
13613
3297
5382
702
8144
2786
8885
880
13550
13642
8208
1766
441
2571
74
973
492
523
921
581
721
136
112
6956
2730
7339
6127
935
2818
2170
7221
2591
6054
1280
7457
155
707
1194
3705
489
232
443
463
479
5434
595
1861
273
251
278
77
218
339
252
100
88
7335
173
31
42
400
38
1370
328
467
5491
111
488
9461
137
31
42
383
1519
245
43
1259
6519
205
124
1253
171
41
3497
344
5682
279
136
21
117
13
187
75
541
2387
100
111
1162
499
12511
272
3550
108
107
90
14057
466
149
67
39
25
4214
684
672
227
748
598
114
50
519
98
5777
9448
2583
442
877
6435
529
21
58
82
1291
657
738
84
54
139
85
1691
6264
6874
5184
1894
4349
7427
109
3075
167
138
9365
240
90
146
70
174
289
304
228
2684
2743
601
721
481
317
411
153
965
118
2652
143
394
86
1320
9324
3940
1547
1836
72
1717
3131
5006
746
6659
409
345
88
3929
6225
27
8501
2536
1785
3475
1182
1491
112
108
466
808
131
4143
174
72
5671
56
234
5555
706
1638
3299
11963
453
198
200
2695
643
75
179
201
1732
50
129
33
354
62
158
334
639
1466
8831
162
1092
1041
38
148
2929
361
180
244
513
1835
1558
365
202
244
514
1519
5570
4175
10224
2473
6548
348
4767
1860
1721
327
2041
403
1594
1518
1319
1818
3386
701
8142
7474
4816
4156
1336
1513
6822
386
13194
2415
2762
65
452
556
2642
9388
3116
65
533
332
2188
478
880
2095
9313
8245
4576
5296
613
52
624
87
1022
1084
7095
3674
364
106
5316
706
1266
9657
6924
5107
88
1461
518
9342
1418
440
553
113
398
104
63
15
1767
199
81
2945
70
734
115
938
71
564
4237
3275
139
70
106
823
431
262
7886
1902
1866
528
5423
465
523
6534
6531
1348
4836
2137
116
8484
5317
367
71
681
8603
437
261
3483
200
160
10054
1827
200
5462
3624
159
1273
3965
3468
225
3874
6547
1328
1371
9536
422
284
1228
2410
214
29
209
74
13765
1466
439
2909
76
233
3569
175
442
1001
125
6260
9308
1247
446
287
1651
117
444
3586
215
1011
1945
226
117
132
568
507
8437
4092
9049
1022
125
72
52
19
70
24
186
1063
139
592
11281
81
116
106
5771
9063
3459
4695
4629
41
126
256
377
53
8986
1273
165
35
209
52
123
524
414
161
15
267
208
168
324
261
103
3814
9456
3562
1248
4276
4096
3155
14884
601
5435
4687
407
505
222
2004
3726
228
112
30
69
125
106
3087
88
646
236
4962
294
389
8108
2653
3913
9814
693
1913
78
103
226
85
71
394
793
414
1041
151
1015
94
2300
181
65
347
1786
235
213
458
2465
604
164
459
1865
2246
11730
2550
8941
9233
145
5639
103
136
935
923
317
282
140
3034
97
111
503
366
4299
243
921
14753
11421
1456
7408
7529
39
1581
8838
6765
1628
664
8008
535
56
455
383
46
2467
413
595
401
128
284
89
6826
502
55
126
64
156
2855
796
2330
9520
1587
6615
2373
2009
3099
97
108
215
175
578
56
289
11094
45
868
64
8929
10548
141
323
3263
142
324
1889
3407
4918
634
3004
339
145
8275
703
5649
192
610
1672
114
594
228
1408
143
439
421
332
782
5279
7251
2348
11326
40
9430
118
947
1442
148
1445
412
8146
660
510
477
3619
2681
7252
547
73
94
947
352
192
102
624
1117
54
1305
108
255
541
438
54
1001
54
842
392
488
3738
210
1574
15335
2712
418
194
244
66
787
948
1100
216
1166
398
237
2441
457
40
202
104
272
5653
1516
2214
5324
207
7515
7792
1851
2173
12130
122
1775
9003
981
768
1348
267
4044
131
1783
155
9043
1480
1069
217
222
4660
334
4574
278
1821
663
139
4160
7300
545
664
187
1003
279
224
81
446
368
142
3985
1657
120
604
3555
364
70
67
1017
2136
121
595
2026
991
3098
177
1738
2332
1932
374
780
2306
6418
4712
1382
251
126
211
103
209
806
1782
532
6316
1497
1999
588
4179
1404
86
155
89
357
861
61
914
963
212
183
9565
865
774
175
84
133
616
86
58
363
237
88
72
6035
509
94
3313
9851
3913
4545
420
165
273
5367
165
1631
5122
467
1053
1671
5978
1456
7314
1495
239
168
77
1157
239
11374
995
566
7791
414
8275
416
1436
4195
856
154
1025
487
657
1647
3157
4184
6716
8875
1370
2532
4170
488
114
78
78
5396
143
78
1750
753
4183
86
155
160
84
4919
158
353
85
7283
220
6815
275
81
138
76
129
9294
8852
170
246
713
167
1772
199
153
198
64
323
144
128
217
1042
5100
9653
4427
355
397
88
216
349
337
180
1574
4959
4524
7415
986
1244
6543
3893
5044
702
8357
783
2698
1158
3264
1354
152
677
225
331
1853
9682
2947
127
5326
4589
94
2723
4331
6424
3032
5005
8788
2021
197
237
5648
555
374
1862
3082
190
8911
11866
6026
6750
78
130
1110
2087
4453
748
88
3404
1856
614
469
2573
88
2339
672
549
2379
517
2362
9332
3081
2787
2958
2584
155
1602
2819
90
79
119
41
292
116
70
243
4385
5841
923
1180
3954
639
3770
7625
902
9402
588
315
201
1046
1186
454
2470
366
9257
2911
1730
529
3356
5297
6530
8935
5445
4173
2413
666
279
132
118
185
52
3041
101
112
126
9212
1018
489
121
87
192
201
274
51
317
199
3030
11796
530
52
304
1466
100
111
1120
489
93
85
191
201
180
124
104
1661
157
71
9435
79
13731
387
184
3338
587
5939
65
523
155
404
65
225
733
600
121
57
520
86
154
180
64
5768
2959
926
348
698
1819
55
143
431
547
106
415
147
53
854
348
679
160
1393
8184
1943
1037
3857
4401
289
183
177
750
1462
3419
86
2007
1879
186
1164
132
102
188
60
41
127
219
683
227
341
1100
98
914
2955
13476
998
1914
13520
3020
228
140
1909
2786
583
720
482
425
404
161
803
4208
1273
534
9462
160
681
214
182
95
1737
8257
4566
4715
82
11601
1165
1406
63
498
289
68
972
26
180
1861
2250
545
1233
476
80
3163
7009
6593
27
182
1294
88
232
178
947
260
9375
2466
2020
69
3269
7441
369
137
422
2270
6418
8159
692
5651
3050
5197
2165
980
65
7505
6282
1328
1604
672
2361
93
2126
8416
388
252
718
286
188
295
1201
748
946
115
278
2229
2257
6867
5661
232
3511
972
4092
1559
1281
116
1736
8947
126
52
90
188
107
87
538
194
869
1367
67
7359
339
2273
204
8787
196
977
67
64
6780
2185
9166
1442
3731
123
186
5200
68
42
1662
1027
60
341
355
1191
328
63
137
482
2328
585
470
8131
1361
2552
78
6590
4653
3454
680
12528
99
5498
62
533
5408
7810
86
56
36
101
55
250
201
177
97
3723
3545
104
107
242
91
5461
503
317
1731
860
113
101
1884
2437
6596
9170
415
6481
1168
98
142
281
159
499
1171
113
98
1415
1001
1826
630
352
13507
1656
90
134
264
126
280
130
43
9881
3060
9282
655
132
84
596
122
1890
184
13578
142
1379
8876
1670
1113
9637
4093
1451
384
8331
388
521
3932
58
40
250
349
670
104
3240
9355
492
8689
307
5153
623
218
481
79
209
182
251
727
1508
2996
13752
798
102
1305
152
1963
119
2686
798
5007
6616
6544
338
337
4605
660
361
459
314
42
7291
4538
2709
14329
7424
587
1047
67
550
642
226
717
626
127
105
4159
4630
685
664
199
580
184
2588
2242
55
470
7485
6415
86
6836
5799
290
1647
994
684
57
612
1909
1429
501
1286
736
1434
9142
650
119
390
179
271
62
3607
317
5112
644
2712
104
412
114
177
124
759
238
319
52
205
443
125
169
7807
864
3217
3902
4662
201
38
84
352
192
322
471
257
5070
7364
2019
733
910
2402
5817
7290
592
498
1308
1914
453
45
101
1177
323
96
1790
88
3058
4361
1146
177
1652
3447
1923
8739
7124
781
2021
3877
9767
551
544
307
1528
5373
43
6467
9771
513
12260
1438
544
8192
716
8197
5305
2085
4754
546
506
1297
3551
2762
717
53
729
2786
3605
282
733
3622
330
1194
4273
4613
1235
89
46
6574
11192
2948
207
157
298
5797
162
790
37
203
651
219
8911
11205
2967
210
295
298
5823
295
299
2765
1919
4394
4065
4796
1410
9070
1121
37
206
656
194
8934
143
265
96
4940
284
1136
11207
40
6471
345
4658
2298
129
3647
2944
92
380
434
2961
221
103
735
246
554
1956
4672
5000
7249
222
4711
1030
1211
115
1682
3260
64
261
3269
33
119
76
107
2424
481
485
130
1937
685
5854
246
1247
2250
4328
864
3614
376
453
95
107
100
143
259
48
88
5595
8908
81
1184
9098
781
964
9428
141
437
84
384
129
4033
6803
970
3446
993
843
55
851
284
4768
7367
8584
56
214
6968
44
1950
70
77
172
55
171
59
66
332
2323
89
1845
1092
270
2728
1901
294
455
2681
9138
3396
468
98
407
329
3889
1089
10637
1422
445
90
407
948
76
5095
3436
1689
10843
7315
267
93
5014
93
1164
6064
803
5251
784
7438
750
166
752
390
192
127
76
397
5819
1988
11378
162
583
1298
10990
966
1095
1313
1018
703
8292
8920
470
114
1618
127
504
795
494
9460
127
379
1038
1707
6968
172
303
559
208
103
91
636
220
300
597
490
86
273
3106
7317
9103
6079
1409
580
8575
84
11696
1269
6483
130
77
35
48
60
4287
415
4388
8769
12520
619
15456
4777
154
778
5465
8155
695
5234
1162
5196
10083
1214
1901
4935
4397
3475
8745
143
12610
2297
159
96
1451
238
784
668
145
1350
186
8379
3737
1579
5225
689
8272
1102
2641
2019
226
676
214
518
920
152
5819
8892
2758
151
1582
57
763
267
68
398
37
155
114
431
291
665
1877
242
56
102
120
88
186
250
100
101
436
294
45
329
4175
21165
7722
145
202
35
193
9272
354
141
8898
3208
448
2953
746
550
952
425
459
81
1454
269
142
5298
203
357
110
5858
1166
9242
8942
3196
975
429
539
228
371
8246
404
1451
4419
210
220
2508
932
357
351
343
4716
151
605
759
173
1914
394
89
11359
9489
1965
52
45
495
47
166
142
312
144
7513
658
5835
5947
4593
8501
9396
68
66
121
161
140
21
63
312
123
158
122
67
508
574
5966
4137
426
135
261
1694
2196
188
81
97
43
8902
572
99
44
7347
99
550
51
48
156
1097
85
1337
1204
274
114
486
2304
885
7773
6532
3109
440
224
202
447
105
1097
132
2598
15294
6146
6044
1192
3954
6842
5401
53
8075
700
5106
222
732
535
262
935
11930
1501
588
1149
2875
9491
1399
7379
2813
1659
1741
13492
1421
459
233
305
1451
1660
65
513
1199
9013
1131
65
153
199
132
506
288
410
237
4328
800
677
7775
4505
1094
3812
55
9046
3438
5160
240
1430
957
113
554
1615
1448
239
118
240
2641
1155
702
297
53
363
502
782
2064
119
2615
231
269
382
63
132
3536
3940
195
120
6757
2281
2616
630
40
9452
47
110
133
653
485
202
182
97
138
196
952
86
219
223
186
98
64
307
487
87
5363
3857
622
87
1041
852
60
550
8106
76
4380
838
4917
563
2766
76
24
945
123
1247
244
258
67
224
79
135
192
349
342
2365
8905
6128
5807
376
341
101
4407
457
2356
10907
2938
594
8267
4419
7821
130
238
129
48
31
1066
54
978
4600
727
6733
2251
1482
831
12
84
254
326
276
104
145
2841
7418
3423
289
101
112
1167
489
40
119
351
1436
320
60
3477
51
921
741
2033
3808
13601
211
76
1615
69
313
103
3265
1639
5736
99
684
447
1131
1309
127
1051
736
1405
670
38
1340
5985
46
55
100
119
106
142
455
2341
1018
66
43
175
1844
615
624
1863
3519
190
8279
6091
2920
5796
5006
722
195
2353
6635
4897
99
1301
1165
7454
151
3022
83
3600
9335
1650
9984
515
2677
398
115
61
87
3342
59
87
1655
3324
1794
877
13654
698
2319
50
5481
2926
232
491
7287
1796
1287
75
1451
9428
3271
213
8854
4330
3804
86
150
12902
1815
197
4315
3068
3339
8201
677
5191
1855
4020
2366
2131
93
7333
59
457
954
329
666
160
1577
57
135
431
662
67
93
59
88
184
136
146
53
757
628
552
1986
191
459
514
236
640
1199
1143
7367
382
543
701
1451
325
553
91
330
137
295
584
81
3614
269
4764
689
2153
540
345
185
5612
620
457
9147
2374
999
1127
3150
390
203
115
31
5988
4155
702
632
203
48
1057
2880
13743
1754
3763
9791
9654
85
456
104
190
104
136
100
730
86
542
31
201
1247
162
676
269
98
978
383
8832
8993
12751
3162
9280
6292
1935
94
1775
471
124
216
356
146
49
731
582
185
185
1150
250
283
2448
1662
6495
154
3226
1297
3608
13708
1276
188
4259
9582
2429
6685
612
154
124
2184
1792
882
808
142
93
103
1372
2148
98
68
6735
5242
701
8073
1448
4846
968
4633
627
1331
699
1405
139
663
234
834
172
151
3369
514
410
1442
2766
1837
14893
891
6444
7767
1360
218
261
250
62
415
396
166
1903
4251
60
2617
5046
9537
3691
13621
121
1455
530
95
547
238
403
206
11923
8988
774
333
622
123
547
148
91
195
49
48
236
407
13
86
121
3444
649
3582
1793
9329
5314
1330
167
9310
2661
1177
2806
137
118
6892
4998
98
6203
2767
9583
196
102
80
73
599
6356
2802
3119
78
5896
526
5289
796
3597
1740
131
704
89
218
1633
2392
218
1326
380
710
3399
5925
387
9216
241
81
167
8865
95
8195
8082
699
639
4965
691
1268
3043
1210
103
5434
698
8256
298
101
115
455
4363
7744
631
1407
3199
91
216
232
40
8222
32
201
5496
754
1272
85
145
7995
2233
5545
6473
345
345
597
522
632
8271
626
1442
4103
6115
161
98
77
6498
5917
57
22
42
71
165
181
78
219
151
202
43
94
107
1915
203
5059
1081
8727
7405
2046
2021
65
252
365
64
1449
53
388
8310
499
3843
1246
42
821
9521
3893
1773
2016
112
70
86
251
128
60
500
1264
8841
704
160
270
248
2277
303
277
63
126
134
53
437
95
1018
460
12601
6501
72
200
173
92
5770
7210
10656
2514
2192
67
30
1876
1401
2566
3242
297
2743
58
70
1464
339
913
6984
217
230
529
9605
882
56
726
124
47
257
142
3798
6579
149
2093
973
3697
4017
3693
7200
3428
926
5870
3811
3131
198
1184
2758
1911
1886
1775
1916
7526
1352
96
1895
561
65
87
63
4852
34
36
108
40
5817
86
115
2000
8841
366
2412
6706
53
1148
251
9186
3056
3040
9436
3192
244
129
3391
4030
4669
2190
606
470
330
636
6079
367
358
335
126
53
116
164
680
617
93
631
787
302
78
95
1380
8094
137
8891
133
121
38
678
79
11
86
110
331
223
9376
499
348
68
42
498
114
1084
1224
699
258
546
238
227
338
619
135
521
96
1205
77
7331
361
1874
1704
9917
63
266
138
692
470
503
495
1865
62
6050
63
572
50
519
96
371
111
86
86
979
220
544
3256
8989
3242
64
9346
674
1269
1601
192
466
592
201
145
135
256
304
400
130
55
183
1052
11977
1449
8823
256
129
173
2008
349
674
649
107
89
73
48
501
102
11716
923
316
1243
76
11478
10821
447
1232
66
30
132
10978
6159
1808
1658
792
43
43
54
50
190
102
1158
1082
256
271
896
4533
2151
8940
538
9338
471
4405
420
48
3081
262
609
366
83
808
102
8521
219
866
80
210
61
201
233
1273
869
1261
759
781
98
710
13513
2049
88
221
66
519
259
193
114
176
5480
1120
1172
70
778
1109
37
810
94
1885
626
185
90
74
52
335
101
7309
516
1235
135
791
99
548
65
3541
405
938
84
81
1069
8931
555
495
141
52
87
112
39
73
148
83
121
222
176
40
692
404
86
40
151
2933
802
250
1213
190
140
721
765
453
1500
92
2853
1607
668
5537
110
174
7256
702
5615
4007
388
1929
220
676
497
31
48
73
209
299
6689
9416
1099
5783
7357
3291
5931
215
46
55
68
658
8050
6317
1873
185
3632
885
64
11676
75
1820
529
1153
141
2281
166
191
1226
931
86
317
508
278
34
8829
523
1928
236
302
371
244
1191
2099
108
35
197
218
348
95
175
208
8950
1265
116
6171
289
116
242
195
105
63
191
64
7421
6060
199
114
34
1676
171
586
86
989
648
97
308
5209
830
1264
1514
1251
6838
1624
5752
2859
6441
337
137
212
327
701
256
118
127
939
421
67
1147
2776
185
223
799
5150
209
748
852
70
50
61
66
390
5237
6798
165
52
676
185
842
3958
2936
3166
3990
79
63
34
207
378
5144
430
237
77
613
46
504
968
1428
9073
136
134
50
163
740
9026
3920
355
6473
1835
1655
112
112
2958
229
7375
185
108
91
142
5774
386
2537
90
11605
67
5140
8205
53
131
64
3669
904
3142
1305
550
1438
424
411
4689
1104
66
1653
169
415
5277
382
1122
665
487
6693
639
5991
7254
4415
7332
612
2442
104
888
57
610
262
143
126
389
3070
995
1149
6331
2231
8742
11520
4789
3904
1395
1204
67
43
1421
1579
102
724
318
56
325
4806
178
405
678
336
5361
520
10560
51
57
51
57
51
57
51
57
51
57
51
57
51
57
51
57
51
57
9233
51
57
1482
433
369
484
177
2194
502
507
1206
739
7389
14028
259
1495
14
4055
800
7713
4671
589
431
39
78
179
14
1004
116
3181
379
13677
230
246
327
276
2316
8939
117
174
95
275
218
53
216
464
410
403
7475
9405
4825
131
71
121
337
70
194
65
1264
91
53
94
213
176
72
522
162
291
377
689
9068
11412
12693
5171
1460
2662
326
95
9322
2209
438
6019
4135
4782
215
10259
4282
428
407
6341
4778
1037
8450
1290
8434
36
35
1204
343
176
925
8937
708
776
123
4183
122
93
46
251
671
225
63
8989
233
434
583
4272
123
9508
4835
181
128
8634
76
13644
580
440
2994
3732
190
481
5783
6652
351
351
4688
5967
1454
485
1541
3884
486
229
517
1928
14406
218
500
375
4031
508
2149
395
106
2428
242
425
133
474
165
139
175
254
5873
988
850
141
768
1741
1090
12700
8821
2195
3860
5760
2913
8500
170
519
504
5575
517
1910
313
1797
55
1871
478
772
31
115
259
266
86
1305
397
33
3745
118
714
157
532
876
1629
5455
73
97
1209
412
195
266
421
225
101
63
45
2113
384
136
39
540
2976
88
142
245
8694
2763
673
5654
8895
3650
1399
5516
4141
119
921
6669
218
229
2280
995
2455
817
4589
8849
426
3605
3195
6624
2252
3837
3807
4902
1802
192
222
469
751
1043
138
35
63
87
228
307
434
2541
12375
3675
369
351
94
69
122
142
68
595
1178
1892
425
3591
228
3539
419
553
233
4576
2696
7714
909
109
121
39
41
103
384
69
702
2581
63
2833
7472
2192
86
629
3231
4355
471
458
172
221
1433
1344
86
2306
1155
324
3149
114
182
338
219
122
247
257
502
927
752
281
733
1675
753
597
2981
1020
294
213
116
108
464
1155
287
762
51
32
114
261
131
179
181
73
138
291
272
274
114
95
208
227
155
765
265
558
125
908
129
85
453
7384
659
2892
1429
53
81
660
123
477
1153
112
101
3032
511
13377
50
50
88
157
5829
8260
9019
407
89
127
1238
562
534
2228
138
162
8810
3348
129
158
879
891
1430
945
401
219
2754
3291
9213
919
423
177
1644
1870
6627
469
2753
121
133
344
4129
443
499
151
206
542
206
87
295
36
1038
163
496
118
79
186
1620
2192
186
494
431
5627
1853
67
9372
186
125
799
158
393
164
225
124
76
93
86
1628
3105
474
152
381
179
636
6001
654
442
9521
1234
361
264
270
47
2453
8937
474
8200
303
1439
193
12
57
620
244
1427
587
1059
626
3357
8845
8758
180
78
1910
750
49
171
163
54
308
2521
9634
14952
111
1355
970
1205
164
371
206
190
5025
603
34
165
284
11398
1280
59
118
13561
142
1248
134
640
288
9746
3956
326
7326
1590
7390
8070
2783
94
302
1828
151
2470
3340
150
534
431
75
260
425
15
140
266
94
841
641
152
151
40
106
385
606
408
208
90
3389
210
90
1788
1087
1523
6124
11044
13797
1362
260
161
155
79
1323
87
1620
111
138
368
46
554
2685
84
138
368
5854
88
637
1464
677
194
604
220
1105
863
739
4580
112
241
1459
543
617
142
444
5985
2256
712
338
957
2818
5004
7192
2788
452
7385
668
13481
222
7003
5108
110
85
144
305
532
3578
240
8691
5845
2666
73
1769
189
778
126
17
522
53
85
1639
2232
2154
161
96
91
468
278
58
363
65
125
746
8879
701
1623
1993
81
8345
649
374
1100
1512
943
110
259
414
1561
3254
14
38
5146
104
61
157
101
64
118
1901
8838
5446
1591
119
52
98
87
74
353
1003
1452
115
228
51
133
335
109
65
34
171
1697
172
54
137
180
341
66
654
142
58
63
209
199
280
425
2539
8940
3218
66
205
56
122
9494
3879
164
509
72
201
615
365
3529
271
589
1170
495
1132
1404
1348
100
445
7378
642
701
5148
1374
133
103
38
76
311
80
244
365
631
521
412
86
112
200
24
434
167
97
126
2813
4969
7217
4542
41
1564
262
129
143
2861
11751
6343
509
1227
12929
298
42
230
207
865
752
483
2312
987
76
85
359
3584
368
1894
1545
9681
562
507
5478
565
1910
4821
57
1737
514
94
1064
402
98
89
95
1497
120
287
184
814
627
132
157
173
219
229
114
109
240
146
231
210
77
717
315
53
294
65
97
393
78
494
1252
107
1415
120
390
151
157
5057
738
761
118
113
60
420
164
7369
1700
108
576
1226
1157
6776
5738
2401
2785
1249
390
102
5567
3638
2828
364
761
2061
662
14218
1695
317
7597
3058
2856
4318
1528
1376
308
112
4076
789
195
4259
1804
7495
8845
883
484
1340
5193
6819
5934
9518
3863
851
69
9193
295
67
214
4846
8839
7082
2988
1243
152
183
403
7362
1758
560
98
42
79
13793
92
134
90
45
1673
962
8194
1848
1045
614
114
81
1126
429
7932
330
181
109
223
117
157
332
5261
13582
2065
817
120
84
11290
980
1703
900
10050
79
330
8367
121
43
1611
62
3016
6143
6379
2235
6728
356
4743
5479
145
6223
440
4582
656
702
3093
8929
161
139
267
116
157
175
56
128
786
151
725
100
183
243
198
336
1656
1493
102
178
115
118
509
719
184
1710
211
19
232
97
536
218
265
17
445
2633
2792
42
2555
1823
185
2791
7339
1227
93
6775
5036
339
1577
1027
5170
468
3625
1834
9946
980
177
1520
1479
728
55
97
165
220
3691
640
1173
999
1106
201
429
286
3242
8870
206
7441
1923
2208
1439
154
668
167
1425
1236
470
3557
5584
327
1096
446
618
381
675
2371
87
47
8523
132
166
51
308
97
691
149
182
423
788
423
205
165
489
143
930
2707
433
1836
7585
4571
419
1837
3843
8053
83
56
125
570
226
515
274
1347
14036
329
682
999
561
2087
461
493
1542
1488
351
8271
364
508
2941
786
3712
1665
126
823
1452
772
8356
485
386
678
199
1731
4798
2154
1230
1388
42
44
98
1984
106
478
199
1031
115
641
656
165
1361
276
368
431
3977
9687
114
68
93
1105
149
4574
7618
7426
5844
1436
357
2739
339
364
8845
914
892
78
185
37
392
511
380
7740
37
168
2454
95
521
57
124
617
363
221
680
520
57
1327
536
141
6287
3704
22541
39
291
236
1386
469
7045
7346
407
126
140
96
780
9537
310
1401
3386
8322
459
1409
2214
95
547
135
594
728
223
281
237
515
56
802
235
400
222
743
609
97
677
91
938
270
118
2586
2736
709
576
2155
220
3134
1013
8900
8008
2901
4568
3394
176
123
94
76
2146
404
2146
1237
6267
977
1122
6660
207
5643
1740
3666
1952
3100
458
772
4077
362
118
89
305
74
787
193
179
79
407
100
350
446
1802
87
8859
87
88
194
397
85
61
341
1037
826
278
230
34
297
222
1103
1264
53
390
119
202
491
391
1791
83
149
111
941
188
1990
1752
3883
490
258
161
152
144
873
504
1168
112
100
3052
253
59
111
280
167
217
102
87
71
448
211
153
140
273
53
361
318
3198
62
96
179
215
1979
52
9380
3804
1035
1494
93
5687
89
2612
515
65
2233
7493
131
2252
176
415
1486
934
982
190
1100
104
59
3121
295
1681
513
258
1897
381
2505
812
429
5801
2252
9419
208
1395
3423
195
171
533
2049
9023
932
11611
1072
3416
6228
276
3870
2408
498
130
8924
195
2409
11142
3754
249
9200
2470
1149
2290
2555
4946
2143
285
229
637
3974
285
109
255
274
6896
38
360
6566
118
267
402
100
4308
55
2112
3809
115
137
23
37
459
1157
11
63
1494
149
924
148
52
398
686
14809
8840
209
4934
3124
1068
7278
6384
5985
585
9085
222
1867
6734
7271
183
311
494
138
80
108
107
137
9334
78
1471
5635
3811
9656
569
462
858
88
501
1033
67
456
76
152
81
81
160
76
1168
59
78
436
379
241
184
52
43
164
881
4129
225
8958
9368
4995
124
157
761
831
9170
126
467
46
685
12633
239
216
49
70
106
65
156
4629
160
91
484
250
254
136
106
399
377
160
355
159
650
187
216
571
301
1087
1583
777
6475
751
228
109
30
45
108
2260
65
579
2008
1036
1537
11050
5133
487
91
2775
7754
9428
4392
1785
6823
1807
3812
101
386
2926
11017
1706
544
3182
7263
797
138
3176
4368
6927
3708
2341
683
88
273
5073
680
189
272
198
1477
10971
4261
2620
94
1850
3498
438
1994
3215
73
1719
64
2492
371
3208
1182
68
268
3303
5685
6037
141
9401
1835
9310
3301
3165
5965
1824
1232
768
244
5713
7573
644
706
5382
7876
866
246
2489
197
246
1410
113
249
1473
209
1733
142
77
583
156
181
151
76
51
728
365
132
66
22
105
335
96
797
146
625
364
226
675
1144
8984
5498
9725
4206
692
322
226
110
1411
988
1016
7295
417
351
58
4902
8748
112
3247
619
297
1210
11467
8820
1925
658
217
1387
849
460
70
358
134
1648
1124
184
9286
11129
82
1746
2201
189
124
379
5627
652
648
1521
136
650
3172
491
316
5876
1584
352
6470
1940
918
4003
1054
7292
5670
478
2985
1046
166
59
509
258
188
916
520
297
370
2261
1266
2212
703
5446
1303
684
268
40
6498
513
382
8171
382
1436
2077
8167
700
5423
183
944
591
2040
1966
115
983
47
2313
427
850
7437
3838
1449
2802
1769
2616
6279
915
59
538
147
35
301
4836
300
442
69
109
58
9057
367
89
1466
1348
116
561
130
485
513
164
81
86
133
1902
8248
702
511
8989
4779
572
524
1337
351
45
396
48
33
74
98
11467
1173
2830
314
1239
161
951
1127
2196
13923
8732
212
173
301
80
424
102
854
2302
153
297
1057
2140
7335
3829
1229
7373
180
145
278
280
135
1258
79
225
8513
745
2442
8884
1473
632
8247
589
548
4833
4786
2248
65
7163
2061
76
156
68
142
5133
2958
2472
6656
7718
153
7187
2072
1199
169
591
57
6556
8687
838
3960
9752
1403
1266
735
135
777
4513
8975
1451
94
262
476
301
49
74
142
67
26
141
404
2038
157
5425
5234
4427
1990
5230
6847
3397
427
326
524
135
497
982
115
142
1144
91
75
354
71
1184
130
1525
35
196
1288
286
9263
1799
9119
306
58
1343
187
82
9303
8926
82
65
65
148
270
74
814
98
1631
552
77
72
208
536
663
168
204
111
88
845
407
74
220
993
409
279
345
160
121
1277
121
37
9478
60
35
333
3202
4207
6129
10347
6632
479
261
2064
626
6567
1156
3013
2664
1086
490
218
790
2221
141
369
712
507
69
180
255
679
1180
117
111
1777
621
549
147
294
1378
1844
7290
2822
114
301
11136
558
75
39
834
8201
8913
628
129
189
999
893
82
181
43
183
1135
1807
5720
2199
12309
2226
32
4364
1548
1388
639
1809
1300
331
10536
6367
1300
190
477
1683
7460
113
679
2474
126
804
57
353
168
804
327
160
1940
61
218
159
204
201
2844
636
1429
952
95
894
143
100
117
1454
659
3358
5664
7383
2324
5064
515
693
5566
309
13608
2882
461
713
711
178
1323
146
9502
1421
5553
274
4020
302
683
230
343
629
94
514
104
2657
5675
2464
5034
432
117
56
4696
4156
57
1246
949
843
544
8910
6950
194
106
4842
82
233
137
778
182
156
964
457
295
117
1035
1193
176
578
12499
15
100
67
107
394
3313
1209
106
223
749
251
1095
200
165
459
835
4422
2239
192
484
714
3443
9115
573
1209
139
2813
572
8875
3628
65
675
1370
101
1315
396
127
104
105
100
1281
189
70
143
1641
704
4501
2075
2119
1045
479
12197
1768
65
4247
2155
7245
2982
443
102
140
116
186
180
285
114
234
686
5107
483
74
1464
158
111
256
7337
649
135
449
104
202
1304
26
1060
66
142
15
80
88
6153
1072
1001
9643
369
14154
460
1898
106
40
365
204
372
2068
59
15
62
185
269
865
507
567
420
164
1044
436
1179
1482
72
325
4849
99
103
162
141
1574
1349
9172
2166
350
1714
208
87
446
1420
1568
2057
7434
595
150
8821
938
61
1687
1200
301
2533
4016
646
128
1225
321
54
221
103
414
23
132
4060
12650
3139
2191
84
624
164
3889
337
1335
284
250
203
153
3051
8457
5982
3830
517
5367
3953
9634
1228
156
508
524
139
460
120
428
83
58
1155
287
82
625
660
3607
1785
455
630
2815
1304
2603
38
109
310
6225
3589
984
1487
231
320
1136
4394
47
277
770
1893
500
426
185
996
3645
472
1098
156
213
29
43
49
389
113
136
31
46
353
280
4690
134
1644
1304
646
63
1026
74
39
48
353
251
350
52
451
110
101
134
1499
82
4893
459
163
397
488
721
585
2778
4875
458
164
406
487
715
578
2785
4325
791
980
203
1198
116
9475
918
1274
1329
47
3169
1119
3650
19
2141
4329
9023
2732
741
167
57
2519
34
291
497
178
3184
1637
589
272
3567
124
82
3266
7542
155
196
4174
1851
488
3632
44
345
165
5157
88
259
66
108
79
35
682
48
325
1742
1900
7505
11999
9390
85
1495
386
299
77
115
82
678
177
1304
9378
630
1251
312
231
159
159
50
169
1746
8769
4085
4607
63
6612
14760
2570
61
65
91
522
1531
150
187
1105
1713
109
566
20
113
19
1172
215
118
119
69
2227
62
513
295
9013
759
27
280
728
131
350
899
6075
1274
207
1711
9746
2629
4892
883
476
138
205
341
8855
1723
6175
1783
921
1289
200
880
1899
120
767
281
3719
1966
29
49
6906
100
1921
1626
385
1253
7799
59
7205
749
7430
6084
7689
9076
366
2257
65
483
2102
290
5645
878
479
100
268
314
88
226
162
4769
440
4289
1229
153
229
250
295
297
256
292
259
253
96
9209
135
33
80
103
54
64
258
156
231
591
61
463
133
55
84
495
429
194
52
8866
120
95
3832
2106
1778
13178
3872
1946
228
460
86
2647
8916
6580
45
149
125
67
4582
7154
6594
45
148
130
67
5295
255
768
2980
67
290
3898
632
277
120
516
249
86
421
938
480
520
105
117
4802
3995
84
29
133
16
83
296
151
121
1757
178
63
198
12286
86
342
146
547
424
400
560
187
102
100
288
5638
108
274
2538
899
352
239
740
248
1738
155
48
332
1067
2263
140
935
317
581
234
5176
695
8413
719
2850
10771
5439
2338
621
1002
123
424
146
86
626
26
126
26
63
11318
7323
58
446
75
256
834
798
51
526
438
621
89
268
197
1711
77
2036
1722
120
2328
2050
84
237
8686
61
103
701
53
221
138
102
291
30
562
117
3393
448
84
1634
443
808
142
5199
99
24
1213
2181
2795
1309
5469
49
2282
1645
8013
3517
67
212
6327
7461
6306
54
3273
3960
1070
1271
49
7616
5824
143
1927
602
83
34
243
1624
148
279
1148
2287
227
218
3989
7623
190
6811
285
163
7339
3664
2962
925
132
83
155
115
144
424
1329
737
129
687
131
165
132
80
257
45
98
49
617
2623
8188
1605
1448
389
8252
370
605
7580
6337
4147
535
293
116
144
11723
245
330
236
2422
122
73
1560
1056
175
1318
680
1231
2218
2136
6903
5011
238
142
4730
349
350
6453
322
221
302
564
1892
278
11672
2079
1306
655
263
1381
832
120
509
638
1244
5227
2187
1834
360
1393
454
301
5559
2276
656
547
728
94
2009
1425
4676
261
357
1386
453
301
5543
2274
656
545
728
93
2009
1422
6147
8855
61
7546
571
1463
1260
1244
194
3234
124
1027
76
102
394
1214
1738
49
122
100
2575
6139
121
155
108
271
5478
1302
158
2195
1036
227
258
2203
9405
9057
1766
7016
1455
786
1336
596
386
1442
851
6051
363
1414
144
653
344
163
184
1474
154
1654
14225
6417
2211
161
125
75
146
114
519
200
10273
166
1714
215
8314
1417
292
90
649
276
3887
1387
253
62
557
664
1242
1263
2077
14594
199
61
2550
6717
75
450
1042
1035
112
4319
6722
500
531
8289
475
1449
2868
560
9605
3270
406
9130
10380
2896
1817
1799
6793
4598
487
1993
242
154
12295
151
1536
1462
227
1643
173
270
699
245
398
1444
241
4330
2558
4238
9338
6749
2308
2219
611
70
202
140
112
5692
9231
7901
10915
1631
135
156
352
645
2637
156
96
84
8543
2005
422
7175
5226
688
998
2530
279
504
341
132
345
77
136
104
997
1093
1744
1140
233
153
142
2067
3318
360
833
89
379
60
6020
4770
210
168
108
111
200
949
422
1509
1541
2561
1662
361
804
1379
37
316
984
106
1413
638
609
428
325
833
184
117
1533
212
110
3060
13497
3049
9134
361
2500
7253
97
279
62
1639
91
1821
4003
424
413
146
621
370
222
662
691
2108
3238
84
260
1105
9580
1360
848
1997
185
181
343
672
433
393
133
739
1023
1318
3056
373
273
247
105
159
58
621
3231
60
161
143
206
7425
408
4958
430
1067
572
99
5140
8931
860
853
709
357
996
403
260
9225
3937
143
584
71
492
1247
171
1861
1057
683
346
56
424
1819
708
7448
319
34
686
3507
4004
838
8871
6542
115
174
3760
3044
85
2768
646
2231
342
6865
483
32
475
571
493
701
165
227
1732
5382
657
6158
88
207
190
133
325
154
52
190
741
221
693
253
285
379
78
516
3288
378
120
62
1669
415
9345
108
1663
832
8226
700
5151
240
8087
4700
231
1005
283
1064
285
471
435
415
77
277
479
7997
5501
953
8970
1787
9091
1006
9220
57
197
149
849
6930
563
1522
5987
7655
232
68
386
595
1140
3044
717
1612
585
100
363
2057
53
297
131
256
203
612
902
495
329
386
524
101
341
319
13720
147
172
4161
721
11417
2029
923
41
738
426
585
186
124
9378
2839
335
3618
61
123
764
776
494
588
377
1055
150
409
2024
536
1726
358
908
318
399
1293
1254
624
543
5623
330
95
1286
813
1165
6155
1262
1467
522
564
240
629
53
283
379
67
362
170
583
9060
3742
6544
864
34
88
1672
1305
216
58
20
50
20
2141
1319
184
8657
2319
3939
5177
135
309
733
245
169
4682
1463
171
150
969
4883
1531
1241
630
60
4699
353
6544
59
79
96
162
272
1178
3660
9275
311
5386
100
686
415
72
980
374
413
3849
2108
644
843
6516
8335
911
409
969
197
58
346
98
2890
506
178
1188
3330
2358
228
218
3422
2715
4345
2543
707
9376
805
155
2252
348
1208
124
38
472
1038
45
3533
9290
1308
5156
6797
166
493
3591
831
683
9226
103
266
58
290
666
5205
3409
669
1174
309
8816
663
108
9524
2855
78
87
83
180
71
9528
111
198
3744
1219
130
7411
613
922
221
1468
590
7192
175
118
3638
103
114
293
89
334
5480
3422
1384
47
7312
6014
5403
3615
334
604
1499
924
4270
115
479
823
545
1738
645
780
9068
739
34
108
635
1734
604
752
6068
2728
707
5930
5090
839
150
42
50
737
843
215
270
517
9020
55
249
8984
327
490
693
470
199
110
1411
626
230
40
1884
444
2753
936
123
933
1635
905
5724
11518
1496
7420
1311
1511
51
146
50
817
385
427
77
253
204
712
97
212
1288
254
168
461
480
4592
2893
168
136
467
443
101
9392
465
3197
2407
377
192
75
71
1843
1673
1412
60
889
85
195
75
69
56
5899
672
662
540
278
883
2811
4141
106
93
150
1587
797
15530
10442
3101
5705
3849
82
560
224
549
2089
674
220
186
6697
382
7476
7437
9510
4907
227
9005
120
11428
101
440
467
1022
632
11713
69
554
1065
309
158
1203
393
1451
2145
8824
3907
219
190
218
255
40
274
9241
99
260
188
94
200
8257
709
5202
1133
88
1129
2749
2360
3320
135
263
852
265
283
5375
81
506
286
410
290
483
92
1178
6534
3791
506
83
4660
121
1077
450
289
761
1051
727
150
69
529
157
285
11443
1863
560
82
76
187
787
943
1192
171
64
224
178
126
58
214
1006
121
889
3347
8364
639
1728
116
260
466
564
427
318
12291
1337
200
1774
60
326
9423
2591
1521
989
64
11914
2979
1018
138
8719
138
1556
7864
2465
271
8741
3418
21
173
2687
5081
1359
1506
210
454
281
187
442
581
1980
8787
4699
218
728
1523
115
1470
97
623
159
588
5545
159
298
484
1385
161
40
153
166
76
1568
8844
2842
32
206
71
3851
60
97
106
8889
532
1660
120
43
6516
342
3067
6008
1136
9145
63
107
116
1136
7038
1140
3862
850
195
112
8777
192
82
405
672
123
1192
59
53
40
553
2607
1816
261
251
429
698
1950
462
592
426
355
243
1187
11578
829
496
728
504
396
390
39
90
810
1197
202
3374
9110
98
7254
3473
7454
723
712
158
221
112
749
6599
101
224
287
96
97
231
1601
7398
1830
475
174
1879
163
773
120
1020
223
2440
451
108
7340
1430
795
17796
1137
9405
3817
3308
9098
4212
1255
1390
121
333
8956
781
1033
270
295
1696
142
5008
6708
3198
8856
65
255
284
148
101
1615
150
110
153
136
876
151
530
209
225
1426
464
376
4544
1181
1617
132
453
1032
2339
735
876
279
1244
288
60
228
3793
815
101
26
316
120
7272
1266
2214
164
5331
86
3246
1303
10031
281
228
140
58
279
76
1760
7882
1016
952
39
370
276
554
995
759
7309
3606
506
1527
479
122
113
137
282
11765
753
956
37
492
1235
530
432
192
683
361
259
1050
170
576
1912
552
642
124
203
245
1455
414
678
170
468
935
692
60
277
292
548
2622
2533
43
58
7752
7431
1973
3733
4984
6275
277
961
86
66
53
252
1254
633
477
1036
1195
1851
65
138
94
138
1242
2458
4592
4395
280
507
344
133
346
76
143
126
1175
3484
8844
1747
9374
267
3651
1436
366
120
107
360
75
77
429
893
129
187
111
118
54
199
97
517
58
187
1002
164
6523
340
1825
425
53
2255
116
1643
59
202
244
113
264
956
43
43
14
177
366
514
479
140
3102
651
55
1022
1655
1865
1255
3193
3278
11617
1916
960
4010
4101
2414
1716
252
1323
4266
2403
4302
2422
159
197
826
1934
119
875
313
52
133
1554
752
6639
591
140
462
63
1462
8832
4444
2771
6559
4881
1284
1186
7254
5010
601
8867
510
5561
370
137
126
33
364
258
1011
165
552
234
57
1057
718
231
2001
1883
835
403
361
129
192
652
82
843
162
821
115
1068
169
349
1515
1339
8910
601
2762
206
964
350
1661
1353
1453
190
138
1267
616
123
349
457
3194
3863
35
210
593
2278
4013
3343
3995
4231
703
2304
1767
313
763
157
161
236
205
215
1899
2739
122
434
983
838
272
1767
4956
3354
4257
1511
937
259
9109
58
557
86
211
248
516
190
12080
1712
8643
303
47
205
53
227
184
105
165
1272
784
797
457
434
180
47
197
852
54
559
2436
65
1135
110
130
2190
3307
146
1748
1483
1089
318
1804
91
74
98
148
74
107
1420
1473
4308
9169
1816
8753
5622
9429
1726
85
4942
867
1710
104
273
158
151
38
747
183
505
512
3559
321
9382
1042
1203
523
517
82
1093
9430
1417
1522
407
35
90
29
56
56
70
103
718
573
47
2731
25
409
106
8526
694
5133
1883
803
2055
190
1720
1661
134
121
694
918
119
88
411
865
6613
663
940
81
3549
6320
852
1342
1581
4909
566
3719
2824
4584
553
3960
195
777
601
138
410
488
265
156
201
1765
763
6386
216
8199
1770
2521
422
6736
844
925
805
695
726
885
9409
187
5137
1534
177
161
68
303
76
126
220
497
17
221
278
265
2026
85
1982
9411
224
1376
76
1135
415
112
48
1040
117
711
866
258
248
79
44
14020
69
209
811
5019
686
8182
871
270
75
4762
1120
1332
192
2006
2421
568
1431
588
142
1977
5218
3758
1518
96
107
537
1822
412
581
2915
391
494
870
351
26
136
32
897
254
10930
534
1148
3185
125
544
35
193
4594
62
1665
850
55
876
144
244
287
78
118
82
2057
55
880
145
257
224
78
118
946
674
1449
411
1144
1478
347
1144
1489
573
9001
385
520
4942
689
193
3786
90
383
100
532
138
9081
3889
286
67
7305
5977
670
151
532
1505
301
42
38
42
38
42
38
42
75
314
4784
42
38
42
38
42
40
141
243
1133
8254
3927
735
180
892
290
267
199
2054
478
1674
376
1062
2586
134
992
324
599
7299
6661
5003
976
3508
467
6267
7353
2740
1498
184
396
404
131
5502
405
131
1449
4041
606
359
1041
849
4526
431
41
71
254
9391
2583
104
116
69
30
109
3649
230
719
825
75
172
123
69
2940
532
171
50
550
55
95
235
82
279
85
1187
148
8754
1057
131
561
54
3082
8804
18
32
4473
41
662
1523
4046
156
397
142
1373
603
8461
1232
2076
375
870
159
566
329
15
134
34
50
355
68
35
204
1398
441
2382
14857
113
954
886
192
189
486
13533
72
55
67
593
103
1621
1363
549
111
183
960
219
2053
760
298
296
55
341
124
112
1688
491
2777
459
1168
1450
987
411
8871
111
2060
1454
353
2105
1797
59
66
121
3521
712
986
1067
121
7091
7860
3456
226
52
151
701
58
164
538
397
51
1023
456
71
110
383
8982
383
213
172
725
92
591
275
72
48
95
257
732
1366
829
371
485
491
945
40
220
574
7313
100
87
951
827
51
150
121
52
1827
4133
57
9601
162
1445
183
1735
408
521
82
128
188
136
3149
9561
1638
111
1033
4904
126
779
257
4539
1394
2224
115
153
9082
124
383
441
192
124
9561
537
157
471
871
286
1104
924
4686
343
1501
4279
803
999
51
390
141
140
517
173
799
679
102
53
3348
1201
422
11623
2789
2253
1134
123
117
166
147
821
661
234
155
1871
79
120
113
138
100
578
4439
561
479
2985
2874
370
1073
978
3714
508
1412
12036
9690
1584
8133
2159
653
1790
613
1467
4919
9451
6649
1062
11721
1838
451
287
408
157
146
59
2791
133
94
104
4005
5454
7797
5460
651
1294
6783
2243
7559
257
403
8044
123
426
250
836
1868
72
1992
4754
914
132
65
1070
84
184
245
533
1744
1654
392
121
143
44
179
3253
632
1906
545
2121
1040
183
184
1946
89
58
167
1501
1209
4973
7310
342
1424
4886
8874
109
83
262
59
117
161
234
1225
380
279
223
36
164
46
1137
502
3292
2625
291
2918
5855
3493
5278
4009
542
917
1801
2539
7196
4746
177
15
6000
4001
649
6111
617
106
417
4481
316
38
40
148
69
355
327
99
520
125
160
96
71
9359
589
118
615
731
224
65
404
238
63
522
57
118
594
736
225
65
402
226
517
80
182
133
59
135
181
50
320
661
504
11633
160
722
48
3925
4061
338
6963
15434
857
61
125
131
42
7824
11163
5086
703
8092
2683
96
131
220
653
864
834
174
451
1487
964
2105
156
6702
93
8847
8423
6227
2752
1552
477
1295
204
154
754
412
432
825
2571
182
2393
3803
60
7217
4783
7509
680
60
3793
4677
2938
1018
260
54
36
1396
217
147
415
290
116
602
2333
232
897
233
77
948
1694
677
499
3666
9501
50
8886
147
209
640
601
657
705
6716
664
1070
4385
1857
1526
584
5429
378
5319
5725
3197
71
8759
943
117
79
376
58
154
95
280
10146
300
2497
314
304
1640
5808
2714
2188
516
5126
679
7192
1710
526
6982
1943
7472
385
13576
1706
3484
8987
662
2092
1230
5822
104
93
206
1314
226
286
122
282
54
272
148
308
183
109
81
3845
222
354
632
101
113
720
109
1089
112
201
148
310
183
109
114
725
108
1094
114
853
78
9016
1482
2672
7434
264
865
451
1918
2064
833
294
2299
3930
10136
534
6015
1878
302
1008
283
7110
3973
3028
1647
563
2340
207
5719
2631
4844
514
6066
1958
1003
3326
30
50
62
114
435
571
245
4077
1859
381
73
4637
4537
4509
647
2469
161
3850
8094
179
1530
126
500
172
9340
66
196
103
825
651
1664
119
207
9197
153
231
671
349
126
160
817
2606
794
170
194
172
156
1190
3573
4603
4314
41
32
8779
3515
3221
2343
3458
9197
1017
850
696
6155
4379
3757
1123
755
13597
351
107
196
499
85
130
4552
7842
1641
5358
7856
124
3737
9556
1094
160
111
642
9305
1754
12736
86
181
382
5582
329
546
157
1153
1844
299
591
3692
9145
5444
149
52
475
8894
4791
96
923
280
6196
36
106
67
27
111
2265
226
298
1175
112
54
7519
8713
7912
2487
355
12982
4822
699
1339
2770
257
683
104
12735
831
78
1117
374
633
345
612
1014
1611
9751
2695
124
130
383
71
292
313
9323
165
619
587
3638
212
279
689
6443
6700
476
98
7364
2346
666
385
522
8347
863
1445
875
8896
2584
1351
1126
6758
5020
527
7638
316
104
1061
140
1825
2288
215
3041
11131
3729
1384
609
1403
281
216
185
3283
251
95
505
1841
745
123
963
2117
358
69
42
107
116
4291
681
1170
937
46
906
1892
277
996
113
231
149
280
124
106
96
3731
986
120
2706
9131
265
1090
9154
882
8961
2964
101
111
1166
496
296
11614
163
192
521
394
8665
134
1726
6131
13718
2984
3309
528
589
1092
333
295
2312
3862
5912
2338
5829
1132
528
34
15487
2190
2293
4747
521
1304
65
1329
48
86
128
209
104
35
64
132
137
62
5902
309
233
205
333
2352
1063
59
134
117
191
1254
309
106
118
1325
54
616
198
480
7078
1670
202
8869
2959
2573
150
757
359
150
164
478
1901
145
467
106
117
121
190
543
418
274
60
730
174
354
319
37
273
165
192
865
453
1700
66
991
1473
682
2572
932
273
366
7329
1963
230
217
6246
2139
8520
5517
4371
1815
2281
62
112
291
1089
3263
20
71
100
291
119
629
1293
87
772
95
65
76
24
70
257
432
536
98
116
205
51
125
3495
5638
485
466
1510
864
1271
795
207
1644
210
3954
8813
86
467
502
155
8911
639
119
181
121
2261
7121
2213
2840
694
8499
263
3796
2388
6631
3287
2201
122
106
2185
49
1074
11982
4177
7164
585
6999
2130
150
395
1242
575
4308
709
241
1159
111
1675
189
1516
421
1094
107
156
1055
493
2228
490
776
8227
777
1449
47
10805
3991
9334
7610
9967
915
248
255
9413
3516
202
212
53
432
432
213
1625
3220
251
2373
64
50
3939
3217
2496
72
440
63
83
80
105
86
215
28
233
252
9669
38
771
82
176
137
473
73
33
2528
8387
285
1307
3877
46
11771
3488
486
432
105
11
93
465
107
175
2849
618
58
2355
657
6525
261
431
185
302
96
604
1154
292
122
4900
519
3979
7429
7317
4604
367
90
44
1054
999
6212
1028
5014
1454
1055
465
3170
8834
903
509
36
4817
1076
3857
1610
4999
10776
1547
4899
1355
3030
189
697
32
78
64
2100
1566
458
7142
5514
743
1028
348
94
5154
115
561
132
4894
483
535
8189
512
1441
257
6133
11051
3496
3873
2315
6543
75
803
6092
4362
1256
446
110
147
162
1963
367
142
346
8168
696
5188
129
61
110
151
567
2097
1795
507
219
238
1168
843
265
8810
5863
4316
665
2453
95
707
73
606
707
222
685
515
65
223
181
3312
1287
494
318
500
80
462
28
58
98
7336
1029
9835
438
4373
7281
3220
214
7395
2512
741
204
65
1048
46
1183
6184
909
589
1187
9043
654
206
161
2021
562
3522
133
181
28
67
1040
2468
559
613
3142
4121
7402
5050
3665
1447
1381
248
1406
1507
4092
2264
377
502
970
895
26
140
399
4955
1813
4990
2282
18
559
155
737
109
345
516
424
216
852
125
101
2007
8083
698
5372
84
9042
884
504
1170
112
101
2360
738
4682
350
350
6492
1768
2900
332
13732
403
201
178
985
61
9350
122
81
117
302
729
265
98
13874
340
5517
698
191
1380
78
42
76
15
5815
52
166
571
519
256
70
143
234
10464
735
9381
2160
76
75
248
1258
40
832
433
280
2234
6869
1434
360
658
5015
343
507
6613
445
3127
935
3803
1966
355
347
4719
1773
8505
2510
332
5642
331
5486
89
340
243
4821
139
7125
8872
374
234
1417
125
101
691
186
421
134
58
61
188
147
579
1037
1819
15319
10143
210
1464
5891
329
8208
5627
6464
1129
135
144
90
214
161
983
3179
3692
11251
1052
8231
5921
929
2417
104
107
2823
1196
1066
1214
416
6835
127
299
310
8695
52
61
659
211
199
394
668
382
25
159
48
234
223
205
122
174
110
854
389
1329
4791
163
183
859
414
720
5029
14
5243
135
307
264
2834
2517
2057
89
1442
824
2512
259
362
73
54
87
25
382
5581
699
721
9204
1642
137
113
945
213
396
2516
137
113
945
214
395
2512
137
113
461
83
355
876
943
170
2439
69
889
32
280
158
152
186
457
76
203
152
877
947
212
396
2512
137
113
946
166
110
273
136
127
60
128
394
205
160
285
11537
207
83
58
88
58
1318
111
222
68
1961
5443
41
39
189
6483
5682
8994
2246
4597
2845
677
86
122
242
11880
1281
1091
217
130
1089
68
550
1665
295
3970
9453
1889
3952
811
425
429
77
216
132
3787
69
923
32
271
185
966
7340
1392
960
377
653
51
84
97
77
73
165
126
127
274
1098
293
153
87
46
9280
176
13325
87
999
265
114
1012
6959
2512
6606
2149
191
1547
173
171
140
1312
90
7602
6799
1953
4040
5032
1940
7535
1882
227
78
180
165
64
75
60
87
631
108
116
1190
99
1876
3768
230
111
30
65
118
108
698
1881
87
1174
4642
7323
178
2060
479
9219
2525
157
3646
5121
1294
5100
2322
301
300
297
160
89
85
37
54
11
71
389
417
1054
331
1294
172
199
182
540
672
91
10467
8912
3982
1930
694
7414
3343
230
1675
6705
301
78
162
1608
2521
2670
1263
5872
9081
352
1374
2827
3373
3659
3118
1386
52
317
36
3765
7043
7354
1926
5617
51
47
48
2200
7363
297
510
1195
125
98
2430
11169
224
350
6668
4529
8890
140
151
162
83
117
1319
99
31
222
163
536
95
289
47
236
109
356
329
4952
1040
9049
1709
11025
346
9074
4168
1917
118
449
65
220
6390
4048
3254
486
176
1105
419
164
107
112
67
68
129
205
481
267
317
38
246
890
260
1733
1102
5541
3442
9186
7539
5869
127
2489
5149
706
8271
7248
523
5959
4969
122
1460
2440
1158
1536
1923
5988
446
610
1664
6273
343
6330
995
10229
8721
3816
418
262
7732
9458
5621
543
7558
918
4002
524
2051
97
606
3333
621
7672
5130
1487
789
6128
1473
428
396
544
9043
3403
2703
1835
1328
946
717
5599
374
551
422
1286
672
8198
9445
3477
376
87
313
277
227
8253
9505
9362
43
55
226
199
112
169
508
815
627
9418
7303
1089
4908
856
1219
850
181
503
83
380
155
137
359
1284
7383
610
76
331
367
60
177
54
390
157
447
9752
297
14950
309
645
2157
481
732
84
63
424
3608
3521
474
97
498
186
504
675
844
271
2241
1432
1777
7352
794
77
1046
829
200
1213
86
107
347
250
2200
4669
1209
1064
4482
13584
1506
693
161
940
823
85
601
1420
1047
75
851
201
3015
80
5141
1116
3714
7633
2839
10058
2495
539
202
109
1129
163
369
11783
9406
395
2474
3646
410
660
362
430
8728
183
572
2128
3435
3105
176
1852
40
11192
7265
901
269
60
54
81
86
1931
110
1710
834
6371
1362
451
8192
1587
380
5288
3818
2649
327
9860
4130
32
202
7104
1886
2032
1822
85
105
278
40
1186
94
104
266
597
7559
11933
351
1440
487
7627
924
1453
689
97
46
1787
140
175
451
646
777
4948
182
561
13798
79
73
1747
1101
771
7770
148
251
1812
44
805
201
35
162
252
158
149
234
163
201
92
9627
116
1273
354
3741
3046
665
761
1570
7913
2943
10805
5229
2732
1262
2628
3216
6324
1181
710
214
929
149
172
302
131
169
1576
1156
1412
7688
2292
323
1315
1408
387
285
66
57
701
126
749
1525
547
9352
2922
123
100
677
457
492
382
199
221
8557
8850
345
13561
394
186
210
69
7542
1936
3393
9419
5543
79
4021
11409
5206
59
72
405
1337
169
1178
3885
546
3956
351
188
1975
218
227
1634
6201
617
91
9490
1660
9101
1009
138
650
9385
622
160
117
299
480
62
550
127
65
58
1126
120
158
259
2640
1072
363
225
1057
1411
11747
3036
9720
334
449
212
131
629
122
228
1889
404
6578
3047
3573
1734
65
130
263
406
491
1259
667
470
222
133
150
13749
59
9025
54
1119
1977
929
1348
98
2590
3714
3395
109
402
268
37
128
11711
55
101
33
90
93
704
42
44
56
85
110
145
104
317
133
88
120
86
63
109
56
8943
53
109
83
388
6998
7599
1366
772
505
612
371
220
444
2274
113
153
288
1381
2803
1227
13296
1431
381
4210
522
89
389
201
392
347
2414
410
89
170
132
760
132
2029
655
408
333
217
2324
5341
73
2915
436
69
2156
2148
73
749
9075
2054
1557
217
47
129
436
520
185
506
105
7335
214
254
2616
157
6520
4585
53
62
1924
3179
6053
108
32
69
30
111
3785
225
8857
1683
475
31
115
292
242
500
345
62
15
225
67
2957
551
91
181
264
6891
30
38
9135
37
4513
580
102
111
137
66
393
14
149
13
5050
423
348
35
3800
3036
2272
28
88
42
93
197
411
54
121
3251
909
320
170
649
66
6212
1967
108
42
69
30
112
3709
229
736
1663
164
52
1317
459
54
7140
385
8843
298
1148
2068
1517
675
1044
1421
181
104
845
544
301
336
450
454
183
84
85
413
83
74
652
279
220
69
522
6220
1899
1663
1594
101
207
881
6172
6599
8822
3440
6717
353
4723
2031
1213
453
603
303
239
5496
693
2108
5630
837
52
408
1385
6492
511
111
73
35
514
8373
1664
2128
120
7508
201
602
103
315
2430
8905
198
148
219
63
1397
1036
207
114
400
494
34
189
9497
146
434
134
57
34
266
5621
355
37
183
56
9122
254
51
65
119
36
414
66
8895
154
206
635
6469
339
4672
462
132
636
9410
5495
9345
1267
7633
90
317
1078
145
130
30
81
9296
6763
72
1365
390
124
2623
267
242
140
1207
515
110
41
107
66
205
187
555
166
168
851
248
476
88
1090
53
1889
251
480
88
1095
54
836
2012
9123
972
48
550
151
224
57
401
5182
126
1529
2833
610
91
2826
1940
623
1509
221
77
162
367
198
138
545
925
914
173
435
92
95
142
152
124
51
1628
682
368
456
954
89
93
512
218
118
440
3157
3054
9164
2736
5954
273
3334
1220
962
7481
1859
3670
667
1971
7979
695
2783
7422
2349
800
148
4789
2683
100
1734
82
1277
376
384
98
46
291
988
237
3455
5134
10893
96
2314
497
126
133
411
300
130
72
283
64
566
7374
71
3081
5831
67
616
300
3196
1927
6140
8496
215
319
898
3422
2822
351
2186
3458
354
251
4129
8893
1002
252
617
1306
1299
622
501
81
85
149
140
97
207
2927
34
7806
2641
2747
218
2033
8014
1283
11081
1015
9471
2642
367
365
128
224
150
92
77
34
1975
7526
163
124
64
151
746
744
76
45
167
217
39
218
499
1810
212
649
766
1448
14042
100
2200
132
7453
195
7437
262
121
461
1594
915
651
116
908
109
554
2260
54
470
7431
6651
1286
69
178
626
89
167
216
1222
1970
395
2407
615
96
147
278
1370
1548
756
7896
3485
1320
2926
1244
806
2834
207
97
535
153
358
1155
576
118
138
4724
9520
4954
2385
1358
231
91
7071
350
48
361
114
473
4002
3849
4766
5238
254
485
669
312
214
357
124
120
537
940
7373
2243
136
4739
357
6478
498
6132
436
161
861
51
844
3586
4001
1035
698
682
225
369
619
145
694
110
6404
492
5265
613
1345
12120
2059
460
445
12698
1675
1318
2175
192
182
2121
83
9365
13897
484
1448
590
8231
366
504
917
244
125
696
68
81
70
184
272
210
835
1778
98
253
895
122
117
45
226
194
3989
3009
475
449
130
634
799
195
1275
254
270
114
400
5824
140
172
181
44
101
246
634
670
1106
8880
5421
2043
233
690
3306
233
2574
118
224
235
239
8928
757
828
63
82
166
55
336
177
199
96
87
516
110
392
815
306
350
2179
1984
4398
6354
47
628
8879
746
2397
267
1634
4315
8184
2585
904
66
430
107
1419
109
2191
137
2282
288
330
10809
1985
497
5232
490
314
3116
8914
710
497
352
4185
9831
634
117
1105
260
226
123
665
9038
4939
8818
143
267
122
1982
937
8424
5921
7715
2403
730
9415
2018
243
66
9486
9531
110
43
205
89
515
333
305
176
34
326
264
2237
1390
7035
363
94
107
27
371
5566
722
91
6602
3040
4666
1276
10101
144
555
625
553
100
407
129
3211
515
129
623
1422
95
622
5709
8951
2514
11221
8919
2406
4506
1663
604
98
703
1465
7670
1124
714
569
873
2578
1476
9565
502
50
797
892
42
776
59
78
119
275
560
132
1653
124
58
452
115
2967
835
3418
6886
4341
589
518
209
403
64
220
748
611
117
513
107
10369
882
1774
88
2411
9104
1041
36
1172
875
1852
342
995
2654
2500
315
108
108
551
1932
7787
1224
494
628
470
88
111
721
210
110
961
111
4822
1804
1381
1085
1431
93
13595
827
117
1781
7246
744
518
4828
756
1539
78
81
355
725
55
1593
298
1063
55
840
63
105
123
111
296
75
243
206
145
1462
62
1450
158
1124
570
6347
5641
3763
549
80
104
356
156
400
825
95
725
121
627
335
224
65
420
233
553
302
212
372
111
3819
621
195
361
263
193
678
1642
2932
9909
2989
213
73
173
193
279
1246
680
617
202
2944
2980
1816
101
247
3365
100
290
1728
2525
1450
477
291
124
45
623
1190
455
3470
176
178
6843
588
3364
2103
6385
14072
21
82
84
2758
9202
696
6927
225
1273
1227
231
7703
1334
2738
6210
1855
699
145
48
6903
73
3890
4550
197
4787
7198
1965
46
562
442
98
118
52
124
952
72
846
1659
7394
3708
1099
267
2123
353
92
88
143
102
34
173
72
645
6220
88
114
5833
7370
301
208
3746
6659
784
467
3849
8662
7348
998
751
5062
6756
8250
152
2096
1950
130
732
6588
1860
50
182
321
70
108
244
1158
85
1331
1321
211
244
179
172
700
7857
974
11005
3316
554
6993
472
112
90
474
335
397
2097
958
253
533
185
122
182
37
173
1929
3253
1909
1342
3503
5196
1358
615
291
2962
7314
3198
7162
1925
77
800
1446
697
2240
9190
617
2235
107
210
11212
7315
1015
1935
50
636
8789
753
7462
2127
107
205
722
155
145
709
1036
421
392
8362
1411
8855
360
6421
1479
348
203
90
133
76
192
17
345
121
221
110
189
102
735
964
107
138
35
349
429
77
270
81
1357
422
6580
8919
340
4806
1802
12578
1789
9099
3096
7340
573
1098
695
5010
955
271
666
165
193
375
49
93
1055
105
1860
936
665
164
193
136
2047
7692
42
102
108
127
69
30
111
3700
230
1471
761
105
119
11533
59
514
8238
159
2480
537
1918
7551
5945
9382
7066
543
564
6060
665
202
304
2185
75
304
301
2208
507
223
219
163
569
196
1824
516
94
2859
943
740
1634
8055
2853
2879
713
8667
8566
253
6753
236
1064
9783
49
3865
445
524
912
189
1680
598
1267
3181
905
434
6070
193
98
1823
139
70
354
40
187
909
252
3136
3521
2180
747
398
11571
224
214
70
224
86
1180
80
1147
3691
65
1119
266
198
4815
7365
2361
149
2694
7748
748
11645
1492
135
373
191
66
656
182
43
75
68
532
2730
490
108
690
5919
140
168
777
9310
198
212
173
264
1581
1287
8812
152
230
77
602
9092
111
130
464
13802
123
689
357
369
167
1289
1533
65
227
828
50
61
88
100
83
500
187
664
3088
5103
5964
1776
142
4309
3420
757
621
1132
312
535
3845
9555
3665
1400
3609
31
202
1376
202
1164
6213
88
312
1704
1432
591
425
149
316
756
8347
3279
68
3585
172
4302
600
8992
1784
6892
3352
2782
1615
314
562
9156
2282
3967
8836
570
142
594
1389
1078
403
280
242
991
138
152
1290
108
104
117
94
65
181
133
159
74
114
61
389
39
14
181
51
5778
4731
611
86
408
1482
4818
86
410
1486
1874
4246
9429
1940
1436
5434
239
95
436
9438
35
375
80
93
1754
14090
76
7529
65
518
672
240
292
623
145
708
720
223
376
632
145
102
4334
3019
157
403
3647
8963
9798
158
492
81
109
62
219
153
157
125
222
1888
11452
644
2281
335
654
271
340
692
103
6620
1160
913
7449
2239
353
461
130
1259
487
68
635
42
151
465
6946
1592
1763
1255
683
285
13744
521
303
438
582
4306
820
192
714
67
105
3958
92
806
124
54
114
706
221
399
154
520
7650
9440
228
1386
2431
933
2025
395
196
2223
188
620
141
2009
638
197
477
6463
8935
959
160
1856
3552
229
1182
1470
7267
800
400
240
208
215
215
80
4813
2945
7776
1786
2187
399
14695
7330
804
5135
115
126
42
80
114
253
288
41
2181
3736
2306
2249
8561
5301
833
713
435
4200
3421
4794
1370
158
173
1968
3569
4294
280
4887
596
273
80
617
4872
403
492
2025
155
747
545
412
122
72
927
1039
1011
155
46
2086
103
83
86
3852
1435
798
143
612
711
231
724
740
8168
9567
11507
379
675
227
735
613
123
679
94
1760
1138
2719
9615
2580
1373
6380
1346
2696
1705
192
558
672
140
66
156
4611
7668
5271
3305
1245
4269
1491
999
8886
288
265
392
102
520
476
175
93
767
11685
529
36
264
133
63
13646
4786
3733
7715
3582
5284
2639
7346
825
2827
8627
279
1434
4732
3886
220
35
162
1300
3864
187
5662
834
9202
187
72
46
260
144
64
315
5621
7218
188
5819
7580
2810
100
69
189
354
343
9572
101
102
117
593
442
89
66
136
153
3468
69
2193
89
183
915
140
2471
8896
4088
7332
4993
395
462
200
1361
8895
7757
7379
3499
135
68
89
6354
913
1203
145
336
321
222
85
95
179
852
156
110
64
673
69
5553
373
29
63
11
201
3638
7445
471
127
107
38
1102
236
203
411
284
144
2260
6253
996
2812
392
172
2702
204
83
156
98
387
507
195
591
192
380
108
1212
119
282
817
40
123
5271
7135
1088
73
62
132
113
242
181
7319
876
1608
486
394
1242
1461
5338
4565
524
168
289
1963
4031
1663
369
142
154
57
50
161
539
8456
5204
372
142
154
57
50
161
347
3023
1081
2268
30
1885
1387
284
452
1423
148
92
127
61
119
109
249
66
223
280
246
2090
2681
1913
8995
5333
3353
3063
1301
1718
95
3041
9293
5157
5524
1214
934
951
120
210
130
4144
4320
167
1291
1536
161
259
42
7405
1259
135
388
46
121
87
9102
62
125
88
249
142
181
95
95
58
620
86
186
11526
66
104
732
79
328
1216
270
3256
4976
877
759
426
55
142
140
1336
1016
497
304
8686
551
2718
2783
1752
370
480
155
195
147
768
343
555
493
95
1435
1282
91
1654
137
860
640
1293
992
4934
7404
110
3461
630
1638
104
181
278
319
87
3635
56
380
44
102
37
1402
959
153
428
78
52
65
101
74
683
1430
97
1118
251
206
9243
1369
908
320
1416
127
126
2344
157
2864
2444
7807
10387
8104
738
1229
946
2473
31
913
778
422
583
142
1176
4119
579
4900
763
154
419
307
486
706
584
2792
4354
2803
843
38
1559
1966
3778
7533
1953
1373
3488
375
270
173
614
470
120
133
853
142
491
1415
5163
4300
2797
1123
389
496
1482
7328
117
107
387
459
687
1452
283
33
8886
410
98
542
58
7629
8933
543
2761
8493
1134
479
500
478
339
71
30
84
64
269
108
88
380
158
13899
1124
8767
558
121
102
355
108
55
90
427
181
1271
305
5934
5601
1642
2955
2956
254
4985
232
161
220
165
864
860
76
71
195
363
119
119
203
4977
4506
274
9277
221
5994
2620
8975
825
2579
152
135
169
107
994
77
152
97
160
1756
88
85
352
14033
4210
369
4689
851
302
606
40
1072
1878
9409
2006
37
9567
568
283
196
692
119
78
261
861
238
2603
243
1456
60
879
162
10716
2374
783
4987
783
654
2244
72
470
1058
47
106
257
147
328
565
56
348
111
67
585
483
1146
2508
1322
4557
407
3950
289
6730
2780
354
356
962
9191
4482
218
103
11
69
13418
184
9475
11566
321
254
95
287
416
177
77
55
61
167
6037
607
223
376
84
532
1676
531
754
8733
633
50
784
316
112
170
135
184
173
2569
2703
8870
1837
470
282
223
376
84
530
1674
1278
316
112
170
135
184
173
7402
470
1063
542
8956
930
326
708
679
70
1041
7789
483
6646
158
87
1961
525
2329
1288
216
548
209
221
61
74
94
7586
639
520
344
117
138
104
249
343
676
1304
3367
7017
8040
2430
1843
197
840
78
1139
2011
983
78
1275
557
1549
42
132
442
441
135
186
2438
9373
3155
5556
692
8171
2298
7772
1367
186
330
934
1233
1264
146
4302
12179
5302
214
337
307
188
91
2552
3726
3859
4532
3587
5699
1162
4702
9478
444
454
105
339
9352
101
1797
345
453
597
1216
209
7366
4594
3394
12786
1715
367
81
135
5176
153
358
893
266
142
266
832
209
275
42
5579
168
140
302
231
197
165
111
2045
3903
4416
4962
6922
238
456
574
2677
409
128
119
170
33
38
61
43
11
1063
94
5125
13716
586
7952
208
1147
91
256
35
193
4741
3854
5111
5177
4771
1341
622
1260
5500
485
117
807
2728
1849
356
57
262
272
89
506
2442
357
2564
117
807
169
1820
1894
1742
3550
141
696
1048
376
161
2194
56
70
110
3167
309
285
387
1230
2295
2210
9412
299
285
353
1230
2298
4150
8210
105
3112
4220
5098
8888
1557
88
65
263
3894
4905
1376
137
59
465
92
1288
53
11
64
199
107
9296
93
209
221
110
199
89
1237
262
34
107
154
65
193
91
52
1481
537
40
4020
196
92
52
1480
654
40
5024
1883
551
461
3681
1240
7021
1180
166
362
339
3249
1414
378
584
400
133
100
6124
257
42
97
324
232
250
97
88
739
65
5259
3812
261
242
112
174
55
199
87
96
2226
124
1903
85
81
3996
336
3060
586
6222
8655
517
59
5030
14102
1993
335
310
9383
6118
12719
722
851
756
944
745
257
235
181
1027
70
1418
469
446
14251
6708
8763
1722
6197
436
4099
5297
778
1850
1010
8824
8472
1249
8979
11959
1258
4794
2003
2659
1655
557
5190
4966
1163
1479
1036
1009
54
226
2378
1497
2057
55
8081
640
322
1994
317
5383
868
397
165
179
1779
118
1022
54
78
2112
230
218
6861
77
35
87
518
123
605
740
227
63
393
228
520
705
9397
78
14649
131
127
278
137
5062
8847
79
76
7485
2333
76
231
1161
909
357
596
708
128
56
561
5939
420
1497
344
337
4566
3623
1938
56
1111
300
1152
1233
41
141
113
348
1090
147
1732
98
11
136
1274
11760
124
1154
8874
2731
5109
961
8393
3845
4381
430
8636
4840
2721
622
6298
264
753
91
9621
254
162
117
230
1353
8851
247
8860
2621
588
97
2265
245
468
313
298
576
229
98
1644
61
4840
869
522
47
678
826
9071
219
100
167
68
87
82
34
206
192
1075
603
8733
53
5283
5937
685
668
708
190
629
189
5175
1486
226
147
69
124
2293
8798
3904
5176
700
5821
8810
955
4166
6740
8997
2100
1198
481
880
4390
671
1538
2172
280
27
782
120
3543
272
8946
6194
340
4777
5321
401
65
2247
6639
2920
4909
4606
3867
10903
151
5368
82
153
522
5312
2329
212
2084
3173
9084
319
769
401
98
525
170
3758
5315
209
59
79
95
666
174
89
863
154
161
140
565
3958
9557
5229
788
568
927
5783
1068
69
763
7310
2411
481
198
541
6255
827
278
509
1439
184
65
480
606
2217
398
43
473
109
606
1504
89
9270
80
3049
1300
10251
3972
6649
356
4748
5087
120
5732
411
666
84
494
86
43
185
1382
5147
516
264
76
310
203
46
89
65
376
407
141
96
15
2665
705
3338
1695
11238
2165
2101
671
630
1151
617
296
61
3951
6181
51
190
15
101
114
31
261
9371
228
96
8910
523
824
5168
216
4102
1448
867
1390
281
374
210
143
7809
128
5725
281
4319
9346
4830
393
485
107
14584
6353
6200
233
101
114
111
31
261
5992
1351
4804
394
485
106
15285
1290
464
434
185
412
2303
796
425
1306
12368
4864
325
1402
151
260
4683
622
125
1300
91
131
595
136
9405
64
107
95
102
162
221
98
41
885
5351
579
4063
873
286
474
230
117
757
523
820
3267
295
712
39
100
100
1211
2248
62
50
186
97
91
35
213
130
271
201
386
158
191
4169
2944
1951
2114
694
6498
699
163
5366
128
4165
1493
4960
126
150
6558
10749
2318
2329
1602
60
3833
1010
2841
5021
212
257
299
2614
1946
4032
6368
5921
3987
894
1504
123
3313
23274
906
130
3776
5250
414
200
3816
11662
2715
4753
4040
1841
202
553
567
202
9583
13106
9704
3880
1527
946
8623
746
15493
74
3709
2019
3301
482
76
11376
6306
304
6053
7509
3417
3044
136
140
133
5128
96
535
65
121
634
374
226
686
707
3863
69
65
521
106
112
743
2712
100
2296
65
80
755
1702
72
119
89
819
4214
689
7175
364
81
783
2164
596
500
578
1412
104
628
556
491
1883
79
203
272
3812
8910
3656
644
157
2627
8901
5141
9379
5523
1572
535
1481
2101
8653
3473
2602
416
2557
141
556
73
190
152
3409
3921
2279
987
1477
690
120
47
1779
42
246
549
269
91
93
423
376
1334
438
4160
1061
76
689
751
608
269
91
94
423
376
1333
438
4161
1059
76
689
751
609
164
127
9273
57
199
75
120
320
806
1161
602
1217
581
1458
1522
163
51
55
514
100
588
128
455
48
37
248
57
91
88
181
1328
145
193
306
6412
1465
711
509
1119
66
392
153
150
548
346
127
452
9081
1014
178
144
612
773
1047
1673
92
497
11
45
181
95
705
101
142
481
438
57
497
169
494
508
3357
7336
3568
28
11263
35
2781
8782
1698
11339
37
35
2794
8823
2301
547
399
238
137
1406
1509
389
125
426
37
74
345
474
7424
146
1155
3890
496
41
3158
447
499
494
5481
589
1608
9464
299
519
103
1820
373
79
2015
401
204
227
121
427
54
1392
1744
215
54
4546
905
215
56
129
15
142
430
912
453
9006
581
10674
2656
2617
286
911
8981
310
537
69
2492
9269
726
1472
6833
268
181
103
113
398
1290
281
635
402
169
115
1739
341
73
197
762
119
861
147
1477
488
228
861
1153
58
84
416
388
356
81
95
57
110
103
131
238
352
402
175
9366
92
101
638
1290
299
1161
733
420
320
252
70
6059
3974
485
8156
3054
428
152
1919
103
486
4614
1133
88
3098
218
229
3694
112
240
771
131
4225
184
184
185
98
87
6920
324
4986
3132
4027
6404
540
51
116
112
2391
4643
9272
3732
4752
8254
102
4756
144
426
6478
1643
31
90
126
175
381
43
104
118
921
248
7414
789
762
66
111
186
312
2038
9756
3491
8953
41
617
181
7521
1968
8826
111
88
73
472
1031
7056
146
831
450
1162
183
464
230
6260
3355
122
129
2081
5342
5964
4314
84
82
1810
138
78
91
103
224
186
35
208
9352
59
4844
273
330
90
1411
17
61
107
120
476
132
1186
5104
4670
1073
7353
126
931
753
882
372
16
154
44
465
219
607
204
299
1852
667
8104
3269
187
106
130
1532
143
4644
103
424
1410
608
514
342
182
141
1324
1707
609
539
330
189
142
83
203
490
697
4105
479
8177
146
6460
1301
1304
3744
1252
7413
79
75
63
220
4708
146
409
13463
2503
532
114
9532
4544
138
38
323
242
2889
13636
3442
251
399
2921
411
19
67
1295
5912
1171
118
105
2816
152
294
145
165
32
74
371
13104
656
427
43
16
44
13
671
200
11962
159
496
31
1379
1346
8866
131
117
6139
1306
7748
11974
2622
127
240
266
1101
1331
499
720
929
739
358
631
352
138
12694
2211
2313
172
3787
8868
5075
493
1067
601
312
362
44
46
53
69
60
527
476
704
152
449
122
131
38
772
1471
12011
229
9708
6692
121
1244
774
5951
1589
1144
143
1396
193
1801
5420
9632
7139
826
1567
11735
1643
96
86
77
48
1140
111
55
88
35
113
343
388
4071
503
353
69
85
79
465
8579
2954
4642
3319
12827
4005
183
3332
1233
8784
95
42
142
133
311
89
149
466
680
217
134
1094
3405
2593
650
538
363
8213
363
1453
143
293
895
452
197
413
195
1070
55
1557
178
103
694
575
196
1118
55
845
756
1434
5677
77
78
8948
66
3807
6233
895
51
1970
7503
45
1073
388
162
136
1201
559
1383
1248
80
86
393
14940
1406
481
456
9195
9145
117
714
917
1295
2787
7416
376
79
115
124
62
70
288
2117
947
143
731
90
217
49
849
80
278
2845
977
929
408
106
190
282
463
1459
624
1129
3918
2267
345
694
96
60
1262
1931
7539
190
140
106
170
99
120
39
127
447
1171
93
57
1429
15
1390
8879
74
818
642
26
78
22
1251
2636
441
9365
176
2218
50
1163
1195
470
208
164
100
102
1021
1552
163
56
78
641
557
52
9446
108
712
456
84
58
355
212
3450
579
9089
444
11504
63
278
234
157
79
4135
1854
9059
468
112
254
108
596
6816
13822
1994
900
5903
344
225
536
1290
7536
1312
1380
1080
92
290
506
180
1434
506
131
244
1033
790
5789
623
98
1269
1245
254
294
3845
109
130
63
720
248
70
1252
9374
3882
2340
92
94
2694
206
981
326
227
348
733
622
48
2267
1905
3307
5911
546
599
351
24
88
142
12
487
304
875
3651
7752
46
5161
50
47
1240
168
339
271
53
131
137
259
974
877
1878
71
3556
3435
7386
3198
2136
2460
177
404
2358
5144
1272
2170
42
7354
7816
223
669
245
124
58
548
96
211
1165
667
136
995
485
2597
462
163
1288
4147
14858
2993
130
329
1548
163
3538
9329
5089
903
8974
109
2182
5884
829
2198
2343
96
555
54
271
689
90
215
1175
68
280
1859
4923
160
117
46
809
176
186
1381
157
54
146
120
708
224
138
5907
1863
102
1289
499
497
422
125
754
379
218
185
229
363
1062
123
74
174
342
67
60
285
239
619
1464
2058
193
386
5921
8872
395
3107
349
74
978
893
175
1008
109
583
115
117
366
2381
3792
4318
134
2278
5003
878
5395
8066
701
2693
2418
3618
5789
1293
1323
107
3296
8270
79
2987
61
316
79
72
121
531
2180
3128
2389
13588
2172
2543
131
674
2786
12746
141
173
114
76
119
215
211
289
4952
282
104
731
3235
7569
7058
2545
60
296
64
1557
8885
8065
5559
577
9304
587
1205
842
239
8824
84
104
1424
4937
8710
3330
1612
104
96
270
2775
1854
120
476
653
188
73
348
752
2468
1230
8854
312
112
76
71
23
176
661
72
41
534
81
670
276
510
94
8860
748
117
137
8650
152
1560
2467
1392
120
700
336
204
630
53
146
418
650
433
127
53
1842
702
324
205
633
341
372
155
153
532
105
723
765
206
152
468
152
503
1171
111
99
2151
378
3660
4270
3313
841
130
278
1683
231
145
77
171
243
169
457
260
8616
365
71
373
263
103
54
6593
4518
208
579
217
272
198
402
427
3142
89
303
9111
64
212
54
167
82
154
4120
10850
9468
1740
8672
6643
7212
5025
8781
52
339
510
1497
285
473
477
7241
2132
5704
2376
5097
2308
933
1549
215
9436
456
1096
4084
8041
161
2377
3229
2489
396
392
1179
368
368
474
115
8016
116
552
929
1156
6660
37
5538
341
356
4734
664
716
671
925
1246
406
268
428
2825
2636
474
3639
142
565
202
260
201
302
124
1282
263
1713
493
5625
293
238
3781
1119
233
63
93
353
89
78
144
108
5277
211
151
106
215
116
207
323
241
73
2513
197
304
998
95
106
96
113
5450
107
170
113
1621
62
384
157
289
6089
341
857
669
187
277
193
71
147
174
177
2469
1442
234
95
901
71
121
8928
133
1950
670
132
200
1882
8786
210
145
332
436
3828
8711
935
602
79
53
32
448
271
1018
166
680
415
7246
637
289
495
61
4354
3087
936
151
163
970
9974
3962
9594
3392
996
458
1957
1438
6473
11534
797
7626
8767
105
110
117
1517
8529
311
783
134
315
144
48
121
60
5178
146
121
60
5192
145
121
60
96
55
113
1098
1277
61
337
588
9300
399
283
1097
688
79
114
165
250
1428
5608
1591
4009
8888
3671
281
137
69
73
598
7436
405
275
41
63
97
117
11995
2067
397
279
63
116
105
12293
83
438
1023
270
305
62
75
351
146
115
103
112
781
1770
62
106
585
144
152
1848
496
446
2412
865
4319
3661
90
138
1737
1246
2117
1704
297
929
4212
6914
1017
104
9631
1564
8280
705
5075
1869
365
1345
140
9539
5749
2222
1156
2879
1197
80
2328
8367
156
11233
5572
5490
2443
150
107
844
222
231
138
173
228
278
79
70
9334
167
102
271
2164
119
548
1872
67
48
2428
340
8021
1459
460
659
81
9008
487
2579
1374
511
222
550
237
95
697
4638
1015
1574
5976
379
7131
8441
378
6432
220
214
2692
3660
2147
1401
163
13685
652
332
105
124
1394
627
52
154
200
85
105
600
127
64
1576
163
195
651
330
105
125
1393
631
2052
1547
541
1983
2497
5874
4240
3133
3321
581
247
9555
702
572
117
480
195
55
4037
9818
53
55
112
311
709
559
142
326
5207
7351
1624
3432
2916
4831
4024
7415
3262
1876
934
503
103
360
972
116
115
336
1404
444
296
32
203
179
103
447
217
415
7137
2771
1227
2896
206
3202
808
64
221
616
559
672
191
127
274
80
221
1442
74
169
1165
51
190
46
655
117
83
84
646
133
144
97
879
148
194
1147
13920
485
101
736
99
126
54
311
1065
653
100
244
1052
2458
57
526
1170
1779
4657
6238
638
908
998
154
121
437
98
135
631
1143
286
733
160
101
846
1012
153
1694
2007
97
97
43
49
226
89
50
8881
826
137
1089
9569
2939
1747
76
62
300
355
425
823
49
167
185
85
105
549
118
138
52
1582
162
194
657
330
86
426
426
828
50
168
188
85
103
549
119
138
53
726
186
958
85
428
426
829
12539
7343
2896
141
87
6004
2718
831
336
43
129
12
4053
63
702
54
14
13928
13448
368
66
25
617
595
1194
68
2530
140
723
6080
80
634
5676
1731
3715
1229
1386
669
617
836
76
3457
87
158
46
318
2264
2056
82
2188
2508
292
990
193
486
8796
4387
75
675
37
4104
9305
4815
443
200
260
2338
230
111
30
78
60
108
12
869
1384
6713
2250
586
2707
637
358
8731
1799
7700
350
357
872
136
152
62
258
984
7259
5001
2645
9735
3827
89
200
100
246
76
1182
188
2648
483
164
555
435
453
900
8008
1419
286
953
468
438
117
6294
13278
1681
97
7294
4657
252
1204
871
5844
531
607
342
160
1295
942
213
135
926
503
1716
620
594
354
115
147
184
539
1423
1301
64
178
12667
102
85
1264
352
514
255
410
5831
76
168
82
790
648
707
1903
7446
746
412
430
295
1193
504
4885
8301
257
2151
347
1968
1533
205
995
109
544
93
171
1558
418
6641
352
4693
561
316
155
320
251
570
236
459
532
81
140
622
108
948
2291
9061
854
1004
1054
9242
151
932
198
302
320
1599
776
5614
9532
2873
3255
5131
102
117
809
642
50
1303
1640
784
4180
9454
9395
215
114
2011
236
4442
371
4765
645
828
258
53
65
4571
7412
2332
3737
3326
1362
129
1492
560
45
371
101
126
127
737
141
2553
1623
157
1803
479
1889
6839
392
6241
3211
7260
119
156
115
248
146
315
82
1956
936
4089
1821
10596
138
261
200
283
8992
1156
247
98
402
9393
5186
6380
3598
113
175
8890
1934
1302
5261
82
6432
7461
1901
7106
164
56
519
1409
437
2480
999
410
824
11660
2040
63
98
318
4521
162
5705
6448
482
526
293
833
200
85
110
271
8803
728
96
89
1614
53
54
1243
83
101
130
602
583
755
9058
526
827
1286
156
630
798
759
1182
4095
10658
7891
57
48
4400
7291
141
7383
32
48
4392
7322
3513
7509
2199
1520
2743
2813
562
468
594
1515
2731
1185
1163
9900
8871
1089
30
585
835
263
317
172
252
75
1072
1651
1516
317
11081
3975
9142
1750
1030
31
91
19
92
6350
34
206
2562
12737
36
229
81
109
134
2340
3944
9744
2227
3824
1172
3395
3909
2302
101
61
312
41
1677
90
5843
91
66
496
112
11647
399
72
6080
4238
1619
152
1695
5734
8299
1570
129
3800
76
1700
1978
1087
631
200
156
40
524
147
249
5442
530
1882
1512
178
107
67
525
1058
1015
96
709
124
624
337
225
677
701
4628
3843
55
11627
3897
9477
1667
3408
202
318
162
181
1747
215
2537
6555
370
2175
224
217
1086
4016
662
725
162
142
911
7038
13593
1921
7486
3220
2527
2628
579
4721
576
4735
1578
784
57
5781
2887
1687
1338
771
2933
3630
2972
9363
3216
9222
1714
7283
56
139
51
103
87
222
74
495
104
90
163
251
114
59
1084
55
2291
250
111
30
69
131
107
71
6867
55
927
326
1686
13738
5281
2258
106
515
50
773
1764
1628
168
283
548
7343
2212
4353
2474
264
58
518
357
358
90
107
217
24
236
191
1223
94
5880
5891
8863
3199
3256
1626
106
58
90
344
89
11130
10347
6616
476
3092
3639
8877
5810
7664
2757
1203
75
142
9278
757
210
67
1216
148
269
331
137
443
75
813
3033
59
275
6941
1905
532
3134
2372
7437
3087
919
9455
5518
146
663
104
501
301
7019
14262
9798
369
9421
853
794
805
158
9034
306
49
2687
129
376
240
7339
121
206
909
291
1207
4733
115
84
219
116
224
144
84
846
392
912
4273
256
178
61
1012
7355
1589
388
810
176
61
116
1785
3636
99
687
3507
8302
143
650
374
216
64
211
300
390
2542
148
235
689
2378
8499
333
175
387
2135
10559
6202
152
11333
11636
3539
241
1441
69
30
567
9041
69
63
414
2380
9436
3758
10155
279
123
14038
5147
1188
80
9167
687
214
91
8819
47
614
119
11489
1642
314
11539
2031
6175
40
313
139
2682
1845
9693
4907
137
122
77
107
71
40
312
139
3988
3886
1838
846
54
1075
144
353
2255
55
1074
143
354
7860
4910
137
143
77
196
2330
3729
9214
6404
8198
4906
137
143
77
2018
5026
234
201
97
667
1142
3780
147
493
482
276
57
4652
2092
48
610
81
11410
119
1643
7114
40
313
139
8386
137
93
2016
5025
463
130
282
416
201
695
76
1397
234
201
96
666
1141
4416
479
297
57
8847
48
396
114
422
1238
245
5175
6900
631
1064
3101
1541
6385
1394
349
50
5444
347
7397
123
554
329
53
2442
2209
882
676
1077
171
3227
897
6468
350
351
351
349
346
4738
132
681
1062
1043
1470
110
5042
393
6347
4630
12017
1134
2809
1652
4194
1777
7450
3795
9288
3618
9441
563
35
1218
2314
437
7913
2509
1130
1470
137
4164
7420
4801
152
179
369
7964
331
114
175
75
1238
535
760
410
1652
69
4234
136
111
867
1317
265
1480
758
8255
751
519
1253
1871
8972
9320
172
1786
1310
1910
4943
2926
9966
8895
4943
5953
3794
2122
34
215
107
306
121
49
34
95
57
75
191
482
97
3909
645
753
9270
814
9245
1021
158
183
456
73
7569
3770
8869
507
155
1676
558
795
8212
456
1448
2084
207
330
1840
5147
1511
609
616
1097
511
2992
85
104
265
280
444
142
142
17
106
176
21
107
1215
39
9993
377
3308
1558
298
1902
12996
419
384
3744
1645
423
10106
458
54
2601
3033
391
379
85
1095
349
1910
1556
685
5099
8489
2037
6939
1754
7106
96
105
83
63
134
293
310
250
4465
1157
3597
38
57
3871
1294
788
1304
3541
4030
7265
4197
4344
509
7113
4158
4323
511
6219
2745
1546
5363
7272
3550
110
9431
87
185
132
70
507
329
476
194
1580
4983
397
103
5848
2461
385
3897
4808
463
266
90
296
135
6420
345
4341
418
96
1661
201
447
273
273
195
1853
2257
8948
5012
111
536
1253
5687
520
1224
6250
130
15365
55
2267
11800
2247
1332
74
3864
1544
1849
52
2093
4365
683
1316
278
512
3630
5788
1242
847
585
386
752
3902
5053
3314
2064
169
26
260
460
126
155
203
119
442
460
113
132
550
1077
1891
482
1334
1289
8921
656
84
9444
551
192
5495
160
332
603
365
124
611
929
83
4472
4405
684
520
95
1115
740
1066
228
744
166
84
67
95
97
156
113
173
184
16
80
126
89
315
56
132
72
244
86
126
59
75
156
2180
348
352
350
4411
8880
4900
845
364
74
238
305
107
56
160
147
1442
110
170
161
187
1934
7452
154
76
3574
522
109
114
88
119
705
89
52
126
168
909
9507
6648
223
178
2105
218
158
321
332
204
66
102
553
6349
151
144
73
92
453
3182
4730
7386
9461
6364
3959
4077
1416
2677
3735
9448
5158
61
6866
5173
8967
3655
2255
132
157
131
79
120
108
5226
693
3265
1861
3113
118
3049
4935
1024
48
74
102
150
8551
357
129
46
71
355
210
62
99
121
206
18
124
87
3768
1273
1443
694
6239
2240
327
89
70
145
43
250
84
38
101
140
1863
3122
695
5126
255
92
236
238
2308
5125
6777
502
86
82
1713
8869
8137
475
13544
446
1866
2977
7895
997
1829
609
3142
588
2474
79
111
304
433
110
175
877
313
89
470
726
65
75
524
456
232
1194
116
79
68
531
453
367
223
127
99
271
415
887
519
172
103
536
2601
8300
536
2600
9536
5081
694
5424
1819
8423
699
4707
4650
3797
30
7266
853
180
279
136
19
200
3080
99
110
1132
496
207
8539
5716
346
10045
8875
227
504
3816
9364
213
68
531
909
8247
880
1481
78
240
511
878
663
125
2741
887
64
13663
81
900
8026
47
7625
9382
1495
2490
1341
383
5118
7343
4914
3410
5115
2931
811
326
13787
953
155
2541
9283
3165
323
711
96
1666
15
60
135
422
543
105
128
88
221
148
53
970
325
714
1629
1574
60
112
2741
3819
4342
4745
352
940
5344
2500
2365
2621
2533
1237
363
591
7350
7368
1162
4976
5517
4165
542
638
220
337
227
428
131
727
103
5128
409
2610
3353
2762
122
3149
4165
11246
2165
5417
5805
565
624
668
4173
12
107
42
69
30
111
3173
230
866
197
129
122
9242
4689
3218
582
3479
3604
9373
3919
2597
1114
72
1233
1170
2619
4587
2403
1556
138
1013
2702
1221
1300
1081
7065
150
1037
182
46
2519
81
43
550
91
445
288
40
33
8241
855
4168
477
3274
694
8332
367
1589
77
2044
433
467
161
3379
163
1661
5051
110
94
70
970
1194
613
54
157
157
221
3978
5415
149
238
919
1164
1242
2105
3251
9143
1214
2438
4536
5553
5789
6251
408
605
389
1419
111
4053
3002
250
112
155
303
616
97
126
172
193
877
452
118
5814
1835
70
414
1218
919
645
115
414
13837
4247
8518
1224
78
879
356
84
857
153
297
32
2955
504
13767
944
344
113
461
1441
4205
13575
7186
3243
89
209
7877
7535
1933
3862
117
82
117
561
655
281
43
103
148
125
125
190
8893
1951
157
70
305
394
1614
49
748
1218
737
5826
42
431
1103
416
424
524
775
1040
1434
7436
1127
8246
1964
184
70
307
394
1617
49
693
1226
739
5839
42
433
1104
417
426
524
784
1048
1443
7457
2334
9238
3493
134
132
1089
539
48
2533
465
1044
94
555
331
902
2561
6793
3658
69
4329
1002
7615
3576
781
200
4202
694
1198
1582
708
191
106
53
5417
5332
3366
1388
1241
160
754
9078
8942
1554
9444
2951
8902
1814
1989
697
4871
746
8997
629
54
3978
9966
141
3238
4414
1205
2839
47
3826
8943
5491
189
81
1142
60
126
171
33
227
64
2522
131
3704
24011
4465
6084
6805
6737
681
86
1442
312
677
1296
4737
346
6706
3107
9459
1026
4599
5256
42
367
5995
8934
3527
279
2639
5657
8876
2240
693
5096
2234
1944
7478
4350
7212
8848
167
9427
6004
259
105
8966
219
53
2599
2419
2778
701
8329
6516
6121
3000
122
540
941
290
128
1157
604
198
139
198
38
99
291
56
1102
133
210
251
164
143
132
218
552
128
601
3515
522
4577
6014
3874
10938
3086
160
79
68
99
4809
513
4547
1395
162
194
12746
658
202
229
88
420
409
817
50
148
197
91
134
72
693
186
55
1569
159
180
105
393
417
814
8993
3733
1209
103
564
112
1228
243
1744
5817
2773
758
1091
332
2185
153
2873
1307
328
659
501
46
129
213
146
137
46
129
188
30
35
119
94
129
213
748
168
4165
1359
318
247
188
71
4691
7463
4350
78
426
513
140
562
3190
2875
1726
94
586
2568
847
15427
193
99
90
47
86
521
1963
1999
1666
6067
9451
5129
117
1672
7476
210
2321
9697
672
1461
377
3637
1344
400
8229
434
535
2264
750
1446
1375
2429
790
421
426
78
329
712
125
165
1277
938
8501
3311
176
164
90
141
107
2862
310
1204
143
126
531
5362
7279
49
70
466
9105
718
39
7242
498
1755
7254
4641
7978
3499
504
140
949
8260
37
705
400
1303
207
686
563
1177
8221
357
4090
13461
278
2566
3102
53
712
400
4908
348
126
333
298
57
139
1013
3026
1136
92
143
134
350
65
141
1479
389
97
208
127
136
1007
227
113
2217
1764
5320
3354
3494
6746
151
5354
84
406
91
53
4595
88
569
213
361
144
103
1092
3317
423
615
1221
87
2196
1070
55
8994
55
927
4983
7510
450
244
917
587
373
8853
72
4436
119
4015
3526
3805
5097
3270
161
1091
1900
636
3103
366
68
385
147
52
845
133
330
709
1392
7724
71
2047
1117
9115
419
28
183
1183
1182
103
11994
77
65
9711
8714
212
186
287
383
9251
58
204
215
3562
4773
304
270
515
4684
7119
2260
905
592
13389
6307
5055
3545
524
2012
2015
2177
266
2181
14044
4990
7375
75
2456
61
41
3158
5011
12701
741
6009
1185
1257
4074
1555
1467
9299
2696
8870
496
2224
344
3004
11717
512
2584
3907
1911
9251
1639
420
541
3607
532
384
3151
282
941
1461
411
122
116
4803
8628
433
4291
513
80
66
11000
2846
851
5908
324
1680
1620
209
4324
6461
339
4737
100
1956
8890
6912
197
2005
156
3709
183
161
443
166
60
787
1706
1140
2864
126
309
7387
102
14
97
105
382
256
190
4390
1089
491
210
8945
111
726
298
398
459
2621
2941
5517
429
100
111
1139
497
131
33
63
59
35
1334
896
67
213
8809
959
417
807
7400
157
166
1451
403
396
3767
45
3893
402
562
575
359
13559
268
1209
427
7057
5399
8937
1779
1348
1648
166
129
117
84
3006
166
124
133
115
1651
113
72
123
999
2912
8785
159
2164
451
694
262
93
456
2689
440
433
155
183
160
222
144
488
137
35
206
283
49
174
211
81
111
202
1038
11
142
387
6974
1198
152
167
2082
8799
2761
900
1517
12370
193
136
584
2235
205
1248
687
196
59
13645
1027
235
67
78
385
595
57
73
78
149
645
1037
6638
7311
236
1754
56
8933
937
2810
63
562
9045
1865
103
1419
507
890
571
401
194
3604
4757
333
347
1032
7362
5443
4733
326
525
333
129
7780
108
46
85
5409
702
8063
1264
4211
11441
1162
693
4138
4105
562
563
113
5200
428
491
1403
104
298
11946
1360
44
120
95
67
148
126
159
1358
6115
8935
6820
14845
1041
1148
678
473
510
1203
3281
750
36
1615
14819
1714
8816
3888
9370
774
139
8979
5610
776
1421
566
66
536
236
51
283
50
260
191
6243
9377
7516
1738
8777
178
692
99
226
532
95
53
2351
113
154
106
176
5574
6356
9391
154
5390
1831
67
4177
1648
13478
255
2764
911
2507
73
461
148
92
447
639
518
473
1260
231
629
1857
450
2810
1108
428
4608
3431
6515
4263
3386
2590
9389
280
477
82
105
110
89
12
1456
36
214
211
764
229
6015
919
2929
779
156
60
54
99
29
86
57
68
56
137
1222
86
118
1305
11223
1274
32
80
78
62
55
89
125
139
200
77
216
125
36
66
67
9488
265
135
178
204
175
1971
3049
9044
4051
218
5478
991
1312
680
173
123
1687
139
361
1746
283
1169
11846
739
3440
1217
5336
211
1546
507
412
5182
1444
180
8176
171
128
205
1318
60
71
3979
67
60
343
34
70
3201
67
60
343
34
70
1867
4408
3197
595
1588
107
266
178
8325
3054
9412
6363
176
485
1696
1672
6080
1381
46
665
79
122
93
1710
1191
3704
5136
4018
537
7161
10397
1007
1466
1549
122
6142
199
213
89
231
17
285
4409
91
3505
7470
5066
211
214
84
352
196
83
64
3710
139
2185
720
242
240
96
199
358
9414
74
278
490
471
3637
1263
1044
98
72
65
270
2671
1211
652
4027
400
3017
5639
8923
7032
2710
450
286
726
219
331
613
145
384
1289
95
685
119
222
309
462
302
8356
13171
310
302
657
1047
3405
1064
14072
8059
4036
2511
1379
8955
151
129
46
91
8284
15357
145
784
232
800
68
207
32
223
104
64
51
111
5298
718
249
7221
7027
109
6057
3332
781
13331
53
1365
1629
416
407
95
453
54
881
2106
78
3716
1141
3107
69
312
828
4076
1881
32
6654
2193
218
6578
9183
800
2535
473
191
596
616
93
7438
1910
7063
7200
68
187
132
246
269
114
6181
9121
1135
1261
484
58
277
144
315
300
176
149
22
49
711
853
8824
122
2055
6331
529
6970
1817
4279
125
174
186
1906
7487
1932
9623
150
55
155
1561
177
1331
322
376
274
1992
95
238
43
132
53
11150
915
268
53
2284
226
218
6328
281
53
925
2631
636
157
473
689
5111
1013
318
1334
7360
2241
55
3562
55
3560
55
1606
644
257
403
458
1724
161
95
30
35
81
7252
57
12725
825
9388
163
93
393
2317
511
1888
657
7666
232
359
4376
687
2078
871
1802
6628
2113
1643
415
4284
92
405
40
4192
2114
125
347
1125
469
675
472
137
346
158
341
37
198
456
1434
209
149
339
4548
117
153
64
373
107
152
450
298
254
100
915
8605
4092
1229
7286
403
6293
283
3083
13638
8502
7066
371
3284
75
216
590
239
245
458
8838
1052
1079
120
1119
1173
423
13682
2326
418
639
76
59
49
220
2124
1450
385
8343
388
659
7793
2212
1793
335
76
3330
333
76
192
1868
383
201
1191
457
402
5423
104
403
1357
7641
432
564
3277
433
6087
1212
1372
13371
1650
58
171
346
5556
5359
291
361
551
1041
7004
1198
1233
5988
251
232
218
298
297
441
221
2262
1022
143
55
2007
13579
12194
3047
358
576
382
96
1158
229
9106
3993
5174
1231
1219
523
761
7273
7420
2731
638
706
50
191
623
141
167
29
95
4356
385
2723
47
4685
137
415
382
11582
116
417
465
155
1134
503
1412
873
761
1350
4795
4604
741
7003
762
11630
717
1935
1929
65
3044
9082
4276
2752
423
143
202
257
96
53
144
511
4877
1572
777
1446
258
681
8288
7019
64
1663
145
206
87
448
5515
246
206
87
427
545
6547
315
375
7773
1246
1176
607
14293
353
490
4911
1153
1458
1333
1350
209
172
160
9139
8907
5591
8125
863
2383
4692
335
6547
1057
474
112
3277
5170
1193
988
578
313
473
1599
339
4291
949
399
9322
533
53
271
3488
2788
217
230
2309
53
270
943
1274
149
48
68
24
325
403
77
228
520
1144
114
1866
54
2458
913
59
551
558
151
91
118
185
216
55
41
301
72
563
3624
8096
227
82
216
286
113
32
107
69
205
148
5320
696
8254
166
396
721
5526
236
267
36
213
138
51
348
5586
6443
2911
1103
1338
474
3355
3314
994
10560
8904
307
350
790
12
120
110
3217
13557
9006
69
164
94
3985
1062
301
3548
554
466
5418
381
115
472
1414
249
7374
1135
872
8662
1316
2035
54
1216
2033
442
716
442
166
1244
176
3773
1121
4541
213
519
1495
1723
46
14
178
82
70
59
825
169
12038
3026
1758
5829
1048
4228
5093
552
403
13862
66
156
1246
7132
78
69
4716
688
8970
1672
2118
478
2480
311
51
228
646
955
193
4318
5057
196
185
3390
33
856
7679
2797
3618
714
4071
924
257
53
2285
226
217
6726
270
53
924
4292
701
2861
2435
58
513
95
207
65
192
75
65
1695
2005
173
1508
45
3818
892
240
237
99
198
157
1993
92
33
103
47
59
231
2481
354
7159
6402
98
398
510
6262
4494
585
703
8493
2249
1249
1911
337
1634
91
109
179
632
2232
224
229
118
170
309
212
432
5087
8947
1852
3650
480
55
500
213
250
1358
673
2723
4894
82
11689
2284
573
1760
397
2329
565
535
13
361
50
10050
1001
98
804
155
430
2428
5548
482
155
166
127
222
121
507
170
82
15
105
170
118
15
105
164
779
2041
889
4907
1304
2250
3900
3409
2383
9845
9422
2330
6415
74
73
304
107
88
574
58
52
181
100
1249
5272
1294
66
1590
4925
1995
5543
3777
3332
839
13668
1052
3055
7180
125
257
1585
204
5303
123
86
201
197
1244
2404
1850
93
56
8908
8970
208
141
34
2641
9293
104
4471
304
11252
7425
278
101
2360
6294
8914
1160
236
194
77
8848
669
230
159
1030
3964
497
83
5827
231
258
1031
3964
497
83
5834
231
258
219
181
56
38
180
5255
956
3301
2822
162
9559
6061
5553
1119
700
102
84
11
106
55
76
74
300
166
675
2363
8172
8827
1273
355
1636
7403
3615
108
168
8951
107
118
125
4886
2948
997
3718
60
1570
2304
2231
524
1256
1701
6660
8943
2611
12351
6814
4761
6759
993
2817
122
25
1175
125
42
82
158
90
1194
126
38
3763
8907
2107
164
5510
123
887
359
824
102
271
145
25
703
640
308
5757
880
1790
1429
193
313
3467
129
687
530
9325
228
134
65
188
228
64
278
172
638
9359
123
608
709
222
441
209
514
2222
224
149
68
170
601
140
133
2180
488
246
229
35
3913
6640
70
2158
210
255
342
98
250
232
1984
8441
2173
222
116
1282
67
4243
504
1662
2182
564
9405
280
509
503
1659
2174
566
278
5503
3642
7153
9550
568
2162
7602
13847
5113
188
496
400
7985
336
1717
728
474
722
596
2782
2804
7091
8866
1791
314
303
6141
157
59
46
39
603
48
1292
305
175
93
107
1421
13553
254
5447
8896
3958
85
209
159
8199
2482
8884
13898
2463
1402
9573
8039
1569
899
5773
2243
9490
4537
853
8826
504
1954
3327
4690
351
351
6652
5571
178
99
7302
6440
1907
2881
1072
1661
33
28
433
7494
3612
2977
1220
2847
407
5074
1211
215
134
205
35
8690
64
346
1699
4066
9504
88
120
42
30
188
130
43
31
29
42
214
130
42
29
63
154
49
512
9447
6876
1525
1467
3965
1138
405
2748
287
2789
1309
6009
603
8019
4318
89
738
511
204
73
509
1170
112
101
1340
1682
1778
79
135
280
1870
9156
5550
49
823
111
12725
71
10465
2352
2187
6492
159
2204
101
45
61
65
174
397
9414
1105
1221
7441
64
64
47
88
83
108
315
108
138
582
3573
7021
5357
410
2920
7350
757
3705
1313
1203
3256
4676
1434
7398
6788
6254
932
385
175
4570
8291
585
1132
1861
249
910
187
40
98
207
3906
3475
21
146
80
124
147
190
7872
1201
2601
8869
3197
248
81
45
47
92
9448
111
2993
101
113
1149
494
212
3144
3943
549
383
121
311
311
3884
118
135
3335
6045
586
157
92
4173
132
6524
10864
2292
1469
92
1939
1318
195
4165
620
1655
632
200
68
324
685
1823
57
195
417
649
72
384
167
52
630
256
69
324
682
102
1392
2367
4041
2940
601
186
510
861
676
440
808
3329
7411
394
777
862
112
5398
9128
66
549
1290
3475
1301
117
230
230
117
126
291
9302
141
8539
324
573
1652
118
5747
449
482
78
161
1495
428
5086
413
92
1750
116
123
94
791
3497
7335
7846
2767
158
899
1799
480
7513
7226
674
2115
3292
559
22
368
57
94
5472
93
73
209
56
80
219
4396
7951
12604
126
466
59
1007
8886
8913
5240
2058
186
150
202
8630
1111
8271
155
270
60
84
457
181
9469
161
452
2231
900
8721
179
1531
7309
7361
1153
4749
1289
551
7404
737
1398
121
64
116
135
50
113
99
402
1375
211
892
134
80
401
381
459
78
94
245
254
530
301
9309
131
59
188
94
77
66
2432
101
7336
484
48
548
97
123
65
6682
7491
2460
124
618
701
227
671
595
3380
9181
1185
124
270
1580
103
988
370
719
171
12504
129
76
326
676
516
4115
4350
499
4782
531
395
8188
365
1454
4311
758
4917
6435
3050
2495
1230
4007
1219
5145
3077
9212
88
5171
3934
105
1416
274
298
476
2175
7202
8830
5103
1089
1467
3178
2164
170
15
33
4640
4283
141
7418
8760
2097
5420
2738
474
1205
2407
789
7449
68
541
88
382
254
83
97
128
243
145
285
69
1481
261
1553
3469
1086
6177
12272
4028
461
5908
1920
8861
1140
2163
9365
79
271
140
5936
353
390
687
1589
513
262
59
1268
821
398
340
425
76
271
204
555
1448
1962
96
1938
191
98
90
490
4082
890
373
9647
6372
3313
9894
1398
446
1306
167
1094
6364
6957
1854
5535
2647
2647
2479
1154
68
790
312
89
58
3802
1584
1631
157
78
2739
398
542
1864
1859
13985
3558
424
124
67
121
144
5066
1035
433
242
225
736
731
6176
54
3382
8855
3607
2860
2140
4510
94
687
153
621
332
221
677
523
2241
1088
464
83
115
661
6536
2523
2855
924
1001
222
2367
4696
303
238
206
69
3168
8395
1986
9437
7673
593
463
57
529
707
225
358
621
145
57
553
103
2838
2780
1099
77
1052
9065
555
1157
8968
2641
179
169
282
59
164
124
1638
109
30
765
5494
702
8318
7962
58
677
2955
5566
701
4224
5153
487
220
196
298
1594
8543
5797
2462
5027
297
978
9502
603
6164
1649
2272
73
93
9641
71
77
75
31
114
487
131
1321
847
1253
497
8430
9443
1288
3954
109
156
183
243
636
697
13675
38
13718
414
3502
2970
1282
839
272
105
435
744
4459
460
4972
699
8594
901
446
1159
505
724
110
208
711
296
103
91
7092
376
4430
5130
1032
6406
3769
1467
5803
1247
2098
79
66
1208
114
140
201
311
760
126
625
112
123
146
230
217
415
295
178
45
79
83
44
161
197
90
122
116
606
655
1237
1480
1082
5240
2604
9274
2615
2205
106
241
54
70
4546
217
69
114
151
109
9019
14756
3671
54
60
97
92
245
79
49
93
65
105
172
3025
3365
1246
2389
56
198
110
294
178
4702
344
6459
80
122
217
49
175
70
255
784
6082
1240
5213
2737
419
126
54
230
6353
5665
408
124
54
473
2439
489
972
101
354
317
38
417
621
1518
7404
2142
12473
4556
864
1945
108
833
536
1375
6684
13326
2522
776
3484
7238
320
570
529
2188
57
55
5004
7729
1396
101
2250
1933
7538
2085
4658
7950
75
101
1605
5435
13624
1503
7336
7454
1093
732
261
162
108
92
269
1668
2354
301
42
12679
76
674
98
91
204
2534
3096
6546
556
573
9046
4197
1184
298
159
61
56
96
33
3385
5183
7917
13649
1894
6605
790
681
2751
13642
1950
7242
3721
2619
3811
6122
1201
272
414
3872
5224
76
1434
404
8236
366
569
6420
78
1582
86
3292
619
1502
6072
70
3031
121
15
270
48
2451
151
95
55
1355
512
96
2482
1700
11124
3406
9065
97
8904
116
86
648
99
290
122
17
107
222
2038
1646
1471
96
939
442
3888
6584
232
1320
1212
559
426
129
146
1161
1258
202
266
5249
96
516
3779
336
3305
4328
1878
2253
55
463
7529
6582
476
5406
335
163
329
1709
1111
1176
9200
194
6739
6573
350
350
4687
2308
973
162
9384
1211
9424
4735
1779
4358
268
2055
302
72
51
691
237
4836
9308
4261
4248
131
745
9434
127
151
4334
6527
8911
2204
1020
2706
158
268
152
158
54
45
97
121
568
662
744
1317
1523
2077
5811
371
425
55
61
184
116
99
9342
273
1252
4633
9425
2752
835
95
444
76
153
5767
4770
224
140
82
68
331
125
5923
696
3932
3638
147
142
102
513
58
2286
140
185
8888
73
5522
6991
439
8798
3108
822
1149
159
86
991
1142
196
148
99
285
9402
98
119
269
73
220
50
710
702
227
701
590
125
3778
8888
7703
3603
5319
2461
709
54
48
1542
5157
1217
10695
4453
8850
1056
4054
1196
1175
781
60
224
182
603
140
945
49
38
122
895
1083
575
463
193
132
1257
857
550
165
931
86
736
105
77
550
122
602
708
232
640
339
8965
216
65
89
229
1214
658
8918
425
7050
2168
59
8158
702
5352
966
4827
5372
1216
1169
1104
673
7212
919
1539
2748
6215
1698
32
5342
696
8182
760
1432
637
8168
608
486
306
1043
2376
563
1335
596
8810
6450
1899
7398
6732
4343
123
83
119
4175
144
3551
3817
110
9100
619
175
225
195
1222
105
2715
125
798
65
141
168
6004
4593
1744
7180
1272
9298
881
1191
87
454
167
75
43
84
442
2027
15361
3319
6933
3320
713
7390
462
4116
863
142
3644
72
233
91
308
1191
1771
155
96
1802
603
1714
853
9660
3788
68
33
85
13613
288
96
11706
183
209
6142
288
96
183
218
2191
917
2845
6504
1928
30
5283
13556
1420
46
3759
9710
53
132
140
5235
141
136
53
45
91
1170
567
835
365
1040
8484
710
57
1167
357
9052
1326
119
108
69
111
40
688
80
98
50
47
176
139
125
81
103
118
80
2239
314
3236
2619
2820
6870
175
886
690
308
8937
2857
1522
1707
2219
622
67
1644
256
6465
548
671
224
339
635
7393
11623
2083
120
546
104
2709
5360
143
741
137
374
201
529
293
130
3880
2138
322
845
3760
2487
2484
759
98
910
9390
3273
4681
344
6549
5263
115
614
9389
131
142
148
8938
162
911
13694
8482
309
351
242
294
83
808
9051
4707
8702
5270
1392
187
714
312
99
133
833
2860
202
1555
1225
75
188
197
89
109
438
299
523
670
352
1250
320
82
154
195
202
98
183
2693
7208
1682
13713
738
548
218
795
270
666
102
4098
9260
454
83
1989
22
82
108
239
80
135
106
219
207
83
482
4098
3221
3371
2758
5332
1441
772
8191
750
529
1081
2277
482
65
2254
1325
1450
445
769
5069
328
1260
2835
234
8816
859
228
109
30
69
118
108
2841
71
68
449
4589
383
1017
909
1653
898
1786
1134
180
96
119
513
274
659
107
638
645
1982
906
1719
3099
1042
6129
8115
743
1397
123
356
198
8987
7462
8856
430
1482
3958
3212
7411
1104
191
384
3172
539
8865
9484
63
99
566
9007
13422
979
596
150
69
84
60
347
260
7346
179
10752
3217
9046
320
2734
1538
632
9402
2915
3728
1155
2108
595
268
179
118
1149
70
121
204
88
64
194
12465
130
92
1320
6852
157
753
110
83
195
107
568
2449
3103
8843
3521
212
92
532
7957
305
132
2366
477
2204
145
284
4671
308
1667
87
108
5546
57
111
2271
970
83
6773
103
91
291
161
1096
4863
1555
633
3715
4740
157
21
145
122
120
72
12
893
88
216
48
1406
4208
5841
121
100
76
261
110
115
82
6956
5116
702
4477
144
138
609
236
1035
13788
6225
9135
484
1528
14005
1087
1084
5253
160
11318
1148
1843
128
582
208
85
152
98
621
1689
567
2232
5612
299
41
513
193
6574
611
2192
64
268
822
316
159
53
158
160
197
540
134
479
636
465
282
450
1514
551
3049
4898
521
602
13952
2557
494
689
51
27
5345
2038
2024
435
19
112
749
2554
430
3517
1343
3842
978
3131
314
11569
96
521
727
1307
5410
7966
5306
493
75
93
713
54
975
795
695
325
664
1480
3715
262
253
261
187
31
41
814
7390
1591
588
2079
1129
2309
9691
1588
74
519
94
1956
440
1024
189
1326
151
231
6549
2382
9395
403
2124
8988
4922
517
294
208
85
355
340
139
114
102
187
197
109
101
361
840
8062
3800
3447
8098
2948
8950
1944
1814
7474
4144
93
96
123
222
601
1502
400
452
429
199
1129
946
8097
704
5049
9016
195
363
799
302
439
190
52
260
73
802
300
440
11507
190
52
193
73
9591
3592
107
201
106
34
102
65
4084
889
8896
405
342
295
437
191
162
175
94
96
128
1234
14820
123
558
354
282
3929
1889
96
126
406
11511
713
397
472
81
3012
3948
741
1010
52
279
73
93
97
1513
63
64
1834
963
402
1133
7654
883
891
282
112
110
910
386
51
284
90
165
94
97
130
400
992
566
353
960
412
5341
2128
4742
1126
85
1437
656
5727
39
11570
34
1632
360
134
593
736
567
215
363
173
93
1031
89
132
254
609
237
364
1208
2958
356
152
557
452
161
1531
292
732
13674
658
55
1141
1692
565
90
94
365
182
178
354
9431
3291
2258
5083
1440
527
8230
524
539
7973
40
1251
3769
1828
667
553
1253
4682
8752
4662
26
190
12
97
39
877
613
169
116
5735
618
1644
4853
3123
98
39
162
1125
76
39
8918
1134
516
573
249
542
180
8914
102
185
33
5618
57
178
355
5840
4349
2185
103
522
57
5780
2008
5051
3018
451
448
90
232
902
213
102
565
43
9262
184
124
103
110
129
900
1533
1671
4590
5758
2937
3364
1574
323
600
7328
3017
41
617
705
1825
2406
271
1168
133
43
325
934
4152
193
359
4437
35
167
331
380
310
404
1842
3480
269
1086
8858
75
2548
399
524
1959
37
366
1524
2283
7077
547
987
269
1496
437
830
528
4026
1626
1574
9095
1520
1309
218
615
2024
324
221
99
553
89
131
4254
94
349
181
163
9476
3982
9484
4351
7153
805
888
1309
489
322
5412
12304
4129
2011
4670
3999
6745
1214
11358
100
253
128
1565
12117
786
6795
701
2955
17
695
5400
13889
2860
617
336
320
2882
2360
6295
3266
5319
2792
2353
1985
3281
696
2249
4514
885
638
6337
4604
7608
3048
331
354
51
4531
935
569
9301
4940
695
8336
31
2010
122
108
6971
72
707
1808
72
39
212
203
12
102
87
107
521
740
510
483
1091
6177
1797
313
2498
2509
341
34
154
88
675
88
124
377
30
5360
609
2546
39
221
8859
3006
486
2344
745
8801
625
49
1207
3533
366
3524
243
6223
540
1981
528
417
11599
4934
8774
3405
2252
939
86
1195
122
55
715
207
361
46
171
628
206
138
281
229
212
103
223
110
142
9358
4622
229
109
88
373
456
128
221
4938
1167
8765
152
2364
214
332
8515
10898
353
95
513
50
104
123
627
368
222
8828
681
724
3154
453
2261
3622
526
499
466
982
86
121
557
1170
297
221
683
790
327
2833
3138
4243
62
736
683
8400
2193
972
2828
5996
196
282
3868
579
39
12971
121
280
3808
569
145
40
13880
3356
4451
1027
29
87
1847
1939
35
892
8465
35
1067
570
122
5886
401
67
131
46
130
177
138
87
854
3703
568
13
87
77
5177
78
122
280
716
3180
8471
3306
5059
1089
2589
966
732
2743
2430
2187
1685
3910
882
6112
1085
253
296
3660
5170
1166
9395
126
1979
7509
86
86
69
1062
298
103
153
192
1465
160
2084
58
72
389
2988
1582
3525
8489
1823
947
12698
1068
1214
229
2675
877
2019
7442
1917
753
99
91
9389
100
187
122
222
1726
728
242
5015
6723
449
52
492
11714
1898
250
222
2684
491
60
98
1130
393
617
1827
805
8872
6446
5446
700
8233
3079
308
36
138
188
343
64
50
75
2212
12541
9366
75
101
38
35
104
2509
924
13533
4668
4072
90
7833
6757
1225
11811
9073
551
66
225
8868
6935
9478
2520
379
205
34
982
245
221
206
1257
4854
9356
4310
236
140
74
156
134
191
518
410
151
186
145
2752
7603
6426
1520
6413
262
53
108
11931
2439
254
4707
96
161
746
175
1212
278
161
156
545
183
326
110
72
2207
8910
6048
7411
2570
9181
1076
5242
9278
2433
3883
176
654
1946
7513
3885
3896
4414
196
10293
4682
1589
5749
9479
3143
1587
133
209
9416
218
6403
247
3212
1277
315
1878
7853
1081
373
2062
6962
184
481
203
1643
8282
327
97
334
1635
91
1063
3109
2148
2045
52
405
443
598
7171
5984
8904
2695
2196
1691
1215
561
7568
84
4726
6191
2768
467
313
8188
8424
832
1454
144
1330
1367
8951
6805
4013
2176
4673
1778
476
2747
3137
288
143
11105
9244
3287
508
142
2281
4016
3356
135
9301
7357
275
276
1214
1436
9095
248
334
138
90
355
613
34
70
99
133
58
82
108
132
97
36
121
72
75
314
931
2537
1437
635
1647
1439
1352
476
3275
4014
4749
1893
2367
5510
91
2311
12300
1653
9698
700
150
632
331
204
671
801
2862
84
1236
60
255
62
4086
2081
27
11519
3001
2189
48
8244
124
1670
142
7419
2779
4008
1949
400
9054
775
9141
2034
15334
2377
7672
7506
745
574
2053
8330
7790
5045
555
95
893
11695
8932
2001
3129
4442
7279
2822
7127
1920
1922
7520
3171
697
8409
182
144
605
2798
803
89
141
2311
503
268
459
2744
157
418
5548
753
8811
635
71
2497
4197
971
8936
598
317
180
501
102
86
785
177
173
204
982
9046
40
74
135
3431
70
1312
135
199
35
108
221
1846
6651
133
199
35
108
476
350
5969
963
585
7959
8540
14933
1903
3021
5695
1097
123
5005
121
108
9044
1005
595
2155
194
107
201
376
173
69
216
1593
4531
549
420
4578
3331
5418
3603
365
1452
2991
116
354
44
137
1013
1589
479
2253
989
10796
52
227
799
493
122
11315
1836
5568
102
244
82
219
1548
3706
786
11969
623
1636
127
43
1677
1901
9039
134
13628
1196
152
636
226
162
82
320
889
162
1403
96
575
3900
7511
5804
7586
673
5203
987
350
1184
1582
1418
8013
691
5192
1204
337
196
76
205
162
610
279
574
5675
3662
9396
1125
1078
99
600
285
130
10591
672
2150
6872
14120
1787
1611
1482
8794
1181
91
547
6309
258
1112
696
107
77
254
320
43
86
26
218
84
375
627
1804
4638
3802
8008
4551
1288
9557
920
7997
2224
1757
319
144
8997
474
92
200
70
174
698
5863
508
137
462
192
6379
7332
3065
294
4924
295
351
98
1849
975
2955
7153
701
2914
78
46
68
116
2333
4538
3027
104
61
500
1894
498
4756
7837
9238
975
3637
1254
1733
330
473
825
96
250
350
98
62
5053
3317
2521
5612
2212
4355
4073
3676
734
3909
6840
5233
2154
7341
2845
2093
277
118
47
2991
100
112
1170
487
162
111
1160
176
5197
687
8186
49
759
4507
3230
8955
1946
1926
1164
126
1353
7535
1943
5834
1781
3367
1363
7916
10215
3789
476
148
865
1141
1189
10598
1787
400
87
1144
1381
182
525
308
6730
3724
230
111
30
67
108
102
42
7773
2621
108
133
105
130
190
1516
633
556
5972
322
164
1969
557
79
817
6859
2155
199
240
101
445
271
8763
132
5823
3020
2776
4895
9317
9526
3457
856
93
300
4090
7644
1749
1969
2520
2596
9938
317
6027
7087
534
490
4523
1834
6182
574
8272
1224
5821
495
65
50
1363
193
217
655
76
8598
814
70
61
3565
4210
9019
1286
3251
169
1092
193
997
6564
355
2088
468
707
13311
737
8410
337
323
42
144
889
159
281
381
485
119
1153
63
49
146
202
381
9292
196
36
34
214
89
651
129
58
116
56
87
120
1414
8664
584
127
359
301
282
118
95
1129
1694
101
113
1167
494
114
400
267
1942
9253
2217
95
524
57
105
605
738
221
679
707
4608
1381
8920
2732
1625
1166
6066
4876
574
332
1856
240
362
580
251
1424
8874
5991
2023
530
341
1056
6104
9425
4753
11647
3410
383
1036
148
87
116
231
75
121
926
1484
1783
13041
392
4924
701
9394
2762
3451
5301
7061
4407
345
251
211
334
808
132
127
2086
107
8618
3940
7407
1672
1170
11963
94
811
146
608
749
230
681
728
3736
10265
6175
319
36
780
129
195
56
89
3263
81
90
168
38
192
106
111
45
79
295
535
4750
9815
4745
336
5150
300
1654
3547
457
191
2532
629
3183
610
1075
14880
807
6864
125
637
2414
9129
2144
971
2483
57
340
4879
1435
65
1207
5534
2701
1706
3900
9657
294
741
502
615
427
1130
605
448
210
282
242
1096
373
60
6899
121
139
7426
273
96
13595
312
425
260
424
165
206
84
175
110
221
135
88
103
55
2532
365
9358
6354
119
226
222
87
340
165
6487
43
3992
200
1085
444
488
611
187
36
106
199
126
122
11710
61
538
48
6475
418
1579
8769
889
379
194
238
421
1865
2323
3485
5258
354
4659
96
653
118
604
730
221
6327
2976
8857
4612
2599
8865
733
389
113
647
107
43
2058
1296
53
387
87
27
1208
5336
1218
14534
182
1313
42
1309
368
112
6206
1011
112
2989
707
1357
2466
6291
3996
110
772
111
146
613
718
226
668
691
1965
620
176
4068
115
9818
1225
4322
2307
1192
140
1409
317
148
250
1540
384
1310
550
217
4834
1690
4042
143
68
1459
87
632
130
628
368
224
110
81
518
133
613
367
224
674
517
679
515
777
469
183
285
372
58
180
1374
3629
8888
4767
5912
194
248
68
144
9389
69
94
346
47
368
68
145
69
93
342
46
314
47
112
387
118
75
179
120
8977
5743
8736
2640
7356
1607
60
3953
380
1009
1308
9336
176
184
201
635
552
174
259
572
158
127
709
68
165
592
93
356
529
2498
220
72
719
3288
1331
5657
5547
130
42
649
754
3300
993
1270
37
368
236
1473
758
450
4357
278
1514
7055
5104
247
226
90
46
77
64
146
59
158
390
47
263
133
114
124
123
77
9271
4102
344
11844
5103
702
746
3717
1236
16518
439
6783
3646
641
2025
8995
7272
1967
6696
1736
979
4717
1687
2327
4699
514
407
8208
409
1449
1158
3166
9383
821
3212
1346
6709
9481
6919
2896
2675
581
2606
1642
2428
702
8167
728
683
8140
107
34
56
225
118
584
1440
73
116
9484
36
100
48
519
964
291
346
8889
13120
64
6371
2764
92
301
193
89
13
1885
1326
9725
2087
9197
6605
12961
554
1394
185
9126
656
7157
4605
7615
660
7187
6175
1866
1276
196
280
111
280
129
3154
2848
4581
256
78
77
71
2855
108
118
69
30
111
383
229
8921
3306
6044
2672
8853
3116
111
4090
2328
3684
4903
966
2708
8878
3387
50
3336
606
706
95
54
1766
268
190
2187
634
712
300
3494
1201
838
89
682
1207
536
119
39
3894
7407
1606
702
5357
7860
6431
2895
2518
1070
936
401
100
163
720
636
522
212
396
223
710
626
122
106
57
521
71
1706
8801
1073
5620
8252
700
5151
1123
5178
2743
178
162
5309
171
252
200
5968
96
52
550
124
627
335
223
321
232
512
57
150
148
371
4615
1257
702
2796
2730
3224
8841
5913
271
198
5960
1683
1960
76
1179
92
920
386
877
534
305
407
836
13856
1743
99
113
1163
504
1237
242
191
577
2580
296
8918
1529
538
193
3228
540
193
1910
1641
13713
2458
140
8888
1306
155
158
508
167
2191
196
520
230
564
170
1116
1098
643
3941
5176
3672
5099
6820
4447
4479
4163
2739
997
1449
521
6593
1445
403
543
4652
1961
3405
2749
1544
458
415
60
175
102
127
143
238
404
1297
126
826
1258
26
932
409
112
74
156
266
11206
164
179
77
8328
5898
426
9370
1126
2446
2486
698
8520
3001
330
1273
3392
81
570
563
122
6474
107
54
87
8871
196
129
266
4322
739
11567
1606
210
122
268
226
112
29
6754
502
13621
3744
61
252
5175
42
76
1244
8848
73
374
115
224
80
584
653
9443
570
7410
63
1640
3401
2318
245
532
1317
9453
207
1892
2352
3000
999
587
208
1423
207
3142
9600
13496
5953
3044
8505
5778
2250
700
5839
134
51
621
89
1009
1685
511
212
391
1436
1325
14596
6010
109
527
645
3978
6019
24
79
9101
5171
202
41
1271
66
71
446
2523
1199
7271
863
2139
1272
5474
473
717
355
4358
61
867
2495
63
1266
1460
46
1456
5606
115
4891
43
1805
324
7354
7190
3771
230
110
30
69
127
108
102
42
7807
4708
1853
3108
9450
5714
62
524
45
1819
8707
1860
129
4270
415
3849
211
85
127
434
81
55
338
204
505
182
659
144
4388
4582
304
308
359
1057
276
88
3423
4439
813
7255
63
1344
344
191
43
379
79
387
995
143
1067
87
205
862
2272
6246
4463
13652
4481
4824
6670
1117
269
370
1464
2641
6861
5052
1622
601
1222
606
516
100
3806
79
450
155
8137
2826
466
474
906
891
172
670
159
13482
147
260
4981
3490
2189
8906
187
214
646
1570
686
60
96
370
50
49
858
199
1298
783
50
146
49
859
200
1315
50
49
494
1514
462
6447
6465
341
355
341
4694
2312
8930
432
56
38
416
181
9367
716
8894
747
5211
6058
859
55
860
90
227
109
230
3571
55
857
91
228
111
567
2775
2426
1548
9142
6966
1800
330
8911
8372
4533
117
962
1178
7097
404
194
81
1287
193
157
650
107
107
916
1435
1696
109
84
132
119
112
87
122
195
512
22
472
81
509
511
1084
169
3886
252
104
1852
99
339
322
60
1277
481
2040
7652
4542
923
1931
216
122
221
1221
14257
77
403
246
852
2684
127
162
356
3273
7958
1242
53
3521
9354
5389
1187
89
919
1143
55
35
1772
536
4949
80
100
135
120
2114
3198
6619
1974
7487
843
10720
8927
268
1378
11255
1878
7043
87
9277
7326
2113
3146
134
8661
3115
5240
9270
1156
127
84
45
53
60
41
178
78
611
1696
2101
339
8113
692
84
767
771
956
2427
8175
757
5416
2596
9411
872
918
857
126
183
1528
211
169
386
4084
534
67
726
849
3239
8108
1202
113
52
220
3355
2267
1500
1324
170
4116
897
1471
1055
4069
1953
7538
7104
8071
515
400
1182
260
219
606
169
7578
6063
1347
267
64
53
475
126
219
96
3008
165
149
161
144
697
907
933
8857
1555
6458
286
1548
459
6617
1390
192
226
230
183
1254
119
1787
557
293
304
93
196
220
199
86
7447
758
8882
1657
534
247
76
118
67
47
719
7575
1445
103
285
631
5482
5823
236
84
333
446
613
109
223
1151
44
216
1858
992
210
632
104
87
104
85
1190
80
250
1431
446
527
444
5529
7171
1603
5008
821
2581
8097
1323
1479
3936
8454
8912
1872
1201
11456
2086
7530
1958
4372
9322
335
290
445
112
851
53
1880
369
494
114
112
860
54
838
202
157
85
225
309
153
4402
2188
111
148
67
1633
2773
9358
682
8898
4830
7497
539
571
884
162
12998
603
175
3358
119
7141
7545
3877
9412
1807
927
705
7324
114
223
54
472
268
185
120
38
208
139
139
50
8881
3110
129
186
245
2105
8927
1723
1336
1148
11703
3544
64
423
660
117
86
777
491
67
5599
272
1460
1105
920
442
808
171
84
858
151
281
32
906
69
3566
320
84
462
959
156
87
239
109
90
3937
210
112
6019
5870
4094
96
617
189
8194
6532
8881
2833
1131
707
1585
308
503
420
106
2057
11562
9114
422
972
994
541
396
8240
386
1448
195
2650
2041
6581
676
339
63
108
252
14751
1227
115
399
239
259
1328
621
1378
9250
1895
52
218
1218
1251
228
351
214
196
35
4740
9384
1181
2983
721
132
629
788
1320
1491
191
7697
1352
1209
192
499
3313
188
165
5623
1519
548
102
135
219
953
1130
1460
1787
2203
9517
2598
827
57
266
505
152
556
95
4266
1585
67
3237
4970
9394
3203
8795
1137
3065
1615
5008
114
282
268
344
197
19
86
11
285
2034
621
9203
356
336
925
336
8885
438
5625
12
108
42
69
33
69
36
252
2037
854
130
5454
2208
102
338
204
177
4197
4793
8986
88
103
629
353
1911
603
832
294
133
96
692
13535
96
247
1436
159
108
9237
127
5235
531
783
297
223
652
7897
463
73
196
1144
759
8260
756
1446
2974
69
905
32
280
153
857
84
322
933
203
1042
115
154
87
27
555
94
85
118
217
258
250
52
155
109
7071
9116
2290
34
137
502
3832
4204
10297
9360
2213
5486
4737
2880
332
100
120
1035
145
4571
13821
4292
258
148
150
4249
3119
4746
357
6484
2231
3924
9198
3430
926
58
13912
5094
7740
6363
95
183
182
118
932
850
106
104
217
317
236
115
58
417
4720
94
323
719
2144
1640
11846
10940
1646
9681
7938
589
202
359
65
225
339
640
81
705
95
1396
71
519
238
447
225
294
227
638
124
52
583
94
8838
114
58
44
903
2173
365
3696
14915
2840
1126
517
8808
4612
1202
8683
427
5327
4959
3611
8271
698
5254
175
701
927
1793
11386
208
2771
8938
13812
442
87
103
174
121
172
957
3072
1300
104
7125
3535
5361
701
8239
1334
6908
103
347
376
3294
103
348
65
4295
726
393
2865
2166
211
31
2162
211
31
756
478
2495
76
1881
106
124
70
4275
727
355
1920
7437
8993
1779
1015
1002
3589
3416
3955
522
361
1435
1953
113
83
126
106
156
415
3513
8925
1930
7423
1012
2142
802
3101
2436
9372
3436
49
86
792
9024
617
242
1615
9439
2521
4039
4327
409
1415
923
60
36
13
5003
341
87
8165
846
617
171
1049
1142
313
24
126
368
300
226
333
75
1907
10105
1600
150
79
533
42
3620
528
41
1925
92
312
528
2238
410
255
292
1153
1520
159
262
478
99
534
9156
796
196
157
252
3025
55
9213
248
3843
88
110
1185
1715
186
85
124
282
113
88
153
11110
1130
782
5210
6856
5123
4229
3101
1240
644
90
706
138
683
298
232
513
546
3696
3752
4893
1960
64
8679
111
313
212
130
61
227
2242
64
6827
218
230
1518
2718
985
5456
197
2586
574
8451
605
1520
487
100
42
190
537
58
2829
485
131
761
58
2256
495
142
9321
257
156
91
232
214
99
487
165
52
6643
2875
234
1251
2875
4757
5722
370
9327
1357
6482
3567
8901
9916
117
643
276
927
298
367
279
4988
9432
1187
462
113
59
314
7511
127
194
99
243
891
2888
138
3706
54
82
194
30
164
67
112
62
144
139
1137
47
1224
1595
644
2896
1957
10618
485
2222
700
2052
6312
2914
51
2113
1021
76
67
361
3519
1888
601
2543
537
105
64
248
1912
1023
66
69
352
3639
64
1668
3401
2839
1626
635
566
434
124
199
118
102
81
282
158
83
3094
101
112
1165
504
218
153
431
253
35
202
1829
5092
260
207
11856
605
1363
48
60
9373
123
627
730
401
60
148
183
331
113
1446
1000
571
1162
1830
3994
8372
5089
3666
8881
5508
944
62
322
289
646
4748
3049
2416
1492
2657
1873
1899
1877
3319
9364
56
164
800
98
1311
568
4434
52
517
231
357
224
707
587
124
593
96
864
8924
566
274
206
86
286
492
116
103
282
171
331
81
102
118
5380
559
75
931
9275
937
412
233
559
2754
8893
446
233
537
1507
71
920
843
533
473
118
5333
290
1955
3259
3941
84
630
8841
746
800
3941
569
232
5113
155
225
69
867
8816
12721
1477
541
120
75
4775
515
8236
691
5065
58
97
66
268
182
987
57
564
237
70
228
365
603
119
65
559
96
72
230
233
68
51
222
223
32
91
1050
316
682
510
238
129
105
114
643
325
266
1194
373
398
250
361
609
77
103
133
9010
835
8993
8600
344
286
348
182
46
118
11141
3008
5673
3318
1618
304
314
2598
695
158
69
66
131
70
157
499
1047
186
97
21
55
115
280
495
4378
154
8084
1075
1438
47
199
335
113
233
2124
44
380
198
336
114
233
1443
131
39
78
420
63
111
513
162
369
48
71
127
477
100
131
51
3035
2039
142
56
149
110
5052
702
6345
47
1083
93
4732
234
93
211
4205
1713
705
120
120
245
143
817
426
420
84
275
562
241
196
1581
56
199
428
657
72
103
90
200
108
51
49
818
427
419
85
273
560
242
195
1392
342
50
1554
114
5550
1815
7523
8002
184
135
8692
1409
178
6397
9418
2372
227
5866
200
202
151
8793
65
333
120
1003
8576
173
130
1248
296
119
513
70
13706
122
90
9375
689
726
61
56
327
3893
1810
80
50
522
680
227
103
4188
109
567
122
632
230
335
220
63
626
533
57
4650
602
473
9269
164
118
57
526
102
274
121
696
79
530
105
508
70
166
549
1351
546
4417
12851
99
698
80
433
126
64
673
83
40
123
88
4021
3373
2281
95
524
101
607
730
225
65
404
237
526
505
8995
878
108
133
472
345
3217
565
125
97
160
1386
71
3269
56
38
116
1408
2796
3180
623
1182
82
45
120
87
434
5294
699
8160
12285
835
82
2121
208
483
180
176
14976
133
2498
119
664
45
119
103
966
82
646
2097
207
481
174
133
2504
121
653
138
45
123
103
953
82
40
122
87
108
727
681
226
702
543
5327
5543
699
8332
3637
69
138
65
553
96
1166
93
5030
93
271
702
70
2129
204
384
174
1036
125
205
3803
4919
1949
398
1367
136
837
153
205
308
118
983
76
4510
997
131
6601
1723
11951
2612
109
1895
37
75
420
392
446
136
85
139
51
120
180
46
23
2005
200
99
9525
157
1846
116
319
2194
6300
1167
13612
550
56
472
159
354
683
222
94
1362
734
1660
6223
2825
11715
816
413
723
1194
1215
699
156
218
122
207
710
8913
521
208
82
5746
7145
953
5512
1550
2749
6217
1336
86
711
662
357
7519
6575
2301
1540
94
205
38
215
496
77
293
282
129
103
11698
30
141
102
56
390
4369
11752
4939
2655
101
112
1163
512
78
5167
4119
232
495
93
115
1982
7530
9405
8880
53
205
160
382
1476
205
159
382
1502
37
9473
48
34
204
80
226
162
58
32
321
144
3568
8970
2799
3108
4491
206
98
4907
98
1104
2441
3469
69
1922
2369
1750
2049
2800
189
1324
9286
330
203
86
116
101
38
421
456
1832
50
6661
10598
698
5234
3462
9376
1251
5287
1702
109
3421
109
423
2880
488
370
8202
388
1448
4225
1120
1717
433
904
6640
352
4755
189
1823
736
367
104
118
139
83
1105
840
18236
975
539
9419
1921
8711
414
2392
423
296
272
461
81
101
130
60
1281
84
80
821
175
8980
172
3497
1446
7377
3139
2808
1155
8877
164
532
645
315
119
269
403
1521
131
1078
2133
5705
741
564
567
1669
981
2460
358
1492
85
9728
3973
2045
451
243
3357
2324
532
234
557
13775
4069
554
8318
694
5103
1379
353
1749
803
1530
230
977
166
713
1170
448
1234
1473
261
1494
312
86
76
94
380
168
41
329
88
129
275
420
218
60
711
121
391
513
2229
44
5817
3788
7986
1454
582
541
75
86
103
112
204
340
42
99
134
161
287
47
931
10350
779
7462
6063
37
896
2942
560
114
1676
3170
8801
347
4553
9354
7346
42
9304
1215
158
128
133
43
45
533
9046
67
4304
568
11958
1136
5842
2662
262
444
73
11709
1017
345
109
164
4914
1194
3914
256
773
46
124
49
54
446
6211
3405
351
7892
2907
1263
8864
1477
836
9079
1722
204
162
120
459
474
683
681
261
1718
1337
928
174
397
264
168
5067
3207
676
1062
933
3307
1060
1907
4415
11537
4668
1023
2926
960
1964
7401
101
254
958
1832
96
135
1198
92
6316
11
2139
172
47
3804
76
375
5203
187
69
377
97
550
72
665
93
1465
227
1055
1003
335
8789
1880
267
13553
295
703
412
6852
13633
1430
1143
139
2560
2783
13635
1373
475
6680
470
3317
554
245
220
242
417
56
9413
154
2296
76
8902
7597
1358
1858
49
275
46
4063
369
1649
114
554
3546
219
64
1053
1915
231
584
1423
221
603
68
103
524
64
735
306
548
1311
458
83
162
8642
206
5870
593
161
51
100
119
88
140
142
94
129
536
217
2732
129
72
9697
1646
1375
240
6401
176
1790
1285
1165
3925
9357
1339
258
141
144
171
82
913
5233
130
871
3086
424
13836
7308
1670
3701
87
1446
115
5252
10839
3156
116
429
2301
218
181
277
160
550
179
9645
2309
586
48
7412
7310
1574
544
438
1339
1085
13622
591
230
1931
176
280
72
1454
39
40
101
108
133
66
25
102
504
226
3068
123
122
119
56
196
156
710
1080
9437
708
2049
699
144
864
4789
521
256
13651
931
1903
4940
1348
1279
4904
2274
7110
8872
1597
2473
2395
895
1090
84
8473
298
170
44
451
40
241
1816
148
450
101
2442
1157
214
86
102
8917
118
85
866
10719
8902
2959
6043
4310
785
1499
709
3341
3190
233
222
82
215
51
12
1038
332
1208
132
102
1117
6000
703
3880
9742
7509
9345
169
195
347
1404
5667
1897
5356
9335
1313
3477
301
300
3396
158
72
128
2848
71
41
428
3009
8848
5328
1502
8803
159
277
155
123
3066
100
111
1170
504
135
59
1137
110
100
892
1322
499
9020
1723
79
168
273
188
128
1443
43
127
129
37
163
287
128
41
165
377
129
116
28
3670
3873
7072
3639
228
216
945
1880
88
1159
4615
1213
696
5353
574
1278
207
75
650
331
106
135
553
158
81
383
7195
4789
197
1368
9305
449
125
641
127
83
9671
3036
326
284
302
92
96
545
198
299
298
376
109
2503
6698
186
149
481
7329
95
660
94
560
2024
177
735
225
732
614
85
541
92
36
88
61
3339
10973
2952
90
219
5334
696
8269
335
136
112
531
1387
3424
93
707
124
605
370
222
630
505
65
5610
7552
1138
56
415
1694
286
86
113
61
335
8849
350
1072
1263
667
2199
2221
71
194
808
11317
8417
179
522
3175
3098
4591
211
7127
5005
641
2689
99
1255
368
470
36
389
165
1998
5277
693
8011
2002
5299
697
8095
11462
58
99
86
122
53
2183
5706
204
35
2819
119
61
89
48
552
644
100
141
65
85
7157
99
715
161
176
32
205
695
124
1974
7512
1039
162
94
162
253
1127
728
200
387
175
125
280
116
107
295
53
113
323
375
56
289
115
31
560
9107
859
615
10954
208
84
1257
42
1126
9341
100
135
106
470
392
4451
8859
2455
1252
539
8160
7449
3806
8847
1127
153
205
895
1866
7805
161
149
62
2166
12680
7344
69
62
64
2024
1209
1435
5623
1875
64
270
168
100
841
2515
68
166
3781
7510
6307
13684
8867
106
119
1561
916
2047
2201
4795
1861
5361
3253
7518
1929
1166
1694
659
92
69
107
129
39
704
59
464
186
86
236
97
247
253
962
8982
2304
389
1453
1950
124
194
653
2268
319
383
3304
347
2598
7440
3882
2130
2334
2370
1995
175
3125
1020
2018
8217
891
2715
8058
693
5176
114
9292
1439
5059
696
8403
666
2965
75
6160
245
97
1299
2286
13859
1874
164
192
5472
7601
5523
6664
4855
3044
220
4783
3267
73
119
9247
8949
217
92
100
219
274
110
1104
11697
3888
91
1139
214
101
1661
49
48
106
92
65
5079
8859
579
679
9706
293
288
293
118
112
266
2044
950
117
112
275
1525
947
137
348
1191
490
582
666
202
35
69
1311
9434
10037
2963
2204
7085
2163
130
79
1433
73
106
126
531
504
1172
111
100
3101
151
258
56
538
194
115
145
94
41
69
129
226
142
92
75
2472
1811
8116
1608
8397
56
6748
5302
5282
2146
628
2419
1088
3262
492
1150
113
101
3005
12737
414
292
123
347
196
536
158
98
1330
1679
348
103
58
2913
6576
2020
6040
2375
3589
1180
362
3790
5424
7322
5094
9361
451
872
8885
275
651
347
208
164
130
458
33
737
4822
102
75
138
99
6722
252
84
192
498
2978
182
495
1516
64
2473
2908
8824
55
376
576
878
323
8953
159
544
180
85
62
279
136
62
564
9211
2478
97
113
1160
496
790
247
131
2248
1121
1948
9030
6023
2654
551
5216
548
119
468
139
9233
4654
8193
698
5636
4285
1146
8212
697
5227
2598
3847
2415
249
93
390
7428
429
128
1787
1466
1633
649
10773
72
1137
183
100
410
138
159
105
162
744
142
526
5526
9592
8195
7358
176
465
90
68
154
877
443
107
219
4586
4265
1964
13774
1656
1929
7495
4545
149
129
50
9458
122
9091
5186
2645
6044
6795
12414
1629
119
140
102
62
159
275
200
2347
1349
93
734
96
160
181
201
7258
4726
1597
683
8997
4972
609
231
935
1497
870
10854
8084
412
437
5841
432
1799
5640
3271
1510
11792
930
270
6727
217
228
2292
266
940
216
553
85
128
303
562
639
53
6037
218
229
2289
1068
218
570
86
113
218
304
564
645
13881
3433
4455
1374
451
822
1393
3144
691
2488
332
2469
1234
113
63
146
3047
624
3699
6836
1401
235
204
137
53
1362
9014
5147
5441
251
4359
3619
5047
2262
335
42
81
66
67
36
307
135
590
294
262
341
489
270
397
267
3228
101
112
1162
504
65
693
90
83
4179
1106
78
468
425
7939
186
543
225
399
62
225
733
595
123
80
641
55
8795
45
3140
1596
1166
2024
4683
668
1138
3969
2615
2223
925
2042
2699
1319
160
2172
1002
3804
9570
9084
73
172
779
103
229
143
1096
1388
68
968
159
37
92
79
82
126
5369
2844
3438
11872
988
108
69
119
142
148
52
713
157
435
39
138
4408
3404
9439
3294
1630
2584
939
4593
2314
60
552
4997
4422
197
110
589
19
138
232
222
7944
320
7444
2648
757
4432
133
9080
149
1083
801
50
578
119
203
1445
26
39
322
84
126
46
89
84
1546
13557
7590
6509
196
47
843
999
41
2308
229
215
71
6621
41
938
957
847
59
28
1942
3449
636
57
443
335
121
118
217
15
56
1095
602
218
447
154
15
99
400
204
219
8852
1107
272
180
1969
9423
1757
43
622
1660
4954
5590
369
1293
154
753
941
8962
2223
3004
772
92
776
2607
9404
432
1365
7839
151
120
885
519
631
139
87
162
134
276
139
1032
14958
928
61
43
163
191
201
76
65
3803
201
631
1718
479
1513
57
106
2000
1553
6352
824
132
8966
39
389
190
170
286
6262
2051
2863
2982
194
796
120
894
961
2958
1242
749
47
8820
86
151
1815
8966
2139
3463
265
149
257
6235
2436
739
575
101
165
4085
3295
1130
178
77
28
388
2325
35
73
219
24
109
155
369
523
629
96
681
3307
1306
5887
226
591
852
596
150
655
8879
1782
34
9295
5026
9853
5924
8827
3217
1158
95
479
11226
8061
114
58
89
2891
5880
157
108
355
1478
1770
62
291
5039
62
291
145
1529
51
172
153
258
58
513
363
91
152
4923
1639
75
49
1170
1208
614
185
191
44
202
31
51
242
278
207
40
3225
1165
1185
1034
6369
124
9291
1022
1147
126
575
530
74
321
1593
141
227
3397
589
183
141
1670
1700
272
494
74
344
499
194
163
39
178
1853
6091
6115
940
535
7810
143
1235
5296
839
723
6117
3212
1041
175
739
185
144
644
914
117
294
52
311
500
181
164
38
90
25
205
655
1514
4274
411
4806
912
466
518
70
3155
880
550
2369
1249
450
141
310
139
1088
8737
14943
567
861
201
567
978
721
12683
173
183
150
89
225
17
124
98
22
802
415
424
76
306
647
1631
6602
3829
4099
3116
530
420
8145
407
1447
2181
8926
8690
310
7235
673
307
110
81
9350
99
2283
260
238
1069
2815
3510
4346
1572
2739
8864
2122
37
77
3234
11829
50
48
77
1089
1357
396
1059
827
398
428
78
261
201
563
195
213
1399
4307
466
669
57
183
8814
1854
263
45
397
369
1429
3368
429
1787
6880
1727
298
216
6839
452
1863
2001
125
5208
5730
394
6922
563
2333
1428
10006
1380
10210
3623
3054
74
112
315
67
79
1804
66
9463
2342
192
512
1404
66
81
42
4212
456
3855
1846
1318
1425
361
267
1405
48
1397
8035
245
24
4640
3162
108
184
97
320
384
657
341
85
94
190
1393
382
2483
99
185
236
6472
340
4520
71
86
256
491
257
1037
1847
1454
1312
196
4287
978
8036
482
631
2156
2239
1421
589
173
219
265
771
9137
646
4166
3590
3721
230
111
30
69
42
108
8092
5688
4011
992
1452
366
8193
357
287
256
124
146
121
112
66
2468
7753
1552
862
7369
143
1536
29
491
458
8426
2526
3897
5791
5914
165
7360
8888
244
383
68
94
545
1332
553
5271
903
842
101
189
160
1393
6398
772
86
138
379
1546
57
517
84
243
322
5286
2228
378
220
690
608
94
703
91
1493
1544
8812
1629
14845
1072
1770
1403
3696
103
1329
1687
2326
1480
7342
1014
130
131
60
65
130
55
86
145
136
360
336
2176
9233
700
5275
1790
3766
166
116
165
142
201
35
915
737
510
2486
1161
2839
2050
165
1843
888
421
138
71
8936
574
8736
1024
418
135
537
7473
1911
152
55
179
80
82
198
919
65
8462
2023
3326
1015
554
60
54
350
36
60
46
94
89
5005
398
5897
2676
905
7866
698
5267
9214
86
98
128
206
89
646
136
80
1300
3286
1259
8540
515
101
6004
5522
4942
493
1965
1955
847
13615
1554
265
382
3009
100
111
1170
500
798
8941
434
91
72
498
813
5240
5962
740
396
56
1310
219
687
2561
252
403
3081
148
1676
55
306
97
1850
230
1437
1701
84
254
2989
84
254
761
64
9178
130
1231
671
176
2556
1359
534
724
108
73
31
429
238
257
70
215
46
43
630
75
172
60
71
2722
905
1276
106
36
442
271
149
109
296
385
643
77
62
32
207
2832
3911
3959
9581
3794
700
2289
4873
8987
2597
3246
11412
1329
4385
559
2620
549
4875
982
1090
735
224
80
366
582
80
165
8959
2761
9475
82
188
175
202
1047
2253
9138
6540
170
454
1327
312
384
1876
90
102
280
392
755
343
483
193
33
187
292
261
83
63
133
47
3848
1661
1882
53
91
2061
4637
5817
2377
193
221
194
113
5970
173
127
397
4087
1286
4214
922
619
5343
1143
3374
1237
2462
2532
696
8273
2374
2251
461
1636
2973
9214
121
257
66
95
90
3200
8931
2874
113
1304
1222
870
32
618
1580
1104
9172
6205
46
8288
505
9356
5262
2749
61
3027
46
428
4809
1491
482
200
376
150
1621
139
9592
3799
104
644
174
2829
8899
6454
151
1244
156
1549
124
135
420
317
158
282
124
146
2408
9342
624
99
110
1152
486
6169
4246
756
8730
637
49
1021
9337
440
748
8463
11875
926
9778
95
1726
195
2385
321
69
121
181
2975
159
190
1181
270
921
6976
5246
8040
10545
6975
5189
3368
216
169
9045
107
538
538
3390
534
2039
105
69
247
198
2456
3271
717
7918
4713
330
36
207
32
248
130
109
180
1933
9419
11989
300
134
9583
1018
5911
214
596
282
72
118
117
210
4572
596
9072
342
141
3208
78
1338
303
101
105
324
693
364
162
206
166
206
5343
703
8242
239
1091
9898
125
1051
3495
6897
89
168
192
477
597
131
474
76
112
7448
1021
1899
2726
5740
365
1230
188
505
96
453
4302
3310
61
211
1342
821
6625
2860
1783
3929
8615
1945
448
62
446
65
164
94
478
352
1432
169
53
217
63
163
94
450
62
165
94
450
62
9475
1915
91
442
3286
64
111
360
86
162
39
96
4871
538
2165
338
268
3549
139
315
268
1557
1271
1069
6234
3872
61
450
94
165
153
54
158
84
3206
5184
6857
2918
268
225
1194
175
458
9368
222
266
63
497
1238
83
4129
1339
7692
4499
1219
3820
54
54
59
42
4761
1871
97
1388
495
490
499
88
230
73
109
8977
7922
9026
877
9494
532
329
116
188
417
93
318
70
146
1911
1151
11739
6410
4541
1106
87
3048
215
227
3627
61
2083
205
7242
1057
1086
4720
3850
5188
330
4566
2052
336
124
223
78
308
132
7250
80
93
570
78
166
239
162
156
221
376
53
94
96
4637
246
66
819
221
628
44
286
8936
76
544
64
9351
291
1026
276
527
2573
6156
1670
5314
2404
2782
694
8624
858
95
567
57
146
612
747
226
682
705
2759
5750
6711
2121
3459
140
82
166
67
402
232
176
134
56
79
337
130
130
218
378
68
201
37
142
37
816
100
4075
216
375
68
201
37
141
37
819
100
4242
353
1904
10686
65
2654
487
5694
487
331
635
150
178
204
62
931
177
727
3917
2044
80
85
30
110
573
237
4657
1195
1583
187
714
85
604
306
105
145
1029
2006
319
620
214
62
2873
1909
391
75
114
3298
386
76
118
44
8863
6516
128
47
150
183
162
264
490
390
6972
7718
444
404
563
1397
1532
1060
1598
2797
2307
5298
697
3697
551
605
2374
403
69
188
243
1259
541
1810
2638
133
173
1224
36
2317
540
4596
374
1853
8155
75
1448
7330
882
1321
1068
1832
1336
362
435
806
186
90
897
1088
3379
444
1231
6418
599
4035
2611
3176
957
1266
8454
1684
459
372
1410
127
201
381
226
222
5236
428
77
126
86
5495
1164
3338
7252
5682
702
1235
577
909
8890
712
694
5337
2030
100
104
443
9433
1991
784
111
185
373
82
560
143
173
55
1598
216
106
239
101
212
2865
9573
186
100
296
149
362
212
1277
3053
6442
622
2880
339
6982
3247
486
674
3225
488
1210
211
193
1075
78
424
398
772
661
476
2860
1452
409
8234
622
558
6747
479
1713
253
234
1838
13596
54
5605
3281
52
2232
270
188
6096
4769
3912
140
9403
91
11569
9465
3926
3273
1331
1305
149
3567
8972
5372
298
2746
4756
14839
6207
275
211
161
165
1770
585
242
2612
474
3722
2138
628
2438
1006
119
105
182
7335
1198
1196
62
2243
51
458
7377
8962
1001
105
9560
522
1198
518
74
2111
5889
7363
3021
113
602
5736
495
620
216
2086
4769
52
68
113
4637
1734
229
7320
1190
79
122
284
419
512
276
35
32
2135
103
11
69
4460
8956
4462
12450
3278
1172
2536
51
196
1505
37
762
195
1502
2112
976
351
4985
7243
2524
605
1452
398
2120
4802
1872
759
2092
4807
1874
5351
8502
6976
395
517
1140
2220
2245
7389
118
917
2957
69
135
196
3140
8988
951
68
270
480
700
223
562
7399
689
177
263
7441
552
1193
383
2234
164
176
3647
2775
301
106
120
144
118
795
1601
193
12713
2545
5285
10673
410
1083
2567
35
9295
2127
2320
407
2068
1754
5939
72
1767
559
4209
116
1692
663
8350
2240
1829
9325
9362
3495
9345
103
41
4788
1022
205
249
84
860
152
46
283
32
904
69
3537
257
9567
84
460
1223
2858
827
473
8820
2723
34
347
587
64
853
9177
4930
2912
31
115
259
461
76
212
5362
1144
531
100
3338
7781
403
7210
1710
1151
114
1196
3417
97
279
467
9237
342
54
6229
4574
179
141
108
360
190
2921
7069
1324
38
184
118
156
52
42
42
17
302
285
74
95
1353
516
194
399
228
369
608
120
515
95
95
511
1554
1956
410
5981
408
407
119
34
294
302
1116
9705
91
1963
8475
1990
7486
665
1878
1885
7740
9483
666
1875
3385
1655
510
1127
371
573
207
133
524
1494
1356
93
150
54
158
76
73
2100
151
5334
213
353
242
568
208
129
517
1305
96
1273
1326
11591
733
151
57
454
145
236
36
1330
179
448
55
717
726
170
236
170
12639
735
171
236
173
58
454
145
236
56
2806
1583
92
443
556
2546
3717
78
2103
2673
441
426
1070
1794
63
1259
9423
3073
71
168
3004
1081
9529
35
4526
300
1571
270
3712
4312
708
7420
6661
3016
406
1185
2385
100
2210
749
703
290
1236
157
416
486
717
2772
458
125
676
280
548
8723
1013
1000
255
39
270
616
4545
4026
1091
55
2283
230
111
30
69
131
107
71
6792
55
927
62
133
273
2556
196
289
391
1066
82
84
161
67
9159
2259
185
925
1240
8028
446
229
209
1784
798
444
200
162
66
8838
116
552
2573
11951
8225
1922
262
94
8842
158
547
2858
1067
8168
694
5343
1892
1661
867
459
256
1608
3540
351
1187
2064
157
416
6074
607
4543
2186
111
144
366
5156
1701
678
2044
960
424
7833
698
1932
2632
8912
195
5419
1858
1187
133
148
68
1803
132
349
212
129
65
216
33
57
159
1583
3216
11612
8756
1369
9045
94
130
125
376
328
509
1661
772
189
159
5075
2269
5194
220
723
11141
2721
2537
151
465
7761
4215
11199
2372
3087
3259
180
297
260
253
71
212
1011
31
197
1705
376
285
1600
76
95
618
858
464
1519
250
601
15131
3980
622
137
322
687
1245
1722
708
1034
1464
218
88
276
186
53
7772
5073
5501
699
8346
3636
121
110
1374
165
332
138
702
6331
1658
1542
167
6054
2479
1201
8953
719
1686
176
87
213
5263
176
88
213
562
7882
1627
2799
334
30
162
275
528
978
1929
358
206
163
68
205
365
9761
3889
660
117
77
1383
7796
105
299
32
3116
441
1593
683
9323
8518
4497
111
59
663
1573
257
80
140
210
67
62
242
113
441
1503
9018
207
198
364
7075
1094
8869
299
3310
361
4732
2974
3821
2136
377
2167
283
184
8899
64
155
1839
8847
661
197
249
1395
1664
914
766
1045
449
134
65
664
92
745
10825
381
110
89
108
167
243
120
53
502
1304
705
114
401
3993
208
296
182
137
207
1623
3512
7274
2605
10214
611
65
316
149
115
66
191
120
40
134
137
72
3145
4188
97
84
722
1387
476
6581
7661
399
55
2508
3471
4448
1050
2556
4825
125
175
51
1687
3023
6462
2252
408
3523
5585
1017
395
4874
3791
4382
1053
1353
3075
7460
1686
218
276
4919
1135
8929
143
133
81
2218
193
521
1528
304
1339
2040
304
237
88
204
150
6137
99
32
201
138
2260
246
698
1203
1467
1160
1922
5069
6717
5728
1341
4344
442
309
136
501
905
148
477
645
2913
571
844
462
320
245
1720
552
3412
243
4053
3714
2439
416
6646
1303
689
96
145
549
212
118
137
303
215
169
207
306
4724
307
77
938
676
793
965
471
65
305
1100
1244
101
379
1438
129
3477
131
290
41
257
90
900
435
226
1161
64
90
457
490
353
268
640
181
51
43
163
57
471
727
282
128
1051
131
604
85
1383
778
407
5299
2029
572
1417
477
226
333
637
121
488
37
8722
1345
8149
688
5272
94
129
227
304
225
239
571
9387
210
126
138
2609
748
1127
159
899
1711
115
166
255
44
129
323
78
111
477
876
245
408
3653
135
1256
1656
491
31
350
5924
66
78
172
412
1150
139
401
120
295
324
122
344
330
264
1325
3517
4546
228
85
115
100
1264
185
126
331
337
167
123
172
127
323
101
457
746
1402
39
7424
166
69
59
107
50
135
158
1047
315
849
1028
155
90
894
557
148
748
436
988
23
99
21
162
629
35
45
130
632
169
23
97
995
23
436
749
2911
1136
1189
3106
359
195
3262
246
226
360
44
1475
813
8216
925
5482
1563
702
5037
549
119
4133
1463
12677
3406
7497
943
480
156
1138
2249
982
637
876
690
1672
76
741
150
2107
908
4898
9419
205
166
1537
3200
1799
461
534
5696
1413
208
247
1307
716
1237
308
1911
291
305
295
445
2667
2362
242
148
347
118
1313
4001
61
53
1152
12598
96
95
134
309
193
833
215
155
492
1605
75
613
9503
88
1124
6580
108
127
69
30
111
2493
226
1053
3724
188
125
478
4980
3070
452
2626
69
48
66
915
74
173
466
862
129
191
103
590
45
5110
688
8178
63
119
118
139
415
7716
9464
540
593
113
1868
9501
545
230
404
64
225
707
602
118
548
76
95
104
1323
519
517
549
588
534
86
203
212
100
2417
219
142
329
3805
231
430
357
334
313
224
292
649
127
98
61
532
3193
1663
7071
551
180
1938
176
2076
6784
44
2078
687
5305
1143
1038
4529
1224
4463
6625
9465
7296
106
523
112
41
126
1297
3784
1974
104
1983
3621
582
30
64
660
118
84
133
444
242
820
246
4537
5591
4707
3879
704
14887
2512
1758
778
41
132
32
202
191
3242
5001
700
5224
482
120
668
1998
1233
2230
1021
9399
2991
288
9463
1884
4522
2313
2631
102
521
50
571
8882
181
871
5038
8880
1471
1584
153
450
787
447
8873
4389
2570
96
143
9375
78
544
2073
248
8420
14938
6588
203
81
773
82
14908
279
2330
2687
1269
9066
1110
56
47
95
569
89
621
1193
634
62
4585
119
74
203
98
28
199
69
99
59
89
3499
3705
4727
3943
229
111
30
69
115
108
102
42
1506
1774
4004
2390
1606
58
379
489
178
415
356
1355
138
1590
516
183
5930
2185
3077
233
155
2600
143
362
2262
1380
1381
11269
1128
2653
8747
1531
612
230
537
196
98
264
5545
125
98
1627
9170
2324
2565
275
59
72
65
316
2022
2708
9715
935
78
73
7314
5026
4952
7261
427
2515
162
455
937
950
2892
7315
1040
907
689
379
55
1306
400
412
680
398
110
92
6104
1557
163
3998
83
78
1882
450
2875
1231
164
359
3187
84
731
2130
9151
2017
748
404
1141
108
88
30
103
2295
230
88
728
88
204
150
6364
8860
112
823
7303
258
990
7447
1704
120
3536
5736
370
5928
1711
862
1514
1375
1305
1172
686
178
1042
1376
8575
6138
1226
805
2921
1285
1618
1434
560
96
66
128
210
443
1265
668
80
217
64
29
83
32
276
5334
44
219
48
55
197
750
282
2734
56
1554
661
199
5446
2708
2937
7153
8864
3303
1250
397
5916
705
1495
3256
551
1677
3913
128
62
1857
8976
8929
2445
512
748
6630
835
1312
436
1332
4412
1098
488
254
784
973
11636
634
2268
49
279
646
405
3637
147
48
55
8196
3458
7442
4548
700
1888
3682
8832
2673
7392
157
4902
3540
554
41
502
3850
11504
72
3592
2245
731
9506
381
342
833
4437
134
1241
1437
357
8166
343
509
8196
3258
1337
1749
611
360
5229
534
359
1869
692
3051
126
50
36
179
135
506
50
925
13853
6998
2109
4573
2354
10304
904
8878
221
6467
4350
8270
710
5276
2424
1600
399
384
3374
786
1933
135
11987
545
604
2773
362
323
100
191
53
67
70
66
92
740
6190
5774
7325
3634
226
418
517
223
610
714
744
9384
477
229
350
75
94
61
66
1331
381
114
378
129
459
34
11529
87
128
55
11123
9337
1724
8921
651
107
4035
955
3622
9099
842
1537
60
1652
125
3718
132
175
1221
36
2131
113
125
544
155
216
998
1113
68
1501
264
1236
499
4309
9089
8428
202
31
530
452
8864
730
67
176
251
188
2391
656
191
179
508
1488
3649
358
234
1872
2052
5762
2310
914
1136
2984
461
2045
81
45
2221
562
283
8991
362
6315
368
272
15086
10265
74
1599
599
2787
602
56
60
69
131
458
118
776
278
67
2967
2760
5390
1873
798
5621
8890
1257
3587
34
1879
3793
373
132
290
81
614
1658
536
3551
2582
531
219
1532
491
393
393
409
213
303
420
219
9191
2583
2814
221
1722
112
3090
165
417
111
1762
40
3522
413
52
302
3568
584
8813
1269
465
392
2082
3603
3388
54
416
200
40
1308
95
90
601
731
222
65
402
234
51
692
768
1487
62
485
2118
1745
1542
144
1040
797
9459
65
105
175
424
244
390
98
163
2136
339
4404
7009
28
589
771
57
104
89
242
1364
175
137
2324
1309
65
271
93
8842
416
376
465
349
145
61
107
483
159
162
223
7395
128
182
363
336
481
287
63
2498
2364
3983
1782
3643
38
385
130
2558
617
123
177
478
603
5406
6117
9052
136
2904
2658
726
474
571
156
2023
159
171
58
1185
81
517
63
446
121
239
1442
1322
50
11
331
44
161
1835
6887
1762
2138
267
497
3881
267
129
229
139
7088
2505
4174
1903
6139
5135
4762
297
352
4142
142
274
214
73
197
196
154
80
325
1252
352
645
523
369
154
109
206
24
73
226
98
129
163
88
327
1255
2105
6510
10568
435
1045
1925
9349
1823
1673
8138
233
2286
2118
1973
4217
2310
1330
442
1248
698
133
8851
185
1270
1639
108
198
8845
140
131
431
39
7765
87
5020
6799
128
55
61
321
69
120
77
488
74
1939
350
357
219
397
399
1388
258
2725
98
5023
115
1180
2003
1927
216
344
209
231
17
500
1966
1560
525
9313
1210
3777
5157
3760
2208
7317
7424
1969
3644
1553
1729
224
568
2433
1507
463
76
120
247
960
99
96
172
487
5936
87
96
172
2613
1161
1889
2177
1677
1238
2590
6821
4555
6563
160
4999
930
446
1972
92
517
145
598
346
216
543
4233
1166
117
702
117
162
126
3355
265
924
959
7338
146
5941
85
11960
207
2701
96
233
141
199
6182
1556
153
5302
2015
565
3325
548
3398
152
152
1555
1513
8397
31
115
259
344
130
1888
60
322
3207
213
1200
2337
355
404
1986
7531
245
121
4309
648
1852
87
843
3087
87
594
243
6219
135
4201
482
173
2510
3271
485
175
1858
673
350
464
114
3886
84
444
465
1872
678
217
141
233
2320
588
141
472
1439
1029
3663
375
940
449
1905
476
3579
1868
342
4919
13015
2482
911
638
210
286
201
715
1860
57
49
138
716
46
51
379
147
53
634
209
286
202
716
1671
1075
131
106
2552
56
180
506
130
104
1756
2036
3938
9382
122
83
97
211
164
94
290
259
692
4346
4788
4034
2413
316
6757
1999
7470
7332
3408
9652
95
414
258
220
293
247
186
1397
88
717
532
1084
1156
9043
1086
216
263
11481
3306
394
74
7791
1597
1420
1866
2222
3054
426
421
7213
700
4868
1653
769
158
5590
333
1075
4840
8632
251
73
69
102
1308
9428
1997
260
106
73
69
103
111
1817
4095
2907
4920
637
316
3479
920
1851
114
189
136
143
184
70
1731
243
142
422
394
10167
10387
8935
3244
4237
186
355
270
2635
389
267
347
270
1885
66
807
1885
5997
467
983
774
112
95
5476
29
249
3669
44
118
22
127
350
482
5034
8760
1683
50
5267
5065
4221
422
5554
6003
127
109
9086
31
46
84
130
9026
52
52
266
343
1358
1908
215
25
451
3265
356
46
36
1089
2374
156
25
448
147
603
9253
3668
131
825
2058
190
145
3342
142
220
1540
1755
8652
1014
3528
48
153
104
111
9288
406
95
137
104
105
421
1361
255
218
301
241
65
261
696
531
181
385
619
870
1182
340
1994
8302
63
422
447
1914
980
83
344
3143
411
1116
2038
1925
583
110
5120
7004
110
78
66
690
143
183
11945
87
131
76
563
6036
959
625
1934
511
449
6260
890
3463
2143
193
776
7285
1758
2722
690
82
94
150
5398
585
1130
55
2728
1127
55
839
1057
420
444
289
871
1351
443
64
419
25
700
5588
424
82
144
321
124
88
161
328
514
5499
75
158
54
89
185
202
430
138
1772
899
360
2056
3840
468
500
128
156
776
1131
172
846
53
1093
1350
1554
54
1091
546
1062
98
148
620
79
86
133
84
8916
555
776
1131
173
1061
96
227
1348
529
1755
167
105
51
798
1928
655
157
163
297
1067
596
6431
421
823
7978
8826
5066
1891
5518
486
529
2173
1831
622
2821
2393
2612
699
1529
4232
567
480
439
1911
108
147
46
184
1858
71
231
215
112
1358
498
385
84
2472
576
591
498
1426
711
5267
179
951
98
48
114
97
116
7947
306
528
9459
908
826
181
570
50
124
435
63
137
90
184
158
50
823
183
383
1513
210
1479
92
93
2108
535
54
138
9806
3989
716
196
78
129
210
259
981
74
248
24
109
155
355
119
139
209
118
3517
7380
547
403
1443
1475
8832
478
5605
2479
2295
10009
340
728
5084
344
756
1902
8916
304
985
308
609
142
445
736
5031
328
133
203
55
434
55
7113
2541
147
332
102
2749
399
143
107
1846
567
92
67
61
292
68
2885
713
182
70
67
12
61
296
39
2174
125
128
91
394
629
1969
7349
20
39
5827
1425
8705
1900
102
439
3562
133
175
1214
36
2401
102
437
426
962
1238
2791
702
5283
43
31
101
129
45
31
137
303
130
46
205
35
472
97
119
108
42
46
52
69
170
11698
2184
7225
650
238
1387
1789
286
476
7321
1814
185
5301
356
373
1798
5736
233
126
129
6990
1252
123
6160
55
48
141
158
349
439
9272
117
58
179
12954
13391
34
1415
197
150
723
188
451
2183
1072
288
203
195
11900
41
7442
690
5310
399
1258
2791
888
911
1505
212
150
540
168
168
5788
166
1609
132
192
454
266
3145
1066
287
57
1798
131
1476
205
1552
222
177
1123
533
197
44
7363
397
1257
2780
885
486
131
1472
205
622
930
222
177
66
1884
210
81
496
264
470
92
1264
1590
128
491
2525
4239
8730
4136
220
657
66
1862
53
166
60
164
131
698
569
67
217
139
160
109
4263
8757
4132
141
637
26
66
1866
53
166
60
164
131
723
570
47
186
1968
34
294
3120
4394
282
507
344
133
346
76
144
126
1174
4835
2572
3320
9144
69
151
134
82
175
299
170
122
293
1373
255
1375
115
3679
31
65
293
166
71
90
423
140
132
101
175
197
51
242
367
91
247
368
5793
5059
1679
1416
460
356
195
5566
182
1469
788
867
2680
13201
374
100
112
1134
218
13127
9437
1483
288
6184
280
119
461
2689
8186
218
229
3733
313
100
112
57
9399
1945
35
7516
424
7516
1941
2908
1118
502
167
3894
337
1365
278
246
163
166
187
56
1886
7364
1056
41
551
65
112
85
1174
520
69
1962
1550
4528
3074
2166
921
8879
3656
944
1179
7639
2166
195
59
804
1702
5668
1970
726
2932
1927
4020
782
700
445
127
211
91
403
187
1016
144
163
4455
5041
287
73
201
196
154
81
325
72
1200
351
645
523
370
155
109
287
24
73
109
194
169
281
98
570
140
512
1902
5057
2463
551
53
3383
110
161
34
106
194
169
277
98
570
140
512
1936
551
53
73
254
418
277
98
570
140
868
9309
1576
551
53
183
206
531
277
98
569
140
512
1937
551
53
193
169
277
98
53
78
161
181
65
194
170
277
98
570
140
512
1938
551
53
183
532
277
98
563
513
1924
549
53
107
194
170
277
98
570
140
512
1937
551
53
183
204
1768
98
567
140
512
1920
552
7298
1689
986
1537
3807
185
546
538
8229
407
1452
1769
48
9324
6589
5956
1326
122
268
363
69
304
181
148
1389
54
2130
103
688
59
363
69
301
181
1389
51
839
68
39
32
1421
1419
1422
846
1539
592
567
2711
592
564
581
125
215
281
165
271
195
2895
99
110
1168
490
7011
5150
525
8872
414
85
460
144
207
71
184
191
139
1050
412
167
206
2563
3064
412
85
459
144
412
172
207
2565
8882
2532
209
120
26
195
129
114
190
243
127
113
186
154
45
1219
1950
97
518
65
106
602
732
225
64
402
141
693
6959
101
216
8928
9206
1029
132
69
51
6566
356
4739
1009
631
2331
13507
1425
1830
7936
957
9044
3004
839
2290
2513
1129
86
149
649
2017
1213
2686
104
213
1862
140
1103
7055
3929
9575
1755
9899
8864
3242
3966
248
2340
79
980
1905
4292
5357
1860
4701
8793
1357
4827
56
5412
703
1314
2251
6770
6214
4593
1164
1403
187
99
710
317
102
131
454
632
4300
323
90
44
237
78
73
874
112
212
184
99
397
321
73
172
820
351
184
84
58
46
65
91
182
1390
8332
2602
361
8321
636
1113
3675
9898
3668
1259
3274
78
164
90
688
8983
5047
909
13103
62
1414
500
77
377
2281
613
972
359
69
2210
1129
379
1063
9254
129
168
105
1164
813
5007
962
9430
75
1315
8065
1569
112
747
685
47
235
280
8676
225
158
2036
756
12240
7404
693
3463
1473
3036
6498
447
215
8922
63
1088
30
172
11
56
1147
2196
8876
622
592
3175
657
694
2048
747
3912
5021
654
694
5000
175
4982
1429
309
1317
101
148
56
38
101
72
564
67
446
193
1135
5346
4972
91
707
144
628
329
224
671
717
1325
232
197
1008
3590
478
570
276
78
147
60
148
1601
29
98
214
921
1440
111
333
100
101
3705
5230
9412
4209
1217
8424
698
1380
1949
6438
73
309
30
1858
610
2006
3482
595
506
1166
110
99
3091
75
189
11
117
136
21
280
1752
12745
7637
97
5232
688
8150
3812
101
75
10532
974
48
44
268
2406
2795
537
167
9183
118
130
1320
494
8807
7551
445
297
8341
1607
378
593
1108
2156
11503
7075
431
211
61
112
53
50
459
118
220
244
124
8077
3799
125
185
485
1134
112
101
191
643
1251
980
297
2875
163
282
9192
81
63
1850
40
65
75
463
879
2451
8926
6882
1314
148
518
145
105
6023
552
1153
3780
67
1613
2449
2277
11225
922
1712
376
428
106
60
875
3829
1518
8657
675
1145
279
584
1393
712
6992
851
274
563
476
55
499
1460
11682
11431
312
5121
1117
5715
146
63
82
144
518
1140
687
3185
1846
8833
8901
448
184
208
60
1168
95
11454
146
9226
375
428
106
60
873
5199
713
4173
509
405
8204
537
1445
2909
849
272
824
52
1055
501
526
8138
532
1449
2912
851
273
844
55
1084
1459
1364
54
841
139
522
124
570
319
143
240
86
325
9064
194
116
8893
4961
83
82
4431
184
1599
1879
2756
65
520
235
398
65
225
740
604
123
65
549
95
424
1436
2379
1476
373
3491
133
175
1205
36
1936
413
1998
13004
183
176
93
111
79
79
4957
175
207
93
165
168
1069
9491
134
415
248
403
367
41
862
225
80
207
5438
1086
2697
2366
245
5623
121
228
275
177
140
136
2484
360
464
4488
112
79
148
7164
155
64
388
22
1887
7276
4789
2106
176
185
910
589
69
177
434
1288
4046
2613
2406
560
139
838
1226
143
933
686
1886
2573
634
2304
11850
8259
1986
6402
1904
1640
126
149
3653
354
1181
2094
126
147
528
4977
3032
542
237
340
64
224
437
600
1841
5597
446
467
529
122
50
506
8190
2291
149
7424
4220
7388
2367
628
48
95
2922
2499
1503
1209
201
204
342
8310
207
98
6100
4975
1478
287
473
323
1184
657
2229
1269
2504
125
925
362
100
687
3397
372
685
1974
396
217
197
63
87
87
9642
4377
4355
9917
3826
2166
464
436
57
65
47
72
2316
4295
275
1449
517
8218
346
552
2345
112
1062
518
125
1648
35
1761
1937
54
136
103
392
5358
7524
1953
1262
2144
134
3428
198
108
31
67
43
714
915
2069
1024
9401
5803
764
5159
704
1974
1671
399
1026
723
141
272
397
2006
68
397
431
1840
176
701
955
9440
5308
5138
1636
128
119
1930
470
3488
353
1175
2388
447
392
7157
7425
2119
3703
342
166
186
9646
1538
7853
[truncated: 2,403,983 more chars]
