# Supplementary material for: Effect of sequence depth and length in long-read assembly of the maize inbred NC358
Source: Nat Commun. 2020 May 8;11:2288. doi: 10.1038/s41467-020-16037-7 (PMC7211024; doi:10.1038/s41467-020-16037-7)
Supplement: Supplementary file 4 — Source Data [file 41467_2020_16037_MOESM4_ESM.zip › Source Data/Fig. 2B, Suppl. Fig. 7, 9-11/NC358.21k_20x.contigs.fasta.mod.pass.list.len]

9293
7320
9052
9321
6821
9390
11705
8912
14739
7312
9316
8901
8949
9497
8954
9424
12261
7258
9454
11560
14826
6372
8720
7411
9477
11744
8548
9805
9457
9463
7403
11616
9048
11264
7288
8994
8041
10349
14013
9538
9325
7239
9390
11109
8111
7514
15488
7378
6825
11979
9574
14427
7255
6811
13359
6852
7445
13311
8910
8941
9368
8878
7420
7929
8976
9782
9964
8515
13467
6791
11446
8838
8834
9583
5658
6149
7317
7332
9305
9584
12441
8989
10093
17116
7472
14138
12130
7290
7364
7807
9008
6857
7424
7291
9014
13564
9637
5461
9571
7327
8568
7390
12298
13433
7389
8714
5811
9451
14901
9542
7332
12346
12078
7342
8870
13361
12393
7843
12485
9631
12137
8896
11678
7366
14697
7423
7440
5487
13679
13750
12226
7328
8779
12853
11705
13508
6404
7803
7717
7481
6829
9234
9568
10165
10073
9559
7364
7376
8794
8773
11806
8857
9597
13598
12740
9533
7280
11321
7834
10774
8800
7321
14851
5274
12747
6855
6817
9412
7390
13884
8847
15462
7260
9264
9130
9441
9450
6465
7347
9525
9505
7371
7353
7448
10463
7888
7128
9478
5043
9281
6202
13135
3508
9466
9062
9318
7407
9233
7324
11580
7390
7007
10413
8728
11368
7384
9441
11168
5315
7480
15363
8970
7505
11574
9637
9521
13570
7406
10445
6891
11470
9370
7186
8820
7420
14572
7302
7745
9367
9541
9130
9344
6890
14956
6830
14202
6830
9332
6624
7455
10052
13665
15457
6837
9502
16022
6892
11575
11906
10849
7303
13625
9553
9370
8920
6780
14132
12579
7342
6537
14799
14067
7405
9084
11407
12011
9556
8870
9410
7394
13607
10255
9314
11185
7449
7381
9364
11500
9455
7310
8597
7480
7343
7413
7399
7786
7454
7399
9426
9372
8142
8897
13480
7785
7465
11721
13576
14849
9376
9414
9472
7404
7412
6956
8471
5345
7359
14703
8996
7503
7425
17200
7432
14001
6470
7395
11950
11053
7285
7420
9590
9290
14144
7397
12840
14861
10368
10818
5825
8975
7802
15346
9068
13355
7468
11403
9469
9371
10430
13586
9524
9528
7411
7264
5090
7420
9368
7292
9485
7764
7379
11963
7748
8783
8745
7286
13588
6163
12584
8654
9199
10393
7322
8903
8932
14060
7289
8902
8867
12424
9656
7395
9486
14872
10456
8867
7324
9335
11539
5880
10111
8960
9516
13864
5245
7333
4745
8139
9793
8793
6842
9302
9075
7461
9113
11624
7438
14867
8803
9316
7679
14205
9066
9414
5441
8846
7412
13834
9525
16226
7397
10767
9344
6754
7318
9137
11020
13864
7353
8867
10113
7824
7846
7257
13901
9587
13909
12622
9278
9413
8947
7336
7322
6842
13504
7354
13544
6761
9465
6869
8901
9388
7569
8949
5113
7373
7450
2677
9374
9593
7462
11445
16771
8016
7322
7436
14908
13680
6196
5240
8921
11529
2411
7389
8942
17027
8857
7442
11142
14030
14751
7366
6942
9513
9451
8924
8982
12502
7479
7266
9557
7313
10236
12898
16308
7346
7359
1829
5379
14898
9364
9447
9381
6798
7361
8728
9383
10104
11432
8426
6438
9382
9407
7325
8924
5194
8840
7092
11994
9483
7915
9412
9396
4859
6942
7314
9566
8912
7366
8778
9314
9292
10333
9407
7455
13912
7431
11068
7305
9639
13390
13432
8634
16167
8730
9395
9311
9475
8961
12678
8950
9498
9494
14860
9435
7358
16109
8638
14899
15044
11475
7123
12276
7343
10053
11570
12003
7317
9354
9429
6868
14901
7441
9274
6825
7340
8882
9535
9518
9458
12261
9893
9519
14181
7370
15325
7317
11511
9514
9363
6195
9403
14819
5558
8274
13856
6729
8831
10137
6594
11744
7382
7393
10060
8704
13239
7052
9980
14383
9652
9593
9436
9260
9349
10027
11213
9959
10407
7502
9450
15439
10290
9500
13607
15459
9078
9301
9597
9384
7328
7308
7327
7390
6851
7445
7331
6262
11455
8568
15803
9336
7346
8977
8888
9575
8724
7353
9534
9375
8954
9482
6686
9362
9377
9505
7352
14601
9491
12364
9205
7336
11875
7685
9525
9336
13963
7352
6933
8133
12138
9252
9475
11495
7477
7370
6659
9376
11662
5597
8248
6754
7281
6995
14082
7347
7440
9223
8919
13625
9327
14603
7268
15623
9551
7336
7439
10209
9541
8881
11781
14912
7568
10090
14330
9286
9405
16690
7343
8775
9291
14869
11730
11710
7740
7557
7362
13635
7410
14699
7384
5249
11476
9548
7310
8879
7342
9504
5587
7343
7880
9353
7937
9377
7311
7390
11669
7450
5777
6150
7892
14874
13515
9596
10805
7436
12039
2823
13805
2849
13215
9543
9508
7523
9612
8866
9326
1572
11532
15363
9351
9364
9459
15317
7107
7982
9384
9434
7489
9568
9368
14926
7377
14957
14964
7429
13598
9565
11505
13631
7459
9468
9568
11493
13707
9393
2809
7423
9436
8225
13509
9335
7245
7395
11634
5154
9534
9466
4038
12100
7278
14069
7308
9458
10239
9160
9387
7314
7217
6846
8578
7336
9803
7444
11326
13717
6849
9142
6732
11357
9393
11518
7334
7420
11005
11411
11854
9685
9547
9283
7366
13471
9366
6377
8840
9231
13875
11413
11136
7751
8977
8853
1536
4816
7441
7782
11815
9209
9263
13575
6767
7312
15778
14880
7864
8776
6842
9572
7034
8216
9291
7386
7354
15353
8861
5435
9388
7403
11065
11379
16088
7260
8958
8923
8872
9265
7563
14890
9603
8917
9520
7415
9389
5873
11594
8961
8896
9352
7347
13896
7424
8604
6782
4730
8887
13870
7509
9495
9240
9340
9557
11853
15558
13796
8746
8650
9437
15432
12757
8659
6299
11663
14552
9488
12733
7250
10476
8221
7358
19335
8200
9346
9415
7467
7739
12515
9514
7315
11351
11333
8912
13844
13747
8864
9436
11355
8404
9411
7347
11200
8851
9519
6079
15183
7839
10852
7781
7896
14106
9365
7355
9628
7454
6387
7356
14831
4964
11390
7335
8075
9377
9435
8206
9428
7119
8938
13053
7470
8733
14066
12402
13015
7990
9515
12611
7370
7300
9402
11851
13624
7504
7748
14243
11615
9437
15445
7642
3992
7362
6178
5701
9449
13901
11557
8727
10736
10091
13674
14914
9545
8306
14545
13443
7367
9522
7870
6796
9450
11480
9497
13871
7409
13305
8125
14690
13573
8510
6247
9510
14874
14898
10302
7453
7247
6502
8921
10293
9501
7886
9277
8682
5362
8829
8856
9271
7326
13580
14157
7784
11422
14138
7956
7323
11659
7373
9389
9378
9497
9326
6072
15983
6851
16012
9401
9256
6403
11829
9281
7818
9322
9275
14118
8406
16259
11717
7466
14827
7355
9377
11880
12717
9498
7550
7507
18721
7476
7344
6842
7332
6470
9408
7525
9440
9581
6746
1834
10527
8171
8822
12099
9558
6621
7362
7820
8984
7368
7337
6938
7355
11731
7366
9652
7317
8840
7466
7211
7429
9361
14105
6847
7365
9061
9590
7354
11985
7389
17360
8337
6395
9032
7754
7310
10606
9288
11478
7366
13658
7305
7264
7876
7367
9444
11758
8882
7310
7198
19049
8760
6996
13848
11675
9390
7414
7326
7366
8951
9465
6894
13560
6831
14509
8239
8904
5481
9055
7390
11506
16301
13832
7919
12162
9716
9472
9700
10185
15349
5187
4177
9341
7309
7423
9511
9438
11435
8971
9001
6825
6728
7442
9612
6733
9328
9451
11817
11711
13179
11747
9385
9516
13561
10144
8977
11082
9327
7347
8882
7384
7490
7338
7374
8978
10916
9425
13426
14831
9487
9252
11716
8961
11525
7311
8988
13408
9419
10791
8097
7439
9396
7218
9573
11441
6809
7574
14882
13915
9428
5630
21821
6840
9510
15366
7279
13274
8850
13598
11525
4862
7323
11517
11587
8151
11513
8919
11615
7422
9444
9402
10305
7310
13865
9453
11561
9556
8937
5500
10194
4902
9508
4889
7017
6387
3701
6187
8326
7376
9429
7892
13640
14901
7447
7351
9392
7322
7429
5124
11755
12368
8422
8548
9077
8588
7329
9389
7668
13317
11530
8771
11524
12254
13424
14921
8244
9357
7337
9389
7377
11512
14160
13462
9594
7398
7344
15879
9115
9294
9491
9282
7429
7248
13603
11677
13130
15486
7298
9356
8926
7354
8442
7375
11135
7330
7808
6860
11661
5382
7360
7392
8973
7902
12931
8894
12539
9000
6888
7975
9447
11171
9427
9512
9550
7305
8999
11444
9391
10075
7309
9376
7563
8844
11320
11609
9544
15505
7425
15525
6836
7501
13625
8849
7174
8643
9290
8569
11978
12135
15440
8127
11535
9340
6269
7310
11213
9549
9560
7108
9390
14050
9429
6849
7516
8864
14119
7127
10210
7466
6862
8403
9393
11484
7414
11101
15388
7347
8396
7358
6873
6796
7458
7407
13585
9381
8907
14185
14146
11576
7825
8914
8844
9061
8002
10121
16656
7363
6731
7351
9013
11225
7484
9447
7401
14399
7421
7318
9403
9668
14507
7321
11586
11942
7436
7854
7816
7412
8884
4858
13641
8003
18454
9541
10003
10117
11703
7206
9434
10950
7401
11077
9244
6940
11641
9317
7342
8128
8888
9404
13791
9350
7824
9588
7392
7420
13669
7504
11343
5102
8822
9518
13467
8933
9372
8960
9474
9482
13441
6823
14858
7395
15292
9446
9364
9318
7425
9527
7352
8036
8307
14959
7023
9248
10257
7190
11908
11582
7414
9523
11123
9911
11033
17867
16249
7306
9352
9402
9471
9142
14090
9559
12648
13428
7305
9373
14174
7370
15378
8220
13308
15421
14133
9343
6535
16450
7280
8911
8908
9271
8685
13981
13100
10012
9539
8247
13798
12604
9581
9480
9598
8259
8913
11892
9387
9048
8224
9161
6520
9471
9585
12470
14047
7411
6398
13673
9808
13544
3610
9518
7283
11513
9050
5727
9270
8919
14257
13684
6924
13634
13396
12750
6861
11541
7304
9321
6904
14887
7181
8998
6638
9094
7509
7855
9301
7708
9536
8747
13719
9851
12613
9362
9289
13737
9539
8858
8953
9200
7467
13594
7343
14778
9182
6649
13213
9363
14863
13584
9783
9653
7874
7482
6856
13865
9315
9412
5143
8812
8891
11332
11312
9322
4786
2344
7331
7235
4740
11814
9495
8905
13857
6780
9456
13588
5171
9585
11597
11721
7942
10060
7265
13181
9114
5475
7454
3221
8889
13858
7500
7839
7407
11449
9420
9451
12847
13779
8897
7471
10817
9495
10546
7835
5802
6918
7166
9019
11517
7308
9414
5107
9549
10208
6468
7850
7778
7240
13735
13905
9436
9222
9950
9918
9099
6480
5463
9968
3632
7646
9441
5594
7291
14737
9351
9742
9581
7617
5809
7940
9547
7271
8098
7257
8513
7139
8283
10936
6862
9042
11674
13601
9537
14300
6816
7306
7418
8810
9356
13881
8854
8313
9445
7348
8742
6837
8876
7300
7965
9526
7350
13595
5942
11928
5075
7790
8996
9387
13554
7470
9009
6299
13164
7364
7324
5194
7406
12642
13244
9334
7325
9055
12014
9346
9344
10507
5249
7537
14844
4758
6465
13770
8826
7385
7282
7299
7429
8754
9477
9129
13617
7447
13182
10510
9697
13413
7285
5288
7416
10674
6759
14941
9331
9290
11947
7333
11726
7329
7880
11665
14801
6908
9476
12005
11625
9128
9456
8501
9389
11700
9494
7418
7202
7294
7512
5193
11636
9398
11165
9466
9357
9391
14657
9513
15361
7365
14306
14181
8918
8850
9402
7342
7368
7913
11188
7303
7504
7341
8899
11775
6826
6383
11608
7743
6849
9479
9484
6838
9377
9380
14139
13213
8806
11672
9855
8973
6925
14837
9033
7645
8144
7988
8101
11645
6205
11442
8224
9387
7366
8086
7308
9313
9084
6854
13608
8325
7310
15522
7310
8999
8882
9597
8472
6807
8640
8911
11342
8937
14851
7411
11816
8157
7422
7362
8199
9541
7663
11734
5186
5348
9460
8919
5692
9476
9487
5258
14760
9405
11784
7230
10267
9450
8845
5168
13553
9570
7357
7321
13559
6977
12247
7322
6993
10344
10233
12691
7348
7288
8954
7333
7820
7388
7348
7458
8837
9482
7395
9137
1936
16287
9340
7422
9343
5241
7325
7230
13966
7992
7954
8131
14869
7356
7401
8929
7413
7424
8194
9539
10230
8713
7440
7401
13816
7404
7827
9264
9508
9473
9452
9491
8843
8180
7400
13720
6839
9305
7333
12476
7389
14011
7333
9267
13818
8865
9537
11644
9521
7309
9808
7409
10348
9314
9471
9473
7337
10114
9803
5093
11165
12771
13314
8266
7324
9611
13441
6626
7368
7364
9568
9978
11589
7388
7683
9545
9556
11223
13626
14989
8883
6003
9545
7157
9553
9734
9128
7519
9556
9321
9590
8517
9929
6831
7027
7293
7337
9402
9315
8912
8838
13407
6424
8620
8768
5771
8911
14755
9287
17870
7509
7168
9523
8917
7387
9340
9589
7552
17118
7684
9196
7371
11183
8604
11781
16119
13959
10901
8772
6500
11714
9042
10152
8431
9538
9415
11756
4948
11600
11897
11974
13316
9528
7282
11626
7332
12221
12136
9596
14856
25189
11602
8394
8979
13578
7330
7365
8763
8928
9381
8909
9403
13063
12909
11447
13382
8787
13804
5815
8915
9498
6417
7418
9112
8892
9828
8616
11630
9407
11076
7349
9347
9111
9408
7997
9344
7424
9370
9358
8835
7357
14092
12829
12097
5730
13761
6764
7425
5950
9465
9449
9799
3779
10317
7557
7311
7569
7415
5239
14693
10337
4755
7482
14932
10799
7738
9425
14269
11237
7915
12267
9547
9527
9361
7219
7423
2548
9527
9998
6914
9579
10254
6159
5270
7726
6670
8584
11714
7854
9447
6330
7346
14008
7441
7668
8815
8816
13627
7457
7457
9388
11543
7426
7328
9409
9500
14873
8977
8221
9395
9512
9581
4191
7305
11952
7421
7397
3441
6151
8882
13121
7310
11599
11232
7402
9391
9390
7292
7433
9434
13176
14859
9709
7380
15490
9456
14845
14953
9177
8293
8867
7335
7415
12264
15703
14834
9163
14196
7510
9074
15358
11103
9515
7821
7349
8998
9422
9484
7492
13889
10641
9533
5595
7419
11588
6935
9689
9457
9375
9455
9010
13522
7508
1381
7444
7326
12746
2018
7172
15426
15483
3622
11481
11910
4890
7510
9309
3765
13408
9191
7997
6019
15142
7815
6407
8917
9293
7323
2446
6155
8922
6618
11932
13974
10326
9373
7683
5192
9019
10505
11823
5175
14486
13572
7322
9500
9019
9403
11659
9400
9341
14924
7158
5390
7337
8423
13924
13764
7325
10738
14282
7449
10866
7354
7480
12230
14821
10527
6319
9275
7427
11308
8124
7375
13563
12764
16372
11342
14350
7508
6448
8932
11551
11660
9196
7922
5182
11542
9536
9516
11425
10222
8951
13807
9583
14927
7338
11613
14111
9484
13533
9306
9491
7327
9993
13743
9501
9114
5625
8915
9574
9236
7422
11567
7260
9555
7337
11621
10155
9361
9650
8283
13968
12330
7339
13913
6637
5168
13565
7311
9284
7273
7346
4805
8840
20109
7998
14020
9336
15457
12305
16860
7741
14024
7458
15467
9304
7422
13680
10035
8873
9387
12886
8270
14124
9518
13560
10648
14904
5738
5792
4632
10564
2137
14971
8815
11258
9505
7337
11437
7397
9386
7404
13744
9616
9092
11812
11845
9610
9421
11434
11186
7566
7559
7547
8854
13620
5776
9459
8989
9009
7335
11595
9319
9100
14948
9343
14640
9033
16984
7300
4743
8945
8865
9363
8859
13421
10184
7138
5464
7650
8919
7340
11808
3291
14320
13826
7365
8968
6204
14158
8891
8955
9058
9186
7966
9308
11346
9472
9338
13652
6432
7386
6954
8083
9424
11505
7507
7237
9519
8732
11332
1798
11688
8067
11683
12232
11645
13073
9316
9353
9482
15356
11504
9374
7752
7386
7502
14858
15462
8884
9391
14902
15335
6815
9233
9485
7806
7350
14079
8415
9546
12013
6447
9574
10247
7682
7352
9571
11869
9987
7340
9525
13451
9002
8529
6392
8276
8177
12265
7986
7305
9336
7338
10386
9083
11909
9436
7065
12601
9398
9368
7919
11687
7292
5808
8913
9657
6723
7441
7320
8917
6715
12863
11518
9803
11594
9700
8873
11559
7305
9546
13516
13768
5427
9417
15489
15737
10419
14068
10871
6977
7230
9347
9794
15534
10045
14439
10538
8184
11753
6811
6582
7568
9530
11652
8859
10697
9110
7841
9438
7286
13582
14218
9549
9008
13963
11685
11684
8945
11519
9433
9180
14233
9521
7171
9562
11634
7351
14888
9413
11679
7382
7419
6403
14949
11047
8823
9294
6839
13366
9313
12872
13439
6780
7274
7322
7443
6647
11586
11327
9538
14042
14816
14813
11984
8116
8815
9425
14038
9529
7365
11938
9492
9386
9249
9559
5214
7363
15369
13331
7414
8795
9418
8951
8313
7174
8923
9284
13354
6979
8902
11556
14064
8915
12438
7382
13343
8870
10697
9292
6436
10096
4801
9545
8925
7328
7392
7378
8759
13369
6816
13900
6939
12696
9469
11680
11601
7302
11282
10276
5794
13485
7425
13600
13596
14377
6463
9452
7408
9124
5238
4964
14874
10122
7415
9490
7387
7499
14921
7420
7523
7260
6798
9364
7895
6806
13281
9007
9516
9443
11129
14932
11539
9354
14743
7989
13708
9054
12693
10251
14940
7414
9074
9659
12324
14095
7459
9235
9367
8894
5328
8882
14154
4858
7484
7370
8919
9545
9413
7956
7291
7370
7415
9576
11438
9883
9390
7291
16624
9401
7347
8854
4905
13578
9493
7904
11875
8894
8890
6175
13341
8811
9495
7427
9319
9457
7277
7522
9696
5533
4419
7551
8839
8662
10944
7325
13717
6381
9080
7416
9428
9520
9489
9244
7138
8882
14054
16207
11409
9777
12935
9421
8810
9525
15298
8689
10102
7341
8958
13597
8952
9377
14915
8107
11808
13088
9485
11128
7398
7387
7399
11659
17096
9150
6519
7412
7375
7349
9493
8703
11439
6404
7448
9452
14353
7373
11325
4987
14898
13609
6395
13579
15434
9405
9329
5344
7309
14753
9944
9464
14923
4917
7393
9424
14118
5576
11537
7360
7349
7224
12551
7454
8805
14246
6840
5148
5175
7634
14057
9510
11438
9339
7352
7269
7499
7363
11468
9660
7277
9481
14951
7312
10335
8949
15500
7312
9951
8324
9482
7395
8835
11727
8740
15484
7274
7442
8939
9575
9412
7377
9428
8842
7352
7283
16208
9530
11465
10164
7383
9479
7368
9603
9355
7447
18200
5200
9382
7568
6854
6682
9244
6843
6446
6850
7551
7508
14953
9367
14741
5201
7025
6849
14068
7462
13696
7371
8969
8069
11207
14850
7623
9683
8871
7415
9363
11715
9531
9414
7448
14821
9568
5390
7325
7429
9459
7391
13634
8899
6832
13841
8643
8283
8343
6398
11678
5093
12672
7435
13033
9422
15941
9400
9096
7358
8867
5590
6469
7383
13396
5287
9258
8808
11544
14849
7355
8951
7343
9486
14023
12148
8104
8917
13610
6709
6243
9536
10115
9224
12313
3597
7798
16169
6875
13832
7895
12357
9570
8869
7050
8709
8841
8929
9260
9454
7973
12047
9020
6845
7395
8924
6001
12145
7447
8386
14320
11449
14202
9191
11961
15338
7342
15757
6944
7563
10617
7496
7407
8847
8086
11860
8787
13694
13214
5803
7912
10220
7335
15186
9547
8917
16983
7505
9364
9192
7006
6786
8880
8947
13196
16258
7372
14319
7409
9457
10293
6183
11795
9300
11779
5184
10018
15980
8552
6889
6718
7345
7068
9536
14837
12443
9557
9538
14034
9469
8429
9462
15506
9335
14807
14916
7337
6883
11402
11959
10836
7137
7499
10137
9458
9363
9293
18155
6395
9537
13391
14069
9478
8269
13579
7827
11132
9343
7417
15423
6457
9529
18383
9314
7377
10223
10716
22610
8971
16651
7379
6838
7810
9239
9818
6089
14083
14085
11619
13922
11187
9137
12421
13956
11946
13966
9307
8782
7474
6696
5569
11785
9419
14933
12388
14427
13578
11213
9390
7436
11934
14126
13934
7251
7502
13648
9547
8943
8651
9236
7031
13647
9491
7379
12506
19916
11644
9452
12749
8291
9503
13648
7433
8662
7464
7473
9436
7235
10272
7039
12628
5204
13898
13811
11700
12049
14927
6997
7387
7563
9641
7562
7564
6465
9342
6379
7504
8830
13991
7409
13724
15156
8747
11210
11449
7366
8860
11774
8967
9564
7318
13742
6885
7351
9180
9265
13621
8913
7889
9594
8895
13650
7352
8792
9390
4835
9474
9420
7413
9415
8665
8880
9438
13331
7793
11559
9402
11841
3803
7116
11478
9424
8788
7683
7346
9481
8981
9393
9011
11523
7352
14812
8826
11562
13450
9800
10699
8678
8285
9304
12343
7360
8857
8814
11498
9159
11421
11074
9545
7507
7786
15647
12235
9473
7054
8941
13338
8199
7411
8842
8989
11633
13662
8825
5721
7408
13111
14028
7713
13677
9412
16285
7393
15031
9293
9595
2488
9178
15305
9146
9287
11834
7354
9428
12712
12666
6466
8907
14136
7282
6836
7420
6859
4132
6840
5984
6826
7217
15373
13746
8332
9523
13181
9538
7394
8800
7910
7900
7310
9572
8085
6822
14111
9362
9311
7561
8984
13514
7590
11661
7495
9164
3381
8246
12072
7347
5275
14964
11842
8484
8971
9287
10453
7352
8496
11306
7597
13989
13787
7487
10187
9084
7984
9554
6865
9545
6336
11606
8878
11693
4250
8274
7737
7369
7563
6933
5389
9475
8818
9489
7759
16331
7315
9715
10380
3618
14051
5208
14908
7496
7773
15091
8895
13618
13412
13688
9133
6475
7711
9025
9108
9433
9402
19450
8935
9212
11395
7965
7964
11524
11474
5182
7732
7381
7359
10870
9150
8788
11967
7496
7433
7411
14419
8450
7320
9462
9352
11565
8862
9587
5905
15566
6842
12735
9594
7489
8365
9408
7343
8956
9304
7396
7428
13585
14948
9205
13501
7946
14936
6411
12727
7364
7490
9362
8250
8872
8158
9197
9750
8881
12413
9486
7355
6780
9392
8859
8935
7142
9418
10272
9471
7335
9146
7433
7448
7457
8936
7449
12104
9440
7776
7330
6825
9409
9268
10004
7259
7392
7345
11620
7438
7831
6422
9194
7948
4821
11823
9677
12516
8981
8803
7405
10267
7079
10987
9303
9350
7346
10151
8790
7428
13949
8370
10980
7166
7007
9457
6195
9303
6432
8989
14976
6416
11951
9525
8276
7342
8920
8981
9378
7348
6528
7170
13083
10584
5804
7777
9351
7410
11546
8200
8939
10724
8889
11585
8686
13982
9374
5783
8132
7460
7366
7421
7364
9426
11112
12740
7374
7632
14165
9455
9484
13652
9093
7423
6644
7472
6812
11541
7498
11706
7359
7378
9401
9410
8353
8852
9496
12754
9573
7377
7277
9832
6394
9249
13327
8132
8894
7493
9609
7383
4829
9128
9291
13921
5075
7428
7794
7492
7184
9174
7789
8848
9119
13831
9364
14575
15342
6011
8265
11733
9618
14863
7425
9410
11803
8116
7018
10251
9329
8925
9637
9460
8070
8905
13979
11478
8296
7768
11513
11712
8970
9429
9494
7309
6885
11338
8894
10426
11528
9576
7259
8632
5014
8424
13530
13495
3014
6873
7416
6401
11989
9488
10475
15068
11745
11087
14945
7393
9386
9493
8199
13602
11258
7563
7567
7562
7562
7565
6860
6895
7925
8473
8112
7358
7299
7357
11009
9370
14857
7414
10718
8858
10110
7358
7315
7805
12680
11997
9467
8982
7432
12322
13859
10264
10445
8057
8887
9399
12988
7321
8904
9544
7371
12959
11768
9545
5197
6967
8025
13637
7708
7330
16094
9564
7227
6750
7392
13612
9362
5042
13521
11057
6382
7258
11122
10693
14393
8823
7353
11367
7298
14636
8869
14934
7395
7365
8967
9448
9493
9345
8848
9360
9669
7262
10210
6865
11793
5177
5384
9555
9568
11832
9204
8929
8896
12274
9534
12009
12656
9183
8109
16466
7421
8939
1788
9477
8933
7404
7349
7328
11499
9411
9350
7423
12702
7440
13449
14100
9493
7302
8379
8891
9479
11854
5309
11611
6794
9339
13576
7442
7337
13475
9495
7331
9618
7020
9306
7563
8869
7887
8944
12376
8961
8912
9688
8924
9410
7356
13139
8906
5398
13953
8910
7086
7567
11500
11197
11368
6830
6823
7558
7350
7886
14623
9547
14769
9113
10710
11544
7421
6836
4684
7798
14799
8055
9384
9595
11720
7311
14437
7303
8428
6636
5907
7393
8919
15041
11711
13459
7961
9526
7398
7424
15775
8920
13669
9242
4674
14751
9424
9308
9434
11671
9482
7366
13757
13368
13583
13460
7627
5200
9511
8913
7383
11810
8853
9440
8928
11220
8157
13913
14243
9446
9446
13641
10314
8874
7322
12698
5115
9244
11354
7306
9496
9600
7479
8478
9315
11468
7135
14950
11095
8336
8835
9018
11535
13904
9582
7253
9292
6894
7365
10568
7377
9592
14342
11319
11675
9290
8910
8029
9505
13796
4817
11435
7788
7390
13859
6442
7477
7795
9710
8842
14736
2779
7415
7351
13910
9555
13685
5549
7518
9538
9536
9242
11344
6099
7320
5815
7227
7450
12741
7419
7360
9476
7245
6841
9185
4738
7385
7472
9333
7453
14169
13593
12205
9433
8817
9327
7525
9487
11723
7348
7432
8820
6829
10705
9192
6370
9201
7408
13488
9467
9067
4759
7427
7396
11677
9273
8845
14024
9363
8106
9310
8824
11112
7417
6635
5543
7458
5324
10228
8966
7340
8565
11537
9557
9399
9257
10203
13831
12307
13656
7472
5074
8442
8362
9121
11340
9383
9092
6827
10085
7314
13636
9542
13632
13480
4164
13928
7327
7866
11190
13404
14720
17990
9506
9426
9588
7431
8327
9465
10545
8869
14958
8798
14422
8952
4709
5189
9477
9441
9337
5205
5058
11539
11482
11771
8894
4769
14090
9135
6831
7466
5240
14425
7254
13557
8995
9089
11555
15353
11572
7510
9515
14900
11211
9524
7336
11716
7660
6914
7533
7557
7212
7715
9259
5613
6722
9760
7428
8979
8892
8945
7378
13631
6330
6462
11745
7353
13902
8960
13886
11254
7325
9477
7371
9358
7424
9560
9495
13439
7325
8888
8842
11546
13470
9584
8921
8878
9453
9221
7335
5420
12189
9480
7379
7403
9433
9411
9438
7987
9282
11227
10119
6843
7305
7412
6834
10104
9594
11241
8944
7357
8961
7516
8169
9494
7382
9262
7429
7496
9537
9491
18305
10069
7421
7791
9362
9349
2106
7555
10183
9334
7089
8963
7567
5129
7224
9498
7232
9407
7825
9287
7498
9414
9354
10595
12134
11704
8953
4984
7339
5304
7403
14821
7417
14893
9533
1554
5993
13724
5359
8102
11602
9630
7366
11858
9383
7388
7770
8926
5377
11954
7365
13937
9936
9632
11142
11714
11126
14343
9561
7313
7442
10970
7392
6895
7401
9381
7336
7172
7272
7444
14767
5127
8643
9403
13784
8843
7359
8908
12321
9034
12127
9311
12543
7384
11693
7581
7447
7364
5166
8155
7407
13598
12097
10709
12131
6885
5866
8332
7441
9048
9935
6811
8953
6270
13348
7314
8469
10390
11452
7910
9311
10087
9015
6840
6841
11554
7310
14974
12320
10897
7410
12683
11944
7361
8736
13292
9496
9602
9442
12670
13709
7026
9535
7914
8493
7364
8762
8832
9480
8910
8353
7403
11088
8921
13891
5740
7419
9486
14074
8367
9053
8475
9317
9351
13687
8351
7373
8819
9330
8848
8962
6729
9632
11713
11534
12827
12883
8453
9298
8988
9496
7303
8914
7307
7392
7402
9226
7363
9458
8455
8892
7472
8869
11881
9609
9199
7305
9371
10435
15626
17168
7849
7845
7375
13643
8080
11551
5711
9698
6192
7435
10226
13726
11556
8237
7611
14107
10776
8042
8849
11518
10718
9012
2533
8571
5412
7299
8884
4781
10403
13782
10154
13073
13955
7315
7255
5725
9488
9474
6545
13905
7380
9270
9591
11245
13471
11116
7506
9393
9462
6136
7447
7783
7792
9630
9288
9592
6189
9579
9593
12001
2689
11604
9336
9633
9562
13542
8782
7795
8832
12255
7317
5058
13619
16068
8960
9432
9553
9516
14925
9345
9406
21217
14874
6761
7509
7514
10415
9019
7301
3302
7525
9386
7382
8732
10559
10147
9512
8842
9369
11366
8995
12901
7394
7376
15485
14016
9552
12013
8904
7337
4889
9183
9415
9588
5576
16212
15470
11522
9292
6414
8914
11639
6834
12397
6843
4573
4678
9484
7300
8976
11738
8948
6498
11039
11987
9360
11840
11316
8927
11703
13605
13462
8620
14749
7365
13373
21531
7908
6900
9186
14903
8031
9006
9571
16292
11949
9341
7397
9442
9300
8889
12675
6039
5534
11774
8249
10831
7508
12087
7287
13645
11542
9464
7351
7331
6404
10273
16878
7384
9303
7265
11700
9408
12147
14828
13404
13982
9465
8541
8871
9446
9507
5035
12712
9557
9416
8968
7700
7283
7325
7558
10005
9077
13591
8577
8820
13425
11772
6470
7363
7361
9412
6762
7369
7763
7340
7280
6151
8806
9949
1974
9492
9545
11705
9366
9167
11418
7384
9688
11609
9421
8152
9538
11668
6748
7561
7566
5413
9544
7569
7567
7561
7779
5732
9204
17939
11536
21516
8994
7328
9395
5173
7340
9367
7362
5456
9492
9428
8874
5870
9255
7653
7096
8332
14814
7739
7362
8334
5831
13093
14904
15295
6400
9505
9534
7312
7322
9359
12070
9439
9216
13456
7316
11684
9424
7563
9780
8894
7415
2421
13419
6291
13122
9536
7322
7345
9525
14934
14942
7494
16528
7562
9230
7055
9105
1939
10793
4771
13196
7720
10421
9002
3251
5438
12046
9675
7299
13172
13621
15560
10573
10760
9413
13962
8930
8276
4019
4018
10195
7456
10773
8705
9465
9333
7510
7348
7691
9494
9461
1539
14070
9413
8861
7362
16286
8892
10907
7369
6232
14109
7806
6880
9070
7378
7445
8785
14840
11622
11624
9881
7714
6848
9364
10155
7379
7418
10024
9595
8561
9593
9441
9563
7703
5209
11943
9165
7327
15492
13507
9535
9376
7429
11430
11353
9411
20891
11586
10875
5023
9440
18660
12712
9120
8936
10334
16193
8800
9454
7431
8095
13202
9490
16191
8921
7971
11775
7371
3126
7347
9486
8873
8111
7420
15380
8864
9538
12210
7352
9107
13819
9501
7436
7437
15467
9367
7567
9364
9487
7312
7445
6839
7353
6372
9491
7802
8946
9379
7561
14380
7556
9357
9540
7413
9136
6814
7990
9850
11230
11574
9328
9060
14864
7403
7853
13301
14387
13263
15879
14948
5192
15482
6831
9547
5471
13476
19655
6629
9531
8914
14150
7394
8113
7329
13348
8984
7338
9194
14945
9401
7424
9626
13274
8674
7786
16102
8747
9263
7508
9405
7337
7310
9668
10127
8952
15471
7867
11613
7316
8940
9513
9134
15361
7456
9398
9640
16428
8909
9352
9334
10840
9191
9556
7833
8744
7023
5429
9311
5257
7941
7385
3691
13982
12420
9453
9126
8891
13311
11469
9495
10279
6816
7501
9509
6578
7389
13612
9513
13741
8325
11704
13609
7278
7388
13463
5147
7954
8594
7306
10220
7302
9586
7326
11661
9320
6902
11499
13664
9408
7335
9252
6164
5714
10326
13659
9445
14237
13975
7452
13623
6820
7369
9295
10134
13788
8119
17322
8913
9469
7361
7389
7336
12504
14047
13646
13724
15340
9490
6114
12773
5797
8276
9439
7512
7334
7362
11197
16279
6920
11568
9559
11690
8428
9500
9353
11653
9321
5179
7338
13607
13460
13920
7345
7314
8931
8848
14034
9327
2841
7508
14151
9022
9347
10917
9547
7372
11711
6749
7560
9353
8153
9285
8899
7295
6391
7392
9534
7350
7499
14262
11198
8929
11263
13652
16488
7344
7337
4701
7312
9381
7346
7383
7350
7343
14021
7494
11803
2656
9334
5046
5568
9056
8997
12414
9458
9451
7367
11674
11554
9354
9360
7389
9795
9039
12057
11700
8744
5591
13924
8791
13717
8887
11488
7352
9414
9769
6467
12624
9523
6556
11329
13830
7962
13527
8451
7394
10195
11778
6895
9304
13269
7437
12733
12464
6152
14039
9618
9492
11729
7862
12048
15867
9056
9029
11683
9539
9748
6895
13707
9431
7421
11354
11524
7439
9588
6993
12414
6988
10638
9544
14834
8989
6936
7329
7384
9437
9278
5237
9163
7329
7393
16721
7309
8558
8943
7496
13276
11891
6184
7400
11292
11930
11958
7321
5428
7324
13903
11479
9297
8896
9036
15467
7325
7332
7330
9513
9071
8902
7509
5180
9112
2590
8885
10592
9122
8896
15885
8966
15466
7388
7317
5604
5601
5499
9581
5728
5285
8242
8761
9342
7791
6391
11683
13452
9764
9458
11634
9381
8632
6240
13623
7343
9596
8839
8837
10163
7912
7768
9429
4986
9383
8186
8899
13767
16068
7220
9477
13597
9257
9435
2694
7565
8847
8440
11536
9066
11717
13404
10565
13160
9287
8761
9638
7476
5878
1782
14808
8914
9433
7271
9556
14693
12182
7389
19159
6716
7230
10321
9555
7371
14815
7451
11302
8250
14205
6269
8746
9182
7485
11414
12754
11068
9542
7263
9358
9391
10162
17715
1564
6424
8383
14811
11392
14080
6845
6826
4795
6411
8921
11687
13934
7886
11562
7284
9275
11643
13198
7403
11314
9218
9511
8860
13679
11587
9485
10361
9256
7447
11732
7414
7457
8912
6090
14188
8867
5174
14943
15508
7507
13643
13020
8915
16445
5434
9103
13883
6280
9087
13273
11969
7713
11775
11185
6435
12053
7427
9347
9604
8979
12316
7397
7446
9460
9470
13822
13602
7346
11642
7364
5202
3963
13408
8199
8338
9192
8901
8749
13659
9337
8171
13409
9666
13569
14556
9316
7309
8776
9325
10183
9442
13669
7410
12795
9318
5631
13627
7820
8771
6808
9448
8506
7323
2307
11706
7346
11502
11190
12576
9096
6878
14853
3164
9553
11721
8602
9754
7416
9346
7027
8061
12698
7847
11597
8756
9484
10185
9557
9108
14777
6860
9280
8012
13900
7537
8620
6815
9104
11410
2422
12680
14811
7428
7424
13814
7357
7356
11386
9404
7793
11281
16677
7330
11963
9433
6341
11797
9097
7365
7409
9243
7390
6202
3689
11230
9952
12759
7350
9529
14889
9462
14880
9342
7826
9491
8835
7414
8958
7318
7467
14890
7895
7252
6836
9508
6475
9520
9461
12018
8942
7236
8884
9130
9708
9603
7392
12743
9278
11727
11939
8699
6999
9365
7956
11574
7377
7071
7372
7295
12489
11487
15360
9444
9524
11586
15921
6787
9409
8966
8825
9534
7410
14910
5141
7461
6811
7339
11723
6903
7343
8931
8982
9462
13409
1948
6835
14050
14065
11579
12255
9493
7371
9403
9329
9320
8846
6853
10714
7338
8917
14072
7553
8941
7462
1809
11479
6632
7403
9623
9118
7364
9526
9318
12755
7346
7328
7448
7402
7368
8777
11973
9322
6529
5560
5375
11764
15356
7318
9436
9119
7714
7244
8892
13384
11599
5901
8885
7274
2816
11726
9185
13220
11655
13655
12038
14442
9442
11670
6070
12676
13391
8877
5657
9414
5092
9598
11526
1326
9553
8710
7713
4436
6815
9301
7341
11237
7543
9228
6826
9385
8904
13834
7363
7342
9528
8908
9077
10420
9050
13294
7373
9142
9635
10088
6823
7318
7333
7344
11537
9525
8919
14105
9385
14071
17226
9846
11514
8905
7428
6825
9836
7378
9136
13713
7712
13856
13776
13788
9019
13615
7349
7002
12758
12999
9298
13651
9074
9282
6423
9428
7717
7014
9472
14958
10240
11267
9090
9547
9504
13785
7756
11327
8909
9356
7331
7083
8932
11171
3387
9447
12097
9104
13340
8871
13901
12435
8903
13818
9694
8931
11459
6518
6375
9364
13586
9287
6839
10515
8890
7712
5218
7340
8948
9304
7433
7910
7600
4658
9088
5302
11562
9345
9419
7786
7305
9397
13438
13851
6834
9352
14703
7513
8278
7324
13119
9502
3140
8951
7349
7479
11892
6848
7379
9143
9347
11637
9640
8982
7542
9345
11621
14064
7432
7415
10154
7348
10629
6737
6398
13648
12443
9591
5054
7504
23440
8564
14815
9482
15356
9484
6145
7976
11585
9251
9503
8849
9139
16579
7350
8135
6831
7637
10414
5755
7588
10888
6839
13627
12177
9139
12722
7345
7512
11526
5024
7358
11345
9334
9445
10154
7428
7292
12220
9293
7374
7423
8250
13937
11471
6839
8918
9484
7912
9358
6372
9447
13864
7341
8875
7410
13910
7364
13645
22553
5929
8861
3565
7342
9357
5801
13622
1929
9366
11496
9664
8143
7402
5214
8304
13471
7397
9735
7773
7564
5240
8818
9341
11628
8980
6188
11763
8019
9497
11810
5459
7328
11212
9538
13774
13774
11183
10231
7556
15875
7422
9273
8949
5772
12563
8705
8948
10018
8974
7439
13701
7907
9310
5771
6117
13073
6227
8894
9402
7921
13450
11174
6808
7183
9451
8254
9435
7505
5848
7281
11315
5867
9360
7568
5886
9363
7539
8951
11447
8869
14065
7195
6742
8834
11450
11560
7242
11890
8887
8939
9548
9481
14021
9118
13971
12061
13851
7321
6851
4420
7326
7974
9552
8970
6401
8026
14911
13030
13593
13979
9493
7632
5083
8994
7416
13019
15319
9624
14911
9463
10554
13826
10571
13322
9354
7209
13932
11739
15458
8362
11654
8856
9123
15360
9512
11429
11652
13409
8390
8982
16091
9242
9498
5047
13520
13609
9570
3748
13589
7336
22833
7353
11560
9489
13691
7417
11931
9583
9329
8975
13621
9537
6912
14893
9188
9431
9404
15460
8244
11555
8562
11824
8683
9506
9388
9542
7848
7362
7352
13307
9400
7355
12112
14092
14075
8165
9489
7251
7342
9630
17528
6857
7457
4765
10593
10719
9487
9419
7316
14006
14044
13383
9379
9513
3310
15433
7369
11424
9603
9576
7361
9371
7668
13660
11028
9103
10263
16421
11271
8348
7356
9511
9081
10702
2933
7411
9278
9479
8180
11478
13759
8907
13786
8962
7130
9524
14076
15097
6853
7350
9489
9195
17792
13797
9916
5612
8953
11623
9526
7344
9373
9385
7433
7334
9584
9602
22336
7427
11621
8901
9579
7329
7432
9345
9516
7456
14813
8086
9094
6418
7928
7377
7404
7233
15090
7571
9385
7746
7272
9504
7375
5109
8698
12375
11633
9441
13757
15146
6133
9615
14931
7297
7357
11683
7362
14169
7603
7360
8132
1834
13778
6678
13000
9394
11850
5221
13569
5026
10125
10403
7319
11634
8896
13456
8116
9376
13893
10731
7403
11988
7217
8787
11649
13940
8915
5019
9347
9299
15341
8927
5587
7360
9475
11734
9535
9571
4769
9570
13464
9286
10978
8274
9582
7418
15083
8750
7224
9324
7288
9451
13686
8819
7782
7318
7349
8021
8682
13614
8872
9504
8906
8613
7437
14752
9144
7773
8373
8919
13363
9382
7309
12334
6070
7255
6933
7423
11489
17221
6896
7369
8862
8843
5128
5213
9168
11527
5651
9222
9238
11526
7326
8933
7521
8926
6868
9033
7494
9134
9570
7362
13466
6736
14902
7520
6852
9375
6802
9474
9369
12669
9509
9414
12794
9550
11685
1946
5523
9372
7198
7379
7565
11651
8534
9436
7282
13567
9491
10150
11583
7359
12745
9473
5906
1559
14272
14654
14078
8896
9461
13259
9292
8610
8836
9118
11965
9250
11742
8907
9431
15384
9153
6263
9666
7567
9365
8134
13430
7958
11812
14359
9855
1561
5695
12928
9435
10747
9439
9366
9047
8118
6830
6841
7319
7257
13465
5444
11874
9548
8469
7360
10523
7507
5370
12651
7464
9400
11008
6892
16312
8147
10104
7326
7427
13739
13462
13771
6778
8970
9411
8433
7295
6893
8935
7463
7911
9455
7321
13000
8899
6807
9282
11355
11195
9729
13771
9635
11825
7424
8215
6203
9275
7471
14139
14902
11530
15497
8054
13554
10686
9540
7579
5394
9023
9399
8509
15420
9552
13321
7444
6585
22456
3240
11708
14085
8840
9454
9224
9608
11734
7195
7491
7126
9363
8959
9245
7807
12134
9516
7463
8933
13899
6963
7351
5225
9181
8858
9349
8893
9440
9600
9412
7900
13991
6297
5631
7428
6585
8649
7637
8980
11625
8864
5334
9268
7447
8848
8946
8177
7323
9624
6794
9368
13979
7431
7414
14676
8872
9372
10136
7446
11237
7416
9377
7394
9485
7402
12285
15797
7371
7364
7319
9472
9299
9322
7436
13915
9443
8864
7285
9448
7504
9365
14090
5209
8801
9460
9431
9491
9028
7324
13648
14127
9529
13841
9405
7403
9486
9970
11464
11154
8897
13357
11453
9553
9422
11814
12790
8224
7332
7375
8070
7570
7330
7363
8890
10749
8794
9435
7625
8927
13659
19671
11784
8135
6653
9510
13457
1843
7352
10493
7951
14140
12600
7733
7395
10944
9439
8877
9406
7987
9416
11656
8811
9253
8850
13850
6663
8862
13544
13618
7796
9489
14821
11616
9481
5206
15272
9525
7494
15434
11378
10996
9315
6728
7465
9347
7388
9346
14782
7432
10067
8031
6854
11395
7166
14863
9360
8872
9498
2442
9238
12593
8395
9184
9540
9455
9134
12083
9398
8121
7560
9529
9595
9131
9177
7667
10325
10084
13768
13941
4249
5868
9535
7106
6831
9512
11339
12418
14008
14283
9822
9568
8290
7390
6845
7415
11661
8970
6943
9409
11175
10019
12250
7352
9109
8860
12291
9525
9370
6841
10449
9339
8952
8798
8940
7813
7875
7355
9316
8126
13333
11591
6351
9481
11440
14203
9403
8878
6893
8940
15743
7236
10080
4961
5219
3845
11990
9323
9368
9631
8869
7352
13561
9577
7493
9545
9347
9491
13623
6445
15362
7368
13221
11036
10226
5221
7294
7634
9381
11596
13889
9046
8905
9565
11536
7000
7323
9377
8955
11696
9429
7391
7395
14918
9474
5822
5829
8942
8029
7352
14933
9348
13657
9041
15489
10800
11602
13869
7356
11426
9509
9622
7403
8889
7305
13686
11559
9536
5125
13675
11081
8569
7346
5127
13765
14818
5463
13159
13614
9407
13683
12771
14216
8341
7308
9420
7127
14885
11660
13492
8821
11170
13972
7194
5839
9747
14211
11671
7775
9305
8436
9542
9408
8927
13837
9555
8839
11069
8825
10227
16433
10608
13804
8881
8506
13762
11589
7002
7396
7307
2224
7324
14820
13608
7775
8972
9004
7123
5271
14151
8946
10117
14065
11124
8675
7369
7392
8861
7394
13468
14933
5175
8848
10382
12746
12858
9402
9426
5712
9138
12003
8886
7451
10164
13520
5119
15461
11606
7680
7268
9676
7351
6866
7222
7456
13589
11403
7785
14831
11656
11699
11892
15041
13445
9439
7444
7310
9603
7239
8088
4245
15338
8390
6490
9536
7309
7378
7103
12632
11093
9569
7329
14860
8821
12746
17546
10066
11214
13629
8773
5337
14571
7483
14919
7811
14355
6808
7224
11546
9478
7325
8715
11530
9335
18159
13654
9409
9432
13679
7507
6687
6827
10862
9491
10122
10147
6813
9452
9124
16661
7485
9354
9672
7462
14797
9217
9335
14154
12468
9466
2668
9474
13219
8250
7312
8068
7869
7808
9336
9311
7301
8954
7427
7427
13537
15356
9514
9368
7791
15017
14682
11898
10530
11317
11328
9229
6350
7445
6862
7355
8972
9350
12800
9540
6763
7434
9230
7432
7459
11189
5044
7384
9154
9751
15494
10638
7372
7872
8984
6466
17348
8407
7379
5434
13687
11980
12014
8892
13287
12509
7455
8647
4389
11555
8967
9402
7409
12154
14686
9810
13865
7330
12197
7371
7550
7941
19594
7511
5030
7471
7392
9547
9243
14252
9594
7270
6247
8921
8893
10153
13469
9470
9469
14220
13854
9589
9536
9355
9608
9354
7672
7469
7368
6855
6842
7396
9455
9510
7567
7561
7868
11635
15344
11436
13469
14886
11977
13802
14145
13587
8163
7908
11869
13606
8962
7377
11812
7437
8131
14944
5021
9461
7358
6435
6437
11312
8857
9711
9396
4633
8980
8868
9378
8083
7395
8105
9459
3603
11760
10838
7866
9036
9414
7335
9290
9448
7331
6787
9167
9530
13158
7425
7441
7971
9514
9438
7324
7303
8141
6821
17313
8169
13778
7985
11623
9518
9279
8913
13954
13789
14053
7473
8859
7417
7274
15369
8878
9379
7419
7415
9481
15348
6263
8930
9429
2992
10154
7388
6405
9642
14143
6232
7300
7557
6820
8896
7368
10021
11429
5161
10145
11224
9114
6929
10601
9495
8963
9460
12147
7426
6404
7269
9253
9469
9597
10430
8894
8316
8945
9640
11327
9698
8940
4889
10677
13220
8816
9271
11716
11432
8031
9928
15313
9659
3160
7521
9330
9314
9322
11550
11428
8837
9349
13852
12272
9365
6978
7503
9964
17512
8584
8407
13651
11170
7336
7362
7595
5683
8682
7560
9481
11627
9653
11717
14052
11656
14832
7496
7399
2909
7433
10386
13616
9388
8741
8127
7281
6064
9359
7038
8244
10728
8993
9010
15116
9573
8965
8854
7784
7418
10808
8862
11525
9197
8787
7824
14902
11746
7339
12486
7307
11943
13635
10097
9461
7179
8941
1874
5289
5924
5825
12250
13924
8897
9647
6467
13442
8271
9341
12911
8922
5525
10275
12278
9353
13542
5516
7309
15852
8869
14032
10846
14120
8941
9403
9647
8254
9284
7388
11207
2056
7329
9552
4994
8928
9390
8704
8814
7445
7471
14011
13361
4766
9462
5524
9133
8795
10498
7307
6888
9113
13708
9444
11815
7363
11301
14291
8959
8885
7607
7410
8091
12567
13479
9361
9219
12828
9519
9237
7291
8884
8627
10605
13709
14548
8343
7276
10075
7293
12668
14812
8800
9331
7326
7449
6421
5270
7443
13440
7496
10429
8937
7316
8210
10676
14910
12060
7467
8931
9172
5943
9378
7243
9551
11817
6237
7395
9063
8901
13360
8898
9358
4402
9476
7426
7402
12388
9617
13538
5266
9299
13263
8987
9954
5516
11518
9171
12235
10220
9333
6426
9478
13533
11199
8830
8834
9422
9420
7974
9556
7384
10035
8071
9587
11519
5060
14112
8791
9475
4857
9413
9541
9541
11627
5810
9320
2101
11172
10896
9381
9570
5266
9563
7408
6829
15491
14859
7888
13742
9561
7327
9307
7352
7408
11537
7406
9364
9382
7334
9411
9385
16114
10023
7461
7361
8862
8037
7393
9352
9569
7351
9204
5581
8904
8931
7370
5463
9133
9529
7310
5177
8940
9431
9378
9510
11725
7313
7578
6865
7563
9505
7545
5306
7327
9409
13144
7443
7809
5696
7387
9506
8039
9245
16128
6330
9148
10077
8821
13691
7822
13670
9465
9538
9400
8892
13557
15951
14595
8169
9515
8179
8190
9753
7305
6815
7563
11359
7284
8145
7502
15115
7980
9478
9432
11415
8823
9166
11159
6374
5818
9399
11703
13995
7769
7419
7282
9566
9172
9003
10479
5830
12697
2524
9054
12590
6796
13376
7329
7934
12506
9425
7381
9337
6648
10370
12828
9339
5520
9897
11462
4620
14862
13977
7372
14892
7306
7364
5504
9377
9528
9523
7434
7407
8921
5163
11240
13673
8791
5846
11643
9635
7337
7502
8908
6831
7399
13993
13610
8085
14517
7177
7251
8934
8715
13955
8855
6939
9071
9567
11399
9172
8889
13933
9340
6827
8887
7209
7398
8344
12730
11216
7369
9108
10527
7354
15372
7448
13860
5696
5242
10652
9971
9176
13439
9428
8857
12671
13204
5399
11599
14066
7451
8096
7730
9601
11703
11764
9583
14052
13623
14013
6431
8852
13601
9151
9406
10335
11552
10317
10825
10193
9679
2900
9016
9348
9255
13481
9373
6834
7250
6870
11054
4842
9538
6421
6819
16374
6999
6393
13463
7315
13785
6374
11890
9482
7480
11538
8647
8927
9546
11457
9327
9363
8872
7169
9492
12121
9437
10346
7328
9492
7501
9418
9283
9618
12247
7384
11393
8777
7356
9413
7505
8196
13488
9527
2792
14886
7934
14062
9344
10961
8623
7871
7264
9473
6049
9457
19897
11590
5700
7401
5257
11898
8905
8671
7281
1559
14787
9372
11443
12770
9484
8726
14867
7357
5805
8794
8937
8040
7351
7278
9377
13307
9454
7401
12278
8053
14066
8805
7307
7439
7477
11661
6799
9474
9468
10625
14864
7417
9750
7136
10594
10481
11550
4534
13452
1847
9441
8853
6968
9530
9432
9282
12580
8873
11266
11688
10235
6766
11941
8933
9692
8067
10976
8866
9334
10209
5392
9586
9541
9069
11516
9508
7337
14523
7181
13551
11745
10853
9465
9376
7316
8933
13504
9206
8928
14397
7263
9641
8547
5188
7289
8231
7314
9516
8871
13370
14490
7225
9511
7330
13678
9311
11306
13666
8861
9445
17119
9197
7377
6877
9643
5199
10128
9412
9070
7516
13923
9344
9333
13579
10895
9304
13908
9345
13903
9215
7315
7348
12352
9395
15507
11632
9528
8735
7393
6249
11581
9338
7413
5410
5818
5990
7358
9137
7413
7402
9446
11530
13404
6314
4543
8917
7158
7267
14172
14142
12754
7322
5074
9539
9480
15502
9529
7429
7418
9456
11593
12013
14965
9315
13590
9347
7845
9408
14841
7439
7559
7801
15434
11502
9357
7417
11615
10955
8915
9412
3165
9433
9474
14935
7362
5167
11687
8127
13656
5182
13576
14874
7363
11332
7352
2784
13993
12004
9317
7268
7416
8278
15571
7331
7351
7343
13390
7471
13601
7217
11394
9441
8140
8638
12156
10115
9449
7445
13444
13624
6129
7786
8141
9419
7341
11300
13634
9391
8930
9508
13746
10862
7678
9580
7335
3448
7392
7357
11666
10461
10446
9018
7357
7424
9127
8180
7450
11551
13152
9411
10066
9483
9466
8858
14104
8964
13943
13601
8153
8966
9503
8169
11192
13633
12448
11222
7433
9172
6957
9457
11721
9690
13703
15573
8907
7789
9166
7413
9065
13689
15105
9569
15428
6914
9857
10950
7509
9355
11476
9621
9516
9592
8995
14760
9442
5127
7355
7784
7407
8929
7781
13603
11833
12721
6834
15078
6439
6876
12741
7567
9345
8938
7442
7360
17134
7360
12664
10136
6915
7292
7320
15466
7477
9419
7357
9467
8338
10283
7354
7528
11784
9832
13893
7275
9160
9331
10284
8815
9462
14116
8968
8971
8911
7487
7772
9290
9542
7393
7283
9051
11620
11492
9341
8594
7505
8916
9554
7425
9491
7384
9123
13675
10627
7370
14847
12206
3688
9448
6846
8197
11266
13633
7110
7437
7447
7411
7396
11472
7457
11647
10412
12737
19919
7440
7217
7240
14371
9450
11287
10177
11566
13527
7289
7280
7404
10665
17441
9704
9452
8695
7783
13161
8008
6834
8006
4764
7184
13654
9615
7937
9606
6756
7501
6941
8403
8088
9287
7630
13068
9539
5669
8914
14160
7725
8863
12234
13353
11711
9027
8505
9492
7457
9846
9388
8871
14815
13348
13366
7394
12487
9511
14954
7340
9453
9386
7405
16438
7328
7145
11244
9550
6720
7356
6798
9460
16135
8928
6715
11670
11698
6399
13988
8343
9498
9260
9566
9290
5149
11458
12003
9301
6361
11214
4961
7244
4861
13610
10772
6258
2989
6478
13198
11028
8808
13366
4202
13876
8080
5774
5749
6847
7566
8893
7559
15474
5059
8841
12601
9607
10354
8952
9585
7317
11380
9480
8889
8634
6739
9362
10313
6771
9360
6882
7408
7434
13658
7434
7285
17938
9559
9488
9571
7226
9359
8106
6146
13611
14811
7324
7301
6824
12730
9018
11519
9397
7420
6827
11347
11688
11148
8940
13667
11290
5723
5712
11593
11471
11501
8848
9427
9104
9657
14403
7772
1374
12038
2802
8834
9461
8869
8954
17150
9461
9364
11643
6769
7327
7457
8865
6181
7399
11618
7328
9340
9579
14134
13639
8467
6352
6341
13467
11568
8829
5177
8829
9357
7286
11351
13707
7290
9532
9455
7348
12598
13669
6224
7336
5077
9159
13604
7474
8036
8894
9360
13359
9237
13535
7274
7510
8929
8971
11578
14053
7768
9557
12252
11611
14605
9432
16211
9490
8954
9627
9272
9299
8770
9314
13841
7303
7424
9090
8671
8929
8466
7371
10366
9237
6328
8988
9302
7796
11132
8953
9529
7461
8964
13624
7437
7785
8883
8845
5164
4753
9364
7970
11695
12706
7352
11393
5819
9441
8935
8780
9432
16817
7426
8930
12962
9364
7809
11568
8894
7350
14872
9453
10399
9439
14473
9310
15375
10258
9536
9331
9579
10398
6175
11434
9578
8894
9446
12021
8907
8450
9427
7931
7299
2840
8966
3166
8866
9531
9434
9128
15965
8493
9503
9924
14793
13721
7365
7884
13656
6193
7461
11137
15148
8195
7275
11529
6417
7314
7791
8894
9543
11451
9418
14092
9475
7431
14045
9624
12647
9348
9249
7277
10411
7353
12423
9420
8906
7280
9229
7458
6839
11654
9813
7486
8604
10196
14968
7506
9512
6926
9450
9062
9101
9311
10625
15493
8501
11050
9621
9377
7790
9516
6916
7315
7053
7333
9349
15526
7951
11654
12068
7325
8872
9448
7318
6480
13980
11701
7518
13720
13736
7796
7392
11729
7311
11433
8250
11429
9518
9513
8307
7354
7703
9819
10591
9380
9449
15386
11312
7445
14204
8945
9414
7418
13644
15211
11579
8724
9142
7555
11309
8889
7338
11950
8383
14938
7413
10205
7367
12361
11843
9478
7258
8821
9643
9708
9225
7409
7299
12013
9486
15345
8999
5075
9581
13577
11536
6511
9460
9448
8883
8415
11021
7997
14898
9323
9231
7361
13899
11530
7308
7413
9439
9320
11392
11638
6484
13047
8839
5612
9488
8942
7391
9538
7455
12420
7356
9562
7340
17133
5821
7346
7366
9022
11710
7305
9098
11095
5736
6483
11696
8281
5486
11585
11130
7338
13735
9545
7781
10220
10088
9423
11686
11398
8909
9519
8852
12711
18541
9163
8843
10883
8823
20231
10277
9264
7298
7980
8231
9441
7755
11618
9512
9507
12698
9359
13599
8890
7409
7780
7787
7320
9512
6655
8232
17213
9188
7340
13770
12608
9451
11765
8927
10265
8666
8940
7348
10396
12476
9342
13536
9624
7330
7431
7402
13307
9436
12786
11561
11707
17027
7373
7434
9262
14028
17413
8342
7222
8227
6810
6843
9352
12024
8891
8059
9475
14189
10297
10331
13635
7443
9318
13913
9693
12328
8837
20826
14786
10190
9112
9348
7435
11544
9181
16649
7762
6980
14785
12049
8106
8843
8038
9346
6863
6725
7395
14135
10557
12692
13487
13761
4885
13580
14136
9297
8931
2126
7157
5730
8876
14059
7361
7393
8824
8031
7298
11132
7334
9215
7492
14250
9465
11146
7914
7938
6672
9755
6739
7375
10146
9115
11496
9257
7436
13697
13718
6153
9490
7788
12386
14830
15779
9567
7444
9066
13823
5518
5880
8897
10662
7342
8863
7460
8872
9043
5417
11490
8075
9697
9409
7294
12086
8933
8868
7506
8277
11594
9766
7196
11115
5310
12767
7373
16778
7339
9244
7388
7450
7065
10037
8796
3760
8492
9339
12714
14940
8806
11870
2988
8615
9265
9240
9601
7393
11478
11348
12781
8977
6843
8782
9118
7278
13883
9409
10627
8343
9566
11051
7365
7320
13455
11844
7241
7245
9514
9480
7494
9529
14305
12101
9419
7913
10235
14807
9410
7388
7326
6938
7395
7437
5448
7335
7363
9246
5395
9405
9358
8910
9137
7406
12069
9526
9399
7169
7532
9500
11532
7309
9355
9283
9162
7159
3792
9400
9505
8805
9138
9379
13494
13995
6852
5343
8114
8939
10319
8309
8925
7324
12364
7420
7365
16479
8520
7398
9054
5141
13938
8911
8691
9440
9636
13443
7493
6423
9669
7355
13781
9733
8948
7414
10092
7437
9608
8731
16064
9294
13659
12738
6898
9247
7266
2030
8299
4892
4778
8826
13469
14023
9501
8836
11578
7971
11277
14958
11190
8939
12910
6430
14863
5250
3566
7982
7401
9597
8944
9322
11516
7219
9601
8819
7478
11650
12486
8901
9192
11503
11639
9142
7272
7866
9362
4780
7384
6827
9429
8904
14074
9330
5516
9457
12818
7375
6838
8883
7977
8929
11547
8786
10799
8426
7215
7552
9580
12277
7346
7342
14453
7711
8889
7960
6630
8949
5348
15474
12274
13642
7593
9257
9483
11682
7406
9466
7441
7329
11430
7415
13715
7937
9502
9006
8914
7351
7379
9244
7315
8878
9332
9484
14878
13628
11139
1903
14014
7360
12243
9293
8483
8959
9457
8872
14943
8198
14868
13770
15445
12752
9171
7759
13336
7433
8288
10889
8915
9526
11204
6888
6867
7331
7346
11463
13553
7305
13792
11611
15525
7403
13655
5757
7503
14919
7401
7348
7434
5553
9550
5683
9100
9465
9767
8916
13394
7436
7342
14052
11725
7356
7405
7411
9362
9016
11506
7315
7995
13803
11332
9217
8789
9015
9449
9732
8917
9472
9518
9425
13945
11431
5058
9476
8928
8945
6516
12092
9383
12326
9140
9502
7312
9270
8981
5678
8986
8737
8884
8073
9371
7448
8955
21093
7450
8971
9389
7301
9055
7428
13484
21088
7342
6838
19183
7395
8956
5851
9502
5411
12905
13001
9085
4780
13895
8852
10274
11452
9649
14960
7443
7340
6852
9427
15292
11454
11403
7272
7426
6822
9381
13867
11690
12712
9342
11364
13872
9523
6345
3605
10142
6440
7313
7360
13165
9392
7415
13425
9261
9103
6477
13628
8872
13608
10819
7416
5668
8624
9525
5695
7352
11464
7419
9503
6423
10620
14846
7457
9458
7368
9546
7445
9905
6722
8875
9361
12737
6758
7303
13652
9494
11648
9357
7383
11622
8874
7421
5439
9354
12210
4813
9346
13681
7383
8218
7341
10726
9965
9244
8534
9233
13334
7371
9487
9085
7444
7508
5592
13678
13874
7462
7423
8026
11430
5825
9438
13582
14807
8842
9198
7389
7409
8006
9317
9405
15761
10158
9354
13951
12063
7328
8870
7997
11587
9558
14180
8842
11951
11394
4543
5049
12780
7321
7455
9274
9333
5286
9391
9138
5212
7489
9288
7325
7350
11687
10729
13366
8878
11738
5149
7552
8669
8854
7334
9554
9431
11605
9654
8832
11689
7369
13551
11948
8806
7283
12258
7910
6904
7318
7352
7236
7183
7451
7186
8033
9297
9481
14352
7782
7352
7383
12620
19361
8826
8806
12794
7779
12841
9443
11764
7408
7366
9311
13478
7323
12602
8867
10299
8624
7395
14835
1861
14853
7916
11185
8219
6369
11339
8410
11778
7279
7351
9089
13361
13820
11568
15080
13543
14603
13899
8919
18502
9339
7282
8814
14875
14997
9542
13608
19078
7320
7438
13342
8149
7319
7431
13580
7437
7350
8313
16080
7322
7553
6796
11996
10557
9496
16202
12740
12668
9585
9262
8920
10621
14876
9613
7355
9658
9288
12465
9416
7553
7837
9426
9341
7447
9418
7600
7361
8889
9235
13365
7417
10195
7348
13635
5317
8835
6855
7286
9474
7578
13753
6807
14081
7266
6764
11438
9286
7973
7257
8916
9461
8348
7409
11481
4786
11078
9110
11621
9407
15486
9436
9478
7445
8877
9461
8506
15361
8823
7104
7402
5834
7416
9650
9937
9400
9538
6739
9468
12230
13567
9356
9444
21214
13502
7284
12945
7340
15103
13732
9051
9457
7366
9502
9033
7304
8500
12505
9497
9566
11355
9375
7792
10167
11949
8196
13756
7642
9519
11700
8264
9300
11661
11635
14926
10037
7378
14925
8810
8079
12656
14922
5216
10640
8847
9570
14965
9303
9332
6761
14448
14219
8937
9368
13835
14823
13640
23023
12486
14931
6860
9145
9641
7361
13650
8141
9975
13962
7375
9723
9379
10333
8560
5193
8936
10009
9577
9333
9481
16746
7366
4764
7824
9037
7422
5215
8903
7302
9495
7391
4816
4861
9373
9373
2408
13697
12177
7496
7169
7328
10318
9155
9394
9507
8904
9376
9141
5355
9388
7465
6344
9541
7605
14801
15197
9522
17198
7827
11265
10054
8936
9544
8960
14896
8947
11421
9830
16166
7341
14593
3602
7447
13676
12777
20473
13404
9479
9388
8359
8925
11200
6802
10152
13398
7249
9475
6739
12816
9425
14139
9405
9652
11220
9550
9326
11543
9340
19597
7274
11428
7418
9798
12425
5643
9392
13852
13685
9286
8864
12921
9440
9210
13871
5580
8167
9407
9316
9260
10186
9594
13561
9231
4386
13575
6849
8783
9420
6216
12570
9386
7475
13794
11701
14409
14978
8066
1780
16616
7351
9404
1793
9031
5539
7449
4403
9566
10463
9358
7352
11971
13838
9393
9445
11679
9445
7398
9637
8107
13961
7148
6919
11947
7750
9624
10195
7417
12446
10490
16129
7807
14880
7348
9256
13971
9255
9560
8642
9518
14372
9400
8047
9839
8889
9477
9367
8903
9355
10426
13589
7363
7310
11526
9443
14736
7301
12211
8802
7385
11992
11433
7503
8100
7406
11683
8934
12025
6932
7342
19048
11727
5130
5164
9714
9390
7429
14962
7458
8104
20645
9272
9135
13879
9461
9213
13446
8872
12075
11027
7397
12931
15878
9441
7420
12685
15715
8848
7371
7366
7880
7362
15357
11771
9445
11863
7415
9446
9497
9449
9458
5609
8009
9349
10936
9479
8972
7357
7363
13801
10283
9441
12651
13627
10151
13744
8610
10287
8247
8838
6143
7444
9225
7004
10906
13371
7368
2876
10680
9466
7286
9401
15826
7429
9391
8744
15317
5262
8967
9602
6830
13639
13528
5707
7403
9015
9569
9568
9298
11484
9334
9494
6815
7333
13696
13271
7564
8923
5841
13563
4208
9389
4904
9170
7349
6838
9252
4563
9461
13842
7434
10762
11623
9390
13656
2149
8846
9273
5136
6775
14144
8941
13667
8876
9522
9169
11505
9839
7308
7344
8508
7415
1818
10118
10127
12024
8207
9180
1454
11209
13599
7407
10050
12893
11137
9246
6875
8842
9157
7425
8925
13594
13669
12450
8948
9754
8963
8931
9324
9421
8945
6624
9416
7358
9408
7458
8972
8860
13725
7477
9590
12893
13951
14912
13431
8771
7359
4781
12453
11522
12648
13514
9091
13980
10265
8828
8895
10466
7317
7560
9433
12888
8918
8830
7418
7453
6177
10127
9338
9226
12714
7278
9619
7765
7726
13505
7354
7405
7384
7541
9324
16227
7765
1925
9313
7424
11278
11896
11780
5142
5023
13970
8944
8849
8835
9483
8757
8699
4769
10438
6415
7410
8873
9530
7398
8889
9607
8928
9102
9042
6221
9389
7276
1947
1922
9462
8206
8920
11637
11426
9441
13164
13648
6215
9483
7339
9327
10634
7340
10096
7261
9534
10696
5019
8967
8808
7362
12198
15923
9495
9368
7354
9429
14008
9146
6969
7937
13159
11439
8907
14166
14077
7777
9860
7316
14946
5573
13187
7869
7460
13322
8537
8946
3192
7356
7407
7683
13464
5266
7375
7538
8257
13910
11618
9621
13414
8391
11514
11269
8812
8963
9407
7335
9502
13234
8881
14915
7723
15293
11100
11677
9550
8822
9363
8844
8907
5606
9477
7410
7337
8662
9435
8904
7393
10144
11312
10124
7370
6364
9488
7439
9056
9236
5230
7455
7324
14908
9353
8094
7321
4917
5889
12846
5291
4254
7607
14834
8889
8904
9257
5616
8761
11586
7507
9357
6362
9455
7456
11479
7371
14845
9514
9020
9371
6907
8910
9459
9443
7349
9572
6564
11954
7365
13633
8044
7371
9291
7483
9385
13544
8870
6393
7507
8333
7309
5455
8112
9297
9161
7570
9434
13305
8903
12347
8542
8830
7733
6838
9463
11710
9514
7488
14992
7595
9513
8819
7350
9895
8897
7895
13632
6156
7285
10405
7218
9109
8059
15924
9468
14917
7329
7459
7342
7285
7929
9414
6889
14068
8895
9884
7262
7886
7326
10641
8800
9328
9711
8851
14304
7324
5367
7426
5383
7570
6857
7874
10329
11717
7278
6869
7817
9603
11603
7509
8780
13504
5476
13648
13464
4999
8830
7582
7379
8920
7538
11626
10140
8018
8908
21481
6953
2013
11975
6767
9338
7322
10166
9135
14668
9179
11582
13627
13629
8069
14197
8907
7314
7784
7350
4763
13650
9815
7851
9008
7397
7394
8802
7973
9010
14504
13473
7779
14018
9621
9382
9338
15592
9457
12649
5771
7327
11379
7381
9456
10013
6111
6799
11543
8947
7329
7307
9491
13768
8195
9363
7929
12215
4448
11846
7363
7403
10004
9475
12706
13377
7813
13619
9206
7753
7885
13750
9364
7353
10122
9763
9403
7461
8628
8869
6953
11695
7701
13701
8959
11620
6097
6146
11682
7316
13529
9290
12731
7748
11962
9532
7476
9555
14185
14876
5267
8078
7366
9014
15509
9733
8901
4300
13771
7308
8172
9158
8766
11183
11806
13919
10606
9439
7416
6862
7622
7314
7638
9126
7885
7424
9484
11592
9461
9875
7449
8041
9023
5329
7516
7260
7511
10741
12173
16419
10675
7679
13969
7468
7842
9623
3291
12747
7399
9638
16106
15325
7370
10842
15416
13612
13603
8873
9784
14879
9276
12021
10048
9327
9404
6148
9126
12470
7360
7329
8869
9619
8681
11695
8013
8829
7821
13938
2157
9071
13796
8475
7794
8880
10986
14966
7479
6158
9169
7331
10208
8858
9478
9111
8953
8914
10454
14010
9316
8184
9176
9282
11438
14942
13897
4201
7969
8465
9481
7834
9436
4847
4852
11358
13938
7311
9419
9016
12017
9576
9591
7442
12559
9402
13473
9456
7041
7350
11280
7373
9719
7291
15145
7349
1575
8898
7417
7363
9629
9533
8948
6697
8954
8912
13738
15247
7497
9364
9282
11804
13601
7493
10911
9411
9875
7365
14672
7423
7277
7945
12709
8241
9493
8958
10899
11356
7244
8833
8006
13311
5645
9253
8920
14078
9387
9347
9128
13043
7854
11628
9492
9338
9414
4716
9669
9291
6090
17201
9955
9553
7713
9635
7270
8620
9431
10249
9296
7318
12622
12035
9549
12401
8908
7312
7507
13578
11222
7910
9532
12966
12373
13625
14838
12422
8480
7480
9596
7457
9276
6889
5245
11721
10543
7089
8948
13638
7096
9370
11717
11648
7343
13945
9464
9444
11588
9875
10129
8944
8255
7227
9411
15346
6451
11591
10717
9399
9552
11281
7514
13579
7361
11572
9407
6899
7446
12005
8841
7374
13999
8932
11608
9049
3101
9304
9095
8643
9535
7317
7340
9726
10715
6470
9501
9388
7331
7411
7484
7486
13832
9465
16167
8732
8851
13673
6802
8903
8875
9221
6870
7133
9009
9367
9972
6780
5183
13214
12749
11545
7567
15268
9226
7371
9343
7288
13601
8836
8281
8904
7531
9473
6920
7056
11048
11880
13525
9402
11057
12508
9389
9530
11729
8850
9125
13907
6194
11373
9366
9439
5381
8823
19242
8983
4574
8867
9492
9466
8826
17567
3127
7351
7430
9295
8784
8818
5477
5128
9942
4942
7565
9367
7393
11955
8906
9464
7425
9602
9420
11094
12675
10483
7195
6462
9924
8711
8942
17326
9396
13746
13392
5669
8893
13745
6622
7374
11489
7498
9968
8792
10172
9311
10524
7036
7313
9322
9222
7325
9467
1835
5814
8934
6601
7293
7801
5173
13579
10215
8385
11350
13499
12591
9339
13609
14033
7411
4216
7274
11941
8774
4255
8931
8910
9449
10142
8893
9487
8904
7443
8896
7614
4971
14632
8882
8951
8902
9194
7310
13673
8836
12234
11377
9318
9461
7339
13760
9682
10173
9383
7795
10233
9306
8977
5762
11641
9496
16184
8856
7432
6914
7409
7775
13059
8892
9384
8313
9638
14861
7390
9388
7730
12090
7402
8948
8834
14094
9492
9871
11747
7316
9573
11990
7303
8949
7255
9318
7398
11579
4714
13771
8046
12969
9326
9474
7347
14013
10792
11120
8136
11243
5475
9532
8959
5806
8879
9382
9522
8940
9368
11765
14918
9508
12678
9418
9050
13572
6857
7327
6957
7287
7361
11840
8989
5437
8893
14887
7437
8774
8737
11811
5478
9473
7362
8822
15338
7366
6354
6237
14860
7387
11422
7773
9373
6357
7448
6938
14137
7922
5244
11594
12452
11379
15199
7748
11543
10333
9430
7338
9478
7971
6961
6133
9548
9346
7390
11706
12188
8249
6177
12745
3812
10532
5176
11690
8130
9483
13710
13105
7475
7345
5082
11350
7372
14888
13432
14217
7466
9266
9218
7400
9586
10519
11652
9505
6395
7349
11758
4800
8946
11698
13755
3940
10911
8542
7133
7339
7265
9313
7933
9950
7372
13689
9469
9203
9531
5133
9380
12700
6979
7788
13887
13358
7477
11772
17623
8556
8919
9554
9001
5021
6885
9413
8857
9381
9396
9466
14037
7320
8872
9419
8298
9706
8859
8873
12656
8772
7436
12286
15386
7355
15376
6467
10397
15325
12871
6868
3188
9399
7947
8713
8858
9288
6145
9485
11578
7503
12579
11128
13421
9122
9106
5704
9427
9399
8901
7347
7672
9483
6872
7892
13555
10274
7379
11660
14588
6468
7377
8924
9270
15452
7891
13673
7158
1804
7392
9553
10602
7301
8937
7314
9472
11279
11903
7429
12416
9366
13410
9451
9401
3306
5256
7383
7408
8915
7287
9512
11066
9239
7476
13468
8998
9273
14107
9658
11428
9715
7507
11721
7353
8784
12126
7349
7776
9448
13375
8865
8858
4782
13956
15515
9318
9407
9302
13314
9513
8888
13283
11939
8322
7650
8125
15162
7737
8091
9254
9118
3751
12218
7813
6465
5050
9261
9518
15422
9388
7351
8538
14697
7387
8782
7405
7509
6852
3335
8909
8862
8858
11537
11960
9414
9360
9355
9522
8351
6477
9373
8841
11017
7425
7352
8517
13425
11673
9257
13532
7287
15581
13679
13740
9446
9453
11775
9437
12127
11239
10642
11900
12499
7303
20417
9747
10180
8562
9390
11524
13544
13621
7263
9383
9623
11934
8850
8298
11825
7448
7787
15837
6794
5498
8190
8436
8916
8571
13691
13218
7354
7360
15468
8222
9296
9421
8989
9187
9675
8086
9333
10150
9435
8967
13934
10149
7913
9231
12629
9334
9466
8961
9313
5459
13685
6133
12451
17532
9492
9364
7290
11671
15169
8920
7647
11478
7336
7369
7364
7328
9428
9367
13916
13760
8218
9628
8863
7911
9299
11564
9154
8903
9555
9675
8106
15987
7516
7437
14942
7389
9524
10563
9571
9573
6161
7475
7441
9561
9331
9663
11857
9351
8862
7362
9638
13305
10439
11889
7342
6981
7434
9196
11639
17314
13912
11587
8831
13604
13763
6134
9430
8944
6231
8801
8570
12713
7342
8253
11376
6654
8890
8661
7428
9503
11103
11239
8891
11532
14293
10270
9345
9283
9356
9347
9459
7337
9288
7383
9282
7566
6442
7561
7566
9338
6852
7372
9298
7706
13364
17459
8893
13376
11512
9480
6176
8854
11048
16739
9327
8874
6838
13882
8643
7846
8971
11831
7395
8949
13538
13581
9271
9256
14802
9272
9345
16685
7345
8449
7440
9413
12731
15155
9372
8941
6034
9387
8260
13294
9407
7185
5172
13431
9400
8706
5200
8952
11897
8806
7186
9405
7374
9469
8832
22362
6922
13137
9374
7323
13798
9568
10578
11331
7309
9485
8897
8795
14918
8898
9707
6670
11571
7400
7953
9841
4758
9504
11517
7349
8847
7423
9452
15441
9347
14111
7133
10687
13047
4762
9104
8920
5232
8917
7373
11647
8830
9671
8498
7345
19535
7372
9117
7366
7370
11402
7470
13851
13586
8338
14480
8362
7509
9461
6444
11180
11545
9537
7341
11243
7819
13799
8528
12017
13894
12184
9542
9467
6451
7350
9400
11602
16098
3116
9519
11187
8460
9580
14009
9615
14028
10137
9443
15435
14142
12102
8902
9352
8835
9401
12406
11473
11813
8900
13755
7781
6359
7382
9515
7241
8762
12746
11559
5217
10217
9169
9548
7311
7564
14962
5040
8554
11567
11544
9209
11694
11927
11402
10154
14883
8866
7339
7367
7475
7163
4916
6194
11693
9371
7480
11798
9361
12014
17580
8801
8846
7410
13412
9634
5121
10174
8977
7284
7373
9059
11069
12136
9135
6409
11596
10780
7047
8690
8905
13650
7333
11693
13345
13786
8766
13963
8069
12357
17468
8901
7425
4747
14056
6293
9460
8942
15307
15378
10356
14896
6984
8932
11092
7912
9020
11309
7274
14162
1568
8903
13644
7186
9020
13629
7421
8903
9557
2831
12616
9491
10137
9633
11674
4764
7446
7157
9352
14035
7305
9171
7362
8771
7362
14886
6705
9563
8873
7386
13036
10505
7428
7538
6987
15474
9333
7687
6226
12302
12068
5388
15473
9135
8848
19340
9204
7387
9547
9473
11459
7557
5347
6827
6863
6807
9491
9518
15361
13107
14897
9466
5889
9561
4542
6802
7278
10456
9094
13918
7427
9001
1568
9370
9636
8899
9464
9316
6955
8844
9463
10669
9399
8658
7318
5698
13539
13760
8529
7347
8252
11191
9295
9829
7359
8649
12060
10428
14029
9372
13906
10576
11647
7339
9193
14176
2071
8906
9353
11682
6121
9239
6781
9286
11330
10754
9786
7399
7399
9203
8967
8465
12855
8907
7445
6346
7361
7357
7563
6391
7388
8745
9074
9450
5197
8906
7326
7376
9381
9353
8808
12490
7344
7374
4927
8909
13992
13971
13831
13663
7558
8453
10487
9616
6671
9128
6956
12769
7343
6162
9525
14823
7413
7437
19204
9332
7380
9491
6744
13529
12194
9488
9400
13828
9316
11598
8900
7341
9314
7379
10303
13638
7415
7567
9177
14887
12628
11831
10225
15570
11342
11211
11721
13302
9333
6181
6828
13647
7411
8924
8976
7479
9479
9492
5289
9508
9126
9028
9431
9408
12080
8965
9119
8278
7408
7346
13893
8061
8883
7342
7945
8903
7043
11483
14743
7333
5617
6013
9317
7320
8886
11704
8827
9437
9137
7733
8218
14874
9365
9119
8247
8133
9499
7353
7334
6952
10015
9686
9570
11680
4738
9534
5135
8850
9213
9412
9431
9324
9545
6821
8799
6769
8944
9169
9860
7350
9354
11940
11709
11236
10321
10514
13233
8577
9409
9317
7443
11817
7991
9332
9454
9563
8911
13235
9525
9490
9361
6392
13664
9132
7792
14839
9403
11689
10828
14346
10324
9985
9523
11340
11826
12853
7349
4938
11723
8993
12355
7293
7926
7325
7445
8959
9664
9217
6106
14896
9628
9478
8857
10039
13387
6893
9247
7334
8097
6871
9469
7390
7817
7348
9465
14833
11186
13526
8092
8467
12961
9357
9090
8937
11580
8854
9543
11328
13579
9450
13499
9389
11427
6224
13426
10099
7303
8867
10214
6793
8540
14072
13938
9378
14191
9577
17229
11832
9269
15452
8641
10534
11928
7220
11726
8782
8747
9431
9417
14863
7776
7341
6522
9452
12352
7257
7276
13829
7358
14036
13643
9651
7351
13503
9418
8279
7413
9031
9391
8767
9377
8979
9370
8655
14263
11367
11060
11212
12103
9744
15770
10146
9591
13828
7390
13802
9095
6154
13749
10834
10174
8466
7361
8592
9462
15454
9396
15477
9109
8588
7476
11542
9453
8869
9303
8458
7347
7360
8290
11952
13592
9860
8673
9227
5423
7309
21466
13560
11508
11091
8779
6738
14034
9560
13751
7542
14844
8381
11461
15507
13783
8743
10226
6584
7876
5333
9468
9571
8835
13775
11827
7363
7414
11575
10048
11471
11875
14000
5281
7397
8911
7422
7292
12161
4779
12701
8957
10887
10241
11495
7344
7410
9183
9421
13911
13756
7494
7776
8045
9535
7403
7423
9397
6025
7575
9002
14290
7773
7383
9613
10289
9540
8643
7371
13998
13193
7751
11829
7334
11530
9423
13293
7447
7649
11420
8936
7802
14810
7905
9339
12955
9395
9284
9419
7507
7309
9525
9517
8990
9550
8807
7911
5708
7374
9322
9199
14901
13255
9415
14630
8977
10703
9483
13599
12922
9315
11781
15468
13403
7329
12669
13300
7722
7831
8854
9449
7999
9139
9485
6449
11469
13725
6846
11103
7469
13495
11262
7425
6829
7468
14116
8473
7760
11580
9383
10154
15346
8828
9309
11716
8540
11716
13631
11193
12572
10370
9027
9477
9507
15155
10205
8875
9460
3873
11668
7372
7452
9268
6449
8919
9374
7234
11586
9478
11268
11230
13631
8631
5250
11233
9539
11128
9190
9896
13616
7360
5117
11695
7992
13910
8864
7429
7394
9662
11403
13001
6734
10806
6989
12734
12112
5138
8996
9557
11610
13497
5501
9024
9079
7351
13370
14011
11970
8908
11518
11447
8956
6475
11654
14919
6833
8146
12662
13486
13795
9364
8540
13423
11684
7821
8971
14267
6826
11698
11214
5967
5972
11702
5237
9333
13794
12586
11873
8895
13210
14031
8873
9971
7465
9443
11297
11598
8852
9423
8926
8521
8116
9328
13792
9383
7271
7134
11283
7352
11438
10521
9346
14021
14490
9442
14061
6337
9108
9387
11311
12099
9420
1401
13176
7335
8592
7570
11703
8992
11397
9485
13595
8101
11822
5401
9258
8897
11361
11245
7746
11486
11914
5159
9072
9591
10736
7915
17433
9423
7392
11652
3477
11225
13713
8293
17235
7412
8875
11197
15412
6459
11651
11686
9423
7450
12652
11546
9659
3424
9283
9298
8833
6845
6743
5931
6717
7554
4618
13679
7425
9584
6719
11707
13518
5770
6768
7357
8950
7312
9106
9403
8897
14168
9411
10354
7332
7339
9129
8450
13610
8833
9286
13259
14886
13515
7330
7121
4873
9572
9481
7388
8294
5525
13486
11832
13602
6936
5845
11576
11561
13478
7004
7352
13654
9528
5111
7939
11714
9536
14815
7790
9513
8319
9339
9331
9593
7435
11356
5349
5039
9457
9404
7295
12757
11659
9461
10103
12474
7368
13562
7334
10633
8875
8875
13443
8859
14960
5042
9465
7712
7570
8149
8913
6573
7432
8674
10306
5599
13683
17474
8671
10110
12087
9614
9320
13587
9404
7470
12298
7732
8987
2630
2264
9306
3081
9568
9386
5458
9038
15459
9294
9457
7394
8057
5189
8786
9069
7262
9517
13687
14040
11666
8725
9361
14987
8975
9610
9546
9420
9341
13583
8304
9431
11689
6480
9357
7283
11832
9422
10856
11039
11333
8883
10730
6437
9612
9276
9536
12016
7137
7340
6990
9406
8817
7177
11692
13842
14960
8665
13606
7319
7439
9454
3592
6899
5810
11727
8808
8621
8963
9103
13377
10147
7283
11778
7419
7508
5930
5587
1815
9608
5258
11329
11841
7341
8926
9070
9223
13494
7426
8771
13672
10267
13626
8911
9555
9587
11716
9377
5252
8932
8910
8170
13865
11720
9036
7302
7290
4815
7403
9499
8964
7342
12435
13835
13628
7204
8897
9323
14005
7890
11656
11584
7321
9449
9192
7603
7373
9263
7239
7149
21870
8365
10133
8410
15500
7419
11500
13493
11074
7423
6855
12528
7324
3285
11684
14856
9403
7594
9254
12388
12715
9481
9382
7504
10792
4436
13870
8995
4918
12222
8824
9332
9173
9702
6319
7217
11050
9428
12123
7558
11666
8833
14618
8896
6104
12665
7283
8892
9097
11945
14891
15320
14923
12766
12387
11470
9382
6580
11489
9234
7303
9242
13423
7350
12128
9197
11404
11480
8877
9418
9555
9064
11652
7799
11950
9546
7258
6838
7340
7324
7339
8996
11560
9209
13817
8441
13541
6646
7563
7388
8609
11385
5300
7335
9627
5857
7326
9276
9367
5972
11952
7423
7119
6381
7762
14972
9444
12888
7531
8858
9016
7388
10082
8196
12831
9272
9249
4747
6841
8222
11868
14646
9356
14851
6830
7450
7414
9219
11272
9547
9370
9390
7302
8814
7390
9383
7343
9321
13631
11822
13751
8500
9386
9467
12351
8762
10546
9384
6275
5451
14968
7682
7366
7394
9284
6113
6190
7418
6910
11580
7326
5825
9505
11937
7803
8596
9409
9059
9345
9410
8895
5871
11571
7346
7322
7509
8853
11082
7786
7338
7507
13901
9962
13961
8338
1868
5557
6405
7408
9324
9461
9684
7359
7350
11941
16066
7458
7415
13588
13899
7011
8889
9288
9104
10476
9648
7349
8875
13734
9535
9043
12854
7793
8141
8198
8034
7348
13613
7183
8917
7397
8047
9129
13526
9440
15322
7831
13977
11652
14159
13766
7742
11529
7367
4641
6831
7340
6404
7227
7287
5314
5538
12738
9143
9453
11478
13763
13627
12345
9589
13669
8334
8531
13701
9667
13605
11774
14208
8922
9605
10180
5330
13104
9412
18008
9478
8867
8924
8690
8922
6966
9429
9555
13425
11564
9505
7408
4094
6726
10079
10670
9161
7982
9408
9318
10127
6201
17440
8982
6372
8012
11753
9355
9470
10200
7357
9469
9516
9369
9429
10215
13788
5120
7330
12518
8908
6153
9730
11477
9290
7745
13676
7337
9640
11471
9009
9583
13655
15493
16935
7509
9474
9552
9487
9445
12704
13622
11778
8655
9269
8500
9865
8932
6799
13430
8958
13957
6340
6831
7381
9447
7917
13949
12286
9375
11356
9270
13605
8880
9413
9594
11581
16185
6823
8874
7234
9382
8173
7257
9207
13535
8889
7509
13483
7356
12996
8464
11370
7348
12103
8428
10817
3639
8765
9426
7526
7291
8896
6125
7049
8929
13628
7948
8023
9556
7447
7439
9425
9029
9247
12701
14157
8229
10976
7947
7340
9998
6408
9337
8183
7859
9431
9688
6858
13810
15041
7468
7207
11132
7040
8769
9435
12788
7857
11939
12757
5261
7588
8840
12323
11406
7304
4816
1851
9879
11713
7276
9168
11265
9655
8062
7080
7343
8893
9334
9296
7142
9044
13815
9493
10479
8801
9443
8853
8116
10649
14633
9381
6773
8189
5195
7848
9451
8868
6800
6709
8136
12383
9278
8780
7306
9346
10074
4707
7101
14786
8884
9425
9484
9315
9491
7310
14927
6647
6724
7290
8897
7316
14935
9624
7109
9333
10175
7983
12955
8577
11645
7565
16878
7787
11391
8861
8884
5368
6907
11971
7445
9468
9419
10207
9542
9581
8988
12393
7349
6471
7293
13675
7466
15995
13900
11358
7310
8808
9620
11507
7369
7329
6734
9377
7431
15386
6819
9390
13508
8892
11774
8879
7394
7241
8324
4959
8869
8326
11987
9183
7452
16679
8888
14480
6886
7004
7377
9951
7498
14158
9404
9248
8856
13603
11138
13874
7359
8562
13357
8837
9340
14810
7385
7754
9313
6887
15385
14107
7894
8919
9565
7312
6842
8949
8986
8892
7355
11691
9302
8579
8871
14964
9059
9536
14010
7328
13589
14555
11333
5287
7465
1843
12984
5517
5170
6620
3594
9397
12076
17553
9567
8950
7329
5289
5578
11284
12606
14894
13925
8313
11208
7349
3731
8013
6391
7422
8097
6410
12018
9556
7351
11364
10087
7533
16898
7439
14922
11597
9449
6477
11780
8397
6084
11705
9081
8928
9417
11230
9380
7462
5462
8795
10918
9423
7461
7454
9281
12375
9453
6433
7297
12581
13487
7393
9293
7795
7365
11738
14037
11555
9347
8947
12128
15353
8962
5340
9930
8837
5391
7287
7414
14175
10505
8287
8928
11648
14468
9478
7407
13609
11964
9199
9364
11531
9511
7409
7504
8125
12753
11477
7329
9706
13623
14791
9297
9449
7328
9306
7358
9437
8912
13971
11407
8661
8914
9482
7497
7336
11931
6978
12678
8080
8939
19393
8521
7309
9548
14750
7782
7477
7339
8020
9520
7318
7511
11467
9583
5353
8848
9450
13817
9506
8885
8318
11667
15381
11572
11576
9460
7378
9008
9609
13516
13796
9417
10431
7457
7391
7331
7298
9242
9479
9269
9350
7372
9029
8359
7434
7387
9390
6934
7377
11852
11671
9505
7993
10523
11702
12521
9661
7278
9440
6857
7337
8962
8914
8975
7299
9415
9449
8964
14925
5757
11719
7352
6039
9289
8849
14423
14070
9374
11504
9508
10108
8883
8878
8158
7421
13594
9326
11397
8701
9521
5251
8886
9365
11949
14821
13933
15474
4482
8914
5332
7315
11017
8880
8191
7796
8400
13628
8883
11760
13545
3600
7748
7213
16132
6035
7481
10144
5819
9254
13568
9560
9359
8126
7923
7650
7971
7501
8776
9305
9253
8871
10459
8179
8834
7343
4418
11056
8834
8801
8659
11573
7331
8863
7289
13524
14946
13464
6881
6751
13635
9707
14964
7448
9533
9915
7374
9569
8898
5128
11723
7301
11779
6842
7780
6407
9352
9423
11247
9802
9375
11544
5056
6376
8723
8936
9295
7441
7399
11335
11684
7272
11647
8935
7403
7333
13143
12305
6898
7423
11488
7360
17169
8278
7405
12216
7326
7388
5226
13852
9014
14107
8546
11205
9712
4744
13452
11548
7361
7291
7419
7350
9383
6608
8951
13577
7307
8921
9745
11478
7415
9332
9397
8864
14294
9494
11548
9551
10461
11546
9087
7366
9482
9720
14955
7325
7467
8644
9788
9617
7486
9805
8937
7288
7308
8404
7440
7423
10414
13668
13987
10064
13861
7558
9339
12036
8510
11501
9833
12029
13735
9467
8904
13611
7678
8998
1854
9304
9440
6147
14872
9559
13428
12779
9583
9483
11159
14740
6099
4779
9484
9216
14945
9185
4813
13555
7313
10337
7365
5721
11206
14792
12772
14717
9536
7316
7361
7351
8906
13658
10325
13989
13512
9461
13395
9409
12319
6463
10869
8915
11520
8835
13604
9421
12640
10150
11629
6844
7438
14735
9468
13363
11435
9344
9356
9334
9411
9445
9225
20566
8681
14883
14833
13952
6419
9546
12239
9046
13639
8551
8886
11685
7309
9529
14138
7477
7408
6641
7405
7402
9350
20966
8907
7381
8917
13667
7462
11674
11385
8874
7414
13906
13862
8154
9221
12671
9222
9510
7410
7312
11437
13614
10217
11865
9400
11486
13713
11772
8595
13569
9166
9460
11691
9463
7248
6738
9435
14156
11598
9623
8891
11548
8152
7396
7918
7417
13678
13554
11380
7345
9241
7864
8928
9509
8954
8984
11911
5841
4332
7285
8827
9208
13576
9581
11588
7365
6955
11502
7361
7387
12267
11629
5236
11182
8979
5133
9427
13155
9461
11222
8899
9440
7819
7263
9245
7803
8982
9391
7402
9112
11074
7419
11086
7098
10522
8183
8963
8763
7799
8716
7288
14225
9271
11456
3531
7885
10332
12038
8969
11567
13697
12926
7477
7361
7296
10095
10396
13604
11609
14839
9403
8656
6332
15356
11832
8888
7327
6852
9591
9929
11674
13972
7346
10209
9660
9561
9739
9381
5479
7307
10285
9461
10024
7125
9435
10319
8905
14898
7363
11594
11377
9406
11520
9525
7561
2520
7754
6860
8884
7349
8453
8951
8873
13706
5406
7338
14869
11753
7438
7378
7345
7289
9546
14910
10958
7195
7580
7322
8097
13571
5584
12019
7282
8017
11939
9386
9250
8334
6338
9531
9290
7359
14147
6377
8929
13831
13708
8114
10603
14178
1835
8909
9623
11205
7510
15896
14010
9434
9562
9293
12762
7553
13804
9274
12114
13631
12371
8990
9542
6141
9353
8674
8104
5314
6608
13233
8886
8977
8868
6420
8957
8994
11409
11666
11783
9503
12216
9419
7325
9316
12325
9326
9507
9315
7043
12311
12722
12192
17643
9422
8989
7341
7295
7435
8224
8045
8064
14893
9445
15432
11764
9135
7424
9170
8346
8896
7430
4762
7499
10685
13963
13687
9394
9450
8060
12256
7199
7390
8808
9316
8991
14830
13967
17560
8558
12227
9057
5281
8763
8925
15382
12471
7422
8813
7310
10252
7388
7347
13369
9144
7316
8975
11681
6842
13530
8836
11454
7395
9357
7716
8901
8768
4579
11286
8909
7300
9345
13563
7351
7285
9137
7391
7564
7373
9442
9540
8808
11197
9626
17601
7097
5214
6464
11455
7418
9387
7312
1552
11214
13879
6386
5981
13614
6920
7261
8949
9105
7329
7398
8526
5979
11414
11933
11934
9372
8990
14533
9536
16019
8888
9239
6473
6352
9812
10051
8896
8762
9478
7423
14915
13752
8226
6850
9609
8967
9413
11933
8830
9324
7364
8827
11639
8882
9202
9415
9475
9713
7505
6621
10491
9415
5519
7505
1752
6207
12221
8976
5454
7457
7373
4913
14018
7910
7338
8852
6661
8190
7286
13218
9300
7391
6959
6403
6818
7277
9539
11271
13856
8560
7447
10159
8894
4939
7377
8772
4326
4898
9469
9191
9535
8305
13876
11706
8639
4146
7505
9129
8393
8904
11600
13598
13770
8906
9516
4918
13138
6143
4548
7156
8938
9305
13708
11346
11869
13310
12355
9181
13746
9433
11582
5191
5967
11573
9597
9334
7359
10108
7424
8907
14022
14114
8839
5071
7426
14278
9210
9543
13715
10263
14599
11794
7242
13660
5111
7283
9239
7349
10085
5184
15372
9373
8300
14354
7381
7316
10154
9545
6206
7237
8980
7358
12970
14200
10764
7249
9477
12735
7711
9498
5216
9567
7429
5564
7356
13676
9332
9655
6955
10247
8850
9415
9337
8855
9275
9202
5235
12346
13486
12511
11576
9532
7998
9134
8891
14226
8881
13928
7610
6447
7335
9421
8955
8496
1866
6338
16392
10477
9494
11734
9402
7445
9069
14893
8032
7221
9089
10251
9386
11254
6405
7710
6973
7364
13143
5472
9286
9590
9846
8905
8529
9511
11663
10493
5128
13140
13728
14747
7026
10669
6232
11574
7338
7351
13499
9304
2935
14842
7215
7507
9405
16788
6411
9602
5710
14108
8991
8812
14047
13743
12205
3609
7371
6895
11756
9429
9258
10262
8885
6905
8850
7393
9344
14898
14941
9469
11564
8870
9387
12997
9396
11470
6693
7532
8499
13435
7331
7363
13579
10738
7609
6882
7345
9544
7430
7241
12038
13862
8974
16411
11586
7034
9609
7318
11680
9347
6389
7347
5437
8953
6323
9389
13047
7385
13769
15290
9816
7504
13630
7396
20707
11835
13149
7535
9539
8851
11605
11754
11646
9457
13185
9236
10052
9533
12820
8672
9417
9548
7311
7459
7445
9475
13594
9572
16089
9528
5240
14105
7422
7330
2518
8611
7836
8912
7350
8875
8114
9417
13402
6471
9435
7396
14331
6105
15596
7342
5884
8711
8929
11389
5119
9428
15872
6351
4947
9225
14120
6278
5399
9474
12765
10870
10053
8852
13598
12117
6802
12750
10614
11635
14038
9167
11458
13764
12079
5490
12455
8695
13640
7337
10188
8648
15552
8149
9342
7552
7568
6861
11965
7323
11525
13499
7415
9465
12059
6202
8862
7301
9228
9452
7395
11431
9938
7460
8504
8587
8879
8868
15351
12471
7272
13957
9994
8912
9293
9388
16698
9374
8824
9478
9540
13697
13970
13610
9165
9430
10339
8564
9540
9477
7409
5194
8897
8914
10390
7221
9003
8892
6850
11581
7440
7413
13856
7479
9304
7159
7387
2984
9999
7320
7561
11551
9517
15356
14028
7401
13379
12614
9513
9296
19998
8981
9408
7418
8867
7058
5784
7730
13517
7971
8682
6276
9357
9491
10218
8808
7955
8800
7309
12688
9499
7318
9708
7251
11399
9646
14064
9258
14122
8874
9285
9428
14697
7648
9229
5496
8819
8914
6888
8910
5397
7945
10842
12491
7269
11555
11539
7337
13847
8193
4653
7341
9277
8943
11403
7372
4143
4978
8847
5782
8875
11664
8195
11707
14187
8783
7507
7404
13242
5441
9308
7389
8297
7389
8855
11875
12893
9545
9367
7274
12742
7839
8024
9077
12672
13609
9425
5437
5500
9518
8934
5002
1982
11660
11937
12619
10457
7340
7313
5845
1569
11449
8697
8971
9493
5073
9438
14090
7803
12120
9503
7299
11567
9499
13553
9242
14880
9374
9132
7374
1871
10477
8821
5344
14873
9475
12749
16185
11623
14937
11763
9463
7331
7364
6467
13639
9471
7442
5145
7347
7568
6701
8736
9232
9395
15425
11727
8890
15397
16312
9449
7372
9385
13599
5064
7752
8379
13960
11855
9250
9452
7275
9622
7931
10661
8922
11075
5732
7569
8868
7494
7343
9456
11340
12080
10278
7351
9442
13322
9593
5757
5334
3317
22860
7920
13508
10262
9546
9581
6928
14328
6840
6751
10625
9418
8521
8207
7421
6913
8772
10106
6038
6764
9323
14139
9236
5552
9377
9354
11639
8876
3601
7045
11711
7457
9642
9446
8916
8949
8174
9423
15371
8963
8222
6827
7383
8921
11689
8907
5092
4739
9447
8847
11699
7300
10878
9690
9498
11902
13629
13559
15469
7503
6739
9297
12496
9497
8914
8205
6400
10670
6503
9479
7348
9344
14786
7342
7503
9346
9405
7340
9222
7997
8823
7276
8853
11796
7509
9431
8896
6315
7408
8004
9575
7339
6449
8834
8782
8902
13374
13871
8938
6808
9297
13616
9469
4788
8963
14689
7330
8686
10732
13920
9418
14899
8789
8817
8913
6876
9471
10765
5051
7372
3567
10197
6205
9428
8908
8275
8882
7359
5173
11476
9646
9482
9296
6660
6889
7302
12777
8941
9386
11669
22263
7336
8843
5379
6840
7422
9381
7441
14907
7498
7560
9533
6898
6423
12753
7401
7346
14806
8942
9353
9383
5465
9374
8369
7522
8841
8752
8919
6830
6986
13614
8981
9346
11764
6829
8118
11536
8907
10554
10695
9544
8154
7344
13653
8955
9322
7367
4873
13005
10767
11617
8972
9427
9193
7893
8760
7118
8859
8847
7747
7548
5132
9461
9159
6925
13536
9431
9245
9453
11633
3577
13543
13681
12432
16222
11521
12323
12262
7363
8123
6843
10793
13536
14860
10335
4651
7442
7444
7922
7507
9058
8956
11571
9454
5557
7350
9296
10648
9488
8000
11364
13894
5349
13771
7238
7796
8189
7356
7552
13850
7824
9399
7490
13609
11516
5745
8974
6805
7366
14294
9247
10802
7750
11478
8881
11719
9474
8895
11482
15055
8968
9004
7692
9107
7395
10733
13584
10161
13686
10122
8830
7336
7378
9554
9540
8921
8754
16020
8689
3333
9807
13658
7116
12196
9516
9436
8613
7308
9541
6269
5492
7354
11329
8601
7393
9587
9392
7345
9397
6441
9006
9360
5428
13574
8009
11965
9593
12479
8298
4257
12956
13626
7419
13841
7450
11052
7549
13587
7007
11777
8803
9116
9331
8772
7366
7396
10447
11482
9469
7423
7298
6303
4801
13899
7391
8203
7917
12461
13565
8837
10411
14618
12369
10983
5825
14904
4791
9131
8923
9212
8927
9487
5788
9325
13516
5482
10763
6854
6849
4855
11436
15427
13687
11445
5174
7287
11620
11592
9327
5464
7327
16262
7371
14881
9261
9298
9886
10843
9542
12508
9576
5182
8961
7491
9083
7896
11907
9307
24328
6859
8942
7448
8950
11323
9376
11746
12203
11417
13720
9493
6584
15694
6395
7352
9501
9285
12036
9454
7097
7774
7254
2517
7343
13590
6377
12919
9381
9573
9338
11754
12544
7173
9508
12820
6417
14038
8896
9383
9481
6204
16402
7357
6317
9406
7394
15474
9267
6217
14907
11534
7345
8477
10308
8503
8861
9559
9416
8942
9273
7120
9364
8876
6987
6849
21719
7510
6825
15356
8958
9233
12706
9212
6412
9539
9478
9329
14885
14206
11718
2007
9322
13236
8115
9364
13687
7450
6829
9376
9264
8904
7773
7251
10080
11610
5832
7298
9473
15361
13647
6840
8783
8933
5168
7259
7302
8236
7787
9482
14080
8897
9365
14876
9274
8844
8807
7349
7726
8909
9353
10681
8935
6747
7320
9310
11656
5488
13644
11714
8844
8881
9199
10168
11741
9497
11614
14480
5179
12913
7422
9484
9563
7326
8852
5450
9419
9415
13832
11441
7841
9167
9351
6884
9571
4880
9360
9365
9304
5554
12668
7361
7396
9663
7361
8463
10913
11471
8912
8203
9582
13886
7357
11633
6473
11529
9497
7354
11882
7314
12486
9539
14839
9789
9311
9477
7338
13531
7459
9384
9515
11710
12508
7450
6743
8532
12309
7454
7483
8470
9362
13477
5390
12740
18812
7383
8821
8261
8832
4875
9438
8988
9389
7891
8817
7257
14847
8850
7280
8065
18987
7338
9523
5226
7417
7742
4732
10830
9542
5394
7307
13601
7087
8851
16301
7421
7324
11566
9115
7999
11154
11449
9247
9766
9313
7466
9354
9379
7457
8996
9404
11646
8821
10516
7790
7558
7242
7821
5493
7790
7729
8873
9366
14405
7471
18218
8068
5218
8852
6884
9338
11639
11439
9403
6191
9593
14843
9280
7171
8224
11701
6885
8896
11623
9252
11524
7403
6431
9483
9393
6736
9392
5336
10152
7849
11630
9446
10345
9043
9403
7509
11223
9102
8063
5712
7364
12167
4770
9498
21795
7384
7319
7347
9428
6378
9457
8549
9344
9844
9285
8811
11602
9997
12450
2023
9405
6441
7562
9597
11250
9146
13854
12199
7344
8898
7755
9467
9352
9305
16407
11557
7221
8030
11472
9452
7983
9428
9362
9382
9394
7407
3263
14440
9264
12040
7425
7293
9369
9467
11603
6404
9325
9220
9441
7409
9528
11536
7330
9318
10226
9364
8199
9501
5721
7356
7402
7362
9425
7560
7727
5249
8922
9324
9503
7218
13425
5796
8989
9516
11873
12239
12784
7556
11788
13907
5238
7252
9502
8741
9476
12353
6418
9253
11386
9026
9086
9488
9507
7349
7813
10241
7766
13318
14220
7313
7338
12895
14706
9362
9454
15841
13787
9565
9661
8861
7488
11760
14789
9123
10226
8014
13718
5266
9391
9388
9502
11204
7418
13662
11199
7234
9336
7742
12973
11523
7373
6895
7376
9295
10461
9394
7552
12483
9547
5372
10742
8644
8908
13904
9386
10996
8884
11190
7283
13363
6862
9422
13903
9160
9474
15621
6295
7349
9212
7767
8161
5351
6382
8939
7322
5672
8955
11783
8768
8844
9758
13240
9844
9721
17465
7417
9342
11497
8864
8122
9623
9439
9497
11750
14938
9472
7524
8396
13448
4753
4649
6846
13533
9351
12945
5633
9502
8106
6330
9363
9151
8937
9283
10617
8655
8967
8888
7402
9264
14880
8365
12926
9280
9367
9145
8075
7107
9433
7419
5171
9535
7483
9225
7304
7336
9365
10036
11450
14307
10834
5019
5476
9406
9052
8962
8781
11539
11835
5807
13833
9434
9476
9371
13893
14011
7161
9487
11812
10025
10856
7562
8824
11247
8885
13948
9611
8517
9277
5301
9346
8799
9395
7500
9222
8941
13442
7323
14623
7428
6636
4769
8965
11142
11055
9429
11459
9575
8257
6764
9622
11686
7509
7430
7293
7549
7894
9438
8858
8932
5360
7496
9344
8810
7312
13613
9038
7127
9373
16329
7425
12682
9383
8056
9561
9659
7346
7481
8680
15448
6401
8919
13681
8916
10627
11424
14098
9511
5534
11567
7340
6905
7364
8457
11628
8646
9066
8870
8880
9352
13706
7026
6186
10467
7316
5062
15359
14173
9632
9008
9175
7322
13900
7192
6869
8929
11528
14158
6815
10117
14586
9154
9586
10330
7457
8896
9599
7620
12488
10794
7700
9377
9404
8824
7344
8906
9646
4771
12570
8737
8882
7792
9554
6868
12674
8887
5199
7390
17597
7394
8967
12115
7872
9684
8912
14324
13057
9537
10149
7265
9335
9492
15323
7809
5716
7197
4890
13586
6395
5131
11488
9264
8898
14147
8985
10188
8944
9488
8731
13727
4778
7303
8967
19955
8807
8736
6421
14043
9284
8890
6370
9570
9339
9423
11209
14568
7365
9491
6005
12651
17039
7791
7449
9532
13591
7510
8509
8875
8795
14810
6461
9422
6999
9422
11592
13547
7467
7467
9439
8569
7849
17151
9433
8945
7278
12879
9294
8975
11494
7307
8918
9593
8039
13687
8935
14793
7380
11599
13868
4684
9436
11595
7519
14423
8963
9480
9599
8870
13641
15156
7285
8856
7301
11690
7336
13442
7344
13593
7372
8078
3010
13575
9100
11377
11206
7260
9385
8474
7430
5100
8079
14332
6831
12765
7363
8810
15749
9062
7528
12704
8335
7349
11579
7392
5382
9543
7987
13568
9376
9505
3973
8924
8900
6365
11362
9403
6218
6407
9842
12878
12979
9357
9368
9271
8916
8458
7446
12919
9473
9483
5216
15333
9148
5030
5726
10351
9356
9448
9612
8756
9356
8790
9307
8970
9118
7449
16366
7508
12725
8728
11151
10587
6380
7286
9398
13564
6319
7311
9018
11070
10764
6392
7306
9308
14297
7331
9504
11567
14792
7343
9605
5402
11712
8860
9418
8876
7452
5784
10041
11704
13795
8936
15337
7359
8094
7736
7377
7758
7410
7778
13721
6669
11059
9506
8940
9383
9602
13736
10864
14733
7104
13468
8980
9347
11535
9574
9508
9295
11935
6773
9476
13573
7381
13889
16410
7391
7444
7403
11278
13588
7407
5319
7741
7354
4721
7478
6593
7447
8876
7378
8371
6424
8783
14649
8847
9435
7320
8630
7424
8311
8883
8944
11765
7346
11506
7388
7861
16244
6839
13028
6794
8988
10128
9633
11449
13900
13786
13381
8684
9434
9475
7212
12525
15455
11575
7861
9538
5259
8857
11044
13907
7376
7365
7325
9257
8494
11521
6884
11833
9343
9422
5714
9386
8075
9326
8951
13613
15784
7564
13324
9540
8221
8994
8938
11595
11725
9451
9047
8968
11721
2104
6124
9478
9398
8427
9557
7997
5515
6034
11587
8902
4516
10173
13985
9704
4775
8177
7424
8941
12679
7496
11299
8875
7365
7398
7354
14588
13393
6825
9474
9508
14149
8889
8894
11131
9319
10016
7844
8744
11084
8685
9496
7351
7393
12326
8881
11534
9611
9441
15350
11410
7459
11547
10450
12438
11081
7053
7424
5254
9523
7421
11721
7471
7330
11293
9469
9420
16757
7826
11944
9004
11126
11456
11040
13672
7474
7342
5276
7327
10674
13831
9336
9397
8589
9506
7802
16912
8927
5077
9503
9080
7514
13591
7432
11310
7352
9291
7989
9567
9345
9325
8099
12687
9123
7260
7503
10131
15235
9400
11991
9408
7865
14207
13432
8932
9499
10293
8679
12410
9522
9475
9514
12534
9475
15478
7461
12763
8539
8842
12725
11189
9537
11212
9179
8934
8707
6434
9530
11284
12716
7925
8913
13687
7420
7435
11713
8931
2940
7804
4780
7534
4942
8946
8191
8609
7356
9053
9251
8123
15305
13364
7271
13594
8911
10467
12142
11362
12378
9848
7842
7352
15321
9244
8375
8026
1380
13965
9359
8814
8846
8187
7521
11237
9149
7327
9438
13872
12603
5399
9345
9378
11442
7613
13625
11644
8925
9335
8903
8859
8844
7790
9372
7315
7393
9431
7366
9468
7365
9111
9441
12577
6462
7501
7818
9290
13776
7545
10405
11352
7300
6434
11514
7512
8801
8858
9451
9298
7431
9175
13612
13326
5128
8837
7504
16986
8076
14182
9542
12115
11219
18274
7967
15434
9273
11491
8033
9393
7379
7473
7558
10277
8927
13687
13971
7351
8049
11634
13939
9607
9469
8951
5603
12979
8994
9422
9383
9274
11954
9657
10761
8900
1883
9454
9266
8586
7306
9469
8014
7107
7314
7409
8156
13444
7413
14256
13370
9368
7408
8164
12706
9596
13553
7482
11868
9318
7332
8487
7339
12100
8861
7823
14859
9339
9438
16252
7337
13277
8848
12987
13938
10349
11354
7452
13814
10209
9635
8684
12809
8254
8984
7971
10762
12512
11481
11580
15521
7353
23244
6412
8174
13500
13783
8930
9470
13182
9501
7562
6745
13707
14864
9361
9009
9507
8897
9220
8917
13388
7363
11723
6769
8357
7341
11419
4545
8787
11708
8212
7422
7192
9827
13975
12523
11619
9436
9583
15357
9568
9338
14944
7385
11225
7328
8992
8856
11714
7423
6878
13545
10593
9454
11643
9042
9412
9409
10648
7289
11722
10225
7319
7359
7296
9308
10739
12720
10137
9704
11285
9250
9472
9179
9608
7366
6844
10002
13426
8932
8729
13807
8547
7262
7262
9391
11493
7474
7445
18960
5770
8870
9356
9360
7508
6065
11627
9540
8720
8117
9110
7429
13823
8923
1647
9483
8866
11711
6359
8432
7311
9311
10152
10159
7565
7798
7248
13463
15877
1551
16938
7412
8304
12562
11938
9370
9158
6822
12251
7802
7422
11636
8878
13753
7388
9576
7478
7921
11545
4902
13926
6939
9493
9259
11087
8956
11880
8994
14071
9439
9531
10778
9467
9324
9646
11547
13932
14078
8891
7912
6464
8013
7392
8913
6873
6699
5398
13839
8505
9451
8898
9527
8859
13980
8637
7345
9656
10502
10139
9422
9832
9473
9307
11494
7271
7908
7786
9342
8508
8938
13534
7420
9265
5194
11257
6340
14858
6840
8444
10257
18336
9321
5751
15444
9895
11708
11600
7329
12919
7807
9000
13026
8192
11074
7163
6109
9547
8975
9500
8406
9412
9536
16584
7393
9371
7336
7345
11214
6555
7363
14101
10479
8871
13126
9555
7451
8187
9652
7346
5159
8864
10095
6352
9305
11705
8678
9531
9486
14859
9556
11677
7421
7442
7381
9622
9387
9406
13604
12304
9559
8214
8386
7345
8933
9432
9464
13641
7946
8910
8907
7241
8782
8844
6445
9370
7738
8922
8780
9419
9401
8849
9487
8213
10276
13652
13619
6030
8930
11984
7806
9351
7817
9520
7338
11501
11489
7380
9274
13667
8906
9518
13735
9055
7558
13991
8962
8058
9581
9134
8871
7291
8902
7360
10236
7015
11201
9257
4899
8910
13629
14159
11379
7401
7429
9373
7879
7470
7332
7399
8519
7360
9307
6311
12651
13670
8856
8075
11599
9496
9604
13087
8888
8895
8947
10293
12162
7414
11500
9551
11396
10195
9548
7552
13255
9401
9031
13577
9283
12160
9634
9441
9246
9552
8942
7410
8197
9425
10419
4250
8851
8845
12388
5430
13578
15301
7389
8895
7322
8583
3600
14078
11510
11099
7403
11652
13900
9573
8365
14972
5015
8222
12208
9565
8930
7386
9524
10311
7332
13680
11701
6290
4258
12163
9086
9225
6348
7839
9432
9549
6506
6398
8963
14198
7349
9084
20925
7340
6331
7343
9118
7313
11010
9523
10402
9367
9521
9322
2042
13451
14266
5195
11594
8286
9307
7362
10754
15196
11219
7720
12767
6896
9645
9501
9448
6472
9266
8895
7803
17488
7439
8514
7355
9309
7362
13806
8869
17171
8948
9461
17060
8125
9686
4961
13514
7385
10866
9587
8601
8070
6397
9550
10642
9532
7373
10704
12517
9343
8371
11672
12377
14301
13613
9329
15849
9400
9335
7454
14689
6354
14185
9379
8970
9382
8808
7647
16870
8003
8918
6757
6858
11478
7347
7807
8864
9381
10491
8008
7423
9258
11768
14924
9545
9155
4846
7163
13875
9411
9638
8945
7609
1864
11297
7368
9341
7205
14569
14021
9465
7352
10259
16165
7623
14088
9586
11556
12282
7876
9456
7595
8711
7565
6763
7346
8848
13213
7360
6833
5502
12791
9356
8889
9505
13598
6071
5357
11311
11136
11942
8736
13670
12104
13740
12104
8053
13697
10252
7231
7559
8842
9449
8924
13555
7423
9152
7282
7342
6330
8867
13794
8473
9433
11987
6896
14214
12573
11709
7328
9256
4784
9560
9394
6830
9464
8905
7283
7296
5237
7153
7315
13521
13954
14208
9162
7271
8849
7884
7395
9436
1976
9350
11560
6806
9105
4550
9464
13599
11458
4109
10712
8830
12117
14878
13602
3163
6917
5585
7499
7392
7456
8970
5365
10439
7435
14841
2077
7395
14854
7532
6699
5182
15580
7405
4888
9037
11453
7443
9343
5241
8869
10167
8973
9942
8890
9495
9543
13880
10280
11208
9393
9606
7411
9645
6368
9564
9328
10138
12682
7474
7375
13939
7325
9430
15357
7442
4355
6870
5078
7311
7365
7412
8125
8849
8812
16922
7774
5267
5162
13731
8256
13427
7381
9417
9506
16513
8773
10327
9987
7351
14386
9552
8128
10125
5564
11709
7332
10220
9469
8863
13534
12502
9489
7399
11663
7161
15379
6967
11590
13366
7442
9531
13496
9343
8238
7360
8613
14072
9054
7450
5040
12597
11468
8963
9730
8882
7591
11314
11453
5405
14697
7560
7563
6843
8005
8599
7453
7332
9997
14019
9434
4949
9490
7363
8889
9530
9027
12168
6408
4302
8999
9126
15421
9374
6835
8847
13068
6409
8452
9388
8037
7923
7273
11493
9476
9318
9461
7770
7415
9425
14098
7299
9378
11484
12619
11777
9299
8154
14874
11201
8220
7026
11317
9122
11616
5387
4890
4934
2464
8878
8327
7341
7339
10069
8793
11385
6542
7353
7454
11929
12508
8915
12161
8897
14075
9353
14602
9467
9514
7799
7530
12284
11625
12726
14849
12052
11640
12796
11677
9166
12895
9248
12320
9408
9333
9545
7296
7419
9788
9499
5689
6551
7505
9191
7787
8702
8116
13982
9337
8825
9455
17566
7910
13129
10197
9339
7932
8929
8504
14081
7914
7355
6096
13643
7338
11713
2361
14238
14838
7359
10578
7507
12509
4846
8794
6677
12635
9281
5490
14103
11654
12193
9298
4699
7394
9480
14965
9259
7414
6236
6487
7381
8655
7214
14004
8691
9543
6732
16256
8783
9022
10434
6840
14118
14562
9742
8930
7424
8844
8831
7355
11916
7275
12107
6138
9013
9059
8906
8958
11933
13691
13197
6793
3402
11652
6513
12242
13916
7389
11808
8508
6394
10127
9351
11733
4235
6057
11547
7494
8048
8978
7340
9415
6877
7789
7908
9428
9442
6177
14799
9244
7234
9162
11281
6741
9379
9334
9082
9275
14032
7370
11952
9434
8800
5470
9691
17068
11442
9382
2737
8036
7464
7374
11431
7324
8844
9213
7338
7565
6656
9007
12173
9343
9359
8892
16302
9296
8871
8812
7373
15395
9288
13987
9533
13318
17566
9558
7410
6870
10257
7365
9321
8981
7383
9494
7392
6194
9418
7156
13834
9228
7002
8120
7830
7512
9480
14858
7346
7520
6395
14790
9358
5849
13542
7365
7907
6055
3285
7468
14724
10079
7363
7563
7338
9483
9378
9169
13705
14272
2812
22841
8013
8110
8109
6842
7437
9449
8931
9059
13260
13507
9298
14823
9074
16289
8874
11647
11709
9133
11380
9364
8978
8853
7262
9263
11582
8456
13334
6828
14417
7560
9602
9571
10752
6910
7364
15387
5191
7560
7789
11959
7039
11567
6189
15418
5219
9275
13722
7897
14062
9474
8954
8983
9645
11591
9511
10098
8673
9350
9544
9527
13883
12592
9506
7268
7794
8862
7770
12350
7201
6829
8202
9135
15438
11605
9185
7584
9378
6850
10947
14844
8918
10785
7490
10047
9419
9440
22674
8998
14838
10534
7018
13767
8904
8873
9478
9472
8702
9292
7526
13851
9115
7390
9145
14896
9153
12673
14923
9484
7337
12257
9241
9345
1945
9465
8319
5428
8919
9873
9325
13445
13686
9993
9300
9488
5058
7464
7426
7309
8946
15368
9534
7358
8852
7381
7385
6919
12898
15355
9532
9455
7908
11222
11704
7013
8889
12727
16889
7923
9232
7345
7271
7546
8462
13996
9376
7486
13776
7439
13631
7281
9818
8970
12314
5464
8902
4915
11928
13778
7351
13790
7865
7311
11209
9069
14987
12454
9948
5303
6475
9651
2158
9011
7917
8291
9430
5223
8331
14914
5108
9503
8869
7446
9416
9626
11921
6040
9031
5153
8895
13897
12065
8864
9316
9356
7359
8944
7502
9353
9326
8959
9090
8910
11649
8833
7408
8456
11755
9259
7983
9535
9336
5904
13748
6737
11220
12262
11145
9348
8782
9502
8192
7320
9222
11520
10294
5905
5100
11455
7786
9481
7352
8161
9315
9246
8314
9592
6841
7275
13695
11846
9393
7678
7375
9292
9585
14084
11553
14014
10750
8768
11332
9282
9458
7031
13616
5241
7501
10783
9334
9364
9596
13164
9379
7310
13798
4682
6818
13538
6851
7432
7447
8332
7626
9455
9315
14907
11426
7389
7329
11073
11804
7340
9560
12728
14108
9491
5087
9379
6139
13610
7389
8951
7469
11680
11912
9218
7334
7388
13569
8935
12740
13790
8151
7308
7412
11988
7459
11505
7417
7500
7332
10100
9741
9381
7320
6682
11438
7297
11727
11093
8782
7331
8260
11581
8819
5839
9586
8518
7293
8180
7461
16830
7448
8856
7431
9404
13157
9529
11334
7299
9380
9011
5582
8778
6896
14869
8854
9418
9476
7381
7463
13847
9379
7346
9159
9247
11123
7009
14581
8936
9557
5463
9327
15828
7509
9477
11627
10239
4794
10593
5557
9767
7407
9349
14884
8734
9467
7357
13914
7394
7467
7363
7759
7391
8881
8986
9525
9357
7989
9033
8779
5431
9006
7427
10787
6611
9547
7495
13832
15481
13377
7361
8878
8120
13487
7320
9372
6840
9651
9545
7409
11711
8184
8520
19992
9496
9411
3274
9298
13517
8457
9449
9354
9341
7507
12625
8182
13425
8856
7310
9455
9404
11471
7361
13952
9506
9343
9995
10101
9327
9092
7376
16156
6779
13744
9413
9362
7411
8042
13257
14863
13954
13759
7339
14888
8858
8554
15682
13771
13509
7148
9340
9466
10332
11725
11992
11577
10173
15382
11238
9402
7125
14109
6842
5431
9323
7379
14001
14041
8149
8926
7398
7424
5897
4711
5197
7668
7383
7361
7358
11985
7562
7340
9306
6938
13054
7360
5389
8952
6966
9585
11556
12943
7065
7562
14090
9437
13829
11597
15505
8052
9223
9410
10458
4068
7447
8606
8955
9516
8867
6828
9389
5422
7720
12368
9416
9316
7391
15268
13826
9584
6393
6111
11709
5583
9298
6842
6482
8716
8848
7124
7370
7342
2028
9454
8779
13912
20524
10568
9387
8944
11265
14892
9377
10701
6865
9301
9244
13786
8902
10038
7317
6212
8836
7347
8935
6892
10445
11223
9484
8023
11425
3047
7420
10213
1871
6902
9303
8840
6320
15501
8217
3205
12170
9017
7476
13176
9455
13743
7155
11240
12078
5455
7213
9216
9576
7901
13635
12765
13487
6183
9502
8849
5038
9217
9198
8880
9366
14130
9419
11552
5124
11380
9592
7343
7011
12599
11176
8762
13600
7439
8756
12183
9542
7534
13566
7445
9043
9176
6348
6406
9388
7330
8132
9373
9644
14899
8885
10269
8785
7974
11595
9207
7345
5204
9540
9500
8910
3078
8936
11164
11042
8895
9392
9431
14864
7242
13260
8979
6180
13648
7432
13767
7413
11940
5783
8798
7401
1987
12415
12019
9533
12502
13571
1738
9566
7303
7544
7345
7077
9162
11087
8207
7392
11652
11279
9365
7496
8800
9386
9383
8187
7396
7391
14514
8950
14887
8596
20561
9342
9492
9405
9458
8903
13238
11451
11564
11911
9359
9051
7325
9964
6709
8784
9527
7336
7325
8760
5709
10028
9288
7491
11751
9427
11544
13597
7407
8923
9334
8948
9398
9416
7375
13469
12765
8887
13646
8593
5095
9207
8837
9292
9833
9474
7393
4310
11822
7348
9431
8453
12090
5707
4895
11473
11665
9319
4746
9709
9724
11229
7943
9387
9574
9331
7321
9477
11260
7334
8275
9324
15392
7924
11932
8669
9463
14722
7354
9410
6147
6831
6446
7489
11789
4292
11421
7423
6837
7366
14368
6794
11675
5978
8900
7590
9220
8961
7323
9341
7798
7752
7385
8872
11629
14781
7381
7802
8945
7507
6900
6405
9341
14937
13489
10273
11395
8961
4858
7288
9289
9825
7798
7382
13537
14953
9457
14882
7570
10988
13976
9091
9409
8886
6408
14492
6771
12782
9521
12260
6815
4800
14843
8892
9551
8844
9444
7374
13824
5819
11802
8818
3742
9651
14074
8114
8826
8887
15536
8098
7776
7433
7402
11799
14196
6944
8589
9736
11440
3804
11703
11297
12174
11495
8931
7856
9178
8953
6477
21054
12905
11507
9476
12736
7425
11498
6366
9434
11483
12425
11993
6545
5342
11562
9371
8848
8923
11571
9625
8363
13829
11350
12706
10200
7501
8726
10482
7379
9777
11317
7381
7473
8885
7492
10358
6664
7302
12729
7367
18794
13545
11813
7390
5143
9504
11588
8962
9242
7388
8340
10363
11755
13594
7258
9470
9495
12049
15220
7451
12174
9480
7420
12572
6752
11025
7510
8820
7785
8032
8790
11466
9608
13844
11676
7419
9225
8859
7316
9035
8898
8061
8220
9777
7343
11967
9098
17586
11558
6918
7799
9447
13526
11385
7349
12927
7426
7440
13348
7383
7415
12543
15703
8128
7457
8472
7334
13650
7411
7373
9370
7468
7417
6255
7471
7326
9002
8216
7359
6960
9347
9358
9980
8929
5790
6087
7362
8932
11939
9426
12057
9316
12150
9697
8942
9819
12463
11459
9315
9366
6964
9301
9349
7215
2788
5321
8921
8890
7250
7255
9454
8879
8664
13621
9539
9350
9553
9606
11631
9230
7831
5291
9738
9347
5541
9654
9386
8678
7295
10920
7348
7307
11531
11336
7279
5361
7489
6647
7349
7336
9436
9669
6977
7221
8936
6151
11474
12602
8247
7337
11737
6714
13092
7507
8967
9270
9545
9401
9331
13808
7355
9165
13405
9457
9702
7553
7904
13588
12256
6020
3323
7364
6270
7329
10283
6574
9105
7340
13371
14058
8911
7293
8977
12174
7502
7386
7429
7383
9417
5161
8550
11437
8877
11942
12867
11973
8853
7502
7203
8971
9418
9205
9364
11437
7306
8901
7747
13912
9373
7368
7404
8945
10360
13461
9320
13305
8642
8122
7459
13037
6865
8317
7957
9647
8510
11619
11573
7797
7279
9119
11423
9720
12369
13412
9532
8109
8945
7371
7373
11529
9462
15347
13446
5156
11812
7396
5980
9491
11635
6875
8857
8848
9295
13639
9538
7256
7237
7252
11408
8747
12012
13999
12743
11335
9510
4924
7452
15916
7445
9437
13721
9608
12193
8888
7378
9385
14690
7320
9387
8940
8739
9419
6575
9217
7302
9239
7428
7914
10195
13896
7452
15390
6387
8283
7341
9499
11341
8734
13162
7523
7430
8183
4880
11651
9305
7340
7308
7398
7353
7284
7366
11543
9335
9337
14097
11782
6068
11751
5895
7318
8954
9321
10687
13821
7378
7901
1704
8222
7545
7354
1567
6467
7564
7438
15357
7410
7423
11097
9364
8745
7893
9444
8919
12754
7314
14004
13732
13504
13819
12754
9645
9173
11478
9508
9363
7383
7411
9555
7382
9506
8229
9166
5130
7303
8649
9224
6382
8521
7316
12724
13509
11504
9416
16523
7308
9070
8935
8820
5816
8024
9489
8834
8665
7303
7402
6876
7397
14045
10119
6399
11305
8950
9437
13653
13603
7642
7401
8696
1516
9659
15333
7129
8472
3575
9349
6842
8977
8827
6262
14580
9560
7507
9428
6646
7439
8754
7317
14506
8763
7400
12787
7213
7397
7153
13673
9578
9485
10049
11464
11956
7065
7334
8952
8792
8202
11204
8850
6933
7474
11221
11633
8869
7765
9459
9414
7454
9286
8788
8342
13732
9448
9515
7357
6841
7306
9389
7806
7455
11961
8031
5955
11558
9333
9000
9336
9305
10665
14822
14178
8859
12127
7365
9554
3080
9258
7356
10755
7372
9526
8817
9099
13603
6949
8879
4271
8045
8821
9345
13503
9597
8942
7312
5137
4522
15102
9532
13403
9334
9346
9801
11905
7917
5549
8689
8745
7419
7411
6891
8807
7416
13711
8956
9416
11446
8908
9672
6845
9568
8864
9385
7807
3866
6518
8992
7127
7391
9125
9611
5820
11695
7363
14976
11721
8883
8921
9378
13752
9329
5307
8175
5316
7161
14843
8922
9442
9399
9269
13577
12278
8984
7451
7350
9626
8858
7289
11226
13975
11372
7421
8890
14718
14033
9209
13649
13988
9439
15456
7506
7375
10185
13181
7345
9415
5382
8076
11572
8019
7359
8954
9492
5801
10632
8403
6387
9130
7251
9076
9404
9471
11996
8921
7845
9226
9346
9322
3974
4914
7395
7118
9563
7403
7424
8845
8887
11773
13808
9377
7327
11391
2331
15736
6393
8023
13703
8917
9533
7367
7347
8383
9379
9517
9562
9433
9351
8963
6846
9438
8873
9293
8895
11576
20883
7574
7390
8942
14775
7366
9494
11668
9832
9473
10208
9322
6886
7269
5369
11959
9474
9170
9131
11379
9620
7517
11311
7346
10619
5345
13160
7862
9384
9340
12231
7576
8155
5294
9154
7323
14795
7551
6853
14759
11977
9409
7441
8016
7297
13959
6349
3764
9344
9442
7350
7674
7320
10134
11894
8939
9343
7317
11922
8898
7352
12525
8821
11504
11433
6939
7493
7611
9343
3526
9431
8850
8921
7491
7321
6869
11473
8845
9564
5041
10076
7400
13087
13403
9132
9430
11991
13578
14626
7344
9449
7344
9616
9458
9518
7343
7756
9804
7301
9360
11129
9450
6830
7379
7317
9544
1690
7333
7362
11342
12638
9345
8903
16199
7345
8912
4451
8762
8889
7318
8867
7816
9409
7579
8407
9633
7444
9343
13602
7311
9595
7182
9262
10062
11726
7427
12185
9281
7276
7315
7300
8024
11160
5258
9367
9736
11471
13574
11973
13820
9260
6826
7415
11611
8777
11175
7454
13510
3886
8875
14194
9403
5961
8497
11914
9477
8955
9315
10011
10145
9401
7374
11489
12015
9337
8876
9359
8885
9785
6983
7553
8832
9462
15535
9300
7263
7392
7302
11673
14459
7375
10093
5847
5271
9322
13562
7276
7390
10465
9433
9409
9204
7367
9409
9431
11406
4889
8777
9367
14939
6782
14052
9458
7310
6842
9491
7344
14542
9013
9338
11583
13934
7270
8808
4887
12310
7404
13731
7415
9450
13970
9460
7335
12937
9274
7309
11680
14306
8934
4894
7384
9632
14734
7353
7318
8836
9491
11455
8937
9395
7504
9500
9413
7369
7375
8179
7648
11434
11661
9438
8889
11563
7432
8087
7784
15247
7782
7451
9579
4802
13808
9278
13761
9661
7414
8062
7345
4862
9473
7441
9603
7475
7420
9452
11571
5814
8950
7421
5130
5298
9392
14812
11948
9583
9060
7449
7272
9438
8957
13419
7019
8815
7884
8880
9541
6182
7408
9232
7129
9505
7029
6067
9293
13375
8701
13026
15330
11933
11824
6399
11591
12998
9935
14036
13598
13568
15089
6788
8844
13808
17086
9348
13529
9315
7418
9462
9427
7431
8874
11723
7374
14901
7347
8949
9315
10328
8772
14967
7358
9413
13608
6907
11571
7133
8172
10473
13896
9016
12674
8855
7376
9781
7293
6827
8834
7361
13698
13934
9466
9342
8847
7926
9441
13843
8874
9285
5306
11292
7838
6682
6809
9623
13609
9389
11689
8765
9496
9529
9860
9537
7411
6164
4295
9447
11562
9075
7399
7418
7350
9436
7277
8918
13297
10514
9038
9656
13385
7538
9355
8934
5283
15355
7396
7344
7337
11577
13488
11225
6356
9352
9352
9562
11349
9504
7303
8333
8743
7345
15503
7379
9272
7339
7383
6405
12002
15457
7494
10413
10856
9305
7287
9265
9505
8765
9527
11482
8176
7456
8018
7298
7455
7411
8968
13809
9447
9348
9804
9478
7787
13996
14781
7329
9130
10130
9708
3517
9292
9958
9584
13729
7403
8920
11090
7675
9362
7478
9486
6240
8194
9356
8901
7604
9271
7368
9277
6794
12390
12057
5288
8559
14818
14186
8855
6892
6841
15379
14151
13189
9731
9504
10355
9538
9354
7359
5172
10004
6856
9485
7341
9508
5265
6889
9406
7418
6141
9366
9630
11547
8991
12120
8966
6914
7285
8864
9370
6665
14848
6416
10220
7510
7559
9559
13955
9361
6620
13250
6756
5082
8884
9274
14878
7268
8162
9628
7414
12015
12358
11264
8829
9415
6543
12420
17513
11542
13326
7178
6774
7302
4776
9773
11357
9343
8689
9350
8910
7362
7382
12031
14537
7781
7434
9657
11184
7389
8760
6839
7811
9352
12027
8851
6696
7345
9375
10537
8871
8117
9362
7347
7826
13533
5169
8474
8761
7903
14050
11925
11709
7864
7508
7564
14242
8787
7508
7384
12043
11811
8469
11566
13577
7248
9864
9274
11358
9294
9486
13598
13318
11563
7334
9223
7309
9485
7436
7302
10396
8530
9498
7269
8873
12021
7341
7424
6390
9359
5387
5383
7356
8158
9001
5100
11928
6191
7335
11501
14783
9973
9506
7392
8832
9532
11551
9171
7097
8808
13679
11294
11460
6177
14942
9351
8333
7430
11332
7324
4570
7795
7352
7504
6969
15374
6854
9928
9456
11108
8937
7427
7252
6889
9604
9568
7617
8761
8403
8044
7731
7258
13866
7417
7339
6488
13924
9545
14155
11617
13646
5065
6698
7420
6780
7304
5335
9493
3660
14157
9385
9008
7273
7325
8786
11313
7073
9363
10737
6817
9451
11176
8815
7355
7389
7302
7346
8931
4157
10129
7362
7322
7667
7361
8121
7004
13158
7430
13045
6229
10180
7333
7410
16501
7358
7492
7335
15412
13322
7250
9333
10012
9654
9294
8934
7319
13716
9179
11646
7310
8263
9542
3679
9681
7339
9296
4800
11058
11343
5146
12698
8420
5402
3189
9405
11762
14852
16802
9676
5405
9447
11148
9317
10762
9472
6377
6807
7592
9508
18512
5867
9372
10042
9331
7468
9411
9153
9335
9277
11579
7316
7438
9352
11385
8145
7383
9378
7192
9704
11557
11451
11682
7366
9588
4954
7365
1832
8828
8875
5814
8190
14555
13521
12084
10360
11551
7397
9668
7422
5174
9408
9364
7455
11791
8805
8004
7458
9488
8231
14152
9398
9447
6899
9227
7363
9455
9443
11948
8690
5302
8665
12705
8908
8625
3964
9468
7368
15361
1863
7922
13719
8009
4615
13982
11866
9300
8903
8861
8114
13281
7353
9300
7374
8724
7335
13615
7297
9413
7332
8864
7301
9228
5170
9747
7157
8941
6855
9355
9304
7361
8885
8824
6882
7453
10434
9441
13538
9355
9907
9372
9091
13538
9327
16163
7344
11860
8290
10022
9461
9647
11329
7342
7304
7399
10523
9275
9595
8118
9343
13794
7346
7372
9510
7328
5528
13958
9416
7632
9305
9676
11403
9349
7334
9558
11223
9366
9863
7411
6971
8891
7425
7411
8864
12656
13988
7366
14466
9380
7483
5025
7326
13605
4768
7246
7430
8977
7969
7256
9454
13852
9977
12944
10219
7342
13584
8831
12030
7385
7258
8821
9345
9357
6802
6269
7784
6969
7328
7508
4407
8850
7382
14188
9230
9261
8681
8886
13969
7313
7499
4214
7422
7419
9816
7331
14215
11570
13752
7244
8833
10091
9266
8982
9309
7971
9281
6843
5870
2072
9537
5373
12468
9634
7338
9444
9272
8358
7293
8798
9338
9560
8938
6483
8946
8917
9352
9022
4753
7350
9169
8174
6800
9294
9381
12591
7372
9407
5801
9369
9547
8412
7297
9086
8872
4796
12792
7364
8871
7388
9335
9408
7760
5782
13982
13942
9091
9623
7355
11616
14948
10508
9359
7430
7366
13586
5461
7917
7325
6888
7411
8005
7410
13627
10586
8588
6866
7467
7568
11437
12670
9489
12308
13585
14930
11633
7027
7567
7561
6841
7565
7987
7564
7570
14309
7563
6869
7411
7021
7566
7568
7566
7566
7544
7568
7565
7565
13650
7566
7560
7021
7559
7326
7534
7300
6854
6825
7399
7392
9530
7310
11665
9183
12788
9298
10210
10120
7341
5768
9472
8898
6033
6137
11969
9508
9406
8865
8939
7326
7116
6844
9472
9488
9541
14922
7441
11193
11442
7484
7791
7422
7358
7410
7422
6842
7357
6995
9578
5036
9428
9397
5663
9078
11586
8071
9474
9302
7273
9495
9350
8633
9597
7422
13647
7428
9713
7277
9605
8094
12203
13922
10305
11606
9394
7373
7388
9322
11504
8880
2672
7306
9533
7395
7457
7251
9469
9301
7783
10497
9454
9361
12927
9330
7297
13733
11416
11415
12250
7847
14736
7270
7541
5416
8921
9177
8097
9352
22725
10416
7832
13591
13606
9052
16452
8118
13272
8931
9239
10103
9372
9539
8938
14901
9585
9100
8799
11552
10101
7406
9360
7348
9717
14024
10875
13190
8939
11543
8937
6685
5108
8788
8816
11492
11474
7310
9517
11647
8851
9674
8294
9441
13518
9328
11219
9551
7388
10557
14097
13667
14858
7426
15417
14914
9434
13677
8898
10879
7329
3628
14041
14961
9434
11342
9363
7384
7388
9371
8933
8962
13935
8436
13456
7343
8954
7263
9523
8903
9324
8911
5822
9383
13278
9507
11428
7486
6407
12655
7456
7681
9600
7811
13547
11540
7373
11714
6043
8710
7253
12751
8124
9753
8338
6839
7364
9516
13867
11570
9440
6402
8962
14027
5106
8892
10905
9351
7447
9934
6646
14641
6737
6846
9592
7545
6847
9352
6827
9295
6854
6814
11526
7432
4993
9337
12140
11246
7351
7413
7416
9398
9404
9541
11501
13769
4307
4953
7393
8905
9213
12739
12823
13979
9535
8377
15362
4085
15668
11231
8264
7393
13687
7452
13962
11722
7359
13632
7913
9711
12959
12518
7757
15344
7398
8137
13897
8289
9397
7583
11328
13935
10151
7308
7324
9042
9499
9405
9287
10412
7294
9925
11293
9414
12855
6411
8659
7358
7447
11622
7368
6823
7365
11580
11780
8116
8202
7308
7556
14902
10050
11525
8272
11664
10118
14921
7868
7565
7361
6844
9417
6476
13217
8838
6952
9529
12533
9462
8967
8249
9451
7499
14853
8969
13599
13433
13607
7355
8829
11674
14821
9432
9389
13396
10235
5104
11598
8284
6968
6792
7513
10306
6125
8371
9385
9423
7385
10016
13880
9858
7098
9336
7352
9438
7184
7415
10960
7420
6811
6737
13597
11496
9396
13639
8333
11552
7282
9593
7287
8866
8000
10482
7254
13545
9689
10425
6927
7122
13606
7329
9423
7084
9150
9950
12346
7366
9711
8803
13882
9357
7451
14442
8945
13554
13059
11410
10962
9436
7780
11219
7677
9519
9472
12293
4790
5087
10239
7392
8457
10559
13856
9368
4398
13333
8870
5132
9404
9569
3373
13611
8741
12459
11743
8121
8004
8966
10973
2473
13366
7305
7345
7332
10314
9368
10609
11030
5814
11334
9409
7395
9316
8125
13446
10120
5192
8065
9439
8931
9545
8818
12467
13897
8939
8185
7406
7612
7487
7427
7453
8858
9439
9344
4946
7485
12379
16506
7376
9448
9096
7498
9316
7862
9599
7613
9018
12122
13805
14068
12576
8934
12510
12081
5149
12365
13026
9241
9517
13348
14150
10577
8789
11393
11597
7417
8903
18611
9884
13689
7374
11591
14362
11692
9546
5321
15359
13966
9748
8935
14882
3950
7235
6790
6802
9377
12188
13474
9259
9357
12227
7340
8195
11414
7494
7750
9349
14830
9549
11415
15525
11707
13999
7421
7329
9370
7324
8627
7858
9518
14857
6817
9727
13713
5579
5176
12779
9478
7772
14394
9373
8209
11383
8956
8870
9477
9475
9379
13196
5395
9909
9373
13933
12187
12615
7301
15648
13956
10644
12060
11714
11919
13584
9550
9998
8904
5457
9491
5474
9406
7254
6891
6932
6938
7440
6840
9116
14345
9101
9755
6793
6805
14022
14067
8879
9552
9415
7808
7804
12068
10090
13088
13940
9506
9258
9650
6158
14211
9548
8848
9493
7559
7557
7558
13503
6713
7562
14939
7568
6809
7548
14871
6712
6374
7565
7553
6783
6768
7325
6809
6802
6842
7478
8960
7564
12775
12468
9519
8855
9739
7421
7299
9294
5923
7320
9872
7352
8250
13718
13718
9455
8347
9052
5780
12176
15501
9507
7290
7333
8902
11476
9305
19505
9364
9557
8878
9351
14232
13940
9374
11338
14192
14558
9269
7389
14782
9168
7368
8674
11673
7497
10962
7146
7478
7759
12833
9386
12357
9493
13834
13834
5196
9540
9359
7367
12269
10126
7439
9302
13776
9280
8799
7242
9356
9447
8057
7336
9420
8112
7384
5134
9376
9637
6439
8111
14859
9442
13894
7676
13938
11581
13686
9483
12537
6142
15457
10154
11586
8448
13997
13475
12881
9254
8414
9503
5826
7875
7359
11881
7355
14893
9464
14833
6813
9364
9536
6815
4101
7333
9538
8108
13923
8929
7303
13593
8812
13520
9290
14593
5501
9441
5926
5016
11244
13751
9465
8820
9536
11522
9249
11459
9199
8922
8774
8205
6821
9443
9560
5902
5228
6986
8922
5069
8688
7318
15339
3336
9305
9590
8234
10115
9461
9479
12071
12546
9688
9395
10134
9481
7414
9500
7500
7815
5486
8881
8998
9475
7365
6898
14481
6429
7395
9388
13293
6186
6516
7567
6853
11409
9875
8878
12014
7417
9390
7335
9447
9494
9762
11551
3300
10209
11452
11517
7355
7223
11207
9524
9359
10203
14293
9361
5199
9336
11414
5080
11735
8730
9323
9538
11582
6437
5168
10213
11516
22163
7347
13426
13558
7377
13711
12162
7359
7410
7422
8831
7343
12775
7035
8786
8744
11597
6404
7330
11496
5404
14593
5688
9522
9417
7390
13314
5135
7346
9561
9146
7485
9038
9422
9231
10689
10239
9574
10448
7635
8847
9587
13539
4984
7320
9342
8995
7340
9470
4977
7501
7251
9102
13378
8955
7689
8844
7464
8960
11641
6928
8912
6840
13683
8932
10018
9214
12348
9341
10276
7459
11623
11468
10150
15101
6854
7512
9514
6864
7428
4503
7240
11878
11589
15596
7509
7498
7357
11628
7543
7268
7507
8764
9632
8773
7456
13572
6386
15891
9342
9381
11208
9637
14900
14068
13179
13580
9348
11713
8964
7803
9510
9566
7508
8870
11282
13637
7878
13591
7393
23496
8869
14891
9381
5252
19103
14913
7398
7332
7422
11845
7310
7399
7043
9554
7402
9475
7411
12782
8306
8915
9498
8825
7398
9571
9362
8971
7896
11709
11893
11545
10358
8337
7450
7403
8418
9490
9513
7240
9404
8824
8474
9166
9489
8710
4247
8753
7370
8936
7368
15370
11198
12625
9464
7429
9048
9367
9540
8153
3586
10227
8066
7307
2983
9427
13582
8223
9533
10307
14276
7275
7336
6378
7432
5237
7417
8831
11447
9121
9193
6921
8521
8675
4762
11512
6865
8952
13628
14930
9431
15660
9415
12722
6693
7331
8514
13610
15458
7921
19375
7631
8866
11652
9370
9260
9397
12868
7816
7411
9845
7566
7418
14891
7002
11214
9548
9063
7906
13644
9423
9579
2072
9098
9577
7375
8865
9247
8907
13663
8578
8904
9388
12462
8931
9228
13987
7355
10803
9512
7233
9538
9333
8956
5095
10878
14857
9937
8106
8194
14033
11659
9588
9433
6800
9360
21605
9640
7568
7567
7430
9347
9455
8914
13610
11733
8229
12830
11219
4696
3598
9054
8552
9400
13664
9333
14935
8893
11304
7445
9341
12708
7834
9334
7293
13392
9362
9063
7260
7404
9361
9505
7568
7353
14164
7400
9557
5481
9522
11565
10294
6714
13956
7330
11654
9478
11684
7007
7368
7424
7342
11523
8212
7197
7355
11710
8816
13452
11733
7808
11226
9443
11302
4677
9666
14098
13130
9401
8905
13901
5465
2935
13567
8865
8868
13543
9400
6817
7564
9346
9346
7312
13876
7430
8133
7396
6840
10298
7408
12778
9674
14192
13539
8092
4660
6782
9544
7438
9522
16317
6851
9997
8653
7560
5376
4445
6861
7553
7566
7568
6861
7569
6781
7564
7552
6864
7195
6865
6858
6832
6853
6844
7339
15478
7347
7745
7376
9405
7458
6877
9326
11443
9584
13913
7235
9309
10097
6164
5787
6025
13918
16468
16840
7246
7423
7890
7412
5892
7246
12723
5053
12808
7334
8801
9305
7464
9499
7357
6380
13617
10478
9095
9074
17211
8286
9329
9267
5108
11502
7563
7309
13877
13251
7393
8712
7318
7262
8891
8884
11846
11712
7363
8990
5894
6306
9570
8921
12758
14862
12446
7392
7429
8857
8857
7197
11600
7433
8786
8826
9544
3685
11278
8133
11182
9335
5404
9944
6836
6827
21195
7556
9277
13217
9135
3274
9148
9620
11746
7361
9415
7285
9626
5981
7883
11820
7370
9365
7343
7227
13939
7346
7359
11025
13632
13045
11512
7571
9491
11602
9362
14892
7347
9362
13858
9312
9300
5240
7698
6735
14150
13507
1918
4561
8890
10322
8894
9751
9323
11274
13474
11775
9194
10785
7969
13961
6825
11966
9597
9604
14820
7322
8655
9373
9831
9229
8913
13866
6450
9065
9477
9356
8774
7310
16833
10410
8099
6886
7415
7096
9276
14085
8900
14011
13604
7308
11649
14449
7892
9075
9517
9402
7315
13483
8946
8789
8798
5175
8383
8851
9621
13877
9364
8886
9406
12823
13821
6471
9785
9457
12460
7353
9118
9533
9010
9493
13742
15860
9300
6382
2991
8968
8757
8447
8918
7460
12694
11565
7330
9499
7305
8242
9711
9081
7414
9507
7569
6834
6781
6697
3350
14971
14916
9564
11289
9615
4775
13422
7390
8908
12973
6739
7340
11526
7354
9308
9544
11029
13098
16051
7378
7487
9460
8573
6361
9419
5852
13486
9621
7326
7782
6834
7314
11995
7767
12197
13070
9333
9469
5228
12175
8741
10028
16068
8182
12100
7360
8928
9329
10441
9784
10063
7337
9481
14650
7331
8678
9521
7512
5998
7320
9407
11393
3456
12715
11690
8993
9347
6287
8849
8891
7304
9028
7520
10944
12907
7360
15420
15077
7659
7338
14874
12650
8565
9621
9603
6773
9494
7806
6841
9419
1567
9349
9410
8824
11532
9249
8433
8652
9258
7327
7334
14215
7494
9456
7954
9309
9578
9802
12875
7367
12907
7904
10125
11354
9517
11649
9379
7272
7911
13415
11188
8891
11751
9455
7397
5538
9342
6709
7450
13650
2030
7209
9486
8899
13930
12096
13777
8915
8507
7504
9565
10888
7340
7778
9415
13611
7464
7363
12698
4655
10163
13780
12939
6396
8957
11043
15481
7301
7379
7350
12041
9293
13555
8962
7322
15183
13679
12504
7339
11892
9538
6512
7553
9368
13604
11656
13975
8118
7410
7397
10114
14979
7402
9393
9573
9590
9318
8849
8797
11272
9449
13651
14927
7800
13377
9213
10150
9372
8338
9521
13561
9358
11954
9386
9242
5370
9447
9578
7416
6838
6204
9687
7335
8895
11545
8926
8914
5342
7334
7312
14680
6861
7334
9244
16036
4151
8937
7490
14595
9226
7240
11821
10667
11836
9193
8818
10433
9423
7505
10758
10739
7987
5235
8137
5357
10356
7510
7126
7847
13827
12973
13636
8884
9112
7443
7445
8591
13929
13898
5462
4255
8968
11436
9538
7453
9196
9362
13878
6853
9460
6828
11844
7440
14912
9139
9374
7508
8783
8794
9443
12115
14844
5368
9605
7386
7310
7425
7316
7312
7323
7290
9429
11717
7820
9906
10316
9512
14922
13222
5066
14937
13655
14973
15456
9371
9278
7349
8932
7342
9518
8928
8967
12717
11193
17395
8098
8164
10525
9246
9352
7195
9453
9397
9359
8935
9422
9450
9339
8713
6408
14810
9094
13569
8839
8894
8926
8012
11473
5021
7346
13742
9194
9311
8898
7463
14475
14551
6073
7369
9550
9436
13622
5694
10237
6337
5614
8935
8146
1604
7425
7313
9727
7392
9155
7626
7409
13666
7878
7355
8882
11414
10212
14947
9389
7418
8932
11382
9177
17753
7309
10097
6817
8331
8996
4239
9538
6888
9525
9442
10379
11591
7365
15547
8849
13438
11361
9428
7426
8822
7674
8707
6847
12506
11330
12595
9159
9531
9623
8997
7424
7719
7422
5095
7422
11272
6107
11731
8750
13917
7391
13653
7351
7374
14140
6825
6697
5105
14979
7745
14055
9592
9526
9003
9203
9475
8935
7426
7346
5176
7507
8933
5294
11318
7323
8686
5275
15321
8997
7271
11439
8513
7276
6060
7455
4351
11211
10343
10858
7386
7162
12818
13881
11377
14112
15321
8778
7451
11527
13718
8312
5501
7261
9579
7388
14838
7331
8829
9457
10600
4523
7316
7387
7383
4873
10636
7757
9443
9013
11519
11941
10699
5942
9373
12305
6835
8285
7403
8020
7393
14808
7440
9487
15442
10884
12122
8871
8999
5801
14379
8625
7474
7361
9410
7468
9615
7422
9551
7367
7396
8730
17066
8188
5957
5390
4062
14147
11205
11774
11407
9534
7410
13648
9353
9457
9202
8291
6916
9359
14495
6913
11422
10780
9342
7338
8945
14917
13231
9547
9396
13984
9641
11411
8277
7361
9772
11191
11645
7142
8922
7311
8799
1942
8808
8785
2451
8941
9473
9831
9512
9380
9732
11525
7350
4367
8900
8195
6913
8919
7341
10639
7505
13493
6847
8958
15343
10009
6917
9657
9430
8171
9360
9395
12531
11208
9416
9426
14114
6212
1559
9283
10109
10038
7805
9779
9376
11751
7965
9286
12809
11666
4675
9302
11246
14038
9530
9426
13482
7958
7508
12767
9366
8966
6945
7342
10869
7276
7426
14850
15248
7929
11738
6834
9498
9348
9390
15512
9114
13635
14382
13304
11666
8854
9347
6979
8565
15889
7015
11387
9326
13927
7392
10970
9361
11773
8823
9493
7383
7207
8655
8867
11777
11723
8966
3394
5173
14021
7343
9577
7331
11459
9307
9428
11107
3045
6459
8510
9334
13475
12692
9783
9352
10239
13654
13655
7973
8856
6289
11633
11794
7462
9516
13592
8301
8364
9466
7355
7367
8478
6694
8430
9444
14633
7287
9414
8851
13208
9337
8948
14837
12201
9430
9392
7361
7365
6892
3760
7308
6796
6740
11745
9373
7295
8683
7342
1562
9098
1577
7376
14846
11677
9306
10084
7516
9491
4957
9530
7506
9048
11409
8880
9419
8970
9326
15349
8836
6396
18595
12668
8959
8864
7503
8929
5513
9349
6004
15196
9340
11412
7304
9052
12867
9308
9536
10039
13931
14890
7399
13605
13699
9504
7891
13768
14851
8799
11777
13916
11258
14908
8255
9464
6175
8739
8848
9562
7479
7402
7783
6476
9453
9323
9406
11858
11529
8699
9528
12795
8932
9401
9054
9388
14616
9340
9396
8904
11319
13721
9441
9303
13720
13444
7383
11093
14862
7737
5087
8784
10008
8797
6865
7219
6819
7562
6843
6852
7315
6731
6854
6775
6812
6858
6808
6862
13746
7569
8793
13537
8429
5938
5191
9444
11488
8195
8876
5969
13645
1912
5432
9943
6760
8265
10819
14887
11609
7288
7385
11505
6353
7404
13326
7228
9514
13624
14848
10627
7992
7049
13610
14027
8899
15466
8878
4678
5239
15303
7333
9328
14196
15896
9437
9643
6889
7493
11685
10019
9189
9465
7975
11252
14724
9480
9387
9028
14736
7397
7339
9445
7532
6420
13137
8967
9534
11905
6398
9578
9385
21089
13738
8461
9365
9366
7358
6770
10595
13467
9386
7452
9416
9411
11445
9089
14012
9367
11718
9930
12222
7374
11427
7282
12596
9767
6997
14930
13379
14018
13949
12125
9404
9306
14827
7406
13972
6422
13841
5823
9524
9336
11943
13790
7385
7758
11651
11786
12627
7418
9509
7346
14934
9380
13761
6894
7282
9474
13704
13814
13666
8928
8266
11736
7003
11519
13865
7442
9578
7312
7597
7395
11634
4789
8859
11823
7385
7930
12642
9349
10342
5223
13880
9225
15339
7370
12735
10223
7511
1872
7566
7559
7568
6869
7877
7355
13118
8837
13970
6353
9411
6315
11803
8972
10735
7820
7914
5266
11208
11550
9595
14129
11169
7356
9364
9715
10181
4721
12426
9372
14928
14935
7422
7351
8244
9347
7434
8348
4797
8344
7976
4878
8968
9255
10201
8849
9114
8854
20358
6110
13793
8113
9536
13863
11664
9325
9164
5821
13442
7370
9377
7356
9400
9847
8882
13661
8288
9482
10134
14073
9423
8912
12242
9554
13571
9584
9481
9360
13657
8866
7502
9598
6827
7999
7291
9334
9195
8071
9286
8864
14030
15915
6879
13448
6806
1877
7337
6832
7397
6830
7515
7372
7299
7407
6760
6830
8284
7562
7390
7041
9329
8791
5911
6839
8092
10488
10488
4831
8232
7417
7445
8933
13992
7416
11580
7548
20054
8554
6478
8805
9434
11205
8881
7410
5481
11554
7966
7563
3057
6823
6838
7569
6175
7569
14263
6852
7326
7569
7568
7569
7565
7564
7570
6824
5184
7553
7557
14729
7396
7531
7376
6845
7569
6860
7564
6901
5997
8839
6847
7466
9079
9904
13756
9355
6724
7543
6830
7564
13658
11502
6856
22943
7364
7362
6716
11015
9387
14757
7345
12579
14971
7391
12104
14793
7468
9378
15320
7262
7870
11213
5432
11426
7316
8993
9247
11659
13636
12803
7438
13613
7374
9451
9489
7423
9622
7418
7161
7212
14360
8882
7337
16263
8903
5270
7327
12982
8437
11327
7329
7343
5525
6847
8770
12766
8951
8598
9400
9115
9577
9364
9371
14257
9321
7434
13519
7485
9479
13581
8186
16376
8943
9509
9393
10421
11765
6892
15312
7342
9305
8865
6479
10167
14243
9210
9439
7364
7340
12519
9582
11083
9317
9584
9280
6143
13701
6033
6635
11160
11518
7392
7443
13581
6829
7427
9463
8957
7300
20470
11762
7557
11719
11498
15519
5340
7501
15918
9656
7426
7502
5538
8902
7802
13718
10008
13787
8982
8880
11518
9347
7466
8676
7806
8172
8792
13481
7800
9499
8914
7415
7406
7315
11950
9310
13831
10879
7526
8936
2409
9392
8641
13030
7359
11396
7340
11472
11391
16570
11550
11552
15605
7434
8441
9636
5110
4696
6503
14790
13582
7434
9413
4595
2200
8911
10145
12461
13932
8830
7372
15114
7414
7333
9517
9264
5891
8932
9345
12219
8296
9123
9391
6834
14057
7569
13719
9695
12193
12786
8074
11889
9261
16231
6828
9818
16666
7385
8822
9486
7811
8984
9454
14656
6913
5191
9229
7782
9445
7770
7358
13575
14445
8239
7335
9420
11344
15476
7330
12120
8942
12800
17700
9025
9568
9021
7778
9493
7397
7385
9335
9512
6843
11577
9551
7515
7564
6850
7560
14429
7564
20628
7410
7467
7339
7406
9488
9017
7481
8683
8794
8861
4903
8847
4894
7038
6741
4901
7041
11617
4877
12325
7366
7425
7439
9223
8945
10153
9463
10220
13697
4890
7347
9628
8370
7484
2252
8884
11752
5463
8852
14780
7329
9334
8974
13840
7496
16360
8929
7318
7328
2588
7273
10492
11561
8893
11710
14020
7336
7309
11907
6641
5111
11542
7331
7128
11224
11719
9418
6340
9356
13548
9419
9555
5414
9271
5172
4715
10322
11484
9500
6470
7237
7495
11906
5111
11621
8994
8870
9586
11315
11250
7431
13561
7300
13306
10916
7838
9359
5388
8831
9363
8825
11539
8872
13796
9403
9560
7822
7376
7373
7320
17153
9355
12689
11523
8857
7450
12657
7389
9327
14022
8639
7702
11632
9470
12322
5764
11515
8890
7436
10506
7277
7327
13601
8847
12799
8853
13480
11708
8962
9282
7385
7405
11238
13097
9363
7341
7264
11047
7500
8022
10162
11479
9427
9349
11565
7360
5160
13396
9445
11282
9551
9553
9530
7341
7461
9863
9015
9709
1908
4743
11686
7384
7376
7403
6468
7337
14832
15857
6961
5301
7166
11570
9661
13615
7332
7568
7570
7569
9507
7371
7569
4413
12876
7565
14279
7446
7560
7929
8901
8985
13293
8117
11705
7403
8801
8919
7510
6348
8299
13509
6474
11963
9349
8975
7973
13325
8766
7194
8927
13755
5897
16832
7509
8914
5333
7326
6919
6898
8926
8337
11352
9395
11443
12095
9706
14153
3907
8914
8866
9360
11070
6827
16540
6825
9436
9556
7424
9450
9812
9474
16816
8118
13592
7157
8863
5160
14869
9364
13042
7609
13552
9463
5277
7422
8612
6839
7785
13997
9408
7458
9542
8821
13665
13980
9346
9037
9540
7350
11792
9493
9651
8903
14310
7545
11329
14892
9409
7386
13582
11647
11628
14342
7192
11398
9526
7334
13227
7285
9653
8171
7395
13658
9727
12039
5145
8156
9637
7330
7040
11716
14965
9498
8025
8048
7308
15350
9513
12893
13997
9058
8865
5403
7788
7351
11340
11880
5357
8858
9357
7427
8695
13689
7351
7071
8726
10473
6193
8857
8113
9504
7823
6416
7447
4859
5164
13568
11574
7336
9280
14140
11378
21842
7183
9415
7418
7290
9016
8818
7486
10003
7930
3614
8949
7560
4553
9270
13785
7352
7796
7351
11594
7846
7408
7291
9339
9360
7473
11340
11392
7339
8919
7711
9907
7390
9423
7358
9509
11514
10401
9313
6096
6790
9320
9058
12722
9517
7373
7365
7212
7850
9290
8895
7309
17497
8506
7190
7367
9526
9225
10022
9506
7342
8908
7221
9467
13946
7944
9362
8903
9529
7386
9534
12518
8564
11195
7865
9363
9354
7331
13538
14437
7439
8905
7430
14160
7389
9356
6849
7321
7712
6361
9478
5068
11256
11550
8910
8947
7421
7343
6418
15367
8868
11560
9929
6833
6842
8105
7803
12485
11468
9238
7299
13769
7501
9535
8850
9174
7315
8538
5290
9465
7383
8222
9593
14717
13806
7325
7369
7369
9009
7240
7342
9370
6868
7361
8946
7344
13418
4985
11713
7408
13823
7355
2132
14870
7405
7367
12687
7325
7227
11365
13625
9039
10058
10284
6986
9271
11900
13485
9064
9316
14165
11081
9434
11381
9258
13245
14876
11449
11068
9137
7314
9341
16145
8900
10632
16034
11375
10135
9556
9099
10249
14946
13894
10449
14309
11872
7122
9349
10224
8906
10246
9476
12600
10210
7071
8324
9354
7471
6075
11502
9381
9326
13410
9161
12796
8907
9343
6418
7415
9441
11718
7382
9975
7323
14810
13611
4969
8656
13799
8007
13936
6668
9340
7508
13570
5696
7355
7005
21129
9659
15363
7356
13904
9033
9385
11452
9982
11778
13346
9288
9347
11711
7411
14807
8847
13516
13062
9229
7117
7026
4878
7035
4907
8854
8819
8830
11514
7347
8976
13938
5143
14887
7338
9020
9531
9453
7423
8846
10929
5286
9253
6827
9192
10529
9321
9025
9058
11882
9503
15503
9384
12667
9598
14026
9329
9287
9319
15608
12760
11422
7435
13643
9723
7406
14877
7052
10285
6187
13420
7779
9016
7241
8764
6561
9425
5218
6851
6790
11712
13480
9504
11923
7346
11398
9427
13675
16090
9526
11607
7029
6831
8726
8902
4808
8315
11950
9418
11098
5822
7561
7567
7560
7257
12827
7296
7703
9253
7480
6327
8589
6929
7508
11546
11373
9026
10001
10895
13073
7211
23188
9589
9384
16043
7236
11729
7381
11458
11969
11468
7402
5903
7379
4849
7813
6787
9364
7421
13804
10127
7483
9277
7424
11967
9512
7413
6891
11264
8193
2114
8834
9407
7233
9440
9182
9764
7507
14825
9523
13705
9299
4876
7903
4878
7510
9932
11521
11745
9490
1826
7343
7324
9054
9466
9488
14024
13564
13538
12369
7078
9025
7332
9294
8807
6912
8448
9322
5055
9713
13971
11097
6140
9311
6356
13688
9785
9379
6777
9324
9300
7344
13573
9392
10429
6533
9537
9474
12078
11777
7567
7375
9531
7397
13453
9157
12146
9145
15360
9392
14116
6837
6675
9435
6858
7470
9513
9573
7463
13550
6358
9407
9028
13010
7770
7501
13618
13416
7510
6810
3443
6861
7570
6859
6803
12607
7446
9341
9488
12038
14192
7443
14086
9412
9354
7299
15944
8981
8999
8838
12473
9327
9348
7317
9338
9414
11610
14877
6814
7433
7396
7569
14943
7566
14392
7568
6850
11834
11381
9450
11279
7356
7942
2702
13637
7751
6806
7384
7570
11561
9444
8982
7017
11235
11628
7373
9571
11945
8993
7397
14240
5298
8789
13662
8973
8400
11119
12032
6437
10930
7907
12837
11528
9484
13584
14378
7543
14426
7566
1867
11704
8566
12758
8637
12785
7323
11538
11822
7301
5428
1546
13093
7563
13912
11556
5296
8751
12793
13542
9441
4986
11651
9356
7328
6802
6471
9378
7415
8913
11699
7294
7115
17287
9380
13984
13769
11546
7364
7429
9512
7995
11496
8329
12467
14887
8959
7214
9118
7397
5101
9558
7412
9613
9616
6859
6855
14330
7549
9500
9105
8219
14805
6473
7979
9346
6471
9350
7787
9601
13994
9496
21851
6474
5844
7998
12850
4863
11214
9236
7178
8062
11647
15640
5232
5814
8939
13847
6862
6861
7562
6826
9151
7916
5465
5467
5452
9927
13975
7321
9234
11519
8923
8987
7954
11457
12788
13432
12500
9332
9284
8849
9646
7396
11705
13792
7566
6982
8060
7395
8913
8847
8180
8913
13671
15236
20322
7350
7361
14805
7987
8018
8979
8179
9539
10386
8442
8899
11490
9614
9341
13972
11120
9205
8896
7435
7510
11571
12280
7351
11317
13931
9505
9499
12732
8915
9203
11430
9374
9060
8913
4595
6859
11100
7459
7166
7414
9598
13758
11591
7353
13040
13654
14839
12675
9342
9857
5408
14324
8855
7475
9304
7758
7439
13310
9369
8923
7501
11145
8853
15718
8893
14164
7260
9600
9442
14958
8760
10538
6871
5693
8800
9665
9551
8857
9391
8884
7324
9236
11627
7389
11986
9431
7310
9618
9707
2752
8882
11487
7509
8840
8238
13868
13566
14001
6580
9347
7347
9412
8912
13524
7162
7508
9564
9625
9339
9564
5176
5866
6889
10258
14195
7480
7745
10163
7543
6791
8437
9404
9389
11721
13858
13612
13316
7933
12833
13790
5545
5540
5993
8758
7456
10128
7404
9414
9375
9377
9305
8890
5769
10669
14278
6734
6795
10345
7251
10423
9133
8826
9292
7500
13639
7487
8140
8631
11166
9425
8120
8111
9047
9197
8511
9302
5398
7411
9237
9441
7376
7333
9348
7365
8932
7309
11045
9357
6778
9514
13901
13689
7421
9504
14826
13639
5805
5817
6953
8894
7381
9353
8874
6847
6804
11572
15337
9473
7151
8835
8849
7154
8834
15347
6803
4498
7285
8246
8718
9510
13636
7432
8882
7465
7555
7557
9558
7407
9439
7201
12591
13616
2885
7737
6861
8911
9376
9186
8922
6200
12848
11463
6910
9610
12315
9099
12767
11365
13568
9531
9423
11115
9474
15411
10120
8677
7194
9548
9058
10457
7347
9507
9003
5578
6137
9445
7407
11510
6308
6659
7819
9454
7848
8854
7794
9563
8517
9438
11261
7404
15316
10980
9395
9397
13472
13480
9561
9339
11527
13042
13525
13536
8338
5445
9338
9456
9296
8867
11110
13408
15480
9332
13625
9011
9341
6319
12042
9445
9598
8893
9175
7204
7349
11637
9562
13935
14692
11593
7121
7435
7350
13788
7364
7333
6483
7774
9462
9440
13274
7437
13628
7392
12873
9598
5740
8588
7331
7315
7595
7125
10581
11825
7722
13910
7385
14377
10170
13762
8915
7511
8093
6824
6849
9498
9579
7470
6934
14718
5712
9525
12718
9277
11582
9482
13996
11861
8588
10338
7207
6405
7331
5417
8828
11316
8879
9521
7423
8910
5520
12100
7372
11502
8828
9458
13675
8215
10278
13400
8377
10957
8839
13610
13803
8723
11518
11495
7506
9299
9371
12728
8817
9032
11717
9359
7417
7569
10370
7557
8979
6784
13150
11705
6245
8872
9552
11107
9419
13624
9321
11521
9149
7672
5504
13566
9404
14102
15625
9282
20568
7778
13671
8938
7301
11438
8970
13362
12410
15490
11273
2320
10183
10499
9318
6628
6649
5392
15351
7670
9613
10130
5437
8643
13319
13173
7351
10428
8572
13468
19102
8869
12096
9536
7324
7455
7368
7380
7376
10266
8979
9307
8229
14843
7423
7366
7840
7490
2860
9515
13857
13913
8375
13398
9099
8847
7816
6827
7305
12331
4743
12750
6824
11481
9498
7511
14803
7374
7016
7381
9467
7411
12115
8791
9045
13533
9455
6164
6650
7539
12253
17158
7397
13747
11534
7246
9087
13144
9420
11554
12750
9256
9394
9358
8854
10828
8946
6398
6412
10464
14873
7938
9164
9548
12241
13466
11129
7329
12790
6942
9348
9427
7557
6618
7568
7569
7566
6837
9528
6826
6805
6840
14760
11360
12387
8317
7354
7351
7345
7545
9241
4257
8943
11281
7383
7948
14861
8910
15742
8871
12316
9297
8347
7421
11254
7406
14912
9361
14956
13810
13409
9118
6167
7334
7338
9415
9478
7330
7360
7395
5070
8594
13853
9085
10122
13703
13290
8111
5910
9309
12606
9506
13669
8914
15465
9523
8295
12615
9366
7345
19441
8879
7437
5181
9292
9230
8833
13588
9372
10655
10652
7184
9308
8948
5685
9422
12786
8880
9309
15318
11270
7697
11842
7348
7389
4894
7566
7570
7564
6843
6842
7364
8289
8159
7097
9212
9357
5483
9862
8415
10784
7421
12564
7816
5816
9981
4877
10159
9561
9438
11658
7346
7404
5822
7465
9436
13533
13407
8824
8876
9358
9438
9310
6104
7459
8277
9377
9296
7386
13931
13655
9299
7374
7328
6405
8852
13627
13818
13362
13840
8955
11263
9572
9315
13715
6893
13442
9511
9207
11329
7435
7350
3003
7242
8957
7846
7438
11523
7369
5550
7333
15180
7827
9485
9348
7310
9759
7297
9513
9844
7187
4652
14594
8312
8601
9100
7128
11268
8993
9689
15766
9454
11056
8002
13740
5431
11769
3674
13858
7580
8534
11478
11321
7352
8904
9340
7360
7406
11718
7639
14441
7407
6856
7447
6827
16307
9712
8922
7664
13582
9385
7414
9050
6661
8473
8893
9570
9230
8927
8926
7409
9497
7347
9327
9457
9453
13569
7306
8915
8991
7378
5624
8982
9004
7877
8970
8890
7425
7769
7387
11014
11422
7420
7471
9475
6703
7481
9597
9458
10218
7779
7290
9073
7346
14162
9027
7371
8896
8895
7379
14235
8627
5820
6793
7393
6849
8889
7373
7549
4253
12743
8372
13734
9516
13629
7683
7290
6963
9574
9703
9003
7419
9443
7902
9222
11719
13738
7363
8660
11036
7364
7783
12418
13634
8977
8839
13592
4770
12363
7425
13207
10145
9468
8198
7766
16623
7353
9008
9614
8862
9394
5992
8100
11577
7443
7325
13401
7441
7504
7786
11118
13606
13441
13416
7324
8958
9488
8510
6087
7427
13710
13548
7359
9308
14909
9444
7094
6861
9540
9143
6792
11363
6823
11756
9439
14164
8831
5299
11733
9383
11836
13958
11898
13717
7440
9554
8771
16488
8691
9262
11139
6380
13347
9433
13692
13668
9310
9290
7338
9700
12483
9406
7347
9455
7437
4038
11407
8914
4770
9367
10167
8798
11438
13577
9828
8339
10993
9303
11523
7347
7398
5314
13887
14087
7427
13690
8823
9059
7294
8603
5063
5505
7347
6464
13561
11744
7379
9395
15371
13475
9333
14753
7312
9178
11779
9452
13903
13645
6917
7317
7506
5558
7423
7436
7331
9285
7412
8648
11688
10982
9417
9607
7330
15351
8892
7334
5267
12339
9119
13334
8901
14167
5198
7327
4854
6183
9098
8740
13861
9052
16555
9262
9256
8913
8815
9415
5207
9534
9673
11542
1231
17122
7799
7411
8382
8038
7264
11567
8765
7421
11533
6470
8705
7340
8804
7411
9343
7350
15214
11495
11513
7406
7348
15541
9158
9383
7343
7927
14037
8859
4721
9233
7289
8898
9337
6048
9552
5310
10149
9427
7786
9455
11937
8916
16898
8932
9392
6205
8810
15433
13638
4717
12363
10170
10376
9363
12471
9325
8843
7384
8896
13490
7122
9000
7429
7841
14875
22477
9352
6843
5161
8352
9369
10282
10054
7352
13588
7096
11613
11209
7131
9429
9421
9437
6835
11746
13517
8965
9490
12638
13443
9381
9217
13452
9363
10420
6611
9153
7331
8261
5793
5804
11545
11532
5796
4884
9114
9467
9753
7371
7266
8928
7323
7871
6334
11559
11570
9572
7312
7329
12310
15335
12692
9230
8928
8907
9403
7401
7408
5098
10830
9330
9577
6822
9356
9535
7498
13847
7351
9677
11219
9078
11463
9338
9463
7868
20730
8848
8778
12648
13590
7417
7399
6844
6853
8097
8930
14931
9290
8885
7350
8577
11472
8154
13055
10267
7369
7308
9582
2704
7449
9403
9369
10722
4795
11086
9312
13724
9411
11721
9385
13516
9136
9394
8948
6848
7553
7541
7552
7555
7458
8426
11715
7184
8918
9366
11172
7401
7456
8520
7441
8534
9540
7329
12004
8855
12737
9450
11301
12010
7482
5165
5572
9512
8967
11169
5200
6836
6838
9744
9778
11762
9144
11668
10155
10151
10298
11321
9388
12742
10414
8754
13754
11567
7412
14912
9308
15050
6165
5292
14387
8010
9552
7458
7342
9408
8693
14844
13750
5819
9504
8920
9362
9545
9490
6372
13912
9397
7902
13687
7436
8881
9339
9391
8957
11093
8845
9470
9713
7338
7359
7332
8855
9303
6130
14003
9580
8902
11444
14779
5848
14737
7562
7561
6788
9318
9289
7311
9581
9482
7420
7361
8862
9312
7333
11621
8968
8813
9561
11253
7390
9537
7398
8944
6245
8524
15082
11714
11726
7126
13606
9413
8902
8491
9308
7503
8771
9560
9896
11223
9300
6739
7557
3043
16643
7724
6817
4683
4685
7356
8943
10785
5347
9720
7345
6889
7347
11892
5730
7002
8844
8852
7428
6652
15372
8038
14013
9396
8302
14070
8033
13289
13939
12640
6821
11643
7323
16185
7407
9609
9344
13608
6381
7419
9306
7412
7507
7360
8893
9378
7717
14027
12463
13116
5165
8875
9415
9408
14933
8161
9196
8291
13651
15096
6958
9410
11909
7569
7568
7561
4241
15307
10944
8879
9599
9511
8894
8660
11928
15414
11150
12604
8820
9542
11891
8899
14507
12637
11606
7251
10597
9464
8880
6875
8414
8885
13801
9059
9583
7457
9349
7388
7418
10424
6382
11539
13770
12634
9030
7432
9849
7333
9153
4522
7559
7562
7562
7561
4419
13915
13606
8839
9368
7412
13958
8769
7904
14863
13692
7583
9588
10153
9397
7385
9527
6391
9564
7416
7358
6403
9306
9530
8851
8828
5155
5138
9608
12532
11056
7005
8743
8952
5361
9256
7566
14419
6859
13642
8235
5989
7375
8463
8971
13544
8047
5189
9261
7305
11228
9414
8834
13852
13828
20210
8562
7746
7110
7441
6730
7570
6823
11282
8369
13463
7421
7202
2685
12730
8923
16234
9494
5190
7557
13897
7308
9456
9295
7215
7551
7564
9465
13581
14026
9608
7448
7323
7197
7743
8901
7295
7239
13951
7309
8824
9067
8997
11572
7359
9280
8879
7722
9710
9352
7330
12606
14576
7008
11877
8554
7636
6203
6831
7405
7370
8928
2954
13771
8128
3507
9629
14928
7263
7216
13739
10275
5762
9673
9911
9377
5533
7501
7370
9360
13696
14033
2935
8917
6843
14198
14691
7368
14935
7373
7461
8949
12223
9405
11014
7569
7559
6968
14244
14245
13665
12132
8153
10114
9755
9395
9431
9427
9470
9592
8940
8895
13743
10151
13855
8932
13545
7331
14546
8264
7382
9404
7379
9412
6810
9425
6400
9711
11124
13817
11446
7591
9308
7481
9296
7502
6357
9736
7339
7344
7409
9171
4840
7347
7348
9158
13720
9590
7422
9763
9403
9506
9376
7394
7535
7567
9438
7569
14902
7410
7334
14248
7568
11741
8146
7374
6364
7173
11290
7521
7354
10154
9360
12170
9384
11790
15345
12687
7324
11836
5073
11444
7513
9461
9392
11961
8873
9415
6912
9472
7382
14854
7554
7560
9227
13346
8906
11903
15352
13661
7532
12024
7389
14171
7231
7310
9783
9832
9473
7455
7455
7347
7344
7310
7327
11664
7377
7384
7442
7351
9322
13587
7918
6846
7559
7554
7565
9562
11319
10920
7422
7347
7570
7560
7410
5462
9618
7436
8179
6817
13407
9420
9348
9261
6740
6682
6851
8185
7564
6749
10868
13881
6360
7455
7324
7566
12691
8125
8886
8848
12287
8839
6888
6894
7452
6753
7906
7639
9506
8638
11583
9364
9363
7505
7824
9410
7807
6659
8903
8837
8973
13943
9119
12231
7708
14535
14829
7355
9001
12173
9488
7373
15935
8781
5329
13619
7314
7193
9532
5213
11271
7334
7268
9337
9091
9226
13791
9416
15578
15188
7306
6839
9480
9478
7959
14685
7351
9531
9756
9344
8918
9427
9585
9494
7408
8844
9475
7389
7874
7338
9529
10895
8801
5103
9538
8527
11505
9681
11660
5115
14178
6783
13422
9285
7255
9346
13521
6736
14855
9398
12204
14928
5181
7494
10160
9467
8704
7346
13556
7321
13207
13086
12215
13647
9387
11736
7752
8837
13888
2828
8793
6845
11541
12043
7703
9541
14874
9390
9530
11555
11918
7510
14240
11593
7570
7235
10315
7346
7719
6846
9560
6819
11471
9356
9511
14826
8880
9400
9457
7191
7682
7383
9019
8888
13784
13703
5325
7550
9476
8848
9123
5757
14902
15007
9050
11609
9519
11586
9356
7361
10150
9437
7265
7358
10555
9283
10475
11268
9363
6773
5702
11665
13429
7339
7396
8979
8926
9530
14151
9250
7363
9307
14014
8915
11332
7180
8885
7329
7462
7196
6865
7862
9611
11544
9350
10714
8309
9693
9376
6835
8381
7616
13916
7414
7921
9232
8885
2793
9345
13653
17004
7434
7400
8990
9303
7446
11557
6893
11525
5106
5178
9423
7155
8533
8920
14068
5197
7581
11673
9529
7357
7409
9350
7399
14944
14413
11479
7729
9197
7247
10638
5118
7399
7298
10553
7351
11806
9548
7510
14879
10424
7373
7311
6870
7328
9467
16190
7340
7606
7318
8911
14940
9549
9502
7314
14045
7425
14843
7506
8197
12738
13593
9356
9464
10522
7418
8921
6995
6791
6777
11475
9470
9450
7278
9534
9057
5419
6854
9072
13661
9024
9360
13242
9294
8035
11145
9467
8421
9496
5665
13575
9368
7433
7329
6498
9622
8841
9593
9548
22224
14271
6980
7065
8891
8223
4762
9110
9530
8885
6153
11687
11757
13609
13363
11407
14145
11918
9489
11520
8890
9434
9518
7356
7311
14016
9473
8658
6838
9294
5121
7517
7358
7397
9808
9435
7367
7329
7417
7435
9372
14031
11585
7900
6595
4931
9553
9480
9387
5199
9423
9363
12138
15636
8284
8089
6792
9915
6418
9345
13505
8794
13954
10718
9334
8941
13656
7458
11248
11777
13288
10220
7803
13408
10938
5372
7330
10025
9396
13552
11817
6839
15453
9225
8865
7846
7431
12514
12826
14785
12128
4978
7303
7419
7267
7328
8896
7316
4933
9382
9450
13262
13776
9321
6463
7935
8879
6863
10750
7450
9428
13653
8712
7342
12786
11963
7514
7471
5348
12716
13428
9472
7717
10716
8443
10665
7358
10131
7400
8921
12348
9272
9474
10504
13575
9150
7331
7330
8117
7802
9361
9525
6820
7383
9488
9453
10077
9519
9322
8002
5188
12438
11570
4851
10038
8918
8914
9262
7332
8093
8096
9492
20864
8828
7364
7458
10018
9517
6652
7434
6008
12930
6811
10193
7352
8917
9477
12504
14267
6621
7208
11658
8842
7529
6186
10991
11145
13356
9618
11725
9959
21271
7323
10811
8875
13486
11542
14078
7401
11693
11535
7308
9404
21143
9216
9608
9568
13783
9401
11200
11113
14751
11200
7343
5809
5851
8628
8897
11670
6171
14052
6362
6906
9290
13576
9436
7401
13636
8953
5472
9475
5197
13894
17303
8892
13871
15609
7414
7366
13741
17055
6865
16194
7325
7396
9240
8877
7359
11381
9103
11606
8921
18854
9665
7390
9356
21202
7572
7449
4837
4829
11623
15462
9554
7324
9477
8855
8884
11465
7786
7965
9504
14893
8932
8907
7255
15353
9445
6706
6824
6802
6837
3973
7398
9249
13598
7507
8868
5172
6842
7446
7417
5276
9395
7383
9286
7900
7333
8922
9494
7415
7894
7340
7340
14162
14918
8889
15484
6405
7419
7265
11433
8044
9633
8309
7925
12738
13357
8368
11665
9455
7377
13603
13917
6438
6573
6594
11625
9376
9323
11550
14872
9071
7292
7864
11218
9349
9363
9554
5133
7421
7311
7464
11554
7559
14995
7345
7266
7562
6804
7344
7567
7562
13615
13254
13541
9631
5087
11219
9261
8879
13918
9256
7332
9214
7331
9361
14157
6871
8917
7405
9519
7406
7328
9269
8884
13418
13402
8663
7292
7295
9401
9380
7454
13943
14812
9504
9403
9420
9542
9260
14124
6631
6797
8520
15383
9309
7358
8678
9374
13734
12914
11299
7586
9332
13975
9354
11947
8766
13566
7428
9423
9436
11680
10377
8979
9447
14067
7989
9255
9310
11372
9519
11280
1773
11881
9291
9332
9360
7472
8670
7258
14324
9493
9454
7508
7339
8949
9765
9798
8514
6448
10580
7421
8943
9253
9565
11621
8511
9508
8989
8898
12677
9085
6155
7960
11682
8882
7325
13477
14873
9123
13577
9515
7335
7316
7284
7337
9988
14983
6982
9372
7802
10107
10147
14151
9366
7396
9493
9398
2892
11870
11340
8681
14436
14884
8731
9488
11911
8916
13172
9271
6516
6254
13566
8917
1929
13856
14945
9392
8513
7464
7462
9422
5831
11501
6820
9472
8569
8918
5092
8822
11750
12570
12748
9488
6399
8987
8886
9501
7217
9322
8049
13909
9960
7345
9500
9467
9516
7761
7179
10473
10644
9109
11559
9331
13437
9197
4759
8845
6125
6338
8860
9502
7431
9089
8929
13638
9508
9123
7407
11522
7335
6233
5986
11698
14074
7390
9540
7342
15617
8243
11746
9175
11713
11099
7551
7331
6811
6712
6677
6247
15203
9436
14402
9043
14483
7381
7409
14908
7286
9351
7390
11663
17765
9475
8788
1570
13802
8617
7398
11565
3600
13933
9455
12412
6766
6783
8836
13574
9430
12483
11794
7442
7845
11209
11407
13660
10671
9469
9503
10069
9363
8858
11950
8859
11626
13853
7442
7316
7308
7447
6110
13443
9372
7357
9520
7501
7232
13805
7383
8983
9430
9317
7567
7369
11549
14768
11112
14947
20482
13606
7336
13897
9395
9399
10884
14190
6480
9411
7296
6399
8208
7081
13452
9381
9336
10843
8863
7204
9698
13343
9957
12315
8268
7879
7396
10255
11939
7960
8007
12078
6602
8922
6380
4711
8848
8834
8977
5164
7644
7382
9227
7566
6733
6862
7097
14810
15463
13509
13363
13910
14045
11866
6168
13152
11674
11620
7370
7474
16035
9791
13428
7520
5675
7999
3919
12206
8433
9352
7223
11611
8708
9363
14188
13580
7456
11959
8210
11599
8918
9250
5075
7363
14331
9502
7863
9641
9443
13661
11565
11570
10604
11727
9375
8934
11885
9603
8831
8868
8967
7314
7298
5463
7378
7371
7435
9355
9956
8697
11221
7469
7356
7092
9580
7314
7433
12018
18686
7245
7256
8826
8313
13465
9737
9408
9361
5170
14056
14514
8337
8897
3156
8599
7991
7397
8897
5969
14821
8099
9466
7403
9473
7563
7354
7322
9356
7524
15142
14842
9894
9975
9247
9394
12685
9351
8954
7338
8892
9590
10520
6206
7436
10485
9573
5318
7841
7894
11224
9301
14827
8694
14950
9418
9470
8921
8853
5460
9503
7516
7455
8126
15836
7327
6966
6435
9702
8941
8984
13435
9404
7340
8063
11654
11604
8920
5190
12199
9541
14056
10039
7400
2119
13643
9113
9451
7628
9112
9564
6893
11427
5222
9403
9398
11687
11483
8863
13181
9551
13650
14853
9015
9369
9356
9440
9276
6090
8655
7271
10232
9360
9450
9297
9369
11684
13562
9537
11894
8481
12669
9626
13998
9206
8659
9399
9126
5804
7224
6892
8966
8822
8925
4341
14944
7723
8646
11673
7302
9099
7382
8626
5777
11523
6973
14770
11393
5282
10866
7333
9410
20876
9411
8588
7427
11705
5960
11467
9262
8788
5790
7411
7398
4795
11572
7167
13065
9574
13967
8781
13745
9392
7330
11797
7281
7455
11019
9450
7815
10052
7780
7362
9441
9297
9868
9440
7335
8757
1911
9540
13650
9434
9418
8883
9487
7795
7345
7440
10001
8964
7353
6818
7414
8275
2117
8856
9556
9569
8891
11250
13814
13591
11570
14701
9511
12174
11126
6832
14088
6843
8949
14816
5096
8924
8982
8860
8901
11424
13271
8520
12425
9358
7436
12240
11196
9269
7389
7409
11666
9439
8937
9463
8856
9514
9488
11477
9309
11574
7510
7279
13783
7803
11731
5400
13784
6168
10813
9561
9082
8714
8884
7324
13854
1631
9485
11551
13984
9458
7819
11955
9478
8991
9396
13872
5905
5910
9198
7370
12237
8546
11007
7374
8850
6344
8938
8614
8941
12277
8788
8844
16219
7203
9137
7330
7162
7319
7304
9595
14984
13980
7373
13976
7419
12069
7353
9312
11514
12574
7315
9535
7966
12452
12539
7404
6295
7336
11221
11897
9161
8926
9228
6820
13634
11057
7463
9358
7502
14155
12910
12937
10390
12710
8834
7388
6377
9272
9294
13562
7334
14887
1532
7332
13955
8821
9280
5265
13634
9409
7263
14854
9420
5456
9488
7374
6430
22102
9617
10188
9451
7384
9475
9442
9455
6794
14554
9070
9194
11708
13799
13783
11525
12392
10298
9454
9454
5269
7319
22267
7319
7235
7264
6839
13544
15611
13863
8981
9377
13741
8725
9455
5486
5981
4249
13931
6764
14610
6222
10838
13413
11096
9295
11503
9462
9400
7359
9481
13832
9503
11771
12717
7648
9316
7339
11726
16359
11756
6970
10643
14757
11972
13718
10667
11506
4971
5944
7493
7685
14074
14014
6882
9082
14843
9443
4262
9137
8195
6934
6968
15083
7689
12861
8869
7199
9377
8321
13700
5856
7148
9463
7472
9415
11120
20379
6189
10482
7367
11222
12731
9430
13621
15332
11264
7346
7255
9517
7428
9375
9393
8967
8771
12789
7779
12153
7451
7366
8935
6472
9677
7343
15523
13339
16240
11744
8927
13984
8856
14008
14719
7361
8904
8774
7360
15467
6798
8882
16250
9160
12532
6755
9406
7370
11603
10765
7402
7354
8864
8865
9424
11501
12092
8873
7377
8759
9231
9581
15652
8051
15330
14906
7457
10129
7436
10102
8959
14789
9602
6163
9304
9453
9498
14844
7365
7349
7227
14795
11497
7374
7446
7320
10010
12864
7968
7274
1558
5865
13618
13472
9325
9544
13518
9300
13602
5009
9618
10211
9385
8838
7473
13605
9427
11569
4720
13756
6704
4774
8134
5033
7785
11289
9346
12064
9536
4194
8875
9417
9388
8067
13881
8919
7194
8091
9996
8923
11716
9701
7309
9512
7394
11541
4425
7173
9717
13863
7418
8845
8819
12380
7322
9478
11979
6943
9518
13982
8931
8566
5160
4940
8907
11992
8260
11809
10149
7392
7258
7445
7363
13536
13363
11688
9542
11445
12762
7434
7378
8923
12036
8871
11992
11926
7301
8878
9499
6173
8879
13244
11382
8792
6899
9461
7416
13965
7773
16796
9125
8920
6343
7352
10173
12131
7414
7373
16033
9392
11627
8226
17473
9456
15967
7427
9346
8989
7360
7564
6245
7562
7312
10583
7556
7554
10553
7541
14464
14472
7454
7413
11159
16050
8717
13882
7194
11979
6858
11524
8874
8903
13639
5900
8897
9488
10281
8860
13498
7780
7358
9592
9411
7508
8123
5276
7328
7337
11324
7330
7301
7851
8929
9007
14847
8558
11410
6657
7789
6571
7759
7295
7419
7739
9509
9451
9266
8266
8298
8076
9271
13632
12060
15366
6854
7342
5439
11875
15448
15364
13464
9115
6841
9747
9004
8945
9578
7864
9358
7382
16116
9580
11662
8499
6842
9213
6842
12247
14743
7377
9412
7301
9059
9415
14167
11675
8366
8400
8883
15893
6840
14049
14070
11449
9412
9259
9304
10780
13886
6981
16047
9208
7314
8878
12382
11590
7331
9376
10171
9566
7391
15344
9461
7339
7724
4893
7362
9328
8451
8769
9453
6447
13362
10363
9212
6519
9316
11779
7422
4808
9468
14072
12887
9293
7534
9429
9570
9725
12020
13307
7338
9475
9258
11645
5197
7793
7773
8123
10465
6740
7470
7450
7357
7508
8906
13592
16911
7443
11657
6029
6722
13960
9427
7442
7397
9707
9713
12850
12657
9092
10707
9499
7251
8514
9472
7336
9562
9583
9380
7497
12598
10641
11599
9775
9419
13383
7330
10744
10704
8855
5510
11425
5691
11426
9499
7325
11325
11115
7438
9643
6801
8884
8356
8653
9335
11461
9507
10363
2594
9369
5811
9389
7230
11570
8923
8334
14046
11684
6153
6415
7509
7364
9243
9226
8910
9347
9305
10435
14979
9350
9342
7306
9475
9709
8619
8902
6434
6381
11182
7428
7340
11101
11258
11316
9747
9196
11146
10618
9846
9409
5237
8388
6392
6354
8891
11593
13756
6470
11142
14846
9119
9414
9607
8895
14974
12574
11739
9494
12378
7271
10147
8967
8050
13303
8856
11537
11454
11392
13603
9317
9265
11954
8148
13643
13265
9335
11451
12077
8834
8805
6794
11858
9238
9487
8916
6887
13889
8950
8701
9254
13811
14227
7295
9380
7304
7489
6891
7409
10039
5433
13508
9228
3344
11169
7342
14876
8861
9287
9444
8902
4587
5906
8446
6950
5856
8786
15366
9410
10094
9399
12726
6682
7555
1874
12431
10640
13477
7934
7512
7411
7898
9199
10520
9524
8837
8801
11963
4943
8832
9441
9867
6782
15441
6848
15363
9290
9372
8886
9466
9741
11560
13467
8738
13582
8813
6206
13635
8683
5456
8800
6348
11699
7352
7355
9365
6818
6687
4532
7196
9605
12442
12467
9282
9243
7338
8869
12692
14173
9325
8849
14675
10378
8909
8910
7545
7435
7331
6032
7326
7596
7374
8950
6177
16953
9416
8902
8948
15474
9348
3733
7333
5105
5097
14659
9741
9648
9440
8494
14306
11959
6774
11856
7375
12550
7003
9323
7371
7363
11823
9443
8897
11541
8911
9148
10467
10363
4960
6775
7878
7488
11667
10206
12206
9431
8580
13535
10157
14978
6959
11715
9696
8942
8059
8118
8993
11104
7375
12135
11472
6174
13625
10719
7795
9246
9408
9449
13798
9420
6525
9468
9459
17780
8941
7395
8855
9311
11849
9477
7406
9483
7271
7236
9336
7353
8973
6647
7428
7500
7324
11496
11504
11066
11033
6864
7371
7402
10384
9336
8567
9286
13567
7401
1599
7309
7332
8896
9194
9224
5344
7224
7361
9477
8943
9832
9501
8756
7409
7374
11672
9093
7310
9832
9473
7519
9569
13696
5193
9305
6833
7342
7353
7243
7301
7405
8875
6336
1821
7325
8711
9481
13587
6888
9474
9367
9477
11532
7257
11190
11080
7411
7177
9410
9382
12345
5114
10699
11533
11421
6376
6627
9591
9630
16337
7302
7320
9653
12480
7418
15885
7355
11529
9315
6389
9550
7378
7343
11786
9371
9332
7830
12007
14879
14223
12019
5361
16220
7349
9339
9664
11509
11585
9470
8856
8963
9006
7384
7403
11490
16229
7344
9378
8917
5965
5937
11522
11557
15337
5893
11596
11529
11556
9535
14085
14653
6455
7314
6344
13981
14155
7314
9322
7747
9334
9251
1701
1719
9367
12215
8649
5237
8331
7493
9357
7290
7339
2004
5795
5390
5394
7122
7998
8010
9542
9674
9344
9367
15347
9531
13547
7352
13881
15280
13910
7461
9352
11587
9330
11531
8384
9112
9452
7816
8346
8721
8688
8794
7356
9249
9298
9291
9452
5130
9393
9375
8042
11095
10068
7304
7343
7331
7397
7341
9545
6767
9310
11540
10978
14607
14493
11976
9313
9345
9297
8860
9348
7063
6998
7332
7277
4606
8791
6297
9477
11638
11522
9376
12578
4223
14044
7776
8136
8129
4981
9501
9350
9309
6843
6826
5431
5401
12890
7402
7426
7424
7363
6190
6187
10092
9443
8199
9094
8156
7492
6720
6718
9271
11558
5614
9456
7421
14831
12817
12850
3192
9498
13262
9653
9244
8762
8764
6840
9307
9250
9519
9497
9542
7247
6469
15611
9814
12822
12793
11144
7376
11104
7388
11407
7288
7329
13615
15330
9330
7348
13157
8813
9339
7372
7796
7329
7366
7345
7317
9169
7452
7296
7364
7268
8911
8373
10916
8312
6237
7358
9373
9326
9615
9640
13782
13752
7343
7383
7971
7998
9582
8930
8882
7321
9364
9334
7305
11557
4853
8170
13808
6817
12733
7422
8763
7790
9483
7261
7310
9254
9361
3137
9357
9399
7273
7301
6728
8720
9230
15847
6461
9574
10134
11671
9688
7340
9708
9207
8696
9436
11548
11455
7317
7335
11362
7417
7404
13921
11204
8863
5607
6369
5579
6325
13323
8801
17284
4538
4525
13680
9338
7325
7350
7408
13000
16212
6354
9446
9342
11505
7719
9643
9600
7253
12575
10463
10411
9566
9554
7495
7378
6838
6820
7410
7361
7269
5302
8836
8854
7724
7704
9076
9114
6826
6467
6457
13993
9653
9633
6824
8877
6838
9438
6685
7403
7338
9491
9539
9503
9583
12241
8196
9337
11685
11647
9448
9365
7410
7406
9357
7361
9531
9517
7303
8871
9353
7423
9416
9530
9539
6794
7447
9322
9338
9052
6457
7293
9380
8442
11132
9651
9672
7304
9601
9558
8095
9525
7309
8401
7682
7348
7424
7479
7499
6827
5197
5162
9441
9411
9495
9570
7368
7348
13611
8878
8865
9553
8695
8803
15390
10625
8292
8517
11587
14138
7500
7392
6022
16112
15792
17076
7909
7364
7324
7314
7033
8879
7287
7402
9546
8910
8864
9085
7333
7407
7105
7173
9304
8190
7256
13997
7314
13647
15458
14978
6249
7712
9287
7364
9632
5199
7362
9276
7309
9453
14897
8895
11011
10710
14919
9277
9342
13607
7290
6524
7442
4224
7370
7362
10493
5401
13684
8974
8926
7805
9371
11562
9433
7341
9574
7313
7290
11593
13718
9348
9332
9416
8865
8963
14113
7387
15294
7400
13820
9554
6780
7774
7424
7412
7359
15301
7307
15242
9775
7409
16517
8949
6207
7979
9480
11712
13345
5032
13951
12630
13418
9352
9313
4724
3516
9290
8499
8564
12473
6120
13613
12654
7503
14982
7526
13489
9464
9517
9306
6938
9584
9379
8830
7740
7267
8324
10195
7178
6470
7363
7304
8957
13945
9258
10395
8806
11148
6953
9551
6744
6725
6972
9357
8678
9412
7447
13243
9459
8760
11669
8949
7486
9612
17416
9382
6599
9275
9343
9463
9919
9131
7317
8776
9344
7403
5049
13134
5483
9375
7385
9629
12739
14923
8244
7988
11486
7510
7409
7263
7791
7435
7089
9473
9453
7003
7385
8935
14260
8862
23142
6308
7236
11580
8993
7382
7420
13351
11607
11662
8897
11714
13336
7455
15464
8842
8881
8890
9317
5811
8980
7205
9478
8931
7324
7366
7322
7814
13639
8903
15447
8046
8905
5043
8111
13836
11511
8002
15291
9429
7815
9324
9486
13757
11712
7170
6860
9706
8916
9341
7335
5642
9005
11846
9508
2827
10210
11257
7881
7859
7375
7384
9450
11390
9034
7744
12273
9625
9228
5283
5235
5243
5799
5241
5242
9425
9367
9433
7880
9440
7297
9474
7327
9510
8300
4733
8322
7335
5572
12224
6951
8981
8862
8627
8863
7204
5495
11210
11548
9573
9490
16656
8826
7325
9374
4960
9403
9396
9396
8152
7456
8237
7381
8896
9662
7324
12714
13648
6946
9215
5079
10110
9411
8543
12362
9377
9698
7298
15827
6423
9457
9483
7094
9430
9456
9387
11503
8970
10349
7948
13104
13154
11562
7418
6879
9429
9404
7361
9226
8610
11673
11754
7411
7378
6651
7275
7323
7497
4623
6840
6832
7725
7707
7290
7255
7304
7486
7501
7314
7435
7448
9623
9350
9336
9259
9299
8652
8676
7094
9738
9265
10905
10284
7419
9370
15481
11899
11724
6865
12720
14838
9481
15010
9961
13733
7590
5275
13832
9472
15989
8562
8874
7355
14647
9463
9560
9341
4622
6854
7341
8879
9466
9986
11723
7347
6918
8276
9544
9399
5090
9321
7269
7503
7339
7406
13241
7417
6848
6733
9421
8949
12636
9390
7332
7393
7429
9115
11709
7387
7382
9370
12030
7505
7276
9521
7308
7779
9432
8946
9215
13420
7340
9572
14928
8968
11544
9103
11228
11233
7533
2862
13357
14939
7324
8792
13604
10224
7337
10757
8827
10887
9386
8744
7411
14305
7340
1818
12780
9625
9540
9438
7350
12220
9247
7389
7785
11707
8373
9994
12254
6808
7344
9156
7503
7325
9462
11842
11959
8776
14672
11270
6170
8398
14037
9247
11499
12732
11390
8917
8925
9243
10880
13135
7323
