# Supplementary material for: Effect of sequence depth and length in long-read assembly of the maize inbred NC358
Source: Nat Commun. 2020 May 8;11:2288. doi: 10.1038/s41467-020-16037-7 (PMC7211024; doi:10.1038/s41467-020-16037-7)
Supplement: Supplementary file 4 — Source Data [file 41467_2020_16037_MOESM4_ESM.zip › Source Data/Fig. 2B, Suppl. Fig. 7, 9-11/NC358_21k_20x_pseudomolecules_v1.fasta.mod.pass.list.len]

8914
5332
9468
7423
8929
9007
14847
11331
7309
7304
9045
13533
9455
10453
7280
13841
5823
7912
5803
13214
13694
8787
11860
8086
8847
7407
7496
10617
7563
15757
6944
7342
7706
9298
8762
7376
6895
7373
9506
9376
7394
7365
9348
9398
7285
4332
5841
12115
9443
8794
8783
9499
11657
7377
11852
11671
9505
7993
10064
13987
8918
13760
7339
9461
14188
9363
8708
11611
9442
7091
11131
9319
11453
11314
8880
8870
9066
8646
11628
6263
15384
9153
8980
11628
16428
8909
9352
9334
10840
9245
5073
6846
11103
8862
6202
12059
6392
7306
8391
13414
5519
8911
7314
7345
13920
13460
13607
7338
5179
8656
13799
7371
8914
9497
12496
12104
8053
11711
13353
12234
8863
7725
9295
7058
8867
6025
7575
9002
14290
7773
14718
5712
9525
12718
8848
7698
6735
14150
13507
1918
4561
8890
10322
8992
7242
11890
8887
8939
9548
9481
14081
7344
13573
9392
10429
7799
13819
13504
12226
13750
9258
5518
5880
8897
10662
4018
4019
8276
8930
12486
12486
9441
13164
12017
9016
8915
11520
8835
13604
9421
7683
9373
10326
8076
8298
9476
9636
9440
8691
8911
11107
9552
9445
4795
8844
16219
11935
6773
10913
11471
8912
8203
9467
12351
11709
9115
7429
7393
7332
9701
9377
11478
8881
11719
9047
8197
6846
9448
3688
12206
5392
10209
9334
8866
8820
6829
10705
9192
6370
8891
6354
6392
7803
8864
8865
9308
8948
9416
9841
7953
19932
7400
9568
11832
9204
8929
5300
11385
8609
7443
7338
12343
7360
8857
8814
11498
9159
11421
11074
9545
7507
7786
15647
5576
16212
15470
11522
9292
6414
4880
15361
9262
7324
8900
5978
11675
15346
6451
11992
1974
9492
9545
11705
9473
5363
6468
7377
9271
8908
8911
16450
7280
6535
9343
14133
15421
13559
15469
8808
9620
11507
9260
9566
9290
3974
8071
9195
9334
7291
8873
7394
8802
7973
9545
10154
7316
11250
13814
13591
9458
8971
7821
11684
4942
9294
9272
7783
7364
11036
8660
8628
7461
5058
5205
9337
13799
11708
9194
9070
8429
1872
13956
15648
7301
12615
8968
9530
9110
4762
8223
8891
11518
8908
14008
7441
7668
8815
17765
9475
8788
1570
13802
8617
9538
13826
7453
9196
9362
13878
6853
9460
8373
8930
8919
13363
9382
14172
13689
11222
9423
13654
9615
7937
11774
9588
9415
9183
4889
7337
8904
12013
9552
10273
13489
8877
8892
9097
13625
9505
7029
9484
8023
8871
8579
8834
12077
11451
13379
12614
8554
11277
6424
8383
7851
9815
13650
8847
12799
8853
13480
11708
8962
9282
7987
6868
13635
8683
9274
8844
7126
16234
13569
7388
11580
9468
13905
9436
9222
9950
8852
5218
12057
9622
7275
9452
13734
8875
9511
13698
7361
7422
8850
9125
11916
7355
6474
11963
9349
4740
11814
9495
8898
6012
10879
7329
3628
14041
14961
8908
14122
8874
8950
8484
8971
7973
7295
9043
14483
10146
9115
11496
9257
6293
14056
4747
7425
17468
8901
9442
7238
7483
14571
5337
8773
9146
9449
11945
9571
8171
7395
13658
12730
8923
7302
8814
14067
7405
9084
11407
14880
7864
11548
8891
9258
13945
8957
7304
9249
13598
7507
8868
8879
8868
7808
7330
11135
7283
11778
7419
13376
17459
8893
13364
8699
6769
8799
7784
7314
8922
7333
11556
8856
14033
7910
9343
6418
7415
9441
7336
7378
7388
6957
7310
12979
5603
14868
8198
14943
9414
7352
11488
7398
11565
3600
9085
7425
13001
12905
5411
14226
8891
9134
8675
8521
7454
8304
13522
11254
7325
9477
7371
9358
7424
9560
9495
7402
10384
4620
11462
9897
9408
7418
9099
13398
8375
13913
13857
11493
9165
6920
7261
8949
7457
9492
8505
9027
7406
9349
6159
7583
7207
7383
9493
8823
11773
9440
8947
8910
11550
11256
5068
9478
6361
8808
11544
5191
9222
12671
9221
8849
9114
8854
20358
9468
9419
10207
8963
6846
4938
11723
7560
9425
7362
7402
7356
9464
14056
10039
7400
8922
8780
9419
9401
7016
14803
7374
11689
2737
4830
14831
8092
14001
7292
7422
8911
7938
9844
9513
7297
9759
9290
8331
7288
11264
9048
11616
7403
9463
5077
9159
13604
7474
9537
7341
12743
8959
14291
11977
6838
9463
11710
14192
11338
9343
8371
11672
9428
8980
7637
8649
6585
13302
7435
7791
8959
9532
5475
11243
11340
9460
9166
13705
9299
8086
14972
8012
11753
9355
9470
12369
6722
6029
7869
7808
9336
9311
7301
8954
9162
7287
11620
11592
9327
5464
9028
9407
6358
7463
9573
9144
11762
9365
11558
8931
13796
10066
9411
13152
11551
8884
14786
7101
8905
9346
14018
14021
14490
3748
9627
13589
7338
7336
13594
9337
8183
13783
9191
9556
9247
9766
6379
9342
6465
9185
5847
7347
9630
9366
9472
7319
7364
7371
6247
7270
9143
9453
11478
7293
7132
5730
9558
11587
13922
11187
9137
12421
13956
11946
13966
9307
7005
12060
14910
7241
7779
9713
9470
8845
5730
12592
9478
11586
7234
9374
8919
6449
10571
13826
10554
8853
15718
8893
14164
7387
9490
7415
10122
14874
4964
8950
9216
9449
15386
11312
7322
14940
6728
14158
8891
6204
10921
8968
14869
7338
5406
13709
13863
7418
8845
10158
9354
13951
12063
9401
9410
8353
4604
8852
9496
12754
9573
13544
13618
7796
7423
7366
11441
7841
7300
17566
9455
14935
9333
13664
5504
16410
7391
7759
12833
9386
12357
9493
13834
13834
5196
9540
9022
15497
8054
13554
10686
13613
9038
7301
9412
7395
9452
9228
4254
7607
14834
9341
8340
10363
9328
9564
6447
4795
6411
8921
11687
13934
6289
10396
13604
11410
9104
6815
7393
7465
9347
11328
13579
9450
13499
9389
8199
9364
9420
11449
9592
8883
8311
7381
14858
11458
4655
13687
15427
11436
13720
7400
8180
8843
9491
9473
3163
7806
9494
6773
7344
15766
9454
9297
9449
7328
9306
7358
6793
6829
8118
9829
9295
15333
7423
8941
8932
14893
9504
7965
7786
11465
8945
9433
8772
8929
7410
6415
9431
10733
13673
7153
7288
9343
13818
8903
8929
8466
7371
8690
7047
11418
7384
9688
11609
9421
8152
9505
13796
4817
11435
7788
7390
7390
20883
7574
14869
7227
14307
10834
8473
7760
7378
9070
6880
7806
14109
6232
7369
8574
12955
9318
7255
8949
9572
16089
9528
5240
14105
11746
7339
12486
7307
11943
7588
5261
11377
9406
11520
9525
13882
8643
7846
8971
9269
7389
7409
11666
7343
9237
7426
10505
11823
5175
14486
13572
7322
9500
9019
8795
8875
8509
9118
7214
8959
14887
12467
11496
9403
8878
6893
8940
7346
9886
9293
9412
7915
9483
5658
6149
7317
7332
9305
9584
12441
8989
10093
17116
7472
13666
13814
7287
9593
7282
3081
8137
13897
8289
9397
7583
11328
13935
10151
7308
7324
9042
9499
9405
9287
8937
14219
14448
6761
9332
9303
9405
7396
7428
13585
9880
14948
9458
9205
7339
7263
7409
7510
9364
9487
7855
7509
9094
6638
8998
7179
14887
6904
9321
7304
9569
7351
9204
11185
7916
14853
1861
9299
11564
9154
7456
13589
11403
7785
14831
8529
9511
7320
9606
6756
9492
17532
14884
9349
9548
7510
14879
10424
7373
7311
7097
9503
11103
11239
11552
9975
8141
13650
7361
7278
9440
6857
7337
7494
9525
6699
9318
9364
9446
15367
5330
10180
8880
6786
7006
14267
6826
11495
7506
9508
9123
7407
11678
5093
12672
7435
13033
9422
15941
7338
13531
9330
8905
9046
13889
11596
9381
7374
9132
12036
9406
9568
9259
9493
7281
7455
11019
9450
7815
12239
9046
7461
6193
13656
7884
7402
9485
7394
9377
7416
11237
7446
11764
15356
8871
7291
8902
11617
7872
7372
10638
15494
9751
9154
9371
11562
11662
8592
7361
8466
12919
7628
9451
7360
8904
7352
8842
11546
13470
8415
9862
5483
11519
13865
7442
9578
7312
7597
9091
8086
14813
7478
4721
7354
7741
11732
13623
7432
7421
9364
6787
7813
5152
11738
8878
13366
10729
11526
8623
9123
14873
13477
7325
13042
11527
7455
7806
6451
8731
14918
8795
7360
7349
9339
9360
7473
11340
11392
7314
7298
5463
7378
5087
4790
12293
9472
14957
14964
7429
13598
9565
11505
13631
7459
9468
7304
8891
14867
7357
11443
9326
6877
7458
3191
9405
7376
7745
7347
15478
9437
7384
7329
6936
8989
14834
4512
9547
10638
8384
10675
7679
9242
9536
9538
12097
7270
9635
15473
5388
12068
12302
6659
8903
7412
7305
6843
10119
11227
8889
7345
7485
11414
12754
7283
12258
7910
6904
7318
7352
9480
9539
5074
7322
12754
14791
8214
7507
7288
9284
9419
7507
7309
9525
9372
7368
7368
15370
11198
12625
9464
7429
9048
9367
9540
14956
13810
6698
7342
7292
6503
14790
13582
7434
7417
11422
11014
9437
10035
7384
9556
12362
7339
7332
9489
7775
9305
13310
10195
8324
7396
7396
7002
11263
7979
6473
14805
8219
9464
9944
14753
7309
5344
9329
9405
15434
13579
9326
9142
9570
9497
9375
7479
9600
9496
7306
6189
7915
9125
9802
9578
9309
6843
8949
14816
7340
8804
5825
10818
10368
14861
12840
7397
14144
9290
9590
14016
15485
7376
7394
12901
9438
9411
9433
7403
7379
9480
11737
9560
9463
14647
7355
7417
13590
9286
7965
10475
9283
10555
7358
7265
9437
10150
7361
9356
10127
10118
7415
7458
16066
7442
7316
7308
12625
8918
14844
10947
6850
6739
9362
10313
6771
9360
6137
9445
7407
11510
14955
7510
11572
15353
2042
13451
6760
6830
9845
7411
9817
7816
9582
8020
7393
7398
3973
6834
6802
6824
9414
7404
10128
9556
9436
6825
16540
6827
6712
6811
7331
7551
7382
9227
7566
6733
6862
14810
15463
6802
9375
6852
7520
14902
10231
7556
15875
10465
6740
7470
8839
7551
4419
5533
9696
7522
7277
9421
11434
11186
15292
7395
14858
6823
6822
8085
11599
11232
7402
9391
9390
7292
7433
9434
14859
9709
7494
14215
7334
7281
11315
7347
7542
9345
11621
14064
7432
9511
9356
11471
6819
9560
6846
7719
9510
7410
8954
7288
14846
7457
9458
7368
9546
7445
9905
7384
9123
7558
13861
9122
11317
9550
5553
7434
7824
7846
7257
13901
9587
8675
9459
13243
7447
7411
9477
9600
7260
8851
9539
7535
13149
9360
7472
8670
8914
14150
7394
8113
7329
11586
16411
11677
13603
9363
7341
7264
11047
7500
8022
10162
9354
5016
5926
9441
14593
5501
9290
13520
7326
13580
14157
7784
11422
14138
7956
7323
11659
9851
13719
8747
9536
7708
9301
10856
7562
8824
11247
9334
11484
9298
9568
9569
6979
9347
8854
11666
13304
11739
13932
7209
9354
13322
7320
5815
7227
7450
12741
7419
7360
9582
7253
9292
13220
11655
13655
12038
12425
13980
13778
7985
8699
11939
5160
8863
8686
11585
8889
10724
8939
9449
10115
12156
10173
15382
8925
9568
9021
7778
9493
7397
7445
22263
7336
11669
8951
8873
7807
10226
9123
14789
11760
13255
9401
9423
7155
8533
8920
14068
5197
7581
11673
9529
7357
7409
9350
11639
8908
12973
6739
7340
11734
9402
7445
9069
11724
13614
9407
13683
12771
14216
12222
13672
7474
7342
9477
7261
10096
13625
9553
9370
8920
6780
14132
12579
7342
6537
14799
7524
7886
11562
7284
9275
11643
8954
9351
12685
9394
9494
11472
9452
7983
9413
4595
2200
8911
10639
7505
13493
7276
9389
7419
3019
7244
8892
13384
7510
14892
7306
7364
5504
6841
10449
9339
8952
8798
8940
7813
7397
5101
9558
7412
9613
9616
6859
13770
12608
9451
11569
9427
14309
10449
13894
9255
7989
8410
15500
7419
2876
10680
9466
13804
9492
9871
7889
11747
8116
10649
14633
7369
15433
3310
13609
9339
14371
9570
9427
8509
15420
12230
9468
8679
12410
9522
8944
11241
9594
10104
6834
7359
8843
13784
9403
8643
7713
9553
11621
9565
9709
14919
7811
14355
6808
7224
9416
8904
7361
14008
11677
9273
8845
14024
9363
13933
14821
13664
9132
7792
14839
9500
9467
9516
4259
9443
14843
13463
7421
7202
8894
8036
8936
7390
5199
9626
13274
8674
8977
8477
10308
8503
4250
12759
7350
9529
14889
9462
14880
9342
7425
7293
8306
14545
13443
7367
9522
7870
6796
9450
11480
9497
13871
7409
13305
9580
7447
4859
5164
13568
11574
7331
7128
11224
7366
9087
9005
11392
9296
13542
9417
9381
14891
23496
8869
7393
13591
7878
9513
9391
6480
7318
7454
13943
10516
8821
9106
7312
9376
7486
11226
7289
5164
4753
9364
7970
7388
7861
16244
6839
13028
10134
14073
9423
8912
12242
9554
13571
9584
9481
11219
6917
7294
5078
7311
7365
5147
13463
7388
7278
13606
11704
8325
12357
9570
8869
7050
9357
7507
11586
8761
5616
9257
8904
8889
9443
8858
10208
7331
14588
8971
7203
8933
14178
1835
8909
7723
9317
9584
15349
10187
9700
9472
9506
7998
20109
8840
4805
8789
14899
9418
13920
8252
7347
8529
13760
13539
5698
7318
7426
14278
9210
11521
6884
8637
13980
8859
9527
12161
9326
9381
8977
11051
7365
8099
9466
7403
9473
6008
7563
11503
8970
10349
11377
13881
12818
7162
8888
13283
11939
7330
11293
9469
18686
8885
9506
8075
11599
9496
5138
12112
14882
11521
16222
9384
15503
9503
11882
13701
9415
9576
9123
8099
9551
11500
11430
9203
7352
8917
8801
8047
9129
13526
9445
8313
8854
13881
9356
5617
8810
7418
7306
9537
11555
7269
8875
13746
9433
11582
5191
14423
13572
9465
16167
8732
13643
8080
11551
5711
9698
8275
8882
2149
8846
9273
5136
6775
7445
8785
14840
11622
11624
1965
9881
7714
13485
6986
13614
8981
9346
8861
9110
7429
13823
13532
7287
15581
13679
11836
9193
8818
10433
9423
7505
14958
11190
9411
9875
13561
9231
9557
4386
9616
6354
12562
13840
8974
9334
7329
8852
5463
11752
8884
9516
9436
8148
11954
9278
13900
5276
9684
7359
7350
11941
7501
9492
9461
7376
14846
11677
9306
10084
12019
10039
7409
6891
11437
13150
11705
6245
8872
8504
14225
9271
2885
6351
11420
11591
13333
11563
8889
8906
8123
6843
7351
15096
6958
9410
5263
11723
10306
8674
7432
6573
8913
7512
9407
7185
5456
9420
14854
9282
7287
13938
8926
11545
9385
8895
7335
9312
11086
8577
7350
8885
7391
7457
10431
9417
5988
6435
12053
7427
9347
8499
8930
9742
14562
9388
10761
9657
10039
9536
9308
12867
13814
7408
9201
13615
7251
7793
12854
9043
11529
6417
7314
7791
7285
9653
6419
13952
9402
19450
8935
9212
11753
8184
7441
7504
6780
5183
13214
5461
9637
13564
9014
7291
7424
6857
9008
7807
7364
7290
12130
14138
12287
8848
8886
7472
8908
9428
6393
14054
8882
7138
9244
9489
7347
6842
13857
9491
7379
12506
19916
11644
9452
12749
8291
8857
6721
11312
8715
11530
9335
18159
13654
9409
7371
3609
12205
13743
9654
8832
10603
8114
13708
13831
13982
14893
6912
9537
13621
8975
9329
9583
4721
8859
14037
5059
8841
12601
9607
10354
5814
12599
9376
7331
8989
9346
11716
8923
8521
7309
8931
2940
7804
16402
7357
6317
15268
9071
2155
7325
13111
14028
7713
13677
8898
8989
9508
10617
8821
10477
1871
8849
8698
12375
11633
13377
9213
10150
9372
8338
9521
13561
10491
8008
9469
9607
2137
10564
4632
5792
14904
5738
10648
13560
9518
13575
9150
7331
9357
13363
13509
13265
7346
8859
6230
13176
8370
7484
2252
11593
13756
6470
11142
8126
15836
7217
11050
9428
12123
7558
9401
13193
7295
9286
7292
8663
13402
14887
7437
8893
5437
8989
13366
13351
9816
15290
13769
8975
9303
11311
11136
14506
9502
8910
4899
9643
8821
7258
5186
5348
9460
8560
9442
14760
8995
9744
11544
9209
5294
11318
7323
8686
7461
6811
7339
11723
6903
11660
8855
9405
8601
8312
14594
9338
9226
7971
9478
10200
12786
7448
7096
9220
13720
11417
12203
9135
6409
11596
6829
9376
9264
9524
9528
7411
7264
5090
7420
9368
9241
5375
7002
8844
8852
11577
7997
9222
7340
9405
11713
7276
7309
9376
7563
8844
11320
11609
9544
12570
6216
9420
9846
9409
9411
13875
7163
8473
8112
7358
7299
7357
11009
9370
14857
7313
14343
9561
9082
9561
10813
7797
9344
9399
7824
13850
8847
7926
7217
9501
8886
8987
9016
2900
9679
10193
10825
10317
16165
7623
7455
5582
8894
9751
9323
11274
13474
11775
9194
11593
13718
8869
8655
9612
9008
13529
9315
3516
7317
6212
8836
6434
6381
11710
14020
7336
7395
7402
10765
11603
13732
5814
10911
5732
9204
17939
11536
21516
8994
9453
7340
14954
9511
12487
7414
7330
7363
8890
10239
9459
7382
14950
9406
10335
11552
5857
9627
13561
9516
9383
11747
13179
11711
9459
7337
12188
13897
7508
5930
8895
9410
9345
7422
7374
9451
9489
7423
7071
7377
11574
7956
9365
9102
8928
9607
8907
14022
9486
9531
7894
8919
9565
6886
9464
10597
7372
12887
14072
7370
7348
11822
9179
11212
9537
8919
7340
11808
3291
14320
13826
7365
9555
6895
11756
9429
9438
14090
7449
12104
9440
7776
7330
6825
8551
8886
11685
7346
11571
5871
8896
8895
7379
6346
7445
7319
4888
7405
9245
7807
12134
9516
7463
8933
13899
10203
9257
9399
11666
8833
9475
9477
8870
8956
11383
8209
9373
14394
7772
9478
12779
5176
5579
13713
21842
11378
7375
7922
7444
14649
8847
9352
9621
8851
8383
5175
8798
8789
8946
13483
7310
7809
9994
12491
9009
9583
13655
15493
16935
7509
10247
8878
9609
6410
7424
9450
9812
8969
9366
12767
8943
9477
7353
9532
11962
7748
8848
8962
6729
9632
11713
11534
12827
12883
8453
8819
9440
11504
9374
7752
7386
7502
14858
7011
13899
13588
7570
8885
8824
10976
7246
11534
9539
11233
13685
9555
13910
7351
7415
8881
7342
13928
9559
11954
9386
9242
5370
9447
9578
7416
6838
9393
11191
9028
14736
7322
7509
8853
12737
10412
11647
10239
11627
9477
9443
7902
9222
11719
13738
11311
4038
7437
9455
7355
11635
14038
9167
11482
11539
7041
4901
6741
7038
4894
8847
12075
11027
7397
12931
15878
9441
7420
13210
8895
13255
14901
7911
7272
9379
11649
16207
1401
9420
9493
9448
8967
15611
13544
9536
9364
9382
7334
7350
13423
9242
9373
7127
7930
5814
1835
9467
10102
7436
10129
7457
9444
8902
9723
7418
8848
9427
9104
12746
2018
7172
15426
9451
3001
7242
4595
6859
11100
9513
9379
14044
9299
8154
7003
7385
8935
14260
8763
7400
12787
7213
8785
8808
1942
8798
7311
8922
7362
10052
9370
8979
9377
8767
9391
13211
9473
5478
11811
9412
7732
12298
7470
14072
6876
6424
8783
7360
8838
8247
10287
13371
10906
7004
9399
9023
8907
9322
2007
11718
8894
10159
12038
13862
11463
11689
9401
5822
5829
9559
9033
8925
8943
7421
6720
9550
6141
8896
9573
9490
16656
8826
7325
4758
9504
13056
12725
11189
7354
7398
9448
7104
14733
10864
13736
7411
5398
9302
8511
7335
8913
9469
7361
7389
7336
12504
10363
9212
8830
7418
7453
6177
10127
7234
10213
14331
9502
7863
9641
9443
13661
5192
9019
11505
6353
7404
13326
7228
9514
13624
13410
9161
12796
8907
9424
9308
9434
5809
9402
8850
8918
14181
14306
7365
15361
7390
11706
5237
11623
11574
9364
5790
2630
8987
7327
6852
4863
13788
8119
17322
8988
8950
9016
11506
11570
4851
10038
8918
8914
9262
7332
9484
7492
13889
10641
9533
19103
5253
5177
9475
12698
9389
11689
13533
9478
9356
6426
2933
7411
9278
9479
8942
9244
9301
13630
7504
9477
9557
14581
8936
14933
13872
9396
8991
8427
9557
7997
5515
9238
6840
14049
9515
11952
5972
8006
13311
5645
9253
8920
16289
8874
11647
9394
7407
3263
9129
8393
7426
7897
8857
8848
8888
8977
7346
9336
15803
8568
8844
9383
9481
9484
8889
9470
8921
8853
8878
15827
6423
13856
7712
13713
9136
9370
6445
8844
5175
8848
10382
12746
8705
13651
9626
17601
7097
5214
12174
9354
9449
9300
5240
9510
13636
7432
8882
7465
11455
9476
4402
9358
8898
8927
11703
13605
13462
8620
14749
9376
9505
3973
9394
8862
7274
13535
9237
13359
9360
11587
13912
10220
9373
9373
9366
9439
5381
13408
11110
8954
9321
9327
2841
7508
11526
8876
9364
9275
9573
15116
9010
8993
4253
12743
8372
13135
7026
13706
9352
8989
14976
6416
11951
9525
11699
8913
11698
11670
9405
16788
6411
13893
9376
8116
13456
8969
7371
13696
7462
9354
11940
11709
3804
13606
9413
8902
8491
9357
5801
13622
1929
13679
7507
9335
14154
6088
12468
9466
2668
9474
7422
7805
12680
9467
8982
7432
12322
13859
8859
9706
8298
9419
6758
12737
9361
8875
6722
8953
9178
9592
7358
9451
9458
12414
8997
10802
13880
10342
5223
12998
15041
13445
9439
7444
11297
11598
8852
9423
8926
14944
4341
8925
8822
8966
8827
9491
11652
13030
9463
7811
11332
12122
7351
9514
8812
14845
8936
8723
6376
9475
2620
7467
8931
9172
13480
9504
12219
8296
9475
8059
8891
12024
9352
9494
11739
12574
8560
5193
8936
10009
5176
11690
8130
14689
7330
5238
7252
6332
8656
9403
14839
8948
11986
7389
7399
7441
9295
9325
9345
9567
8820
9236
10351
5726
6873
11394
11951
8842
14180
7384
9476
9657
14403
7772
1374
8953
11132
7796
8888
13087
11317
7381
9938
5466
7460
11789
4292
5159
9387
7418
12678
7497
9419
12216
9503
13958
9501
12256
8060
8596
14887
6798
8882
16250
14908
5208
14051
3618
10380
9715
7315
8848
7447
9268
5334
8864
11625
8832
7392
9506
11205
9712
4744
13452
6465
5050
8222
7383
9465
8538
5290
9435
9460
8875
9569
8891
5141
9054
9449
9466
8961
9313
5459
13993
12004
9317
7268
9518
13467
8933
9372
8960
9474
9482
13441
14569
14021
13582
8813
8887
7334
13227
10479
9493
13815
13984
8927
11744
6611
9547
7372
9457
6014
9353
7903
4876
7411
14033
9474
7347
13777
8915
8507
12607
9427
5704
9106
9122
13421
11128
12579
7311
7356
9518
9434
8890
11520
14653
6455
8951
11447
8869
9514
9475
11684
9424
7511
8915
5732
6391
9382
7309
17497
8506
9053
14331
8911
7383
9239
6121
13362
12410
13581
14026
8753
4247
8710
9489
9166
8474
8824
9404
5819
9504
8737
5396
8884
13987
11449
11619
12656
14588
13856
9471
5074
8442
8362
8685
9496
9457
11319
10920
6403
11829
9281
7818
9322
9275
14118
8406
16259
11717
11939
10255
7396
7879
8268
12315
9957
13544
11382
8792
6899
9448
9290
7335
9414
9036
14167
11675
8934
5651
9222
12762
11445
9091
9529
15423
6457
7417
9343
11132
12574
7315
13946
7944
9362
8903
7002
7349
13615
9019
6654
13788
13776
6005
12651
4916
7163
7475
7367
11190
9338
6884
9432
11415
8823
9166
11159
6374
9461
17171
8948
7544
11954
9274
13634
7391
9459
7429
8332
11101
7340
12326
11208
7031
13616
11385
7316
13529
9290
12731
7383
12017
8528
8683
7312
9258
11645
5197
8951
5217
8333
12490
8808
9353
7406
11537
9521
9479
11854
5309
8446
5906
6432
9303
6195
9457
7786
9427
10149
10414
9488
9400
13828
3251
9002
10421
7720
13196
4771
10793
14053
11578
4910
8971
8929
13643
9113
13675
9458
7127
7391
11937
11660
1982
7277
10506
7436
7406
14912
9361
8736
9232
9395
15425
11727
8890
15397
13538
8949
7395
11831
13430
8134
9365
10703
8977
14630
7798
9825
20054
8554
7548
11580
7416
9218
9659
3424
15183
7839
6079
9609
7034
7420
8883
13628
8400
8987
13938
13568
9531
7363
7312
11011
10710
7247
6502
8921
10293
9501
7886
9277
8682
5362
8829
8856
9271
12154
14686
9810
7362
7595
8898
7417
7363
9629
13525
11880
8152
8862
8909
15000
9011
6044
9443
10254
7293
6418
9345
13505
8794
8475
9341
8594
7505
8916
9554
13910
11350
8385
10215
13263
10438
11564
6751
6881
15356
7431
11556
7275
13893
9832
9154
9586
10330
4775
4653
7341
9277
8943
7839
6348
16090
13797
7545
8910
8909
13068
6409
8452
8783
8998
14010
11284
12716
7925
8913
13763
13627
9598
13758
11591
14064
8915
10217
11424
10627
8844
7790
13360
9464
8899
9636
5889
9466
14897
13107
8945
10811
8875
13486
11542
14078
11717
11648
7343
4857
6840
12602
11510
14078
3600
5286
9333
9530
14856
11684
7271
10147
11544
15082
8524
8889
9288
9104
12788
11457
8954
8984
11911
8990
9542
9412
8678
9357
9400
9096
9109
7352
12250
10019
13832
9503
11771
7398
12665
6104
12305
9373
5942
10699
11721
9461
7358
6435
6437
9246
9315
9416
7352
15305
9178
11984
8930
11578
8836
10715
7352
13307
12278
8873
9530
7398
8889
8907
7241
8782
13606
13591
7832
10416
22725
13412
7410
8846
8213
5242
5696
13860
7448
15372
7354
10527
17235
8293
7439
9488
6364
7370
13340
9104
12097
9447
3387
11171
11931
7417
9161
8826
7391
10842
7945
5397
9403
6013
9317
7320
8870
9599
7320
6771
8212
11708
13786
13345
11693
10174
10834
11836
7437
13979
11478
8296
7377
11812
7437
9839
11505
8927
13837
9555
8839
7125
8966
8004
7356
11169
14129
9513
7595
6356
15368
14736
7301
9443
11526
9069
9541
7338
15077
7659
15420
16019
8888
13579
5173
8854
5796
13425
8848
8716
8869
4959
8324
7238
17158
8321
9377
7225
7199
7614
8812
16922
7774
5267
13466
11129
9320
5810
7224
8750
15083
7418
9582
8274
13443
6110
7447
13897
13606
7319
20566
8681
14883
14833
11266
13633
7272
11684
11128
9485
13088
10235
14807
8109
9183
12656
12009
9388
12252
2923
9557
7768
9577
11825
9422
9474
8895
9578
11434
6175
10398
9579
9331
9535
14065
11579
12255
10054
11265
12919
7807
7329
8950
17553
9567
7817
9520
7385
7395
9107
7692
14140
7374
7351
13653
13065
13894
12184
9542
14899
13550
7745
14055
11869
9987
11775
7713
11969
13273
9135
13690
8823
9059
9316
11598
13912
9397
7902
7329
7307
9491
15625
9282
20568
7778
13671
9518
6734
14942
7389
9524
10762
12512
9538
8929
9453
9531
9020
7338
8777
11973
5199
9387
8903
5215
7422
9037
7824
11289
7785
10154
7330
7409
7406
6917
10205
7345
9958
13909
8049
9322
7364
6973
5404
11496
7330
7817
7390
9469
8437
8078
3010
11550
9595
14915
8107
11808
5204
7350
9270
13514
12648
11522
12453
6910
9610
7423
7468
11287
9450
9414
9338
11693
7338
15388
7347
8396
7358
6873
6796
7458
7407
13585
15467
9304
16240
11236
10321
7363
5075
8513
6936
7430
5192
6886
8334
7739
14814
8332
7096
7653
7431
8095
13202
9490
7402
9554
7043
7399
9192
9364
16982
7505
11426
7389
5355
7325
5390
9568
14821
9550
9326
11543
9340
7321
9365
9366
7308
14823
13835
9368
9011
13625
9332
15480
12674
7429
11356
7244
8833
8882
9535
9518
9458
12261
9893
9519
14181
7370
15325
7317
11511
9514
9363
6195
11339
9512
6831
7106
9535
5868
7349
11758
7349
8776
6842
9572
7034
8216
7386
7354
15353
3167
8861
5435
9349
10224
8906
10246
9476
12600
10210
7071
14154
4858
7484
7370
8919
9545
9413
7956
7291
7764
7379
11963
7748
8783
8745
7286
13588
9364
11380
9593
8783
9713
13912
11556
7362
8822
15338
9140
9502
9601
11703
9379
9492
11938
7365
14038
12828
6648
9334
7381
9425
7496
7963
9535
4224
7370
13408
7362
10493
5401
9484
14114
11613
11427
5222
9403
9398
7214
7263
14928
11428
7418
9506
10022
9225
9526
7367
7190
6826
9260
7355
5127
9515
14900
11211
9524
7336
11716
7660
5517
12984
7299
12039
9727
7396
7367
7438
6844
11629
12632
14887
14208
13954
9565
13787
15841
11548
9230
12698
7878
13666
7356
3192
11591
9546
7466
6831
9135
14090
4769
8894
7162
7508
9564
9625
9339
7314
13619
5329
10189
15935
8781
7373
9488
12173
9001
7355
14829
14535
7708
12231
9119
13943
8973
7325
9316
12325
6819
6898
9357
11502
15434
7801
7559
7439
11914
11486
7746
11245
7361
7565
7868
14921
10118
11664
8272
11525
10050
14902
7556
7308
8202
8116
7568
6582
6811
11952
7570
7564
6843
6842
7364
8289
6860
7569
6845
7376
7531
14729
7396
7545
9505
7563
6865
7578
7313
6845
6743
6840
4132
6859
6836
14136
7282
8907
9577
6822
6843
6831
9368
10609
11030
5814
11334
9409
11547
11764
7342
6854
14837
7354
9308
9544
12590
6796
9713
12850
6297
7369
7325
13806
14717
9336
9633
7344
6950
9108
7373
7365
7212
14743
7333
7043
4606
7277
15474
4482
9394
11606
10305
13922
12203
8094
9605
7277
9713
7377
11512
14160
13462
9594
11065
7398
7344
15879
9115
9294
9491
9282
7429
7248
7325
6719
7230
13966
7992
7954
8131
14869
9037
8020
9520
7318
9203
9475
7403
14864
9060
9328
11574
11230
9850
7990
6814
9136
9136
10073
10165
12211
9568
9234
6829
7481
7717
7803
6404
9033
7645
8144
7988
8101
12129
10127
9562
8952
15471
7380
7415
9378
5372
10742
8644
7357
8961
7516
8169
9494
7382
11784
7528
7354
7489
5357
11329
7757
10636
4873
7383
7387
7316
14575
15342
6011
8265
11733
9618
14863
9430
12731
11222
7367
10482
7389
6575
9509
7501
6816
7377
8772
7363
14976
9438
13059
11410
10962
9436
7780
11219
7677
9559
9249
11570
10604
11727
4848
14793
6854
15706
5419
9057
9534
7278
9450
9470
11475
9469
9518
9472
8917
7355
7845
9581
13577
6818
14107
7611
8237
11556
13726
10226
7435
6192
7251
9130
6387
5161
6843
9540
10289
9613
9482
13776
7545
9359
7321
11584
6949
7357
5972
11702
5237
11305
6399
13369
6816
13900
6939
12696
9469
11680
11601
7446
7320
9561
8908
6146
13611
14811
7324
7301
6824
13430
8826
8786
7433
11600
7197
8857
7429
7392
7786
11082
4151
16036
9244
7334
6861
11905
6398
9578
9385
7914
10195
7333
13696
13653
9428
7450
10750
7428
9055
9372
6840
11301
6522
7341
9242
13535
8199
7411
8842
8989
11633
13662
8825
5721
7408
7233
9538
9333
8956
5095
10878
14857
9937
8106
8194
14387
8010
11512
7571
7908
9846
9504
14826
13639
7275
9602
7891
13768
14851
8799
11777
13916
11258
14908
8255
9464
7309
11279
7356
7942
2702
13637
7751
8121
5748
7004
7382
7084
9410
7388
7326
6938
7395
7437
5448
7448
9452
14353
7373
11325
11524
7403
6431
11555
14037
11738
9998
7340
7947
10976
7364
3323
9380
9447
13606
8962
14173
9632
9008
9175
7322
9297
14346
10324
9985
9523
8754
8921
8892
7447
12519
7340
7364
11570
7166
5301
15857
6961
14832
7337
9468
14917
7329
7459
7342
7285
7929
11788
13907
9594
7889
8913
13621
9265
9180
7276
9133
12002
6945
7342
10869
7276
7426
14850
9019
7301
3302
7525
9525
9505
7371
7353
7448
10463
7888
7128
9478
5043
9281
6202
13135
3508
7911
5708
7374
9745
8921
7307
7281
6995
14082
7347
7440
2704
9582
7308
14893
9557
10185
9484
8756
11597
7847
12698
13621
15560
10573
10760
9413
14940
7414
14851
7411
11816
14068
14900
9637
11208
9381
9342
15891
6386
13572
7456
8773
7311
7564
14962
9456
8812
13904
9033
9385
11452
9982
8841
7374
11135
7207
9144
14752
7437
8613
5056
7365
11580
11780
7552
17118
7684
7427
13710
13548
7359
9308
14909
9377
7193
10124
11312
9118
11965
9250
14901
11680
10377
8979
9447
14067
7451
9357
6028
13882
8803
9711
7366
12346
9950
9150
7504
9565
10888
7340
7778
9415
13611
7464
7363
7310
13121
8885
6151
3441
7397
7421
11952
7305
4191
9581
9015
10087
9311
7148
9463
8546
11007
7374
11490
12534
9475
17313
8169
6821
7303
7340
8063
15885
7355
6791
13467
9524
7386
8930
11717
9429
8057
5189
9157
8786
9069
7262
11582
6437
5168
10213
11516
22163
7347
7390
9537
11489
7423
6933
7255
6070
12334
9536
6243
6709
7383
9395
5276
7417
7446
5172
9406
7394
15474
7466
9313
4534
10481
10594
7136
9750
7417
13606
7122
8864
8910
9546
7402
7287
8879
7033
7314
7324
8348
4797
8344
9113
6888
4894
7186
9020
13629
11479
9427
9349
11565
7360
7251
9102
13378
8955
12785
8637
15345
9441
13757
7983
7401
7348
6379
13642
12274
15474
5348
13817
9450
8912
6840
13683
8932
10018
9214
12348
9240
9495
7198
7379
7565
11651
8534
14874
12650
8565
9621
9429
6827
7386
13019
15319
9624
13560
21466
8910
9137
7406
12069
9526
9399
7169
21054
7364
7369
10988
7407
7363
12467
13634
11300
7341
9419
15621
6295
7349
9212
5845
10077
7802
16912
7490
9584
9602
22336
7427
11621
8901
9579
7329
7432
14423
14070
9374
11504
22477
9352
7343
4418
11056
8834
8801
8761
9638
7476
5878
13144
8825
11539
8872
13796
11602
9390
11675
13848
6996
8760
19049
11777
9401
3306
5256
7383
9266
10629
6737
6398
14165
13648
12443
9591
5054
7504
9628
7347
4890
13697
7329
12669
13300
7722
12848
6200
8922
9186
11561
7570
15351
7670
9613
13220
8816
7303
11990
9573
7316
11422
7387
14860
6237
13499
12591
14769
14623
9547
7886
9438
8517
9563
16202
12740
12668
9585
9262
9089
9493
7338
11588
6935
9689
9457
9375
9455
9010
9555
9331
11484
9286
8833
13610
8868
9451
15346
10154
9383
7192
11398
9526
7052
14877
7406
9723
13643
7435
9294
15459
7447
8876
8106
9310
8824
16145
8900
9341
7317
9137
11068
11449
14876
9523
13181
9538
7394
5021
8800
7910
7900
7310
7326
13514
14953
14845
9456
7420
8872
8935
7513
5428
9360
8921
12758
14862
10144
9368
7335
7305
6827
7816
9377
9528
9523
7434
7407
8921
11718
11822
13751
8500
9386
9551
10461
11546
3866
9553
9432
16068
8960
13619
5058
7317
12255
11327
8909
9356
7331
9802
9375
11544
7378
14925
8810
8079
12656
8808
7390
7436
12580
7854
7816
7412
8884
9591
15156
8747
11210
10154
11402
11927
11694
9618
9492
12820
8672
8922
6986
11905
5228
5902
9560
7308
9420
7127
14885
7505
1750
6207
7314
6942
8870
9586
7387
7159
9325
5525
7275
13695
8712
7342
13673
7158
1804
7392
9553
9318
9476
9420
11554
12750
7331
9584
8921
8878
9453
9221
13907
11044
8857
5259
7770
8653
8356
11594
7363
14898
8905
6262
7331
7445
6851
7390
7327
8890
7308
7328
9384
9597
9301
9078
10376
10170
12363
4717
13638
9416
7336
9551
15623
14603
7268
9327
13625
7483
9291
7371
8044
9708
10150
9435
13561
6464
7347
5505
5063
10458
4068
7447
9309
11477
8834
6709
8136
12383
8966
9503
9690
9504
8113
13440
7443
5270
8947
8837
9090
8910
7389
8951
9064
11652
7799
7370
6477
9103
9261
13425
7417
9392
11407
8661
8914
9482
8889
9172
11399
9567
9071
8933
7507
5176
7346
7426
8935
9795
9039
12057
11700
8744
5591
13924
1380
13965
12373
13625
14838
11774
11407
9534
7410
8894
12167
4770
13159
5463
14818
13765
9335
9400
8655
11778
13622
9675
9552
8903
5416
9508
10108
8972
7775
13608
14820
7324
2224
8896
13382
8787
13804
5815
8915
13865
7330
12197
7371
7398
4795
11572
7167
9206
9264
12040
9303
10987
7346
9073
11229
9724
9228
15438
9135
13900
9365
11949
8896
13490
7122
6746
1834
10527
8171
8822
12099
9558
12622
13909
17867
16249
7306
9352
9402
9471
9142
14090
7908
9428
9764
13452
11683
6787
15921
5832
9209
17211
8286
8831
13604
13650
9540
12722
9139
12177
13627
6839
11764
9135
7424
10175
13789
7473
8859
7334
8097
6871
13597
8958
9158
9370
11938
8183
8963
8763
9579
11260
9477
13632
13480
4164
13928
7327
7359
11454
7395
9357
7716
8858
8865
13375
9448
7480
8480
6835
8847
9540
1558
5865
13618
12907
9474
10504
9361
14987
8975
8436
9542
9408
15468
8222
10997
9296
9471
13639
9213
7078
12369
13538
11742
8907
9431
11831
10225
9434
14019
8702
6370
7332
1532
9359
12070
9439
9216
13456
7316
10264
10445
8057
8887
9399
8883
7977
10137
12508
9531
11715
9363
7415
9683
8871
7623
14850
11207
8069
8898
9707
8853
9346
10074
4707
8108
9538
3605
10142
6440
7313
7360
11506
4971
5944
7394
7366
14968
7682
7347
8458
9303
8869
9453
11542
9055
7325
9332
13246
12642
7406
5099
5194
7324
13164
7364
6299
9009
12729
15951
13557
8892
9400
9428
9362
9382
7553
9368
13604
9325
12305
6898
9365
10036
11450
15355
7903
9112
5180
7509
8902
9071
15358
9074
7510
14196
9463
9341
11463
9078
11695
7379
8920
11698
11214
5967
6323
8953
5437
7960
6630
8949
9145
7746
9115
20210
8562
10830
9542
5394
13516
8848
8923
12517
10704
11764
7408
14735
14108
8078
14876
14185
11984
8116
8815
9425
8904
5457
9491
5474
9406
11164
8936
9583
12779
13984
17287
9380
5700
8903
8895
8947
10293
13404
11717
9563
7802
8902
5538
7508
9340
6668
7426
8730
7325
9322
7322
7580
7195
7415
9389
5873
11594
8961
8896
9352
7347
13896
7424
8604
6782
4730
5231
9385
14943
5174
8867
7423
9521
8879
8189
6773
9381
11075
13324
8947
13196
13930
8850
9415
9337
5980
9491
4598
11634
9008
10641
8800
14223
14879
12007
12677
9085
6155
9396
9466
14037
7282
8870
12970
14200
15499
8938
8726
8830
11647
7373
11832
13486
13811
9254
8701
9116
10927
12868
9397
9260
9370
11652
8866
5431
9342
8508
8938
13534
13507
9282
9176
9916
13598
13770
8906
14599
11794
10263
13715
9543
11512
9480
6176
8854
11048
8919
7383
13396
5287
9258
7443
14192
12038
9488
8952
3803
11841
9402
11559
7793
13331
9438
8863
7911
8884
6203
14445
8239
13575
20561
9342
11471
10048
11575
7414
13554
13012
8587
8620
7710
8195
11707
14187
8891
14078
15352
8833
11649
8200
11545
7410
9351
7777
8428
9483
7794
8880
10986
9562
9293
12762
7893
8908
7739
9292
8610
8836
11688
13729
9584
7404
8100
5992
6825
6697
5105
7378
9460
11576
9531
13591
13331
15369
7363
8207
9180
13640
23023
9568
9386
5079
6340
6831
7595
8711
9433
9108
9025
11328
11317
10530
8924
9688
11654
11604
4960
11651
9328
13792
9383
7271
7134
9555
6125
7049
8929
8871
9446
9507
5035
12712
9408
9350
9386
7475
13794
11849
9488
9466
9054
9445
6588
7367
11679
1939
9105
7055
9230
16528
7562
9431
9324
9545
7349
7404
8930
9477
1788
8939
16466
7421
7808
11226
9443
11302
4677
9381
8961
12678
8950
12459
8741
13611
3373
9569
9404
5132
8870
9487
11812
10025
8967
8032
7785
5831
8931
9563
7408
6829
15491
14859
7888
7423
7246
16840
7267
7158
8917
7378
7434
4894
7389
9316
9352
8835
9401
11865
7411
9362
9413
9434
13305
8903
12347
7344
9373
9385
7433
7334
5343
7939
7315
9174
8850
9535
13387
10039
8047
5189
9261
6142
12537
9483
6714
13686
11581
13938
7676
13894
9442
1987
11682
8301
7960
9455
10763
5179
12913
13667
11709
6111
8931
8963
11316
5895
11751
6068
9467
9369
7322
8984
13435
9404
8179
8979
8018
8183
8191
7796
6233
11619
14087
6089
9818
9311
5429
7023
8744
7833
7375
8442
7354
5430
13578
7427
9522
9382
8879
5804
5650
9298
9334
2656
11786
11803
9697
13413
7285
5288
7416
10674
6759
14941
18454
9253
8916
8850
11779
9452
8958
8986
8881
8873
9366
8869
11579
9538
8977
11082
11200
9401
13783
9568
6400
9425
10479
8910
8603
7678
9393
7459
14095
12324
9659
9074
8932
5360
9239
6473
6352
16889
7923
9232
6813
10147
10122
9491
13407
8838
8912
9315
9402
8924
7337
7293
7027
6831
9929
8517
9590
5762
8743
8952
9506
8940
9383
13608
9344
9609
7407
7346
11398
9427
7254
7254
7774
8906
9518
9474
9468
10625
14864
13164
9596
9555
9419
13548
9356
6340
9418
9210
13871
5580
8167
6030
13179
7327
7383
11281
8943
4257
7711
12735
8513
9356
9334
9411
9445
8903
6802
8887
6319
9702
9173
9332
8824
4543
6314
13404
11530
8921
13281
6806
11971
6907
5368
8884
9454
9260
8929
8841
8914
5342
9290
9542
12406
11473
11813
8900
13755
8033
13936
8850
7280
11097
7533
10087
11237
7915
12267
9547
9527
8007
7733
7395
10944
9439
8877
9303
11842
17150
9080
7514
16020
8689
7429
14962
7458
8104
20645
14782
9168
8850
11146
10618
8871
15742
8910
14861
13647
7031
9236
8651
8873
13603
8106
9359
11775
9437
10149
9256
9205
11120
5239
15303
4775
9167
7320
8630
8939
8977
8839
13592
4770
12363
7425
13207
9502
8106
6330
11707
13518
4271
8872
9457
8959
13154
8483
9293
12243
7360
8914
8975
7299
9415
7427
11705
5960
8925
9335
9439
7416
7410
6870
10257
7392
7293
6601
8934
9389
7294
13584
10161
8222
12208
9580
8120
13487
7002
11214
9548
9063
7906
13644
9423
9579
2072
9098
9577
7375
7375
8865
9247
8907
13663
8578
7631
13172
8916
11911
9488
10917
9547
8997
9623
9531
10177
6033
6635
11160
11518
7392
7443
13581
12864
7349
7479
11892
12675
14839
13654
7353
12049
14927
6997
7387
11438
8970
4771
9646
12053
8906
11431
11963
9433
6341
11959
6374
13785
11182
8613
5195
9469
10595
11482
7627
13460
13583
13368
13757
7366
8930
8097
7026
8942
14806
7392
7378
8759
10149
7265
11656
13975
8118
7410
7397
10114
14979
7402
9393
9300
9324
9379
9785
12323
12262
7363
11727
8808
7372
11350
7312
7549
7373
5193
11636
9398
11165
9466
9357
6473
11529
6953
21481
8908
13871
8938
6808
6575
9217
7302
9182
8746
12284
7919
12162
9716
9075
7892
14449
11649
7308
13604
11611
14605
9432
16211
9490
8954
7415
7377
14243
9210
10167
6479
8865
9304
12277
9339
12651
6311
9317
7567
7369
11549
13997
10862
6827
6687
14306
11680
6448
7508
14350
9475
7431
14045
9624
12647
9348
9249
8995
11366
4743
12750
6824
9105
7408
14004
9418
7345
9970
9486
7403
11701
7518
13720
7892
9447
4739
7265
8795
10918
9423
7461
7454
9388
7040
8741
8127
7281
6064
9359
7038
7333
11621
7358
6770
10595
11610
7454
7877
13971
13831
13663
5866
5176
11505
9536
8907
11528
10426
8894
11338
7309
9494
9429
8970
11712
9231
13545
7254
7256
10482
8000
8866
4649
4753
9056
9029
11683
9539
9748
6895
7215
14842
12736
2935
10490
16129
7807
14880
7348
7300
7315
7276
14945
5884
8711
10884
15442
9487
7440
14808
7448
7433
10095
7296
7802
8936
7197
8852
9306
1815
7368
9570
14078
9008
6602
8922
6380
4711
8848
8834
8963
7392
6750
7227
9564
16094
7330
7708
13637
7349
8021
8682
10534
13303
8856
11537
7363
12397
6834
11639
8914
8017
13718
8450
9129
7503
11541
6845
8793
8234
9590
9305
12396
15339
7318
8688
5069
7375
7384
9450
11390
9364
7290
13628
10461
9295
10643
6970
9495
7391
4816
4861
9562
7171
9521
14233
9229
6350
7422
11567
7260
9555
7337
7559
8842
9998
9550
9345
9516
7456
8344
12730
11216
7369
9108
7410
12683
11944
7361
8736
13292
9496
9602
9442
12670
10477
9494
7466
9079
9904
13756
13495
13646
14047
7379
5903
7402
11468
10114
7337
9475
9471
14837
12201
9430
9392
6421
14751
4674
9242
13669
8920
15775
9784
14879
9276
12021
13563
8870
12250
9259
7847
9307
14736
7270
7541
8883
14989
13626
11223
9556
9545
7683
11973
13026
14971
8815
11258
9505
7337
11437
11721
2071
14176
9193
9480
7420
7252
13623
7452
13975
14237
9445
13659
7346
13972
11674
9929
9591
7468
13969
7449
5539
9031
11339
8410
11778
7279
7351
8729
5349
13771
8379
7752
5438
9675
7299
13172
8762
7364
8493
14852
7914
9535
9549
10940
14830
9349
7750
7494
11414
8195
7340
12227
14875
7412
7563
8199
13602
15461
5119
13520
10164
7451
8886
9115
7390
9339
5520
7248
9358
11104
8968
14928
9572
8815
10284
9331
9160
7468
15041
13810
7495
11906
7368
7342
13803
11332
9217
8789
9015
9449
9732
9638
8313
12348
8921
7400
10131
14633
7358
10665
8443
10716
7717
9389
6960
7359
7601
11208
8313
13925
12107
9255
15430
15089
7351
7393
7435
11713
6415
7509
7364
9243
9231
9581
15652
8051
8904
13834
7363
7342
9528
8908
9077
7399
7454
7786
7399
7413
16334
7343
7480
8597
7310
9455
7364
7065
14271
6980
22224
9548
9593
6432
13652
9338
9472
11346
9308
7966
6336
7462
14797
9217
10227
3586
8153
14923
4917
7393
9424
14118
5576
11537
7397
7446
9460
7140
9470
15369
7274
7417
13708
9305
13915
9428
5630
21821
6840
9510
15366
7279
13274
11192
13633
12448
11222
7433
9172
6957
7787
9482
8820
8846
7412
13834
9525
16226
7397
9652
7317
8840
7466
10274
11452
9649
14960
7443
15292
9427
6337
6852
7340
7422
13680
10035
8873
9387
12886
8270
14124
9527
9544
11528
14158
6815
9048
7441
8332
5866
15301
7389
9287
17870
7509
7168
9523
8917
7387
9340
9589
14810
9436
7834
10430
9134
9552
9415
7808
7420
14572
7302
7745
9367
9541
9130
9344
6890
9480
9621
8837
20826
14786
10190
7435
7121
11593
13073
7211
23188
9589
9384
16043
7236
11463
7356
9638
7339
10259
7352
4918
9516
9507
9326
7360
6395
13609
14898
4987
4984
7320
9342
8995
7340
9470
7509
13870
8887
7288
6287
14938
7413
10205
8146
6830
7778
8662
14955
9720
9597
11966
6825
13961
7969
10785
6963
7568
21605
9640
9360
6800
9433
9588
11659
6855
6817
9412
7390
6817
6863
16643
7724
3043
7557
6739
9494
5190
7557
6826
9528
6837
7566
7553
7569
7568
6618
7557
6847
7566
7560
14279
7446
7565
12876
4413
7569
7564
7562
9641
7563
7779
7561
7567
7569
9544
5413
7566
7561
6748
11668
9538
7562
7567
7344
6804
7562
7266
14998
7345
7559
8889
11309
7555
9142
8724
9118
8782
6843
11698
14074
7390
9540
7342
11479
6632
7403
9623
9118
7364
5554
9304
13452
7361
7387
12267
13829
7383
8218
12189
5420
7335
9456
7199
8602
9754
7416
9346
7027
8061
9038
9411
11353
11430
7429
9376
9535
7687
7352
15321
7738
9477
5389
6933
7563
7369
7737
8274
14607
12257
7337
7421
8250
13937
11471
14014
1903
11139
13628
14878
9484
9332
15320
9378
7468
14793
12104
7391
14971
7908
5780
12176
15501
9507
7290
7333
8902
11476
9305
7332
6868
8926
7521
8933
7326
8941
13442
14623
7428
15090
7571
9385
7746
7272
9504
14043
9151
9363
9105
8106
15987
7516
7437
7508
1381
7444
7326
9333
15476
6987
7538
7428
10505
9960
11393
5282
11132
7334
9215
7492
14250
7383
11644
9521
7309
9808
7409
10348
9314
9392
14945
13856
9556
10137
11375
16034
9450
9062
9101
9311
10625
15493
7318
8878
8599
8005
6843
9391
8857
9551
9665
11782
13594
13669
4884
13671
15236
7251
7177
14517
8085
12573
18812
7383
8821
12709
8241
9493
8514
13770
6465
4758
14844
7537
10507
5249
9344
9346
12014
9356
7322
13997
7354
10426
13589
7363
7310
11395
6854
8031
10262
13508
7345
7512
11526
5024
7358
11345
9334
9445
7315
7358
10110
8858
10718
7414
7430
7409
11386
7356
7357
7424
7428
14811
7097
9212
9357
7504
13624
11851
10362
9402
7300
7370
13601
8897
7471
10817
9495
10546
7835
5802
6918
7166
9019
11517
14142
7563
7388
13979
9368
6794
9624
7323
8177
7820
9906
10316
9512
14922
13222
8888
11832
6556
11329
13830
7962
13527
8451
7394
7366
7346
5821
7415
8894
9780
7334
13562
7368
12474
7353
9534
9375
8954
9482
6686
9362
9377
9505
7352
14601
9491
12364
9205
7336
11875
7685
9525
8093
11249
8823
20231
10277
9264
7798
9341
9585
7317
11380
9480
15353
8962
9335
9512
6843
11577
9551
9557
7313
10236
12898
16308
7340
7463
13847
8896
9409
7367
7508
13482
7958
9426
13441
9530
7323
11965
7305
9336
7338
10386
9083
11909
9436
7423
8846
7342
12666
6466
8835
5317
13638
7348
10195
7417
13365
12726
15220
7451
10620
6423
9503
7419
7366
8086
7308
9313
9084
6854
9487
8849
7683
8788
9424
11478
7116
9502
8782
9348
13887
13358
7642
9519
11700
8264
9300
5226
7388
7326
12216
14841
7487
13639
7500
9292
13672
7361
9576
7954
9456
9475
10697
10067
7432
14782
7388
7648
9151
13601
8852
6431
14013
9475
7442
7459
7401
11172
9238
6606
2442
9498
8872
9360
9698
11327
9640
8945
8316
8894
11190
11502
7346
11706
2307
9409
7386
13582
11647
11628
14342
9334
9597
11573
7504
8830
13991
7409
13724
6821
9307
11459
7333
9527
7425
7204
7504
7409
9511
8449
12128
9417
14965
8338
13536
13525
9415
9427
9484
6894
7452
6753
7906
7639
9506
8638
9364
9363
7505
7824
9410
7807
7650
7923
11682
7982
9384
9434
7489
9368
6888
7325
7917
8946
9432
7779
7308
9521
7776
14863
9417
5590
6469
6896
9645
8887
7426
6870
4355
9435
7125
10024
9951
7377
7004
6377
7388
14874
11201
8220
9997
7332
8226
10325
13658
7703
5209
11943
9165
7327
7792
10167
11949
8826
8936
11708
6838
7477
14138
9003
9526
9592
13594
7421
8158
13859
6442
7477
7795
9710
8842
14736
12786
11561
11707
9444
8982
7017
11235
11628
7373
7355
11425
5617
7366
10448
7635
8847
9587
13539
12863
8232
4831
10488
8092
6839
5911
8791
9329
7041
7390
8854
9449
7999
9139
7768
7912
10163
5075
13921
9291
8848
9074
9095
10478
13617
6380
7357
7484
9499
7464
9305
8801
7334
12808
5053
12723
7246
8896
15924
8059
9109
13619
13652
5459
11810
9497
8019
7371
9226
20417
7303
12499
7438
10183
13475
4832
9555
14812
8826
11562
13450
9800
10699
8678
8285
9304
14808
8914
9433
7271
9556
14693
12182
1945
10750
14014
9533
7560
7498
13469
9470
9469
14220
13854
9313
7265
13675
7320
13455
11844
7241
7245
9514
9480
7346
8925
7184
8918
10520
9590
8892
7338
7342
7251
9489
13697
7142
9044
12742
9405
13841
9529
14127
7374
11497
12223
8949
9352
11565
8862
9587
5905
15566
7370
7477
11495
9475
9253
12138
8133
6933
7315
9404
9517
7326
5825
9505
11937
7803
8123
5197
7323
13798
9568
10578
2984
9334
13475
7743
7383
12620
19361
8826
8806
12794
9476
7245
6841
9185
9439
13628
12438
11081
7053
7424
9291
13829
10097
9461
8691
9364
9199
7370
7342
13884
8847
15462
7260
9264
9130
9441
9450
6465
7347
7310
6269
9340
11535
14900
15440
8127
6791
6995
8949
9273
7422
9130
14944
8923
9369
8782
7795
8832
7299
5412
8571
8893
11304
7445
9341
12708
7834
9334
7293
13392
4847
4852
11358
9404
21143
9216
9608
11335
8974
7423
11714
7989
9334
8893
11495
9668
7310
16271
7337
9405
7508
9445
14939
7324
8821
11347
6827
6594
11625
9376
9323
7264
7871
11456
3531
7885
10332
9006
9502
10265
8828
8895
9364
8540
13423
14618
7805
8894
9543
11451
7318
7433
7910
8950
13889
8797
8784
5074
5087
7737
14862
8889
8634
9571
9602
7454
15146
6133
9615
14931
9183
13673
14861
7390
9388
7730
9356
8774
8712
7393
13251
13877
7309
6913
15376
6467
7355
7442
9531
8944
10188
11771
13045
13632
5194
8897
6404
11439
8703
9493
7349
9517
11354
10125
7904
9451
7524
11939
8017
7282
14807
7411
6873
6664
10627
7370
7374
6377
11637
7349
7204
9175
13628
9371
7668
13660
11028
10397
15325
12871
12788
7857
11939
12757
9382
9621
14018
7779
9285
7255
14926
7377
7476
18721
9423
7428
13566
8766
11634
7351
14888
9413
11679
7382
8896
9599
9156
6811
13359
9480
12678
8080
8939
19393
9409
6943
8970
11661
7358
8867
11634
7395
9517
9474
5399
7359
8180
11478
13759
11496
8880
1231
17122
7799
6394
14907
7441
9381
7422
8322
8283
9131
4791
9503
10069
9363
8858
11950
8859
11626
9373
6477
8351
9522
9355
15076
6834
12721
11833
11701
6290
5302
11562
9419
7786
7305
9397
13438
11709
9133
9721
9239
7476
13468
8193
9354
14743
7989
13708
9054
12693
10251
9493
7412
7431
9089
8929
13638
6075
8928
9341
16292
9571
9006
14903
8031
9186
7503
11578
9485
6145
9288
9366
13448
9419
12101
7391
13116
5165
13326
13612
9175
6362
6906
9290
13576
9436
7401
9443
11494
8813
9182
7274
11309
8772
11197
9385
7260
8706
5200
9478
9329
9310
13668
11666
8725
8904
8281
8836
11472
11503
9295
11096
8453
7349
8884
13711
7461
7341
5830
9645
12523
9353
8693
9321
7365
5100
5905
7271
7546
8462
10303
9463
8973
8400
11119
4310
9676
7268
7680
11606
5904
13748
11124
14065
10117
9473
8941
2451
9628
9478
8857
7398
8944
6245
9014
14107
8546
9497
9439
8959
11620
9315
8897
9485
9354
9379
13579
10895
9304
13908
9345
13903
9215
9254
6206
13529
12194
8935
7370
14034
8885
6905
8850
9410
8902
10038
7841
7429
4869
8620
9431
10249
9296
9642
7457
11711
8885
8414
6875
6249
7393
8725
9455
5486
5981
9416
3335
10644
12060
11714
11919
13584
9380
14173
8879
6276
7354
9368
15923
9495
9473
15361
13647
9391
8982
7933
9950
7422
12387
15366
9410
10094
9399
8856
11142
7442
17027
8857
8942
7389
2411
11529
8921
5240
6196
13680
9278
5237
9163
7329
11600
8904
9311
6140
5269
7319
22267
7319
12460
7353
9118
9533
13517
3377
8096
9492
3377
20864
8828
7364
7427
4759
9067
16035
7474
7370
14047
12470
9585
9471
6520
12576
9096
9516
9592
12280
7351
11317
13931
9324
16227
8869
9345
7329
7360
11137
9246
9378
7584
9185
5384
5177
11793
9381
8864
13341
6175
8890
8894
11875
7904
9493
13578
4903
7310
9529
9379
9369
12669
9509
9414
12794
9550
11685
1946
5523
9372
16116
8935
7333
5550
9432
5060
14112
8791
9475
9247
14037
8398
6170
11270
14672
8776
12162
7818
8478
11726
7339
9494
7691
7348
7510
9333
9465
11514
9312
9499
12688
9375
5483
6665
14848
6416
6743
11112
12740
8741
9502
9647
8897
13924
6437
9612
6400
8205
9445
11518
9514
7488
14992
8990
8912
7183
9415
7418
7290
9016
8818
1906
13479
12567
8091
8762
10546
9384
6275
5451
9575
11459
9506
8918
16870
8003
11555
9089
8995
13557
7254
14425
5240
17060
8125
7590
9220
9595
9529
8639
7702
11632
9470
7502
9353
9326
8951
3140
7336
9280
14140
5721
13735
15849
9031
8989
8922
7664
13582
6825
13393
7340
8932
8978
7339
8521
8207
8951
8882
14632
4971
8723
13803
12010
11647
9517
7310
11474
11492
8816
8788
5108
6685
8937
11543
8939
13190
10875
14024
7275
8918
12888
9199
11459
9249
11522
9536
8890
11515
5764
12322
8397
11780
6477
9449
9383
7388
7770
8926
11954
9121
11340
7424
8844
8831
9353
10681
8935
9477
7249
10764
9066
7444
9567
15596
6356
6105
7458
8123
7508
9384
7459
11545
13833
9434
8026
11430
5825
13995
6852
11297
1864
14838
9422
13903
5228
9469
9333
13069
7350
5557
9454
8836
13574
9430
12483
5606
9477
7410
7337
12032
9197
4759
8845
6125
6338
8860
9502
8780
5071
8839
8834
7154
8849
8835
7151
9473
15191
12598
13704
8859
8596
9409
9059
8880
1793
8858
5357
11880
11340
7351
5111
11621
8994
7374
4927
8909
13992
13970
5023
5142
11780
11896
1797
8952
8821
12746
9299
13655
13931
13463
5049
12780
11648
8287
8290
9004
9667
13605
11774
4914
7357
10482
14149
8889
8894
11478
8534
8520
7456
10677
4889
4992
8940
6134
6463
13763
8457
7376
9390
13921
7345
7077
9518
14372
9400
8047
9839
7399
11663
9429
9555
13425
1577
11513
9050
5727
6470
11533
7421
13912
9373
7363
7445
7258
5269
7392
6444
9461
7509
7526
7291
7729
9539
12671
13204
5399
5098
9269
8500
1326
11526
9598
5092
9414
5657
9411
7309
11907
6641
5111
11542
8967
8928
9582
9518
7342
7435
9593
9331
13876
8305
9335
11182
8133
11278
3685
8117
8720
9540
18987
7338
8065
6487
6236
7414
5490
8935
6767
13761
9483
9473
12919
13669
9442
10183
9325
8776
7309
11872
11714
11726
7336
8057
9447
9356
7242
8799
9280
7352
13963
9336
7337
9640
5046
5568
9056
5967
7046
9448
11513
11572
7768
13601
11674
9042
6862
10936
8283
8857
9428
9455
9532
4762
7499
10685
13963
13886
8960
7353
6462
6417
12820
9508
4800
8946
11698
13755
3940
12722
9415
15660
9747
14211
11671
11651
9112
4986
11389
8926
8012
11473
5021
8631
5250
8174
9423
9369
5811
7489
8867
10214
7396
9663
12711
8852
9519
8909
11398
11686
5594
7291
14737
9351
9742
9581
7617
8903
7945
7342
8883
13805
12595
7466
9508
4902
10194
5500
8937
9630
9090
7008
9357
12961
8467
6966
8952
6846
8844
8768
11783
11449
7366
8860
11774
8967
9564
7318
13742
7324
9438
9514
7441
7425
13158
9530
9167
7365
7374
7632
14165
9101
9755
9121
9193
6921
7343
7329
11327
6932
6938
7440
6840
6891
9415
9059
7301
9352
6407
7780
6839
8918
9425
6561
7318
8659
6411
12855
9414
11293
9925
8611
8924
8976
7479
9269
8257
13910
11618
9621
13799
7819
11243
9316
8591
7445
7443
3394
5173
14021
7343
9577
10195
7456
10773
8705
9359
15757
8935
9422
9450
9339
8713
6408
14810
9094
8135
6653
9510
13457
4780
1843
13855
10151
6519
9604
14140
12600
11017
7315
12674
9274
13832
7495
13422
6786
14178
5115
7417
7403
5304
7339
4984
8953
11704
7409
9441
9220
9697
9409
7294
12086
8933
7326
9234
7303
8363
10911
9434
7457
11472
7396
9333
9344
13923
7516
7464
7367
9319
8586
10466
7317
7560
9433
7375
9400
7355
12112
14092
14075
8165
9698
7204
8863
16185
7323
11643
5135
7346
9561
9146
7485
8643
8903
8859
8993
7382
7295
8899
9285
8153
9353
13999
12682
8932
7428
8661
8890
8426
7458
9022
11710
7305
9098
11095
5736
6483
11696
1738
12115
11219
14997
14875
8814
9545
9362
8920
13852
13685
9286
8864
12921
6892
11008
9400
7464
12651
5370
8901
8985
13293
7145
16438
7328
7405
9386
9225
4947
11613
7867
5148
5175
7634
14057
9510
11438
9339
7352
5188
8002
9322
9519
8590
7934
7703
9253
7480
6327
7538
6177
16953
9416
4579
8768
8901
8890
7421
9725
12020
13307
7509
8988
9438
4875
9546
14910
10958
9380
16986
8076
9503
13648
7433
8662
9469
7306
7338
9529
10895
8801
5103
9538
8527
11505
9681
7421
8903
9557
2831
12616
7451
7186
8033
9297
11595
8938
6087
7362
8932
12627
7418
9509
7346
14934
9380
13761
6894
13933
9455
7609
13552
9463
5277
7422
8612
9536
8831
4752
5927
9159
13584
14238
7344
8508
7415
1818
13913
12510
8934
12576
14068
7350
8955
11445
7445
12766
11367
6828
7218
15552
8149
8648
13931
6764
14610
6222
6978
9464
7287
13653
7361
11840
7900
13991
6297
5631
7428
8993
7397
5298
8789
11500
13493
9586
9356
9369
5557
1868
8338
13961
9962
13901
9441
9217
14168
8897
9403
7507
10523
7360
8469
9548
11874
5444
9413
12731
15155
9372
8941
7242
7558
7790
8958
9112
7402
8000
9488
10275
12278
9353
13542
5516
5757
11719
7352
6039
9542
14974
11454
10762
7434
9446
7402
14831
7658
7356
6387
13707
6745
7562
7427
7453
8858
9439
9344
9440
9462
7774
6483
4216
8174
7534
4780
7346
9481
8981
9393
9011
11523
7352
10421
11765
6892
15312
7342
9296
8867
7346
11264
7385
9397
10153
9588
11903
7429
14907
13383
8942
9460
7418
11639
9142
7272
14787
1559
8959
9573
9590
9318
8849
8797
11272
9449
13651
14927
7800
9574
11535
9636
8441
7434
15605
11550
19594
7511
7941
7550
8662
10944
7325
13717
6381
9080
7416
9428
9520
8187
7521
9066
11536
8440
8847
9298
14872
11550
9517
11990
3845
5219
4961
10076
10499
9318
11414
11068
9542
7263
9335
9492
7409
9497
7347
7390
18854
9665
8921
11606
9103
8922
5249
8648
7412
9968
3632
7646
9441
9478
7433
14419
8450
7320
12432
9385
6826
9310
14473
9439
12087
10110
12078
9658
11428
9715
9355
8903
9367
9132
8917
14727
14157
6871
7442
4651
10335
14860
13536
13910
7410
8875
7341
13864
9447
7403
9622
11426
7356
13725
9536
7477
9590
12893
13951
5625
9114
9501
13743
9993
7327
9491
9306
13533
7363
9323
7411
7373
7367
11930
11292
6184
9493
11792
7350
9540
9037
9346
9350
7423
12702
7440
13449
8942
6859
14554
6794
2590
8885
10592
9122
8896
15885
8966
7353
11582
9403
9560
7822
7376
7373
11674
11554
9354
9360
7389
6927
7512
5998
7320
9407
9393
11518
7334
7420
11005
11411
11854
9685
9547
8958
10899
8858
7401
9403
8907
14175
10505
7898
7411
5287
7465
1843
12818
9457
9637
8156
5145
8908
7312
7507
13578
11222
7910
6792
6968
8284
11598
5104
10235
13396
9516
14925
9345
9406
21217
14874
7800
13481
8792
7813
10241
11598
8592
7335
13176
7450
6782
5441
9414
9066
14205
7679
9316
8803
6874
14867
7438
11624
9560
14034
9365
9354
7331
9061
8002
10121
16656
7363
6731
7351
9013
7342
7424
7344
16488
11263
8929
9271
6516
6254
13566
8917
1929
9534
10696
5019
8967
7343
5757
7503
14919
13718
10667
9425
11230
9380
4781
7500
7416
13662
8520
13271
11424
8901
8860
13707
9431
7421
11354
11880
13427
9404
9987
13343
7382
12438
8914
15502
10210
11257
7881
13520
9498
11354
7372
7375
9244
5115
12698
8798
14422
8952
4709
5189
9477
9441
7563
14890
9603
8917
9520
8889
7711
14453
7342
7462
16833
10410
8099
6886
7415
7096
9276
14085
8900
14011
9517
9241
13026
12365
11268
9363
6773
7311
9311
9568
11493
13707
9393
2809
7423
9436
8225
8846
8694
14827
9301
11224
7894
6873
7416
6401
9126
7885
7424
9484
5437
8643
13319
13173
7351
11424
8336
11095
8852
6661
8190
12254
8872
13446
9213
14276
7275
8773
10327
19048
7342
6932
12025
9589
12345
9459
13543
14603
9367
11718
20322
6423
12753
8868
9529
7461
11643
9042
8048
7494
11547
13891
8921
11088
7403
8353
8910
9480
8832
9860
7777
14077
14166
6476
9417
15703
14834
9163
8348
7356
9511
9081
10702
9475
9415
9202
8880
7778
7850
6468
10208
9414
8214
11321
5321
15359
13966
9748
8935
11889
7315
13463
6393
13625
11365
7227
7325
7312
7329
19183
7398
6838
6659
7819
9454
6404
7426
12147
8826
3127
7351
7358
7770
9445
7782
9229
5191
14656
14269
9425
7738
10799
14932
7482
7480
7354
10866
14282
7449
10738
14558
9269
7389
7322
7312
6842
13692
11551
9487
9252
11716
8961
11525
7311
8988
13408
9419
7337
1877
6806
13448
7418
6910
11580
10520
11764
7973
16231
9261
7315
7595
11638
6484
13047
7715
9259
5613
6722
9760
14755
8257
9494
14775
7366
12826
12514
7431
7846
8865
9225
15453
6839
6732
9388
7395
6429
14481
6898
7365
9475
9508
9295
4780
13603
7781
8929
7407
7784
12420
14815
9536
11714
11364
7351
9556
14888
13432
14217
9321
7269
10968
15458
8362
11654
8856
9123
15360
9512
18218
8068
7471
14405
10145
9372
7435
7417
7329
7367
9435
9808
7397
15965
8493
9503
9924
14793
13721
7365
7505
9435
8254
7263
9641
8547
5188
11806
7351
10553
7298
7399
5118
10638
7247
7458
9408
7257
14847
7318
12622
12035
9393
11484
7414
6343
7352
10173
12131
15268
4085
15362
15467
7325
7332
7330
9513
4968
15448
7433
7314
9580
7053
7333
9349
7340
7381
11729
12687
7367
7405
14870
2132
7355
13823
9514
13901
11148
6953
9551
6744
14933
9419
11785
5569
6696
7474
7373
12378
8932
13426
7368
7007
11684
12431
10640
9363
9554
5133
7421
7311
7464
11554
7369
7392
8861
7394
7487
10187
9084
7984
9554
6865
9545
9501
7352
13390
7351
7331
15571
8278
7416
13996
9570
9134
11594
9766
7196
11115
5310
12767
7373
13369
7605
9541
7290
7683
13629
9516
13734
7310
8846
11845
7422
7332
7398
14913
7674
8707
5389
6847
12506
11330
5195
7848
11585
11130
7338
7823
14859
9339
9438
13370
7351
13503
7351
9651
13643
7408
6641
5336
9392
6736
7298
7290
4815
7403
7426
6822
7346
7359
1829
5379
14898
9364
9447
9381
6798
7361
8728
9383
10104
6842
7357
6995
9578
11438
5036
14965
9498
8025
7509
6761
7303
11906
11575
16022
6892
9502
6837
15457
13665
7455
6624
9332
14202
6830
6830
14956
14956
9608
8905
13650
7333
7379
7473
7558
8754
7429
7299
7282
5290
7385
7347
9465
7336
11931
6829
7394
14906
11415
15525
11707
13999
7421
7329
9370
7324
8627
7858
9518
14857
6817
5931
6717
7554
4618
7568
7569
7326
14263
6852
7569
6175
7569
6838
6823
3057
7563
6869
7568
7559
7566
7559
7557
7558
13503
6713
7562
14939
7568
6809
6850
14392
7568
14943
7566
7569
7396
7433
6814
7566
6442
7561
7566
9338
6852
7372
9355
6724
7543
6830
7564
13658
11502
6856
22943
7364
7362
6716
11015
9387
14757
7345
7567
13852
11500
11197
11368
6830
6823
7558
7350
14278
6734
6795
10345
7423
6644
7472
10439
13635
7295
9373
11745
6740
6796
7308
3760
6892
7365
7361
6858
9435
6675
6837
14116
7298
9436
9550
6754
8248
5597
11662
9376
6659
13605
7399
14890
13931
9205
9155
7626
7411
13647
6828
7373
11437
12670
9489
12308
13585
14930
11633
6916
8291
9202
7350
9400
14301
7499
14921
7420
7523
7260
6798
9364
7895
7948
4821
11823
9383
7343
9321
13631
7221
13917
8750
11731
6107
11272
7422
5095
7422
7719
7424
12355
7371
7435
9355
9956
8697
11221
10897
12320
14974
7978
7310
11554
6841
6840
7415
12353
9217
9467
9638
7137
7511
9498
6099
8964
13624
8828
7437
7222
6866
7351
9552
5310
5852
13486
14067
14022
5651
6805
9934
7447
9351
10905
14740
7353
9499
9324
8903
9523
7263
8954
13507
15492
9536
6490
8390
15338
8963
7359
5173
11476
9646
9482
7328
6870
8071
9082
11297
11703
9333
14753
7312
9178
7336
9252
4563
9461
13842
8838
13217
8888
7325
13439
13377
7361
14875
7330
9052
16452
8118
13272
8931
9239
10103
9372
9539
8938
13606
7767
11995
7314
6834
7782
7326
9621
14801
15197
9522
13577
7334
9828
8339
10993
7747
8870
11564
7431
11250
9430
11315
6864
7352
9872
7320
7328
9526
11607
8004
9575
7339
6449
6461
7405
7402
9420
10415
7514
11281
9552
11311
9387
9478
7205
7265
10060
7942
11721
11597
9585
5171
13588
9456
6780
7505
10015
9686
7359
11396
7340
7613
11442
7567
9367
15467
7437
7436
9501
13819
9107
7352
12210
6842
9500
9453
11661
11635
9388
5355
9141
9376
11979
7194
13882
13808
9454
2594
13740
5431
11769
3674
9523
7427
14825
9498
9579
7470
6934
9158
9391
11493
7474
7381
7469
7672
7403
8801
7363
7534
9477
7362
8862
9602
13609
9570
5353
9583
11467
15512
9390
9348
9498
6834
5030
7471
7392
9547
9243
14252
7396
14331
7893
8911
13626
9396
7439
8097
10791
2840
7299
7931
9427
11421
11533
9472
7404
7412
6956
15486
7298
9356
15321
8997
7271
11439
9395
8969
14853
7499
9451
5867
11268
9271
5172
4713
11190
13404
14720
9149
7327
9447
11028
9664
8143
7402
9860
7350
8381
7616
13916
7414
7921
9232
8885
2793
9345
9521
13570
7406
10445
6891
11470
9370
7186
8820
9460
6511
11536
6459
3045
5500
8510
8394
25189
11602
14856
9596
12136
12221
7332
11626
7434
7285
17938
9559
9488
9571
7226
7237
6470
9500
11484
10322
14003
6130
11929
14902
14139
7471
9272
6203
8215
11706
9440
9868
9297
9441
9420
12215
7376
5342
11993
6545
5200
18200
7447
9355
9603
7368
9479
7383
9379
7419
6842
13650
9551
13181
8069
12357
11727
5333
8914
7393
7283
9051
11620
11084
8744
7179
10473
10644
9109
9553
8710
7713
4436
6815
9301
7341
11237
7543
9228
5325
11504
8880
2672
7306
9533
7395
7457
7251
9469
9301
7783
14116
7468
6829
9340
13395
9409
12319
6463
8860
12780
9625
9533
10052
10134
9395
9688
12546
12071
9479
7475
9304
9392
5023
9440
18660
12712
9120
7365
7795
9293
13487
7393
7803
8041
6971
9058
13499
8979
13578
7330
7365
7365
8763
7110
7437
7447
7411
9377
9375
4793
8669
14835
7367
12282
7876
8075
9145
9367
9280
12926
11628
8852
13627
13818
13362
13840
8955
5585
9225
7444
6143
11688
9542
7402
9264
9530
11729
11701
8224
7171
14843
9280
9593
13746
9508
8930
9391
7368
6626
13441
9611
7324
7372
4143
9448
8830
11514
7347
8976
12471
15382
8172
13561
7352
9199
9394
9848
9339
8881
7436
11395
8961
4858
11333
8912
11372
14045
14051
11193
13631
11395
7965
7964
11524
11474
13954
7119
6381
7468
11403
9469
9371
15351
10430
13586
5696
13570
13316
7933
12833
11607
11662
12100
8182
10028
8961
4914
9475
14911
9463
8407
17512
8584
8135
6831
7637
10414
5755
7301
8869
7376
7333
9534
8967
13137
13785
9504
7149
21870
8365
10133
11716
11093
8957
9391
21089
13738
8461
11751
9119
8247
8133
12757
11659
9461
10103
9089
11445
9386
8075
9326
13554
9387
10858
8996
10018
7790
5075
11928
5942
8716
7802
8064
8045
8224
7414
11057
13634
13923
8929
11268
11230
8123
8913
9229
9831
9373
8655
7322
8526
5979
14011
8884
15792
10823
11545
11180
8837
13564
13778
7351
7104
7402
5834
9265
9467
22674
8998
4808
8902
8726
6831
7029
13001
6734
10806
6989
9315
11468
13635
7349
9278
9371
15456
14973
13655
14937
9360
5804
9055
7311
12168
9027
9530
8889
10439
11889
11599
5901
8885
11530
13899
11723
7347
14927
6647
6724
7417
13866
7259
7507
13640
6893
9429
7376
8326
6187
3701
6387
7017
4889
9393
9606
7411
7306
6393
8510
6247
9510
14874
14898
7310
13673
8836
12234
11377
9318
7983
7391
11170
8821
13492
11660
15523
13339
8907
14185
14146
11576
8858
9626
8737
8882
8897
11714
11704
8566
12758
2077
10275
12170
12463
13717
8887
8810
15749
9323
13625
8849
7174
8643
9290
8569
11978
12135
16627
7353
13599
13433
13607
7355
8829
11674
11656
13037
8880
4895
5707
8864
9443
13915
7436
9322
9299
9333
6181
11410
7459
11547
11671
9482
5907
6378
9457
8549
7340
7385
9629
12739
8965
12914
13734
9374
8678
7358
9170
8346
8896
13633
7365
11954
6564
8747
8184
14010
10454
8914
8953
7255
7250
8850
9253
8811
11656
8936
7457
9478
11654
7330
6714
9803
7350
8875
8114
8451
9328
7362
9647
9367
9276
7326
8902
4516
10173
8897
11154
11464
12850
7998
5844
11083
9582
12350
7201
9482
7395
1936
16287
9340
7422
9343
5241
6408
7883
5981
11205
9434
8805
6477
9659
15363
7356
2030
8299
4892
4778
5751
8902
11556
11656
7549
9354
7431
7319
8149
7419
13841
7450
11052
13612
13858
11721
11528
11422
12760
15608
7999
9115
11566
9364
8031
9928
9225
6392
8276
8177
12265
7986
9303
13137
13717
9733
8901
12715
9481
7358
9423
7390
9907
7711
8919
7339
7937
13715
11364
13894
10670
9161
7982
5770
6768
7357
8950
7328
9428
8855
7389
8297
9111
9441
6476
9453
9323
13456
4926
8436
13935
8962
8933
9371
7388
7384
9363
11342
9434
2563
8817
8857
11523
12689
8908
6153
13646
11474
9463
9360
13898
13811
11700
6003
9545
7157
9553
9734
9128
7519
9556
9321
11208
5495
7204
8863
8627
8862
8981
11676
13844
9093
11672
7823
12878
9530
7506
9048
11409
8880
9419
8970
7434
11652
9530
8396
12364
7420
8290
7360
13348
8984
7338
9194
14945
9401
7128
9100
5392
6649
8944
7383
9149
14038
8896
9229
13062
13516
8847
8260
9271
13581
13603
11392
11539
8781
8902
9194
9245
9332
8849
9070
10127
7483
9277
7424
11967
9146
7335
9471
10272
9418
11670
7142
15541
9158
12173
9343
9359
8892
11633
9453
15353
7517
8814
8704
9390
4641
11481
3622
7307
12100
11627
9236
7324
8884
9526
6813
9364
9536
6815
4101
9573
14147
8985
8898
7291
16624
9538
9323
8730
11735
5080
11414
9456
7418
7429
9529
7507
5266
9570
9381
10896
11172
7370
7415
9576
11438
9883
9390
9068
12013
7381
9364
11500
6856
7482
7874
9653
9783
6186
13293
8659
11573
9177
11382
8932
7418
9389
11818
7423
7374
9293
12220
7292
7428
7409
13568
8790
9356
8756
9612
9378
9293
9393
9479
7348
9344
14786
7342
8808
7362
12198
11438
9569
15105
13689
9065
7413
4732
7742
7417
14832
7496
7399
2909
7433
7995
7315
8942
12800
7354
8847
9480
4931
6595
7900
11585
14031
10758
9369
10282
10054
9368
11321
10298
10151
9614
7351
11594
7846
13413
10838
7703
7354
8307
9513
7494
14021
7343
7350
7383
7346
9381
9428
11107
16312
8147
10104
7326
7427
7359
13896
14863
7166
8910
7566
14678
7439
7799
6918
16203
9574
10247
7682
7352
9571
7248
11576
12511
13486
12127
7365
13165
9481
7733
8218
13524
8912
9412
9508
5289
3166
8966
9299
9272
9627
6463
9452
7408
9124
5238
9126
9399
6278
9493
7302
8379
8891
10331
13635
7443
9318
8931
12319
13982
9518
11214
9236
9362
7411
7405
7356
11725
8904
7348
9455
9532
7290
13707
9576
9591
10279
9495
11469
13311
8891
7556
12784
9663
7258
9418
9283
5145
7442
8900
7341
9314
7379
13828
7390
9408
12080
7079
9486
7419
5740
8917
9547
15186
7335
13143
7333
7403
8935
11647
7310
9603
7239
8088
4245
8828
7326
11625
9467
13735
13609
11516
13504
9596
7281
9818
8970
6106
7267
7452
16679
8888
14480
7422
7192
9827
13975
9345
9488
9472
13428
12716
5348
7471
7514
9385
11963
9578
7334
6513
11652
5771
9310
7907
13701
7439
8974
12142
11362
7416
9398
9404
9541
11501
13769
4307
4953
7393
8905
6830
7397
6832
7390
13422
11809
9497
9566
11355
9375
6472
8935
10652
9971
9176
13439
14155
7502
9358
4987
4780
13895
11756
16359
7303
13652
9494
11648
9357
7383
9422
11832
7283
9357
8819
5496
8906
9504
8872
13614
8902
8619
13770
8836
13530
9474
7428
8979
8892
8945
7378
13631
6330
12732
11499
11443
9261
9518
9270
11346
11869
11239
8561
9593
9441
11710
9515
9844
13240
9634
12160
7332
7375
8070
7348
8751
5296
11671
15477
9396
19998
8981
9296
9513
7294
10412
7421
13899
8919
8830
12777
8941
9386
7850
9290
8128
11600
8894
9461
13155
9427
5133
8979
9224
9454
8840
9377
9277
11582
9482
13996
11861
9261
8879
8647
4389
11555
8967
7606
7340
16190
9467
10423
9223
8962
9465
9543
9525
13451
9002
8529
8893
10153
9566
7414
15609
13871
8892
17303
2517
7343
8229
8928
9381
6366
12827
7257
11530
8567
9487
9316
8882
5328
8894
9367
9277
5301
9346
8799
9410
20876
9411
8588
8682
5683
9252
12532
11056
12997
7414
5237
7432
6378
7336
8915
5019
9347
9299
7787
8702
7501
6941
8403
8088
9287
5257
7941
7385
3691
13982
9492
7173
12544
11754
9338
9490
6114
12773
5797
8276
9439
6218
17198
7827
15441
9452
7423
8847
7422
8854
8669
7552
11959
14306
8494
9440
9309
12606
12629
12132
12102
8902
8874
11723
9375
8934
9340
6344
7465
8936
13795
8844
9241
13658
9175
4601
11746
8833
9298
9283
8967
8465
12855
8907
9348
6942
12790
12795
8932
9401
9054
9388
14616
9340
9396
8904
8963
9480
2104
6124
9478
9398
8770
8939
6382
5351
8589
6929
7508
7626
9455
9315
11902
7511
12678
12470
9126
6148
9404
7406
9477
14958
9696
8942
9192
13418
8884
9269
7328
7406
9519
7405
13516
13796
10493
11663
8871
11992
13886
8170
13865
11720
9036
13741
9513
10200
8876
3601
7045
8835
13775
9463
11691
7451
15490
9381
9382
7866
12786
12193
9695
13719
7408
11713
4985
13418
7344
8946
9438
11056
12525
8815
7884
2361
8963
8812
8968
8971
8911
7487
7772
8907
12021
9446
8894
9322
8849
9139
16579
7350
13333
6391
7422
13958
8769
7412
9368
7510
7879
9373
9415
7457
9596
11223
15505
7425
15525
6836
7501
11597
8744
8786
7035
12775
7343
8760
7347
5678
8981
9028
9126
9491
6744
9381
13443
4893
7339
9461
9540
9213
11646
11754
13161
8008
6834
8006
4866
8404
7440
7423
10414
13668
7417
14475
7463
8898
4810
9311
9194
13742
7346
13130
6794
7286
9438
7841
9110
10697
15761
9405
9317
8006
7409
11608
9049
3101
9304
9095
7878
7488
11667
8993
8118
9224
7415
11430
8678
5460
9503
7516
7455
9166
7789
8907
15571
13703
9690
11721
17472
13683
5599
7427
7218
13599
11209
9453
8769
7770
13010
7413
14960
13842
11537
8858
13043
7854
11636
7422
8818
9489
7759
16331
1911
9711
9396
4633
8980
8868
9378
9258
10262
7375
13962
9513
8940
7316
11933
13660
7242
8955
13653
7344
8154
9361
10970
7392
13927
9326
11387
5213
5128
8843
8876
8862
7369
13473
14504
9010
9554
9540
8951
12766
8770
7490
14595
9226
7240
11821
10667
10754
7362
11480
8877
9418
13790
7997
14898
9323
9784
10063
7337
9481
14650
7331
8678
9521
13231
9547
9396
13984
9919
9131
7427
9656
12424
8867
8902
7478
7289
14060
8932
4755
8903
7322
10393
9199
8654
12584
10236
7360
9884
7262
7886
16051
9366
14130
9419
15102
12388
8658
9399
11205
5090
9399
9115
13338
8941
7054
9473
12238
6821
7340
13420
7415
9481
15348
6263
8930
9429
7409
7780
7787
7320
8094
9353
14908
7324
11894
8481
12669
9626
6368
10162
9358
9099
10249
14946
9222
10326
13851
8829
9457
9576
13784
8888
9019
7383
7682
7191
9457
9400
8880
1647
8923
7510
7279
13783
7803
8813
7310
7414
7382
9386
11217
7368
7402
7448
7328
7346
12755
9318
9526
6384
9485
13595
8101
8275
2117
7968
7521
9330
9314
9322
11550
9341
9396
4859
11450
11560
11659
13636
12766
12803
7438
13613
12352
8601
7393
8075
11490
5417
9043
8872
7460
8863
7342
5349
8905
9464
6830
9394
9465
13670
7822
13691
8821
10077
9148
12005
7446
6899
7403
10004
9475
12706
13377
7813
13619
9399
10884
14190
6480
9411
8925
9243
10276
9623
9091
13942
13982
5782
14807
8842
13824
8838
8999
15944
8981
7299
14908
12714
9339
8492
3760
8796
5226
11195
7865
9363
7913
13934
8967
8852
8736
8807
19955
8806
6151
9336
13831
7403
9451
13410
9368
5391
7287
7414
9501
11717
9032
8817
11406
12323
8840
13635
7901
7371
13627
13629
8069
14197
8907
9550
11677
8398
11100
15293
11933
8061
13893
7346
7408
8278
8897
3156
7419
6403
14949
11047
8823
9091
5714
6164
9252
7335
9408
13664
10227
8825
11069
8884
8855
9477
7324
9554
15462
11623
9597
8882
8999
7310
15522
7310
12634
8351
7373
8819
15915
6879
14030
8864
7620
8707
7329
13610
9437
11934
7379
7350
13788
7364
7360
7395
5070
8594
9228
13834
7156
9341
13972
9556
8870
9410
11478
8757
7335
7323
21271
9959
11725
9618
13356
9502
7314
14045
11834
11381
9450
5604
5601
5499
9581
5728
5285
8242
11613
11209
7131
9429
9421
9437
6835
15169
8920
8837
7504
7507
9431
7366
9468
7327
6957
7362
7848
7458
9542
8821
13665
7462
9516
13592
8301
8364
8907
9239
8132
7330
9388
6406
7277
9832
6394
7370
9126
9453
12420
9544
10363
10390
8914
9237
7291
8884
8627
10605
7388
9322
14011
7333
9267
13818
8920
13934
7251
7502
13648
9161
8224
11873
12602
7334
8892
15351
8960
9544
8936
7330
9607
9417
10982
13629
11214
10066
17546
9452
13610
13742
9561
7327
9307
7352
8919
7510
13639
13528
5707
13903
11479
9297
8896
9036
7403
7423
9397
17413
8342
7222
8227
9383
7263
7370
11402
7470
10434
8179
8834
7890
7412
5892
13508
11705
14128
12853
8779
7328
9572
7349
7458
14024
16860
7741
12305
15457
9336
14020
9137
7285
7351
13563
15421
11523
6973
14770
8250
13718
13718
9455
8347
7594
9403
9263
16102
8747
7786
8847
9570
6097
6146
8453
9431
5486
9465
13982
13404
14828
12147
7324
16301
7421
8851
10128
9412
11447
12909
13063
9403
8909
15467
7360
8774
7405
17169
8278
7360
11488
11850
9394
13000
6677
13778
1834
8132
7374
9488
8806
11870
2988
8615
9265
13336
8062
13599
9385
7372
16312
9449
13594
8911
10467
7531
8858
7357
9467
7371
14576
7008
9029
9425
9483
8866
7297
11756
9439
4367
8900
8195
10928
7391
8203
7917
12461
9429
14008
7286
6380
13238
11451
9747
10180
12388
14427
13578
11213
9390
7436
11934
14126
9383
12682
7398
13913
9693
12328
14886
11977
11591
9819
7374
13689
12714
18611
9884
8903
9475
7389
7874
7346
12277
9580
9377
7700
10794
9439
7201
12591
13616
8900
6365
11362
7532
9500
11532
7309
9355
7209
8887
6827
7449
9632
8927
5077
9152
7282
11959
7789
8255
7227
9411
13958
11836
9383
11590
13366
5164
8977
7894
7415
9494
9275
10523
14792
7325
7350
11687
7966
15459
13607
10290
9500
15439
9450
7502
10407
9959
11213
10027
9349
8867
13257
8042
9668
7327
9403
7318
7421
14399
7401
9502
9447
7484
11225
10333
9379
9723
8782
9315
15503
9508
6836
7252
7895
14890
7467
14332
7417
11597
11390
8789
10577
14150
5428
8919
11858
7366
11659
9400
9341
14924
7158
5390
6447
9546
8415
14079
7350
7362
9367
7340
5173
9395
7328
9542
13636
7314
9364
9715
10181
4721
12426
9372
14928
14935
8896
17566
9558
13318
14841
9408
7845
9347
13590
9315
14965
9170
7349
6838
5128
11723
7301
11779
6842
13868
11599
7380
9530
7310
11665
9183
12788
9298
10210
10120
7341
9637
11574
7505
8970
15363
9518
7480
5315
13831
9310
11950
7315
7406
7415
8914
9499
9566
4403
8456
13334
13070
7373
11280
7350
7041
5040
9313
9352
13418
12630
13951
8936
10334
16193
8800
9454
9513
13314
10852
7781
7896
14106
9365
7355
7454
7353
7135
14950
9091
9337
7268
7334
11271
5213
9532
7193
14805
7361
7350
7337
4701
7312
7343
9605
9228
9625
5528
7426
9283
9162
7159
3792
9574
9334
7089
8963
7567
5239
7415
7569
7311
7557
10317
3779
9799
9449
9465
5950
7425
7925
6895
6860
7565
7562
7562
7567
7563
9303
7848
7868
7561
7567
9510
9455
7396
6842
6855
7215
11507
7551
7020
9306
7563
7371
9507
7569
7570
7568
7332
7534
7326
7559
7021
7560
7566
13650
7565
7565
7568
7544
7566
7566
7568
7566
7021
7411
6869
7563
14309
7570
7564
7987
7565
6841
7561
7567
7027
7183
6808
6834
7569
6730
7570
6823
11282
8369
9347
11858
7430
7567
13847
8968
6826
6383
11608
7743
6849
9479
9484
6838
9377
5997
8839
6847
6516
12092
9383
12326
6855
7286
9474
7578
13753
6807
14081
7266
6764
9300
7391
6959
6403
6818
5808
8913
9657
6723
7441
7320
8917
6715
13856
6729
8831
10137
6594
11744
7382
7393
10060
8704
13239
7052
9980
14383
7278
6802
4542
7341
11419
4545
8787
7997
7396
9366
14151
10147
14464
14472
7454
7413
11159
16050
8717
9526
11204
6888
6867
7331
8832
22362
6922
6878
13545
10593
9454
9651
8903
14310
7545
11329
14892
15489
15737
10419
14068
10871
6977
7230
9347
9794
15534
10045
14439
10538
7309
15852
8869
14032
9574
13967
17441
9704
10665
7404
7280
7289
13527
12309
9451
8505
9165
13405
9294
12879
7278
7342
8908
7221
9467
15682
14041
7358
8852
9610
9546
5839
7929
13642
9648
9741
5015
6780
9554
13820
7400
15294
7387
14113
8963
8865
7397
9442
9300
9288
7489
5289
5578
11284
12606
7580
7363
7331
13435
5762
11641
9496
16184
8856
12502
13571
7240
9513
5019
9490
8418
7403
7450
8337
10358
11545
9559
12648
13428
7305
9373
14174
7370
15378
5111
9528
10294
8932
7309
11045
9357
6778
9409
5316
8996
7339
9146
9287
11834
7354
9428
12712
13621
15332
13998
14207
7389
19159
8882
7464
7473
9436
7235
10272
7039
12628
5204
7398
9637
8107
13961
7148
9586
8518
11879
6060
7276
7303
13593
8812
3873
11668
7372
7452
19897
11590
9457
6988
12414
10386
6993
9588
7439
11524
7509
12692
9783
9352
10239
13654
13655
8367
14074
6453
7929
9363
7523
9612
8866
7921
9326
1572
9566
7303
7469
9700
12483
10274
13555
9347
15748
9356
9374
14880
9242
13687
13643
13020
8915
16445
5434
9534
7350
7499
14262
11198
9330
9276
6889
5245
12543
7384
7449
11185
9311
10255
13607
13647
7422
9597
8633
9350
7750
9624
7348
7315
9534
5154
6434
7366
8951
9465
6894
13560
6831
14509
8239
14918
9508
8919
13681
13985
6889
6718
7345
9030
7432
9849
7506
5558
7423
7436
8132
7331
7940
9547
7271
8098
7257
8513
7139
9134
9352
9710
7425
9491
7187
10314
7334
7345
7305
13366
2473
10973
12368
7367
9443
5216
15333
9148
5030
4300
13771
7308
7861
13104
9093
13652
9484
9455
7398
5314
13887
14087
7290
7323
7312
7316
7425
7310
7386
9605
13508
5368
14844
9542
6671
14066
7451
8096
7730
9059
13678
13924
6488
7393
4398
9368
13856
10559
8457
7392
10239
13444
7413
14256
7436
14908
2816
7274
9597
9469
9253
7269
5303
7343
9591
14896
9541
10003
9515
7335
7316
10545
9465
8327
7350
4763
11568
8894
7350
14872
13657
9348
14933
7352
9548
7310
8879
7342
9504
5587
7343
7880
9353
7937
9377
7311
9000
6888
7975
9447
11171
9427
9512
9550
7305
9844
9344
7776
7349
12126
10098
8673
9350
7491
9349
8897
14075
11681
9247
14157
19441
7345
9366
11175
4548
13159
9444
9541
12853
11824
11340
8759
7377
7390
11663
7357
9312
8862
9581
7407
6928
14328
6840
9181
12454
14987
3344
11169
7342
11560
7426
9428
11361
13438
8849
11222
8899
9440
7819
7263
9442
9443
9459
8910
6907
9371
9018
9325
9873
10843
9542
7324
7340
6838
7258
12412
7373
7327
16262
7371
7282
9528
13316
11974
11897
11600
4948
11756
9415
7396
7345
11380
12210
4813
13681
9515
7821
7349
8998
9422
13628
13501
7946
10144
7370
7449
9875
9461
11592
9542
9199
10168
8949
5113
7373
7450
2677
9374
9593
7462
11445
16771
8016
7322
12175
10101
9327
15363
8334
9250
9386
9225
14901
7447
7351
9392
7322
7429
5124
11755
12368
8422
8548
9077
10075
7000
6898
6919
14044
7911
9455
7321
13000
8899
6807
9282
7404
7346
14011
11970
7866
7453
10302
7476
8585
9109
14040
13687
9517
9533
5125
9536
11559
13686
7305
8889
9352
9571
7327
8568
7390
7894
7337
10757
8827
11893
11709
7896
8971
9362
7449
6377
13590
7364
11642
7346
13602
13822
9481
8889
7509
13483
7356
9707
14964
7448
5160
13396
11282
9551
9553
13781
15313
9659
3160
8691
16488
8771
9626
7285
9415
7361
11746
9620
9148
3274
9135
13217
7927
7343
9383
12425
9358
7436
12240
11196
9029
8359
13593
13030
14911
8026
7444
8879
10944
15307
7212
13591
4784
7564
7773
9735
7397
14156
9435
6738
7248
11823
8859
4789
7337
13475
11899
15481
9370
7419
10284
10905
9265
9738
7094
7347
5700
11588
9875
10129
7345
4877
12325
7366
8756
9501
9832
7350
7437
15392
9863
5851
8628
8897
11670
6171
14052
8365
7288
9324
9417
7390
13314
11711
7409
8924
13468
8572
14134
13639
8467
9383
7447
9556
8023
9404
9316
8126
9431
12206
7323
14887
9547
8975
8864
9218
9511
9386
11254
6405
8984
7971
8642
9560
9255
13971
9256
11580
14924
4922
11768
8319
9512
7353
7243
7767
8958
7392
9918
9099
6480
13715
9315
7445
8933
13992
11244
13971
9713
5055
9508
2827
14243
9446
9446
13641
10314
8874
7322
9444
15360
11487
12489
11496
13597
8343
6398
8569
11081
13675
9559
8878
7509
11796
8853
6004
7276
8826
7748
7213
16132
8737
8774
11442
17068
7786
9327
10048
14102
8266
13314
12771
11165
5093
9803
20925
7340
14066
8805
7307
7362
11197
16279
11546
11373
9026
9341
14937
9400
9505
10513
8805
8302
9461
8979
8945
7609
9775
7409
16517
7418
10522
9464
3600
13545
11760
7230
11570
8923
6418
15507
13783
8743
7393
8037
7361
7461
10023
16114
10151
7346
12746
11559
11422
6401
8807
9550
12668
8949
6207
7979
9480
11712
13345
5032
7954
8594
8886
8157
11220
8928
9440
9381
13867
11690
12712
9342
11364
9207
5095
9346
6471
9350
7376
7384
11686
4743
1908
9709
9015
7987
9453
10764
11070
9606
7296
6399
8208
7081
13452
7992
11695
5117
9300
6382
2991
8968
8757
8447
8918
7460
8928
9081
11705
6084
7318
13898
5462
12014
8892
9462
4766
13361
14011
7471
7445
9374
9324
11575
14654
14078
8896
9461
13259
9483
11682
7406
9128
9347
9387
10151
9429
8872
8913
7303
13841
9314
11244
13751
9465
8820
9500
8406
8920
9125
16796
11687
11483
8863
8928
9324
8830
13721
9297
6739
6882
7408
7488
8861
9661
9692
8933
11941
6766
11039
11987
11822
5401
9258
8897
11361
6189
9592
9288
9630
7792
8685
9486
15345
8999
5075
11518
5516
6650
6164
13444
13624
6129
7292
7864
11218
9349
1782
7896
9083
7491
8961
5184
9611
11534
7344
14757
11972
9403
13464
14946
13524
11992
9624
13957
8907
11536
9233
7289
8898
5875
12860
9123
9391
8879
5108
8766
13963
9339
9423
9298
14823
9074
9385
9411
9452
12352
8924
8478
7367
7355
4836
9466
8589
9736
11440
11684
8945
11519
9433
9180
8824
13407
13533
15466
8878
4678
19597
7274
9099
7672
5504
13566
9404
12763
8539
8842
8892
9475
11734
8830
7600
4658
9088
7501
9458
13879
9135
8931
7324
13754
11567
7412
9084
8731
14884
14436
8681
11340
7236
7183
7501
11145
8141
8198
8034
7348
8824
7344
21531
7908
7365
11610
10080
7363
13386
8917
8132
13327
9249
7418
13644
15211
11579
9373
15372
5184
5581
8904
8931
7370
5463
9112
8884
12973
13827
7847
7126
7510
10356
5357
8137
5235
9065
6450
13866
11519
7890
14005
9323
8897
13980
8882
11639
9308
5258
9608
9703
9003
9380
7295
7415
10154
7348
9404
16616
7351
1780
10828
8946
9500
14692
13935
9562
11279
9472
7314
8967
5262
15317
8744
13621
8664
8956
9304
8830
9364
9461
17150
7469
11680
11912
9169
5064
8904
7443
8779
9202
5235
12346
13417
6187
10285
8806
11897
8952
9146
6969
7937
8521
8903
9345
12638
6359
11711
9282
7383
9288
8614
8938
6344
9407
7335
9502
9310
5240
5239
5799
5241
8474
5233
8932
9510
11725
7109
13316
11718
9431
7859
8990
8934
8925
8763
6462
12577
11586
9524
6879
14646
9593
9674
9546
13516
13768
5427
9397
14086
9412
14690
13573
7512
7294
7202
6048
7418
9494
11700
9389
8501
9444
5191
5938
8732
11332
1798
11688
8067
11683
7040
8769
9350
8903
11750
13656
5182
13576
7363
11846
4448
9865
8932
8917
5965
9231
11890
9482
7212
7210
7480
11538
8647
8921
8883
9497
8068
11187
4721
9519
3116
8948
9466
9408
9737
8837
13465
8313
6802
8899
9486
7209
2030
8254
9284
7388
11207
2056
7329
12737
9450
11301
11597
14922
7439
16898
7322
13991
9085
7333
7407
7105
7173
9304
8190
12185
6035
7481
9529
7494
11943
13790
8888
13318
7766
8906
20966
9350
13727
4778
10411
7277
13831
12307
13656
7472
14009
9580
8460
4461
18274
7967
9297
9369
11684
13562
9537
10492
11561
5434
9425
11455
8837
8948
7462
7869
13187
14946
5573
7355
13691
9489
11560
22833
7353
7405
7354
13505
7726
7765
9619
8948
10172
9311
10524
7907
8400
8883
15893
12657
9092
8159
15448
11875
5439
8641
10534
9457
13832
7486
12291
8860
8298
7282
9474
9128
12506
7934
7329
13376
10140
11626
7538
8929
9426
7364
7421
7366
7460
8132
5783
9374
13982
17127
3402
15967
9798
8514
11311
6448
8941
7462
1809
7846
7438
11523
15375
10258
9536
7427
9357
7421
7309
11754
7411
11794
7442
14155
11719
11498
7557
20470
11762
7300
11005
8957
9463
7668
13317
11530
8771
11524
12254
13424
14921
8244
10235
11688
11266
9196
7371
11183
8604
11781
16119
13959
8772
6500
11714
9042
4978
8847
5782
8875
11664
9447
7917
13949
5456
8800
13138
9318
10127
6201
14595
8169
9515
8179
8190
11835
10278
8215
14189
7845
11209
9532
13412
10699
10938
13408
7803
10220
13288
11777
11248
13489
8563
7526
14982
7503
12654
13613
11269
11514
7904
14863
6462
9924
8711
5455
8112
7107
15444
8791
10435
7424
8177
9545
11768
4747
9249
9272
12831
10082
11472
11391
11349
7305
11559
8873
3566
5250
9323
7798
7498
9535
5723
5712
11593
11471
11501
10514
13233
8577
9409
9317
9554
7792
8403
10632
8196
13756
8855
14324
5408
9857
9342
13894
5197
9475
5472
8953
13636
7213
5455
12078
15291
7236
6308
23142
8862
7457
4765
10593
14012
7773
13965
9407
7825
9287
7498
9414
9354
10595
12134
18960
5770
11666
11409
8994
7352
11664
7773
7330
9318
10226
10150
6407
12668
11661
11336
9364
11097
8514
20730
7868
6161
9573
9571
10563
13574
8009
8972
8860
9370
6866
7361
8126
13938
7821
8829
13883
8849
8042
10776
7750
10152
8431
9538
6224
11427
8184
8695
13689
7351
7071
8726
10473
6193
8501
11050
9621
6877
7630
13068
9539
9846
9590
9552
7317
9535
8643
8498
9671
7955
9561
9659
9529
7309
10349
11354
7381
9622
6875
8842
8335
9472
9018
10446
10461
11666
7357
7392
3448
7335
7338
12895
11897
9161
8926
9228
6820
8066
14978
14409
11701
13649
10485
9573
11621
10155
9361
9650
8283
13968
12330
6830
8118
9047
9366
9430
10339
8564
9540
9477
7744
12273
9951
10856
11039
11333
5712
17151
7849
7849
8569
11501
12092
8873
6422
7831
11605
9185
7496
10429
10021
6393
8870
7403
6468
8588
9284
7273
7346
10319
7428
7501
10257
8369
9374
5465
9383
9353
7783
5043
8111
13836
11511
8002
7737
21851
6474
9496
13994
9601
7787
9383
7795
9635
7432
14159
5502
6833
7360
7831
15322
9446
10102
10345
6910
6470
7363
7361
9412
6762
7369
7763
7340
8875
9119
14846
6439
6876
12741
13042
11449
14202
9191
11961
15338
7397
8897
5969
7387
7382
9370
12030
10127
10053
11570
12003
7317
9354
9429
6868
14901
7441
9274
6825
7340
8046
13774
13648
6215
14069
7278
12100
4038
9466
9196
6232
11574
7338
7351
13499
7092
7356
4769
7469
7431
15386
17133
7340
9562
7356
11627
12110
6065
18502
9339
7282
14362
11692
8885
7607
6398
8963
7274
14777
9280
8012
13900
7537
8620
16739
7381
9327
8874
7318
9436
9119
14739
7312
8912
6351
6877
7789
11734
7663
9541
8199
7362
7422
8155
7516
6849
9429
14050
9390
7108
9560
9549
11213
7951
10493
7352
7795
10719
11306
13666
11471
7388
14838
7331
7388
11869
7908
11238
7405
4969
13611
7323
9975
7382
7388
15466
6918
8276
9544
7796
17753
7309
10097
6817
8331
8996
4239
9538
6888
9525
9442
10379
11591
7365
12483
7552
7195
6742
8834
11357
6732
9142
7076
6849
11326
7444
9803
7336
8578
6846
6849
6824
10129
7569
7523
6811
13746
6862
6808
6858
6775
6854
6731
7315
6852
6843
7562
6819
7219
6865
5398
6699
6873
6864
9514
7512
6854
15101
10150
7509
6852
11489
11501
6621
7362
7478
8960
10232
9476
7271
14858
4413
7831
7467
11074
7423
6855
12528
7324
3285
9895
8897
7895
13632
6156
7285
10405
6405
7328
6382
11539
9346
9548
6133
6961
15412
8127
11687
5167
7362
14935
9474
9662
8896
7381
8237
7456
6926
12117
13598
7314
6725
6863
9346
7407
9478
14468
16984
9033
14640
9343
14948
9430
7338
11490
9573
13900
9545
4804
10096
6436
9292
7297
12128
4978
7303
6840
9256
13918
7455
13912
7431
11068
7305
9639
13390
13432
8634
16167
8730
9395
10217
9169
9392
16033
7373
7414
9935
6811
8953
9137
7358
5990
5818
5410
7413
9338
11581
9522
5688
14593
9548
7194
15457
10154
11586
8448
13997
9362
13858
9363
13776
9302
7439
10126
12269
7367
9359
9631
8869
9349
12642
7930
7418
9622
14360
7212
7161
16191
8921
7971
7403
9682
10173
7339
7467
7410
20628
8370
10980
7166
7007
10233
9466
7300
10878
9059
14964
5516
9330
14074
18595
12140
11246
7351
7413
7409
7299
9502
13119
7324
8278
7513
14703
7205
9341
7368
7363
7865
13555
7360
7442
8938
9345
7567
7361
9250
9472
9179
14027
12463
9519
8851
11200
7347
9411
8404
11355
9436
8864
13747
13844
14320
8386
7447
12145
6001
8924
7395
6845
9020
12047
7973
7424
6878
9454
8984
7811
9486
8822
7362
7515
7372
7299
7407
8852
13573
7381
7296
5237
7153
14120
9413
7428
6825
9836
7378
9437
11615
14243
7748
13562
7334
14887
6829
8202
7361
11572
13055
8154
9069
9427
10325
7667
9177
9131
7399
14944
14413
11479
7729
9197
7759
13336
7433
8288
11204
13744
7404
9327
13494
7333
13751
7542
5907
7393
11351
9486
7355
11532
15363
9351
9364
11863
9445
7277
9539
11271
13856
10538
9006
7875
7359
11881
7355
14893
9464
14833
8912
7457
7414
9459
15317
15432
9445
14893
8812
8891
11332
11312
9322
4786
7133
6870
8875
7285
7381
9467
7411
12115
7397
7339
9445
7532
6420
15525
7403
13363
11435
9344
7853
13301
14387
8895
14068
6889
9414
11385
9529
7386
9534
13691
8571
8922
12911
9341
8271
13442
6467
9432
9549
6506
13555
8962
7322
15183
13679
12504
7339
11892
9538
6512
11342
8937
6404
9325
8885
7180
11332
8915
14014
9307
7363
9250
14480
7366
15509
7173
4425
11541
7394
9819
14813
14816
14042
9538
11327
11586
6647
7443
7322
13631
7439
8977
7284
7373
9059
11069
12136
11426
5691
7457
3722
17715
1564
7776
7494
10866
13738
13889
13626
12956
8939
8114
9393
13392
13746
7305
9171
7362
7509
12048
7862
11729
8091
9254
9118
3751
12218
7813
8952
8792
9247
9894
14842
12910
6430
11397
8992
11703
5477
5128
9942
4942
7565
9367
7393
9205
8895
10134
8554
9409
9244
8896
7316
4933
9382
7413
6891
6925
8973
9855
11672
8806
13213
2533
9012
13536
8893
7559
10090
14330
9286
9405
16690
7343
8775
9291
14869
11730
11710
15452
9269
11832
9277
9431
13536
11214
7345
6433
7442
15357
14203
11440
9481
9051
18794
9388
8834
12710
10390
12937
13432
9199
7505
9503
9251
11585
7976
6145
9484
9610
11845
11812
9092
9616
4782
13956
9613
7355
9658
9288
15356
8958
8836
15418
11020
13864
7503
8864
8959
15050
6165
9308
9407
7464
13057
14324
9952
11230
3689
6202
7390
9243
13962
7338
7374
8978
10916
9425
13426
14831
8256
8749
8901
9192
8338
8199
13408
3963
5202
7356
9413
15515
9318
9407
9302
8967
8899
14507
12637
11606
7251
7363
11815
9444
21090
13484
9360
6848
15441
6782
9867
13744
10151
13627
12651
9363
12471
10420
9050
13294
7373
9706
12095
11443
9395
11352
8337
13334
8901
8782
11726
8828
9309
6398
6412
10464
7428
7794
7492
7184
9174
7789
8848
9119
13831
9364
12127
7395
8060
6982
9333
6885
8655
9429
7534
9293
12435
7342
10767
14058
11991
9400
15235
9419
13624
9321
11521
13610
13632
13632
7257
9207
13535
13998
9206
8659
4182
9968
8792
9798
7310
12727
8889
7013
9389
13047
6389
13881
4905
9181
8928
15341
7414
8795
9418
8951
8313
7174
8923
9284
15416
13612
12192
17643
9422
8989
13357
2862
7533
7349
6194
7493
11781
9315
8869
11881
9609
8896
8816
13627
9377
9290
8856
8992
12895
9488
13567
7282
9436
9490
9543
8854
11580
8937
12692
8869
6636
7327
13601
9440
1854
7360
12907
10944
7520
9028
9677
10557
9496
9324
4249
8540
11716
11176
13980
10693
14393
8823
7353
8930
16817
7426
9432
12242
8800
5693
6869
9534
9673
9306
2264
11846
8457
13517
8913
8180
8847
8913
9432
14821
9397
3594
13976
7419
12069
7353
9437
8912
13971
13575
9100
7262
7408
6315
9951
8324
7080
5688
9475
7384
9451
10188
22102
9617
6430
7296
9166
4965
7351
7379
9244
7315
8878
4894
9505
8889
9356
12791
6627
9591
9630
7301
8938
9382
11487
9570
11680
9534
9505
15295
6400
14904
13093
7645
9402
8894
15361
12589
11183
13777
9538
7351
9442
13322
7392
14958
8152
13794
7726
8927
9546
11457
9327
8673
9227
5423
8886
9364
9457
9319
5149
9119
8965
9409
7263
9096
7498
9316
7862
9599
8877
7613
9018
12122
13569
8839
8894
13521
14555
8974
13911
13756
13233
9236
9574
8915
12187
13567
9444
21214
9332
7415
11478
7496
11299
10714
6853
8846
9320
9329
9403
7374
9493
9458
8455
8892
7472
3165
11602
9997
11438
9286
7973
7257
8916
9461
8348
4940
5160
8586
10218
9458
7375
12135
11472
9493
7381
2578
13972
7325
7094
9483
9362
5042
13521
8906
11945
14891
6163
4326
4898
9469
7401
5257
11898
8905
8671
7281
7437
8879
11645
12369
5450
9419
9415
9453
15535
9462
11579
7349
8949
7339
7508
9070
9454
9493
14324
7258
9449
9389
7337
9357
7323
14874
5265
7448
9608
9696
10159
4877
9981
7494
9033
8853
7502
9144
7316
8975
10978
9286
5096
8924
13939
13235
9525
9490
9361
6392
9583
7378
10907
8892
7362
8861
9413
14070
11506
8206
12080
8564
8901
9399
9458
3577
13543
13681
7424
9370
9358
8835
7357
14092
12829
12097
9281
12375
9316
6955
9308
7783
7447
6136
13582
7370
13442
1882
9290
11947
7333
11726
9290
9526
6338
7360
13616
9896
9190
11128
8839
10600
8839
5612
9488
8942
9270
8919
14257
13684
6924
13634
13396
12750
6861
7921
6334
6395
9505
11652
9502
5851
7786
6467
13745
8781
8917
11602
7338
7384
5044
11189
9300
5714
5849
6138
1976
9436
9379
8946
7802
9491
6372
8895
9266
6472
9448
9501
7290
8897
16746
7366
5799
4764
5212
9138
9391
7413
7302
11290
13308
8220
10085
7349
9239
7283
11571
8442
8899
6175
8739
7352
2784
2860
9515
12734
8845
12388
6475
8437
9651
2158
9011
8824
9067
7462
11674
9509
5038
9322
11073
9322
8448
6912
11875
7442
8941
13676
8998
8881
11545
9516
8955
9387
6475
9520
9461
12018
8942
9171
12752
15445
8053
13912
9499
7251
5382
6621
10491
7753
7885
13750
9364
7353
10122
9403
6139
11126
11456
11040
5482
12680
2422
8359
8925
10273
7384
17780
8941
9025
7332
9294
8807
9198
9217
13857
8905
9431
14930
13628
8952
6865
11512
7254
9369
9429
10215
13788
7597
11306
8496
7352
11502
7563
8907
13786
8962
7130
9524
14076
15097
6853
9380
9732
11525
11643
6769
5111
7352
11438
6913
8919
7788
11721
8968
11744
8548
9805
11348
13464
9258
14064
9222
7320
3992
7362
6178
5701
9449
13901
11557
8727
13595
8542
8830
7733
13710
13105
8045
9535
9421
8955
8496
1866
6338
11092
7912
9020
6408
9372
13588
8833
9230
9292
5181
8897
9507
6040
14062
9474
8954
10145
12461
13932
8830
7372
9484
7912
9358
6372
9518
9279
8913
13954
11139
6380
13347
9433
6362
9455
11934
9372
8990
9114
13635
6752
8949
8916
9455
8914
13610
11733
8229
12830
11219
4696
3598
9054
8552
9400
6551
5689
9499
9536
11658
9438
9561
13854
8752
8841
7423
8325
13608
9378
9479
9492
8916
8458
13960
9476
17027
7373
7434
9262
14028
9365
6416
5236
6396
7788
5403
8865
9058
11545
9332
13676
7356
9425
10419
8941
1874
5289
5924
5825
11566
7286
9411
7826
9491
8835
7414
11225
13488
8641
9392
2408
8954
8869
9461
8834
2802
9622
6498
13425
11673
7333
7820
7388
7348
7458
8837
7307
13601
7087
8873
13667
7328
8870
7997
8977
8886
9339
8319
9513
7790
15455
12525
8879
7420
9397
11519
9018
12730
7401
8798
8362
14480
7519
11595
8928
9230
12692
9460
9478
7445
8877
9461
9465
7349
4915
9507
9302
11691
17039
7791
7507
5040
8554
11567
13377
13486
12662
12672
13609
8024
9077
7372
13689
9469
9203
8912
8961
9400
8598
17221
6896
10106
6038
6764
7083
8932
11017
7425
7352
12675
11094
9420
8999
8871
9532
7998
7367
12361
11843
9478
7347
7672
11209
8499
7593
9257
9244
18541
9163
8843
10883
8911
8640
6803
8472
12717
11193
17395
8098
8164
10525
9246
9352
8532
12068
7514
13579
7367
12875
13771
11614
9497
6194
11373
9604
8979
12316
9316
12232
11645
13073
9316
9353
9482
15356
7649
11420
9316
9064
13154
11562
11103
8433
8652
9258
7327
9568
9822
14283
14008
12418
9341
8916
9706
12224
6951
13370
7458
6839
11654
9813
7486
8365
14880
8285
9477
9129
9505
7511
7260
7516
5329
9023
9400
13431
5172
13477
11594
8286
11721
11211
11342
15570
8487
13509
9378
14191
9577
13868
13566
14001
6580
9347
7347
9408
7470
9483
7271
7236
11262
7425
7366
9608
8791
11631
9440
14072
8861
14092
9418
13957
8964
12580
9282
9313
6096
6790
9320
12724
9433
7341
9574
7313
7439
8857
9381
12355
8993
7289
8863
12170
9402
7409
10354
9411
5266
7272
13538
9617
12388
7402
7426
6799
9526
7389
9198
13236
8115
9364
13687
7336
11868
11220
6737
8857
13483
9051
9457
7366
16407
7463
8935
6893
7297
8433
9411
11048
7056
6920
8801
13660
10671
5463
9455
7377
13603
13917
11680
9367
7274
12742
7839
15356
9517
11551
13996
7787
12633
15017
7791
9368
9514
9059
13801
8956
9058
9407
10333
9292
9314
8778
7366
8912
6429
11444
8902
7325
8924
8867
6229
7900
9283
8982
14902
7824
11834
8787
6395
5131
11488
9264
3126
7347
8627
14319
16258
7372
8381
11461
13464
9570
17076
7909
11087
12593
6828
9818
16666
7385
9304
9394
9507
8904
9223
8919
10120
15411
9474
11115
9423
14860
9435
7358
16109
8638
14899
15044
11475
7123
12276
7343
7370
9225
7948
15346
7802
8975
10113
8867
7353
10363
9507
11461
8097
7262
7870
11213
5432
11426
7316
9538
8864
6818
8929
7413
7424
8194
9539
10230
8713
7439
7440
7401
13816
9564
6391
8844
8876
8955
5672
9266
7325
13764
13924
8423
7337
7312
15500
8949
10335
7312
6161
14951
9554
11365
12767
9099
12315
11610
11885
9603
5564
13639
7814
7322
7239
7381
7409
14778
7343
13594
7467
9200
8953
8858
9539
13737
9289
9362
12613
8878
9557
19505
9364
15447
8046
5540
5993
8758
7456
9842
5624
7378
8991
8915
7306
4249
13941
13768
10084
7745
8162
9411
7452
9386
13467
6848
7379
9143
9347
11637
9640
8982
7880
7362
15357
11771
7723
14915
6863
8879
7935
6463
5206
15272
10669
7333
9153
12120
7330
15476
11344
8843
7384
7507
9526
9633
7308
9545
7296
7871
7323
8928
9226
13791
9416
15578
15188
7306
6839
9441
9480
9478
7959
14685
7351
9531
9756
14935
7316
7364
9568
9978
11589
11529
7317
11492
12765
9775
9419
6842
10736
9591
9072
15180
7827
9485
9348
7310
9339
13576
7298
14636
8869
14934
7395
7365
7365
10420
6611
9153
7331
9482
8288
13661
8882
9847
9400
7356
9377
9278
9413
8947
7336
7322
6842
13504
7354
13544
6761
9465
6869
8901
7359
9400
9462
9159
7346
7312
7445
6839
7353
7349
7365
14844
7328
7337
11355
11195
9729
13771
9635
11825
2812
22841
8013
8110
8109
9326
15349
9164
8129
10144
5819
9254
9482
7526
7315
8766
11183
11806
13919
11223
9896
9560
9579
6914
9998
9527
2548
7423
7219
9359
7313
7314
7409
8156
11271
16421
10263
9103
7552
7356
8189
7796
6849
21719
7510
6825
9540
6763
7434
9230
7432
7459
9192
7603
7373
6232
7300
7557
6820
9461
7638
7314
7622
6862
7817
6869
7278
11717
10329
7874
6857
7570
5383
3950
7235
6790
6802
9377
10701
6865
10193
12930
6811
6008
7434
6652
9517
6875
10018
6815
4800
14843
15010
9481
14838
12720
6865
9457
9785
6471
13821
12823
9406
8235
5989
9572
9581
9482
9572
22456
3240
11708
14085
9539
14839
12043
7703
9541
14874
9390
9530
11555
11918
7510
14240
11593
7570
7235
10315
8856
10283
8338
9467
9169
13705
9519
7237
7507
11505
8083
6954
7386
7543
6842
7312
7360
7603
14169
7362
11683
7330
8117
7802
9361
9525
6820
12039
7436
10805
9596
13515
14874
4946
7485
12379
16506
7376
7341
9448
9596
7401
7230
10267
9450
8845
5168
13553
9570
7357
7321
13559
6585
7444
13321
9552
13311
7445
6852
9488
9541
14922
7441
11193
11442
7484
7791
7422
7358
7410
9549
7422
7403
9563
13677
9434
14914
15417
7426
7342
11641
9244
11077
7401
10950
9434
7206
9365
7370
11820
8055
14799
7798
11652
7501
7301
9310
6767
9536
11542
5182
7922
7815
7500
9500
7414
9481
10717
9399
7368
8674
11673
7497
10962
7146
9485
7806
11755
9259
8929
5513
7343
12772
6956
9128
7327
9510
12316
9297
8347
6860
7423
9258
6877
9491
13623
6445
15362
7368
13221
8980
7358
11351
7315
9514
12515
7739
7467
9415
9346
19335
8200
7358
7379
11660
13600
13596
14377
9656
10970
7392
6895
7401
9381
7336
7172
7272
7444
7283
9347
9545
7493
14965
9591
9270
13905
6545
9474
9488
5725
7255
11208
8890
9942
8973
8471
5345
7359
14703
8996
7503
7425
17200
7432
14001
6470
7395
11950
7285
7420
7364
7429
9512
7995
7350
12220
9387
9480
14724
11252
7975
9465
8276
7342
7431
9588
9426
9506
17990
7284
7353
14818
8559
11959
10836
7137
7499
10137
9458
6952
9529
12533
9462
9548
14750
7782
7477
7339
9213
6842
9112
9564
6893
14103
11654
12193
13551
12985
14523
7181
7337
9508
11516
7490
15743
7236
12772
15445
7642
6694
8430
9444
14633
7287
9414
11623
9390
13656
7419
7267
7328
7392
12873
9598
5740
8588
8638
8140
9441
11394
7217
10869
11950
8918
9593
8039
13687
12694
11565
7330
9499
7305
8242
8800
9386
9383
7272
13957
7414
10092
9636
7437
9608
9512
7309
9701
8665
8292
10625
15390
8803
8695
3218
9553
5549
7518
9549
14940
7318
2792
14886
7934
14062
9552
4994
8928
9512
9395
8221
8977
14873
9500
9409
5395
9405
6872
7892
10095
6967
9271
13632
12060
15366
9704
11285
7290
7779
9996
8091
7194
14162
9027
6780
9392
8859
8935
9584
13913
7232
7235
9309
10097
6164
5787
6025
13918
16468
12353
5757
5334
3317
22860
7920
9025
9321
6859
10529
13997
7314
13647
15458
14978
6249
7712
9287
7364
9632
5199
7362
9486
14023
14023
12148
8104
8917
13610
8926
7458
5324
10228
8966
7340
8565
11537
9557
7431
7414
14676
8872
9372
10136
7407
7839
7500
13858
8889
3221
7454
5475
13181
9686
4961
11025
7359
7346
13939
7227
7343
11344
11937
13518
13504
8933
10294
11565
9522
5481
9557
7400
14164
9160
9387
7314
7217
10741
12173
16419
5819
13612
12018
11115
11325
7325
9499
7816
11881
1773
11280
8931
9059
13260
7443
11453
18336
9352
8433
12206
3919
6205
10197
13686
13445
9215
9601
7219
11516
9322
8944
9597
7401
7771
5004
7341
7295
7435
12996
9275
7427
11308
8124
7375
13563
12764
16372
11342
11842
14964
5275
7347
12072
8246
7945
7277
7423
14672
7365
9469
8429
9462
15506
9335
14807
14916
7337
9431
8153
7450
7414
9219
11272
9547
9370
6503
10670
13310
7439
6820
7369
9295
10134
10163
13780
14810
7905
13623
14052
9583
11764
10218
8808
6111
6799
11358
13900
15995
7385
8802
12211
8860
13679
11587
9485
10361
9256
7447
8922
8774
8205
6821
9443
9572
11703
13995
7769
7325
9478
11546
14941
9374
9689
10425
7363
11665
8368
13357
12738
7925
8309
8851
9395
14888
7309
7378
7103
9367
4770
8517
9399
5818
7422
7330
2518
7365
9602
5710
11429
11652
6173
9499
8878
7301
9153
14896
7312
8250
13219
9474
10212
14947
9404
7352
9358
10463
9110
11621
10211
9618
5009
9285
9428
5119
9187
8989
9421
15462
8884
9391
14902
15335
6815
9233
8261
8832
11433
7311
11729
7392
7796
13736
10011
9694
8931
11459
6518
6375
9364
13586
9287
7407
9611
13948
8885
10293
9499
8932
9408
7274
6780
13439
12872
9313
13366
7667
6839
9294
20524
10568
14071
17226
9846
11514
8905
16555
9052
8739
9098
6183
7560
8121
9398
12083
9134
9455
9540
9184
8395
9418
2106
7555
10183
7438
11620
7345
9343
8800
14812
12668
7293
10075
7276
8343
14548
11786
11651
7758
7385
8472
15889
7015
8565
9633
7711
6475
9133
13412
13618
8895
15091
7773
9462
15347
13260
7359
5291
12888
9444
14972
7762
6739
9538
9400
5683
9100
9465
7375
5109
8097
13571
5584
12019
13293
11273
2320
11794
11633
13616
10386
5534
11567
7423
9511
9438
11435
8971
9001
6447
9717
11716
8970
9371
7305
9199
7355
13118
8837
13970
6225
6353
5986
6233
7335
11522
14016
9473
8658
6838
9294
5121
7517
11283
10299
5458
9038
9402
11057
10428
12060
6240
14811
11392
14080
9413
8967
9609
11529
7742
13766
14159
9993
11524
15519
5340
7501
15918
9656
7426
7502
6034
11587
15434
9273
11491
9103
8963
8621
8922
10661
7931
9035
8898
8061
12634
7512
11514
9463
9343
11858
6794
8517
7349
14198
14305
7340
7779
6841
7319
7257
7330
10744
7332
10220
11495
10241
10887
8957
12701
13833
4779
12161
8671
9090
7424
13391
14069
9478
8269
13579
19375
15458
7921
9406
7987
9416
14144
8941
13667
8876
9522
9169
8444
8683
7342
1562
9098
8747
9431
7177
11692
7398
9197
9047
7299
9294
5923
9293
12041
7350
7379
15481
7301
11043
8957
6396
10267
7405
8803
8984
9358
7409
7365
9097
11797
13576
9581
11588
8855
13599
11458
4109
9467
9753
7342
3565
8861
5929
22553
13645
7364
7115
11593
12013
8030
8896
13157
9529
7403
11065
11379
16088
7260
8958
8923
8872
9265
6847
8958
15343
10009
6917
9657
9430
12465
9416
7553
7837
9426
8864
12065
6608
11200
14751
11113
9340
13933
11618
7755
9441
8272
7980
9486
8873
8111
9772
7361
8277
11411
9641
6716
7442
7421
10395
17096
9150
13670
12104
5464
8902
4915
7018
13767
8904
9321
7434
13519
7485
9479
13581
8186
16376
8943
9509
12706
11695
7223
6925
9461
9326
11397
8701
9521
5251
8879
14021
9118
13971
7192
8277
7506
8868
9804
14883
8866
14014
6882
9017
9240
9601
7393
11478
11348
12781
8977
13610
8514
7331
6693
13910
7722
10220
8307
14098
7342
19671
11784
13659
8927
7625
11880
9435
7351
8538
14697
7387
8782
7405
8624
7395
13786
8192
8847
8859
7118
13879
9386
8872
9297
8931
2126
13282
7445
9043
9176
8260
7331
10554
10695
8810
6205
9392
8916
7342
6981
7434
9196
11639
17314
8977
9306
8824
11532
9249
5405
9031
7413
8279
9235
9418
8910
8932
5252
6004
15196
8982
9004
7877
8970
8955
9058
9186
11677
12796
11827
9068
13355
11449
11154
13198
8896
7435
7510
9511
9599
9410
9349
1567
9419
6841
6830
8919
11206
11377
8056
9791
13428
7308
7288
9661
13615
12750
10614
7142
11645
11191
13769
7501
9651
7330
10025
9396
13552
11817
13961
9306
7393
8824
8031
7298
9583
8834
8838
11446
12747
5274
4801
13899
7314
7340
17213
9188
8232
6655
9512
11532
9316
8901
8949
9497
8954
14705
9424
12261
7258
8955
9454
11560
14826
6372
8720
7402
7479
9562
8848
14697
9428
10277
8939
5814
5232
11673
9472
14938
9311
13478
7323
12602
8867
6464
9488
11715
7479
6158
9169
8810
9079
9024
5501
7116
12196
7386
9287
9389
1818
12455
5490
12079
13764
11247
9423
8839
8837
9434
9418
8883
9487
7795
8948
15474
9348
3733
12114
13631
12371
13625
9104
8920
5232
8917
9388
9391
5266
8946
9414
9409
9412
5422
8744
9386
10887
8908
12321
9034
12127
9311
12120
5092
11689
8921
10201
9255
8968
4878
6354
7366
9433
10465
13459
11711
15041
8919
8793
13537
14112
8835
9018
11535
13904
10280
9257
11841
7336
7304
8844
8914
7825
11660
11551
8932
9336
9000
4235
6057
10476
8221
7353
12423
9420
8906
7280
9229
13601
13943
8964
14104
8858
9466
8878
13611
7348
9478
13727
11955
7819
8844
9451
8924
8982
12502
5612
8953
11623
6143
2816
6336
11606
8878
11693
4250
9561
11952
13592
9860
8050
10366
9237
6328
8988
9302
5826
9503
8414
9254
12881
13475
7339
13582
9438
9504
7326
6032
9212
8655
9006
6441
9397
12081
8970
6778
13771
13462
8942
14013
9506
8039
9245
16128
6330
8965
4714
8858
8713
7947
9399
3188
6868
8848
11686
9461
9307
12675
6039
5534
11774
8249
10831
2685
8913
8815
8791
13469
14023
9501
8931
4255
9340
8837
13357
8562
5270
7726
6670
8584
11714
7854
9447
6330
7346
11573
2788
9414
5039
5349
11356
13629
11965
9593
12479
7271
9483
8757
8699
4769
8962
9052
12782
9521
8983
8841
8835
8849
8944
11646
9404
8996
7457
9511
7225
14490
13370
8940
9368
11765
12728
13720
9303
13928
9441
13721
11319
1551
15877
7399
4738
7385
8937
5344
9224
5276
5281
7397
9347
13807
12090
7402
8948
8834
14094
13713
9188
9431
9404
15460
8244
9622
6764
10411
8837
9568
9338
8025
6967
5197
8649
5237
9340
9557
4846
8794
12103
7351
11370
7294
5221
10226
11036
11558
8996
9557
8125
7650
11571
7359
11706
7498
11541
6812
7366
8772
9331
10785
5347
8943
9466
9062
9428
9397
5663
9078
11586
8071
9474
9302
7273
9495
9092
8926
8927
9230
9570
8893
9023
7298
7423
12502
13536
8863
9377
5533
7501
9283
13577
13883
14153
3907
8914
8866
13083
10584
9256
9262
12298
7340
5218
7712
8890
10515
6839
9237
9441
9488
9017
7481
12687
10817
3639
3639
8765
9426
9406
13718
10008
13787
8982
9298
9451
11907
9009
9972
9284
8890
6370
9570
9483
9419
7311
13938
8140
8631
11166
8921
8035
9294
13242
9360
9024
13661
9072
9197
11525
8862
10808
7418
7784
9454
9454
10298
6421
9542
9388
9506
8683
11824
8562
11555
11777
8803
9238
11468
12485
7107
8783
16256
9563
9484
7474
7443
13144
9409
7327
5306
8939
8865
9406
9508
8910
8941
9368
8878
7420
7929
8976
9782
8515
11731
5400
13784
13906
9372
9087
8569
8918
5092
9145
6860
14931
12486
8921
17473
8226
11627
9677
7343
9371
7751
13193
8792
13604
10224
11932
6618
8922
6155
2446
7323
9293
8917
6407
15142
7815
8828
5417
7331
7207
6405
13949
11245
9364
13471
11116
7506
9393
9462
10648
7434
15360
9392
13601
10383
7471
4939
9741
11560
9443
13580
7456
11959
8920
7444
7184
4764
12766
9208
9954
9113
10710
11544
7421
11765
6404
13510
6816
17326
8942
2101
6968
15321
8778
7451
11527
13718
8312
5501
7261
9579
9534
12274
8896
8895
14897
9453
7309
9276
10013
9456
7381
11379
17597
7394
20707
7338
13643
11595
9506
9417
7395
8695
5379
13390
8843
13680
7332
10311
11437
13614
8937
9283
9213
12739
12823
13979
9535
8377
11589
13762
8506
8881
9557
12715
13804
11468
11623
7459
10276
8895
7382
7364
8827
7363
7371
15715
8848
12685
13794
8473
7473
9009
9361
14864
9540
7579
5394
6827
8222
10085
6827
9092
11609
12084
7329
7880
11665
14801
6908
9476
12005
11625
8928
9329
10441
11402
7339
13913
7396
13584
14863
9363
13213
6649
9333
10220
12235
5069
9416
11446
9438
9476
11560
9929
6833
6842
8105
8900
11332
7363
14874
11857
9351
7268
8942
9273
7120
10793
8822
5102
11343
7504
13669
7420
7392
9588
7824
9350
13791
9404
8888
10307
9533
8223
13582
9427
2983
7307
8066
12943
7065
7562
11652
7403
9560
1567
9385
13544
15162
7737
13955
13073
10154
13782
10403
4781
5141
14910
7410
9534
8825
8966
9409
8794
8937
8040
7351
7278
9377
13307
9454
7401
12278
9118
8970
9307
7388
12016
9536
6860
11661
5382
7360
7392
8973
7902
12931
8894
12539
17134
7360
12664
10136
13487
12692
11021
9767
6997
14930
8172
9351
9317
8475
9053
9493
9386
7393
14945
11087
11745
15068
10475
9488
11989
13701
11548
13827
9480
9598
8259
8913
11892
9387
9048
12237
11329
9426
9372
8142
8897
13480
7785
7465
11721
13576
14849
9376
9414
8610
8856
7347
9327
9351
14232
13940
9357
7320
17153
9355
9453
9446
13740
7442
6524
7290
13607
9342
9277
14919
5810
7337
10188
14070
12770
9484
8726
8832
7553
7362
14886
7390
6844
7415
9505
7506
7339
7406
13241
8274
5558
14819
9403
14918
14162
7340
7340
9474
4835
9390
8792
7352
9440
7880
9433
7341
9465
7348
9581
9440
7525
9408
6470
7332
6842
7344
9616
10487
8453
7558
11914
9324
9421
8945
6624
9416
7358
10749
8794
14891
7418
7566
9382
7568
6854
6682
6843
6446
6850
7551
7508
14953
9367
14741
5201
7025
6849
14068
9167
14155
11617
9666
7567
9541
13638
7415
7567
9177
7532
6693
11878
7240
4503
7425
9413
9541
9541
6893
9247
9477
7083
7353
7568
7568
9505
9361
7404
7260
9063
9362
9753
7305
6815
7563
11359
8994
7452
8041
10349
14013
9538
9325
7568
7467
6866
8588
12604
10586
13627
7410
8005
7411
11481
6704
7403
9545
7338
7421
7791
9362
9349
7218
9573
11441
6809
7574
14882
7461
7373
14935
7368
6858
9688
7386
10858
10343
11211
4351
7455
7403
8934
11680
7458
13656
8941
9334
10716
13954
7383
6894
7365
10568
8542
7133
7339
9527
8790
7428
7422
9615
7468
9410
7361
7474
14379
8625
5801
11712
7363
8990
5642
5894
6306
9570
7424
7357
7424
9127
8180
7450
7217
19919
7440
10152
7849
11772
13710
11486
9400
11865
9126
8999
4302
15481
10920
9511
7369
9009
7240
7342
7257
14004
14151
9530
8926
8979
7396
7339
11835
5807
7317
9179
14668
9135
10166
7322
9338
6767
7309
7439
9454
3592
6899
7236
8884
9130
9708
9603
7392
6269
14205
8250
11302
7451
14815
7371
6482
14926
10037
7530
14869
9364
4873
8959
9363
7126
7491
7195
11734
9608
9346
7503
15114
7414
9449
8924
11765
8927
10265
8666
8940
7348
8128
10125
5120
7330
12518
7924
7510
15896
14010
9434
7339
11812
7366
8922
12465
10714
8309
9693
9376
11726
6437
10930
7907
12837
12230
14821
10527
6319
9524
9336
7345
11534
14907
10648
7289
11722
13760
13916
9367
5910
7412
7375
14838
7304
4816
1851
9879
9382
8173
3334
9561
7441
7475
7567
11777
12078
9614
11458
11969
8807
7349
4861
7244
4961
11214
6361
9301
12003
7370
9198
7452
5784
10041
11704
7938
14873
12789
7779
12153
9359
8814
12532
6755
9406
5163
11240
13673
7477
15466
7320
7292
11762
6915
7410
12795
7455
9538
7391
5221
13569
5026
10125
10403
7319
9346
7360
8864
7612
11497
9342
12632
11093
9569
7329
14860
8116
13688
16832
7509
5897
13755
5171
9207
11329
7435
7350
7471
6405
7408
9324
7396
8133
7430
13876
8977
8853
1536
4816
7441
7782
11815
9209
9263
13575
6767
7312
15778
9447
12615
8295
9523
15465
8914
13669
11407
8914
7390
5363
7278
13883
9409
10627
8343
8784
7353
11721
7507
9396
11214
1552
7312
16433
10608
11029
14925
14933
8161
9196
8291
7470
7329
7462
7196
6865
7862
9611
11544
9350
14186
7433
7776
11324
7330
12450
2023
7221
8032
7397
8917
7183
13613
8771
8851
8828
8927
9487
11391
14821
13361
13820
11568
15080
13658
9807
9225
7414
7326
9479
13684
7318
7359
8771
13431
14912
9493
8415
8883
9448
7408
8915
7287
9512
11066
7697
11270
15318
9309
8636
13409
9118
6167
7334
7338
7419
7350
9383
9412
6034
9387
8260
13294
11622
8874
7421
5439
9354
9111
9478
15307
8250
11429
7914
11146
9465
7351
5225
9181
8858
9349
6110
13793
8113
9536
13863
11664
9325
9164
5821
9594
9413
8880
12467
8818
8386
9136
9394
9062
7528
12704
7242
15526
7951
12959
7371
9544
8904
7321
12988
9334
9379
8975
11494
7307
15474
8848
5520
8910
7336
11170
9384
9595
11720
7311
14437
7303
8428
13433
7389
8714
5811
9451
14901
9542
7332
12346
12078
7342
8870
13361
12393
7843
12485
9631
15490
7380
5486
2828
13888
8837
7752
11736
9388
13647
12215
14018
13949
12125
9404
9306
14827
7406
13972
13471
8304
5214
16252
7337
8831
9363
9365
14090
5209
8801
7336
13134
5049
13776
8026
8375
9244
7971
7987
15378
10356
7419
9788
8987
9364
8923
11519
9384
8892
13059
7775
7409
4793
6914
7432
9464
9517
9306
6938
9584
9379
8830
7740
9344
7997
9408
9111
9347
7367
7461
15478
7634
12706
9212
6412
7345
9392
9484
7308
7311
9672
9354
16661
9124
9452
9558
9329
13569
8595
15390
6387
8116
8521
13290
13703
10122
9085
13853
13587
9320
6228
6133
13685
13530
17509
13495
3014
7345
19535
7372
9117
7366
7558
10005
9077
13591
8577
8820
13425
11772
11329
11314
7403
13198
9112
9348
7435
11544
17623
8556
11772
9767
8771
9089
7447
13342
8905
7340
10634
9327
7339
9483
13398
7505
8196
13488
9594
11727
9278
12743
7394
7393
16584
11629
15412
6459
11746
9376
11323
9281
8991
14830
13967
8887
13616
12579
14859
9556
11677
8884
7324
7315
9272
14837
12443
9557
9538
14034
9414
9607
8895
7365
11561
9453
13865
7310
10305
6622
13745
8893
5669
9322
9199
7004
13478
11561
14030
14751
7366
6942
9513
6470
11225
3477
11652
7283
9518
3610
13544
9808
13673
5525
7409
9457
10293
6183
11795
9300
11779
5184
10018
15980
8552
9164
9548
12241
4258
12163
9086
4523
9444
7367
7876
7264
7305
13658
7366
9288
13553
7482
9628
8218
8929
7022
13545
11813
11489
6580
9382
11470
12387
8883
10730
6191
9403
11439
8930
9470
7122
7336
13606
20482
14947
14062
7346
7481
8680
8928
9476
5058
11431
13945
9425
7830
10122
13686
6518
10108
7359
5705
16220
7349
9108
6337
14061
9442
9578
9422
11814
12790
8224
5454
8976
12221
8778
11975
2013
9580
7678
10862
8197
7410
8942
8291
7917
22610
8971
10716
10223
7377
18383
9314
11225
7385
7424
7398
8926
7486
10003
11356
9270
13605
13538
14437
7357
7363
13801
7383
10765
5021
6885
7683
13464
5266
7375
9563
9272
13502
7449
7326
9333
4904
9389
4208
13563
5841
8923
9422
8994
11112
7417
6635
5543
10164
11465
9530
16208
7283
7352
8842
9428
7377
9412
9041
15489
10800
7494
7343
9566
10171
15454
9462
7720
9263
8962
8962
7440
7345
14859
8111
6439
9637
9376
5134
7384
8112
9420
9479
13404
20473
3205
12922
13599
9483
9472
10240
11267
9090
9547
9675
7425
9410
9539
10386
7427
7427
13537
15356
5897
5132
7548
7747
7509
11603
9603
8175
8944
9519
11609
9050
11408
15007
5757
9123
8848
9476
9517
9264
5891
8932
9345
15468
13403
7224
12551
12286
9375
13700
5856
5153
8895
6738
8678
8779
11091
6391
7392
11599
8826
7256
13906
13862
8154
9496
8925
6319
12042
9247
14294
9371
7448
11473
9483
13655
9466
8886
8948
9337
13208
8851
14442
8945
13554
11206
5721
7365
9489
11918
14145
11405
13363
7339
9516
9469
7357
11200
8449
7440
9481
9333
6892
8949
8106
12049
6980
16649
7762
5538
7397
9455
11751
8891
11188
13415
8778
6153
8887
9352
7419
7282
9566
9172
9003
8946
9421
6733
6848
7417
9398
13631
7786
8771
8967
9393
5365
8970
7456
7392
8954
6697
8948
9533
7539
12253
17158
7397
9395
15507
11632
9528
8735
11390
7335
8075
9377
9435
8206
8871
8892
9003
7221
13508
5433
9519
11372
9391
7429
15826
9401
7286
9487
9552
9474
12704
9445
7348
13357
11453
9553
8899
13767
16068
7220
9477
13597
9257
9435
7002
8120
7830
7512
9085
9487
13334
9233
8534
9196
9747
11316
8904
13611
19102
8869
12096
13632
7913
9711
12003
9138
5712
4760
9426
7374
7322
8895
9579
9593
12001
2689
11604
8858
8554
13847
7351
9677
8632
5014
8424
12793
13542
9614
4837
9478
8824
16698
9374
9388
13752
13348
7383
7668
10772
6258
2989
6478
9297
10900
7914
9025
9285
8811
13629
9812
10051
8896
8762
8878
8889
8904
6848
9364
10155
7379
7418
10024
6441
7562
13933
9373
9909
5395
13196
9379
9744
12103
14894
11980
13687
5434
7379
17348
8407
6466
8984
10844
14120
8941
9403
9647
8844
17567
8826
9345
7420
9272
5403
14802
9256
9305
13218
1454
11892
11699
11656
6955
11502
8981
9377
13741
11414
9697
12150
8856
9514
9488
8915
11979
8800
8881
9420
16757
7826
13980
14984
9595
7377
9592
14342
11941
11519
8070
6397
9550
8931
8982
9462
13409
1948
6835
14050
4899
15330
8972
9479
10936
13802
9095
6154
12531
11208
9416
9426
14114
6212
1559
1554
5993
13724
5359
8102
7350
9526
7965
7300
8876
6837
8742
7348
11567
8765
4684
9436
7408
4094
6726
10079
7410
17586
9098
10019
11685
7493
9258
11381
9434
14165
8831
8868
8967
5165
5572
9512
8967
11169
9386
10996
8884
11190
9233
12038
8969
9247
7389
7406
8100
9595
7507
6153
9490
7788
12386
7026
13709
13750
17970
7356
8609
8191
9543
5382
7801
13720
7783
6262
8827
11199
8830
8834
9422
9420
7974
8146
8935
5614
6337
9182
9440
7233
9407
8834
2114
8193
11264
11093
7383
7359
8877
9240
8003
13641
11396
4858
9514
9407
9316
9260
10186
9594
9118
7343
12425
5643
9392
13407
8073
9347
7466
8676
7806
8172
8946
13322
8537
9481
5267
12339
9119
7328
12115
8897
5900
13639
8880
12786
9422
5685
17560
8558
12227
9057
6395
14790
9358
9949
8912
6401
17699
8970
9552
9357
9540
9395
12955
9339
9415
6912
7780
6888
8914
7999
5675
7520
9347
9380
14139
9577
14206
9420
10961
9344
18008
9478
9412
9287
9329
14026
9598
8854
11101
6584
7876
5333
9468
9571
6162
9525
12572
10370
9027
9477
9507
15155
7249
9475
6739
12816
9425
14139
9405
9652
11220
7678
7504
10792
4436
13870
8995
4918
13588
9481
14352
8919
13881
8067
12572
13852
13828
7321
7712
10050
12893
9052
7304
9493
9010
12128
5492
6269
7976
8873
9438
8964
9499
7650
5464
7138
10184
13421
8859
9363
8865
8945
4743
8745
7388
5266
7914
7820
10735
8972
11803
6315
9411
6751
10625
9418
12765
10870
10053
9255
5870
8874
9428
9492
5456
11960
9414
9360
11682
13952
8599
9004
9747
6841
9115
7365
13542
11969
6137
6033
8898
9472
5768
9433
7505
9474
12596
7480
7745
10163
14031
8873
9971
7465
8540
14072
13938
11087
14088
13578
7336
8944
11746
5479
7307
10285
9461
8854
13620
5776
9459
9459
8989
9009
7335
11595
9319
9100
9225
4696
5110
9431
10929
5286
9253
6827
7396
9646
8849
9284
7264
8038
8382
7411
9018
7311
6319
15371
9395
14728
7379
9367
10402
6858
6953
8894
7381
9478
9436
11587
8517
9342
10780
11422
6913
6938
7448
6357
9373
8817
8913
6876
8957
11159
9483
8861
9561
13480
9223
9070
12604
11150
9397
9395
10980
15316
7404
11261
9434
9531
8866
9289
5462
13721
8933
8097
6110
9177
8959
9664
11777
8867
8655
11205
14147
4062
5390
5957
17066
8188
9334
8892
8986
13937
9936
9632
11142
11714
11126
9311
9475
15505
11597
8849
9289
9598
8893
11537
9525
8919
14105
9385
9087
6280
13883
9103
5743
15387
6832
11126
12174
9511
14701
11570
15379
8013
3731
7349
12611
9769
6467
12624
9523
6519
6880
9031
8655
6090
9276
7325
8876
9418
7379
9370
7096
13638
7954
8972
9427
9193
11432
11716
9271
8853
11810
7383
8913
9511
5200
7394
9389
7373
13747
9183
11987
8326
6914
7891
7342
6330
9353
8906
7389
9308
5441
9930
9673
9911
8912
7836
11714
7486
9612
17416
9382
6599
9223
9410
7329
8433
12004
6979
12700
9380
5133
9531
9944
10226
8695
9452
11942
8736
9537
16651
7379
6838
7810
9239
15340
13724
5294
8155
7576
8893
10142
9449
8910
9833
11501
8510
12036
13559
10457
12619
7264
6839
13185
7647
8808
9389
8971
21093
7450
8955
9378
9431
8940
7512
7334
16091
9242
8982
8390
13409
6652
15372
8038
9491
9512
10147
10559
8732
14022
9327
7389
12657
7425
7439
7347
9485
1631
14844
9789
9311
11455
6464
8660
11928
11476
9355
7509
10950
9857
6914
13792
11705
8881
8890
9317
5811
8980
15356
9482
6377
14815
23440
8564
9286
11330
10754
14023
7966
5481
7410
8881
8889
9216
9484
4779
6099
8942
9819
7332
9318
13869
11602
11712
13757
9486
9324
7815
9429
13678
5592
7508
7407
13598
12097
10709
12131
6885
7785
8883
8845
16685
7345
9321
13776
13262
7258
9283
9345
10270
14293
5830
14896
8947
11421
8874
15989
8562
9472
13832
5275
7590
7557
7212
7327
5771
12649
9457
15592
9338
10640
5216
14922
8873
9160
13401
7325
7443
11947
9354
13975
9332
7586
11299
6876
9356
9360
9378
7299
9704
10991
6186
7529
8842
11658
9473
7531
7689
8844
7464
8960
11641
6928
9552
9246
6919
11947
9356
13593
12738
8197
14843
7425
7932
6802
10152
7720
16366
7508
12725
9103
11228
11233
5182
7732
7381
7359
11928
7220
9730
11477
6471
6802
7328
9356
8058
9581
8776
7329
7407
9767
7343
7421
9168
11527
12550
7003
9736
7373
11540
13547
7811
9600
7681
7456
12655
6407
7486
11425
9507
13278
9383
5822
9453
7460
9488
9371
7473
13605
9004
7123
5271
14151
8946
9535
5171
7419
16677
7330
11281
7793
9404
5344
14873
9530
10497
9454
12927
9330
7297
13733
11416
11415
15350
9513
12893
11265
9168
8745
7419
14942
13897
4201
7969
8465
9481
7356
7401
9081
7414
9507
11204
8943
9547
6737
6811
7420
10960
7415
7457
7373
4913
14018
7910
7338
7338
9460
7820
8984
7368
7337
6938
7355
11731
7366
9155
10318
7328
9315
10996
11378
15434
11933
6391
7563
7357
8959
14789
11393
7352
13598
13835
14863
12473
9348
7317
7408
7291
7307
10498
8795
5524
5405
9595
9293
15031
16285
7393
9412
10522
7098
11086
7419
11074
9927
13975
7321
9234
7389
12476
7333
9305
6839
9571
9535
7352
13785
7328
7395
9486
14872
10456
8867
7324
9335
11539
5880
10111
8960
9516
13864
5245
7333
4745
12564
11541
8897
8937
7428
13644
13621
7326
13544
8777
11393
7384
12247
9618
8932
6984
14896
24328
5172
10004
6856
6854
7341
8879
9466
9986
7795
7360
7774
7424
7412
8911
14851
7321
8800
10774
7834
11321
7280
9533
12740
13598
9597
8857
11806
8773
8794
7376
7364
9559
14882
9457
14953
7309
9341
4177
5187
9473
9547
9544
11572
15381
11667
8318
12064
9536
14912
11781
8881
9541
10209
7439
7872
9684
13659
7374
12222
11581
7440
7413
7361
5143
9412
20576
9318
13865
7727
8222
6841
5081
11482
15055
9531
6629
6847
19653
13476
5471
9547
5198
7327
4854
7747
14006
7316
9419
9487
10716
9495
10601
6929
9114
11224
10145
5161
9296
6660
6889
7302
7239
9390
11109
8111
7514
15488
7378
6825
11979
9574
14427
7255
7341
8926
8869
6953
11695
7701
6719
9584
7425
13679
9569
7374
9915
9533
7417
7569
10370
7557
8979
6784
9373
7250
6870
11054
4842
9538
6421
6819
6823
11363
6792
9143
9540
3561
6842
6802
6809
7325
6768
6783
16012
15983
6851
6072
7369
9560
6073
9695
9151
8718
8246
7285
4498
6803
15347
9342
6709
7450
13650
7326
7116
11499
6902
9320
11661
7326
9586
7302
10220
7303
7402
6876
6797
9589
9536
9355
9608
9354
9557
9416
8968
7700
7283
7325
7311
13565
5168
6637
11499
7328
7312
7334
10519
9586
7400
9218
9266
7466
9293
7398
15344
7757
12518
12959
7357
9520
7501
7232
13805
10209
9660
9561
9739
7303
8967
7496
11967
8788
9150
10870
9390
9714
5164
5130
13851
7495
11661
7590
13514
8984
7561
9311
9362
14111
6181
7399
11618
7328
9340
9579
13939
7468
14724
10080
7333
9328
14196
15896
9437
9643
6889
14848
10627
7992
6889
10258
14195
9113
7461
9075
9305
6842
8793
9793
8139
9623
6799
7477
7439
7999
6827
9598
7502
8866
13657
9360
9376
9781
7805
10038
10109
9283
7308
11535
11693
7401
10333
11543
7748
7378
7345
7289
9242
13516
6887
13466
7362
10819
8265
12392
8919
9554
9001
9145
12146
9157
13453
7397
9545
8931
9439
8065
5192
10120
13446
8129
9316
7395
14147
14852
6830
11758
8882
7310
7198
6369
8219
13648
8253
11376
6654
7408
8734
13162
7523
9038
9422
9231
10689
10239
9305
8890
14948
5192
15482
6831
7283
17792
9195
9489
7350
9546
15668
11231
8264
7393
7393
13687
7452
13962
11722
7359
5002
8934
15828
6815
9494
9448
8872
11685
13963
9008
9549
14218
9335
7388
8871
8904
5481
9055
7390
11506
16301
13832
12378
6647
7428
9379
7447
13676
12777
6705
9563
7450
13242
10016
7844
7251
11399
9646
9405
6221
9042
6471
11538
11822
7301
5428
1546
13093
11941
8774
7421
7368
7766
7487
9460
8573
6361
9523
11891
13276
7374
8943
8558
16721
7309
7393
12749
7163
11074
8192
8948
7089
13610
13970
13697
7359
15301
9337
8171
13409
9666
13569
14556
9316
13733
9961
13768
8195
19242
8983
10647
4574
8867
9492
9466
7338
8945
8472
10435
15626
17168
7849
7845
4873
7121
7330
13940
11649
8787
7217
11988
7403
9391
11444
8999
4146
8639
7355
11825
7448
7787
7232
9498
7224
5129
8684
9007
9516
9443
11129
14932
11539
11688
11148
8940
7266
7371
8864
5712
14887
11609
7288
7385
13429
11665
10016
13880
9858
7098
9336
7352
9438
7184
7299
9478
7423
5319
7407
9542
13608
19078
7320
7438
8895
13650
7378
7343
11518
9803
11594
9700
14107
15385
9525
5695
7352
11464
10633
8875
7346
5127
13509
8299
6348
8993
11690
12715
3456
11393
7328
13589
14555
11333
9545
7349
11517
7421
9739
8855
9519
12468
13593
7344
11409
9777
12935
9421
8810
9525
15298
8689
10102
7341
7283
13363
11798
7480
9371
8782
8834
8948
13781
6270
2421
13419
6291
13122
9623
11598
6955
9655
9489
14821
11616
9481
12717
7648
7331
14297
9308
14876
10621
8920
7756
9605
13731
5162
9555
10321
7230
9540
8221
8994
13586
11738
15248
9553
9133
3164
14853
6878
13804
7553
4885
13761
7385
14810
14872
6147
8882
7337
16263
8903
5270
7327
12982
7375
9416
7446
13662
11199
7234
9532
6206
6934
9390
7387
7434
11530
7334
11829
11634
13580
9348
11713
8964
7803
9510
9566
7508
8870
11282
13637
9162
7271
8849
7377
7404
7233
14812
9504
9403
9420
9542
9260
14124
6631
6341
13467
11568
8829
5177
8829
9357
7286
13517
7971
8682
7848
8854
7794
7781
6359
7364
15387
14551
7565
7565
16878
7787
7309
13648
6946
9215
7341
7178
8062
11647
15640
12858
9402
9303
7446
11557
6893
9329
9267
5108
13740
7338
9892
14927
9583
13807
8951
10222
11425
9516
13218
7354
8187
9652
9467
7755
8898
7344
12199
15457
8153
8136
11120
10792
14013
7468
8019
7359
9448
6808
8771
7820
13627
4344
5631
9318
9257
11201
7015
5216
9498
5283
9412
12285
15797
13675
9518
14717
9408
7342
7458
13779
12847
9451
9157
7425
14441
7639
12679
14618
13897
8939
8185
7406
7612
7487
8038
8843
7437
13269
9304
6897
11778
10195
8195
6934
6968
15083
7689
12861
4724
11529
11858
9406
12736
14046
11684
9193
10088
10220
7781
9545
13735
13644
8903
1568
9842
14162
7422
14843
8229
9307
9056
9236
5230
8860
10284
10360
7156
4548
9377
7790
9516
6916
11531
11250
10195
7417
12446
9417
7381
8917
13806
8869
1604
7425
7313
9727
7392
8117
11705
13988
8343
9290
14931
7483
7454
13739
9454
9362
10843
9336
9381
21129
7005
10983
5825
14904
13508
9386
9247
8993
8875
7365
14359
9855
1561
5695
13926
4960
9403
9050
9418
12678
7471
9354
8324
14402
9436
15203
6247
2464
4933
4890
5387
4780
9362
9158
9207
12722
5445
13608
10819
7416
5668
8624
9483
7396
7388
7397
9008
10456
9094
13918
7427
9001
1568
9370
5461
13586
7366
7430
9359
10508
14948
11616
7355
2823
13805
2849
13215
9543
9508
7428
11784
9405
14760
5258
9487
9476
5692
14294
8864
9397
11611
13792
7305
13553
9341
13583
8304
9431
11689
6480
7268
9007
6656
9349
7215
5149
11458
9615
11289
9564
14971
3350
12413
8881
9750
9197
16269
8158
8872
8250
8956
6043
8710
7253
12751
8124
9753
8338
6839
7364
9516
13867
11570
9440
6402
8962
14027
5106
8892
8284
11693
6194
9436
5190
12199
11057
6382
7258
11122
8937
8945
14204
7445
13756
6345
9523
13872
13787
14853
9015
8384
9230
13587
7007
4652
8469
7314
13348
9286
5472
13143
13364
8916
13394
11488
8195
8876
5969
13645
1912
5432
9943
6760
10252
7231
13416
13619
7501
6865
17055
13741
13452
1847
9441
8853
6968
9334
6818
11176
9711
5388
9359
7838
10916
13306
7300
13561
9559
11690
8428
9500
9353
11653
9321
14914
8331
5223
13496
9343
8238
6085
8510
9488
8958
7324
13416
13606
9327
7525
9487
11723
7348
7432
8249
8967
9361
7331
9214
7332
12488
11605
9431
9554
11571
14919
11654
6475
8840
8238
5390
12740
13769
11546
8817
9474
16816
8118
13592
7157
9323
9368
7459
7166
7414
11059
8901
7295
8981
9378
7348
6528
7170
7912
9581
9542
5772
12563
8705
8948
10018
8768
10425
9623
11934
8850
9509
11514
10401
14090
9414
11523
8212
7197
7355
11710
8816
13452
11733
10110
9411
8543
9473
6049
17488
11209
14568
7365
9491
9390
12636
8949
7385
9177
8293
7335
7415
12264
6090
14188
9270
4553
7560
8949
3614
13980
13594
8839
5669
8914
14160
8357
14000
9512
9507
12698
9359
13599
8890
7381
13732
15103
7340
12945
9462
1922
1947
8714
9634
5121
10174
8850
9498
9494
9352
6834
13851
8808
9540
7390
11669
7450
5777
6150
7553
6372
8982
17440
8966
11723
9488
14552
11663
6299
8659
12757
15432
9437
8650
8746
13796
15558
11853
6405
7508
12087
7287
13645
11542
9464
7351
4929
8917
11390
9283
7366
13471
9366
6377
8840
9231
13875
11413
11136
7751
13678
9311
9400
13543
8868
8865
7782
7352
10150
11583
7359
12745
9473
5906
1559
14272
8875
9417
9425
8120
8111
8957
8806
11948
13551
9467
9346
8298
4257
9350
14979
6633
9317
9430
8944
6231
8801
8570
12713
9319
11665
5404
9538
6395
8786
5856
9267
6217
9303
11523
7347
9485
6449
11469
13725
2935
8917
6902
1871
4919
7507
15508
9369
8936
7526
10879
7372
9350
8946
7179
15694
6395
6584
7334
13650
13687
9394
9450
9229
8895
8940
9305
11098
5822
9418
6471
12380
5383
11145
9467
8421
9496
5665
13575
9368
7433
7316
9376
9465
10853
11745
9269
14039
6152
12464
12733
5275
9260
9436
17580
8801
12014
9361
9363
12138
15636
8284
8089
6792
9915
7302
11282
10276
5794
13485
7425
13850
6663
8862
11433
8044
7866
10838
11760
3603
9459
8105
7395
8083
8124
5135
9534
4738
8851
7765
1925
9313
7424
11278
7338
11950
8383
9515
7990
13015
12402
14066
8733
7470
13053
8938
7119
9428
8925
8309
10319
5476
5019
9086
9026
9253
9288
6794
5498
8190
8436
8916
8818
4202
13876
8080
5774
5749
8371
15145
7349
1575
10284
6986
9271
11900
7363
7563
7328
10346
9437
12121
9492
7169
4890
7510
9309
3765
13408
9191
7997
6019
14397
8928
9206
8864
8983
9430
8922
8690
8249
6177
12745
3812
10532
11503
9192
8901
12486
7773
8901
8121
11743
4957
9491
7516
10154
7388
6405
9642
14143
9465
11498
7425
13425
8856
7310
8856
6420
9439
8937
9463
8949
10283
11426
11637
8920
7759
8908
6831
7399
13993
7350
8819
10676
8210
7316
13565
8986
9435
7442
12559
9402
13473
8979
10266
7331
7298
9409
9268
10004
7259
7392
7386
9296
9377
7372
9404
9248
8856
13603
11138
13874
9272
8063
9102
4892
7284
7502
15115
7980
9478
11894
6090
17201
7856
7324
5367
9389
12508
7331
7411
7484
9414
9338
7387
7769
7425
8890
9298
8988
9496
7303
8914
7307
7392
7402
9226
7363
9347
9022
14151
7361
14059
8876
5730
7157
12019
8921
14119
7127
10210
7466
6862
8403
9431
7310
9618
9707
2752
8882
11487
7509
9341
4622
9469
4788
8963
7450
6987
9571
7398
8825
9498
8915
8306
12782
7411
9475
7395
14135
10557
11987
6896
14214
8875
13443
8859
14960
5042
7241
7971
5127
14769
6203
6831
7405
6963
9574
9513
9600
9440
8893
7493
7685
14074
6828
11844
7440
14912
9139
9374
7508
14507
7321
11586
11942
11996
6796
7553
9250
8918
11599
14966
9481
7277
9660
11468
7363
7499
7269
11379
7478
9512
15521
11580
11481
8918
9427
9585
9494
7408
8844
7496
16360
8929
7318
7328
2588
7273
9597
6404
8604
10196
7506
9512
9586
12504
14267
6621
7208
7390
9016
6861
7094
12473
7497
15247
7459
9417
9548
9645
8879
8163
13587
14145
8889
7361
7600
9418
7322
16080
8313
11367
14979
9503
13659
6898
9247
7266
8972
7355
6860
7445
13437
9331
11559
9371
10396
12476
9342
7493
13601
11804
9282
9364
9544
9343
11833
8474
7430
7498
14158
13547
7467
7467
9439
7472
9333
7453
7334
6952
11137
15148
8195
7378
7501
11817
9551
7243
9378
7344
10581
7125
11099
14901
11713
11971
13838
9393
9445
9633
10137
9491
8379
9345
8848
9360
9669
7262
10210
6865
11502
14138
7500
7392
6022
16112
8805
8798
10167
6295
7404
12537
12450
8186
9383
4985
9429
11623
8935
9441
5819
6837
7423
16156
6779
7376
13829
7276
12355
7257
8881
9323
14139
9236
5552
10257
7190
11908
11582
7414
9523
11123
9911
11033
7321
4917
5889
12846
5291
9567
4862
11525
13598
8850
14923
15320
7373
7375
6739
9755
6672
7395
14918
9474
9540
9326
7494
14934
9525
7345
7322
9536
7420
15380
14136
13580
13874
7462
11476
5249
7384
14699
7410
13635
7362
7557
7740
7360
7297
5510
7323
11517
11587
8151
11513
8919
11615
7422
9444
8898
10115
13259
14886
8851
9674
8294
9441
13518
9328
11219
9551
7388
10557
14097
13667
14858
9114
9404
5082
7345
7475
9362
7490
12727
7364
6411
14936
9318
7407
9233
7324
11580
7390
7007
10413
8728
11368
7384
9441
9503
9324
7329
10767
9344
6754
7318
9137
9537
6533
7385
9423
8371
6125
10306
7513
9436
9583
15357
9246
7342
7363
7335
7456
11479
7371
14862
13977
7372
7343
8951
7355
14849
11526
9494
9762
11551
10209
11452
9604
15483
7356
6798
9460
16135
8928
6715
11882
7354
7447
8653
9997
16317
6848
9522
7438
9544
6782
4660
8092
14192
7442
9612
6733
9328
9451
11817
7437
7312
9346
9346
7564
6817
11498
7343
9408
8365
7489
13448
9594
12735
6842
9337
4993
7432
11526
6814
6854
9298
6827
9352
6847
7545
9592
6846
6737
6826
7562
6861
6862
13847
13271
7564
13472
9325
7384
9498
13979
9493
7632
5083
8994
7416
7211
7429
9361
9603
8149
7570
7712
9465
13426
10099
7303
7974
7326
4420
6851
7321
13851
12061
11711
9587
9555
7162
7330
9137
9443
7549
7293
7430
9596
7343
13623
6238
8632
9381
11634
4999
8830
7582
5822
7465
9436
9466
7441
7329
8855
7332
7359
7358
7447
11622
7368
6823
7395
8835
11727
8740
15484
7274
7442
8939
9575
8923
9274
7455
10249
7321
6446
8893
7360
7507
7412
7309
9532
12966
9356
7389
14160
7430
8905
8731
16064
9294
11409
9875
8878
12014
7417
9390
7335
9447
8981
7383
7308
5207
12747
7399
9638
16106
9332
7991
11817
7443
9389
11775
8899
7341
7504
7303
11188
7913
8840
5194
8924
7325
9407
9382
6438
8426
7404
15156
7285
14815
10115
15102
9224
12313
3597
7798
16169
6875
13832
7895
9536
13981
13100
10012
9539
8247
13798
12604
9581
9572
8891
7309
9292
9469
7374
9405
7186
9351
7361
7477
12926
9964
7503
6978
9365
12272
13852
9349
8837
11428
13307
9436
14863
11721
9624
7421
11802
7401
14028
8125
12753
11477
7329
5777
8626
7382
9099
7302
7439
7313
10337
13005
9336
9000
11588
9504
8865
7457
7324
8939
7360
8613
16098
11602
13669
6224
7336
6847
7365
9061
9590
10832
7354
11985
7389
17360
8337
6395
9032
7754
7310
11286
8909
7300
9345
9562
15361
7456
9398
9640
7479
9304
11436
8968
4257
12570
11656
14052
11717
9653
11627
14747
7026
10669
9291
7352
11310
9142
9635
10088
6823
7318
7333
7344
7988
11486
8817
9406
6990
7340
9359
9560
13568
2408
13697
12177
7496
7169
13443
7493
6423
9669
14036
7359
8564
12518
7385
14377
10170
13762
14034
11645
6205
11442
8224
9387
9932
11521
11745
9490
1826
7343
8911
5476
13648
13464
9523
11010
7313
3602
14593
16166
7341
9830
7754
9313
10237
5694
13622
8971
8899
6832
13841
8643
8283
7394
7361
13989
13984
9476
9689
8993
11268
9548
7552
9248
12320
12749
16185
11623
9650
5710
9258
9506
13940
13088
10090
12068
7804
8277
7459
12450
9310
9438
14038
11246
9302
4675
11666
13613
15784
8915
12508
9458
8593
13798
12251
7802
7436
7342
14052
9360
9395
9831
9512
13182
7365
8905
8070
9460
9637
8925
9329
10251
8116
11803
6780
8910
13953
5398
8906
13139
7356
9410
13639
11721
9385
9257
8494
9591
10146
12304
10483
7195
14586
10117
7510
10866
6857
11594
12452
11379
9261
14881
7786
11118
10459
8871
9253
9287
13160
10565
9408
9407
15486
10543
11605
7339
19204
9332
7435
7413
14823
13305
9638
9730
7049
13610
14027
8899
10447
15860
13742
9603
8332
13746
7087
15373
7217
6826
7411
9719
7291
8036
8307
14959
7023
3784
9248
13699
5578
9003
9507
7347
10457
9058
17004
13653
11459
13987
9228
8931
12462
9388
8904
13654
7352
7503
11433
7398
7387
7399
11659
9006
4716
9669
9291
14682
11898
7375
11856
6774
13553
9365
14876
12606
9408
13997
7785
10889
12841
9443
7391
9429
11696
8955
9377
7323
7000
11536
9565
7262
8891
8884
8861
8903
9332
12500
9200
13432
7452
13374
8902
8029
8910
9290
11675
11319
12076
14070
8033
12999
9298
13651
9074
9282
6423
9428
7717
7014
8916
9487
7455
12509
13287
1796
7934
7328
7426
11543
9388
7457
7457
9999
9388
7545
9241
5214
13639
8333
11552
3080
9495
7331
9618
7372
3291
9623
7842
9347
14111
7133
10687
13047
4762
9548
13257
7408
10298
6840
13617
7447
13182
10510
7384
9458
5609
8009
9349
7349
12393
8869
7887
8944
7404
7827
9264
9508
8783
6849
13575
7466
14827
7355
9377
11880
12717
9498
5498
7550
7507
10297
7336
11478
7647
13536
9624
7330
7431
7402
15325
7370
10842
7369
5431
8171
8889
15484
6405
7419
7265
8906
9464
7425
9602
6806
7316
5062
9265
9262
7429
7496
9537
9491
18305
10069
7250
12733
7419
7410
7359
12162
13711
7377
13558
13426
7422
7351
8244
9347
7434
9441
15350
5525
14442
9442
11670
6070
11467
9262
8788
5790
7312
7411
11412
7316
9427
5587
1815
8882
7384
7490
15344
11436
13469
7463
7821
7793
8855
6892
6841
11753
7438
5199
9361
14293
10203
9359
9524
11207
7223
7355
6186
14257
15359
7318
7782
8819
13686
9451
11635
16778
7339
9244
7388
7450
7065
8530
14208
8922
9655
7742
12973
11523
9054
15355
12809
8684
13603
7642
7378
13970
9460
7355
10803
9512
10731
9431
9491
9028
7324
13817
8441
13541
6646
9435
9397
9453
7195
14514
8337
14056
5170
10523
11702
12521
9661
7234
8874
16185
6823
11581
8254
9533
9525
9370
6188
11763
11687
6153
8885
7410
7778
13721
6669
7910
11452
10390
9456
10576
7324
5428
7321
11958
13679
5487
7440
7423
14697
7366
11678
8896
12137
9388
9564
6749
7489
11711
6356
13468
8980
9347
8897
13667
9274
10167
8869
9454
8779
2344
7331
7235
12945
9351
13533
8322
7335
5572
7421
11254
9576
7478
9137
13697
11567
13602
9300
7446
7157
9352
14035
13697
7333
9112
8892
9828
8616
11630
9407
11076
7349
12076
11840
11316
8880
8665
9415
7413
9420
13130
14098
9666
12676
13391
13325
8766
7194
8927
9441
8832
4943
11963
15351
12471
6352
9305
11705
9191
9535
8036
11640
12052
14849
7337
9988
14983
6982
9372
7802
9309
15383
8520
12652
7450
9423
11686
11651
9382
8681
11695
8013
8956
8131
14944
5021
13728
13140
5128
10233
10344
6993
7322
12247
6977
6979
13354
8855
13955
8715
8934
12570
12748
9488
6399
6893
13442
4662
9232
8994
14169
13593
12205
9433
8817
8854
9358
9394
9256
5771
8768
8620
6424
12691
9333
16307
9712
11870
2892
9398
9493
12505
8500
7304
9033
9502
13641
9547
14047
8812
8991
7502
7337
9635
11643
5846
9559
9270
15452
7891
8890
7349
9648
13526
11186
14833
14923
8244
9374
9060
8913
14071
9439
9531
9964
6709
8784
9527
9431
9392
8895
6237
7395
9063
8901
9437
8827
11704
9519
12828
9219
9361
5769
14722
7354
9410
7382
9358
7864
7387
9204
19340
8848
9516
11873
12239
6369
5607
8863
6158
14211
9548
8848
15386
12286
7789
6657
11410
8558
9462
11778
13346
9288
9347
11711
8851
9711
9328
7003
11736
8266
8928
11812
7958
8893
9488
5058
5240
8818
8756
7065
12601
9398
9368
7919
11687
5299
8831
14164
8788
8342
10225
7319
7803
13615
13254
13541
9631
5087
11219
9708
13907
8942
8029
7472
9415
11120
20379
6189
6608
5314
8122
13945
9464
9444
11690
7336
13442
8844
7341
10726
9965
9244
6340
12800
10058
9039
14533
8822
11750
9414
7448
12204
9449
9497
9446
9336
13588
11278
8888
6141
9353
8674
7447
7364
5166
8155
10830
12738
5538
5314
11674
13152
11866
6168
14045
13910
5845
1569
11449
8697
8971
12619
8929
6869
11572
6804
6847
8874
12100
8861
12635
5199
9643
6877
7377
17119
9197
5839
7194
8875
7412
7326
8906
5197
9448
9074
11762
13852
13701
6143
9280
7916
5465
5463
13901
8905
9399
13901
7418
6417
9498
9505
9499
12732
8915
10602
7301
8937
7417
11615
10955
8915
9412
9484
7300
8976
11738
8948
6498
11900
10642
8315
11950
9439
10747
9435
12928
10153
11599
10641
12598
7730
5784
9458
11705
9390
6821
9321
9052
7320
9293
7521
14901
9585
9100
8799
11552
10101
7406
9360
7348
9717
7395
7245
9335
13509
9346
13521
6736
14855
9398
12204
14928
5181
7494
10160
9467
8704
7346
13556
7321
13207
7347
14892
11602
9491
10736
10091
13674
9545
14914
12247
14743
7377
14902
7371
8945
11763
9463
7331
7364
7388
10252
9516
8854
9609
7383
4829
9128
7498
11489
7374
14909
12897
13684
8974
11350
12706
9343
7350
15214
11495
11513
7406
7348
17700
