# Supplementary material for: Effect of sequence depth and length in long-read assembly of the maize inbred NC358
Source: Nat Commun. 2020 May 8;11:2288. doi: 10.1038/s41467-020-16037-7 (PMC7211024; doi:10.1038/s41467-020-16037-7)
Supplement: Supplementary file 4 — Source Data [file 41467_2020_16037_MOESM4_ESM.zip › Source Data/Fig. 2B, Suppl. Fig. 7, 9-11/NC358.11k_50x.contigs.fasta.mod.out.len]

1539
2910
5879
159
10932
14907
646
8766
1416
3832
3813
593
1900
308
131
133
330
297
545
113
4439
11659
2867
2605
3364
1366
479
131
367
441
977
136
103
173
401
273
187
334
165
596
444
589
184
496
705
444
2810
9369
154
5921
641
1050
188
371
591
180
2650
5592
461
652
167
5452
167
314
130
466
314
439
9393
3720
3834
4377
10202
1843
354
707
265
288
626
175
879
969
174
307
534
240
240
101
185
266
520
585
1335
340
199
929
1825
193
114
142
2343
7416
574
611
7154
1746
4007
1489
621
123
205
151
183
213
133
272
167
206
178
493
322
317
155
112
1083
424
147
158
570
201
144
125
212
133
271
167
206
178
483
353
155
178
158
1120
424
109
2224
179
130
534
280
221
683
2156
682
3948
2815
4013
1106
149
4444
148
188
226
152
227
109
273
590
5819
767
261
121
415
376
352
1629
1013
4008
116
492
610
846
897
7923
8408
6673
403
374
13589
153
175
13714
102
229
682
113
352
365
2290
894
549
229
245
111
168
151
703
212
3203
1578
1779
632
3291
1659
114
2126
21886
127
1999
215
3379
112
118
3725
9309
418
718
143
528
655
8794
1738
3203
9320
5884
2748
180
278
921
1517
258
234
197
287
169
909
366
128
424
188
206
227
11654
2061
6639
184
217
187
431
813
13640
7001
503
382
240
545
605
359
4056
11195
2884
1464
912
350
192
7918
1068
1232
197
150
208
187
2176
456
152
8910
734
100
111
419
270
225
145
219
330
192
104
651
2139
869
2663
2336
3498
6879
384
700
242
9245
4490
346
361
6479
3035
1970
509
4138
2321
2846
489
2846
199
214
8435
7410
517
724
374
183
383
123
137
1438
587
617
130
1040
236
1587
1974
105
541
307
148
4994
11632
3924
227
107
102
107
940
404
259
498
433
280
577
121
173
271
319
2919
249
611
563
867
769
118
689
174
258
289
7127
5004
7297
429
1030
204
100
218
1331
2549
208
109
310
322
147
4006
505
611
333
496
1621
393
3754
1150
118
127
573
1143
466
1470
1370
3942
4326
3895
1311
3524
1171
1361
10937
1312
5179
2738
209
336
8326
149
7347
1821
940
5660
2722
1202
153
163
7383
480
257
173
279
185
677
118
620
2176
547
2298
1217
244
547
302
307
548
195
176
301
100
702
197
169
549
195
176
301
100
702
8347
178
2256
308
469
3245
863
149
1439
127
989
466
8537
2746
1026
153
217
1963
7495
407
1255
496
3073
262
940
4904
3896
9811
3226
355
214
187
898
3063
580
155
242
234
871
588
108
485
155
5066
4289
103
194
169
291
2930
296
619
187
607
310
289
561
9444
4200
309
718
2778
9328
8669
7897
240
203
107
1290
433
185
348
6930
309
239
146
10369
1020
191
213
218
127
116
325
192
430
277
1137
1763
8002
1783
1779
1406
844
330
1603
4458
245
126
324
417
131
1485
4609
343
6680
1481
14967
1963
793
2410
2893
1849
599
560
193
298
269
109
126
176
133
2927
129
105
240
133
159
231
208
178
110
2940
171
105
204
125
105
231
208
1213
6120
483
566
1900
395
172
145
700
570
394
160
486
308
217
6286
4857
1482
2450
1275
1270
3114
1115
418
537
1048
510
8919
239
646
149
429
272
140
298
168
497
108
519
204
842
267
108
8721
444
371
136
847
382
415
455
201
2457
234
485
136
847
379
413
791
1048
6163
1093
1022
1371
266
8951
1305
872
705
3292
660
666
14918
5547
1664
3538
559
5716
697
659
2951
139
182
465
1020
1028
1041
144
2172
189
680
1400
2598
910
10057
5465
117
937
108
178
133
588
836
644
3297
2323
889
450
354
1734
344
239
295
668
13914
1953
1119
4507
9367
11045
111
13484
1492
3431
273
458
134
161
134
112
3194
463
3412
1215
210
201
3618
1234
443
191
14993
629
394
197
2422
136
2726
1027
1539
3618
127
2874
249
527
1659
1739
2632
359
651
9399
650
9849
2051
1905
1473
532
175
177
700
959
1932
9366
448
4744
4599
498
1881
2822
12144
3314
577
348
118
682
166
5452
168
326
114
103
505
5048
740
116
160
108
503
1476
834
14981
1290
3331
1058
3440
2292
1383
32382
693
488
831
582
470
173
183
785
1586
129
932
193
1024
458
276
3011
8187
699
5333
1797
5372
527
228
1062
378
221
448
248
2919
109
378
267
449
251
955
4835
4501
370
289
759
193
184
139
785
127
3713
5088
2571
3411
1274
4218
701
2925
1931
1530
340
240
921
570
2151
115
801
334
4382
2034
2748
6051
105
690
394
450
344
157
216
1428
1248
117
479
163
321
430
324
190
214
107
404
128
555
248
486
214
259
445
3777
132
141
3502
677
1754
143
669
435
185
479
165
796
1531
8893
803
2755
9083
1888
676
730
152
480
335
4351
5147
692
3035
13946
5004
7508
536
342
153
1905
111
140
177
187
683
169
1615
1610
1821
767
1447
1391
5460
9768
8842
633
2497
102
351
193
139
609
234
1063
432
537
1706
636
211
633
682
546
1371
1888
1021
2383
214
128
122
314
114
197
399
362
175
372
262
2319
239
383
1427
1615
500
1801
252
168
264
157
701
687
262
8834
1354
5755
8416
8288
697
3669
9479
152
1246
5186
2574
3296
1563
733
182
1903
165
1274
169
428
896
114
126
1588
751
185
665
1652
205
1224
4541
14879
138
157
207
3989
886
107
172
5039
4510
2058
897
127
639
418
718
839
5430
2434
1396
6770
6902
5940
2991
6622
4519
13525
804
941
3265
3815
2436
2066
380
2428
1369
4291
617
313
1375
5745
2700
1548
593
210
175
138
646
2146
3895
3516
398
839
7444
374
432
166
681
311
131
630
260
1195
585
6733
229
3482
2233
3349
529
9131
599
2675
2225
13669
4070
319
235
350
147
465
1026
3013
2526
255
2779
2205
4360
8294
1544
4518
6525
160
7350
188
7367
1003
279
994
840
1566
671
2506
4011
2103
197
402
168
913
202
168
334
340
9198
851
1430
3252
181
796
237
100
182
797
238
707
1493
3695
1404
370
647
212
2081
181
430
660
124
928
260
1337
367
644
243
1229
2685
5681
2992
2175
1074
7194
1147
1441
947
184
477
1399
612
2092
830
197
1186
663
1981
863
12660
13267
1997
1360
339
5621
5796
1762
5838
856
1080
1311
1667
1718
7444
5658
515
114
188
149
112
301
348
212
109
117
400
190
1421
3606
174
188
364
182
222
107
343
1654
489
10280
4633
228
3727
1394
289
1449
2791
11751
2218
14872
2956
15019
543
1269
7281
221
1388
3713
870
8930
261
1377
622
112
161
1057
691
134
1686
123
921
1589
408
368
7391
1040
362
289
191
193
1075
693
7315
15376
724
107
2546
1869
3446
711
8370
1940
3860
5534
9496
4080
156
1185
119
909
225
113
655
1031
9455
2659
1338
104
131
2120
890
4063
1574
310
133
386
602
313
595
799
5735
6844
9249
8338
5746
1770
6312
201
3326
579
181
678
322
1504
614
441
197
642
960
322
122
454
4351
1319
166
100
295
267
133
646
110
290
357
515
116
9472
1106
116
330
474
312
315
5344
700
7923
1192
665
121
2210
655
156
470
470
447
3475
1355
384
537
1534
256
535
592
122
5659
566
355
122
491
285
2114
485
808
136
535
457
175
191
1541
1826
161
146
436
101
183
369
443
175
480
5868
7550
611
2920
491
101
183
579
443
216
3323
331
268
131
370
217
448
1098
1663
4129
837
8734
186
674
227
450
163
583
1822
7150
133
860
370
340
1081
124
908
179
212
409
431
141
133
951
189
145
859
349
410
1195
124
908
178
211
409
431
141
961
133
8546
709
5260
626
489
129
360
6242
626
3162
345
455
2016
193
5019
5288
1260
4332
6208
1973
613
328
312
656
203
1152
163
234
142
219
2705
238
894
969
9307
661
1328
542
402
1345
1045
227
4815
1609
652
1196
450
2426
3258
222
244
3880
7938
701
3975
1183
161
214
131
652
181
157
109
116
208
667
843
1156
813
225
4463
955
108
328
888
179
1208
187
155
4851
319
604
106
725
132
3078
3368
117
884
1259
1505
140
832
709
150
103
193
453
147
150
135
340
368
103
7356
7267
5003
301
296
510
953
614
356
156
1398
150
1523
420
1008
212
233
175
187
210
113
124
3191
104
430
469
538
171
130
1474
1530
444
646
799
2915
112
444
646
800
352
7722
1945
703
230
351
533
676
657
2267
1560
3097
142
934
4050
476
191
496
738
9317
459
183
421
287
1261
1339
164
165
171
2260
891
357
196
118
994
366
7451
402
252
515
9719
7307
5018
2496
307
381
487
100
772
6009
3445
190
2335
752
940
829
5178
704
278
2087
391
189
759
325
2293
803
2763
11066
9746
6688
10003
6363
3200
2842
4363
1983
152
1125
208
1809
1793
124
7072
1453
105
185
403
202
712
167
157
403
122
138
2022
1497
1013
6117
9319
3050
1229
360
455
132
211
482
194
1816
1620
283
12444
110
388
259
385
146
4960
400
380
2078
464
9287
239
1054
12401
133
539
278
140
284
130
135
3119
148
289
8948
829
183
485
231
183
1113
6180
144
103
9358
9389
269
6386
1376
2845
6138
366
7133
1375
315
1106
105
7952
738
105
137
6581
416
128
1148
1213
221
1131
5041
1140
2143
5104
128
151
281
177
163
159
167
150
276
2682
682
521
658
659
1160
140
711
8915
509
382
1031
277
2009
12613
139
6241
15378
4676
8950
2863
4105
369
929
784
177
131
1840
1886
924
4746
355
361
476
1057
6819
6863
6614
142
1164
5630
1139
2104
192
395
3591
14957
617
2760
2101
211
217
177
200
192
107
328
373
1411
5773
350
4690
108
145
9409
2940
4180
3176
13644
2088
4239
3776
706
449
7717
905
9375
7458
169
126
2095
615
3610
639
124
130
102
711
195
176
312
100
2889
117
442
599
124
130
138
634
272
176
162
100
3260
2945
657
9299
8377
3056
1611
658
597
616
7344
191
346
1361
1036
234
11242
11154
4099
300
122
196
142
213
361
149
511
227
784
238
177
355
119
133
116
890
165
198
774
258
928
303
271
7491
1954
1985
559
4002
1015
773
760
3030
178
1697
2359
773
761
2250
1381
7828
3629
448
8500
7481
1916
369
8852
5634
1143
1771
8194
696
5230
1332
387
148
100
446
171
189
126
298
334
107
229
782
9377
1065
152
154
8263
1905
371
377
1253
479
618
782
112
619
3233
102
224
934
554
116
800
1444
283
6122
1106
463
8338
3299
365
582
116
367
562
226
151
120
233
205
230
472
723
166
500
605
2940
231
205
242
470
704
6469
231
307
372
185
433
4069
169
5146
6321
1074
735
520
170
247
308
7915
208
262
3273
628
9145
2021
139
347
237
279
3932
5315
696
8335
1840
7360
2727
13555
9693
5930
5528
3447
2051
127
721
1708
394
907
163
151
491
754
689
891
210
122
9326
515
106
1400
264
1072
3183
106
1416
366
6479
11301
4528
438
600
109
137
5041
865
477
142
313
797
6905
3554
12584
9284
390
166
138
262
1805
1107
813
394
9013
935
899
378
206
949
251
582
612
1170
7349
1103
11609
640
431
298
206
235
143
183
949
1452
339
291
1219
2697
221
339
1078
528
222
286
164
306
105
2392
533
4292
568
1329
105
354
355
411
177
288
3203
216
1355
711
408
288
331
4155
1510
8013
6348
14578
529
1133
3800
8596
5242
6872
483
163
244
193
136
151
256
111
279
201
483
163
244
193
136
151
258
111
279
194
2343
757
6387
2278
1567
2046
1325
2013
2706
6538
364
348
4751
6292
6762
686
124
1184
684
296
602
352
145
366
811
343
155
107
739
613
101
714
124
1124
686
713
4733
355
6566
3277
4698
7362
6059
117
110
118
1349
455
2595
3635
553
105
6005
752
198
11729
995
2134
9200
6060
6046
13647
2408
9333
680
101
119
829
540
112
747
4686
1948
7515
4240
3067
4990
9426
2110
13511
1814
637
8887
3072
131
1623
755
3885
14040
4399
555
107
655
385
5753
110
653
381
2333
849
651
283
201
1024
611
712
471
196
612
113
713
467
634
2909
356
983
150
172
827
828
167
1222
183
755
1506
420
199
223
2589
13753
3480
211
317
142
112
475
248
393
163
787
1446
5733
8127
894
486
5404
4552
671
342
4571
6551
637
1050
202
8881
234
242
385
146
1261
104
1381
1542
1646
460
1268
788
170
3498
640
102
5103
675
1080
1813
326
738
229
583
1392
13346
442
677
112
168
187
816
422
230
160
105
8456
202
677
112
168
187
816
422
226
172
277
354
156
8867
908
191
544
126
137
322
2924
255
908
191
594
126
137
317
373
14223
4391
152
5001
1163
15372
2920
13607
5085
101
442
149
281
177
164
176
101
422
102
689
1011
527
289
835
13406
507
392
744
863
2099
210
3400
2588
3947
571
1939
13015
5051
339
699
148
2154
913
2404
484
1470
115
676
5127
1113
4039
821
104
197
330
233
254
334
261
171
335
864
267
9381
267
2901
241
117
146
452
1909
455
105
545
166
2417
141
794
1421
536
6674
633
4140
5363
2121
1698
251
156
199
139
148
112
103
113
645
437
202
443
577
198
391
278
352
199
202
140
712
9232
3705
341
4699
5786
130
4832
11715
2990
11217
6152
492
9058
2646
157
987
12808
3627
151
293
418
3065
8791
6333
836
121
116
246
101
158
350
111
419
832
122
117
217
102
104
281
466
3568
5888
185
116
8166
698
5193
2240
821
4905
673
633
624
3652
5749
2050
1853
9362
2959
5592
1619
1244
4128
9073
9538
4176
1972
7473
5468
3808
1292
8049
3508
1321
2231
8880
3881
20632
251
4316
129
121
719
664
9341
762
2076
855
424
184
3046
222
224
3529
270
142
5510
144
672
112
111
1221
9413
12469
283
307
176
197
701
209
118
125
129
120
325
457
303
151
171
320
306
150
400
275
120
129
125
118
231
701
176
504
447
120
172
1322
9293
3545
863
623
8966
3994
2330
1302
8552
14879
1045
1133
182
161
278
264
473
414
156
746
115
3874
9142
2191
1140
8927
6126
104
414
4010
328
330
383
566
7955
1211
534
1800
1609
7410
272
137
160
186
172
406
272
186
606
183
126
153
306
3132
608
578
140
607
102
183
123
318
8881
139
882
108
253
1059
8934
100
121
9158
248
395
297
8848
3914
3524
158
150
125
475
483
226
139
382
116
158
209
444
6640
1214
721
1846
280
185
1935
749
503
160
223
129
319
228
627
366
194
207
251
1036
173
1826
409
135
136
278
1578
119
1666
5585
1774
2503
11498
4542
7549
15012
1239
180
1509
1799
386
1535
209
633
1399
4150
111
848
335
5008
477
2899
381
1365
2782
6272
482
2633
1449
946
5576
204
971
671
168
695
2494
8915
2199
2022
2589
1133
1705
106
230
1078
194
367
7793
225
1065
194
387
1339
1716
14111
1860
2880
330
104
147
141
7430
151
571
242
218
133
236
257
137
109
684
9387
458
420
1753
12224
847
4538
310
312
474
152
594
197
1601
3451
2047
309
1113
3655
7425
130
1521
1869
765
1481
804
7448
1432
252
14992
274
3341
5507
1590
182
214
9059
9113
152
139
235
158
5281
8585
1849
1062
309
249
238
1621
172
499
3711
1072
9480
442
5173
703
8273
3104
1922
1639
964
3471
1631
960
294
3843
1395
1329
110
400
112
177
167
195
110
405
103
253
274
241
181
309
106
1295
1978
6195
1867
551
9318
1502
4530
369
3574
366
1617
4886
1365
340
2258
11395
652
121
1597
602
892
1452
8667
1600
127
656
441
205
504
162
350
103
2899
126
192
250
636
8543
702
2703
2373
8853
2408
104
281
346
846
1252
322
179
8106
654
2522
268
2401
1157
3639
232
351
119
7829
118
294
1479
937
586
237
107
104
1931
7789
7395
700
194
583
238
105
702
4426
812
303
132
153
1204
206
372
9473
166
142
110
3315
597
1069
285
3118
114
648
1077
260
1077
261
1292
9417
4584
6198
1869
3748
610
8876
2763
127
149
197
100
421
620
107
315
204
120
429
3242
122
185
9365
110
403
204
315
315
965
836
3216
8911
142
152
114
9369
180
3271
186
177
395
157
6352
238
1102
8831
1339
367
1471
7805
366
1478
108
114
442
242
581
116
318
118
1242
1353
1171
172
731
536
169
206
1210
3306
608
11497
636
486
197
989
617
9347
104
1053
344
399
151
161
147
166
144
134
148
444
646
114
722
169
181
829
8864
2085
166
186
646
113
664
168
174
606
104
132
187
3996
117
218
112
112
181
321
2166
8879
2961
4173
2516
1739
582
4938
7275
1074
5478
103
5190
260
7355
6162
3022
135
107
311
111
260
152
185
273
2420
148
433
7667
917
1911
1566
11248
14582
963
222
349
847
229
985
352
1355
163
381
4650
8933
1872
174
117
175
930
596
490
444
1514
3976
134
108
140
125
6824
818
131
4252
115
655
112
106
254
209
246
121
124
836
11478
9148
1209
171
546
4769
359
361
6807
7289
1491
118
388
155
136
513
1390
2084
1397
379
189
206
118
651
372
1397
1306
1272
6490
1465
564
705
110
2914
564
185
720
11401
1271
1984
128
1477
194
366
7819
1459
194
367
1338
722
805
454
220
2743
611
1828
788
455
219
2165
1751
3193
4803
675
604
194
4902
228
574
3415
8159
1145
2049
351
1662
1192
174
203
204
114
208
358
206
194
179
171
651
3054
14715
3163
158
3511
8240
219
1117
506
142
2062
847
295
373
326
150
467
370
444
117
556
615
2918
149
464
245
146
335
109
337
191
324
325
2297
228
798
4588
1094
6626
4707
129
9343
2000
9001
645
2303
782
718
513
435
8743
5118
187
1758
456
7395
218
316
226
2772
456
6065
2694
988
2123
272
193
615
1103
2522
8940
5922
1068
163
2232
156
128
326
150
107
128
275
115
663
443
114
2910
129
278
105
107
128
187
271
204
672
3766
6570
440
4672
1631
697
8100
1158
1127
2117
1060
221
6390
4954
997
6532
2519
470
5520
340
4634
3190
9603
6233
1559
101
2703
829
1232
121
395
2697
444
548
147
217
1034
335
148
4328
1915
327
127
104
188
2238
846
2304
1735
2554
836
1004
151
4242
3229
14983
1307
142
8804
5979
6195
1515
3470
3718
3260
450
8626
7809
186
1089
219
383
1591
2264
252
875
9372
382
245
1140
3565
244
1675
918
128
853
394
1468
677
2059
326
2478
2713
2796
1167
902
2611
1757
781
172
270
7273
4987
1624
295
140
155
133
9134
110
597
313
103
300
124
156
377
126
105
242
1132
645
104
101
157
321
1694
2034
4083
3330
5010
1822
990
652
493
1562
1698
600
215
4185
289
1363
418
135
105
9417
8824
1910
9722
656
1304
566
146
205
746
148
692
144
205
561
8956
186
172
963
268
5914
9670
3288
1542
123
1584
114
178
257
14309
1361
1497
2279
909
8519
1292
4444
7218
2308
445
589
243
2007
107
114
1027
6662
2047
7208
379
202
256
174
216
694
685
1158
110
666
136
244
284
369
201
171
666
136
244
284
369
201
544
332
211
129
114
285
4080
4301
2383
827
185
380
592
4850
9098
4556
8939
113
105
149
7841
1076
2221
412
161
440
177
165
166
169
441
9450
112
4060
9049
9890
9756
5990
2918
202
7355
237
113
231
247
298
5289
9386
364
13439
3104
1397
118
442
368
230
112
1838
212
318
277
292
9499
210
1538
11776
319
113
163
112
301
745
3114
214
505
101
151
315
368
11556
136
215
733
1862
1955
1204
428
349
751
176
207
339
2452
802
2179
1986
1624
180
318
2801
801
830
222
169
133
166
1067
321
1750
112
221
276
526
11255
623
357
1372
2220
11780
319
161
267
357
248
263
211
226
484
473
121
105
219
331
259
2435
250
364
278
129
519
204
255
158
239
1460
7979
389
672
567
591
162
171
402
384
221
240
222
176
909
13973
264
2242
1176
8547
1177
814
292
317
1041
123
101
105
2083
1005
1713
886
9124
179
144
146
299
102
203
368
1627
202
533
622
1403
7728
1019
1692
12021
536
1672
905
4895
1734
486
723
2932
2191
144
921
1347
3721
365
531
1272
4455
1406
568
119
188
3153
193
186
900
726
137
1590
568
119
216
3162
1046
692
809
2966
613
543
207
440
369
469
503
219
258
441
6303
2501
13657
311
352
4704
5287
204
522
170
707
115
303
491
137
205
222
178
290
124
255
103
427
295
143
707
115
555
103
427
294
184
194
3262
115
284
187
204
492
107
3241
282
9426
2904
416
2296
169
259
132
456
173
650
113
549
611
2892
169
132
408
949
549
160
130
196
206
793
1412
670
1170
5933
2711
650
121
1275
433
217
337
650
121
5578
354
2764
5556
1709
8166
257
1080
1480
4630
11085
6460
343
4639
118
171
10165
191
132
410
536
611
1131
494
6809
319
1263
859
465
1485
2059
803
734
1327
5279
120
2654
7424
1430
4105
484
6503
10276
598
1595
233
350
1234
9412
2304
307
3894
1438
10085
2269
506
129
5511
596
701
131
137
161
1283
187
539
143
701
137
161
1283
194
9301
103
193
158
339
177
171
175
241
213
136
587
254
209
231
115
102
706
143
171
175
241
213
136
587
254
209
231
115
102
706
177
190
1272
3297
181
157
396
183
330
759
3898
100
306
885
158
1058
326
3978
1937
468
577
369
3309
1881
170
317
1361
542
388
215
617
1725
202
716
268
566
308
164
139
137
208
592
251
284
139
620
128
638
1195
358
221
268
129
111
660
134
283
277
209
185
135
418
101
1281
228
122
223
224
153
103
205
229
1400
162
379
125
1302
12181
1245
1029
1594
7385
3161
1049
7306
5334
1042
110
156
287
129
249
228
1591
210
542
944
2244
10163
2281
1751
193
7158
4244
522
1107
459
7519
1937
197
3890
5264
183
141
120
502
493
4572
8119
7103
1891
312
1571
3424
256
118
169
318
172
700
201
303
101
116
169
270
172
700
1267
4878
4756
1344
1605
1420
132
435
404
185
122
163
169
3174
741
171
461
5805
590
14227
439
642
139
325
309
257
671
2316
963
291
1680
188
166
276
103
434
267
396
329
279
3817
4742
331
778
246
9804
2760
510
1029
124
905
193
505
1023
124
900
1967
5865
8349
125
548
340
198
162
244
288
854
6400
3359
3897
392
240
223
237
497
551
781
722
171
110
239
103
111
209
106
167
244
265
121
227
395
266
178
149
316
887
771
100
7078
623
623
294
168
5004
2815
2242
129
945
183
108
681
1595
935
122
2242
129
945
183
108
680
1402
3943
182
1561
1113
132
339
564
5458
390
157
497
451
792
119
146
958
141
982
872
2183
454
797
149
9424
115
201
704
313
168
124
462
257
2772
2315
6266
789
174
327
9116
2238
8929
644
380
266
109
126
305
119
185
149
192
691
104
197
104
118
154
140
708
127
3529
1682
9250
4402
8905
8407
1315
4675
663
326
936
623
2303
405
7344
1554
519
197
2245
13246
1181
292
277
1002
1468
2507
382
418
282
138
100
229
1135
141
108
705
148
114
228
1135
140
108
421
148
115
228
1135
141
108
705
1592
4021
9311
501
121
205
11840
1538
256
735
440
136
169
2272
9615
322
101
3912
221
1097
5702
1110
2192
688
1236
2056
13712
3410
1994
7511
1410
1105
6049
9588
483
125
103
287
183
183
9228
226
6152
7325
199
125
102
349
5062
115
289
189
208
350
200
171
2544
1425
5398
326
169
164
170
231
133
3723
372
124
421
746
104
583
2437
766
826
148
919
191
156
116
107
2325
3080
3054
462
886
5740
268
4138
434
6877
306
108
6589
9889
2130
12578
1491
2898
3456
219
106
580
918
328
342
3132
327
9178
2545
1298
2128
9357
1109
480
149
114
233
453
776
148
521
8959
483
3266
406
127
2681
9107
129
214
238
625
396
222
107
586
13995
123
145
102
164
102
212
153
264
848
433
293
120
137
8613
4060
1328
1168
2173
6904
3455
8388
142
100
12117
1299
813
8912
798
2275
918
5256
289
263
155
613
438
208
167
310
262
155
319
4581
5541
1133
606
439
400
1372
1329
2494
645
123
1158
693
697
2411
1246
783
1173
1642
7256
4934
1428
1234
7435
6178
281
349
117
8861
8928
163
2399
4002
4528
280
1115
365
1486
201
878
492
183
258
114
111
949
329
3059
1778
7757
3780
9278
319
308
104
237
146
172
4597
146
155
251
116
153
181
4153
384
1044
3248
1159
326
540
592
1257
838
279
8046
3972
211
619
495
274
208
303
587
391
1621
885
547
412
907
1234
4938
334
145
196
101
107
110
116
304
763
383
1261
21789
390
281
1713
565
8933
9935
5942
2315
401
249
126
251
637
370
889
558
135
178
161
122
12783
129
304
2854
2197
7393
5073
1341
367
195
1454
6401
7788
6183
576
188
940
1201
713
106
554
501
7984
148
222
568
9328
299
115
9110
373
130
3161
148
1142
191
490
308
1350
385
1210
101
7778
384
1224
107
279
3678
5437
646
109
2920
643
4092
2502
6063
1448
9138
8682
3705
13942
401
590
8118
698
8175
540
426
332
178
1868
6167
7807
342
1180
420
137
231
394
595
8084
699
5084
637
159
149
256
120
220
2949
664
495
13795
117
447
637
175
254
136
282
196
130
166
243
147
169
2824
1299
7807
488
152
120
487
1422
9624
936
970
204
239
163
309
209
4165
4583
304
5049
173
1425
176
347
1037
101
105
206
255
110
696
146
280
541
104
2036
550
124
548
144
3123
112
339
1203
225
163
636
8981
103
112
620
202
371
129
4485
11720
4445
950
233
666
1146
625
122
182
194
847
159
181
541
9960
4578
226
869
191
414
360
492
138
229
1111
100
475
489
355
253
358
1171
9265
429
916
474
344
1343
970
412
646
235
4794
3356
3884
207
172
150
160
101
8504
182
795
131
580
140
1434
135
1664
375
3991
109
578
218
323
327
231
1822
3148
879
1075
238
316
114
625
662
1415
1155
9545
3137
961
288
144
170
114
136
169
221
867
635
518
6174
2270
180
897
2077
7554
2023
222
779
9273
1748
117
905
1033
445
331
278
951
3244
590
4783
606
122
643
994
127
137
346
300
1164
190
111
200
195
299
377
3404
542
151
148
136
469
402
529
9226
201
2449
1674
253
1140
1636
1588
126
1058
128
122
578
622
212
1516
256
181
111
124
240
127
329
361
552
108
647
521
687
2106
7483
373
770
367
2132
2063
188
485
308
1458
975
1264
319
273
1477
1776
2486
191
134
143
2293
947
10238
5754
7561
15979
1814
10655
2880
9395
1632
607
171
6882
846
214
247
756
101
204
360
388
304
343
149
394
4120
6233
411
445
183
119
263
109
125
172
204
124
126
172
115
200
5607
344
868
6431
1125
591
6293
2868
968
634
1573
3860
342
3664
9571
5913
1161
1831
778
457
779
3014
401
416
2618
2276
3507
1152
3743
1686
104
289
397
266
6284
293
233
176
230
138
1282
144
1582
162
840
837
372
307
1826
100
424
1713
363
120
1648
364
9382
1016
8924
4779
9202
2916
247
208
379
285
175
2800
2634
156
186
2184
1174
1025
1411
3498
9362
1756
154
896
478
6551
10273
585
108
949
481
4073
1470
415
292
126
203
105
1735
2745
4483
2687
107
363
2913
2639
6245
167
113
993
498
151
288
187
120
645
227
405
109
183
188
3246
422
127
158
272
107
101
751
168
217
460
824
1441
178
587
695
450
400
1809
711
6338
550
1188
507
123
223
1080
3348
8865
728
106
293
1250
1505
365
7802
1508
367
1337
1064
1400
158
288
183
192
582
1516
417
126
158
251
107
2251
101
340
338
244
538
6504
15356
406
4679
1446
390
6601
14957
3282
302
249
179
179
5415
1894
7871
491
143
107
119
185
297
434
116
178
143
127
189
189
930
502
5321
391
187
246
297
212
112
133
264
139
1036
1516
828
127
133
310
7027
202
486
123
166
150
376
474
552
1464
1935
2981
1306
8858
7055
3874
647
1968
1160
242
195
294
123
121
632
365
810
206
234
6613
8997
634
1272
1386
333
2499
103
159
220
168
148
1133
2628
8967
549
138
7397
5464
551
8919
160
6786
8907
1501
1745
1096
133
3129
6056
6541
2093
4370
144
101
107
223
583
685
282
127
151
380
2761
1882
1435
2329
305
766
170
729
2938
4365
13506
469
2747
241
118
188
170
135
244
100
108
116
139
756
538
3304
137
1062
224
132
4962
7729
11214
1390
600
140
602
476
680
211
254
790
152
150
116
644
331
3131
215
259
791
152
151
646
14112
2976
4317
1126
669
3633
2802
14927
1346
3228
5561
1342
7777
573
489
11397
4694
5218
642
1889
164
398
128
416
3301
195
176
183
380
158
557
114
221
490
183
1144
129
3091
375
244
269
715
6474
9423
2758
803
3881
2502
1726
4785
9733
2874
984
336
390
145
11977
106
2954
8921
5903
309
218
653
7454
142
3084
164
5990
2550
2826
4721
3732
2693
199
9435
9077
2364
628
310
146
118
205
338
124
115
119
441
131
148
261
1523
9247
5828
4676
1272
202
146
920
108
166
131
701
210
267
146
920
108
178
643
725
555
3017
681
6970
2224
962
868
183
250
393
357
1650
134
907
427
124
2254
963
871
183
250
392
359
1458
4886
599
2350
1355
3797
948
673
5046
7358
3895
673
2394
1597
2761
1343
170
179
153
196
709
119
1672
134
427
2760
1342
171
180
153
196
709
119
1454
915
178
958
518
202
696
1109
125
544
4065
7295
970
161
930
854
444
257
2154
2006
7505
986
931
854
444
1135
4098
2481
106
518
146
620
1373
359
1086
14127
223
3810
9436
107
9319
1802
164
111
5594
7394
1364
335
251
110
1029
160
767
103
411
231
927
299
1505
154
130
1322
1145
148
109
136
146
155
778
580
2715
1463
171
125
1261
919
124
367
228
295
232
6100
184
3607
1364
1025
3249
3307
8949
4104
2098
319
405
284
124
105
1079
649
322
432
243
289
251
243
272
5462
131
163
363
141
228
164
289
142
347
657
791
2417
197
3929
7396
1532
1038
215
197
205
522
7510
681
5839
2470
3215
9219
6283
100
4224
2773
703
8157
4113
1791
582
154
646
320
195
148
614
117
543
171
195
925
1271
924
13603
3523
571
1222
2887
4582
3040
10208
11485
1604
5525
361
492
300
307
115
124
4245
2985
584
2651
1363
1550
4014
3193
126
3337
2455
7491
1301
2039
2208
2695
838
1066
183
1315
200
428
650
6858
139
104
117
209
141
158
369
1101
125
541
460
144
159
697
215
195
292
154
462
143
140
694
783
2428
380
4767
641
164
1844
4685
428
6708
6540
651
3229
14984
2113
135
162
664
263
364
344
7482
473
304
310
135
616
9254
297
3665
2435
140
588
370
278
303
126
122
1312
119
407
255
218
648
137
119
293
180
136
327
146
422
144
648
322
254
214
316
200
582
831
2627
8817
185
366
458
1362
411
186
744
1406
202
583
135
584
252
1866
1119
4690
330
3759
1406
229
3278
7544
8468
7431
4289
2900
666
808
158
102
1833
616
453
131
725
139
182
189
179
741
664
5655
8998
1822
2615
2359
2348
340
796
123
174
314
102
142
257
8412
5382
14923
1169
1178
5343
169
288
231
619
400
152
303
134
6464
9426
636
507
189
213
3601
3026
164
2978
3323
107
461
213
314
131
1924
455
135
348
1967
2519
764
3635
943
7327
1778
1860
4273
194
1182
194
576
142
229
3113
8955
188
6408
10606
681
4343
4681
2920
6520
223
404
481
2213
559
304
1164
721
108
146
196
233
270
169
322
161
149
192
132
261
855
109
223
1894
1877
975
944
776
385
203
177
338
155
7499
4650
997
15479
5109
426
2214
636
4764
4600
9938
701
1187
3236
273
473
607
123
2065
705
311
248
436
113
8905
9230
228
144
123
660
1163
411
8908
696
228
196
147
111
708
4273
129
111
159
197
207
259
240
424
134
482
149
1724
6226
2752
1552
1181
129
159
178
117
119
633
397
340
2535
105
536
270
150
2538
8700
306
1462
128
602
557
1365
431
884
127
182
662
473
1909
930
147
7419
2873
221
1019
5806
8144
305
137
1673
214
607
3308
2047
442
617
202
108
168
561
259
191
202
705
201
108
168
562
259
191
109
2097
3229
882
127
1030
228
409
510
1374
237
458
176
106
289
227
923
457
136
211
398
9111
335
239
3634
9985
160
1172
5218
9851
2137
1381
5146
1168
5687
542
351
3885
373
425
175
1365
706
115
1018
207
179
202
706
115
129
1018
207
219
361
1508
6607
342
4590
380
6020
2850
1223
8954
885
10154
279
1356
610
3891
117
871
3052
575
316
420
851
8941
257
1483
2828
211
1569
4325
1234
745
3139
2818
6423
2758
369
1277
367
239
183
1370
870
281
9099
7429
103
3648
2283
7377
3243
8867
147
203
227
219
547
537
590
213
488
610
242
3290
7591
1293
1834
2006
222
536
621
1407
2407
2722
636
13490
304
371
1940
877
1612
593
7355
360
294
101
390
795
597
486
7130
4487
504
195
464
214
339
306
187
357
463
346
1043
1033
501
971
136
964
5014
3063
202
4213
159
168
1755
1584
617
535
142
3200
377
530
164
193
665
185
149
577
445
103
380
228
203
213
664
186
701
117
101
1217
6395
142
118
101
207
5862
901
1853
699
235
700
314
385
682
8363
896
1035
1481
6087
1396
811
822
188
7478
8352
4942
2465
6574
1405
4391
171
1345
1344
148
168
929
125
589
1254
172
1353
666
618
669
724
4349
3067
1009
1498
616
6489
343
1736
3478
736
1153
11133
3850
7337
2283
104
349
144
5867
6823
5005
1383
342
667
369
111
173
198
285
9666
107
157
103
164
155
491
1491
8933
7304
3121
455
101
228
1032
328
1303
170
152
910
622
115
214
2260
994
8835
3869
3053
5338
13555
9622
821
123
545
230
909
620
596
430
331
100
337
185
104
128
490
1252
501
244
7307
5355
684
1963
6231
2216
1280
2954
460
479
2100
378
120
427
1447
1955
610
8722
5741
343
4747
116
310
528
122
339
285
103
1137
2554
13628
5426
112
162
123
452
126
143
154
312
350
102
1522
4840
4240
447
145
461
270
227
152
1947
3238
536
591
176
439
263
229
119
196
131
117
115
482
856
105
136
907
357
194
391
338
492
459
111
335
317
863
723
796
664
791
491
3443
293
124
1041
145
304
202
309
167
139
107
147
592
447
185
268
377
608
708
407
1628
325
3807
8466
157
851
3044
5222
323
2187
1380
995
165
137
1976
129
128
216
738
591
868
188
1109
593
680
102
211
1020
140
783
505
831
414
3395
174
420
4995
6579
1123
2244
182
279
7002
3591
368
181
266
704
910
150
690
353
720
277
137
1971
1141
621
158
1328
209
646
330
430
5018
418
163
922
1033
231
9404
231
2863
196
532
569
952
181
497
468
8251
3256
8454
3876
2265
138
153
112
689
106
104
187
472
138
1197
166
2439
1407
7385
1932
463
314
1129
1178
1638
141
319
280
739
209
108
279
157
278
141
471
1228
179
12007
1995
7522
2714
183
228
683
132
673
5308
689
1466
1755
3853
1629
206
2207
5780
770
2699
454
820
1837
196
163
247
188
148
180
292
640
119
297
251
100
221
1389
251
421
268
268
504
2218
3746
478
3432
2571
3995
2593
705
5892
2507
9078
615
170
266
427
1917
159
110
169
11807
723
2073
397
393
1488
259
114
341
130
319
251
276
300
133
120
704
7458
842
622
164
154
348
160
3108
7980
141
9882
1311
347
858
15798
7788
141
131
140
333
896
2190
274
252
1366
2379
1223
137
734
205
101
1221
137
704
1398
876
484
7006
902
185
685
310
461
392
116
4842
2613
105
1577
346
339
675
324
858
735
631
640
485
226
197
3044
2617
124
117
338
262
1882
10025
196
271
216
106
153
498
1654
387
9508
3726
204
2209
1597
6825
439
589
1542
1099
2587
1727
7292
1274
149
609
149
162
272
245
147
132
236
245
113
2874
136
543
159
449
654
204
103
103
124
103
171
341
201
275
260
177
107
694
221
7283
121
341
275
260
177
284
107
110
378
157
120
703
148
155
559
298
162
3243
176
389
213
169
395
145
2054
683
205
185
144
819
125
4208
495
2395
393
3930
4109
2195
1971
201
1492
8379
678
620
1648
738
300
158
7713
686
203
191
124
1459
271
181
1505
4574
1172
540
233
410
148
154
101
1174
2560
7449
6492
252
221
210
210
2263
198
475
225
146
429
454
220
510
631
1312
224
131
1185
681
548
1627
563
225
669
499
368
114
161
10155
2510
8476
2578
181
194
8802
6669
180
1230
7118
2761
103
5282
398
420
103
176
555
6294
2113
142
808
863
406
175
374
209
344
1553
1427
137
796
101
151
8211
9982
477
163
120
299
427
1212
396
400
463
111
544
379
1751
354
372
559
210
9002
194
346
169
227
707
201
346
202
226
707
121
424
108
2492
2718
625
1133
1025
3236
207
1039
212
215
262
127
373
100
160
117
952
216
4969
7239
140
1202
4934
4850
6150
165
300
331
127
115
479
111
106
843
441
126
235
144
129
314
1684
1196
700
206
239
107
239
112
167
144
525
112
210
441
395
160
206
233
151
197
144
247
137
9520
284
10300
6700
819
208
130
127
8776
1480
120
538
1605
143
183
106
309
691
278
201
250
207
335
273
220
655
416
183
5416
279
233
182
122
239
101
789
11604
115
424
785
1872
141
725
116
353
210
273
143
303
218
14975
668
117
502
128
233
218
136
202
429
394
371
5140
2536
4457
3323
4004
704
2206
464
10695
3289
11660
1445
247
103
10195
124
290
259
107
211
192
299
703
1005
1293
277
256
585
14007
121
136
2490
454
1285
141
4906
957
575
2959
787
8148
704
5518
3271
480
5385
1639
1100
940
125
357
1054
113
931
240
744
1398
712
2385
1111
7466
1808
303
515
582
203
176
1099
221
224
552
553
357
107
119
101
136
932
3187
1281
603
321
253
722
637
987
330
491
394
556
12498
871
2351
1338
263
7745
1534
201
352
10045
659
4865
591
1990
237
165
2274
694
2100
2460
105
2551
2505
5086
2563
288
352
960
1516
891
870
14055
1038
12296
1111
708
2635
736
7363
5887
631
556
1024
401
7366
716
1338
321
1267
1534
521
7450
1884
399
2714
7640
6575
8745
2551
873
2260
222
1221
4652
3639
7282
662
3494
2450
14898
4256
6066
2357
288
125
483
523
321
3515
8894
8148
4427
419
297
820
141
318
227
363
173
480
118
560
462
101
405
117
2786
608
462
151
159
211
2928
481
2130
987
1031
7457
3519
6178
661
121
10524
6820
479
256
5481
1081
159
121
513
404
1312
217
120
547
625
1396
464
1576
411
2309
109
7650
6366
123
197
201
182
147
172
137
160
592
989
224
943
3788
12050
448
1178
7419
902
252
106
127
130
392
112
255
5634
120
3194
231
2259
2384
2919
1405
665
300
206
184
658
279
5095
578
1133
1606
401
222
687
231
135
974
1254
4663
3203
6948
1108
436
549
279
121
112
101
7349
287
588
1150
295
234
150
3024
214
867
1129
1067
13499
3608
1121
222
152
105
158
142
210
481
656
4372
2375
9406
3353
704
1295
201
705
1294
326
7048
1765
1426
138
249
426
1146
121
648
187
503
615
2928
178
173
110
335
153
639
735
439
4608
1727
1844
3774
1688
4694
147
155
454
158
101
350
119
3535
6613
8834
5139
2553
3245
360
14702
239
2176
797
1198
191
1014
204
290
421
1303
158
124
580
6698
3220
1445
442
595
15470
339
198
164
196
159
524
150
143
133
719
4679
174
2153
1339
438
203
700
496
355
3615
326
1077
664
1669
504
812
652
266
2749
4187
222
5562
164
317
562
1722
716
1168
458
532
295
328
1936
517
771
8936
924
731
5381
622
1206
307
242
310
201
443
615
1208
307
234
333
3397
14917
5175
1381
1050
208
1496
101
12559
4362
2171
818
213
602
5096
4488
8922
2815
228
1283
1169
1516
218
916
1389
8264
2228
1116
8684
1175
815
3435
103
363
223
295
129
2643
442
101
163
165
164
177
148
427
6454
142
227
186
7251
5012
2702
4180
170
147
645
173
2207
7373
1355
498
252
184
2330
108
883
141
909
1593
498
252
184
2330
108
884
450
4047
688
165
272
113
688
588
1529
6164
1699
236
416
1439
2250
136
110
105
137
146
243
233
422
211
843
7348
4199
3603
14944
1567
3751
1079
8959
3095
7392
9459
3394
698
3534
358
1538
180
148
176
931
343
1324
873
419
492
153
153
203
288
396
699
205
420
486
124
152
203
288
396
699
302
2090
660
1537
103
394
4268
1964
5194
693
8448
580
446
609
108
173
193
113
136
248
109
2911
115
446
609
220
163
170
108
446
600
103
108
173
192
113
128
328
2570
131
165
164
306
6794
5854
935
554
1215
1258
4683
490
1467
1624
7708
1477
116
473
127
140
237
442
605
215
130
228
240
1082
14868
3506
343
1563
9822
7302
325
619
208
5358
165
200
173
436
1285
1812
615
495
201
109
338
449
205
144
1288
7991
318
471
181
209
154
147
164
653
1179
9038
317
803
505
1690
3520
231
334
2848
137
375
2435
238
166
2009
286
202
264
2409
2166
794
129
215
544
309
116
177
107
1102
342
416
454
4286
532
397
247
837
246
102
228
135
440
703
173
143
703
647
1166
822
149
225
1024
1026
1041
113
2070
124
155
116
697
134
366
397
674
465
307
124
166
366
394
109
372
764
382
144
5587
138
717
530
170
198
8806
142
378
125
103
653
2257
104
110
105
118
316
411
159
132
213
106
183
174
7368
674
192
296
104
1212
476
234
196
109
327
413
2230
138
685
213
364
112
137
2127
13569
6754
102
131
170
472
7026
5387
187
1347
993
146
2999
2920
1663
2495
4700
896
8811
175
113
123
145
144
220
111
164
172
414
8283
175
105
1448
367
1341
937
13050
227
426
936
548
104
104
165
186
201
232
127
305
158
478
188
169
167
159
2202
1483
810
371
762
1226
978
533
550
483
1079
618
1911
5752
332
9282
186
205
124
214
120
503
242
114
220
1672
1999
347
227
1173
1173
1137
730
688
286
1980
157
1141
115
235
2586
13193
442
427
223
208
970
101
266
443
427
223
1296
332
122
1406
350
7555
1117
350
1343
2550
2387
7941
620
1547
202
442
619
134
1548
285
1337
367
1676
7808
366
1661
105
6470
1524
1342
367
1511
7802
364
772
817
111
1054
120
437
106
6843
602
215
1052
682
5507
214
1049
661
1003
409
6588
1050
7858
106
8860
505
552
179
347
719
136
274
511
1784
5393
4734
1196
4225
3619
7306
139
106
125
118
230
220
310
413
1201
6505
9305
3129
3212
1407
734
213
992
191
9360
265
354
387
564
347
186
153
270
1213
225
381
279
135
317
7842
442
614
140
131
179
102
109
529
136
5853
1510
143
162
1443
8960
2644
621
9761
776
379
1419
761
5122
3311
4010
3625
1428
642
3521
664
17557
2795
1339
388
209
1454
7431
2777
1012
498
739
330
655
1215
656
6492
410
351
2100
7916
2001
197
259
205
357
203
135
451
2489
229
12747
3239
447
206
240
135
200
516
230
8507
296
191
337
1083
397
392
168
110
162
170
110
6809
3389
1634
476
105
406
339
1137
386
7914
278
3624
349
6482
108
123
156
1279
1447
847
6248
7462
303
2449
127
101
318
123
360
2797
333
187
247
109
228
183
174
192
5027
220
951
1317
2122
1556
2512
4129
1458
516
243
173
157
980
7401
435
9265
929
969
925
198
215
1525
2713
192
971
713
1592
142
823
198
215
1522
2764
4606
521
2354
5105
310
10162
2963
2098
143
1911
7472
276
134
3881
9972
842
131
726
139
359
397
2231
314
2700
1733
2915
2795
2322
253
445
459
107
130
242
114
119
139
536
186
354
560
107
5191
3312
1695
5308
4123
1410
12560
2314
699
144
211
108
579
252
1360
1042
141
346
229
142
450
231
651
166
2920
229
142
360
231
651
468
141
109
649
252
1242
492
492
159
456
1359
663
671
3754
813
4934
2402
9093
705
265
189
184
1606
158
399
280
1214
1707
462
113
763
725
6740
5073
271
303
4871
2459
800
1735
2843
11707
3597
356
9700
418
1159
769
3566
8884
1306
3343
319
127
142
713
144
174
458
9723
3907
4963
6747
1370
143
1231
116
123
160
165
227
1686
1113
572
455
844
594
10587
4086
11572
1753
147
892
5718
9156
1187
146
1023
240
1150
1713
292
540
3181
257
138
489
232
109
120
219
8585
2902
7602
5262
4664
4510
700
5214
6757
1264
200
348
231
225
106
272
642
183
274
553
105
311
400
147
5824
1980
7480
2780
2228
5631
2137
944
5217
173
700
265
804
173
132
286
140
287
698
728
210
132
282
123
108
2582
414
282
1488
433
1059
2500
224
359
1086
107
177
9443
850
3862
104
718
390
375
542
1664
3794
108
144
9081
234
1213
735
684
8945
8423
7624
1363
214
257
345
367
1114
632
147
510
124
124
7269
4835
155
500
487
1957
916
8538
2722
263
9238
262
930
5352
3814
4507
119
6895
9191
576
260
345
505
671
116
427
523
117
215
385
501
1309
322
233
1746
576
557
230
250
8814
522
527
8850
619
682
522
4680
1267
411
285
1439
179
573
216
903
1606
125
900
151
140
9540
411
284
972
724
315
578
955
814
495
1397
6464
13602
546
7469
1932
692
1239
4230
1872
500
3662
5175
2935
889
311
1947
160
346
1936
1465
6615
5246
1391
4298
412
4817
242
205
1299
4155
3669
100
214
1927
8602
806
1834
127
1573
1204
1650
827
800
8842
798
296
1439
2434
381
164
899
108
247
134
8862
268
394
265
506
308
2260
210
832
470
212
809
8925
12627
669
1276
475
2241
800
9434
3036
345
1808
1061
2544
3286
769
212
181
680
671
140
345
469
6203
235
390
442
101
167
164
174
127
165
442
101
201
111
338
124
129
168
272
9066
3332
5845
1560
3061
4784
226
111
241
192
134
164
121
241
192
110
134
164
179
156
241
192
118
111
101
100
170
182
225
130
455
104
336
912
3248
4252
4894
7683
4520
118
483
118
8304
8983
601
482
140
910
516
7367
721
209
116
1675
375
11739
13295
103
1106
216
196
157
402
225
173
113
101
3127
9532
266
140
212
161
312
5152
2369
104
104
180
100
1130
286
133
328
198
546
635
165
167
1121
565
1025
1237
5216
483
234
351
120
116
154
408
143
483
234
423
135
115
155
373
2484
3860
4746
393
2509
349
147
2541
2501
468
2703
1688
164
3261
401
1480
11308
234
153
293
11606
666
213
156
317
361
421
654
415
628
205
184
183
3286
240
120
848
2165
9074
658
664
626
181
180
490
184
309
110
110
194
322
545
1512
749
303
1135
208
2259
8897
6744
161
743
137
1907
7105
126
188
134
1428
306
683
199
274
197
198
151
137
112
147
1416
166
7500
1967
377
179
7356
139
1165
244
2780
617
100
130
726
142
334
5078
1227
1615
9644
3877
2465
8066
7924
3386
441
389
130
932
142
441
389
130
932
8341
102
411
653
914
9359
4163
131
737
198
779
124
392
949
3886
310
7462
117
129
124
338
113
323
1086
809
201
9342
153
2696
5158
7570
560
9045
1022
7374
2771
444
1708
6226
2773
3005
486
521
184
171
121
366
1969
161
6216
5989
7635
5263
5218
1316
133
212
112
172
7518
416
107
735
2638
8927
8534
2178
5822
6986
9522
2444
651
1823
6168
519
9323
6486
579
263
8360
1846
14319
741
9586
4321
5226
4936
788
499
216
315
4478
131
182
118
618
120
1067
103
355
1502
325
100
574
965
299
318
156
144
595
974
299
318
144
214
352
167
456
390
176
6472
341
343
4100
8939
7455
963
4463
410
361
4672
9633
2672
682
235
212
500
595
201
497
290
308
261
2908
186
217
7054
4014
1204
225
3090
415
1110
2695
1066
229
1074
528
235
914
291
1764
6944
1207
121
715
6733
263
163
949
620
144
263
875
707
2216
332
157
418
2333
1906
1391
1651
1319
2665
1418
7282
1962
14875
1224
2235
702
3159
6182
529
9783
706
459
340
494
202
706
192
247
292
340
498
5200
5556
4315
141
919
729
1870
194
238
101
124
5324
396
406
204
101
147
2326
2032
401
279
1312
2282
3488
5048
1646
143
765
296
300
165
323
466
176
149
302
389
331
139
1794
164
150
192
312
156
222
100
9063
104
444
649
587
2910
114
650
585
166
370
365
206
177
1485
2642
3240
831
102
758
9421
2699
1344
1040
111
2568
3691
705
2665
14871
4569
4663
8894
123
3439
1853
719
839
5255
6327
10539
278
1266
7009
3647
698
5274
964
239
1002
675
4898
1551
1795
1309
476
929
1184
337
341
501
486
1001
8990
3343
6673
6864
783
4138
9133
235
671
6141
4725
347
6485
2683
7505
118
1343
867
578
558
115
928
132
997
6063
812
155
1109
5946
4730
358
362
6634
570
342
1652
1938
404
8886
1470
2959
568
877
8281
698
818
7283
419
2485
460
164
156
157
176
460
6628
125
208
186
102
249
5001
7461
4173
218
911
568
550
807
336
127
3764
218
113
669
763
149
756
336
371
791
288
116
264
136
6787
5203
2023
7268
1949
131
798
160
308
323
6376
693
2335
1640
670
654
817
108
103
2647
262
126
1440
1559
143
168
449
371
183
576
141
251
395
4292
8633
17386
1882
249
159
173
12451
1047
117
194
118
124
102
1169
343
1470
1235
2236
2784
3440
14947
2309
3531
12198
195
3287
1397
369
721
241
866
2149
2154
162
909
1571
370
723
241
213
866
2148
2151
5664
489
708
399
7115
1266
2473
321
2622
322
105
1681
13878
9428
977
610
12679
406
331
160
1764
7716
1821
1471
504
288
217
138
864
112
129
149
561
772
5115
8890
3722
1116
500
587
9426
727
118
337
252
164
202
7432
2141
174
136
363
5763
9607
2644
4921
8905
942
720
122
271
426
408
346
441
162
173
10126
3286
5613
3474
4671
3432
694
5027
488
134
310
14905
181
250
2408
491
196
490
622
3177
9024
3246
2784
196
2699
348
189
413
496
1156
261
466
7202
6948
1094
427
691
6819
1442
2320
1048
696
8920
1721
185
1622
7749
877
139
1340
451
1459
552
685
1147
106
553
3172
428
2050
7315
2156
3939
1211
1192
2595
1109
492
247
268
454
463
374
2534
262
1036
578
351
179
1706
3861
1051
374
184
118
9358
504
314
563
613
129
109
744
604
329
183
450
140
130
209
565
107
393
516
169
7338
630
841
258
338
193
1322
181
6102
1860
671
115
1581
505
3565
628
1319
2967
3585
777
1029
3761
458
5129
140
126
438
423
1855
472
181
300
162
135
284
187
117
350
282
1091
11718
1829
621
9326
448
229
587
283
325
973
824
8832
831
2191
402
281
129
107
168
924
742
172
460
750
376
444
411
169
191
450
2343
680
7345
997
618
311
109
116
2292
278
655
393
3453
446
195
177
6313
1991
100
466
5685
7748
1509
4393
422
770
9278
5447
335
1965
12540
7431
453
5685
2899
7510
310
145
392
380
903
403
482
142
161
110
676
150
3595
1481
197
187
227
3002
7416
123
1584
4811
187
256
147
2874
9581
6208
134
261
244
122
137
103
3179
9479
229
5547
131
481
101
664
1486
7544
531
1657
1257
1514
120
147
2959
102
678
417
113
116
318
686
1529
608
220
105
109
862
4703
1647
2708
4627
3222
1067
1467
527
295
1352
273
367
686
11821
879
2891
117
697
878
375
399
310
2683
678
601
121
106
1280
468
186
443
663
757
464
2915
194
442
662
754
464
374
599
125
137
406
422
388
118
1570
2474
1262
2348
657
12218
140
1266
2572
397
189
227
1034
124
2625
413
101
228
13429
3697
3648
539
623
495
149
109
534
219
500
9280
318
3033
101
113
222
695
682
145
157
334
100
183
185
197
3236
283
126
157
405
110
107
1044
141
552
741
613
126
1861
420
187
138
166
127
100
534
475
228
8650
155
7432
593
1094
116
2313
901
971
1306
1586
173
413
237
152
693
393
381
135
1615
1528
405
7430
1216
648
979
569
201
256
1060
2810
956
104
2507
449
726
682
1209
124
725
1123
2351
4782
151
750
1704
354
210
661
429
699
2151
5721
5761
2979
5098
1046
2607
5005
288
1702
472
911
1189
128
227
798
131
575
1749
2765
669
490
7409
4013
532
400
1480
1306
273
430
672
453
500
202
239
152
1945
521
164
612
100
178
413
199
299
2016
261
379
241
196
138
595
214
451
341
199
215
1881
128
2772
333
638
2645
202
1286
658
360
157
122
3271
138
177
214
258
111
109
1234
131
337
115
225
658
4380
3079
702
1172
7708
1969
242
5913
1466
5045
4490
1004
242
515
1244
411
347
320
659
483
144
409
700
278
483
149
409
157
3590
226
338
8146
348
165
211
156
160
693
1851
8845
1713
556
146
662
3428
642
916
123
112
406
167
348
824
13731
363
268
281
198
220
229
167
706
144
1229
7400
7195
2269
893
109
208
8398
9102
873
1351
119
514
9639
3854
766
277
842
103
110
185
915
148
105
13440
657
149
2629
140
126
172
332
379
340
198
1503
465
5113
125
215
357
171
4421
188
9258
1098
5512
233
805
7948
364
9035
1073
11358
1454
7469
2968
1017
7316
301
7352
1338
379
292
375
3727
339
359
359
2925
614
502
2252
2569
12134
4877
1722
665
6117
2759
5309
2761
142
696
1014
156
281
1358
2012
2193
2361
281
2557
3207
3946
1567
331
1106
454
411
115
1223
5859
11485
4058
540
264
513
279
619
441
280
509
119
513
279
619
441
280
3500
11202
458
356
215
400
312
140
315
366
1108
107
6176
300
8917
146
825
303
290
167
426
147
9026
100
645
2699
12000
4543
2745
845
9861
652
845
630
2387
12173
5941
388
4706
351
6043
256
209
111
254
104
149
269
354
245
247
8950
2622
4912
9857
2710
5543
618
182
1362
1292
620
113
866
189
531
418
8231
8970
581
5266
1487
2955
110
1087
2468
8509
7070
3070
153
204
250
149
248
522
1699
3891
149
128
620
2193
3143
158
326
183
115
3241
422
120
158
390
107
4054
178
282
149
225
289
1237
336
129
647
1757
2235
200
2252
301
294
1689
938
8833
108
595
7452
2059
1575
702
120
258
1724
312
155
156
151
9224
440
4867
325
1478
1180
437
1050
147
508
1024
307
146
2088
374
433
608
1014
195
248
14156
369
9649
1003
1073
6163
143
161
974
103
1364
228
389
441
135
609
652
7346
530
1482
495
5144
689
237
114
291
249
143
1205
8954
3780
4055
1006
787
1247
710
11171
247
123
570
178
119
802
2257
161
5994
698
2222
319
333
230
2539
3160
12819
8723
3424
108
204
162
176
142
387
158
125
528
148
705
202
545
125
528
866
162
470
200
111
3660
7505
1916
1896
1104
700
8215
4179
1315
150
9307
191
2454
347
241
151
1410
2744
6215
575
130
172
493
771
419
187
334
614
136
149
493
3808
3085
4713
3493
115
247
685
368
1417
2815
713
2790
6263
327
221
14522
266
240
260
8686
8550
5994
418
313
154
469
466
523
198
192
684
148
149
219
432
465
124
431
180
1148
9151
2583
157
9384
4845
444
157
680
1317
9362
2749
1047
10858
109
405
7123
3856
2621
810
746
2004
149
1126
208
139
171
100
304
506
189
239
1349
2691
354
9432
1293
219
1007
870
1177
1614
8936
3007
6467
148
5135
199
239
2095
356
251
10269
652
10487
11520
2290
9399
1523
5546
4507
3784
4855
1052
3467
5048
6173
2872
2843
189
1866
134
279
102
629
774
643
349
832
116
122
286
794
7789
524
109
1102
7072
2834
371
805
182
169
453
183
179
193
269
382
386
2005
1401
212
979
100
483
100
350
12929
417
276
1013
3742
1017
7376
454
3824
667
10030
3171
1917
147
173
223
218
110
1198
396
198
394
581
3947
9071
550
1035
9112
1909
147
150
157
138
1916
9096
1039
554
583
463
211
348
459
2749
9807
6140
8446
640
259
132
9749
3967
9400
914
155
344
515
467
237
5089
2727
3859
4664
1101
3189
260
8907
8033
8176
12169
4879
8117
1109
7367
8383
2761
5844
592
1963
936
1413
627
117
324
5064
718
1139
9396
1986
2305
778
155
171
154
480
403
115
711
153
917
921
493
3271
1669
2549
308
407
506
474
491
1758
2549
308
407
506
488
390
1128
188
948
138
143
1416
247
1661
5828
417
133
186
880
2082
6833
848
612
165
415
884
1045
3470
2569
383
437
214
383
505
264
173
7366
190
3689
126
697
387
379
541
1650
113
2953
189
458
100
333
112
279
448
473
377
1567
1973
668
6401
237
167
906
658
117
2926
239
169
904
659
1114
135
177
1692
2090
106
175
241
600
9586
106
175
240
1365
335
761
3078
915
4032
488
128
338
124
198
133
3117
2276
172
151
220
181
2013
2031
338
352
289
184
158
275
204
994
1048
2070
135
669
340
219
249
337
241
148
7387
372
3113
135
829
375
796
621
601
1076
1002
737
675
3265
218
258
183
183
445
2058
100
418
115
573
2061
137
185
288
229
185
853
438
1720
574
8358
703
5264
4961
288
8295
9669
752
103
185
216
250
251
149
409
538
111
158
502
406
641
550
880
451
14977
4022
1376
305
1022
111
1417
3460
2337
121
219
820
3986
6732
5842
1396
22745
118
160
2644
9355
3762
1041
218
3722
3038
233
351
121
1704
465
702
130
108
173
100
106
2718
9273
8908
6788
546
519
319
104
595
124
205
698
131
109
108
106
293
541
2264
366
2445
1442
12207
324
929
3387
4602
2038
5217
6728
7587
735
165
142
150
133
233
140
2041
619
1759
937
110
195
3765
294
1825
203
214
387
8424
4147
7409
135
8898
185
520
211
455
5274
327
218
2755
428
1202
631
113
2419
4687
3834
647
285
102
322
143
274
9099
162
278
651
113
123
191
7359
1545
7239
4607
234
11439
8299
158
339
103
176
166
3286
186
158
430
3420
116
161
9411
222
12378
9275
432
9428
3823
150
490
148
1125
154
3018
295
363
118
354
133
270
5224
698
8525
14288
296
1451
209
1044
997
2056
122
103
129
160
528
4536
208
1042
1006
702
101
608
162
166
121
2877
610
557
106
804
101
251
383
160
163
121
3190
694
197
1627
417
4110
175
196
615
629
277
148
442
645
629
433
104
6103
1618
8975
2177
332
3281
2738
7366
2637
3418
7203
2134
103
1104
291
200
505
4269
13703
2423
1692
128
124
152
204
139
103
158
706
1874
864
244
200
504
447
651
184
634
441
148
1094
184
615
237
609
853
107
592
2716
3462
100
6124
3552
8895
449
1081
210
243
153
2908
619
505
186
201
4610
425
5525
7202
9314
497
2525
1070
880
844
6780
6690
2727
646
151
440
222
8981
1490
428
8844
1208
201
713
1417
1869
4689
351
351
6651
4086
5594
10619
6175
554
803
7848
4032
431
9103
119
133
101
132
167
336
134
122
392
199
411
2658
150
176
109
277
14526
2365
3961
339
289
108
465
407
254
362
610
113
496
116
162
118
860
159
361
458
362
102
316
1972
1031
1721
4222
1495
7002
5249
708
5367
983
1453
5327
8871
3385
298
1182
1555
1376
7450
1636
2169
1456
148
735
127
981
5926
592
3387
701
1134
1010
2037
386
711
422
1158
7164
7440
1741
698
7804
1650
1467
3127
1651
1008
854
261
7420
3033
3197
1556
1455
1380
3212
113
3597
410
1321
230
228
420
104
109
151
177
133
132
335
8883
119
544
432
162
9886
449
105
798
136
2898
150
708
799
137
5486
582
380
1555
963
662
109
2853
963
662
1354
572
583
117
717
379
280
137
107
354
116
3097
137
1168
172
493
198
272
100
113
175
219
957
11724
8443
126
137
247
102
328
116
191
191
106
106
116
4712
3499
134
113
218
142
111
113
101
226
10445
9354
2999
370
658
270
185
172
135
235
507
2646
3363
247
3338
5801
2566
1808
275
105
921
270
142
235
135
577
200
303
321
215
7259
364
2109
1460
104
131
197
401
488
122
132
4290
2042
8284
756
2412
561
312
111
12355
993
1264
1172
3113
1259
102
769
113
10288
407
170
193
628
244
389
441
3151
327
219
2598
2240
981
13858
8064
684
1550
392
2176
11535
6101
4468
6864
4814
2099
5257
2019
9822
1349
1686
1497
156
417
1107
13884
1364
260
1964
190
186
164
101
1113
383
115
364
9793
4023
165
143
157
116
111
326
13806
5787
207
8531
305
455
171
124
199
175
908
4377
3339
182
653
499
8827
136
538
5960
3555
225
8614
3197
665
235
470
310
5463
8975
306
222
4715
13786
3200
3015
5906
5908
8927
7669
1817
1268
8092
703
5186
5191
701
8517
9475
240
3477
508
107
407
209
398
144
736
143
358
451
378
209
398
144
729
5580
4052
803
11111
8035
4828
164
224
1255
326
715
2971
9816
3955
5492
2340
555
620
1333
335
144
335
137
132
150
314
249
202
179
156
166
164
134
249
202
179
400
13802
725
1788
431
979
292
7623
3638
1012
3170
5530
1815
4191
1620
218
575
164
198
247
1610
6058
252
8923
6703
260
968
651
2976
8918
469
836
15386
366
1337
865
9308
192
444
155
120
179
955
165
4492
621
118
184
314
115
231
263
469
135
164
163
269
1652
187
139
248
127
9743
3782
375
138
182
172
2963
4413
473
7265
142
1541
2452
7494
1965
3798
13583
1508
122
440
818
461
395
464
208
200
921
518
276
396
264
110
264
208
1200
2609
132
750
127
158
112
421
1691
332
294
270
184
136
170
703
102
114
8280
698
5295
4818
1782
5833
3922
168
332
311
176
246
174
322
155
805
115
578
756
441
389
185
450
238
230
107
817
10390
410
1540
147
419
160
874
1319
8959
7590
549
687
1987
7515
600
6893
294
179
9103
818
267
127
4749
183
223
111
143
444
986
249
321
109
501
321
508
651
440
111
928
323
244
261
6839
1503
413
215
214
1207
3692
1928
1931
988
200
1316
1552
5195
5536
1809
792
355
209
307
6141
460
177
1560
731
3605
127
171
185
327
167
198
276
166
646
5952
8476
5999
1178
2838
1400
470
223
1852
1622
1111
105
507
919
138
1590
473
223
688
5256
7204
287
1940
1375
5559
1373
426
324
585
1620
1109
7489
816
1009
2920
9433
916
3298
695
8367
7443
3908
4934
310
137
126
129
9668
3811
174
595
9533
879
112
539
116
805
743
2064
5563
9359
4785
701
619
285
313
107
162
200
392
294
2284
1566
1093
1325
1083
1357
1129
7480
1950
8282
2020
1939
7484
3651
101
190
9350
162
111
203
121
123
1731
7223
626
9685
6378
821
3092
7330
5754
1784
3361
1354
698
3597
10225
3793
460
107
818
222
107
1157
6717
335
4704
5480
309
1013
117
118
122
389
116
120
108
1209
214
757
769
11739
701
142
637
405
156
156
153
1151
1389
184
528
310
6755
3583
227
339
121
7790
2633
107
209
1542
5979
317
325
1974
555
400
1560
6714
1191
120
184
325
108
9378
5379
111
678
194
2501
1060
3410
1176
1051
5268
343
590
256
8836
6925
750
181
278
904
9242
6101
3842
527
1869
6960
2220
210
220
110
232
446
271
8783
132
5824
3035
2791
7348
4597
629
7479
195
406
3293
141
183
532
158
13681
280
362
236
3343
7697
325
123
168
196
195
478
1115
1772
439
553
736
321
544
486
3266
524
516
1107
637
238
7952
2155
1896
14898
642
1842
152
289
405
9934
4727
170
1527
146
105
213
156
103
783
814
171
207
621
162
199
271
162
143
187
564
116
9452
2024
975
4805
1040
113
1038
403
693
728
199
725
1400
3472
988
617
198
141
131
448
9550
327
1069
4049
448
1944
7493
10444
689
801
286
139
104
2871
197
690
801
286
139
104
1142
169
3735
545
4044
107
130
216
4710
1324
704
316
220
394
116
2892
106
9092
680
4438
131
220
7398
272
104
117
350
1993
2251
707
137
781
504
1533
116
401
628
430
413
211
429
520
1366
292
900
5242
653
168
101
2023
288
7437
7130
161
871
114
356
443
663
138
146
887
331
305
117
130
2696
194
246
443
663
138
146
887
331
305
117
130
108
138
168
101
1825
175
7465
325
179
152
159
712
9461
4148
3855
1285
330
11067
1353
981
1056
604
591
3032
965
1349
8696
9575
4982
147
2525
150
593
2622
292
106
262
283
1736
224
121
382
239
110
103
335
461
481
344
186
354
352
2001
150
1041
206
527
573
744
6032
563
316
118
666
200
1396
3178
522
2487
241
132
277
159
149
1149
117
141
749
469
950
543
132
671
1262
120
1029
4068
271
621
202
129
1811
741
4807
3641
143
207
674
142
245
235
1375
114
891
2075
2721
2779
4717
4930
4304
3980
177
772
118
1001
231
1046
1393
949
337
289
174
215
297
692
446
1162
348
5593
355
483
343
190
124
478
135
779
361
207
115
7342
161
199
104
871
131
701
765
7354
744
3097
10002
234
119
161
112
137
109
9650
1409
417
1089
500
133
138
506
353
122
114
1856
4968
4423
105
128
2862
457
196
202
288
297
703
218
710
144
243
271
2907
117
702
218
710
144
165
7210
619
1949
1960
3054
899
2114
4679
715
3225
2951
1768
1823
5633
366
1577
7758
1860
1468
2390
3824
992
5167
5695
13159
5226
6761
1675
11043
2919
3268
6866
107
230
3610
436
13311
1832
2779
182
551
338
249
4643
251
154
138
183
732
9248
573
234
5599
6392
11784
1143
4024
4855
1184
2851
157
183
611
5510
7458
4027
144
763
173
119
209
346
163
101
1120
5043
4597
9287
763
978
475
544
370
4856
350
6549
450
337
1161
271
184
175
179
422
4222
3995
3213
4838
742
108
899
105
2740
386
462
1782
341
1333
749
104
222
1078
342
1126
135
229
8892
127
299
274
171
405
233
258
155
335
740
178
126
106
588
380
514
3741
129
135
157
267
2010
418
625
234
102
167
417
285
484
1604
499
131
130
966
1364
1607
242
490
427
700
202
100
241
491
434
700
104
2126
978
700
164
12630
168
341
478
503
640
1166
145
875
1375
568
132
1186
940
1331
1938
706
1056
580
588
2781
2301
200
447
926
294
197
667
377
161
114
1734
1268
832
1127
697
476
2736
361
306
557
5002
1056
260
1159
11220
246
360
1060
3855
4467
2579
2812
1034
9391
889
552
1357
130
150
203
741
3932
424
150
458
146
757
1250
9590
1063
6566
747
9416
226
384
5272
799
195
110
113
4455
2510
284
1242
1636
195
215
362
1240
1189
250
3672
597
1368
915
1609
7600
3103
139
262
155
191
362
299
475
327
220
699
158
351
291
650
138
8909
145
187
241
7867
6766
11670
227
206
188
726
365
9666
142
120
172
2800
9418
9540
204
162
313
223
494
104
2261
1842
337
992
2754
7419
417
158
132
3565
143
169
332
158
1692
3247
684
216
154
13698
1054
439
240
164
4485
2994
144
124
289
652
334
2212
5145
709
6225
7396
1614
13553
340
431
166
115
119
8161
9410
1307
4674
451
650
116
218
176
103
134
658
521
106
126
241
781
2694
1637
3351
4774
1196
4686
1552
533
14804
4483
6024
1400
362
449
241
714
243
1406
121
2763
770
1875
237
745
160
931
741
1578
308
194
186
13841
672
3309
1273
3285
4599
630
1350
7386
7548
642
413
106
2662
105
1091
316
7263
2128
8872
646
416
125
530
9274
383
299
131
230
281
280
10667
9361
2921
314
126
170
101
136
595
158
158
113
1539
1127
106
133
154
5219
9044
2218
135
590
120
428
167
652
186
292
944
1224
2652
1449
1041
604
3433
1786
159
480
884
2712
7381
7548
141
148
422
5539
1970
284
635
1500
140
211
238
168
315
388
279
122
582
216
6771
130
1587
719
245
283
134
584
566
408
221
312
648
161
357
117
355
242
384
1500
7327
4961
163
830
1053
151
5353
365
4307
1151
3468
489
7750
11117
322
1139
371
572
553
7386
372
586
553
515
496
483
1251
13256
1849
163
157
173
888
134
121
469
1394
1051
563
112
1112
2028
3981
204
517
107
182
158
3296
430
120
204
540
107
5758
4757
139
1673
196
144
104
2207
7208
3169
116
3079
8785
134
337
211
227
193
173
225
361
1115
187
478
10948
8871
1266
386
160
118
220
13870
1831
10520
872
150
3071
6926
8904
4228
835
187
225
164
353
106
448
508
306
1057
198
8367
699
4947
138
383
229
281
133
199
1975
7533
189
1248
286
2688
164
107
620
125
601
164
195
1375
156
332
370
109
226
320
1184
124
404
478
3751
6848
11711
1934
1007
102
6625
466
455
153
142
180
732
3715
108
1411
634
488
971
116
911
2867
108
1414
143
800
2435
314
167
304
292
6151
210
628
689
1513
1329
694
661
234
455
1194
399
238
4982
521
130
288
124
165
146
101
225
5336
1340
387
1422
4603
1327
364
966
313
162
7806
385
965
328
162
106
3102
386
1413
107
8859
103
2788
417
3884
4814
5171
8181
589
3535
13908
5595
1210
8884
472
5733
7108
9411
426
1046
309
1588
338
418
762
268
188
204
117
4665
107
353
204
121
307
3301
162
180
4031
3590
183
107
362
158
4410
4052
13964
4897
203
8131
702
849
337
3423
9423
2231
157
317
5628
7451
4472
9334
473
11038
3461
2997
446
235
136
9316
319
106
3240
14126
1140
13448
1818
107
119
249
197
2493
433
446
128
1073
157
1063
249
222
1380
8849
1839
2656
935
1332
2415
9048
357
298
166
3504
639
1193
6891
8531
908
1254
2299
2257
214
1211
5918
4352
3992
497
319
2979
1446
2538
8908
499
1077
1014
279
554
840
102
9377
765
1195
640
227
6193
3463
8762
1847
151
4736
8898
1250
2820
1982
169
4806
1733
184
140
156
351
266
492
1493
1827
1048
114
588
363
103
281
214
503
147
173
342
1042
1448
3178
2383
4564
10678
976
225
589
160
313
415
501
958
1188
326
145
657
456
590
160
120
312
415
501
958
1188
326
2746
6043
2545
176
703
136
281
213
310
148
239
221
694
441
119
6571
544
236
602
416
14927
617
1389
13553
6095
262
235
3398
158
357
176
656
703
112
133
180
234
395
379
145
111
132
210
162
881
2538
1340
5746
137
336
430
213
147
157
358
163
120
116
800
269
120
146
1856
337
1674
4804
641
184
134
191
2103
194
294
138
237
725
116
259
251
2482
3826
139
270
725
205
100
205
207
139
4665
177
144
704
10275
5909
807
1439
6181
9170
8809
1071
705
155
139
1646
4967
1546
142
1545
223
12917
134
1931
247
1850
736
1059
509
2000
1441
5579
536
157
170
4085
8607
8962
889
297
125
270
170
240
199
106
165
132
284
186
122
626
693
9373
1637
1566
595
493
342
470
1471
7439
168
206
4287
5251
1146
195
156
397
112
432
1772
9273
221
1412
151
386
398
236
1046
125
675
173
121
2061
141
1285
321
9036
3321
283
120
1574
192
6889
4752
1442
1233
138
340
3081
198
9309
2047
1039
13827
122
663
329
773
122
136
1832
817
450
199
248
142
622
168
119
13585
173
104
163
684
149
485
593
168
522
147
120
270
153
316
208
723
9036
423
1135
315
128
463
121
134
214
290
154
192
5125
251
174
2019
8713
3927
4022
3223
157
144
423
1142
555
496
2723
3450
693
332
164
494
1283
121
669
10745
3218
5891
1730
1458
13919
2648
9694
3945
365
127
226
271
108
3698
607
122
309
105
234
4140
5365
8954
7088
1570
1922
434
669
271
166
9372
295
128
2654
11652
4472
283
1918
2669
3958
8890
3376
891
9154
1301
1402
126
128
172
394
302
243
218
192
954
337
380
128
737
206
7951
384
307
262
158
453
4834
699
2520
6406
2129
189
270
6606
222
224
2158
271
929
302
238
144
224
142
9422
357
12442
121
9356
122
188
676
310
8676
4678
694
478
208
186
172
814
101
129
9503
9121
1131
8243
1088
1976
554
8262
700
2688
8920
1509
9446
1036
126
294
1286
167
180
229
7267
4800
433
1097
165
6431
1625
324
116
325
896
3253
253
521
121
1118
686
521
101
8871
1162
364
7751
705
2939
180
251
1422
5103
441
615
799
497
210
441
614
696
386
412
7012
133
112
261
155
353
909
5109
7076
1786
133
202
1105
1856
167
2839
759
638
4139
362
14040
681
836
7379
8298
1037
9301
201
13497
204
173
670
615
495
130
138
133
223
620
166
380
113
809
138
139
2019
6464
1562
186
104
504
183
335
452
162
1142
1053
5122
2234
9975
3263
207
1457
1838
1082
519
850
632
3447
3450
601
1042
430
686
4345
580
896
222
554
580
2242
2844
338
829
267
8723
220
570
335
3718
351
767
5130
741
4886
170
3405
6119
4896
2323
1238
715
106
132
109
933
323
122
132
128
437
726
295
1294
448
9349
177
163
169
449
1018
3133
4019
1285
656
165
106
582
131
499
386
7530
5077
441
370
175
415
473
106
551
703
3811
1474
120
2135
8943
9025
2124
1294
2221
1009
9095
457
366
2149
824
1248
952
1080
423
1845
170
118
101
858
2776
209
339
153
365
182
2820
146
120
105
159
407
367
547
2345
557
8876
8346
558
188
266
100
175
204
205
413
916
2115
4214
4254
9763
190
261
402
155
191
157
7349
357
560
203
434
169
184
196
3271
126
204
448
100
122
1326
5183
3163
326
448
8910
781
141
171
615
176
214
118
119
1026
2926
5794
2269
1943
7503
1050
5230
7001
560
3893
1418
2324
475
118
1109
139
684
143
233
334
197
112
174
13829
9467
141
161
9008
311
226
234
740
126
4184
115
580
4733
9095
546
277
2840
6482
428
262
478
104
351
163
232
201
707
262
478
104
351
178
163
268
1750
3636
9385
188
6700
6986
5440
677
161
6534
343
4579
4334
192
4713
346
6475
172
3670
113
121
2583
7447
1927
2105
733
1340
220
3103
196
733
1339
220
2463
1056
766
199
125
1003
4878
3610
3281
102
359
127
191
120
9379
8588
8791
2491
9397
196
490
281
807
2083
4226
5974
8173
5744
590
385
529
3028
673
121
105
1283
415
185
374
683
173
6429
547
250
786
3250
2881
439
115
124
136
766
217
269
511
277
628
7443
475
1958
3108
224
128
115
766
253
510
276
713
109
2749
115
2345
245
271
249
2066
11510
251
7777
7811
1526
370
985
114
132
519
162
207
513
2030
948
706
205
315
314
949
706
581
1085
207
374
154
1142
144
136
6481
1724
8986
2148
2836
529
6931
5966
8906
430
285
331
947
120
2435
2783
694
1611
1716
104
692
315
438
215
338
149
1729
528
4883
673
895
871
186
166
287
217
132
8825
319
1086
153
149
349
221
1726
7443
1800
7204
1205
956
3821
155
7327
1450
4171
2456
643
170
387
308
318
355
232
167
380
207
643
170
387
308
318
354
232
167
380
3591
1204
282
520
286
306
572
794
155
241
353
319
12277
2452
643
170
387
308
318
355
232
166
379
200
642
170
387
308
318
354
205
188
3898
9669
884
8326
2766
171
188
190
833
506
1594
717
902
168
161
2765
171
188
190
833
506
1406
3511
8206
3571
372
1111
5029
1149
8941
4230
605
3754
359
2320
155
2164
8880
4163
4159
391
647
5099
203
2431
179
110
144
204
651
1307
2352
6521
491
486
6851
6980
128
2947
245
245
372
177
134
925
2533
368
2014
8969
3773
149
5104
2716
546
2328
2137
3490
546
977
1378
3959
9839
5804
1807
484
376
174
279
208
5552
198
1469
484
438
210
279
208
1895
1794
8815
1331
12029
2106
1904
635
426
298
145
210
382
3128
237
6798
5306
1768
1929
1241
144
183
613
240
1272
174
183
512
1594
603
7461
2810
145
109
1242
144
186
613
240
1272
174
183
512
1407
1116
1905
8910
1194
847
1301
3048
2708
454
466
2528
190
248
884
142
212
877
242
288
2922
173
885
142
889
244
285
135
3241
9329
5883
915
9267
829
8346
9484
1287
1175
157
217
9492
142
129
697
855
444
200
200
1136
164
606
734
208
7257
8960
1125
700
670
1302
4469
188
307
125
602
465
8968
6912
1887
3581
269
163
680
3152
113
1127
184
489
234
285
3262
8210
1574
106
384
323
619
200
108
384
323
618
7836
722
1917
144
691
174
4077
943
666
730
7707
1756
1565
151
282
125
466
165
4080
5728
6245
1332
2454
2843
6204
2410
2727
3592
633
113
971
1943
744
8768
627
5476
183
184
491
2620
264
7853
105
347
109
120
430
8942
3264
191
167
564
204
748
615
388
220
335
226
125
151
184
4117
1482
738
4106
1288
1357
3660
4236
177
405
128
160
194
267
105
132
227
189
310
199
100
120
102
155
600
109
123
155
600
109
129
290
5256
705
8069
135
336
1373
127
13761
206
114
212
140
108
4242
8217
1177
3330
239
2817
1631
8907
5264
5204
1671
3921
2023
6203
161
146
257
223
419
172
4886
1173
847
523
111
193
152
287
210
783
9426
1017
684
10623
9124
3890
3562
106
174
286
206
1953
2105
734
1793
2500
3341
6899
2560
10197
9363
5362
168
3593
642
9290
3264
2451
310
13742
308
292
9012
9371
8936
7524
1789
1194
9283
1372
745
137
721
431
131
454
109
110
2226
262
187
7190
395
1244
214
164
9280
9426
1346
3090
556
348
226
390
141
4813
403
127
9290
939
1074
1075
3980
1535
696
8258
692
8891
1827
390
176
155
163
424
5544
265
137
206
187
131
1065
6161
4728
633
3370
3937
2305
1959
242
287
660
181
526
10017
8276
703
5808
3376
671
559
187
2315
370
589
155
313
1827
545
1381
2789
4554
3199
1958
4370
7710
1942
2860
11940
712
6592
117
9413
170
264
212
127
165
118
228
358
199
221
7383
609
9603
3818
124
116
200
122
325
423
205
253
157
422
1100
460
244
130
225
202
2000
253
204
231
118
810
11307
6496
4979
569
393
176
122
216
127
485
629
448
532
191
483
265
605
385
838
1274
3181
103
5748
1689
744
523
1848
7347
7265
678
1079
242
186
869
116
132
700
144
165
182
868
116
132
700
131
120
762
141
121
227
394
193
2217
494
101
172
549
307
150
101
13677
102
121
114
248
370
140
407
166
445
4948
5869
9385
2343
4104
6806
341
4609
7250
7552
1839
2484
434
369
253
651
444
101
157
3533
2651
2902
9708
3910
1170
282
1587
346
349
349
6632
9354
160
116
9597
4240
286
277
415
127
8892
108
3073
9405
563
428
334
193
140
160
269
130
1334
160
109
836
142
124
210
129
703
202
160
109
837
142
124
213
129
703
792
439
401
6920
690
395
229
120
270
2910
615
519
212
218
355
591
403
227
190
214
7394
932
542
535
269
156
854
1104
2487
5015
1924
1181
248
5016
1217
3233
1052
1857
7500
3265
338
162
151
3314
110
413
5668
187
453
132
4089
3794
887
8564
3793
3845
6233
2334
327
8889
355
4666
280
1890
9363
4574
1187
206
132
104
154
136
1833
424
6572
410
351
1083
4738
5304
1863
9355
2508
175
110
138
8839
104
128
155
119
114
192
309
144
119
286
436
224
9334
178
191
1581
8867
137
498
2064
284
180
105
127
6707
1303
1307
215
12623
232
176
145
1474
586
7111
1089
2178
8896
4775
422
339
300
126
2880
4437
1738
1465
14054
221
308
163
758
308
200
649
1083
1090
9631
2002
101
824
112
335
136
333
319
7923
9171
968
129
213
1086
4800
3147
13401
2330
5143
293
2902
4572
2308
1936
208
613
100
2225
1250
3614
208
613
2219
1266
723
4126
9026
322
2897
207
612
852
1418
1058
1254
192
1180
186
167
7519
1937
379
188
516
226
197
9220
368
257
5499
8199
702
5453
8955
2555
8915
9254
225
154
5133
867
933
319
269
143
3094
115
493
3882
1251
5021
659
184
491
182
127
1614
358
461
7282
4805
203
931
14850
256
11460
1461
7424
7611
1583
8855
6776
160
701
671
7970
537
366
121
102
167
210
143
158
701
367
122
102
346
246
753
608
289
136
120
6858
507
202
155
2857
799
2331
555
9531
555
1594
6620
6265
9340
966
200
106
192
169
198
147
482
1454
993
932
154
13799
225
260
145
10674
8900
3123
468
155
154
3177
131
119
240
868
5932
581
7405
344
864
2087
2669
450
216
134
647
791
349
115
2907
235
289
791
643
443
339
174
276
354
994
9107
4435
186
1047
1336
2471
6549
674
3294
641
1186
5731
122
3942
4602
7899
786
142
1150
4757
8531
1115
5971
3366
102
5280
4975
427
7277
615
789
341
131
166
1846
372
722
140
5272
5061
1769
189
961
376
237
4532
189
960
252
243
237
462
1428
347
348
348
358
4726
2241
606
136
198
1011
110
136
521
193
434
1325
1368
8977
110
1240
215
153
3385
8878
4749
8801
789
207
109
143
406
1328
505
369
359
278
103
112
2546
811
1989
1191
8415
5284
1494
8401
2000
1611
3612
4730
521
228
231
246
1982
1267
9216
1762
4193
8884
4773
2116
11610
2157
1995
7542
561
696
761
9412
104
126
140
1448
1993
7510
3629
6130
8922
1875
144
108
296
1330
198
296
1480
692
519
693
1161
121
7524
1916
521
1561
5781
517
154
350
399
698
203
600
161
298
7686
160
3026
229
831
12341
978
1605
701
427
6766
1247
640
9454
359
896
564
1203
4673
578
117
148
1248
486
190
372
577
153
121
1477
493
2940
451
2694
6775
1681
2811
495
2169
5579
1970
602
9639
4056
754
458
1389
3477
101
434
3197
1675
2205
2548
1099
1749
1283
439
459
245
1735
1418
256
276
195
894
413
7783
434
1364
371
194
1332
7844
126
319
8873
252
194
1302
106
111
5019
7255
1729
362
7398
350
3654
226
337
690
7051
5146
3259
442
621
436
181
107
117
261
504
630
212
207
456
621
152
436
181
107
261
499
2291
14090
547
9631
724
3398
8777
1597
1402
1934
131
115
471
1208
2242
625
110
2255
376
9431
6398
191
236
187
244
209
9434
1283
1288
440
5228
376
3790
197
1050
352
267
164
823
3572
9049
165
9787
9202
2628
8860
1234
234
199
465
163
176
164
183
101
446
303
133
218
100
200
135
486
600
465
100
655
2516
131
109
1871
132
155
124
168
296
450
3893
181
237
308
367
5045
659
6901
10398
237
8912
2625
190
431
1261
179
225
309
208
1713
8550
1090
8951
626
128
1750
100
526
131
778
9516
388
234
550
7233
224
109
128
327
222
117
117
1329
9439
133
1059
1815
441
1661
616
8992
190
10061
7085
8935
1769
2717
498
1068
454
1229
433
757
103
3082
5707
154
119
243
258
115
254
278
9524
239
4001
8929
9405
9523
105
743
940
166
100
210
743
939
165
105
170
213
141
127
305
10937
7451
1901
148
9326
903
530
582
455
709
168
118
330
409
120
1496
140
542
613
109
103
229
7131
9102
6213
8295
149
360
400
359
127
656
445
166
2935
149
359
359
349
127
648
5331
7202
234
114
106
1399
385
1947
4153
1210
706
200
101
1210
706
1644
1401
385
1340
142
1767
131
234
5584
208
1014
1169
611
548
117
481
8826
565
664
444
120
2843
325
229
499
349
102
664
444
632
253
189
553
458
134
164
171
397
109
793
126
135
135
182
150
182
290
355
606
203
2697
10386
4371
4085
3005
477
9498
7356
8217
4710
363
1592
4120
589
1181
729
1231
547
141
304
198
166
341
117
112
127
247
1522
386
647
523
318
148
102
116
245
159
747
470
176
166
216
134
101
239
785
190
105
179
358
1277
1770
1221
2154
1566
3482
2347
199
1936
700
415
3828
9113
2664
707
7477
932
146
1076
9275
253
6023
9385
2870
360
918
107
100
136
270
533
11574
3968
7566
1306
1273
2851
12646
1020
444
579
117
424
119
149
443
616
117
168
271
120
134
117
155
7279
3060
519
146
1138
640
549
1936
366
159
114
204
151
4330
1530
9771
4050
1556
614
410
114
690
178
133
146
280
133
242
2955
613
496
6472
135
196
168
797
660
439
192
2902
135
196
168
797
663
443
722
3837
106
914
4241
346
242
103
375
230
1633
1748
905
1637
2026
1608
6500
849
2717
980
136
130
170
237
158
264
169
121
300
154
227
146
146
472
113
9417
360
382
141
1756
2623
1526
1167
781
539
667
153
1315
262
821
229
212
114
662
442
110
2885
487
102
704
247
114
662
443
327
1218
8302
709
4319
1015
135
752
2448
1729
2362
135
775
2244
599
4575
6549
586
2023
1724
1145
105
213
686
9159
442
1796
3628
819
2462
1915
706
116
125
286
128
653
100
289
201
707
116
125
286
128
651
287
1715
375
110
5327
384
1420
501
1422
1009
207
1126
135
149
5498
1138
115
169
1950
552
163
222
617
155
144
8004
9294
735
360
7854
347
7485
557
7354
1424
229
441
327
403
7289
3313
221
1727
9317
6868
3982
130
539
207
437
8462
133
254
129
112
128
137
581
1444
1285
12280
226
481
256
540
217
3143
142
951
257
540
206
9700
4744
153
130
119
197
1041
129
162
313
704
367
7761
161
343
669
365
1340
1925
556
6103
4666
1654
737
888
272
514
202
737
888
272
515
5628
5006
3860
990
4976
1011
1201
2102
2320
139
1317
1464
6178
5094
272
1100
351
7742
1468
367
1339
2578
790
261
400
1374
943
7675
271
1019
1778
622
9005
3554
1123
4675
2050
3619
738
4582
943
579
112
2643
473
7688
2222
1914
13532
9311
277
2283
216
146
1555
147
258
198
132
123
163
256
100
154
122
115
693
754
5878
3619
645
151
565
352
327
346
216
199
646
151
567
352
327
346
216
1531
794
295
107
250
557
1609
135
188
3593
783
249
2158
227
222
6701
270
927
505
2212
241
108
161
100
302
253
5829
241
108
161
100
302
253
5828
239
108
161
100
302
253
417
5371
4965
2030
1203
9438
2855
981
9313
1213
4007
6070
899
4953
413
4043
643
598
1508
3989
646
863
332
1007
5116
439
625
108
111
385
290
218
164
139
14942
134
2253
453
1304
6792
13393
1583
452
1627
1760
504
450
7462
6479
3007
2552
1102
221
598
636
476
197
296
129
209
218
118
255
193
128
5061
209
167
114
137
258
315
201
1166
538
285
371
280
118
1027
222
2232
3745
9716
626
590
243
370
314
254
1030
436
448
126
647
1639
450
4901
1095
1140
380
263
487
506
406
4087
9425
5257
644
1599
1410
4344
490
605
2456
407
607
761
425
1132
998
331
1541
1049
154
2338
1963
457
447
1744
7804
1691
1475
14460
9166
1634
699
3927
9066
2776
2910
284
1370
1370
4039
911
216
363
1951
2131
212
632
1590
128
106
928
186
147
993
308
364
1951
2131
207
631
1398
2389
1318
1395
409
415
1340
1758
256
160
190
188
131
234
126
104
587
209
14993
2941
255
160
189
202
161
104
104
3530
9683
480
367
4311
2638
494
1223
189
236
326
2218
874
468
1411
651
10568
1503
2300
1900
545
9397
8633
450
443
935
159
101
853
650
446
165
2921
115
852
650
446
223
199
635
100
280
182
557
147
444
651
189
263
182
589
4509
948
918
8808
913
2273
275
569
348
2183
6823
2866
4832
1328
5324
1452
682
184
838
165
203
731
263
110
426
1483
157
890
880
7567
5637
422
1378
11536
316
644
6800
1144
5059
261
151
2969
1370
175
131
142
151
302
156
340
9407
171
943
2278
444
236
443
118
101
110
229
163
295
311
142
675
129
225
162
298
320
319
1641
107
1391
5015
4594
7316
9549
3313
364
8439
197
4808
413
4297
228
336
682
1733
15520
770
601
132
302
101
7402
121
1016
519
172
198
314
8741
627
354
161
1429
267
258
15523
485
6824
533
112
669
186
117
1029
1722
342
187
668
186
348
1349
5023
3135
607
1931
1089
780
802
198
539
443
6827
1310
5025
5014
394
2427
551
1300
3004
675
3926
4860
2130
693
8156
1482
2111
1395
1147
393
593
1665
207
1188
1123
414
1089
339
2730
5574
6495
4273
2352
2490
9009
1817
1255
1311
390
14033
581
906
277
9479
311
1167
3303
186
1342
376
1020
488
194
228
250
289
4113
5418
465
142
165
177
242
421
4006
1144
8891
3612
151
2353
5169
590
116
199
317
178
264
816
105
651
462
647
2810
684
1041
1891
9262
1452
2526
5275
693
6079
702
110
429
186
114
440
449
216
142
701
110
429
186
114
440
458
176
2136
867
1148
4124
3830
564
144
317
111
819
454
2477
1226
9719
9029
13025
5691
679
2669
4316
5168
8855
1018
341
8827
293
521
301
107
110
5532
2526
140
182
159
649
118
521
111
220
106
7953
10768
11093
201
139
123
278
561
239
102
116
994
6428
1477
1049
13702
117
8892
6682
246
4257
631
5312
12548
769
110
767
128
515
210
707
1133
8441
5699
8823
9848
460
9139
701
7510
525
145
135
354
1447
2091
197
893
513
210
255
307
1844
180
1359
366
291
9421
206
259
139
636
359
1426
177
153
237
874
370
1118
1254
1520
1657
6218
1083
3074
7228
407
111
1237
1712
1641
557
211
287
161
9617
2826
539
2084
8909
3725
132
292
486
343
141
1338
875
700
969
253
132
129
201
699
1105
134
170
135
152
1115
3926
103
163
354
300
410
124
589
416
593
324
985
388
231
102
168
592
3240
209
231
1439
1090
307
310
241
172
9157
160
101
463
473
1808
2701
393
223
221
472
307
368
443
9006
1860
239
2944
4728
9754
4396
1269
649
226
3219
186
505
493
376
271
1751
7306
697
1202
337
259
147
5742
1202
292
1024
2053
2737
4785
3532
1845
9111
2552
319
1870
1019
1856
222
1856
3872
794
406
7660
1114
4747
3913
565
8894
1775
13384
816
211
116
1277
12712
1483
489
7100
1317
13627
3589
130
183
211
229
623
802
636
208
959
5103
979
639
205
109
1671
497
138
1335
586
2473
241
686
185
747
1593
929
193
945
1216
748
212
185
858
643
429
7409
1028
217
2326
1035
959
9540
9354
875
1066
3540
614
203
589
140
481
6148
1878
692
273
7411
204
591
554
345
749
824
799
101
423
114
134
165
162
163
453
120
1813
217
14850
461
448
1586
799
8866
464
151
150
3162
211
463
447
290
2130
293
8551
2024
4655
342
6470
1156
617
2103
1081
4950
4254
6480
342
4711
483
2149
379
1197
1357
121
273
493
122
1560
907
193
1265
450
1239
501
360
221
118
144
697
490
9552
5544
6482
390
390
351
351
4699
2650
877
5025
2977
15021
1104
4415
188
1956
1082
1175
1147
723
623
1592
930
163
1472
1088
1149
650
721
623
1398
1494
362
977
443
610
513
2922
575
110
443
610
472
372
153
249
291
4166
3986
9697
9210
4223
1761
3877
199
14919
2541
5824
173
900
837
368
1637
267
668
653
415
1064
2224
257
9189
446
132
582
1744
1561
1472
6508
1217
1593
114
992
5402
336
390
1236
11404
3217
1856
2504
6485
343
343
343
2319
7464
2340
2160
928
117
486
7338
549
5901
763
2019
4150
699
903
180
132
191
134
204
699
150
903
180
131
191
286
4063
1687
4818
141
582
708
465
3821
705
301
665
2885
6318
2393
104
859
1555
172
1279
4965
4470
199
7733
2633
1010
874
166
158
104
373
3717
6743
805
140
3950
9209
1400
741
208
147
805
914
141
202
664
586
512
1574
147
841
1624
182
14295
412
121
210
983
915
140
223
222
445
531
117
1568
1403
595
6483
2202
11603
6451
1653
606
698
3698
2614
1629
8246
1404
647
184
1788
128
1634
122
912
1594
613
184
1787
180
1589
742
1095
463
6304
1884
4313
991
1245
353
4083
147
2180
825
8849
2032
9565
7381
1792
643
292
1919
1111
3920
8422
525
194
156
134
136
130
583
7357
5033
140
702
2601
2041
1012
9428
2741
710
5351
699
8368
1522
450
336
197
242
185
1218
407
327
120
124
111
244
434
8896
248
574
232
7944
1103
9295
478
651
276
679
2176
9246
1575
433
8860
189
2513
210
411
770
4983
6818
2313
11084
952
4797
483
852
4390
2861
2314
4414
4358
1235
538
5838
122
187
125
1909
7318
1271
980
3623
10737
6474
8871
2351
784
2989
3628
1153
397
239
104
184
190
700
3529
14971
8893
333
8955
3419
7335
1606
4020
153
211
611
137
6045
1348
8879
2001
102
6345
3076
7358
5764
761
282
4140
895
891
3085
177
1959
2243
891
2293
481
281
100
1215
3257
6551
2416
2336
220
135
123
415
1013
384
6200
1008
8189
6678
8660
5630
3365
259
4270
407
507
488
393
387
1172
327
8349
504
8897
1921
398
189
198
3089
9375
139
409
111
102
297
111
4529
1414
422
170
124
767
100
107
170
159
3132
278
8974
1674
170
560
1406
204
382
7277
503
1404
204
382
1336
212
112
169
158
2008
4616
215
119
7365
11914
1492
9292
1066
1230
215
456
1200
201
329
662
793
440
1406
472
242
9936
356
4944
1595
3564
106
222
3990
9151
1589
2318
1164
820
2925
3384
197
281
5798
2092
13992
574
282
349
113
1020
2257
1339
365
195
1154
400
7809
366
195
1156
405
122
2571
1878
113
818
103
109
2299
3451
2938
2634
260
640
9149
655
598
1182
664
1576
1535
5058
138
102
125
340
834
1751
443
585
152
291
556
101
1745
1328
1319
483
438
105
1406
9038
850
114
681
4349
115
103
109
140
151
342
135
7403
861
691
663
2394
2512
279
3512
7396
108
5554
3411
2756
278
6161
5766
1600
6830
7317
3391
2187
1794
479
8905
556
118
808
120
159
489
7766
5557
704
8080
5718
245
1829
499
7286
1383
473
147
365
2432
1178
5420
472
181
212
249
414
1506
703
540
881
596
2614
144
6725
596
2849
258
346
114
124
15382
2574
6058
319
11777
322
135
517
173
234
425
368
1225
457
346
233
715
341
248
325
152
145
699
202
372
335
463
151
347
151
695
631
1481
366
2237
246
4025
2183
4790
724
786
638
241
1186
1403
3908
9825
2672
1194
496
644
117
803
196
8989
138
135
822
128
482
201
329
121
823
129
426
5868
128
543
752
191
153
152
205
110
136
100
367
136
162
222
336
219
356
704
1002
245
216
196
704
1000
246
390
372
643
115
700
149
106
399
373
645
275
697
149
106
393
375
645
700
118
12148
13205
199
324
297
644
654
7842
946
236
1762
10175
266
234
324
6510
153
938
1413
292
1348
1626
161
250
1554
3325
1328
7329
8503
135
6855
128
413
220
1056
313
3167
1686
397
124
117
186
150
325
186
182
117
670
118
982
1031
1324
109
117
671
1010
170
249
224
1077
424
5537
272
218
678
6014
521
124
1221
681
521
638
640
679
521
340
571
170
3608
6120
2589
1958
362
127
602
128
325
674
914
932
937
2017
2886
489
1653
1466
562
237
108
3599
3389
3925
2309
3406
3813
309
1387
2056
2242
545
632
1592
911
137
1386
2090
1983
218
229
462
1400
6744
481
7433
8498
2742
3851
916
315
320
9344
9251
4308
547
296
356
119
293
5175
193
675
152
1842
4041
5730
6734
249
508
942
143
160
887
144
157
264
763
132
2765
101
1388
7260
5629
3403
154
9131
9056
1091
373
2433
3930
1551
105
1197
247
194
139
580
13564
381
1984
382
7360
1653
332
123
248
1236
459
193
1233
1186
5082
8706
7276
4348
2801
1522
875
1892
4759
811
275
189
127
190
185
183
598
524
2991
112
539
410
163
282
153
144
7567
1254
558
309
246
621
598
132
505
431
169
282
153
574
436
475
5905
3309
132
610
233
205
183
433
7365
748
493
240
610
137
2461
1112
13855
132
147
360
949
369
436
369
370
143
380
162
208
129
244
537
4948
990
506
211
275
1417
150
177
505
3063
9349
9064
369
2566
12359
5885
1107
229
1069
1241
5011
6340
6994
194
691
124
5004
376
3696
13346
2659
1742
350
609
546
396
167
166
308
135
886
224
718
132
831
297
4024
235
781
751
540
5107
135
251
881
111
645
167
2909
135
248
882
111
596
1078
9333
810
717
2979
301
126
111
2340
1789
695
262
10619
771
2983
9400
484
10796
184
111
238
265
1818
139
1149
406
113
3324
1987
1010
402
113
114
1912
4067
7731
6935
122
115
13829
145
2810
5879
437
105
3301
8258
698
4403
866
2417
769
4477
2933
7311
186
1492
186
548
121
289
207
129
4852
2731
853
1880
344
1151
3174
4144
9342
3344
2056
986
5258
1254
318
763
1392
267
704
1069
550
100
1124
867
518
121
1184
685
517
437
146
5688
1458
229
4594
1628
7671
1832
921
1546
3261
612
858
821
2009
7253
7134
2645
892
857
875
1914
402
310
236
472
8884
570
2092
4574
545
1163
10813
5455
8795
3238
1047
2645
3671
2414
724
2674
6847
192
229
100
207
244
864
6594
11711
804
479
1343
279
214
175
352
593
498
127
9224
165
5367
9249
683
1233
2909
204
3187
9190
7803
5999
211
3356
3125
208
268
120
136
204
177
441
162
128
100
129
274
184
253
263
238
119
176
134
157
234
7406
13147
161
233
744
222
249
183
512
8890
425
217
216
1455
105
917
523
1376
703
190
115
1230
4371
7328
6841
2973
9694
303
407
208
582
329
164
7382
474
749
490
234
650
952
225
771
184
237
1227
565
7863
139
1151
599
5906
8096
3732
263
251
126
384
158
1602
8946
752
3355
2849
1942
323
459
771
107
121
115
595
444
165
2909
322
459
771
107
121
116
595
444
6100
1963
4182
8199
3574
11209
320
703
328
402
196
291
114
1387
453
1339
4417
312
375
541
136
602
350
164
482
772
495
116
239
583
7514
1979
125
201
108
1168
354
326
233
3246
8419
1424
7443
11273
494
381
820
131
178
3792
2895
227
8908
630
287
201
597
112
171
106
123
1192
1299
7405
3068
1536
2992
655
779
2924
113
441
647
779
4803
4577
165
373
121
522
630
582
3106
377
438
166
350
755
1716
1355
310
4994
4489
4682
677
2185
139
416
384
484
1139
549
307
495
410
294
1185
692
275
799
675
479
267
302
1493
597
117
169
173
222
390
571
198
3097
113
1577
9742
4390
214
388
8276
698
117
898
4418
470
125
125
168
344
177
1136
229
186
101
363
438
110
7729
3611
188
135
123
133
322
281
2971
379
199
471
5047
108
2107
3820
1231
186
213
672
442
736
132
146
168
348
7422
146
238
102
240
246
160
104
1554
5413
511
102
115
103
314
147
188
700
201
512
182
314
135
188
701
3562
11828
4990
352
221
189
379
719
1140
4031
184
2097
7858
4302
2250
283
126
114
172
113
173
138
320
1332
125
122
258
708
162
385
176
211
2677
325
160
756
567
6848
5039
168
4993
2846
869
220
8281
1001
331
1781
3142
4219
364
370
840
669
122
233
128
1432
178
1086
334
1033
13535
674
222
687
390
616
2597
183
719
356
263
3100
7502
3255
1851
280
442
1593
923
139
3255
2105
444
1405
5318
5882
1784
1361
115
749
3567
4147
139
1115
723
3115
983
334
1651
9158
6282
272
241
574
625
6365
3542
4008
10633
102
116
1711
3274
2014
262
288
465
362
106
116
209
223
476
7329
103
2324
2688
974
373
119
6070
1037
405
9432
416
2000
888
8367
534
15376
3484
226
1033
1363
164
2668
14926
3827
2326
340
2775
3544
399
115
144
511
129
123
221
423
1837
4049
1512
118
129
106
263
258
5399
1045
149
226
127
277
640
206
144
1047
149
226
127
277
9554
699
190
7475
4037
6179
658
104
486
490
359
376
187
360
891
6805
205
2003
612
836
578
457
442
131
213
226
159
181
382
253
405
6233
7282
618
367
7801
164
1154
368
1339
691
650
408
130
993
172
1295
8731
1405
1595
354
486
390
1123
3437
1403
591
184
180
251
620
849
181
484
1667
1590
726
179
160
329
621
242
188
373
307
1237
2248
641
1503
345
4197
2657
187
608
4446
8416
1758
330
4712
712
211
567
506
571
577
1321
344
7327
885
665
522
578
459
2305
2350
409
9461
109
349
110
120
1327
168
1694
9929
2778
685
144
3793
9429
143
255
1444
663
894
127
179
337
2880
115
720
894
127
563
1122
670
1507
1251
2963
610
1218
5612
1179
216
1172
818
136
203
416
278
885
702
200
414
280
881
701
212
293
133
755
1469
333
512
621
310
6066
411
13761
815
1352
175
356
137
212
268
682
296
4436
2328
1782
3636
8958
5957
1636
4205
1667
5322
10619
891
6471
404
3487
6312
5387
2328
198
2372
142
120
100
134
128
134
100
281
177
123
148
182
271
455
240
148
162
451
300
1604
372
2376
301
528
113
506
1381
1296
411
569
643
287
5031
7348
6096
319
1139
386
1337
767
685
1182
124
689
888
345
421
117
473
1564
4150
4174
9258
3088
11038
517
656
9205
570
1085
144
106
13635
565
227
180
161
605
387
104
178
223
427
1078
892
388
198
114
5242
2018
5136
706
7334
11425
6752
896
434
1325
4079
475
311
11487
846
549
361
206
1470
7767
385
209
1483
106
853
6587
430
653
1248
8917
6496
307
222
468
690
8825
153
194
132
161
1238
3053
443
214
2060
409
759
1849
1676
8778
2081
1414
791
156
16753
321
3827
3787
296
188
146
1349
675
7485
2651
717
241
377
285
246
349
170
2919
239
283
246
365
115
262
146
188
107
566
607
294
379
3979
2208
208
398
657
510
4788
664
7464
5839
672
4604
1154
950
486
2540
3348
1398
614
108
192
329
2569
9389
106
932
1587
614
119
192
599
2567
161
156
931
1585
614
119
192
600
2568
538
2150
9747
3022
253
198
148
607
1382
109
134
128
1489
4196
2901
2550
5289
2188
9234
3346
9386
3706
9318
3622
4430
12635
7678
668
1000
11510
1394
2397
7160
705
180
592
227
141
184
2920
165
443
646
772
141
773
321
13499
6894
2888
407
131
351
269
236
595
11767
9429
2727
149
330
668
1401
217
940
401
113
2167
234
326
6330
239
111
926
215
1836
1475
5261
703
4900
107
1482
194
386
5417
8916
1492
1565
190
172
177
328
158
121
118
663
687
8813
681
2248
131
303
111
131
188
119
219
8841
9746
3898
434
155
144
117
336
203
172
145
153
313
674
362
414
1311
1097
4337
8854
3423
566
1087
162
7767
108
6779
7906
5227
692
8178
7090
4093
13278
1266
7486
1917
2956
205
185
717
400
211
1585
479
919
175
148
2637
106
241
179
207
826
428
1398
2873
9125
181
714
343
620
145
369
215
1025
13646
491
156
121
1634
8633
106
1137
374
7818
1132
385
1353
3310
1420
171
587
182
167
642
439
200
172
587
182
167
643
439
1342
778
372
1168
4934
1521
1684
487
1584
109
2682
614
1350
204
787
1631
123
355
141
560
137
378
309
396
1830
123
355
560
137
378
309
126
8086
708
260
147
127
452
142
708
260
146
127
452
142
708
331
1687
3693
4970
1404
8454
2136
565
236
208
1043
3613
3894
9103
1451
9566
3699
7262
1042
398
342
130
207
8858
511
1281
106
130
532
314
314
8867
183
206
10613
6715
222
3842
4072
4080
490
1647
7590
2926
3804
354
230
5095
461
269
440
134
171
11818
211
108
1848
8174
1815
1731
2583
219
317
104
258
1016
954
317
498
127
141
2920
1312
116
954
317
474
128
188
878
117
192
205
107
5899
3363
120
257
5913
1217
177
239
242
7286
9264
5460
11497
961
9537
1644
223
1056
523
2014
3018
6118
5891
119
108
847
449
702
1034
3310
7360
2424
1400
565
6961
1794
866
358
184
418
137
195
146
875
1428
118
197
128
363
100
100
188
258
221
2748
1846
1930
2270
812
431
7374
142
476
4772
767
1838
208
875
179
1014
1165
6463
340
342
4608
147
634
504
246
8929
225
856
200
3321
647
1180
2941
190
635
1179
363
522
613
2879
238
258
119
348
140
153
950
2272
104
443
204
120
362
3232
176
182
162
223
204
302
6956
657
1065
8592
1303
818
12146
6040
9493
1309
2492
162
3082
614
570
13015
542
859
2116
1389
3399
2268
783
2362
1708
178
3041
782
1022
507
3457
648
6692
1100
2441
501
1166
5562
8487
538
2202
675
844
111
113
101
2179
1361
150
2282
389
4144
925
153
212
194
845
3555
4403
878
6613
269
597
13845
1081
5461
156
161
196
188
139
201
259
290
136
100
115
705
3929
229
394
350
932
3061
4194
5217
696
4652
586
869
8864
2813
3101
8281
2541
1218
1205
1377
8909
146
415
396
261
439
249
145
598
115
504
614
2945
440
653
113
154
105
125
1136
312
194
701
159
243
600
518
137
281
251
128
109
107
705
259
327
697
3412
8903
8175
1081
361
172
634
243
223
610
303
684
167
338
707
206
560
244
450
138
201
707
206
560
244
450
138
965
196
227
548
4187
167
298
9150
132
4423
4746
212
108
193
385
294
210
392
619
442
375
1548
144
460
275
1114
306
4764
1115
365
1543
127
163
116
256
113
621
127
635
5239
4204
6797
9581
3174
3334
741
6103
3422
493
5478
198
753
381
438
124
142
227
145
685
213
542
526
143
192
443
2896
157
231
3749
105
703
1028
1178
990
631
1000
810
4720
1992
2525
9615
225
817
389
187
222
456
2662
264
9560
2799
146
316
182
151
114
227
133
408
769
101
303
380
6272
3686
4614
2247
100
2444
137
131
238
337
1563
194
408
148
138
438
183
1055
1613
5597
246
245
1184
2089
116
957
149
193
341
131
1205
118
3672
131
245
227
135
7400
195
100
123
104
194
230
102
109
375
440
1356
7180
7367
959
7318
911
445
624
1137
290
174
2912
187
446
455
150
1045
270
261
174
3155
114
124
137
148
221
312
124
137
147
183
495
281
140
101
498
511
5125
1195
1277
2490
2699
2860
3556
5477
349
4600
4580
939
150
400
185
146
373
358
701
110
107
188
116
368
624
682
3545
7290
274
3651
505
4132
967
203
1636
1182
1464
1813
7563
1756
635
1198
180
120
503
352
1488
1946
525
173
504
2785
687
751
1612
7381
2997
190
1637
3742
2931
186
105
354
187
4258
1406
746
212
1087
229
340
381
1420
160
938
1597
747
212
1087
191
614
394
381
1423
2281
407
343
4580
343
343
344
450
7355
6044
191
270
519
200
649
535
212
270
283
7391
194
1414
7000
4233
689
144
5582
144
407
1224
4061
1933
5909
146
101
9624
144
257
395
10548
105
1342
319
1156
5971
426
3745
1168
1813
382
112
535
141
291
187
139
467
855
3626
2770
2049
377
1942
700
166
149
107
408
169
732
117
275
2581
172
574
513
196
190
151
346
174
1468
1660
4010
7510
3836
1623
115
2955
196
145
190
150
651
446
1198
103
7404
144
228
149
9718
133
8729
9544
4422
347
347
347
346
6442
168
682
104
366
193
218
211
1308
4417
4376
14920
2902
6927
3230
196
4706
546
893
2097
1027
577
432
11538
1554
573
567
485
214
1292
560
15179
147
142
865
1421
1798
523
3579
4674
7985
4363
2793
183
737
4254
657
9088
370
4166
426
188
466
133
232
217
178
672
2390
447
131
1424
2080
422
118
281
100
179
156
3281
1671
1413
1102
2877
267
5603
663
440
4662
1742
195
2853
1325
1407
908
1995
2708
3523
2272
1811
2906
1511
2553
7377
104
4029
4978
1662
2529
1069
373
254
358
1244
3707
228
5258
5285
633
597
600
1202
994
1089
4596
1109
694
4188
2089
4740
478
1899
479
1198
4120
2581
1032
9106
1899
2011
1379
975
2838
339
6958
9437
513
1463
478
254
154
144
129
201
123
101
165
144
440
369
102
165
2649
164
368
276
234
101
739
4063
6073
576
6862
3824
14427
7391
158
520
11085
1010
2868
649
4464
3495
8880
5620
5094
700
361
6560
836
951
115
566
2930
813
904
11664
111
655
136
352
723
1080
3097
390
1251
2580
870
890
1089
2508
1250
1904
10812
2473
672
5614
491
2638
197
442
617
576
667
153
108
608
199
442
617
576
668
154
439
174
537
151
303
4625
4074
862
141
136
211
104
104
518
168
271
685
688
104
713
275
142
170
291
12996
126
1781
675
174
132
1186
176
1668
309
162
620
1526
216
267
530
572
246
354
939
137
277
582
463
115
141
7486
4719
1136
647
523
3332
500
456
104
151
7383
4309
214
196
812
310
3709
1961
6649
6636
1205
12692
360
876
8866
1004
453
7501
131
295
836
4652
8260
691
5349
4706
142
2342
4105
114
283
441
147
3917
7345
5073
7886
758
852
334
129
148
758
852
122
1389
2595
676
566
288
204
154
451
2352
125
375
606
8890
8894
927
480
645
783
112
191
656
7130
460
182
120
167
897
13558
483
2993
5414
4678
1807
14903
2250
1992
9444
1396
687
1421
317
161
614
1431
317
2124
634
9389
3754
5443
557
385
3967
464
224
138
813
1274
4318
9126
2497
7972
888
4415
226
209
200
937
580
6878
2255
956
107
162
1298
12160
2425
1189
135
3095
2783
4642
287
13785
447
9443
2556
886
151
316
126
461
190
140
104
228
242
157
1333
2772
703
164
121
218
516
148
133
182
125
105
201
773
164
128
515
148
129
182
138
111
1268
885
688
2847
4652
222
1081
154
8788
1007
1196
6936
154
105
256
153
8750
230
617
157
847
1740
13949
4530
9888
1789
4703
2739
913
9141
236
334
2600
334
105
1917
3909
1510
1179
246
306
335
670
113
2914
223
281
201
163
333
143
374
130
158
268
1772
5447
299
484
1275
104
446
704
104
582
222
585
177
231
292
200
441
617
105
125
191
107
14900
345
585
182
234
164
132
160
2421
9035
11240
1172
533
201
161
3137
281
6912
128
208
143
7306
320
156
171
1798
4261
166
349
123
403
405
334
766
522
442
1870
100
115
691
208
2946
394
11217
297
2947
453
513
108
368
300
1726
1862
5921
142
402
2491
2337
756
803
981
655
7375
111
1049
144
657
5199
1277
2268
6163
158
364
108
253
921
583
273
926
3544
361
173
139
9629
8667
3290
9332
5860
101
1829
2419
328
9413
1562
513
15562
124
108
105
268
410
201
114
1831
506
303
374
591
442
220
507
303
375
701
1984
702
236
239
109
214
2455
8955
2339
131
161
1950
4030
7062
415
111
1374
480
6616
8699
1338
366
195
1476
7726
367
195
1143
278
105
1631
196
5353
5405
7367
3899
1847
119
1677
7806
734
9026
957
2073
1880
1585
846
955
165
125
207
342
2904
257
686
337
929
1844
233
104
136
2767
784
8365
4175
180
1105
388
1360
426
16800
332
1171
396
393
490
507
408
4241
12944
6852
346
5623
4267
408
507
490
393
396
869
4860
2853
4640
4421
1918
6874
2015
348
2245
435
463
1518
1190
379
392
284
6810
211
505
405
4274
279
3762
4866
2853
3641
492
12079
473
624
294
174
355
1945
2414
102
175
491
500
1158
176
153
136
547
3620
4994
1030
633
9307
238
468
5141
155
261
107
132
225
105
182
113
700
201
189
163
256
106
225
182
113
700
1213
2015
200
151
121
173
345
153
224
153
396
462
135
185
1154
1471
368
372
207
158
123
257
4284
403
1885
157
13751
1153
3419
1843
122
128
115
113
223
8922
100
1336
108
117
459
171
162
156
378
6839
138
2600
348
127
156
179
442
372
438
108
11827
5372
9236
3677
756
549
303
1446
561
2380
464
114
135
6498
458
135
958
122
168
5058
1614
444
100
277
187
166
713
627
4192
1672
5230
299
112
576
1104
3265
1752
138
373
143
8866
830
4713
1464
444
894
344
111
156
4244
5100
684
8170
374
217
153
267
393
160
406
166
262
172
2680
1336
850
1155
483
138
371
415
2838
102
373
156
530
119
5031
1000
2358
493
421
147
205
572
663
264
126
701
365
7534
1386
115
1432
5007
488
1252
638
905
8909
1948
1129
2743
1449
12433
283
798
555
197
777
1251
465
339
13583
942
328
586
184
1074
403
233
126
234
403
1522
770
409
8964
376
650
753
1631
1381
1368
701
604
384
1207
8927
686
114
328
4116
6578
1814
9436
187
1043
151
224
3786
422
706
166
111
221
287
198
110
121
195
647
221
214
9139
120
1088
2493
7488
109
222
366
178
5751
155
680
141
158
424
308
153
413
139
161
163
569
282
4755
2529
12790
3772
357
160
264
101
171
1316
589
1377
325
780
136
532
509
107
141
220
1438
174
1531
497
1684
585
390
772
1637
2582
1107
1415
3566
266
271
2845
13824
4724
302
283
338
131
185
305
239
135
952
9143
108
3904
4975
2099
150
161
1312
9306
618
2572
324
424
1046
742
704
231
259
185
2543
1964
2098
338
1275
9277
5087
475
143
6803
347
4695
119
368
1148
9198
706
9348
533
151
408
232
120
1122
4788
7538
1935
2763
1345
1339
158
195
182
832
857
1398
402
9554
1530
454
1873
1389
2747
14700
3934
7950
11453
3386
10358
2225
1968
9651
2826
121
228
237
6659
8955
6063
143
1357
878
455
9005
455
983
1626
140
227
3211
1077
2975
167
270
384
923
665
212
2908
168
270
384
928
665
11887
2917
112
662
368
201
400
307
126
287
483
208
100
518
411
399
306
126
286
483
8200
438
440
857
14757
156
736
6218
3490
2185
615
543
114
950
170
3099
2765
9976
548
726
1174
131
547
1007
240
608
331
191
439
774
505
139
609
4036
1221
8710
327
1207
642
439
117
2693
326
1202
700
117
2873
323
1200
698
309
13650
4366
2501
2103
13840
3159
3755
1372
324
1042
106
710
101
180
135
3013
557
5294
702
8186
139
439
2391
588
395
1316
12072
1572
199
822
186
105
140
8651
215
992
1200
502
117
456
184
146
627
441
385
127
327
1349
1303
227
9117
358
172
111
242
223
7632
1778
1669
387
1268
5543
349
130
343
204
1621
152
194
162
1242
5455
283
8929
3312
181
183
882
2809
135
186
4098
143
698
7262
3330
1096
229
6777
290
117
409
731
118
554
559
2938
292
119
306
119
367
2720
2818
1455
488
706
758
112
175
124
1086
879
528
145
117
157
341
254
137
1230
7371
629
269
329
7364
153
139
103
131
1257
7579
1026
352
776
811
9449
7947
5782
8258
382
420
177
145
134
409
106
136
106
741
4651
8864
4902
124
4165
2354
450
117
248
9951
3917
328
7323
908
330
553
592
305
484
673
1170
124
7350
515
9263
100
138
433
109
545
571
2919
110
129
635
443
1271
8847
5988
170
367
136
484
874
1536
2239
2172
440
112
102
1155
2784
146
672
8056
135
5983
121
115
603
265
1896
5347
6975
4629
7523
4694
1000
2538
135
8796
297
521
2143
1041
670
7041
1764
120
392
128
549
1238
706
203
136
129
553
1239
706
3548
484
3155
464
142
112
179
600
435
9044
114
504
157
370
102
661
2042
401
791
399
346
277
162
352
403
923
164
6455
343
4618
645
128
122
133
271
12375
2769
232
140
379
621
155
152
195
796
3248
177
330
15544
9028
7785
3557
8738
1527
126
454
207
3549
3715
201
1939
1502
302
248
131
130
690
7832
142
292
632
9123
8968
203
577
1019
889
685
2619
4022
5050
5247
189
140
215
179
167
210
224
445
108
118
153
168
187
124
6651
3477
5415
2753
5857
479
139
104
4628
6846
1698
125
350
193
245
703
381
9332
2553
1508
385
1342
1492
1529
9162
253
2603
3097
307
2775
156
1223
8375
7450
122
5150
1124
115
168
1900
173
197
258
186
187
491
803
364
190
1219
340
324
138
231
642
302
281
2499
122
2660
724
8916
4020
167
116
4654
1605
128
317
6220
849
679
3402
3300
2496
2270
189
9125
216
1777
140
747
204
242
1343
557
129
1987
14012
1345
4633
658
4107
2142
1342
5630
589
166
239
138
9436
153
698
207
594
166
169
287
160
479
1628
2448
2848
4633
6308
8928
7181
6559
1186
913
1344
587
2919
612
493
186
650
165
706
331
411
187
185
234
213
149
713
2649
3119
1231
10019
1639
121
140
370
182
234
4202
1625
498
1300
1388
179
510
624
497
2495
100
5638
481
100
185
332
150
219
143
278
349
592
199
440
380
100
185
332
150
219
143
278
535
278
1210
1802
7390
1680
9002
383
2619
471
1239
6023
671
5006
9360
4672
2375
1637
499
1313
1405
180
512
595
496
1998
2676
3539
8862
1450
228
212
2343
104
286
221
8593
457
112
274
176
164
156
163
457
797
142
224
194
266
376
179
185
109
6582
967
1022
791
473
401
108
149
118
140
369
668
546
2621
11547
606
220
183
715
6761
1507
8396
303
2817
9157
454
185
133
178
100
422
2835
3317
2310
244
456
3795
4219
5082
437
126
114
8757
187
219
101
127
462
200
445
329
210
516
1324
144
422
7069
430
230
1310
1848
8027
6668
485
3714
13655
2832
275
499
154
464
8888
621
195
119
1939
7121
7451
1983
385
246
960
103
269
246
929
6502
9385
100
1099
1201
7434
1538
9238
3011
2157
426
137
116
130
5848
4756
352
355
6486
3784
528
416
3529
1283
448
454
1549
5380
704
1107
4215
414
324
2971
612
553
147
1221
203
414
323
3964
9275
2493
2312
247
3470
260
212
295
169
329
325
619
441
210
260
244
117
295
169
376
325
404
11443
221
2575
2738
554
218
1355
1592
276
258
267
566
1285
119
126
155
655
7384
1937
1553
821
711
1352
385
1436
6196
818
385
1439
104
1023
747
8871
630
9718
1685
195
191
131
1343
507
626
140
121
1304
441
448
904
934
247
180
2735
5696
672
440
149
8074
447
1969
429
363
1347
5102
1031
1325
1302
319
7313
1133
6920
1353
1963
475
707
146
178
114
9422
579
162
1127
328
122
8948
115
146
286
554
472
142
244
443
129
2480
2681
705
3948
706
126
118
188
685
223
217
441
649
118
187
688
224
4434
336
304
1017
285
526
1649
1788
1032
1224
3076
11832
6686
1719
6417
421
169
160
162
134
421
2732
117
120
443
102
712
137
9330
134
125
271
100
1428
8863
7640
223
102
106
668
2511
681
193
227
331
152
313
272
194
227
134
770
516
176
487
775
634
148
997
197
2737
121
519
149
129
630
8746
746
293
1627
5224
700
7916
755
176
1931
274
4127
1091
6322
2531
319
885
122
4826
330
4584
11441
8680
766
2951
4040
4426
9297
105
6742
2368
1310
261
449
511
158
112
593
2040
8922
6877
127
288
1128
5925
841
139
103
100
123
513
443
610
842
577
2908
634
575
246
718
841
1286
4349
1443
384
1355
2607
2214
9105
656
170
1180
148
475
371
480
315
213
493
118
172
186
225
189
224
202
699
118
808
138
251
619
138
1472
143
137
9075
12459
104
1807
7699
1857
1464
543
160
528
1246
1390
199
343
367
2804
9782
7354
1105
892
5965
5410
2904
306
208
709
1436
213
215
1556
447
5888
750
186
139
7160
1210
13773
238
4946
107
616
1975
512
4250
765
1573
1153
5586
2447
7090
5387
1965
177
4809
315
699
488
315
1245
3845
137
1624
2468
583
3375
7031
1271
2755
227
9859
4805
7173
521
458
965
6329
141
340
136
230
190
293
1444
1346
1031
2084
1403
136
172
113
705
5737
207
496
11583
10935
707
329
1296
493
353
156
110
913
9925
7510
6916
293
241
149
291
236
150
695
149
2893
133
247
262
230
205
290
235
144
709
1616
1377
869
1535
2639
1072
3438
631
337
2626
4854
3516
5176
3939
431
8938
3067
7225
4990
2004
2600
569
6260
872
113
203
874
2465
110
309
7530
1970
7485
2413
103
310
2316
7121
3663
1596
126
156
5251
1483
2057
11568
3870
128
711
251
242
151
498
667
1406
702
601
418
1688
1442
169
13767
139
241
433
14913
8470
914
808
103
390
444
100
815
785
137
358
205
236
406
9371
1104
686
3034
728
606
248
407
273
8308
5605
146
2102
9104
7606
4175
198
148
157
370
176
423
458
104
103
271
100
122
112
182
129
155
352
131
13790
491
363
103
298
160
670
7201
4791
643
437
734
330
3619
403
588
849
2739
5628
467
2548
4275
1861
5092
2922
743
4492
548
670
3714
2293
1034
1459
1952
642
5872
1812
951
5572
522
682
1206
124
522
3619
1671
2636
2384
13845
2311
3987
217
1219
136
286
1161
130
844
440
201
136
285
1157
130
845
441
667
7133
4162
3879
5280
1818
225
116
110
151
163
293
112
5372
512
916
7530
4117
142
224
117
102
151
308
112
544
505
1707
245
848
129
655
122
135
298
214
134
978
384
158
2927
182
134
978
475
1066
6076
7428
225
6715
703
1030
211
353
157
101
612
441
175
1409
398
130
112
101
614
441
7594
2038
141
327
110
194
175
1049
136
841
487
813
140
231
279
141
439
1952
1692
170
389
565
212
322
132
255
13609
1931
1326
12858
1076
3513
4944
119
9740
1071
227
127
296
15572
350
2288
529
1149
489
380
415
196
358
904
117
327
367
456
118
206
689
2242
556
263
345
206
522
205
7467
173
377
277
109
102
397
237
1606
478
828
108
1049
183
1596
1988
240
102
1186
341
1365
141
519
1930
155
663
9099
1079
1247
418
1374
4105
2775
10673
6724
6795
161
868
150
276
592
222
487
268
1768
194
734
170
418
1955
998
211
185
783
1399
271
154
5266
693
1998
1005
1472
223
118
8928
515
8785
220
6905
984
125
114
364
649
275
289
112
9291
416
1071
4269
408
507
490
393
392
1175
3383
648
464
4591
365
6809
940
732
6465
3093
3181
4247
407
507
489
393
397
1175
256
5577
2024
4247
406
507
488
393
393
1172
500
403
5778
437
4550
187
1175
396
393
490
507
408
4246
2114
926
4257
154
869
2668
7243
5798
4243
408
507
490
393
394
1175
6994
6781
346
9568
502
558
1170
396
392
488
507
405
4321
693
814
6202
3065
498
4317
847
1540
297
3423
117
3847
124
711
159
368
379
428
496
1827
5427
736
605
9288
8208
1838
441
395
436
578
112
581
943
5256
416
1022
2618
4068
2469
6841
1620
317
513
171
106
139
297
118
246
395
178
2561
4559
1298
1342
3155
974
600
637
980
205
7312
4344
1275
101
697
13395
8772
7796
9342
169
209
252
111
255
275
256
309
4746
5630
2638
9380
603
7439
171
14169
2924
2232
262
269
129
133
256
342
108
819
119
2071
201
414
273
774
236
819
1055
9347
11164
1404
228
9335
9303
201
184
224
129
213
1702
653
1599
1956
2526
256
526
506
291
367
234
720
123
428
12889
947
249
116
113
871
874
116
438
120
285
1441
1560
183
282
157
477
585
132
199
1013
1926
1229
631
2381
390
799
747
8757
630
387
206
211
649
420
152
704
2873
9193
3384
11728
10424
1194
203
102
787
134
5766
457
614
532
495
8841
4006
4797
4282
7113
2323
1499
5439
1589
196
6518
4914
1713
2300
1831
437
195
149
6866
114
1874
1993
171
3654
1159
5117
279
104
622
567
164
9480
912
8564
3615
229
105
328
299
6715
8089
692
5429
104
3943
5176
3988
9836
13606
524
1990
236
9098
2097
804
217
257
197
360
308
119
120
1053
872
5006
190
200
146
107
390
601
226
8896
411
422
1413
762
417
2694
4816
1931
9991
9087
2373
139
132
715
1319
3061
636
170
7713
7350
393
110
4688
340
342
3038
311
394
3527
136
121
276
690
742
447
152
150
406
13332
166
215
2684
612
551
208
368
170
215
1059
525
237
281
1172
146
524
317
1123
599
233
289
566
1186
8961
646
195
492
302
163
2915
610
9410
9431
649
168
173
452
293
163
188
534
630
218
108
5222
140
4716
345
228
9546
2132
3811
8868
569
1595
2625
130
117
1047
261
1861
399
117
1046
261
1863
399
117
1046
261
1635
9024
1442
5090
1631
2222
604
2032
692
124
1150
685
520
675
111
1145
5829
3012
297
929
1445
3894
111
141
142
121
215
631
139
155
111
223
801
9379
167
749
131
438
9435
2334
107
1354
350
420
187
192
836
8883
384
7675
107
110
388
204
120
3556
190
146
109
409
109
179
142
318
637
116
219
300
5948
1006
699
245
187
273
184
312
398
300
11542
101
196
6515
361
485
183
173
130
108
706
2616
206
152
1029
7703
1018
621
775
172
203
365
361
882
578
2152
4574
373
2002
2131
844
3924
4523
8893
5171
2347
1782
1180
1000
4670
1408
607
257
177
1822
545
147
961
122
924
1595
607
257
177
1823
545
147
962
3270
1602
114
5717
2729
1046
7341
8711
111
542
558
527
2273
644
1194
458
2265
109
644
1196
2273
893
440
354
1405
710
230
129
1821
622
175
139
846
1381
2258
2270
465
16282
4574
2080
1360
6859
2019
288
346
1662
136
162
130
1570
1343
2799
3674
301
326
153
263
437
640
147
171
329
914
916
304
298
3166
495
474
119
1209
7445
2999
1944
6509
2775
4530
119
239
137
284
168
148
225
949
10243
1032
8903
11295
1710
602
419
114
195
138
1998
133
389
120
174
148
226
262
2305
438
506
448
1588
1376
976
211
7801
796
2701
512
439
368
170
194
143
1997
133
390
191
148
223
482
146
1992
388
190
147
232
265
2730
614
1631
1375
1046
166
169
1140
209
6651
726
124
2776
494
309
617
432
109
208
143
2002
355
8090
702
2138
216
416
130
142
118
143
8719
805
7429
339
300
187
277
236
1264
269
265
201
437
160
220
128
343
3030
256
326
100
143
1773
108
218
3968
1188
805
988
738
454
5023
1870
6741
1155
523
1064
302
440
630
365
626
161
131
277
206
5391
3771
4588
2408
4446
2362
7277
4688
827
1234
283
721
832
157
186
212
829
962
1592
714
917
146
2895
1334
157
167
212
830
963
1399
2051
6409
257
539
468
196
5784
6725
3896
151
1942
10088
3797
1603
7456
3608
5524
999
142
639
986
275
393
362
105
277
4949
508
1336
920
180
943
117
100
530
278
1268
275
392
105
1406
4719
554
4148
2174
11826
6944
8726
118
135
5327
4065
1291
108
343
2806
6608
13561
11645
1704
759
5240
702
8251
7608
4400
475
949
1140
2941
602
558
252
1074
1140
3969
244
1233
5049
3346
6815
3857
12914
2234
281
119
128
139
155
1405
8881
157
453
173
3258
427
124
157
453
104
1578
150
142
1118
221
487
127
274
652
324
1082
770
311
9322
448
934
5141
3865
4564
342
6457
340
688
13622
799
1917
309
209
137
1440
5969
309
238
9473
166
488
799
2823
171
204
558
971
1589
574
916
191
2806
171
204
560
971
1402
184
177
107
309
166
3806
237
169
106
334
157
6741
14898
9288
3531
9538
1011
4253
2382
264
247
865
701
201
608
264
247
865
160
483
6453
2418
968
1728
643
1179
126
152
159
876
2182
12512
958
4734
139
8292
3033
310
1747
9326
103
206
172
271
311
210
562
179
4317
622
857
12475
444
644
158
932
137
166
2911
158
444
645
158
934
137
167
1876
2456
1199
1179
11724
243
204
315
131
127
7486
3535
1204
1651
315
644
533
769
8200
12371
2654
1039
749
14177
545
629
211
191
753
964
192
200
370
554
379
183
1271
722
7204
614
2847
9312
6524
776
14949
1117
3953
9096
1728
767
534
11451
6347
712
5308
648
1942
4418
629
1854
1954
11541
611
1550
4151
702
8200
1139
199
169
281
594
2187
1044
580
1098
1342
852
1125
439
642
1069
135
2913
147
439
641
1070
134
381
1816
220
654
4052
6251
8840
355
3641
2219
151
2333
201
1071
1169
702
138
6731
477
149
133
167
430
130
140
3326
981
234
2140
237
352
5307
608
559
793
306
3741
1688
692
304
2681
3973
11588
5432
3876
462
189
269
1320
142
348
477
107
1103
7422
1643
2722
3245
224
199
1011
7742
1830
5079
3904
700
195
896
2935
117
1085
139
955
1105
5983
498
9346
317
1020
1317
1304
492
140
153
442
128
3317
2096
159
1115
772
275
577
564
1594
947
162
2096
159
1115
723
229
576
563
1404
2748
2035
2225
4749
351
353
6549
1749
1060
125
14065
2889
159
142
389
1075
7390
3221
8457
184
277
130
213
456
144
101
337
3632
255
476
267
1106
367
448
906
438
222
319
410
5266
133
1391
478
733
114
211
436
705
120
154
175
258
202
277
331
275
591
708
3335
6798
5605
388
254
140
123
117
2914
644
328
149
727
388
217
14964
120
117
394
6744
692
705
178
207
197
214
143
279
131
592
383
203
512
613
2898
196
217
280
332
770
309
114
106
575
521
178
194
366
13429
166
185
263
150
173
188
4015
265
668
4984
1177
105
1547
2737
6205
647
1611
584
241
274
1113
129
246
135
122
8870
3204
543
7254
1212
1120
156
1203
611
1992
258
7416
1787
5123
4338
4149
5007
5683
4638
341
634
3678
2739
3006
12466
5819
100
9358
3869
6837
385
541
547
658
2172
179
151
209
189
1678
2357
12596
3662
12252
637
8759
755
2625
2267
10864
3969
133
222
199
121
213
331
137
107
358
204
187
1923
1920
7471
1317
140
169
365
204
549
121
1191
682
551
110
371
4331
129
824
294
312
595
120
199
607
296
148
741
264
7751
7345
10224
4800
2153
236
7548
500
163
1495
243
3334
1001
255
310
528
975
1364
126
340
871
324
145
4436
11901
6034
13290
5544
11841
3134
121
158
195
106
11760
1857
120
120
480
1903
3687
277
1934
678
357
5214
9731
202
1451
8907
904
127
1189
341
1828
9108
1733
14204
2868
8087
9492
2017
1229
601
8928
2414
779
4917
3936
1232
830
8967
247
2683
233
120
111
191
150
197
139
9374
313
150
119
194
122
219
135
148
125
3165
4202
616
1388
479
6583
7662
2518
3489
4455
1021
7408
110
189
165
6367
6255
866
107
4079
5903
139
340
166
198
590
4101
869
175
106
4081
1723
6873
12597
344
9285
108
122
127
126
107
2872
6436
353
417
1079
139
272
227
107
208
508
2429
3476
5742
9441
7685
2590
260
154
123
272
396
169
266
196
329
128
321
4939
760
511
190
131
160
195
1417
547
275
105
5246
8952
3630
228
146
117
177
205
229
313
119
3278
5304
3738
117
445
144
127
525
330
1860
888
104
7580
1700
126
576
440
201
1685
122
613
455
1636
132
187
186
7632
8876
1259
252
461
455
4017
372
11632
422
857
2818
154
341
204
120
362
3295
176
182
339
204
151
116
182
5162
227
710
8554
9007
4737
347
6696
119
463
879
1253
316
1977
283
358
1550
461
156
546
818
465
2684
2184
411
271
8778
422
3698
441
617
100
117
297
430
163
248
480
501
195
6452
353
4259
412
162
168
155
176
413
474
200
441
618
101
105
153
298
430
163
247
477
497
195
1272
412
796
526
2170
4334
4239
348
1240
7472
9921
1448
371
6483
347
346
4896
497
119
7329
3783
3159
2179
4354
7369
4566
6317
173
3522
508
189
214
245
4563
3576
325
1236
413
468
309
218
272
242
113
5014
134
663
7352
475
129
142
1320
1449
208
926
125
236
530
571
107
3310
9435
2928
717
143
221
402
224
302
691
3857
6042
3612
678
6626
6873
330
4685
307
638
860
9436
104
101
198
269
322
515
448
146
268
171
120
136
1403
630
834
5212
140
5564
864
912
1218
1128
2668
140
445
276
351
176
219
418
527
226
106
573
441
370
143
121
273
159
720
184
150
440
613
105
274
160
720
184
10421
3808
340
201
439
597
377
7095
6096
9323
5325
1857
2037
100
522
128
179
355
176
209
431
8900
9498
690
128
423
307
128
122
6172
7318
871
1389
9418
233
149
127
324
2684
755
6370
1043
154
142
437
8156
320
109
181
111
161
646
598
9444
3867
205
197
366
108
641
2912
125
199
240
7430
686
144
233
127
127
155
738
478
103
1201
433
603
1257
918
167
145
211
917
313
669
465
828
566
574
101
183
123
160
219
120
260
483
6664
6592
702
3693
629
1958
154
1074
1879
2081
411
890
629
1452
1131
8939
1469
1358
390
1913
656
712
319
555
542
339
1463
1538
354
200
376
292
215
226
9621
6690
3747
215
191
484
119
529
113
932
335
1540
453
9421
517
102
1046
639
276
101
152
294
615
488
100
516
6264
755
8829
135
111
143
201
834
227
114
1360
482
6502
5759
4542
2058
11689
824
410
170
680
144
2484
1410
518
388
370
7134
1934
7515
6449
104
106
5271
1308
1936
8891
4776
4444
552
235
9253
421
468
2212
3953
226
363
1299
619
441
751
1566
902
1253
900
378
592
123
185
454
7449
7430
132
4182
5432
970
1401
743
202
2931
959
122
929
1593
736
212
2936
959
2215
1250
1651
4323
6274
3108
677
208
136
116
3100
5069
2320
4320
6300
211
222
4596
8916
205
1520
8885
2362
3868
233
275
6641
410
351
4221
120
8001
1002
259
1004
141
924
3462
2523
4611
480
4897
4108
13540
6751
2682
9996
515
2582
2338
353
118
246
367
318
113
452
211
953
741
326
230
849
1115
466
1702
386
222
4518
7328
294
374
126
5458
150
2380
3072
215
392
126
5396
116
353
797
4027
343
3157
9611
205
2004
4650
6929
7739
2874
449
137
126
238
596
266
575
441
2458
3454
1086
656
1391
4161
130
1661
395
165
159
4687
970
1549
14902
677
4623
9716
7354
2644
4476
246
1521
1406
734
211
676
1649
370
1437
180
915
1595
736
159
678
1720
1949
11213
554
1482
190
332
141
2639
290
4637
2952
5507
4892
3873
314
432
7487
1947
130
312
747
4102
815
727
1169
144
629
309
293
240
100
521
715
474
173
355
309
239
234
685
1172
144
541
2074
2214
1098
170
6170
117
160
122
209
426
196
164
177
444
143
238
5823
447
100
243
174
163
166
163
110
416
1147
9095
2187
209
2527
9063
10246
3043
1132
129
188
259
123
210
853
128
122
637
1606
119
131
616
165
570
319
188
452
1255
129
586
521
4737
350
351
351
5868
406
442
643
134
526
228
173
2914
165
444
645
147
525
227
173
940
387
194
1144
358
7806
387
1139
338
282
106
595
139
101
105
100
12344
1492
13584
1393
263
199
8422
705
5135
832
182
102
159
178
116
256
106
714
1796
433
1505
1994
156
226
537
360
115
281
859
227
231
148
194
856
230
181
131
150
316
164
721
106
389
115
3039
9509
3499
1257
2065
1131
895
5889
569
3589
5412
3907
1031
138
281
221
270
222
185
952
127
150
181
224
268
107
1554
114
126
256
254
278
2635
1988
7453
4186
1227
654
487
181
160
1087
112
113
3028
918
2188
961
650
493
295
261
1496
1563
4378
886
6801
7532
607
5968
314
214
109
2981
8916
2887
912
124
505
219
504
105
2995
403
1618
867
2425
1394
9365
519
197
189
970
127
260
111
633
286
148
1106
1398
1142
4748
457
387
5354
580
9663
2368
870
1896
127
6476
361
2111
127
130
372
2281
968
542
9157
4747
6039
223
154
4292
9186
403
343
343
6463
245
266
4726
3258
169
283
125
204
1933
3434
4992
638
187
675
372
229
180
1011
104
633
279
1499
501
590
135
117
541
229
223
125
163
143
137
131
664
133
440
378
4047
530
2015
1660
8950
5153
599
3610
475
851
3200
668
3317
14927
436
819
536
201
1767
3637
7414
370
1818
4236
3792
116
343
507
201
1767
584
2275
4025
11061
427
1114
1743
184
336
196
23349
337
1014
1069
595
586
2752
4206
9980
2020
5104
505
1492
1803
3815
9859
300
1163
190
1666
7307
9188
546
2487
2039
1941
3025
1095
226
101
524
1715
2364
269
422
409
211
475
6837
3506
1151
2497
441
617
1157
259
129
201
441
617
1343
279
157
1287
512
479
860
2825
1220
8190
700
1457
310
1619
14898
10860
332
15502
471
635
8022
3056
403
608
875
1378
6780
9367
146
3383
7482
3318
1218
456
102
229
137
202
103
184
125
4408
905
294
107
120
1788
660
114
710
158
1148
2831
2196
1716
12210
448
331
5098
631
5833
7445
10109
2374
7308
8708
917
1374
1090
861
841
558
1272
2039
7374
184
120
1578
11004
4309
2804
639
154
431
369
2558
868
1372
1222
5468
7365
2065
2265
10510
3097
193
315
117
226
1629
454
1425
753
226
126
119
137
410
848
11727
881
2853
1841
390
116
1784
3614
321
184
2488
372
145
708
209
10429
9417
517
215
303
1588
552
246
5154
1398
140
817
488
353
3188
3631
586
525
266
3057
2236
596
123
797
109
467
7761
234
5490
7570
4698
1090
10421
6520
2523
1125
6224
13064
2943
1338
367
1459
7817
360
263
9353
726
8294
699
3854
135
118
168
923
222
209
130
619
1251
612
775
131
134
177
358
303
315
1478
688
163
258
110
107
387
789
893
321
1461
1230
276
2051
199
919
894
8977
1002
627
10123
148
3923
4791
1331
2567
557
887
315
186
413
352
492
1180
13785
4036
131
487
487
487
486
9384
1349
9477
3225
7840
705
739
474
2759
336
459
355
6850
755
253
503
974
4046
515
161
296
3331
829
649
432
671
738
825
197
795
186
429
1346
1503
220
1505
1658
2279
11643
481
1149
155
2971
116
564
1118
182
918
1472
14015
150
590
588
143
204
160
608
4042
8228
481
14971
972
1002
7332
4207
362
6560
3303
4269
405
507
489
265
394
1141
4006
366
1355
384
206
1174
105
7780
383
205
1171
106
107
602
2244
654
384
656
5070
1271
303
361
1014
2232
6864
552
1127
395
488
507
408
4127
4432
6127
4137
5372
3790
1032
1340
387
1146
7332
1127
398
488
507
406
4128
446
386
1144
106
3046
1228
911
625
1007
1777
1633
1805
393
403
11905
10564
5038
2622
13954
1655
6261
102
113
145
225
184
142
529
224
139
1089
520
120
205
173
570
176
120
223
456
200
100
172
521
120
206
173
571
248
120
328
456
192
638
1457
9419
2549
628
3319
346
118
152
382
175
599
185
228
109
118
424
1064
422
5863
749
5975
429
4686
6975
700
125
211
1008
307
152
142
698
584
433
1469
231
515
1054
874
1101
105
1135
946
603
1162
1743
366
265
4684
351
410
5008
3476
3120
2056
1396
2588
1096
2747
9443
6203
598
640
528
120
289
104
165
190
227
137
681
210
127
108
115
203
111
128
408
434
196
125
9590
9272
168
361
1400
979
1120
707
710
117
2120
919
386
2198
260
221
3577
2726
386
957
4729
441
389
165
972
398
268
6540
1055
342
105
3317
4026
7474
1399
10006
128
104
113
226
127
106
252
286
362
161
422
1172
7738
1383
742
7531
1948
3031
113
118
282
1280
276
2092
180
1509
11101
153
221
6754
258
932
6174
614
121
1274
476
186
331
594
121
5158
4839
1163
155
104
122
308
162
189
717
1483
4093
818
200
4989
3055
3303
165
178
887
9137
467
1179
110
432
8536
425
1229
314
366
231
1533
2000
1493
2002
605
1563
677
200
592
417
153
228
330
174
902
707
201
326
172
902
706
1376
121
5394
7226
854
451
132
111
337
140
273
9503
15518
7390
996
932
120
100
354
141
636
705
7380
501
9442
1733
459
145
391
459
121
599
1007
1706
258
1329
342
304
487
731
219
2402
1487
4602
7122
224
165
231
354
691
6431
449
338
1015
124
294
608
907
342
1359
180
435
406
563
204
607
598
832
164
2831
9126
1454
2396
15538
197
685
6581
3030
5083
372
861
962
147
5180
266
8916
154
7716
635
237
146
1283
399
162
330
657
239
801
180
1437
312
108
109
286
102
189
197
152
175
110
599
137
1526
2772
7472
1938
9226
389
103
390
1699
530
305
1271
602
388
216
761
275
224
652
278
271
377
195
130
7344
295
1687
763
225
273
1992
195
106
199
125
140
212
2620
217
117
419
114
7301
3231
1115
6137
3269
2954
2975
327
5501
1315
724
191
1558
762
1419
137
914
1589
724
157
1311
888
1943
1129
849
6933
442
617
1014
198
704
1011
6959
1774
7435
153
542
136
388
187
490
184
1173
149
3075
639
143
268
709
1055
939
915
9406
697
1901
443
663
123
164
499
110
275
2918
247
426
115
717
224
142
426
115
717
224
468
123
164
499
631
7037
3861
1240
157
170
778
9514
3749
1036
9399
7753
387
178
193
668
1336
101
105
875
299
9216
299
2740
341
310
150
289
673
123
3756
4771
352
369
6450
5696
3312
146
8891
164
104
119
3354
202
1144
552
8970
237
142
4703
7424
1682
330
453
150
262
314
165
174
5465
866
194
347
220
1288
1011
871
932
348
882
100
4471
5002
6882
1911
444
2005
7234
5003
584
153
232
177
210
3041
9379
1565
794
342
928
1285
9935
578
617
2798
172
206
1801
109
1044
2641
960
11562
8814
3103
143
177
375
2557
747
9304
11612
3091
2174
210
309
202
130
526
698
432
189
268
256
1124
249
174
202
311
200
3209
919
1124
207
174
315
200
2235
346
308
233
173
2418
1240
3684
6784
211
13445
114
299
9117
172
859
468
5867
5658
114
120
7368
7197
5006
2851
394
247
821
465
393
1176
401
234
158
158
964
158
490
408
1108
207
294
177
144
3865
233
3674
5598
153
236
834
120
127
699
143
2916
153
236
834
120
128
699
3702
813
332
576
1030
252
15350
163
5263
4022
2925
4629
256
4793
396
3650
656
1024
483
142
403
173
608
3836
6833
6702
872
557
184
694
7276
171
141
4813
460
181
183
393
4185
2640
4293
6614
11352
314
1394
2914
2720
8819
1227
173
121
1428
825
536
381
807
225
166
719
1315
8456
173
192
3259
114
282
125
204
370
107
1266
7354
1799
2735
5336
775
352
112
348
102
480
149
520
180
272
215
121
629
640
476
585
224
193
1274
526
827
6606
176
7467
3598
7502
2006
216
775
791
13588
255
121
181
878
224
103
520
733
1210
124
122
255
121
181
520
735
1213
124
674
2965
129
191
775
672
139
7571
296
670
105
1045
201
1709
867
214
296
178
1793
7455
14322
7386
109
1108
140
137
109
170
165
2989
10833
7682
6210
128
930
3298
557
137
1055
304
273
2824
5126
1344
6043
554
9220
3746
14308
6155
742
1698
705
100
913
202
490
104
278
705
122
901
202
490
1582
689
4932
412
3284
8893
4576
363
601
506
1372
1335
1334
814
1374
1338
620
146
2697
143
1243
2585
4746
651
2869
3943
356
9343
116
594
2398
2516
106
433
189
339
414
991
5471
106
433
189
339
400
933
119
652
13558
2571
411
136
396
758
108
918
311
3052
3719
2621
446
638
348
1040
683
163
2052
6999
3002
4902
686
191
308
173
888
176
646
444
160
110
2909
315
173
887
125
633
443
111
631
4211
409
101
450
886
5125
449
885
155
740
601
1282
124
130
124
790
134
2654
2324
2554
8918
9489
8873
1762
997
669
4275
8932
495
118
120
361
1006
13723
1238
9281
164
197
1273
618
769
443
269
137
509
3086
147
119
1173
204
489
360
8892
9089
510
203
5250
233
310
167
135
369
4208
223
306
567
400
104
194
144
169
176
113
646
438
185
161
9189
313
113
1175
7359
366
6269
2299
2629
8088
687
1154
370
2109
297
135
105
129
349
9046
5697
9553
5785
2146
736
102
319
125
727
3410
3936
2212
1282
2967
181
205
560
834
504
1400
445
335
3610
278
2288
8724
4577
483
3338
2469
7290
2227
11731
5518
427
9291
104
1323
1984
7494
772
300
106
1185
971
470
257
226
100
3365
509
160
958
557
148
224
2340
10609
9511
3310
3543
14615
1358
1828
1534
2745
6189
3021
148
602
5515
120
166
4504
645
166
413
223
849
6480
1928
891
767
578
158
474
370
1458
768
233
430
930
4823
2662
3838
788
2916
871
850
456
404
7596
312
121
189
182
193
118
914
459
1844
5039
7276
2311
124
2136
4040
5155
363
101
101
165
311
228
277
1014
300
5919
667
3223
6476
341
4635
6307
1836
1015
214
1352
360
188
2723
9778
983
9259
8368
13517
387
1407
7797
370
1350
7787
142
1842
7455
2364
9419
297
1802
1172
1111
2611
9045
959
108
3821
2060
810
104
467
6573
429
2389
8832
170
3219
951
115
3693
1313
4116
350
350
6729
503
143
847
199
1470
1957
231
193
1875
1137
195
1252
186
979
1753
1639
144
303
12318
1256
7272
5374
9566
911
277
1342
332
336
424
510
577
252
211
2142
5080
783
1101
9206
112
120
100
581
617
379
5600
1877
122
103
1348
2044
337
149
8900
145
315
209
276
1369
7004
14841
499
8884
855
1357
520
155
2528
7424
5586
111
202
1309
123
542
514
129
254
112
176
151
252
126
671
324
153
711
532
11654
333
393
1164
9334
762
1510
3934
1746
738
175
1839
9104
3320
3339
121
630
332
185
476
1262
106
121
680
2221
9356
1719
204
224
310
166
421
331
203
1448
482
890
846
1117
270
1247
1105
1029
11596
1033
707
337
315
2986
1909
2605
4628
609
660
151
191
208
1884
4325
5599
6117
1176
9431
183
10027
356
2788
4087
2657
1121
5568
374
1016
134
106
132
737
974
1956
551
7560
1070
755
1095
769
782
175
501
697
1196
124
231
9348
14611
547
193
404
8477
347
148
1059
253
260
5534
148
1007
253
261
1985
155
3342
9124
164
307
430
708
208
242
786
881
13971
103
141
159
1206
725
3816
480
735
694
104
535
834
174
232
129
376
1577
498
560
136
1024
155
104
388
1520
1778
425
137
340
225
691
116
101
159
927
310
991
274
2669
415
1494
414
1848
829
368
713
124
1216
686
523
11685
5062
292
8891
324
1911
4738
352
6483
481
447
438
1173
294
985
788
271
1855
180
159
645
560
117
550
309
479
2818
906
190
562
110
566
110
564
110
8842
2748
374
758
4747
9715
3896
11218
438
612
296
170
510
248
208
171
199
699
373
167
510
248
172
3474
160
103
993
131
148
101
330
261
387
452
120
1317
101
1061
3703
103
5288
3959
474
154
100
602
1145
301
191
242
847
256
156
808
105
118
107
9415
240
340
7495
1960
149
369
410
535
5674
268
6379
4206
1154
2304
4388
277
1770
302
131
240
104
379
208
401
176
136
2471
1691
10068
799
1292
9363
161
602
9359
7079
3265
175
195
132
8399
528
9358
7953
11810
648
875
187
1659
1292
3238
103
364
1120
295
236
6147
197
183
1064
138
408
129
190
119
367
378
126
821
937
594
4026
1428
4628
652
627
13686
3156
7177
207
567
106
1707
713
3678
131
135
140
134
130
169
118
257
183
173
172
549
428
353
8956
1685
197
812
809
524
124
118
128
645
135
969
8526
14763
3298
3125
5096
399
122
2088
156
1787
8826
4212
12507
6867
1869
6236
7011
106
424
7299
1052
946
1742
2055
6287
12605
124
132
141
454
121
307
7392
122
132
143
8836
538
1431
214
780
4829
208
2620
9453
1504
2470
3066
800
330
278
262
339
761
222
2552
7850
3116
125
3153
279
263
358
762
222
1413
2836
8413
2042
6527
2627
292
105
119
174
272
311
213
563
180
564
1374
3917
3787
1124
723
2046
539
9441
2184
386
843
825
1323
311
354
1282
385
656
8462
9476
661
1784
117
527
3827
103
596
3322
172
132
191
213
157
130
111
140
700
4288
204
456
169
159
3253
426
7180
2314
2165
1128
1796
5157
2547
154
139
2050
189
212
100
1481
790
4977
100
1476
786
1465
1209
4780
8728
132
334
103
130
1650
7471
129
189
147
189
7811
2878
182
3996
5305
2503
3225
2534
7373
115
116
120
2054
1624
1435
6588
1160
160
13550
127
123
114
537
157
225
199
621
4994
692
6829
7876
3863
5153
3222
3956
1008
1193
1214
15414
8170
138
9689
2387
6649
2062
527
6567
1985
606
121
778
149
171
2921
167
606
121
780
561
5396
1916
3788
8832
8319
310
104
479
129
116
1801
1695
2493
2732
2066
824
2323
299
3624
445
350
297
13627
1865
171
318
170
521
704
13674
7363
339
1464
1674
213
190
853
627
6115
213
225
247
479
1626
463
957
2105
1141
5623
1132
208
4645
7434
784
153
8519
1073
3782
814
110
2106
4587
130
618
136
4952
187
324
806
404
733
205
2903
186
289
808
405
733
1167
343
278
2463
445
257
249
178
389
113
846
732
131
153
109
127
114
186
192
155
1063
419
136
2582
11003
158
845
172
131
6843
548
515
1536
177
1419
194
109
104
2666
269
8024
1645
492
533
586
321
246
299
2308
204
580
178
320
244
264
1949
7357
822
12777
2066
1901
1598
7758
875
1368
1605
312
2251
7371
1610
567
437
421
158
475
102
150
553
111
666
116
134
8935
421
1238
325
4332
6520
2587
2185
11887
3121
2190
161
761
1572
693
808
2488
267
471
220
284
164
105
708
7175
358
1917
1296
872
219
254
8539
493
209
267
440
1751
4105
7461
554
314
238
257
1449
501
740
178
107
1023
1404
689
8880
699
280
7809
13336
773
7216
4192
4030
789
4145
562
2630
716
843
785
306
290
1823
1656
268
145
201
285
1571
2403
264
262
1339
975
498
1646
423
103
139
2093
1685
350
5330
3255
481
108
147
124
170
428
1856
729
799
118
2651
905
123
203
949
674
817
695
461
160
134
165
156
163
462
6240
176
1728
1482
352
323
615
2614
409
156
138
1839
3685
275
612
310
1338
225
370
4559
1046
563
2492
275
181
344
107
593
435
391
370
1119
712
153
2034
118
2338
225
234
381
139
158
163
189
266
101
706
209
182
311
344
7258
5040
109
256
266
9518
104
634
438
1326
219
274
278
1868
950
412
414
3297
715
395
109
154
6207
1626
342
1030
565
247
346
1357
2139
730
7226
1044
107
487
7683
1661
1283
12955
631
250
505
1973
1099
219
773
1136
1469
1704
4092
893
185
106
136
261
1082
693
8400
3631
8599
457
479
922
219
1166
1257
445
569
7382
147
1326
4382
426
603
7381
185
496
161
458
145
219
706
139
685
332
143
132
152
706
136
689
332
107
130
133
155
2954
113
458
351
496
496
9389
2875
827
7315
590
143
635
704
217
1366
332
1055
3862
109
184
4589
3062
733
121
1053
1743
572
902
401
705
386
360
154
252
1493
1038
263
380
210
364
209
193
579
380
341
235
237
836
335
4037
448
130
3652
2134
830
976
9912
1937
1338
274
457
6031
799
119
319
9417
827
334
125
109
433
1272
179
350
571
145
752
246
440
443
229
106
1034
297
229
107
2171
100
198
1076
343
4722
6258
203
803
8956
256
637
3554
11073
13603
6769
9108
2221
2294
672
838
1471
494
223
365
259
3124
152
337
395
189
236
166
127
125
493
170
121
246
782
9226
7452
405
118
191
806
699
4776
341
344
344
345
6474
202
447
435
212
416
254
183
499
424
616
112
11710
469
219
148
130
445
140
426
5324
148
131
445
140
426
1728
277
298
3183
2293
2347
603
6152
8891
896
2519
760
6384
548
179
1344
7533
1371
563
100
185
2419
157
844
7561
4053
652
437
1975
102
1565
8913
4971
7048
9373
249
1484
2576
375
620
182
2733
4551
208
5662
975
627
683
239
312
264
9453
629
113
1385
1180
4546
9283
4089
8887
457
7340
492
1502
2306
1160
4233
962
550
6642
579
132
14288
1349
1273
1297
320
8861
7325
1677
1907
771
6273
2643
1487
1371
152
6605
6193
2747
1521
9068
2467
173
1485
740
7528
1926
7162
1809
1229
563
102
295
178
390
1253
126
281
101
128
210
252
136
218
111
215
7360
396
110
1346
1623
7386
11244
4973
2460
1606
600
371
1984
268
140
714
1895
7515
1121
137
1170
181
493
1230
358
351
309
268
2217
12565
6874
1344
1568
161
2177
5331
699
702
155
134
2506
4603
4808
2087
981
327
139
6340
453
121
870
9127
376
2418
1070
344
9051
136
8918
376
228
168
864
349
112
618
442
202
167
906
321
112
702
1024
237
228
466
343
634
103
1044
177
218
137
115
212
137
232
219
172
140
178
650
115
2909
118
236
137
110
224
226
219
201
650
446
5470
415
7348
4992
9369
284
612
139
1416
518
654
1356
9107
355
4100
685
132
792
128
280
119
2491
2675
397
1403
9337
436
3193
502
748
456
216
579
567
2910
503
772
456
6218
451
3856
449
336
413
127
149
2797
6556
5862
743
875
6120
192
761
13591
8196
2165
1387
5618
893
4401
1326
432
289
4955
7282
1261
312
752
101
1173
603
612
364
580
13886
817
5484
298
167
5494
167
696
1791
13860
707
6715
8931
792
9451
160
2572
226
1690
1042
140
4473
341
1203
818
770
9584
432
255
237
136
726
262
100
148
147
5424
255
239
136
756
262
100
148
147
1023
1590
2545
9722
321
788
13553
287
9383
425
210
245
124
155
115
109
364
282
823
867
825
1482
871
9350
871
6974
862
7279
1235
3876
1940
223
3839
9654
2459
175
196
190
101
177
410
215
114
464
163
174
157
177
465
713
442
7325
244
120
115
300
8917
389
133
102
838
208
220
105
113
298
422
2914
4992
991
11788
2923
2307
615
495
593
200
197
111
415
105
13643
1175
1185
108
514
711
108
480
422
564
183
383
497
142
486
175
811
380
190
497
1195
5706
2312
11342
5398
158
510
715
624
419
111
782
1674
869
941
192
1916
2294
172
1877
13646
1491
9057
2965
2227
1399
2301
402
13668
4340
621
238
820
351
311
104
170
185
115
283
797
9131
121
215
503
1149
5258
849
6147
1192
123
11610
419
272
640
164
133
203
1315
4712
482
387
553
287
371
436
351
148
482
388
554
288
370
435
357
3229
626
1264
1417
241
306
127
261
800
145
750
960
115
714
4551
240
143
128
124
176
114
291
4243
160
129
174
622
116
1325
4120
3410
1210
1966
107
1165
105
431
5245
6719
893
1850
9307
609
225
215
1257
420
137
1861
1479
11399
3058
479
6566
10246
882
3382
947
5354
1794
5612
5028
705
5211
4895
309
1488
8959
1641
463
194
165
177
151
463
6005
158
129
114
882
9431
372
442
465
192
115
248
102
132
226
241
130
14011
312
1314
950
112
341
183
643
101
141
179
174
2936
604
554
166
691
112
108
642
101
174
3521
3829
4791
550
106
112
861
1493
608
272
306
298
6260
6040
100
377
9466
142
156
141
458
1959
124
207
218
5185
104
263
108
165
1738
5391
1025
4751
11559
1661
106
616
202
192
2897
344
7964
689
4276
994
8764
1323
4577
3661
4678
868
104
174
667
375
178
451
1265
104
231
573
308
228
164
1413
3468
1323
4057
1164
589
7396
284
6838
201
1220
1481
107
905
1130
204
455
170
184
1014
1759
1964
3259
8477
8424
1448
587
8845
1347
1291
1120
4241
405
507
489
392
397
1173
1768
6875
343
4019
421
1175
395
393
488
507
408
4269
327
1240
408
507
489
391
396
1029
4269
408
507
489
392
397
1003
1164
392
393
476
440
5342
1821
3994
120
1383
885
7768
879
5702
1061
1363
2631
439
203
498
374
502
1296
343
1483
348
321
674
8174
1595
129
495
700
228
861
164
1731
524
2305
1411
311
1699
216
124
1925
275
13614
646
4277
7352
5091
124
126
333
148
5533
153
684
208
734
376
1248
481
642
779
207
112
206
151
116
115
448
7800
383
240
106
2640
114
1015
169
181
487
433
145
344
7483
1655
239
167
237
1181
328
565
531
4612
340
340
340
6546
5269
15534
843
8004
3241
274
625
734
1081
600
1592
313
2658
412
605
134
303
283
210
185
203
412
141
205
5072
133
303
304
125
105
176
204
412
354
1887
168
185
261
245
305
242
436
512
605
197
125
212
212
139
262
123
118
174
3616
142
2500
8271
306
3595
3256
1949
547
684
1160
121
703
163
285
104
580
386
210
703
111
286
104
321
417
371
550
601
1445
8424
3479
353
6642
1637
6400
599
169
433
281
337
219
139
777
9513
171
248
226
115
284
125
332
439
592
215
360
3096
3135
133
8255
2733
1733
123
163
145
113
143
240
170
100
130
636
1807
2636
1019
102
7540
1159
165
114
215
2880
1213
3312
374
4567
2250
6907
7213
638
685
266
7943
1824
714
2313
332
282
7500
6493
100
1916
686
647
129
7242
4820
6364
3984
4045
238
329
930
337
309
576
1186
112
471
1316
2884
1400
702
744
308
5146
1150
195
101
8900
255
1230
175
1317
5028
1699
8181
699
5219
1514
7366
1602
115
240
5574
1722
7357
3019
5216
961
4367
1673
137
821
6611
1789
194
2904
341
113
372
849
131
135
3398
147
375
192
402
238
976
610
101
350
200
165
120
308
194
116
171
566
7454
2622
641
4224
187
320
192
9420
374
227
214
182
110
149
133
119
135
172
3134
9166
1024
381
1966
279
136
1014
487
1931
263
629
1595
824
1020
333
857
890
9460
4035
1041
270
135
337
741
317
7388
1023
142
128
279
198
441
158
2808
11141
3924
508
769
2760
1016
298
183
232
227
209
137
275
1142
1668
520
309
1418
593
373
216
150
246
497
2715
1460
1985
2828
138
6996
6279
1340
132
208
291
267
257
959
1637
6134
361
123
7054
1368
225
359
475
180
359
1527
3121
7416
4321
1609
1862
4370
5226
542
241
879
224
618
2243
490
2378
1563
140
708
201
1564
140
708
104
1188
355
330
295
140
722
819
4756
823
1918
128
511
368
1452
740
827
7211
108
690
2279
1550
1146
4687
5499
7505
1070
702
496
956
221
535
2607
4691
2650
1770
437
688
658
918
2648
2527
7452
1995
2760
270
142
263
402
130
1110
197
455
140
175
2900
572
491
225
1567
1670
7796
1629
132
140
144
362
239
197
437
182
286
315
712
4411
1314
442
1445
122
695
129
210
129
760
1440
1924
5897
2950
1505
461
107
391
913
511
340
341
273
137
149
132
1064
106
429
1822
1312
193
2741
150
363
118
906
120
873
269
429
461
182
142
452
1663
159
480
5248
556
130
409
548
199
1844
635
595
3709
718
2089
2087
5606
1547
3917
805
3129
535
691
644
165
2424
2999
652
616
364
121
132
439
7415
107
556
448
2295
807
649
114
2917
809
649
633
246
419
578
6344
601
7538
262
409
263
280
309
2877
2258
426
262
277
309
1700
605
445
102
251
380
952
954
756
6487
2307
6819
700
391
3375
257
130
13902
2188
181
246
6831
3258
4769
203
349
348
703
110
1783
9279
1136
771
908
180
132
840
132
101
106
193
945
488
887
132
125
106
646
173
118
101
243
418
144
123
257
283
189
254
334
858
167
8926
480
144
123
257
202
253
334
859
695
113
389
204
109
705
4801
460
179
163
177
462
4435
701
13856
321
156
209
229
920
5031
134
157
159
275
187
115
699
218
612
2939
134
157
160
276
187
115
700
8867
154
197
512
224
707
365
163
750
726
1166
124
713
3726
1790
2542
1738
115
1572
1792
912
481
1071
585
356
5383
648
481
588
404
2448
11253
1622
2437
6778
3610
1764
122
13916
6562
109
129
6432
9433
2661
1554
364
537
309
4870
851
616
232
2986
241
731
1402
854
117
488
476
115
165
1089
148
5557
6084
4712
7428
265
706
743
757
282
246
1019
704
204
282
247
1022
800
686
556
1578
840
118
510
956
707
200
118
508
953
142
426
15373
394
116
424
1168
6127
7191
5761
2752
6640
917
3202
8747
1401
609
211
950
922
252
320
143
295
108
1212
147
940
1595
609
211
963
922
253
320
143
295
108
1212
1439
888
5477
591
396
1769
1315
725
2937
5377
780
3803
9145
3405
5093
633
459
112
173
220
308
5238
195
1267
1627
113
508
8505
897
534
102
199
262
2467
3884
3181
591
254
440
164
246
112
5748
6102
2157
1182
184
4409
4069
9393
279
186
2669
864
4377
2861
7808
1298
4688
253
278
241
567
232
377
637
1310
253
162
117
138
681
135
704
284
2762
1608
3583
6241
15522
174
8882
3009
2233
1129
107
1445
384
1342
4628
564
152
117
647
113
2935
563
152
117
114
226
647
4708
471
9049
144
222
883
13676
1722
4542
5219
634
7425
5518
2165
449
543
7039
4967
4208
1340
9386
266
596
7798
215
1684
671
120
158
107
301
2490
5349
1647
886
184
4343
676
4137
2052
7349
4801
310
178
3360
1026
129
192
1344
419
2474
169
114
110
373
3192
7162
2510
14241
233
3915
1610
159
991
434
9506
1092
151
311
1240
103
475
360
203
256
1557
156
119
330
252
205
1449
1602
7735
1217
369
184
7443
100
1389
7815
1597
1584
6950
1444
201
346
580
226
514
624
2924
550
476
592
266
533
223
378
260
2939
269
7350
112
590
243
107
973
902
191
305
146
978
384
2087
1104
220
987
322
1490
741
109
861
1264
151
251
251
6853
9418
1024
429
337
137
3941
7091
103
233
349
159
552
651
661
8860
256
630
160
190
321
733
1414
1550
8948
1049
1157
2876
7345
8294
3405
685
103
204
152
168
370
133
7359
9710
121
647
116
106
131
147
486
697
118
102
158
264
159
120
919
195
244
404
937
434
691
903
107
234
590
156
581
729
1411
1535
9021
1015
3172
337
14538
867
658
106
234
151
148
324
265
108
283
434
690
909
7369
3096
4125
3440
345
724
137
141
208
146
361
1356
317
961
2564
675
121
1531
1789
227
102
224
113
783
645
481
1249
376
565
206
133
112
135
142
959
323
422
988
527
102
692
789
6720
13404
273
810
7443
227
4628
6475
346
341
4739
769
130
114
228
104
928
234
1683
1572
296
343
328
120
114
208
703
133
195
334
138
212
299
120
226
438
118
181
201
221
412
515
106
1044
268
8828
494
4213
604
399
1072
110
165
171
1333
3225
344
288
194
159
1195
183
1645
1448
239
705
9590
213
137
107
130
172
433
398
301
321
150
12254
7394
865
228
705
221
141
130
168
370
398
303
457
160
258
243
845
165
824
443
112
117
8594
166
555
134
161
153
845
165
825
443
960
477
6830
504
8947
209
4085
11439
7285
1429
5487
13814
1107
345
6535
3595
8922
924
4991
2296
1925
5148
2355
1226
4680
321
1448
4640
2747
355
370
134
1365
439
591
2302
3847
1005
326
494
223
289
454
191
187
7291
130
645
177
122
538
624
1405
146
2568
202
2254
658
318
974
10279
129
180
1626
10704
1097
1151
5722
434
3745
116
307
648
922
3087
7653
648
174
106
1282
409
186
355
646
174
4063
3234
1163
292
1466
146
187
280
233
228
111
274
3893
144
437
140
776
215
282
232
171
3122
1783
12511
2344
221
762
357
178
7713
3922
190
118
255
9431
2060
599
111
235
209
1397
7370
1314
161
2013
1550
439
112
566
8277
584
4954
7239
199
1374
4804
3923
4124
218
131
4910
2292
10504
3502
4695
1470
1368
7799
956
963
668
3276
572
217
281
269
286
131
9383
144
332
112
761
1206
256
107
1093
1167
4296
2969
5985
9423
1358
427
6475
1821
7172
2383
5230
409
1141
1826
7960
1793
106
134
3718
217
333
537
7240
2788
6190
1827
2418
8534
703
13359
703
792
3987
1206
3493
130
154
199
110
4908
200
4241
9086
2552
811
9402
3575
157
8190
4347
5485
226
13187
3814
2893
208
2326
2160
3679
208
983
794
1467
1692
4784
799
6615
2305
832
1723
960
10277
2506
11463
620
1182
3922
206
168
290
504
3904
6440
10646
2589
6250
2066
734
136
114
1245
208
4342
4246
1624
2343
2676
3755
540
507
305
171
264
660
901
129
731
264
267
138
200
157
659
5656
3079
3840
236
260
2240
185
1170
148
125
13413
2813
4038
1321
1240
483
1090
16995
482
351
619
568
514
122
152
208
147
618
443
208
492
122
152
209
147
617
443
246
201
145
12462
317
299
322
705
202
164
224
731
208
8401
444
632
1194
108
2886
113
444
632
1196
108
167
1020
2354
1129
7746
2710
3212
8855
160
3775
661
1126
580
1329
655
164
127
373
5040
257
6217
669
5817
9184
1509
1205
4090
677
240
3350
957
442
101
164
165
164
177
281
108
442
101
1410
119
367
117
442
1281
11995
4856
8843
3267
4300
8888
2401
9059
111
1244
2748
230
9233
4459
2103
9465
2997
424
1258
845
106
418
3329
145
163
261
283
217
217
409
148
4963
2570
8164
714
5074
619
2578
432
137
335
682
243
160
356
163
501
822
580
169
222
238
625
141
970
332
140
171
156
862
114
510
613
2938
679
157
172
708
101
214
650
609
652
147
554
608
2914
610
651
7152
364
1141
1719
7516
271
2069
491
183
1144
119
3080
941
124
281
1083
493
511
2790
1094
111
121
1697
303
183
886
1368
1374
14811
3692
9240
3751
172
418
516
414
171
1482
9396
3252
2707
768
2234
1207
1147
168
861
7694
632
5224
9345
3999
287
845
289
445
774
3602
3074
135
524
102
326
174
624
323
158
477
718
525
174
658
4637
1553
214
5692
151
311
1335
210
130
610
200
105
386
1114
363
7783
1465
195
385
1341
1333
609
433
7095
619
1532
1286
248
873
333
650
114
2902
231
660
296
316
1274
256
111
2138
939
940
3167
7104
7367
800
2280
6314
492
367
757
464
1148
1406
220
397
358
783
697
532
492
299
202
177
327
220
342
307
978
7474
1117
220
229
8822
1979
7506
156
130
137
203
131
205
694
153
491
8085
4384
9281
842
172
4789
799
1468
160
134
128
666
597
293
478
432
216
7356
483
200
293
478
432
216
195
483
3458
5314
2722
713
317
109
1365
409
2504
8696
8890
4883
234
127
458
133
172
2565
7377
1050
11654
5308
1255
731
260
3996
8878
4798
3821
160
6517
4595
1519
109
7287
144
354
470
322
1945
6664
695
2459
1269
241
140
923
929
132
4346
2293
1788
8998
464
1689
112
9452
623
2228
5197
2468
4504
6220
712
198
9182
124
8980
9003
360
290
113
240
287
301
271
5173
699
7195
658
124
7340
13644
1998
13728
793
310
451
337
732
11946
9450
7833
9102
2854
9371
1004
2623
1866
2175
8936
5796
7307
1935
209
293
128
257
119
420
397
199
5469
198
213
312
189
106
155
199
336
2473
154
294
4222
8863
696
250
419
116
409
153
152
121
645
1373
912
3028
668
3828
104
397
314
661
1032
916
1437
220
250
585
575
151
171
155
7360
4784
3659
175
9059
590
4019
9315
450
181
130
632
113
113
174
218
209
487
490
5361
339
4790
111
207
131
234
160
642
9736
1034
4059
5466
1269
893
7535
2290
164
933
134
454
106
551
482
518
109
959
4578
853
6694
8564
6513
169
7344
1630
2404
888
108
101
4970
3556
169
163
1094
1074
588
589
2779
3571
169
163
449
4608
1296
7662
5174
1068
1301
492
465
844
103
369
264
741
107
205
258
254
10380
2325
1175
164
203
809
849
540
1296
1754
1986
1514
338
254
196
1015
137
842
253
688
372
371
161
4510
1458
1436
3617
1408
1267
241
271
558
906
3556
457
394
384
6299
2394
408
12616
788
6655
188
262
297
1359
422
108
778
993
242
566
1602
5158
1600
2182
958
429
552
1021
288
163
149
155
867
4911
3174
3992
207
5159
312
204
456
526
2016
1522
532
527
559
1056
309
672
766
403
137
698
741
194
1687
117
1802
1408
276
7700
843
1382
525
442
161
374
202
411
1202
9468
3390
180
352
596
3337
269
1403
502
818
185
467
586
2581
1455
851
176
402
271
275
347
9049
1652
1407
197
217
136
363
266
263
283
198
625
865
170
9367
346
801
1147
644
203
3666
11645
1783
6592
780
9406
3690
9495
228
275
402
7310
1383
1028
12362
2950
175
160
145
241
140
615
3062
505
134
307
1542
1820
1112
2599
4190
6298
2007
947
877
772
1359
739
640
1802
7978
9445
3658
446
9361
446
13585
221
273
108
1334
177
272
215
255
8986
658
298
219
143
109
233
211
1387
10388
1017
114
110
1771
1022
146
752
3022
202
1926
2343
146
752
2265
1236
8796
6647
4607
8848
332
7392
3113
3981
1181
212
1176
3797
1076
2486
143
558
510
876
660
419
1435
433
284
244
678
8949
3593
635
709
206
3235
2296
3923
3403
5889
1005
404
395
269
300
2404
9318
3897
7186
5294
8899
7781
379
3568
8129
278
122
402
165
208
2766
9297
3866
6115
151
272
202
329
137
421
271
265
113
132
179
1612
202
243
212
230
125
115
134
123
190
275
660
161
134
109
306
364
261
232
137
122
405
1668
1736
779
197
301
794
595
503
367
5246
9227
3862
6657
784
2472
116
645
520
195
127
242
119
671
110
179
230
389
193
255
522
4279
7708
155
106
193
630
1270
531
218
215
224
112
119
661
186
5916
9009
7090
9355
9168
4262
700
8079
6085
245
7321
3934
9373
1079
245
325
678
135
578
590
374
1299
2183
806
8878
307
111
734
7025
478
873
5676
280
4563
471
149
129
392
106
2831
2203
4513
1487
2574
2086
1952
8842
734
1550
1243
3360
1644
708
476
106
192
533
118
2236
281
111
134
164
151
200
413
444
858
112
302
342
268
636
309
126
552
960
1373
870
147
116
762
758
9429
325
380
375
1312
168
459
652
623
168
155
310
2137
407
118
140
426
1701
2518
8900
415
4684
565
197
3474
1634
8254
9438
3243
422
105
126
1887
121
431
204
187
284
3259
174
169
377
158
1083
2385
132
130
167
139
314
178
841
948
615
7296
4986
145
3052
8843
10408
526
1479
783
2304
460
108
149
169
169
478
106
1169
3984
154
1595
5764
1733
6837
1111
162
106
488
8585
1900
193
800
727
13925
262
2655
14035
5253
703
8250
3803
3074
7002
5308
1060
150
483
992
1460
787
542
142
2651
352
4507
160
7244
5081
7061
1455
130
206
507
2354
971
289
429
431
322
126
3895
1553
1064
6012
8024
256
311
635
282
9114
2670
584
5506
785
2504
702
8252
3151
613
1058
482
202
153
171
170
155
138
164
248
148
2111
270
459
246
1551
5114
272
374
376
1553
370
322
151
138
369
140
3552
141
279
134
906
706
2473
8264
699
5280
4297
2334
8845
2609
308
421
351
1094
3052
394
3350
2684
2715
1995
360
440
807
427
442
112
155
387
1049
6782
2766
7720
644
137
200
648
857
291
220
200
644
138
200
648
857
291
220
6313
948
141
1560
1439
191
401
107
128
1048
103
1475
150
2815
2238
8309
122
139
597
321
5475
214
214
101
179
1802
1177
119
121
746
1299
677
11573
849
149
383
145
112
113
149
132
176
1371
8312
4275
7487
1498
345
311
3137
142
379
5813
116
974
688
111
278
1301
5919
8912
3350
1758
263
379
157
508
263
186
175
3253
806
451
7023
7357
2223
113
1066
1355
125
7115
9404
2213
816
380
265
793
222
284
502
306
221
658
186
114
12488
589
240
243
1182
246
753
4689
351
410
6573
503
1171
1737
4671
1756
134
1191
446
1150
442
100
129
712
236
104
807
828
8612
1260
213
489
248
167
453
3629
7492
3141
2244
4961
604
140
149
125
109
137
175
393
105
862
105
131
149
125
111
137
261
392
629
108
345
521
3748
4585
7556
1926
698
824
1171
2540
541
7336
1188
2174
1221
2220
3278
2269
555
1308
2734
4616
1353
663
157
464
219
881
382
2619
7411
2943
464
887
394
6332
4344
4350
688
295
1464
187
391
380
514
564
5055
7290
309
7007
7152
2724
9553
512
224
154
527
495
135
1006
221
230
9813
441
613
399
121
389
4097
101
1244
1998
539
4530
7288
8050
3908
1703
1324
175
106
593
136
710
685
123
296
506
137
254
7388
354
193
218
694
118
13495
424
8803
484
191
1254
994
934
103
1703
167
554
163
2017
16975
7449
1274
9628
234
1007
1599
653
1292
385
507
5068
1005
1365
739
895
102
1033
1348
814
470
101
1737
213
7461
777
4207
702
137
145
721
276
215
134
2915
117
702
127
167
722
276
215
111
120
243
7506
558
1043
504
2248
1077
244
3126
1713
9419
2362
4291
9307
7380
3255
3286
1835
8628
1239
268
921
731
7491
138
446
110
370
311
322
1344
482
630
748
9186
525
1078
1621
582
281
4101
1456
6376
1492
1668
5196
299
599
602
847
125
3146
2656
9852
5596
2995
4395
891
7091
3813
2219
234
6190
4035
2751
134
104
172
311
740
198
397
9062
9651
7192
406
1221
447
1547
192
208
10178
5569
221
733
309
267
128
497
913
3461
355
153
107
121
635
442
618
120
143
291
195
302
1146
1712
144
100
345
133
4043
690
164
129
550
2574
171
298
317
14350
11649
169
1898
425
117
266
353
203
215
332
476
106
111
108
1392
343
2625
199
326
1413
122
105
393
4535
4267
1548
2750
2581
2996
7315
2795
714
244
109
102
249
112
163
126
5968
3950
7416
351
9572
4104
341
1270
307
448
795
159
298
4390
112
390
2318
5178
769
13800
9382
623
146
356
145
471
928
323
132
131
164
595
3810
2039
5991
140
688
1403
627
208
1947
778
102
862
3726
589
420
1242
176
159
247
429
351
297
887
709
132
600
2091
9391
471
14068
683
1044
1025
566
233
2502
810
6322
4388
1787
6602
1228
422
106
853
362
166
697
604
431
258
402
469
5142
235
202
265
828
119
119
173
4826
4223
150
7888
181
151
138
703
189
391
442
1271
706
2298
146
703
6791
193
400
206
634
113
717
2555
151
240
190
359
116
387
184
552
9095
102
286
309
693
704
9093
733
127
9528
3749
172
447
205
504
131
387
3402
130
243
360
118
4526
6553
161
484
319
158
365
128
107
901
723
234
3094
13913
6027
184
215
9112
143
138
9624
7763
313
115
815
1631
265
100
1652
159
193
892
1410
1346
1129
179
944
2129
249
469
371
476
452
207
4737
8958
709
176
222
868
1371
3967
533
1667
165
1053
1227
1889
134
103
104
503
149
4339
479
2663
475
1030
14941
6430
643
394
747
140
1113
5563
5072
5285
5291
3453
14981
3202
2120
518
146
520
2868
263
1196
185
126
681
504
142
1254
5070
699
7363
3732
9602
829
12385
3615
311
918
604
206
180
9050
8952
4857
7426
2293
13809
1743
344
8925
3213
3015
9431
103
6911
106
1458
381
4583
2349
697
8181
1168
680
720
166
9436
3319
234
351
260
609
6507
260
197
3338
5408
141
8016
253
3158
5177
4794
422
4440
108
116
139
11131
407
182
185
197
3298
303
120
469
1208
1970
2452
943
294
457
13381
13649
448
12506
3178
8586
2780
6552
1143
265
189
248
408
134
234
307
138
791
667
271
1359
5555
3227
10191
1258
186
368
365
218
143
277
3391
9543
7846
217
135
632
263
236
3934
4877
187
512
1872
9323
2607
806
12452
4660
1340
135
646
1118
1501
1748
5499
661
1381
296
4374
1380
296
1817
3411
2717
8938
105
220
1094
101
106
150
115
1054
299
7080
1524
9518
1019
1396
2942
3917
4108
432
2083
5185
702
8081
494
1342
6297
995
214
203
648
226
227
391
234
319
135
528
123
13351
1173
8862
7857
548
610
124
1201
6992
274
137
270
364
2417
386
330
160
238
176
118
366
262
153
451
116
171
6096
242
124
520
1480
5844
4688
470
185
1130
564
130
326
6645
151
337
370
262
205
214
221
5206
4689
1380
289
202
311
699
140
467
348
534
312
292
159
142
700
140
467
348
534
311
162
272
121
799
200
115
137
311
868
130
269
917
143
303
256
868
168
859
442
120
184
1190
208
383
1187
3426
3386
336
107
4165
517
4910
404
111
181
161
695
108
1112
1066
4421
4096
9512
1569
347
8932
550
745
820
2305
2856
683
630
4838
1653
307
3508
7197
173
296
309
424
164
433
1284
173
296
309
6539
279
360
170
570
671
2275
5021
193
1292
3669
9120
3693
427
293
175
113
3843
5194
3239
216
1149
1377
132
119
112
316
151
426
120
190
139
221
240
251
159
236
115
290
1033
194
137
219
146
7138
9622
1724
5946
2826
2225
507
210
320
197
752
5115
1085
333
5602
159
1115
4883
9065
450
8781
107
1474
387
1354
6680
6344
2595
718
839
3562
161
1178
5765
196
11221
1440
120
123
182
666
174
107
1281
496
179
333
664
176
135
127
179
214
310
680
551
289
616
1738
935
9792
6775
195
202
122
424
1787
1529
1577
469
9449
8914
173
1885
1189
290
5012
251
107
148
746
12447
11546
2552
243
128
681
218
693
101
135
796
150
441
424
829
149
118
424
341
8761
132
138
130
314
399
296
218
231
179
1207
405
311
191
5939
2298
795
110
241
1561
225
315
2017
109
1277
13573
101
430
130
218
412
450
691
6922
657
135
191
131
313
505
251
954
105
1201
189
1546
721
495
1873
10206
9348
3982
749
523
227
610
102
300
112
314
783
1390
584
4070
2782
149
1631
392
1056
347
114
156
128
424
1630
392
1058
346
114
156
128
156
6978
1937
7535
3986
6348
7690
704
702
119
132
696
5424
1854
264
100
112
4929
9051
6317
144
106
942
258
1319
1293
373
14154
974
191
2289
5543
1059
160
423
345
2562
1371
1037
7519
5279
13685
12119
8307
165
126
139
9042
1382
1779
301
164
177
1250
310
3840
8093
14086
1067
3429
994
304
101
166
660
481
959
125
310
13969
423
143
5964
1175
3066
603
425
498
563
331
294
231
134
730
224
3134
524
498
563
330
447
730
650
13393
462
311
225
686
1292
385
124
1128
729
286
450
2719
7046
8944
5650
3031
4663
583
2683
111
390
1049
158
279
305
133
279
255
3630
554
370
494
284
1948
7539
620
148
390
1047
158
279
305
133
279
255
112
332
1777
3907
4728
4553
152
130
154
259
283
361
199
3474
174
3714
199
362
214
180
5072
7471
3511
4413
163
359
231
193
163
6141
151
125
1550
1468
1012
10394
7179
528
977
182
2826
5142
3704
1191
1712
123
703
1384
6161
1706
2419
6587
9419
3066
8358
214
109
1593
596
3208
4411
702
178
503
437
388
191
433
207
701
178
503
400
625
4002
103
1333
206
172
583
222
1138
185
185
202
176
258
9006
293
5035
7333
2572
10840
2110
1340
385
620
107
2601
1398
384
7780
620
385
1340
5191
385
1129
100
107
1556
211
5358
1223
3457
12002
1185
1375
1695
155
173
671
1318
999
5470
218
4076
9094
3075
1978
205
135
9506
409
125
218
139
139
143
1279
11252
929
357
118
1223
125
215
105
5610
8826
1749
1077
2097
227
222
6833
928
6077
229
768
210
214
1459
130
110
120
107
479
282
9411
2604
3404
5570
6405
8286
6348
550
853
684
1043
5046
2251
705
2107
450
3831
449
4920
631
1109
2234
263
5274
2522
6814
160
2698
1284
2588
4333
128
158
382
220
146
2008
393
861
4048
2162
354
134
1531
3010
1643
813
4831
8193
4706
352
355
6801
3741
9807
1034
12118
677
121
1283
415
186
331
668
121
1280
415
186
332
589
557
702
8168
9279
3138
4769
402
101
9502
124
245
292
8968
7868
8867
928
493
209
100
332
160
503
1044
104
8453
696
3086
4132
6468
313
630
352
154
194
183
396
560
281
1109
1324
9133
7594
2143
142
1422
118
645
443
163
308
2650
142
178
1242
118
645
443
737
6378
8259
5219
3079
8722
1126
1224
9336
1988
8893
1487
2236
1568
1348
8748
192
1442
1031
188
6766
1053
9439
1149
131
116
436
400
334
146
425
1275
311
9340
115
239
7065
358
3970
9461
13596
2071
108
230
2126
444
645
885
2923
602
564
186
116
444
645
885
224
6135
702
5385
1762
117
114
364
1138
1022
1349
7878
6436
4203
3696
1847
2780
1284
472
265
2380
8625
5120
6788
109
134
218
1750
518
266
1286
2143
2939
549
642
1186
131
545
3232
3667
190
308
500
4460
1245
1814
355
251
225
106
4792
8497
432
8328
1730
1247
2218
641
195
462
1444
467
100
112
300
352
231
174
169
6818
134
480
110
4330
5701
205
7630
1681
4291
143
136
290
454
164
171
2466
194
143
406
249
473
429
118
7184
4841
379
2575
2586
835
3634
4755
5185
9342
4361
4040
9464
5200
216
5132
175
2950
9345
1567
355
188
673
254
249
1734
292
2619
673
626
122
812
144
348
122
110
705
159
811
1224
8747
1244
542
11470
1716
105
1090
3830
138
384
313
140
268
121
151
7353
113
108
4603
5431
134
1057
1936
217
428
625
349
167
696
1326
220
238
7117
2179
437
106
1073
177
202
749
1402
527
5536
5004
7186
3296
530
169
2333
2103
3519
2181
4088
8875
2963
291
2528
1065
1997
223
212
716
353
1604
338
360
179
223
113
370
173
163
128
11465
1835
109
159
240
431
199
322
204
102
132
243
165
139
253
233
661
131
347
193
154
818
1441
1325
669
1525
286
447
426
414
174
140
651
396
547
202
101
284
241
2178
1911
701
114
121
256
662
176
394
1670
229
331
779
2572
8879
4484
3229
9526
2012
1739
3291
208
853
302
166
227
328
150
749
385
225
148
519
166
231
354
201
711
234
262
1037
1370
465
443
419
1503
482
6643
7568
2001
439
847
1463
4039
9102
1062
2838
486
3666
7265
4246
4855
1110
7427
1368
694
862
7019
4456
310
2697
6303
6251
9829
2024
1391
610
648
202
244
734
995
113
104
691
543
7210
1785
4788
6186
375
810
133
104
209
370
100
106
235
239
735
229
604
2936
310
209
297
239
123
701
811
1275
6993
375
811
375
808
134
104
211
297
227
123
735
148
604
2936
159
209
297
120
3547
700
5236
6819
8878
454
472
3343
117
1481
200
367
7794
1435
200
14875
7371
114
399
148
330
2579
442
558
154
2677
1358
7470
112
13185
370
3472
102
1209
112
201
613
102
1215
248
106
2740
1374
325
391
5302
693
150
644
442
116
553
599
2939
693
150
646
224
3280
621
155
133
359
1922
693
238
401
1153
124
523
107
1218
9279
3161
1896
151
145
217
219
205
5306
132
144
1224
874
231
3376
9743
120
1050
1211
374
1051
760
1467
368
3196
1780
7232
2179
693
485
1089
794
1231
394
999
1858
563
727
864
348
194
278
492
676
995
214
534
562
1402
519
700
1679
366
223
219
668
306
3342
4566
7449
3836
6598
2608
1878
245
1337
323
502
1190
1132
244
122
118
148
180
190
527
1080
397
1552
246
128
122
113
531
9598
446
674
2267
1181
6458
533
9428
1797
210
1990
6635
10374
714
4603
164
1310
471
2228
2784
5084
261
3947
4198
151
337
164
125
199
769
230
202
321
105
1474
2370
512
816
717
594
1223
817
1065
208
2441
195
3540
375
810
375
811
375
811
375
811
375
811
7300
366
808
607
176
13990
1373
10615
1509
667
125
1767
678
521
1027
167
1370
5545
114
878
4737
4990
4495
2283
902
2801
1124
275
1626
665
351
1226
1341
993
489
6321
4921
1678
4333
2805
617
604
1065
688
4345
5627
1005
104
562
419
357
445
808
1698
949
279
243
437
332
8820
243
2266
1221
115
213
357
320
208
536
963
200
173
690
117
180
923
122
214
916
145
1592
120
655
179
546
962
200
173
690
118
180
922
122
214
919
146
1594
120
671
182
546
962
200
959
817
180
928
532
360
535
6280
709
200
441
654
1110
2040
8921
144
691
338
13624
5504
725
1900
5297
14999
4211
345
4216
1841
4450
343
195
1614
754
2991
191
138
588
9203
445
2571
1886
220
454
1354
1561
6105
130
209
1270
134
210
246
592
1692
2440
220
327
239
208
230
392
1815
5806
1241
7056
3730
786
230
113
421
120
444
1935
326
4586
1123
314
638
682
1201
146
690
100
6582
522
1300
1432
719
3431
763
176
2768
126
178
3803
635
11623
8656
2702
157
10694
11451
476
771
1637
590
1384
781
466
235
846
357
187
290
476
379
418
2183
9613
386
194
386
7811
1137
209
367
1342
512
166
217
309
124
177
120
237
799
483
101
165
217
309
554
267
232
457
1792
1386
139
196
2087
2954
529
519
235
359
1117
122
519
1238
1339
127
9190
1617
518
421
2982
614
1608
419
2451
158
223
160
696
167
5864
219
134
13202
9745
491
4422
8152
2391
8627
2007
502
9328
487
961
956
3833
120
293
4841
103
589
4695
182
8870
7354
150
520
7122
3271
682
10552
1424
1294
705
155
198
601
112
145
705
155
198
601
612
720
14095
2686
138
123
164
139
126
141
255
332
5389
8886
100
128
274
214
1153
618
201
101
128
132
252
1149
619
4943
2039
496
253
1902
12830
2522
7526
344
3657
695
281
441
309
637
10756
263
1424
122
164
224
134
254
186
248
184
326
3062
3459
299
381
112
2246
154
4998
2364
584
2753
1864
3121
584
1508
4295
438
1397
4994
2323
4331
15003
3194
604
614
1340
368
194
1152
226
104
847
162
144
129
4759
3451
119
521
2033
1199
1059
110
2962
6759
954
233
5403
701
8441
202
1282
5496
7009
1738
7394
6028
140
1917
8359
5688
2225
974
186
249
102
104
506
599
2475
13378
1537
148
658
11688
645
598
646
422
300
486
1887
2967
281
153
1025
130
618
441
201
245
1213
618
441
10412
2751
670
352
548
165
904
1379
895
114
557
613
2924
374
270
183
172
915
168
1836
667
1567
2571
2687
8570
408
2449
3228
2140
349
340
7273
3012
11659
2491
2019
144
742
3960
6627
110
116
208
7360
679
102
1118
9167
7386
592
104
940
289
1509
207
222
6692
290
952
117
308
177
801
628
236
269
351
131
1242
13434
801
456
396
1102
1421
2580
9424
323
2024
2593
3572
6124
8874
3330
2297
143
513
163
1274
1612
713
512
277
215
1050
262
2221
238
2804
7681
7537
4775
3889
4305
8848
2691
11665
237
1452
1853
9237
1992
255
317
537
545
9267
115
189
171
536
5713
5277
13673
128
7443
1223
5201
8894
2011
444
645
255
112
155
139
107
144
2913
165
444
645
255
112
155
368
144
1685
2470
522
10300
715
1591
5779
6555
340
4682
832
550
146
1162
410
238
550
4973
249
123
187
127
177
316
1466
388
188
101
7441
7500
8338
7534
2634
757
1651
687
182
192
202
3137
3079
7739
5697
315
3857
6246
1638
133
229
520
280
722
293
142
334
295
1440
207
583
813
462
119
264
308
485
909
250
950
836
1682
336
2000
531
9378
8925
1253
2209
5180
673
212
2484
124
119
1028
309
1517
189
299
1330
391
179
942
4192
344
441
436
6187
3001
3815
946
479
156
207
194
111
137
123
5423
7615
438
148
772
555
222
360
9274
211
1755
162
114
7136
4787
5573
9306
104
3922
7440
1977
2577
4205
190
2014
1879
1162
325
4752
2381
306
101
113
134
1175
602
1562
8835
7095
142
115
173
225
878
161
647
444
218
135
2908
142
115
172
224
878
162
647
444
319
3192
9438
8837
2354
5129
294
7489
128
185
212
6037
1353
350
1434
7815
353
1451
114
1709
5290
10396
1400
4087
4827
1250
217
315
1770
5014
6739
4818
6594
558
5944
1968
8967
407
292
4194
13535
595
4609
4797
2891
3930
5259
9248
1593
802
579
102
178
127
223
12394
116
160
357
472
378
439
410
279
111
1640
116
1272
2444
104
2244
157
370
712
307
7397
101
231
859
979
569
201
256
1060
6501
108
391
320
937
2062
1523
2169
448
154
477
988
3758
448
156
505
984
260
2025
7596
138
185
663
173
3094
117
288
3686
2174
8936
410
166
293
285
243
940
1221
265
252
703
222
275
169
108
1264
1552
8980
3766
109
648
458
882
123
163
9404
230
105
125
156
330
117
5760
193
236
240
2579
8873
6906
436
8867
3294
305
553
11242
3699
9080
1705
5125
15010
9818
311
2269
11102
9795
2668
5324
267
3331
8928
11799
1616
6720
9770
3731
2444
3029
971
182
528
373
8866
182
528
314
1603
674
204
322
9340
2541
1347
2091
1394
104
152
1764
12393
1408
9295
4209
502
500
589
447
151
4025
14171
4824
390
219
1098
11629
5572
992
451
243
144
221
853
142
258
969
222
3028
110
140
114
149
147
510
213
118
163
328
213
599
233
1755
108
751
139
7555
757
1370
4271
8191
6136
2621
346
158
422
169
9403
181
163
193
134
1639
383
7777
161
252
1019
205
384
1342
3038
284
126
469
100
2296
438
347
1316
722
1075
8654
7231
4979
159
570
217
181
230
497
444
174
100
265
128
429
110
189
1291
8930
398
3443
11258
6236
421
864
139
1669
201
864
139
1667
5269
8453
175
3657
231
165
130
605
221
265
441
163
166
164
177
421
4591
9371
4404
143
244
310
322
4586
5698
329
524
9406
1053
9476
225
702
804
165
344
425
342
1552
137
1418
878
2865
103
2942
6874
1077
1244
286
8091
689
5116
2915
4517
782
8875
838
296
111
120
199
846
424
687
108
127
5484
296
111
237
199
866
423
132
686
127
489
2181
11505
742
2311
4265
2529
464
177
165
174
163
463
3324
4812
154
1642
7524
285
2582
175
115
124
202
9842
2516
163
124
1001
258
139
133
650
441
224
888
166
1317
1012
115
103
421
441
1312
790
298
316
268
594
174
490
610
2922
305
273
178
6640
8965
2267
359
679
3318
5652
11553
906
385
385
349
4729
11024
9361
11677
4697
521
453
191
136
2796
617
604
1076
1104
454
132
184
1478
6143
1121
803
10853
1886
255
7990
4633
2941
2024
544
1944
526
7203
747
2392
409
338
1179
5644
363
1184
311
880
2527
845
113
1037
697
1034
600
585
3089
2016
4205
830
483
1905
1047
2084
207
170
168
112
167
208
474
696
132
1187
151
599
107
842
407
1829
3486
672
10192
2312
129
2292
338
486
3625
615
3473
2154
4725
1032
7503
3651
8857
1622
1073
472
3692
247
869
650
296
2046
178
1525
254
388
4795
1357
1406
5886
21156
306
800
118
567
943
4404
251
7364
996
141
524
1367
2324
1180
197
164
178
241
2543
2515
498
218
1398
367
405
180
768
1486
505
115
187
165
955
661
6443
342
4635
1473
6869
809
3233
4814
670
272
352
856
359
313
171
703
575
132
645
133
215
614
131
163
1728
1122
436
143
894
12563
223
349
167
5456
4936
2416
555
160
2826
1403
1299
538
296
1358
451
1343
2037
2753
477
671
805
250
6798
1396
1017
2338
1975
1577
216
162
222
169
9464
351
271
5245
835
8170
345
1421
691
358
274
145
165
195
2541
141
415
3883
521
8185
1278
686
182
8197
482
8851
255
382
178
195
100
263
210
112
322
3939
6748
343
155
693
182
863
130
3123
202
111
583
275
109
118
7631
1825
642
1396
677
121
100
1271
424
190
1957
7527
332
627
121
537
2531
308
412
189
245
103
242
5762
1301
7889
8877
947
253
107
234
233
134
208
3597
9022
5765
7922
3472
3145
665
578
2374
4924
2047
201
570
310
310
310
306
308
103
462
353
152
130
812
586
195
276
237
102
120
235
1014
4223
195
292
245
235
392
1630
8927
12154
1243
1915
195
216
237
127
209
533
5272
9291
8108
2413
232
681
195
428
163
349
3991
1594
1336
2769
323
4322
7026
262
270
231
154
156
128
112
324
6552
1338
388
209
1531
7749
383
194
1153
11803
760
3570
1398
446
342
677
484
996
577
3138
3742
8548
12084
8576
541
1668
8899
10626
327
303
156
896
161
110
199
1237
2311
258
335
531
9210
392
104
100
128
1184
210
158
479
218
177
1212
218
520
323
172
198
148
912
439
6155
392
401
4071
189
13969
566
123
279
9189
6980
5435
661
10864
929
2901
1270
6796
4287
12793
917
1051
1528
2113
604
134
146
172
456
1280
415
388
460
251
503
1009
707
231
279
209
608
125
205
707
231
279
209
2017
263
362
210
267
179
137
219
649
484
485
166
926
9310
286
2166
114
417
706
268
279
2678
479
3019
5109
10124
4364
8594
648
821
655
7812
251
611
176
114
1065
104
1019
1412
105
191
439
398
5772
4930
6810
175
9243
132
837
2167
234
106
310
121
317
1003
3868
2212
9420
1818
153
2644
6017
5468
687
196
756
202
701
131
197
755
4041
8931
514
449
2409
696
697
1123
139
617
634
7296
4827
753
735
209
930
708
584
130
105
269
505
126
266
139
216
1087
358
1975
275
739
197
709
9775
8115
402
13650
269
142
124
493
321
103
347
156
717
176
121
216
577
245
3795
436
625
6132
198
3715
4597
2499
4774
4608
5320
2388
548
585
162
1192
1293
1017
535
809
1765
361
2320
1947
171
2950
713
2648
9934
4227
10140
2546
301
6387
9392
1051
1556
3976
146
831
263
325
148
181
130
111
351
166
167
2195
9374
399
486
286
307
106
435
409
109
724
700
207
13697
174
211
188
206
699
333
203
215
291
1861
315
2805
136
267
238
297
289
302
241
156
223
4998
5074
8884
2223
502
2194
1997
121
1508
170
207
202
417
103
119
1065
314
420
591
178
125
7213
2285
965
478
8011
2253
349
196
3991
156
232
347
221
292
193
328
279
104
9605
150
142
123
169
422
2012
470
412
314
578
856
6838
294
1009
1592
452
133
863
325
745
150
465
149
914
319
152
702
154
468
3883
1036
7043
7363
806
309
2385
616
1346
2422
360
389
10099
2997
7360
3645
952
126
334
577
2483
2037
735
381
195
136
161
4947
6064
1062
1042
1132
138
4029
3771
9793
2812
1469
1561
210
111
398
140
317
112
1389
249
604
715
1352
1593
7261
365
550
168
7464
180
446
141
184
436
150
131
4225
6239
3194
4226
352
1740
14934
1217
423
167
615
440
1907
139
241
7236
113
3578
336
688
1035
8566
1035
2300
1568
322
4193
1657
2536
2793
181
10069
9741
4600
5953
125
704
846
7499
603
1027
105
136
233
705
6390
4768
354
6563
1071
191
4724
3196
6873
6528
342
240
174
231
743
186
213
114
285
425
186
3029
15532
5582
179
167
103
431
1970
1469
1633
2792
5349
380
410
5813
101
380
158
1258
269
489
115
267
166
312
204
227
236
13806
367
144
315
436
625
983
227
447
151
2902
191
431
624
992
217
344
337
204
5155
3093
790
9632
6088
688
2501
6255
438
235
2621
487
629
1210
7925
3476
404
102
515
197
1688
719
701
598
1282
721
106
182
263
216
782
230
1345
1034
176
481
305
199
313
482
305
1402
178
316
818
476
176
437
853
473
358
283
1975
313
1250
176
734
754
2245
11790
490
115
734
754
339
184
1029
471
256
471
614
1217
120
495
8898
2533
482
136
103
610
2105
7831
11530
351
429
307
264
150
235
12035
113
607
114
190
713
455
542
1548
6068
592
7568
906
114
13760
507
244
175
7938
14683
1027
174
1439
365
189
520
1161
338
304
128
115
128
115
1135
7918
146
112
136
187
413
343
485
151
581
165
560
415
535
1690
811
6193
147
154
123
593
1860
694
164
1083
200
699
101
316
439
371
1130
127
480
6607
10365
1920
7123
3427
329
162
148
170
255
617
586
144
374
5168
9793
4327
170
254
612
584
990
229
1559
166
243
955
136
334
1612
245
403
799
1045
157
1265
1447
7863
956
619
237
1359
9006
181
814
4232
14178
5029
787
101
1604
1211
473
162
104
1829
179
151
667
447
308
186
176
616
439
615
300
588
868
7791
894
1376
1014
102
2576
1060
700
143
1061
700
103
591
353
356
356
6484
929
6868
358
350
644
222
435
1386
335
237
178
103
964
837
224
115
527
1207
126
110
5797
213
384
108
263
153
307
1028
390
3674
891
9386
121
782
1003
203
204
1068
466
1808
416
1546
810
122
525
315
106
198
989
1464
214
1299
155
223
2022
5412
2436
9322
5624
6176
121
1285
1566
304
9392
5373
704
440
557
179
339
496
206
330
13622
162
847
4783
255
1186
7941
504
6916
2188
1077
229
257
580
163
5406
5147
7495
1767
3091
4562
1249
1442
1615
6826
359
1568
489
2107
201
107
5113
3931
199
311
415
143
10160
1031
186
777
199
403
451
219
350
254
1458
2582
3782
347
174
328
138
3803
2446
354
733
275
1121
889
6891
1039
1085
155
151
7154
1582
1604
2139
2119
2461
129
497
145
532
369
215
189
254
161
226
846
197
227
1813
472
611
195
1171
183
1421
515
517
127
111
382
795
178
708
1427
4503
2684
416
602
222
998
303
1888
5866
967
934
917
687
678
1908
7307
6272
916
2287
111
1205
1603
4113
4081
919
259
1262
406
9072
5151
102
645
105
393
118
231
225
199
231
110
124
235
206
399
338
278
118
858
546
13125
1008
162
653
118
677
1291
9986
2223
821
6863
1976
656
342
5691
339
2500
568
12616
2218
675
3038
3774
118
2206
1412
4686
351
410
6491
3451
5244
141
318
167
126
171
287
8831
333
132
153
1032
1746
682
4697
2574
8873
5423
156
196
1270
183
1418
513
748
2191
540
385
2364
707
791
189
126
201
706
791
192
126
3619
2369
1227
539
160
107
185
286
278
1730
985
14092
5242
3547
10944
1176
7142
106
6964
108
537
1405
395
790
120
5773
7380
493
1501
2201
268
3209
1141
613
256
951
6167
10467
879
8407
1102
618
233
1493
6148
7021
142
154
586
11329
6822
385
1405
1178
4874
607
1563
242
516
1338
232
1155
214
464
228
8587
960
2523
989
859
1330
3871
4988
11525
10187
199
9848
8298
2784
7928
393
251
177
975
638
360
109
2023
1275
412
398
285
179
975
687
917
3155
314
8800
2214
1259
1090
5619
6281
805
104
9352
108
549
124
632
453
8934
146
406
311
501
510
404
209
549
910
550
3108
10479
1538
1652
1271
6841
2718
228
3593
4339
1052
7476
3856
3156
5967
627
139
2641
1761
483
8241
5408
6867
1898
3859
12946
453
3708
451
2088
629
4868
7133
2187
107
348
683
4414
7066
795
2455
149
150
135
470
460
173
161
190
423
4568
4623
317
2094
160
101
536
182
138
211
2426
1748
2632
3361
3345
5556
675
9698
6703
551
171
189
144
3754
152
1733
4744
2848
4332
1301
8456
4000
3968
4085
1210
3227
2314
307
13439
188
14499
113
395
7196
870
1217
1394
2057
695
2280
9477
3326
7462
6510
7359
220
700
123
289
208
121
439
176
202
700
124
289
231
167
109
147
176
1458
1310
2329
9811
1342
13590
12078
9615
2013
14860
539
532
2112
1624
7287
2180
6760
9490
2080
3953
8842
6710
7353
500
2516
1150
507
764
1964
125
101
174
178
674
1402
2632
2319
1994
178
3445
980
670
7404
2639
2265
7215
3768
2258
8323
5036
11008
9409
1790
439
1091
812
7319
781
380
342
801
627
130
265
228
140
3433
233
327
147
587
853
3839
2229
228
229
127
2578
1892
233
327
147
586
853
1545
7314
2332
2235
183
347
1154
7381
2960
907
358
185
363
335
488
461
126
1165
453
5388
2665
383
254
3738
8927
172
2464
8805
1020
527
7465
9301
969
108
203
173
102
181
504
483
177
335
280
703
147
166
575
473
1152
154
925
839
1329
4383
4683
2506
667
318
182
286
193
720
488
479
234
137
505
420
599
360
205
1576
9784
3181
8552
2341
1323
1941
3240
5988
8932
3496
863
115
106
178
127
154
149
1237
471
444
799
172
1484
703
1141
359
2119
831
4485
7300
4414
4768
265
1132
403
579
108
1007
7017
4548
125
110
129
294
138
263
252
8502
215
412
263
108
533
401
467
479
797
4948
656
140
137
990
235
786
178
201
1038
2047
562
290
465
157
131
886
710
2591
514
4002
5502
8267
8910
4331
2739
6476
3684
1329
6324
472
2021
2101
7329
950
698
2088
9422
131
117
440
194
175
1041
136
440
118
209
202
187
443
513
2196
190
346
5628
9564
3234
301
355
976
13382
168
200
902
646
443
144
2911
168
1067
935
1659
296
372
336
7265
412
2374
568
855
137
104
124
498
228
316
301
174
1627
13511
387
127
279
1002
154
1084
138
949
1134
3134
790
8554
691
594
1611
295
571
224
2312
3934
2368
1065
171
172
124
1909
470
217
4090
411
177
120
645
235
179
697
3226
9594
1122
702
218
470
168
494
165
356
14172
961
233
3009
1680
2294
233
2832
181
114
114
415
350
125
503
7493
1076
3369
1981
814
373
175
9188
6916
179
469
481
1249
376
734
172
418
200
7238
218
255
173
426
167
234
7782
361
505
6066
1494
282
191
109
324
108
432
895
129
188
111
110
198
101
728
187
119
1006
164
6523
341
4587
116
784
236
177
388
497
957
147
370
373
612
3783
126
125
124
106
140
105
281
240
135
265
232
190
425
450
603
3199
3287
11638
1931
4022
177
164
678
114
144
141
291
265
1336
4286
177
2405
4315
2424
457
203
830
1938
875
315
133
1555
7490
594
464
1354
8862
4461
2776
6566
1186
7955
11307
113
130
1116
4612
150
1062
1043
169
4839
7212
582
2033
299
636
141
213
219
369
253
229
232
238
195
491
211
429
8911
720
148
3055
194
641
167
269
242
135
144
230
129
9455
202
101
135
144
230
6403
3709
1903
2470
1911
7443
2181
335
129
9294
145
170
145
128
339
101
125
107
277
1860
4316
1479
1589
2626
1596
442
619
141
106
465
115
619
152
274
704
247
466
113
207
172
182
9385
821
1033
331
112
768
119
469
189
120
351
9466
174
256
329
185
1636
687
9158
112
243
109
165
637
1297
7054
718
566
1265
9012
745
1684
679
488
248
180
1167
13686
1372
735
110
191
317
127
133
136
197
526
127
227
157
167
308
104
239
1820
7347
2218
335
8854
3692
2898
103
423
1044
390
273
444
387
675
4192
321
8824
3143
140
3528
313
3182
11108
4320
1589
100
611
1855
152
128
471
390
2910
7792
14881
151
4599
279
832
126
200
9265
125
201
2795
1011
371
320
1597
3918
5158
261
2444
7363
3017
786
120
1364
8290
14966
531
11792
4653
2068
744
212
199
441
689
6001
7548
11579
445
11471
438
3090
596
212
799
153
415
461
134
160
114
280
707
106
696
6844
584
201
136
161
114
137
109
224
114
2640
168
100
13667
118
123
296
159
3076
3837
105
2140
4994
6930
101
7304
433
13700
575
125
7495
1963
2558
1509
6456
2746
137
104
5227
461
246
360
285
135
109
212
1027
3264
2381
832
2198
2142
3897
7381
526
5071
5314
705
2264
2660
131
3544
7344
4514
816
297
195
1683
13343
9759
274
1731
4621
594
1015
5537
1587
1915
116
476
5399
645
8962
12535
1884
137
127
347
326
338
3571
1058
161
346
1101
762
1849
2566
589
206
334
554
413
1166
271
172
100
371
442
143
413
1166
271
172
100
371
442
399
1364
228
3316
2160
1722
13643
5371
930
4661
5810
205
693
3194
7187
6176
3712
603
648
475
2912
995
791
2947
2115
2406
728
2255
166
694
113
114
288
474
5646
163
301
3097
159
781
3045
14127
119
3449
4965
659
667
3741
4564
2006
177
1958
387
222
462
151
345
780
7231
4997
116
229
821
1715
702
383
3358
1252
174
137
136
310
146
189
153
799
2916
3527
1360
133
280
1841
1015
253
181
3218
124
196
162
8064
483
752
3913
174
192
454
1980
6165
139
337
138
402
240
163
452
212
340
137
349
340
163
691
111
164
392
342
614
1766
705
1104
191
112
195
705
1104
190
111
107
114
793
435
264
1286
195
130
155
379
1352
1100
4617
3134
651
331
122
1153
109
9103
117
175
188
167
5048
277
410
3957
891
152
1427
7440
109
283
158
104
650
481
111
117
210
732
397
336
113
178
543
9602
6636
9315
2439
3520
5729
823
523
194
407
738
573
3888
4956
6808
5394
8046
434
230
188
502
1383
256
297
494
10648
144
2207
8935
5215
1536
1356
152
147
4650
9143
4216
1236
296
258
699
619
699
122
169
582
3548
7885
1696
14547
180
1350
371
1391
7775
371
199
1403
106
3909
2648
387
191
198
755
701
121
1078
195
144
701
121
1074
4767
2269
1965
616
117
7715
2706
14957
7147
4746
1576
381
214
690
2807
2564
2691
399
1117
1523
530
2545
422
1270
116
202
2948
117
374
646
114
216
685
447
216
221
210
463
196
7798
162
1369
1366
410
366
306
640
209
171
1680
2170
1935
8883
5369
443
190
848
620
1591
145
2708
175
9358
4641
1354
262
196
124
136
333
205
1443
585
431
651
419
7442
1519
9036
295
477
307
1800
137
294
139
174
8957
116
213
203
273
210
233
127
1566
147
1557
466
1296
800
620
11092
11475
1353
5611
801
100
8135
2255
3127
479
102
108
108
479
488
623
488
2116
7432
5388
4336
2512
605
4793
228
4740
4171
1037
1108
306
975
334
2316
3115
613
527
337
892
165
607
432
777
479
6608
10389
1038
433
151
269
399
138
114
104
107
1648
7326
1870
636
3334
2698
2168
1281
451
2209
8894
272
107
123
3639
594
208
101
502
720
213
164
327
598
233
1316
642
2109
252
127
321
992
854
158
154
206
339
261
690
158
180
207
338
261
1924
6558
1927
4908
1929
7538
1938
1404
993
158
158
207
339
589
180
211
396
2936
2362
5134
913
6756
7805
209
495
5204
332
14863
433
9664
181
8393
2535
1502
3251
7650
1402
5250
5187
4948
7277
1043
1092
13679
911
266
209
184
189
234
234
279
3097
117
481
284
216
183
189
238
187
278
1959
782
812
5726
279
2588
7035
11124
907
117
295
316
140
398
198
111
112
224
251
141
118
129
969
627
103
240
2169
1024
8615
807
3601
186
1510
688
121
1315
193
166
114
453
699
235
388
617
1415
592
1736
2148
696
227
1053
297
4854
918
212
163
188
502
536
3484
153
3525
1069
3218
11451
5360
1053
299
13645
1030
148
133
201
1096
1050
7308
781
6490
359
358
355
4750
2916
3569
881
8645
5351
219
181
329
4003
656
169
249
227
2312
1834
969
1938
176
626
416
187
431
1431
181
647
226
829
183
895
13895
2386
480
599
217
646
226
829
201
586
6596
104
6174
590
501
244
183
181
652
177
442
426
196
129
519
470
187
101
194
199
442
426
196
129
520
388
252
120
174
116
192
282
127
132
149
601
4404
280
160
153
152
280
826
2034
9404
11641
636
108
180
183
7882
7638
522
124
1150
679
652
826
7452
6962
441
636
551
128
278
723
5808
6175
124
8843
2509
113
1526
5421
1262
1448
1468
6524
2151
9481
632
503
565
13726
4820
241
1254
5389
1881
4801
1822
1683
3991
5676
2972
167
241
4623
11357
3512
4538
2975
5224
689
6016
3869
11548
4831
6485
278
604
1870
6619
642
211
1288
162
2909
166
641
1292
110
144
162
2896
151
233
484
884
3969
620
931
208
139
149
620
931
208
139
2533
3669
176
2153
680
112
253
770
2732
6653
170
701
197
2079
7307
4147
406
5086
7206
542
2715
1588
1306
4085
134
140
1070
2680
2711
113
175
7476
155
368
109
423
3286
1940
113
194
174
1317
8348
5955
804
2797
1296
2682
2992
1079
374
577
6437
9007
2370
757
801
103
1625
2057
1399
458
207
1479
1236
4031
9719
469
376
148
219
159
972
3138
7880
657
545
4697
416
257
3214
1834
246
548
677
9707
182
121
173
342
4025
458
1257
708
1076
357
218
863
134
1074
267
645
1747
2267
333
332
795
134
1032
267
567
1180
2243
333
332
11418
186
120
5420
485
373
4270
405
507
490
393
398
1175
8171
6390
4266
893
1879
1969
1329
4771
2482
452
447
1352
640
8085
942
355
2449
2679
700
8104
4840
443
2918
107
1254
1333
388
153
188
1914
635
344
5500
827
449
219
609
1471
740
1733
4979
412
1383
188
553
3188
1721
450
156
2004
1377
389
7306
2595
1275
3360
4686
8810
3079
698
851
129
1161
2816
2443
642
301
3633
9777
543
700
8112
604
1388
868
826
654
717
636
566
281
105
201
131
516
331
133
135
309
637
835
825
1480
2595
1716
1972
770
2403
3890
9375
3406
701
5177
1022
1870
615
416
125
1084
1372
309
274
1623
9725
6762
673
2577
598
2546
2211
290
337
1409
352
2442
691
126
462
1505
117
3916
5167
557
4270
265
447
648
665
180
396
581
2110
1121
1233
597
922
2851
109
651
922
4286
4863
102
259
498
315
182
143
120
1618
283
1136
4607
1840
1946
436
867
171
878
1916
452
521
173
1938
7445
5512
353
704
1191
1363
2985
289
341
165
282
226
170
385
550
614
142
149
197
1244
184
619
362
216
635
384
478
148
194
110
118
300
318
129
120
114
438
645
100
420
1348
176
133
107
104
161
268
192
543
3717
1335
342
578
241
112
249
757
466
183
128
131
107
800
402
595
1356
4136
3162
1940
1810
4457
1407
607
545
183
174
932
142
225
589
115
113
133
184
100
265
959
5119
233
3538
3029
3564
1285
15533
715
153
109
526
555
177
985
240
837
884
1584
886
137
159
718
153
560
177
179
980
153
241
839
885
1398
818
7792
380
2281
726
462
592
197
726
462
706
563
723
1477
1488
7388
999
1335
2550
6283
2699
342
1919
754
183
124
542
364
914
658
3832
4657
4067
7410
5494
577
295
856
141
701
2915
339
856
141
701
4345
875
3187
1235
2514
108
371
177
151
2412
4488
129
2589
3732
1106
3702
2292
3525
913
690
165
229
2129
6544
194
823
9379
244
656
3972
522
796
226
156
454
254
2188
2976
9510
1468
985
10922
2146
252
4280
1854
410
195
1453
321
878
5642
318
15165
9277
11135
3648
1175
393
393
490
507
406
4270
1006
334
617
2571
1804
5397
136
3371
2208
7364
2268
3231
206
3823
408
507
489
266
395
1126
839
958
11701
1739
1617
652
1375
276
354
180
781
139
103
304
779
174
1265
199
998
1035
947
1966
7524
3920
7322
975
2309
7329
342
1271
373
8425
3419
480
6502
4855
4028
2597
1948
7949
365
4036
4548
1372
490
4270
405
507
490
393
394
1175
569
4920
7386
2577
1019
639
1535
1543
310
844
196
171
1337
1091
1321
140
202
892
111
181
1624
192
310
280
10245
2299
568
195
194
1396
1097
561
1322
313
3547
343
222
895
3578
163
901
261
2130
741
5292
3577
1471
471
1586
844
744
1446
298
152
1524
2594
1007
766
2821
147
921
1585
417
732
222
1150
164
2511
9249
316
1067
4971
1839
714
672
685
1380
1398
191
312
824
194
1534
1552
133
189
840
153
800
1127
395
266
490
507
381
4130
798
191
312
822
214
262
149
1314
212
2771
7287
193
830
15546
5127
396
1338
4924
2211
1613
295
4785
1872
242
221
259
218
182
338
9634
110
197
101
153
161
226
445
483
362
122
2899
203
123
563
368
445
273
594
1259
590
943
981
379
1994
609
1362
143
111
147
104
111
134
101
132
6132
792
2026
1620
1379
797
109
1924
4439
856
878
299
3039
4158
954
2232
1962
443
1275
212
440
8386
5014
4367
1663
8871
234
7766
647
2892
8518
8899
615
2286
355
105
417
583
193
493
1220
254
305
7739
9389
1754
448
898
185
149
107
102
344
9139
155
1075
3879
576
2925
4353
2958
167
4170
530
1697
601
5245
605
658
1942
609
563
3932
1245
208
1048
261
589
131
4804
234
1048
261
586
129
1811
8693
510
517
166
119
1068
164
125
411
1960
508
517
166
1068
230
158
252
197
170
184
3310
430
121
204
502
107
424
9438
323
182
6183
7236
164
1740
396
2174
164
1401
712
319
1887
960
122
927
1590
713
510
1888
959
2388
8256
12524
619
1343
9210
3448
824
319
1367
137
9079
190
1206
131
11474
520
325
5307
7405
181
219
223
3475
9075
388
250
851
1086
181
219
223
822
6666
2220
343
962
449
123
239
333
387
161
329
3646
144
124
109
119
131
121
110
387
223
200
316
440
134
612
441
128
103
354
398
7647
10774
7800
3246
2246
2029
1340
387
195
1107
364
108
178
131
828
139
708
103
219
1882
146
1643
150
1441
257
306
946
310
9441
3519
173
106
310
118
214
11559
399
118
227
185
4132
8183
4344
1459
1670
7688
1702
1392
2547
1074
1372
2009
477
7329
304
1445
2244
440
739
129
120
143
134
137
299
810
548
305
7976
8984
1371
853
404
235
549
4204
9371
1481
7908
1406
964
831
185
1329
2714
167
915
1600
964
831
185
1344
2716
3695
1077
202
5502
4538
9349
1145
113
173
124
286
2967
235
172
348
201
13472
229
287
1098
211
842
492
9393
575
194
536
192
131
314
6664
8144
646
107
189
263
150
103
176
1341
3134
480
4202
7126
1577
1053
100
113
268
187
250
301
441
4310
4219
204
603
384
526
440
308
190
593
190
173
437
218
192
655
424
1212
132
352
4689
130
125
105
112
422
177
308
143
115
121
282
1969
608
542
119
593
143
100
501
432
129
141
226
15385
167
850
300
260
281
1623
275
162
281
134
6245
7964
159
121
406
168
222
712
242
118
133
408
2354
218
171
227
123
814
795
490
551
1089
1371
473
147
1594
2748
482
312
134
659
280
374
544
710
1383
433
136
542
509
592
621
609
106
601
605
309
202
104
148
153
877
346
594
122
142
223
116
157
206
5474
1049
1167
484
741
8923
3490
485
475
466
556
175
465
106
614
798
309
337
286
884
5037
211
3109
1521
7111
7232
6721
359
365
1567
683
285
683
284
3214
1479
406
144
141
1555
1475
964
3331
7351
478
2347
432
208
147
435
633
153
126
837
212
240
698
221
1406
735
184
769
1183
2903
704
703
6581
284
522
371
220
254
845
123
928
1596
735
159
765
1180
284
525
371
220
159
187
911
1181
1743
8839
120
3975
2442
370
3820
880
327
880
537
810
7530
1971
4286
123
295
1563
2289
152
149
284
181
707
1808
888
1696
750
693
386
242
253
4795
474
155
676
190
688
379
503
1440
319
780
114
345
8857
1154
143
5535
341
354
376
901
384
179
4003
602
1085
862
173
2939
127
899
2157
232
350
274
1739
2782
7411
1099
751
930
198
187
144
367
1017
1029
1570
236
345
446
1879
135
156
9093
767
168
335
1506
2428
1152
1719
333
139
198
177
683
209
3347
599
105
134
165
676
1664
158
681
1266
2754
626
172
1410
395
4607
7673
3056
121
4922
4185
1026
157
853
713
167
2917
159
853
645
443
6222
3202
8719
7105
593
673
1750
213
235
129
202
116
6487
358
342
308
4602
14930
2310
4719
352
355
6645
478
3107
9570
1908
131
5081
413
762
1571
421
107
350
314
963
844
241
681
1589
706
865
168
148
421
107
460
638
197
851
732
159
2441
2902
144
212
644
1575
2132
480
2106
2637
13649
4866
142
2463
4366
688
2269
2954
236
323
556
7434
1214
1381
316
2058
207
988
1146
190
735
1584
671
1472
988
789
447
226
116
7957
116
268
1296
216
741
1394
2131
15005
6713
3264
9707
13176
559
685
1298
1634
158
2538
8976
1784
13967
8898
731
2607
4156
1841
531
2498
780
279
290
415
125
2043
517
1660
156
1136
686
1257
953
149
753
5029
1596
325
188
168
431
279
125
7649
1534
11366
590
121
1282
415
185
332
669
121
2838
2963
585
155
7423
1522
195
191
114
178
298
132
122
159
477
230
1814
1814
1814
4975
4695
3734
2342
102
1268
6181
3159
1413
381
114
5192
4697
505
615
2923
284
138
589
126
1684
812
405
319
838
1320
2202
3329
255
324
131
598
14940
2288
701
305
853
696
167
3799
917
107
675
368
328
2919
160
916
675
362
331
1680
167
299
147
15570
3079
110
309
11768
644
305
855
265
6373
2550
165
3211
4437
2858
6728
273
1763
2105
5672
1082
232
903
300
189
574
1068
371
1343
7258
3960
12393
2486
819
2697
7895
4495
305
233
666
174
139
192
480
224
2927
149
665
191
187
479
5922
7449
5136
3389
497
1225
1610
674
877
401
931
402
1753
637
826
226
106
628
1404
2168
199
2044
1135
4408
13881
601
1112
210
1311
1883
7751
1950
2437
6180
2752
1553
2463
925
2501
664
672
908
962
2084
205
291
169
641
872
383
2604
945
6615
2299
3943
3452
2474
1339
3894
429
692
290
114
119
103
880
1305
217
792
1393
882
1063
2421
4320
1369
1049
9132
651
785
265
104
202
904
324
4097
419
1084
428
124
345
124
188
263
124
445
6344
449
419
1348
1317
352
1626
3737
160
932
1638
1970
1321
443
1364
148
2497
224
242
412
1585
362
2925
9064
13822
12423
180
253
1226
290
160
139
13959
1302
312
493
4722
4663
8884
4192
695
9090
306
550
555
268
7613
2677
1501
1924
6523
147
6994
565
273
1091
1782
1671
7041
2773
195
1409
2670
886
270
196
256
1318
3004
681
770
1399
351
521
753
926
3954
1398
349
1365
106
471
272
115
1774
5875
12696
7442
1035
413
100
12689
5476
306
660
1615
531
1387
5702
1470
359
442
727
1649
338
504
101
261
1883
6329
6700
569
103
155
3125
1546
2533
15509
3174
962
1303
1074
772
192
310
363
228
326
139
4659
608
1227
2201
1979
453
142
106
104
5006
2266
143
210
124
226
345
161
904
678
540
3738
105
5480
8807
2257
778
1001
2936
9121
1229
3139
159
381
880
14510
14139
207
6881
8452
701
2417
2397
311
2843
1391
496
9483
123
411
452
3792
452
2029
5280
7580
550
686
1158
124
550
3717
7351
14924
1281
8944
728
3732
3340
205
4001
8358
7510
1946
1486
2600
134
354
202
2013
574
163
164
177
281
161
685
208
128
172
4814
9277
761
1825
7350
11836
1794
1583
319
8843
108
450
410
107
208
601
244
9383
158
264
108
3285
1464
5762
450
242
176
101
256
154
1338
301
418
1047
889
229
467
7694
7378
1726
470
1877
647
213
251
771
120
691
319
136
392
529
265
5478
2646
215
705
473
404
1801
6498
1036
257
500
394
335
3211
1365
319
949
157
11714
6243
6737
343
4608
2013
1929
127
328
705
165
100
630
1693
4372
1321
119
311
624
268
848
561
241
908
1522
1174
654
162
125
504
382
607
1028
354
1597
9360
795
483
675
129
137
292
160
714
132
1257
433
190
127
348
755
134
9097
133
286
155
216
399
129
843
412
2185
1761
227
339
121
1721
3900
10371
3150
326
945
6467
361
337
4662
253
114
156
198
119
353
101
115
564
1003
253
114
156
198
119
352
101
115
564
999
253
114
156
198
119
353
101
115
932
290
245
261
208
136
393
887
8926
1537
2243
3196
1337
2294
949
11163
2069
3551
773
6689
648
852
202
648
851
663
203
4109
7633
12012
996
493
7292
1784
4560
702
5203
13716
172
3695
862
2373
3698
1161
5214
702
8178
3980
10587
7322
3966
3740
241
278
1377
267
254
135
649
1281
138
931
1595
623
532
1379
166
12563
137
269
122
149
497
718
703
1112
196
1546
117
4403
10196
138
1207
476
387
4704
345
347
4780
897
7362
1552
4175
1763
1841
1267
8338
304
3069
3705
519
110
788
7325
301
171
121
649
955
1390
884
347
4168
1349
400
267
922
701
145
271
923
591
436
8832
633
3155
7806
3437
1259
387
256
153
178
146
129
104
820
442
2494
6782
158
403
169
185
197
3238
285
350
158
513
2033
1186
118
1484
8924
143
5089
9716
218
769
188
6411
975
555
413
440
726
6018
119
196
229
263
153
118
124
101
268
197
117
2517
455
1274
786
1338
299
240
657
1073
710
8919
747
2035
7088
104
423
204
120
3264
169
453
204
1721
652
3051
519
685
1138
124
526
686
1300
1103
1257
6226
794
135
586
1830
700
12232
145
126
117
309
269
697
107
145
224
425
857
9099
1382
5988
776
2341
10978
549
394
1609
2105
653
318
264
439
1526
243
5387
549
312
2078
969
223
199
154
328
5311
335
110
441
338
136
605
432
215
336
110
442
337
136
605
211
337
110
442
338
136
607
3493
4414
6441
10480
1720
320
375
174
456
1976
7095
514
960
8282
5032
720
8104
4614
8934
1732
659
9546
6595
478
367
1983
426
1381
315
8854
3372
3977
3222
4666
680
167
5454
167
306
251
315
103
613
3996
103
115
233
606
234
105
520
722
433
187
289
231
542
203
2202
201
951
3510
4501
1913
197
213
244
374
109
244
306
135
134
1709
8875
471
518
7402
8939
3849
2623
198
212
244
372
109
186
305
135
134
335
1463
131
123
720
350
943
1776
9845
5441
112
2478
1758
3096
316
337
175
3933
1182
480
126
8864
140
140
119
225
1558
7581
132
129
108
3135
674
7446
6607
6355
4882
2532
128
3869
7330
1181
5556
702
8170
320
315
7705
2550
284
224
208
361
205
131
110
205
131
860
432
489
742
7509
1942
123
1799
403
168
369
2297
3696
180
154
306
7334
1136
193
141
8876
9518
108
102
111
116
7725
478
141
280
1854
761
431
268
194
4043
4145
129
268
178
116
2914
135
6493
430
4681
3880
4052
3746
847
1099
224
201
625
110
170
214
429
438
803
699
524
194
141
249
466
5166
693
8465
118
207
702
4668
353
6734
618
194
222
534
201
7358
558
102
110
429
427
365
2593
518
467
368
336
757
125
10058
1701
205
114
132
117
3252
177
177
306
158
7374
938
1351
302
392
1244
7026
930
1814
13650
7760
1658
1471
189
579
341
382
388
124
111
5168
12335
4108
3968
8219
13642
131
774
116
659
686
2920
109
918
686
730
1406
569
194
578
185
321
644
156
621
102
158
994
1025
458
407
1373
2332
1137
182
105
673
8452
4980
305
671
145
1471
1387
5182
4658
610
1099
1259
7122
2276
200
8114
3862
2068
316
315
218
183
104
700
214
170
316
315
218
184
105
700
347
7203
2344
6295
8136
9236
7414
688
4747
199
942
1382
654
142
267
126
621
342
1405
2192
7340
4843
455
896
2687
133
108
6711
4766
208
199
3195
9409
1442
1336
941
134
8727
9331
6225
879
675
709
322
1405
716
103
108
179
113
111
202
117
1283
112
3179
133
519
1305
459
11181
1253
125
179
127
164
170
231
149
169
317
104
3691
656
707
831
180
568
762
307
1369
1424
400
575
1818
433
696
2391
152
4319
126
379
112
296
133
115
604
420
813
1702
678
145
5519
145
370
5694
710
692
885
202
688
885
6699
223
227
425
163
235
232
409
272
323
10225
12236
1008
140
1970
232
1459
1333
370
551
4742
3164
166
675
6414
834
2047
9546
6393
943
2551
1961
1184
12034
316
612
951
2768
303
368
880
1584
941
221
2798
305
368
880
11491
4100
1243
6496
121
649
714
327
11667
9465
1795
391
1047
470
187
141
155
134
206
2211
586
1413
554
125
133
132
110
338
4263
702
2707
2438
3535
202
4858
103
9204
173
621
4690
534
120
8943
188
6186
1142
145
108
283
3927
9239
963
296
160
4751
703
277
564
224
717
115
377
442
142
224
717
115
377
442
203
359
129
669
294
875
8902
314
184
1412
4671
3539
325
9184
4083
224
3485
559
1093
541
133
1256
761
553
2941
687
141
910
501
124
151
442
2450
1555
1353
5772
6721
5076
1923
1161
1474
1896
229
3309
179
2237
8231
111
2501
1077
5060
102
133
203
173
6143
152
322
215
641
131
712
202
160
419
215
640
131
624
448
198
217
935
1370
8934
383
154
156
129
109
358
219
141
157
1507
5441
4039
3092
1362
1058
4375
3795
4883
1021
5618
3540
409
2255
6500
3052
998
121
1055
166
153
251
168
466
454
135
161
148
402
318
1031
606
339
570
2727
402
777
1291
830
208
4515
6995
1171
338
2564
265
137
448
197
2422
699
1380
112
118
130
123
284
168
434
3605
359
590
132
165
687
1729
1334
2779
5890
1299
14922
867
6671
344
384
282
955
149
1569
1184
1355
210
5532
1425
1498
2173
2577
276
215
224
186
726
4598
995
645
379
490
465
2424
3212
586
9355
996
1058
321
131
2151
1717
2947
183
153
158
193
249
147
1595
931
161
158
186
110
183
157
138
147
286
311
1403
1217
523
232
694
251
540
545
662
8217
7403
826
701
665
396
4588
418
1080
196
165
111
121
133
378
219
137
387
185
111
398
614
665
233
121
1486
1562
155
486
1268
136
1095
362
5084
699
873
670
7338
5816
6365
253
1539
4509
4860
286
149
1019
637
156
2439
142
731
2412
815
252
286
150
1013
601
156
270
154
114
452
2210
401
118
116
7458
705
536
386
306
168
1545
412
124
196
140
122
141
168
201
1074
424
152
159
578
2789
3037
9502
894
1498
151
114
174
629
8928
745
4304
1742
115
189
7836
4792
700
5104
2365
3411
3900
7502
1269
362
2747
1149
3652
3077
396
4829
115
131
369
164
106
373
308
374
1952
651
4637
9200
121
650
3229
863
592
218
4320
174
161
994
3500
4268
2003
431
4172
5611
677
1077
3381
1338
1045
4064
862
897
177
563
612
2921
741
708
208
350
301
293
5534
351
238
2880
2171
801
721
210
384
8135
308
272
124
1320
297
295
1032
830
333
1013
221
4050
647
7151
304
1452
8088
193
1444
1579
1541
9512
470
108
199
529
257
4560
123
132
1905
2290
980
5915
981
134
533
434
267
380
125
549
209
221
388
306
891
4663
2730
1580
4935
1455
301
172
829
198
137
783
2281
1652
208
1010
137
3288
333
532
4035
552
118
257
128
722
551
198
635
3230
3072
2063
1018
119
315
528
177
110
195
156
109
428
472
1254
189
206
809
1583
191
606
161
526
192
255
114
428
268
182
843
702
196
622
207
677
190
1070
109
108
411
406
310
1173
3868
4322
873
877
118
3867
104
718
390
376
538
1845
529
463
123
1122
1019
6113
703
123
185
1283
4403
7337
2565
106
801
4735
442
396
160
522
172
165
393
208
442
371
522
172
125
154
150
123
1829
127
150
117
295
519
408
103
111
721
7905
1679
206
557
5275
768
4876
4665
4201
490
178
1145
111
2984
127
722
138
268
240
466
641
416
125
188
1189
178
649
355
1110
2205
1948
7481
1688
7383
5067
134
6166
753
682
123
7206
6230
7390
348
385
435
529
7333
376
743
134
1233
941
479
383
414
187
357
849
128
182
328
140
149
224
208
1316
327
1085
308
994
378
1083
286
287
802
256
3109
3214
4128
345
428
158
6764
1340
384
1432
129
7532
383
1436
106
769
1773
1941
15356
4431
839
103
364
165
446
417
1900
10620
1638
9008
391
184
431
4530
366
102
259
112
600
371
220
648
444
320
5460
9426
3797
2573
1270
225
1974
7502
357
605
257
4549
107
1358
153
419
257
477
202
317
141
139
451
1989
727
2767
3995
202
225
123
434
235
863
139
212
608
243
189
125
529
350
941
5122
1793
286
2661
2111
2577
148
11650
1126
3283
3560
1377
8368
696
3390
1745
1962
1127
638
1133
243
7306
1658
1142
112
1133
649
1149
720
721
592
353
6824
848
473
570
116
108
357
133
645
100
293
134
232
202
419
201
199
1929
629
796
214
225
631
1015
632
218
5021
4267
591
366
777
467
364
167
331
280
168
273
508
143
136
121
154
256
190
172
318
300
172
155
363
598
576
270
1151
165
535
1614
7367
2513
1091
363
1353
569
9869
7418
832
3257
1357
359
1005
7717
312
635
8910
746
144
257
1206
7992
1118
989
1138
394
364
1025
7386
365
159
3693
11597
3732
913
767
6673
2252
331
562
195
677
117
109
268
161
309
142
2010
1455
517
193
120
922
684
158
5472
123
330
2459
5160
901
1375
276
170
121
1161
4682
6491
960
4687
1865
1007
1187
1718
1423
213
241
636
1402
2916
5205
1477
613
558
612
8085
695
5394
223
290
5596
2704
234
1706
1172
3152
583
5311
1797
5841
490
455
196
1236
1378
615
548
204
315
619
241
204
233
281
227
446
534
225
869
147
187
898
117
121
1590
602
540
186
314
620
203
275
233
288
383
622
373
381
807
6453
1279
1225
1477
203
353
772
102
11549
442
162
1337
599
3140
787
183
244
317
238
8855
8894
2973
127
282
646
159
113
600
186
2401
2390
707
910
504
127
132
647
159
112
600
1402
1635
935
1306
354
488
1031
274
167
136
113
267
312
4744
313
234
116
7417
4550
119
273
312
223
161
1826
370
103
224
566
343
140
124
132
133
107
244
4270
1034
1418
9536
365
189
163
162
9402
102
202
114
168
240
392
121
219
190
215
132
203
294
489
1022
274
9757
3910
1474
7078
368
202
1007
14892
3317
134
945
108
1407
7282
613
424
8437
7788
4412
2620
5547
8873
5170
690
3431
188
954
1333
119
232
724
156
1347
137
1010
181
674
101
458
517
322
274
1001
177
1066
623
545
303
140
115
551
596
1943
637
1580
6925
6733
5193
3279
1710
9118
774
170
188
1121
4975
4909
8964
1259
3847
7112
142
565
150
147
307
149
110
1084
139
218
530
164
185
228
145
113
8941
1202
185
227
107
428
213
125
429
3243
102
161
7492
568
1396
423
377
182
1504
1233
319
464
453
1120
2683
1545
1927
1621
1068
1508
1904
1457
1460
1507
262
2604
2872
1384
2473
830
778
7505
336
7447
9454
159
6920
6724
916
5835
1019
800
8874
799
2286
3312
7818
2178
1245
6286
157
369
6666
190
1138
5626
1124
158
1703
3666
1956
2876
454
774
379
363
157
770
179
403
118
437
1262
685
5077
4394
11517
9294
2687
1313
618
205
287
574
912
183
105
122
153
160
1095
8925
451
1816
8946
203
384
150
342
133
1037
828
278
230
297
223
1105
251
1263
110
133
483
210
171
157
653
149
944
8941
8858
494
194
156
490
183
1186
156
3078
134
697
128
270
454
188
361
135
131
672
1970
930
448
632
9381
3817
480
2224
3231
8918
4711
5591
2434
8958
3201
488
196
110
13893
275
108
131
127
140
623
233
1091
212
267
1051
739
386
149
450
307
671
1386
388
330
108
310
2658
146
713
331
157
483
1279
106
146
714
518
1149
332
1050
7505
125
109
2266
176
351
340
224
125
420
1518
944
336
203
529
109
102
118
217
148
3153
304
135
720
652
107
129
1328
2067
1146
205
1337
230
8589
4574
761
1146
1394
11733
3082
678
1092
8457
1093
2270
4458
4906
181
1400
208
119
171
528
2063
9076
927
11605
1060
3424
475
185
180
164
177
114
475
3888
2412
217
1208
7825
186
142
911
2419
11189
3753
12412
1113
2799
359
294
3906
1175
2327
2572
4951
706
422
172
580
191
163
136
206
706
422
172
580
191
163
136
6905
361
6580
266
402
4099
2123
3831
115
140
459
1164
1557
1225
899
165
154
402
695
14932
8846
209
4967
3141
1072
7304
6404
6002
9099
305
1871
6738
7278
145
312
493
158
107
9328
1476
5655
3823
9678
572
877
454
208
500
245
258
1041
103
170
104
150
123
153
152
123
204
329
1129
480
383
428
327
184
332
880
4135
225
8957
9384
5010
115
151
161
838
342
1146
2178
8797
9824
214
363
9027
2148
420
1167
1379
7308
11029
1151
128
1534
306
403
109
324
2120
707
119
2512
9289
107
6660
5252
7828
1187
7811
3189
102
101
165
126
161
127
113
128
289
3866
5465
5000
1499
118
105
171
564
1782
8622
2878
233
3986
685
2837
142
290
885
127
548
112
234
271
120
1544
1878
5215
6447
1454
4316
1072
476
457
269
1701
1850
199
738
1403
3898
1581
148
224
1466
584
450
950
2165
283
476
1256
1530
4519
3300
724
838
5445
6180
4556
2754
3115
252
4665
409
6444
204
2808
455
251
686
1183
121
790
10905
141
241
243
136
106
112
119
9088
1268
225
257
3088
5029
552
9033
677
6834
2009
203
1260
404
514
1733
4072
15500
5281
891
1364
185
346
3872
4475
3829
719
2287
1680
556
2323
1276
4086
299
6806
193
2935
185
13581
912
4054
1947
7349
3552
171
194
12995
1028
7470
8950
359
4649
823
2570
6443
7318
3214
334
2230
9149
187
613
360
194
101
179
3831
4044
924
1084
200
7725
1849
1466
3530
285
3375
258
2309
860
202
237
5589
2677
5194
8519
1402
299
142
238
582
687
180
728
116
4517
399
8915
2259
497
412
1037
291
103
172
231
278
438
132
856
298
915
2014
189
552
12769
1222
189
3016
1020
566
185
232
133
135
155
130
647
2273
10481
693
10820
1489
813
518
737
5018
4966
6753
2792
799
560
735
224
170
4729
2940
3040
2159
473
3009
1977
8893
3734
1908
209
191
143
168
390
211
762
601
411
2415
130
2217
2571
2887
9280
1830
2614
1923
1572
2033
8212
324
1368
894
272
1469
1799
4849
695
8355
981
476
1017
4690
2344
782
295
864
255
105
269
3476
1910
3846
10795
6187
4696
221
126
304
227
679
362
797
8459
1146
706
139
169
163
262
100
161
147
107
192
482
383
2883
416
6593
631
829
857
423
198
589
15280
1979
6797
1331
8919
10110
168
228
625
150
144
283
1777
6756
5230
7852
2705
594
112
722
535
133
104
132
104
1095
451
135
219
8921
9699
257
101
270
164
2121
9337
699
1720
1371
9069
133
107
298
8890
844
224
488
116
5145
8955
8182
10256
2885
680
257
1232
158
143
151
111
412
3689
3756
9367
8945
161
121
1347
621
110
143
778
434
271
475
190
442
621
110
817
459
475
12652
462
2346
635
192
172
155
164
119
120
104
127
125
116
170
170
105
370
325
147
182
415
172
267
111
129
142
412
416
1415
101
584
9386
1250
404
155
615
2275
5483
5971
6358
1591
5303
8932
3767
156
114
106
116
9195
171
429
126
168
310
206
202
112
119
153
738
376
1252
480
645
853
113
149
310
873
265
7531
9387
132
788
1618
7325
451
2196
6491
11800
423
358
259
152
285
281
704
570
5424
259
152
285
281
704
569
5423
259
152
285
978
570
1932
1313
1946
7515
7007
8677
8171
706
974
1920
540
626
150
144
284
2149
4956
236
721
7362
242
107
1052
1466
4592
10501
5152
8364
1028
1732
2112
5829
1225
446
144
126
1225
174
233
335
196
109
100
254
728
1190
216
385
580
1342
328
163
1888
119
171
518
108
162
3556
232
351
2842
138
377
4580
3386
2708
203
135
286
2012
104
545
5459
8960
842
262
1196
2084
137
220
1249
334
2769
10675
6883
119
100
145
177
222
105
8142
2911
851
146
159
195
1175
1939
7457
789
240
102
226
227
705
1040
1071
1468
2026
321
439
1118
177
234
105
104
1023
146
300
690
452
663
2236
223
321
439
2431
9394
164
9231
5026
3588
834
3372
5987
2877
1897
1089
109
703
2156
227
222
132
1518
2055
3684
7359
1595
1698
530
685
1167
124
575
2351
711
242
928
3724
2529
2178
890
2429
3053
2173
953
256
267
7282
540
630
668
1185
124
521
873
6020
8932
1340
104
4519
8960
11464
848
112
3330
965
355
728
1177
376
361
490
502
402
4314
382
393
488
503
404
2411
848
204
1232
121
2205
148
414
202
203
3802
640
3065
415
199
1844
3340
6328
4334
515
463
1064
254
699
405
157
133
2906
166
687
118
157
4708
105
614
279
396
183
262
1325
1707
1162
2729
8986
1030
1276
3757
6699
450
1344
1033
2136
524
539
695
103
4764
6122
551
1392
331
658
229
1042
224
401
239
130
484
156
163
401
384
662
655
2230
1121
1831
269
1301
218
329
198
107
619
161
109
166
187
132
199
1369
173
1542
516
794
844
513
4884
461
128
835
269
231
111
593
124
520
199
190
807
134
262
278
172
402
271
269
138
484
2614
1419
200
398
1718
338
191
402
211
254
677
226
157
386
178
198
480
6100
390
9798
8055
217
251
306
309
132
166
101
301
1504
486
708
401
592
1046
137
120
2942
115
594
1044
205
237
135
1967
4740
9332
6127
163
115
165
432
1152
326
117
363
603
208
253
103
240
179
168
149
284
1914
3210
9906
11547
5021
116
9370
10411
1217
202
707
208
261
103
239
186
162
161
285
1300
697
485
2553
361
4705
105
14099
4235
122
382
237
7028
7412
564
153
5476
308
5533
159
181
153
888
6846
376
145
335
331
164
304
484
1735
466
190
798
414
141
269
114
155
275
128
1878
835
1984
1632
1063
1123
3376
2558
704
224
224
365
200
258
328
195
284
2576
1785
593
144
182
126
197
269
130
203
334
162
359
153
1020
326
7047
14975
1827
1091
335
3735
4336
5090
5390
905
707
1546
708
1544
1643
7379
2468
1748
1392
210
1085
7980
4157
408
893
273
237
111
2023
189
632
1588
135
898
144
161
971
236
126
447
1184
7437
676
184
633
1592
135
899
115
1001
235
110
399
1859
621
1704
1206
6193
7364
1308
788
170
161
9606
1200
337
1055
384
771
747
8954
5283
13649
1298
3478
645
934
1524
4760
347
6544
498
222
8118
4657
2838
4881
6540
2195
4918
12092
10812
738
3156
450
1005
675
1128
2544
1727
1666
361
1126
2211
1832
113
1401
452
478
239
211
836
879
653
109
132
837
140
1591
453
474
240
212
835
879
654
111
109
132
188
525
4760
9433
2995
962
622
171
6439
4363
1458
11775
4375
611
1022
1462
1444
7718
1527
925
405
587
632
495
2313
6067
333
317
315
4586
6183
9136
462
279
2093
1135
5221
1134
221
1620
1992
2131
3385
163
7400
6344
1958
8935
150
224
119
137
104
5012
310
143
1033
2746
7223
700
3137
1572
2961
4860
264
1343
198
4161
1378
1570
261
177
169
1288
9136
14694
147
2735
1571
684
4251
9466
6995
3767
9249
2533
8678
165
3831
306
181
150
445
1101
751
2161
6771
4431
2617
3392
1074
2516
1846
120
234
1216
7331
8322
1596
1488
1204
1404
1089
843
152
251
102
210
194
304
1501
604
244
272
526
377
410
195
13890
851
934
1089
2276
1066
204
317
173
951
6338
1767
3894
2309
3163
2000
634
1746
325
1255
130
649
228
2908
326
1226
145
478
582
6305
7383
1835
205
3906
4446
5033
223
1474
7389
979
378
107
1624
3821
4060
4456
6898
5513
591
326
11147
1211
376
179
1398
1554
543
914
11294
858
4119
8703
4341
5290
1179
14174
276
261
121
359
306
248
274
159
139
233
575
1931
367
3269
5609
3695
103
150
974
120
1379
2017
132
407
143
2360
751
149
5100
9611
3137
9137
1004
262
6366
523
7426
322
2068
247
228
422
441
112
9372
214
257
142
227
459
442
422
369
824
657
1352
316
1849
3886
2789
590
3425
3873
9370
174
1810
895
9561
5760
3233
2444
3108
1965
198
964
316
931
231
572
1178
241
7456
2090
4131
5076
9403
7524
304
252
4054
3115
1245
473
106
401
901
226
162
133
1915
5184
2472
4107
2446
5412
1381
121
139
206
171
136
340
327
285
116
206
112
107
131
126
105
584
390
4255
7829
127
8951
9272
3860
8966
1886
4885
8153
1152
5202
8368
694
5197
2211
2886
439
434
397
114
137
8812
143
108
700
220
265
9032
2827
268
243
5106
4687
332
377
148
1590
505
382
7624
261
3085
468
177
139
1026
230
965
6644
410
351
4686
1023
142
142
9334
583
9881
650
123
148
1341
253
242
131
1737
6840
7217
2025
1023
3198
3097
9405
381
604
1070
702
779
378
124
6245
123
1037
1307
1983
1692
2227
127
439
2024
1342
458
1353
9802
141
876
474
533
430
287
181
128
779
1363
372
199
1490
7760
371
199
1574
106
200
105
209
164
280
235
215
128
749
271
276
188
789
118
271
436
4615
4005
531
1589
13570
458
852
252
1419
3713
108
1412
636
488
972
240
1047
152
461
842
253
1421
3212
191
282
494
1958
816
465
170
343
132
1285
630
1130
494
421
472
1720
533
210
1991
149
5467
11472
4035
3330
6742
477
6898
3514
674
1350
1020
3800
2706
193
4894
2643
1818
1117
9349
3599
3787
4930
1076
550
9351
3692
9645
857
660
213
389
156
125
619
1345
1278
389
141
1213
115
1050
2652
147
215
330
310
245
760
344
142
742
167
418
493
168
212
109
239
359
6720
1411
286
675
335
317
186
288
351
634
5303
1076
1167
109
209
4971
209
420
593
1327
638
145
495
191
7366
363
1969
1374
1018
7801
965
113
186
2177
482
160
131
118
361
142
248
2248
6617
160
2265
7760
1115
948
7309
4360
1628
607
592
15531
497
172
459
7199
114
818
328
121
159
129
313
175
107
117
348
373
960
187
144
180
855
337
219
207
102
105
222
562
3155
8854
1372
1366
280
376
4363
135
253
120
173
11709
7362
1011
153
228
5769
338
700
11162
399
751
124
191
2443
2728
2186
2382
8958
1378
100
496
614
1399
13219
188
116
144
116
345
1180
113
516
2030
153
110
7281
1085
7277
3018
119
1567
1496
3007
337
576
7419
542
11761
8896
1857
116
888
1029
494
452
188
426
141
120
614
1146
4535
7329
1980
6956
1325
486
101
1567
176
363
198
163
123
243
160
153
424
130
185
114
343
1674
121
400
488
3917
8858
825
8435
2230
521
2722
3082
523
689
450
5142
703
1663
3858
2651
336
309
9152
435
576
2148
1623
3353
3769
418
557
5681
3500
2423
1566
699
5224
3219
1056
472
1599
125
5427
140
822
5914
8273
215
227
152
175
2951
311
104
1040
224
104
350
794
1613
258
149
391
2982
1305
230
306
230
373
168
156
227
212
371
167
264
7485
465
3756
205
1224
3236
4930
9276
1662
4756
2386
7364
1420
1945
1040
2052
1595
8909
2436
376
902
1876
268
1310
147
410
685
1002
114
186
382
120
5603
214
187
138
1259
1810
236
175
131
136
134
2969
4356
1055
8929
441
1392
205
242
196
304
349
4784
1246
4084
409
163
169
165
177
464
107
378
421
465
289
480
315
701
2346
2271
4009
14930
5123
5216
2204
5150
699
3081
10654
6357
229
601
151
108
1797
1489
8145
1231
925
188
8899
600
151
108
229
1194
172
136
143
329
452
9107
141
167
3171
3020
7778
1733
382
115
7339
7451
106
617
392
350
2016
234
151
181
131
6839
2962
9287
1833
141
233
144
182
1975
7527
5771
124
1011
455
273
346
184
578
9136
1848
591
3935
5174
2721
1399
841
685
174
1337
2754
193
914
711
1576
799
683
195
1341
2712
1706
257
1029
9140
663
1103
14048
8295
938
269
8897
270
938
1166
1839
4815
6105
8068
4372
5527
1360
1703
4353
882
156
7053
1918
7514
737
8359
709
5078
1420
517
2952
9288
5784
128
486
294
167
1258
7185
104
315
296
102
7249
2429
4745
8898
8144
2326
9527
151
123
165
166
134
1259
3106
1159
1322
289
171
668
1066
119
479
978
126
5343
2309
1525
9791
972
6215
5031
7327
2958
187
593
275
104
1159
662
189
423
320
119
592
227
148
107
1005
460
110
177
155
169
460
111
177
155
169
454
8143
2611
5985
588
328
1293
9594
1133
134
680
894
172
779
14191
2171
130
136
336
940
194
366
7736
157
338
928
195
365
1340
495
316
390
3541
488
224
177
445
2047
105
131
210
186
175
8162
4041
1977
134
736
12631
1374
353
1446
1475
738
5553
353
1365
105
828
818
1080
499
524
969
8960
4196
15435
1375
3544
436
1078
1409
212
4468
3425
4019
721
12563
383
164
107
269
1281
614
273
5503
4951
8428
3032
622
274
163
437
651
174
156
122
104
9077
755
672
4312
2247
970
5940
342
7398
799
100
145
118
309
329
1255
382
1857
612
1531
2289
374
161
481
238
1065
219
673
188
608
1085
292
2494
2567
699
1463
3635
6036
304
181
156
205
2929
115
8337
180
142
971
304
184
155
206
1621
1483
1228
1467
826
1125
154
202
109
186
114
210
104
314
157
220
875
359
388
2636
1860
403
145
208
1490
5905
210
3204
306
1024
1237
506
202
753
185
361
5790
2576
10406
723
845
1709
753
284
2724
172
658
594
2640
989
1094
164
720
785
492
611
11378
5184
2578
1710
608
429
10638
1563
1125
348
6555
1241
7395
3100
1821
529
3813
650
587
395
1240
1820
9099
1289
442
620
131
142
306
230
149
174
420
189
200
442
620
131
306
230
556
623
1080
4368
7463
1898
1140
6901
8194
699
5242
1185
919
284
333
2684
1230
900
423
321
186
705
1593
921
180
875
335
408
1233
150
422
320
185
705
1406
1026
2382
9379
1448
10673
12304
2004
9065
1126
588
431
1563
2539
1528
221
159
1437
4251
3253
7525
1933
120
4681
3735
147
166
1086
450
689
229
317
726
2274
7332
295
205
260
145
1192
6000
9541
1308
253
247
537
119
508
130
6879
163
9644
2406
4147
1083
450
4033
1892
168
1831
1551
1489
296
201
331
195
100
689
170
507
155
246
522
135
151
104
2442
4360
1038
1374
366
1282
493
204
134
957
215
353
852
986
839
408
360
7204
596
363
7231
2816
1877
209
135
963
666
851
413
3635
339
456
5646
113
738
274
790
5728
9223
1685
1933
2390
2477
170
582
246
134
221
287
374
150
176
576
15525
420
13224
2502
246
140
222
117
384
144
167
1666
8016
3715
1710
2959
161
2235
4147
1109
6925
5189
4962
1666
3134
9215
1024
3979
174
1390
2710
591
129
289
387
175
243
536
6563
3765
9457
2589
232
127
115
305
179
131
744
182
927
188
713
5894
222
226
2153
188
713
148
6391
7327
2912
127
921
2948
261
1769
637
117
574
618
102
260
1526
141
243
3453
3385
4969
149
1940
437
877
1939
277
3410
7391
2238
334
457
1207
3874
631
2015
2557
208
147
479
1177
1035
588
592
3090
208
147
479
487
307
11686
577
9721
176
2549
1018
1237
152
1784
835
1836
777
1933
432
486
326
192
167
150
411
514
439
2250
2503
9673
5830
802
481
131
1406
7803
1370
1471
448
209
537
615
1396
251
2461
1748
328
243
847
812
6681
1019
1594
1119
233
139
341
116
237
903
323
104
103
1349
1049
238
535
440
694
8925
1352
8146
701
1142
340
818
165
270
204
234
10572
1403
142
1015
592
441
202
183
140
1013
108
703
3306
823
325
5496
9388
3855
325
2829
4228
2799
499
6423
3580
12548
8949
7287
1601
631
232
280
114
147
113
1866
496
5529
334
6484
589
148
1189
679
518
9461
2669
1557
994
174
687
356
174
503
1255
105
174
666
8066
120
338
1538
5529
8875
234
101
436
113
177
164
177
163
101
436
810
4993
3656
1242
175
2476
582
499
363
3925
1412
3897
611
1239
2975
447
261
1946
1240
2971
5811
2101
4944
549
5424
200
2267
105
1643
252
439
495
467
284
5025
1326
251
493
314
253
2026
986
199
445
9104
220
169
109
143
186
5062
1038
129
418
342
183
246
767
194
387
573
750
1830
169
1911
2860
9332
6490
13650
239
2790
10730
431
383
1597
3683
9416
1788
4707
346
345
3510
106
1507
386
7767
1460
384
1354
2073
2856
13939
108
734
670
4321
8015
1549
119
110
438
204
128
428
3312
195
184
9110
3044
100
9341
189
209
109
292
1010
310
123
1893
4500
8632
3000
2685
1396
1683
120
1677
107
525
107
193
1022
168
106
175
281
147
103
324
374
109
113
118
700
144
110
175
209
151
113
352
188
226
114
118
160
9123
412
104
3353
123
150
149
148
148
2145
1436
1563
155
108
200
307
316
127
527
4073
10732
13214
418
500
1298
613
753
1580
354
453
148
427
108
1240
9900
4495
687
752
2899
108
592
752
2048
3797
668
241
193
175
870
721
203
1188
362
187
902
212
325
112
3135
880
285
2053
189
221
1141
5503
2212
1145
4861
482
121
119
218
813
1956
700
634
2507
881
3168
575
201
132
13596
3354
370
890
5815
942
1369
675
1006
260
202
2033
696
842
128
2772
3397
113
536
5166
7388
348
310
2743
135
703
492
704
492
3501
1571
718
208
1297
557
552
231
122
181
436
906
4382
471
632
1806
4976
1541
371
305
934
4448
1028
9454
1616
672
12873
212
247
147
182
280
890
4820
427
1596
353
210
198
1003
569
674
3724
239
215
217
164
291
861
105
214
217
164
643
162
1276
822
311
1426
2149
204
1351
4300
427
13467
572
263
278
343
141
367
527
316
227
166
968
886
783
449
1402
2729
941
460
3946
3320
2286
2078
2558
9894
259
156
499
2302
308
11358
175
146
391
299
191
194
1401
147
450
335
204
2413
4666
3818
6494
1864
167
283
685
3442
143
202
288
200
8081
1348
1156
154
100
243
230
154
100
1043
307
7264
3658
1283
783
3698
8496
3362
1691
1985
220
171
262
529
2830
8755
2905
1364
372
1173
141
8779
1036
153
668
7842
13701
108
3296
3078
851
787
387
7364
338
151
141
721
507
166
181
813
340
542
511
8551
331
392
487
2303
3630
6661
509
499
6454
406
5043
3214
700
942
2545
8499
2989
5552
3028
9893
1507
3387
12169
398
1570
4913
3375
1120
475
325
924
251
1349
523
3175
685
2645
1261
1610
4938
3369
1083
450
322
907
2081
1147
3098
222
226
3517
239
773
131
4235
185
185
185
6940
325
4990
3137
4030
6424
540
486
351
153
2392
4663
9297
3764
4780
8318
102
4760
144
422
6499
827
228
153
397
152
283
104
117
552
8849
104
1120
8835
6252
1577
277
367
334
241
117
2264
266
152
1043
160
174
627
332
179
454
1222
172
650
796
763
111
187
314
2040
9771
3522
485
126
8953
339
230
288
7521
1938
228
8912
111
474
1042
7065
145
115
831
1231
228
462
230
6311
9405
2357
2341
378
508
496
294
443
556
464
186
167
5413
5956
165
464
1816
286
309
228
186
180
209
260
9396
122
145
212
419
322
906
219
783
305
580
567
1563
1359
688
217
144
482
909
313
1800
219
939
419
886
566
1545
1359
137
104
128
429
5417
328
1412
394
121
507
1228
5134
4706
1079
7372
127
932
780
887
102
546
154
467
377
180
253
173
1807
444
8774
3279
188
494
1262
1465
1618
4532
466
429
1427
517
293
350
183
142
1375
160
1621
516
303
188
142
121
102
490
698
4112
485
8178
146
6435
1302
1308
3759
1260
6302
1138
179
219
4711
135
312
201
100
182
13560
1367
1040
225
114
9535
4589
138
278
119
386
114
216
152
2919
255
13675
3374
458
254
108
163
401
250
491
2566
278
239
372
1272
5933
534
1180
107
482
2824
298
142
148
421
116
130
128
13167
662
427
204
151
119
11979
267
202
156
244
184
434
439
175
143
310
1380
1349
8932
6185
1329
7748
12009
2637
153
195
225
373
712
734
942
764
124
213
499
444
1376
1196
506
147
141
1370
489
10625
10881
5946
355
355
347
4671
2811
1879
169
1582
687
507
680
3066
1208
2166
2054
1206
2922
3488
484
173
224
131
11446
151
454
267
242
162
642
1327
256
797
126
647
1151
603
372
1117
170
7792
8921
4802
14761
1001
4972
3422
9215
1076
918
2313
3911
3396
3560
3521
3036
6359
1247
437
642
115
181
137
431
451
270
204
436
641
115
181
429
448
269
7286
1094
2496
149
157
1188
191
308
129
424
1608
2026
176
661
647
11901
773
455
5395
1962
180
524
3046
1113
104
646
201
1114
104
647
1043
314
290
147
317
1069
3757
6377
383
213
928
574
697
198
607
356
209
846
574
641
437
5697
3682
570
235
2584
235
460
218
197
107
165
142
127
143
575
441
576
859
3666
397
5653
342
343
4684
5425
400
2593
246
125
1907
9458
7257
920
1625
1180
1092
292
643
2852
446
223
159
439
168
1790
462
9334
177
270
156
470
4962
3308
9039
3942
205
620
258
390
135
141
7453
334
6540
343
4875
9119
127
126
104
301
12517
229
205
1924
7523
1159
1177
4016
671
3812
334
1437
106
7516
470
3079
125
682
375
1253
476
620
783
113
290
559
103
102
101
137
2185
1728
929
144
230
6621
222
191
2143
281
822
7603
1667
3514
852
141
13651
351
111
113
3496
3937
484
951
424
311
453
398
100
672
880
10368
1207
9303
4368
1376
6323
4414
1330
521
1397
1445
1028
1368
3637
8894
6476
3877
1739
815
300
347
171
274
250
1081
5891
9514
1274
193
5385
700
8097
700
161
700
850
166
594
890
5564
1134
188
119
213
141
157
105
2330
436
188
177
141
1649
1611
1605
204
337
344
992
625
436
187
109
2913
139
1361
149
679
2412
2100
738
704
1312
385
616
2986
206
611
145
11429
490
1299
3947
5180
2577
960
3514
3745
294
566
101
244
182
1069
827
1220
914
265
6477
347
337
4693
390
1382
135
414
772
3034
448
696
238
333
755
238
1709
1886
280
210
509
249
148
381
192
147
144
315
4263
2213
522
226
463
260
781
409
770
126
214
323
130
396
1529
314
582
208
4759
9505
228
234
1354
309
757
1015
13643
2660
318
634
8908
106
1402
349
662
6475
346
346
282
444
7360
3717
3584
298
299
118
473
317
286
333
152
304
329
183
3341
191
273
722
6042
195
258
214
600
6532
5041
633
803
149
675
2216
321
181
512
2178
157
370
119
466
787
443
168
161
135
495
3069
332
1054
3547
6382
10828
216
223
112
2245
7440
676
641
500
201
595
625
417
392
120
2001
4498
6367
681
1266
11837
2041
1129
147
187
184
174
8717
1678
333
7404
2257
2891
3342
9383
706
176
7373
105
105
209
1891
1584
2529
5200
2235
285
625
533
948
2083
7347
1378
4054
3429
4061
3283
1083
2066
335
2663
1524
338
1611
223
1315
483
379
464
1893
434
5956
9099
9586
3619
3502
13778
191
268
4831
3933
1158
13199
511
568
118
171
375
368
319
125
14768
586
176
10941
1330
3950
431
5698
377
1912
577
1401
278
1593
1431
1535
185
107
612
155
13606
1264
3490
164
134
186
9310
227
146
126
220
1796
139
590
103
13289
569
1277
209
5281
7866
394
7421
1565
1468
253
154
213
199
5316
272
364
383
4736
3834
2002
4059
862
171
3160
596
435
301
112
1530
493
633
218
310
379
292
108
166
1484
2670
8873
4643
9896
4440
297
1558
244
2445
2773
702
5946
393
227
219
3123
331
4574
5083
1133
694
1350
9257
1392
373
438
1950
7542
188
11583
5431
378
8948
3129
151
155
152
118
150
145
159
203
115
161
361
178
109
100
333
157
234
1246
172
125
409
7611
7887
8975
996
1656
171
485
131
1006
9139
302
2926
173
103
1099
243
281
704
200
173
103
1099
243
281
704
150
389
101
8102
711
171
4432
286
802
565
1571
2150
1118
556
2619
4059
5737
1348
385
208
1398
7778
383
198
441
254
15459
6464
324
281
732
3518
181
6272
301
2691
6738
1206
9256
1556
607
576
615
306
226
2893
113
446
651
575
343
278
312
226
3581
4535
4362
7386
5092
628
2114
976
2299
1681
3294
7292
8664
12093
2584
638
1266
114
187
2079
184
391
108
796
121
191
126
7106
577
529
7347
2906
115
578
4370
678
2419
5082
184
167
100
2064
184
445
452
1387
1348
8909
4825
4827
753
174
412
1354
138
201
145
102
169
1314
168
908
1596
621
532
196
295
4961
203
1089
195
11744
1130
490
347
159
250
115
3071
131
143
269
1257
1691
159
152
216
393
226
633
117
317
959
2525
1357
970
7382
1019
299
170
279
1826
953
1553
1197
7920
741
354
351
163
145
194
140
5945
4237
147
121
146
213
538
258
8911
237
119
123
162
219
185
864
496
2913
115
9262
684
2285
1348
1223
1375
671
7793
671
479
1895
4735
1995
463
192
396
933
421
546
590
193
232
332
156
9428
325
479
119
121
265
190
327
233
2913
116
594
119
121
169
175
181
328
233
161
254
106
141
195
332
124
139
314
135
1005
159
363
625
8840
158
363
274
329
2253
214
695
1016
1565
509
459
230
238
1476
2380
5145
7395
12815
3186
744
1663
3970
6946
319
2482
669
3334
4941
2016
587
1785
527
7419
112
440
284
390
180
441
202
1918
239
755
966
565
1335
11875
440
723
202
177
1342
192
190
906
189
1770
645
1327
693
5950
566
3861
14939
3216
1273
2391
248
1300
167
621
201
130
150
1300
167
621
4641
1178
1467
2646
13343
2264
1022
143
813
8882
143
813
2254
280
508
698
150
178
1604
3413
177
162
179
1229
132
134
1336
1614
5307
917
139
213
533
169
233
169
2897
155
445
647
159
233
577
248
141
2903
167
647
159
158
652
248
141
918
139
170
210
532
203
178
3764
1113
4353
174
217
1023
215
1227
7866
855
7985
4964
1149
3140
5185
3945
344
1044
612
151
1591
4419
1430
222
849
1376
432
251
455
13784
1525
164
403
182
136
3533
439
3104
2310
107
304
190
391
2785
330
560
178
561
117
177
111
588
202
553
569
116
116
111
102
613
204
283
439
1600
469
364
590
115
353
1433
7222
855
4867
538
679
126
131
171
307
327
149
386
553
200
416
163
126
131
113
425
327
149
387
554
991
2922
264
150
274
862
228
3112
4964
14950
4117
6013
384
254
335
4938
8875
3694
4032
9242
8974
310
222
183
310
260
5467
145
114
394
110
183
272
257
142
123
8019
700
5200
324
395
155
162
2581
705
891
237
180
171
280
705
355
891
402
11086
166
180
141
336
239
244
491
104
161
363
460
184
298
2370
1265
395
104
4940
7359
737
374
333
156
636
8921
1312
239
237
129
499
510
406
269
145
148
3116
894
124
524
592
348
309
113
260
623
148
492
100
546
1317
247
5515
818
1654
379
484
530
6807
8912
2682
576
287
321
101
221
112
290
127
6732
249
101
419
391
962
122
456
1608
315
3473
1034
146
151
115
108
119
5901
1150
907
557
2917
119
109
909
558
3152
4533
3500
202
216
534
505
1593
916
123
119
3501
228
184
534
505
1382
1254
144
3893
2599
3809
1337
2118
113
1082
121
119
9431
215
3246
8933
4749
751
1141
109
1103
1461
7525
156
172
9415
413
1473
847
306
1441
494
928
397
194
974
8193
699
2587
2459
5585
890
170
190
300
1294
242
8277
697
783
8788
6488
9630
4855
318
1282
148
102
621
3025
1225
5608
9244
1550
6481
344
4727
874
733
111
413
159
714
210
1739
8911
7368
135
2230
5497
107
239
140
119
606
162
140
570
609
2211
696
1127
691
1057
113
2786
217
691
1057
412
12496
230
265
246
119
7420
651
445
1406
672
594
146
171
149
7781
227
309
180
2358
622
788
2004
481
983
1450
478
10133
11721
223
1171
10907
4053
1285
5412
3842
207
484
1059
162
643
326
2753
1059
643
418
734
1166
3581
853
7451
5831
11218
1340
367
195
1179
227
3777
373
196
151
788
746
145
384
196
151
788
746
4002
366
195
1151
375
117
835
625
109
578
863
210
596
205
148
638
124
206
150
207
596
205
148
638
124
205
3237
11661
5712
2578
7779
9458
1990
510
1380
383
465
694
147
343
286
251
263
3119
201
417
257
263
873
177
420
172
114
214
3381
4818
209
387
223
907
108
194
289
237
908
175
293
285
364
247
2867
393
114
170
5599
3668
188
201
224
110
122
143
137
150
235
392
136
204
525
4569
1193
1372
428
1187
9396
3182
11218
510
140
6783
2895
4896
1584
4336
13620
9200
1031
9382
4909
508
1094
1387
160
466
250
248
257
7472
2719
1554
13684
3612
1396
101
253
5602
161
389
119
257
435
253
415
159
1375
588
148
165
5786
1972
1089
107
2206
691
3001
5442
701
8557
1510
225
1635
3115
593
2718
5083
478
414
648
886
858
729
3411
187
729
1577
920
184
3387
185
260
119
612
1369
495
886
1680
609
695
104
2940
122
843
1398
1385
1946
1073
9611
145
5041
306
1049
1403
182
258
209
361
603
664
377
186
161
423
341
185
885
563
2005
1253
143
5124
457
4998
312
184
371
7380
133
581
1250
949
635
839
5612
342
304
3732
1639
410
2499
4044
863
6853
4590
252
375
1200
3552
2665
631
2984
1365
1019
3350
628
103
309
130
133
2922
112
686
200
147
239
316
256
14963
130
553
630
307
100
382
283
376
402
579
451
234
706
145
283
804
175
329
2911
136
704
145
283
804
174
335
100
282
359
402
580
861
248
400
113
308
226
493
200
9777
4352
404
676
265
113
2902
6827
7452
1388
865
111
489
189
152
703
113
2928
113
320
307
703
195
534
139
444
3365
3788
438
2144
11526
2036
3452
596
5342
4242
4965
4628
608
121
133
428
193
174
465
234
144
308
131
616
1702
626
417
719
839
5368
1421
445
647
349
311
224
258
271
2906
167
161
649
349
311
381
147
162
505
1819
6011
3914
9351
1467
11655
4230
190
1456
505
635
1245
1528
7340
3703
1572
1535
1384
164
701
2612
1846
163
158
102
279
523
708
676
705
201
520
708
676
705
1905
522
144
329
922
106
132
3621
1720
626
462
313
657
10782
1454
969
8149
2982
1062
829
192
329
514
4141
13279
2627
910
2407
9160
6666
748
1143
167
2101
2208
102
2523
2108
2185
3104
1363
794
194
648
443
167
575
598
206
2152
793
194
662
443
902
786
13350
7032
1033
183
2795
2227
550
292
2279
1982
169
3056
506
292
954
666
9382
799
306
7442
2775
138
262
176
139
270
170
184
843
1718
8137
152
128
167
196
122
135
110
271
217
118
689
9057
185
1608
7722
350
795
447
453
1334
1971
395
100
917
3661
3155
590
1351
11404
3525
6027
1357
5092
8355
968
1406
747
1249
161
494
299
425
351
142
1066
3049
200
3195
628
969
4381
160
5370
11565
3967
2264
9468
3001
312
260
102
181
541
365
798
701
117
2924
210
984
690
8611
1110
832
731
4324
6867
2722
442
8932
840
192
309
207
246
245
444
107
410
203
149
158
2968
7413
4396
1114
125
727
230
267
681
6078
1386
1059
199
1665
167
524
1090
101
1249
1396
7138
2275
181
660
4675
8876
792
3715
1926
1552
1707
2277
9571
6069
443
183
133
101
119
870
442
265
125
314
350
2140
227
222
3284
6771
4849
15510
13380
7498
1951
124
13291
926
152
144
310
307
184
274
2002
457
3097
5329
3954
1088
4594
706
1061
9400
7321
8888
108
9388
4178
699
8196
837
310
310
9585
218
5578
119
415
378
146
262
638
708
1509
1729
1469
2015
116
1001
794
146
253
523
108
415
410
240
130
134
280
135
1987
240
522
147
764
126
1482
470
310
5545
476
2877
662
213
1483
872
519
685
1120
124
9317
518
985
968
4587
7450
7230
162
4444
5543
344
1861
1114
669
7408
147
8164
698
5290
5194
116
1613
816
115
105
488
175
438
108
1258
106
900
9082
388
5185
130
116
4662
4021
2405
217
146
537
609
218
116
2912
110
216
129
530
457
161
329
111
191
177
461
128
518
514
436
185
176
3234
421
119
204
392
107
1138
357
338
598
5617
920
109
295
101
152
1404
500
6918
1090
341
114
227
3580
1542
1222
644
548
296
287
370
184
170
330
374
256
287
9162
418
1398
1008
219
257
8852
251
584
2389
410
1923
214
1076
2552
11980
8893
749
284
5250
6366
989
350
165
256
134
164
152
285
771
204
3339
1299
6899
1079
530
276
354
705
1009
138
121
1177
146
312
221
7707
741
5109
2652
3311
606
682
8754
2326
3442
132
807
1089
8313
282
161
253
520
270
957
734
147
1194
7460
1962
197
262
2669
1940
14950
3385
279
355
141
153
1927
474
480
6633
6247
191
697
192
372
798
109
7451
243
5265
6214
6757
639
9527
1252
415
1507
266
1013
432
2509
114
5478
4084
5354
1967
343
9655
3967
4910
3146
8950
3473
1650
2209
3869
909
1627
124
893
1341
124
108
134
107
127
100
3067
3327
5805
2993
6839
7798
442
380
1156
163
170
109
201
442
380
1157
163
171
147
2701
7204
835
4003
2851
1158
1965
632
6287
616
9144
472
232
216
170
224
5295
696
8173
1280
100
1445
6812
440
616
124
175
172
423
123
149
441
2339
315
236
519
7644
6200
700
5286
1541
764
225
1431
567
470
754
230
2509
9062
1613
4405
9752
194
1186
122
105
185
318
232
127
118
450
109
133
110
653
3156
8916
1458
746
396
101
113
13243
1720
330
141
7406
231
219
304
427
1886
5310
1371
232
156
152
6144
142
714
329
4599
8670
1799
919
402
1098
2810
1433
9148
5626
14136
822
6531
4019
130
134
516
207
359
321
513
8915
238
114
126
250
194
221
198
100
127
21782
776
111
279
117
438
793
362
322
414
3960
828
369
408
140
199
224
8967
464
169
165
152
177
532
7380
4652
702
8086
440
110
517
351
209
13328
239
9143
3395
4084
3466
2575
1942
7089
9328
1111
4801
151
1336
388
1149
391
7755
386
1151
391
106
211
3477
6290
1423
386
1350
1520
5135
265
195
334
701
265
4968
608
1950
1442
341
357
6544
627
968
2942
501
1077
4328
8796
4597
5119
2569
2808
701
429
206
189
543
665
1011
1050
169
612
6018
1103
169
1419
314
315
413
264
2209
257
142
278
108
1779
3838
8024
2806
872
4850
562
453
491
103
287
276
298
163
704
532
362
695
141
154
186
804
603
6158
8870
115
464
290
147
214
417
199
104
1079
396
115
447
960
2124
4738
457
732
151
664
151
110
786
343
256
153
107
811
172
138
135
150
165
2986
841
266
111
701
1076
3203
338
907
1138
2738
6021
596
7442
2048
918
937
300
215
125
5581
5156
3042
793
2488
4542
4687
104
1801
1076
363
1162
109
579
1931
2264
7272
3770
7452
784
5772
1204
8929
1727
3192
1235
228
749
103
373
922
198
212
353
1614
1058
435
203
246
382
5904
12768
3256
125
297
152
215
658
1249
8897
101
235
737
931
340
8100
3156
3408
4719
347
6481
1818
8947
192
1036
243
1612
431
1242
121
215
102
245
232
424
3766
7383
2123
160
308
103
351
9356
444
120
107
201
383
160
308
779
120
854
2306
1154
4207
602
5932
2433
407
307
182
144
246
219
202
114
403
5986
428
110
140
302
116
316
379
132
482
172
7083
118
144
248
3215
538
1379
351
1169
105
7772
352
1133
107
219
12841
10475
375
111
262
324
185
2952
216
346
163
9274
100
3246
13437
4161
4013
4098
1408
735
217
3419
147
186
925
127
1595
733
217
3419
1023
1079
148
731
3984
1336
1079
148
731
8577
6318
3070
955
767
1239
1368
367
105
132
5855
165
397
1139
539
174
152
1589
163
143
126
2490
3806
169
7672
1922
10942
115
119
158
3183
12012
822
1681
390
442
202
1681
390
442
4413
3729
176
9326
4695
420
1302
1105
468
682
2100
863
1228
3597
4036
741
677
140
2812
1607
444
646
1279
2911
150
444
646
1279
203
4858
679
1871
147
1215
420
185
7363
424
676
135
7507
8271
7439
994
3693
192
216
173
188
327
201
1411
6699
689
591
292
191
349
101
116
102
286
107
704
203
191
208
112
188
327
201
701
395
1162
669
240
7462
5136
2364
1448
846
1503
5698
1912
8910
9396
448
1083
2866
228
248
2666
724
229
311
212
156
8917
404
1071
1184
6767
107
1213
1385
8972
10346
721
178
111
200
494
160
103
1068
162
273
169
324
169
133
124
1272
397
5959
4559
3594
458
8975
159
176
163
169
463
10037
3799
8747
496
224
1073
180
142
112
267
361
127
312
281
1313
141
141
2561
265
154
428
4466
7204
8872
525
1854
577
899
9423
2337
1338
385
1532
7755
384
1543
105
1187
3164
371
9094
257
148
153
112
108
386
8859
8833
1157
259
470
146
220
104
251
281
147
156
220
264
791
801
659
673
220
106
106
210
255
393
407
689
290
355
1131
4456
1440
1299
130
266
2013
372
140
117
211
1379
262
506
444
107
2876
159
1556
140
770
302
477
153
8328
619
281
117
279
608
395
536
123
367
1405
387
141
189
278
197
150
113
3345
8733
4224
941
1368
197
1571
1066
955
362
11753
157
207
125
6463
151
114
229
213
199
5595
148
211
110
151
106
246
213
198
1923
2277
112
663
1238
411
275
1149
281
117
281
609
395
535
123
367
1403
386
141
189
357
155
113
9164
3516
980
4069
4106
1247
386
4617
7388
7448
3384
1271
428
177
164
157
161
465
924
105
109
1411
589
128
125
1575
1035
1796
989
404
13892
2380
124
553
371
5916
4853
144
1601
874
227
184
223
3121
349
145
285
4185
5991
8778
362
117
2630
5864
7352
278
322
145
126
3660
6356
9351
1916
9369
1172
186
577
443
2016
1218
5058
2318
6536
1271
2583
766
2715
612
539
167
709
1054
132
184
1121
231
115
901
441
177
163
142
464
7460
1508
5244
4513
3163
7903
2993
1943
487
1124
388
665
931
470
508
516
211
130
240
206
3355
165
651
195
618
929
9021
1953
536
292
155
727
203
128
164
7334
2596
465
7387
8040
877
362
3155
100
1686
584
2919
3153
139
457
1006
1036
152
720
254
9083
813
507
12969
7041
1024
109
5162
345
121
127
530
4696
7538
4724
2405
735
2506
1718
998
2123
156
167
106
241
359
5900
156
167
107
165
255
727
2889
1917
12715
989
458
2701
1609
1137
838
453
1167
1138
567
2052
164
220
242
573
6262
2225
1021
196
3815
5510
196
2779
1031
2527
866
672
324
374
137
1576
1614
1409
162
186
554
4109
485
5036
702
139
1106
232
1981
724
1592
7129
7379
159
1161
2666
114
185
370
157
139
630
274
253
445
214
1033
145
5214
650
375
1000
163
382
310
1638
7540
1803
2163
605
4774
328
216
6154
185
4338
3935
797
3307
175
662
413
179
990
157
2917
4487
2373
1672
9653
4403
558
308
10005
1204
7454
2350
9416
1108
7421
1387
833
660
734
214
250
103
136
971
208
1254
140
1771
261
111
1514
152
8901
6846
5179
553
6562
343
343
4863
1530
5940
640
343
8495
105
755
228
2138
241
311
134
1737
3897
914
948
573
1076
680
108
192
431
1522
104
766
13185
7564
1251
7993
283
160
5695
3050
1528
1843
12314
6912
210
363
5723
700
571
104
110
112
104
202
481
700
571
104
110
113
104
203
695
860
338
105
670
442
166
554
599
2915
662
443
3416
3373
2242
983
906
1527
3543
1404
728
189
684
3378
161
168
169
921
138
1596
105
728
190
684
3377
5319
1891
9363
3430
6777
492
1184
747
1431
2708
2163
464
6992
180
2699
226
355
1351
114
454
3894
447
2145
763
5195
7099
363
213
5960
619
161
222
611
299
329
193
706
161
222
611
301
329
6273
7456
633
230
229
223
1079
336
2441
103
652
703
245
228
686
652
188
549
612
2960
692
649
1022
295
1236
6817
647
2210
262
176
233
127
5791
214
176
199
217
478
2702
1191
176
999
700
7662
2785
1572
2648
11541
10699
419
188
430
1268
114
169
238
308
3572
123
360
165
153
254
609
563
205
2651
3819
1950
7476
1920
107
521
124
1188
681
521
5384
2292
178
248
2431
940
115
13575
9432
457
169
4218
8613
13960
2389
7678
7505
762
8917
536
1603
2665
2447
5172
309
249
172
1267
422
186
424
309
338
173
2760
2785
109
433
623
2774
1453
338
9439
141
103
746
227
108
2605
1787
273
317
140
215
102
4979
8393
7838
5083
555
895
11738
8934
2008
3143
4461
7305
2828
7141
1925
1928
7520
3180
700
8443
187
609
2851
808
147
212
2452
210
447
391
155
141
135
107
171
635
149
118
607
155
135
113
171
694
942
680
102
366
284
1981
374
213
181
431
349
6797
753
8812
636
2504
4208
972
8959
601
108
182
502
122
120
113
232
144
221
984
9062
4212
284
444
225
272
148
118
108
4929
725
151
244
241
353
107
1320
199
170
151
295
232
8528
199
170
151
295
476
309
9403
206
7181
164
483
108
112
7459
4060
3496
596
7985
8562
15029
1904
3023
5698
1099
123
384
816
221
3608
9086
987
541
1225
825
108
216
127
1478
4541
109
1436
386
4560
3340
5444
3173
1457
386
1354
2994
370
139
1012
497
130
437
724
2259
991
10835
350
229
159
469
17863
10073
500
6985
13629
654
2004
853
7266
195
492
908
1901
154
163
6127
2647
1638
153
1513
3162
4364
2706
6766
1859
3456
6597
7385
7035
2328
2661
591
433
535
173
236
322
303
147
167
552
117
2914
509
235
322
302
147
167
147
552
171
1683
7294
567
1909
3459
9534
1305
198
2572
105
3330
1309
293
1126
1124
1092
113
125
380
328
1941
257
3751
2280
7035
484
1525
931
3335
7372
258
102
3143
6787
160
6572
4504
6289
14890
548
1872
7748
3240
135
181
139
290
237
102
4833
436
195
260
338
3963
11523
5356
2562
210
482
201
176
153
647
561
730
3400
151
170
4063
4873
253
4367
3825
2985
1095
4307
11233
3411
207
9354
1462
837
516
217
1110
4236
101
300
569
687
216
2273
495
100
675
267
978
539
865
233
118
106
208
314
146
170
232
172
334
483
334
336
915
124
232
122
477
182
288
175
198
14351
193
120
3571
9346
4716
5655
329
116
158
386
345
7510
703
414
1548
1166
109
242
2477
13147
7360
725
1260
495
1006
7242
5028
3329
663
695
270
977
166
141
156
593
827
124
855
841
645
644
397
355
13651
1931
149
148
984
3232
840
443
2842
609
202
575
2542
348
220
348
220
2271
101
1163
1413
1235
547
5434
207
422
512
600
1590
933
146
1045
1049
1236
747
178
249
513
601
1402
1122
3919
547
124
1169
435
237
546
3753
9115
1521
399
2516
142
1176
628
199
950
101
248
152
6475
364
6006
6691
320
162
307
343
420
159
216
172
393
220
171
106
220
418
4932
8625
4208
2529
12230
805
147
935
1589
603
514
184
205
169
251
1198
145
135
266
570
124
907
968
623
173
509
4766
353
355
6635
477
1091
6360
6441
1983
3716
905
766
1462
1482
493
6281
1330
6745
1913
201
2338
311
1027
594
141
1229
3656
14908
7913
2049
2769
144
445
824
657
185
247
130
740
251
248
211
892
756
193
122
14034
122
653
138
546
551
414
2486
838
2267
9276
2465
702
8160
290
2966
4348
1297
127
167
166
137
366
227
299
130
295
216
404
393
241
581
199
245
218
522
257
157
133
590
1517
159
2606
8891
2460
4758
3029
158
1168
142
1178
152
111
500
4727
111
102
123
115
147
142
103
304
109
214
663
346
232
184
196
249
197
493
139
2650
2909
9426
3113
1144
113
1404
699
814
2922
563
578
109
859
543
9444
293
165
1719
141
115
117
151
241
2633
102
680
124
1155
7513
1974
590
708
244
1681
187
1167
6464
1381
5116
104
106
1184
584
2510
7409
8905
986
8789
5251
188
440
239
8863
670
3501
3674
3778
398
292
123
326
1180
263
312
970
202
1182
511
713
618
1385
145
619
1390
1125
5243
461
6881
745
409
1987
3131
2242
3396
739
1046
602
3308
3397
150
251
205
595
343
665
410
624
230
794
2000
174
273
341
135
928
100
163
184
809
4734
199
304
9420
410
172
563
338
287
103
253
122
450
114
6881
122
664
140
107
196
261
287
310
128
196
216
290
108
117
4333
5997
306
237
317
4414
3752
6185
6478
2125
8830
2468
1024
7437
4755
2104
1198
1433
1183
1341
195
151
563
142
1247
689
110
207
175
6002
747
2136
952
708
726
2893
112
708
726
4516
4755
5018
14877
139
435
2399
855
14991
8278
1057
2982
6822
2077
6835
175
1162
2549
310
8908
4607
7751
621
868
4650
9088
169
143
137
106
195
1057
5545
3233
669
444
104
507
271
364
262
400
136
233
2741
4858
2976
439
803
103
116
765
136
302
232
256
207
1990
4220
186
190
100
418
179
765
503
261
2328
1040
293
312
307
187
185
273
101
179
451
199
231
155
253
117
115
249
280
418
360
279
105
5890
8892
3840
3941
125
253
117
115
310
138
449
293
104
442
422
178
530
154
164
136
270
112
1312
5333
1609
1376
250
1122
7518
1924
9373
301
971
403
130
334
102
210
117
740
585
515
253
289
152
125
112
229
509
493
351
545
4990
343
6533
161
169
398
262
285
141
229
809
863
146
381
124
966
863
183
386
158
180
282
3241
200
177
100
401
158
132
442
595
201
158
121
191
466
201
8812
417
254
259
232
158
115
453
5496
709
190
112
105
158
127
4352
2593
7258
4937
121
3819
7351
470
333
157
738
104
138
131
705
192
333
157
736
105
138
131
704
9245
827
364
935
1464
170
236
760
130
115
460
101
2058
226
744
149
1815
190
486
1265
585
1202
164
165
249
1457
1131
171
15547
902
2954
5793
767
6284
770
331
1164
2060
120
440
158
118
324
3237
168
484
158
5704
1724
1470
1139
1328
2939
1146
669
7508
532
168
110
238
296
447
254
136
6717
232
230
400
474
128
9106
318
1111
761
2268
350
584
104
101
2837
673
235
500
491
3271
12709
1107
5301
588
117
171
3467
3872
2488
3948
9142
490
157
120
148
140
147
8939
8887
13966
2706
2429
1971
4291
121
106
4003
2594
13961
806
2155
614
154
150
334
161
127
167
13974
196
590
150
168
139
132
326
127
158
156
11605
480
192
216
139
854
4280
7442
809
700
8550
356
211
211
108
454
104
268
1127
7567
1466
1741
1214
914
195
366
7759
162
339
846
4985
1367
5344
1709
723
1981
106
1293
1243
1297
279
1490
2597
1133
651
108
9402
123
1083
1424
323
142
1281
9395
5263
4443
8798
11555
736
670
845
318
142
565
219
158
812
9051
134
7611
7111
107
453
126
283
1441
1569
169
453
4174
3522
150
645
310
201
698
123
358
136
192
169
427
702
200
171
282
429
687
105
2562
496
11134
7408
2194
5053
159
323
279
186
177
164
165
163
1575
396
136
191
1286
551
1675
4689
6563
332
1382
561
617
1400
739
203
1097
608
2844
7397
1008
4692
1859
145
906
1590
740
206
545
764
170
13717
224
271
1969
4101
4219
284
756
374
1900
343
5460
4700
4288
1620
441
393
10222
446
120
386
681
116
614
248
163
419
125
214
237
676
615
3357
100
146
384
247
181
8940
8913
926
126
11329
670
1792
122
834
1272
10267
1234
2949
626
151
121
326
812
212
10825
2849
1163
236
737
164
9002
6799
250
149
240
208
3126
222
138
181
178
183
348
9297
317
270
2656
969
5956
14828
4678
959
6635
8925
4871
120
743
8899
1143
590
309
953
104
106
408
121
1442
648
418
156
473
146
833
256
362
474
2303
114
411
106
105
100
2736
143
413
1255
1027
1210
7440
192
369
327
5717
8899
3298
1754
9376
1686
3041
8954
3226
1871
142
9372
420
869
8981
2427
1684
137
167
150
182
9005
125
646
5913
11666
4333
5212
478
159
149
100
113
127
942
419
9710
5783
1185
2616
1217
3009
189
4985
541
153
696
714
9322
1760
1678
1960
1784
4228
8869
859
9458
1099
121
760
369
315
220
157
164
1874
120
129
124
338
111
8973
460
169
164
177
460
362
2274
1488
158
172
643
488
447
1401
1245
245
338
1175
659
128
167
3858
5248
264
272
626
12402
389
441
202
131
391
138
626
720
169
707
237
952
1293
774
7019
9533
1842
2417
233
678
320
783
310
196
5225
5395
498
1566
702
637
143
701
637
2469
548
288
442
648
102
260
129
155
7324
276
1161
3116
8916
5284
137
3049
6563
740
1778
620
458
201
649
712
1373
983
222
7981
1295
12511
336
984
1365
171
522
6509
8899
318
171
522
183
389
2142
1035
228
700
233
126
138
825
618
291
523
1234
705
785
134
1382
2563
621
143
132
253
221
441
4346
673
617
4583
520
681
1214
120
521
1327
147
815
1666
231
6410
652
1127
143
704
236
421
160
192
108
113
5349
229
8868
1968
1591
506
492
124
515
154
350
1310
1493
383
767
101
783
103
1404
11147
1294
222
1720
320
363
363
139
159
101
1214
422
207
115
152
152
699
207
708
611
378
399
400
472
101
653
361
102
112
7280
5009
747
231
145
174
11732
1672
330
162
155
432
414
851
107
231
291
327
1683
154
251
276
114
169
170
193
246
737
11166
204
113
101
310
8965
428
115
122
2105
944
6129
9170
2913
1235
155
274
124
292
187
774
138
164
4632
5801
12635
3560
106
124
715
2920
4345
4169
311
14975
2605
232
4985
7276
230
200
242
301
652
142
153
295
189
262
168
264
1163
512
305
862
1156
4748
4683
1803
7730
1718
1470
10221
2552
2146
1332
7578
1343
8976
880
169
239
247
159
242
117
384
277
880
169
238
159
242
117
384
1446
1890
114
2390
9299
1246
119
6316
2081
857
699
120
208
130
163
167
859
902
120
263
130
165
165
161
220
1773
624
187
168
388
4214
4623
1575
645
9204
642
322
610
526
129
330
6550
439
2290
201
203
3237
414
192
158
425
172
103
9449
227
113
842
479
102
337
139
328
314
495
3474
9490
2275
1365
697
8229
355
668
214
341
974
127
7360
646
443
6959
2451
3305
9388
169
338
7426
8153
467
9401
701
4393
5062
3853
3047
115
194
259
188
1626
252
3809
113
153
258
188
4843
699
131
106
101
155
190
207
348
205
183
14133
144
613
205
186
1278
5733
2924
816
109
432
203
1399
1814
104
305
251
399
112
699
193
400
111
700
2712
2406
397
366
228
306
126
239
901
227
112
608
159
279
287
4837
3090
1445
187
496
13840
9288
127
134
125
412
188
153
268
418
555
1014
302
4668
617
3615
13888
352
125
756
2015
435
1363
1031
649
216
1050
413
574
1678
111
146
108
134
206
166
156
250
146
3880
216
510
4355
547
298
682
1882
2188
1172
8888
416
9410
1557
948
1372
353
1373
2057
113
823
667
115
2925
113
823
667
5761
353
1400
105
6584
2039
8965
5454
354
628
5745
7503
208
2359
2475
1228
1304
757
213
447
112
2474
1679
120
5179
140
130
117
111
111
319
9379
1415
4375
7043
2705
3946
5622
313
193
4577
614
1643
3940
3428
2868
5268
4038
448
1376
9417
4441
4290
8835
4778
1694
1311
2404
4124
544
427
1025
148
728
1020
148
728
1677
118
1230
548
726
140
1423
190
615
1389
440
1056
3135
3127
7497
665
725
2379
2318
1549
126
100
203
730
181
198
163
133
638
103
182
198
163
133
100
571
734
316
1115
158
270
285
511
185
644
1716
134
306
311
160
160
141
1839
5167
2072
2239
4974
11139
374
290
119
438
616
683
295
251
149
438
616
683
296
250
931
892
1804
408
107
338
218
349
195
1347
336
2822
157
7711
4419
1348
3844
699
5362
2900
128
353
196
526
217
170
2946
9429
613
551
106
479
342
324
150
126
105
154
702
272
555
128
218
185
827
7405
2870
8896
1225
737
4698
2194
751
132
1958
1671
203
3679
13944
347
129
161
163
257
482
177
1399
7603
8104
8191
156
6673
393
135
9033
376
100
114
924
3717
8153
1722
817
1198
3052
215
4996
198
628
145
1538
1140
276
196
898
454
210
157
1881
116
723
2042
2163
1010
1264
6178
395
114
290
4361
8833
2113
356
289
1250
8895
751
143
3269
3195
5763
4800
2030
1737
2869
273
3590
5196
272
9346
273
878
3604
101
115
113
141
393
164
122
7401
5514
8907
1510
4013
13596
7918
2461
326
260
7343
3304
746
190
139
155
107
481
204
411
283
115
3258
106
7716
5079
228
116
274
310
412
524
845
579
281
162
310
729
1047
382
160
3237
11754
815
9818
155
481
4993
6166
9099
3791
149
119
12417
315
161
562
485
1553
1845
619
132
1008
336
161
1463
307
128
2589
2843
120
340
111
124
174
286
6659
177
201
623
1174
180
511
3098
7740
1334
495
1263
182
745
890
3674
2978
10494
8972
1268
668
1126
4234
1874
114
265
183
954
1371
427
289
282
1528
620
127
328
231
149
138
113
142
249
456
9644
3739
929
130
128
387
12217
102
638
217
4967
1464
1219
8028
5671
387
1465
105
242
6477
347
351
350
4731
112
142
106
104
478
521
1542
478
515
180
223
385
412
211
214
914
705
201
211
143
122
913
620
442
227
190
286
881
1545
9722
132
269
187
355
649
140
1284
409
164
379
649
140
2090
125
454
3308
211
7151
6749
5041
1309
4237
11512
1441
1440
5377
2679
5287
486
2754
3250
7362
6071
1085
2067
325
936
1296
9419
8293
272
126
583
365
441
3847
7872
129
775
708
123
1130
407
238
548
359
198
154
400
551
282
910
150
143
194
316
398
551
230
910
615
220
172
297
700
308
254
279
586
587
8027
4956
10000
8906
363
1993
3521
4020
966
11172
2115
319
461
315
3356
3422
1135
4524
1050
1048
805
445
147
186
182
101
198
582
191
185
177
144
204
100
790
119
175
184
115
101
957
2508
9341
239
651
174
816
121
218
343
144
106
176
782
644
480
1241
376
561
182
203
156
509
1508
3805
547
6290
12969
308
2213
2073
2084
213
970
296
508
461
319
708
747
184
723
1403
308
336
6006
584
2631
475
1074
1652
237
153
2499
14911
6616
598
681
1172
120
128
571
3150
262
358
132
550
679
198
675
1345
503
186
2896
150
142
148
168
3619
3557
5558
2794
2641
605
3325
178
216
119
122
239
231
554
682
1192
231
554
682
1447
167
1040
324
1332
3777
4365
440
677
190
109
142
160
219
948
1652
794
9612
628
123
5511
123
342
161
207
106
209
1987
5429
875
318
193
1029
5065
243
660
4444
3753
9332
5302
4886
1815
145
288
108
1846
7332
8930
1858
4906
6976
108
377
277
443
391
817
487
228
123
107
602
551
3085
1116
3714
5252
662
232
1282
516
154
331
683
232
286
3421
427
1362
883
150
108
105
7509
360
4692
338
6510
397
6078
2879
1567
1228
154
104
4138
5607
457
2920
565
1855
112
485
2281
706
157
181
144
811
1346
1031
7724
1083
2207
2784
9590
1901
5463
1008
665
1190
234
747
253
2517
107
140
2407
706
150
121
157
137
174
129
188
2906
109
175
480
9709
121
154
122
149
201
129
262
775
434
593
149
1041
181
1006
438
249
358
111
190
241
4273
9630
575
453
200
3221
5208
7327
414
1786
7491
1933
1422
2902
514
1488
1759
9448
5576
9309
174
3684
744
816
253
597
675
1499
1695
1713
648
3694
124
5017
7306
1366
1030
7646
1038
100
285
313
2772
699
3038
9221
4580
482
762
5649
628
656
101
1094
111
110
108
217
153
110
373
7676
422
1372
150
117
158
112
2035
595
945
234
254
3067
116
1048
250
1089
153
1652
609
837
562
384
6461
6906
136
623
1304
7470
256
13780
330
160
376
788
493
175
576
697
4031
363
114
4296
661
5288
7361
380
4393
152
104
340
501
147
138
141
267
119
106
193
7365
320
1831
1320
253
225
291
134
117
232
729
5452
708
8424
220
131
288
411
102
111
882
1190
290
115
1352
802
1304
113
913
1370
1040
616
1406
228
396
1446
297
707
966
148
156
463
144
707
1031
532
673
748
147
182
507
721
441
156
329
655
152
501
246
331
314
270
125
200
530
115
174
1016
513
155
1409
100
1088
7822
205
1086
1383
566
5401
1765
231
12340
7150
397
15532
651
8285
700
5193
566
793
105
118
130
1151
10036
2035
5573
312
204
183
133
150
673
137
314
1587
7350
1140
259
121
142
2873
9093
3447
427
1252
576
7220
2373
643
8868
3742
1620
355
719
333
8643
9494
2155
438
517
120
254
248
721
206
517
120
254
148
211
170
322
175
704
360
3721
851
407
116
115
200
9389
4165
409
10389
3827
8216
150
613
1464
1639
7707
1569
1049
603
194
203
136
144
840
332
8604
307
2741
3563
753
12214
2383
118
6116
142
5517
130
1960
7491
890
703
1349
8841
918
536
7382
562
197
448
7141
264
926
186
188
1139
978
1840
5574
472
4316
2851
12042
915
2549
899
3950
9659
1309
1258
1271
280
115
194
135
317
233
145
195
203
174
580
3971
5141
5797
2966
3918
7215
1950
11563
3280
279
8356
3410
5890
136
630
4948
629
105
785
208
1237
228
198
165
104
698
685
1192
124
562
391
130
271
157
2237
403
8808
593
5354
111
309
119
111
309
119
309
129
314
544
143
696
309
129
416
438
148
696
111
292
178
760
510
511
512
8898
445
306
129
917
142
695
309
119
5765
3449
167
777
831
659
1333
383
1486
7730
388
1497
115
295
3518
113
293
420
4732
425
6637
6802
2239
2837
497
426
317
885
1938
2937
3165
498
427
281
870
1922
4444
314
112
2517
455
1250
798
202
8850
315
184
5717
3800
8847
3215
8894
1739
1861
753
7370
1094
1859
551
120
206
292
179
229
137
1189
124
114
2840
8278
8884
607
5352
698
5153
412
251
920
3866
227
147
1339
388
1136
383
7757
383
1154
330
3705
9678
3915
2726
1092
2111
450
3831
450
2106
1608
1465
1981
2705
4800
2116
5361
5010
1620
206
5323
2355
14074
2128
204
252
631
269
146
1966
642
1053
136
1144
123
222
421
1038
469
549
205
8951
744
310
216
404
700
103
108
131
135
460
2010
443
7241
3062
2285
192
514
253
153
350
179
6238
513
153
386
199
445
1513
227
9402
144
250
185
132
110
178
313
273
323
286
402
100
1049
417
335
3955
9412
811
154
111
114
681
348
241
463
177
109
211
390
230
259
100
708
966
5166
3929
277
169
1183
632
878
219
825
470
766
2079
761
146
483
138
908
314
386
1343
219
826
470
766
2084
139
267
139
1042
856
2103
113
127
120
1173
168
519
7363
161
175
447
700
940
519
187
209
441
259
169
112
939
314
1065
9709
3923
1633
5150
2338
2706
250
830
1675
483
786
776
616
896
164
171
105
1583
2835
460
2281
3531
3253
2035
3784
601
5678
577
240
688
1826
717
1502
277
7295
4924
698
173
142
723
273
2917
115
698
173
142
723
270
100
7469
140
708
455
398
109
133
204
781
273
194
259
688
1128
245
558
307
227
219
192
212
380
442
1559
858
311
127
270
2716
679
7781
8903
2065
9309
746
296
313
317
134
269
108
169
9417
875
832
199
2544
129
8069
425
6139
114
211
160
7898
1177
5567
5323
3255
9406
3421
4358
1137
767
103
224
103
225
1671
435
144
313
215
9416
402
103
1287
148
406
591
131
1185
685
589
8890
440
413
102
2419
279
310
102
287
175
165
126
1006
213
188
416
307
142
102
163
230
334
8933
745
525
197
490
301
1415
776
372
2061
1294
1873
9419
2522
186
193
100
321
3973
879
780
1233
1983
1104
7320
654
5453
452
111
250
271
230
2233
3489
6906
477
158
716
745
684
1152
112
740
487
13590
631
120
650
1626
9383
3067
2780
606
114
185
520
129
104
116
252
8952
1494
4035
7450
9373
4584
601
395
612
197
182
101
698
174
5115
2248
9612
140
134
120
300
193
179
108
145
8960
705
140
100
112
297
192
179
108
145
1230
1421
581
1700
2691
7406
1944
1658
7373
11196
121
133
655
469
1227
12358
1340
1080
342
1151
3221
126
307
189
506
284
120
106
4646
1147
679
8949
13936
1216
100
110
239
1042
1328
868
101
172
170
173
254
149
6863
2772
9321
1541
475
382
4358
338
855
571
1342
3234
13725
121
233
946
7444
653
439
138
195
501
508
139
663
1099
344
7911
221
108
1500
13665
677
1131
219
477
700
388
512
1697
273
15352
3736
122
428
124
212
886
115
107
299
140
279
555
105
999
295
151
1239
147
1917
9059
1331
9536
213
13625
3540
216
780
878
7523
1497
110
367
231
212
376
265
130
2123
1019
195
384
269
705
192
162
216
100
2154
227
222
6519
137
133
163
923
103
260
127
200
12556
1127
141
1612
112
2297
4372
3977
780
740
855
121
401
175
1550
2505
1850
787
148
131
127
281
226
4603
295
912
203
355
109
514
147
210
207
119
367
1087
153
310
153
446
455
409
5794
5897
7176
196
112
386
171
305
299
248
411
785
165
247
200
262
132
300
129
138
1171
286
109
118
3322
281
247
289
492
992
252
886
687
123
393
105
242
569
9316
479
109
1123
235
131
2914
166
479
109
1123
233
1886
2982
161
6508
832
11809
1241
2506
1822
9121
4144
669
135
6751
652
4428
3554
8886
411
1281
1692
449
345
1274
121
433
2779
1129
193
3128
262
223
101
188
1063
833
3345
559
121
1120
274
767
904
707
200
907
707
7335
9385
4533
156
521
149
193
591
165
1282
301
561
190
673
1004
3433
1550
527
215
1146
179
998
3191
4546
2247
1080
2166
1946
178
3035
1080
817
1038
1470
448
6915
1820
6401
162
313
966
385
1339
5611
696
5322
5312
369
109
173
310
236
8987
2226
439
615
406
177
188
108
115
167
863
134
406
155
188
121
194
2911
1093
7792
158
1103
1379
215
488
259
241
279
334
562
147
552
617
3153
190
237
312
8239
2671
415
106
172
261
790
1070
1981
299
226
1441
185
178
737
1942
259
578
4820
7054
258
340
314
5782
177
1329
669
986
1502
425
721
212
224
111
1107
6269
119
400
1157
1258
139
226
932
132
1775
439
354
655
289
184
329
1203
605
451
195
173
1252
128
1585
101
1767
436
535
1795
2671
267
7382
745
4347
3784
1162
138
1409
120
702
220
1426
120
130
715
950
144
449
323
302
129
314
127
397
1058
306
884
332
6618
471
4008
174
174
154
106
1170
7285
11457
12770
1194
10118
134
104
441
191
103
708
157
159
7322
841
349
4056
3509
673
1045
14733
8987
6611
148
200
134
321
365
427
13875
4648
108
8942
104
277
175
786
226
654
214
574
611
2945
176
705
226
648
3816
9589
952
775
645
444
166
212
554
599
2923
612
8989
172
645
444
114
579
232
104
1263
422
190
332
598
233
5879
1077
174
358
208
138
200
755
130
311
1166
215
338
592
168
100
460
538
5487
3514
730
240
175
3479
225
337
3114
2360
709
2921
574
496
5310
7177
1643
3741
4070
1857
239
520
121
1166
685
694
8392
8719
1216
966
2130
251
2635
1378
4367
3102
607
2473
347
158
650
124
254
203
201
145
201
114
268
336
186
812
9225
434
136
103
193
132
309
105
5223
479
8346
712
290
5763
502
1056
130
9387
3427
213
9474
102
179
177
308
1175
3655
956
1192
2158
4046
5190
426
160
235
238
273
155
669
171
2903
167
159
172
235
235
273
160
155
646
437
128
5701
658
126
917
970
2080
2431
3602
127
201
1493
2328
2252
196
1184
7886
128
4418
469
1079
828
171
231
422
217
2569
927
259
5848
436
351
235
2162
249
820
3935
2242
1255
3944
819
172
191
421
386
1647
2059
7403
7297
2221
10040
116
207
301
3418
1299
178
636
110
108
111
131
651
399
1457
4717
3873
1348
4397
1685
4956
5353
8910
530
731
6275
2802
1726
205
3213
256
107
783
194
166
144
698
174
2911
108
814
195
245
144
698
1959
6843
6955
105
113
2993
471
175
200
190
337
208
144
9457
248
737
419
416
119
191
212
1120
142
6238
147
9608
416
9410
1065
1050
137
113
996
9430
589
856
6318
12494
413
2457
624
125
110
342
301
582
5168
5039
628
670
141
174
2927
622
459
136
533
165
7772
2673
1066
698
149
155
140
166
378
3201
14383
5370
2164
216
1048
440
575
163
104
4527
343
337
182
202
804
441
257
1567
1184
3407
9460
2281
226
4792
8870
155
4749
387
195
1132
362
116
4362
5103
4024
146
606
331
158
492
1283
146
574
145
778
3407
7539
14097
2358
1010
7438
397
644
305
8356
701
1097
4883
7790
377
531
226
134
257
161
269
137
248
272
3116
137
1173
184
487
307
1162
129
589
257
220
1137
5331
555
9600
4101
4851
4135
2877
2291
266
793
410
127
339
432
115
1442
515
468
395
143
244
832
225
1127
7875
1049
1310
330
372
217
9046
306
3142
104
303
11303
6039
1967
169
259
166
1181
112
147
130
179
126
1419
251
181
4108
4805
363
332
1023
246
1062
156
238
245
1179
130
276
190
1059
7270
4456
871
3033
3281
1034
937
784
535
319
1277
271
430
352
216
737
188
2453
521
1000
786
703
2737
520
452
214
280
115
720
443
700
194
354
306
1714
749
130
156
111
1459
1830
1011
1265
454
961
1692
1394
718
185
437
432
936
3101
665
8717
751
729
304
6760
10354
13935
963
1404
396
185
559
835
201
162
2302
147
922
114
1604
396
211
565
822
162
2308
4742
352
6800
6875
7454
1869
107
1206
241
180
156
140
580
1722
1019
1561
1585
4803
1692
910
163
402
101
550
321
1900
164
141
7436
5009
6648
359
106
1551
489
7800
1540
143
493
1073
394
8575
680
8861
281
276
152
235
1320
205
331
360
184
244
160
8836
676
1136
7142
7220
3900
268
950
1071
118
147
1042
769
110
1187
437
609
487
1148
261
140
141
221
704
1150
257
301
141
121
2503
8347
5834
4085
443
663
160
360
279
111
378
2902
115
443
663
150
690
111
327
755
931
315
462
395
163
641
1091
126
436
176
230
915
700
215
431
172
232
917
700
438
7464
1833
720
177
188
1292
969
996
2657
1446
6352
1486
773
977
666
350
8770
1185
4938
11803
7123
3491
5447
1205
106
5403
929
406
1062
1199
4787
3914
298
118
1752
7809
1733
1447
1744
2854
2245
837
9598
3867
160
979
482
164
2259
728
732
1188
709
681
9535
302
200
990
228
902
1463
2044
105
3569
460
100
186
164
159
163
460
6078
2356
1306
619
703
3646
128
13984
706
3556
226
327
118
7741
4144
389
5707
3104
5357
3255
269
182
101
3101
150
1139
184
492
9403
6017
6743
7968
1670
135
504
5124
876
130
426
131
227
4931
350
350
348
6484
280
201
379
3664
393
307
4730
6494
5132
6983
734
127
1170
335
238
691
309
3785
354
762
343
392
267
140
722
741
579
5293
574
11580
3585
8019
709
708
901
1182
7723
247
359
235
548
6449
1437
217
8299
945
184
190
819
191
3144
234
8940
750
184
190
819
269
633
113
260
190
394
1318
1468
569
190
186
14621
130
227
4231
9989
371
3431
3388
6164
7484
1659
340
507
101
571
101
680
148
223
195
261
571
694
163
709
3927
466
178
281
136
130
467
7216
415
2643
103
152
124
2411
8710
1696
11757
12317
111
1359
942
1341
164
417
104
294
206
190
5057
617
107
293
11404
1280
112
373
308
13563
106
9423
8113
1448
911
977
1154
8714
1970
8899
2653
113
3478
579
108
11447
226
231
207
467
891
250
724
168
178
13289
193
172
214
203
199
121
126
164
119
907
5073
694
6776
1533
9075
320
760
156
119
395
155
192
165
1566
1441
285
120
419
1320
912
186
200
175
8619
1286
8181
13047
798
1983
9414
755
1257
3388
106
341
1952
777
285
117
102
135
440
357
1422
8923
7252
3600
268
233
234
222
188
3625
7510
1990
2532
229
127
142
120
454
1942
2219
4871
4148
4408
8684
118
3369
8929
376
6253
127
1594
440
8183
5408
3512
226
335
119
242
409
137
935
4606
1757
1057
122
2009
10669
8518
2347
1623
3530
10836
677
3400
1669
5336
1974
232
300
243
102
115
117
131
196
2173
3151
9091
141
257
157
127
125
117
196
221
840
1290
844
7449
471
762
363
466
1749
7509
704
121
308
226
237
273
274
3476
8951
165
1004
2340
9509
5037
148
734
652
2528
239
102
113
406
100
9606
178
162
165
163
356
266
100
117
518
262
254
157
8465
1977
10369
4953
237
9309
551
101
124
345
252
208
377
2949
9325
1178
3602
6945
1460
2451
3879
5937
7581
165
120
126
111
132
105
599
237
3607
2830
221
199
2140
887
2355
682
309
1855
197
342
202
618
9449
4970
137
389
903
170
361
201
162
417
271
398
131
161
1505
3785
9804
7077
426
146
775
220
157
172
1876
163
1188
455
4534
163
1186
452
106
365
337
158
164
122
3894
3444
9327
6280
132
204
241
8650
105
767
103
185
213
186
148
168
167
125
115
158
234
888
580
132
189
113
111
132
189
7384
9463
1808
8804
1019
587
9510
1124
2345
732
151
123
144
123
134
101
151
128
112
6834
1539
9302
7697
566
366
153
437
9663
7072
7423
901
204
264
2124
222
221
6749
269
929
2265
6149
356
225
497
145
2875
13753
768
345
1451
152
1698
396
1035
391
314
1022
355
1050
7462
133
9417
817
11402
5441
701
8141
2800
1307
712
8146
2959
1515
1639
4915
2292
1310
7912
367
3856
9629
774
177
4135
9642
973
251
757
601
1040
6288
3125
862
1567
7922
245
1009
1361
418
174
9416
156
115
253
7460
574
119
664
163
306
1209
317
483
14850
314
3366
273
803
4733
9708
1013
1517
3783
8909
5802
156
154
103
194
6677
194
7691
3157
529
1361
370
224
425
642
1554
1765
152
124
121
4487
733
217
4686
351
351
6651
175
885
485
209
154
170
268
723
660
2937
9315
6616
470
136
178
310
137
2316
12544
768
232
3449
3558
317
137
188
595
418
177
14002
698
204
248
200
309
427
143
230
156
104
379
313
134
691
355
301
385
1946
7499
219
138
152
180
196
102
441
1079
167
107
491
4023
308
1799
243
782
796
297
1826
1466
1733
7842
1709
116
3738
239
1025
201
1027
145
153
799
11402
430
2979
9697
1199
9686
110
5195
3965
136
10460
2054
9156
2943
886
181
270
393
346
252
199
497
5318
278
344
200
200
378
2136
124
3508
9503
156
9062
393
436
138
581
735
836
829
269
753
2000
10388
708
153
13486
240
126
130
1593
581
592
193
118
124
503
187
184
139
167
163
176
106
800
189
3208
154
651
714
1080
602
3463
3186
229
153
621
186
168
163
183
157
804
284
1680
1421
11596
313
146
842
101
629
359
562
164
204
2014
672
5576
3118
1276
479
628
137
839
2424
144
955
512
1273
990
657
207
361
103
103
191
473
181
1030
332
2240
489
703
105
164
1150
9419
3674
1330
447
567
193
2750
1640
1010
205
410
112
375
292
1431
466
337
1008
240
107
179
206
116
2524
700
969
663
149
102
609
398
1500
603
145
13353
281
486
404
260
412
155
914
750
365
345
150
6190
304
166
1721
144
469
121
785
543
195
125
173
107
2446
522
841
925
458
215
354
8954
170
117
121
382
421
4938
6933
743
635
838
190
706
149
170
112
296
985
6413
1251
264
503
1522
3663
117
219
1874
4207
997
371
9327
378
2021
2906
3492
1566
1926
478
152
376
400
205
334
253
169
477
113
224
2156
3673
9787
5784
11988
687
474
244
1070
320
382
285
6146
2784
1800
2284
5788
187
108
773
669
326
1078
257
204
191
952
263
648
161
614
145
133
276
2902
5219
1699
239
161
519
1688
1026
676
192
100
484
389
801
2413
1793
407
6920
814
1003
1564
951
2693
2123
481
457
4303
387
136
1057
175
189
2726
9661
8162
705
5213
10437
302
342
427
151
195
421
2251
162
225
2319
1545
1837
1658
279
273
147
420
167
1958
1484
6184
1656
837
4744
5809
252
4579
2621
159
520
324
175
125
349
397
778
613
102
173
153
143
394
210
202
619
6104
755
375
172
135
340
426
165
248
509
1258
207
660
272
107
289
5185
184
9142
3768
317
135
1907
606
217
310
102
125
165
281
162
190
485
116
714
1548
103
528
2557
383
709
4694
330
6482
276
147
129
427
436
127
876
358
187
358
362
493
399
759
230
670
562
5227
9374
3736
878
107
564
593
450
679
389
1403
1608
936
438
749
114
108
200
224
350
273
136
126
124
130
7419
161
7454
457
114
217
224
192
210
118
124
2052
135
237
206
281
186
118
132
707
167
444
2935
680
179
107
151
128
311
104
9324
165
203
1287
942
1348
304
3801
7468
245
1072
118
370
389
7350
127
1026
6577
558
1092
102
818
1803
458
126
1437
1559
149
169
344
823
8921
4706
103
166
142
255
924
435
104
124
206
1603
556
212
267
128
14266
143
135
12706
1264
6287
172
578
5888
2851
2262
8607
6623
629
270
216
183
159
473
123
145
109
701
5411
1514
1563
5993
203
1073
1761
1525
120
605
410
202
2984
518
193
282
1176
118
522
254
1175
562
7688
10250
261
164
178
136
3928
1509
178
1511
1909
1515
179
918
526
1524
115
971
489
634
1411
108
3713
1518
179
918
528
5364
1356
232
1820
1634
107
117
2012
6447
309
122
108
4871
377
128
131
1369
5742
6475
346
4834
133
3036
914
847
12579
398
2241
167
2328
5045
7502
529
259
315
114
226
3549
132
5583
2903
8399
1183
9150
5692
299
194
173
318
1281
144
202
653
9457
4826
362
399
167
11710
141
239
230
152
3891
3123
6556
175
127
147
223
309
348
190
433
1290
139
234
303
280
1299
7419
14042
310
3802
186
136
322
316
855
1121
229
457
518
232
136
144
3248
4629
1366
7433
143
949
378
3258
2545
1330
3625
2437
115
124
289
955
107
519
1383
871
12208
3261
2413
104
370
501
385
335
160
203
7443
8924
206
107
162
320
1057
364
7763
161
318
1019
367
1340
2118
2860
262
117
159
6910
427
748
2274
4042
3311
552
125
1099
244
207
417
1573
924
358
7549
268
948
352
1484
9435
466
109
348
426
198
276
608
442
277
106
2727
390
731
1666
210
1037
196
980
113
1104
655
1253
1050
880
3834
3749
4662
1243
3320
5491
2328
2378
104
1226
1142
9120
883
116
290
147
1099
2904
117
882
116
178
183
1098
4682
2913
8335
3322
1058
1457
391
3574
7770
2197
6817
1864
1987
107
1498
384
7749
1418
6654
353
4702
563
319
321
251
570
460
532
119
622
109
957
2320
9113
856
1040
1055
9285
151
935
198
302
320
1611
157
111
193
5542
121
9601
2885
3273
471
5157
120
500
401
1224
1542
786
4189
1990
7515
9438
216
119
2013
236
4013
3289
4974
647
828
284
4591
7444
2344
3749
3325
1363
129
1493
562
754
160
737
142
2568
1632
159
1851
489
1931
6841
398
4718
1564
3222
7342
196
525
287
205
146
118
125
3508
542
2104
1230
10404
6750
172
270
304
127
10845
605
3292
6791
1037
9419
7740
4604
310
535
9421
2484
701
127
128
127
727
350
138
147
701
127
128
127
909
169
140
306
2535
626
3435
446
9618
2842
694
108
904
8943
1583
286
977
152
131
280
270
1179
570
155
184
735
1409
6646
4759
4002
116
4325
4664
4433
1059
3981
3386
671
9412
370
303
1326
6511
151
100
266
156
171
123
3101
150
1142
268
299
2776
112
189
810
821
9203
2670
2638
9195
6740
5397
606
100
149
115
240
499
197
155
102
4918
111
157
539
187
252
335
378
258
2952
8036
117
2878
332
120
149
537
252
202
136
2459
6236
4191
1239
1421
3483
244
323
307
418
1056
280
160
3440
4014
224
2059
11413
13657
940
209
294
665
146
158
155
248
940
209
293
667
146
162
156
101
1286
113
328
1112
146
234
523
1315
1347
202
833
864
1688
7165
2460
5151
657
556
538
433
1408
481
154
5851
6410
1335
2128
634
11475
625
7069
706
271
855
910
105
191
218
8351
3521
232
5562
2878
1402
869
819
556
174
158
2473
8681
3281
502
186
917
1568
953
212
185
174
158
2977
186
915
1588
952
214
174
158
2977
478
370
226
279
189
630
11675
204
621
3902
6079
784
2369
2265
258
1105
221
5137
259
1159
189
1354
8982
115
278
138
107
316
1137
1064
1568
1141
8555
158
1450
394
129
9624
310
3745
9519
147
3850
476
8904
3862
1707
293
2692
4064
7519
4673
9021
278
347
184
456
5395
827
598
112
616
705
113
113
275
147
307
516
3319
10112
3128
464
724
1337
1021
153
609
102
2050
1147
604
9481
3312
756
7893
4951
2680
2790
310
118
105
1801
3427
3625
5093
3983
9211
1470
2664
159
243
8151
250
7291
3471
8936
9544
8921
1930
1897
557
6988
11407
1848
7313
7237
1347
177
205
119
277
366
307
278
205
238
195
428
143
112
205
2470
1224
436
288
506
503
2338
206
1280
902
147
720
1014
189
1602
9416
11973
6766
5900
13074
1846
504
425
1959
145
275
176
109
169
489
220
187
508
210
348
260
2937
145
283
160
104
183
628
638
586
1554
504
653
345
912
806
1519
6169
4015
4663
14926
9323
1680
1980
383
106
7423
1119
2857
116
1205
3386
2366
160
195
1672
5294
14948
9364
1162
8122
3241
5701
8567
406
846
2228
1808
767
527
4932
648
6164
928
2394
4096
947
211
166
413
812
284
485
208
457
1227
7944
757
809
2048
7367
4071
15347
1337
884
552
3591
4276
1104
1587
2243
749
13612
2018
844
649
151
199
146
204
139
164
4984
5396
2835
215
942
7119
1736
3523
3781
2877
6507
113
517
249
153
3142
5482
7570
194
161
854
150
711
148
104
180
122
162
854
150
711
901
1548
10583
1499
8071
450
14388
3491
1596
2297
14899
2370
2928
256
189
134
101
5398
586
3924
3927
9611
4857
453
136
220
104
742
248
862
882
229
234
352
313
141
710
112
386
209
5179
526
357
1070
102
725
146
1839
582
444
177
168
444
216
141
265
342
2061
786
1547
122
196
135
425
1553
2561
450
3831
446
2106
997
1293
2965
189
161
4459
2418
2362
193
2393
1029
118
207
13420
308
227
101
101
101
101
115
1248
4042
355
7712
1155
1467
114
103
185
115
113
306
190
196
4231
2517
6667
1153
672
7321
675
107
114
357
1595
5736
9272
1301
573
2592
233
173
294
708
169
2920
176
173
271
705
316
341
197
481
339
553
133
667
175
335
3787
4906
183
160
541
1057
2918
11735
1020
551
198
828
674
1905
441
467
2398
143
8885
348
767
443
591
107
521
914
4130
133
16484
4772
194
4122
129
767
1093
646
444
115
575
599
2923
1090
644
444
1626
637
1276
4895
4898
140
233
130
8899
139
164
328
488
9377
261
286
728
897
104
863
337
8842
127
9859
13911
1003
157
363
274
329
3012
178
1703
2341
157
363
274
329
2255
1042
795
7682
7718
2920
594
206
7839
608
3396
583
10190
202
480
122
384
113
129
463
162
164
177
281
111
390
166
3107
404
115
280
210
138
159
178
759
13714
723
880
127
520
4984
2860
764
4598
343
6540
159
8996
4116
117
715
666
676
181
528
121
874
755
1105
3931
1200
1340
223
132
281
226
434
9018
3440
857
1402
642
358
3414
161
956
1591
642
358
3416
3583
443
163
169
163
134
241
459
3315
159
5603
205
561
127
4598
8882
9252
9562
8840
720
1475
310
1672
167
4202
9328
3139
3173
15487
2700
3448
1525
9519
238
310
369
351
243
3145
995
204
464
180
183
196
2312
18130
3756
2522
1326
2810
115
1448
374
7782
1629
376
1344
2801
8945
2653
8908
3884
7550
527
6757
582
874
131
736
202
161
585
874
131
736
2256
206
198
109
1494
290
1350
128
918
113
647
3000
1014
5645
6457
249
3836
499
7766
3612
480
3295
1547
1015
1388
349
230
615
151
618
441
201
347
228
615
151
706
3667
677
354
140
220
224
182
610
353
169
918
699
115
2898
170
918
699
473
151
158
477
381
1177
7987
8938
1571
8894
3073
207
4910
173
310
222
105
151
141
2513
4686
8893
4804
4384
6443
368
582
670
913
192
2859
577
674
908
1405
717
228
183
1255
1128
348
766
300
1089
177
12369
258
1058
3316
9387
708
125
4638
3652
8411
3105
366
1373
469
207
3708
150
1443
240
1878
204
9356
126
219
120
106
1959
7506
600
227
129
180
3300
508
5708
102
159
3963
119
1094
352
7374
1534
2757
4202
9405
2041
477
1318
353
707
7921
700
5425
767
5362
1024
5247
3438
655
976
3845
114
4098
8924
5571
3861
605
13485
101
1380
3286
3102
3540
509
2118
2737
7667
2297
1460
1738
1134
125
182
820
151
661
248
1035
307
306
120
283
772
2181
139
101
5425
13618
119
111
377
9311
398
394
190
218
8901
3818
5470
3493
5419
404
700
3624
233
351
259
2312
2651
5111
1455
478
151
809
227
2892
116
477
193
151
810
196
162
229
2891
116
478
193
810
100
196
4055
286
137
607
3751
1693
192
1068
129
114
11213
8862
2041
3331
4599
9998
2801
4317
3931
5502
611
226
8883
107
4926
4651
13782
124
1539
126
140
312
429
634
5881
129
119
107
490
444
142
3019
9272
1063
1242
360
113
1178
563
872
437
134
157
259
175
290
244
1126
852
7888
10247
11333
312
257
624
1657
7368
7216
1031
337
201
112
1168
1133
8929
247
227
1032
1016
978
615
3424
180
1976
2327
610
2635
111
481
511
569
572
2083
698
6823
222
9511
1094
7486
1923
12858
6777
9056
2116
238
336
1007
692
1615
1373
1811
14806
658
6811
8921
4932
7364
1669
2164
129
142
901
6745
3578
1472
992
123
231
7772
1120
145
1231
110
1812
9079
2028
2668
3653
8980
127
286
1587
144
131
280
321
117
1091
1343
211
234
126
371
112
230
504
136
9365
156
274
252
1104
1764
9678
3870
509
536
180
109
210
150
358
277
13806
823
309
6106
501
6485
343
894
3606
1536
174
970
170
174
1057
495
100
13952
10782
4312
8342
107
144
113
701
219
117
209
215
250
289
151
141
137
107
144
113
701
8583
2806
2113
107
447
6881
941
155
264
126
3274
140
1022
168
361
1509
2127
612
615
377
527
470
2391
2218
2097
204
438
433
105
5618
266
460
427
178
2039
430
1275
3473
5333
8274
138
220
1493
693
9505
127
5809
888
473
697
1782
1370
363
1389
7754
363
204
1436
106
722
145
5969
15528
628
9158
930
788
118
733
141
2352
519
228
3651
2756
597
586
1070
1176
227
3637
129
6242
1183
5097
696
7778
5185
3957
500
4273
827
4735
354
6640
813
134
7126
4830
1305
140
162
1175
455
1126
1255
615
209
1185
5075
647
2843
844
1185
1429
1032
142
418
282
273
391
551
439
229
882
568
546
2628
570
459
231
315
125
336
1658
7432
658
4751
3059
147
1334
4381
174
1616
1799
484
126
179
211
112
320
159
212
663
1952
1803
2063
808
110
552
644
127
526
206
9475
228
182
480
144
500
202
1053
442
2974
11165
10640
242
132
690
144
3004
2937
754
1618
540
9060
1218
1183
203
7854
1225
1537
184
578
3826
1950
3074
1296
7443
1076
1391
141
188
9267
101
256
150
7913
8624
2421
358
107
161
539
1234
200
107
1265
656
898
103
105
1542
707
171
606
435
747
243
298
766
434
215
1441
666
219
204
9160
1308
2013
2294
1189
2864
7553
3937
9779
1503
953
733
879
378
185
513
9238
1595
442
242
877
545
153
6958
7716
8913
1865
539
326
10713
760
181
9207
256
276
336
181
111
122
154
660
633
418
2675
170
7341
6681
956
2121
4815
2443
1278
181
525
411
330
315
186
124
492
633
224
307
383
405
1378
832
260
126
6493
124
275
301
140
704
371
590
851
290
523
242
192
455
12535
1630
143
1156
111
113
110
160
135
237
189
239
7314
952
537
684
320
4599
5697
1251
130
126
104
9470
8870
2567
455
1338
412
6993
7300
1529
2376
330
158
129
4909
1210
351
381
432
233
637
104
228
110
375
902
341
5185
234
100
610
386
137
1866
5638
1322
3054
159
173
317
184
165
181
247
4338
1226
942
691
5898
458
175
165
199
164
460
7944
8694
3926
103
138
543
200
550
121
1124
663
697
1232
3182
9774
720
2835
2216
4676
628
446
163
154
177
446
6454
155
617
474
205
700
144
153
618
475
206
11207
390
9216
387
1960
3467
4525
2385
8862
1486
2889
450
1257
700
144
195
501
280
125
614
546
7519
1428
1492
2552
13711
1679
1535
1577
8896
2242
3234
2106
448
5679
587
174
1203
9502
214
430
436
531
149
696
261
2058
1286
1195
183
430
338
8920
205
160
187
697
908
198
465
8802
956
6282
4454
6827
11538
3681
150
1299
707
197
112
148
1297
707
2086
678
1481
3561
7367
5333
747
646
375
131
283
120
1710
700
4425
9278
7970
176
7251
1745
4333
401
135
188
4997
481
523
333
3090
119
292
366
1284
716
3398
7408
178
1392
10815
119
1542
8919
1100
1162
1777
224
493
261
362
1213
5962
242
908
2726
13699
389
4314
13088
5564
939
3896
121
248
186
224
196
253
174
188
7716
440
163
165
156
176
106
460
1139
158
2695
6656
300
176
188
9339
2610
651
127
158
430
100
107
164
336
221
869
1250
1976
6152
638
207
476
1377
231
1693
1247
9509
3877
1222
152
1417
267
448
8850
559
1387
263
230
179
195
2693
237
161
266
2058
204
309
565
6858
428
139
132
170
5759
1272
3737
9362
271
109
737
1163
182
117
423
167
672
154
121
251
127
700
131
248
530
198
394
384
4692
206
13929
589
248
707
239
237
286
2667
4182
11245
12368
11437
5620
444
8117
161
337
6811
5064
759
963
104
310
108
634
1114
246
339
1467
817
252
8894
712
7725
1590
1795
1314
14773
1181
1410
6531
648
319
149
348
193
333
102
216
111
113
101
999
131
853
924
105
102
2303
4564
484
163
100
3016
5851
1877
2590
367
628
9283
724
672
1153
124
521
101
227
4744
4622
351
341
355
408
3329
4239
484
5378
2943
1468
522
137
1197
403
208
521
742
879
169
169
169
535
545
163
112
367
526
640
8815
1015
239
118
119
7514
1928
138
245
224
1280
100
158
165
424
1306
101
663
254
257
556
895
248
239
4470
164
717
1035
1376
9335
435
279
1109
666
103
118
10531
550
15521
5165
3214
686
117
237
127
474
4524
109
692
109
787
6578
202
133
781
1428
6348
1371
996
2109
4143
2786
583
603
1047
708
4161
5627
964
336
413
512
488
212
259
226
122
158
4819
179
1679
5411
1009
179
2011
616
310
203
126
202
141
466
1440
251
210
499
429
1508
121
251
6575
6883
158
169
202
102
145
3154
3421
597
1030
691
532
118
515
112
304
107
111
3167
4191
510
1320
198
442
1644
960
272
326
302
178
5018
494
529
264
174
188
508
145
198
1196
103
519
103
9483
252
452
700
209
628
476
310
1595
339
10219
7234
1874
2040
13655
1015
6431
323
1470
167
239
1954
6639
5571
700
8448
417
360
1064
179
300
7210
1100
561
9682
143
238
870
167
204
124
3220
957
13911
888
269
419
732
1078
597
3444
3070
564
565
4494
913
3119
9558
226
6726
2732
1342
194
185
111
711
1591
904
122
2733
1343
193
185
111
712
1403
1792
520
853
198
232
3584
1264
594
1707
464
579
6106
6260
3200
682
168
14608
785
4265
787
415
4110
2245
271
127
155
744
439
416
268
127
133
139
232
356
802
724
535
384
439
1876
360
4048
8233
13551
133
3172
14957
4058
2161
955
4008
456
2177
2282
10262
2712
444
597
375
189
1160
2899
116
688
132
189
567
9603
599
244
137
513
118
184
618
443
4239
121
654
4041
165
790
127
103
186
238
568
602
158
389
428
182
665
189
820
156
2909
139
647
184
825
156
229
519
704
651
103
139
668
126
7209
4932
642
171
8077
13548
2102
10222
5986
2908
3380
192
10183
3576
4904
9612
847
2179
348
165
155
445
184
403
477
239
3415
808
109
103
133
156
251
253
178
220
173
208
511
524
8761
2443
2582
166
756
109
155
160
230
234
216
169
1775
590
3097
1254
672
2948
415
4242
587
324
3891
7461
3935
884
10859
4997
7260
2001
2030
994
508
149
694
707
555
213
739
1453
4314
4226
2839
2322
1723
180
3601
981
10081
1630
611
5987
170
860
1275
841
4761
346
1332
1042
108
118
356
122
109
225
102
228
2081
384
8193
698
2678
2446
1386
686
5097
1677
1272
107
115
308
225
316
134
2839
2772
883
2016
12451
1126
2152
7370
106
191
1862
752
810
10386
6613
485
3201
2719
121
2025
2583
849
403
500
584
402
142
1418
236
442
1589
121
976
211
161
1047
434
486
548
339
470
342
2754
3563
639
3847
3873
2102
1423
905
5352
699
8165
9312
10570
111
3799
3038
610
404
2669
702
814
198
136
136
200
702
812
198
149
138
1782
1111
1666
3577
421
116
112
203
106
243
121
134
284
344
649
107
131
374
481
339
2055
3695
126
698
387
379
532
1626
114
1328
265
286
1413
434
1058
687
312
6236
1991
235
4223
1549
571
1117
5298
1258
100
1395
1486
158
198
241
341
337
1289
264
346
6159
2961
923
4064
9364
2968
8799
5651
138
8954
129
2327
3967
1894
11574
480
9072
1993
8970
5539
1996
1398
357
648
1363
558
296
1131
145
938
1586
358
446
184
174
1885
921
1129
159
225
1341
205
286
318
4001
1457
8298
1542
142
2586
7343
505
4003
8775
1010
7003
4637
2140
154
110
199
149
180
191
173
436
110
618
2440
8954
234
722
149
500
614
2935
298
212
309
157
277
719
445
798
126
8991
420
140
234
152
122
220
845
12844
2454
547
2478
9338
123
672
325
180
100
733
115
1007
249
276
2912
118
732
114
1007
249
276
324
188
274
275
251
150
358
471
739
191
107
5024
553
177
164
202
465
3921
379
5213
633
310
169
127
786
9539
103
378
784
359
142
2081
430
243
1248
9082
7940
1004
363
129
453
541
5261
392
141
357
7085
1696
3832
9562
5899
6739
645
478
995
181
1354
105
2159
441
155
7511
1936
226
250
5578
1627
1480
541
237
403
1153
512
328
324
167
6981
6489
359
357
4769
2122
382
204
634
168
1518
319
220
4732
355
359
358
358
680
648
3847
4085
114
114
403
130
393
419
366
122
198
630
8842
746
1214
4883
7235
5798
7417
1344
385
1165
116
7926
371
1170
107
220
4148
2131
278
131
179
427
561
940
136
155
278
1060
702
6740
6573
429
4662
701
2648
468
6031
468
5605
389
210
472
7056
288
793
5206
196
1321
2164
3932
3764
151
375
119
691
1033
601
3294
137
1403
166
180
121
937
190
367
428
427
398
210
251
1504
143
482
521
231
258
300
614
296
1415
2855
158
194
261
490
521
411
1004
7310
5615
4129
2111
1077
1373
502
2442
402
507
490
393
395
4693
405
507
488
391
394
1170
4381
105
721
4803
998
206
328
4365
2351
2778
310
133
189
111
131
188
406
412
271
109
651
806
415
582
2301
225
224
250
462
1901
213
1369
188
154
6941
3684
3302
119
8598
6393
3009
333
478
194
162
147
188
292
327
1322
156
6003
11478
1128
1255
398
6843
13376
421
471
233
624
175
365
498
108
286
214
1877
4467
762
515
342
1750
160
425
174
150
430
122
175
137
104
418
143
117
648
382
145
137
104
418
616
117
647
158
254
267
372
835
351
888
228
209
1063
1019
120
272
9073
7239
486
893
127
163
555
601
268
466
751
681
199
641
949
6633
333
4691
466
837
8294
605
1108
341
761
2346
14709
157
110
128
142
804
263
406
195
574
804
208
1516
2474
804
815
3024
4594
440
378
115
281
401
271
182
172
202
441
379
115
281
402
279
200
2184
727
5940
1974
778
731
166
578
605
2921
777
731
5371
739
611
1036
140
201
696
146
1150
139
756
8410
1932
1062
105
236
535
174
105
161
137
381
4644
4309
2136
716
1133
1135
886
9061
469
2497
1060
263
345
5149
2788
10881
1787
5916
686
153
5468
139
293
211
153
108
7804
903
1960
209
239
182
299
149
5844
134
209
238
182
299
142
701
6121
133
320
330
110
160
109
1604
5565
1519
483
303
162
199
183
1231
206
5159
483
303
162
199
183
1231
206
519
1928
12999
8757
342
1363
1085
355
200
974
1869
2819
5973
928
1861
222
200
121
339
102
5554
178
200
119
338
102
476
729
10233
1720
9380
1426
473
655
5317
222
139
564
9520
101
442
163
281
177
166
176
163
442
5520
135
804
164
109
393
647
225
151
423
135
689
7527
1378
124
111
943
9162
474
462
1834
195
178
210
120
13947
180
3144
211
1652
2424
2982
157
300
251
213
116
304
131
985
13810
1071
2801
151
132
12231
191
12229
1111
106
392
1151
386
7872
363
700
5967
578
239
120
180
1422
9700
3002
10877
6424
7876
4217
3975
166
11574
1953
411
688
142
233
211
135
3047
108
706
143
261
207
259
125
236
196
539
108
706
143
207
107
236
123
538
318
2351
1282
1694
2076
1380
1784
7036
317
2080
1397
7376
1251
313
1113
311
905
4505
135
165
884
617
157
134
193
884
704
3042
2587
510
664
2937
9496
1113
7954
1491
1537
7714
1507
116
1826
2167
522
206
404
281
5308
698
8089
896
124
709
2777
147
1416
1376
1589
145
314
2332
7484
442
1123
312
977
299
4954
4734
207
254
341
125
2904
7426
2803
229
103
125
2893
155
475
1576
441
1405
855
5118
461
121
282
104
186
292
322
729
318
916
2148
246
192
5132
699
8199
5836
9180
444
15485
1187
1914
6135
4274
2681
7346
8873
7340
880
3790
700
4442
481
1276
576
785
1044
5193
2609
1593
5106
4918
12025
723
1281
2014
472
222
116
623
2450
9537
2389
473
222
116
643
106
2075
1045
1717
1364
1728
855
12598
377
14947
109
1471
2811
1161
162
844
3985
12599
2641
107
1436
384
7725
1482
385
1335
811
4135
4649
2628
813
1703
951
199
625
129
201
290
327
4060
394
5630
312
695
9479
9374
828
823
113
2919
168
829
905
113
4675
5504
2221
424
9500
363
311
4865
8377
699
5159
2950
7041
3052
14976
409
2181
1272
334
191
488
230
1056
262
198
126
308
117
100
1381
217
799
201
199
156
982
314
2790
311
6536
1177
1752
3580
2448
8942
6722
1113
197
124
1664
623
2932
217
222
540
3028
321
2114
2199
4020
142
497
472
2230
2026
2722
150
157
507
4126
3112
183
121
639
2038
5062
1237
25545
2514
1557
234
214
136
272
5088
1549
233
213
137
273
2133
3726
844
255
850
9353
2138
702
653
272
209
2910
599
553
117
701
653
272
209
650
771
347
2584
7393
3704
3853
487
803
118
6500
9407
1720
515
1833
620
140
1277
480
173
373
648
140
7888
741
245
422
124
122
118
682
1870
6352
3163
1868
13192
4391
1917
5298
705
3680
3329
475
434
352
477
4628
9736
2804
983
2920
4952
4091
988
290
129
754
7284
1108
158
1396
1061
1237
2748
3844
5160
9130
145
5542
663
798
234
207
7180
5014
430
9339
9416
1289
203
2941
7774
3184
170
337
4899
140
620
138
230
110
3795
9193
5651
632
2817
455
1263
174
1121
304
1532
7715
1350
352
1427
7839
384
1437
106
679
5265
13668
167
700
8473
1092
5028
1304
5914
3251
954
8888
443
401
4707
344
352
350
4101
1699
339
140
1085
3052
427
5714
5616
427
3052
1091
6935
2287
233
350
620
348
821
1227
412
324
301
953
410
6961
11513
549
1195
1240
1154
834
334
312
487
1067
10233
3215
598
182
3687
410
3500
1063
194
357
155
442
614
3852
9765
275
131
122
159
119
113
151
336
279
442
614
303
131
122
474
153
142
269
4445
364
236
104
977
3726
7078
106
1473
199
372
7801
1468
372
1376
2989
278
1286
163
2348
682
158
271
5056
5037
549
644
371
407
182
165
1565
1441
282
123
400
808
124
522
1943
1565
9007
8195
696
2526
2477
260
146
786
328
446
309
488
1229
578
315
129
429
158
837
219
706
148
117
429
158
882
174
706
471
100
372
1011
772
247
112
198
9123
9283
507
3779
125
1280
641
125
813
442
645
1774
3740
8231
1755
7360
1837
5673
1168
3652
7483
1008
286
2425
190
608
1404
509
5631
8523
5320
703
8257
5584
3914
5539
648
440
1863
846
1335
1263
7808
609
300
297
149
150
651
1095
2715
8195
129
13906
1464
7528
1937
214
297
154
107
9386
1110
117
941
195
2282
329
1104
117
941
483
1151
8714
4631
217
1760
611
100
503
2635
505
504
212
708
166
561
611
2914
503
504
213
594
6533
3649
2269
276
298
7357
285
559
493
265
7867
453
158
351
3313
194
184
169
453
158
403
5417
277
3152
9486
6185
108
453
194
1305
132
495
172
1170
137
3082
525
157
279
343
149
541
737
135
114
138
190
202
182
191
140
205
111
140
205
2487
8901
2911
6894
482
859
7880
692
5242
4865
9450
770
130
224
264
117
430
1435
256
216
509
142
437
1368
4612
1888
733
6506
163
493
485
3609
453
2163
14916
937
9677
5357
5271
262
190
420
116
940
2894
351
7438
3103
12118
1401
634
211
1279
211
2085
131
193
922
121
1592
633
211
1278
211
2085
837
3424
272
114
1578
3956
8947
1167
685
521
385
595
1641
1470
9160
4322
10187
4482
201
717
7422
869
865
801
1232
7298
329
494
367
2234
6680
128
586
149
203
139
131
342
172
307
118
151
155
117
8878
586
149
110
246
139
176
193
172
308
118
166
155
342
635
699
1965
437
424
479
3003
10262
167
9162
113
145
754
101
289
468
528
530
344
514
156
396
507
294
2268
270
282
5351
9648
4153
13742
1059
9648
1971
136
744
128
2245
206
1534
2115
7203
520
111
507
1785
7457
661
479
457
422
234
389
127
460
1531
1882
7252
2270
3282
1128
216
101
433
1595
7387
888
162
161
3278
1128
211
101
433
1404
369
7450
1454
3248
5364
1084
758
2232
9555
1881
862
246
7468
227
370
615
111
1028
323
689
1079
120
2908
108
689
1080
120
5285
137
1643
1687
223
319
239
734
887
460
817
484
124
282
586
145
1075
2778
6074
1387
1013
6805
1322
645
180
9858
4845
285
457
736
3538
4674
1036
2309
5751
5253
121
4641
454
1017
826
704
235
2931
482
146
317
446
145
702
202
477
147
317
446
182
701
611
558
117
711
254
5219
698
8125
246
122
14743
667
458
207
4523
11930
296
7886
176
652
111
978
525
2444
7488
3608
335
9549
197
1266
153
159
157
137
5737
3047
217
164
196
177
1565
1492
110
201
1085
138
121
119
119
202
256
3484
152
155
366
142
4082
9766
4894
1634
389
457
450
4217
2844
2352
763
133
183
121
250
586
239
7248
6047
653
127
9513
103
569
137
314
440
366
133
118
134
124
424
131
121
248
183
892
636
2109
6262
126
15547
1658
5075
481
2318
4554
3013
13624
4240
4812
2809
1690
440
4086
1784
1461
2595
101
442
111
177
164
165
163
101
442
2745
113
2986
7400
250
148
147
181
137
146
7570
495
1654
713
198
210
359
2669
2518
8899
2013
491
1654
712
198
210
358
1597
1591
1876
2948
2746
127
443
172
309
312
294
152
166
191
5897
9041
3646
365
3886
4427
14984
4513
1760
1603
9393
5283
764
3156
776
1397
622
423
518
2140
1991
104
915
1590
395
507
188
1612
1187
2630
3604
1443
386
4045
1259
5239
284
429
173
4472
5878
2375
4031
477
930
1340
384
1514
1907
15356
1038
8491
11544
801
1379
1978
194
9110
197
779
3448
384
1504
105
4405
155
919
2188
245
9059
7150
556
118
1346
4524
9436
9078
204
1524
366
144
190
112
321
492
202
899
748
283
250
195
7529
5824
8222
219
153
423
289
128
4432
4792
360
2600
3535
159
305
137
120
119
289
575
115
670
8889
324
299
501
159
152
292
234
332
149
6623
4729
346
5144
10057
1995
1498
14900
845
2859
1353
9476
3812
443
646
230
159
699
209
2913
599
577
225
441
644
230
159
699
209
2705
11691
1012
643
128
372
120
1166
1669
6022
700
5494
1030
832
9437
393
14278
9715
4016
222
146
146
9444
3659
2520
8976
6288
5265
266
134
864
1114
1776
114
424
118
453
120
705
727
184
490
132
180
209
290
921
138
119
1688
655
328
1825
9480
3486
236
231
329
829
1813
8981
2133
205
8990
717
8765
2541
1639
1171
946
3778
1433
195
367
1350
4890
1382
304
320
183
520
1492
1055
1278
219
4980
4472
711
731
1212
260
521
201
716
1217
260
526
340
463
164
131
240
199
203
322
3625
5117
2543
1249
232
644
139
108
216
103
162
300
125
2985
9494
10411
302
225
1812
3566
4751
7091
181
246
156
166
164
134
190
345
1315
162
303
336
166
265
166
726
200
162
306
408
267
8944
102
166
727
194
160
150
229
3580
120
4516
113
444
619
292
745
149
279
501
196
444
619
292
745
150
275
500
6409
1513
478
177
1405
105
176
3356
6872
4388
8154
4675
2264
2030
6616
534
5543
606
122
584
253
6808
1867
436
142
164
135
150
390
424
2904
1264
2037
6255
2251
2149
975
393
129
193
121
342
346
754
7707
113
368
120
1438
1560
187
169
331
1186
127
341
518
647
11427
11698
877
1066
154
2201
7337
5566
108
393
141
132
298
646
139
504
391
680
280
2933
182
325
148
309
7303
466
786
2497
407
701
141
891
1929
390
1721
6421
4104
12094
2723
257
1746
1483
646
13025
530
2234
151
1240
9208
8268
2224
602
521
8558
1127
5579
446
4721
4300
2857
2150
206
179
3898
7477
1363
129
116
3770
591
250
289
691
362
1144
6896
335
4398
6629
6408
640
11548
3495
5367
2920
376
856
129
9221
3430
11246
16233
5741
9126
118
136
190
2403
904
110
287
644
214
164
104
454
502
104
106
190
935
649
8665
3686
3091
209
258
1631
285
1637
306
9492
673
646
265
332
110
4757
12533
4690
8865
4032
281
1803
953
330
262
111
809
161
249
239
127
139
1131
321
961
278
111
217
9465
138
327
9022
280
204
4640
1556
392
204
1488
393
476
6467
348
4854
162
2994
526
2425
2083
319
9380
7221
7059
1651
9232
1247
2533
538
12393
8950
1001
4042
1250
272
168
109
264
177
225
105
280
2570
178
350
101
270
1936
9825
4903
3023
1074
2152
305
340
474
141
236
271
1340
2942
14030
1591
108
3844
152
171
217
107
5212
332
195
177
460
309
131
216
111
131
309
159
289
376
298
4335
6435
367
194
1152
222
403
105
3491
770
9249
9125
409
178
264
342
371
368
619
116
232
394
877
114
711
306
699
353
231
248
701
108
525
931
5682
862
168
2837
1456
8366
1207
402
296
7616
2808
11604
3195
3957
664
2266
427
165
669
189
777
205
427
165
668
190
777
102
223
4805
171
1948
5372
1359
330
839
597
2608
1659
7401
3616
689
6881
7395
1741
7828
1176
5607
314
193
164
202
163
1285
16508
284
134
11626
679
135
233
168
431
181
267
191
182
112
3923
9012
133
144
145
270
596
120
105
294
329
258
271
4638
4791
4032
6746
14154
793
665
6248
5100
1687
1465
1542
1584
6665
1063
692
157
104
2919
164
1063
692
158
104
5151
8680
6496
480
3757
2168
2799
9398
4607
5437
7171
7346
1705
1509
9453
331
747
449
1160
385
307
148
103
9409
1934
2459
3526
109
164
100
290
207
2835
9303
1012
4868
9298
8875
7739
963
2349
1253
462
378
5240
595
8927
2449
123
181
337
5445
101
112
6232
625
931
1051
131
1351
739
3208
1200
4625
156
2321
795
5294
701
7865
5026
8667
2732
1535
2335
3857
9246
138
6247
126
202
4785
1762
601
199
1081
1592
586
2162
601
385
197
1082
490
4326
5174
697
3799
339
1366
9369
5899
4127
4269
408
507
490
393
394
1175
3732
472
677
199
222
292
212
326
161
948
1668
2944
2947
1367
2706
11413
727
6578
276
659
3254
797
7538
1930
407
450
1594
7471
116
247
11071
9452
5789
3000
1667
2584
290
629
1308
9335
1188
5728
7208
12619
620
5051
359
6487
6644
3211
2084
2265
247
223
102
106
434
1058
7569
414
373
389
3146
4885
466
204
121
438
3311
192
178
169
8057
377
194
576
140
165
145
243
321
375
1275
1519
551
238
512
252
104
4916
13499
271
712
231
937
317
1365
155
321
116
246
646
216
388
533
126
661
330
670
964
1869
2506
2143
1441
123
1782
598
8888
108
597
177
3830
1506
443
492
452
120
179
116
179
124
217
290
801
9640
2094
639
573
139
381
126
7246
7305
4990
5314
679
139
1485
958
210
222
631
3914
1349
686
107
849
121
298
810
1260
3945
416
418
411
2350
1321
1553
5120
199
342
798
5591
639
179
149
135
4244
5275
441
163
164
134
108
9286
479
4398
111
532
376
712
1878
3895
8932
119
700
8751
973
5067
6864
127
3488
9037
13901
9958
2056
9037
104
371
196
108
110
141
950
198
147
142
143
371
196
108
110
141
948
169
214
147
142
2962
123
108
256
391
119
6146
504
128
247
185
360
243
235
207
119
654
446
177
3136
513
129
219
408
110
101
1007
154
6336
8284
5506
537
222
5054
538
4441
11670
1195
848
454
203
164
134
496
5210
927
371
102
707
148
928
370
102
707
3099
2311
112
129
689
175
493
780
477
165
333
558
125
153
550
2646
2650
3598
114
5577
219
294
318
3652
4385
9366
10933
326
390
8856
990
8462
703
5203
6957
653
5341
509
503
5017
895
214
629
8833
316
230
2238
8911
2457
353
5322
2751
6804
917
2324
214
156
1100
201
746
1585
108
930
145
2325
214
156
1099
201
746
1397
521
2242
9071
683
446
114
367
7328
504
2405
14941
10040
465
14472
1702
1744
2711
2938
610
118
1530
665
200
100
752
1662
186
139
448
138
1342
4815
4841
3325
4411
4774
163
160
7376
624
141
518
3550
1186
2962
2758
943
4727
294
555
163
4732
352
1980
478
727
411
380
102
105
458
5477
8973
1395
3864
453
1199
254
215
5914
8946
8261
6904
7341
1576
8158
9031
225
335
1355
2905
107
438
628
396
233
154
206
227
144
8943
202
439
629
397
108
1488
1680
7732
1777
182
154
131
1673
602
197
189
2455
799
8977
799
895
566
229
172
181
211
773
621
435
3837
440
816
108
531
236
3512
12560
121
429
603
189
185
9381
1747
7309
191
225
602
119
2981
7449
2252
855
1829
118
116
110
108
109
1033
101
146
1569
1227
1150
1333
1506
672
3972
7724
242
251
241
172
2017
3813
3509
3916
3091
534
573
127
284
261
241
179
1502
14923
748
117
1464
241
164
154
224
301
4973
2886
8321
3874
187
1768
7114
975
762
1826
2216
104
813
1085
812
136
4127
754
731
152
127
126
144
444
457
169
2780
166
698
5062
119
135
319
313
111
199
704
137
216
248
8869
110
120
135
313
425
4155
4960
289
252
114
137
277
310
310
3876
8337
698
3757
7525
208
7113
2091
218
115
339
153
836
194
366
7408
1198
3135
2381
358
162
340
991
194
367
1343
7677
4257
8840
561
1807
993
394
194
419
152
274
178
309
227
2294
273
394
1750
344
474
628
127
142
242
973
103
480
142
2302
2278
4024
3359
594
143
158
228
972
103
479
135
107
2695
606
3280
1944
227
304
259
650
442
115
574
604
1835
5439
3073
1104
240
100
279
140
159
6528
4762
638
5087
702
138
854
437
266
538
195
702
138
854
437
266
539
1952
416
273
109
103
153
219
112
276
648
7389
816
1733
3138
8564
4334
379
2591
1680
4430
265
164
251
1024
273
740
397
217
111
699
115
2768
273
741
397
217
111
699
3973
7294
1677
6897
9417
6560
3270
344
1083
1083
8884
7053
3243
194
172
122
127
2256
707
1034
135
201
707
1037
136
368
4641
5931
304
9947
3925
204
187
115
3261
181
169
421
204
512
9023
8095
547
1019
3706
242
215
568
402
944
410
188
617
137
194
261
130
273
199
175
390
130
9312
677
9323
7394
13989
1775
146
258
115
218
143
13762
455
823
455
2478
1495
183
6155
11554
3072
8908
166
113
769
626
160
240
356
322
394
378
158
135
294
1738
156
3720
9128
7189
1218
1769
9422
2541
626
4153
761
823
157
1273
201
911
156
1271
1657
350
693
109
2243
1252
7255
622
248
120
147
129
160
1105
589
439
143
1107
589
439
205
212
265
141
449
3851
450
2105
231
263
859
2504
1114
248
3319
110
8672
1050
121
346
196
125
399
124
787
148
540
348
3318
450
343
1581
7650
7973
2155
5328
702
8282
3009
1795
706
448
1771
2176
447
974
1113
6962
231
5370
2813
134
164
153
1404
679
190
409
1567
104
103
8993
1078
123
8376
3311
1402
968
3452
6568
160
978
290
157
472
438
289
3703
4767
407
181
1355
935
125
4889
8004
4679
11828
379
1376
1066
118
1965
657
4054
1268
6220
1208
4336
4050
3255
9448
5625
138
1096
2256
123
984
228
108
9252
144
2432
811
131
4241
205
440
121
4162
9256
719
869
279
4334
8871
4482
6766
148
104
446
1057
158
4008
3323
1707
1060
818
3232
2918
567
4000
2355
266
3358
3506
9358
1515
9398
545
1091
1398
5617
126
289
731
767
5098
204
411
100
169
3570
121
204
448
100
107
7142
8816
1411
236
9204
509
167
814
100
174
166
216
309
367
462
283
7007
8923
1826
2568
4957
1006
9511
545
205
1285
215
181
113
3510
127
403
151
201
143
491
118
148
271
252
398
180
160
167
379
275
1192
2578
8417
208
1430
9401
705
102
6272
9418
703
102
3522
1669
408
507
489
393
393
1172
9613
5144
1262
2896
4009
326
240
112
316
610
124
751
100
370
441
156
751
100
370
441
274
854
2919
1351
384
1401
7729
382
1441
106
4182
713
5212
836
100
476
377
155
9242
11603
313
1219
130
113
554
712
134
108
450
8919
8859
706
131
338
114
896
142
706
131
334
114
900
187
165
360
176
518
144
279
5571
280
1135
5131
8888
103
198
9133
326
241
112
322
573
124
1740
11185
7384
690
126
163
1181
160
2908
234
690
126
163
1178
160
5532
874
3482
1816
7826
1747
2080
5244
695
4437
548
115
154
258
214
681
161
118
203
203
493
147
1143
134
3090
133
419
115
257
146
7211
10916
575
1612
2737
586
707
5473
877
594
2837
3738
3302
954
191
705
224
750
974
192
186
353
1598
1875
2541
1399
4029
7559
262
3402
2190
202
292
340
1135
165
225
3898
5718
698
193
359
1169
121
523
104
124
181
506
160
153
354
105
190
124
124
190
105
354
153
160
506
177
124
228
135
138
381
5197
7875
6559
350
4682
737
1939
1282
2005
482
9229
475
1088
1411
4673
6219
2741
1587
3940
7056
1277
3155
2232
6191
2162
531
180
122
581
118
334
149
131
345
251
373
3809
1973
1561
4689
223
6524
128
176
205
106
122
284
141
617
3270
228
234
1390
1280
646
7155
1591
4034
2163
6558
284
3217
250
4744
1229
3136
507
1076
3114
532
912
1076
839
1857
3811
408
127
165
155
359
201
126
4195
2472
303
201
179
310
130
201
101
110
5422
1603
220
139
244
100
302
2290
14095
1119
1629
3004
605
3400
896
917
14771
1383
216
101
205
8302
419
158
413
3296
205
4281
3380
4684
182
1563
9593
3230
140
1577
288
402
338
5097
672
2348
540
223
291
745
4182
176
349
140
136
573
141
344
695
126
120
174
1244
1324
400
1273
151
114
215
129
223
204
9244
9902
3409
7928
8186
10494
2920
5108
4728
6594
2306
2447
1688
6945
2115
8522
7109
7502
150
1694
703
537
1568
784
2358
364
150
3373
2264
11556
5182
472
220
107
200
229
795
1099
455
4169
339
766
826
1220
9398
110
3387
256
729
731
1082
120
9385
491
3306
140
998
126
117
2594
4203
4083
13784
1215
101
1406
489
598
241
247
663
106
387
222
227
2290
1543
2939
1483
1712
195
176
1039
142
894
471
333
900
144
186
533
313
140
1446
2513
3555
604
2264
570
174
139
927
989
786
1280
597
856
463
5929
2460
758
372
1122
1065
731
1070
1218
484
511
8113
4371
393
199
163
2457
119
435
606
339
191
1950
7503
570
107
7423
255
196
6947
5149
9245
3359
4639
680
4593
127
574
258
4681
302
142
232
425
127
349
170
136
707
12465
101
314
181
121
148
144
436
775
101
117
228
1112
393
9122
722
1820
291
168
155
1652
490
365
111
244
150
494
2206
4547
13687
4139
231
1908
380
2357
437
1694
765
3773
2679
744
741
1549
6928
400
317
206
682
310
224
206
9371
1041
1327
2684
7525
2369
5712
593
1320
115
121
201
595
1317
115
2556
701
5224
2129
638
1023
6169
970
488
1534
169
1442
221
309
607
899
1306
159
536
792
215
298
579
168
629
1017
346
8860
4364
447
3433
1097
1048
335
1126
138
5223
138
992
7350
6834
9431
6095
4633
131
1109
267
4270
3151
367
195
186
168
104
120
226
356
141
804
110
118
225
356
121
14166
4286
113
880
532
481
2206
271
3813
1264
13505
1147
542
2469
4217
1725
5361
6693
3418
5160
131
134
126
119
135
170
158
264
166
4248
4858
320
7521
2247
2868
728
137
106
101
430
130
255
176
163
156
163
101
430
587
349
180
504
694
526
121
644
5036
1590
4655
9678
572
101
135
116
312
142
482
128
275
734
1119
434
500
1536
1900
159
13729
432
209
154
141
314
152
190
1189
107
147
182
1105
216
160
409
3219
562
1979
2561
332
177
1316
7412
1188
4017
471
1054
2448
309
5072
7639
4499
5011
8844
5115
652
683
7503
2002
429
14974
1305
6332
12120
5350
2054
105
144
221
134
252
1787
1386
491
308
105
112
3245
372
1007
125
254
217
212
172
275
130
567
532
1916
7521
278
125
104
318
826
421
214
115
8868
5224
704
8119
1884
7999
884
9434
3949
3875
4911
2014
9265
1357
964
127
174
372
112
319
483
879
142
307
591
408
285
309
699
115
115
2902
145
316
592
173
286
305
699
115
115
2904
145
286
626
173
286
305
7480
242
2828
14007
4168
9251
2146
317
897
2298
240
184
238
205
161
513
245
186
166
127
261
145
1949
7527
3152
1308
10976
245
8909
246
1183
8148
266
225
111
325
1746
9431
4114
9276
3295
2753
1145
4076
10106
955
475
1198
162
937
1597
686
188
286
1653
1194
9927
3384
817
6135
6892
2459
3468
5412
2515
298
475
193
10997
8906
2695
276
151
100
2772
583
1372
166
149
262
298
151
100
2248
194
4036
635
386
599
177
226
170
129
2321
13840
614
611
576
163
386
598
177
209
170
694
3034
7382
7451
383
318
176
506
187
314
620
4102
340
9037
798
8178
13582
893
7837
103
2213
281
439
1587
182
551
267
188
1156
5195
4020
6120
12651
101
1549
620
572
2988
1122
3251
443
481
204
174
379
176
152
124
596
423
7513
360
198
116
163
196
135
360
532
1894
304
2371
127
2837
2132
6820
3577
667
4685
388
7390
6373
547
2412
3109
369
290
337
1099
158
475
201
369
290
360
1102
910
1359
109
8816
575
5087
697
8191
2935
267
9304
113
1252
252
494
1018
799
8886
798
2293
105
446
488
107
1267
537
5201
118
112
127
164
1118
7785
188
1112
1378
157
2016
273
351
189
1491
3799
9533
203
348
123
306
806
345
401
5487
695
6077
6452
280
218
6954
1675
2062
437
453
127
487
200
396
8513
8915
1581
3067
340
340
6455
643
5402
751
115
1512
8774
1158
1063
318
1336
740
567
160
378
1347
1026
362
8875
1825
319
5195
1530
4017
107
104
2561
2517
3216
1027
140
1856
572
2451
875
8808
878
754
3573
7479
884
14261
1887
106
178
761
608
186
238
329
13806
772
329
348
3580
401
1137
1424
104
220
2514
8173
694
5242
4448
1269
572
9577
282
345
1158
784
166
166
666
136
305
103
225
690
137
3101
354
153
642
139
245
102
224
690
1441
457
889
243
421
3699
2319
473
9361
907
11204
774
275
296
105
378
656
2856
1558
1904
441
116
475
113
862
680
201
120
181
129
264
100
119
1134
1156
14917
256
5823
286
1181
1634
1461
2371
1999
2302
608
104
1271
8610
186
3445
292
485
369
1280
619
378
216
691
127
190
5163
5595
335
1449
5093
525
291
231
143
103
110
381
5564
290
231
144
102
104
377
1891
1793
13590
1428
121
134
701
195
118
1431
121
134
701
1403
107
2342
334
1906
11672
1082
9454
4000
534
174
103
498
769
1791
144
276
3944
699
1091
555
488
535
7034
678
7412
6262
945
359
1409
208
189
499
890
3248
338
570
1649
1699
318
215
7378
4424
2817
1172
1065
579
4461
7582
3927
7262
3956
291
1476
704
308
145
339
106
158
703
308
145
339
128
588
1040
121
557
111
302
368
291
2213
1230
7060
7448
1554
1223
817
787
238
161
163
271
391
277
137
304
263
158
12491
7850
2471
3309
10526
7924
704
889
173
209
704
951
5607
141
539
767
187
1256
198
365
616
1129
546
366
135
6578
4994
9550
3952
191
329
6050
243
445
624
940
1114
194
228
1720
2281
849
1059
114
214
228
2780
256
4526
5147
15505
762
206
448
130
8914
209
128
1355
133
5078
2493
194
156
9366
592
1592
2561
703
5125
7293
1284
496
6240
1751
8944
3102
7485
2317
1140
503
1067
2120
2765
233
2815
623
1622
433
101
175
163
152
139
226
160
136
248
698
102
276
525
2780
203
698
102
276
525
281
134
161
642
513
226
880
110
165
139
1127
3479
11036
881
4336
170
1070
1375
1130
515
7267
2747
121
703
484
227
684
266
426
239
251
286
397
888
303
296
202
227
15497
549
166
238
544
1191
1022
253
496
301
1946
6511
1880
191
631
640
414
171
262
542
2031
1611
7406
1135
7156
6506
1516
737
114
6659
701
826
8958
1493
3866
1323
966
170
721
328
1791
1288
1898
382
160
425
104
1232
659
774
503
112
1172
1132
1562
4926
929
4134
5078
5097
1536
561
147
163
1544
465
1112
278
992
946
230
369
466
292
452
771
4653
2129
4862
315
1030
1345
228
191
239
113
142
103
215
622
232
3392
734
228
105
301
142
109
117
202
733
228
124
105
301
143
108
2317
523
506
449
698
3325
1298
811
7349
621
1241
8650
1246
4722
1237
532
3229
6271
11387
2831
2634
2995
866
573
1464
1767
7812
1888
972
854
483
350
3349
348
1186
303
122
164
297
367
193
3744
1909
5447
3387
9487
9430
6331
628
7750
1415
7308
2088
4074
14081
2420
425
413
155
160
142
615
638
164
358
235
145
113
273
1557
107
269
135
606
136
14926
590
579
137
390
199
137
390
3114
1179
194
265
1855
160
185
630
1397
2575
3264
114
1567
7885
539
560
14601
9732
214
445
12816
347
941
1498
1267
2141
1109
1261
5116
6842
1337
102
765
1109
1847
6841
4680
2995
883
189
736
248
212
196
618
3002
3477
1583
353
210
198
993
864
406
5152
353
210
198
993
864
404
850
4589
1541
3723
1777
199
645
195
375
533
144
2709
1613
8570
6994
973
1340
1025
4324
5279
5267
518
7220
1607
3557
698
4697
174
515
3942
2061
176
196
295
7366
1208
13848
7361
227
209
256
339
131
107
194
197
196
742
409
255
607
3294
9180
658
1711
5407
3542
1609
5214
1540
178
170
125
107
198
1738
1643
1005
105
385
1153
386
7763
401
1145
387
1331
7461
2057
602
108
136
251
135
639
196
603
108
255
486
135
651
208
603
108
255
486
135
641
4503
9862
1804
2043
8878
4134
1315
8999
111
3452
249
432
181
180
125
218
105
112
232
1661
2385
278
639
2068
1350
6451
1068
460
274
359
612
2664
3481
7390
794
1959
8896
11630
4743
262
209
201
299
239
484
4799
5561
7241
138
303
305
138
579
812
299
903
219
105
874
1809
3189
3050
7861
4885
1399
968
732
178
2852
192
185
916
481
131
1583
971
192
174
160
2822
1388
632
6035
794
8906
794
1028
5665
8853
5915
1978
1248
9420
2210
306
7207
1405
503
830
192
181
1277
2979
186
925
722
1626
503
831
192
181
1276
2973
3514
9435
3325
231
1069
7065
201
777
566
864
701
779
448
2912
612
116
679
780
249
10041
120
1364
202
372
1354
210
7776
1656
4370
611
4767
132
9268
4508
9438
5067
2596
137
138
100
187
9426
3243
5844
1117
2137
4089
450
108
114
115
2828
6865
833
3981
227
461
12708
118
104
186
216
787
193
260
827
874
114
188
1341
2755
671
1438
349
7360
262
1135
503
300
584
211
8123
211
182
3909
2216
5793
8975
130
2787
3248
3809
5109
6530
2657
187
186
116
471
134
101
704
4662
3567
802
1072
553
1131
686
711
1784
268
157
504
972
9247
2145
115
1146
211
184
490
404
2248
4744
351
6886
2462
341
343
6630
334
3988
902
120
521
209
3313
191
3291
255
284
386
122
305
278
702
149
356
278
380
122
305
279
702
836
101
368
173
2256
5065
479
4337
645
191
109
191
366
440
1581
2654
9007
157
1730
659
1571
3495
325
386
174
474
494
923
370
3370
480
3157
5676
141
177
105
100
521
846
1012
142
10377
235
111
1314
752
2170
2316
1572
338
1108
1607
1254
644
7094
185
208
301
480
330
566
479
161
2226
834
3055
9544
5377
265
835
967
4183
631
420
114
182
331
102
1966
690
1128
129
181
3164
2928
522
456
1144
129
181
3166
111
210
230
1037
201
203
234
2906
611
117
690
101
100
115
201
200
235
2909
611
132
690
101
100
115
201
200
235
936
141
155
216
718
8912
1051
254
6649
441
611
140
114
238
138
181
122
1766
8782
408
1543
2948
216
113
108
4685
391
3394
286
3711
1649
5713
161
144
572
100
211
117
148
345
445
554
306
287
124
972
353
9370
279
675
139
308
166
399
152
2623
617
571
14445
2425
153
719
513
775
700
11461
497
514
2418
279
173
312
9201
254
7365
8574
2969
665
617
228
2771
2123
2788
1657
4195
9652
9636
3860
230
6118
2946
4352
110
4830
3265
3253
454
185
135
158
162
119
276
109
622
201
448
178
135
158
157
119
276
109
622
3312
10190
5751
2953
144
773
123
8372
702
537
1559
1794
2673
6808
1077
124
246
161
371
442
200
1076
124
246
161
371
443
2088
4334
726
542
194
426
149
235
101
135
611
7330
4307
5640
176
147
117
2049
1757
7631
255
6318
709
143
139
165
585
243
155
2889
171
709
143
108
166
586
310
1413
433
4648
4867
106
1343
383
1341
1568
184
131
188
111
131
188
156
221
8184
612
121
145
247
161
203
153
142
202
613
165
231
247
204
122
145
4785
1563
215
221
4700
9748
229
489
183
1123
115
701
858
484
118
116
121
132
268
1667
554
120
856
484
118
116
121
132
270
1659
554
1060
117
172
358
234
1201
311
1720
8032
9999
205
126
454
334
383
160
8447
264
6170
269
865
7067
692
5173
447
369
174
473
1281
106
115
150
132
3424
226
339
259
2165
6824
1394
387
1353
2940
527
112
218
293
321
266
974
3959
9086
3325
449
7245
266
285
160
7105
1016
11948
1417
7844
2754
4841
1207
1113
179
301
9313
110
10333
6980
637
1664
2597
5761
187
346
383
6893
3302
581
225
857
662
7754
893
7468
2364
108
220
207
112
385
103
602
3725
420
8178
485
1153
177
751
593
358
177
458
6070
5882
8961
2030
274
342
304
206
1004
832
241
513
182
676
229
2851
614
202
545
263
224
209
1716
7931
1603
1467
1149
936
5380
186
558
839
145
148
279
1143
889
113
431
674
156
193
400
3259
2848
8871
6344
5970
861
398
450
6363
209
267
450
275
2710
2013
1980
279
230
9041
8936
1471
3597
6512
482
180
1147
123
148
3073
677
139
269
368
107
359
157
120
285
115
3264
167
181
169
360
157
133
158
156
155
389
487
185
1143
114
100
1754
105
361
11742
253
3143
5125
4509
698
118
253
787
224
636
115
375
147
501
1319
115
627
1326
132
266
174
8915
6794
8896
1945
253
196
104
1480
658
112
1569
4530
2982
188
697
104
115
620
200
189
697
104
115
620
6422
3999
4620
6563
352
4713
1622
3927
742
1794
1251
109
605
139
755
9061
530
133
469
576
1286
156
631
799
758
1184
4103
10714
7878
4425
7347
3526
7507
2199
1525
2746
2816
564
968
1518
2749
1189
1169
9962
8959
1110
312
576
842
353
236
536
484
668
407
156
3864
4692
113
310
682
218
217
730
207
189
239
387
128
281
301
9650
11734
2327
778
351
111
1236
163
108
248
115
390
661
135
105
508
775
481
185
348
679
204
709
892
424
1077
247
109
194
230
377
177
222
383
163
155
119
1676
1532
321
11138
3992
9168
1756
177
117
6260
110
207
2561
204
453
172
192
195
3265
307
120
204
423
115
231
308
2348
450
2394
3949
9767
2247
3837
1181
3401
3909
2309
102
294
315
634
115
1057
150
2935
165
692
115
1057
154
442
168
1561
1502
128
158
430
110
1035
6238
653
3914
11690
3036
191
1244
699
196
102
192
1247
684
3937
4032
1347
705
129
137
148
1356
193
705
120
1360
6188
5708
1266
1198
3757
1701
7162
4236
1620
1734
5870
8382
1572
107
3811
1594
722
1980
246
1090
290
382
126
157
517
186
178
769
115
659
116
2928
186
769
115
659
1529
181
1155
266
8889
1030
260
266
653
547
104
221
1170
228
7487
13877
1662
463
1537
547
1064
1023
724
146
1163
723
722
4574
3882
11634
3908
9479
1678
3416
188
318
167
181
1465
1053
1288
206
186
361
2545
6611
8863
2297
1130
638
368
1124
3296
2791
3677
9896
1055
4870
1387
379
1400
7838
380
1390
124
4927
2129
2657
212
306
977
1480
9128
338
329
398
2345
120
699
2161
226
220
1104
4056
174
668
733
255
929
7078
13631
1940
7518
3230
2531
2634
582
4729
579
4743
1581
789
5809
2893
1692
1340
772
2940
3641
2982
9371
3227
9231
1697
7274
101
222
461
133
163
252
142
1087
2165
247
340
6873
266
929
328
1693
4888
6185
3980
5373
4208
181
612
4227
12017
2363
4463
317
269
1196
184
1658
8183
8787
4422
5293
493
1075
3863
531
292
336
148
195
264
168
8870
433
104
1035
1290
1191
108
178
240
266
2385
6179
7403
142
101
552
1216
678
552
3050
159
599
393
9367
2686
582
376
3594
9333
5278
274
6233
3874
4383
2713
594
603
297
1537
6166
765
697
495
440
101
183
164
163
176
108
440
101
3868
7230
571
1067
1212
277
244
1064
616
201
212
568
273
313
1064
615
442
804
202
2332
228
392
2071
817
9933
1650
650
640
13698
9781
292
4396
107
1468
195
385
7776
1429
193
378
1337
5185
1060
278
2938
2717
1650
649
639
1258
1973
2462
375
3180
1426
1146
5130
1382
703
1045
1182
413
736
1144
523
105
1354
713
6481
6115
443
925
664
150
105
294
281
1039
141
414
460
318
4821
318
231
218
274
347
257
1042
5287
257
105
969
1737
1202
1214
706
6594
3310
1168
9300
2508
1340
385
1433
1866
11118
1212
12723
14119
1141
5886
13627
2324
620
661
114
359
123
3697
519
156
358
1113
124
519
2468
5787
6669
8860
5450
11549
1468
491
3942
5178
1242
209
247
906
1624
9439
563
1210
202
176
1264
239
147
414
231
144
196
2834
4813
9725
1222
862
4858
1545
4802
615
132
9366
1485
1117
1987
3539
14927
5447
109
1689
170
235
3262
130
162
122
352
710
213
162
278
388
148
130
497
113
251
431
7911
2109
121
469
370
173
988
298
236
3432
8202
8436
154
6390
704
5340
350
1962
1794
2332
1401
958
192
169
2979
186
915
580
1592
960
192
171
2980
366
503
8917
5706
123
322
5777
628
401
116
617
441
733
401
116
601
1195
6527
342
4735
291
1948
455
2457
356
1449
968
199
298
2860
2134
3485
284
800
105
862
108
3866
4317
5544
749
388
1332
768
2638
1974
556
453
691
157
172
157
688
100
156
13996
160
397
10158
3911
600
108
7570
1181
100
460
302
4419
1551
167
7374
147
186
150
760
192
649
444
2484
4492
593
308
1695
166
1514
522
825
9148
7777
367
5426
700
1469
9461
6734
115
100
152
129
128
236
4323
1297
252
939
198
187
1588
283
152
666
228
213
285
1700
630
204
120
407
308
522
346
316
1268
568
173
232
372
328
3329
335
153
696
456
4225
241
225
509
288
156
644
440
200
241
225
509
288
156
644
440
9391
9431
2194
1060
466
221
198
1146
473
4943
182
3105
445
177
178
184
446
177
178
166
162
422
4591
682
5498
3622
5910
4043
392
3846
3206
120
366
8896
625
125
297
537
928
1838
137
2628
588
7352
3008
4295
9099
2145
289
714
255
121
189
237
130
598
15383
1008
1986
7534
3828
239
131
1061
172
1478
313
161
116
148
613
105
205
483
160
310
161
116
148
613
105
5084
9448
6143
103
7545
7682
372
471
147
344
143
1255
421
2473
281
9158
6710
7773
2127
598
8949
189
208
829
108
141
130
303
253
127
134
134
3004
817
3688
226
339
118
976
3824
8876
7166
2920
117
10647
2730
6592
5190
1340
385
1440
7719
376
649
13028
2018
2878
4295
4966
296
190
124
9066
13854
399
2139
487
4190
1759
1508
1603
778
7416
6514
139
2061
129
450
667
1028
604
246
425
112
184
165
152
2913
179
3271
480
142
186
250
135
5047
3717
1445
3329
136
259
515
3295
13366
120
1003
11214
1113
1172
1750
505
500
1065
2448
5166
1328
8284
4006
399
122
3093
1704
172
118
140
372
496
771
387
226
138
361
125
285
928
6798
351
233
2061
9297
100
129
243
771
2598
2865
273
12349
232
3543
2929
4918
3688
312
198
315
214
320
307
186
281
422
126
504
586
136
129
106
975
524
559
109
2750
4827
302
9484
1559
1372
1656
1108
5491
14701
3109
1231
590
2842
603
9260
603
818
164
2976
133
2162
140
1106
2529
297
260
1926
4007
126
6772
559
7166
8900
616
1129
1457
5648
342
112
2396
2278
382
421
148
158
517
229
104
155
116
603
479
447
207
105
1078
421
4068
1055
1638
3593
8213
1026
197
209
104
107
137
620
148
1026
197
209
104
107
138
620
7318
10261
2984
196
9055
260
129
232
106
309
585
708
245
1416
142
262
352
5389
1252
1837
192
224
226
193
303
242
180
1708
161
130
610
1464
129
262
351
5433
109
159
906
1834
191
227
109
107
309
270
180
277
2015
606
1483
135
134
792
10220
2163
8782
1888
7991
4403
1859
3899
11217
5562
219
1508
2347
219
102
357
102
417
233
148
6906
9534
487
326
1122
108
2167
1102
535
183
326
133
2453
414
112
184
545
390
814
120
334
2263
529
11857
9363
2013
175
155
500
1352
378
239
176
181
131
149
521
1162
120
499
159
188
2188
9099
1629
4096
4020
980
208
3692
171
1951
2324
208
2840
7074
2651
499
183
292
123
317
1172
134
1322
1268
160
159
1286
140
8375
140
1169
523
1538
1150
6324
405
106
237
492
106
657
635
243
232
484
2759
9436
1176
6377
3340
522
160
11481
317
1215
5156
1566
8957
3165
1154
13736
106
259
577
163
279
1370
1174
276
111
2650
9374
5797
5279
470
6584
839
101
130
335
736
159
210
1622
3036
186
1111
9496
5091
3296
7250
713
3863
1197
854
2646
1090
719
947
433
222
211
389
1589
1861
9161
942
698
5187
3081
12280
5874
177
449
6745
1464
720
9309
733
2338
1665
1871
1173
8858
2025
123
7312
5594
1552
2749
6221
194
8289
5477
948
4460
1120
152
343
206
2328
245
188
13639
306
3896
12229
3158
7439
2736
3607
2311
1102
132
177
230
151
125
814
122
211
189
156
214
234
156
271
1105
217
597
263
239
362
199
659
138
703
194
555
239
131
197
657
137
702
4576
419
228
1620
155
139
759
4740
192
419
198
113
357
1280
295
406
113
317
220
302
205
112
123
102
193
2606
7254
4610
589
197
5940
901
573
107
651
225
203
1888
7174
107
425
392
2003
7280
5409
707
4929
6327
823
319
324
7364
773
1457
1235
6079
9347
244
291
323
112
236
7383
190
330
190
228
120
222
7565
669
652
3142
322
5504
4138
501
268
3162
2932
653
603
1073
1155
270
3164
1693
4653
343
852
2832
1441
367
251
418
370
668
291
127
667
362
260
381
533
1691
137
140
103
4329
137
152
102
677
188
278
308
316
415
4089
1239
4933
4183
4466
3403
700
5141
2832
424
1698
820
106
813
250
284
182
125
242
109
326
312
315
367
8969
5572
1168
8810
755
926
271
4744
585
1853
318
234
2161
269
5609
9380
4276
3843
139
1499
1055
296
180
629
562
175
1449
150
1540
497
1639
2823
9126
1133
2788
6982
2817
1077
924
2511
225
131
310
343
156
401
4002
5504
698
196
187
114
581
607
2957
129
744
651
445
891
1060
1055
3197
296
135
115
183
5093
2353
1180
598
911
163
2945
598
911
11506
1924
483
441
619
150
187
776
394
156
106
231
264
207
442
620
150
171
776
230
363
101
600
2131
232
233
239
401
137
128
13016
227
7491
639
4790
7697
1508
1766
8690
451
485
958
2700
8867
8996
9349
1959
1720
131
136
1167
184
489
605
112
648
998
6319
4772
8619
2702
1416
298
3551
2092
15560
7525
5021
3126
3552
2060
2967
3661
198
820
704
218
196
820
706
163
1037
1285
7426
322
104
127
183
315
551
224
6621
266
110
596
3074
129
1152
201
183
484
293
135
695
3077
101
115
1137
210
184
492
270
132
782
3083
137
1171
191
184
488
262
322
262
387
282
8880
283
1239
397
2278
10824
106
1143
208
366
7743
179
530
198
366
1135
7401
281
194
172
214
203
334
7622
2019
203
116
125
119
907
108
626
213
165
218
620
160
445
340
9256
431
206
615
224
150
2325
213
1281
203
908
1140
3146
3376
5177
362
1210
1010
2985
5570
7660
9351
1114
681
163
4847
2491
10666
8074
687
174
826
195
161
620
264
404
934
173
233
1100
1626
1212
482
210
552
330
536
133
208
644
115
117
148
501
198
334
2911
165
644
115
117
148
501
198
314
165
197
204
382
9461
107
183
219
3259
114
282
131
204
394
107
9502
326
225
148
111
126
1928
9304
7172
7259
151
1156
204
209
123
116
330
1376
568
3775
5737
121
1128
3217
3033
1493
2942
292
4330
1071
490
1062
1235
418
1137
191
662
147
250
270
7996
700
5586
9139
130
1283
113
136
218
308
424
547
109
162
177
926
3455
1715
7476
141
1075
3838
5508
6304
8554
8204
6484
358
355
4783
117
137
292
1007
362
7808
137
303
1009
386
1338
143
979
656
5106
465
173
116
164
162
436
4171
104
569
698
150
211
312
551
128
460
272
910
174
2677
2259
3866
11002
751
128
459
304
910
130
143
283
182
119
110
531
419
932
259
2163
227
222
132
936
471
120
684
104
482
5557
260
931
3789
1690
338
1354
1293
6775
13229
397
2472
1363
991
9499
2917
6070
671
1115
684
3022
7717
3113
4604
937
964
122
119
218
141
936
962
187
278
219
2005
2032
3078
2338
153
3356
193
642
5448
9259
3356
711
342
137
112
253
179
206
137
509
247
3367
1097
342
3307
603
1048
265
973
484
942
196
6634
346
4721
2306
1282
1515
442
7466
1597
3300
2094
1761
468
1535
1429
491
675
1379
545
1668
158
207
3360
465
3445
136
268
1039
730
196
136
268
1037
707
1349
899
335
860
109
221
1584
4029
649
2172
926
448
1102
127
7507
205
243
9417
102
372
1552
745
449
216
3174
2173
399
399
475
5545
5422
7473
6408
8666
310
299
121
5937
167
701
147
1357
10903
106
1379
386
7767
1381
387
1350
2595
390
256
455
1360
945
346
549
384
679
530
220
181
8408
292
253
1043
680
342
273
200
622
758
834
540
671
1137
115
368
199
870
148
9481
1812
6696
719
106
827
1345
277
1762
658
144
116
165
8946
672
4054
285
220
153
1227
113
1361
1588
7509
7259
1475
4755
523
4409
590
527
1940
805
117
168
126
3170
966
492
150
123
105
390
356
894
724
116
168
128
105
259
238
278
288
321
184
2467
3335
8407
1213
129
156
132
160
517
1742
778
1125
631
1112
1036
7061
1594
2146
805
501
4218
640
2074
248
413
879
184
731
367
1400
8742
2430
1770
1933
143
186
397
1490
717
210
487
11354
899
279
1396
3998
4016
5449
5008
5786
3298
4698
342
350
6490
455
700
8204
487
367
389
396
2729
356
484
123
4645
860
1484
1262
206
177
1565
1628
7813
1614
1732
331
393
294
154
940
1195
4621
6682
1019
1293
106
4364
140
270
186
630
214
513
1327
418
2493
8981
359
361
212
240
192
5199
6881
4888
249
7383
314
348
7448
11697
1924
2352
7445
4961
1562
148
5219
4212
6645
7040
8605
1405
344
9204
210
4611
456
233
139
235
178
668
1906
1176
1038
220
9381
106
1341
645
109
321
455
717
611
610
272
1961
225
276
338
169
917
216
765
1235
2371
514
265
9221
2371
528
276
337
169
917
3706
666
3670
318
673
1227
869
409
2409
5955
2132
5127
6820
5360
1019
136
772
2431
1723
2362
817
2235
805
2851
3471
7393
6677
2081
488
219
465
560
351
107
233
558
1040
192
685
224
266
122
156
120
162
296
254
2947
7480
2137
174
201
113
7330
2137
811
642
1022
7365
172
3323
208
13608
7668
5696
2540
161
347
9198
468
465
2171
1369
730
1232
255
3638
423
577
215
462
8884
4207
360
3942
1083
705
155
1830
4683
134
2343
2431
2867
703
8166
4998
6855
204
1128
315
2531
8906
1112
390
1010
7694
3643
647
6129
7355
3611
571
5942
9687
200
120
462
664
1275
1488
2381
7206
2288
2024
216
163
489
379
731
986
2075
886
1447
457
1200
240
770
446
1589
569
909
192
1451
457
1201
157
172
212
770
445
1398
13142
3401
2835
8863
7222
8176
699
5242
5514
3661
2810
580
983
698
360
6255
5133
3931
1002
429
685
183
440
1343
337
227
200
2443
433
163
463
5694
451
1709
1928
450
1747
198
863
287
307
412
230
8870
225
213
147
14966
269
852
308
305
336
1952
610
2134
1214
884
1755
1164
1413
111
759
1571
717
2266
493
473
339
1014
683
6387
436
798
2586
236
195
705
108
1402
640
588
211
189
679
1243
434
2094
155
938
1584
640
588
211
189
679
1242
433
2091
502
1575
13097
1341
232
316
103
550
1982
208
293
283
307
12015
219
183
360
1885
2771
4037
350
376
14928
445
606
632
7273
4968
120
433
105
1146
1222
231
309
3797
3229
1866
145
606
612
299
515
2208
691
1470
1683
6818
749
1694
1617
144
3847
4727
2360
481
185
193
869
694
5830
7419
5461
1547
1643
701
197
1644
575
4941
355
353
350
4751
5328
113
193
949
3562
2962
9546
2328
6548
747
307
1344
786
112
303
133
6874
442
614
912
342
463
2968
1852
953
7705
648
8885
1980
888
129
162
107
126
429
7364
310
4857
305
356
7326
711
1281
1265
4976
3674
4627
735
5451
199
671
132
3394
1026
123
177
146
4099
9857
1693
119
2207
7330
2589
740
5558
2511
6070
707
167
139
237
101
224
202
707
138
163
101
225
202
707
513
100
224
6252
712
217
218
526
7047
193
101
120
444
648
129
110
214
163
117
594
571
193
101
120
596
129
281
214
2923
611
495
143
593
129
111
214
230
105
111
214
454
129
111
214
127
454
129
304
3604
378
329
104
225
176
108
148
635
202
379
329
104
226
176
107
148
165
394
5656
483
859
162
136
116
143
483
858
164
137
116
1181
154
1220
131
699
189
106
149
1171
699
810
7312
2054
703
298
280
403
181
117
2820
115
699
298
280
404
404
11898
14948
2028
133
3392
9236
4807
4363
623
182
202
767
294
367
8947
11675
1549
8878
3525
1299
608
1003
164
8910
137
239
172
591
219
121
770
234
851
484
375
248
2504
1144
9311
3653
844
252
1397
8862
8217
1725
1048
121
419
1282
953
456
211
623
1598
577
634
577
10189
10243
246
989
163
151
156
207
160
184
122
157
153
163
162
375
159
124
184
146
118
203
109
1099
416
187
844
165
1350
100
1909
207
296
139
223
165
113
100
707
159
2822
252
105
156
309
7698
13561
216
106
1400
199
383
1355
792
352
111
921
217
244
118
104
130
222
10609
118
105
158
134
1790
6175
104
543
666
1264
701
173
306
210
276
371
103
154
685
148
304
208
277
371
151
701
119
104
100
7479
1285
9505
702
796
104
2429
1010
3822
101
184
4815
171
6357
237
3028
3391
1179
690
8151
8406
2947
5118
991
948
254
3142
993
948
558
113
158
119
176
117
168
5785
247
155
184
125
150
2235
9838
1827
3597
9541
5791
2016
168
321
571
187
291
116
613
454
102
1448
361
7743
1509
361
1340
807
1693
4329
549
1665
1002
259
1349
7836
1475
420
3904
2127
2917
3754
664
472
1183
1437
666
3879
2329
3507
13559
1026
2854
9386
1337
9214
5088
209
264
415
309
458
465
259
511
104
279
4708
323
349
212
181
205
9379
8185
121
327
279
274
168
159
6540
11114
967
710
359
213
217
214
6095
278
171
1102
327
9391
144
583
1125
1688
542
329
1308
602
352
122
1489
815
205
596
1696
421
8946
7200
5031
659
202
2962
3520
2964
5932
340
369
276
13711
670
788
601
1654
1986
6723
686
1463
9614
668
159
415
206
143
127
125
179
364
1446
355
142
148
1115
3310
5328
9476
344
553
8878
4182
536
7469
297
9420
111
3978
1514
442
490
650
184
117
187
200
660
140
134
1284
424
180
8880
331
626
140
381
161
130
7504
367
145
216
121
132
161
182
124
763
4685
5281
128
1635
544
678
318
577
233
285
714
111
105
164
140
287
265
294
3548
1683
1575
1188
2538
13012
3582
619
1305
143
614
1309
262
8181
702
5311
849
1336
5407
1078
187
262
595
426
230
8505
2648
118
4184
5118
302
214
563
2121
468
11718
2222
12299
4679
3754
2455
2113
4570
118
1029
197
521
155
1189
521
1342
404
1119
388
489
507
408
4261
474
314
107
1313
1283
2495
2033
258
714
148
6854
129
165
149
191
119
455
6842
781
353
2630
4270
408
507
489
265
389
1126
5257
1421
354
1382
2733
209
272
6351
5059
130
160
348
222
121
6869
13802
140
224
141
348
447
146
165
117
2208
6865
2842
1289
120
2448
393
439
561
186
425
426
507
275
107
100
4687
12527
199
372
206
125
102
503
621
1015
124
1950
457
3284
6480
7370
2323
2939
673
4273
134
787
779
502
658
740
716
326
1214
134
197
186
1044
393
213
119
127
1269
7786
309
1321
809
305
3509
1353
9005
224
358
9564
3855
2097
603
173
894
118
1198
126
7170
6741
8763
4798
4832
405
2178
972
9153
3840
918
3147
3734
221
145
699
120
130
379
699
1412
386
340
153
1092
813
182
242
2124
146
186
914
128
192
1602
102
386
171
202
1091
812
182
242
2125
465
9127
2799
15538
3471
4016
2969
1609
9369
1751
6393
1541
4928
9136
5610
129
101
122
1274
209
184
675
227
210
170
2781
9450
3002
14110
3337
248
171
609
146
160
151
175
438
1626
1558
683
8884
4085
898
1405
567
200
180
943
107
162
162
347
352
1031
3405
2371
298
4607
460
1992
14991
5427
5681
5818
8066
554
2088
3591
5425
8827
7115
260
352
371
143
705
619
9131
224
3165
152
827
773
2438
185
170
2591
5545
3059
3771
9421
2819
197
155
165
173
161
303
1359
453
137
1202
865
283
143
490
288
484
144
281
190
492
288
484
1114
477
158
8878
309
425
160
172
378
186
142
112
124
363
252
263
194
8387
6485
6414
129
106
121
1941
7531
1953
1629
3349
165
209
4475
4128
1427
5386
13886
4198
147
1347
383
206
1450
7768
384
206
1470
106
107
164
159
1331
447
23150
1729
9264
314
351
203
135
132
3153
1215
701
1046
603
594
2750
4351
104
126
159
132
239
1624
264
213
1320
131
293
333
106
414
555
147
177
117
134
680
208
517
996
116
135
617
444
608
440
633
3164
1664
7460
2166
2952
9359
1677
3301
2163
7644
1289
205
7812
1447
110
140
119
100
171
183
248
116
671
9125
1548
2743
6183
2032
3155
3911
117
212
621
518
157
938
113
392
130
3720
1986
147
692
115
247
309
375
190
432
1106
9413
141
145
249
175
209
842
3784
1354
488
382
1101
2158
8882
6879
818
1050
334
116
316
179
561
106
13682
4034
1964
1854
482
1976
11677
4441
125
733
142
270
611
225
232
645
328
336
5665
1150
175
202
11190
145
695
203
107
7395
7397
353
2453
9233
827
2778
509
158
1395
1297
3292
1781
410
171
3046
222
227
3484
3118
9365
244
269
141
360
210
8898
2637
8868
6250
139
605
3839
131
133
363
111
116
133
189
1415
141
144
138
107
228
183
234
168
1060
1061
168
10163
320
2719
681
584
136
199
341
292
213
916
709
201
293
260
874
709
130
290
225
2224
738
155
345
215
1715
1583
372
171
194
215
275
111
4398
849
143
407
404
107
103
206
170
277
131
151
110
194
244
211
128
635
2267
8235
505
132
353
768
488
425
103
3638
2320
221
160
266
1964
211
386
561
167
736
591
1105
465
949
448
229
5329
4844
502
1809
107
965
332
640
679
221
332
191
126
107
205
146
170
593
675
139
8529
1242
2689
111
443
369
221
137
119
192
2271
1686
1332
296
811
262
155
241
343
767
110
151
434
118
240
151
738
275
591
1231
7365
6220
12061
11650
1609
218
804
248
293
277
138
130
7585
13690
1951
124
278
1402
592
141
116
349
441
124
2900
615
493
199
364
129
351
240
436
124
211
233
303
275
120
505
4061
6731
513
492
179
238
752
5421
2861
597
8779
2954
1468
11228
837
6579
2699
622
516
115
592
179
280
764
381
144
3875
1600
177
1627
6215
7528
2934
6993
478
3218
8603
6874
3150
436
630
1357
3689
1951
155
2870
13718
489
114
505
184
206
367
137
1875
245
113
343
343
6485
4127
7188
1207
1033
685
183
513
206
133
538
773
243
188
137
157
622
406
242
1121
1227
360
1249
931
165
1749
1054
1341
1330
479
198
122
126
135
284
277
1433
706
184
696
252
169
232
145
149
195
705
209
695
241
272
143
1709
7453
1500
14970
2084
124
114
137
151
176
168
117
167
176
188
429
142
584
112
456
659
132
419
640
9296
563
124
117
137
164
219
188
430
132
118
619
176
424
1696
1121
243
1854
175
581
216
106
106
6450
9384
5295
343
6494
225
258
1599
986
1234
122
1175
396
393
490
507
407
4247
388
137
166
1416
2159
369
277
4027
406
507
490
393
387
1180
5635
3651
121
6850
212
110
161
373
115
5388
6698
781
3724
5484
2651
1494
836
417
1299
176
132
107
142
300
369
466
120
394
2345
1243
319
801
2221
1069
5956
6842
885
1582
4868
6866
5559
1626
2812
928
6860
666
8612
1308
514
240
1559
496
365
233
888
321
905
5832
1693
4266
407
507
489
390
1126
3291
146
6704
7528
120
144
100
369
543
907
477
898
3216
140
136
2890
5094
7026
9625
5508
270
197
593
180
207
107
663
11103
4660
2063
171
275
139
130
191
706
121
8798
556
2391
548
577
3022
1268
10606
195
238
14866
4703
4887
910
519
183
189
757
234
403
235
4665
9505
912
3188
2336
812
6629
551
2254
761
997
273
510
2961
2569
1754
7659
1349
372
1185
155
1423
2285
130
545
7141
754
125
535
154
213
278
106
128
813
1113
158
4653
4354
8756
1967
3564
163
246
168
171
138
829
131
4247
155
189
145
184
1702
6945
1547
2421
481
3424
2840
1920
1223
2023
7490
315
1241
4582
216
9051
791
186
9301
7448
279
3112
137
148
257
3686
6522
101
229
6068
5587
893
215
480
355
150
279
133
1308
749
9263
299
189
9282
144
546
645
451
383
150
210
178
244
480
172
1026
11565
351
2797
380
437
995
644
105
195
133
704
205
642
195
123
617
442
337
345
5378
1731
4232
323
318
8429
254
249
4163
6308
4808
3386
3769
8947
665
8912
1994
1311
2385
772
3952
153
719
152
2109
224
222
132
325
2180
700
115
187
193
192
116
7247
3394
133
395
312
6269
5052
1031
127
929
754
394
401
547
121
131
125
4732
526
1133
131
123
251
471
629
468
2158
462
108
173
157
169
163
369
7231
437
408
2318
8260
574
103
259
1078
238
100
389
142
103
259
1078
238
100
389
137
5161
5156
698
6413
171
275
139
130
195
706
121
8795
556
501
11383
3472
6623
3498
1870
6209
4999
826
118
285
241
409
199
109
236
119
110
309
161
228
410
536
1123
7822
689
5138
4032
3395
1294
559
9238
2512
208
6153
4007
747
128
105
243
123
118
148
181
190
527
1080
387
1552
246
212
160
134
128
175
439
170
527
137
5149
185
600
280
128
677
1278
201
6924
138
1438
637
115
453
260
2453
421
1346
12128
107
208
136
1710
650
593
1159
2946
1078
5983
2388
294
921
2570
129
6431
4925
7278
675
2005
6783
1564
1633
115
2135
7013
114
709
6926
1913
186
620
358
122
117
7336
9109
5264
7371
146
2258
181
3748
9331
1749
4107
1317
700
994
304
114
2929
165
700
994
304
114
2468
1358
3430
186
854
1680
516
393
243
686
1041
11577
152
128
157
122
204
155
121
288
104
123
145
151
1055
450
995
7403
9429
4582
490
1109
164
105
142
180
533
144
223
1214
257
283
155
209
188
140
108
126
276
756
131
4153
728
9468
1499
9176
1417
127
2310
297
6601
355
343
298
608
4697
652
787
1093
964
958
5134
1590
174
157
416
602
1069
2127
186
9734
802
256
168
424
149
160
2507
9047
4967
6040
582
181
109
522
362
8935
342
433
190
345
557
240
2846
686
780
2900
115
475
1951
7521
780
1399
1040
434
11193
485
493
184
1171
137
1313
153
269
251
800
8989
174
177
149
526
2208
972
6022
984
1685
1141
146
123
666
2334
11421
4571
3775
442
615
6889
9383
444
459
172
8911
172
2911
609
579
117
701
467
267
974
667
117
109
1837
108
973
667
446
172
5811
6633
696
430
156
360
461
3397
692
203
106
179
793
1009
12489
5333
168
5500
776
2678
753
10426
122
3895
464
177
164
187
464
764
9116
3014
1216
711
1796
1459
5254
699
2109
106
1401
386
7794
1404
385
1350
1150
9451
5130
7173
303
481
8113
4711
350
5932
689
205
1062
3640
4760
200
4654
3552
9696
2751
107
4336
8258
651
1287
128
100
416
317
1102
213
106
103
1380
8899
11157
158
120
235
767
132
164
126
127
119
141
451
362
2586
350
4405
8831
3063
2136
984
1783
7700
1737
1509
1569
5072
5116
5226
9260
188
346
1437
211
161
749
183
11825
121
131
227
7976
7477
866
438
733
143
4341
476
542
127
289
228
368
398
236
2320
274
186
769
848
644
1280
1104
1147
5696
122
664
606
4847
8163
3823
9443
1913
6753
250
2813
5291
2480
301
744
123
721
894
267
163
159
9364
203
439
616
771
151
348
304
161
13814
1208
342
7948
105
986
1093
1634
1793
1942
237
5709
1941
237
679
2839
636
3423
736
759
229
375
668
670
285
119
117
7212
464
177
165
169
270
694
4344
1962
816
3553
364
646
117
2915
5829
995
227
1531
4032
1776
237
245
496
240
182
405
293
543
1136
194
5479
166
323
110
169
855
8920
4760
127
149
1976
665
147
358
959
620
203
162
147
358
960
707
108
870
243
178
9101
4601
2595
662
4041
7188
6957
216
995
298
1506
1108
494
1360
889
499
133
223
387
1462
1102
733
309
1916
877
173
303
7520
1969
463
370
714
237
1157
382
137
9080
139
170
201
134
104
6522
504
9390
6882
148
911
479
608
9537
3587
8907
3095
4969
252
865
142
7537
132
221
380
226
104
279
117
1340
6533
9607
2790
277
294
1491
103
128
134
195
140
3128
3656
1398
428
453
1335
1970
2338
458
303
251
391
126
124
477
329
852
579
4598
2113
2512
933
370
167
14938
105
697
149
158
931
370
167
127
153
701
3042
309
225
186
353
197
136
115
648
9312
155
2901
222
187
341
185
136
115
648
186
201
7567
676
4999
1160
121
277
119
1468
231
609
1477
1980
7505
2190
7226
1227
407
303
7325
14717
226
698
8369
4766
8116
6969
188
6649
3494
8208
5685
373
6078
103
428
272
109
547
1151
186
383
978
9320
8804
1812
113
169
177
807
774
3645
1116
1799
154
594
3163
2376
11623
8953
405
2501
7325
160
702
6288
404
2341
1516
9257
278
110
234
285
114
3087
3783
4478
8220
1178
2832
8848
5064
2039
2641
3873
2271
203
104
101
3563
927
372
6699
135
221
227
2150
372
960
6838
3821
1052
678
1120
4179
811
4411
1197
251
488
450
119
235
3966
2994
9353
8004
369
9377
225
436
492
489
111
140
126
120
390
339
401
338
138
148
150
603
325
176
325
163
130
700
3071
6615
6454
14824
145
2530
10937
2143
2489
2252
148
591
346
189
433
1268
100
145
649
256
898
549
158
369
329
1797
259
832
452
663
1646
330
314
1251
2496
161
307
113
255
252
638
179
303
10336
6602
467
1213
8091
1250
1663
5623
697
101
5867
2332
1275
2414
9691
852
239
150
3506
8008
243
2906
108
1513
381
7744
1506
383
528
930
6265
149
162
341
981
310
310
141
301
201
146
8956
217
147
3262
127
158
250
13928
7349
204
1012
13675
1947
454
5181
2624
1833
9051
138
3690
6295
4601
206
144
328
286
100
250
236
6000
702
111
100
235
143
201
702
170
193
100
235
131
160
203
702
170
193
100
235
143
3260
4743
350
353
355
3396
434
501
143
897
1468
2325
169
757
316
125
800
5913
698
5367
549
1131
121
105
710
115
139
198
299
281
196
368
270
141
489
108
243
199
979
569
201
256
1959
139
551
197
186
8863
6279
2036
9030
176
1259
735
1073
102
850
170
242
284
1010
8652
678
131
203
214
400
173
205
692
131
197
214
401
160
2456
241
969
382
147
115
101
1531
657
3603
1675
3689
293
3118
3454
3539
447
608
200
128
364
184
206
2911
104
446
656
198
366
204
206
1473
1602
616
2512
136
531
4142
135
138
763
114
140
704
201
215
767
109
140
702
1619
2312
3075
450
7319
3088
352
205
519
1226
1982
252
1538
1115
249
518
354
279
487
1529
1305
2306
5418
135
5426
7736
14944
3541
18813
6619
5387
4368
10339
9116
1583
104
394
9242
313
662
1411
1397
105
1639
295
8922
542
650
837
141
215
13532
829
1094
129
449
5208
322
524
284
268
521
594
502
1371
400
129
3075
700
169
841
5388
1498
1172
1109
184
507
480
6211
3203
602
7775
1077
131
12350
5130
130
650
437
1399
506
132
270
4864
1466
497
1731
11616
929
700
5297
1357
7389
7532
1080
9360
590
1109
145
216
109
4248
131
782
433
170
176
180
1121
134
479
552
183
103
121
103
1238
3681
7052
2106
3330
11110
9347
144
202
1657
6912
202
1653
1730
700
238
436
1151
124
551
3526
172
755
3274
857
1427
1266
353
309
10491
3773
1636
4292
1600
1287
3932
586
750
131
1481
6964
11428
2392
159
237
231
173
103
156
108
477
278
9854
3992
297
123
144
103
145
330
492
119
1444
367
7823
1419
386
1341
108
105
216
428
733
1161
176
431
308
367
189
1686
7410
7263
4890
2042
8905
465
7037
8811
2343
1900
547
1847
857
478
1863
1977
7463
1945
1119
665
1356
372
199
1450
5000
8996
2711
372
198
1437
1777
146
158
576
252
223
1074
421
107
3602
814
384
9367
3759
6867
4481
133
3892
4775
938
1820
513
560
157
156
841
4698
191
218
155
398
136
188
392
680
200
113
7336
304
430
9252
163
174
139
440
673
188
133
246
125
112
245
167
485
104
267
355
131
239
412
5617
1768
8901
5571
420
11304
1384
3145
6562
703
138
463
475
2893
222
903
138
463
526
6906
3355
548
3596
2244
2380
319
391
296
236
214
3387
329
9383
275
2904
2002
1574
816
1247
386
595
105
713
2957
113
647
124
214
752
3215
727
360
180
117
245
226
190
11639
1705
894
423
148
158
600
245
225
1078
423
107
4309
10726
13443
7562
7022
7918
9083
1263
223
4755
10090
2984
7834
259
339
114
226
3666
2882
9579
3559
271
6948
5177
105
225
103
120
3820
301
681
152
234
308
358
1292
164
157
309
1168
701
247
2784
9360
5356
5341
2279
6320
781
1287
4583
444
213
1213
745
127
813
125
112
3341
8890
5695
2355
309
123
142
725
205
404
1191
124
725
149
242
236
994
573
448
135
156
729
158
1332
254
125
9318
148
12423
337
337
164
186
130
320
241
176
216
699
200
366
164
130
320
167
699
1461
382
331
129
273
493
168
1176
377
811
499
9319
499
2919
175
688
152
106
221
1187
2253
231
318
129
273
295
495
1797
121
5280
5544
3166
3808
168
1771
424
927
154
149
382
200
440
375
1173
337
382
459
3332
304
174
203
136
348
5583
6172
3721
11320
3180
4411
638
904
703
8104
1406
5823
1728
1272
6476
8846
3422
14952
1017
140
145
7657
1359
382
1350
296
144
158
293
688
671
2039
553
1183
423
858
1296
1075
209
1861
139
6025
1524
3929
7002
1319
891
822
2222
2611
11537
3549
297
303
3078
5094
149
116
707
136
111
1297
552
126
181
442
619
136
111
552
229
1029
223
11298
1569
7345
8844
3226
10397
176
268
118
359
1536
9472
521
3565
227
222
8187
104
457
121
701
173
3900
160
6572
347
4710
517
9148
1358
2911
4234
1076
105
137
953
9879
7930
7517
1930
155
149
121
3553
7040
524
5714
4784
130
308
104
222
121
147
111
945
164
596
116
2897
147
111
945
164
591
446
1445
501
1344
364
139
14086
101
395
113
941
467
469
1332
1186
728
176
2029
1525
11732
7583
1230
5127
1989
195
366
108
870
174
983
2897
9563
4545
337
499
1353
388
1447
106
7291
221
1477
2108
220
1231
295
318
698
4973
251
105
229
1094
5875
346
1185
180
126
157
315
1406
2130
1210
2000
5802
3754
7503
4746
1476
2633
6398
1623
262
620
1280
2164
1707
9238
5281
236
5183
5984
3764
390
732
1037
603
3301
15084
2006
2786
432
133
204
151
424
369
1631
176
210
453
581
366
472
1328
444
2873
1267
8504
718
147
879
209
205
249
215
155
608
2380
650
206
1431
401
180
373
657
123
6861
1431
1039
7090
13479
413
178
434
297
409
107
371
179
113
6034
7473
1969
3111
679
138
137
106
285
332
231
216
253
152
123
414
119
744
134
4006
8874
591
5015
3154
4028
1011
578
9459
127
6970
1119
4456
4979
134
221
391
343
167
1731
524
216
186
294
322
225
1185
1405
707
660
1629
4010
524
864
375
303
141
163
209
245
194
143
323
1746
2023
12239
115
142
143
157
122
337
303
5995
3019
4884
100
880
443
1813
122
319
204
438
6483
389
363
4819
6637
10058
5649
1385
5195
6709
175
13886
2273
1989
1660
459
1538
197
1803
429
7439
276
249
2423
3858
2613
5268
703
8271
1013
162
4317
5651
700
8194
4661
9206
471
121
1308
432
298
136
5235
1311
433
298
136
2438
6054
316
8760
3113
3301
251
799
485
202
1170
134
2498
9234
566
171
139
267
213
553
160
9008
438
881
1303
217
8932
3321
9259
704
435
156
383
160
251
108
197
690
100
435
156
383
160
253
110
224
6761
138
138
4762
736
395
225
190
167
205
346
657
278
8919
876
443
9373
5091
7342
5432
3802
365
1181
3593
2390
6066
2023
6581
2918
172
182
348
1672
393
1327
129
157
537
196
348
278
134
297
155
153
449
169
1569
1441
306
126
450
104
3034
156
1176
170
492
3260
1093
2419
622
2162
5318
5295
6722
8477
128
1608
8923
1844
2503
119
106
232
129
130
115
195
235
110
136
246
132
481
102
3109
137
1172
184
490
546
108
140
652
101
174
1439
2195
7125
2207
1095
415
122
124
2970
10092
9414
1312
203
673
586
492
1201
349
138
952
443
621
337
908
245
139
203
442
621
336
907
243
140
291
293
100
9718
681
580
8902
5079
168
107
568
106
1725
101
127
227
218
145
161
283
996
830
8906
8573
1654
9257
2833
2694
8879
1739
528
139
173
263
119
325
140
124
658
106
387
3006
3730
3553
237
181
349
1198
258
1311
332
126
299
1831
333
224
9493
915
1175
224
12755
657
610
426
161
163
11721
419
163
223
106
223
8938
9252
101
3269
4801
223
238
3055
4864
6677
5533
5046
204
362
7769
161
328
989
193
387
1340
2210
8352
5849
1500
5071
701
3402
2619
7827
2482
766
1078
3829
4263
671
221
326
770
271
166
113
9116
1363
931
3284
160
4240
706
129
140
195
201
154
115
117
136
202
706
129
140
195
201
154
115
117
136
5306
5819
101
372
616
824
441
100
177
164
155
163
440
3941
323
135
1224
301
221
196
2417
497
312
1566
318
256
2368
287
182
163
234
135
173
166
372
161
911
6763
9477
261
142
106
924
224
745
4931
705
132
347
233
2144
952
132
206
232
172
3391
9307
939
8236
1093
3580
11710
1421
107
224
219
1510
1192
1216
9220
451
1151
1311
2739
4978
7293
3183
5240
9103
3719
1868
4126
168
179
634
6823
4305
6582
388
195
1069
373
106
7747
1160
103
700
402
153
199
1387
228
977
189
508
106
184
3120
116
921
167
128
508
105
183
7125
2093
125
193
140
122
902
145
133
1004
5689
354
222
272
147
206
270
513
201
703
222
272
147
206
270
514
4387
441
4963
6641
7421
2262
2156
524
311
1077
151
114
809
116
607
145
148
701
148
125
515
156
112
1936
7496
1021
114
483
5022
2570
714
436
217
323
3737
4961
164
581
1024
135
716
565
614
234
278
129
127
476
193
588
308
129
127
479
1639
1486
238
1423
5874
1602
1745
580
115
112
316
153
132
116
104
2931
166
591
115
117
316
153
132
116
104
2120
1583
432
6140
2660
308
1672
12648
1422
1500
5171
7353
1469
4015
7435
3000
142
331
956
913
8877
320
309
482
25482
355
477
784
187
449
195
170
1276
1331
8705
127
409
879
649
2811
163
139
857
744
220
204
210
4685
142
1858
444
645
696
2912
108
444
645
694
11793
6175
2788
500
4793
6895
4368
2632
290
1021
311
7268
954
174
532
2246
12491
1772
9769
851
2262
276
9553
1314
1364
502
316
335
2703
4693
183
9381
2363
6470
3975
1032
1219
1023
235
328
6883
927
7588
418
2672
4937
4162
4031
640
464
5538
1232
11590
315
492
334
4554
1121
136
192
1457
574
269
197
247
151
152
518
442
426
223
840
181
608
212
194
442
426
223
840
181
4686
3129
9965
769
4038
2609
3262
4085
108
8358
288
309
239
125
103
1292
433
191
309
238
144
520
601
1123
124
552
646
215
192
148
604
181
488
2914
114
1222
704
138
216
123
255
531
487
138
188
208
130
111
421
6031
8809
3748
1339
387
909
1892
6038
7633
2320
4711
429
109
178
199
181
145
132
283
153
1850
2464
9036
666
307
128
135
3914
2163
110
530
204
412
115
2406
11701
10576
453
612
169
641
452
192
613
169
642
700
7996
11944
795
5781
648
997
931
1398
617
538
679
322
439
1449
1184
2791
3849
1621
442
619
936
209
442
618
936
7945
717
1751
1829
2554
7432
2943
2379
7337
3156
440
265
7315
4953
906
836
166
1421
138
525
445
170
7427
1358
4542
7358
1273
313
713
633
113
2822
312
711
633
113
2823
309
713
633
1362
318
441
273
227
368
5768
7921
279
100
325
301
160
271
155
163
982
262
163
539
142
7437
119
3028
2606
9224
9283
7303
2585
140
144
403
185
114
114
7791
314
662
4851
7520
10674
4336
1449
2798
2632
1049
1966
2033
1958
530
1261
1328
758
160
147
3409
103
105
689
240
487
199
1337
3375
813
1001
110
1817
2350
5358
9734
6600
1595
275
155
261
1599
801
3298
8662
8068
2249
5925
102
595
146
1183
686
595
336
3273
8447
6008
103
5398
8937
116
5078
153
4370
845
696
7089
8784
1835
683
1962
945
5352
1660
1205
876
715
2768
4008
5822
7453
2594
2120
654
6102
701
1839
7317
7029
644
1130
1471
649
112
101
506
169
1124
185
625
700
1404
2245
413
169
190
1564
1405
285
120
432
391
6407
6448
478
1370
514
142
567
3320
844
1617
6975
2896
1042
923
5174
2018
5136
2103
3165
1263
4660
396
391
488
507
408
4269
614
2620
4354
842
1584
427
37443
14449
365
7759
370
1128
240
375
3914
4766
2893
264
9403
264
876
1939
1171
218
3205
362
106
1961
6194
7331
538
489
184
1146
115
1703
182
119
269
231
1084
233
742
103
229
1082
644
288
163
222
1366
139
199
4332
9657
2062
1190
389
109
162
137
158
410
6692
645
140
1284
480
174
8153
702
5134
331
645
304
1047
346
7315
425
106
4740
275
140
210
236
7336
1906
745
629
5663
8945
2750
931
137
1168
183
488
1730
2217
106
101
1117
371
7785
1110
373
1390
6127
820
1332
2037
2223
2412
7149
4732
338
5478
9430
978
2220
562
445
780
538
7379
1100
206
103
7605
457
113
292
1449
7369
4623
3387
226
340
121
5598
1168
3634
4139
4749
353
6809
5294
5756
1030
162
175
152
3465
7357
4078
11529
974
9298
4624
356
8967
189
268
148
255
208
339
8955
807
4277
11487
4658
108
414
427
107
13328
149
671
177
298
211
1530
369
9386
984
125
1173
1368
377
1544
1174
222
311
209
528
569
332
1228
167
1040
4099
665
702
731
498
3791
124
407
1768
2910
9397
3513
353
352
348
4264
9359
457
579
407
1869
10586
9882
1216
4982
9216
6767
125
1442
103
277
356
155
190
421
258
1899
161
185
348
474
364
242
222
212
1034
324
578
3401
11730
1427
3115
6146
1117
931
229
213
6086
870
229
216
3134
1168
206
1023
906
448
144
2994
2470
2485
530
5926
3859
335
2269
259
403
311
543
430
1880
407
793
4968
2492
8762
3723
190
288
3456
479
6614
10082
801
2896
425
103
102
312
7310
6249
346
4734
1438
324
298
461
3468
3724
545
613
138
278
107
143
614
149
553
2819
5009
2140
736
1247
246
704
130
236
346
558
195
410
692
636
655
203
1904
269
1344
1743
617
7953
484
12122
814
1872
1625
3385
442
144
284
9533
358
489
1140
746
1786
2405
960
569
104
957
1088
323
679
3587
890
8811
2717
4062
2256
119
349
234
3646
311
2069
814
214
121
497
386
139
125
289
137
260
455
523
286
328
322
388
240
510
134
139
105
1030
224
268
395
713
146
1738
260
133
3930
3475
3936
5124
337
111
131
153
150
1567
1599
1568
6556
343
2411
1927
6292
1623
116
101
944
196
496
128
383
795
114
110
245
221
1118
157
5441
1144
147
1984
320
7386
395
2142
697
996
298
353
1621
230
115
147
274
507
3727
9435
2758
347
4683
355
104
3081
1684
1944
2346
9434
1877
280
2669
2414
243
1745
519
774
1398
4683
351
351
410
6729
2732
480
120
2388
1319
159
1295
239
360
230
1113
732
7433
4811
476
191
847
614
707
921
210
708
920
586
11460
7702
2262
416
211
571
222
275
221
369
290
2607
103
489
899
518
770
199
11292
213
408
509
522
1202
1695
189
10289
471
494
473
1272
566
1784
4378
504
451
1491
464
3042
2308
14983
605
5444
1470
1550
7827
1915
1012
1901
493
145
278
311
321
312
221
3301
6677
574
152
162
834
3393
450
134
165
166
156
478
2825
3227
3094
1852
154
780
402
136
273
589
337
1214
140
909
117
438
1500
219
158
774
428
171
282
106
396
332
137
1686
1618
4928
203
923
829
4984
2950
235
214
134
663
607
114
770
1511
234
146
134
660
652
1897
180
2033
5394
2128
4052
279
3269
4980
222
6579
128
7441
885
889
152
334
217
271
2937
558
363
556
114
441
154
304
124
185
126
147
124
316
250
329
300
377
318
473
351
140
380
318
474
383
454
644
443
117
2919
109
136
773
173
160
392
443
118
207
676
827
143
491
10908
2631
514
500
159
442
388
197
900
186
326
394
107
3498
13656
10248
295
213
103
243
128
2799
109
907
387
592
263
2365
3894
4076
691
6408
365
497
7595
12742
13772
554
362
142
140
12322
672
8727
8901
5166
177
104
172
597
144
106
104
172
597
153
170
8691
13495
2829
8607
2394
547
13816
120
911
111
159
488
127
156
1193
261
160
825
3587
138
209
139
2492
817
835
1074
268
363
105
230
119
1354
319
1052
7733
321
1022
188
169
9576
3660
8904
4098
172
331
1556
1074
1073
1108
476
149
2709
7006
633
2708
1829
1949
1340
123
9015
892
1794
217
614
130
868
269
199
171
4954
1036
1466
1397
3632
3511
1853
909
4971
4844
9424
5309
1488
1125
269
115
2340
631
13641
559
125
639
211
153
13952
156
4222
131
726
256
155
1244
894
153
100
107
946
204
313
124
700
377
235
205
1083
3715
670
530
11243
651
1302
7333
2687
157
150
349
379
1045
3919
8367
211
614
4127
325
819
927
144
1051
1075
277
495
1621
318
211
649
369
1405
1478
495
8818
1869
6759
157
209
134
105
3273
123
101
159
2607
1556
2739
4856
4323
1344
385
950
313
162
7814
385
968
313
162
108
701
7533
7260
607
2734
9292
222
1884
144
562
589
217
1995
647
833
140
2913
560
452
647
833
140
531
455
1260
523
153
221
956
420
287
224
2057
1316
160
326
446
473
260
172
431
143
194
5870
446
473
260
172
431
143
194
2466
5167
706
8288
7246
524
5975
4973
1464
2440
2781
1092
240
179
351
286
2939
258
1092
240
179
351
287
704
1672
6355
344
6405
1011
10231
8888
3888
424
265
7750
9493
5635
543
7575
923
4023
667
187
200
748
141
125
3337
621
7696
5142
1378
353
199
1398
5687
1366
353
198
1409
106
9070
3424
2731
1856
1338
946
689
167
5487
150
294
241
227
295
309
129
289
398
214
100
171
8220
7541
1939
3525
220
229
8235
11354
129
955
981
3922
4709
4246
5811
1028
904
5874
641
3689
1093
308
200
939
644
5189
939
645
2334
12758
5589
6458
3924
1968
148
1144
202
487
635
405
2901
9387
129
4634
637
6066
479
596
280
118
411
702
202
700
117
166
104
197
297
171
308
161
700
2642
1677
3243
4034
4312
9426
371
140
103
145
102
176
307
268
189
122
2715
293
8223
1656
140
597
371
164
489
1263
140
575
2334
1122
161
595
314
262
130
444
243
101
158
529
107
476
4956
130
5435
115
3817
5434
5238
3320
2644
116
819
8854
4124
9204
3977
687
9375
10452
11636
304
1573
3904
8752
1705
9378
1790
345
407
2050
165
445
648
146
106
114
929
202
221
2872
116
186
643
113
921
200
215
1404
626
5908
4390
2443
615
4042
561
431
503
172
707
210
563
433
506
172
707
4900
781
419
2944
208
134
248
108
7251
641
151
123
162
199
315
233
674
329
164
1284
232
689
187
216
108
878
129
179
699
199
187
217
105
108
878
129
179
702
343
1055
5224
9459
2782
175
331
3327
6458
336
4688
5292
460
177
164
201
245
479
196
721
594
608
212
142
478
196
721
595
211
452
799
390
509
516
147
141
334
263
179
561
218
2095
1813
102
237
231
110
155
103
156
251
395
324
1112
894
112
224
322
531
561
178
1230
293
134
123
193
293
8850
2218
244
2091
3278
1319
2675
6900
175
1859
3240
1202
642
2913
112
186
645
1060
474
1152
1625
174
192
523
572
1591
943
139
845
286
131
1106
1622
174
192
449
177
1366
8773
3464
9521
1406
10374
6256
14956
2217
469
8143
2058
134
2310
687
2609
687
1833
1469
1509
1984
521
194
181
258
8188
696
5105
1928
7542
230
3393
146
102
164
129
127
186
447
221
184
502
620
4157
342
6480
1643
3609
3815
1546
10351
2570
1308
939
1839
12201
5168
702
8350
2780
5010
1930
709
5895
9373
2969
2097
127
138
4194
102
657
475
242
344
172
284
131
302
230
126
313
233
280
208
154
142
121
2178
210
882
302
245
1496
107
111
333
204
187
283
115
3260
199
169
111
333
204
772
1159
2969
6424
8274
1541
107
715
152
260
182
164
350
1449
8974
671
1104
995
223
274
416
654
178
163
334
146
134
397
7490
1954
688
106
290
735
352
262
314
228
281
131
174
5871
205
383
610
142
947
164
2908
204
382
610
142
947
3318
2378
2238
1634
7374
2234
263
348
101
539
1264
9152
1089
325
226
1033
132
589
4020
1398
210
515
457
2513
133
164
1233
345
701
854
2455
463
1207
4508
2430
606
5893
7092
1935
4941
2450
7522
631
225
207
174
4042
618
323
137
131
1594
1585
106
621
1825
2676
379
617
2390
2269
136
387
3621
137
146
710
2981
216
558
441
456
337
478
2373
4826
2967
4077
122
168
591
266
912
126
179
180
3668
3957
1467
196
491
154
155
181
2706
1702
751
494
1445
175
863
1881
344
357
272
1071
3895
2200
352
351
1497
11655
3263
712
883
3251
418
1265
3503
1229
176
119
156
128
260
143
354
9470
418
183
1166
176
120
156
128
261
143
3911
1301
9394
173
129
122
118
259
142
353
5322
7314
3601
658
2668
1797
150
4063
443
646
179
231
490
211
2942
629
573
117
441
644
179
231
491
515
183
5331
3888
106
1440
204
371
1355
2501
4056
1468
1697
6771
422
757
212
477
446
620
1452
881
210
1454
881
711
167
137
535
505
390
1676
1241
206
1086
281
243
369
145
100
115
147
186
195
158
100
2897
589
612
442
326
176
112
253
362
109
158
103
222
195
160
705
1855
348
2407
6959
2806
7351
142
5161
8222
129
813
1796
1793
7811
1583
115
446
1729
707
202
157
111
537
202
444
196
111
535
2328
134
525
146
200
596
133
106
165
222
313
311
203
124
230
287
132
176
1297
419
257
351
154
382
3602
2564
2130
7242
360
777
145
1632
242
232
256
399
699
158
146
148
111
106
122
128
110
117
451
283
3418
1887
7550
4517
327
9758
12290
635
791
2920
106
635
790
2647
4567
5873
1007
118
146
1699
1444
385
285
654
1454
3279
3879
117
357
1338
1723
114
262
7405
138
743
248
12346
400
504
11951
4727
347
6548
1914
124
640
122
102
1874
2363
306
678
201
2805
7393
7913
14861
430
226
116
2217
133
131
474
344
921
946
178
141
1605
1285
3667
129
304
676
165
473
218
4234
6457
158
218
139
1274
234
181
218
724
206
105
478
2795
5586
223
149
122
106
150
130
860
1516
467
2254
139
144
222
265
198
224
112
230
135
120
134
164
218
4983
7253
166
602
153
163
1227
7350
163
164
325
3188
480
4031
4344
146
248
2380
477
479
138
113
1121
371
5894
886
2654
366
461
9099
2685
3650
211
8484
9181
8923
5990
5239
648
172
9059
113
8994
434
301
219
255
759
130
4290
206
221
178
148
295
224
1044
155
128
1120
5645
518
3265
115
228
339
118
7581
7215
114
372
202
354
136
176
214
314
115
329
110
704
187
191
605
125
202
355
137
176
215
315
355
110
703
2910
622
1825
2892
1580
8954
193
7171
4861
618
115
151
289
100
170
123
127
199
441
618
115
151
289
100
170
261
100
4256
1559
1360
8022
475
156
209
197
2362
1344
3166
5462
106
350
291
141
237
646
3201
213
8820
223
1283
168
276
272
364
204
668
196
106
1285
496
184
264
204
668
196
5258
341
234
187
230
102
1530
1058
11114
2451
13782
1975
160
198
152
117
128
8705
7458
1120
721
725
716
823
8413
2689
384
310
5237
226
228
1224
6966
106
404
4460
13034
9662
4122
5762
1197
591
2596
838
734
11599
8956
358
309
13625
116
106
169
177
152
7269
111
8708
1202
710
5171
272
304
186
134
164
166
156
279
311
187
1699
486
7119
453
169
171
163
177
452
2308
129
1340
518
385
215
621
312
133
124
135
106
422
1180
199
336
1262
1797
3023
7501
1703
469
5189
6736
5041
124
9363
113
665
159
1216
13982
539
351
216
551
536
182
216
551
184
1040
265
204
257
515
108
957
7801
172
233
413
707
2246
5995
4729
343
6486
2576
7403
1650
112
740
8474
2778
4687
4861
3148
519
259
965
3891
221
177
121
370
8178
694
5310
3590
2348
1117
1054
217
9016
7566
1094
100
154
310
4767
160
683
512
127
233
957
1277
476
682
8884
392
130
382
261
102
135
283
8877
433
6827
150
9545
949
1058
423
2145
222
623
381
1640
11844
8850
7650
640
613
306
299
3013
864
113
426
167
116
281
419
621
180
296
172
160
584
278
5469
294
136
483
166
133
100
7930
6835
168
307
5858
385
829
1492
647
636
163
142
139
130
390
631
154
143
136
129
106
675
2264
5575
161
1565
134
2577
133
121
132
114
165
2936
13610
2740
431
104
346
244
176
320
464
943
1102
216
1169
208
459
1864
131
397
2425
459
202
207
272
331
110
101
380
126
128
1974
1528
1937
1418
5109
1428
208
7563
7786
1332
2177
12155
1467
1722
7835
1726
114
1352
188
188
102
103
264
112
367
157
9193
1508
1072
164
111
187
4659
337
4581
278
1840
681
144
6180
7313
147
674
4045
646
698
2938
604
556
219
648
698
2029
993
745
3073
178
1741
2336
792
1898
376
783
2314
465
133
177
164
194
465
4734
368
254
207
162
267
260
210
209
790
1798
533
6331
1503
2003
305
154
588
4185
1407
356
173
437
487
119
307
166
126
117
285
6350
3227
674
264
176
514
161
328
324
238
213
6032
766
3344
9934
3944
4601
155
1123
116
172
912
164
2912
157
1124
116
172
912
5171
470
8745
1463
7329
1499
244
173
178
1192
247
143
200
11463
1002
107
561
7798
953
209
385
7805
134
393
936
208
383
1330
10515
452
101
5263
6697
4198
6378
604
1044
204
314
317
4187
5180
169
2446
115
283
349
204
500
107
402
102
118
162
2968
1410
336
379
523
3247
106
1026
222
648
482
930
362
374
699
176
488
242
121
142
608
174
320
222
121
185
120
693
187
197
162
7095
4222
1652
5236
2425
3810
2087
759
9157
615
621
1244
9185
1676
652
227
138
1232
782
2611
4744
1928
458
330
283
653
910
390
157
113
1051
1260
6583
1338
2206
781
715
454
1498
557
4768
8458
372
6387
656
355
438
140
5163
497
167
919
1297
323
899
1820
456
288
131
154
360
387
193
192
170
112
380
8907
131
120
119
400
198
146
159
138
1343
7350
106
764
612
436
202
186
211
764
700
6595
689
1130
1682
1891
932
1207
266
111
3107
485
1994
3418
219
630
1240
268
11197
108
659
789
1193
1433
1990
223
221
308
347
187
437
676
492
101
251
229
1765
10708
272
4740
357
6636
226
628
3617
5218
2969
106
885
729
318
7527
748
248
443
759
244
609
159
141
2911
159
950
113
609
4473
9580
4300
176
1266
1108
621
935
541
291
196
482
2912
611
570
116
950
538
291
196
189
182
262
7463
7522
1576
869
488
700
9350
1103
132
197
420
101
166
108
202
157
442
105
1883
8855
5977
11395
270
585
288
459
569
410
357
4072
1054
9504
4464
224
864
1489
9003
801
1355
1474
9582
1553
543
1539
1459
118
419
1566
1425
186
241
443
1592
919
147
1458
118
418
1566
1425
186
443
800
145
806
132
597
4658
113
555
449
592
1500
505
4205
4024
1495
505
1830
134
397
3964
134
846
707
210
242
164
847
707
2287
2924
5388
4559
7390
2567
1666
4686
305
327
746
856
6311
4409
13323
803
581
261
231
308
133
757
576
144
147
119
699
5505
137
645
377
180
501
1430
137
676
6339
2981
6992
4510
180
137
208
250
191
221
723
331
219
788
251
267
279
121
300
7439
447
652
670
364
1429
1330
264
1354
343
1008
587
4711
7377
157
135
4923
128
173
119
406
501
1755
1034
13529
10934
1063
104
114
8353
5521
3791
978
114
396
175
104
174
8183
5403
704
5186
1281
123
4939
105
1269
1454
3117
766
123
699
120
8887
370
511
120
111
103
9319
191
151
108
959
300
573
636
169
356
1302
291
1595
299
900
168
1292
1253
195
1536
1053
10636
839
8942
151
1355
384
1486
7718
381
1499
113
723
1444
7069
6025
7333
2837
630
5149
12584
561
1568
8895
592
685
140
5487
167
298
4526
166
719
923
113
201
102
441
2031
1147
8913
531
264
2515
4981
8964
3244
8023
202
240
682
602
244
880
253
312
1035
113
322
272
339
1196
155
240
342
278
267
643
433
1517
209
279
321
120
2653
520
124
1178
685
520
6905
1261
662
258
109
172
434
116
1870
6202
1387
1561
143
439
177
164
165
163
439
169
432
139
123
151
769
7166
14262
4825
840
835
107
671
834
7540
3042
1414
3845
4440
685
3907
4865
3087
145
2697
632
300
270
574
133
103
403
2888
667
150
193
127
186
145
518
5848
1188
1602
389
2852
467
693
1348
11613
3886
833
5011
6826
791
972
147
207
160
1359
1714
629
2048
3962
141
5815
139
573
1926
2733
2423
9719
5272
2267
767
863
133
103
126
118
232
103
264
461
7389
106
2661
3919
3467
2833
106
870
139
132
353
288
137
226
103
273
476
222
147
713
111
2234
767
1626
5655
3045
484
669
4641
1526
5107
6280
751
116
475
340
476
383
290
239
1159
8356
713
1685
6973
601
119
145
319
960
367
7805
145
320
958
193
367
1339
5157
6144
1371
870
5807
3269
6326
618
9068
1081
4763
11726
4210
1120
102
413
100
4021
470
197
417
218
127
4334
177
484
496
581
147
6706
343
4677
805
221
107
430
373
132
2060
2165
282
105
101
5006
325
518
332
888
440
225
1324
2904
120
1536
325
518
332
874
1308
281
105
101
1002
126
501
485
102
546
5226
5624
5212
700
2456
2547
270
629
1691
708
131
1015
229
288
205
708
131
1020
230
288
513
2773
142
3032
142
256
648
12250
1404
846
564
366
323
276
104
129
161
1302
152
1918
7499
7276
4609
662
211
421
553
1026
1381
282
652
192
149
946
706
114
2821
8962
192
159
946
707
328
9144
380
2082
144
247
308
419
126
190
426
1292
175
247
309
207
5309
141
1228
721
117
333
824
568
2891
170
721
117
333
824
568
2990
1526
9094
1389
4188
5746
153
106
1621
662
325
118
183
814
223
1128
150
3997
145
118
399
171
364
395
9590
3415
3025
4843
2193
9702
143
237
126
3902
8375
697
5171
4148
8866
5632
413
155
136
234
155
271
1118
216
1558
600
2320
200
7441
1545
1861
2902
9520
615
1101
4164
9471
207
848
1685
6928
2578
1142
2678
1529
1190
324
299
313
1252
656
780
654
4900
8004
2482
143
492
156
141
217
1445
153
147
141
276
217
126
904
199
1269
381
683
122
549
679
5692
4298
117
319
753
231
130
107
210
728
127
13441
161
181
152
105
361
360
137
158
200
730
132
273
108
2638
5823
7422
918
4499
7581
1481
901
147
354
1376
484
9477
3410
712
1313
5085
8189
530
341
1282
551
107
1278
940
512
3683
3067
9388
2551
1812
12484
7449
1385
7364
223
790
131
4292
337
976
136
6908
204
444
172
220
2030
237
457
892
524
168
142
523
309
331
136
7914
3789
168
329
517
1504
1870
393
240
115
1525
1619
153
299
553
169
120
438
3220
2091
452
351
1348
2403
434
168
495
443
2811
442
11164
168
518
125
592
3216
5097
298
343
101
6938
9568
1703
2276
8874
1680
8621
3551
101
112
112
245
538
153
103
133
179
830
441
176
2027
211
324
108
273
120
9071
299
1022
187
465
473
10059
1778
2662
145
508
390
6907
5053
821
7680
6938
959
8931
328
1534
14928
3246
4023
583
3070
7023
309
239
181
102
234
155
286
328
521
125
258
131
1320
158
132
1208
1039
2192
122
1785
613
609
3632
13766
1633
135
6829
8897
647
491
466
2069
7355
7205
716
130
7506
1918
110
310
176
984
164
1368
1912
7447
166
1457
140
141
110
1161
101
4657
705
8167
425
984
9443
8626
114
1900
5336
2841
2082
6444
12433
851
13608
1902
138
194
123
140
385
5500
13539
150
14232
299
119
1273
193
140
129
6065
1146
203
120
2360
414
231
297
188
114
650
162
130
575
608
2915
232
279
143
152
122
650
162
1218
7447
5795
1472
1070
339
7708
1569
1213
7873
730
5910
1463
1668
5668
9129
930
1568
117
2884
152
111
154
734
2267
1038
3269
397
497
429
1706
140
105
114
485
503
131
781
184
147
360
232
127
125
848
2732
134
188
784
198
342
696
475
106
5337
154
372
2624
3954
1228
986
644
201
282
1349
4410
7276
1005
1942
178
4848
264
108
525
706
426
185
337
321
250
9171
292
6172
4278
2636
2700
2751
1276
360
297
130
647
699
675
3892
9275
3374
162
3126
1079
1512
1488
3045
130
10091
132
174
680
137
195
172
101
190
6560
5982
138
9244
1464
2642
4000
572
3031
1034
139
1352
8011
992
932
1466
492
1396
319
323
1490
2917
4422
1633
2526
3079
1493
6262
481
486
5963
550
2160
9367
155
1704
176
486
1005
1508
880
3697
1656
142
1049
14935
1759
101
318
205
689
167
5472
167
315
223
1382
421
524
264
705
102
137
150
139
215
192
166
165
134
113
439
595
160
175
212
190
593
461
1880
483
115
143
387
115
1685
1146
603
434
299
1524
577
538
620
1407
2014
13766
5227
2064
149
5676
1202
284
9515
195
104
386
124
7474
711
235
263
487
1868
945
144
119
206
197
7358
1546
212
7374
455
7344
3883
4873
195
153
598
419
120
165
704
204
190
473
213
101
116
704
3255
807
948
1466
584
567
208
407
112
367
8954
245
128
235
1001
199
398
287
1463
252
110
958
1365
192
287
255
358
356
163
1093
616
610
249
509
109
935
178
378
1523
1777
719
151
1282
237
10953
9430
2841
629
1145
2853
5790
1720
219
438
912
198
1297
206
7350
1401
503
822
676
195
1338
2735
192
185
903
564
121
1589
915
297
214
195
2983
3670
841
7489
746
4015
1888
3404
1394
811
133
181
168
158
3042
855
802
7305
4210
172
531
448
214
812
253
385
186
3113
1936
1345
418
1368
2200
262
1569
1494
138
378
102
3420
186
2919
9576
1460
1799
421
1179
2112
430
378
274
452
1473
1380
1021
7763
6858
545
6415
6982
706
314
340
330
146
407
202
705
314
340
329
183
361
112
2554
8910
7442
5943
9387
4716
3631
1037
109
1846
1371
450
366
101
1748
2824
671
4557
1808
169
147
200
180
977
903
104
222
2708
111
1373
912
194
251
3120
4116
5327
11122
1753
3003
4324
4037
3149
9450
3737
9538
4653
2431
209
929
674
216
1061
8299
220
1058
445
276
226
5015
7303
630
138
137
264
800
330
255
185
673
5321
5334
1970
178
4835
1853
161
1686
141
938
190
146
989
209
140
247
505
356
330
253
218
794
836
1394
385
135
100
4036
2319
2494
613
451
6114
902
699
221
157
417
101
146
191
2027
472
285
120
377
255
976
328
1098
509
11624
4613
3018
312
159
3338
1919
4366
14939
2181
4623
160
5514
1680
7411
267
144
111
168
151
2486
496
2710
246
6915
3242
100
166
1124
4686
2416
803
9102
1142
1764
270
136
132
152
221
204
2056
1345
3945
6607
1772
4019
8414
838
375
136
127
209
9922
1644
389
109
298
265
134
160
139
144
707
166
668
491
1061
6803
2943
2133
362
252
141
120
2787
1591
163
181
295
151
1983
5110
510
1343
116
124
1581
5002
7248
7256
1374
929
108
562
3208
3862
1080
3562
220
13878
291
11700
108
157
110
257
130
365
1196
7366
238
1190
2425
7505
4964
1935
293
448
1407
7380
397
2309
1165
1811
103
623
263
381
127
422
292
126
1081
3093
2288
5038
1734
238
125
100
149
166
170
3130
702
5015
12446
6463
706
788
315
168
598
185
1757
721
4384
295
3428
4745
4761
343
343
6487
2249
2895
2656
4728
4446
1265
1054
3197
1416
3901
5140
477
115
191
129
140
5764
3188
5153
3015
1876
1438
1377
411
332
131
378
126
131
214
8989
1430
285
716
206
1297
5385
331
1586
280
351
115
232
1427
138
109
157
451
2306
1257
1104
175
292
120
146
101
379
218
112
213
432
627
708
479
387
128
130
141
7461
7337
564
352
368
204
635
7326
442
933
833
2285
2149
6289
2427
8824
1781
770
198
441
929
6987
9364
381
206
230
725
1112
283
185
275
123
150
675
149
519
11454
10745
1580
3626
3848
9307
5273
190
268
144
873
3035
112
1145
185
489
9415
2774
1287
12415
101
1420
195
386
7749
1437
195
389
1341
1228
12377
146
1398
362
5850
5485
333
5593
1929
1382
362
1352
1221
6164
985
297
631
210
509
363
8851
5377
1068
374
137
3037
221
226
2794
619
227
165
110
331
128
246
208
2678
2104
450
7499
1931
1363
106
549
799
6552
351
235
3638
1197
637
549
2309
2554
206
513
565
672
246
744
2097
519
1318
918
605
104
2093
336
678
525
319
254
1288
1179
616
202
278
191
424
114
133
948
133
245
126
117
6803
188
131
111
113
101
131
203
6674
8801
6667
439
2906
687
1171
3772
8791
382
265
295
162
2243
3714
578
900
2369
139
125
170
116
2212
208
681
1998
595
953
293
104
2072
732
212
239
607
1491
13870
114
2046
5408
138
110
891
1232
882
1210
144
116
999
119
2099
733
195
212
453
161
119
280
832
4056
2516
13640
1244
1915
8874
9253
1825
145
524
151
262
392
2282
8915
3106
4680
7296
4447
2046
786
1277
140
141
108
151
147
253
183
1615
5478
3073
105
199
204
403
234
525
140
8024
5768
2933
1552
1054
8948
3314
9241
1478
708
200
1478
708
4270
3078
125
124
227
195
125
829
1098
647
371
262
741
114
136
117
1210
280
9395
175
451
370
168
315
164
457
153
1656
3571
866
116
155
310
242
139
1288
1196
1027
9180
2769
11140
519
385
289
107
104
2642
3559
696
236
404
217
13511
649
369
160
636
155
147
424
160
636
157
315
6576
501
236
106
106
3057
475
1853
9137
125
2159
717
106
552
658
2675
9039
4877
2855
3308
9673
208
3344
2684
8880
4979
479
1926
694
1713
1294
855
126
150
395
276
2318
873
7510
1046
7395
2396
1474
235
195
189
236
186
1852
1470
124
152
591
206
137
685
489
113
209
230
193
234
314
193
1852
692
197
118
1852
692
112
231
135
146
105
211
110
233
124
229
317
190
141
152
3007
132
488
168
235
145
697
5805
572
9044
2268
9606
366
473
233
5149
4356
1728
2535
1745
1263
1537
4978
1588
137
244
4211
318
976
1852
6060
1936
7430
1765
1641
1586
386
1113
203
245
100
117
143
111
473
788
143
193
136
336
502
288
156
14073
661
190
196
193
1239
944
837
432
692
3555
5713
783
7354
248
110
105
127
144
277
683
184
1544
981
853
440
703
3567
3095
8198
193
8851
2367
5074
647
3496
1139
107
178
1058
7329
274
939
688
1310
391
2351
1076
785
4577
1095
10528
1820
834
904
1208
13703
182
334
331
1502
384
204
349
120
155
596
278
2160
2931
361
112
291
106
105
121
109
7755
9273
1233
106
125
352
347
220
8939
271
153
162
1635
193
285
1635
351
112
111
7709
8777
5744
9143
375
3233
1804
801
102
543
1253
136
133
179
463
143
166
126
158
248
130
610
265
104
708
1514
1285
626
138
164
201
583
3465
8345
1939
7489
1257
5937
347
626
290
325
4014
9527
527
671
143
340
1205
475
488
355
188
359
148
285
629
2953
160
3024
3196
343
343
343
1833
2747
618
285
462
277
5425
703
8251
11522
4177
6852
294
199
1048
6076
8792
2208
6539
138
163
1226
6996
1717
707
139
646
286
1089
704
1271
150
275
1056
455
9449
775
321
1297
1327
669
3320
479
411
299
151
320
376
109
100
344
442
485
456
642
885
1113
500
1442
138
2347
209
106
344
162
160
133
270
2933
2071
210
341
161
159
181
133
270
1721
2100
1272
1645
747
8019
5096
2471
911
1434
2260
494
553
1019
306
202
4271
1472
2077
12559
3341
279
546
272
487
290
281
1330
423
1797
2652
1170
3918
5765
14853
4753
4634
419
1034
1672
421
303
15544
1020
5159
4244
1110
137
1898
1684
424
683
1785
8025
161
306
789
5582
7454
3704
7450
1240
2594
3455
244
709
329
748
1436
858
610
8756
728
116
334
112
191
353
7029
3997
9774
309
588
153
726
122
311
698
324
1030
182
102
744
645
9156
671
1078
160
104
221
1121
818
158
220
1904
611
211
353
4748
1468
1322
7816
1356
485
568
1957
2161
2015
7357
999
2855
7774
7404
2169
728
132
281
469
122
700
195
4571
376
137
3031
222
226
1098
2551
121
497
164
253
699
5631
109
150
317
1029
360
7807
954
1310
142
207
213
233
429
107
148
429
1798
5504
139
2299
142
207
208
233
105
108
384
438
2143
1731
1057
130
1511
174
5141
139
3430
207
6264
1046
7696
1683
1562
451
2586
975
485
525
665
876
980
138
1221
1312
616
6547
8854
1785
5121
171
295
103
527
572
119
108
490
105
176
302
285
103
527
572
119
108
338
380
7741
1423
195
385
1339
9552
135
156
715
2452
5285
675
382
344
745
642
438
200
382
345
748
641
438
1636
1357
122
137
165
747
1207
1858
4538
485
814
411
216
124
442
1320
3330
605
111
691
4945
352
355
169
164
126
116
548
519
202
118
102
275
3200
185
1333
290
164
116
525
431
153
102
278
105
8865
167
1687
120
492
2583
5522
910
12016
471
370
147
4960
7273
1400
1481
4026
2663
504
499
108
102
177
121
116
179
631
393
654
1513
3984
197
135
117
175
449
493
443
1520
3959
111
757
8694
994
1806
1364
415
1947
1525
696
473
2510
3821
6110
7606
206
4808
1060
322
356
1944
218
240
14989
131
703
219
9199
1768
373
685
515
2725
592
111
366
136
4673
185
300
262
1251
4006
7443
473
4644
235
540
719
4027
164
2245
140
2253
2338
4767
1042
1194
430
4551
665
302
180
640
3245
9539
501
723
165
448
5571
5499
4814
345
6373
1264
2275
275
109
1493
317
215
151
2984
149
121
1170
184
491
312
565
318
1009
157
381
7499
7106
117
1266
917
1336
5748
1303
1966
9251
2308
301
189
227
855
686
7471
9147
1334
11406
10689
789
4405
1027
6612
2715
525
1606
720
3363
156
259
953
871
3248
7357
4127
1842
3863
9221
158
4722
3426
279
604
944
5162
2349
146
238
113
172
109
129
286
140
973
492
122
277
342
202
184
359
120
725
229
418
108
477
9484
866
1189
661
405
709
1868
154
688
4681
792
114
1025
698
4789
293
273
3197
1390
350
642
528
341
1601
1799
121
615
364
186
415
1279
106
121
599
5611
340
334
974
969
1090
7367
2733
119
1597
117
102
272
257
8939
197
630
1545
513
171
146
213
443
130
702
197
356
783
704
100
1180
146
6574
3921
7831
8963
936
623
883
841
103
111
105
206
1360
2255
5141
14014
9346
1016
3121
136
11723
8725
1172
877
1215
544
186
230
129
458
700
6618
106
6260
6563
2327
7371
129
260
130
269
512
277
267
183
128
278
130
9134
177
173
129
595
124
961
9673
222
404
145
523
260
130
253
246
129
107
209
130
268
246
129
454
130
269
246
128
207
1575
7576
130
269
246
129
1790
522
230
1051
155
342
2011
230
7259
9344
2411
1196
4980
332
1154
104
162
459
135
200
1051
404
358
114
344
194
1385
1385
459
1647
6249
1029
222
1098
208
2223
121
4337
352
3377
4971
300
8968
531
4152
542
12354
628
1442
107
325
328
204
205
229
191
345
291
1296
1984
7493
1603
262
384
430
101
115
324
281
377
653
596
5129
200
257
297
1146
445
215
292
112
720
383
1237
204
633
2867
1341
106
156
899
2362
7434
6466
336
110
719
7351
4887
914
813
6234
949
1475
971
6396
9462
380
9788
587
9382
267
1040
217
153
1088
989
117
3995
1521
443
482
192
167
190
127
631
128
2643
318
365
105
143
215
1941
9366
160
541
2517
2814
4857
5865
1934
1033
5595
206
140
761
597
143
204
141
761
708
5583
496
1990
419
427
593
5400
1048
4819
135
3297
6014
2497
5191
402
2201
7352
9423
910
203
160
234
211
240
259
5603
594
298
106
334
477
113
882
303
120
374
474
648
127
1485
925
2534
403
758
593
129
863
144
7474
222
1824
2786
3937
8453
702
5575
358
5876
6686
478
169
106
134
225
245
230
298
4860
736
428
296
1609
3317
3092
136
1049
175
192
296
2251
311
246
127
1266
13713
1357
1357
367
440
7454
166
873
147
205
128
4309
189
884
1376
2323
1560
7746
6613
754
2655
2603
2776
6119
560
171
123
168
2468
8929
218
1036
136
875
1593
158
397
140
321
7197
7322
2328
7269
5039
100
310
796
489
589
1737
993
445
404
1314
5284
708
111
143
167
286
565
200
707
111
143
168
286
565
4331
161
3148
236
8938
9358
194
776
691
279
423
110
285
1437
1565
206
177
377
636
1378
654
233
1021
1558
235
1380
257
129
14886
207
228
135
688
9494
1563
114
3927
3078
5917
144
118
374
315
166
165
317
226
112
152
149
119
1045
1123
8832
996
261
272
2652
394
2027
162
155
160
285
2389
269
118
156
1295
133
214
124
251
197
132
213
422
1381
331
242
236
732
153
444
149
268
490
363
123
824
288
964
343
3907
4333
601
1681
148
714
1671
4773
715
2104
506
994
691
193
136
318
945
142
2938
110
165
690
193
136
317
870
122
475
359
923
231
204
217
982
181
398
196
535
212
2075
374
1604
503
4720
5194
111
4796
498
496
1224
152
642
212
173
5642
11175
3805
107
358
6018
233
573
1225
2547
4488
366
120
133
387
176
14100
8976
2507
1326
127
114
899
7388
600
202
130
158
741
1601
1647
158
126
188
776
1353
326
127
191
257
3059
6348
4720
412
167
246
3697
328
183
187
167
135
304
3022
199
614
441
1605
13466
1346
1407
214
187
353
128
2319
338
9130
207
138
512
806
526
1136
7561
1865
186
322
600
136
457
248
157
379
1153
226
692
665
266
938
462
163
586
1132
102
319
304
194
305
782
727
195
162
206
470
167
337
237
186
9438
591
147
337
237
185
701
9551
8880
3878
7366
846
504
9094
588
3286
5083
9473
769
2959
2623
470
168
459
14611
748
2540
1552
131
221
182
883
210
4445
579
170
107
265
1624
9438
3948
291
286
541
444
617
259
293
1022
1579
9064
1495
4431
268
1094
6197
1400
1073
182
372
118
337
246
970
167
121
125
110
5029
9373
159
4050
498
5461
3295
3876
680
363
379
181
3188
155
177
184
154
519
234
1544
1668
176
388
219
266
101
413
115
252
423
153
1083
370
122
356
1966
2626
13717
4465
1497
774
146
1022
2825
605
169
113
485
312
300
10174
187
127
121
122
138
167
617
146
190
128
121
137
167
617
4241
430
1685
4947
881
146
491
453
7094
3051
194
153
196
968
1621
599
938
187
3049
194
153
196
968
1401
1261
101
1105
7035
14946
748
555
1378
721
259
182
1475
530
7366
1488
1445
258
626
7175
8901
192
140
179
368
145
158
353
13971
2000
3102
2407
239
267
801
203
2643
582
2450
4746
486
14083
1782
179
1800
4762
361
6482
1064
770
1654
3837
519
277
3085
242
9307
3458
8898
8136
2618
2750
636
464
435
146
135
578
297
128
323
114
322
148
1596
486
774
149
1037
234
348
997
199
596
120
682
1434
891
5819
2666
7362
2619
2132
14054
252
929
1384
417
1368
347
1080
112
7769
352
1098
106
193
7517
360
101
1566
5266
2113
386
9340
6943
3935
207
8840
5042
111
8360
5403
2465
577
6879
243
121
7394
9393
8981
106
146
924
6190
101
207
2551
1608
443
410
462
288
708
206
457
416
465
300
134
621
444
13943
3461
442
595
133
199
546
148
595
133
199
548
5542
627
9311
5246
144
119
241
1053
101
620
954
279
911
2071
3701
938
313
1202
5255
2991
1605
9620
18120
9000
6698
841
1309
4760
176
225
202
485
455
126
706
624
502
166
538
135
9716
802
266
255
2318
9029
4399
219
207
2102
402
938
936
1341
367
1481
6182
1340
367
195
1484
109
129
1339
389
195
925
399
135
108
4491
1963
9301
8742
330
153
2302
2222
198
2338
140
126
120
211
104
292
266
289
2749
8880
6652
103
203
530
2634
1549
2733
4890
3126
1903
9405
2753
2453
323
854
2253
9592
116
4864
8079
8179
219
244
3600
1093
4023
458
1213
221
106
682
217
169
468
526
135
266
362
453
6830
6018
9310
1014
7348
427
127
281
5352
699
6780
227
313
306
134
303
121
2377
11677
485
9360
835
443
647
870
2914
599
572
238
716
870
702
465
107
157
450
203
155
1525
3615
4683
4145
921
1157
424
298
5966
1566
1510
7745
1541
8115
169
154
102
155
207
1815
144
4738
680
4435
1651
14993
216
171
171
105
151
207
2010
1824
634
219
236
1058
152
397
672
1665
1935
2453
187
663
797
251
2744
8893
917
7370
6484
1903
6895
721
595
1346
1051
5583
6687
627
7234
2242
983
113
4449
1776
715
677
400
163
156
164
177
112
400
1049
1798
3539
11376
2127
4767
368
2583
1632
7333
3163
2680
7440
4197
1850
748
1668
221
9399
546
706
409
601
4498
2723
411
5657
404
4268
2119
1138
5625
1149
220
3274
1398
959
649
202
3177
179
2864
724
211
645
416
306
1042
748
406
206
202
1779
560
249
143
328
246
2415
697
263
122
638
285
371
417
132
169
122
639
635
134
2207
9183
1865
542
7572
376
169
165
123
140
5240
178
165
123
1500
118
122
211
440
189
684
135
178
153
167
134
164
165
155
135
283
192
199
761
311
3851
5444
2789
502
4709
832
448
1554
872
198
4319
2236
877
210
109
2133
670
2198
301
130
115
279
160
1757
164
179
814
309
105
276
235
136
6705
1436
3878
188
4327
13938
153
2243
4833
7208
281
101
102
128
115
269
161
102
7574
4762
2102
449
3853
447
4408
1727
363
192
185
108
1816
455
212
411
170
276
237
303
173
842
1673
2670
356
462
284
261
238
195
495
422
2082
733
1577
1035
345
113
157
155
2196
505
1863
2411
2590
2498
1867
190
462
433
2428
4333
5032
552
6950
482
456
512
1003
4043
653
2730
1431
1878
4033
792
2093
11064
246
7350
2252
1049
393
15526
591
720
217
9274
132
286
7266
4080
8909
990
577
4557
302
726
104
152
815
113
701
223
123
314
152
838
100
701
3636
7450
415
2759
1045
189
1298
7831
1563
1471
531
668
121
4434
128
8194
561
210
110
264
107
133
110
129
143
109
276
2193
1080
162
392
263
303
5141
4985
5426
155
3293
2031
1335
116
1614
427
419
461
6026
7383
1400
9523
8039
1731
175
122
6885
405
1378
175
131
107
1564
2401
6620
4542
2336
349
4667
135
177
428
141
1707
876
1568
1335
938
240
256
1344
628
4117
9642
2130
4226
2757
663
144
266
744
304
1438
586
823
358
7314
1269
1789
495
126
179
115
306
646
355
2117
7764
4952
720
768
143
1584
6936
2480
2152
2213
1173
681
490
6346
703
1567
176
696
1569
2441
14300
688
2590
4328
4848
480
822
147
164
2911
164
443
587
904
180
163
3081
5225
499
505
2459
11313
207
213
233
107
148
428
2143
1730
1057
130
1517
210
5145
139
3427
136
3422
2255
6943
835
581
464
600
121
106
1284
476
185
375
601
174
510
4532
152
839
522
124
3886
342
8317
7123
6097
9769
1130
564
691
661
376
10242
7485
1727
9060
1456
14954
1352
1062
1373
645
447
3145
7387
3470
687
652
13628
422
194
184
199
140
6296
6619
11793
170
204
376
183
183
3241
421
187
204
396
110
107
227
179
173
222
1105
214
1246
1510
826
337
3855
279
4973
1350
933
304
378
3509
233
351
121
5710
698
2081
1164
3505
1614
140
4246
2128
116
240
152
240
116
131
707
144
115
245
276
173
390
116
131
707
2561
2078
598
1500
7327
2105
7345
3702
5031
229
197
1599
1748
114
947
3472
4358
5401
1876
178
176
208
695
443
369
123
138
197
166
102
177
206
1311
387
4460
5958
7303
4368
277
1762
6897
7147
4903
4502
9085
2353
7772
1841
475
3104
5398
3931
4183
112
641
575
111
111
274
469
143
143
8525
5292
114
234
105
132
110
2387
3946
9360
828
343
4951
909
159
340
8494
197
179
131
3872
14184
229
710
111
5395
112
385
577
305
8842
415
5080
7423
1263
1079
1343
5688
6807
1185
9199
3872
799
161
328
174
138
131
120
5733
161
328
175
138
131
119
563
3089
6485
153
2568
2795
1096
393
1066
109
510
529
132
173
188
208
125
291
306
1520
418
136
1640
224
285
119
8861
9769
9178
250
319
135
279
171
650
3306
177
250
218
154
308
798
790
4648
1642
179
7483
4256
556
324
157
133
145
249
157
134
143
168
156
1759
9274
607
113
111
378
139
169
9099
2899
646
650
244
483
9481
107
1460
370
1346
1041
8861
2348
586
251
542
8405
570
218
181
342
606
730
1235
6672
406
5036
6073
5026
665
2028
1114
190
736
262
244
420
130
226
318
692
2676
5092
158
201
118
158
212
1509
1493
416
126
158
378
100
929
8716
2107
7918
9244
5547
216
7548
4147
1216
9113
1687
11214
1984
998
9120
232
226
176
279
861
515
9384
695
156
199
165
109
680
2212
651
149
2365
141
190
217
197
244
5011
2825
3613
1633
4282
6310
139
667
240
11541
259
161
244
485
191
133
108
374
432
611
534
325
881
269
360
339
250
144
3095
3297
208
318
679
154
388
391
337
1070
862
754
166
388
440
205
630
861
754
166
389
441
1360
3710
7103
1015
559
691
295
751
1498
442
619
1000
237
129
132
201
442
618
1000
238
132
1354
608
484
1523
4792
355
353
353
390
348
4671
691
212
325
751
149
152
162
131
6993
571
119
337
115
226
3681
8140
1647
906
3318
8786
690
777
320
132
9619
3458
624
1607
101
106
205
353
111
312
293
4246
5895
2469
4853
360
7345
8831
8854
219
4792
567
127
269
10559
6899
5232
267
162
6551
345
2725
8466
5793
1890
204
334
169
185
197
1376
1537
6177
1903
116
195
204
488
194
573
124
235
105
203
131
714
188
619
155
143
157
236
131
168
203
8960
7960
2594
1039
6842
8274
154
163
115
7340
6952
2957
1681
194
1565
511
941
1286
850
1548
341
405
2051
10778
7455
939
226
194
105
9535
3185
1944
1184
2964
1291
7091
7819
2701
505
544
271
859
482
698
5407
2259
744
9288
8139
558
231
127
834
158
254
860
1212
182
1213
182
1213
182
109
9406
140
238
240
650
350
187
548
1295
178
210
593
8962
177
212
801
180
212
9249
7821
121
338
114
227
1874
6066
9911
2307
340
103
121
101
115
132
135
111
1505
11498
645
520
551
4301
738
736
646
1003
158
189
134
8793
1193
3872
963
3482
13814
110
449
204
351
3312
196
185
173
451
204
710
307
8938
1507
1698
12744
1337
5203
1646
3308
4855
8606
1680
6237
4068
358
237
922
1340
367
195
1162
401
7882
290
195
1170
165
116
675
8879
6481
1208
406
478
180
618
440
1298
9138
334
269
258
13619
6259
341
4638
118
3855
2338
176
487
136
975
195
7448
8846
136
8913
1139
261
709
120
5547
150
302
186
1029
1588
7346
101
101
1213
2819
9495
217
4850
892
248
284
330
107
199
282
102
193
214
373
524
262
222
118
2565
1078
3667
1406
665
470
972
242
1637
2569
1083
745
513
304
771
287
4603
11793
3346
3327
5686
622
190
139
307
793
1861
279
323
122
139
109
137
117
707
208
326
323
122
133
158
117
707
185
310
1522
4948
8894
1238
15004
237
106
102
125
6862
11395
537
2572
1131
116
1208
3498
222
311
138
124
249
931
1101
9058
227
198
159
833
236
140
109
103
155
1522
9400
7203
697
150
197
211
231
141
272
973
151
113
132
1174
114
812
105
1471
385
7715
1481
385
1352
112
2006
691
10545
1255
5326
2770
523
145
404
1146
124
523
873
8967
3927
3609
233
350
7115
8385
196
190
7501
1944
229
111
710
281
215
517
376
1996
6335
9109
2828
191
3099
2139
13998
2086
305
328
101
131
176
2629
1829
289
328
774
364
109
460
1156
136
3018
216
540
598
1750
1026
110
188
206
722
122
362
166
588
427
117
1363
122
391
1056
1468
1981
3744
3652
1149
474
5208
700
8286
2305
7478
609
1954
2051
309
1570
1765
254
1971
1343
503
1283
620
1793
277
524
362
107
115
484
207
1073
977
288
3417
3361
9382
5942
142
678
288
173
539
305
293
3077
1970
1335
1087
1077
213
1452
177
138
418
1589
841
102
105
1076
213
1447
180
138
382
832
8892
576
386
3072
8946
785
1812
995
2113
1044
2855
6231
787
652
10111
278
1128
1116
7799
738
153
9359
380
190
342
312
1397
801
389
131
130
689
516
696
389
149
416
127
339
9407
2586
391
2515
2451
815
197
502
149
578
389
413
129
1875
107
235
269
182
301
134
2488
595
9509
3761
1355
1953
12099
184
686
2773
3964
1160
128
200
510
244
188
271
1229
1507
228
675
897
11594
700
915
108
1164
198
510
244
188
273
1228
1506
228
675
1401
1273
3584
1348
4057
14960
5501
1677
587
291
534
512
108
106
384
1888
411
2236
232
719
167
344
1232
696
275
4437
202
310
136
430
205
114
1690
291
236
228
189
122
140
219
356
107
105
1757
229
915
318
1153
5125
1481
3060
647
441
619
141
132
224
400
488
201
172
361
324
464
548
614
445
210
2190
873
1703
770
319
273
147
323
124
107
1113
368
212
1458
698
1185
430
144
573
1192
1175
1397
781
183
1585
667
655
344
501
151
220
389
2979
1894
428
131
686
200
540
482
2896
150
482
2893
150
482
360
519
290
1906
122
3934
1009
128
378
654
5493
1860
700
5538
190
6830
1915
7679
3473
608
3040
4408
1341
387
623
246
404
7749
387
644
296
404
106
7204
3023
4368
1322
643
169
141
104
114
127
116
123
170
323
146
5308
1459
2233
981
5976
980
827
405
274
315
9756
3966
2660
9545
12273
6391
2421
1364
3573
1499
1340
448
355
942
1842
317
777
2483
2439
354
983
386
445
583
114
164
124
219
110
185
534
114
137
5976
1208
2225
12402
2769
2017
1545
300
1884
893
171
216
5454
828
171
195
167
467
1430
1624
4145
2884
3842
7382
104
13024
5145
2915
798
3482
4789
674
165
5490
266
7836
1048
549
241
136
1261
309
139
339
176
255
490
754
314
139
333
955
211
2847
142
411
234
180
127
605
3777
1123
9444
585
2208
494
5806
14992
336
3340
1075
772
2437
326
120
147
387
1090
193
816
1188
2240
125
493
140
6870
1158
1083
151
423
245
141
483
3968
287
875
1271
1056
4887
6707
583
9752
116
335
218
107
699
3256
8932
10657
4476
4340
1512
4545
2745
180
167
111
241
223
208
159
133
181
111
147
240
168
132
3598
5153
702
8217
8657
3027
130
113
1143
175
489
8190
333
387
704
5401
286
11966
160
112
148
111
142
642
1106
2936
160
644
1107
269
212
510
281
3297
115
1144
148
482
690
13664
731
3284
6212
3230
357
241
9244
103
249
429
129
3766
9675
7234
538
228
7014
311
232
170
524
930
1254
327
398
9431
5977
134
109
127
2722
2602
4691
350
6564
4648
294
7064
8936
1868
1013
1831
8224
6113
479
223
915
132
201
479
223
913
133
3376
5403
2947
133
302
1950
7537
1255
770
257
236
205
4158
5539
146
4051
1170
2414
6222
1058
1892
901
115
201
135
2047
244
185
570
1406
1173
2173
6773
2832
212
451
199
422
5679
755
121
1359
1359
309
1021
5424
2247
306
329
580
117
639
631
155
727
14973
2382
221
124
740
125
1193
305
660
685
849
756
336
161
202
7823
336
428
253
295
212
204
220
2231
8909
4368
1558
1218
281
1094
192
177
126
125
285
120
128
445
189
187
537
615
2938
311
141
111
149
126
648
133
187
121
349
419
168
138
117
280
317
109
166
119
203
349
419
168
138
117
262
318
109
198
383
741
612
135
579
416
655
1979
1445
1511
123
115
3959
407
724
3299
628
275
221
1299
395
713
996
664
2453
8893
590
111
588
761
371
1244
116
210
613
158
106
174
6626
347
4750
219
837
164
357
789
499
271
318
138
614
166
156
180
1338
435
890
1510
180
9442
451
475
102
132
239
379
172
121
143
3194
701
136
386
13792
514
176
174
144
112
118
1079
786
156
211
200
124
136
222
1179
356
937
178
537
2648
5488
14948
2239
333
741
391
377
488
123
259
152
156
1198
239
208
453
136
346
217
122
879
3319
4793
9484
2528
177
102
267
243
162
145
218
9287
321
674
430
754
1815
133
832
550
136
111
122
112
451
640
2799
2727
215
246
204
252
763
100
483
189
216
246
204
252
762
100
483
11891
3537
1655
310
136
5030
180
1092
1331
652
169
2252
337
1568
100
566
1623
1347
1032
109
100
152
13676
2242
4899
1115
2910
3779
114
207
1176
1547
2494
673
3182
265
3954
7408
3548
366
966
115
2136
2585
10346
1545
317
3043
3918
3384
4597
1052
7392
2278
597
3087
427
442
156
1528
7172
1064
3060
842
3517
7375
3000
4925
230
3143
5920
310
4404
5324
669
5148
1601
5420
1009
1301
1278
421
357
178
261
310
3995
649
621
189
1020
496
6434
341
4656
1170
6914
6901
5488
3286
701
868
1334
418
1244
384
389
235
812
122
105
240
187
128
942
2956
7847
588
561
555
105
1052
320
653
434
404
503
1223
2347
693
2536
5963
189
7430
3842
4073
4749
350
6646
7163
610
7625
657
2158
9619
6861
7443
256
537
107
290
129
6254
233
100
6932
5236
11783
276
7346
676
700
855
962
122
1352
647
198
6708
2422
187
557
174
189
489
6571
404
16848
305
478
7203
1235
311
5479
638
1363
755
1922
351
340
1132
301
1055
197
436
976
146
812
590
205
746
132
3804
476
198
316
513
205
939
9001
375
135
156
1392
420
2510
13549
130
2574
1123
861
1321
8935
2045
443
663
295
1265
2789
165
443
663
295
1169
4445
6325
7324
1152
1120
533
3342
275
3696
2734
165
2254
438
5578
2424
8718
3630
6049
5039
3007
122
13983
257
373
3174
8939
566
474
123
253
127
309
170
424
208
165
516
437
130
165
1044
561
606
271
406
439
347
198
3478
143
9274
1388
177
622
1334
143
142
241
290
137
119
1230
14788
253
396
124
340
682
6586
2040
2647
196
1343
370
1449
1654
1448
1160
4626
6250
817
238
868
481
620
783
113
286
216
107
269
121
8203
2849
9401
1910
523
8932
2357
7372
4492
1051
341
159
148
326
248
141
270
290
163
351
129
4104
1500
1291
146
6890
9325
2036
6672
510
13887
1008
537
172
299
119
868
4988
3937
9780
2879
505
162
1438
105
2946
771
2809
9376
7965
2351
649
139
674
193
132
12015
281
114
1614
2605
2523
8604
6898
3375
3037
13567
1435
2848
6644
2872
227
222
291
9299
2763
176
423
4534
2695
2761
166
179
146
9076
290
395
178
3878
3729
3530
227
222
3020
138
377
4577
1531
674
453
6323
8932
2513
4398
989
594
3830
8226
13347
1063
584
1213
1602
274
3754
4388
719
7441
6671
1993
1028
406
1199
2324
100
1749
1410
708
294
1114
1075
603
3393
682
516
383
550
8759
1017
1002
149
271
102
4563
4032
1089
2136
234
351
6791
258
928
118
134
121
2554
467
316
1059
125
157
443
341
9176
2270
186
926
1240
8036
219
229
246
1790
1630
926
128
158
408
299
8939
116
552
2580
12016
8276
1930
146
136
8876
104
583
544
2864
1069
8191
698
5392
1928
1685
3032
809
284
1078
121
165
3951
4350
4038
518
679
1129
141
518
112
1216
2999
1183
2117
9256
3601
11907
107
249
1139
707
136
682
492
467
194
706
135
3861
160
6486
4576
5431
1627
3195
539
1930
1335
446
1136
1144
912
105
189
127
1122
11714
138
6568
395
13223
1142
124
434
686
1195
124
571
1531
1872
540
124
630
199
140
244
1153
479
220
1240
708
201
220
1259
621
307
1225
3783
1766
9571
2664
591
144
184
9395
576
3113
257
515
434
417
832
379
327
270
445
6266
4186
327
1207
588
136
752
139
180
135
213
192
442
404
5037
500
1636
2729
5022
710
987
342
343
357
6490
310
2533
362
4430
1161
4482
627
176
1220
855
168
1371
721
205
167
103
160
105
724
344
1558
10232
124
150
177
192
100
134
164
166
156
150
178
181
1844
4687
4951
3190
812
218
303
100
104
112
101
176
1011
1344
2666
687
372
650
3332
2493
1363
1354
7271
5004
6403
715
1996
1426
262
544
509
541
816
1456
1398
117
662
658
192
215
3143
7372
8815
4040
120
1354
1362
6449
342
4711
6110
715
1200
677
779
463
735
550
130
587
118
144
156
2538
399
1201
557
112
455
261
2078
2099
7387
3959
1596
1408
367
1344
1972
5455
8691
5364
556
1728
203
195
115
187
202
3334
373
1731
203
195
103
1451
367
7806
907
8043
4311
290
8357
106
451
761
461
422
518
107
630
4906
6433
4238
122
313
207
13826
1655
667
4535
701
2548
1646
539
627
226
6349
328
4709
8693
766
6753
8983
4804
417
103
1259
1281
310
681
142
505
1401
226
3785
2034
3282
1281
334
126
2043
3418
611
1365
612
700
266
2762
161
168
783
7089
1189
411
198
1590
610
576
410
3501
5006
6849
1876
3637
274
679
1875
1943
746
537
310
598
2807
2203
2252
579
309
2995
428
4806
11201
13874
1526
972
7467
1296
102
6560
472
248
139
134
248
614
442
3169
125
242
153
163
353
144
371
282
210
179
248
324
579
1456
1447
756
9090
639
6301
7353
1457
1412
3987
2880
5677
289
1357
604
750
411
345
145
413
3201
635
808
173
995
258
531
658
313
138
6850
148
1386
184
707
1581
926
126
1097
220
118
945
235
236
116
329
1500
184
724
1387
3715
234
1402
5745
8359
12486
147
140
309
286
237
658
498
816
103
151
819
688
385
295
115
949
311
918
125
378
852
330
349
296
128
1048
1024
648
1010
788
367
3897
1543
1117
342
101
506
408
4259
314
1105
14838
198
7282
3840
2460
599
271
6855
10980
1177
3562
5051
131
188
1885
6829
6726
796
1526
7486
2480
114
278
349
133
289
103
128
595
2272
3838
112
202
114
158
262
319
1193
379
116
149
402
7281
4723
9312
2738
1392
8171
565
6518
206
282
247
364
540
3560
559
245
273
118
143
345
131
396
1046
9328
276
118
2414
614
350
140
132
131
210
193
4411
4769
5005
1171
311
177
3399
6746
1173
396
392
489
507
408
4270
1052
6889
825
533
642
4270
408
507
489
392
396
235
536
1453
328
5604
6820
748
449
880
6828
349
777
349
121
2874
1175
394
393
490
507
406
4270
4431
1059
390
392
487
506
407
4259
726
1659
5275
950
5188
8916
5798
605
3815
830
564
1233
132
259
1670
1774
131
259
1670
459
1825
1043
458
2748
460
1046
7984
1328
5241
1007
6145
257
1155
3303
405
1178
3041
6853
2161
1146
347
3101
560
4268
408
507
490
393
393
1175
1430
6595
1172
395
391
488
507
406
4270
275
4898
7688
1175
397
393
490
507
406
4268
2959
3147
316
6829
466
6866
174
6634
341
9907
582
264
2672
263
2636
264
2627
259
8872
600
530
427
1173
390
393
489
166
1175
397
393
490
507
408
4270
281
405
4264
4294
6803
108
11671
747
4381
3159
177
4233
3662
345
2906
894
1404
1175
395
393
490
507
407
4246
15622
6849
7538
5656
342
7563
2156
2088
639
341
359
265
126
764
4298
4991
2567
305
167
5518
167
721
1179
2704
9458
2301
321
1244
165
2942
6255
3066
3846
206
155
282
1157
123
709
416
919
188
112
494
204
120
911
1853
1178
2390
2539
1119
8614
4409
169
5214
1315
3517
109
292
518
558
235
1781
1291
155
935
807
441
111
1490
1566
166
3976
717
360
7292
12589
1540
207
124
1146
404
195
516
4487
13842
327
106
2602
114
818
109
103
101
430
252
1112
11520
10089
9036
9638
5219
8983
232
314
236
9381
170
113
156
996
8006
3523
167
1035
1794
13155
10872
2249
4133
1437
3058
2189
15540
4014
1314
5959
2239
1358
699
5179
2015
386
6856
8951
8541
8848
443
422
4298
4581
4765
307
201
103
172
250
160
346
309
127
141
175
103
159
9681
3128
241
135
120
5334
471
1539
112
8728
480
223
1211
6392
2265
2277
227
2237
9426
11539
2611
7328
6202
934
290
289
342
161
186
976
483
239
228
433
219
183
141
5207
375
126
280
140
178
778
4215
343
139
336
2559
9409
238
5785
219
259
268
786
328
305
700
5067
260
268
785
328
516
1404
236
1347
384
1399
7791
385
200
1405
106
1914
168
288
1274
212
687
177
612
9934
4035
2427
7378
2995
2124
2674
635
637
134
537
222
111
8976
427
109
622
247
920
793
187
125
283
426
487
3280
195
317
118
181
596
8903
1270
4163
414
673
103
102
543
1222
550
158
9464
232
247
182
1017
7748
1019
273
376
791
122
675
1186
493
280
8877
574
1620
100
101
113
134
532
885
7409
201
151
1762
1436
166
152
104
114
410
3708
1629
298
8249
999
246
2249
207
2473
11232
9417
1288
722
537
303
1601
160
206
1925
1027
1061
616
1228
1372
489
3420
7860
187
172
548
307
203
103
2914
487
230
393
1347
873
224
2056
6084
127
2919
1189
219
3148
1497
972
218
160
888
5567
8007
3347
7333
210
1816
1800
5660
482
136
202
219
680
199
308
103
7348
589
552
281
148
144
193
2259
330
1547
166
394
121
225
748
3993
7709
10890
6379
384
1172
118
9174
184
369
891
163
136
636
161
313
173
147
5133
2045
2488
166
191
661
323
479
9248
789
237
3788
7173
1589
171
111
459
3183
399
441
3094
5104
2357
876
12556
394
509
639
1172
2897
167
641
1171
610
1930
2485
1660
6122
459
341
3775
135
157
168
1507
2741
223
12488
420
518
159
337
103
437
2235
146
624
393
1400
3558
11228
448
497
4010
293
389
716
103
2855
526
446
3720
451
2110
2416
186
11963
7197
1013
456
1802
513
112
373
1480
9548
1626
481
6662
6497
1891
2350
107
189
924
705
139
279
115
2930
107
197
924
705
1476
152
127
1939
6046
3235
424
334
1892
6683
2085
702
130
664
266
111
201
702
129
670
1439
271
4059
296
135
345
3611
2413
1176
369
278
492
355
198
116
503
5341
375
129
143
5496
6030
353
2792
2091
122
189
135
321
175
995
2139
132
185
250
144
1868
8506
5445
766
5258
9535
2279
4473
221
1187
5632
1085
194
3149
8827
6435
111
1895
139
162
652
189
4062
242
101
305
785
461
100
1117
218
3253
3742
685
8191
1791
1962
1524
6810
347
103
718
390
1107
173
2629
278
101
880
635
104
2853
877
634
4599
352
502
3154
878
11588
12993
1698
4309
674
2555
363
101
265
1131
4584
121
1521
4160
277
424
221
2465
662
599
6864
157
2060
7765
2215
559
277
125
141
127
226
208
126
7360
1444
2737
140
1193
220
128
157
128
118
170
1828
1828
903
791
205
616
172
335
11448
2593
792
205
595
431
1026
909
169
3524
502
1116
922
689
112
554
605
2924
998
689
1334
3748
3764
1272
5107
817
454
8426
1090
615
4379
3077
872
7953
215
859
10558
1421
453
269
294
147
359
741
3065
633
4798
4589
343
187
189
371
436
785
253
559
1654
1942
4907
6617
715
2188
2127
832
368
274
1357
408
1057
2512
9186
525
352
549
392
229
102
130
1835
181
3355
6819
12204
1994
2169
215
185
156
180
7238
7398
158
145
592
194
884
6817
736
208
161
183
174
125
588
444
3051
3504
1980
228
702
2098
1631
123
235
107
155
687
115
2903
275
221
329
235
107
154
368
1206
1097
10672
7270
1591
1029
190
613
349
1575
4006
4590
11713
1202
2775
3719
1121
590
147
3742
3635
4913
281
5048
5944
3104
1277
214
4420
529
1429
220
382
2337
458
174
581
217
165
127
140
123
151
257
240
598
3630
6818
5952
361
129
441
14946
2266
2534
847
475
473
249
1795
2810
5167
440
3372
272
1734
7373
4812
153
4209
7533
7212
2155
1195
165
689
306
267
297
378
288
712
150
417
253
318
674
445
459
2354
5772
970
3706
3874
453
172
1249
221
206
477
176
138
307
101
3602
1432
7711
472
631
1152
2951
3610
173
935
227
173
647
164
379
6863
2558
173
934
227
173
647
428
3703
3143
6701
908
4066
6822
6801
279
471
120
130
122
131
275
10043
8842
661
1978
407
10264
3099
615
442
155
357
194
1066
3508
4989
182
595
3212
257
130
356
661
1239
1508
965
2973
2304
1523
4346
1375
4821
6046
810
2128
564
9759
6874
450
913
639
383
1887
1271
7578
671
1077
307
2135
1797
439
106
7100
699
5539
364
124
863
189
455
479
227
254
108
178
172
110
536
508
114
444
408
5680
547
114
447
408
881
8894
1429
2866
1722
365
838
160
7393
6173
6956
2292
1103
1804
13620
3988
1113
221
11955
2265
1115
2642
9145
1023
358
110
176
200
3233
417
182
158
377
164
101
9168
134
176
187
5368
162
240
2872
944
5880
807
154
1173
289
216
102
153
158
542
241
164
1058
146
193
416
320
314
474
189
221
4262
8937
402
6176
6835
1121
1397
690
9429
161
106
228
225
105
591
337
697
140
303
231
527
1549
8840
3885
444
140
303
409
128
138
574
144
446
140
303
409
129
101
138
574
2067
2889
2696
6669
724
7892
9550
4270
192
329
6295
138
101
1457
5823
1403
500
841
186
3015
142
1922
209
114
1136
233
941
607
158
1992
209
114
1200
174
130
3443
10034
104
210
198
127
1398
963
1372
1012
7840
6513
9093
9440
2125
140
217
326
168
367
111
1056
5586
1824
100
145
304
930
207
366
7794
1375
207
367
1338
7558
832
4185
9379
3076
8932
5635
9392
1021
2690
131
566
732
969
295
303
1975
284
357
1492
462
176
531
816
569
230
202
144
572
282
4259
469
8886
3768
3930
657
2705
5203
4990
193
247
110
1052
1090
1336
186
8917
141
158
199
297
122
4472
1106
792
446
9092
1105
207
159
294
1574
176
8966
220
1009
1176
1244
7283
15560
920
138
118
254
303
580
2522
1472
1561
7688
1341
105
6784
127
711
570
930
6712
7875
625
2374
4530
2917
7259
1907
1168
428
551
2516
1942
6594
6794
2607
1138
942
1255
605
1230
4036
128
138
336
336
1074
3791
929
270
3653
2665
223
225
2159
271
929
1384
8719
5666
8879
3571
1393
8597
3160
294
221
227
7404
333
167
549
284
150
335
176
2237
1420
4166
1133
9516
3790
690
2364
2246
1337
387
1334
7708
385
1337
107
4018
1982
916
3336
6408
3600
851
788
131
105
1331
396
188
1381
703
410
2902
602
554
160
702
408
8118
581
311
200
423
1283
196
9163
696
3615
2521
204
5755
4964
4540
7801
8948
3932
12355
4598
5897
153
7452
868
1040
201
893
114
338
567
195
897
114
338
569
668
4630
5620
1505
8966
7427
3657
717
12187
1235
2848
1588
7432
1600
625
309
156
136
9332
964
1366
1782
2516
1904
709
685
1179
124
709
2792
457
11718
4462
622
162
4221
1664
5434
9338
3743
110
113
129
117
133
1756
1295
355
372
152
635
167
664
114
2913
373
152
634
167
646
1149
13828
2478
3537
668
232
104
1245
353
195
387
662
230
5393
1278
178
114
197
142
790
883
190
124
167
126
341
964
115
656
159
165
2911
318
963
115
656
7344
315
11673
306
314
670
544
216
522
221
1201
546
114
109
219
224
100
2952
7056
503
596
214
408
1030
1665
6601
4284
1695
252
176
476
102
293
1322
282
2029
671
1159
1197
473
103
295
305
167
5470
166
657
272
137
275
128
114
372
13611
189
1194
110
217
150
138
1911
2965
9144
1780
603
305
1345
8817
569
1010
235
103
186
1467
7844
4757
4862
3419
194
12306
1185
209
139
151
152
152
159
120
996
1533
8171
2683
203
3767
663
7415
1276
4482
3280
6154
1226
668
7327
8614
601
907
324
2890
109
730
907
273
755
352
487
183
1172
143
758
1215
959
617
442
194
608
960
704
7080
2087
8910
6775
5778
160
11966
1492
583
132
265
1446
161
216
157
137
220
113
284
3203
7456
4363
144
1560
383
262
521
229
125
706
114
287
248
177
107
130
402
301
157
169
209
143
486
159
208
167
476
2216
1489
603
4085
1628
1195
100
114
122
12448
568
157
127
264
172
1838
354
354
101
160
158
142
2125
654
140
655
165
117
2914
611
554
200
456
363
165
117
101
373
157
556
106
587
1864
3329
126
1006
842
254
1645
2200
656
181
192
605
1465
322
377
227
663
319
724
5371
229
665
320
725
1798
170
1274
2063
13624
10834
14979
883
745
135
1157
303
330
240
115
115
173
296
113
181
314
206
1174
5042
8849
3876
136
119
1188
206
628
175
170
898
8864
1644
3310
298
1127
1470
8545
9420
4454
633
1480
209
3099
2420
1482
209
1872
979
497
174
1163
150
3110
732
139
9741
571
10736
128
285
230
100
354
321
400
375
442
621
435
108
556
296
1073
808
9085
2105
1555
1309
1693
158
340
183
155
3295
419
202
158
365
10864
939
114
5778
8864
1369
606
180
1281
416
179
376
585
172
2308
286
174
101
127
168
166
1703
270
213
112
783
645
481
1252
376
564
216
1095
9471
1243
166
292
324
7356
727
206
2279
6724
2172
114
407
1378
115
112
199
158
120
429
3237
189
190
182
388
158
7775
190
233
356
336
117
1679
1503
664
120
1282
494
164
330
668
121
4919
205
5563
685
138
228
8654
219
266
295
105
5828
7439
443
203
1925
4626
239
639
334
185
427
709
508
104
239
701
4213
956
1075
125
276
202
117
706
200
122
1076
125
172
276
202
732
5976
7319
2904
4669
12472
5409
7336
656
244
237
107
145
459
423
104
158
901
131
650
8905
333
7352
187
515
752
643
175
167
3945
8926
4416
699
564
1473
526
333
104
161
789
120
327
636
8251
907
6480
352
4751
12146
6346
1205
8751
3836
2189
1736
488
291
438
144
121
200
4288
5329
9184
294
1265
671
503
3475
7786
5884
9418
2166
4918
3041
380
6964
1479
1529
151
7735
1859
126
9309
484
480
176
587
211
336
163
444
1255
178
122
373
2518
144
305
9913
746
419
368
263
111
441
215
3602
3393
591
7279
1206
8871
11105
863
9086
4851
688
215
152
153
108
567
821
107
126
1063
294
245
315
305
1444
3330
185
177
103
130
9027
542
2103
172
266
1753
8894
422
645
155
1040
175
192
547
129
9342
2271
190
175
5091
148
194
138
126
329
308
204
175
115
121
283
689
155
9200
7007
8819
2313
668
8710
2336
6453
343
4597
3254
2021
9356
162
1286
327
766
296
300
165
403
451
176
149
310
390
336
139
2848
373
109
284
109
130
398
137
135
9380
286
101
100
397
204
125
283
3242
184
183
110
413
204
571
139
1105
125
115
204
115
175
321
317
141
125
107
104
4865
4350
11716
5408
134
114
1313
119
9099
9808
4007
5671
703
5038
343
666
9048
2641
3788
2982
4213
1430
451
574
325
138
137
221
104
139
290
867
322
447
229
188
1121
3252
3520
115
8443
259
340
193
1730
189
716
8496
4748
2334
202
2000
132
6722
467
2488
104
107
106
120
126
3936
4724
196
251
182
182
171
441
8427
248
196
982
4183
4190
4183
129
203
336
1187
163
9202
246
248
1118
116
1303
7482
5137
910
13462
1320
822
962
1761
4068
2514
6862
896
1932
516
124
1117
675
105
222
9051
9276
2790
991
6843
669
5319
700
2846
2293
6225
371
1072
491
512
1223
146
1621
536
319
163
221
115
827
4348
469
104
169
264
185
107
273
151
3080
904
132
1124
306
264
144
696
182
1590
246
257
215
229
1326
288
244
309
156
1217
1670
706
283
549
208
181
467
231
1595
10094
105
411
350
200
204
386
100
186
150
1095
1999
416
126
204
382
123
192
369
382
987
196
2018
129
327
389
270
100
179
411
352
579
141
505
304
326
5078
7339
1486
3667
7506
879
732
3186
171
1941
2202
732
2419
2233
2063
9157
2848
1443
2392
196
2782
127
196
116
1382
1449
1849
8650
7823
6596
477
9475
344
133
310
489
224
790
192
382
238
491
812
508
1439
251
811
111
2267
317
1141
8941
1073
648
876
2916
112
648
884
494
577
232
521
509
1976
11237
359
1044
2813
9650
1945
939
733
4897
930
733
732
2645
4332
1948
350
789
2582
2221
221
386
189
5246
272
652
4749
1398
506
831
153
252
1527
2858
111
7315
14302
1895
1173
611
3183
771
1133
3787
230
188
684
120
215
173
218
196
103
384
5538
228
11651
3204
341
777
209
1083
408
107
434
1204
741
215
206
518
463
579
2153
7142
262
622
603
122
558
252
8869
148
141
278
167
5518
167
696
422
422
377
1240
212
259
152
201
736
1179
7497
1462
1573
2735
641
545
9366
2067
1930
588
195
202
303
167
1046
3202
160
3256
3173
582
4930
357
529
381
188
467
686
156
1009
859
1460
1158
272
244
125
510
1042
878
556
779
280
284
856
292
3147
4791
7315
1361
4417
338
143
536
268
7394
164
232
14185
452
149
344
327
160
142
497
386
1255
10719
8913
335
151
3309
1404
368
695
285
2140
105
1282
8106
1125
137
206
668
1231
3221
547
2919
108
424
682
1557
7383
2095
2566
10407
1548
299
132
122
156
110
345
571
1124
1857
174
243
146
156
110
346
571
1123
1669
1086
4062
156
226
1267
1364
237
368
636
10793
8365
7438
5740
1924
5349
1404
506
829
185
1538
1437
1893
2797
706
131
875
1357
409
1233
2523
8743
179
1236
8948
1835
1687
8865
12027
5491
13814
1868
159
3129
13679
1086
1291
7357
4138
1219
8654
1132
3887
475
454
210
208
114
389
13771
254
110
235
110
13643
242
110
234
110
133
167
115
109
147
3767
641
140
1282
423
158
284
649
140
5890
8911
228
4567
1163
1092
9187
9242
6528
519
113
8909
1676
2144
111
7508
602
104
315
2449
8964
201
148
220
122
1405
1042
227
115
409
496
190
204
9512
107
153
435
5605
196
165
357
186
116
9152
188
188
9320
256
121
420
8929
109
296
206
636
6480
339
4678
466
132
638
9443
5496
9444
311
1271
7643
107
117
448
3282
150
225
537
9320
151
128
151
153
164
179
109
152
163
102
371
104
1027
1468
269
141
701
180
637
127
108
293
189
601
170
111
256
170
271
124
199
140
129
483
200
179
182
256
283
271
124
199
140
129
482
2039
9186
977
552
231
486
4328
181
154
445
174
926
161
1548
162
101
340
990
1430
1566
6637
375
329
105
2437
883
6054
2074
2469
1997
3446
224
9372
260
1506
260
374
938
105
180
905
7338
1364
940
222
1476
178
423
659
1240
318
173
116
133
166
169
166
294
161
294
102
270
972
133
3603
616
5453
1514
229
160
409
134
366
199
139
535
887
915
174
436
275
217
108
1637
440
588
387
117
117
512
436
3168
3086
9210
2740
368
212
164
177
314
270
105
3342
1223
963
7471
1860
3678
668
1973
8021
697
2795
7425
2359
801
148
4803
2699
101
1740
1277
376
384
251
291
935
237
3375
104
11477
2873
281
9358
734
1109
5255
1118
5279
1133
221
3988
321
8582
4096
5092
5191
190
5720
115
155
327
12760
366
153
125
3035
2937
188
583
113
477
668
1047
599
582
2785
2936
188
583
576
464
2022
9136
126
115
4820
194
179
207
221
9240
424
1074
104
203
297
121
204
175
203
225
197
396
254
3912
8292
8922
918
5395
280
2290
1181
3498
2606
5991
310
2785
1092
9489
11800
120
7242
869
4029
2122
541
1833
2148
219
101
182
332
278
242
1071
5651
278
242
1071
193
263
378
146
281
468
1780
7279
3000
9321
589
4151
160
4782
6180
933
7948
387
3639
4873
4355
118
680
168
5316
272
208
245
119
312
158
207
121
109
470
390
11122
593
295
275
7743
646
167
13614
1900
4256
2600
9287
1407
9081
4715
259
101
1658
350
7702
1586
6742
104
9401
9412
1648
694
9011
1615
3678
129
3088
909
6276
13799
2606
1127
133
115
767
613
441
10851
496
234
351
120
116
154
244
776
6073
6731
2362
398
613
503
132
154
1270
319
813
482
153
6612
3952
7017
4381
5856
122
1989
1258
1134
1941
9367
1084
9475
1606
5589
1268
3329
1492
410
5709
3146
174
102
390
124
129
826
232
206
178
7333
207
206
161
1158
134
132
114
3396
2968
2023
3146
9547
7594
6096
3369
240
4261
3168
262
852
288
339
230
13783
173
2683
5801
5925
133
464
110
554
10056
2708
7421
2802
110
130
544
313
219
388
168
138
300
145
212
218
12710
7569
1930
6272
4532
519
681
1182
124
5431
692
6935
5500
391
241
859
122
329
231
324
159
124
527
993
9499
5345
5068
416
486
5218
3849
1559
338
1072
266
9305
760
679
701
172
487
579
2913
472
148
705
673
209
808
546
8424
3671
428
1031
1100
442
3142
424
905
1940
148
207
214
104
420
9154
813
557
739
1745
1049
388
7406
230
412
1993
700
130
470
207
379
382
771
100
135
114
7346
4787
650
161
113
153
267
146
385
136
1610
502
778
139
1024
6883
211
532
1762
207
133
105
309
610
215
399
1504
615
134
202
108
132
373
105
153
144
165
154
386
197
1574
3575
395
2258
5805
1029
177
194
105
125
127
167
204
140
177
205
274
194
299
946
810
582
828
638
2015
598
7469
1867
255
141
387
124
656
198
324
384
118
200
744
4453
1179
343
12338
5709
2285
2617
152
282
384
357
1720
2495
690
764
3915
9363
9720
1457
728
177
209
281
108
705
264
202
106
213
185
202
271
392
119
218
188
628
440
130
435
245
189
2072
403
633
131
117
251
598
276
807
7361
3835
679
3931
103
434
7197
243
614
437
105
252
180
137
252
1030
1698
109
1049
6635
742
164
1417
1340
274
460
524
109
104
746
127
177
1844
7749
1907
1471
3504
180
122
480
567
1277
9199
563
4984
7292
418
8782
2126
9108
1885
1603
3890
7461
1662
530
11801
854
306
798
7435
543
799
1941
458
932
1945
185
183
837
721
117
2747
183
838
663
443
227
241
358
790
4157
311
410
482
468
2521
320
166
454
5157
701
8126
6960
6110
1262
7506
3030
3018
227
827
100
108
596
3105
833
891
1400
1357
231
1137
7734
2029
1465
4467
494
5568
224
490
386
7446
1400
109
526
223
236
632
436
476
1133
1949
131
269
166
8867
259
110
440
569
259
1367
971
7453
11078
2524
2830
817
654
6065
1180
129
577
2013
108
1507
702
453
357
168
176
353
108
867
149
7332
5834
315
2884
615
500
177
480
3787
1091
1006
706
1137
454
257
225
707
1137
453
256
1360
388
256
8350
3360
319
235
159
333
179
378
433
770
2114
384
362
5777
298
917
619
5749
590
439
1753
3956
1555
469
7181
216
377
567
163
241
380
14935
1983
947
367
560
295
365
127
1459
928
3479
1474
1882
1326
1521
10988
3695
700
8814
6412
1637
124
3881
138
981
1379
412
185
242
1312
346
7071
1345
146
3764
536
3604
161
840
188
397
109
399
7287
4975
484
119
118
569
159
200
857
112
114
2055
210
5649
7316
1862
110
213
141
125
167
133
2362
3225
210
254
302
215
136
171
142
147
319
191
9058
1991
242
183
463
192
287
104
495
485
2271
6352
327
124
153
176
148
1938
706
141
838
227
299
202
706
141
840
363
199
1014
192
500
11387
7434
3538
2039
7307
3390
5539
7299
5001
108
708
123
157
265
449
201
148
708
123
157
265
449
201
1873
2491
4342
1055
722
1154
561
210
167
302
641
698
257
213
167
358
640
700
164
149
257
142
160
206
250
230
784
1029
453
121
379
447
4720
6904
579
310
8259
106
7172
666
6127
3523
1468
1968
7695
1982
953
11995
4129
6123
1573
1052
123
120
124
2196
514
970
116
100
285
309
421
665
192
152
7466
1478
2872
319
298
509
235
181
312
145
2885
12479
388
127
223
3320
469
685
653
618
958
8215
287
612
1297
1341
7585
242
604
3474
4315
200
630
154
108
1664
7716
1598
1460
6888
518
7380
5860
480
527
225
195
100
372
442
131
226
604
1574
651
756
6793
5101
831
11847
1885
481
1200
1283
178
199
186
478
1205
233
735
195
4518
369
520
2249
227
139
133
742
258
190
577
198
878
790
386
129
291
117
285
222
183
357
228
115
440
260
11536
1102
9682
108
3916
482
432
291
179
275
192
298
183
142
136
521
403
917
1487
123
917
197
108
1489
123
917
11557
1057
147
4352
3146
1843
932
454
180
164
177
127
157
453
6244
1721
136
779
130
489
615
992
346
197
4542
6286
8918
2557
1676
1981
410
9081
401
957
1123
230
108
127
307
101
402
143
192
205
210
123
634
182
288
218
5218
9430
6344
565
103
479
722
851
4625
6693
143
13883
2897
7066
2786
5766
137
209
241
314
1896
8835
6295
9161
407
8421
437
558
1067
7179
400
1633
605
207
1852
1756
439
844
186
768
13850
343
570
415
682
819
422
1312
288
262
241
241
223
208
159
133
486
241
5922
1286
1449
9393
631
103
114
189
127
160
201
346
144
118
227
899
2654
4806
1399
389
237
1013
132
781
605
1764
339
1049
214
111
103
124
767
322
459
237
2460
7496
1976
5283
13591
640
183
222
207
132
228
220
9391
7806
2914
492
1183
108
280
256
334
128
198
126
9520
646
814
305
395
105
177
164
168
569
177
164
169
472
941
6382
268
131
4563
7971
1348
324
167
159
391
2703
2573
8949
6733
519
9777
3457
119
696
1897
2257
5324
5658
3913
3999
2244
396
7482
1936
2635
1593
498
321
160
157
1141
5073
236
867
435
1626
6963
1275
777
2083
2032
8931
2888
14079
3714
603
543
7000
9853
12275
4014
310
300
102
204
149
140
105
8859
570
4854
1655
2026
1499
3481
3566
713
5018
7290
2176
213
1560
1556
8882
504
5603
543
136
401
198
1408
172
444
704
1189
469
447
134
13631
841
705
165
552
602
2917
841
705
670
936
153
2207
1008
2359
587
1507
444
4360
3638
7433
713
4507
1979
3977
7115
656
221
867
5710
7600
8968
14681
437
102
1018
553
481
919
1611
299
158
2779
104
126
237
286
1096
7437
1052
842
180
1471
294
2047
7554
501
261
631
352
1306
1186
106
468
960
6630
1647
2656
2230
1560
6178
8113
7947
6506
3905
268
1253
958
1026
2197
5362
991
3815
5197
2648
1713
271
400
376
352
2095
1243
645
164
359
200
362
200
6485
8932
2906
103
5103
447
7505
235
1251
133
129
413
229
123
123
214
279
113
254
330
1385
2575
177
176
167
145
423
224
216
211
338
4585
9498
3252
325
129
225
758
102
264
3842
214
3602
3569
2552
4686
264
4677
589
7463
2569
4834
7213
8841
684
2892
8862
2515
321
3426
5676
299
133
9519
721
762
12826
416
377
301
486
507
408
2369
957
15429
2040
7562
900
3565
1323
2481
3594
9198
2364
3351
3287
7142
9215
1753
313
223
299
8546
132
519
134
163
8900
175
127
119
118
1774
1402
6320
100
2546
8021
354
407
3727
348
164
514
723
506
2209
861
1441
1596
2245
9308
7151
10512
219
218
201
300
763
238
211
1437
651
835
2984
1468
1626
7797
1577
112
113
1769
5435
1122
1737
1470
107
814
146
161
376
116
106
146
446
172
218
482
406
400
1215
478
248
491
177
165
280
800
13928
2423
108
217
228
901
163
126
2727
2722
2840
200
165
542
742
997
910
276
123
372
9382
109
151
2140
9392
7008
118
647
441
106
188
530
3510
478
2586
9124
2818
508
286
140
198
703
122
338
602
190
1826
1659
176
1124
159
1939
1695
1909
1143
629
110
198
818
7400
4718
860
197
1193
5557
7755
2365
9838
13540
154
105
104
133
207
394
162
126
690
205
572
6769
618
118
350
169
175
189
3254
284
407
203
365
107
591
1152
9171
613
889
4949
204
553
141
9373
186
195
1570
1440
126
365
4169
766
118
150
151
153
2439
890
172
109
5118
689
7313
11303
5119
282
206
131
183
454
592
149
133
108
680
225
165
248
112
209
728
150
120
659
6760
187
2602
1336
349
373
7034
375
2347
7342
2025
5704
684
9073
741
681
1405
688
595
7354
2886
1659
6115
464
133
315
1085
1520
3894
5161
700
105
236
176
124
185
546
100
200
701
104
236
176
124
185
547
100
205
701
165
186
541
104
280
145
245
163
272
187
326
125
885
111
200
214
1817
140
193
2978
430
116
764
215
349
457
347
245
954
1942
1293
181
137
199
340
158
185
2261
1042
126
1073
7825
1385
4837
9351
4510
316
328
187
232
182
105
368
295
149
259
698
261
493
116
705
556
786
418
243
274
232
280
326
586
13636
295
331
1627
335
181
435
509
402
524
126
661
116
904
297
506
1391
514
633
8997
1111
4265
675
219
227
647
695
8956
673
214
644
218
1069
2115
223
391
610
595
442
202
389
611
1264
597
443
202
390
610
597
443
886
6736
2906
5111
613
2353
4328
884
1381
4328
1989
7098
5186
1282
1670
4507
2468
1831
335
681
981
339
2453
1182
1448
1472
1657
440
491
205
8376
5204
4707
669
349
398
7146
2654
2361
2477
1733
391
2492
423
7534
440
240
744
800
150
141
462
426
127
132
525
193
922
1590
157
114
1314
1418
149
178
204
585
509
1392
649
108
979
345
882
9560
5011
1419
5061
8551
1285
422
153
146
136
164
414
1106
4989
3593
358
194
3688
7429
1388
11536
104
413
157
119
442
3236
149
761
304
357
1590
2139
813
316
1381
813
367
222
422
366
221
197
223
107
458
398
385
7587
6355
7398
1224
6641
1493
1566
168
183
456
5590
861
1893
168
803
114
112
246
548
1135
2448
482
195
1037
163
3224
2163
131
115
141
100
153
2559
484
230
943
14184
738
742
282
7026
14009
5010
893
145
588
349
1263
624
103
122
288
3382
195
278
1128
275
124
502
316
332
117
369
192
358
904
349
4529
9328
4786
152
129
133
541
120
134
123
580
131
660
124
183
109
122
5367
444
615
120
119
2239
4689
141
1525
215
1668
1483
247
736
223
103
3166
148
223
1283
3990
1506
254
235
259
136
335
102
246
173
560
193
124
135
704
148
139
126
704
157
1717
254
214
136
332
102
130
4906
151
409
903
338
311
900
5222
140
153
943
404
4363
6909
5031
1837
1064
2231
455
756
3352
3967
450
735
969
436
1069
7687
1133
5264
1867
1377
916
700
225
981
375
118
201
698
166
917
150
374
201
1767
1072
372
143
514
7142
1896
2127
1633
605
229
337
374
1310
1112
852
4116
606
2086
1774
8889
6605
149
325
2950
616
537
186
3174
8906
3284
357
381
2585
8652
937
7423
1456
244
185
250
1343
7158
620
115
1437
415
186
374
689
115
4424
1044
307
496
520
5805
9381
1015
1902
2178
522
255
3387
474
699
111
107
161
203
7366
407
373
1832
9080
1205
130
700
1248
1076
210
1783
13660
552
221
194
234
188
282
121
179
1940
7501
472
169
177
471
408
415
304
110
154
1622
2394
3250
8983
3409
5059
4757
14454
251
177
316
539
572
267
294
128
294
117
707
9587
210
572
269
294
128
294
117
832
4747
352
6560
3945
271
3527
927
614
506
101
669
446
167
110
920
1762
146
315
1039
101
674
132
863
842
228
3752
3563
4613
11241
1650
1332
477
1332
477
1332
477
1332
477
1332
477
1332
477
1332
477
1332
[truncated: 3,665,909 more chars]
