# Supplementary material for: Effect of sequence depth and length in long-read assembly of the maize inbred NC358
Source: Nat Commun. 2020 May 8;11:2288. doi: 10.1038/s41467-020-16037-7 (PMC7211024; doi:10.1038/s41467-020-16037-7)
Supplement: Supplementary file 4 — Source Data [file 41467_2020_16037_MOESM4_ESM.zip › Source Data/Fig. 2B, Suppl. Fig. 7, 9-11/Maize_Mo17_v1.0_NGS_GCA_002813505.1.fa.mod.out.len]

365
119
284
270
9327
574
376
327
319
2714
449
176
1276
1715
1182
636
1451
801
278
142
499
9527
223
147
304
134
131
117
1148
189
385
6019
515
260
471
1628
207
2169
362
462
269
388
2431
363
462
268
1785
2628
4205
671
2285
13646
5654
6338
13672
1088
2829
284
328
13731
203
171
166
496
3519
3800
4792
1466
6013
2497
10230
9888
485
1006
852
179
282
154
112
1075
14720
366
608
1364
5868
2549
9503
3204
7686
203
363
8893
3228
8873
2609
256
219
4697
5282
708
904
125
521
181
732
1537
484
158
288
2875
5462
8425
6443
4679
801
5134
224
111
176
155
139
833
215
145
142
303
3933
1448
944
2848
5826
214
867
112
6782
2218
9149
4207
490
8970
2301
695
7051
271
6182
3797
2138
177
466
1326
488
103
478
2179
8870
14048
7337
956
1201
976
1133
397
8537
1896
10971
4215
206
1869
11041
247
155
330
607
7628
1652
6342
134
819
452
690
548
5271
1071
8849
12443
13594
7505
443
9768
1920
628
9045
272
106
452
338
784
123
257
437
1962
323
112
745
167
7442
1529
1021
1161
296
577
1143
577
2484
577
160
501
3997
3688
6871
1731
687
507
426
392
229
126
1175
205
4440
507
557
224
968
4427
1197
1445
6863
333
230
755
760
930
550
1177
344
760
566
3885
507
426
394
158
4566
6837
3987
1593
875
1190
350
3214
157
1001
2617
507
426
392
222
124
1176
390
6869
163
1026
6444
1593
875
1193
350
3216
157
390
6820
163
5181
4023
773
595
598
625
930
547
5329
455
411
1010
313
5371
5788
701
153
292
7469
3201
208
577
10573
850
1882
1579
602
1133
1855
3144
555
953
461
603
470
607
1333
624
5863
2194
3464
2596
2723
4270
507
426
395
231
126
1141
316
930
2325
653
138
1679
1649
8810
4882
2914
2290
3510
569
2275
1884
177
6862
2510
496
9316
405
9251
3497
1435
1222
1342
4285
507
426
393
218
1189
578
5266
6016
6101
1670
1094
1771
577
631
253
393
229
873
931
842
939
3922
336
1555
4313
377
348
6484
383
4550
1556
149
162
303
348
667
273
3796
5455
1876
2076
7336
4985
1730
1728
1539
3447
1209
1160
2602
1818
823
786
403
408
100
240
778
138
978
431
1404
424
619
860
3192
1239
5574
2011
8860
660
4903
766
6697
984
3914
1536
5764
574
358
2807
421
185
574
224
108
1596
939
122
2807
421
185
574
224
108
1404
3897
267
9151
3787
3348
991
814
2485
1063
157
995
12816
714
717
6530
4873
152
297
1544
481
319
804
1131
1406
1428
3340
1429
6344
4050
1176
550
556
886
212
171
124
189
800
428
13534
7094
814
133
130
104
133
1434
394
1478
667
146
224
223
142
321
273
2261
7322
4403
309
1065
153
810
4340
4875
2780
164
151
178
1668
180
1121
930
1484
2160
507
426
392
232
126
1174
1347
493
568
1079
223
109
219
3563
1899
381
4478
457
1731
1607
149
238
111
111
289
221
126
318
2140
7523
1257
327
209
711
148
238
100
510
115
132
1586
3408
7362
3799
149
221
127
228
2167
1990
1518
201
229
1130
7281
4986
2084
1177
1706
13318
5501
927
862
203
148
302
161
581
6897
192
1638
862
134
148
302
119
178
575
814
4118
1533
194
711
107
156
175
209
337
355
269
196
277
1672
1253
322
216
102
1347
522
226
180
158
208
212
202
276
1371
200
281
1387
1263
442
1687
2956
2500
1581
632
2949
6872
4002
5130
797
5418
703
2472
1161
2960
1984
232
6853
476
2044
122
5501
1517
293
4015
1158
682
658
411
3223
8211
396
279
759
1361
246
185
227
191
358
9457
297
620
262
2111
603
164
1026
2800
1924
174
145
154
285
795
726
284
3972
280
1454
164
163
284
126
121
534
427
125
112
222
3695
1080
106
3989
1224
892
1089
209
1045
107
509
1085
231
518
875
6728
805
1460
578
6662
1471
880
219
5726
880
219
609
2978
1183
2919
5021
415
539
622
4066
364
3209
6842
5774
1191
126
225
392
426
507
4482
4980
1491
673
507
927
674
286
431
1305
1952
335
108
9366
2146
1121
146
8670
1120
133
849
655
1011
123
955
4751
6406
830
1002
2626
507
456
330
214
1167
3361
6327
1213
4652
1156
1052
1128
8952
1040
919
2160
980
664
556
154
244
124
148
376
4379
3587
429
732
295
189
405
8726
1743
156
107
175
475
1715
195
345
225
2769
7483
1627
4338
685
475
120
1443
147
8957
7505
555
4608
1722
1571
191
144
1026
101
575
717
218
118
207
436
436
587
3514
644
214
214
502
812
1005
567
160
192
2233
650
128
947
160
135
3618
173
216
440
1432
4842
6515
2335
400
1888
409
285
287
1985
397
230
842
755
183
642
215
133
4470
1799
301
2791
4449
507
426
392
223
125
1191
585
1123
1453
447
361
708
6679
377
4825
932
318
200
564
201
147
2438
13013
1832
145
265
340
6000
1900
111
265
103
333
331
815
240
483
1454
1353
2486
1406
2790
7834
6815
3524
4562
6357
5676
996
532
607
2776
1210
1705
134
166
328
124
212
315
339
118
121
1697
581
12135
406
1449
289
335
146
495
168
515
625
1758
3115
3233
1410
355
3979
7353
3480
556
179
424
414
396
668
108
2227
383
148
539
164
1015
314
782
106
1606
1870
117
4246
221
488
359
274
571
939
4737
491
2477
263
2315
618
248
1399
7952
112
1828
13648
781
480
2077
575
1756
1054
501
1703
14651
2242
180
167
1878
214
1623
1102
165
368
150
1271
2405
117
491
990
1081
535
656
213
393
473
507
4280
4913
2391
9528
4483
305
9136
2630
2028
4238
129
1795
9194
2369
7420
161
1363
512
118
202
721
268
273
1149
725
669
184
209
145
154
154
3468
1291
4509
142
154
1482
448
2010
3128
9543
4168
634
1506
103
2825
4283
351
100
255
369
1873
342
219
163
419
2118
285
1422
156
11496
203
299
1310
3080
2961
2801
611
768
276
440
1218
3177
349
1856
12503
7902
247
221
291
484
1340
1088
605
566
850
132
924
521
5320
378
590
490
1179
7507
4702
1900
470
950
2749
2784
11908
1584
4978
9585
5053
4220
12050
10312
283
601
6865
365
262
192
106
184
7424
145
1892
450
359
1663
293
353
926
870
878
414
149
7453
766
416
420
150
910
323
124
185
328
3704
106
264
560
614
313
1445
1172
114
480
325
138
309
6249
3830
946
567
6351
3002
306
232
196
246
212
1907
6935
4110
1415
533
136
339
157
3852
2902
118
570
558
1151
520
3214
8969
4288
160
3002
5123
714
911
212
145
7463
486
134
7402
586
233
1257
205
1581
280
165
133
256
206
181
191
585
534
15527
3130
14332
499
1788
1565
4353
6684
9412
6285
1000
200
1413
165
1924
6929
2124
2099
861
546
4704
196
3239
6966
2905
14947
4363
4419
1309
480
222
239
330
249
3105
6795
5056
502
270
195
7447
228
1239
348
239
248
1426
2275
690
473
129
147
160
588
1508
1244
4958
6171
393
1972
872
614
710
450
274
531
1965
3583
2801
2218
740
113
3978
740
113
468
5602
1652
8855
1019
1367
122
215
161
418
883
371
2625
748
9209
7123
2539
102
158
158
268
116
1073
4015
7038
1717
432
1139
6814
1014
874
861
422
338
289
1065
575
386
4551
4784
7015
1440
116
196
120
558
199
1621
3429
10337
1071
7458
1550
4445
1218
11552
1018
4829
4810
7330
942
2681
103
1768
1988
7561
173
146
114
104
141
127
297
7467
2344
123
3781
5003
146
121
3396
3156
348
4093
2415
1508
7751
2311
4860
355
1861
298
235
332
431
865
621
2397
2108
298
238
113
216
596
246
2417
5871
6237
6742
5197
2696
1461
213
237
669
4951
4689
4007
823
510
684
551
597
408
321
146
1730
298
210
105
377
769
122
282
159
118
141
413
9024
184
260
171
2198
202
264
126
158
139
255
185
135
1730
3904
809
3730
8985
9149
142
1723
4467
2207
301
1725
2620
6591
5718
2177
918
180
274
4126
436
237
2056
180
274
912
7408
358
2544
104
982
181
429
1795
120
1220
6781
1430
7505
583
1302
236
852
420
133
1232
2626
1864
1073
6026
1070
450
228
206
2093
1488
1201
229
234
575
8942
153
120
581
1416
453
728
143
252
179
270
746
256
100
7409
167
1119
305
108
667
523
439
129
268
340
380
1417
189
326
218
1461
970
617
489
183
1171
600
3437
2056
747
6558
9430
3836
921
753
173
279
1754
530
2098
278
202
444
102
1261
252
1106
4358
102
1261
168
1664
142
183
209
145
141
752
870
171
188
2140
158
171
166
136
282
232
634
1531
1128
1417
158
189
166
140
329
423
112
130
322
633
1015
1891
356
367
260
3066
4737
356
378
256
3066
3846
2355
975
198
110
369
260
438
538
7193
8904
1895
407
2627
158
189
148
166
140
106
409
129
1875
869
1577
7524
7495
262
274
147
196
261
2337
1212
154
3622
123
169
205
261
1866
109
439
1107
2240
304
231
156
114
162
158
156
220
7565
1984
131
746
176
117
209
980
595
115
340
1016
1692
5580
13240
690
1347
437
5622
378
171
1047
7351
942
2639
444
809
1563
238
726
587
891
1790
6744
488
1654
2086
446
177
271
693
5338
156
128
222
4193
238
1505
4935
3852
1978
199
288
306
205
175
208
106
106
106
192
162
843
1507
7321
1154
199
230
1885
359
302
156
205
182
174
207
106
192
162
9400
4447
122
6256
1842
2518
1733
369
1439
4696
6815
9434
666
1183
3834
6713
1265
1454
421
1129
1225
5078
2895
3734
173
155
8383
2232
3682
329
123
965
2518
2368
1873
6203
11320
12788
2020
281
237
226
284
1841
546
202
1254
810
488
200
1145
113
736
1361
1129
439
152
341
10439
8927
845
2196
7008
183
197
163
280
154
183
761
140
607
1451
827
151
9511
2116
9400
974
711
3018
9270
2162
308
652
848
332
9391
1911
151
184
1663
968
5510
244
968
466
442
379
5801
523
628
2390
429
1287
593
116
1536
7445
146
8629
1403
112
160
7665
9068
422
3773
102
355
123
203
675
9196
415
5126
8589
1015
219
233
1767
3328
313
3703
5666
16841
110
803
610
1027
349
370
1412
655
391
221
202
146
1252
176
182
7372
719
1105
962
1564
159
8906
6687
992
7476
765
388
3292
2039
407
157
8159
133
1595
199
4334
6732
2632
5835
1548
1313
1677
1088
107
4665
354
1096
2954
3706
1656
129
142
127
150
5168
142
127
150
184
3543
1142
5505
1126
5543
321
309
1938
1660
246
6426
955
311
4725
5753
2480
767
1829
214
233
225
107
127
629
855
2587
432
211
127
629
228
8598
379
526
1843
116
127
128
341
348
122
373
211
283
2565
448
152
160
653
133
1489
278
103
7081
1301
6989
533
570
565
1996
7252
4120
651
2492
4951
7168
4342
3109
370
571
149
329
210
246
427
9621
3975
113
236
381
8799
1154
124
549
4735
350
6490
121
179
261
2656
2143
130
272
106
9390
102
562
102
6241
1715
3198
8207
715
1418
1946
111
107
514
203
451
602
884
2516
8944
376
371
150
150
2642
3319
3330
1552
5796
1064
1547
2562
102
166
183
139
154
202
965
436
914
318
2063
141
13653
337
217
299
168
1482
6414
162
5458
605
1670
141
307
272
122
199
385
1354
214
483
212
100
167
100
184
606
853
143
147
122
154
110
2171
921
1610
295
516
565
582
611
469
383
804
457
1167
309
388
252
2577
7753
611
9131
2197
308
5038
7325
7024
816
368
150
710
387
252
150
2169
874
108
357
455
874
321
161
950
471
243
161
985
1186
3672
277
744
9303
11437
13503
461
8438
1058
2546
2415
1320
6431
5207
101
2015
1233
2481
9091
5420
1045
4014
6751
4280
1238
10008
3298
2302
880
4867
1899
670
5262
700
3410
630
4094
8888
904
9133
959
532
251
311
1648
798
130
141
4258
794
329
9012
342
1729
9514
6362
215
112
904
101
456
305
388
139
163
2135
259
328
321
113
206
204
790
359
508
537
209
2671
3287
586
3125
4251
4798
811
282
193
100
210
664
3222
8860
2101
7756
370
134
3239
598
301
1093
3595
4990
1290
3465
371
298
695
1160
9625
116
317
199
136
878
346
1094
1049
3728
2957
1563
4310
478
868
4080
784
328
4696
551
5141
629
5961
274
270
3712
518
141
100
270
3399
141
100
241
1532
302
149
192
156
1274
2128
1088
913
7356
687
5321
1101
436
494
3068
1285
1091
1800
1219
250
2530
127
3907
211
126
172
128
169
164
167
2629
601
6233
3347
556
5200
5949
3484
352
476
121
224
1178
6237
279
730
321
366
1369
14822
999
1226
4571
3967
562
291
8999
1348
924
114
330
374
7775
5196
6721
1132
255
183
371
259
238
133
327
917
208
732
1891
1792
6699
211
1936
115
117
132
155
198
266
101
293
2034
1930
8908
4842
175
254
225
329
3970
3102
1263
5398
552
2412
647
1858
524
1934
1935
7555
8324
2240
974
189
322
225
328
254
2016
2116
1395
118
286
546
191
3802
12875
342
371
2257
224
665
4795
826
4282
5226
519
524
624
1401
9061
4225
179
134
181
111
101
106
150
1364
106
4098
576
134
181
111
101
106
150
1639
2829
4769
337
104
106
152
14948
204
304
1719
4489
492
316
292
295
3106
983
390
1079
137
218
8984
422
151
7296
15008
119
1575
9116
5275
149
290
313
105
248
158
857
119
3269
1286
2181
3247
2011
213
1424
128
144
251
202
344
1362
321
251
480
846
622
109
3095
1806
762
5610
1370
8037
1889
2546
3335
1016
5557
524
146
1097
5835
1333
407
527
2546
601
3854
1696
4968
1808
367
4535
3951
789
211
3853
211
840
483
5945
9120
3317
1018
516
6561
7438
2339
1191
10009
2104
10708
5904
9554
1578
2126
1913
258
113
160
6561
4622
634
7344
840
1555
898
1270
154
593
479
604
398
499
510
1199
7747
551
9376
382
133
1227
105
384
1202
530
269
3478
3934
336
891
383
606
508
188
228
472
819
7661
1707
126
432
108
722
839
3646
472
1785
6084
1097
275
233
112
3254
5179
131
161
139
990
3541
1666
586
100
340
313
573
4674
1373
7157
5325
2878
11794
1541
5110
1593
1323
547
5096
111
6082
4209
801
779
1068
1261
1196
278
494
194
439
273
612
524
181
215
296
2922
524
181
215
298
149
1529
1193
910
103
9037
537
684
178
154
3550
525
169
196
486
1493
140
660
131
127
444
308
5288
703
8185
3525
2182
309
2958
226
7282
228
401
11510
809
1785
120
309
830
13937
314
800
716
327
1174
9014
10288
580
285
610
193
125
105
2405
193
460
324
285
536
193
125
105
988
193
244
1586
207
460
324
285
611
193
210
1858
5156
1273
1461
309
3500
697
3635
2213
4250
3047
5428
2362
807
7443
1262
882
7543
1987
2584
159
6027
159
191
460
6568
5062
193
392
2965
700
2741
2464
373
436
290
453
333
414
1706
127
138
574
199
132
633
5517
4816
482
3168
9581
1347
9136
3836
300
9063
634
2620
147
2001
7866
828
467
9043
569
2597
1390
1859
163
220
1945
4195
537
497
3245
1047
671
1022
5118
8800
965
395
5098
1303
1785
1012
110
427
229
180
126
131
1209
9410
1143
3495
9385
3287
1437
3871
14069
792
184
174
576
10361
8861
1230
1117
692
1752
7354
2832
143
18393
445
692
1624
6332
902
7042
4158
1256
4187
2375
7267
1707
765
1448
7416
716
3727
8841
2406
1471
200
108
144
101
5884
4917
290
371
719
237
343
641
5742
2074
177
159
167
359
133
2472
9128
191
9346
3410
177
141
167
504
126
1103
2318
207
743
3758
1669
534
1800
137
120
657
219
449
734
186
2602
806
1524
2900
7384
2871
665
1554
3070
1101
684
551
1523
147
386
177
2607
13901
1140
613
2579
3195
2854
551
471
283
260
126
107
305
2947
6265
3304
311
2084
588
535
5923
282
109
203
365
833
200
2276
379
483
11760
741
121
1247
1800
137
807
117
153
251
117
171
467
302
121
1057
318
1278
5152
702
8009
1397
137
807
117
153
251
117
171
467
152
480
2593
8918
279
222
856
221
861
481
255
377
122
534
480
918
2195
1379
145
710
2959
429
706
284
410
368
356
367
131
138
110
222
2295
6351
4107
1563
7387
458
1898
2963
8995
10729
3583
1439
7352
166
150
329
1286
697
7900
438
534
483
218
216
220
164
112
1665
13119
1281
676
449
104
1142
445
1206
2553
106
278
315
204
2411
904
782
280
315
204
131
162
1904
2084
3532
8190
767
108
2789
9409
8430
2773
392
4285
7387
234
310
122
233
221
1369
7278
539
285
1636
2253
1026
2834
9567
4619
3134
2708
9039
1390
7116
508
382
5562
295
840
7787
1239
9002
591
587
1281
3742
7503
3102
13616
3421
2450
786
382
901
15647
2405
1359
479
356
207
137
5383
569
4574
1617
2770
283
200
101
131
200
166
547
9351
115
211
108
374
354
169
143
486
583
8955
1213
1580
6286
13719
2043
5256
704
8270
116
2476
966
8789
3811
661
6666
1808
131
247
187
369
1191
7338
2881
130
159
8972
5741
135
111
206
869
105
5490
111
206
869
105
1638
3234
3915
631
3167
3430
334
3359
2060
5551
849
852
115
243
202
445
307
8316
3903
6242
1689
1570
559
691
1599
6393
2501
1723
1427
483
271
172
184
276
475
1374
2232
137
3298
211
146
468
338
105
103
108
409
200
1100
703
976
1113
688
1223
2305
344
6884
925
398
602
473
239
358
5975
400
4628
2383
1460
206
199
2416
5497
2146
6154
2967
952
1614
3762
7456
2052
608
5314
997
7449
5973
1105
7379
1420
215
186
300
1307
1014
131
3567
328
294
133
157
506
1429
3289
564
332
477
843
9098
1165
199
1918
193
159
143
105
112
1858
7437
2387
541
169
151
161
171
1334
179
577
139
5484
169
151
161
171
1334
178
577
139
1830
864
194
159
122
105
127
184
126
443
524
1410
134
411
135
402
365
9319
522
8429
1474
586
8875
1976
3273
8500
8415
1449
365
587
8875
1999
3273
8498
8413
1445
365
601
551
481
978
2164
874
486
977
1658
121
522
598
683
551
1964
3271
8476
1218
1154
268
240
403
600
521
146
521
3878
7368
7176
1458
365
319
333
304
115
1131
5303
701
8201
127
1411
316
2518
211
179
877
625
1460
322
12168
1454
9215
175
204
943
456
123
2810
179
867
625
1407
237
5270
701
8383
218
224
438
127
128
1207
6966
2317
14562
327
291
758
344
344
2906
249
701
1083
450
509
329
107
1375
1964
6279
637
2993
5783
2440
8363
2542
686
300
1655
429
1327
2155
2081
1198
3381
949
453
668
2039
310
355
6960
6623
177
162
402
210
105
229
170
701
156
1351
185
544
9008
520
697
1123
124
520
5879
3424
396
1719
1953
7119
597
442
389
342
2037
768
273
131
315
517
345
250
113
3767
343
267
113
2002
833
401
238
551
402
108
2002
686
143
378
8204
700
5266
2357
101
638
446
167
9249
309
125
150
2806
680
416
167
309
541
1051
8909
496
521
439
521
437
769
293
541
2702
115
119
416
309
116
267
2924
119
416
108
309
267
309
267
309
5349
153
437
8810
2240
579
1192
8106
699
5182
404
154
564
1483
550
11730
1238
208
785
345
455
191
306
5020
674
3701
723
274
348
274
348
274
977
5930
3413
11425
11585
1952
139
8906
7096
4021
182
246
1982
204
145
222
418
113
314
769
187
127
130
731
139
224
867
11785
1428
373
119
121
2497
970
9368
3550
5077
3092
797
132
224
915
1135
1270
3056
1189
199
3193
2108
451
900
198
3253
451
588
883
343
309
878
283
906
3512
343
309
388
3254
451
441
13616
2896
13795
1581
333
104
151
373
197
2856
1849
333
104
151
373
197
1135
2803
2826
5897
8831
706
5208
3505
814
5863
697
849
4830
7286
1669
110
926
264
7143
992
555
334
7388
1210
921
154
8860
1349
1576
7557
1943
5617
142
6122
866
2382
448
1728
9082
460
758
3565
2733
307
7541
1075
322
1401
311
125
197
599
1050
300
8057
1562
613
8224
3827
10391
409
4168
9444
200
398
274
1625
1977
360
1148
688
201
226
160
402
2883
248
226
160
276
403
438
2160
8247
1218
664
7998
333
719
364
1620
839
2779
8886
643
2373
7242
1813
428
3453
9109
2875
142
121
259
1146
2181
9414
5200
708
505
299
180
112
8258
112
1450
830
183
674
111
183
204
313
298
5582
12789
1153
137
129
185
796
566
5222
700
8294
656
382
8971
12705
1508
873
895
3117
180
1973
2224
895
2348
242
153
869
7146
5580
753
8650
1786
2172
8820
721
4990
232
566
2220
1083
8303
692
1072
500
1417
163
518
1030
115
335
214
246
501
3241
2550
2630
186
492
433
212
238
223
207
160
3471
433
152
312
433
152
239
223
207
160
2210
297
1462
265
231
208
1226
616
1044
2558
442
545
1306
833
1442
115
340
1190
883
103
223
220
7101
1214
6099
729
298
151
220
184
291
225
253
1341
2092
253
121
212
7367
193
146
110
129
108
250
267
141
123
501
340
245
4597
380
7390
5291
462
7219
4294
363
4037
716
6805
11677
143
484
9512
4215
1555
1479
6953
2825
3699
384
562
837
609
2795
301
1055
115
154
5125
158
8784
579
1402
422
1830
2715
3136
374
195
6041
1323
194
173
287
135
924
9125
5700
5371
1681
5558
3873
191
564
570
5061
8796
4253
573
2550
128
3892
536
5152
4067
748
5211
5598
7470
3289
507
9604
3817
3352
1907
128
281
597
348
460
803
1903
8444
453
990
1748
5023
4367
153
7412
5106
4582
472
943
490
128
202
126
108
238
3665
135
2313
343
1572
625
514
1170
171
7648
236
318
569
2955
527
604
502
1903
281
544
487
1223
449
650
7274
4964
1847
346
1829
910
12535
993
8676
1881
1644
1528
1519
875
5434
1986
358
199
210
161
249
148
266
749
3912
149
128
180
733
1653
261
613
8970
703
5102
286
219
460
185
222
108
181
158
1864
807
2412
3330
3549
4554
7406
1616
150
606
2100
152
149
111
113
153
124
123
120
352
102
1365
1838
679
278
995
131
2668
4998
9407
1713
1172
439
622
139
1673
186
375
112
448
2134
6777
2951
490
496
243
615
162
294
8217
714
776
278
11112
1956
308
177
119
9007
324
1298
112
604
647
1002
431
547
350
1033
372
2094
2070
2209
258
12131
2938
407
3710
1896
568
177
738
310
1250
327
302
957
177
669
2046
163
102
103
11873
8987
1824
120
164
634
108
160
100
131
266
149
1170
233
1426
2483
108
131
138
156
464
2012
1826
206
200
292
144
191
2731
441
206
136
181
152
204
2135
2198
284
209
1144
223
1798
1247
284
209
404
1165
223
148
114
228
288
203
3215
331
182
106
162
335
153
203
743
131
4230
103
9223
2217
256
155
176
215
513
299
686
560
256
322
322
7845
122
3820
1563
1173
5612
177
677
3944
227
3605
245
477
132
155
142
111
535
201
117
208
1421
548
100
3088
4022
719
663
385
310
192
2582
3692
423
192
2237
855
434
523
251
906
1003
362
498
307
1296
286
113
161
8756
560
384
602
8380
1803
6195
1312
3205
468
948
195
365
1020
475
319
278
119
477
8950
578
449
388
726
7448
1548
435
9649
4202
107
2234
109
928
633
6486
183
1325
2061
6607
2586
838
493
443
275
227
460
323
321
263
547
612
7252
1747
333
376
4578
7362
6996
102
102
786
380
116
111
477
251
2598
106
1077
220
10534
3910
9505
1051
5779
1314
9244
8888
471
3913
2451
3935
680
4511
5002
232
253
127
543
232
2874
2189
1330
4995
8883
3361
1321
130
5830
8191
5715
1437
612
1241
604
1159
2184
207
6583
9337
102
110
114
3970
259
359
144
188
145
108
2770
637
1380
314
308
542
2063
1218
650
1622
1207
307
558
163
285
357
252
524
493
1083
729
876
7449
1401
9594
136
643
170
361
349
213
2716
7428
2448
4700
1827
103
341
170
101
6771
241
1448
386
135
960
1911
233
172
164
145
198
475
428
159
143
1078
946
1143
9552
1183
4810
7953
683
169
184
181
202
128
100
196
205
306
492
427
179
152
8731
308
7745
707
285
167
1789
3041
4376
1128
2506
723
8674
2202
676
108
698
2470
5965
108
696
103
574
6219
1159
736
9313
668
855
4834
4083
218
3066
249
279
162
1969
1627
1807
359
5875
1838
3544
2022
7435
148
4573
4754
3698
760
282
1434
2979
132
1220
263
262
255
3154
606
263
262
252
609
4848
414
4260
1348
3426
121
121
842
118
7526
158
106
9563
1209
494
3841
3357
9226
3209
4485
6258
7425
3329
1467
4611
4835
1485
632
1109
1749
1425
1683
470
3342
2517
5848
469
8517
4331
9379
2797
1197
17042
1402
1911
1637
7516
2272
787
2490
376
213
336
171
271
1520
111
127
2555
1030
456
934
1172
4001
399
459
714
328
2674
1662
1369
3865
4023
3545
6081
6615
1776
2038
2831
5021
3163
4039
2523
127
255
11328
428
283
1267
7894
210
359
118
314
680
5040
361
397
530
517
446
354
376
200
330
226
454
183
175
369
464
104
209
110
247
222
114
1035
148
104
143
608
7366
246
3982
1391
108
609
379
8026
700
1673
2289
1082
2245
1393
11556
5701
511
1701
6142
374
244
3120
1045
905
3576
7103
158
611
2813
1581
228
123
545
285
110
194
321
2206
855
8114
700
538
3874
479
257
558
382
189
4827
282
137
9007
846
9391
1293
1213
532
103
168
988
3257
1617
8941
4427
3247
1260
349
5174
1417
6881
9090
2194
144
1967
7527
109
375
274
301
756
680
262
1548
229
1027
212
180
856
528
264
198
3374
691
187
1046
1082
138
161
258
969
1598
218
113
121
195
303
199
361
131
950
319
1307
490
550
446
107
290
338
748
368
514
504
4025
445
128
291
1729
7513
211
777
3878
1727
9422
4621
377
603
527
1233
1269
8529
174
685
7514
1864
467
6955
4993
3351
121
128
711
336
137
212
157
197
127
130
101
1582
6108
7552
346
2854
127
9404
208
3951
467
212
152
1126
3058
524
212
213
152
1126
844
672
7847
2696
4044
157
490
184
822
4903
3278
2684
233
174
284
128
269
101
3026
1332
503
121
1596
1441
4220
887
13714
1439
6551
1414
222
3042
1929
727
1074
129
621
283
200
230
778
876
819
2386
1818
362
411
148
6726
7412
1125
111
292
1914
170
1570
551
961
971
457
13922
760
409
13637
2191
9394
309
2485
5095
183
1314
7378
3450
789
187
206
376
419
2093
13659
1384
185
205
589
144
134
129
501
1567
598
4071
9271
214
331
177
149
1076
6194
658
284
501
1171
1976
1175
2576
230
1176
1041
2648
765
2685
2708
1877
447
477
4710
352
357
6490
397
2021
5169
5044
350
272
133
525
926
173
1559
1990
103
155
128
1429
236
382
191
194
346
191
1479
202
153
1254
2629
2430
1875
2821
1322
1273
869
112
578
159
107
441
424
1517
349
13365
1276
391
2929
5834
2846
127
215
2659
513
1070
163
146
146
1005
295
122
1048
174
773
260
480
514
351
979
559
688
209
362
5604
3264
4286
628
615
12574
1234
12739
6190
3585
2314
2561
542
2261
1306
768
979
540
513
250
110
460
150
1346
1469
1333
1378
2147
4046
5258
872
359
5932
5129
350
4684
207
1297
886
626
625
4310
222
678
2206
239
259
2003
8900
2095
492
885
5702
274
4528
1830
2175
440
1702
7253
2268
1149
2976
425
1042
15036
8197
202
294
4569
9372
3203
1323
2515
684
251
104
1052
153
1223
2172
494
6207
907
254
889
215
279
155
389
5203
706
8095
144
582
1120
1332
1935
127
1281
3299
14105
446
723
8096
706
5154
458
656
202
2961
3523
2964
5949
340
185
370
277
13733
670
790
4241
266
415
4590
2092
1463
9636
530
1753
214
297
364
1446
359
1276
3296
5331
106
1686
7711
348
302
159
8900
1819
2125
537
5125
2156
297
9430
3988
1523
444
495
280
100
186
136
201
118
5655
8910
2553
6496
164
3678
620
5324
226
151
1635
545
1380
584
553
1632
122
121
144
105
255
453
3549
1735
1560
1177
15570
517
2005
514
4216
1345
5404
532
9473
8857
1285
693
467
262
595
325
809
469
398
125
8512
2650
118
4199
3769
161
1350
302
236
679
3458
596
500
509
306
5125
656
438
896
283
2314
335
5839
332
656
604
893
120
270
912
2683
7505
4028
1146
126
1320
927
1696
1531
234
2123
231
504
162
133
838
147
6223
889
1441
932
399
1420
111
111
142
711
1063
2421
179
5299
325
368
1638
455
2496
113
319
6123
153
462
111
3473
825
2280
6079
488
1573
4201
488
1566
11966
1842
5535
312
381
125
167
242
745
1483
318
269
701
12256
1430
959
254
2240
335
4321
1691
2240
335
2796
902
5171
1871
8119
706
5212
2985
701
2627
439
709
809
276
8172
708
141
276
1455
2664
3067
701
3320
5225
702
8112
4598
505
103
498
123
4657
351
6404
1198
638
655
296
297
163
551
9325
1114
677
744
1202
406
2520
153
717
215
153
343
198
106
1777
278
2224
1837
287
127
446
5932
706
5562
964
1345
132
113
128
659
616
2000
544
9489
176
8907
234
111
177
1086
7766
1605
441
337
635
196
291
304
292
260
217
218
370
1472
109
112
454
659
188
281
438
441
337
634
290
211
292
270
217
218
370
943
749
9218
717
4641
107
101
361
307
752
113
337
331
269
2088
161
210
337
218
1286
1381
483
252
214
2219
737
1391
242
485
265
9085
903
355
3021
761
714
109
473
657
314
103
413
3005
2324
7062
1304
206
1563
138
2600
4474
393
3365
223
306
6699
449
1564
419
1348
8565
9074
521
448
8803
7921
1785
5497
414
307
692
627
4610
633
1984
6846
111
1275
320
685
334
230
208
699
487
8563
6310
2763
308
5510
761
227
2234
127
937
8687
2380
14986
6821
868
387
327
348
245
204
966
851
196
494
198
6944
664
283
1174
398
326
4425
1216
372
327
166
1345
204
7451
189
13863
284
651
725
151
352
463
336
206
104
2311
1218
154
3574
463
225
120
206
110
1844
102
272
190
4296
131
727
144
234
274
266
562
598
1368
507
1197
233
4996
143
11941
167
814
4714
526
432
108
1557
2385
2802
1887
493
3776
493
523
563
368
364
1796
1997
8742
366
382
2233
1222
2128
273
1286
7344
359
171
3020
1198
771
12690
3499
243
2070
1247
2163
1870
193
460
361
571
574
229
261
2621
424
1226
193
460
566
917
266
6411
877
387
4509
189
260
572
4865
5606
878
478
1047
569
132
2830
101
827
217
200
112
110
850
5187
1430
231
230
307
3737
154
166
6578
998
4033
13802
2511
766
1547
134
234
319
479
102
219
828
339
126
287
148
484
204
1325
3112
8283
700
2669
2281
732
709
5370
7386
2011
1206
904
8876
455
1979
1226
611
265
302
312
186
126
246
458
691
1248
271
254
265
793
557
3568
135
4891
4440
1124
971
165
155
470
2321
240
1119
1972
5886
7285
296
190
101
618
550
985
374
4154
2991
5079
13404
3128
2345
10490
7035
416
2482
7511
2036
224
1551
7286
929
217
201
106
183
124
1815
2211
4809
11156
4377
1262
3978
1111
213
491
148
1146
148
3097
326
268
366
277
281
135
181
1126
3055
3940
6218
1209
2556
339
1250
14919
554
9184
1777
1679
7340
591
108
8931
1990
7565
500
207
158
8286
4480
5716
2082
1267
1255
4600
9324
4290
1089
148
7245
108
8677
6428
1268
6883
861
162
289
301
357
1079
999
2749
1271
6265
947
697
9015
684
2474
724
617
247
1820
968
2095
2374
971
200
1338
8032
106
380
2931
909
104
107
104
9575
218
305
154
182
250
209
159
220
2137
589
10595
306
154
116
192
192
201
156
220
103
305
392
219
107
3586
370
119
5576
1763
2798
521
689
1027
4570
192
10346
2194
1213
7495
7464
100
1237
5905
13689
1920
5900
139
173
709
2324
404
395
246
382
5741
390
384
246
428
322
841
523
102
172
2872
522
272
329
1431
231
170
134
305
288
283
444
2273
1550
5376
1930
8276
5826
7145
871
6431
2792
758
1016
9806
639
1991
4845
1885
198
175
345
115
448
484
4607
482
205
7276
669
254
3115
115
1051
2398
726
124
1159
685
726
10366
183
552
222
1920
129
115
5805
3048
257
2079
118
6381
8943
2663
138
106
102
485
239
768
3435
519
9067
490
170
278
522
675
924
728
116
233
120
126
112
191
564
2387
876
250
131
3489
208
395
293
2336
283
591
153
232
200
508
1417
185
7434
2146
1260
145
220
202
2673
5162
7354
626
4362
135
816
804
669
440
515
1410
640
4051
902
149
619
102
132
1715
503
1006
10568
2935
498
2244
394
3146
479
169
9437
575
335
502
294
9213
106
8027
8782
879
1062
101
112
231
410
4308
1290
524
9486
4614
124
306
322
189
2431
8880
2004
114
103
597
443
2536
114
348
247
192
3350
1225
1173
2589
197
5667
3652
2351
2752
107
130
498
185
109
198
202
212
468
243
215
1617
2420
360
276
243
200
164
650
939
1289
10246
323
1670
165
115
197
449
217
1210
952
8293
697
5198
6432
1435
613
9317
547
571
4180
1239
145
124
129
245
150
4058
5152
2440
1639
2512
2097
8491
2061
2263
4428
883
337
195
367
331
772
399
379
771
390
6992
13722
457
576
914
430
453
600
145
363
179
197
171
1197
937
723
1541
1866
265
303
192
473
1647
128
14999
4235
250
303
288
468
3865
3004
111
1485
141
7319
751
7349
538
355
276
420
232
343
458
484
5501
185
161
246
158
1426
2191
14233
201
3401
2081
3783
3291
1400
107
534
718
2130
339
108
1281
1070
14929
3069
11349
2911
1215
2283
1154
197
253
217
15008
1348
2260
266
114
2823
1201
141
145
162
453
121
7081
2202
638
4278
2207
3496
1121
320
184
171
7376
2331
2217
337
253
345
331
15544
611
367
370
773
945
919
341
469
583
145
355
221
197
171
1203
928
722
4321
1712
8911
5789
1109
640
504
208
117
1694
599
944
207
117
222
211
114
231
236
4170
111
913
431
141
9553
178
1046
4693
4492
133
363
168
1035
1467
1001
438
439
269
344
1645
1929
280
348
735
822
5859
7015
1870
352
1230
3222
407
1156
1874
5504
7061
4871
2848
2679
13399
243
633
164
134
354
171
225
1320
260
2231
108
9290
256
460
761
309
185
940
467
849
504
145
7367
117
132
657
226
1055
427
5560
8915
7248
3353
224
14227
367
226
248
758
5565
475
758
1474
766
2512
2124
491
150
9338
753
236
306
936
428
421
138
419
6279
3219
748
8782
631
4958
1284
1030
4631
112
679
7464
318
142
146
639
2271
492
354
883
358
899
599
343
898
122
323
325
344
212
528
1092
1935
118
216
493
6003
341
351
4632
167
764
138
1340
4135
3766
2369
1790
9538
176
2749
3407
9729
469
1444
581
356
738
119
211
1365
1231
1297
468
1444
581
350
738
131
211
1365
2942
171
685
963
1401
2238
5972
5185
4044
283
3621
10109
3968
385
1215
7294
433
1080
563
7451
199
563
113
1159
193
589
1582
4304
3460
11577
2153
1130
2266
234
1118
1923
9499
1332
1904
2131
231
573
4256
733
1526
1992
6670
4130
185
5951
511
15401
168
612
1192
277
404
266
224
495
216
457
181
1500
381
161
150
9507
490
415
1227
13638
314
9595
4535
613
119
288
5948
1753
3692
2943
650
906
223
7313
330
634
9485
10968
1700
427
4157
2488
147
217
224
434
8288
1689
1453
1412
3366
182
267
961
1892
362
321
438
476
635
142
203
153
182
103
383
1174
174
5393
450
2469
607
456
287
128
2964
209
537
1141
1269
7500
1398
476
122
7831
867
474
8224
6628
1408
475
547
667
344
301
106
1885
127
593
235
269
955
1400
593
152
674
406
1679
326
458
105
242
218
237
206
467
283
952
544
1168
935
711
11961
7354
126
2636
1580
245
425
3688
5334
703
8097
5136
2764
8869
1061
163
286
1097
529
599
203
7347
744
9339
161
1074
3700
4594
439
660
5090
3487
806
445
5399
4760
104
111
1907
7425
621
726
661
9055
625
235
205
184
213
293
15025
420
7982
311
105
172
1937
244
223
1144
535
144
9137
1646
3356
1493
4018
1023
461
540
330
668
515
625
864
117
4744
393
4632
519
793
255
6285
475
4738
2119
11760
159
638
437
7431
944
1643
7885
1842
684
840
1407
484
2666
1234
839
2846
3007
498
1864
4848
3615
7892
3202
631
7295
1442
4456
1027
255
121
595
672
8881
1077
177
715
314
634
1401
362
794
2790
100
1973
1798
1198
116
468
498
358
864
358
892
584
649
10300
6580
492
10325
9565
573
557
377
4271
2181
5311
679
101
313
666
441
541
1307
1082
362
1474
644
228
2437
740
8638
589
262
129
105
954
389
5184
112
957
389
2060
3228
3593
14477
5273
4011
5576
241
9399
7551
217
1901
1641
1721
354
761
100
344
636
260
146
1320
5214
150
641
1556
1417
1079
711
585
2321
1556
742
290
115
6695
4946
8968
4813
11451
1800
716
13413
2954
274
715
8682
5234
1287
2763
261
1395
299
1955
2454
2057
8376
2463
227
246
305
368
645
3376
225
246
303
645
144
1892
2547
700
8193
859
9022
1226
4758
1121
8211
2066
9460
249
3054
8961
3961
9545
1000
3714
1069
4743
7736
1118
554
142
240
124
187
7260
358
925
220
1299
278
259
258
832
980
905
1851
1863
1865
7364
1863
1862
1868
1850
1862
993
7459
367
1202
1143
144
126
258
250
352
883
526
543
1322
2070
544
544
1591
310
1054
367
1928
143
450
612
134
1522
1018
726
682
4410
3095
4362
2768
8220
317
366
1000
1377
2454
2106
401
7369
833
1061
627
3978
511
9503
1933
439
741
7927
1250
1238
782
988
9030
1908
7518
4512
176
196
421
175
536
153
205
2767
1358
11593
9001
367
5885
214
422
293
1264
1211
1255
8726
283
3408
112
750
5810
254
243
748
4158
568
15014
7587
1018
180
192
5978
1183
192
111
3482
325
106
145
190
214
1841
524
686
222
1975
390
6632
3389
105
552
6123
15565
2449
500
480
183
588
2713
9624
2065
5354
681
2527
7517
3463
1233
1550
522
863
294
5142
886
924
344
635
849
412
290
344
635
310
661
117
382
651
113
1594
200
941
190
114
886
429
290
344
635
310
661
117
382
651
113
1407
4121
1533
426
3450
8905
2306
348
131
236
121
157
8698
5190
175
328
6402
3564
11381
1380
9327
1386
5464
135
572
1310
1262
383
426
292
320
2098
4114
8983
3306
3256
464
625
2650
3693
184
6096
385
187
889
1262
123
1740
2721
819
582
837
297
131
365
134
1146
1107
134
1524
299
929
231
412
767
160
1030
110
251
219
1051
186
7409
4173
9535
1746
7474
112
102
2046
2179
353
198
1057
128
778
326
1592
212
393
9146
5039
1157
2817
644
579
568
9476
5816
7741
1097
304
6461
476
947
2233
1101
185
935
1409
2383
1301
773
1202
2902
421
2084
9627
3922
1751
859
690
131
206
8972
121
178
1285
355
2797
1472
234
303
397
5231
239
362
211
108
252
397
140
2774
708
139
4959
3108
8955
1688
1434
172
213
154
225
774
1264
3096
8996
1040
1127
127
209
2713
2351
4401
2292
3699
1098
2562
370
148
333
1878
5411
298
987
774
125
9399
1784
2554
161
3561
5202
1023
617
174
2206
9368
1106
9272
6422
2545
562
130
143
199
322
184
104
143
138
128
364
1083
6343
1226
3664
316
4809
4025
1258
5353
2668
1141
1503
3771
2491
1296
208
1119
446
1219
171
1145
148
3093
766
128
280
466
1550
3768
371
4620
205
238
723
1469
1726
1668
741
200
834
1094
592
581
102
108
191
282
123
784
3087
106
1145
184
491
102
107
9427
263
279
3081
1172
184
488
2871
7885
4238
6062
1870
167
164
452
3697
154
1002
2356
167
164
452
198
560
504
175
1155
116
527
178
166
330
451
145
118
612
198
121
1505
360
532
513
289
663
9385
1004
115
115
121
428
3522
1279
5021
3318
772
2829
4705
1988
477
1524
660
490
104
135
100
189
102
9381
1998
4055
366
1885
4167
748
126
1310
314
1132
10063
2546
570
1512
2845
1597
699
4026
8905
8034
8277
703
2343
3066
1191
111
255
586
279
2452
9459
526
691
2829
208
254
115
202
876
104
1298
268
9265
623
462
131
1133
186
253
1212
589
190
260
249
258
2252
488
1652
258
687
1035
1570
8909
4503
2007
2629
4039
447
261
6438
1550
6864
2500
1362
3616
9619
1609
485
5582
1016
122
380
9451
884
103
546
4846
260
124
230
115
1016
218
367
2307
5383
190
115
249
151
525
279
2322
131
989
152
184
491
172
149
207
517
130
9726
920
143
197
5755
2849
2429
703
8019
1897
1163
9422
264
2959
585
1699
9336
109
137
337
328
111
174
259
182
1152
629
114
119
9399
715
684
8697
4621
711
9541
223
9381
985
132
606
3776
9426
5315
2228
1360
139
148
7547
2009
188
1580
1246
768
306
117
104
346
192
1196
3831
9580
3728
5116
2109
113
442
724
3965
379
157
6372
310
322
162
13310
114
2145
1804
5853
3875
8935
228
3968
9434
5076
121
320
195
2205
394
8956
15244
1286
2927
9375
1397
3712
549
14391
3183
7198
158
780
498
2851
710
254
2160
3520
878
668
6018
325
431
3809
1917
166
360
322
449
3890
13450
1242
131
351
269
229
628
236
213
308
464
259
3861
324
228
1496
1022
102
101
645
7364
575
8248
208
752
3255
1039
304
115
594
182
545
1377
196
289
280
122
108
1578
322
521
124
1168
401
239
521
6425
2009
492
105
8956
1616
1143
915
893
609
8887
649
2413
8186
1456
106
283
4071
5333
2654
6548
3339
834
183
3856
4034
417
1184
654
4332
390
193
125
115
8502
149
1862
4820
1754
258
1323
215
440
281
581
381
346
138
134
441
341
290
970
3699
148
761
200
3799
9624
137
749
13139
1176
1676
165
1986
7560
109
323
4280
4295
549
4545
3860
1247
7484
1648
4460
197
2240
1276
2937
1234
5522
8946
4197
2703
4625
4156
6894
5238
700
8207
2252
1681
267
137
3625
876
1339
1472
1794
8933
10038
3245
5124
5212
700
8300
8201
700
1082
2753
4129
930
1926
6683
536
4000
4183
1118
1660
1554
6111
497
536
8054
1464
1754
108
162
545
135
196
2138
6016
203
440
212
168
6623
2959
1707
7887
8247
974
114
828
1864
6255
9424
925
330
4772
2928
2909
2477
702
8193
2607
799
727
1185
146
591
113
9368
419
262
170
116
330
411
5152
203
348
254
3287
2406
7565
6114
2928
713
172
161
160
225
204
501
7409
360
491
791
1969
3064
2577
252
974
1840
2574
252
1037
9584
1006
306
628
104
182
127
1969
4847
355
233
246
204
184
177
545
167
2947
5876
6177
3536
384
3625
5320
5463
3219
298
196
1233
209
2267
2949
7033
1236
1091
1340
587
134
645
107
118
103
274
323
5000
6135
102
3011
9472
3430
332
335
324
833
563
9436
2549
125
180
460
442
155
2001
9301
1652
9712
6198
1615
1002
2250
279
1280
450
6737
2717
8852
9612
536
9002
119
231
169
190
190
681
200
3733
162
192
3888
450
5813
9337
2963
309
1429
4260
2627
382
5947
4255
2977
3257
1130
644
1485
2424
13851
6507
429
1100
2327
359
1833
1783
4482
9432
4856
281
10219
11575
7173
2760
1933
3569
1529
9419
1915
487
1255
2180
9352
6932
482
1026
6045
5214
700
1085
2376
116
110
9358
110
124
381
649
202
332
174
9257
3098
115
137
204
2194
9589
1507
204
153
1093
5813
2935
3974
13825
4135
139
323
161
5918
6967
6897
1515
2618
558
7945
643
112
447
1644
1929
5633
346
9444
1189
446
165
251
1413
7504
825
472
898
907
2225
191
551
650
5952
6094
920
6274
395
4868
529
656
661
1997
501
2160
1895
730
894
839
3156
1762
864
145
7355
3136
179
427
137
102
297
2038
469
117
372
427
102
297
2042
389
9793
20726
8085
3090
2204
4347
483
853
4735
2023
654
6460
3957
735
4808
677
4632
4746
881
859
2640
4150
501
248
9978
3842
1189
298
126
297
417
789
576
109
112
461
658
188
313
1189
307
126
296
439
768
138
333
213
229
740
1041
668
9022
184
1276
235
333
468
8519
5096
1790
127
5490
203
1197
1061
295
1249
131
1748
444
367
900
360
465
668
263
487
467
479
3999
7396
1044
101
3098
2271
2692
294
1311
2240
2583
1887
994
3635
994
465
1601
2138
5308
3089
701
5699
6527
479
523
2692
3088
3204
1906
6420
1474
1120
4320
133
914
5373
6204
2057
1600
360
1527
133
253
270
288
277
8628
2142
266
654
2190
1167
443
199
129
220
473
5615
381
9576
107
160
3284
179
795
623
122
479
137
120
138
6226
138
599
6278
4897
425
1153
13343
576
1496
1070
2271
465
776
141
286
1090
291
1896
224
2109
116
167
312
9182
1160
436
312
219
521
8330
1485
570
709
508
2335
1536
6308
9169
872
106
905
848
355
1913
962
326
105
4919
1555
2754
6260
10063
491
343
683
349
1189
678
856
345
477
4591
793
3826
12559
1541
1212
142
145
742
203
704
431
100
185
115
1930
6665
4817
182
410
280
320
101
963
339
1075
173
478
229
194
223
103
155
210
1931
1158
126
1169
803
4467
588
586
140
149
406
489
5028
7219
557
1068
1059
3265
7463
11715
492
526
243
292
10633
9599
756
483
108
310
241
233
122
143
164
191
218
5494
549
431
101
204
191
228
1428
755
956
173
982
490
723
8506
779
1534
1655
114
146
303
564
1312
9208
560
718
176
2302
297
122
3696
2068
3800
3750
189
120
1795
4316
2699
660
1334
914
624
2198
3132
5761
2888
3935
7190
2254
2796
275
344
731
8224
275
778
742
442
799
957
613
503
142
167
2685
102
1422
8050
125
4882
315
121
215
213
1042
4510
5717
155
2844
776
226
521
562
205
1421
263
645
550
397
196
6190
1469
2515
1465
7920
199
4484
11793
1402
113
229
651
652
204
174
2658
3423
7149
1402
113
229
651
651
204
174
2657
3214
839
628
1605
886
1201
7514
3590
2087
9590
2877
4206
1152
7344
1754
164
218
2326
2146
3676
5388
706
3119
1498
801
3788
235
132
638
7537
860
119
146
591
476
107
653
8923
646
2157
121
238
133
170
254
136
328
142
475
598
134
153
246
105
4696
2196
517
279
163
161
2056
1387
1822
145
304
3863
345
2066
119
1333
1563
4895
3219
1039
864
169
119
134
767
150
102
158
102
124
270
254
597
323
653
295
708
1405
1699
5372
396
2267
4947
1645
9460
3339
369
281
3475
132
173
824
429
301
141
364
315
3521
450
2206
1127
15507
5630
190
2199
1989
166
7441
162
221
1024
619
944
2197
270
105
147
288
1859
691
215
845
796
5484
702
8710
8926
2188
2019
3028
9212
4597
849
8181
701
5209
2482
833
166
478
364
2736
473
3960
3989
4131
624
3397
1234
107
100
102
102
105
775
328
227
135
376
866
7399
219
6259
336
7509
1145
336
2094
1365
692
514
1168
1113
514
1025
1032
1893
4617
110
290
635
5442
291
633
5370
290
577
933
666
3058
2230
913
478
888
5686
141
135
1642
107
377
137
384
5873
110
425
612
1886
3909
1695
1738
102
571
233
676
110
2635
15397
3473
1693
3501
512
6280
5204
479
1026
3035
602
1579
4871
1220
195
202
1946
1678
716
629
116
1595
127
942
394
123
853
367
256
307
249
1946
1678
716
626
116
1595
127
940
394
123
1219
195
202
1946
1678
234
717
629
116
795
5646
226
580
3769
564
347
3398
1415
4030
4082
625
2753
410
318
183
346
205
4567
1488
339
204
189
193
1886
3254
558
1663
1096
1210
113
201
107
3591
157
306
224
819
554
334
195
122
193
740
1628
832
358
726
271
149
211
2010
268
248
2173
6680
189
7319
1621
161
1368
382
122
249
2434
527
548
384
449
1901
852
107
6377
10875
3862
1164
154
3672
384
450
1427
1951
387
162
9215
1277
4376
413
1552
3953
1579
8994
7909
754
3248
492
5824
278
217
684
238
676
312
322
1139
775
1055
5530
530
131
179
109
600
138
1235
2217
1042
9069
2004
4693
362
2368
607
1859
370
129
7918
738
335
9343
808
199
1173
475
224
1942
267
109
503
468
6174
1878
123
512
162
724
1470
772
1175
276
204
123
1042
148
1056
2298
941
1177
1476
112
8116
369
2520
1854
103
530
131
152
223
211
173
400
707
486
854
1525
1955
932
1881
6376
448
5979
570
840
6075
842
1852
2361
1561
922
10021
1050
585
1853
8092
703
5392
4656
345
247
9443
4391
991
281
262
2742
7856
634
1201
135
3667
1933
6843
697
915
1959
230
160
2216
1623
2065
591
4143
142
103
1593
2082
462
865
477
291
210
225
191
6491
423
4704
8499
166
104
1199
324
707
627
1572
201
940
203
115
106
678
104
179
203
166
109
12452
1237
957
270
6738
9122
721
340
190
129
190
210
167
101
9639
160
1264
1671
11782
706
1781
1094
210
229
247
189
127
198
108
153
334
126
1914
180
2284
3140
9323
153
267
688
1147
710
715
1010
5839
534
1202
6095
6817
134
857
962
1264
2363
615
420
1272
448
777
245
150
203
184
316
180
417
200
1823
3506
650
247
137
10258
7033
15569
8467
1000
149
439
1431
1331
379
798
1323
1006
7393
1812
2209
2484
4998
2652
368
3639
774
3483
7641
3027
492
3178
1022
1995
1404
170
188
442
791
2220
169
1177
107
186
944
140
1595
170
188
442
970
2220
169
1177
8849
463
5789
1210
1097
583
4095
9537
882
2652
7392
4983
3507
4361
908
1239
6285
1626
3572
2861
2136
935
2161
5886
3725
5187
5204
8192
1530
1780
161
192
1483
174
699
378
104
1585
141
956
425
110
1779
196
1482
174
359
104
1401
828
280
5447
4506
6944
828
516
206
281
1666
149
119
143
133
188
766
6149
3813
1607
4027
158
330
181
423
1152
247
1691
145
108
786
1098
11493
922
119
318
145
197
141
278
523
257
4099
1887
923
3386
2671
924
353
482
2633
4058
8644
4041
7421
1054
582
7150
8118
161
910
1858
902
5394
2699
389
128
308
394
138
179
222
1866
4027
194
2375
297
137
205
230
14108
197
738
14985
1826
849
595
243
287
1317
762
1398
3981
2108
5014
538
3997
8936
8475
551
5404
294
499
186
497
1127
1792
4696
3164
1311
530
127
377
367
1999
167
492
224
969
116
132
688
380
100
158
181
190
228
104
346
126
138
296
1668
323
2725
311
1347
653
654
6937
3536
644
3049
12656
1276
126
965
178
677
1464
1464
123
392
933
127
1499
126
171
119
1792
1581
655
683
1684
1465
1305
3453
2809
607
112
960
1036
1212
705
8383
691
1363
3303
1362
1168
1333
177
654
644
219
1250
240
147
937
430
123
2943
182
830
643
221
1035
110
7489
119
984
157
295
187
219
214
233
1061
268
1595
7261
553
1077
2214
200
660
619
108
1595
121
937
226
135
1077
2213
177
710
2086
4424
346
653
1683
111
561
111
1405
14188
1662
1397
473
165
280
123
384
304
1662
442
645
2303
287
9482
307
1570
192
971
165
2716
9552
1291
135
1441
1200
754
7364
4570
1321
8395
454
1505
2734
988
1392
240
104
319
176
368
421
276
107
1205
5280
700
8203
1158
7410
4303
202
303
250
105
265
191
139
109
1473
484
1057
2951
4354
5962
1041
2215
437
459
4356
418
472
220
588
368
3936
14930
345
2083
4019
9432
1374
1432
175
481
507
2435
624
1174
354
311
7420
5039
542
4150
778
4768
413
1188
255
523
1502
323
682
520
104
106
1597
135
690
236
186
112
1141
258
499
1158
378
153
172
742
520
104
106
1407
3163
2962
259
4560
6681
6640
1144
128
244
140
635
689
209
622
110
1587
947
114
1145
109
137
140
634
663
202
539
100
110
739
714
2531
2120
4652
4215
2324
887
783
2784
333
619
1013
1387
285
124
1076
412
295
823
1177
12739
1404
4159
596
1440
8542
4086
6098
8257
533
15007
361
331
402
887
290
248
722
454
1706
189
541
314
112
758
15149
360
625
622
4985
3297
3146
736
3048
4917
232
4353
260
1315
2761
2235
13618
9624
5131
7823
2738
3249
2250
247
186
1010
538
2559
3293
1456
922
1298
355
5522
706
5289
1846
699
801
1826
358
756
8455
703
5512
466
548
207
2026
9248
117
107
888
1227
1128
666
2039
1337
456
1396
4843
7524
129
199
103
518
1533
5474
2864
1241
956
202
539
441
156
1161
1006
496
361
5175
11984
1088
1573
3808
181
1812
3960
12982
2928
920
781
102
179
111
103
153
1683
6749
778
8198
706
5513
1136
1413
2312
606
2114
4714
684
1291
9556
713
478
6624
6364
399
3854
11802
5686
1150
105
3092
122
1747
765
174
348
568
1917
852
335
435
670
393
2195
222
10975
667
7170
144
215
2698
9602
562
420
1006
1147
1299
111
576
121
506
587
1434
1819
136
145
188
220
955
112
193
942
135
1600
569
321
716
1434
2099
243
952
1209
1339
4365
1702
1054
7430
491
127
216
453
113
579
409
133
2666
217
454
113
434
129
4770
990
507
1109
525
244
4067
4595
609
1674
3034
8101
703
5393
10301
396
213
263
540
6806
1103
285
5481
1420
7396
2250
773
326
7975
750
432
480
1501
6525
803
1471
986
766
3054
1151
7277
4972
2607
117
162
595
1838
1167
2192
498
306
706
14942
3554
844
1697
194
283
109
107
152
372
415
539
399
429
584
2059
2662
3124
4030
3131
328
352
599
8887
380
176
5636
352
127
116
981
176
1038
3078
7443
6932
110
2879
613
713
560
576
9390
482
1250
2755
603
575
127
108
260
531
1646
403
549
2526
1831
6883
150
987
4979
390
1458
241
158
162
207
150
6134
1095
958
624
489
3053
981
7867
3749
160
2768
207
2427
6972
11730
2216
5365
3138
4339
1221
4763
3004
2696
270
296
389
14837
256
4390
340
2056
5923
3301
464
1457
5304
2968
7371
1344
502
2269
1565
138
8098
137
355
2326
301
700
112
1535
198
844
112
673
296
1942
156
106
132
1719
230
10672
4749
356
3871
372
1485
276
252
131
1329
4607
2550
151
255
172
3841
165
131
235
205
322
607
163
320
317
352
1707
112
1115
4561
456
432
2438
1928
128
102
105
116
293
277
152
372
704
177
340
747
2448
105
102
160
295
165
152
372
143
208
312
786
1323
420
471
252
279
176
3553
424
2206
472
245
279
176
1690
349
3928
3525
143
751
1353
290
10551
524
1951
6131
826
703
106
199
845
542
1711
7307
4397
2179
4787
459
7316
869
5145
261
220
233
780
120
4170
261
220
234
777
120
1985
160
7307
363
1309
1040
14693
3921
9387
171
127
908
284
161
1311
109
198
227
581
842
650
150
108
160
160
4821
2922
6018
3098
14630
167
286
138
170
621
250
1391
713
821
1624
482
640
120
289
173
150
148
492
3461
129
390
4312
360
620
647
2523
278
858
191
105
165
307
1344
1425
244
391
209
766
785
2646
369
372
476
139
5168
165
492
527
1088
323
1656
223
254
584
2120
7519
2188
1895
3456
570
2195
272
778
539
285
129
214
230
836
677
2203
7427
1893
300
249
2833
2715
1550
925
938
1405
2325
1212
1119
2244
1117
1030
4986
544
4356
739
1092
3676
279
655
116
1302
7376
3902
434
472
273
289
311
228
159
107
1974
178
2032
135
996
448
564
3109
2700
4825
2765
15047
696
6454
472
1470
498
507
4088
6609
1006
162
262
101
123
141
232
210
154
1064
5023
7147
2540
14997
438
1162
7451
989
684
2305
790
6127
2993
2895
649
1349
709
4588
784
297
8423
758
7403
100
1835
1206
100
1486
915
670
1574
883
4762
662
1487
680
789
823
2072
546
561
185
695
247
118
5695
476
695
247
118
1489
244
1461
1018
632
135
375
414
218
276
429
149
216
318
154
122
1632
1263
478
234
241
268
217
208
196
1931
3604
131
1745
6778
390
4574
440
1128
838
5952
1304
4275
9396
289
3140
151
280
195
185
1594
217
763
545
705
1428
184
1167
444
266
437
313
113
1256
133
794
2184
1244
105
7305
4885
154
306
679
123
357
2228
1365
293
319
335
520
344
2795
880
9382
847
181
159
128
118
2159
3388
159
1780
7369
13193
128
118
238
1693
3645
1490
6840
3829
310
2063
203
616
238
602
1913
256
446
961
1211
345
8857
918
450
3871
452
2421
4497
9160
2554
1917
160
176
160
169
151
379
129
4717
6301
622
253
260
276
138
6566
319
141
689
2370
7356
162
280
6705
1810
5171
942
1564
254
181
696
2826
459
6745
1459
1566
4928
846
1240
132
1084
349
820
206
1521
1240
132
1084
244
155
1586
492
7335
512
780
136
187
523
354
261
385
387
8558
1046
2583
213
337
369
386
222
112
229
513
986
8162
648
1077
3496
5262
1415
152
555
7665
1273
345
161
3189
1025
2469
6237
4525
260
101
244
3113
400
758
189
1092
101
158
1277
591
301
756
1622
133
934
393
128
1347
1091
101
158
1277
591
301
755
172
1056
5519
706
2603
11234
5787
344
1375
611
677
140
419
8504
3661
528
525
257
161
142
114
330
181
1817
938
175
131
1002
6674
2586
135
1434
217
164
142
114
233
1456
1496
487
112
329
216
181
3234
487
112
329
181
180
1154
625
2293
102
640
155
6971
403
137
568
4297
4036
5420
672
3617
1433
1401
2685
4665
2620
514
232
256
309
940
3232
1119
577
747
1744
1496
102
660
219
296
5959
282
498
4697
353
4724
6521
7447
3467
9406
1081
4349
254
3139
403
3882
4813
1317
108
367
804
1355
500
2147
547
3925
531
167
1141
1399
111
603
404
562
1758
744
13101
834
654
149
108
226
451
105
114
1069
2254
3037
3006
3018
143
2186
1714
2341
1592
713
2017
4875
183
1219
3695
623
432
3348
666
2672
2517
7380
1799
8417
529
574
691
5236
185
947
3816
3577
6537
14953
3510
4811
757
1691
5538
3325
452
152
129
105
171
5580
285
148
156
391
5002
7205
222
434
122
4600
4250
2967
564
572
313
224
150
381
1727
112
151
481
9943
1642
377
485
9071
671
1977
1711
4179
4782
210
6113
2164
523
121
1145
685
518
4371
2083
545
1788
1475
1462
787
581
7599
9470
7355
540
504
703
421
126
1188
504
1332
449
1336
868
2245
108
525
302
8065
14420
909
108
453
417
492
2551
495
834
14586
217
473
2164
368
1820
1790
688
560
473
147
127
457
1029
458
671
338
279
210
323
231
141
257
1148
5244
2221
1907
3597
260
9520
991
621
565
135
826
6986
1318
1491
14989
726
1654
148
167
213
1882
120
302
577
1198
9537
747
9371
125
4701
1027
120
309
234
276
11424
485
419
1165
414
1405
119
619
661
2153
1120
1135
3165
4862
2200
6563
4684
1040
636
2518
3680
160
552
9497
2434
3510
7303
2626
4238
1211
3577
2465
142
1826
702
3867
14971
850
300
320
1026
1428
3847
1463
710
218
143
244
209
502
418
278
231
276
126
1425
7001
1066
510
5693
604
799
901
7008
5531
2030
7386
254
1430
915
943
9345
1325
110
1735
319
130
286
938
539
207
697
9400
3020
500
3203
3034
1556
529
1755
441
156
111
505
102
265
106
318
3779
1199
454
266
203
138
945
2880
8087
365
3549
2083
2029
1084
405
895
4414
375
103
1135
1059
1229
273
234
627
1048
824
233
106
389
3825
2919
9228
4145
14908
8275
2421
7344
2070
2719
3944
4987
288
6402
388
2248
134
1005
1885
229
348
127
474
3611
598
334
474
410
244
121
242
1352
370
1456
1347
415
251
267
149
244
659
2249
388
702
1245
822
2651
138
1142
1221
9561
2805
2464
157
341
2217
1767
181
187
154
195
130
493
3172
121
103
187
154
195
229
214
488
4316
348
4178
2208
390
2197
220
140
121
591
429
8945
9520
10920
1517
3833
127
1048
235
269
215
2612
664
228
256
272
8220
4469
15403
14895
1525
241
521
1143
313
431
1994
2006
421
906
7382
195
726
680
401
2570
479
9410
1435
7443
592
1704
1760
640
306
193
1163
131
677
157
122
147
953
579
191
549
1122
459
126
613
4656
1197
4087
223
112
1041
263
4067
1212
479
2111
144
1257
1310
4079
9394
612
259
172
5016
3543
127
166
183
190
117
167
421
232
5337
162
117
151
424
192
1852
310
182
1885
486
186
452
200
140
343
140
5703
446
310
520
196
264
619
1010
280
188
3636
1708
4481
10210
2969
146
1461
118
168
196
346
165
480
5527
571
196
346
165
116
251
159
212
360
151
594
640
7170
658
395
161
313
3734
1735
5931
6684
661
6970
2281
462
2557
9383
3679
629
5142
361
8678
2014
697
586
3306
5755
1202
2011
218
180
462
356
502
1310
1382
558
662
197
1414
3109
1838
223
171
117
277
103
155
314
406
539
821
576
118
1071
420
2137
7480
2129
142
564
4909
9761
3972
1864
3505
2242
4001
5039
2435
1978
101
616
168
404
218
425
2384
5686
6693
531
175
788
603
160
169
114
100
103
289
146
218
231
1431
2571
6513
1538
1477
998
504
645
4206
127
997
503
435
5389
612
7299
4150
7259
551
832
493
5572
168
833
1913
139
433
1402
2781
368
734
163
695
171
233
258
118
145
333
176
6238
1617
1685
5041
214
274
3445
110
2531
291
422
7733
1880
4779
438
2228
560
1357
283
248
477
956
1543
2146
7353
6782
1723
4970
3134
4709
277
676
4593
3388
1832
895
155
147
149
148
5005
895
155
147
200
209
11586
4022
485
496
1613
332
336
191
162
162
1053
322
141
158
105
162
166
190
1242
256
157
178
108
123
1106
715
233
540
1400
709
4640
343
6555
382
714
223
207
156
165
469
256
346
144
275
327
197
100
231
133
223
3379
144
260
197
100
401
348
1294
7850
1854
366
390
197
325
2143
564
103
1068
178
529
4582
293
235
191
499
788
3841
2276
495
5069
9248
495
1599
1107
5205
1456
3559
774
1080
898
1488
118
2885
248
419
4401
559
4311
2650
228
508
625
547
181
501
493
1231
13647
2373
1377
278
204
294
380
307
3604
626
6137
495
9600
2264
986
137
608
782
1539
710
337
279
1454
788
331
298
281
165
130
589
3443
789
8202
704
5452
3270
480
5186
461
1561
1101
372
458
361
678
663
932
661
118
645
1398
691
2391
1111
9281
304
104
386
682
177
1134
101
152
158
100
727
151
328
1181
3237
1281
616
321
681
637
988
426
332
452
556
12516
874
2354
184
7976
201
352
10080
659
4865
591
2635
165
1496
284
820
111
265
261
107
1086
2061
354
262
202
1086
849
760
694
2029
2439
825
3604
5086
2564
288
177
960
1516
891
870
14144
1040
4239
8078
743
7316
371
709
2702
736
7338
5888
631
557
1024
401
7367
716
1338
1766
2451
7325
7396
152
2316
1806
569
6838
327
6587
8753
2553
912
2632
221
1221
4690
3639
7284
662
3494
2449
6993
2115
126
481
523
4750
422
297
820
129
485
227
161
473
1909
990
140
6521
1560
1005
3300
3690
231
161
475
1445
2134
1001
11380
113
10571
6861
479
256
5488
1293
647
595
102
1312
714
520
105
101
1399
446
1578
411
2327
7656
6375
337
301
640
1249
990
382
947
412
1648
7306
2595
1178
7433
1089
348
318
5634
337
378
254
124
3196
1216
5010
2905
1453
111
624
254
716
679
279
5096
1651
1443
1606
404
121
108
164
659
394
317
1005
131
418
933
133
1591
625
295
717
1133
108
171
659
1056
1257
4667
3205
8390
456
129
132
373
548
266
121
420
7357
167
3436
1904
589
1153
232
234
150
3024
214
872
1118
1046
2455
2653
8531
3549
384
796
201
3356
1727
656
4394
5731
1516
249
750
297
326
7071
1459
258
494
524
138
1263
2139
954
136
3654
184
153
1537
535
1125
4615
1729
1830
3774
1692
4708
375
1149
546
103
217
3538
6589
8839
5125
2558
3246
14786
105
207
170
2990
1020
304
724
214
290
356
1324
113
159
102
581
6702
3221
1447
1265
15484
279
339
153
230
414
159
298
329
188
404
399
1126
1921
123
119
113
4683
119
115
166
2154
1340
439
493
196
161
203
1939
4474
326
166
178
217
133
1077
654
1365
950
652
266
2749
536
3615
4913
560
172
894
688
562
1631
716
719
474
532
427
293
210
1704
517
861
902
731
5391
1852
325
293
464
124
126
354
326
198
2601
333
281
344
180
308
338
3398
14969
5175
1315
232
1053
153
190
1498
12568
4382
2164
850
137
213
4844
4489
8944
2818
229
126
1283
1521
328
651
685
174
191
196
1393
8278
2230
1291
8515
1287
703
3445
685
1466
205
109
1164
8035
142
227
7348
184
7284
5037
2703
4180
574
174
153
1145
647
236
2215
1404
107
102
396
747
867
733
717
791
115
941
2543
360
4011
490
749
135
3388
124
5043
7315
198
232
202
2043
162
140
314
126
182
411
998
6874
716
813
440
2149
162
397
126
438
1100
1528
6166
1627
1643
416
1439
2251
317
110
105
137
146
243
326
428
211
843
4200
3590
549
578
865
3106
2737
584
865
1903
14456
1571
3752
4171
7385
9460
3394
3682
885
1574
222
180
343
380
469
936
655
1324
873
121
188
297
106
192
197
196
3673
294
111
192
197
249
197
1122
302
2121
793
103
487
6218
5196
693
8005
580
1493
370
329
335
114
497
5518
116
158
195
209
1273
296
342
114
500
2572
153
654
901
306
6498
338
5873
925
101
1257
4683
496
1564
138
354
474
204
140
1427
635
133
215
153
295
292
1082
14939
3536
345
3958
476
3071
155
921
1742
188
119
1264
152
4259
682
2886
103
1229
349
380
189
119
188
2478
1568
860
1242
1423
504
529
171
242
114
252
220
433
489
424
130
1156
336
331
2495
411
157
105
205
102
1100
1314
4814
392
141
640
701
203
244
129
524
142
212
406
1043
1410
4479
1316
800
428
198
864
110
232
5509
198
864
110
1645
971
5526
279
712
550
184
2036
9239
9566
148
4394
173
697
895
1312
838
736
3669
2286
742
2764
11248
915
3069
316
471
109
472
218
378
150
222
1831
5633
393
4742
345
4640
1873
238
484
2498
2654
488
121
9245
575
121
389
6636
208
868
6096
2670
11433
2738
5016
321
188
116
149
163
200
200
118
420
338
1717
1281
9123
1568
3847
197
747
1408
103
519
118
661
1735
106
134
122
140
884
7268
1515
1837
1438
276
516
196
724
194
736
449
165
274
100
9536
744
2353
9790
2167
4721
212
425
206
660
403
566
497
539
1739
218
243
118
912
267
796
357
279
335
3351
407
1867
244
537
125
3331
6569
368
5003
2274
249
139
443
1125
1435
2125
9441
1403
256
746
205
101
659
903
3471
382
3754
5711
436
751
255
232
447
1436
2905
2468
1171
633
1484
6040
1334
529
2933
1418
1794
645
1005
844
347
187
10448
3068
1780
1608
6245
2173
138
182
421
969
2664
3004
3536
142
1327
387
861
531
138
308
420
475
1260
6744
1787
257
277
1043
2779
833
4396
1291
111
518
6771
3219
788
1220
315
153
532
9654
1408
393
6641
6490
344
4750
359
268
7864
1284
4098
153
576
594
404
584
713
3577
1087
547
546
368
1360
6948
218
3330
7464
941
758
406
287
661
229
623
624
393
1231
404
4610
10683
4262
145
1071
1380
2257
706
1419
3854
9406
1385
1547
1746
119
625
1702
437
952
838
239
139
589
1959
288
1315
264
281
257
1003
426
5570
1003
1810
816
304
139
273
247
694
292
578
130
252
160
1271
240
1646
541
389
4390
7298
3869
321
9189
4076
1596
8846
1348
1833
623
462
1004
284
668
1513
118
302
158
1809
244
155
535
182
1554
305
375
313
235
6216
246
206
13233
1002
199
235
2578
3521
244
153
503
403
174
199
168
1133
104
4342
118
150
302
156
167
510
525
1251
1615
7516
324
186
220
201
627
325
105
243
1698
4170
639
155
102
1204
419
1514
225
1909
100
217
219
129
281
239
128
1875
1853
549
179
344
244
335
227
360
748
166
5380
140
153
113
497
1871
114
208
149
427
136
201
1613
3435
300
442
3880
1817
2268
7135
2184
886
420
163
964
922
114
1266
5021
2676
4330
1790
1074
2643
4667
1037
497
326
526
15773
104
394
283
1477
544
658
1564
431
3861
101
1408
675
1560
115
186
104
2884
1518
982
401
385
220
194
2385
983
402
385
6037
1869
2237
115
163
897
3448
4034
1883
1893
448
374
223
191
163
2286
1252
196
1620
394
194
474
468
189
177
1051
1748
10719
4697
551
160
1425
229
1780
3469
221
199
122
100
116
142
167
5006
447
220
201
519
277
2227
207
329
189
280
792
2729
109
207
508
249
278
801
157
1058
718
6672
971
2476
1417
1002
5635
668
2023
5434
1400
121
975
652
252
1545
1421
156
156
1268
123
449
944
127
1588
119
249
14069
738
202
311
1421
1461
3800
5440
378
630
721
200
151
109
300
136
632
4705
359
425
315
5124
351
109
152
1600
414
7293
3797
3709
1191
126
211
839
1469
281
204
265
659
159
390
600
1595
190
924
186
136
1195
127
213
839
1749
372
660
390
600
1405
1433
4795
2125
5375
10098
2463
337
4141
308
1121
165
2540
561
131
263
2662
1883
1363
339
1834
178
8206
714
5246
322
209
520
5498
408
189
389
169
443
1412
1181
4755
596
7512
4150
159
1171
299
501
328
372
436
1248
123
2816
178
294
217
1829
1367
1104
1967
3543
184
324
5120
800
1550
1918
104
298
565
5499
507
132
298
565
492
408
130
7347
1326
14975
941
604
380
733
415
7459
1469
231
239
541
1374
2223
284
108
233
239
419
280
159
3207
5320
3288
5751
276
237
1308
2604
301
200
467
419
551
2175
1069
5668
392
364
14758
8192
1471
196
134
1264
1343
305
1778
7928
9392
1294
587
192
172
653
131
4213
13504
650
843
1428
456
367
107
120
1606
8240
3686
605
2697
4874
3931
475
1512
135
175
948
1912
248
342
108
123
290
544
1777
8280
700
5380
1873
1047
226
1420
3808
7548
1036
3046
9988
1682
1429
451
188
406
279
349
4606
475
723
231
347
891
359
1007
383
484
334
871
152
191
208
471
946
8811
824
9306
121
2174
216
358
104
102
183
655
167
260
141
125
7385
302
1158
726
1082
415
2561
348
1253
777
7215
105
1093
418
281
2344
9374
165
117
1014
209
423
652
367
11466
307
1475
954
257
130
601
1655
156
228
583
157
145
132
801
139
228
536
317
498
379
637
228
380
2660
339
225
209
254
217
280
226
106
284
729
5414
2311
315
6540
393
306
291
168
132
153
185
2296
340
1036
289
884
319
100
153
273
210
196
241
792
2181
1688
192
1124
969
7438
2415
3664
7368
626
1093
4568
3089
109
294
224
177
198
236
637
311
256
3321
109
322
178
198
235
476
1683
4597
352
6387
139
323
14196
120
447
216
227
336
658
9001
1884
214
670
484
2165
787
2886
130
639
2502
265
578
13694
696
1395
598
617
641
206
227
1393
756
338
658
1129
102
172
158
104
638
206
576
559
1464
1432
1527
7508
874
267
947
7359
2951
687
394
5035
7291
305
161
628
374
2294
250
1349
3023
4928
391
1420
4691
3071
2025
413
130
144
350
238
1440
2404
635
9257
450
1464
1048
622
436
970
599
668
2998
116
389
683
668
2184
260
102
252
149
128
879
698
5606
148
296
112
147
517
548
270
229
1325
1551
459
1108
1100
335
315
2481
357
311
1025
1648
1637
4945
518
3395
2063
410
798
1434
563
832
2519
2799
478
892
1921
3555
156
1144
212
4335
8912
700
2613
2903
5752
1134
7438
5142
7081
2076
2303
2898
864
3050
1217
1049
546
564
496
4881
2637
1194
675
2738
604
211
134
302
1439
2696
1567
2908
2538
2300
9403
892
5414
705
8294
5718
552
330
164
167
123
176
116
5502
164
167
123
176
116
1926
1103
1371
652
5174
1380
214
1078
1119
211
1888
1715
7111
13601
240
1405
11487
4233
477
2405
2968
3367
1890
334
1394
406
3109
334
445
8340
9352
922
3997
424
1815
1993
1838
110
643
1363
2073
117
100
123
4081
186
540
181
147
105
139
115
101
1459
4029
768
503
350
180
568
1375
113
977
2512
318
2984
135
3694
325
241
1087
797
1118
129
103
9413
587
247
249
124
269
692
334
946
280
697
1399
2942
4261
7029
361
878
1581
3169
4170
207
1286
446
678
779
834
2229
1036
508
594
1269
6240
2073
9419
1115
133
324
1220
8765
3237
514
1149
949
678
13443
323
1467
955
651
7445
2745
154
1014
1953
955
182
130
940
189
298
514
102
610
1399
2032
1993
205
452
4857
561
531
316
366
1244
2817
1409
110
102
519
118
662
2028
2074
376
261
9444
745
143
2639
703
8737
5802
861
1202
108
127
1693
845
154
227
139
1122
2140
292
152
610
139
5023
4342
1256
1224
255
14972
1331
1897
1750
10725
185
1625
1686
302
559
1012
6142
3930
10458
696
9785
629
471
3767
4633
4820
3018
8120
5702
2419
177
772
220
987
2561
1936
703
5647
480
1910
703
365
130
2647
8104
705
5638
2307
346
1005
5610
15001
3593
1571
4819
1856
5258
1461
1014
1359
611
371
181
6112
1920
1910
650
115
377
5639
651
115
376
7995
709
484
281
841
124
672
1539
102
189
268
158
162
169
5951
1192
7953
8972
1639
3643
1089
113
104
431
140
1250
4892
160
2116
118
2322
9152
819
1547
1349
121
662
712
143
7444
3648
4410
8622
1405
330
11868
506
1722
874
455
1587
12200
1789
1776
6180
246
1274
3597
381
652
942
615
1180
1035
8741
320
180
294
306
182
166
182
1459
419
235
402
2611
928
2169
3270
135
956
2058
204
221
160
567
317
974
3312
509
998
2767
4880
946
4951
7370
3754
6568
352
4742
5342
540
1786
658
12405
1052
398
1062
2542
1134
322
315
1914
425
6322
968
952
3457
672
927
4403
6771
3420
324
8667
1936
1356
672
321
132
311
240
164
711
2691
382
175
452
2103
652
964
626
964
425
293
964
1592
141
938
189
111
691
480
2025
242
179
208
652
965
1343
523
1748
147
221
585
237
839
2222
265
191
213
184
769
185
427
1829
7323
1011
2919
3288
138
387
472
2188
451
227
1515
13603
332
6826
6415
1998
3884
151
100
1048
291
207
1594
546
5502
448
550
739
1483
167
1633
1879
5218
1521
675
778
2187
148
478
3915
664
256
246
14882
218
10336
2811
1746
9144
1341
130
598
435
1079
420
156
1132
204
755
279
514
282
338
289
1931
547
1962
129
6967
184
179
1149
229
3798
1439
2207
1730
284
309
1849
211
246
518
323
4004
7515
1196
2139
154
9709
650
858
762
161
1920
964
434
1396
179
1849
1193
258
630
5069
1193
148
394
6119
690
1500
5001
269
2839
326
5713
1783
5022
3464
104
271
1862
347
875
2187
3418
1598
744
195
7106
726
8392
5974
5742
14882
2490
669
245
9487
1898
5063
749
5153
813
1175
3311
2667
262
302
623
301
3088
689
262
301
567
300
1275
587
794
270
182
1944
182
186
118
114
175
315
340
500
178
834
1783
2298
114
2261
15530
2415
419
457
3142
2638
522
632
14289
185
561
1126
533
124
123
478
1651
1662
603
405
346
145
6000
2735
897
126
2363
370
1223
4141
479
340
731
2172
370
8930
1223
1806
819
135
124
2237
485
2899
2789
3843
6980
7528
720
1307
421
3407
1276
465
119
1346
15022
5159
452
1606
1298
1451
162
200
1463
537
193
3774
2494
592
4209
2985
899
339
101
160
560
1444
465
218
121
1120
138
445
6702
1965
161
923
9365
6086
1121
196
136
1444
116
514
129
615
369
1504
849
656
598
360
525
107
114
637
179
5532
981
692
2840
1814
189
219
313
152
122
490
1428
251
2677
4288
6760
14995
1023
407
771
472
122
1421
1267
157
152
172
636
2096
502
7244
107
1756
164
277
8956
9109
346
494
6492
358
4759
259
795
130
3508
132
1326
749
8693
5857
3623
1227
543
3059
7383
2753
3050
310
457
8238
705
1159
224
183
180
229
207
206
278
378
250
192
196
115
210
2600
585
769
250
222
192
196
115
210
1891
392
124
1766
3533
382
726
1594
3396
2142
521
688
183
2602
1078
1318
1866
190
2630
3000
254
6976
7328
3035
1398
151
123
7402
792
892
2793
1156
1913
171
222
210
2174
4155
871
538
117
124
136
105
353
135
5987
8877
1272
420
1452
533
860
3620
152
954
1289
726
178
100
6158
2964
515
1172
683
520
684
453
6248
109
672
1326
532
1301
7324
547
142
313
4521
4695
6588
160
579
442
182
7336
4864
711
428
240
195
111
3736
240
195
111
1961
661
143
192
362
376
3960
8192
5090
13649
2932
837
4327
5773
8847
777
397
1026
7602
1233
131
139
621
1167
1067
3009
9393
10864
1577
590
730
1044
671
4648
181
631
4142
7357
3250
1233
379
276
181
269
174
538
880
175
163
488
1457
2813
2717
1436
398
467
211
3545
131
1194
2295
358
307
223
191
196
178
7982
3323
4703
1177
1098
2050
7013
1812
8239
1094
1275
259
657
102
4817
8574
1596
570
10366
3764
295
1282
8970
3527
4182
2559
1286
161
3359
1863
683
1152
3648
318
8493
1891
2101
1738
5670
974
181
329
1252
604
159
334
2013
7444
10520
343
175
580
1273
5283
8957
3271
649
4746
1361
1003
310
131
9391
126
207
4864
105
119
191
244
412
6962
1301
1062
1446
222
9360
132
657
710
451
1901
1127
131
1848
944
2169
120
446
8676
2005
2157
7226
225
358
156
6973
439
365
1099
504
603
999
567
1448
279
648
202
7733
648
342
875
1403
777
3432
7445
737
4359
3057
14257
336
7345
831
315
5634
457
244
190
141
965
3622
2113
561
180
5960
497
1731
14934
5601
884
939
135
1989
200
3197
113
327
2348
3086
3029
8884
7410
9335
220
1335
493
126
539
198
379
230
146
152
171
1643
190
275
1949
885
311
309
943
1221
5292
699
1442
975
156
194
116
259
141
240
1722
157
200
313
1029
975
156
194
116
259
436
8153
3451
178
309
450
1256
652
4229
726
124
1189
686
749
7062
1244
339
286
339
697
3065
339
286
338
687
1881
230
104
404
273
118
233
203
3022
664
3041
8839
1744
2228
12570
3942
4270
392
238
1054
400
1490
1515
482
1058
990
765
282
127
943
123
126
1174
873
126
231
394
233
898
424
3640
4508
486
3589
226
1619
672
2502
603
235
1115
165
2239
549
2450
536
430
229
166
803
127
1174
126
233
392
288
318
393
232
126
1174
4438
1186
930
353
2330
930
3196
126
231
393
426
432
930
2796
5381
1694
138
137
210
479
342
825
267
219
549
1279
1148
858
436
725
930
203
507
4440
468
930
1404
423
291
207
6583
449
676
1072
193
223
3948
6890
1967
1446
4242
507
203
930
1654
930
872
104
151
126
141
117
208
116
101
1494
154
211
609
3974
2410
599
1997
3267
1061
1875
11977
1245
521
152
1986
3061
5239
1249
514
124
294
323
179
103
7421
725
114
501
1617
1601
4298
366
1416
3363
1321
626
2780
152
349
264
1107
1135
6193
1132
198
422
1076
576
385
662
330
345
257
1238
206
1323
548
335
539
9330
1329
1054
130
246
136
861
1402
113
136
114
308
150
1591
136
114
1203
2160
826
131
363
340
199
195
113
141
2628
2351
332
120
7401
342
265
8000
3713
4009
2095
713
7520
6884
267
1310
5290
2184
887
2175
8615
2667
9698
771
2410
1591
1718
1681
957
288
664
519
506
691
778
7010
5404
1486
8963
1780
1306
1176
495
498
581
331
6424
6366
121
434
1722
444
1914
4682
343
361
4313
1408
733
163
120
254
162
269
4617
458
1317
242
2140
285
580
127
468
3993
285
580
127
469
409
130
5062
6748
1638
8946
710
1266
1262
10458
1739
744
156
139
359
5506
156
139
359
1590
1096
4181
222
303
329
111
744
103
8039
3577
2732
5227
10446
1161
1951
517
2260
165
117
352
138
9625
106
6462
997
2874
397
558
160
227
232
171
3570
154
5803
2608
3698
227
259
140
1904
106
1292
116
1376
1662
8430
1633
2589
9083
3825
7735
121
372
2722
4063
732
2892
2900
432
3774
943
897
2137
701
124
1161
686
564
1905
9448
829
238
330
150
1931
1832
3435
9463
5221
364
5420
189
2151
3371
2933
5015
5073
2212
3116
1555
1240
5458
775
2411
339
156
3171
3039
7274
3731
1230
573
8941
6464
358
962
153
177
173
108
1741
147
537
565
3572
154
1020
2365
147
124
6426
376
474
569
9158
358
1013
1295
313
192
203
252
113
142
403
454
214
233
220
244
278
9331
885
130
277
175
9438
187
1088
9100
9083
6546
2378
3895
9502
2842
5478
702
8361
131
215
107
1867
310
1306
147
3307
3275
5627
5679
367
591
589
261
9175
286
285
242
207
3028
3746
7725
438
314
102
142
1074
1981
709
853
1005
906
1181
1358
6172
4440
4833
14452
1098
3798
373
119
7568
2532
5646
1660
5379
13533
910
3611
2419
1411
2304
11708
389
2633
904
356
333
515
472
5056
311
342
515
472
2196
2628
6767
251
109
148
190
110
170
1965
14163
1521
223
289
260
10223
9409
3721
6513
310
310
2311
1207
2444
135
1270
466
271
197
299
1905
3630
8977
403
129
1302
2019
6834
2601
9231
202
324
353
168
104
159
173
252
1377
7692
491
2853
5449
700
5158
4571
1509
1179
774
411
245
2198
155
1333
325
5649
519
3265
214
339
7589
7225
325
552
535
244
172
215
223
373
4091
535
244
172
215
223
373
238
2101
2912
622
1826
2894
1429
8980
193
7171
4865
1920
177
118
133
146
218
140
530
1249
2450
177
118
133
146
218
140
370
310
120
4260
1559
1361
8024
453
157
209
2367
286
1344
3167
5465
299
350
293
141
237
1885
3204
162
1318
127
218
226
264
364
8288
4777
341
236
194
1687
1058
854
231
9501
2451
13677
1978
160
198
8738
354
6867
1123
452
107
660
260
824
8438
2633
106
384
336
1074
11044
2036
139
5719
2322
554
4888
3944
3242
1786
5026
4814
1631
7544
1680
673
4500
4149
508
1999
9573
256
612
6997
2240
6585
4244
1928
4868
4046
5466
126
185
724
188
2135
253
1232
166
954
1247
2582
182
525
128
108
6965
12051
1365
1537
2654
431
1736
11663
6462
1602
1547
393
7414
352
1647
329
9411
2681
6228
10521
1290
721
3528
120
133
997
6028
1092
7790
3245
105
4409
7362
2848
1238
7548
1954
6613
230
142
1249
8769
4933
12789
920
1035
897
108
1181
133
285
289
205
210
338
730
1806
1269
1799
3027
9027
4728
180
152
255
572
117
444
183
180
7481
1266
3188
1551
346
443
203
550
193
1204
469
384
8830
5959
11248
569
8939
6956
5180
246
183
443
128
144
102
329
831
258
273
1127
1374
2237
8961
4367
6511
662
2854
913
662
227
1898
356
208
265
108
116
438
167
114
175
356
276
183
2583
9595
1721
647
501
386
4420
174
625
2285
6016
154
7236
8922
587
1814
694
1441
5495
482
669
8769
875
343
367
218
277
782
228
158
2299
344
2898
3674
208
157
913
1045
255
452
323
9118
1833
3822
590
3406
1575
6189
1366
6718
2014
351
4979
1503
8719
2451
402
445
212
456
114
3811
9053
3288
417
4089
580
548
1174
937
1546
5398
1001
101
240
1089
2884
3853
7499
1911
545
1468
205
2210
273
412
410
4735
3060
4473
497
961
959
1960
10253
135
194
100
182
1428
8520
2609
1205
6064
690
282
152
687
1387
3314
6295
1273
1752
120
134
1146
183
487
169
135
1706
3467
6893
713
718
1172
124
522
757
4881
1462
2524
5988
7799
1337
1866
139
380
1983
111
383
239
129
357
2344
633
803
145
382
239
127
358
7157
710
240
404
1181
120
517
1680
9459
126
391
3243
1291
3782
3445
371
118
7605
361
671
580
243
2001
425
531
784
8620
1327
1996
7449
9423
129
125
284
2158
103
309
725
126
5398
181
153
168
441
185
140
177
211
101
126
955
118
3598
135
145
358
444
4227
134
3009
591
2447
248
944
161
5699
5790
123
5644
123
1196
2443
476
489
1994
8906
3497
546
9495
482
8319
1570
122
652
132
112
508
492
324
408
1610
3262
310
366
130
13973
3140
3280
2339
1319
7880
13957
4764
320
2733
3094
218
1315
3647
223
8775
1779
5830
739
9735
131
178
1259
3264
805
8428
2909
7468
186
186
119
124
449
267
1217
903
12626
1199
9505
9220
1013
213
155
283
224
175
190
184
102
111
235
107
330
143
203
289
738
438
580
117
129
313
413
2064
8964
4741
2067
579
291
163
575
1128
2366
100
830
330
1805
9843
4675
1107
1323
4686
2080
347
199
109
183
103
126
102
137
377
445
1289
8977
625
1489
4963
3861
2624
583
10253
633
4499
168
1013
309
505
1010
895
211
9512
5180
1864
6197
1218
248
271
559
462
140
215
466
2943
9917
2032
5469
129
174
287
650
230
760
367
1641
211
339
313
153
100
116
174
288
1269
240
508
203
473
554
217
140
230
220
119
339
313
149
4659
220
119
339
313
142
535
219
203
473
554
217
230
220
119
339
313
142
535
240
509
203
473
554
217
140
230
220
119
339
313
142
535
240
509
203
473
554
251
230
220
119
339
313
143
571
184
554
217
230
220
119
339
313
142
571
444
221
204
100
4464
7910
1956
5103
703
8894
5261
3689
438
1652
261
264
116
674
302
332
8975
10802
1911
264
116
338
539
2186
3289
9827
8538
703
5095
2256
228
573
241
173
176
1178
147
248
227
749
4049
877
5532
4741
369
108
132
2289
8967
706
9135
177
9136
286
3895
4726
8296
301
862
1343
581
327
106
139
9333
215
163
1281
1173
120
110
1030
5663
2150
7547
1980
7276
6641
349
725
175
5372
249
1030
139
415
6004
11368
1083
1685
2663
154
278
1317
1037
7904
138
102
8995
109
329
120
142
403
249
178
8432
8991
520
232
131
123
116
9397
1691
109
203
289
4986
488
181
1146
148
3120
808
151
280
9539
11119
3151
379
3190
2567
364
2970
516
121
910
903
8741
4698
343
154
1953
7516
1282
7696
2816
123
121
111
219
257
420
1123
118
137
508
129
110
4051
5673
1554
226
263
160
114
392
5416
494
711
372
294
7992
439
294
1455
630
1541
231
263
109
369
387
3994
12603
5276
702
7436
873
297
1112
189
339
140
109
172
5993
282
361
3230
213
143
638
9219
130
1375
445
214
251
2411
1751
1256
3370
2492
4973
525
7228
226
143
824
121
3565
1912
146
622
5171
5229
1411
1528
209
1208
2450
675
834
187
981
107
121
13784
121
1318
9167
220
3765
1217
9108
2283
9549
2855
1542
1008
563
101
138
616
111
460
154
139
354
1851
174
770
294
342
237
1208
130
1521
105
197
107
770
145
358
7132
607
871
1633
840
1169
176
171
1627
1354
194
342
511
555
107
2425
8284
4660
1717
1435
1036
372
3314
1214
4731
1435
156
331
2439
474
820
684
1857
2235
822
4662
110
490
207
149
1720
7436
1308
417
320
121
165
2185
222
122
330
101
166
714
470
524
3196
148
122
330
101
166
122
155
181
5753
417
121
165
181
107
1094
3159
700
1114
363
10125
3795
2764
1059
2981
1465
3748
8049
1703
196
117
1638
766
149
3584
134
172
987
1947
229
339
4717
467
4450
239
523
166
444
8974
7560
1179
129
1675
1017
3578
9510
7092
9133
7372
3806
560
178
143
295
6151
2062
690
737
294
1451
289
1849
192
420
350
964
8754
473
112
277
251
564
10915
1149
398
1905
148
467
100
284
487
320
9666
3801
259
3666
3668
9640
5218
6618
698
242
1051
13677
8241
473
9531
893
401
405
101
551
813
1407
231
176
155
180
874
133
108
986
3668
159
915
5671
134
1369
2394
6416
2749
237
13778
590
15557
6594
125
118
136
1373
2160
7335
2345
351
157
195
1472
195
347
2410
474
8645
4941
314
1753
592
2867
231
145
156
206
343
142
140
117
3656
549
9533
1418
148
216
1221
5318
3610
241
2187
4860
6432
5616
159
224
160
802
146
1384
210
216
224
2593
254
8926
966
154
999
2401
175
176
210
354
223
136
100
101
470
248
4163
126
760
1290
3923
377
172
603
7695
1296
4093
179
179
11499
421
183
1440
241
254
163
178
369
109
650
195
1384
1364
8999
440
455
377
603
138
3602
400
377
797
138
1871
383
102
529
171
6269
6497
4025
966
1250
353
8551
111
353
218
1878
271
136
133
107
333
148
189
456
2302
438
1016
4548
1902
8909
2942
6513
11213
2555
1711
4219
2328
154
191
455
461
1218
434
271
297
1796
8306
486
421
282
1194
174
294
1352
1408
175
8936
410
3210
8286
3892
4727
1497
316
7388
2151
14572
110
127
349
737
6973
106
9663
3907
261
221
3577
2108
192
9241
8926
155
245
6782
100
779
4740
5813
3892
8917
1597
3219
2514
3265
2509
163
374
106
100
113
105
327
298
1021
251
396
156
326
356
154
254
326
181
206
143
961
697
295
3840
356
326
156
396
251
1016
298
327
8674
2142
6470
2732
5786
3330
6952
3805
1451
294
285
7806
458
294
298
225
383
159
199
2053
114
164
189
267
114
164
189
289
147
167
122
159
164
3848
292
150
167
122
159
164
2054
3958
842
405
102
712
124
1185
693
713
250
291
221
10916
2629
138
173
1621
100
2087
205
115
152
1862
254
255
355
228
160
109
126
237
656
100
2069
2564
5003
13843
4288
2037
100
1868
195
164
152
1862
165
132
207
145
266
656
2047
342
236
248
268
142
204
180
1881
9229
3510
1459
299
107
1806
447
181
244
517
110
137
190
513
105
2152
3672
588
8874
1655
161
717
592
5457
138
1647
161
203
513
594
195
1099
497
894
356
1196
688
2479
164
1216
1873
909
1358
2288
2464
120
139
106
1181
138
5334
419
775
696
895
1036
2566
110
237
7367
308
5738
2785
308
609
7142
955
166
1296
517
8950
564
1439
243
239
180
575
4433
3781
968
1669
301
8248
679
1285
637
3282
5890
1181
9469
1900
1018
4268
941
1073
849
2730
9117
5934
9490
525
1210
1002
172
220
216
215
220
6929
209
130
13118
3496
408
271
404
366
286
216
447
5481
271
404
196
1177
6099
8895
825
1366
440
867
238
599
127
187
3454
8934
3651
303
176
562
328
7299
1277
991
398
4133
8944
2872
1144
487
5948
5006
2436
1591
2537
3621
2341
9473
5018
4472
2071
222
1026
406
130
7253
137
862
116
319
856
172
1336
2524
2023
132
6740
16853
4036
678
5387
103
753
237
123
1789
2403
1561
6029
8069
701
5231
2033
299
6770
794
8402
5847
174
1658
958
378
341
4530
329
2105
826
7100
218
310
1011
2937
5249
701
1055
479
138
2239
7147
229
4609
15406
6047
1126
5333
2738
1461
3588
885
482
353
305
163
479
5318
4434
8986
1936
823
3813
1614
140
4635
3574
668
8950
143
14009
223
256
254
4394
251
229
3274
959
2349
676
2593
475
9092
321
3610
229
3775
9635
3454
504
513
1421
515
2095
267
859
397
504
1260
1914
655
12063
1811
577
5028
338
304
128
783
4296
1882
437
110
648
126
123
219
4779
447
101
115
677
507
180
1685
148
202
334
1670
2633
3143
2498
150
115
3215
636
928
1662
4439
507
428
382
226
126
1176
640
268
6502
190
588
679
902
1590
261
380
329
3106
107
1145
184
494
158
239
237
388
137
103
1699
7645
319
360
153
108
8116
702
517
3099
1772
993
6012
153
185
949
3346
1030
180
143
405
786
275
5409
146
4055
675
287
455
687
573
564
964
147
14065
1571
146
311
328
975
579
538
211
1011
548
615
579
2541
1214
229
8898
1425
1807
152
454
219
159
4589
349
246
1203
115
343
316
5965
501
850
306
343
1413
1038
137
150
617
625
167
639
453
2248
287
4776
3957
250
447
528
414
691
5234
619
1301
2487
1565
9465
1237
6790
669
319
3756
599
2401
128
175
1658
208
305
2026
359
903
3413
152
126
118
343
492
850
1483
133
112
341
329
219
1035
385
496
1157
836
1291
7085
9461
2072
2487
9517
916
1592
160
112
100
120
2088
216
208
153
180
258
258
119
455
6729
1638
720
121
313
330
7115
277
502
722
1147
170
152
3490
7448
779
4420
3574
2305
8071
866
672
131
757
160
665
190
106
5006
664
137
1260
1200
1370
214
9225
684
9069
559
1263
209
380
243
1787
1379
130
3566
7143
166
114
160
2058
949
402
164
1244
209
119
1915
1117
1266
800
337
436
140
119
212
151
415
6929
330
115
142
422
5478
318
124
276
1690
288
103
2216
588
1631
288
4201
203
201
283
491
124
110
245
4603
1327
3825
221
383
2500
2446
8986
6912
1741
9486
172
549
9440
703
4755
156
169
7874
920
502
1032
2225
8939
7227
495
146
2790
8608
214
188
468
2024
5841
359
13356
13692
813
1061
4359
282
149
213
212
244
341
151
1746
123
108
647
195
159
642
6827
1799
1460
122
108
154
102
456
342
801
2980
6766
7867
121
371
3763
1019
3717
3259
4218
1327
6048
2501
3522
6389
3405
5224
3125
1242
566
415
1370
7549
1949
108
105
143
536
195
2193
438
1499
238
262
111
102
193
270
2743
1039
573
2559
349
281
3233
4368
2169
463
524
5197
4853
7544
1974
549
2409
313
531
346
1274
717
9733
3891
2971
173
280
959
6026
959
1926
421
132
123
129
169
341
297
8857
143
122
361
459
344
315
105
1123
847
212
344
315
999
264
212
344
315
690
330
806
264
361
460
344
315
105
1123
847
3567
468
3082
225
123
670
123
225
7382
2080
2080
2276
869
238
262
276
1778
296
153
158
10480
8978
4199
394
617
185
215
658
477
563
160
277
614
559
501
636
805
1246
1187
1054
903
259
8371
1656
653
3712
1021
9375
3994
1919
657
164
378
426
445
203
151
101
1640
149
205
138
289
766
305
126
209
235
410
603
563
279
2050
126
157
209
235
412
419
5454
705
8291
266
820
183
429
1193
2760
9359
3212
11597
1049
1424
497
221
1295
1832
1100
442
329
127
460
577
533
893
3700
1282
1491
3215
459
912
245
582
200
520
6757
4583
425
3046
344
3694
2355
1502
1623
325
153
255
179
118
491
1299
4406
8393
698
5264
3782
117
410
404
224
1504
267
122
292
301
184
111
1896
3576
497
9562
341
1103
297
6216
681
144
7037
787
113
284
122
119
128
129
319
142
185
129
144
2655
404
170
7898
8956
113
282
120
119
128
129
391
142
185
129
168
2081
1492
303
9092
219
1471
145
579
1894
163
147
324
252
506
456
207
8782
374
456
132
105
139
9207
119
5057
480
130
1005
951
8886
117
7441
122
532
198
186
668
263
190
130
413
194
203
294
5767
3441
2289
3317
4732
9446
3541
3985
642
3845
1140
273
597
2488
1042
621
564
111
1409
3219
4776
8956
2874
7397
163
309
5918
413
930
593
1839
146
591
595
8873
4392
12051
2001
1051
244
522
6489
803
1671
10838
1013
1118
708
637
1395
499
273
9164
191
252
335
196
239
209
409
1446
429
1160
279
2285
593
14999
107
511
589
685
629
6866
118
272
279
180
106
863
420
196
195
2008
1297
108
1719
7025
128
142
119
148
260
149
127
462
139
945
338
1274
13365
971
670
159
405
172
296
200
127
132
2213
881
122
412
116
148
2874
9083
267
448
552
1346
2782
856
3110
1475
391
783
1625
9310
1363
472
6729
9363
1325
495
8899
1295
1299
2112
2611
9003
6067
333
1882
3069
111
267
1112
3816
224
1592
5454
1593
2328
7122
4286
4798
4007
8855
495
532
614
547
5765
706
788
205
1195
10959
7898
781
2667
9196
2873
1848
420
239
150
103
399
434
387
630
8784
747
800
390
1755
9531
701
633
1232
1905
1018
177
585
158
2676
8960
880
871
1229
12888
428
332
721
234
154
904
123
533
256
2526
1956
1599
654
1702
213
224
161
112
184
201
9342
9372
133
271
1404
1097
2964
6851
9407
1055
2058
194
239
103
255
240
281
507
613
4697
233
178
129
215
174
401
2235
2927
112
14137
7502
604
9462
2634
5625
4698
175
1829
1171
5333
3871
1231
3264
6060
4532
2160
9248
9775
3844
7567
601
330
113
299
1079
960
221
232
3943
4863
299
108
141
264
267
117
982
1624
9405
1200
2801
9479
112
590
296
183
265
342
2657
2822
11110
984
1173
182
476
743
1563
8091
348
303
1192
3874
5873
289
106
644
170
1320
1875
268
141
193
139
166
116
6498
3726
6497
351
4653
2918
4061
1298
8088
1903
206
5548
504
1487
1077
983
1118
2720
1251
2483
9466
191
3162
5911
1565
5425
11279
2197
1468
7600
4366
1122
7177
7546
142
305
397
1245
1054
8269
10421
8741
4029
3530
1182
145
111
314
267
196
718
3981
9136
666
1800
1500
4706
1443
6641
4065
1419
478
635
4279
739
9591
4138
8663
5101
4420
234
147
7313
2218
819
118
408
647
139
371
154
2911
3792
1683
5370
1447
1196
101
482
462
2314
4460
3959
489
172
126
163
196
514
1219
3959
131
141
445
398
305
950
742
105
192
258
3331
6661
14905
353
1426
599
100
529
128
351
107
170
690
161
603
4913
2945
6501
2719
2610
959
519
4688
351
351
6494
106
8291
4790
9004
2625
1923
170
3661
9255
740
236
6646
9425
6416
109
5419
8966
1427
5392
13888
4200
147
1457
279
339
504
7805
676
352
107
1334
447
13439
9747
1732
490
317
10135
654
203
133
111
134
925
2788
609
1906
6097
1215
1338
197
181
166
3659
1041
134
133
154
1654
1236
736
1049
265
461
348
308
240
719
166
5523
348
301
240
719
166
1495
5478
270
179
2159
9496
607
334
347
1500
103
128
386
1105
334
384
109
190
446
4974
202
403
898
522
470
518
1016
483
416
8448
384
7411
3532
6955
1235
7356
5826
608
505
148
934
3163
140
3106
189
677
2698
2559
9181
1141
2622
1873
13526
2306
4889
8956
2935
1133
1183
2198
1106
632
870
1265
331
113
1767
982
12384
3035
323
175
281
153
501
3077
131
1137
184
490
7547
1938
617
1870
7446
369
1252
1516
8975
6654
461
1980
6450
1331
7724
556
645
926
112
102
182
315
362
342
396
517
2275
121
8305
3548
518
693
184
265
295
5590
984
230
396
295
302
509
2077
3184
4161
9498
3121
9395
1968
3015
5101
1823
1425
892
151
393
373
2249
707
261
252
1764
530
2354
213
174
133
110
939
3630
506
8262
506
683
2074
11388
236
324
6883
247
919
2769
419
8892
4740
1132
102
695
1008
1647
113
129
705
204
130
521
1512
196
130
1410
113
129
705
179
204
100
130
12296
154
1029
8478
5864
2682
130
244
127
580
267
311
682
4394
657
1273
979
9544
9382
856
332
1582
473
1026
1159
2045
5520
208
329
491
145
1146
148
1005
2925
9668
3065
103
2227
1263
5926
6734
9491
2553
389
3954
1759
237
8272
1904
2360
125
1343
5902
115
282
126
169
172
165
162
172
135
169
138
189
1243
2859
161
411
913
109
161
136
115
11519
323
132
145
157
265
285
226
307
508
9328
1945
356
1248
1130
8785
502
1455
156
805
7979
277
255
891
262
248
110
1388
875
237
5732
3727
345
4615
396
154
1100
6888
6555
3259
1009
10030
1398
1682
3599
2863
8898
380
2994
2148
1865
4967
2322
2135
1237
312
241
138
193
7991
3210
146
174
6170
146
174
495
1420
148
198
1353
522
1828
1334
948
1954
7548
3658
3946
11883
1338
2097
3689
101
3424
591
517
2932
207
156
840
2004
2193
335
1383
137
172
992
1917
223
149
215
437
200
129
176
516
2732
725
110
739
1122
311
1790
1249
4553
8897
2830
105
882
1107
349
3192
11375
1221
4861
114
693
107
240
390
188
7326
1693
8956
7280
2551
8975
2856
188
1970
147
267
115
570
116
135
245
225
1370
4339
1593
198
170
210
469
394
313
4135
217
160
198
170
210
469
394
314
591
4561
1240
105
175
9477
8195
692
5196
247
720
1384
1090
6874
4053
4675
2372
208
284
1064
256
137
556
13169
709
124
569
617
447
231
709
424
293
7174
289
112
116
101
107
183
9307
207
188
188
653
460
148
181
8639
580
286
446
355
1781
404
9502
5240
8904
605
1097
116
315
246
2115
1286
357
3271
1753
191
113
681
100
586
1275
6644
1509
4441
1253
197
3054
3017
467
7546
1929
3524
539
3870
704
9398
111
3701
5263
477
2139
12828
643
544
813
7338
8994
703
5497
2121
4654
6825
1147
2773
154
1002
1890
495
479
584
134
176
741
3266
398
872
2905
15403
1369
9783
811
110
218
3588
135
1014
1956
228
140
124
5155
610
691
8760
2328
3442
132
807
1090
317
8331
401
446
253
164
263
217
113
1337
124
406
848
147
102
111
109
131
4754
16125
1319
118
278
555
118
1641
5749
5830
1171
4172
232
222
666
153
6217
13700
9482
2861
9227
765
286
120
1179
1571
4334
521
101
754
1157
185
390
1065
2125
8969
7660
2966
1281
391
426
335
5561
2211
103
9124
190
139
275
500
945
171
150
134
221
955
134
134
279
749
195
159
215
134
134
221
105
2868
131
130
279
1764
4828
495
5749
6481
6057
146
159
238
105
5306
654
184
267
133
130
3988
1523
657
380
209
100
114
127
213
353
179
148
138
1025
1286
12328
161
1515
100
13831
211
351
109
468
1673
1904
1065
2990
1070
617
6779
937
523
403
197
9165
321
448
560
472
624
902
1001
5676
1252
2860
990
3396
3962
2307
6935
8916
761
621
615
250
109
265
683
238
357
205
9921
100
1552
648
2498
8931
1267
968
7378
845
1174
1147
194
2356
472
342
186
3257
133
3323
567
160
187
395
3124
2777
945
3979
1160
1454
126
232
171
184
196
248
1426
11156
9433
1741
917
198
2005
665
724
409
1191
477
5269
550
332
660
451
215
140
2132
313
1645
215
633
9878
421
8438
1799
4697
651
3985
4249
432
1636
114
1161
3177
1160
431
740
8958
1767
1544
422
753
216
6346
4584
425
2739
3411
2065
1192
5298
8991
2081
5350
2388
257
261
134
166
173
137
163
173
1854
4871
4983
2128
222
125
106
2508
361
1415
846
1005
112
2210
674
107
986
157
1029
123
526
134
6452
2163
336
478
616
143
375
7394
257
257
143
1396
181
426
449
832
8855
935
2238
1474
13631
6504
1814
135
517
551
110
122
305
100
201
425
110
190
425
477
619
224
852
362
185
210
272
278
228
292
982
244
298
203
149
257
238
361
113
239
3311
2513
1612
9323
4992
292
5401
1696
405
105
8178
7544
1949
2907
5198
1157
183
5048
272
4147
1598
262
963
570
585
7886
7675
856
5944
105
541
540
339
714
3037
206
7996
636
1181
5171
4665
9466
4249
814
476
228
8961
106
178
105
134
105
103
3768
2354
1180
1180
8965
545
394
208
153
182
122
465
1425
1062
269
4344
6607
1592
370
138
213
128
1089
201
654
1644
114
345
1220
4763
481
3364
1275
5556
2594
803
1803
4703
5639
103
1149
284
421
726
2524
747
8780
630
5286
8530
3158
706
2386
2892
387
1657
187
449
174
1638
118
156
114
2439
293
238
506
6621
1208
7430
2568
2131
150
102
158
165
102
244
626
329
668
117
382
657
117
162
1589
141
960
421
110
2144
150
102
158
165
102
244
626
329
668
117
381
656
117
162
1401
238
513
101
1405
480
476
1764
1593
1064
4377
4031
4207
2598
546
484
4686
245
1129
212
371
214
6487
913
182
195
108
597
434
749
438
182
326
847
9443
2174
182
255
626
395
182
326
847
2175
194
254
851
157
326
847
1638
8171
2369
7468
1542
2076
6259
2628
135
9502
3779
751
836
111
330
114
168
188
112
2016
155
393
138
730
297
3188
8979
7389
464
8990
3994
121
792
201
1177
2210
702
8886
453
755
885
557
1291
242
557
266
477
294
582
451
774
572
193
167
148
9520
141
1691
207
371
305
612
230
176
204
1652
313
997
7071
7934
705
5409
5713
483
283
316
218
735
200
186
322
541
4901
467
570
1266
6885
8079
563
2599
1101
200
170
206
224
296
2265
335
345
381
2131
8829
670
2104
7226
423
218
521
937
2965
2036
612
134
5981
611
134
309
10699
5336
4053
1857
219
629
214
396
5470
447
219
639
443
430
5191
2802
13650
1726
9382
171
198
180
952
2021
232
1280
372
1365
3064
9484
5528
1169
356
1427
141
1869
9266
3970
1946
2522
611
149
3997
1429
364
292
175
137
115
137
226
459
143
354
8776
425
129
333
316
274
126
1537
838
6617
808
433
599
246
129
316
349
342
1849
3833
3276
9265
3745
702
314
106
169
295
392
281
130
1872
161
108
316
229
313
443
448
753
447
1424
9309
104
149
305
583
184
387
2651
2654
7366
2731
245
9366
1114
2611
11391
5764
9315
771
292
493
417
413
1101
581
997
633
257
1170
3996
4681
1679
586
151
748
1103
4873
237
187
346
257
150
345
3899
233
298
1121
1256
705
745
978
558
5597
2002
580
1825
719
6342
7425
5457
429
1615
4608
3714
3053
495
248
710
2218
429
221
605
262
271
272
273
1485
396
125
418
474
489
180
547
1944
6863
2711
684
686
1847
631
8849
2140
769
371
356
771
1406
1662
345
1277
1721
7167
117
510
1288
791
167
204
409
211
177
616
702
513
13654
456
499
378
4274
1869
559
369
668
813
211
177
663
702
513
8402
8978
5253
452
499
378
4274
4022
539
372
668
801
211
145
325
1823
205
159
1204
1066
6232
6586
1259
144
1058
1583
122
716
142
104
2399
391
204
3287
542
3855
1678
9106
407
350
280
211
197
102
330
638
353
1199
2377
6379
314
163
120
129
175
117
205
352
1065
479
9308
1067
2069
806
317
121
215
142
161
159
1164
4801
321
310
4661
310
349
171
112
120
12020
396
2030
301
125
2157
166
209
109
141
2581
5054
6720
474
3278
221
8968
161
123
353
953
2664
606
2795
193
211
716
9942
3951
397
155
530
602
212
1590
434
2094
351
171
217
2555
221
1308
5155
605
451
172
920
7503
926
1574
1651
764
441
799
727
1706
210
191
576
636
8929
8075
188
123
959
363
206
1449
1488
173
264
960
1589
141
966
426
123
1132
166
186
1449
1488
224
960
121
1402
384
305
307
157
162
2253
2374
658
522
630
436
145
596
207
1474
626
812
3696
2273
6790
4404
3125
1449
2300
4398
291
130
5179
605
330
1205
429
9016
303
562
391
179
336
266
1451
288
8705
9342
4633
547
1009
9441
732
212
130
3403
5450
702
10961
317
102
557
1239
501
5137
1053
250
151
1069
837
3284
5752
3230
1555
483
2518
216
255
163
458
1685
6790
352
4754
3093
1857
1470
1789
1491
1587
498
408
522
120
1949
222
1699
8856
3525
1478
760
392
186
233
219
577
13853
1481
6617
1255
1006
8137
2260
1118
480
166
183
1525
961
613
322
181
7801
12656
5883
435
757
159
1014
668
209
6293
275
566
638
415
1104
106
1625
141
256
258
204
1061
100
1418
786
1790
152
777
1025
314
228
169
321
1427
2296
2169
9068
6014
3772
961
221
897
399
5617
1322
2090
1947
279
290
2719
219
113
157
387
1934
278
507
267
476
138
328
692
121
1141
404
141
692
201
1927
6789
6675
976
4935
800
537
462
5175
1676
8926
5177
3421
1639
596
112
202
1129
155
206
174
9394
194
382
1269
292
7305
185
798
2283
203
500
576
182
748
114
462
216
166
1449
200
880
189
168
1830
1947
7072
8934
616
334
899
662
600
292
394
197
209
1066
110
359
315
196
673
1683
984
154
3542
402
220
181
161
455
1311
1419
253
841
122
1264
129
154
407
306
897
570
1258
738
747
919
299
1481
424
614
1770
533
1896
8850
6377
10867
774
677
329
14154
299
1435
6717
499
534
513
1339
4857
215
335
328
718
467
3558
8689
7546
1934
1642
154
9570
893
4733
419
2261
4537
957
134
127
370
3633
2817
891
163
8268
248
323
3269
579
8786
1828
2908
189
335
543
5703
2382
9288
1055
858
1074
1011
873
998
164
386
1260
12906
287
165
349
1311
136
122
221
3779
1609
2646
11424
269
134
294
537
9439
117
7071
1415
700
5093
4135
2398
2169
231
534
126
1443
172
159
3531
10034
4649
6189
7411
4152
133
102
176
138
276
436
808
110
5657
804
446
1418
122
154
313
387
1435
426
258
762
293
9261
425
234
135
199
171
148
159
223
827
190
100
8112
700
5336
331
102
312
182
1005
7426
8921
1476
9393
208
415
1085
427
794
793
628
1608
218
570
102
1238
4086
615
1129
3538
9132
167
2929
381
1591
215
143
156
4446
8363
855
409
320
158
468
204
222
3517
157
246
368
205
222
1859
630
522
1802
432
372
2609
2123
1274
102
1330
309
3854
449
898
3220
11635
1016
2006
4721
326
346
121
357
3333
1925
219
125
123
306
298
130
150
830
2466
218
111
139
111
296
149
150
2584
8964
941
140
122
150
492
341
926
1166
142
391
494
904
353
887
769
166
176
1008
1788
385
1824
3308
4795
2113
456
2585
5538
739
783
691
2037
147
406
498
132
416
2699
785
2038
132
278
255
506
366
107
1391
1259
149
322
230
939
623
1021
13729
296
4065
642
310
2671
3452
310
1977
9509
136
1222
5164
4797
1208
360
231
734
717
1306
1791
8386
347
241
386
191
657
163
558
451
889
1031
475
3200
2224
6698
1073
1651
264
282
131
850
698
300
4890
7396
3941
1971
106
164
306
297
207
1039
390
310
5021
7301
1761
1407
865
611
572
5709
1105
1982
2982
158
163
434
292
423
204
106
733
2340
250
301
6049
993
1849
675
225
753
1551
5047
7272
682
313
203
293
264
874
488
1080
725
1953
4486
5324
700
8161
3576
1793
1734
7215
5245
886
4562
12756
2162
3274
3335
15003
2851
556
492
261
393
675
5378
2404
7328
3941
998
112
1544
362
1812
164
382
1893
733
4616
4782
352
6486
4510
270
6292
3965
1086
483
173
234
317
145
5993
420
173
234
317
136
1874
217
434
231
495
2941
207
1743
1837
533
195
267
890
346
205
635
380
945
5686
7270
13054
635
1669
102
1488
116
8126
116
418
199
1567
361
2523
206
181
345
305
158
553
592
479
389
1233
147
156
122
631
700
622
132
3684
3618
569
105
338
154
304
216
340
142
1359
1224
632
5393
3459
768
188
135
8157
1927
7545
121
1563
132
436
2349
929
204
284
4034
1315
355
3237
4163
1209
1165
158
148
575
1698
694
1411
208
4729
282
7957
406
634
100
904
1012
694
1212
1274
177
102
110
3816
4579
7915
422
593
130
356
156
164
1919
1214
5513
4618
3938
1775
5055
969
616
1253
7917
6211
1700
11727
8970
661
1056
305
1662
130
444
313
156
206
213
844
857
833
355
537
1962
193
769
1140
6495
1597
126
280
210
839
217
8923
1077
698
247
7356
3384
9037
2515
2256
199
1258
7456
3031
105
1936
886
214
244
191
290
132
1886
103
1222
591
1023
256
139
171
127
207
493
687
227
304
488
105
387
2486
111
741
149
358
7580
133
1121
9165
548
149
5148
173
193
101
1938
5690
233
794
322
4978
751
347
2080
13537
1586
1413
1074
1015
558
8923
367
132
365
1162
123
708
163
7961
3416
334
886
8947
8911
2376
226
1484
600
3601
4907
3913
3035
191
174
203
174
5091
493
157
1078
303
210
126
361
1664
8374
100
318
415
1566
389
4864
394
154
1217
678
13782
442
997
228
653
483
176
961
448
1168
360
1992
2291
1039
132
816
271
1507
147
456
592
301
290
780
356
364
123
133
215
353
197
209
374
5633
285
124
133
217
353
197
209
374
1526
13309
747
379
609
718
327
135
1454
713
410
1169
633
10584
2036
334
131
142
2802
257
279
4107
445
6727
1300
861
475
1761
367
114
371
339
4763
13226
4798
474
3910
895
560
5558
7852
267
204
1857
1224
116
119
1550
528
778
2051
2442
119
1406
9270
2527
319
817
213
122
150
2098
800
169
207
292
443
851
1100
416
292
127
312
287
370
352
811
1458
1100
416
292
127
314
289
372
352
522
4236
8626
4597
4288
9300
770
122
298
380
326
1105
136
166
3524
662
2269
1971
2611
3444
9989
6586
3016
9512
4174
405
669
245
295
1680
6667
189
294
1678
1434
8789
788
4553
337
4337
1032
846
712
101
199
238
176
171
162
334
8962
685
1769
7379
115
4302
453
562
643
2819
546
1456
736
559
442
423
190
123
525
102
118
1103
954
5552
8829
6516
3144
207
123
519
148
102
1490
222
3750
138
125
14654
1335
458
3439
839
306
181
938
339
305
813
2307
1940
365
714
330
477
6646
6484
1509
2234
132
247
804
331
637
1491
1711
408
445
7341
366
773
754
198
845
358
8002
6500
389
942
330
106
267
470
618
334
124
2906
8880
2975
11743
13660
3841
3298
235
871
166
1505
438
2027
114
1296
3062
1339
1442
182
764
1936
518
163
329
179
106
415
1245
1624
190
111
112
1056
481
4767
3780
442
847
2789
6881
756
8228
742
13604
897
608
1072
2540
573
434
105
271
823
208
514
3268
1066
154
329
230
1453
874
232
542
178
9492
534
507
662
264
9527
695
12267
725
7666
996
207
542
844
566
675
713
1711
1227
292
522
13589
329
125
435
6841
5662
2103
809
395
6347
6473
482
208
4942
530
354
6366
392
830
1971
120
2811
8026
702
5338
114
258
5560
9135
1252
360
1571
1327
1446
561
101
4694
428
941
10361
6508
8106
1867
11057
5747
225
6194
111
873
585
397
171
415
179
585
397
171
7034
6390
439
414
507
165
5653
508
165
1473
6493
1024
2373
2638
9379
994
247
764
1604
6903
9503
2554
12143
353
2628
7512
4029
14915
2425
861
208
225
311
353
6919
422
5903
716
878
442
528
350
14930
254
967
1225
334
461
1351
308
640
7528
792
353
557
2284
489
595
903
297
1472
597
1556
664
978
416
674
479
533
416
578
911
1402
6930
14409
1987
539
319
3770
286
1116
121
242
944
409
172
824
4239
529
4779
4765
4799
732
7382
2289
580
117
118
367
1817
1973
129
212
528
158
177
174
119
4721
3449
457
305
245
233
113
100
1717
2344
4341
9403
5106
1474
203
12006
199
330
563
511
592
528
939
8042
9145
872
948
1031
1175
1200
595
596
1112
233
309
679
4334
697
12822
6700
9364
238
222
296
469
204
1183
9258
593
557
190
225
969
1041
336
484
1061
296
202
584
1239
1401
1230
1351
135
119
233
109
1786
3345
5566
212
2578
5678
1205
664
4824
227
131
133
642
1378
3808
3640
3356
7307
1978
5503
269
131
525
7556
5632
249
169
106
374
1091
2084
7511
11985
737
159
6243
9093
2099
1841
4299
5340
212
669
408
123
994
9121
3623
182
14709
2446
1279
1921
512
5163
702
8219
3270
1480
258
2375
1570
8083
328
796
129
280
124
115
1658
124
4308
485
644
129
280
161
1653
333
1119
2829
2900
209
209
127
134
361
2341
417
604
710
131
4256
209
138
126
361
1645
3022
103
308
156
302
201
311
141
1003
169
250
232
517
1547
1125
2329
343
6960
918
918
692
12153
997
211
2111
5777
3388
2991
2371
4164
1635
3510
1735
4268
1995
142
162
411
108
381
3724
122
749
7399
2833
4603
5151
7365
4458
2221
1009
503
615
1554
344
443
558
208
156
219
1133
743
1254
418
452
1408
1583
8201
11482
2350
3809
1540
330
469
387
587
611
2023
267
962
329
361
213
1013
469
387
587
550
1522
13724
538
106
139
779
568
724
805
1454
471
133
232
299
344
779
350
114
110
754
746
124
510
3990
7204
671
264
4840
569
120
454
312
2524
502
225
1418
169
2153
191
439
518
1587
7540
532
327
501
3267
1436
1242
1977
104
670
123
510
2361
147
1069
12834
3228
405
539
341
133
199
455
272
2874
2267
127
1043
9625
7931
102
913
233
330
457
500
1315
2146
7376
679
257
243
2709
274
155
235
5184
1158
450
309
372
917
6783
165
1742
7454
3728
165
1005
2349
651
7415
124
1041
191
284
1510
8610
7994
698
3394
167
1079
653
1490
2633
1049
1152
701
1403
103
389
712
1197
847
194
109
194
1152
1461
598
361
173
223
169
117
2457
1024
549
265
566
467
2304
328
180
5784
328
433
303
4483
8830
11601
5947
2927
4905
542
2642
119
912
720
783
1586
4794
7408
2716
355
3702
1116
9328
814
9277
1169
598
465
213
192
344
248
130
398
2545
923
123
415
143
203
5416
644
1263
9012
522
1556
441
2230
3987
266
261
190
1609
125
143
156
110
304
450
411
2290
173
562
210
158
179
186
181
1416
560
104
183
1877
2428
334
143
3525
5545
1246
448
1356
4440
1330
459
3298
1035
165
275
688
440
468
205
140
622
210
1566
11508
2944
11434
5041
412
450
1190
103
258
2347
1351
1492
2508
6986
679
3308
852
246
13574
421
194
1350
102
8916
4606
195
175
9423
438
101
1004
4013
4752
567
9098
589
236
458
473
408
4136
3770
4337
2467
759
5190
8361
510
228
314
601
373
1777
3755
1987
225
100
426
8908
282
1908
134
596
444
1053
422
306
2530
1725
113
511
445
1053
730
1389
533
319
7396
150
933
1839
6970
281
7369
213
1575
1626
6166
5913
1634
927
553
3311
2400
927
549
148
681
399
208
1901
5445
375
205
421
121
5954
2356
1747
1174
124
109
233
5211
9180
4142
112
1773
306
604
164
1419
108
129
394
2924
1351
8911
12558
5957
574
12491
563
1324
2931
2092
5799
3386
2929
820
3488
1602
9176
4104
3568
1595
4946
356
9941
226
473
1406
111
701
294
663
174
1205
1294
1066
9347
1494
11965
491
7383
4619
2008
137
173
271
1448
277
269
250
843
7349
277
302
165
429
1989
1304
9725
278
3136
137
173
214
741
1414
4530
3969
9424
8807
1922
8905
504
15402
420
2487
5978
3190
6644
220
209
182
102
249
5015
7477
4184
219
911
571
526
544
809
338
102
3769
218
854
764
779
336
374
154
794
329
590
136
6892
5366
2023
7270
1950
131
798
173
141
281
6378
693
2336
1641
2268
122
110
2651
12742
376
580
4300
8641
11281
1052
5096
1885
657
269
11368
1067
613
2645
1238
2246
2787
3443
14973
2301
3532
12219
195
3294
1401
423
255
718
297
1727
1061
503
159
197
989
135
448
917
137
1574
423
255
990
1727
1086
198
989
5670
489
710
399
7148
1267
2476
321
2732
1682
13897
9494
978
611
2429
9223
665
418
324
172
352
157
7521
826
413
908
859
240
330
1146
198
1146
561
772
5120
8946
3731
1116
498
441
587
9488
727
107
237
123
119
252
191
203
7439
2141
178
1116
5764
589
1274
2651
4930
8909
942
256
386
1249
122
668
271
426
467
281
349
412
549
661
10020
3289
5618
3476
4672
3450
699
5035
489
299
337
14910
182
215
253
250
2411
492
196
490
623
3181
9036
3249
2787
196
2700
348
192
189
370
496
1158
289
467
7204
6956
1094
428
423
6645
165
1442
2322
1048
697
8936
1553
8131
835
139
1340
450
1460
552
686
1151
131
553
3173
2480
7327
660
1502
3935
1214
1273
2595
1151
101
488
248
268
454
463
374
172
2534
262
177
1038
100
632
239
354
179
322
1707
174
177
219
171
185
1118
1319
374
184
118
1048
8779
1020
1425
248
130
263
188
356
539
728
279
745
604
513
4105
585
517
391
7364
1090
1584
322
289
884
1310
561
6105
1860
673
115
1637
1339
3567
628
1319
2968
3588
1971
3763
458
5133
838
1856
477
181
290
831
113
157
307
418
1509
6613
5119
2056
132
174
9348
765
883
1250
113
379
890
877
8758
889
2211
166
386
107
193
924
1075
461
751
376
444
413
343
751
100
331
763
7353
999
677
213
441
114
2299
110
656
395
3458
1675
2023
6378
758
1241
2794
5693
7820
1512
4394
424
770
9317
5465
119
335
1966
12550
7446
453
5686
2903
161
7522
310
163
284
145
134
142
107
380
904
404
482
479
161
139
676
153
3596
2138
3388
7418
1706
5456
187
390
478
576
2875
9601
6217
690
586
296
273
213
116
1063
3180
9565
5758
313
481
101
664
209
162
1490
150
7547
952
1718
6607
2959
102
670
420
113
318
687
1530
608
220
111
586
509
5920
1648
2710
4632
3478
612
2632
527
295
1269
385
273
304
1122
8500
1332
418
189
197
235
339
382
196
210
189
5870
382
196
210
496
357
418
346
2723
678
4564
985
1908
192
186
166
333
5471
498
192
186
114
269
292
104
2706
137
400
1042
370
1571
2477
340
288
1264
2349
657
11328
615
140
1268
2573
398
155
223
1035
2641
413
13441
3697
3648
540
625
496
149
237
113
109
226
210
162
124
9320
422
3040
552
239
404
129
12761
1045
141
552
741
614
126
1863
334
220
118
1841
136
182
183
156
222
235
332
8686
155
7436
593
1290
2903
540
974
1306
1588
173
403
211
237
111
411
183
154
474
1432
393
381
135
1618
1531
406
7437
1216
648
980
569
201
1060
824
2507
459
726
684
1209
124
726
3490
4825
151
738
1704
198
661
314
699
2152
5724
5763
2979
5097
1046
2609
5006
289
1702
201
309
149
334
1673
895
423
227
2311
575
1749
2765
669
490
7416
4015
1314
194
193
1481
1306
273
430
672
265
500
197
152
1945
531
144
513
1782
134
132
285
414
223
300
2221
132
305
935
2344
451
168
342
221
1881
128
2772
357
638
165
2646
203
1287
659
10275
2426
3180
1234
130
140
354
658
4388
3081
703
1174
393
7709
1971
242
5919
1469
5047
4492
1008
242
515
1244
411
347
341
659
460
445
149
125
443
247
2820
634
446
149
125
443
1194
842
1789
371
563
1086
4736
634
308
156
935
175
111
1130
282
110
244
1091
1851
8870
1714
3387
110
110
3429
629
916
123
158
406
167
2128
309
824
13747
363
113
309
220
308
1064
132
706
119
168
136
1229
7403
1000
6067
2269
575
208
8406
9112
874
1351
119
514
9662
3802
767
278
842
110
175
629
881
148
262
13457
594
207
109
2629
197
108
176
918
343
201
1533
361
4241
305
167
415
129
128
113
142
3677
753
174
9299
1133
5521
371
139
618
15847
196
1151
1074
11370
1447
7473
2974
434
540
7343
507
7359
1338
503
364
131
840
3731
281
452
248
254
170
109
3597
150
177
993
120
2252
2574
13723
11252
9839
1727
232
124
248
243
10023
137
335
128
131
116
131
856
1421
335
128
131
116
131
588
135
883
1789
102
109
650
637
2237
130
3696
120
250
1447
112
770
172
174
376
231
517
213
1026
292
216
606
7480
1453
1485
1417
7279
289
665
3449
466
134
166
111
124
134
186
1818
894
4035
650
1647
4306
1133
304
140
1347
1485
730
9656
9359
2580
399
240
609
4211
14894
381
5022
1516
9558
8918
3383
4620
373
126
175
405
342
7448
969
961
4492
1768
175
490
748
131
4205
647
997
459
2228
272
182
220
1426
8841
1061
1834
485
130
769
3261
144
404
1105
432
4077
1342
1242
1768
175
491
748
131
4205
647
988
459
2261
272
182
1645
13872
1782
3201
130
303
1105
432
13787
4272
148
128
179
639
610
697
874
3648
7714
755
1651
646
141
336
432
156
1066
870
752
216
152
259
755
1175
996
394
5404
242
3952
4996
6590
995
593
675
5012
952
1222
3816
6538
2046
395
112
1595
1706
586
161
335
309
136
101
144
128
755
949
794
1266
1058
127
177
260
270
322
998
2064
4028
1125
1924
3982
7070
1876
2189
758
8966
1832
630
180
152
224
352
2272
4570
102
146
5702
973
968
5730
383
369
4711
2386
9450
203
349
274
327
3307
2941
7441
4956
4023
829
13999
2309
10607
4336
2851
109
9376
14803
1476
103
113
208
127
354
1440
119
615
8265
154
206
3450
1782
3940
882
345
309
934
1201
3518
345
309
878
1201
3517
344
309
442
4488
392
1209
472
1635
2038
788
234
108
233
234
392
1474
536
360
1146
4861
231
9770
529
2067
1509
1975
166
111
138
175
247
1912
15264
1643
11512
861
4703
351
351
1278
1040
755
487
1690
250
5545
144
138
240
265
220
212
260
1717
1720
298
342
1506
1115
3371
221
179
202
486
300
246
571
130
239
4533
253
115
307
277
2971
5523
845
981
389
1439
262
1834
1086
189
1371
241
793
3187
5683
743
1921
1626
665
2424
498
338
3082
131
3663
408
1237
2232
4484
845
415
11204
144
340
716
454
533
179
3377
948
7260
2895
1069
1993
495
208
497
229
301
2181
470
583
1718
136
104
407
188
469
130
449
5633
1335
873
1424
9398
3257
1333
922
2273
2212
1470
2760
273
495
239
6262
2692
1371
1571
1577
11757
5866
849
3252
3103
990
118
118
195
316
4357
663
498
305
129
156
124
218
255
322
367
114
549
488
142
306
372
1372
318
1873
881
155
541
127
375
311
717
608
493
1270
304
1885
333
229
220
557
445
202
199
309
636
206
239
311
1094
234
141
726
189
625
625
236
449
9130
1355
124
205
109
166
404
631
123
105
130
439
365
535
774
392
145
366
2511
8841
7140
873
9389
2504
115
193
1744
4178
215
1527
3863
1526
197
4332
5921
3527
150
4373
1477
2692
7322
5046
202
5994
125
1478
2466
291
1223
4736
348
6473
1127
116
259
325
405
126
123
1109
292
179
362
234
9409
288
852
8843
167
540
1549
157
132
8884
5825
103
142
114
102
215
714
1044
1731
4200
811
482
7356
3790
7125
139
701
1748
385
172
564
198
135
127
257
1215
322
733
1304
220
272
9700
2252
7467
3689
2023
7418
3016
990
781
209
148
200
3971
9102
4787
559
498
2456
591
1368
1645
615
1005
8966
949
1644
221
194
121
1802
2199
100
157
201
381
258
178
144
160
176
1971
160
6543
432
4616
7646
1808
309
240
5120
631
124
109
637
183
1317
1292
196
1645
104
154
139
129
117
200
1087
268
3630
301
140
11877
132
3302
497
7400
291
14649
9308
4008
2448
14501
805
6714
155
132
716
208
2451
528
537
1192
401
1783
1444
513
1887
331
636
736
121
13790
248
353
190
115
751
1040
7363
1378
1754
852
513
733
1564
845
268
126
1292
479
524
276
1000
267
4856
5844
193
8043
11634
5804
4228
1481
1888
279
849
408
126
210
245
7504
1933
317
593
4565
9023
2808
802
978
318
549
384
267
293
2930
1722
9470
1229
425
13737
268
141
129
1137
270
807
245
573
674
611
5845
983
684
352
1627
177
1947
1924
939
2127
1024
485
5071
6852
634
180
4130
1848
3719
9114
5243
3187
7299
4984
2745
1312
1151
452
9232
1216
1196
1513
144
119
157
208
132
1081
324
5744
208
680
686
4711
1974
6845
3111
136
110
3650
1112
142
173
9164
338
285
108
696
124
1120
686
1216
697
8652
416
9217
115
533
256
319
975
8203
700
5189
636
323
8897
578
717
1554
258
1270
289
1747
285
594
4188
372
381
925
690
7877
816
698
15003
2987
8917
3621
7446
2275
768
2440
5835
1532
881
309
251
310
781
196
354
228
381
388
765
440
117
331
166
1457
1997
263
333
4881
9031
3783
1987
305
184
277
123
5536
214
276
123
243
1526
1182
212
145
833
294
938
116
2767
693
225
1253
627
522
2994
695
3329
2116
258
1861
7823
868
6240
1168
3253
2501
702
326
2286
1265
7222
8971
1297
2227
1133
100
497
563
347
267
102
7252
4952
6764
433
584
8264
272
1325
2789
5263
701
6938
8973
1082
6031
4222
1242
105
235
4878
105
364
9287
563
8170
703
5288
460
2263
1225
3070
10856
221
1143
2554
2763
1133
2144
2342
672
429
6412
105
200
181
100
1638
8927
331
152
3664
755
7006
3525
3564
9174
9086
778
136
2886
12785
10771
103
217
156
1240
102
9141
140
13557
289
1139
1423
8863
1686
5392
9765
404
2894
630
1985
7566
676
2369
523
163
172
13427
216
563
290
1283
393
474
486
1274
128
1484
8146
414
8347
3608
3684
857
4495
802
1965
174
114
166
153
255
393
181
1515
2020
254
288
514
101
518
4745
643
678
120
913
174
120
192
170
787
328
128
393
4128
2607
11697
2231
6469
165
194
2554
823
1719
168
241
470
114
137
454
525
728
4647
930
2056
585
5422
863
321
1643
4224
1563
3804
1083
108
163
159
130
3395
8379
2369
2405
229
2315
1175
323
188
336
113
2520
159
196
507
328
188
113
1025
294
188
336
113
1661
6195
1437
866
133
190
399
5776
222
677
154
9302
1261
7432
218
109
177
329
222
7160
7452
2901
5166
6687
3368
1158
1455
1247
4361
885
3684
1579
1413
2143
172
738
190
2942
255
174
193
738
206
1855
4438
715
8824
181
135
3562
250
134
237
177
184
407
1740
528
1402
327
6644
4795
2525
391
167
154
8205
705
5269
1112
159
865
1092
5962
2737
9362
4604
3021
252
136
313
526
537
8790
7455
1263
842
698
5383
612
106
140
327
733
3824
489
183
1146
113
120
1209
1360
905
440
1395
476
147
123
154
177
8960
171
1894
338
106
4362
14122
1442
336
107
155
176
1466
3616
371
2744
733
3296
379
713
8969
187
3338
1015
112
103
284
9401
4125
9468
4836
195
315
136
173
173
152
1524
107
196
998
489
2853
107
196
998
484
176
4846
5147
715
848
427
591
170
151
3327
591
170
151
501
3535
4266
124
2862
8932
425
8613
8986
1735
7285
2821
540
168
582
3118
7072
758
1955
163
117
1190
382
239
557
160
417
1129
124
413
5029
6836
152
103
168
6643
4185
421
484
1290
6369
504
1266
220
6007
5910
823
114
164
223
482
397
121
2435
2305
1264
7404
791
7979
1560
285
2286
5841
3585
6141
103
258
6209
551
2222
411
3100
1109
2166
11542
7086
433
207
102
2203
236
202
8095
3818
185
490
148
1109
148
191
647
1254
983
299
196
131
2883
122
526
163
282
854
726
4133
364
1274
1701
2371
360
438
4039
222
185
2293
3980
146
519
1156
691
191
1160
1854
8878
8958
450
135
116
188
270
213
126
104
1183
319
497
8505
876
147
106
993
1968
8930
8336
151
377
457
106
898
5898
7031
854
274
124
572
319
143
240
327
9168
196
103
6292
4841
193
608
837
1644
1512
597
194
607
837
1925
3093
519
4311
1482
1685
989
1480
118
286
348
280
487
1529
124
1143
144
4974
7660
121
344
559
2208
168
3156
4590
7292
196
237
663
12794
12954
1040
759
103
813
124
1183
743
800
1183
366
9001
3556
210
9329
137
272
1869
188
374
171
5849
456
104
374
171
103
465
139
617
215
171
220
110
306
479
217
269
269
128
6617
657
147
161
386
491
184
393
1291
160
164
220
110
985
393
681
231
392
456
507
4439
191
2167
283
2952
414
2301
169
401
178
518
1431
548
534
161
185
247
1845
1246
684
4358
141
2293
3842
389
871
617
2574
1645
1440
445
101
235
7360
398
568
3274
859
1845
108
157
192
575
303
768
5533
318
317
380
1217
313
2525
305
8204
699
5068
901
197
625
519
2212
398
4618
5150
1679
5405
827
724
3216
5471
3734
1856
342
328
801
1946
3717
523
134
112
165
837
194
13477
350
447
259
138
681
282
965
508
294
161
1411
15354
176
1578
274
254
1347
1162
3933
3409
124
117
13384
318
606
373
153
151
14990
6178
9156
285
3197
1405
610
685
3175
5717
2461
230
312
143
158
13755
1305
6334
1285
8846
8646
1115
1335
790
7630
3858
6119
272
236
2482
1969
470
499
3216
348
1301
1289
195
155
128
2074
220
646
226
1662
1540
1652
737
1912
373
514
153
692
143
3698
4634
1582
5789
2872
3614
13214
1594
4064
2858
191
258
311
110
298
1381
188
520
149
2513
10600
1093
9030
680
563
14268
9366
1316
3945
2433
4046
2415
3073
2656
3413
6888
12362
737
727
1121
124
618
425
288
2306
561
2287
726
115
5631
427
145
554
529
2097
147
3472
1488
4609
1584
872
136
442
1835
4912
15278
189
153
149
471
710
264
133
776
2489
191
169
257
329
193
110
308
3150
4280
308
1109
189
131
4635
1124
252
1047
2544
342
178
330
163
239
3663
2103
7771
7055
223
4601
2244
298
372
1093
5795
1093
1660
2497
5949
8948
2716
7730
9321
2157
1210
115
356
413
365
800
340
1200
9169
500
154
849
455
5517
154
849
455
1451
133
684
101
173
123
5204
176
106
265
102
146
352
226
679
626
108
117
184
172
117
144
1877
275
485
614
1583
1417
664
970
177
134
161
222
249
1520
816
12726
1023
378
126
1605
2329
532
3616
2315
1687
2440
2162
425
682
333
184
279
371
5076
425
682
333
184
280
335
270
948
2402
3927
13186
2586
14880
5071
1327
9507
2664
3824
226
5156
1409
2612
130
661
887
600
6676
128
4739
471
1091
1041
6046
8359
173
246
679
206
240
387
1474
2875
1536
668
507
104
116
1596
133
944
434
136
2877
1536
668
507
104
116
1407
2342
166
174
189
485
1465
1080
288
445
530
2748
9138
682
487
150
373
144
480
1653
992
291
1822
722
289
9178
2531
1129
282
241
1424
303
1794
237
12404
12448
8934
1328
1321
152
138
410
103
441
127
106
129
1977
1314
149
3889
839
479
6563
5678
115
4515
4113
3691
2284
241
1829
8627
1862
141
267
132
1055
285
4789
415
4304
9089
3205
446
9412
1719
9497
1295
120
181
299
1959
7502
148
12572
708
174
123
130
119
503
144
371
315
233
156
102
302
645
302
4658
258
577
146
287
186
5279
4649
4800
412
169
387
534
1263
9596
266
688
1423
326
201
6082
1423
326
201
2189
8033
126
212
8267
537
3857
1803
1223
1433
2509
154
226
108
1952
7118
440
747
624
407
4202
638
111
3255
2350
325
7516
7346
1244
7940
3480
544
224
979
2348
462
3565
542
224
979
1865
1620
2471
8379
698
3025
561
424
4479
1382
2284
2775
4313
117
320
309
256
259
1217
1286
259
256
309
4089
259
204
320
583
972
916
4586
441
144
5719
144
1657
895
2455
2465
698
8133
3447
949
401
1307
133
135
244
180
424
151
826
702
2268
9570
2992
706
8201
988
479
879
499
1477
1888
510
1870
192
274
498
3591
180
152
226
278
498
436
265
1723
9211
607
1322
152
1635
148
1225
479
299
144
5775
477
133
179
131
14067
135
207
1133
8734
9390
2182
4647
4796
116
1275
1433
513
171
511
238
3445
3956
1497
1585
476
347
1280
5254
507
238
291
3939
155
4192
112
2761
349
4646
345
345
6495
3934
5146
6421
5373
247
1722
508
2236
204
165
130
170
285
5736
204
165
134
224
170
285
5736
204
165
133
194
170
285
320
12806
4753
319
350
6559
1787
1636
7370
1852
659
2471
2149
172
232
141
254
333
495
235
558
480
196
746
161
5405
360
425
247
706
506
1484
1374
449
498
2988
1286
2817
2002
7274
1385
750
3552
1286
6362
1286
487
1375
7535
1578
9814
425
1310
4153
3693
161
183
8524
2963
227
226
516
150
334
1511
1214
454
3550
163
166
1147
108
528
177
121
1116
722
716
260
141
1697
227
285
167
200
123
482
228
1402
794
2380
208
183
329
4275
1620
6675
4978
2169
6126
7159
415
8725
8043
236
7291
164
518
8243
4496
8950
4194
6569
451
131
202
174
1475
302
7364
107
460
355
266
240
719
1633
3507
848
105
130
989
13594
120
472
111
124
178
531
1523
1739
1138
670
331
7292
649
2478
630
2294
1681
2171
210
1226
646
930
1818
656
1800
1613
157
759
377
629
955
482
4049
4878
603
424
1009
6980
131
675
139
1847
1062
513
6371
119
145
108
243
187
115
107
1283
1026
318
9479
328
181
118
619
501
908
8829
380
365
178
126
1680
4849
5994
1327
4233
2542
426
9489
1226
268
1441
712
220
136
110
112
101
145
330
489
185
115
6837
1064
112
120
594
973
4783
9430
938
546
703
3140
645
2517
108
203
3169
4278
1990
3750
161
102
106
143
430
281
1026
2279
3951
3457
131
1409
7409
2782
1094
9187
6335
378
533
4784
3423
1234
2307
329
389
4872
6041
1139
8111
1187
3202
1176
2676
1479
1410
1974
115
187
110
407
211
241
387
195
179
619
1156
1291
334
1554
2748
555
4877
1180
7948
1782
847
371
7424
492
411
5835
625
1728
1961
2156
614
2561
4799
1923
2465
3248
883
197
105
111
226
160
318
4052
4011
11782
5393
229
349
631
156
1061
361
3619
4478
1990
485
660
365
126
259
337
251
3299
485
126
259
337
4871
4681
1442
112
737
8803
630
2688
5967
3562
4983
11370
3028
5107
2333
4717
1134
5378
107
131
148
1336
285
111
304
176
4146
467
1800
1359
1158
8873
998
180
136
171
771
112
551
895
718
516
116
1404
3395
9183
2194
189
316
197
669
6001
189
316
197
669
1888
8936
4111
189
316
197
669
604
2678
6315
418
4776
3084
7345
4350
201
12761
980
155
718
691
2812
330
13017
6851
638
512
124
1899
1660
158
1549
606
218
804
453
549
639
1475
8897
523
657
126
204
114
2839
9451
112
1545
9347
3649
7570
132
165
191
598
140
1487
485
149
176
444
2313
3964
3322
5944
4847
5708
1501
5818
2670
1155
1694
114
716
122
108
659
921
3269
605
122
108
519
7597
6506
2086
1017
2985
9084
643
2257
8962
4747
103
2173
1760
5177
2612
1304
308
1224
958
960
185
8886
147
3667
1277
5677
2974
3891
4485
2627
7821
127
102
493
188
1297
130
108
6496
529
2195
2737
159
130
112
728
806
3441
1458
577
3410
8091
5665
6228
152
813
1627
4132
1501
130
174
185
110
1087
1645
12059
3893
3428
8991
217
9760
2230
832
621
374
167
663
2576
175
817
8956
12797
421
730
1048
490
929
705
555
1832
1607
608
4950
4475
128
253
598
2854
6850
6257
2801
4849
6626
6396
2740
7098
6975
179
286
298
641
3564
286
190
253
116
1655
713
857
3919
8942
5111
600
214
138
157
153
330
2523
3292
5555
2229
1093
523
2053
9111
695
7378
1232
139
4732
353
6489
106
180
118
271
6170
497
137
1323
369
1118
270
2299
2523
361
1521
4847
3500
2764
1662
114
913
455
5519
236
172
913
453
136
152
6679
1540
754
117
1572
1154
242
3847
177
227
129
1808
162
285
118
342
3862
5361
305
4873
3715
4473
390
304
266
125
289
1655
2329
2134
4322
685
6998
2196
1196
433
565
174
2732
1196
1391
143
348
912
230
125
268
209
136
160
425
526
2373
942
134
3668
530
353
1438
1335
5279
1946
7406
1103
2646
1398
108
624
998
854
3601
117
187
238
592
175
1589
108
625
998
854
3600
2752
681
1809
1950
7556
1951
4028
2026
2364
5155
3025
2089
241
116
520
2077
684
2725
2321
287
5585
927
266
432
189
121
7828
448
310
732
447
5525
287
732
1887
1135
123
1671
1221
706
266
432
193
1121
299
315
9028
2140
1142
1437
7724
122
1609
350
158
3785
774
8627
1921
440
740
338
276
8206
740
758
276
1485
2564
3805
4215
322
275
967
3954
7861
647
2618
943
8225
1055
2527
111
203
108
1304
5327
4014
299
538
123
7551
3136
11086
9400
2362
1345
340
598
4066
2152
4096
7029
246
5418
802
4825
7814
1635
215
125
154
156
360
593
534
2990
1221
904
134
1102
1253
1037
1314
5568
1893
1616
109
366
184
613
176
191
101
138
13629
328
460
116
308
195
478
857
5691
2751
7849
4830
481
465
293
600
437
204
442
172
191
129
225
116
6013
7211
562
265
1281
1249
4177
100
807
2990
12415
9781
12350
1811
1280
127
3815
1278
1639
179
226
201
199
826
117
892
723
353
115
200
1158
6418
5807
112
200
321
118
242
260
170
1133
1893
639
474
466
177
1041
3020
368
7258
1859
106
314
285
881
316
5495
448
106
314
285
882
316
483
128
320
669
608
169
375
260
196
103
882
1824
168
331
333
163
3672
154
3366
4027
332
333
163
226
247
1719
426
235
888
375
199
1400
8748
179
135
199
230
1098
3299
1077
224
305
318
105
150
206
250
939
509
931
5446
1389
848
810
1372
172
436
141
230
387
171
3119
140
327
200
141
230
119
172
2170
1137
1200
8093
388
354
300
8890
781
1722
610
1099
259
172
126
106
225
2194
13518
219
138
299
2318
5209
371
364
562
1419
438
215
599
244
561
789
14633
6601
4941
275
427
525
115
170
1748
180
204
549
203
113
1214
467
8942
1111
1020
311
1523
807
4329
2026
1026
181
784
235
707
213
2611
452
163
179
753
139
1856
1573
1156
222
175
1816
401
7355
328
1096
5800
102
1395
4627
4789
709
866
7321
1420
115
5600
558
114
105
354
535
1104
176
190
6230
3670
559
368
3352
5790
1314
451
131
1115
331
12974
7444
208
266
321
684
211
117
548
113
265
570
1084
9666
3894
415
936
805
134
404
366
142
1473
125
700
333
1729
437
148
532
227
266
13758
8845
414
177
899
1037
121
158
240
234
240
174
111
105
1507
261
1482
379
182
712
492
550
121
1135
404
238
549
473
860
583
169
140
190
263
139
109
320
5736
175
139
107
320
1602
353
235
585
1924
241
8682
4435
6244
152
491
571
363
421
474
1426
175
7999
5141
906
475
915
1227
1012
537
1065
216
211
181
970
160
2705
583
7416
8643
6462
388
317
307
2325
136
1364
995
523
2016
894
5071
1124
422
384
2329
1224
2574
4283
2754
1554
152
1567
197
153
105
404
386
191
334
219
812
456
825
104
1582
354
285
874
833
813
4216
5687
9008
1569
184
3651
1146
5644
2605
4352
623
1067
3799
1772
3065
2378
557
498
669
157
107
133
195
256
400
221
152
112
1530
184
323
178
121
1932
882
152
1533
296
335
234
330
1081
2302
1131
2368
2448
739
2213
1960
179
3237
739
886
152
290
765
197
134
167
185
401
105
3232
214
134
167
185
388
7148
1708
283
332
210
331
314
7465
273
112
710
441
339
1145
686
2321
1255
13837
577
124
191
1402
5152
2363
592
1009
9417
5737
1790
6122
2619
528
1205
592
1033
2588
2092
109
112
128
136
458
234
5796
7359
1869
1824
8374
200
157
103
802
613
1536
903
2575
1090
2234
1036
600
8297
1020
490
155
2408
307
352
564
119
2770
183
433
306
129
140
189
565
119
1938
854
3761
1738
238
210
7128
1755
459
121
359
525
368
383
479
118
118
1144
370
646
1151
5293
2112
288
8978
995
4233
639
436
268
137
769
159
438
3538
602
2861
9480
5717
1924
233
106
103
112
139
452
483
8761
4955
233
103
103
112
124
4561
278
110
232
2748
9019
324
148
1135
204
380
5257
6780
3398
4620
5739
888
360
477
1034
2194
151
492
677
118
6744
8919
7136
104
711
165
4342
130
206
9689
6398
4686
630
8775
747
257
2747
2424
257
2369
477
3656
4766
714
576
154
194
395
114
1518
2188
542
978
3382
8930
5488
251
979
605
1179
7346
5880
2789
619
8658
619
2664
148
166
118
119
369
103
1489
306
6227
107
162
322
209
339
3301
6112
762
963
8977
3454
2061
873
1989
369
10781
591
10613
498
453
9128
537
2625
220
312
609
7365
144
6822
706
121
228
534
810
755
904
501
258
676
1360
8942
488
183
452
3096
549
375
234
788
1401
103
383
703
866
873
517
840
386
1048
110
925
1589
103
383
703
863
1084
1068
1224
1048
1856
2611
234
1890
3804
1591
725
106
3051
823
128
269
523
587
152
1434
9091
541
1675
7346
1335
1020
1575
1867
1126
3140
1126
4937
4855
3034
1635
1606
1405
182
400
190
7278
2271
1566
5078
117
272
1835
189
921
176
1258
119
272
141
1008
4893
295
181
387
220
307
144
257
2902
1349
1612
388
150
293
1914
2555
814
255
565
1104
416
426
135
469
1402
4847
140
307
8752
3577
3670
362
275
205
159
443
7352
5711
221
798
7027
476
199
649
1854
274
219
536
969
1266
371
411
376
132
483
326
145
437
6731
7458
2351
1209
181
325
172
200
1214
4654
458
618
1761
8959
636
1939
7544
910
198
269
859
1408
3001
344
2292
198
263
859
147
1182
7425
2910
683
447
525
1275
4100
14952
452
177
5678
884
479
2392
576
948
373
6612
283
626
969
628
3230
1917
2297
628
2445
1351
1348
457
1363
531
629
8048
1387
7363
108
110
13021
1661
160
113
9417
156
476
1847
520
195
113
439
144
108
167
2129
948
181
154
3562
313
222
118
1671
618
1709
656
7280
188
360
285
144
238
124
2126
515
634
127
114
225
1430
2399
4014
7362
9438
3537
1861
479
2670
545
1995
3567
149
2012
1167
322
2168
208
6311
9087
1351
6656
447
497
5233
1303
2919
4936
4354
938
3401
3238
675
12963
1962
610
355
1814
1482
2200
5690
701
134
823
907
709
1558
549
657
240
166
241
1903
995
154
3138
513
149
143
1220
4392
478
4419
2775
7507
6415
3884
3706
8102
1159
159
122
10762
429
504
921
1197
4745
4617
2049
7238
1683
1538
812
7349
487
679
1239
2283
1331
2613
6547
1119
247
1598
308
1304
412
300
169
594
469
248
581
156
120
185
225
6650
1571
8064
292
3090
4060
351
346
2674
3215
8928
6389
5155
281
150
327
884
232
2934
594
315
519
253
690
13641
145
721
2230
748
1943
2764
2344
5754
322
5153
352
9238
358
840
1405
109
622
661
686
638
622
127
1160
3759
324
1302
208
3529
3185
1907
437
696
208
346
1144
156
1481
3734
154
1008
140
1893
12448
13746
1174
1444
5810
5588
10507
1831
280
124
202
601
4749
1153
147
438
651
455
1941
1008
133
3612
651
1464
593
134
118
766
1992
9003
1401
151
361
928
803
4505
2421
5059
419
2085
389
2116
1026
112
1729
624
213
534
4303
6750
148
255
403
399
104
704
452
2539
399
280
106
1077
410
751
1921
167
3282
5386
266
2244
2161
1071
296
151
112
3777
165
322
203
100
1880
218
281
169
436
399
125
2701
140
2547
1322
5685
902
478
999
214
100
8954
2214
931
1207
401
176
104
1837
226
114
254
726
109
7004
514
254
608
337
121
7258
231
457
1333
205
7343
4075
960
106
5160
706
8272
174
9113
5011
5316
706
8183
4452
125
3661
971
279
149
13527
5558
8916
3477
1476
523
167
1011
1089
6586
4015
1497
582
237
2640
7308
4991
1951
898
572
8901
401
315
1921
241
7419
513
261
224
1095
2900
215
920
312
1027
2314
224
5649
1441
3505
624
1400
133
705
152
699
274
458
1115
160
1305
115
123
934
6518
6033
9424
2380
1187
4544
1893
141
1586
570
1254
2229
467
462
2539
162
4790
2465
724
233
2679
2123
9370
9052
5061
1771
2242
589
132
101
1032
930
218
790
728
3049
626
100
437
6030
971
8657
100
1732
5333
705
1787
7137
2729
532
140
252
3117
4530
991
173
112
374
161
3565
261
1057
7449
3501
1308
2451
2181
2826
6054
637
6388
463
1142
2031
1444
535
178
278
120
168
135
192
236
420
116
5159
4831
8876
1075
7983
1064
2901
2565
7376
6381
1258
468
556
2192
644
181
3544
7151
1205
692
2471
619
729
1047
451
2407
1917
2205
7131
4763
3925
1772
997
424
379
189
153
152
406
470
296
510
1436
382
322
4001
205
1082
1426
7257
8930
1080
875
1844
5297
1709
856
130
2372
1010
5666
9313
1514
1897
7660
12877
988
1146
7527
1992
581
553
845
172
107
122
106
620
310
274
153
183
164
115
1791
153
125
255
259
513
445
1091
136
414
3041
2358
2103
1028
6796
4923
476
146
544
2263
159
5136
703
8056
4802
6592
186
546
184
873
221
5499
547
875
111
1644
876
154
2228
475
1619
436
799
1865
1358
164
3001
11850
911
1906
1615
5941
341
152
186
185
231
129
1638
368
329
349
354
3657
285
861
474
4454
507
203
1375
587
507
426
265
226
126
1105
4680
107
262
7493
2904
117
908
1294
2038
148
715
540
1399
4544
1104
682
1431
2471
660
909
1427
930
461
3897
1794
273
14066
1990
212
8912
8605
537
857
2149
7360
4371
3394
1632
967
766
2912
1078
1988
660
1090
717
1485
943
3816
111
284
129
546
374
220
168
191
189
110
342
871
210
814
1060
9189
1848
1377
835
1937
653
8889
6723
11959
580
175
681
653
318
1622
1244
111
945
565
9383
1024
112
177
681
931
592
511
9399
537
648
576
4303
2747
2451
530
8998
563
109
3738
4206
3832
102
445
890
3876
5103
1816
158
139
207
662
988
723
118
1919
129
396
2230
2703
2201
604
784
1059
1230
519
207
226
5202
700
8250
179
450
1452
1685
203
1935
703
1478
710
1077
483
5015
6704
258
2934
132
719
900
209
390
348
409
178
261
678
658
682
861
178
521
1285
1219
827
666
1160
395
282
242
243
13920
1472
899
3118
1381
1525
2447
631
341
403
605
143
3943
480
11195
271
630
6426
620
1777
1629
1124
1762
15571
1405
110
9583
1796
8554
1183
1707
9674
4374
270
532
894
984
651
428
1346
710
14829
340
103
141
430
896
8821
161
1597
123
984
654
204
430
580
142
128
806
1331
2131
4047
2262
804
1281
140
101
2696
7375
5400
5855
101
1083
538
534
301
444
144
330
289
4758
1098
232
264
419
102
130
182
1400
307
181
423
725
105
296
563
488
139
103
121
146
5546
139
103
121
259
1894
551
225
815
8613
746
1462
459
600
278
911
2702
8914
6413
3565
4068
8986
6301
13532
4905
5073
4725
14993
9225
4017
1436
386
165
389
189
203
109
1123
1172
724
395
131
475
633
2384
2169
1393
9348
3643
4359
3693
3947
304
636
5292
10772
9380
2612
3649
192
2134
278
286
359
939
160
158
125
3550
798
12759
832
5767
9547
137
135
340
3388
1692
4537
7779
1017
1847
1580
1447
339
7242
173
732
4468
7461
5150
787
1944
1049
237
286
828
1968
9432
5523
351
1471
439
175
1831
759
181
1365
617
474
433
2397
562
209
180
246
4876
311
326
3263
2569
100
1632
268
183
2803
1210
263
183
383
125
130
10803
3069
616
10574
380
1495
1865
500
356
211
396
482
973
157
1077
908
111
309
492
108
737
402
363
224
137
612
275
252
287
212
1523
837
193
1069
7197
5071
1313
310
1513
3109
126
114
232
1351
111
214
243
7436
7457
744
8962
2725
2359
847
1811
1667
1574
1439
468
4950
827
5148
133
573
807
1626
6397
1112
6434
508
112
145
1021
2429
1355
291
162
1033
1903
4647
1259
2466
160
398
6783
333
8524
256
1683
8120
888
401
198
291
131
1265
121
272
285
146
1120
133
461
117
440
9471
141
191
169
4167
2832
583
195
142
858
886
1771
1747
9454
1504
247
260
5134
6995
1331
9412
7355
2421
8987
2396
533
532
803
163
8799
687
493
114
625
198
156
1266
1174
296
131
1005
8699
3390
587
13920
318
111
13942
138
561
1172
458
184
614
749
7470
884
146
621
810
1109
2010
2832
8060
307
1973
9856
4067
1896
479
6344
570
374
905
1186
185
108
3744
130
4955
2470
3065
173
250
162
1947
606
955
13396
830
823
396
529
148
513
108
992
1300
1800
704
584
2260
1755
2639
9535
5881
303
1343
135
1018
2362
257
4363
555
579
7622
520
8927
1497
525
384
805
2996
426
1107
564
488
167
1116
182
2221
132
1083
2113
1196
1281
1221
143
202
4293
1727
2593
3228
8271
269
477
1432
9395
868
1275
1346
594
141
148
155
231
2766
389
592
141
148
155
231
1969
281
950
6159
7538
11889
373
1170
1088
556
1562
9361
2511
200
756
408
2219
3122
10130
225
162
495
368
2039
354
242
596
128
5777
402
688
3880
161
309
922
1245
1989
1386
132
310
449
592
4776
356
2650
1508
8152
349
3844
2759
3299
104
2082
112
212
296
164
629
506
121
1449
1513
9556
1639
2825
1737
7409
1133
2268
2008
133
3567
621
102
194
178
236
1808
891
1059
1055
2103
6170
3880
505
1250
1403
238
287
105
914
5084
2354
12625
1928
1070
903
23335
739
227
206
175
400
1285
13036
591
7505
667
179
538
5407
1736
4268
109
187
156
131
176
529
2272
167
4167
9159
3100
2171
7441
5293
2213
480
7939
14940
1658
6185
1155
1076
383
1403
108
746
309
685
712
834
108
638
355
3873
4732
185
102
115
257
284
1110
108
746
309
685
712
834
108
638
349
185
102
115
257
1092
177
135
162
144
12160
1621
679
757
420
1476
201
127
349
461
108
107
131
278
7294
4032
674
954
1343
450
1326
1133
7303
277
304
13780
7504
1286
1191
1315
272
1691
3429
5844
704
616
748
1033
455
768
263
295
1981
272
1852
183
253
568
707
152
3339
1519
1213
657
1046
5683
239
588
6290
9259
2194
1996
1812
1202
2264
2108
2875
406
472
13979
4763
1107
4032
9019
2014
1304
445
1139
6104
2392
5481
1907
7372
6377
1354
9375
972
6949
1298
1795
529
406
501
542
5505
570
501
532
860
3400
954
850
492
398
1146
261
190
326
369
806
630
1873
3256
1435
8308
308
1069
163
379
2640
1812
849
167
3634
1124
7150
2616
7402
6930
7830
4326
8795
2079
3651
2863
256
7562
9543
1777
256
875
400
7377
1463
2926
573
300
865
349
403
715
136
569
1974
7560
162
6485
1826
172
199
546
187
659
319
305
5340
103
119
679
220
115
138
230
208
1168
2061
4161
100
9290
2261
7422
714
8511
1231
1499
445
3028
8931
5933
803
127
477
452
502
315
294
124
253
1409
241
2030
10729
8928
1335
1025
798
140
104
131
1505
126
118
125
215
5613
525
515
790
335
124
215
5990
413
573
217
338
660
188
146
177
1438
510
801
1062
1372
6531
524
3327
6386
1178
935
444
3143
320
649
138
134
143
106
190
154
158
254
416
5048
2312
7796
6684
6333
2893
2864
2641
2466
413
1344
113
11669
187
5226
148
184
183
1225
231
884
237
275
539
453
190
1188
2817
500
142
283
1255
1375
440
216
2468
2769
8965
1516
6191
1097
846
2759
5774
10041
1963
3259
762
1109
1896
170
698
231
3208
438
708
344
279
8176
711
312
279
1455
2859
134
470
605
130
810
724
382
260
1561
1976
11601
5723
1675
1110
350
1755
108
654
1124
503
901
3954
3985
4964
3796
886
476
1038
8104
7357
143
608
6165
222
345
124
3698
1237
5210
678
581
215
7335
1939
648
1173
1256
105
120
141
142
287
160
8233
1191
593
4422
9001
2565
839
1777
543
205
107
369
102
330
126
1008
4551
1316
1177
907
288
741
8944
3343
771
105
1346
654
13501
336
2129
796
299
363
9059
297
277
133
217
247
242
1918
1183
154
3499
188
218
633
1155
273
798
422
140
164
122
311
129
852
1988
209
1129
104
1810
2105
584
105
11752
291
631
908
309
313
769
863
103
326
344
178
226
250
1881
954
135
3680
271
224
116
1377
2036
689
14929
1211
7417
13713
290
268
616
3483
1084
13665
1441
177
323
294
1030
2962
4208
5106
579
383
204
395
1011
2200
539
280
388
1578
281
116
1072
2171
7479
276
526
1299
761
3637
137
1187
2172
761
529
1115
116
103
518
675
1500
807
1039
1241
234
231
229
8941
252
3017
283
631
1403
4147
8282
9633
533
3740
1784
505
146
294
1435
478
338
214
1103
1901
603
565
329
307
2302
517
450
434
114
289
302
2379
997
154
1716
5829
168
3213
395
950
366
2366
105
2634
2885
4725
1473
104
329
2760
4292
244
783
403
201
232
178
13899
1955
485
527
1599
135
172
324
314
206
6663
702
141
360
341
179
195
143
4835
1091
1555
335
606
1306
6977
152
330
1185
298
122
278
121
1165
925
3817
14965
2695
159
167
129
1995
474
551
599
702
988
218
147
245
340
179
143
159
195
111
1190
1176
186
117
203
163
2208
681
1846
1398
775
1207
966
185
157
1164
579
160
188
710
393
467
108
111
154
1487
4957
467
108
111
154
1478
797
201
122
210
979
927
134
6127
1938
3163
494
1839
1842
391
150
240
178
971
436
713
106
208
257
506
655
703
2957
9134
153
420
435
229
597
246
634
1425
321
1600
227
187
168
4482
1127
3208
10319
6993
701
3139
2089
938
666
6717
7342
1446
8211
3469
549
679
1169
124
523
457
1353
127
333
3324
2377
218
243
180
521
152
200
12171
152
9427
120
311
9918
3125
160
156
1572
184
2134
9355
3663
4685
993
4519
1514
666
436
401
435
821
2021
666
435
401
307
128
7627
698
308
660
1409
6760
1290
5941
988
4783
348
6575
1164
7265
1983
279
224
1553
151
115
122
308
293
145
240
276
106
1152
176
1967
1246
436
1361
102
581
714
291
231
507
326
2353
1134
7619
324
4672
3185
5226
1727
3762
231
507
933
373
3800
135
999
1919
3487
341
567
1770
269
388
182
440
1876
1633
681
367
1043
739
591
2148
215
116
2118
1203
7494
233
1402
220
1665
471
7324
1751
383
9478
1188
1793
672
247
190
1195
129
1221
2705
1369
2518
5999
1207
124
1444
493
224
779
202
3639
137
1209
1947
493
166
779
379
399
158
103
152
172
748
218
117
250
1818
675
254
155
1922
999
135
843
2715
4420
5887
1308
1234
494
275
1665
895
1162
130
2529
4823
2623
4107
570
2225
1184
136
3577
2459
6847
1071
258
2293
3593
1274
2855
7505
841
4363
2037
3164
1283
102
1254
8934
3132
2251
995
7186
284
1950
7532
2516
1307
121
732
189
317
178
257
255
112
1435
1088
163
112
873
934
723
470
1258
976
202
185
284
2319
2827
3371
7337
1796
297
111
319
454
1031
9228
160
330
208
198
145
138
205
115
1651
120
164
311
210
102
584
833
2151
5737
4952
6609
511
1553
1389
1809
1054
148
106
1577
3816
2678
6880
2859
3506
269
536
3067
382
1601
2623
233
267
166
138
2060
427
507
240
170
327
508
2130
954
135
3660
187
329
452
247
1430
7553
1947
531
2261
2946
6824
223
453
561
188
1451
293
344
704
5074
507
1829
3152
293
298
322
397
658
1035
1204
514
101
13626
392
1623
3403
4021
1060
7540
5405
6999
1647
13676
4581
687
2835
126
2875
5106
7027
6335
771
303
643
998
228
694
1426
633
135
560
839
7386
2485
2710
1999
963
1699
1693
180
425
293
455
173
166
329
3734
645
263
13687
5562
139
183
670
9316
478
118
299
312
111
119
154
2198
5109
4624
7095
1265
103
2054
4998
7147
7446
713
1566
4175
869
373
8692
555
444
548
5874
770
3163
2210
638
521
123
1155
685
521
3457
2109
7322
3090
165
614
375
515
189
595
249
223
1054
720
254
193
762
540
1711
557
8330
4746
100
1369
270
1479
534
7447
8517
2734
1175
574
3683
506
2615
1806
188
145
2683
176
131
1759
5310
1472
596
2342
7983
3942
3512
408
6953
8286
983
4049
655
1724
603
127
270
155
320
848
390
1065
2998
4798
2342
1399
108
624
686
1119
112
179
174
159
105
461
138
680
844
9234
2339
385
710
3164
9175
4139
560
612
129
404
5505
557
612
1479
138
1492
1084
3985
1030
187
186
10355
605
2071
393
4588
620
5094
187
157
629
207
437
276
7680
677
3147
2537
149
161
134
939
1067
154
107
151
711
148
2519
5507
1339
140
159
158
3577
14234
1856
123
120
145
158
252
195
159
2097
449
169
213
382
106
182
2221
520
119
263
2214
2601
6548
318
587
510
141
194
639
105
113
1474
868
372
682
2268
792
6077
128
180
179
726
665
556
3237
511
257
206
154
1412
205
8910
391
582
125
752
233
127
365
9699
2981
1035
851
12697
8235
2014
225
602
1566
3219
709
1971
579
13598
906
8394
127
262
369
8125
261
145
1814
6367
1484
126
208
570
142
126
541
979
613
467
384
119
207
7431
6437
1771
143
911
7313
117
181
2486
351
229
645
614
1168
238
265
1765
4237
1094
331
204
393
241
476
1352
9096
967
1454
169
458
112
14016
195
102
188
484
390
302
641
243
1115
207
238
132
395
142
104
2447
599
368
391
238
132
396
104
1910
4983
6083
1733
703
5418
7883
2912
3026
197
330
805
8943
764
1609
339
894
133
218
330
278
369
3991
661
278
294
1259
553
112
121
7675
3090
1256
768
268
168
316
1223
1831
748
253
2438
289
1486
617
8627
847
109
222
294
112
1612
129
642
1926
1629
615
255
194
2444
1629
206
395
585
495
1466
1832
184
446
564
196
1516
1530
677
499
412
420
353
1083
208
231
116
687
144
242
1902
1007
135
1704
154
596
121
3545
732
493
5010
465
694
325
1127
3010
302
2986
411
8266
11848
9358
3689
701
1207
270
141
510
468
182
1146
148
2536
2093
331
219
488
562
755
150
282
3464
6267
9319
107
3774
179
147
328
215
180
245
773
929
1155
1329
118
3208
6990
512
432
277
4787
466
107
396
6245
2753
1554
587
257
666
1823
1143
658
263
318
327
447
4518
263
318
327
449
426
926
998
1309
3292
967
5356
3798
5974
1809
124
950
436
234
2307
126
11157
119
552
1841
2283
243
694
7342
1819
152
1855
948
316
318
203
247
227
302
720
746
665
509
279
3289
101
536
225
2220
1061
8572
7522
378
1059
461
260
170
116
403
316
304
813
548
137
514
1148
588
678
13065
513
5657
214
1655
226
103
121
272
2624
518
535
130
460
335
1628
554
232
382
421
575
1375
113
1332
932
529
270
674
766
174
227
101
567
143
1400
2245
1493
4018
4313
553
415
2132
7356
1032
1660
607
156
302
441
326
2764
7449
133
3088
10863
3459
8938
6529
3243
8856
551
156
185
118
201
538
11622
1010
2560
4093
1010
748
820
126
4177
113
9024
432
677
661
4746
1130
128
164
1102
421
233
5507
233
110
123
1444
3621
494
1417
5445
329
116
131
437
666
7503
548
1208
1811
766
319
216
368
2619
830
302
394
162
216
571
562
7554
5916
302
1216
1807
558
1862
2167
582
1492
1631
102
475
373
786
212
4942
1134
4011
1668
1224
8923
4392
311
1483
135
3888
150
109
168
197
1916
145
565
285
5525
502
145
564
285
443
1054
1287
483
937
1190
109
314
263
130
165
807
7911
314
263
131
165
7407
807
3244
3087
1884
121
532
5954
121
528
6456
1743
1345
1019
187
754
1721
413
294
251
316
5041
251
316
1152
172
5350
4997
1138
5148
527
162
450
588
14024
369
390
269
406
143
4118
1351
302
455
1164
706
532
525
181
109
1916
753
361
351
376
1415
609
893
4316
666
3209
184
174
1434
380
442
229
6198
2483
463
2537
126
165
1477
428
130
542
233
703
9133
1083
13639
3618
3528
242
1776
2507
3216
1976
3172
818
617
218
260
4101
1011
101
357
387
1961
6342
441
336
3236
336
564
166
175
4137
3346
4945
472
408
102
133
103
411
112
141
144
7326
225
2334
712
205
332
221
128
3551
142
141
190
3657
1475
140
326
430
487
493
2845
7427
2604
1054
309
132
159
155
849
1304
443
834
636
481
356
477
279
1732
3220
209
170
429
8759
2204
2399
2050
229
474
289
651
189
285
651
4065
5344
302
168
2474
2177
2024
187
467
1042
4686
4850
694
430
365
552
1643
1674
726
8965
8721
3368
1407
630
683
878
117
2561
4856
402
160
862
2186
660
2016
916
1470
1929
1997
1009
7661
690
138
1013
355
457
240
9179
437
200
1114
5662
617
8958
2422
1085
973
100
1258
1589
414
3968
732
1938
119
259
698
334
1096
483
2427
1018
142
759
181
145
176
116
218
1893
145
215
207
156
873
4172
647
2289
2338
110
241
215
474
930
111
114
103
137
137
188
345
606
1147
246
1941
125
105
111
158
242
154
122
107
224
187
183
155
782
7392
343
152
793
867
1263
342
262
4333
1308
2479
4559
8941
1059
4875
5556
872
484
1358
1145
6103
253
1040
378
129
172
1368
2568
901
406
2670
6096
6445
588
956
249
403
1224
518
614
9442
531
1807
990
311
7098
11100
208
203
444
3375
13906
1415
111
3590
369
127
5686
2214
4361
507
143
619
1142
1220
1941
813
7293
149
7409
104
635
1199
1147
473
331
231
127
476
906
358
8531
192
288
121
280
191
407
157
4069
254
1046
140
2189
147
962
125
105
110
408
3090
1061
409
1733
1176
1763
1553
9417
6384
466
409
203
706
1331
124
4984
1591
753
627
1161
1192
3954
1512
125
123
1393
108
127
165
203
122
378
123
141
106
1029
9285
7439
105
238
311
6084
3369
1276
5006
109
146
111
243
1044
1581
949
1094
1400
632
715
204
179
1160
1046
158
104
181
794
264
143
1066
5000
7327
2955
3305
168
704
114
5365
379
202
143
418
312
2631
459
5594
3753
459
549
119
1361
492
5145
113
180
414
310
201
531
3387
7152
111
271
135
1005
445
5501
190
1005
1855
2529
420
221
298
248
186
1398
724
530
302
1086
1142
9102
964
133
264
6624
4840
1924
436
756
614
279
1454
1394
190
213
126
143
7783
1602
2339
6328
701
4875
1652
771
159
3694
7850
3317
1928
334
1086
4844
8648
148
205
844
228
3305
149
205
841
227
2036
4125
2883
5249
3503
923
1869
127
125
124
154
267
127
131
342
107
420
356
710
9527
8512
286
4152
7840
699
257
281
486
518
330
221
495
388
254
222
619
895
981
136
1996
1411
1591
199
190
225
225
1293
478
147
295
206
5396
135
1939
585
113
108
162
431
4736
857
3077
1485
267
409
728
8177
266
594
748
443
4647
1932
3295
8954
1421
318
693
241
494
1920
12217
2072
163
243
5966
4126
230
649
1674
12326
173
1141
111
2365
100
1463
1065
212
167
154
314
718
193
249
395
310
260
334
3254
1841
169
191
191
181
201
695
240
5330
181
220
294
695
1646
160
724
5390
187
201
109
2037
110
644
292
624
2341
693
195
678
241
135
2787
9398
4022
1810
563
1324
2481
282
133
534
115
3118
120
114
152
4059
1685
4250
1520
9423
328
481
120
269
160
3430
481
547
101
468
758
184
227
269
161
136
140
603
992
167
504
656
434
300
249
1278
8579
2275
1430
418
861
1278
3025
826
115
1945
1669
3909
2798
3280
1094
122
348
130
194
169
764
12717
113
103
930
118
294
2969
182
201
230
388
3448
486
1641
4596
5603
149
141
144
247
146
274
309
665
1399
3892
146
163
108
144
325
124
146
160
283
284
104
190
146
160
283
284
104
142
317
129
300
159
185
7529
5607
106
147
165
6183
165
7378
1474
280
826
691
8282
289
653
624
479
6182
1863
115
296
144
310
239
163
2403
872
161
257
239
163
259
144
328
124
157
160
291
309
456
159
7068
12807
8451
1946
1672
1689
3363
3504
8918
1897
1814
436
265
181
218
981
3222
179
579
980
1920
9448
130
182
194
1031
216
2034
990
144
498
3515
990
144
492
953
118
288
144
328
124
157
167
291
330
415
158
299
144
330
1118
8136
1371
7977
819
8007
8902
5104
1904
513
5594
500
513
548
495
9472
2831
3477
3565
1889
694
484
3306
2658
631
1863
1863
775
633
215
2860
1861
449
5809
1530
4251
119
337
576
484
229
1920
191
299
3167
2685
110
8991
2594
6239
251
1212
473
2439
4780
2642
1613
8838
1730
159
564
670
145
5081
944
579
9662
5333
1892
179
205
195
396
479
2465
13626
507
8627
1975
114
2208
131
7189
2549
333
159
185
125
7531
1958
2111
623
517
1634
171
444
5715
171
444
131
436
522
1176
174
102
242
282
151
148
466
2942
107
244
284
151
148
320
466
1685
452
1447
387
536
117
213
115
345
2285
1342
8786
476
112
108
547
917
130
964
145
1698
108
207
1049
1083
8831
136
1045
12224
663
656
1498
278
147
277
6250
278
343
714
438
387
2205
3974
8948
3328
661
332
252
1427
1841
381
336
1132
308
415
1651
226
1868
1864
1863
1863
1862
1862
1865
1865
1862
1864
1864
1863
1862
1864
1865
1866
1864
1864
1675
8927
194
1864
1162
1815
1158
1817
1200
167
611
254
275
126
130
1263
124
127
440
258
9295
179
6925
5966
12981
205
719
327
1119
13737
364
271
321
223
6565
7642
711
3622
139
1303
145
198
658
192
455
403
112
289
291
3090
1071
437
136
294
291
760
9406
732
158
105
1477
310
391
925
179
1147
327
198
671
192
465
421
112
791
336
330
522
240
442
1150
124
522
1402
849
925
149
800
246
257
145
538
452
398
172
5400
388
404
101
172
1614
132
192
456
465
288
289
3093
1067
419
289
198
1605
743
205
106
744
223
179
301
367
1803
132
1476
205
106
1276
1102
472
384
151
325
239
598
239
239
113
110
163
174
912
3884
350
156
110
163
174
923
1638
4769
8902
2636
7411
2666
3538
2927
6386
474
297
4765
297
521
559
9491
850
10492
8899
704
1006
713
913
494
193
1145
148
2811
125
782
164
282
276
1545
366
2407
276
7324
3167
4323
4444
907
9475
6652
192
2141
7821
686
576
1205
1770
334
219
176
131
109
352
6206
644
185
298
158
2140
552
8195
337
928
982
1660
8439
548
135
2038
2970
6749
2114
3693
268
100
332
377
343
128
158
305
969
135
116
310
350
221
295
256
168
123
116
5205
393
7091
1815
3924
913
179
259
6747
377
2344
179
259
929
3195
1143
2624
428
1064
100
852
133
262
281
837
684
1682
4805
482
232
260
301
1764
2443
7827
518
146
4461
1131
164
696
1511
1215
417
100
920
937
159
177
293
230
674
472
1101
421
193
158
1369
5544
691
199
198
397
3612
9010
524
100
734
491
200
323
715
147
425
844
1282
428
206
170
416
791
954
154
211
108
206
351
1059
874
425
152
715
394
395
346
165
128
485
320
256
152
715
490
395
718
165
128
485
428
197
170
416
791
985
154
211
108
211
108
544
127
433
199
785
425
152
715
490
5107
146
8034
917
213
569
131
574
195
3973
9312
5321
1854
282
2779
2867
383
1922
318
131
254
243
2008
143
7337
2362
318
131
254
242
143
107
7693
2810
1481
191
585
3741
2453
114
152
570
344
2540
700
5350
9769
3438
7180
4973
367
13526
107
126
6469
2623
4711
719
784
239
107
3596
8931
7390
136
8926
9435
7152
263
140
182
120
107
222
181
118
9304
8541
13269
678
693
218
270
2509
9899
3584
3880
5384
3073
3906
4740
778
377
536
170
205
494
1414
320
5337
705
734
191
284
6867
2953
3081
654
106
117
723
229
653
2621
167
319
124
105
230
111
120
157
2587
532
319
124
108
120
157
1771
5963
773
239
196
397
1332
1278
7566
9201
431
6008
1025
1196
130
9401
4168
3684
3147
3133
2963
1328
1180
194
3226
486
444
602
2232
184
362
1435
10364
1864
1421
1324
2002
4868
9867
2041
1283
9526
4214
8143
8565
1467
1297
168
480
109
323
214
133
105
687
397
452
468
5268
593
266
317
145
139
214
452
1342
130
126
3420
164
342
481
135
126
1170
1643
674
465
3580
131
1203
2432
698
519
369
683
710
5726
9488
2789
851
520
592
5268
700
410
5888
3644
5088
3711
1813
1475
3632
182
8865
832
520
2799
234
139
4470
551
152
12648
316
3141
4453
522
8440
1673
4398
6047
486
166
529
207
124
170
856
845
363
142
994
683
9000
3636
8744
4874
521
155
446
1284
124
9483
521
2772
638
107
287
604
3121
354
2231
103
925
13543
14179
296
4227
131
775
8170
833
4457
1521
424
426
1255
2065
182
424
426
387
3624
431
5446
9468
141
234
859
336
12040
9000
1085
5947
694
2023
604
122
128
330
614
1064
5739
110
4945
137
314
119
374
1216
355
745
603
2610
316
1279
314
119
374
1216
355
745
603
1744
1823
585
717
3230
108
3071
5861
2676
1265
1961
4024
278
5571
1735
521
124
1178
687
431
8952
113
412
6078
374
2428
1011
126
1115
113
101
170
137
135
325
171
262
8100
703
5211
4095
8516
5354
5409
1287
3057
7074
2653
1509
620
8714
4555
4368
7375
498
101
100
260
493
779
1108
9437
5076
113
244
251
262
291
116
980
6015
7429
3686
2994
104
1209
583
2509
370
2840
433
2375
2291
102
1185
4266
131
4362
819
549
686
229
1919
934
154
3654
391
686
241
1430
692
1005
2867
1578
702
639
606
113
1596
200
928
186
108
2867
1577
703
639
606
113
1406
4456
1272
531
154
136
102
3717
1347
921
144
2191
3491
591
631
1429
1737
2883
3432
1640
537
12033
1692
8987
1404
104
522
989
2105
694
733
894
2916
1408
2161
446
529
615
767
306
844
182
1123
183
7103
8872
1596
157
1123
181
2239
264
13926
909
265
202
349
168
1610
601
208
644
338
441
126
151
309
756
950
110
1791
5940
332
483
126
286
425
121
2201
499
240
275
216
268
405
2337
8960
128
613
2312
1279
402
195
5900
1449
856
7178
2066
203
616
8700
1936
1378
909
2578
1377
519
681
1169
519
348
524
265
221
112
1743
321
1070
146
133
134
761
830
802
2455
319
167
519
1409
349
1106
110
1233
113
1367
445
1347
1953
1864
537
1304
350
214
308
173
442
237
3077
745
221
724
1135
1069
1911
567
3777
137
867
3443
2694
1017
2388
128
214
364
543
802
210
379
102
235
369
441
118
1386
3225
13401
378
9398
5317
298
163
775
131
3530
742
707
580
618
204
134
457
112
9037
9518
1841
13673
5503
9383
3370
196
139
329
106
106
710
308
216
223
159
2178
1330
298
180
2850
470
248
154
161
336
6852
2011
7295
1461
120
242
1170
281
151
159
333
628
1362
760
5721
336
1712
151
220
316
102
338
225
225
671
1900
4817
1874
5398
7485
3671
4923
908
120
600
495
469
8828
1271
1387
13721
498
228
123
186
205
2247
142
9091
1234
318
281
240
253
206
217
13536
533
115
108
618
808
190
105
110
377
1643
1389
177
213
1432
190
258
367
853
804
1685
281
138
175
106
574
805
1690
806
172
133
3608
575
798
1659
3340
1073
2378
193
163
469
142
344
226
782
420
2070
109
112
114
150
211
231
195
1785
932
1002
2016
1225
1150
151
108
594
188
113
404
371
576
361
160
106
302
731
164
141
282
717
124
203
950
145
1798
630
1597
594
488
576
366
137
745
1335
1061
453
697
275
112
809
1318
178
9566
113
853
376
153
873
7204
153
1562
806
734
800
560
136
293
743
2590
1078
197
229
259
197
11066
1695
548
215
187
929
1094
1247
7354
2061
5291
9431
2506
9434
1122
1421
328
197
391
136
294
3634
334
530
4910
9801
1266
369
6537
3188
1872
854
611
3359
4992
8777
2380
144
6227
462
385
5029
396
854
237
8494
429
268
573
174
206
3615
7379
5292
2533
1425
123
141
292
769
412
126
417
174
497
2757
8932
2418
2489
7391
3643
555
1797
187
1476
293
350
201
148
136
293
508
141
156
703
129
156
1898
147
2010
1601
520
356
1659
592
1194
144
145
631
298
251
1122
1425
465
113
470
1538
7386
1966
671
1053
2823
6917
5177
1367
591
570
405
2350
1620
2187
5178
937
160
375
5727
8916
1380
6390
2057
2135
541
202
129
5391
583
3866
222
627
1075
4943
160
6836
6904
4116
8929
4819
766
116
330
7280
311
8055
1289
292
693
9105
2667
1538
2924
8948
3007
330
193
8926
140
137
666
255
2114
120
198
102
489
5502
134
120
232
8874
372
128
1210
9086
108
295
141
408
642
2695
155
170
276
681
13326
652
129
212
656
696
157
235
8562
5760
8170
6121
5264
3644
742
438
439
162
458
1875
953
131
3306
7423
176
295
161
1646
692
1453
551
1482
846
10663
974
1513
1111
978
1125
2874
1889
1387
518
645
994
5307
7409
687
7613
2848
640
1064
1383
2908
674
1819
1182
260
206
650
6250
2663
1832
401
108
1607
331
634
124
168
998
1404
9202
3368
1432
241
121
109
160
486
159
264
3602
100
154
906
2094
120
109
160
486
145
463
112
323
788
316
1786
607
134
660
1872
106
152
423
318
117
132
154
131
343
1329
119
2221
113
199
11758
204
9119
152
289
2215
328
124
906
1984
2265
150
221
107
587
428
223
13690
103
627
972
1214
1301
452
111
3980
4900
430
133
976
7096
1218
895
1088
931
233
394
221
126
3023
4440
507
426
392
228
126
1174
14320
2018
3785
185
792
441
1845
513
775
829
100
4285
1133
165
275
172
1184
1157
270
1063
228
135
304
1163
727
480
1194
5179
1689
805
697
717
662
9181
8896
387
800
2759
488
410
1045
8939
1106
1598
745
8023
2618
626
1767
4361
7347
628
912
1153
338
464
301
282
264
1716
1774
1062
1299
1121
307
810
7516
118
207
289
151
462
1522
2245
8827
5504
307
102
1355
7773
2288
136
1310
6377
213
7384
1159
8376
711
5190
117
511
662
408
1452
684
1091
443
290
128
1974
1233
1437
2628
5494
1074
6557
1202
289
9418
113
618
1407
562
328
648
13679
2576
1205
745
203
5631
605
13752
1524
584
2081
4071
2178
1739
3728
2696
3638
1503
3948
4115
130
3862
1287
102
137
216
3903
390
8335
5122
4753
2587
228
379
240
101
104
365
134
240
137
126
100
129
1281
5645
1835
4993
3441
3866
2380
876
114
103
2938
109
8899
105
8845
2362
10139
8175
1346
806
228
1941
7538
730
181
336
256
193
9339
241
106
110
2670
113
774
2052
1170
221
1434
5128
1003
6896
5422
725
3777
3983
218
2194
930
272
234
134
205
214
403
132
661
4992
9542
9409
642
114
2408
477
151
1979
1470
101
617
100
287
5518
101
260
100
313
6059
152
1570
222
1431
5289
3926
13349
4972
3213
613
387
4966
3128
4053
136
102
316
209
116
103
157
102
3069
6403
1947
675
520
235
404
1245
124
520
1053
13443
7482
940
149
7742
2381
469
450
5890
821
3613
9471
414
14960
4957
3043
3442
199
539
247
177
571
1772
946
131
1221
3511
198
161
123
1675
4990
2010
9047
2255
377
567
102
2836
2615
609
485
1733
2270
1629
4978
423
1077
245
682
388
481
1172
1600
148
202
423
209
5146
8329
870
245
176
968
3782
1709
1659
1919
171
105
302
170
137
467
283
247
488
872
9013
1545
202
105
302
170
468
847
2874
642
6455
9382
2723
1965
1654
6157
4496
1094
2629
865
486
6052
614
4640
9750
2124
9348
2069
3733
1918
1213
6506
1186
312
1122
668
7055
8944
363
10718
6081
7464
1738
8857
2933
2523
361
1673
103
319
9354
231
3978
380
490
175
1145
106
3109
115
531
133
280
475
592
2644
6687
5823
1323
3887
2245
490
123
1125
183
490
442
174
1144
106
1776
2482
5690
1335
543
158
109
100
363
9716
1099
1596
188
1458
181
13959
3147
4191
1345
2037
4911
3727
1258
1617
8377
648
1611
2740
4685
287
7398
2018
1394
554
152
8610
403
134
258
465
629
7112
7280
272
1453
231
113
200
360
269
105
197
199
342
1098
2348
3838
7472
443
3684
3681
1685
103
7366
101
121
1464
399
1293
1258
4763
353
355
356
4979
1874
7699
12070
446
166
161
156
297
526
150
143
407
803
5197
6865
5937
963
696
483
1282
546
451
133
154
5313
262
454
367
183
221
212
208
3632
355
279
1448
5930
3536
1681
109
159
157
112
285
1515
1046
1469
4423
9701
2274
1789
4053
127
9491
109
144
112
401
485
1001
4359
14961
330
170
2038
450
4031
452
438
122
403
450
137
176
730
513
2725
9463
5906
6891
1013
9472
2716
551
10750
690
1437
891
701
986
272
1157
562
1099
198
1106
3386
11756
595
2078
476
6582
2769
5308
4655
9302
3771
7720
2023
329
107
122
103
118
1028
9391
652
4341
511
507
6686
3985
506
3442
889
901
3016
171
1175
1804
457
993
1024
670
3910
390
9741
2214
242
455
271
7793
3716
1052
1076
2748
207
3771
7445
1600
896
1159
854
1970
1445
826
209
348
5147
13620
2731
127
370
3725
7286
775
954
4904
216
2325
1746
3600
9297
3687
2710
443
959
331
880
118
3116
534
2474
1075
2153
5757
3151
9656
502
127
320
210
196
335
5029
502
127
318
196
335
5033
502
127
196
335
3268
778
4099
2891
7549
964
2302
220
1269
1011
269
972
1601
978
721
2058
8945
959
829
844
173
309
878
1165
3425
173
309
386
9392
506
167
1170
106
3020
764
135
286
8169
9083
116
136
102
3625
191
165
119
1584
5333
3555
3819
6068
559
130
210
1915
3012
2380
1510
8324
312
491
110
142
458
294
1661
616
294
2782
2453
2536
321
523
407
1002
207
304
522
997
1421
4234
214
242
257
244
142
389
2864
2170
292
250
330
142
287
2277
1293
442
2215
820
475
781
2099
1902
2010
196
155
2467
4657
5503
6477
13501
716
316
248
199
1893
141
3373
4015
2290
7130
306
826
1288
3853
308
155
393
269
804
121
141
281
947
1779
2074
2819
351
1389
247
393
752
536
445
3748
1109
606
615
101
369
103
179
171
169
1512
255
6877
3097
958
5636
954
175
6730
10461
261
7549
1274
1839
6865
424
463
735
352
2206
2809
550
5414
9400
700
744
118
377
2343
1296
146
279
234
380
199
3693
276
234
117
199
1911
1245
1250
583
511
209
232
1101
673
5341
1758
149
1600
1631
156
182
333
208
5471
443
156
183
333
208
233
206
1354
3837
3952
738
478
1250
12433
627
515
224
232
146
1119
2476
6013
1745
1702
737
4598
6432
2271
7369
347
11265
7218
148
4827
217
242
1530
13705
1388
273
4995
7318
197
210
206
1410
439
381
12255
4018
340
2269
154
999
648
412
520
678
172
109
7205
165
607
111
712
770
776
314
137
122
2676
290
438
455
107
763
607
111
714
111
516
809
317
137
147
1810
2112
604
4277
9920
376
177
888
102
2335
367
185
886
101
779
403
2775
4086
138
212
120
1774
498
180
192
272
189
141
3072
9277
2220
1323
4263
3329
424
173
1118
12882
1603
406
205
103
272
123
231
422
418
457
1462
440
759
459
414
466
344
13756
171
138
541
4153
3363
3496
3853
4255
216
213
118
1129
371
217
248
366
220
142
3186
185
1359
203
1448
13169
1660
103
255
375
171
232
293
127
4653
195
163
2149
103
255
2899
218
3284
1957
148
171
152
1413
544
208
164
126
617
185
114
3196
208
164
126
454
225
104
560
4132
2056
187
496
296
1120
172
13955
148
627
213
106
3022
122
181
374
5395
1599
2272
1873
4812
125
504
127
122
370
812
259
121
1115
172
149
310
186
102
134
129
1119
136
138
297
206
101
220
107
9232
564
3049
2296
925
2067
2138
3077
512
202
206
950
2631
9495
259
2050
256
371
3788
256
371
430
3238
473
364
707
4880
2705
330
245
816
935
13361
998
413
2567
4468
6257
9353
2846
1312
828
486
169
100
673
160
566
109
645
529
247
142
235
175
273
2135
126
111
540
11140
7210
229
264
124
356
1870
3964
1796
1981
129
263
551
426
121
1158
390
238
138
139
177
1888
6769
8853
550
710
553
161
103
111
351
846
5037
2292
1196
1515
290
7072
8149
1103
5061
5168
499
1578
478
2168
9106
369
811
710
292
215
117
959
12803
9079
8516
1270
416
122
256
174
136
426
202
112
549
383
2416
483
160
109
136
280
202
103
117
8939
6158
204
161
3204
2217
313
1203
1231
115
122
13504
163
1093
236
274
102
738
202
1842
870
1183
7545
1936
4315
134
1047
8871
8197
700
238
435
889
8178
1779
5025
522
601
6926
1688
8913
7445
5012
8939
1329
472
625
3408
1746
703
1331
1340
9467
501
633
9414
565
2649
463
400
274
693
205
14992
8052
829
809
3178
2121
1304
1919
287
140
880
809
2405
1572
251
3352
2046
2012
13856
4319
4081
13369
1261
760
2227
239
106
275
626
4795
2258
1210
1886
1994
171
278
2633
1213
589
621
5053
425
5384
2113
4826
1899
303
1077
2171
2836
175
762
1180
220
104
167
641
198
432
338
124
398
3718
174
635
124
3867
4725
1402
1856
875
2646
2576
6998
286
9634
950
1002
321
5773
1327
4242
3041
8007
3899
5378
123
328
380
371
222
3809
128
195
212
5412
4180
474
1114
1684
1040
941
6161
1958
1188
8147
7499
750
311
112
6256
240
193
194
173
9422
317
555
2166
846
5548
8619
8490
203
2066
3925
3658
317
7687
6701
1340
1824
253
414
208
491
1716
2136
5434
286
3513
8475
148
705
157
314
396
120
4022
1448
277
190
527
8261
277
190
155
437
472
318
2534
4702
2238
346
381
240
190
622
5396
479
381
240
193
443
110
8866
258
260
2378
7004
1748
1817
1265
1604
3531
7363
4413
8527
632
1133
283
3861
949
3151
5237
704
8203
6651
463
1792
5683
860
8921
8558
1362
5897
500
5719
171
2666
1717
8843
1413
815
2297
1921
1574
184
8473
1183
3672
221
124
2920
3042
327
299
3664
10246
1021
1665
1434
456
2908
805
8246
665
10663
9378
230
9229
304
312
240
1644
175
1492
325
3484
8935
6154
783
2089
383
189
123
184
161
5430
173
724
394
653
746
1236
2136
887
2442
5537
2403
1513
1058
297
1173
118
2156
396
388
136
870
174
8592
1335
2123
11452
1542
693
5207
8023
439
733
7191
709
174
1453
804
1207
460
9202
3419
208
205
168
105
121
449
708
3001
133
1002
2340
115
160
189
388
437
486
1865
3040
794
266
672
259
176
8736
13063
123
348
295
435
556
9440
201
5235
9489
119
832
1021
8325
3345
3713
9108
5473
180
164
249
359
13729
330
1907
5519
7820
2265
101
3735
154
3561
185
185
493
7389
130
238
678
296
105
112
153
201
1592
7288
896
951
154
2203
2774
1627
5749
537
1108
108
1426
419
223
280
369
429
206
563
2179
1726
1908
118
149
224
147
3543
154
1015
2285
118
224
157
411
563
100
5464
8100
5922
1302
955
2091
8156
407
464
294
8068
204
232
294
1416
4645
9717
891
128
506
506
1919
993
174
130
3648
128
430
4980
1297
7201
2388
101
656
578
5255
409
152
121
1519
135
108
143
267
124
14274
1320
102
2015
310
699
139
852
878
3281
9403
5804
508
566
101
165
167
1351
997
13658
1136
461
121
1031
582
888
3580
1143
145
204
443
152
190
799
1229
2344
145
209
443
151
273
5156
2153
201
382
1356
125
400
110
125
282
8952
224
165
186
236
11749
1924
4777
5477
6936
638
1197
1427
109
1869
144
161
134
146
545
3072
117
125
129
222
183
154
9490
129
570
147
300
650
179
1658
4658
196
3840
107
113
1639
284
1867
7466
5159
543
188
140
543
2614
561
480
546
1412
149
543
1522
2157
290
187
113
304
217
1301
216
381
932
216
426
286
285
154
988
141
392
1289
243
379
1901
941
5359
3020
194
357
353
110
514
8492
9009
398
267
919
5953
1269
9333
416
1720
668
1327
311
3330
1761
5717
102
364
250
711
611
598
449
8209
1050
8960
8456
1562
132
697
585
232
370
229
556
380
1092
7745
906
139
103
266
253
133
168
193
315
2788
226
529
252
138
178
133
173
168
193
315
1768
3176
10720
455
521
8694
460
7668
2218
3165
1969
258
206
108
319
501
1097
4885
223
940
335
174
136
287
13698
508
3842
189
522
486
107
107
1357
4688
1121
8841
2187
8900
1813
5167
698
8205
2494
107
142
3693
372
2258
920
1267
840
2078
3047
921
1022
6959
9264
7425
6501
7420
2672
1717
344
3088
4985
3625
1486
7710
4203
487
3881
11442
3462
414
1152
115
6440
13666
2715
172
432
329
289
529
1875
291
101
100
103
160
220
691
214
390
1375
1658
416
305
8863
2332
8070
2702
1022
7419
117
561
1131
213
198
359
276
403
1517
498
356
897
7351
397
172
328
238
2900
441
471
195
157
111
3219
491
195
157
111
3218
491
195
157
111
1645
852
5151
703
8816
215
271
8925
729
334
277
262
117
1275
254
259
309
1929
1258
8455
9434
423
8075
1476
2360
6119
13685
7433
3075
5007
4006
3077
4882
1403
124
107
235
622
1868
3957
4359
1369
1980
13732
6558
333
102
3274
2704
2197
260
260
331
7428
724
292
294
1453
2448
8940
7432
594
160
6559
360
4726
390
477
8113
700
1661
8122
2334
5264
700
8294
2824
7882
2991
177
716
488
212
1506
124
934
185
134
2992
177
716
488
219
1291
6620
1287
1828
638
1034
1181
240
4486
8904
3138
5355
103
166
148
9385
1120
436
174
915
3464
734
9325
592
9314
12259
1237
227
272
683
231
218
116
4023
170
127
3568
9309
2107
3591
4926
3446
9399
149
5410
1695
5188
7798
1206
2397
1225
1333
2062
309
315
612
206
880
104
155
6276
1982
1543
131
317
295
1291
276
232
532
331
642
118
727
3600
305
587
407
565
274
620
203
288
1203
279
176
330
291
656
150
145
4405
309
589
370
398
274
122
268
693
364
204
306
1436
279
299
291
413
654
144
120
626
7378
1026
120
100
129
121
136
804
1102
7320
4968
1332
5060
258
2286
9027
605
228
510
2234
590
477
658
1442
2182
176
313
179
189
193
1911
181
157
199
139
283
435
5213
473
143
199
139
283
386
436
127
120
3368
636
120
2271
119
260
299
601
524
1430
165
139
176
136
144
189
377
100
260
242
174
264
233
154
482
2112
139
195
136
189
375
1257
1027
8906
2302
182
313
141
189
120
162
571
422
1386
453
101
110
357
268
206
5983
101
110
357
268
206
865
921
1610
221
8766
3509
1715
507
226
3825
3994
2535
506
226
292
1400
154
945
2350
178
129
153
193
1245
938
152
563
3839
8271
703
5163
5492
5673
9219
541
132
4182
134
7337
362
4824
131
134
143
1923
6400
619
9380
155
349
517
551
170
568
268
4817
7623
4068
528
311
601
896
293
7854
5157
101
285
103
4023
1130
1497
466
312
453
118
102
227
639
7954
4675
355
1362
3636
617
204
447
1148
106
618
203
721
285
550
1462
289
1753
2731
6500
121
341
401
359
194
146
152
127
267
214
116
257
466
516
1205
607
13033
306
232
1640
466
484
125
678
303
159
895
7295
310
5810
3052
1720
1569
9330
858
343
6195
1959
7558
2264
13650
608
330
13751
543
316
106
139
182
107
155
3805
9711
330
111
119
823
209
734
7351
728
2798
8127
1827
539
497
342
110
145
3914
1489
116
8084
7182
4507
9454
3863
571
4395
3347
10491
4536
2984
762
139
297
868
129
1521
152
136
212
192
174
155
268
2268
2387
6194
928
136
212
192
174
155
268
613
206
962
2908
9611
390
413
889
4103
667
4722
944
1270
100
1309
6472
888
7884
1358
170
308
473
1135
218
217
341
866
1643
279
459
190
416
3603
154
1015
2129
199
249
262
190
416
385
664
202
188
294
431
339
121
202
1473
1163
3255
217
106
6314
5758
620
5943
1874
4589
343
6497
1235
1445
462
436
5543
3527
508
360
380
715
231
1270
278
489
216
360
110
112
106
1441
145
168
166
230
194
510
109
210
363
8194
1877
238
3102
694
109
253
314
268
1528
151
260
277
5657
9001
2134
1663
499
1410
234
279
226
101
423
258
318
2835
268
666
9319
1609
9337
4371
1876
10879
2809
1784
3369
188
176
161
1859
1903
11708
1814
5525
105
183
240
218
4847
682
2350
946
3127
595
1647
495
5238
700
8313
1667
548
2080
187
995
200
2379
2292
158
7440
589
2784
2925
995
137
103
324
1626
7958
689
239
5531
2933
9378
1814
1667
219
810
6431
313
500
2128
452
1937
811
267
461
654
1101
160
7354
1263
219
810
1645
3976
315
653
2649
809
266
459
652
2344
219
810
266
461
3250
880
6696
3423
5631
6388
1825
6183
1425
12220
1367
209
2434
361
513
8879
117
1675
209
1831
211
129
701
341
5426
211
128
713
199
318
5430
211
128
701
198
317
357
487
211
9623
161
8897
10573
4438
3728
1373
4696
4854
2003
172
1176
130
226
200
422
245
398
115
1720
154
148
101
230
184
277
258
221
456
144
161
680
393
140
8071
4265
1341
2218
1287
1428
141
163
289
157
372
127
197
2266
586
521
144
404
1185
124
521
1624
467
294
330
367
1177
9998
1266
456
11551
8445
7063
683
536
413
4819
1785
3972
4720
1318
5195
6411
1031
2299
813
1641
362
136
201
385
203
556
245
233
537
8494
831
7114
2650
236
1374
9273
7780
871
1651
113
180
445
184
541
330
424
410
406
8303
387
903
562
1561
7548
3791
527
103
824
881
5802
4867
1899
9830
9394
5086
681
7234
4046
10833
11464
5576
3848
1482
2574
6825
1907
1768
151
152
168
121
140
200
1431
911
326
166
143
3107
996
8967
3075
575
1161
209
322
395
1634
1640
930
306
169
172
265
332
9322
295
1688
963
1559
338
377
101
977
336
1763
1247
6969
3776
7364
266
5352
106
1790
3990
121
210
295
240
1128
631
460
534
301
143
363
4790
4957
9038
280
204
4640
2453
1489
722
718
676
6588
367
372
4847
160
2994
526
4159
8891
2703
1248
278
143
453
439
8912
273
119
160
673
105
162
2546
178
343
157
1062
874
14741
3248
106
389
217
2939
739
213
134
3058
113
3859
552
165
809
121
107
151
5234
336
154
158
825
7357
630
2269
914
2812
280
12737
14171
477
1867
1124
13604
1962
914
1459
108
8055
2051
5710
4781
3525
4238
3532
2735
1515
1409
2919
383
1280
2391
626
1501
7510
138
282
1406
178
2563
12762
2264
2349
6895
136
120
316
111
5241
697
1306
3948
5105
9627
1038
9407
1848
7640
330
149
925
13312
9504
3658
13393
15565
5802
1959
129
112
285
138
106
435
3663
9059
10825
9403
1944
161
225
2297
538
351
9407
863
709
506
621
686
752
1491
609
1545
705
632
118
1400
7882
1640
1648
360
187
620
2258
1734
318
1579
8188
727
5172
1425
1256
206
1551
206
1121
1245
832
403
309
164
114
107
120
218
191
143
129
574
13485
727
7790
169
195
106
10608
1314
200
1672
228
114
324
333
301
204
168
406
102
1509
890
562
242
404
1168
120
562
645
1160
120
396
120
562
644
1159
120
562
236
1063
291
327
5564
405
309
340
881
2713
2286
3670
125
352
139
131
330
331
1898
1303
338
7184
1738
2179
407
4875
407
4378
289
407
166
403
3643
872
1279
471
7877
2491
1042
9574
1650
1673
1601
9498
1970
1229
7208
8776
514
7787
6065
516
204
2493
8932
366
475
1969
1202
253
123
203
4372
135
137
166
180
229
9260
187
512
7262
1046
342
3779
107
8949
1274
2089
339
176
13566
171
1159
6151
5682
1798
303
2891
4757
356
6498
353
8554
229
227
1844
576
244
229
3089
6141
1449
2247
494
154
3504
576
244
229
352
391
113
8903
165
583
169
279
407
126
444
1388
133
437
215
548
4995
789
395
215
446
1931
280
611
250
193
223
5537
250
193
223
241
1851
4635
9618
6098
5142
8357
9519
286
671
159
299
7352
2177
1404
2836
116
975
1328
765
371
577
13881
650
12574
1850
932
5505
448
928
459
1061
1998
1754
390
231
335
3311
707
811
1535
131
375
136
8963
219
167
103
9445
8896
3317
296
134
590
1194
2324
372
112
2062
711
4586
7427
2860
1106
913
274
722
1115
928
691
646
4715
4525
2023
130
884
3616
133
1215
2504
130
887
473
2722
8953
1939
4169
5302
9480
184
493
262
285
661
4940
4386
386
309
259
1008
2864
1890
346
7954
1969
7558
4456
1802
1914
6921
2287
2276
1379
6620
10747
1033
621
825
115
340
818
9461
434
507
131
109
103
113
201
109
495
495
495
2109
3719
1367
146
151
191
214
120
8630
3000
1428
2002
8880
558
665
238
114
7481
3244
362
197
142
2533
682
622
413
1873
1651
204
148
392
171
2221
267
271
474
939
815
5038
5068
145
1612
11096
1528
1466
102
622
298
2060
1091
153
7362
384
273
2850
757
559
533
1621
930
123
2685
1572
649
689
179
112
1402
2226
890
2186
171
5880
344
2162
1002
128
2314
536
3271
9356
2352
8923
1142
1673
4355
448
2110
4668
3388
3474
185
407
1986
2961
656
212
512
155
3507
3033
5385
757
10458
15333
1218
3296
557
229
196
205
115
114
206
470
475
314
5089
1702
481
280
437
9331
873
358
877
477
471
108
419
712
333
1537
132
138
375
292
200
292
167
192
113
100
1431
326
174
131
325
553
204
136
1447
618
561
459
206
722
481
8949
749
544
252
839
3499
158
113
3702
252
378
839
1847
5388
1853
277
177
106
387
3649
124
156
139
172
563
447
480
279
1326
442
4665
8908
169
748
7057
481
280
439
836
355
876
477
476
390
756
334
1545
121
133
357
195
167
113
239
1088
207
327
215
324
576
13716
192
136
1447
645
701
498
872
356
877
477
477
108
419
756
578
1564
121
141
586
230
167
173
463
1437
5083
6117
1568
344
173
435
586
323
222
4703
7588
517
897
151
124
208
1974
478
1446
646
678
537
747
640
2125
111
243
290
424
606
604
492
2302
158
241
296
254
447
906
163
559
188
254
173
156
113
201
553
2702
188
248
196
113
201
4189
9687
101
560
593
279
240
116
5084
5381
8935
2775
636
290
732
290
622
342
607
633
572
296
302
1187
13641
1490
3667
683
1491
1739
1147
669
890
3518
340
13230
1077
1612
925
149
198
185
149
262
4922
2540
2030
450
2328
114
450
1877
450
628
5230
700
8275
3302
105
426
5881
2833
145
13822
8866
177
386
389
5833
389
426
1821
265
238
130
184
11628
10675
138
689
1778
2286
113
301
2979
717
810
9379
6181
1324
751
858
235
4058
297
1067
132
718
224
763
185
125
308
174
396
149
1196
2093
2623
13360
3698
376
4838
124
712
194
6821
115
6343
6247
1070
1107
5891
12375
804
1768
370
9065
9400
432
2230
523
372
1416
113
345
211
339
257
2932
483
10821
8694
1101
12680
2216
271
537
1222
583
2531
112
249
375
209
3637
1677
3407
6796
5278
176
367
369
1456
130
1111
2465
2524
748
7404
1328
1511
207
2124
3309
5918
475
1963
135
274
144
189
114
581
145
100
1105
1454
621
879
307
309
469
568
1779
336
6746
1044
9429
235
170
141
186
114
584
108
1656
268
190
123
243
536
6646
881
1077
191
3024
1820
1637
100
557
226
384
107
7144
6289
1960
2062
148
124
101
130
215
128
287
351
3378
3614
368
2856
968
1277
2514
2424
903
1163
593
3067
3271
931
3326
2511
863
189
997
279
4931
382
215
332
204
269
1757
1989
1187
11416
7093
410
351
4697
2125
162
580
123
194
247
1197
5652
3611
9082
9166
3389
5635
460
7297
4254
132
763
265
900
367
429
257
594
324
869
366
397
992
5716
6853
675
163
702
104
4965
321
344
102
475
1107
2514
1031
1377
110
271
296
140
126
143
174
239
859
219
1237
179
372
237
557
1184
1086
3674
318
343
939
812
230
469
674
106
222
205
134
217
117
1959
2592
6116
3637
597
340
521
681
842
519
124
521
682
508
781
124
521
6017
678
218
272
5543
1002
7279
403
1079
599
136
1611
1211
256
929
574
4166
656
917
938
951
1508
110
275
228
244
116
363
395
7066
1807
1474
338
182
537
112
3159
9458
3789
13978
1186
333
1599
1198
8983
514
772
12261
331
633
2591
12372
783
1169
6331
547
9072
1493
653
11778
441
1241
612
6113
218
151
175
184
174
8931
123
264
256
203
918
2396
194
244
677
256
203
918
1866
295
3862
201
170
598
399
465
1330
735
8173
278
295
563
167
436
1438
3268
5639
4656
1172
6997
2108
1915
413
429
794
520
194
314
210
335
139
2375
4786
2042
1937
368
160
155
348
121
632
5555
332
160
159
338
341
121
594
2879
254
1490
252
14521
309
232
505
2262
1954
272
250
369
556
234
1220
221
5772
380
4987
1979
4413
272
6529
343
4613
162
367
548
233
504
192
1738
2606
1995
1131
1396
697
303
684
1139
108
762
158
1069
132
420
950
208
938
8609
1914
751
829
2448
3117
749
830
182
424
2883
661
697
303
684
547
536
1068
108
763
131
158
1056
6163
8967
942
523
479
1461
870
139
486
657
6578
3437
867
166
895
1863
931
1924
4072
933
520
129
12714
2129
9375
11686
340
384
8991
2277
1289
427
2729
406
1929
2009
6620
471
5715
5370
582
1599
2086
127
340
1436
407
2405
1270
6997
407
1680
9418
375
139
1368
1488
569
9096
401
1060
109
2208
627
1315
3519
158
133
4238
5069
1406
13650
2862
6609
4741
5578
8924
1772
4128
457
215
1003
238
414
1205
8385
9416
1643
1889
1149
6943
2030
819
126
588
8899
3691
873
280
309
450
2539
9456
2287
727
100
4190
210
2173
275
2143
3252
8901
2665
4693
3097
1906
3107
567
8864
185
132
6364
552
2536
2884
9238
1295
125
696
179
11298
1467
338
457
130
223
817
574
188
5044
7298
255
125
831
801
8942
802
2483
1797
2918
8970
2107
8294
9346
1698
1304
390
11949
149
199
154
734
5915
1254
162
105
332
417
219
182
1930
480
163
136
145
204
3231
480
123
271
141
3913
207
3235
103
1356
195
393
8900
584
284
158
6838
7357
4674
14948
2231
9136
192
944
302
644
342
1253
324
738
187
13615
121
1827
514
158
121
7266
132
11624
966
178
2479
12337
1240
449
424
364
123
1622
126
1862
481
185
9135
5055
419
8681
422
7228
1147
3778
1105
150
473
133
217
569
2381
9537
847
281
3666
5875
2372
9201
1661
8767
13740
1766
769
12102
993
823
3552
656
797
9493
489
292
293
988
276
158
121
169
1296
798
1517
2153
7810
2480
1446
244
377
1276
660
433
453
119
1413
4239
4452
2069
1182
5927
7629
3212
657
381
134
891
787
552
7393
245
200
773
170
3214
3963
150
3606
2585
6206
6135
1916
113
239
239
311
2689
4213
541
473
1642
1000
3364
7699
1634
4628
139
2383
1273
245
4309
1601
356
2502
396
626
164
234
111
9056
356
147
1744
7457
126
9441
1437
9420
369
371
120
1036
7222
1972
5356
3708
4821
1235
556
364
923
547
2532
628
140
5066
1642
2119
1450
6331
1770
1884
108
141
102
108
149
210
187
1102
105
149
210
568
3125
108
108
105
569
5601
884
3156
4454
2622
8946
12138
998
3691
2535
1274
12319
270
208
187
119
259
141
194
397
993
313
193
152
1826
1234
3782
4975
7258
2523
112
506
173
143
548
290
762
5022
666
706
286
3366
568
828
1518
507
119
201
1025
1941
293
509
382
570
550
4046
1605
154
741
166
8340
141
5555
2337
3021
370
473
2532
371
498
628
105
2180
371
152
1249
626
165
247
120
665
864
9593
4202
9031
4747
485
191
136
636
1924
793
105
258
103
5384
504
793
105
258
103
241
130
144
120
294
8575
182
128
141
238
1805
13956
1575
4961
489
3957
2728
6478
4957
1438
5909
827
418
560
375
142
302
197
482
1472
665
3099
8115
1603
9621
310
891
5550
3626
178
135
356
292
253
870
586
522
3277
1118
1414
2090
13846
194
151
134
406
2269
12835
1063
4410
9434
4180
5002
1860
403
686
207
3705
131
1239
2368
402
656
122
567
4071
1172
1791
165
110
150
451
3626
1712
471
223
7682
1887
306
125
2169
8212
11639
1232
611
186
128
1376
275
9118
9069
495
413
152
218
109
1788
289
268
116
146
128
402
139
9002
5073
14661
1000
102
4137
12737
4992
228
112
594
305
8846
415
5084
7433
1263
1079
1345
5699
6808
1185
9205
3873
800
483
167
175
366
5736
484
160
175
364
563
3089
6613
2569
2864
1096
393
1263
510
485
173
203
209
125
1521
418
136
1373
742
882
588
1381
4517
6433
3275
1302
1925
1126
1666
1206
110
1245
1318
6058
413
6946
1826
156
6139
884
242
368
221
1254
4952
1143
2098
759
113
357
1380
9135
416
613
239
1244
152
431
846
879
639
132
621
1670
1365
1468
850
1206
134
1272
203
2240
4426
661
704
3696
8024
302
6682
15565
3676
4909
1537
2039
7697
2108
2413
3928
2159
3886
842
664
1454
276
475
708
8184
276
345
170
438
1246
114
1339
3869
347
188
218
153
823
1276
128
2669
1151
524
239
404
1563
538
8100
409
513
448
121
696
4714
2544
4885
847
8960
3250
9475
1893
244
6401
14913
7881
10176
5523
422
6586
2546
1241
1083
123
162
267
1779
113
695
2757
5931
1125
732
695
11989
734
1268
1966
631
7684
9445
5806
3113
1636
2205
13917
3028
125
179
187
2933
5513
1314
2497
128
7239
2330
1425
139
8893
8819
537
180
636
8278
660
6796
5106
195
355
159
7327
8889
1620
307
1400
106
8945
122
534
610
106
14931
517
587
5930
214
280
208
152
162
802
377
1924
7595
914
911
106
760
112
367
1129
9324
2478
106
760
112
367
363
144
5178
7518
351
565
214
203
3311
7444
6991
6602
480
104
7549
696
327
136
6167
708
690
1149
146
397
1868
975
280
266
3633
1457
1684
586
1284
345
2619
1989
1655
856
8914
972
514
187
102
181
572
1833
177
213
144
232
428
9341
3717
344
6569
9040
10366
453
727
922
276
6496
183
161
205
134
1696
727
933
276
1749
828
13702
7790
896
11457
1652
1831
1212
13596
114
14669
9409
6693
4864
562
518
876
415
1290
361
137
213
176
218
4152
1598
362
199
222
247
200
229
13669
526
1752
7306
2843
131
7780
4802
9472
5387
3497
5625
154
1055
123
276
3314
1055
148
7730
877
682
114
269
2230
107
177
253
8934
1955
244
4626
376
314
8502
3107
300
3742
1741
9968
1001
1445
3722
978
1106
3024
155
981
1106
1899
1892
596
3273
4955
453
3591
9117
117
8385
711
5359
12611
167
138
331
1161
1278
1406
848
623
467
117
7937
704
1389
750
8988
3308
421
718
1336
247
352
335
2828
522
8856
2003
1484
1249
783
10198
556
282
783
3509
263
308
471
2018
4370
190
2418
3281
1203
1452
2572
429
218
279
1140
8079
6434
3031
1359
1304
139
137
196
161
436
239
135
586
3286
650
1822
903
113
330
5350
470
903
113
508
336
126
4545
703
6062
1747
1775
7693
563
282
4471
501
6494
351
4630
10654
1121
181
780
582
8428
483
2548
4312
4040
10850
657
2876
1442
1000
476
1074
1359
411
7380
160
5570
596
2442
1004
8921
2535
13822
273
3522
407
854
115
191
7068
1600
113
3350
468
100
809
931
189
1347
1064
433
2897
6982
1619
848
3333
567
136
212
514
1369
478
6461
6420
391
12730
2247
1405
105
649
302
684
704
885
102
141
143
105
207
429
133
109
355
649
1470
1132
642
6997
7335
1910
627
3781
8192
592
2343
656
2124
2594
7482
9861
2842
643
880
1206
1650
9565
1718
232
4296
443
6430
1022
2433
118
618
468
357
2573
855
505
2119
1396
242
131
204
188
153
5443
131
204
237
115
1417
3844
9597
608
666
100
198
753
103
726
175
1095
965
9543
3197
263
894
188
187
112
142
235
332
150
7371
170
158
191
1882
444
5808
202
148
134
700
109
8502
748
487
190
1653
8011
2973
977
1714
274
134
573
428
123
344
255
211
2171
274
134
126
574
215
139
116
163
130
125
5744
858
150
195
243
464
260
1044
426
142
140
522
391
498
118
1183
273
162
166
991
129
187
1600
223
3567
1267
310
3881
9225
2811
1344
1814
1182
576
1925
2023
539
818
455
910
646
950
968
400
110
9484
601
3198
677
169
264
1065
266
966
793
217
217
316
431
1511
1251
112
2108
1358
104
193
260
134
1109
184
395
452
249
663
179
182
2645
9346
982
427
1795
1121
710
352
139
1892
346
4092
4769
4859
504
770
603
2188
1290
1761
10811
6796
477
453
226
286
505
1183
642
328
527
191
447
194
1224
6013
1652
9251
2187
390
4599
1630
888
486
1841
7471
203
1998
164
114
423
133
116
245
5394
164
114
423
149
116
244
469
1451
1926
795
1000
111
594
1450
132
3596
321
483
1387
114
7313
3531
180
1518
111
4909
7248
275
1092
119
101
970
2282
222
712
323
629
100
172
797
504
1044
130
4011
2024
513
116
203
482
1479
100
2018
290
111
215
257
670
242
428
3687
159
214
7513
111
115
1472
902
637
8019
964
617
458
2505
4317
10788
210
167
194
3725
1315
1437
1369
101
466
710
266
363
489
576
767
615
226
720
547
1735
2500
294
211
2391
5708
3732
5106
690
174
121
120
6878
108
342
346
123
1409
234
123
251
3577
164
948
1472
394
244
241
224
191
118
1361
1159
1757
256
7399
2055
1493
991
407
4596
330
1022
1013
1288
1921
2962
116
677
697
218
343
257
305
165
101
217
172
339
106
329
1545
216
1487
390
8452
2283
492
966
167
121
287
216
105
192
130
111
206
144
2188
179
304
1205
719
565
283
853
4886
638
283
545
3234
10135
4765
156
10817
9381
445
476
7963
1577
2870
8221
706
10810
546
1468
173
120
1011
808
217
171
268
1711
212
305
2213
2579
1045
175
322
2101
4783
161
162
325
171
389
137
448
116
974
122
383
105
124
1355
145
184
1671
443
3969
600
1612
5866
275
8714
343
461
417
460
555
1475
269
145
159
414
261
7547
126
7421
1007
7553
7445
400
582
1239
176
196
115
558
687
219
365
161
710
254
465
312
159
1417
461
363
188
2405
603
2279
671
4714
7395
415
1704
6252
1221
1025
694
442
2297
1120
1430
386
7361
466
210
215
165
103
252
170
107
2728
135
2466
2298
192
4645
467
116
330
173
151
566
479
695
156
131
821
459
1468
7456
4408
123
201
3446
11556
273
223
257
148
110
106
329
5062
123
473
224
262
148
136
124
116
595
13635
242
7474
710
325
859
5862
7551
831
1253
1523
3648
341
2499
252
1739
3665
1761
2108
1485
865
1855
150
412
332
1300
652
403
263
188
257
923
1269
438
346
205
444
994
540
470
905
100
2201
536
539
521
9249
297
1349
263
1011
238
139
257
309
164
142
110
2329
2303
7361
322
945
454
177
161
778
2181
455
1903
7404
341
440
613
2118
358
5477
185
477
5221
13677
910
433
1607
483
4796
4470
448
111
264
298
2060
1316
9153
552
296
125
196
236
180
946
208
2021
6552
3386
198
179
330
1572
1660
492
185
1146
106
3079
820
159
282
1134
647
4038
3113
5162
9293
644
3473
463
2059
8690
1576
2220
1028
9416
1737
158
10043
9496
1685
238
245
186
229
143
420
646
236
257
275
474
296
9132
234
3119
288
1022
584
10527
155
128
440
588
2317
288
455
1656
118
747
890
1042
576
219
514
184
775
3745
517
184
774
2365
845
207
115
8439
1570
2595
254
4270
1177
7603
991
811
604
4265
577
619
171
207
556
629
330
2947
133
954
2325
5364
186
13834
3357
7323
146
11615
355
721
3360
575
675
930
3013
456
1561
1666
356
1706
426
4976
663
1091
8910
605
2401
1433
180
1968
590
414
1079
133
1411
4893
3425
2276
1695
187
729
1046
446
516
106
641
230
577
1014
12869
2559
1349
381
1707
284
192
1688
2466
1914
139
398
1082
4750
204
137
196
862
160
195
327
733
1421
323
609
198
141
284
173
1908
375
613
103
1406
1775
777
3173
4135
439
1692
421
2648
350
3101
566
312
6819
5747
358
7165
4764
447
726
927
384
285
1609
536
895
1159
9551
1093
726
1242
819
475
360
122
255
1565
556
1448
7936
1207
2444
686
4976
148
199
105
305
1795
948
131
3706
170
229
423
133
198
424
1829
950
251
3142
455
111
107
198
1881
260
107
974
943
316
158
536
1401
1197
220
1093
268
315
2730
252
308
1024
164
139
1412
293
107
720
1413
1065
257
1738
193
136
165
262
210
273
114
502
2159
235
285
215
703
481
338
1744
206
989
432
702
932
597
4695
381
309
4218
458
972
1799
147
111
302
6113
243
302
270
244
554
400
673
2950
1372
107
1534
1786
227
102
7350
5991
959
323
422
988
527
102
692
738
878
6744
4359
9458
10627
8887
487
559
314
995
221
220
226
4993
559
314
995
221
220
226
1609
2408
415
326
929
1683
1570
296
179
181
111
145
160
186
415
786
2753
536
108
148
155
227
1423
234
121
169
163
170
534
523
525
448
1027
8832
572
4210
652
401
1150
148
165
170
293
6243
1087
148
145
168
581
260
456
113
142
455
203
382
279
188
136
2327
1151
358
1380
207
399
267
200
136
2172
960
478
6848
635
309
2367
14525
4938
187
1163
141
203
443
2105
462
518
460
424
234
104
7199
172
9406
1127
951
323
177
199
226
577
131
437
1010
471
115
174
148
170
161
6437
862
577
208
647
5275
271
10336
247
4574
132
249
410
197
214
101
113
132
5000
6672
722
205
1762
2901
8305
401
5025
3147
1318
1156
144
1020
2924
345
6473
1123
131
3619
375
132
224
1647
889
181
735
927
1423
1809
1097
3026
527
123
213
132
842
3038
388
368
131
123
250
132
2217
2286
700
6133
707
665
1474
387
153
133
374
2106
181
788
379
4461
349
805
2014
2327
5914
1667
1243
611
2010
1564
833
804
9579
1475
1171
14861
402
6189
554
499
221
2966
855
1584
312
991
271
291
1061
2057
129
4128
1064
7144
702
2693
2254
934
461
250
404
3761
183
476
1000
714
227
876
520
4023
4143
138
353
1990
9190
988
385
103
347
373
589
783
178
108
1324
654
682
179
113
1402
660
485
188
9509
274
1027
944
2843
580
138
7343
343
518
350
3653
100
1038
2173
9189
1169
1122
3954
9718
506
516
440
496
286
523
447
1758
725
242
304
1069
4633
1929
309
741
971
243
12647
132
2361
638
384
505
105
445
1913
3048
638
348
506
445
107
194
1381
137
171
105
122
131
214
421
2243
259
2872
368
3545
264
105
291
181
433
112
928
170
448
173
145
499
1238
856
11924
4395
1429
1598
359
10102
2373
507
426
357
238
126
1190
4344
5504
5142
699
8463
3530
13495
1441
14969
1665
5157
492
210
123
7809
330
295
1450
297
215
8888
1336
580
346
351
4184
116
255
614
146
143
730
464
149
103
173
252
10859
7730
1655
3061
14074
111
145
813
4023
3087
5869
2944
9733
513
7455
926
13706
7107
700
5100
602
613
108
943
546
6547
9585
840
682
107
189
401
1444
5161
11670
235
505
188
7011
1660
117
208
581
3739
131
1017
2157
117
208
581
119
595
1198
701
5148
338
710
539
237
274
115
118
1811
140
103
148
392
343
5911
122
540
576
210
2659
621
517
2033
104
175
2381
164
104
415
455
148
244
1480
957
4061
654
326
507
585
145
568
1589
4666
1945
7546
330
143
3212
2027
439
412
153
716
379
116
2846
681
413
149
227
2397
3531
1421
512
208
206
1728
216
134
294
135
2083
797
660
213
171
295
107
1811
1566
3270
2199
982
703
4689
629
1720
5504
370
2469
437
135
577
344
2413
208
426
441
1846
671
3334
5676
789
5836
7254
1541
206
393
1934
204
1915
361
4294
2322
107
1265
2302
182
3009
1011
454
459
672
796
879
970
144
158
135
103
365
1334
2306
7375
2841
136
1736
4798
116
3209
2710
11460
481
1475
1707
819
249
7016
2471
179
1174
242
7376
151
377
187
916
507
1912
902
560
7321
5022
1436
984
279
1143
354
1667
1625
1237
131
144
192
252
801
215
401
999
1736
129
197
163
687
101
1796
3411
12725
4786
152
365
1013
1393
734
209
674
146
942
145
180
3224
130
2623
8050
1288
2107
8944
3821
2517
1927
146
168
551
1455
279
271
547
8067
279
177
610
183
323
7889
1325
2583
5660
351
970
753
1704
3760
697
8289
687
1180
139
713
692
3086
686
854
300
409
1319
215
1245
256
341
413
302
723
692
7418
218
181
3278
8907
1783
9075
2768
698
104
102
116
102
509
1786
127
186
1508
435
687
267
224
739
3824
769
462
1896
148
409
300
195
401
746
941
8929
203
797
104
494
138
660
2149
15025
2728
5918
1511
692
818
619
332
837
640
7422
406
401
713
208
734
1990
838
271
102
956
3735
1660
337
1231
3850
1419
8196
5896
1425
1537
494
838
550
137
1221
135
1027
5657
1152
9043
2870
141
357
131
166
298
343
122
222
1740
9500
4818
1024
222
189
362
1107
9161
484
8237
1003
1374
306
205
176
189
327
771
1891
4203
2932
7059
1057
490
3742
14719
1738
288
5330
705
8274
568
218
3737
8814
1004
149
222
137
105
8888
679
261
622
234
130
565
2183
279
379
104
2967
10381
2512
5652
13954
2883
487
261
187
315
145
1908
7424
414
2331
334
208
1376
689
1766
168
3090
7415
1961
225
248
235
162
366
484
956
12420
1046
1113
510
1803
4014
276
5373
1988
170
1817
7448
3013
198
568
126
108
1685
8906
205
1189
765
736
1448
253
675
216
1644
928
421
1065
116
510
632
154
724
573
1118
972
421
1066
102
751
5463
964
776
131
382
1682
5021
4035
2425
126
1393
676
1150
378
500
206
1651
306
1421
244
111
559
182
6316
4860
4247
1328
6575
1180
1294
2015
2778
580
166
122
213
398
2534
1384
974
153
255
1863
279
265
429
3634
136
2821
449
224
711
240
206
508
3395
8857
3865
2505
3977
1154
508
499
905
363
905
7055
239
218
163
1709
307
582
203
101
432
2278
9368
5892
932
298
329
179
711
787
8759
610
337
168
279
4938
279
135
11764
7830
2129
324
501
663
2730
9301
2308
6573
520
684
1191
124
510
218
130
916
6085
917
590
8379
5358
704
9063
3642
4678
213
275
141
216
223
146
117
2946
415
274
223
248
117
220
117
798
1249
556
1030
899
557
1877
573
460
542
107
313
326
298
127
1253
204
168
277
304
189
313
385
6962
3559
443
9527
493
521
3903
3267
7370
7319
4921
11367
6365
156
1941
1091
5137
701
2734
1367
564
139
167
884
1446
3191
342
1932
1925
291
1457
198
249
4557
4972
3613
466
2587
1231
727
13272
329
128
211
154
336
233
1417
1453
145
103
191
1103
8923
642
2054
224
1987
238
108
233
125
128
127
1890
198
635
107
300
5255
3621
8914
202
3640
2020
3254
8955
641
687
159
9368
3757
8824
1449
568
4703
424
7465
4174
1257
328
170
491
349
709
589
5561
12315
3666
208
127
7344
6694
1386
689
140
538
860
541
406
584
303
219
160
145
886
366
574
1940
7511
1216
2120
1783
219
796
976
532
474
434
194
555
174
1863
430
1148
1426
719
2652
1363
1024
6004
914
324
614
442
145
190
142
526
139
1108
133
643
3976
1040
9472
1304
9173
1547
298
4665
346
1483
273
161
761
821
424
1494
8553
9089
348
405
8992
1604
193
178
118
411
116
141
162
2348
9688
962
193
178
118
411
116
141
516
1158
1335
236
2153
9396
7379
4439
357
357
4037
358
292
3837
1809
406
1096
4883
197
182
304
3561
127
990
4329
15041
3513
728
530
499
207
5654
499
207
1505
3611
4278
7384
352
1145
4997
3891
1474
304
352
390
744
2083
1484
6160
304
173
744
440
1764
2439
779
2203
1876
3219
779
881
3565
4367
5197
488
5631
6766
997
3931
574
100
8965
1057
4090
3125
934
3996
5274
142
1037
2088
388
8963
1355
9620
7698
727
104
116
154
7814
2807
9603
1620
590
232
394
330
250
598
316
7611
1227
1171
2087
3906
1740
1608
625
389
806
1601
2141
7653
373
3269
1466
7467
1020
5804
13829
500
2208
225
407
337
5511
554
216
190
9277
770
468
2214
775
3957
361
421
438
132
1652
756
1910
944
2361
137
625
652
185
440
7457
7438
132
138
191
8883
8696
619
702
431
705
194
1934
2873
104
113
211
228
4632
8920
205
232
1289
8889
2364
3870
429
9175
724
550
704
350
211
502
740
1776
176
665
3265
2670
862
809
2904
517
7809
401
5781
210
5213
545
2756
166
2666
3586
352
144
139
155
290
9361
3462
9018
133
5315
252
1735
281
310
212
157
191
703
369
257
115
496
196
3347
496
196
881
9550
1813
370
127
2210
735
2007
9192
3034
3251
6111
977
4688
1183
2899
358
183
228
352
1026
495
159
135
3755
226
1430
1601
1656
1549
640
7466
2870
964
4438
507
426
390
229
126
1175
4802
3341
4173
2604
1450
134
185
111
287
350
459
130
330
237
221
1178
487
262
284
711
241
659
922
147
666
151
237
150
160
172
219
145
251
1872
136
1374
111
9521
1007
3540
3448
473
924
227
2848
165
504
2482
6841
279
1674
321
5495
3755
489
9157
139
2034
545
1022
754
1124
210
1473
2717
250
271
185
331
212
417
142
195
124
135
321
1313
413
7543
1119
304
4703
3809
304
165
469
169
1887
246
206
159
203
240
143
172
114
124
248
1335
2241
192
189
248
1307
1523
577
338
836
1959
963
3308
438
1392
3962
587
7443
2511
869
8650
121
768
144
345
153
2020
197
283
330
492
804
521
2490
7579
3320
465
5445
2794
897
424
1798
494
440
504
854
663
242
152
1996
662
1516
534
1046
571
611
5003
172
764
968
641
338
967
354
366
106
161
124
1866
945
3134
1658
1727
7158
808
431
344
8568
322
315
5976
7271
1189
213
327
6412
768
2140
7404
190
504
803
698
127
539
428
496
1661
1059
124
109
152
134
611
269
1510
1047
1152
944
689
381
433
590
7453
141
129
535
1043
115
384
733
674
511
799
372
326
450
589
1988
124
112
505
586
667
134
457
352
138
507
1095
292
497
122
561
453
9350
224
211
100
532
502
203
108
1321
233
422
180
131
334
268
124
6311
4870
2029
1258
276
9831
7418
130
104
905
1879
163
277
238
404
122
3238
194
196
100
472
206
174
245
3728
5601
9883
3737
115
314
260
137
272
489
300
856
482
861
467
499
840
348
744
458
13449
352
143
757
1163
1376
2133
233
192
122
165
654
434
479
1348
1136
121
13657
165
208
9015
12994
1637
170
480
4646
2268
677
115
381
438
144
101
234
148
1874
383
440
108
234
2130
1495
829
385
5864
308
168
6842
7936
183
395
129
171
561
5292
600
189
570
404
621
259
257
147
167
178
185
2008
3016
304
641
374
2196
446
4544
4431
180
8632
2009
1298
1877
7410
1009
4160
4933
1895
151
105
298
140
134
1010
1262
9487
3394
136
266
248
9491
461
2484
622
111
1507
1910
563
7631
1477
1700
558
541
1379
5005
177
3157
8328
623
593
176
157
385
1229
1224
1924
132
6241
962
4378
2326
714
894
5573
131
112
398
296
151
194
485
2913
142
123
396
289
153
195
485
1646
509
5710
200
344
2154
610
271
137
167
628
923
490
220
195
102
144
427
177
986
491
5569
175
322
5487
884
1737
130
117
1882
1141
215
537
171
5062
7318
127
429
122
139
2078
119
412
136
110
264
996
1506
554
208
3474
241
4396
1114
7270
7089
370
162
739
753
16113
584
1113
194
1058
127
142
570
1665
9378
2740
7133
7258
369
1553
10401
2557
287
2501
14786
9522
198
6411
1025
11859
1453
157
1308
1522
667
165
423
275
107
185
136
3250
6248
4183
834
262
1694
258
150
148
677
562
1733
1366
446
265
123
199
751
1426
1306
2662
7337
3515
1022
9485
5265
5830
3634
9427
9939
1028
474
507
265
186
1159
190
152
3254
135
1307
838
422
333
153
292
231
407
228
213
1566
878
893
1418
248
121
165
708
480
293
202
118
145
514
874
9083
2476
421
1330
749
210
421
106
227
595
1252
121
305
1982
1879
710
125
206
447
844
5669
844
1501
278
223
524
467
521
1274
701
402
154
1953
149
149
4852
8942
1385
128
141
143
541
1063
1451
494
101
1370
5095
494
101
234
412
942
310
271
5941
170
8957
404
2076
8991
2651
358
347
6484
1043
315
149
120
266
1287
2937
325
266
9300
890
107
2167
388
226
145
286
242
140
139
2673
977
390
3532
2009
2874
481
1302
4579
1087
8996
1149
989
2975
620
6771
4040
542
572
1799
347
421
398
113
123
427
3044
1019
488
107
507
401
5134
1890
236
303
383
3719
13287
3738
123
285
101
122
7313
5022
300
1928
456
2554
2080
165
250
139
316
359
1006
383
467
287
354
186
358
141
170
1087
231
265
352
5114
3959
9100
646
989
574
539
446
484
892
6685
5065
497
1898
5367
385
699
7476
319
172
1455
3604
2553
213
217
137
260
179
407
440
886
299
486
178
133
135
155
221
131
5103
363
1113
177
1066
138
459
330
363
259
7638
2395
1270
2299
13661
730
9531
564
853
163
149
3897
1370
677
140
224
135
310
5321
700
6142
1836
456
112
128
368
800
1761
5475
188
447
1010
159
478
572
12507
9547
7421
622
291
6546
251
1418
698
465
1404
101
385
702
471
443
135
292
272
104
158
159
104
277
588
181
5255
696
8095
203
1058
1106
3234
656
8455
9589
3861
1000
1801
2080
226
686
666
1405
5421
5895
268
1022
6861
823
206
6674
616
2342
4703
1419
247
417
209
140
178
136
3104
3036
431
216
442
136
138
138
2565
2626
568
547
901
638
328
2106
443
3805
448
1334
2923
9384
9374
266
246
160
276
6620
246
160
276
650
8453
3642
108
5380
885
4347
271
173
931
118
1956
135
605
880
7148
398
437
123
117
120
235
2296
6873
6115
3134
1500
10219
10070
9373
3837
13704
1031
4446
326
1990
257
7076
3841
796
7665
2104
393
2283
110
374
4488
4116
14404
10465
1534
147
113
257
1155
770
4581
4359
866
6304
988
626
2720
1142
4380
2285
1970
2013
202
193
110
681
429
509
1711
6925
584
572
2088
2120
1401
108
632
716
177
2190
333
1053
135
186
933
143
1483
108
632
121
716
177
2191
150
1323
3632
112
2132
3639
348
8295
3618
4011
307
194
113
133
434
579
259
540
362
892
1028
10861
6864
1483
677
4634
261
210
143
434
500
259
561
362
2452
120
1290
5051
109
1132
447
185
5559
8918
8578
1510
8814
5375
9464
121
222
245
349
160
5049
945
137
118
6357
2742
260
1484
275
343
748
8245
274
343
336
675
2954
2949
4051
2108
410
442
916
929
338
143
714
258
145
2033
2493
1461
1311
168
102
101
314
474
3526
6856
937
507
426
393
229
126
1169
353
930
316
930
449
162
228
393
426
507
483
4235
507
203
584
446
297
147
2180
619
1187
686
619
680
456
1029
299
587
367
275
233
535
342
846
273
13196
118
114
240
820
4573
2118
2466
429
134
556
134
261
4692
363
306
515
2149
2082
1276
348
522
814
540
822
6852
1137
493
530
1641
401
274
605
247
762
1301
126
4303
1410
752
120
6837
532
1375
587
507
426
393
228
126
1175
233
394
232
1174
725
507
203
942
1887
16520
403
4351
348
431
319
999
296
133
1115
1788
1101
1362
109
223
1247
657
927
8075
2080
6829
729
220
136
4344
158
224
615
530
1906
101
199
140
285
118
130
390
634
358
757
298
3005
7969
4981
931
562
1128
737
425
3209
463
494
2779
3810
2011
11026
145
137
1400
119
595
667
173
1495
171
512
372
154
579
588
138
4033
654
289
113
190
936
144
1590
119
459
153
669
118
234
174
1534
137
477
1122
3024
7464
2761
1786
11799
203
805
917
353
6740
882
138
681
194
106
696
8408
3771
7262
4931
413
575
428
790
177
1864
4217
3047
2278
246
3027
4047
2344
131
1054
1496
324
220
222
501
385
318
1184
12407
12640
6131
300
449
1206
688
3080
167
179
155
6772
305
294
441
204
302
114
1505
8966
2391
3809
142
549
236
180
132
363
128
1221
1231
993
7307
185
9496
273
640
1120
485
106
186
6831
440
2078
702
432
148
202
138
833
124
633
311
173
450
671
544
101
1403
1534
7375
7753
1627
8401
1964
2235
6037
670
2216
3169
6701
2925
161
9322
6647
2195
7995
412
4974
806
15530
3444
1026
1276
2301
176
673
8483
9617
1304
1611
655
2260
8092
3846
480
1311
428
1378
436
770
143
510
148
215
122
1803
3093
2246
662
2391
637
1080
1804
244
2225
650
104
150
117
128
386
1411
744
387
6779
1337
5984
13699
1686
1020
1340
963
3287
436
4317
15553
613
13689
694
104
342
1101
714
2314
400
214
7426
4546
732
1688
829
758
957
2013
2114
2162
758
974
1759
4889
2226
699
12049
605
1723
341
373
176
777
8889
468
125
155
292
236
5288
4095
5347
1645
5769
1648
134
490
1281
991
624
1593
138
947
432
123
1648
394
490
180
1274
991
624
1404
2244
457
9232
1212
1159
132
156
216
1497
282
13810
9439
241
134
102
1237
2934
9423
5689
574
9346
12633
580
228
951
135
282
396
4653
228
951
135
396
440
889
7325
1479
1152
527
1352
3123
2600
9293
12361
1141
214
112
2951
446
160
1140
214
112
1669
2646
6204
784
146
158
562
8261
321
9261
406
2030
9162
433
1242
839
5373
152
745
3376
110
1616
1579
157
1718
927
503
395
999
716
185
1579
157
294
925
503
395
1708
4567
478
478
167
396
871
2344
188
849
437
1216
291
442
2954
103
112
121
280
1915
967
298
500
126
225
398
400
612
877
185
451
296
499
126
225
397
400
612
2063
967
297
500
126
225
398
400
612
1766
966
160
120
116
292
113
1140
606
4692
711
2220
15028
11440
4646
3389
144
487
427
180
4677
2418
303
2878
1837
889
5121
3090
1034
733
131
3915
1295
8925
6087
14587
13392
1177
4038
1484
8949
1541
5092
1336
8696
105
1720
5478
998
8967
574
2144
1270
2444
1843
1122
5729
604
882
253
968
486
2056
2435
302
2698
1596
3973
302
1470
2545
8867
380
424
1796
553
327
1190
710
555
163
526
156
515
728
2701
5114
716
107
572
10270
2766
8141
2128
669
840
2855
798
502
319
11949
286
1302
8984
1085
110
763
592
1165
3057
171
1965
1611
1895
1061
1397
6529
15021
2956
8086
106
2263
147
561
109
1182
9803
1628
2792
647
115
619
355
342
197
3600
663
1586
3483
4973
4616
3526
121
451
291
337
526
1310
589
6953
361
9457
139
129
157
190
220
149
1351
710
280
9251
1148
8587
374
192
839
7986
2396
350
165
123
614
2133
2997
15399
869
1859
972
5720
464
972
581
396
127
5320
1095
1813
8939
7107
1318
385
922
1167
146
358
455
440
343
5760
15538
1417
7370
2000
913
219
176
6895
102
143
166
3557
13267
5631
101
279
656
463
168
113
1050
1221
3072
404
282
186
182
461
123
3340
143
187
244
461
168
116
381
1074
847
7548
4103
1567
8770
1518
955
309
12174
5201
104
310
779
514
162
150
287
450
2425
4089
4775
10609
1893
912
6124
912
607
2687
386
340
4275
527
205
316
249
4418
8829
4765
701
404
140
253
100
4039
733
420
10263
1027
4148
4479
8178
3749
561
705
277
9431
5011
111
214
142
9246
7414
4009
865
2383
1205
5719
255
3730
7619
4515
6099
156
3159
3688
3493
430
144
213
177
4716
8980
3531
144
213
177
1806
9176
205
219
2905
104
7709
5159
5515
920
113
227
504
759
131
3729
380
132
432
393
279
3714
5729
9450
1258
9281
1966
150
1837
418
1190
788
849
553
172
126
1700
5009
9202
5232
973
2990
1061
3013
11736
8934
3489
131
111
247
162
1854
940
304
110
4359
115
6713
11515
2444
603
2483
413
608
468
208
137
1852
676
8792
129
723
108
146
1148
727
832
351
3557
6372
9587
2345
553
320
1930
4008
12741
1011
5862
4393
1272
2487
791
280
134
1372
14998
4524
2390
1533
320
5376
13236
3383
9127
4593
5660
197
157
169
122
117
2030
741
5723
1941
590
13316
294
1269
4188
8969
428
3095
810
292
123
1125
223
201
119
2360
1475
274
503
740
8185
274
460
1159
719
114
4505
1451
294
703
688
498
210
7681
295
355
260
498
3727
261
562
735
200
245
4325
8718
398
4813
12548
909
1945
349
5511
6751
784
332
4848
332
102
1695
2892
8321
1444
266
216
112
300
414
343
783
1386
368
744
5012
3330
7087
1985
7556
2377
6006
2740
1886
6059
6709
600
911
1023
1561
7756
530
8729
801
5080
9195
162
449
407
670
2038
5769
7878
798
10671
8821
107
278
588
8917
5424
8376
2416
287
223
1099
11519
2349
8101
1374
4335
265
1472
6861
9178
235
9372
957
436
6954
218
360
8060
610
1578
715
259
4805
2121
383
9936
7391
7320
1210
193
7337
11380
760
247
174
9132
543
778
206
660
159
2234
7223
8508
3827
4694
3019
898
3037
135
126
128
1158
462
1082
726
614
2860
774
135
108
236
612
899
420
400
177
496
9527
548
118
115
163
139
9250
1394
318
5324
5698
3794
9943
1030
400
4730
1109
6810
1322
201
1118
3842
1726
5389
5156
696
161
221
275
118
8118
4754
4505
9153
4137
1748
269
998
7340
3086
7459
687
952
5163
5525
3235
6587
2386
2109
684
8975
2346
1942
1553
1643
350
390
215
2686
109
352
221
195
244
297
4190
462
303
7366
818
131
4253
711
5510
323
176
201
551
1332
3919
615
2180
2549
7336
1244
1248
9142
518
3498
2813
9144
2270
12247
2461
121
1238
1440
6877
673
235
6223
3575
3568
934
8659
5394
739
1953
521
254
240
106
4959
724
9011
2935
965
8721
137
219
2512
6764
7827
13676
1306
4246
7522
1384
2052
212
9312
392
4236
1322
531
196
8067
277
399
323
4957
1396
2720
884
1456
256
329
8065
237
469
625
435
24303
648
604
271
145
141
1052
1491
737
145
141
315
502
159
141
1052
843
4818
657
271
311
1251
9636
772
106
755
202
156
144
571
155
4698
3961
1177
933
675
2467
1418
1256
3124
423
493
241
151
126
1255
866
864
2196
700
6577
1849
1603
1751
1748
2297
7284
2575
3777
253
314
2925
3424
936
444
555
5149
13559
178
8713
2937
1759
701
5256
700
8198
567
169
152
172
737
203
117
250
167
5229
169
152
172
540
203
117
250
167
1433
1246
1525
9825
4693
4753
1150
2267
4459
3198
1506
112
425
253
215
338
182
693
540
275
8065
182
678
386
275
1460
108
1126
795
715
182
107
1506
102
425
249
108
1126
504
548
859
1406
3401
418
4701
1422
4981
4357
8712
355
108
720
1089
471
8513
2947
1450
6915
119
1542
237
1296
312
8306
2717
135
1834
8828
1093
587
304
5507
3169
7415
2757
1422
1899
367
128
131
3931
1412
3900
611
1345
3074
447
256
1947
1346
2259
4946
558
5646
2282
105
460
295
570
214
214
149
253
214
270
5036
433
570
213
214
626
270
2016
1232
199
445
8511
163
109
137
1027
2517
105
326
421
342
246
764
667
7349
559
816
1165
740
333
568
723
168
676
2861
1932
1917
349
6574
4803
1464
9428
6707
1183
1214
4379
7805
3049
9488
188
363
383
1592
3689
9483
1790
5004
3623
439
708
7831
708
1111
2084
9490
971
3647
1519
11236
1848
1191
9310
142
232
194
9410
103
167
385
102
123
244
2050
3435
100
123
198
344
343
1203
7864
157
9474
9457
7797
3034
433
8597
1067
3286
177
239
1567
1017
14177
107
149
123
405
104
258
7392
173
127
250
1311
11975
9733
1808
692
719
235
2168
177
492
302
155
6148
328
273
185
205
191
209
2487
330
280
216
265
160
344
123
1886
8543
1450
278
302
663
436
405
1299
710
8176
1155
1452
277
477
501
8253
277
471
469
354
2393
1673
438
134
419
462
603
861
193
256
1168
853
2081
8977
2157
7178
4426
166
203
558
2046
1179
3246
1169
2378
2319
385
1921
1047
137
2246
4738
7189
597
179
131
243
623
242
956
101
238
520
171
1651
1271
3150
220
561
1163
125
1132
219
130
111
576
9457
5396
8864
950
13483
4736
278
1020
1926
7549
102
1323
519
9480
124
522
674
641
706
249
202
217
156
103
696
4027
697
1273
3630
9188
3294
690
5076
13691
1231
5314
6729
2643
3914
186
4365
4774
171
1275
9446
1496
5437
3523
6001
1685
3159
209
213
113
354
624
383
5582
1245
775
9432
6159
117
488
147
14058
1571
1252
183
488
184
838
953
5072
700
2032
1219
2653
1542
5709
1542
179
10227
603
4276
5568
429
1968
2072
11601
6271
5840
13844
2154
315
148
3104
156
107
113
280
132
5067
8946
4385
241
146
126
947
974
1716
7130
5795
615
664
7749
1602
155
2515
830
645
13341
9176
356
1134
3804
9628
4221
164
173
711
308
105
146
119
214
104
171
246
199
246
1415
298
585
4904
3634
9582
5901
3926
9023
343
8725
9463
4570
670
182
173
9279
5813
839
3643
7569
1982
267
7031
1539
1251
549
8923
212
1495
168
132
963
425
276
308
303
150
509
863
200
1217
4453
160
6555
4618
4426
1708
304
1646
743
254
1224
2166
707
255
248
165
226
114
101
1061
8000
2200
1098
906
4415
9426
4721
8160
114
2172
4309
330
150
128
8830
9460
218
7515
5886
8653
566
4423
3393
3251
109
252
281
530
995
1301
214
168
1540
158
211
1130
1220
979
537
959
898
2024
7433
312
11665
1155
1529
6889
767
102
338
1203
1886
121
323
193
943
1220
1423
249
1405
9984
1485
2023
7321
2485
136
837
871
244
4287
976
6116
591
5924
1917
2709
537
8394
10418
206
121
118
132
523
4958
3946
8856
4986
4367
436
7321
1603
202
147
232
3597
763
245
6647
3524
5617
8211
4434
450
287
2824
5141
832
3522
1418
1163
281
7934
5597
6586
2523
275
372
229
341
1176
3236
3684
9408
959
698
1598
9459
3318
168
436
113
147
7435
103
169
2239
671
523
2887
8981
437
216
208
9102
681
366
119
7388
2020
4969
114
123
151
424
900
9449
187
118
5470
6786
4271
14980
8478
5731
3566
8984
10310
3755
1450
100
458
6654
536
329
167
166
349
252
1087
106
231
467
788
508
224
290
187
328
946
462
379
317
338
183
437
413
200
1523
7080
1204
2141
3983
392
5523
7803
2995
1912
1875
1154
5556
1022
770
380
670
13561
840
153
374
177
290
341
903
444
203
9147
396
13638
1587
128
132
695
7558
410
1305
345
963
1474
185
1080
3694
3073
4866
2749
9284
1422
13604
1775
6985
2468
350
267
1891
202
373
318
224
149
198
296
253
3026
3442
327
1910
4596
433
127
2415
2588
2872
5244
213
1299
1754
391
139
125
114
142
104
126
132
535
143
125
605
124
1294
576
2210
126
2565
963
134
120
227
153
1950
1029
1011
2854
13883
119
118
621
6753
1512
6706
1274
957
647
9569
1820
1959
11652
1081
3769
3084
4852
5924
414
436
3197
364
1319
1549
691
122
395
103
116
1411
432
1925
7004
1410
4594
1738
329
1720
136
318
224
299
311
215
2127
3487
746
827
3378
666
633
107
1399
1137
587
655
107
701
1770
2071
5725
439
3111
1357
473
365
139
125
114
104
126
622
8915
3499
242
257
140
160
590
1423
576
2210
201
4445
1055
1841
136
4863
1448
278
310
731
8017
713
437
3873
390
497
690
787
295
8214
700
803
9053
369
9062
11498
954
650
121
185
1078
3608
156
992
907
825
2078
4835
3416
102
426
330
1578
1670
511
3373
2403
8295
1810
389
115
230
175
495
159
359
290
2425
474
1076
177
783
202
330
1894
564
5283
358
270
115
273
1383
1873
932
447
517
2470
960
261
136
153
1364
5899
7359
864
12177
155
139
1692
728
737
1157
146
696
2083
2342
13765
2485
5028
1199
2865
1018
12550
3199
4262
6437
5141
1476
768
331
155
2291
1173
1386
362
110
231
135
131
114
102
229
479
160
1014
551
7447
1353
645
401
139
149
114
142
122
126
538
145
160
572
1404
2780
185
107
495
1452
294
438
153
498
6239
1003
13033
2703
854
650
121
357
194
265
1929
2277
1184
6907
3484
432
3749
803
289
189
228
109
116
890
151
376
8214
446
2253
398
137
110
704
110
1528
284
6701
2599
8908
8110
705
5108
126
187
1801
109
1205
334
3997
2363
3486
7961
1125
1920
4101
3932
2102
4873
1184
2852
100
102
179
129
5023
762
4731
127
5568
7364
2525
8092
1301
732
416
1928
9903
2122
554
534
1240
182
297
294
184
701
657
108
953
3413
157
214
218
268
168
116
3606
219
136
268
310
104
140
143
190
104
104
191
102
217
283
703
3476
756
455
1979
124
314
272
235
172
1113
5045
3236
516
2041
252
434
770
4025
408
4317
3025
4430
395
1601
2588
11990
4624
697
272
2088
197
420
973
3925
1576
122
681
245
122
737
1118
308
8563
1917
1105
469
345
1614
462
226
546
5007
6921
384
5108
3026
388
100
834
352
895
277
229
4648
3190
365
1972
1898
7022
7546
103
124
11000
5884
5289
9195
5553
8421
6644
4544
352
605
196
230
171
26263
370
259
3586
369
145
1877
3796
787
2446
656
949
3573
3467
8872
632
112
121
188
110
1098
2516
1952
414
2605
3721
638
126
449
841
739
485
184
936
326
133
171
319
1919
739
485
184
936
326
133
2483
2841
700
1184
4483
6231
178
2904
485
174
1895
169
112
728
284
151
105
258
155
3527
216
151
105
258
155
1951
9845
246
621
432
241
238
1169
526
320
947
293
2500
11802
682
6926
804
131
1321
2932
516
126
517
639
686
516
10079
692
681
1140
124
692
2962
530
1701
661
748
1862
1616
193
226
119
111
172
519
2777
114
356
119
111
174
260
565
3585
176
2247
5708
8496
2446
8728
507
240
3642
4057
4801
1487
4456
515
7207
3980
2640
128
1156
7146
1028
1148
4858
2569
8299
618
11754
100
711
1177
4729
4777
1021
2909
475
2665
6664
522
641
736
233
3386
131
3745
736
205
1910
101
303
165
105
691
189
224
9301
239
1778
304
4406
3896
154
1213
344
1560
8691
158
353
1907
9428
5901
1360
1271
738
452
1799
1803
1829
2882
1513
710
1488
657
710
1492
721
1392
1284
1815
181
107
2344
116
379
686
107
116
898
945
12114
1321
1325
1115
1990
1483
616
2515
213
311
343
5703
918
145
10232
1236
3007
190
475
3666
12829
3729
214
106
118
2244
9388
879
1227
2370
450
420
279
159
7272
7163
6244
2754
1554
906
268
224
240
235
215
879
350
3341
122
257
129
184
167
181
615
369
5122
2606
1079
256
266
211
600
891
880
653
498
379
347
1169
483
497
917
359
903
1412
5432
700
4109
6556
347
4746
4101
1661
486
609
578
581
644
244
876
767
328
229
175
520
1064
8983
1059
2228
572
1004
737
3826
2111
228
132
4298
4075
122
4799
418
4319
380
199
1629
699
641
406
782
181
518
348
331
314
278
981
250
167
3217
2162
171
362
330
238
340
1423
2658
1210
9199
1132
621
567
2364
1998
1273
7020
4798
987
3563
295
492
585
339
112
1117
1260
756
7371
600
6494
112
1558
934
1291
1042
180
118
234
206
176
145
101
112
822
1171
3352
667
545
481
8538
825
8912
2015
7362
5143
7363
1524
5495
215
1301
2719
134
151
908
178
328
277
305
746
131
2967
11397
859
8071
429
4186
421
2739
131
2819
196
328
277
305
629
121
224
273
313
408
179
2095
3118
5317
3807
2887
663
2741
12204
733
260
106
101
788
305
363
394
105
207
483
5381
1757
376
125
302
582
1401
2391
1641
487
919
681
519
685
1196
124
519
2170
3138
918
2236
4028
1171
268
1113
480
884
4093
5128
5831
9001
456
338
2463
354
1378
197
5159
14292
4039
1630
102
386
1160
3080
8916
2278
5233
700
6903
2651
462
270
923
231
2514
2941
462
270
1091
314
1326
2821
133
1174
1213
485
2426
363
2647
12231
144
457
9076
1264
135
6812
212
110
387
132
113
153
1511
474
675
7461
937
2201
329
113
7481
329
273
540
713
4335
936
672
1980
664
212
1011
342
675
190
399
1014
177
304
493
365
191
5078
237
177
306
492
364
191
524
113
414
10260
508
212
5617
1956
459
233
2049
627
761
132
217
197
272
187
13021
1037
4655
142
8978
8813
1281
2956
350
3098
417
112
126
7581
555
386
540
3444
932
539
1653
1788
1423
700
153
132
1775
135
1696
1472
635
381
890
337
551
4958
3170
8916
323
164
2437
1026
2840
863
2610
3028
330
5988
142
622
2076
9540
885
642
6042
1345
2838
5847
506
238
291
3984
722
486
1089
143
1302
380
212
1489
7562
1028
756
2869
109
673
677
917
221
378
417
855
5038
1164
224
203
173
1148
8173
9526
435
326
147
331
107
390
516
5600
1559
2005
190
1486
949
389
560
10571
2003
8831
613
1150
304
677
2211
162
1846
539
521
317
204
979
265
756
2681
5456
4381
8955
174
8923
2873
2206
1146
558
126
5579
8925
874
1428
244
220
4673
2889
6006
10051
108
351
148
318
1084
879
1666
308
1406
643
5742
601
425
124
141
2580
857
599
425
124
141
2063
7358
2535
9580
477
211
274
1191
154
162
357
1027
1102
763
8599
440
10034
554
424
142
8927
13624
323
251
175
132
5154
12736
972
4019
9118
1385
418
135
455
916
180
248
391
6175
162
138
204
4601
179
2942
150
138
238
1505
100
809
1515
1292
211
126
118
13697
1214
102
788
144
4009
7741
2190
1357
120
2199
293
1162
4505
1881
8522
338
9026
381
198
701
711
1040
634
1858
708
263
1119
8989
3449
1887
127
172
100
351
143
263
3027
127
172
101
351
143
352
1837
129
12882
7879
1236
4599
7145
475
7856
739
1790
8337
297
7921
5465
703
8151
159
368
1658
444
160
1769
410
5036
1336
1483
533
7608
6012
1931
9499
579
207
484
2970
102
7816
266
9487
314
332
210
120
163
171
1569
444
9380
9002
4052
7302
4997
901
5141
8620
4426
7340
148
4850
1094
1384
6117
2068
376
951
518
396
8840
3498
12701
4964
138
1150
405
519
228
2915
2318
194
116
173
153
850
1090
1916
1089
1619
8911
4390
1089
118
471
486
530
168
113
3281
322
685
1045
419
146
972
2521
641
3784
1948
838
647
1281
188
118
8093
3452
5282
700
9081
3997
963
174
175
3254
1646
100
248
255
124
107
275
234
368
4715
2095
391
777
221
1559
756
8775
638
1523
135
642
4088
1163
105
150
290
953
1129
245
335
1072
1213
5953
2906
1599
4982
540
4976
8966
7720
670
273
7931
8909
1328
803
790
365
906
125
133
537
1643
243
446
111
7079
4229
8251
745
1239
1637
254
153
105
3376
254
153
105
427
4050
100
369
295
407
758
2781
378
627
2556
4131
893
266
193
1900
2406
10420
1834
108
112
388
128
374
152
197
192
147
146
1261
2716
2390
8902
787
4975
4506
432
3009
9003
2692
1112
491
1255
111
1223
4439
8995
3346
9016
238
307
146
116
1819
1122
490
259
272
389
105
1878
139
233
2369
247
107
374
198
4633
3835
1071
255
10589
171
577
3181
2231
577
2544
124
740
4021
1279
209
3160
1848
440
127
260
352
306
274
2011
1261
6228
9395
977
2177
192
172
1870
2853
323
2533
168
337
1945
126
197
7045
345
206
1226
1750
1221
3195
5623
1176
1355
2097
1861
173
3936
549
5250
155
232
108
244
107
684
502
5463
1059
317
188
8661
136
1317
162
176
12841
955
100
515
4393
11045
7784
2551
4523
231
2092
683
2629
614
195
637
2509
399
8653
1983
3954
584
2698
9161
2804
3452
448
1180
3488
2708
1472
320
1059
9514
1290
1178
1186
9138
1106
737
293
1232
17792
1024
718
298
482
488
184
3795
5816
3728
5596
807
2476
215
5478
2900
6184
8413
1063
106
3074
138
439
293
4156
4789
14984
4774
155
1176
810
306
104
124
439
141
1740
5519
2918
301
325
2900
1656
1421
4576
9287
3036
443
284
13391
9431
1349
4012
992
121
1764
1425
530
5315
118
139
522
102
111
1401
450
1541
814
464
376
374
2011
747
460
757
8186
698
5050
712
9255
388
113
114
310
1397
844
875
9522
1374
200
2962
594
877
664
2864
5169
3959
655
8303
1517
3079
11493
5228
3491
417
2091
2274
446
754
2040
8909
1163
7333
4253
11651
200
598
347
280
145
793
409
125
305
532
370
128
1585
9343
464
969
9135
570
1081
1175
225
1271
165
523
682
3576
1533
699
1836
4812
3942
4752
1324
1161
131
524
3555
6384
9406
340
2814
7628
6133
5968
2345
5150
289
286
4718
4455
1906
723
286
6739
319
2402
1137
2496
1851
10909
5378
779
4115
9552
3348
1333
194
3498
931
2764
861
8275
5081
6615
604
7369
140
4696
6877
726
1113
727
201
386
259
524
505
167
11062
4531
2879
1852
166
191
369
4331
1706
166
241
191
369
144
238
786
520
1862
221
158
388
821
1443
509
168
521
114
475
553
683
616
891
166
329
9069
1767
574
270
291
552
153
200
208
374
1886
7599
13796
692
4485
4760
8938
2453
225
211
2294
1088
197
348
1721
11398
626
329
692
107
367
200
921
13880
1913
534
5847
133
1319
735
1887
2280
1040
1168
7007
1443
2993
611
850
2073
145
162
678
403
1337
2588
146
880
404
323
443
4595
698
1145
496
11556
2063
6963
5891
998
7619
363
281
145
142
134
310
2633
453
295
646
1691
244
1407
121
825
109
237
211
998
2616
505
425
392
215
101
1172
342
1046
6736
244
4551
1183
878
9153
1031
393
6391
135
964
5837
8213
991
651
168
315
261
173
158
286
102
111
1338
3006
631
7864
805
148
614
740
142
140
875
1140
7970
4264
317
7365
447
1104
1522
9561
3762
180
2668
4350
149
4970
3245
2089
441
1274
153
637
4007
1283
153
272
3123
914
8963
5982
181
13961
7286
1742
287
390
1068
5590
287
290
1077
694
1508
1131
2576
11619
13795
1826
4698
4861
2648
13622
1304
438
1145
239
245
8922
117
243
1032
113
212
4000
4771
584
988
403
710
1067
1370
9035
1189
1414
2316
344
7286
956
6706
563
3436
218
446
130
120
128
1633
267
2825
128
1632
267
1531
1046
276
9252
247
2190
4553
2081
639
342
332
379
786
7350
2277
322
1458
1530
6779
4512
2163
5692
3016
3870
206
155
282
1159
115
551
416
950
203
687
1472
951
1859
4414
1483
451
7869
363
4695
2396
2542
14551
4862
9025
1698
3519
372
281
396
556
1778
1320
152
125
1059
143
807
12742
676
149
505
1269
739
740
13366
565
1356
291
1091
185
7713
1244
1364
351
140
510
173
9153
145
6186
1509
8780
7522
8192
703
5190
1971
165
1270
107
4237
131
4361
131
820
381
100
1794
506
565
1936
4623
345
6692
718
106
321
182
330
350
157
709
242
1401
2870
6235
396
132
277
1039
1684
151
8596
4677
2580
274
262
192
1619
1539
3190
7545
1965
771
1273
10957
1554
2751
6219
614
601
354
2783
1443
700
8208
4926
188
204
362
232
427
331
317
1463
152
4958
3842
6962
1352
421
214
1856
512
1252
166
346
9376
350
545
122
326
320
134
2030
529
1459
913
4325
7560
6132
186
523
135
152
101
933
3561
3642
1182
937
386
562
1185
8851
2438
153
1092
1138
7299
1187
500
207
329
177
7313
3990
754
133
401
295
962
4872
4037
1323
379
2728
6830
2046
4620
1269
5647
1720
211
294
670
210
2100
1445
1198
292
10109
3370
1632
5706
4361
4253
674
410
279
4794
3528
11587
1224
164
102
100
132
170
652
9217
1451
1487
274
384
524
8213
274
343
539
439
6419
887
870
130
154
536
640
12825
404
144
1143
3759
613
8839
1997
4834
202
1244
8838
232
593
446
266
913
163
807
636
352
2064
5775
480
119
1957
266
233
145
176
102
149
351
2068
543
7429
1949
8283
146
363
346
114
605
274
1651
637
7641
106
1368
1070
162
638
284
478
6044
328
8429
1798
5561
897
9571
5057
2170
801
101
637
125
463
1916
2709
105
272
217
226
118
430
1551
2891
484
236
826
856
612
301
1284
165
391
142
214
135
207
234
281
134
5958
522
145
404
1161
124
596
103
4165
3634
142
9108
500
2188
4484
3313
6172
323
732
188
176
1275
1772
320
457
577
1091
7706
11081
1397
292
193
4057
4148
9151
1829
10391
6593
480
3005
1902
207
233
208
352
227
156
443
5510
208
352
219
156
1853
9349
569
339
304
110
927
170
116
1639
890
252
992
492
289
247
3322
118
109
324
287
1008
302
187
228
265
263
1079
183
208
549
231
359
911
8897
281
697
206
165
786
411
112
250
299
305
171
386
112
221
7194
108
4151
1641
409
463
464
175
311
1293
383
627
385
912
295
4605
186
153
127
1778
1850
2508
1550
176
203
259
401
273
121
755
1611
1364
1248
6201
156
727
780
3979
4771
643
112
1612
141
1127
12549
200
103
923
235
138
6543
345
2295
216
508
554
820
166
273
534
374
195
1080
2050
257
1397
139
149
111
1710
194
170
1342
10381
121
877
8883
656
120
151
3939
7632
1938
1330
9066
1907
1339
903
7604
1124
105
555
190
109
106
884
129
124
239
117
5410
7424
1159
341
124
239
304
210
206
13656
328
6482
355
4728
320
203
142
483
4931
9221
4187
296
7246
1797
7424
540
263
230
1633
1619
241
8238
2159
105
184
172
301
288
6527
8916
2501
1079
198
108
1048
617
340
4096
232
348
5000
3153
4038
170
9417
117
656
348
9423
418
247
128
123
13783
154
542
707
1724
6622
2146
2640
234
5509
2364
1331
374
240
466
123
557
6055
5070
617
140
205
1169
1041
311
2214
940
478
622
279
346
1039
157
146
103
331
374
1257
5073
763
7730
1557
1350
707
309
840
834
197
1120
7312
2439
2746
145
246
3687
4812
342
253
364
763
132
255
118
129
184
222
337
105
539
192
1724
212
310
4005
10082
3194
1206
844
213
104
635
3935
10099
240
968
302
620
314
370
238
137
1567
179
8238
553
9116
151
133
618
5351
13546
205
9454
4046
680
103
212
708
325
1253
340
620
301
944
103
211
251
127
264
3600
393
137
9354
1222
135
1763
7334
3866
7212
493
690
595
295
1450
912
6010
1233
3027
10053
1241
321
103
179
282
233
468
1682
1118
550
4696
4197
6866
9004
4862
4023
2191
4624
4631
227
136
1424
461
140
179
183
252
275
365
958
137
6595
489
3279
2343
2651
3125
1303
793
1693
4053
898
5597
11727
202
521
1187
436
239
521
125
5064
1336
2144
1160
211
1227
599
384
2486
689
851
129
451
3437
507
254
610
5690
2577
253
432
504
4099
431
2132
110
564
166
396
252
372
111
5470
1423
318
115
203
147
263
494
371
666
3642
564
166
396
252
372
111
172
1440
318
2738
861
304
691
729
2864
3341
1494
892
1004
795
1280
2829
3832
184
616
305
190
1355
506
296
119
460
997
920
595
517
985
1744
1213
517
8265
5138
9686
2671
1857
1660
852
425
199
5397
253
853
423
547
336
195
3455
4969
6839
6068
225
1811
1336
788
1390
4009
8689
4776
5238
5936
2576
4718
211
9395
146
179
1717
6198
111
4981
1016
236
205
2392
2156
1094
12588
723
117
1343
15392
7743
585
1266
545
355
833
869
1395
295
746
409
907
869
843
7935
647
649
1355
1268
110
138
113
367
425
6608
605
1673
489
2742
1240
3296
1625
488
337
119
111
2294
6511
265
164
3710
154
8939
5159
1655
315
108
1114
2139
1139
4958
375
724
222
8181
4554
810
198
217
265
11995
695
387
842
6621
1625
2701
111
215
850
189
126
278
1570
103
324
521
312
682
155
113
3848
103
326
265
683
137
113
1646
12253
404
223
156
246
1111
284
2990
1052
613
4789
136
4403
6686
396
1524
7333
1891
3587
257
223
2195
150
217
101
451
139
104
171
162
227
107
415
118
1772
535
209
109
1274
125
738
5697
9417
7499
363
237
351
145
256
294
382
128
3340
109
158
351
158
256
236
128
101
8113
2368
410
4919
1898
146
196
211
479
1501
195
2547
8098
703
1398
2959
4473
3764
924
234
3967
3679
630
1042
9466
4123
3030
551
8139
722
500
147
100
123
175
4453
13986
345
8186
703
5286
1053
145
100
123
175
1854
209
8927
385
954
391
2110
725
1848
8936
2670
7081
3569
3230
2095
3525
1546
3519
2508
3815
1960
156
1045
191
404
434
258
2390
1963
156
168
1042
187
412
2137
111
9500
10460
5650
2148
1234
2522
626
131
302
671
233
895
7116
1339
888
1012
8179
15017
2617
2867
2108
5742
1284
859
8195
3198
2136
778
1237
9523
271
1942
130
411
127
730
103
152
113
5591
127
730
103
152
113
1477
2086
1036
3332
565
5605
3876
1441
479
105
1297
5114
504
101
114
1280
2343
5556
12432
5988
4016
2005
700
5284
773
5890
9476
1027
430
2082
919
716
3550
135
2156
1267
1964
7540
5638
1965
568
1680
126
522
1064
1313
1060
321
630
173
7579
734
154
913
276
7035
107
435
3745
137
1236
267
617
2542
3000
7849
6840
1388
2918
179
1608
373
166
247
3366
9426
266
4339
481
8422
1246
195
2381
8814
3446
13732
264
609
5200
698
8307
1054
242
9323
1353
6147
392
1983
1254
1286
2083
148
1242
929
125
2517
1278
2219
653
1198
605
501
292
1495
353
325
670
5173
3590
4799
7840
240
141
1215
226
1508
129
2498
2941
609
6662
2713
8916
4595
146
182
167
2304
8254
502
125
539
432
139
453
289
448
5594
453
289
1864
609
613
421
239
550
1012
3233
13954
2057
1176
5589
1167
220
5661
2689
1101
2596
2170
324
7392
1256
13007
1675
2077
3168
214
1302
109
143
1191
1428
217
440
517
200
2266
774
2295
9344
2134
314
4428
6459
1993
8970
385
8713
2003
1708
635
2578
108
1890
688
1043
118
850
165
1737
7786
301
2990
8195
589
8542
417
1652
1435
810
2171
1435
2322
443
220
153
1630
139
127
263
185
660
138
8995
9296
124
103
294
224
217
209
164
290
1746
968
128
221
334
220
236
641
544
216
106
192
310
337
180
113
2173
7479
145
140
264
149
103
102
227
135
134
138
2471
5161
8890
1471
1492
378
386
309
235
3508
905
283
878
309
235
881
329
5459
2814
744
441
137
167
215
190
107
1523
9451
1438
2524
438
177
174
1654
681
1807
1143
700
5202
6286
164
191
5117
9016
112
735
108
373
171
3931
11019
6870
7539
1974
2577
1741
1305
332
11657
2410
467
7783
872
671
6523
9821
1426
1358
804
221
196
253
104
486
191
181
137
222
193
723
9448
1332
3340
2110
7921
4896
6274
5444
693
160
628
798
1230
4030
2470
1700
13798
1199
1808
201
223
365
9378
363
4049
144
746
134
186
204
133
404
287
200
104
702
1252
449
1335
2318
4232
1597
241
136
2123
2300
235
8186
711
2945
114
1051
435
10633
6526
2118
1261
337
134
228
259
137
182
5229
13198
843
8333
465
2150
4768
8916
5149
140
171
154
105
438
5349
3774
529
5112
9312
4341
4818
302
12335
604
574
390
623
8938
2183
311
107
287
338
481
116
223
171
487
107
112
101
311
351
290
275
1319
2295
139
224
240
224
125
787
163
590
7017
4406
340
2119
163
163
391
166
417
224
227
202
125
776
160
1048
145
25692
1301
1221
2270
336
260
179
243
204
221
188
119
200
215
282
209
414
101
379
399
278
321
160
204
224
234
492
1541
135
622
529
457
12932
105
965
11098
124
268
339
233
4599
377
233
434
406
523
1905
1658
112
222
109
5523
237
112
432
142
487
6107
1868
279
963
7392
151
3710
8924
3812
6068
4685
11744
3872
7430
3971
5826
1910
265
4691
1285
265
255
200
3143
1207
2453
139
320
4927
1616
1624
209
320
117
6623
1269
102
709
124
1181
684
709
7388
6809
7777
905
368
105
139
922
9091
213
3750
3681
212
3833
1984
2350
6316
3908
8919
5521
2796
2996
204
781
168
1180
1026
607
2800
600
1605
2141
8145
6766
8423
8963
365
9055
284
564
2210
5996
221
482
567
888
751
3230
1891
2225
751
2426
6559
484
9431
338
505
383
3172
200
1176
1234
2575
1346
484
3951
555
1443
5275
701
1477
7006
7476
1777
209
2000
136
444
4063
1080
2308
367
102
6854
916
2610
1996
4543
399
1772
5552
1167
4448
1764
2502
7836
459
1460
417
109
375
388
152
589
421
132
382
1338
107
329
5203
287
181
6966
1163
302
750
7461
714
611
187
533
112
594
7014
302
195
2112
208
414
185
1327
2340
5414
2502
1217
914
1673
9478
640
2487
1199
496
1083
8891
1063
508
9039
6193
2753
1554
2305
475
602
379
365
317
7432
120
656
4250
502
1149
6916
1567
900
3775
3266
3901
9722
7754
8997
3797
1051
514
2473
2600
697
4872
8850
1087
130
208
1884
165
191
178
308
686
684
188
1519
4548
174
1061
566
130
206
323
304
285
275
106
9188
1480
147
237
836
285
714
183
8844
128
206
142
127
913
1638
167
161
116
143
422
825
211
302
533
533
609
133
725
589
2050
138
291
445
129
347
132
544
130
206
7934
323
306
275
156
1413
193
837
293
714
183
130
206
6276
604
7380
322
160
192
275
155
1408
184
781
293
686
183
2246
8911
700
5339
2908
700
8207
4063
4251
314
4445
241
315
256
4993
6385
5599
3493
947
238
590
152
162
471
960
951
113
176
283
155
137
878
889
541
389
545
293
730
183
528
130
206
960
630
5005
9401
1709
9398
295
323
122
162
287
275
156
1531
147
236
833
292
617
133
129
205
330
267
250
103
1089
8753
3355
2441
496
397
532
312
9086
374
583
1557
537
703
8094
129
205
330
296
250
105
1089
6185
2132
708
5159
508
394
532
312
9103
374
152
552
330
130
206
330
236
281
250
105
1089
8259
707
2609
2418
496
397
532
312
9116
374
589
130
206
8294
703
1794
8707
5685
3546
330
277
244
105
1089
8239
708
5152
496
397
539
312
9129
374
580
129
205
330
277
250
105
1089
8312
708
5160
508
241
397
836
293
714
183
10074
165
709
1890
136
114
136
460
3015
9467
3480
8760
5272
4836
266
735
887
2795
502
171
639
319
859
185
1072
1083
443
1367
274
541
537
1189
1053
717
1058
1814
453
142
468
139
143
876
4727
370
6487
1405
7040
5381
7169
100
217
230
166
281
231
180
1852
14032
769
759
1727
1209
196
234
1631
1028
116
228
260
115
1154
1157
298
277
12898
4620
345
345
6402
434
1636
7393
591
8784
2003
557
152
2108
150
770
480
6444
10243
2237
396
1070
1887
2243
1587
6717
7211
3305
1575
7147
1407
234
3369
2133
405
944
8356
858
284
447
3672
1281
471
300
120
484
4876
227
4713
351
5801
688
379
170
1952
323
351
1198
864
255
4918
1223
194
424
1993
144
234
3993
154
1033
852
157
132
104
234
503
449
156
156
141
308
491
6601
10316
570
703
611
609
214
7187
2730
12105
2880
1286
187
900
276
2800
218
165
191
8324
5770
123
480
1348
110
1056
2355
419
12081
129
493
1354
4424
1065
680
264
1099
908
103
584
913
7896
1496
1590
3682
679
1095
8550
1104
2226
3777
7962
2576
11815
569
964
3005
673
829
813
518
661
641
215
131
1576
2127
763
364
3761
1973
229
335
149
116
584
3795
1146
100
166
4861
1424
242
7483
406
165
257
420
734
232
1419
1519
191
553
999
174
156
539
680
2194
4370
1626
1872
270
362
2246
1870
1387
1185
107
191
149
1486
285
1955
2473
792
441
287
124
433
244
1398
578
211
156
1443
239
210
1523
9318
7036
327
707
3578
237
160
1004
987
135
2619
5248
1310
7852
10788
8896
605
804
2029
1834
259
4757
5488
6073
637
231
229
216
145
150
101
1144
269
1600
8875
3429
484
351
154
361
439
203
871
107
247
9401
2582
274
516
197
462
6277
4608
1027
167
161
419
374
1648
1919
1850
10249
4553
236
406
157
945
236
180
127
361
5357
157
941
303
210
127
361
1665
511
163
1104
609
1644
127
157
123
136
331
513
672
200
126
404
138
198
849
298
286
406
241
946
1046
1416
236
161
328
234
471
100
315
482
865
2464
8978
1501
108
131
405
112
140
391
489
227
737
215
361
555
2676
5403
6393
1646
2803
2354
10874
3179
1064
1917
4380
3032
971
281
2039
688
2181
1449
1226
9593
5678
4953
1400
791
718
4603
6663
129
470
196
125
151
108
114
1518
2456
2850
136
133
198
2182
1429
381
14641
240
725
1903
7276
3070
8202
5390
905
9395
128
844
196
3484
196
114
1698
275
168
1244
224
138
14981
965
593
616
5838
8055
2923
4525
4422
617
1159
1858
551
686
631
671
122
1310
2320
185
4027
679
559
141
1891
494
1429
517
2827
457
2161
244
1742
436
862
121
334
7386
353
581
1264
135
160
172
387
2301
116
100
239
138
279
588
122
5339
314
124
3298
1418
176
336
308
9130
610
996
465
13618
162
993
101
253
5307
1880
3677
7382
3494
446
101
114
141
344
4042
201
543
1148
173
13655
4340
950
748
2602
103
305
3382
1832
404
2092
2480
1952
108
693
271
406
5457
541
108
693
101
279
373
8908
493
135
107
7413
5426
2522
837
366
168
656
170
757
338
142
110
117
772
6213
6107
1056
2791
549
1177
2153
2388
2138
1149
5046
1148
206
3261
8468
2621
1687
1565
4337
7339
461
2975
1064
714
679
140
156
309
1694
2704
4646
426
4342
850
835
567
414
3350
977
597
7148
102
238
131
153
208
137
162
114
280
1936
2241
594
503
413
221
141
165
114
2003
609
2294
154
1020
5858
125
222
167
1067
4766
4263
642
966
11909
493
715
264
487
1393
416
1559
190
519
697
583
1173
1541
715
1289
357
1797
1843
2903
2446
376
2103
1720
4006
672
950
3120
3524
6245
1605
952
184
290
408
126
123
115
353
2349
795
949
553
454
148
298
1129
7479
3017
3098
5328
10267
2117
1038
14067
1015
3102
739
1271
1050
265
354
2557
518
113
1828
2274
2387
2136
6352
1655
166
102
226
546
2758
131
167
102
207
550
427
113
5535
3557
868
14995
8051
6187
6798
2429
148
938
1524
3178
4014
7316
6889
812
525
3637
2116
5266
3131
6784
332
11757
371
171
121
106
954
2692
160
1601
577
983
1810
454
5465
1986
7567
3941
3711
2422
362
4929
1237
1834
2431
3053
8477
710
5098
11989
2663
694
1723
664
688
395
356
275
227
578
2042
734
7373
8739
383
1014
135
1109
2311
1265
1146
170
281
507
1426
8977
113
1214
577
311
344
8598
3525
206
756
223
5593
5112
3331
719
13879
1000
101
146
211
452
106
102
9537
2272
2948
8787
1037
1959
587
1657
1919
8429
958
1431
501
178
448
303
399
3899
273
585
4875
304
772
1870
314
162
467
293
569
2104
2622
1583
12397
3877
1208
310
1431
504
5370
119
103
146
104
435
5494
294
160
368
221
427
458
1000
697
201
3305
131
456
107
193
1330
109
122
367
606
932
238
845
227
7525
1889
168
279
1623
13686
365
628
225
250
621
1141
2448
601
4853
7203
170
518
480
156
161
4093
956
4440
1271
1084
558
677
332
137
6014
649
365
171
2218
493
354
3112
2236
1006
1461
360
630
961
1142
2743
4189
349
9268
2259
2634
7805
1675
5363
229
110
518
478
156
128
1518
2299
114
254
137
3675
238
305
8875
174
107
784
467
628
1742
2515
4045
585
2379
1375
773
4127
930
271
179
2293
326
6520
271
179
915
222
367
541
538
195
554
1263
1026
1219
3082
223
7410
4357
9902
815
782
926
201
204
101
1629
8954
4292
1401
621
686
245
739
630
317
839
238
182
880
133
186
555
434
1858
621
686
732
866
1246
880
8567
3442
2104
8157
465
673
488
708
232
554
852
346
419
216
2131
941
549
3660
941
542
174
391
172
2640
4041
311
1081
2487
2576
5472
634
1520
277
6066
1519
278
2275
6523
172
143
708
140
175
209
521
130
107
179
1150
1634
1940
1788
689
11934
7158
2309
1028
523
482
473
1446
258
602
446
714
711
981
317
133
501
461
126
122
208
221
682
363
110
1515
952
130
3615
448
1427
327
1101
137
14048
1093
218
958
538
1066
128
130
124
351
426
4188
138
1159
7366
1595
2851
110
204
188
424
463
357
302
386
111
245
1710
125
612
1670
1921
445
704
2910
260
172
626
5976
625
1937
1831
542
3791
561
727
108
563
163
15406
524
460
291
368
326
1687
1842
116
235
661
373
4528
770
788
9195
224
654
314
189
120
273
675
533
352
4895
699
7999
3208
7497
725
6270
2609
3437
3956
2311
3642
3869
7302
4560
743
867
6906
303
1058
175
609
2145
491
236
1231
244
2829
130
515
6455
334
168
288
373
1577
329
144
2010
949
5808
7797
1571
1240
328
2193
131
8940
129
228
312
1111
246
1413
1859
137
137
115
211
150
269
358
236
1238
332
115
185
3850
5015
2607
2871
8996
1172
2173
449
1442
258
647
3902
2841
742
7286
5800
165
195
163
109
303
725
2591
609
5089
4149
2154
2999
977
622
360
744
246
767
1373
993
506
583
2124
240
3734
7801
3210
687
446
622
9539
216
520
563
1902
681
7368
4856
1199
8861
207
913
2200
494
348
787
381
187
332
366
1344
6441
894
167
404
349
312
164
1855
3012
9004
460
339
259
262
313
5030
205
290
279
342
252
245
259
229
313
1895
2261
425
683
615
7958
684
627
1383
100
1316
138
436
183
111
3612
133
920
940
2117
485
157
130
1252
243
320
181
486
443
144
253
651
1403
1377
7480
386
275
183
14028
801
131
110
204
470
294
8060
394
317
293
1455
5601
427
350
318
8589
308
4320
405
529
6138
1208
12813
258
1117
330
1393
136
209
977
723
1056
543
778
869
160
348
9289
2531
509
319
1538
10681
1371
111
3971
1079
141
291
463
643
840
1545
2452
1403
783
675
287
5765
784
961
1118
6618
4206
556
419
1888
218
1687
2809
8262
499
3481
400
255
6829
212
5349
5796
1737
502
5305
10574
4347
3847
8832
4465
7802
227
1764
179
635
8932
881
104
211
112
239
227
145
224
160
3982
7170
1357
6010
105
321
1464
1383
203
171
648
1295
7742
501
1862
1806
7093
923
504
1885
255
925
568
574
213
150
307
363
1909
3596
11076
4316
295
1559
2792
448
473
557
2787
9377
5380
1557
3581
473
1901
1291
861
2450
2611
647
1023
135
181
976
2118
131
197
165
103
498
265
183
3441
587
640
4765
1028
773
8982
773
2294
2139
234
2198
2577
658
943
4432
1558
438
4352
367
481
144
1412
522
418
3019
1059
503
1578
2047
127
615
1235
854
510
264
919
432
856
666
385
103
107
1403
2123
118
2581
249
168
266
1070
512
2312
119
145
475
2265
682
182
912
426
1509
656
1173
4170
1130
1838
711
3157
2197
1131
213
507
411
3901
455
598
477
4774
1561
156
8092
156
355
3607
631
5840
9732
12841
1411
508
2319
150
181
2056
149
182
126
262
234
121
141
192
223
407
1218
3839
596
5088
587
101
1109
860
110
1267
151
129
379
164
244
1423
181
1631
3846
1854
6679
6276
991
9175
2930
1447
4036
2402
7373
4889
1670
535
130
431
380
1940
131
1673
3914
869
158
165
687
218
261
692
623
2557
205
177
687
218
261
9240
5745
488
159
162
370
1779
370
833
1107
1242
718
2197
1945
388
849
3197
649
1592
526
449
719
947
377
863
178
887
146
247
1414
4864
2228
168
535
8843
7504
255
2554
1015
283
7198
2218
7528
243
2476
2050
12388
12294
576
6100
7486
189
991
2635
3987
147
2449
221
1243
6794
7434
143
860
8889
3290
1015
414
342
1511
931
395
253
162
194
534
446
448
160
4960
6045
217
1126
815
146
298
253
249
170
220
307
228
119
265
298
249
170
2783
142
298
249
170
218
307
228
119
1527
511
722
2000
1415
503
641
2679
649
191
1080
197
203
383
716
454
385
345
366
114
457
1692
2380
2259
306
1240
1055
11154
1791
15394
2418
1951
1227
715
249
133
2925
800
1025
7464
1265
883
967
150
105
514
1273
2284
137
105
124
364
145
278
1556
140
736
256
151
183
767
262
186
244
207
683
6341
167
618
1682
449
448
3074
588
1681
345
343
4838
598
1653
1147
5360
3769
2983
7391
4824
349
6481
6822
510
4360
2268
212
448
267
134
392
1135
227
269
510
284
2361
1198
154
3773
510
284
1860
3689
390
124
105
158
102
190
792
751
716
637
654
1595
127
129
7286
111
756
464
127
860
557
224
187
497
125
105
158
102
190
792
543
562
537
127
860
414
182
864
230
158
190
789
746
712
550
1405
363
764
461
9533
974
455
339
3645
128
2776
435
492
1234
1788
3617
2246
772
9341
2003
703
8380
9322
283
101
121
576
867
5138
174
113
1259
192
2635
610
580
293
660
1695
1753
139
209
370
293
335
182
168
1293
4236
441
346
1022
368
444
894
452
876
843
3611
501
4046
2311
521
236
1880
1918
3119
1281
2148
2607
3524
478
662
5592
2933
155
7370
4453
3332
2335
5060
6010
393
356
905
491
1894
476
127
488
380
149
2874
174
769
678
1275
889
537
1479
3691
1169
1648
264
581
1040
661
1692
7426
713
547
479
1717
877
3575
511
1198
220
252
188
207
111
2898
465
137
205
2202
521
564
665
1016
1467
186
628
109
378
258
5524
191
146
174
304
378
121
257
5545
191
144
453
378
453
873
2124
9372
472
451
128
301
116
1350
580
157
4839
6093
3974
331
384
979
1064
693
969
4122
424
377
308
152
109
2030
449
3353
1979
767
224
209
350
100
1011
585
1047
6624
6935
4168
349
1004
3773
561
2136
784
348
910
344
120
497
1406
1731
4671
752
646
507
246
1384
442
15009
10105
4930
184
672
639
2464
1246
3559
269
226
736
5632
415
736
108
1468
3911
101
1623
523
364
590
283
208
169
229
1483
946
927
3274
2480
9436
1509
2631
150
155
2973
4783
3070
12780
1921
1725
1503
649
408
107
123
169
107
1826
1280
520
225
526
248
101
160
153
108
122
279
133
584
647
275
703
1398
5927
1754
1571
821
1722
206
311
378
559
2345
8373
128
674
254
378
198
367
230
857
679
523
840
2069
1624
1794
279
102
396
978
7324
3901
9921
2968
838
1116
621
266
156
299
167
173
916
1915
14996
3322
329
124
427
342
399
860
1164
119
1876
361
353
1928
108
102
4213
150
3378
3969
774
373
1568
1540
5253
1376
2209
181
1103
154
5046
7430
3448
182
1104
167
847
923
2052
182
969
6466
343
4684
313
458
120
814
1584
538
613
671
2287
189
1341
10848
2912
116
6753
313
197
1740
1626
190
126
114
100
493
659
1531
4005
5139
122
133
874
110
1262
319
113
1024
137
346
1356
7877
127
112
200
1875
168
481
888
1342
5571
1720
5370
2169
415
514
118
103
2120
5540
173
176
263
130
2212
2240
9395
600
6986
1726
245
5839
105
348
1819
3488
3827
9356
2004
710
680
1169
124
519
1487
658
431
1051
1280
6255
1472
116
8297
116
301
4266
1442
1545
957
1401
116
662
642
284
143
2676
107
428
941
138
1590
116
662
639
284
143
2614
671
3375
2031
1178
205
346
476
765
1450
527
7636
966
195
558
1317
189
205
628
959
116
148
1370
1621
1333
528
9352
238
1431
156
1046
187
410
434
257
2596
156
1043
187
411
345
596
799
407
8550
711
2860
7450
2536
142
159
130
438
7326
1162
13788
1139
947
185
1945
723
5699
188
6746
893
797
216
9138
778
367
2642
1098
4962
13209
904
594
1931
170
2353
3392
3207
1001
896
1031
4606
216
793
433
158
183
2772
3787
4023
1198
426
4023
1029
1972
2010
156
4778
306
556
289
209
113
245
233
102
164
100
1780
420
1018
735
790
4580
8690
660
435
679
1896
126
206
4252
1081
261
5018
1687
2369
3717
206
6410
2978
4326
272
1902
238
669
416
973
765
3086
704
8196
2198
7253
1781
7164
312
361
470
608
11245
1305
136
136
315
553
177
300
1416
389
452
9281
127
245
301
4963
301
4668
7521
1263
1272
207
1065
7382
694
126
111
202
1859
1580
285
544
500
339
123
1159
188
175
284
247
8691
195
188
1338
6472
5607
265
891
13832
305
850
454
355
3529
180
248
149
338
310
104
158
147
672
269
267
267
2061
814
246
752
2255
538
155
156
119
240
486
573
1477
137
3225
186
244
203
289
2135
107
2046
170
6113
1434
478
906
6010
905
275
201
130
8875
671
368
732
121
154
273
723
595
1632
652
934
114
1416
164
166
261
186
188
390
2358
909
972
12990
251
130
286
346
159
777
451
1651
294
1751
940
367
2720
807
363
446
1174
3490
182
1175
1745
10093
1556
204
525
284
188
1036
2634
693
285
1034
1651
105
2444
642
1422
5132
2076
4980
758
323
621
595
1769
7271
648
7406
351
188
133
238
323
236
140
229
203
179
405
2814
101
238
2697
4666
113
963
3653
3314
268
1669
1212
7312
501
834
1016
170
425
1707
262
121
449
107
919
222
177
128
344
788
182
608
1683
577
190
164
170
223
1015
2874
1100
1055
2274
162
640
5040
1990
155
202
623
145
385
358
382
152
120
179
212
182
1921
1043
135
228
6517
367
4780
2592
8682
329
692
238
3708
680
237
4643
800
238
357
1008
382
479
1175
1041
1304
188
229
135
260
436
515
6108
563
442
2333
11402
172
2355
9556
1452
227
204
607
669
1077
137
562
1089
689
244
1419
4563
440
5680
644
2288
8761
1205
4635
1819
258
356
287
848
3051
442
246
271
871
488
3745
8434
1909
1028
627
3702
1028
138
491
777
930
499
482
187
400
3585
135
181
987
970
479
392
2921
3759
781
137
501
344
157
1673
1079
1053
221
616
111
168
268
836
1198
445
652
397
1926
1008
184
154
1003
2211
149
121
302
5706
246
153
120
120
442
339
1822
623
333
168
5882
627
333
169
458
1452
702
354
147
233
468
1421
3552
804
306
100
268
5627
5107
4075
5276
492
8598
1967
3168
505
4365
1300
1397
231
268
1711
780
11055
4047
869
1078
534
672
522
3233
319
177
174
576
1569
3678
5076
2993
1968
2152
1861
826
243
105
620
4851
664
2034
1381
922
1925
851
243
203
438
242
8918
359
573
1959
14499
564
1038
235
575
13818
758
2509
613
1281
3973
3942
128
935
1800
7076
3992
1850
632
757
1935
3387
1341
7341
1883
117
678
1539
1289
2793
682
2440
1363
3535
2437
11975
4755
5322
2460
1453
8140
450
1107
10843
330
140
118
594
203
1397
110
361
1817
1436
1145
248
396
316
653
324
1285
881
325
511
444
921
3246
378
13352
109
2114
469
737
241
187
4999
6826
9386
549
126
1332
151
163
1714
491
539
491
548
491
548
753
415
418
121
221
106
396
798
1253
2026
164
224
1635
268
185
123
122
102
755
6790
1871
111
8286
471
732
7045
1054
246
126
3038
2431
109
189
4289
952
11797
1044
1478
753
489
3656
154
1216
1955
757
487
533
3394
659
764
708
956
758
8609
7135
1150
1160
10558
3146
1272
4048
791
301
358
328
707
220
361
855
161
2465
215
213
119
355
330
6197
100
1266
1565
299
398
245
658
627
370
4210
1381
353
719
608
544
1574
277
1990
3169
604
204
414
1598
415
485
4380
1352
472
1172
770
7540
1916
6731
236
103
119
1113
569
101
1096
629
1028
534
468
948
247
327
816
455
129
204
172
252
112
636
285
7540
2906
2277
9539
6667
355
912
876
2380
4425
568
635
116
1014
1365
1823
2588
11082
845
656
213
256
7406
3150
145
7431
919
4432
631
120
992
541
1439
371
3936
759
342
349
1296
1983
2118
915
1482
116
1709
14932
3671
2019
817
116
376
2752
631
501
656
5803
3435
324
115
15029
1944
2967
5189
183
113
3666
724
281
558
145
119
1351
7812
943
172
5968
1839
1203
13537
2648
12291
173
3603
101
503
326
541
520
550
4648
4752
6755
462
2072
1106
418
142
1747
7473
676
2317
245
317
1670
215
180
156
220
287
3815
120
129
193
168
470
170
4648
1169
6264
3198
9689
2232
4823
1495
1152
6795
421
2566
887
570
1613
1019
8905
103
916
490
2429
119
257
1759
1317
420
381
1413
2316
140
669
2232
2196
183
1539
179
4268
2615
451
1951
484
3267
940
2143
505
546
4192
9078
3612
1780
114
843
280
626
210
4142
112
339
119
571
2356
4376
347
2869
858
426
129
193
631
620
1061
661
117
531
101
1407
168
130
757
705
191
222
174
874
1015
1103
192
6090
7378
320
361
107
233
266
936
4369
13676
882
9285
1696
1027
1094
192
2242
393
2523
1191
148
651
214
2740
856
355
202
707
148
534
190
192
2145
2847
2645
1921
14982
6963
4775
2331
519
1330
8067
555
399
260
123
146
127
144
307
244
179
1647
7441
908
8021
811
4205
15548
17087
1368
1257
3688
9736
1068
1878
289
1525
673
1028
2582
289
589
2168
952
691
9534
691
2920
1455
5633
1198
155
848
164
135
100
106
108
254
274
1700
1064
995
6759
4757
6524
2027
5414
366
1338
456
442
129
1087
5390
5083
593
3067
1219
2577
1425
13582
373
1516
364
106
144
1354
127
218
282
4063
1731
348
101
253
270
1070
496
3020
160
787
1011
109
233
1146
783
120
235
145
213
306
236
138
698
1180
1199
1205
1192
236
218
433
104
125
112
199
1800
601
13203
5523
1962
874
440
159
160
190
1875
155
1772
349
428
247
859
498
319
602
105
391
8894
119
476
678
216
164
247
121
444
918
419
661
333
2591
1112
2163
475
8342
546
5179
2406
170
107
168
562
102
429
942
200
1589
698
284
658
1149
108
179
644
458
134
123
291
106
288
229
177
1002
8952
1435
995
154
1057
2521
178
419
1998
2432
1495
321
574
466
2186
487
449
216
243
1412
182
163
1030
170
348
1171
12971
1031
14940
600
539
7794
1011
5645
663
1257
131
298
936
129
673
504
3351
379
164
717
627
1576
482
1976
8501
1033
967
581
1193
1426
120
123
471
115
862
553
155
1708
267
179
1252
102
119
221
144
696
3130
203
968
686
143
3036
937
6463
4345
1914
1437
3076
1112
5125
1933
104
118
119
257
286
1284
115
1208
234
107
132
115
593
283
4874
14186
2229
629
2210
8843
2662
1123
3049
4704
416
185
287
386
6760
1252
588
1236
174
215
183
1248
9056
1990
173
266
227
103
287
116
1816
212
771
591
405
172
629
208
593
2140
2259
3622
1869
1656
2504
8275
2200
121
371
3428
5663
1062
128
192
290
446
429
388
154
117
159
10986
4686
2907
1122
286
189
248
706
3276
103
1743
3937
860
215
232
295
364
308
102
515
672
765
704
591
622
306
2357
4757
4642
388
431
116
930
186
135
884
231
189
297
479
421
106
158
155
102
473
14926
947
700
535
217
233
543
2222
857
9542
4869
613
7406
8043
1114
1807
591
190
158
248
1310
1482
631
2356
1291
153
301
168
7592
14946
7907
2668
557
4220
861
119
148
109
223
1610
6161
1162
3491
118
153
166
1591
2077
287
2016
435
12198
1239
1437
303
1121
2436
675
1117
445
1294
726
1086
699
1817
6419
1048
245
166
340
321
518
514
4833
5797
5077
499
8263
10483
762
292
146
118
245
107
241
338
8098
1558
281
301
195
1909
190
273
3854
111
262
231
3184
494
122
166
289
3034
1423
247
419
1424
105
110
129
3988
1432
129
349
126
159
313
204
139
3174
478
159
313
268
1576
6139
930
250
158
2292
344
6792
271
179
913
1947
395
1357
668
1713
570
1596
1974
592
1092
3162
134
1472
895
161
106
231
238
686
618
115
1406
13906
784
653
4049
5242
2004
225
111
518
249
372
337
754
113
519
385
136
671
2336
209
406
205
106
312
184
154
2075
318
9570
635
9404
515
154
131
607
2140
247
174
628
694
694
536
133
117
843
900
229
299
6370
7925
1581
3939
798
6069
4084
2140
432
371
260
202
239
165
106
109
2187
383
467
556
371
329
202
239
165
1522
657
2031
1366
1108
1112
4765
4642
960
1832
1149
131
121
141
405
879
210
232
666
622
156
3501
8835
855
397
3533
14938
1092
121
4863
606
4716
4012
1466
1291
3801
2215
3709
563
4110
2765
15054
5244
806
273
2445
4132
8843
546
709
135
144
4343
9989
199
2344
603
2021
148
586
179
1840
398
1431
203
289
873
320
212
1093
1689
709
276
1749
2221
1640
1212
839
6423
3256
1444
858
4262
14948
7378
987
458
359
198
276
145
532
185
998
2737
1954
761
213
1339
2459
2639
2054
130
120
531
6121
130
120
514
186
700
5587
2890
14941
9436
194
1765
6159
512
888
150
7251
8238
604
2677
1230
1881
168
240
151
113
172
6118
155
239
151
113
172
1514
209
474
334
1053
239
7189
604
16857
7104
2255
1626
308
156
612
626
1178
6511
123
154
982
102
2805
8976
1107
2929
3543
107
2566
1334
787
438
122
116
478
158
142
7347
2674
920
1117
777
1187
643
8214
294
742
664
491
7370
310
1055
11765
1022
1129
1632
1069
1486
5503
5278
7223
1069
13834
6541
240
252
2840
2003
345
161
447
1079
2302
345
6895
914
206
367
104
327
209
289
228
104
103
8493
3694
4535
937
149
1971
224
136
1303
548
161
437
145
1883
2560
8997
551
3784
5227
1344
1951
4125
171
272
109
153
106
5095
3640
2488
949
115
121
272
118
528
999
5214
5453
5258
702
8118
3013
473
506
511
303
8194
135
289
487
484
303
1472
649
1422
10496
6713
479
694
306
4839
306
4632
6612
9529
367
1811
322
2492
113
220
157
282
236
136
103
344
1586
4174
2048
131
9656
178
108
529
9302
131
9449
180
514
533
100
205
8965
212
100
856
675
583
117
3292
219
165
329
414
221
247
107
135
5277
697
441
230
4720
108
186
283
150
242
180
1555
4403
1051
1577
106
1145
182
490
3664
7475
1606
5857
201
210
430
264
286
9887
3478
132
117
510
1682
1445
1073
183
114
267
405
1759
278
113
261
296
510
460
5841
6981
107
1625
369
551
5934
257
3162
4653
3208
1493
150
516
13664
1184
6119
9341
2757
8884
689
4920
4095
13988
1306
9558
9849
151
101
480
8983
480
159
226
286
134
131
125
210
306
256
271
110
176
109
543
578
687
109
113
627
568
682
1145
124
552
2864
4188
8310
9435
1262
5507
204
268
4247
454
3956
9061
193
8947
4466
204
226
9198
2065
1190
3276
131
3384
306
805
132
13769
5650
8989
3191
439
632
353
534
380
103
149
7468
8112
707
5441
804
3761
176
512
547
198
422
1076
576
385
662
330
345
257
869
887
463
1101
2768
354
174
199
488
578
299
9569
4170
922
270
1277
762
182
106
150
169
431
965
247
632
112
1598
132
937
458
123
921
270
1390
762
182
106
150
214
425
13892
668
247
632
1409
3867
1222
714
243
3952
9089
729
2385
368
774
1552
2743
5905
293
646
509
134
1494
930
1486
747
8187
1220
721
2982
1050
2411
4796
6806
475
475
2582
4931
699
1102
1071
2537
379
340
396
1062
611
2531
2188
163
2080
4905
3745
203
168
527
426
261
230
127
109
3491
261
230
155
109
1642
119
532
1552
119
114
190
130
203
130
290
299
1597
973
5693
159
1927
3741
5991
270
243
815
13596
425
2000
2662
1634
767
930
1542
1679
656
1533
351
1184
107
617
335
2146
557
1316
128
127
262
114
150
2002
883
2013
8645
553
2099
2228
5180
5274
703
7627
7809
1096
2123
1680
13651
5898
5983
229
2718
8098
304
349
179
125
428
416
220
362
2456
131
145
163
169
194
8223
628
2146
2378
282
6302
264
345
596
136
7998
366
1151
486
151
4047
216
197
193
4067
1953
9374
6976
8701
1015
1221
575
445
328
145
278
504
716
2989
753
111
826
756
1448
481
1056
214
578
323
873
265
464
1208
778
321
842
119
261
575
1401
112
225
671
415
308
2970
1120
989
2739
1139
2645
440
4197
750
394
7405
249
1146
130
312
10996
263
1032
162
368
146
143
4294
477
3322
5279
703
8900
1096
4685
621
577
658
2648
4073
9185
1912
1448
314
136
487
157
206
272
293
753
6194
2783
360
1512
461
285
117
223
1231
671
160
775
969
297
703
1750
680
1073
3131
7341
789
2810
7367
5739
3283
1621
160
6561
116
516
111
1183
435
8010
1227
713
3285
2963
1206
2289
2649
9420
4671
1485
1459
239
123
141
129
402
463
6188
1863
2076
180
371
462
101
5848
435
107
120
123
130
2827
434
518
1669
5762
4325
183
4883
1352
9440
390
5568
13709
1418
9037
6983
1729
386
137
789
124
4364
331
350
114
166
1488
602
5544
7415
7922
11605
769
399
157
1808
123
1164
1633
110
1556
622
686
1172
121
328
5017
3161
4038
310
3659
3992
9505
422
342
976
756
1236
14417
7676
948
467
444
496
936
169
123
169
2675
3803
1139
765
550
675
907
950
266
146
656
521
118
571
1554
519
1176
1732
3304
4165
1137
4055
479
1725
6545
770
2703
2178
2010
1280
421
3081
1775
4275
3396
1381
221
221
132
1853
163
310
267
206
186
2911
162
251
168
205
186
412
362
3825
877
324
12471
1548
341
923
845
8944
628
7804
489
12635
854
9157
12829
1051
221
1308
5389
4485
122
125
113
220
480
128
154
119
216
161
1228
264
1096
165
7917
16043
1996
167
211
327
261
128
102
148
5518
167
211
327
177
128
102
148
322
1642
741
1058
115
3786
1032
263
1239
195
9277
2135
164
9119
727
350
5435
577
205
342
9888
2627
739
1677
1329
113
239
108
3774
135
1796
1522
236
150
481
507
539
1650
673
991
4497
975
358
8571
300
452
5354
9545
2090
162
1106
377
212
223
259
1071
3108
199
8949
173
2629
3641
1116
5889
386
1378
2355
1707
870
6808
3970
7390
776
1983
2573
2169
102
725
9286
163
440
308
1489
1073
1379
888
1224
965
307
133
916
1068
628
100
296
272
1554
3225
241
4905
4036
1948
105
522
2717
1120
1216
139
5306
273
103
331
106
122
817
1271
626
676
593
455
108
8764
1497
1252
656
3441
764
234
196
314
111
9155
2421
429
1719
494
271
3355
7709
127
365
2425
828
1656
910
182
4247
131
795
311
544
391
281
167
421
354
348
682
247
150
485
1013
408
212
318
4696
978
5674
241
167
237
263
11016
15036
371
1637
3894
4783
804
1923
330
1729
423
2261
116
1523
7502
812
8885
918
1797
1185
188
859
606
7432
243
264
173
217
117
1666
812
1898
945
920
965
287
619
413
455
2107
962
137
853
2160
123
8979
4323
5006
177
711
154
922
4108
172
192
515
2849
1009
145
226
904
363
905
485
508
985
563
223
1133
330
978
546
7443
316
1354
208
430
196
105
474
2376
5601
163
1536
270
126
103
153
255
243
5653
6049
4226
3421
2237
992
2465
4276
533
391
213
4114
1363
642
1734
1575
792
519
14914
115
163
174
153
153
490
436
149
123
9288
1725
1372
134
273
429
2533
1369
214
4776
4140
9514
989
1022
283
209
382
155
478
367
338
211
1021
283
124
408
1515
1021
283
209
382
155
473
9137
204
114
330
111
332
2954
867
748
4163
1531
1583
335
135
301
2309
9088
3067
288
1244
1963
1122
4312
7184
289
2092
345
250
1356
585
136
2751
2931
575
336
578
583
188
491
2439
447
113
157
394
2036
2620
9702
4595
7543
111
1710
130
4184
8899
874
593
417
1029
139
356
5894
363
349
4717
2808
460
9298
7491
885
889
4201
268
123
5153
317
122
202
699
490
781
736
225
2191
400
2906
1128
9162
2476
174
548
323
740
340
128
2229
3467
5319
2165
5805
2587
6471
1793
2912
259
1641
5904
640
3067
300
177
396
127
184
217
1460
527
106
554
113
143
424
302
349
3246
554
113
486
176
12007
8987
1655
4996
4112
243
105
301
868
172
622
186
812
158
1154
264
9527
1017
135
149
6304
7514
7359
854
2993
1716
2032
3335
6504
4378
128
317
1344
393
181
108
234
343
101
1959
901
993
268
272
119
231
161
308
8482
8933
682
262
6388
1902
109
227
402
142
109
227
626
228
3621
154
1216
710
7472
1590
1679
109
227
626
373
402
605
2177
143
241
148
237
178
318
174
257
2819
143
155
148
237
107
178
318
175
1685
367
1120
1468
4853
3137
293
572
9084
196
913
2408
1500
992
1261
6908
3266
8395
1557
1991
161
277
2300
138
146
477
206
517
2852
13676
1064
169
358
447
128
131
110
179
303
127
568
9398
309
117
195
4100
1663
894
6991
7634
1739
421
102
746
12306
146
1706
262
318
627
730
1523
720
472
103
107
788
1887
7404
6246
1670
4796
698
4472
8936
3762
7314
2230
5561
1214
2627
124
1440
375
700
105
570
611
464
251
1015
799
6769
436
176
503
3915
1173
1294
108
705
190
301
975
274
872
929
100
106
331
9285
705
122
192
1454
1451
295
532
689
8221
277
323
745
320
11769
931
133
347
512
2428
2075
419
652
222
3912
2257
1087
315
7367
842
108
706
125
301
649
920
875
1053
548
195
1040
689
957
1651
4837
13064
2020
7401
5141
2134
9290
843
1903
6702
312
1710
358
1158
2488
1845
1824
199
2811
836
1996
1465
409
182
553
548
3790
1934
1966
4923
672
1409
666
4349
5099
797
689
1725
9234
859
6901
352
378
172
304
219
115
487
1504
2483
339
132
117
620
172
304
219
115
487
1529
4245
7341
1048
7490
7367
5304
132
229
788
336
1305
2281
128
363
799
102
284
277
9473
566
1838
318
540
323
107
761
130
342
247
128
363
799
102
254
845
970
815
3056
8101
700
2608
2992
7104
1723
1588
2758
291
993
454
3114
466
139
131
365
106
2758
116
391
679
464
141
131
356
828
8898
1072
480
906
1188
139
479
8942
5887
1012
217
168
332
135
102
151
102
120
848
12842
202
1124
392
1714
2016
5700
8934
3699
4991
5139
370
2226
1035
178
113
318
129
101
2223
1250
289
165
177
411
1912
7452
1665
394
552
296
526
1975
1552
4547
3267
936
8904
3667
947
1207
7685
2189
138
321
300
123
2104
942
418
173
242
360
810
404
1863
5731
2016
730
2958
1939
4068
9312
2988
448
129
356
326
396
198
1021
298
327
160
206
143
922
651
509
124
1436
12007
1630
356
326
396
198
1021
297
326
4493
2402
396
7569
1319
2682
161
124
8963
6302
536
1888
145
170
148
794
222
184
419
905
191
597
621
2421
452
1418
192
347
278
373
376
136
137
381
171
454
152
453
140
855
114
4586
253
609
168
1632
2054
1009
9153
1162
1328
1878
3542
231
158
193
136
144
5005
158
193
136
144
1862
842
553
132
8940
195
165
1609
5271
191
151
480
111
4105
5418
8968
730
700
5272
771
215
152
143
133
819
4240
127
676
475
8244
515
686
644
470
124
566
102
8890
1097
1635
114
133
1514
699
4463
114
133
1514
13043
125
1273
461
144
197
181
2890
1910
655
2497
2533
209
120
195
245
1643
259
181
9285
1268
433
453
137
372
166
921
191
118
267
499
1292
202
9218
863
172
132
769
1881
11062
1614
548
3998
326
205
444
311
275
5635
381
275
2528
3608
1060
9294
638
241
2092
13601
1426
1835
7946
428
523
8411
8952
1779
1149
6752
1240
2320
2517
1131
149
650
185
4612
7580
4279
1337
4857
197
2557
9343
843
206
995
1872
3383
1650
141
199
123
171
102
288
248
285
214
1713
102
171
166
1883
452
2114
171
166
442
1083
173
171
166
1921
248
347
105
6124
279
245
129
538
429
160
1469
1939
5704
3501
182
2006
832
8967
623
1170
322
694
157
167
196
199
361
1920
7436
160
268
322
111
682
1114
250
9326
144
4702
225
150
876
184
120
398
349
5173
174
186
133
700
1423
468
804
343
110
6156
9512
3175
165
8872
9393
186
4135
2735
122
6418
9328
105
631
580
1314
1222
1080
6213
476
6827
648
1534
6390
665
7973
1324
2632
538
2500
363
1395
1218
111
144
108
128
392
184
1147
423
148
558
109
249
213
119
104
111
236
2144
3312
112
249
213
119
104
111
256
1375
2389
9295
8620
1109
4940
208
276
210
108
125
281
1164
904
2419
4561
4058
789
2132
3972
6348
419
366
257
194
8883
491
185
1146
148
3055
714
135
282
155
299
179
105
432
1082
2249
344
6891
912
3365
5525
8921
2605
120
193
166
145
2151
153
371
194
193
186
129
171
306
1587
8667
8185
8903
591
295
2461
170
1057
6917
4915
1225
1272
7200
1744
330
2395
343
5468
7285
765
770
853
4092
644
709
9704
700
560
246
257
145
212
543
538
452
406
1185
954
266
343
385
2010
800
246
257
145
212
543
538
452
5186
402
172
1614
132
192
457
465
288
290
3093
1067
419
289
198
1900
132
1477
205
380
744
223
179
235
166
2025
287
202
263
2409
2879
6503
401
4527
6537
2172
713
161
2259
3017
1330
2992
1714
680
5310
609
8581
4626
6455
160
729
2271
777
115
251
953
589
718
241
1724
7376
2019
9081
304
1921
4839
6755
386
119
2532
2824
198
660
1324
196
9490
195
506
133
202
282
439
286
485
472
530
183
206
641
289
2519
4290
245
302
1589
174
415
1023
203
120
252
109
562
443
135
581
922
583
6859
573
8989
1018
1925
4528
1858
107
620
493
107
632
587
1482
4368
107
620
576
861
152
207
584
11601
13639
218
261
156
887
1125
1790
169
179
127
272
501
1431
103
389
409
6612
129
336
1673
923
6562
121
118
371
2279
953
2015
8692
398
168
1219
2598
1458
1369
253
203
2639
100
286
200
133
13768
112
194
1117
243
5610
244
112
243
414
1188
245
285
391
559
2859
145
154
1045
4118
3145
210
1179
1226
139
7961
863
429
659
3200
2019
4670
3405
6842
3707
145
6019
2749
1471
9750
246
113
218
231
1618
1572
2614
915
5209
5477
2114
1603
7838
7364
5405
980
1999
8738
579
1009
732
1060
457
165
155
208
101
175
1777
8775
535
117
165
210
5531
121
167
125
165
210
1163
840
249
179
2298
344
5765
249
158
916
313
846
1499
999
1359
4729
914
180
271
913
1556
6517
3080
315
2152
1045
189
2781
1645
1656
7350
344
7447
373
1133
5312
2340
257
267
544
7630
189
4166
6670
122
2435
6326
638
551
1677
585
694
111
3796
590
695
111
2058
208
157
7562
1953
1056
407
314
259
1041
484
187
749
1116
357
12745
287
166
189
1220
1876
142
377
261
427
436
719
123
608
579
2202
345
314
574
122
5348
183
638
122
2114
142
111
377
261
326
427
528
877
8966
361
5890
629
631
1037
1861
251
2311
122
267
171
252
113
1171
9154
1068
1695
698
2562
1081
953
6705
125
3184
251
148
123
115
1543
563
552
2604
10023
693
1066
128
293
163
507
106
572
4764
2559
1694
100
554
235
1510
1037
1421
703
1264
2901
1670
6009
1723
2413
402
129
123
4772
3420
2303
163
150
111
464
125
1115
5131
671
163
150
109
266
218
1028
3715
337
474
948
6059
211
2285
581
153
309
471
811
384
180
1407
1416
185
169
1801
5109
331
113
4188
1030
1225
1076
824
132
161
252
391
100
441
205
191
7448
182
1240
346
139
509
5900
8782
2788
3207
1318
129
989
1232
824
679
387
250
12635
1970
7560
831
3678
466
932
359
988
451
712
1145
4493
2120
378
105
393
1886
6593
827
472
181
9409
690
1426
461
118
242
395
430
724
129
749
846
1078
3669
9466
2539
214
1772
9495
972
4987
4040
1043
8297
700
5188
135
467
117
788
125
158
2977
1455
152
1660
625
723
5521
252
1261
102
444
1198
877
151
249
1790
204
467
117
245
217
1343
538
447
198
271
292
113
115
4244
7563
1994
4186
5838
5337
581
203
238
257
588
102
549
5993
106
320
157
677
3582
8926
7214
3942
5184
1319
539
127
204
570
186
844
7350
5333
563
460
221
383
150
152
221
161
206
5575
569
241
383
463
146
280
1471
2415
1320
3427
9514
387
5252
8640
617
4757
7456
345
387
357
684
247
115
558
135
259
749
129
3983
1144
5297
12540
710
3963
244
244
8953
4177
712
146
1205
737
712
4819
1450
295
640
690
8211
295
640
690
494
168
166
265
268
282
138
458
404
212
3080
125
1146
185
491
227
117
1383
282
3787
917
8757
258
156
482
651
368
234
1388
312
976
155
8901
3591
363
506
776
193
105
324
254
2016
2032
13773
188
108
603
7546
1941
324
9471
1247
712
4766
1621
11654
8556
8916
1387
685
1539
511
146
364
568
430
101
242
374
912
237
217
111
101
149
242
100
124
185
316
109
278
4813
151
131
186
107
1102
174
125
329
507
955
172
268
150
131
134
1868
200
141
193
135
139
165
115
1165
231
125
329
507
956
139
405
399
667
598
1251
539
1091
9429
575
813
1745
8974
576
627
191
282
131
122
125
170
3097
119
1147
184
490
161
134
113
2374
7544
1935
5737
703
5474
216
128
288
1375
463
266
123
113
1758
1981
487
426
8900
10498
1931
265
123
113
1478
454
685
1185
124
598
285
7122
203
9462
511
204
118
4261
349
102
122
2737
300
8884
8023
6192
515
1262
2910
2284
2320
900
1995
6758
6563
203
235
704
432
1892
2589
2292
3532
2865
8502
6996
1937
101
195
325
282
688
384
825
123
101
195
122
392
119
1980
996
6692
1260
1990
7541
282
121
159
902
154
239
105
261
150
1909
344
269
303
584
407
277
8184
196
385
277
772
420
1456
197
712
1126
1189
279
384
136
226
635
2011
5201
6279
593
2676
680
1907
4163
7194
339
2347
111
1952
171
480
533
400
12742
187
9528
130
1942
200
437
258
3546
200
437
8997
258
394
129
205
1252
253
210
242
135
461
395
150
9353
115
101
258
118
144
1720
3962
387
227
229
102
259
118
144
976
672
207
231
116
123
103
9181
4587
432
3051
344
3717
128
333
116
282
130
143
818
192
915
2547
134
1172
174
491
112
582
843
7478
123
1151
595
517
554
167
6956
11660
1722
183
12879
1093
6881
840
262
179
292
1885
149
656
272
326
607
1739
1091
149
624
270
257
2009
372
126
6590
220
159
913
1637
710
2682
154
585
2404
499
9470
497
601
421
373
323
162
116
499
1436
320
224
151
1148
523
104
1136
729
522
979
7442
924
401
1473
115
240
761
103
1683
3887
115
240
761
216
419
6718
838
1231
3614
2238
233
8968
256
209
123
371
125
1652
5961
1733
13830
1574
4734
3918
2071
7384
112
1433
230
104
2902
109
194
137
180
219
3590
154
996
2127
109
199
131
284
1300
164
112
7834
396
226
350
4174
7984
2678
1483
550
12787
1131
978
1322
1176
222
222
218
112
330
12188
890
452
1614
213
274
597
236
1168
3493
7368
1014
2829
3328
6192
1506
4272
3039
700
8464
3475
285
260
261
243
996
180
3075
285
264
218
996
180
1665
9319
999
223
3014
1752
3177
275
271
131
1238
2090
5907
5548
697
968
576
731
2376
477
3674
581
731
1895
7386
685
209
748
307
7774
477
2816
371
6505
388
1567
1620
797
648
1172
369
295
218
1955
1206
3413
1145
208
5629
2357
8810
986
6693
8967
993
663
275
1676
6788
589
3602
5582
8501
5263
113
569
7110
11561
275
508
2405
695
1845
7060
191
127
114
116
330
708
279
350
2425
9464
1146
3412
132
2058
686
177
128
168
3008
106
1146
185
490
2519
1242
6485
9469
807
2949
1053
197
967
291
288
191
199
197
102
107
588
325
183
449
259
984
779
1210
104
104
661
815
1375
637
453
332
1211
104
104
1761
815
1848
1670
536
1264
195
107
133
104
2412
1641
157
467
784
505
208
965
2890
6548
456
9676
818
7964
2270
6857
4526
1490
2635
241
4839
107
146
6217
434
887
308
218
297
1242
580
1309
7671
2235
232
338
375
6650
354
1802
520
685
563
606
146
715
2964
1198
5255
463
561
309
114
956
807
1797
1146
579
9435
206
9250
2524
129
161
166
3675
235
1221
230
124
279
349
553
5418
1762
7158
9458
2287
4560
247
149
160
328
670
100
122
329
514
307
1286
8424
444
304
252
976
448
800
148
1295
387
176
1443
8956
6871
450
7046
2381
4471
408
1300
196
188
298
845
457
833
551
188
316
854
623
1461
608
551
114
185
316
343
201
160
5293
1484
276
302
381
418
1054
349
4608
269
242
144
8028
701
5262
211
1512
328
1264
8264
6045
160
1056
151
527
492
156
119
356
335
621
4221
4001
3585
1502
7967
145
7462
938
7439
1710
842
236
1173
7385
974
10062
207
449
110
101
329
113
110
1645
517
3454
3968
6915
424
115
662
380
447
5500
522
456
331
447
1416
6476
991
645
292
937
113
162
821
126
4260
330
264
161
195
772
1089
1095
1132
2003
3374
1008
1168
783
1378
903
816
107
258
3284
2520
816
107
256
318
3968
665
1535
487
942
194
490
239
307
2465
487
942
240
514
733
1318
3002
933
1205
485
1425
2034
450
7471
819
374
252
219
1663
156
127
639
496
9375
281
512
130
2166
125
108
194
264
266
437
901
1733
649
9461
500
2692
271
11497
229
1006
100
1869
694
4270
2685
481
4995
6693
7366
757
2464
1056
2834
294
8061
1570
4056
602
319
363
1497
380
194
111
2171
9864
3234
225
559
980
8162
630
959
875
238
276
136
110
2326
605
3289
4285
2764
7250
2286
2138
407
111
134
171
355
193
286
362
134
362
141
119
231
157
102
324
280
152
140
1689
292
9590
253
130
152
4834
1530
537
198
817
902
1920
10069
1289
314
547
239
766
6879
1743
265
243
624
1634
181
196
304
533
172
352
318
9253
488
6648
1961
354
8834
2009
280
840
7656
3238
141
3850
468
7253
131
5047
476
138
1029
3774
620
1029
15523
1663
2918
239
1810
5359
598
227
15498
1130
133
413
937
803
3725
3262
1368
189
678
2454
1827
153
383
577
180
118
154
2226
1717
5195
1110
1337
153
383
576
178
118
154
487
1127
2866
270
789
4363
6711
6497
1973
2522
1149
3246
523
164
141
171
195
129
382
766
107
483
1666
2468
4066
737
148
118
784
482
560
505
535
1525
6991
455
2348
2307
239
375
720
117
1796
1868
110
2101
1747
315
163
153
101
509
1196
1578
8138
205
1727
3449
1189
111
217
789
113
965
650
177
1337
1356
786
351
2141
460
1405
410
128
236
337
337
337
1983
2911
996
149
150
1613
1419
144
179
2507
1081
888
593
1182
220
3303
2540
660
187
536
1999
311
641
913
828
454
1411
410
2015
175
7496
12583
2763
3244
973
285
167
115
1670
138
1498
1174
642
3745
983
2725
672
442
159
191
198
171
537
8809
2006
1148
474
2134
3033
1212
9541
7640
1451
4141
8940
2868
7400
287
1392
5365
2604
399
794
15115
9461
459
408
2910
137
925
427
9442
529
145
7506
1118
106
199
225
202
1858
2284
2670
1568
617
7389
646
3262
3492
474
1405
108
634
719
177
1109
785
409
298
205
905
5244
905
6169
2079
4515
8868
8839
2952
2212
160
1133
160
132
520
408
787
14233
2235
6718
144
221
15546
3136
803
523
3002
3433
5930
364
877
2342
101
152
7419
1924
108
103
263
136
196
269
182
219
4738
664
332
122
1034
180
214
2281
333
370
5778
1378
591
1490
12989
938
2311
170
1014
1952
429
149
481
1456
2023
273
111
4644
967
3024
6873
151
7424
856
608
1309
5150
1995
7406
1669
105
2102
1138
2930
1539
3138
408
106
105
1181
312
531
2684
1069
189
224
130
511
131
1024
2666
15569
4352
5104
1101
6996
711
5306
144
6377
249
6382
5033
1167
3915
2133
1318
734
3208
175
4271
597
3522
132
173
622
241
429
301
141
315
1797
108
928
211
2052
304
1249
363
334
459
110
154
127
165
1228
941
378
730
474
136
171
156
581
1394
134
815
201
1423
214
507
1181
692
2578
968
747
4834
678
3681
269
2058
2058
880
2340
15534
2000
2883
4301
5015
296
137
120
9082
13864
1011
1136
489
4195
1761
1508
1605
779
7429
6520
139
647
1163
129
449
566
446
340
691
730
246
1830
155
148
301
134
3142
179
3273
154
184
473
1445
115
1161
5053
3722
1446
3328
136
259
1271
3299
13360
1107
11219
1113
1174
1753
505
500
1065
2449
5203
935
7326
3105
205
644
114
216
400
3095
1706
114
131
210
662
775
475
114
124
125
277
929
1767
224
125
2593
2450
599
2042
5063
124
377
2305
1126
2600
2866
273
1623
8957
532
232
3921
4774
6686
143
2551
8202
3306
2891
3194
3023
2384
481
2770
757
239
979
5347
7189
732
957
103
160
208
125
2363
1745
268
127
124
114
370
100
1069
643
2522
176
7902
1453
111
186
167
122
1197
3126
6100
651
503
144
328
349
177
166
664
10596
358
2762
145
4629
2977
553
698
7749
1864
157
392
608
5548
452
392
603
388
2782
109
381
3593
2054
639
489
277
115
143
126
136
2884
616
529
493
277
115
143
165
136
451
1372
8174
703
5331
562
100
1837
3298
2074
358
312
921
4048
1125
275
208
106
138
552
1609
735
8058
140
461
163
147
359
805
251
201
567
547
968
3706
1953
2600
6527
5234
4699
7433
4408
1408
142
5502
921
950
8203
771
739
3162
144
821
745
473
295
669
616
119
1407
217
103
126
142
475
840
7315
7410
3469
1790
951
2155
7367
8332
3722
478
5862
2818
1886
886
159
6058
886
155
543
4163
1178
12558
4384
2537
14959
357
1150
5430
8568
1561
857
8791
3838
759
430
1533
267
407
202
239
447
5468
196
239
398
1430
2769
868
195
287
112
218
262
202
331
172
135
135
497
134
483
937
204
1365
264
243
630
702
282
330
116
1116
751
543
219
499
982
1951
1326
618
821
670
8115
1415
383
9437
5302
564
1510
6015
1320
3376
518
4306
2303
1130
12544
2650
6481
1674
1556
7130
4987
1023
6604
3655
420
806
785
130
1808
279
124
386
128
327
2712
134
770
3295
318
138
329
140
260
123
186
112
123
2520
375
139
259
124
186
112
123
1650
615
203
958
1085
1271
356
451
233
520
452
641
1002
725
260
1174
126
197
330
426
506
1437
249
195
165
4577
236
195
165
233
282
173
4250
2757
1838
1104
2529
444
294
760
586
742
1624
2179
4680
3194
1928
11628
7817
4320
4362
1299
5842
253
522
1747
698
632
355
340
185
216
113
421
2427
453
211
721
15532
418
474
1238
657
1914
1633
1464
7198
5251
1338
138
105
274
592
1167
299
154
1934
112
147
590
235
1053
366
187
1008
1953
310
1251
747
101
460
1329
3053
7352
4288
2498
1024
3224
1659
233
440
419
271
402
1665
192
13517
1299
637
8917
2175
493
2291
331
2411
7363
2087
896
1378
1209
759
1391
8300
727
4924
9563
400
803
332
701
151
597
107
10662
872
792
4806
416
4279
947
511
1103
476
973
14920
3349
11245
706
522
202
742
134
158
155
102
234
292
583
455
661
534
106
108
1285
2413
557
4015
973
563
170
173
3863
134
277
185
454
8333
1575
1181
122
148
284
2232
1212
662
150
6210
702
1751
3564
210
2887
1400
611
255
718
227
1636
398
278
1022
111
188
945
121
1591
110
611
255
722
1047
6457
386
979
301
172
297
272
719
742
5181
3668
309
243
119
113
1400
489
987
363
370
8944
363
370
2280
429
206
181
421
132
156
156
108
140
658
854
651
309
708
107
1625
142
943
186
111
983
198
538
241
156
108
140
657
853
684
309
699
107
1401
2957
274
4749
3134
394
1664
11243
4233
691
2121
181
278
167
135
963
5566
4824
144
5433
1113
1038
1280
4348
8681
1670
967
1876
909
117
867
3372
6571
9341
524
4268
4967
7297
194
509
207
363
126
1090
3445
291
786
281
153
1561
741
304
462
158
311
4789
313
190
5489
153
109
606
1385
6881
1908
1667
8928
1294
1212
1010
163
7316
1561
4847
2229
2968
216
325
201
197
360
5303
325
201
197
361
1914
2269
4641
288
1809
1163
5487
251
4787
761
3324
2794
1367
104
1373
456
275
2221
1932
204
105
326
1755
5423
1948
1252
936
151
142
3314
568
2750
15591
339
317
340
456
2502
996
1887
616
792
2454
7593
422
995
3452
5393
666
471
1335
133
3111
328
1202
856
1117
1016
8332
9598
326
1080
932
879
729
3385
7445
1552
8542
2018
544
152
3286
610
566
152
118
135
1877
2785
9265
3306
1152
1940
411
120
196
126
275
446
797
124
883
3799
2038
3283
545
2979
1017
128
742
348
2497
111
113
214
1023
3198
111
113
201
1005
1857
6337
1812
1529
523
112
383
691
1723
1495
172
236
536
11524
3925
6858
3071
125
535
631
1520
101
10462
323
577
324
1225
1517
563
573
11169
6227
4850
8974
4571
7389
6768
3649
2484
554
2356
1193
5073
1070
133
376
214
2037
785
7517
550
384
897
135
417
940
125
1567
973
145
659
104
217
216
315
149
129
560
105
160
1279
808
421
189
163
1625
127
952
394
135
657
350
315
134
129
114
791
367
105
160
1134
808
461
181
119
163
1403
397
227
199
758
670
515
130
108
642
310
140
2272
1027
357
911
135
186
940
137
1604
971
391
2115
1096
219
166
188
758
670
513
130
102
642
307
266
140
2268
1055
310
711
672
876
694
537
1967
222
1298
4419
5297
1168
1090
2040
268
1976
2539
158
448
483
1581
1318
294
3868
1008
220
704
1661
1304
643
802
418
558
622
298
567
346
125
578
234
266
530
617
435
1732
488
302
140
689
828
684
3455
2037
1087
1431
245
9171
3649
135
160
5005
239
4800
430
3092
6767
648
164
285
429
122
331
144
122
113
4460
711
998
675
528
163
1783
2011
1254
498
4672
532
252
1871
2596
7354
797
4750
1055
7350
375
108
786
283
653
281
335
426
413
192
152
146
447
152
1319
599
861
7260
5045
425
601
809
239
187
317
157
284
539
3440
3900
2283
2018
441
168
185
1316
519
196
144
216
317
147
233
520
480
101
910
127
472
255
225
416
382
13633
1402
592
151
539
400
104
198
433
141
185
337
886
1060
439
281
120
1135
650
209
7502
575
4358
899
215
2546
469
8732
12551
1955
2423
160
1141
120
107
937
106
215
1732
157
126
1040
804
2326
1304
1960
8001
788
885
1032
9407
3501
235
9517
359
389
833
539
321
13416
116
1595
200
952
540
123
1268
481
989
108
143
122
487
682
523
102
117
1405
184
5959
1353
5641
2315
496
562
2211
2120
4740
5254
519
3468
157
1674
165
1114
147
882
183
217
221
2055
653
642
313
445
101
621
437
209
7227
396
1184
1099
140
4823
5269
114
12008
733
107
166
719
272
270
339
5482
166
719
240
287
356
460
1985
1718
9166
112
218
161
562
1404
495
714
1022
530
149
102
159
157
103
508
144
257
193
519
651
173
268
202
1050
319
203
657
460
109
592
282
475
165
562
395
121
268
202
1054
158
2694
915
2501
3021
7355
196
3657
4280
4799
1170
675
3981
1404
107
103
521
718
724
608
171
763
9348
474
1074
115
426
955
137
1596
104
521
724
724
608
171
1087
920
1074
2117
3130
1044
107
812
139
392
1331
716
401
1227
221
276
611
3288
747
401
646
866
502
698
135
101
135
265
359
261
171
6217
624
2472
2115
1333
8956
3632
827
504
13616
8982
6509
4259
431
9174
3193
1232
4031
1296
1310
1982
11463
7227
1170
630
7429
612
651
4320
9241
2656
214
1429
338
406
337
185
912
209
1518
2578
664
453
506
1533
1139
7081
710
1159
425
129
183
2154
463
142
172
280
647
236
269
1625
1564
129
8099
129
314
361
1869
295
1340
633
1056
1113
2557
650
723
318
1256
359
10403
12276
842
1145
273
13676
543
2196
4883
15560
513
1308
1639
4434
804
9354
2089
1956
544
12531
1118
1257
8457
1735
1639
395
3925
1512
351
646
610
254
193
105
4575
416
1179
534
326
1230
1194
1040
469
465
647
109
357
2759
547
324
414
5349
309
453
441
431
403
509
1464
237
2597
135
3137
414
207
266
1539
533
534
409
1740
616
7311
3298
7346
1753
142
1146
14890
5588
667
292
4408
121
166
188
2074
183
562
494
901
8976
917
12021
9540
1065
2474
1335
266
154
4773
2555
152
267
544
10741
8806
710
5159
4269
711
846
4919
2326
823
1022
938
3068
173
889
9495
1152
1769
435
2238
5566
6101
5284
1869
340
145
314
504
3244
8605
557
363
155
1910
865
583
3255
2643
865
579
6396
3515
8937
118
2419
411
335
4429
7069
4711
655
201
203
315
772
1141
12261
763
1986
415
408
384
100
100
647
232
183
2668
1341
1530
661
495
100
114
126
101
356
268
681
190
595
995
3488
1843
1328
2108
183
416
234
1406
568
681
177
1528
182
309
1842
110
186
934
127
1591
171
568
682
204
187
1461
182
309
1841
873
2240
1061
628
852
905
389
7899
494
166
258
369
106
851
868
476
472
928
2294
189
262
435
131
475
228
6096
2093
7367
11592
2991
126
428
1161
317
3516
226
973
188
585
10784
7430
3896
3073
1508
911
4750
639
244
238
222
6932
128
1843
145
768
565
1992
643
568
488
197
711
2524
449
1448
711
158
1868
1164
3438
346
1666
1264
4165
3304
2592
128
506
212
2441
2545
3691
12416
11792
6787
1626
102
2142
217
1339
126
442
120
352
192
2124
1917
6196
1247
3902
206
1599
5169
1188
2620
433
463
625
1990
7384
3165
399
8841
4002
4869
400
718
1165
9987
499
2305
1907
4783
3562
1686
412
751
658
4935
355
239
166
938
463
628
600
6340
4946
2988
397
513
918
2242
570
588
7304
950
444
1811
7377
6102
939
454
7258
418
5410
2280
194
212
2612
884
2021
3727
120
9621
587
1985
612
254
6584
4331
231
655
310
210
191
262
113
223
1148
2815
308
212
103
3204
1925
6947
227
3135
409
783
695
562
208
1637
135
491
266
281
3951
1332
634
1799
227
217
289
690
1403
104
628
2560
198
182
167
310
2071
2359
618
347
1181
1395
454
856
2221
9134
631
344
7424
916
697
1383
445
1347
833
7419
295
14422
1178
1300
450
848
2311
11402
229
734
2941
147
683
343
904
666
1622
111
135
168
122
162
138
971
206
354
850
179
474
1739
111
202
160
248
149
214
286
875
232
451
412
2206
374
233
444
103
703
1648
121
1315
8507
15890
1920
264
1826
759
423
5949
744
432
320
130
789
7470
2712
2976
1655
175
814
272
302
4932
1128
132
501
3072
1431
245
111
1429
181
249
196
380
464
208
659
218
362
976
1934
480
413
342
464
205
404
291
139
114
376
3544
246
157
270
632
1393
547
377
133
117
150
330
6517
2077
325
723
5607
324
716
209
2630
330
167
564
751
352
231
6064
1181
251
1032
565
269
287
9319
407
8914
1288
7560
1956
240
1387
2404
15082
2592
213
151
284
6784
200
2894
1017
4643
1858
5769
6450
576
2170
333
1477
741
2195
2270
757
152
8979
916
608
890
254
9302
253
2797
3923
3586
917
490
2515
1106
790
9957
241
758
647
162
8813
922
519
1118
14941
2247
9334
1630
1412
376
157
1447
1905
193
100
1134
7376
1182
7176
7709
13661
212
1498
383
2381
1558
7825
4263
3156
2544
910
531
562
1294
787
2766
9543
4287
618
588
4424
6309
1298
9139
3528
421
5542
4591
3852
3513
837
129
353
9701
2573
13807
643
136
1270
1353
1153
1320
9445
4381
1448
2768
9492
265
1237
2731
4761
315
213
7165
8967
2221
177
1205
9171
370
3526
6157
1535
10539
266
105
154
136
391
595
5832
1476
276
478
729
8189
276
577
742
441
7524
288
5284
2106
387
9389
1319
230
872
346
4673
350
1026
257
784
524
179
209
506
5485
259
120
612
179
209
501
12924
1241
5668
4854
1320
2113
450
992
3826
2390
1468
8134
378
5635
1824
1764
2952
3227
715
4683
2117
899
3058
2029
1950
619
7502
736
227
458
2862
128
4432
4972
1857
126
127
365
503
479
138
133
1159
417
1409
9674
109
100
10024
3101
744
7366
765
1799
107
287
183
169
194
144
134
155
104
199
110
7357
357
779
135
194
124
124
128
858
277
5745
270
1162
439
1010
196
194
124
367
113
128
179
950
2581
471
131
377
1001
107
100
755
177
3982
4304
4933
4716
2781
2722
2340
601
114
1375
101
142
674
100
143
3580
100
200
4811
741
1812
305
878
1262
673
141
530
950
761
141
1100
147
208
277
132
241
2487
522
3178
1396
192
674
118
316
564
109
6033
652
549
206
1087
1971
352
354
863
344
508
456
113
335
104
110
239
461
234
1735
277
299
479
109
117
2816
593
150
2538
148
155
4785
4542
123
4791
8750
1359
476
8030
701
5256
468
242
2448
593
730
1052
986
1369
11109
330
1288
3860
4845
2889
7472
948
1775
193
252
193
107
135
3551
161
7433
2569
135
164
109
509
1442
5618
473
949
1472
520
429
194
406
437
628
401
1585
104
804
279
129
341
116
168
297
503
1415
284
2079
1995
412
104
273
419
131
116
4432
680
9155
122
346
3366
214
241
103
271
371
316
498
1409
1325
4745
549
137
135
294
4171
1015
3797
169
103
11863
4364
2920
9417
1466
121
302
614
1329
3105
121
302
394
460
14951
128
2150
407
702
124
132
101
135
1985
4561
298
565
1429
244
4705
1403
102
523
724
2522
1130
4749
977
2030
9491
113
1868
787
415
2091
223
887
713
103
213
213
105
146
1555
174
14709
613
140
153
2220
642
6627
14190
2168
2657
4381
3502
1888
2157
6580
1182
14985
12722
1358
167
642
1107
220
220
194
196
1017
328
372
194
1017
150
220
194
194
3748
413
154
1137
2383
223
444
220
557
319
121
1771
1113
339
204
196
157
710
381
578
362
280
906
10480
12709
1394
7436
7284
4988
208
140
1107
274
4906
1073
221
1286
8954
407
103
504
1407
151
325
6320
470
263
145
4488
7366
1234
489
183
136
1060
5217
700
8448
534
3214
1427
7204
109
644
1397
165
671
204
656
1403
1133
110
155
111
1591
133
941
186
115
528
290
123
325
121
210
3180
329
106
215
1801
222
563
108
121
1101
338
260
441
7545
420
2555
387
8919
399
350
670
5460
501
310
436
1361
1268
250
1417
308
8628
2947
4605
2896
1770
2709
4907
188
6239
1832
411
947
507
2098
1066
229
703
11759
7393
866
1854
712
148
298
384
955
2387
712
208
155
385
136
2438
1192
647
227
220
676
2400
1856
8743
1873
14059
1499
546
238
219
1285
506
297
903
116
667
122
527
402
540
976
443
197
1937
358
214
1001
594
153
885
275
145
421
787
583
302
180
244
491
1427
115
654
130
941
182
101
2560
671
1332
519
1993
7336
843
1383
519
1514
413
768
320
104
203
585
3478
5506
507
1561
138
496
757
610
630
1094
2939
2522
3941
657
9215
488
1988
226
360
8073
473
1476
418
1743
179
158
340
247
116
430
2951
1816
135
4096
1373
142
355
187
416
260
189
124
147
107
322
106
189
114
1957
3352
344
1565
464
6090
1669
2815
7277
594
687
1921
1656
250
545
5406
255
249
544
417
5263
4799
1265
7830
673
2323
350
7027
1125
365
3939
3506
10436
101
3166
506
804
744
1888
1312
660
165
149
733
535
426
248
316
174
241
1438
454
944
2216
3133
596
452
173
208
150
225
1145
1447
509
143
315
216
165
440
2967
9720
659
181
150
729
500
428
250
315
174
453
1439
452
943
2093
3140
597
412
173
148
231
552
615
570
1446
474
143
441
100
527
761
2702
236
2254
311
268
695
941
118
850
7353
364
296
777
2448
2649
775
1608
2972
2389
655
5015
3941
9630
859
110
399
2809
655
10883
4039
405
153
1612
4201
540
1579
679
6408
356
623
117
170
916
1234
527
152
931
476
443
182
217
255
156
156
297
2495
9483
6893
218
255
156
156
2029
151
156
331
234
180
240
3051
345
152
3493
3076
3323
14909
1099
9421
462
3116
3908
1564
1766
2522
151
155
317
234
183
1785
453
498
271
278
8134
134
1352
9825
482
407
473
137
2683
145
585
343
204
739
350
468
189
187
155
149
264
491
639
1104
643
1420
403
666
5782
5475
310
1653
129
1106
342
100
187
254
120
161
197
148
279
182
173
1490
433
1428
107
969
187
261
133
156
215
304
334
173
1489
413
599
471
450
638
507
1084
4417
177
629
1431
1337
1362
459
1351
1982
2894
2664
1111
236
722
181
153
111
1881
199
115
238
626
153
157
635
107
626
110
12963
1324
2415
757
153
1563
105
4657
510
696
582
766
310
393
319
344
919
723
498
664
1230
468
502
218
4092
478
713
13738
979
502
217
159
235
1443
1427
327
7437
113
4250
2054
1445
13277
8842
1871
148
195
5641
472
148
324
195
199
464
571
1034
474
3001
5037
4730
1785
6989
3594
7336
6300
1530
436
322
555
157
299
262
900
578
2375
436
322
555
156
298
263
338
129
7287
1073
1571
662
8807
6641
1083
2441
7475
215
347
670
5248
1439
674
175
469
1301
7428
309
1901
212
7530
661
5188
173
238
109
110
131
102
198
208
691
130
107
483
123
1547
428
264
117
150
223
1195
9394
716
978
154
2518
597
154
178
1251
978
154
3545
156
253
119
152
1436
2413
1191
14876
364
8567
1981
679
4637
4016
1611
216
173
173
167
133
194
319
624
2665
3821
10715
1086
4133
7548
533
1841
836
182
2871
656
227
540
360
2696
374
205
541
909
557
221
1094
1207
910
4594
5390
2005
1478
222
933
669
287
573
363
1095
422
3870
165
1468
463
887
689
120
174
144
243
1664
6986
1091
196
283
777
280
209
119
182
211
233
221
1708
1529
3167
1101
196
286
704
226
128
120
145
144
1911
512
159
711
114
543
280
560
204
1708
102
1219
1252
361
363
1128
386
859
4863
151
927
2197
1349
302
470
2286
1962
2353
404
804
1128
1421
387
470
2017
861
341
387
182
539
1647
718
968
1042
336
123
203
1968
1640
1062
606
4529
611
1986
4854
4477
857
592
367
643
646
5756
930
725
507
203
1817
577
631
253
393
229
126
659
356
1614
2245
1289
1407
126
663
103
269
864
783
683
293
245
210
7716
1489
804
197
579
332
356
508
651
899
689
3351
153
1877
974
144
524
8521
1776
1778
2341
141
515
423
189
838
9243
1046
112
204
144
525
492
706
698
619
1586
200
933
224
132
1046
112
204
144
525
492
706
672
619
1404
270
1979
246
125
3754
461
7394
4128
1058
485
607
127
696
3698
496
226
644
2939
7261
1704
152
2132
1951
111
1465
1032
696
1046
835
7383
573
2277
4315
489
2356
2971
441
316
930
1832
794
250
168
1176
229
392
426
507
4247
527
2101
7336
2556
127
544
198
165
243
319
947
1834
316
1057
101
440
107
754
120
526
116
164
243
115
319
949
971
2179
540
122
142
2298
550
6652
350
2125
122
223
312
449
460
138
129
253
126
1597
1755
1797
6842
508
241
218
153
342
9057
2906
2920
6760
1598
250
185
127
234
131
513
2546
1296
2754
242
2210
1160
5588
2904
1034
2950
4815
193
365
2725
1375
885
378
735
111
4492
2414
2982
364
241
2950
2960
551
8445
1483
507
426
392
227
1191
182
229
649
302
697
119
772
6842
641
1228
150
3110
5926
2952
3745
544
102
957
13306
1615
119
478
2350
487
3673
5818
858
241
1030
1072
868
6855
1475
292
320
1502
409
295
163
2126
1507
258
198
224
100
229
236
417
173
144
296
1493
4866
747
8844
630
1981
2240
208
1458
291
126
623
408
176
336
397
373
206
3345
5796
532
119
1588
133
690
242
421
111
713
304
189
1049
134
571
506
2103
1337
837
5612
2028
795
1000
432
5349
522
1556
143
219
196
163
2337
3750
145
168
7455
184
539
412
105
625
243
708
223
333
236
1088
968
2289
3143
336
2417
668
221
14940
282
2112
14854
320
670
943
321
154
360
248
571
1010
574
138
2025
505
129
315
274
2158
11520
502
3436
4623
153
115
424
117
3887
6731
129
4350
1785
1385
1032
5456
291
3252
270
302
281
532
316
776
496
4823
3170
383
7434
141
2820
1306
918
717
9221
9206
176
175
207
461
485
184
1410
14992
394
1251
157
1397
549
1196
137
354
130
167
1957
9498
177
4012
2798
8889
177
1011
281
957
12787
7421
2958
170
672
1787
2788
2669
1190
4049
151
6849
286
1296
4232
6233
2999
551
214
404
1141
146
686
870
7006
2254
2003
2985
11063
1286
4082
551
126
491
522
9353
136
132
238
297
162
108
462
585
397
292
491
151
112
461
3239
2656
255
169
115
1472
514
1166
2758
1260
115
121
975
130
710
136
558
563
2436
9422
6831
142
388
365
314
614
210
219
109
298
112
1089
510
5143
4515
1789
4410
3822
173
287
1816
463
2204
13530
489
1370
148
1197
2322
191
117
764
942
734
270
1098
859
304
214
469
132
209
196
2635
8510
452
7122
320
3517
7761
1331
6196
582
3169
9334
6325
957
702
2582
860
503
962
171
124
509
505
803
160
328
836
809
2656
1390
1651
879
278
309
441
512
628
3595
135
1020
2161
290
284
619
102
1553
9140
381
330
149
497
434
148
321
12070
674
428
662
13174
421
142
300
105
2803
438
120
1182
5961
1273
373
307
2569
340
401
344
179
544
3376
1744
9595
6822
2195
340
428
146
506
327
306
138
4706
477
633
2508
11820
188
1745
325
413
172
4712
134
206
7453
1261
3764
6511
149
8201
485
4115
701
490
217
189
329
517
618
1718
1350
183
155
350
178
509
619
1427
429
327
273
4677
118
1671
131
120
188
3279
8117
667
444
1807
265
173
181
617
220
467
154
513
886
785
933
127
7380
1083
4707
5141
1196
508
121
106
140
1414
310
104
113
471
9419
216
197
6844
1037
8892
2719
157
153
205
1811
110
468
397
6979
444
759
150
144
505
3415
3235
9538
2523
115
398
163
1244
816
122
2326
6423
152
8803
182
2345
186
180
162
765
835
1045
139
315
488
1305
9355
697
107
2230
170
1005
7014
7347
2016
3441
3332
221
165
480
873
463
665
484
1025
101
733
890
122
313
8878
282
135
1732
8923
394
119
584
241
107
145
2567
593
426
1079
107
146
244
2254
2051
412
747
107
146
244
1867
1070
184
490
369
180
106
1765
6502
429
144
4769
102
6902
1446
4785
3785
9359
4665
2396
175
267
449
541
6427
4040
3150
5004
326
6945
3976
131
774
560
3483
402
3677
418
223
458
267
131
774
239
289
2015
423
491
720
854
318
293
14993
1208
588
110
356
381
475
1168
770
489
1485
7792
903
119
108
773
293
1684
153
113
638
282
1297
400
104
167
121
966
1871
598
495
320
2429
198
573
280
607
9060
309
915
430
143
909
3602
1245
238
247
1600
1586
268
227
204
401
2023
173
193
298
283
111
373
1832
110
188
520
302
9521
1612
171
280
248
591
5494
495
171
280
248
126
130
442
365
3169
504
3920
1159
7455
327
294
426
465
197
1514
1409
138
238
228
105
108
196
548
2311
8837
2804
11458
3673
7345
3380
509
496
200
470
438
349
101
706
181
498
1676
1047
773
612
203
215
288
1016
9099
455
145
117
160
166
118
392
1104
511
713
1472
5298
1167
306
193
100
9461
9354
4068
5017
6523
333
5187
2961
3847
1131
1292
555
213
114
175
191
1928
1333
187
529
458
140
589
103
563
163
1490
697
4640
7439
1613
6579
8954
842
3856
7234
1902
107
139
287
274
198
3165
107
139
1886
731
581
5405
525
578
171
218
198
4815
423
5105
7304
4001
361
642
1280
1410
320
109
167
120
182
169
611
525
727
693
1065
4179
460
1353
376
420
264
550
247
250
119
4835
4304
692
1479
972
331
4023
11612
2187
4770
315
164
557
173
142
2583
620
432
2611
3498
8737
2104
1161
5088
4790
1848
304
542
1588
1805
653
973
3059
7574
153
647
7458
261
562
631
105
1418
584
462
677
2204
715
4359
309
637
1315
2199
661
146
558
129
834
379
266
1145
722
133
1699
1472
2132
179
135
545
9001
4232
831
136
112
151
1934
13632
1727
613
749
381
126
112
199
104
611
138
599
3898
534
145
404
1198
146
522
5263
203
119
389
1673
941
1153
3498
9655
3523
564
232
1850
4021
1234
11827
2218
3549
2765
6322
15496
1424
726
7699
288
1454
157
143
609
535
531
553
124
211
280
9408
2798
532
376
553
124
211
599
658
8932
7363
129
4321
6465
1057
719
391
101
6654
302
194
150
203
234
215
219
112
1429
356
497
6417
1182
1097
2038
369
111
4999
3329
4095
746
11741
283
312
7716
131
5414
166
700
6422
700
2143
1975
2974
4205
191
401
225
265
1801
1277
864
7408
151
348
132
1032
2446
801
8926
802
830
172
1196
5196
382
243
1015
8901
1317
4058
3445
1680
3742
751
285
3269
825
533
759
550
477
129
285
1756
222
164
137
138
586
207
1313
126
646
8613
846
210
195
127
297
191
104
130
184
5167
837
474
1816
1466
686
462
177
1408
4245
173
384
278
234
200
285
5000
255
7027
8932
2224
863
152
1423
835
747
1256
488
487
3967
156
4099
376
2171
2745
4031
491
1154
413
216
189
125
1253
1498
210
198
107
469
1448
261
1139
1506
431
700
313
181
314
687
545
269
231
140
142
1031
5254
109
12325
266
410
8002
198
7148
102
848
474
2025
6924
246
490
13297
732
890
260
230
213
697
816
5352
383
472
447
1248
633
2456
289
7972
855
1955
2747
3197
897
773
962
6642
988
723
2631
195
428
558
110
312
236
124
633
163
1014
11610
15404
1993
384
305
110
415
674
131
174
101
154
402
5833
121
1123
7741
7999
13316
13715
147
833
281
202
1452
511
304
782
6255
542
210
3941
5701
481
2415
7383
765
1068
4563
1222
8213
140
958
309
163
667
100
424
192
5045
8965
209
5359
3672
521
424
757
321
9149
8840
213
2300
6070
153
2146
2905
5815
330
206
1859
147
7249
482
164
2242
5835
6658
10887
657
8892
915
697
6319
619
309
1224
2677
8448
700
3245
1964
3924
229
7322
2206
8845
2336
9329
219
227
184
151
111
1137
209
199
5181
190
632
190
709
670
9454
595
892
577
134
343
133
3777
134
343
133
129
380
158
1888
13084
155
1018
184
137
101
127
314
1041
677
242
1201
237
1242
348
131
228
3643
8920
607
141
479
6637
10344
5238
467
370
837
11306
716
5701
363
507
9442
1094
6285
5475
494
205
1074
1670
839
555
130
103
1441
330
182
769
175
542
124
392
1240
1077
690
935
112
853
1177
196
648
2191
1618
126
826
3476
554
1265
745
773
117
1637
1399
342
178
1938
163
346
229
438
120
985
322
150
181
281
2585
7639
1433
322
156
180
2546
1993
8326
578
1640
2886
4041
250
656
1635
343
418
2385
237
745
119
6251
12365
767
1516
530
5176
740
519
105
457
265
115
135
209
201
491
481
1283
222
2769
4084
994
2992
207
2726
1337
241
3007
309
5021
124
321
129
780
307
1081
241
185
179
1536
2151
522
124
1111
688
550
1086
8157
569
766
12406
1061
178
3249
2350
12714
140
245
427
810
2266
419
330
4737
319
101
133
107
869
631
8982
3786
9991
837
4623
524
371
436
1145
7591
1776
483
821
545
171
453
1502
378
273
1983
105
1253
689
484
821
343
108
8490
353
600
1436
4381
111
1320
301
1283
1355
106
111
388
1253
1236
316
1769
129
207
2325
8773
5136
162
303
710
1169
545
6095
240
107
221
169
1085
1298
281
642
3499
1377
281
2315
1733
526
4454
1559
1655
113
595
157
531
5512
249
595
157
269
574
1956
4503
2999
344
3677
240
162
790
1138
418
690
450
9341
146
550
824
170
216
616
2748
3939
125
349
1271
464
116
177
267
381
118
2108
6074
4679
4030
461
1131
8455
1217
3033
1046
4712
3903
595
113
8655
2090
155
198
2402
131
225
568
346
545
13536
567
1234
183
2408
551
7069
1744
3940
7407
4399
120
3742
3112
3113
8833
4447
1892
161
9549
122
143
266
1029
136
261
1341
4562
2406
190
478
269
2643
4706
1621
2198
140
417
183
521
237
365
12689
2251
257
444
117
521
7317
8169
507
617
639
802
659
1184
139
713
111
1145
1034
7276
3055
1861
1404
6645
14086
6137
1245
834
346
144
837
4935
391
6951
1175
888
334
156
150
152
10154
2872
1916
9520
6990
654
573
1879
117
339
3908
144
445
492
229
208
329
1795
6158
3794
2771
3532
701
159
113
9312
5130
467
3436
135
617
745
198
2392
133
2052
3229
654
885
590
5708
1346
4093
4015
7366
5309
5299
7343
4329
441
4790
7385
464
1551
218
703
7984
1406
640
686
3481
123
187
963
137
1597
640
686
3482
163
12026
1069
4576
13970
1979
290
1485
5349
4695
858
11726
6439
4129
5145
154
669
214
579
777
750
2126
363
9158
124
1383
229
243
243
6400
1977
7271
9532
1057
1582
5530
6044
920
130
386
416
831
2685
1684
13734
2892
229
103
873
1493
311
301
1322
568
5431
342
780
1800
113
9088
125
271
436
106
100
121
142
2682
7431
4023
4148
743
9146
490
458
2637
10517
628
1203
196
3091
720
1034
450
1173
3314
1290
1445
248
122
103
511
1445
756
8822
638
166
124
235
174
126
110
110
487
266
4005
8912
2434
8936
3489
790
275
712
436
310
792
307
236
137
122
1860
176
474
8968
6207
1246
8845
1619
2674
240
365
2091
1027
163
220
463
2075
1463
8943
6310
6431
1157
616
575
463
7929
1578
205
270
2419
323
143
871
195
1349
415
219
450
495
495
341
147
212
653
2145
1085
117
340
147
1081
1189
112
1189
184
220
484
277
227
5195
130
319
9394
6693
116
386
207
616
214
2097
6760
6162
9583
3250
359
517
194
404
1137
124
517
100
1211
8208
417
551
634
121
105
3117
1977
100
224
6051
204
295
9465
1745
1909
769
111
5569
492
769
541
5552
192
8875
1430
4266
100
1616
169
708
5648
169
708
414
1980
390
147
1635
268
570
9350
2411
268
243
1434
1098
206
314
336
4354
3810
345
6542
858
1042
165
724
7942
1173
7325
132
841
205
6487
392
392
392
4863
2241
3114
8658
11703
2286
1006
9614
915
1602
3891
241
6449
3722
7052
413
104
105
2527
159
852
440
126
313
659
1879
188
403
397
441
126
314
2115
2567
1391
2201
1594
7816
2995
971
3625
1710
11892
799
6933
4813
510
702
8198
3891
748
1728
3232
416
216
678
485
9130
4043
9246
399
110
3335
550
115
112
1368
490
8530
1164
346
240
1403
120
1093
299
147
101
944
2925
3578
336
2340
1082
5486
9190
600
1063
2296
4615
1800
551
210
1125
131
552
1471
653
479
4562
1462
2310
3922
9519
1928
5431
9044
3566
390
116
293
401
144
288
387
298
820
1475
551
336
155
441
9404
9580
4277
132
1094
160
488
2861
1094
487
1529
379
2263
549
9290
1952
778
102
258
162
753
1734
7453
4093
1009
194
2668
4945
12619
1308
6800
1297
3376
710
1715
2627
476
563
1022
263
8783
143
8870
14128
279
105
176
169
317
227
678
206
207
115
4266
4119
120
1164
998
538
2076
183
184
166
152
564
717
183
305
1945
216
244
364
533
114
1038
541
1460
271
682
5074
6605
7750
192
660
160
6926
9475
390
1155
4908
1115
880
972
471
413
596
702
134
106
238
5632
578
702
134
1652
905
9443
3610
1991
1202
141
113
124
1289
136
3951
9286
288
293
204
106
631
1191
226
392
426
507
887
7397
2162
9355
1437
620
340
309
2351
1811
1100
604
911
288
1420
631
3122
670
4228
3415
10883
657
7035
6434
312
1340
11542
351
1564
1330
650
1103
954
9877
399
199
1647
517
442
435
340
163
1259
1531
119
313
136
454
418
118
563
5966
114
10959
1785
330
2985
7529
1258
3089
554
349
2287
138
3303
2282
3997
3361
4052
7330
5000
345
3614
218
975
8502
1516
272
144
214
125
126
702
453
253
231
1305
7165
7390
157
633
6969
1035
5794
4466
253
175
432
713
124
900
2474
147
1179
266
7157
693
798
434
370
528
272
182
614
13521
9094
618
161
134
294
202
940
159
1083
3050
8252
10495
5003
171
149
170
275
6558
7285
7164
199
132
1959
1301
1515
610
534
673
9315
1779
14939
4597
1756
7922
1021
13519
681
533
1727
213
4106
3641
2156
3378
2725
5954
150
185
204
2395
240
278
681
7410
276
5845
566
491
433
1541
2477
5852
872
6009
504
175
112
136
183
1907
1452
295
280
205
341
2302
210
7865
142
7394
1796
821
1708
2504
5617
228
3324
2272
825
9164
1774
3437
134
9613
7798
3099
6334
4140
275
760
734
439
2657
169
531
1314
813
5126
984
1252
1674
12927
4207
1081
1268
891
1925
118
6523
4769
4412
5097
9306
107
157
126
161
3425
10041
1695
1507
9374
7672
4746
230
294
1276
1958
7554
1372
121
127
370
1177
1179
4117
7780
730
495
1729
164
4336
657
4050
4620
661
3503
925
228
126
229
393
456
507
587
1374
1047
992
126
253
631
625
549
6470
1238
5091
1368
4871
6544
1094
1799
1855
304
190
1145
304
190
147
355
3237
122
1855
304
190
147
355
123
584
637
1067
888
294
3252
1206
515
1033
1035
254
1093
617
3850
10046
482
1583
3672
283
394
227
126
1133
935
2476
135
389
7474
873
1266
1273
782
337
357
301
126
229
392
311
8315
3724
703
2910
3801
295
1216
4960
4644
925
1465
407
925
2808
1103
4208
866
931
239
436
364
676
1789
148
197
7293
346
1493
484
572
2339
955
698
141
275
148
5703
223
586
6077
1084
142
4880
2000
1159
572
7990
1491
1236
6265
1372
1102
2192
3223
2019
449
1226
677
476
147
5008
107
3186
264
526
206
1326
568
12354
302
1012
507
425
392
226
126
1908
366
305
3401
517
682
579
487
124
197
626
3821
2122
2004
474
7865
614
272
146
251
129
5284
704
8191
210
3852
244
450
129
1915
1568
2820
321
159
582
684
145
13931
1450
7718
1428
8484
5240
6023
435
725
232
294
8150
712
292
294
1451
890
4560
2210
131
746
238
188
332
342
169
172
326
241
216
496
244
574
332
172
134
2550
3856
12442
504
1589
2080
204
1950
5153
9392
1330
333
168
720
2376
623
2666
156
219
1201
4207
9541
4593
8828
557
1657
1563
8404
369
261
622
623
162
8946
114
1222
136
706
3147
13175
700
2101
148
364
6364
2249
242
157
273
2961
110
2140
295
136
2086
618
363
118
1528
7982
9607
1024
5932
539
9027
4792
6010
5936
102
1658
150
241
278
116
131
620
2966
3127
530
2604
686
297
241
2417
1188
6683
1312
139
148
369
111
179
763
293
276
981
6135
102
1970
1525
1130
442
1050
730
618
104
657
150
4532
820
7331
748
650
1415
5430
360
199
259
122
108
126
1566
328
2504
2450
9514
6301
6386
1480
1120
9581
1304
270
108
246
220
249
164
1245
5620
174
9243
121
270
747
7556
1995
941
424
135
212
319
6948
1255
1968
278
1758
9486
206
11745
412
2230
11770
7108
158
224
216
163
158
424
7309
3855
1797
144
137
605
1909
2357
1782
3502
1650
753
8884
2282
4610
9104
155
1485
200
556
699
679
582
292
139
198
1289
1919
9561
5616
7319
4468
487
152
330
304
4273
7430
1746
722
1727
656
468
3181
1097
132
616
8034
1273
218
551
533
6600
8757
2774
983
1742
1364
4311
4018
3106
264
987
147
334
645
13901
951
13039
2272
1019
1229
1706
7383
1095
4125
5704
6116
602
2403
683
1849
861
2570
10582
2607
204
9283
102
111
111
265
139
1153
7366
684
617
191
141
533
102
106
1354
612
1712
166
3315
9546
3755
245
1248
648
4734
8916
3535
3953
253
1344
3664
9351
474
102
201
728
159
151
222
3230
7563
1579
11966
347
9252
769
132
5209
6826
330
1317
126
333
460
953
325
244
593
187
1499
281
2176
9411
2262
9160
10335
1301
6008
5003
6600
755
727
1194
124
694
1319
8551
8191
15571
6021
835
138
506
127
214
186
7801
129
184
295
340
129
128
498
846
362
1719
143
568
11714
441
7638
3872
133
272
1668
108
109
1919
6625
2284
555
1882
712
116
375
243
100
255
185
2765
710
111
128
375
243
100
265
111
1333
605
164
3643
399
501
1052
2195
1118
634
572
613
101
3223
543
261
744
101
1896
929
451
454
258
112
271
1646
244
136
813
172
123
1029
4267
717
129
556
542
1849
2087
206
630
233
173
345
117
121
3213
307
405
637
151
172
345
2216
1116
9372
7955
5871
386
2006
13344
3307
3648
300
1122
3380
1992
1962
1845
223
444
563
660
854
109
736
1514
934
874
247
2790
553
11744
1375
156
897
2437
953
5863
792
8451
7858
2983
9421
3085
181
3173
2705
9179
6591
305
553
637
329
9452
2145
7456
783
1074
714
5514
7799
8340
219
194
980
230
329
626
496
307
290
546
5375
642
496
307
290
546
2301
2445
6481
7771
677
1863
328
214
325
273
338
2026
5898
5357
179
836
13564
321
272
9438
281
7391
1290
3584
10576
1277
6036
2612
318
153
1102
125
1474
221
4683
1421
317
481
317
318
359
910
4631
4809
3879
521
2782
839
148
312
375
108
125
249
123
1915
8091
620
432
3840
878
497
241
443
1104
300
180
5381
5588
1782
1398
5306
9476
3645
205
2628
9627
7543
1734
418
8525
5268
1087
301
292
134
2623
9518
1711
161
154
1163
390
509
4204
3628
1296
1516
2242
6427
1811
667
151
260
8090
703
5170
330
228
8549
2864
1530
144
380
4727
380
164
2618
480
6649
6861
2078
229
483
337
259
218
2411
576
520
938
229
483
337
259
218
943
559
6851
1869
5811
4741
125
375
183
177
293
213
5597
528
183
178
293
213
2559
3297
3325
449
8918
14434
5536
204
1685
6120
14978
311
345
401
799
160
184
801
369
103
312
208
104
1227
236
345
2824
325
593
218
697
227
703
675
9124
2205
1456
562
206
1143
243
315
710
221
2381
336
115
1139
248
316
7349
697
4654
3108
185
209
176
4727
176
746
749
1597
935
134
969
940
4949
472
2419
9145
1815
321
6118
1828
9257
1264
1040
143
412
161
2374
3186
1274
7630
332
6482
285
112
5243
715
8265
306
752
371
410
736
560
8996
222
1154
498
693
7545
296
294
1460
420
303
379
7383
7251
3050
3496
14143
1621
6714
1011
6299
1031
1327
3470
1418
462
183
160
150
150
251
1396
138
106
423
104
1384
179
178
732
1074
6234
1294
370
12232
6821
916
1006
329
238
4003
642
239
1453
780
7922
770
470
4666
668
604
103
9570
13970
843
752
459
262
1588
110
533
4898
219
165
247
268
183
721
108
245
446
1220
9429
200
428
358
186
6876
8991
2221
774
522
124
356
124
1203
681
522
1019
5140
1205
1652
4036
1326
5926
7394
3005
4136
365
126
2985
1061
126
1204
3965
1970
2087
495
715
804
1278
3415
361
243
1283
3542
385
2689
111
102
10540
114
1358
547
553
205
477
556
206
299
861
2052
437
203
135
281
1353
3453
3932
2299
7243
3452
146
189
442
354
373
362
446
106
517
612
128
418
269
987
323
13764
743
6308
9350
5430
267
194
163
1709
521
124
1173
404
209
547
3142
9455
2549
588
208
2940
3931
126
141
3249
1992
6873
1602
2694
3594
927
8976
5146
2511
4583
1195
177
6057
124
1094
1004
3392
2427
13352
189
876
439
1502
4149
217
1071
9763
3908
1179
759
128
1055
729
742
932
597
2439
297
106
760
1037
129
261
161
282
204
311
932
1713
1020
667
397
267
6784
1670
1546
687
697
729
194
592
232
805
878
822
1396
923
1207
4251
1294
175
426
4022
1287
864
195
2160
2288
651
481
1165
3244
8914
5956
9879
5052
9344
1790
8914
660
151
504
856
592
384
167
168
127
328
120
2081
179
2163
7819
159
5502
530
6486
1956
8861
626
16479
2344
3590
430
4594
420
1025
5643
1653
2592
129
499
3700
3291
345
1342
932
803
748
2498
128
742
686
696
1542
8986
3109
1840
6204
914
404
596
6004
116
7923
2872
2074
6261
287
155
190
1148
9387
170
6352
1541
2011
106
1512
392
473
1724
636
161
110
213
321
184
112
180
278
146
709
101
134
7350
121
9638
3952
856
148
470
228
148
158
763
149
1961
930
271
179
2293
326
2730
3450
105
143
144
179
913
2328
349
1667
165
128
274
174
2455
4745
2794
163
128
274
174
430
1575
14674
338
442
1390
9331
4419
215
2205
1402
224
657
652
177
1426
2741
123
185
949
165
1628
224
657
558
177
1426
2741
862
174
252
2823
2003
239
697
2024
5388
705
8116
4137
141
134
163
5049
139
210
136
892
301
186
303
7309
1481
530
152
1445
9333
6062
1136
2596
6483
315
5473
863
6062
380
3989
1902
1490
597
7050
4857
9470
4282
2078
575
573
4282
416
4839
714
3613
5010
2257
116
172
9380
7642
5209
649
1161
834
4688
3471
1754
1622
7069
1719
5357
2000
1635
366
2348
3772
2025
584
326
1218
316
1277
7853
14743
1064
590
631
3370
11482
237
548
1410
361
8816
1576
631
2945
400
19086
6573
351
4005
486
608
2852
1069
143
9139
534
206
216
1457
101
578
456
1081
145
7363
3266
5258
1754
133
4460
761
2984
7964
591
110
198
9427
545
115
2591
368
4232
939
2587
1616
6714
4432
200
102
438
155
715
138
142
185
124
1418
228
372
118
134
505
648
7306
1398
1968
8925
591
219
5821
401
5890
360
407
4745
1651
443
614
255
502
2566
8934
288
217
213
6036
102
711
144
449
655
731
676
611
215
111
1231
5906
209
1159
109
1943
2000
155
203
2628
3529
1266
6670
658
284
420
155
203
107
2210
1222
8918
625
285
6642
438
1849
1142
2100
8426
13641
105
1324
2774
422
9429
1620
923
1328
3910
1152
670
3890
951
2067
1179
1603
1190
224
176
241
493
824
180
1205
183
1421
258
119
102
328
832
1005
858
1234
344
221
147
666
5933
6050
9711
1852
1990
106
113
203
197
5558
760
626
525
9042
2202
829
220
132
221
3320
3196
4549
8039
350
1418
8249
568
931
8214
2550
8946
3722
622
5508
7837
6709
4027
1832
183
148
367
331
337
276
536
261
3645
8472
146
155
2601
431
194
139
144
275
146
156
1796
13125
8971
755
5604
656
202
497
183
1147
148
2938
681
171
137
280
588
6798
1115
3466
7405
1904
132
8590
478
1895
1410
827
487
9021
487
2576
943
263
3126
452
409
1177
2738
13643
205
9169
1986
557
7372
3592
823
526
684
1187
124
492
365
576
221
13067
192
254
426
212
228
7386
344
948
1156
471
417
472
1792
3651
1303
5494
1742
2600
850
4534
492
9983
145
3649
482
2298
834
8237
2297
1066
419
376
232
591
7450
355
1060
414
317
656
394
362
463
192
3375
7399
138
290
204
283
9013
1159
266
134
402
9474
5207
6412
3625
103
586
172
4092
8929
5358
8951
1937
1309
5272
2847
9514
3359
195
519
1384
280
115
5066
115
1161
441
2487
1000
410
824
11692
2058
319
4544
5751
6494
482
608
527
227
834
202
157
102
172
8837
756
6891
9053
2548
1681
321
221
182
1223
359
1213
7369
8100
5874
197
4833
155
399
3833
745
1227
1251
109
756
2979
5979
530
828
1288
156
208
631
799
759
1184
4104
10716
7916
4428
7357
3536
7509
2205
1526
677
1019
1187
1167
1698
8156
8842
1108
330
586
844
374
318
172
279
487
378
688
823
410
100
797
218
211
218
804
327
1238
450
127
301
11991
778
134
7437
172
1281
1213
1203
1175
637
976
6311
753
13645
955
11743
1186
284
1123
152
240
225
195
175
371
153
1358
6262
2202
137
213
2709
202
5176
721
2000
10757
7476
2786
2396
582
8447
106
5712
1248
1200
3769
1698
7227
4241
1621
152
320
870
315
191
4004
7790
2167
417
391
325
432
259
3435
377
392
324
441
259
1992
11363
1634
163
116
220
5757
163
116
217
451
1419
1025
5213
11169
3649
6026
2515
5987
1261
7228
121
478
7882
819
102
6148
1494
7525
9349
1520
417
389
9563
263
1294
160
146
134
213
1508
484
12776
4384
2406
2788
703
9060
4624
2188
1138
131
549
184
1146
148
3105
522
124
280
727
130
753
138
102
319
1270
516
206
188
1322
360
490
974
3767
1110
645
387
530
453
182
203
384
228
1080
422
4230
11910
2578
212
495
995
2227
11026
9292
526
405
329
401
658
13995
181
155
247
306
134
133
379
212
240
117
170
2698
242
258
134
380
586
334
212
240
117
170
1755
419
461
9984
130
2658
221
307
5813
163
8905
266
219
125
281
159
301
216
800
394
427
7198
1813
243
415
5819
908
1234
699
2757
8885
2773
2324
114
1142
184
488
1693
960
4544
7449
790
5311
2303
108
705
146
1133
723
709
4714
178
1036
1218
287
5081
294
101
538
4230
1311
3187
8020
6621
7469
2682
481
1465
1549
4355
471
1376
428
101
127
118
14484
199
297
655
135
264
593
1373
13888
518
113
279
3830
9111
695
134
136
331
361
1015
7250
8951
6404
144
1191
1649
120
196
149
303
525
7380
2222
4360
2485
264
805
281
216
238
191
1232
108
5914
5894
8920
3204
3281
1691
112
131
107
118
360
330
291
120
110
121
191
105
4972
440
145
102
306
11631
1046
134
120
3111
555
166
282
196
120
11831
246
1956
1222
8130
3191
1058
335
2588
952
195
205
236
335
441
5672
9554
3779
102
1134
8843
8809
366
118
612
2883
435
170
4112
479
1158
706
341
292
1451
6523
147
190
131
110
137
189
131
263
331
1369
11441
2421
5207
130
133
4485
9483
2390
3321
4553
3672
1364
1098
14151
8806
1312
1505
184
142
11574
9752
1920
11438
1467
6867
845
3264
242
232
471
619
334
580
715
334
181
1061
3808
131
1212
2998
2556
678
1390
350
2467
242
338
289
622
619
334
580
396
1240
775
1004
967
222
638
877
2315
175
200
13774
1619
113
5967
5890
2157
100
498
33267
11659
119
406
2408
6893
4398
2591
4387
4116
203
513
16133
143
8986
3783
556
1085
103
11721
216
1073
1180
1935
9053
5460
3633
395
2208
596
1326
1311
7027
420
2384
1730
143
3833
151
956
100
5297
4852
16323
4166
140
2051
311
8715
2208
2530
4285
4543
174
6961
281
858
2187
1297
1352
4931
197
4529
8687
177
646
119
390
1503
120
1705
1106
120
1705
390
306
175
3708
917
735
3703
100
941
154
827
971
5409
150
4455
1069
1148
1430
7092
2677
1609
20248
2200
14928
924
1330
1983
765
12760
591
289
1539
343
130
5775
279
3241
346
156
254
1352
346
668
1873
188
2771
198
1413
227
598
6134
103
6125
1396
327
1621
3416
151
3725
248
212
129
8899
8916
4336
3564
3015
11144
138
564
142
5812
522
100
2048
247
292
11356
1039
9856
1160
667
593
235
2097
2032
6819
485
4401
7558
4577
157
2685
896
5337
341
10555
104
6910
9704
2070
291
266
7132
10191
197
383
6821
278
6397
137
1139
16870
156
1644
738
4361
4849
987
1507
341
1858
224
6866
9470
9703
2028
197
7497
175
642
119
390
1704
1503
387
644
16914
647
1781
197
5005
1916
6492
239
484
871
186
1096
341
303
516
788
4097
5979
401
1189
897
337
1008
378
491
1129
305
737
682
1178
131
694
850
114
127
120
280
2855
964
409
204
284
488
392
1473
620
2459
14777
448
1204
765
2190
1282
327
5747
3513
5220
6771
639
1149
567
338
102
305
7124
554
8223
2138
2304
745
998
375
164
110
1646
813
275
135
237
761
486
1260
333
331
1126
5736
334
112
460
208
294
2224
1361
1256
415
3308
5081
7024
2508
386
126
831
113
1956
1212
154
3599
831
113
1479
3829
2100
337
271
8988
538
176
360
12028
1764
4972
862
7589
308
117
186
190
1990
1004
2828
493
4304
13578
196
1113
321
511
178
1525
529
176
126
261
1055
797
5843
626
112
1285
1218
256
294
3852
734
253
1258
9456
3954
2360
225
171
167
570
2709
211
983
327
228
162
350
736
630
167
2183
1920
3355
284
2779
9441
3243
779
162
649
162
353
161
150
498
772
324
539
328
887
141
123
3713
7781
231
1881
7444
7086
4969
949
320
15559
614
947
168
616
134
137
129
139
979
881
780
1891
191
181
168
3369
6630
2096
2144
239
404
2365
5176
3766
2698
7505
2283
4452
7844
1079
121
572
260
1167
189
181
670
129
996
485
2228
471
486
165
1290
4153
3010
459
1557
6513
1655
453
9015
105
1874
5888
832
2206
2345
556
689
236
1161
126
169
100
280
125
1863
3880
1006
800
176
186
1380
157
201
120
709
357
435
169
105
5818
103
364
1325
1509
324
1297
554
422
795
189
220
186
227
365
1065
425
612
2235
1074
541
195
1087
3303
294
2722
2067
8751
919
4972
1860
919
1369
879
187
246
6007
7490
1858
6479
618
1422
395
1529
602
636
449
5522
607
636
1864
1584
305
1846
177
1011
583
122
140
118
388
683
2377
222
3594
4332
111
2288
5050
420
377
9088
5801
606
1274
1288
107
3308
8261
2980
287
183
123
121
122
1632
3519
3612
4344
7442
733
1467
152
8110
138
360
3365
184
5718
2795
645
11186
737
1403
161
103
531
117
661
1534
2887
136
424
236
692
127
1591
162
104
531
718
1534
2887
249
145
148
215
212
272
161
4658
345
262
1526
7726
7471
818
467
6748
7513
666
7354
1370
172
7439
454
3584
7790
7300
5046
2225
518
280
559
295
829
1256
308
111
252
720
390
358
192
188
199
178
202
583
8505
916
9092
2376
975
450
4893
537
215
450
275
325
840
7636
1688
289
456
249
398
8568
694
1671
526
112
574
938
219
281
4494
544
571
121
108
364
783
184
313
2047
1176
3202
6175
622
372
1597
478
333
147
407
9323
235
671
443
1960
128
100
578
1498
1754
128
100
578
130
702
435
167
145
235
709
136
201
993
409
386
292
170
748
658
668
237
113
1266
483
955
640
6701
2314
2170
1162
136
8239
211
850
2140
4880
7435
1702
6737
1533
1885
804
776
517
348
541
3653
344
1712
7052
697
4104
4099
1170
1406
506
4579
1530
134
261
2142
620
349
349
8945
338
755
2755
1551
112
195
182
673
282
193
607
682
261
513
3545
371
1215
5855
324
9582
316
154
574
607
105
310
441
167
130
116
1488
725
149
512
2310
942
651
4072
8967
1158
9416
1355
761
208
280
198
171
190
477
1201
300
335
252
430
580
219
566
278
1795
7525
2436
1824
6367
1292
238
286
275
199
401
427
3093
194
129
221
191
2062
771
13318
1565
2956
11753
5023
379
1133
1822
254
128
2257
214
874
6181
9393
1466
5860
125
949
470
1137
100
255
257
329
129
1150
136
1503
285
472
479
8910
172
1222
167
290
167
127
115
129
123
12144
8976
3083
1774
132
1551
2121
1210
5919
2507
418
376
1201
512
283
496
8117
700
5158
2176
1241
340
328
554
429
5580
525
693
581
229
103
1028
7368
2631
149
568
305
205
235
261
200
303
124
1255
263
1734
138
291
499
5627
312
135
294
110
3789
1122
233
348
234
124
103
226
5260
260
137
151
106
281
216
205
263
155
109
327
608
105
2492
356
1065
187
1214
113
254
5189
1213
113
1624
439
270
6117
344
863
670
269
187
188
111
254
196
237
9389
137
2484
1447
232
778
253
196
236
192
1960
670
170
222
2123
198
623
764
634
248
106
210
119
1638
534
4844
5903
8278
8223
328
100
160
444
110
686
152
3285
13979
1764
4025
330
448
933
2755
462
889
222
719
3867
7364
5053
512
575
329
110
112
337
2307
5212
523
150
103
231
143
496
1331
249
141
179
8900
123
322
438
3841
2321
6418
938
603
109
163
161
120
380
738
722
229
117
311
137
184
275
9351
354
4366
3092
938
299
250
764
10039
3134
879
9630
3400
998
459
1973
1441
6498
11493
798
7671
8839
113
113
1667
1036
380
5595
711
556
102
374
7483
1749
119
7855
1273
802
1492
992
6438
1321
140
270
127
572
107
163
3681
9142
1313
320
144
230
121
279
1736
292
725
9400
655
306
1108
691
445
428
469
135
1443
205
506
1132
153
189
226
915
1290
450
205
1555
223
110
142
6975
2823
1637
2214
378
137
1247
9628
2876
1672
236
232
472
122
1276
376
1041
739
592
1541
271
578
1195
369
681
238
270
457
1028
464
412
151
3423
8306
2035
2006
160
592
137
104
2551
3655
270
652
9015
104
3943
166
276
315
153
386
1777
940
3281
528
179
165
386
1372
5097
1130
605
212
238
154
1275
1331
686
1631
7139
860
1505
195
279
1757
3009
1437
915
101
145
1893
283
11722
9463
1179
1026
329
538
470
138
487
148
166
215
5307
9330
1356
870
959
1311
2120
592
616
114
129
1880
200
4634
3170
1324
13310
131
404
531
312
299
352
119
738
230
1716
9461
312
5233
701
1508
3109
4190
852
1391
430
1256
7828
233
100
210
582
195
104
511
841
1197
1123
376
158
385
1381
5960
2234
1165
2878
1204
1683
4066
874
281
295
274
2182
135
2429
342
263
8114
238
1460
461
662
9104
550
4345
1396
540
557
130
692
4685
1024
1887
5920
381
6075
1279
159
8521
159
321
6469
274
156
2699
1103
2157
1403
111
480
1568
13712
238
270
653
251
807
654
149
105
785
1398
648
123
423
937
131
1623
111
650
316
653
1005
654
149
105
718
511
1399
648
2062
1561
543
1981
2516
5904
4264
3163
3351
258
9586
1315
885
328
195
1004
3594
9607
131
131
311
710
561
142
298
171
327
5229
7363
1645
1333
1943
2930
4847
4034
7432
3263
1860
153
936
710
507
103
375
973
101
343
1407
452
118
205
173
120
443
218
416
7149
2783
1236
2894
206
3207
877
215
618
546
930
275
674
192
157
274
195
124
221
1134
142
1176
215
945
653
135
141
251
878
261
1166
13968
490
101
743
106
245
138
454
171
227
583
494
354
834
622
916
1834
270
333
915
112
302
454
120
171
211
583
494
354
834
622
916
971
160
153
289
356
1075
653
153
7441
10695
876
390
3633
929
429
527
114
599
630
104
881
3121
109
309
405
271
114
1412
118
237
287
239
169
217
168
112
480
1150
438
258
594
329
762
297
480
107
263
266
910
211
2187
278
4726
1323
683
1331
137
123
289
487
124
462
6220
644
917
337
854
131
121
153
317
113
134
683
1121
794
142
124
494
537
7267
3089
568
156
1686
2007
115
165
825
138
1125
9622
2960
1728
269
1275
223
217
2224
110
252
222
324
106
107
300
135
141
117
6030
2740
824
207
290
164
383
125
120
3887
702
416
168
242
1391
510
123
1084
334
172
13313
693
1998
173
491
194
156
114
9122
544
603
1175
2537
142
735
6998
3482
1260
165
290
2329
2033
1006
131
197
444
105
1951
133
115
108
130
232
3099
1066
193
4975
1136
163
201
260
2362
366
877
1319
1175
3628
2257
276
2706
686
9042
9579
393
368
701
121
152
258
3688
177
197
668
488
3023
475
5250
574
479
1182
878
2622
504
219
119
230
348
109
389
455
899
295
2205
3632
3573
1442
372
244
2352
1672
4519
771
1406
8878
4895
933
385
193
611
140
160
659
178
196
1863
420
943
715
586
926
519
3037
2706
7402
150
122
215
102
161
539
509
903
1428
152
102
122
1276
319
623
482
271
420
1743
464
138
1568
2832
14985
1322
340
270
218
103
791
480
1464
444
1222
230
143
1221
1122
772
2156
383
1971
1536
237
1020
156
546
332
1564
418
6500
359
355
4698
564
319
321
251
570
144
460
532
120
624
144
8939
183
957
2321
9122
860
1040
1055
9328
151
935
193
302
320
1592
777
381
137
223
3513
188
200
110
200
270
714
349
715
120
781
216
2016
236
4019
3292
4981
647
828
4595
7447
2344
3753
3328
1363
129
1494
562
754
428
110
738
142
2569
1633
1851
493
1955
3359
9716
3515
398
6286
3227
7352
123
114
578
205
140
164
117
125
3501
542
2104
2174
10362
6816
484
165
138
162
157
152
195
616
324
459
218
4505
230
256
932
778
580
7086
7274
430
1112
236
262
9199
329
299
231
314
466
494
188
1302
146
1161
126
216
154
13929
1054
441
121
4488
2995
103
321
2225
5816
7851
13583
340
5146
583
3065
9452
1307
4693
451
650
156
116
222
107
103
395
739
2694
1637
3354
4775
1196
4688
1552
534
3806
10926
4500
6052
1402
116
104
387
192
668
438
253
4294
100
771
1149
179
745
115
934
1579
116
104
387
189
13911
2070
179
224
846
1274
3289
4579
640
8889
768
353
2626
491
713
1604
10924
2685
541
6234
713
132
294
1449
6276
528
11411
1064
125
108
112
152
297
466
2823
1102
776
108
778
5041
1220
321
12329
1277
7784
9078
113
4055
439
5251
6010
667
2807
2039
418
6132
7399
1183
283
233
133
136
257
1099
113
113
119
124
258
1045
273
929
2087
11322
2384
1146
5271
696
418
5144
424
3473
5003
1870
217
914
693
1406
3799
6793
8198
700
5361
5847
1334
1890
297
182
171
161
234
233
3314
259
182
171
182
201
181
3383
618
2913
4859
1337
435
125
454
1086
2598
1128
1171
213
930
1084
333
525
5328
701
6947
220
627
5101
159
2563
9116
2872
2836
1434
1063
1354
625
294
288
1441
198
122
339
290
139
2237
3267
3574
701
3440
2175
8968
1721
447
1193
2477
764
102
1181
1454
303
342
709
6744
1471
711
442
521
9331
196
13334
2382
9084
1327
4672
10309
1185
1535
9555
9518
8872
158
605
1195
9264
198
2118
488
9326
2552
13123
5166
408
588
724
5109
2238
477
303
269
296
185
122
388
390
418
1051
299
589
699
122
9538
338
1173
9304
177
6140
5368
696
181
131
4803
3455
8893
3994
1878
172
170
4302
332
1118
436
627
117
155
1148
1337
582
192
1696
6131
1020
882
1140
305
1924
246
580
234
652
245
346
2570
159
979
1504
1479
204
601
133
220
872
108
287
253
218
268
841
745
352
1828
1302
1270
4488
2547
1937
2636
176
1563
392
234
126
127
438
5684
430
203
191
8688
4629
7132
1205
3867
2925
852
5388
700
1323
2393
3499
388
697
7789
7970
183
137
414
374
221
161
174
1140
413
1057
5818
2548
941
8959
475
9276
3288
586
274
332
221
367
924
844
8895
1342
184
211
167
6603
4618
615
313
1407
111
631
535
159
204
786
1452
1027
158
1337
213
101
4956
101
1121
4422
8558
308
890
15402
597
8926
105
1199
13607
3020
8798
4186
312
686
5468
10980
151
7435
2792
2917
1179
799
802
102
10314
4007
375
2573
146
767
13354
8285
5919
1495
679
464
8261
680
443
576
244
1241
2542
3585
4150
1496
3621
6136
3996
2967
8823
1282
182
942
194
2811
577
244
1261
2429
3613
7763
6136
895
2688
1561
560
6946
7338
236
2649
6125
188
8724
4025
126
853
2290
664
469
193
889
269
309
208
348
1144
130
174
205
1427
14653
256
7180
6577
1299
754
8475
2733
470
130
117
132
148
422
1069
1707
3297
9406
2942
453
141
159
253
223
1554
992
10358
3617
892
367
3589
262
306
583
2604
7113
1272
10470
930
278
349
672
419
1220
195
7814
2434
1140
1188
4005
295
735
2944
670
567
6966
347
670
551
4629
403
672
124
603
2446
672
124
587
297
375
672
124
1874
12064
523
118
1168
8875
359
149
1617
2891
5835
554
4024
254
3406
169
9544
553
496
1377
3188
125
7675
989
2619
6204
8059
1980
1022
4320
799
191
2447
5197
5448
1374
1326
7403
327
472
182
793
606
359
121
705
275
148
5107
189
290
1286
1413
527
1268
429
3238
5667
168
942
142
2448
5239
3248
1286
423
2951
470
9197
162
205
216
122
115
104
1017
123
120
201
169
272
142
254
384
243
8870
134
706
122
5486
1768
2226
9563
7133
3461
983
7714
522
9020
2158
1002
330
162
543
295
204
279
3426
6852
13772
2125
986
5885
3189
4692
126
637
1124
132
150
202
680
1105
3951
5163
8473
3231
525
2048
431
233
230
320
646
253
2562
430
233
8827
471
121
216
6523
557
116
543
7893
113
162
295
1457
7213
276
6171
5394
199
4357
1693
10681
2979
2337
777
1238
1598
128
5014
7330
454
218
357
111
1257
779
612
360
9019
4261
8916
5207
419
294
178
2073
319
302
589
117
122
583
113
1202
277
183
243
103
9228
8960
13510
109
417
204
200
130
3696
1031
1750
1667
5562
2523
8962
4641
4615
3420
5431
430
1883
9068
181
2498
1580
5244
5899
1894
2334
502
9095
3366
4638
353
352
1960
879
311
309
935
283
906
3567
311
309
442
2349
8228
2168
144
9169
1785
307
256
1664
255
286
106
105
276
839
407
133
409
150
234
169
137
105
533
3070
6036
9415
181
549
104
1138
403
549
224
174
228
837
348
267
186
7397
1172
175
190
813
419
102
262
13140
2215
215
129
240
140
205
3722
1861
8479
351
1935
424
237
2304
1937
129
729
2206
960
2514
9432
1925
9541
4578
971
485
621
111
3603
106
718
5398
395
199
199
152
458
478
546
159
4745
1088
191
833
159
1867
4193
380
9459
1646
140
107
222
725
327
785
398
125
1218
640
8909
392
7800
815
147
7666
1630
1307
887
128
923
217
501
1836
9146
615
114
822
134
106
1293
673
108
111
9449
846
339
6290
4983
444
181
175
300
126
116
170
2181
177
255
849
743
175
300
126
116
170
1649
1478
456
401
479
1080
6767
2573
583
144
1645
8802
363
1281
1045
8995
5144
1934
7565
1444
4785
1875
1907
4241
140
822
106
276
206
788
619
1749
2407
11695
1751
3252
179
9406
7523
1187
1169
4522
129
9044
296
118
944
446
5399
476
946
2177
3498
414
1070
464
2073
704
157
556
111
1595
696
229
133
458
293
2073
703
158
557
111
1405
453
980
2249
3499
414
1070
464
2073
704
157
556
111
1595
697
584
600
293
2072
703
158
557
111
1405
477
979
2258
6613
9019
997
2186
4145
458
334
334
1052
5400
464
943
8494
1006
2252
3819
11234
331
426
1195
2783
7496
6102
6400
669
2984
2364
192
234
242
148
1235
619
363
242
150
310
313
142
128
1169
9366
3587
415
1597
1342
330
208
830
222
140
102
141
4745
521
685
1177
124
616
2708
1055
569
689
1240
1694
1201
2056
610
648
892
135
208
136
147
377
298
162
1714
3039
2918
8275
689
5041
545
11626
6075
1399
116
494
1550
1353
997
2265
7486
6727
1887
6941
5075
1454
279
303
8026
279
302
321
3994
1962
1025
3104
13491
4191
1152
9325
1551
6425
6205
1854
599
1801
350
689
477
10215
8060
523
1286
3104
122
1217
7453
260
235
1558
541
119
317
8508
145
3105
1089
600
428
1280
1878
5185
822
711
115
1201
694
739
1823
629
445
681
199
2270
5092
805
8800
7269
147
861
7408
557
130
1268
1940
1169
598
10713
360
5902
1813
1041
9499
584
3256
5146
9369
199
126
553
3233
1877
1105
183
299
144
3572
3099
493
1191
5370
3616
11254
989
217
1462
8060
157
357
536
111
244
2079
9121
1322
4023
1183
509
1785
2154
5720
8749
125
460
1138
334
173
4197
131
757
128
300
5076
5914
3946
740
8385
7156
1790
6573
410
1753
150
3841
1759
1665
5903
863
144
5206
1605
4218
2249
1096
6395
308
376
320
3055
322
117
108
123
235
149
301
789
246
1830
1428
1858
15006
657
1136
1138
2911
1433
252
2673
6258
568
1647
118
140
143
595
122
204
156
433
313
145
140
331
2447
360
510
8090
160
485
560
1897
578
108
366
656
9444
3015
3746
3759
5487
3915
1787
292
5129
8916
1791
9459
2805
3713
431
738
182
914
100
421
220
369
766
313
121
162
1129
2379
7394
1122
370
127
7739
134
8057
1761
2811
1096
141
108
614
161
134
152
806
757
715
440
103
1609
939
131
1096
111
647
161
134
152
806
757
715
440
103
1409
2835
423
1021
762
493
173
1141
115
501
7708
2295
571
190
197
145
415
294
269
201
664
231
207
409
120
203
195
474
7447
508
8874
341
189
351
2417
1929
286
450
199
130
2677
720
419
316
7330
270
281
349
2353
2715
1435
2156
9026
1739
1468
2085
13563
4140
1638
1790
1756
1398
4596
268
1222
111
9564
3748
227
1490
1548
2037
625
9010
103
1096
8535
701
1310
137
790
140
3079
1789
3781
229
1412
1734
870
10425
417
196
405
562
409
375
1013
4407
261
433
317
361
288
1077
290
1356
590
3139
506
426
393
226
126
1175
335
177
528
309
6928
491
106
4713
4869
508
1510
2229
9605
4029
6794
3821
2385
241
267
462
143
434
832
158
4663
9644
3711
1071
1674
579
390
3816
368
1629
1999
139
377
365
1468
2252
244
4216
239
3006
2181
1542
6505
1750
3734
9298
691
113
342
953
1775
1030
901
2246
1613
468
2155
885
7632
1682
2690
4263
8858
1416
137
147
2661
476
269
6245
107
5050
4698
2281
1651
7105
383
1651
1038
3505
3745
345
121
3937
137
2812
4022
457
578
1609
285
2145
488
412
297
191
883
370
560
234
104
249
249
3864
1501
1852
928
3617
133
1056
2522
1015
475
8899
1078
262
903
865
2449
1801
104
319
107
102
301
892
355
908
148
309
1114
1744
8449
1617
2790
1231
7419
2466
1635
6548
6732
560
121
167
174
126
381
3088
5130
824
184
426
256
456
342
126
1138
163
219
400
1225
234
116
382
779
283
151
1401
1632
9612
418
3134
10941
109
3577
154
173
947
9074
2018
367
1102
197
3005
710
8447
184
138
269
228
241
182
191
491
422
441
1366
620
3259
1177
395
1406
1746
520
105
13717
1137
503
14605
1506
9281
113
215
365
174
461
1891
1065
221
2031
1108
343
673
352
597
245
9289
160
5413
3995
1470
5409
4986
148
169
183
830
156
539
265
142
134
4716
416
307
124
801
3157
1196
810
609
443
4286
1063
7266
4817
1483
843
569
8717
2017
1059
332
4817
130
913
198
256
6691
344
2293
117
109
460
1860
1305
174
107
379
1243
2648
760
284
385
181
104
121
108
119
173
337
414
244
156
191
136
113
1035
309
403
1377
362
1896
538
3382
738
547
190
3548
1567
8038
345
9912
274
2576
6702
9603
3683
1634
13745
1239
161
198
114
1435
608
864
4702
3764
603
1025
457
255
1974
5383
255
1414
9338
543
728
1395
5499
421
333
472
2880
768
769
1032
2252
1680
9571
3125
11466
4744
5698
477
414
1783
1316
891
119
5508
702
8115
587
9382
103
188
1061
891
130
610
7369
1365
3659
9739
2455
7460
6433
1173
1121
2524
121
9333
7551
1945
1851
476
233
577
117
136
128
1799
328
671
830
258
239
221
213
519
4835
3491
103
914
694
329
188
179
195
455
253
169
197
138
356
1641
337
175
268
7372
301
120
191
798
1282
227
508
399
2524
162
132
2513
1177
907
1832
266
217
132
287
106
176
3476
1155
8045
631
469
556
1306
362
721
185
2782
1022
1522
989
117
186
188
101
929
200
1221
1534
125
140
118
312
247
124
827
992
343
866
107
512
503
372
831
800
1321
1898
7563
463
953
295
505
1640
117
385
150
2023
278
590
1403
4342
3048
272
702
480
6640
5816
662
703
630
336
1017
274
492
615
100
292
8137
702
614
292
1452
3246
410
1706
1263
1629
9056
1628
161
366
131
693
539
1463
415
215
351
150
396
4815
178
1912
5347
5633
402
1865
257
219
109
298
201
132
148
131
143
1402
132
1435
1491
534
444
2644
2839
2041
552
564
2400
747
665
925
1214
148
148
401
490
618
8835
2132
176
122
181
1808
142
599
178
372
307
194
115
338
769
180
476
6602
856
10455
1287
2305
214
8088
754
1160
1841
830
5324
480
1075
104
202
5006
202
265
371
337
2367
2419
651
781
6922
325
176
7459
5783
3815
2741
1872
7039
2076
488
9093
1296
9476
2094
2004
528
884
999
11195
665
180
384
3797
196
377
185
693
431
4659
123
220
131
185
501
692
1492
1130
691
556
294
548
518
192
484
394
384
293
1492
965
217
364
294
1451
693
431
2379
4638
194
554
139
3226
1200
622
11109
886
260
892
202
352
1417
111
100
2166
113
3736
4471
2557
2224
3295
460
753
4815
5526
4006
173
4976
3727
362
513
132
358
3094
1715
543
171
439
193
1332
348
2648
6387
3237
441
3158
781
4875
271
1684
8891
220
108
177
212
101
173
377
321
1199
8631
508
3404
14960
1572
7459
1806
141
118
484
6745
1881
132
100
3486
1651
133
6564
105
308
8724
2460
8872
5642
2295
700
4420
5836
705
8163
3790
4343
1711
509
7801
337
109
363
1458
279
345
8268
279
348
297
437
3478
9397
1040
107
1537
4172
836
102
1254
1059
3013
9076
638
1762
550
1495
394
322
1607
408
322
6750
1079
735
698
504
339
928
143
707
6708
526
2596
1779
7957
116
218
6416
768
1777
5310
3000
5853
317
494
505
715
423
4005
7301
4021
5065
534
1445
500
228
264
246
278
1973
118
1716
212
805
290
1176
131
2400
9305
665
161
530
779
262
1384
551
1174
3106
125
714
123
103
1946
1421
120
887
8132
970
517
527
1207
1366
3581
517
507
185
2595
356
1551
209
390
373
1387
530
318
110
205
171
408
178
13225
573
300
479
914
481
1148
1972
7566
8385
418
352
264
209
1814
339
216
344
186
743
849
100
190
186
712
241
258
103
1052
1485
212
129
156
1567
8119
395
664
983
167
3051
258
129
1166
197
659
281
335
396
479
289
682
123
551
107
121
1133
651
594
2108
452
3866
452
313
216
806
280
318
105
186
690
305
5698
925
8879
5952
7410
8064
2250
3579
1226
667
378
146
454
137
102
336
707
3718
4038
6183
1657
10966
217
11757
5264
270
102
217
307
295
266
1216
168
1181
350
3601
131
3300
336
116
361
285
637
770
121
1326
368
1437
699
321
871
615
130
371
422
1697
106
385
210
120
5848
2324
3245
12517
672
128
3861
4799
1381
212
267
497
283
1800
158
128
420
222
1026
3226
820
367
4948
1465
1076
1100
248
303
144
243
694
279
1045
386
797
239
696
222
203
114
119
301
155
159
337
159
120
203
337
136
599
467
247
1220
139
3296
968
135
117
1636
171
4083
979
12448
747
1479
672
1379
1084
694
709
109
325
342
692
245
478
148
483
939
2162
467
2604
498
440
5062
6210
1377
174
252
319
241
133
468
133
1849
952
129
1982
1433
273
107
352
225
142
1618
3630
9163
5267
269
537
614
135
6042
321
154
205
1629
354
971
2614
261
1766
1527
350
177
1077
752
233
1247
205
9134
629
1898
1013
234
985
9555
127
360
125
388
2437
2462
8352
703
5234
1836
846
4518
1090
8927
1074
2616
7427
2786
7351
557
2345
2373
483
509
1059
905
169
349
261
1590
3417
915
1657
366
190
1165
209
2072
218
157
476
380
205
656
580
2631
7289
627
373
276
115
660
185
117
259
1314
119
112
453
424
455
1089
4591
308
978
187
905
8072
286
1630
557
1093
2339
5038
1451
452
1624
312
169
538
2537
496
117
226
379
369
129
151
161
201
287
371
1147
167
201
214
1877
280
112
325
7859
1550
129
127
891
358
137
358
123
1267
747
4644
7546
2007
9930
460
162
1407
155
1078
1244
100
1873
1195
874
380
684
600
1264
254
118
9263
7394
6336
8715
535
382
539
8662
1894
5779
7276
4912
3269
5031
9461
2407
100
130
6756
5016
2567
596
2702
5001
4358
9217
186
1234
314
281
479
1528
327
410
1912
123
190
113
107
124
643
513
114
122
287
337
103
1913
580
170
1053
259
697
274
395
531
1240
492
957
619
9299
2362
185
154
105
155
105
315
482
1534
506
3645
7371
796
1933
504
515
610
413
1040
7480
1775
279
10074
1306
3261
5351
2797
5455
6411
423
236
1233
3444
1467
4716
892
783
1843
1224
243
709
9085
7373
1247
148
326
118
814
724
2362
1036
134
3276
4959
117
286
300
1410
253
9469
729
210
142
405
155
8878
114
767
1647
111
131
3665
5983
9440
1993
2712
201
337
329
145
151
249
235
2085
151
1429
377
145
433
268
145
151
249
231
1144
1363
2320
467
117
945
158
2970
1455
1342
877
151
249
1790
204
221
467
117
945
158
2972
2737
786
1439
139
7019
2074
2482
116
340
596
191
176
400
3373
791
8738
304
306
1367
1264
4231
9143
3326
3838
9451
1140
17849
800
1436
109
2455
231
1026
104
777
327
1886
174
488
9413
1610
118
232
141
288
231
2707
202
3992
755
334
898
729
2080
1477
2305
578
880
5437
1566
1815
9557
5708
7281
9130
3379
202
1199
813
406
382
314
701
517
731
499
834
122
537
8679
1925
1176
359
356
338
229
199
406
415
410
1953
698
429
252
261
1827
2613
1189
478
604
230
682
273
2321
9157
6179
323
3969
807
602
173
617
112
1497
574
239
2525
1070
859
2306
229
453
1276
1255
272
308
287
701
2167
1688
2958
146
1198
126
124
675
406
968
8786
1045
853
528
2405
1143
4357
1785
1139
188
2028
1716
270
160
276
157
9337
9472
2916
721
142
1226
301
104
1228
1185
802
486
189
361
293
255
1909
923
166
135
641
1073
434
153
1561
152
3033
181
358
293
244
1428
111
2359
493
235
2947
1248
5009
6599
120
1682
532
8903
107
3867
207
2857
8868
1572
166
109
161
326
159
107
106
217
150
106
484
271
1625
1536
154
728
4706
8832
1992
584
444
188
322
856
455
318
312
1451
1365
121
5102
2853
8475
1181
204
1314
914
472
117
258
3879
516
346
4465
4139
273
2473
7880
1585
153
8048
138
401
2939
11962
990
1873
344
419
402
2283
272
385
601
1416
795
225
366
276
1302
5159
471
363
278
159
112
529
1489
8760
4853
2343
6729
1857
235
772
547
610
7013
7261
502
1142
115
3269
1237
5912
2380
2770
1135
104
1191
5902
8284
201
185
3119
195
1180
1027
466
446
143
11166
1402
6878
2461
481
101
433
1177
473
694
5093
223
394
449
8249
2020
553
1022
225
9500
763
491
574
8892
1416
2795
3115
5393
921
188
222
676
2101
546
253
568
2882
881
275
540
620
8555
5569
3089
596
8891
4179
2271
1326
683
543
455
218
207
201
381
420
739
464
1669
8952
1830
215
598
139
378
1189
228
4965
910
1624
989
940
2786
464
1896
123
100
319
339
2100
112
442
702
490
245
576
271
1063
729
207
150
185
844
372
251
606
1740
648
107
744
9141
782
650
1740
547
829
479
4299
927
1520
607
336
3638
5457
6061
7351
1392
3439
5490
335
293
114
206
3644
118
161
7240
594
1488
222
925
498
136
7437
121
112
1227
3757
299
567
9569
178
190
2863
9568
108
665
8869
310
1179
3421
11354
10070
2215
575
1206
278
106
946
292
185
269
9285
791
613
2313
1651
712
325
802
3594
483
725
6846
5010
330
472
562
797
608
161
359
341
495
1865
8997
352
259
110
2161
157
820
9472
716
2546
4356
6159
343
2364
3346
1195
240
244
731
511
2901
350
299
970
410
911
8392
6549
407
665
850
649
868
2112
450
3827
448
402
375
102
977
738
3690
8207
699
5204
1378
7403
3287
700
1117
4015
140
2497
5673
213
220
186
151
726
590
578
171
415
195
6935
179
614
6616
2454
2063
368
382
633
243
571
450
4554
4105
7415
327
386
1541
708
1468
618
464
2352
1067
2354
2136
3131
1065
1429
170
523
796
293
767
712
564
103
379
1036
149
411
4339
2240
1309
1280
627
6372
2821
3764
9700
1262
1469
2845
2321
3129
3801
865
693
206
189
304
2068
365
590
1633
389
233
7336
1148
387
236
7690
6014
1524
549
1310
250
9216
241
378
7250
195
416
433
471
285
1066
245
633
205
4958
7272
8965
730
1036
9481
8418
1148
8835
125
13771
1751
168
297
171
525
5740
115
660
249
574
387
178
457
272
519
9459
4107
3671
1072
480
4125
3215
1136
419
1679
243
135
426
307
262
3240
518
211
403
386
261
287
256
697
269
152
221
746
190
155
309
103
630
6084
9685
663
291
5375
1736
177
133
697
480
219
584
834
261
115
2153
869
495
114
139
144
143
106
106
121
361
874
292
8265
3419
1299
112
618
616
264
320
114
700
832
909
2195
506
625
713
8923
111
165
1355
128
491
8697
579
357
117
170
8602
5407
13537
8953
844
4023
3524
688
1021
1830
156
360
153
424
156
213
283
686
1060
1819
416
176
1248
496
135
482
126
3949
9269
261
1002
358
714
860
867
11758
579
1081
432
4960
408
7463
207
134
122
3129
568
100
305
434
299
2902
285
1320
1025
740
133
464
433
674
126
272
2012
851
1367
9666
3755
2918
116
3297
2139
517
686
1171
146
272
206
232
208
333
277
156
4024
1833
208
333
263
156
1637
281
7270
2504
365
438
9228
3066
1606
628
9558
1002
3593
3921
7445
3934
527
2204
1768
8266
426
2503
1490
713
1078
2633
645
1645
271
746
1436
382
137
3096
326
126
241
215
324
115
1770
5585
8959
2929
414
363
139
345
437
1062
483
8784
2010
441
371
144
376
587
2102
527
670
4558
1201
4626
3968
5545
839
635
11432
585
703
4384
3945
4745
3802
125
131
115
130
1542
348
120
196
839
328
429
544
537
119
644
1425
939
339
1381
757
358
283
1665
2591
1548
1519
280
116
950
200
168
211
300
294
1176
2555
5128
311
381
842
364
3338
2081
142
153
243
205
896
1717
1094
998
101
228
392
426
504
2614
1002
692
4848
7243
423
2019
330
8589
252
247
257
1006
131
3095
252
249
230
1008
131
1866
2682
415
524
892
453
424
242
631
6936
2653
2982
972
223
244
440
702
1431
548
758
289
3651
168
164
1011
1376
848
759
271
461
263
5594
3605
11028
276
7288
627
172
5125
9419
2503
150
11270
6874
364
289
320
318
1106
324
196
249
103
225
404
150
6098
8291
130
768
203
488
12008
296
7814
9321
2421
3064
101
175
125
1501
399
256
4029
471
149
3071
9208
777
9572
203
2563
249
236
301
444
172
158
2572
125
1085
301
444
172
158
2047
125
4249
469
149
241
449
242
211
393
569
1804
108
313
515
873
103
453
184
1979
318
1251
667
583
259
124
1023
2223
11326
680
1242
200
1292
1938
476
609
2619
519
8746
8850
120
119
129
1546
160
169
190
673
329
267
1205
2233
375
694
277
3067
3164
1449
294
826
1306
708
1387
7039
1769
8590
494
1999
7546
2219
266
171
296
116
202
1040
2209
164
1304
5493
271
108
276
6171
2590
100
122
1763
1235
396
100
159
1032
3271
430
1253
1275
1478
580
582
4420
8052
8930
5270
872
1451
2012
730
548
663
2285
5571
301
424
1396
360
1173
681
2198
3880
3378
1264
648
512
836
1388
264
655
1317
2081
1899
565
309
156
600
9397
835
1790
1322
207
9067
306
627
161
201
290
180
1193
4780
3947
1230
681
943
2566
8955
6448
362
2678
237
444
206
124
203
117
293
388
564
4152
6372
7643
131
251
591
7456
721
162
294
1450
1610
8150
568
2634
619
257
116
123
166
137
691
130
777
1334
424
144
115
183
107
913
182
109
2686
3690
7364
188
289
6823
2951
191
7639
4022
330
2291
1153
207
340
132
594
1876
1812
692
2605
443
8899
962
290
8923
8790
279
6659
471
7236
106
2489
797
1236
101
2541
2050
1401
187
565
1984
645
1401
779
323
1667
128
8955
140
329
137
1496
307
657
9368
260
324
2007
2012
213
9375
7457
613
142
162
294
224
108
685
8807
236
2084
2379
110
450
1746
2011
450
1748
198
273
373
518
439
528
799
837
261
134
258
221
200
448
366
5810
9570
1540
1490
127
1108
5543
127
1109
173
533
11401
131
188
8967
147
146
627
740
148
428
1012
125
636
2408
6781
1133
623
154
107
151
144
164
1308
1412
176
501
843
865
1092
231
513
444
8177
2892
2135
2688
233
157
253
478
289
958
627
2640
369
7356
1521
194
336
793
513
972
463
105
489
521
490
194
969
369
302
191
348
139
149
176
144
298
460
210
665
247
739
102
6406
1845
1436
9916
2746
11531
507
3593
150
416
3939
5813
9441
5851
9385
3370
5268
2744
285
202
146
342
292
480
465
574
462
684
1874
250
1301
513
525
572
727
246
8932
131
8908
194
278
499
133
462
205
331
412
367
5270
412
367
196
1912
274
301
231
147
102
169
7437
8855
283
184
273
103
263
11526
135
131
255
262
224
124
241
229
138
1234
189
1213
429
334
1236
2053
7339
9508
5094
3263
1520
2224
4725
3885
1351
7224
379
4832
497
225
330
294
1456
272
4503
463
432
767
206
1976
1569
12948
1864
629
658
201
122
123
113
1664
4096
4610
420
140
105
8994
7553
1977
179
353
639
413
9227
113
206
1453
2255
15015
2471
1134
4682
347
6571
483
6806
2004
9383
329
296
315
1970
113
9076
361
511
343
150
12714
17676
144
772
3981
667
125
284
221
1163
568
109
1719
1110
189
112
1557
529
107
2589
14802
6619
1551
2469
4100
1931
6866
644
134
464
283
1265
633
9467
1332
177
376
141
281
334
214
119
118
437
502
929
374
9168
14903
7480
1815
103
143
169
210
778
218
1047
3952
100
206
210
765
292
1395
16703
597
8349
5836
134
131
1983
1260
11543
108
824
2021
433
108
1276
354
2467
454
170
392
492
3328
360
9672
5564
216
331
1302
426
479
2373
1013
1041
6217
512
707
1196
1767
2551
7340
8886
6579
6355
208
458
212
119
107
240
126
118
1276
2004
4138
12482
1192
102
114
478
946
754
4379
8145
1465
336
125
3575
835
1640
3205
623
687
814
4005
839
2626
5180
1611
2263
5817
4865
9429
1253
300
2864
100
1843
1781
2991
6816
7289
418
327
430
2731
463
1182
954
378
561
230
580
1145
389
294
1455
1502
156
459
229
210
1172
393
270
5215
1171
393
247
270
1980
8944
595
1289
467
742
229
612
4887
217
891
410
275
7914
181
170
411
4802
171
1688
133
4394
336
597
275
1475
8933
8870
666
718
308
323
962
546
1437
2019
3214
1007
5292
105
322
205
9352
228
575
1212
1401
435
255
713
187
269
232
2733
447
561
1684
3942
5997
13711
3589
263
144
536
5556
144
544
317
622
6611
2122
1335
313
1365
520
3974
1905
4647
2175
2008
5116
8541
109
207
489
120
947
460
143
600
181
213
162
202
330
148
217
6020
3082
7360
233
9200
288
454
1961
930
272
180
2300
372
126
6790
240
160
1179
8131
1938
2616
1175
6256
9265
3248
318
318
596
490
13688
4452
2794
1016
5886
6861
2153
5617
329
341
225
2639
5647
9130
679
220
216
155
135
123
9247
420
134
1014
1238
2854
5447
9188
860
1606
3722
371
8308
1495
1068
7907
1888
1693
373
2995
493
689
556
294
8226
689
556
294
1454
534
2580
360
693
9534
818
485
163
265
1111
274
592
356
214
487
140
734
137
8445
3457
296
1976
217
3489
215
2198
9481
439
294
345
277
1455
1030
117
3448
699
7974
11523
458
9154
440
132
747
5161
1492
2403
9388
5604
185
1331
3633
8735
1114
1069
1745
562
696
1156
121
519
405
1398
153
148
187
125
971
164
168
4045
713
194
5884
366
146
500
8839
195
165
433
2520
4598
3619
254
248
4328
379
3472
263
110
139
5850
106
4135
1180
6153
1457
279
344
6908
1895
202
112
248
230
234
576
606
318
1296
12248
1865
411
4057
7112
156
131
240
126
119
145
5471
181
315
240
2464
207
286
353
193
1349
187
315
240
1908
999
384
396
353
4638
3632
1630
8675
3910
102
235
110
2212
13858
3157
1800
626
351
3766
197
936
5732
2848
778
375
802
5396
702
1691
8966
6428
6549
4833
993
381
235
426
494
869
105
233
5080
430
495
869
105
449
753
105
1645
699
2297
326
6901
913
2048
1281
1195
304
632
374
183
285
551
14697
161
110
639
427
269
114
228
1414
1254
816
8509
201
951
145
3702
180
121
496
1342
542
893
7384
7905
2003
209
158
459
1518
2323
7564
1991
1611
213
5690
975
5554
165
1002
124
2587
1595
386
309
134
3544
906
309
161
581
309
343
879
561
9696
846
1296
151
2340
206
177
272
237
2836
9019
12809
1110
7492
820
8980
125
925
8921
681
766
555
5943
344
2312
1074
1621
569
276
398
100
5881
6814
7963
481
1747
9565
1790
7818
577
1369
6741
157
319
128
101
138
112
1728
8831
920
15584
4212
6918
322
2421
1183
100
128
129
130
2222
1626
7810
12024
1373
878
5399
5299
246
764
554
254
1299
328
144
221
459
647
1265
127
708
7559
1969
102
586
234
265
9005
1568
8523
5397
4663
909
3580
13595
6197
397
728
557
1837
2220
695
686
1125
118
695
5883
3335
508
1801
8883
4182
169
225
218
6810
205
174
488
241
226
3077
302
116
240
1792
8301
866
8541
7001
9541
1156
101
543
8867
2151
5840
619
6774
7480
1790
6135
4648
1891
148
849
419
5534
476
148
849
167
286
255
135
713
131
1263
678
711
185
338
209
2155
1193
122
1186
1174
1581
359
218
891
484
123
520
894
1838
165
999
111
246
191
127
233
163
9248
842
702
437
8351
1796
8476
957
411
1243
5313
1325
2603
182
159
9351
5868
860
2097
2907
1566
137
409
937
325
5868
665
786
1190
1139
530
1294
1654
804
180
194
432
264
118
214
159
117
170
392
2992
2577
387
159
249
4644
618
849
11585
993
8097
405
1471
1609
631
840
5295
5935
3471
671
3274
8056
5904
992
440
2777
1037
1159
693
925
1374
443
137
1226
1974
324
563
118
154
217
216
3014
8797
13584
2369
733
1105
141
368
654
1601
11590
466
1141
924
1899
401
204
1398
1640
149
1126
9009
489
2019
7168
4944
5112
8921
280
1697
159
9363
449
1428
1645
7323
1340
1011
1455
280
599
287
433
7356
641
411
139
186
176
430
158
2321
2315
636
492
7684
1336
560
576
933
10633
1508
1121
1593
1568
4341
112
2258
6044
4558
108
103
7493
2812
3449
1751
6900
185
9407
3928
2874
5695
1306
401
680
2860
4915
6373
554
424
6958
4159
303
631
8939
1581
1863
211
124
992
303
769
419
2551
211
124
992
342
302
134
153
3941
603
3003
5125
2433
550
271
1921
5700
588
10081
2828
286
2247
120
1796
171
3607
286
972
3461
600
316
6046
4097
1432
422
585
5748
3014
1296
2815
2846
947
3530
534
1821
2459
3310
1061
736
18372
1462
7397
4080
263
395
362
4655
575
1456
105
1269
596
134
242
147
160
134
104
217
486
1362
912
256
1138
2063
554
2907
315
4303
1311
651
130
111
117
494
363
200
1260
4907
368
685
162
6742
141
1971
1582
1378
870
1527
1282
171
1296
350
2399
6616
4888
5076
1645
1212
521
163
358
615
2291
8484
439
955
907
6304
205
6325
4905
4864
6610
3324
823
8357
263
7140
443
155
13915
1021
3438
2982
5944
9464
274
792
462
3524
3627
7118
2351
2393
9477
3553
255
678
1657
1412
7406
430
229
200
1263
754
474
3991
8868
369
3067
615
289
286
1775
560
103
617
640
123
5234
4723
397
107
4004
9686
238
194
228
1024
693
3095
9345
1530
5812
332
4363
538
1048
7465
1237
5899
2087
431
182
449
2156
6136
8833
3725
9528
3493
1103
5822
285
554
146
1057
682
523
13918
2241
244
182
223
411
278
634
9356
2355
244
347
163
435
242
1416
7058
793
2815
1181
646
121
277
253
242
511
1175
2399
8846
923
5020
3927
4327
3531
795
341
5142
489
238
1812
6075
2033
6043
2048
6459
1314
2301
856
140
6751
1861
313
2903
1064
9481
2580
10252
2276
7517
5279
374
421
108
135
376
458
183
312
4594
1847
8605
2382
8917
2444
3093
1816
695
231
5602
406
692
230
526
3342
1277
344
3033
9388
579
6921
1343
108
681
1698
1204
1086
4105
5577
703
8092
3920
696
116
5954
6775
2225
1039
493
1289
169
219
332
1417
195
9167
161
101
109
5462
1908
432
350
190
3142
131
1014
1918
481
432
348
190
3448
1662
125
456
297
422
3092
2301
125
456
297
237
116
449
169
474
196
6614
179
139
501
12531
2397
6496
1082
276
826
3607
920
673
3615
1019
215
3372
545
1257
7568
10172
1419
428
129
114
587
720
5063
129
570
593
906
13632
169
548
150
136
116
236
1963
973
132
3561
547
150
116
236
1421
105
610
125
329
9471
734
904
4025
530
181
733
1509
1271
488
146
117
299
511
927
2776
9153
3799
7677
2779
3395
147
372
282
673
302
545
825
835
1160
4225
3081
5086
1486
302
540
1075
764
759
131
182
941
735
7445
1740
9435
697
5280
11306
2451
1112
8947
775
3799
240
342
344
1383
9475
4989
483
916
274
131
2433
212
263
134
1888
1151
4772
8092
7896
853
591
2922
5253
8964
2141
3239
648
163
213
343
13811
14690
494
174
1142
106
3082
100
102
282
197
140
128
1352
4400
518
240
359
1160
124
518
5540
547
124
1190
447
154
547
4579
329
350
227
186
363
755
3001
201
109
217
358
251
165
1685
1619
360
138
187
168
1148
5125
360
138
187
168
1148
359
3553
217
358
251
165
1869
956
140
3658
777
8622
102
365
1603
1152
9037
5185
4483
193
3491
157
155
2619
9481
3495
8263
2219
4715
1378
6553
157
672
2870
471
125
3730
1223
929
125
1115
276
522
904
123
9454
116
459
121
256
721
126
1919
7329
4074
13795
8539
995
909
2324
9054
612
1838
1888
369
141
361
1370
191
1132
994
426
251
975
557
996
8907
477
4737
8897
1228
1743
7348
2481
131
702
1015
12449
276
384
265
901
111
175
168
395
1577
8914
7864
779
1355
9655
3313
825
486
7554
1941
216
220
133
159
457
5662
216
197
133
159
456
2348
6956
325
138
468
412
2221
106
1528
540
6616
510
6000
124
1142
642
697
8272
2006
8759
537
6378
1581
8893
5870
225
201
210
136
340
104
142
14706
3259
974
220
209
247
547
496
5361
435
465
547
496
1938
7129
1245
2621
2016
1672
1200
1048
730
591
882
1711
673
2105
4549
3219
722
997
222
243
316
930
326
2776
9704
1268
655
254
446
339
488
1272
1722
339
211
279
108
3235
202
322
210
241
108
159
284
9313
7799
6395
2977
4141
167
109
4698
9515
2724
269
1499
469
247
501
207
242
1438
2528
475
7026
445
1404
112
101
385
492
1651
853
134
420
968
127
1598
112
101
385
702
1420
1549
294
1460
1068
3587
8313
239
417
817
133
433
7487
5242
1640
13030
5547
1488
1468
181
759
4845
676
985
8091
998
1356
12551
1509
131
1183
207
376
717
297
293
8052
162
293
1450
200
186
3077
148
1139
183
481
575
262
119
838
218
165
808
508
227
117
400
1255
2462
4568
7483
592
10283
2314
559
730
452
4806
3566
9285
1671
2006
131
2661
145
334
749
320
147
330
8941
351
5387
697
186
2097
4648
206
173
2403
5335
6956
8963
2075
652
213
136
682
6483
1256
2466
583
2410
278
911
1947
2470
5586
6481
8267
702
5422
360
104
1945
11216
1274
706
836
626
596
1869
450
1675
903
779
7001
1451
295
132
7040
280
317
393
5447
1484
295
595
689
8230
295
324
606
498
568
255
398
210
574
9465
8566
493
428
1249
1093
123
115
795
12485
149
147
3748
288
592
500
183
1174
139
106
3089
561
193
283
3673
1333
6416
2243
338
6847
545
5249
4884
6284
1315
116
316
9722
2590
1297
1065
520
170
158
166
158
158
454
121
215
167
112
9174
440
390
495
2295
10685
3416
272
4351
12972
645
299
1127
12147
490
280
9389
1589
453
226
691
134
2635
846
1007
455
259
596
617
459
106
1867
465
8670
4447
312
226
850
113
4571
849
113
1862
8921
686
147
104
848
179
134
101
102
409
133
148
135
182
130
135
628
287
679
236
1478
1240
2347
355
1166
2702
8023
485
104
114
2188
213
244
979
104
114
1667
1352
10768
1043
5356
1312
11514
1744
4463
5065
1796
2996
4716
247
946
207
202
140
418
136
354
222
281
106
362
110
282
299
331
8935
706
128
1190
224
159
149
907
107
365
222
142
1958
3875
4460
2363
451
203
400
1183
451
203
127
9451
4058
159
203
463
356
1242
167
773
1981
187
848
2238
113
1053
5661
207
113
1053
501
173
479
1009
329
103
331
119
106
126
4195
100
562
130
1129
693
562
2713
1362
249
105
449
563
707
1742
376
3415
8729
7503
4295
202
553
3131
599
482
151
126
233
392
428
7007
2081
4327
1189
109
815
1212
1827
133
347
198
374
264
279
216
303
559
6404
9513
1558
8627
9057
291
517
2339
5219
817
491
203
501
7435
363
411
927
198
176
261
4432
204
481
454
3241
4161
572
620
1549
101
12658
6119
4026
5197
1361
631
163
182
1587
439
2214
7863
892
13627
8179
811
9055
260
7439
695
480
105
227
225
3157
1086
1317
12168
1040
2800
218
177
1662
653
4061
193
213
299
3581
5389
3216
5379
3796
1034
1451
294
322
6493
1462
417
246
5137
967
1370
1260
435
146
117
370
157
558
159
1278
4885
5997
1214
3577
519
3827
8942
5173
182
138
273
1338
2734
6202
331
2917
700
5075
664
658
6112
7530
1115
1258
7317
126
151
487
1485
1299
577
751
113
246
450
123
356
372
858
1683
1231
959
1070
1239
126
218
135
723
1710
417
354
808
699
1225
122
9386
396
1386
265
1072
3186
499
355
329
295
8214
687
213
428
295
1445
8577
2097
130
542
100
533
341
177
12336
7343
1334
612
8748
2011
111
286
950
9419
294
435
9430
656
199
143
225
510
716
9085
2093
132
3534
2634
8945
6814
8888
5431
245
804
131
4278
422
443
208
210
5957
5465
2289
9281
1299
1114
1336
1061
503
1886
570
619
1050
730
615
2433
1898
510
983
229
285
208
813
711
746
1528
1145
1210
1131
1080
531
404
3501
949
564
207
726
9493
8272
128
102
211
436
291
8141
1453
278
344
731
322
931
2313
476
516
1011
7395
433
503
1784
1964
277
2573
618
252
483
1048
138
554
4099
534
509
2145
7613
543
4818
2078
13138
853
5232
888
9381
4061
2106
1212
1109
812
5304
700
1138
8885
2838
5621
1532
280
115
358
217
302
116
145
110
2535
11430
8498
2067
337
7252
1600
113
160
6539
4609
331
553
370
4993
1914
5319
3935
7386
9348
147
8359
699
4183
961
2416
1000
1471
1187
322
1593
854
330
13738
220
158
743
248
242
964
186
208
653
378
468
386
736
5010
1464
206
628
137
996
2134
3290
700
2048
475
6269
219
483
197
563
1352
628
115
186
496
677
2572
526
145
553
167
1568
747
12443
993
8125
397
3756
1116
135
8946
159
1943
2864
1565
7461
528
590
7403
6477
584
2918
137
424
122
576
401
301
650
3219
9768
4838
423
111
121
576
415
301
2503
2536
3545
265
4418
519
3814
671
129
376
150
3103
353
317
133
119
1476
280
248
158
176
1938
612
13559
1091
234
1351
443
452
1592
7375
7495
360
105
134
102
205
2032
532
277
181
218
2306
414
116
3164
2549
5113
2442
712
4739
116
1535
3728
1681
7332
11769
2204
445
3092
873
225
141
133
177
252
1345
9500
5086
1284
1797
176
6429
171
242
1377
1652
966
8817
462
2189
248
251
3699
2351
456
319
212
239
2160
1310
506
342
212
252
178
162
5397
376
5190
2736
4049
3226
826
248
178
552
1599
326
755
4544
269
178
552
218
6151
213
485
4196
3918
710
168
974
100
100
106
153
313
229
127
8607
9538
162
165
170
360
201
2958
682
429
418
3958
1697
6308
5899
198
796
164
1308
290
244
321
158
1358
124
1171
196
8818
1284
666
2445
7083
1226
8844
1052
220
5405
512
9291
583
108
227
288
9121
195
111
796
11183
851
207
8945
2362
175
647
3439
1888
6575
9990
2478
344
161
1331
5772
344
161
1001
328
548
13126
628
4374
1040
10075
294
700
390
12366
7784
473
4085
8945
705
250
251
106
116
262
437
496
2696
250
255
106
262
437
496
1523
246
104
2362
193
1276
1795
1216
618
684
1187
124
520
1061
8123
520
102
1633
618
155
436
1186
107
619
5169
535
7945
1701
1054
13330
1633
1493
3585
1283
824
496
3538
135
3341
825
499
677
15539
4337
605
128
186
303
270
1424
1131
217
139
5590
427
217
143
383
402
490
982
4864
1203
134
157
407
137
3406
3944
2310
1807
777
7387
139
1387
303
270
480
167
129
149
2038
1033
473
796
1910
1867
1102
3531
420
1567
2827
1328
1489
214
868
1996
3204
1094
6611
846
5301
1418
1051
1722
180
4138
2677
2752
4212
5831
405
190
108
200
908
415
1729
350
557
621
690
406
10981
2810
353
181
195
1490
173
355
3105
2144
181
195
1489
173
353
1877
418
105
100
132
4822
7293
329
1125
197
6089
368
1102
9634
247
11541
2268
131
253
276
220
486
237
210
254
381
366
526
496
2105
177
224
220
487
796
350
8774
2001
728
409
8067
1565
314
202
187
223
1202
446
304
485
634
2403
373
9275
649
108
447
183
164
445
1491
7433
653
124
7284
2258
4935
589
1581
13939
2830
134
6608
1200
4988
1199
1874
805
636
840
13677
6750
4391
8826
864
1523
143
7039
293
1035
1586
9605
10425
133
1208
5557
8966
1756
2358
1376
8769
9501
5311
7161
2059
168
377
129
5591
685
2483
9571
3899
2626
1664
1067
133
9171
5591
1590
2052
348
342
230
342
292
286
691
247
3196
348
342
230
342
292
238
286
7505
13976
13507
264
9537
9417
103
180
105
7543
1955
1273
7840
101
161
134
445
150
206
114
112
8928
272
1122
203
1005
297
742
210
409
284
1964
237
151
208
481
139
253
120
329
337
247
4756
7317
7381
1551
4188
706
287
716
217
377
153
202
212
8962
105
13581
102
191
336
609
171
179
732
103
331
462
255
148
420
2393
381
8735
1929
9443
540
977
286
511
160
1117
139
314
119
373
1216
355
768
602
1735
187
4769
353
355
6490
501
578
143
205
521
225
114
102
431
176
1634
659
486
138
7371
203
124
1491
951
461
163
326
191
8677
1724
1130
124
2015
8876
555
4712
5248
699
3919
657
816
2142
7618
7337
1408
634
627
1104
104
115
1132
110
421
886
143
940
1499
605
3274
360
146
3121
530
2728
659
216
471
639
6776
1019
5826
442
522
387
191
165
330
616
159
741
131
226
900
381
4734
756
247
804
180
5031
8925
7516
2434
4340
211
256
4670
6062
147
1317
1037
103
803
9071
689
377
313
191
521
102
218
229
667
100
330
199
110
257
13001
14150
476
3319
696
8545
2852
10701
353
181
642
12741
809
6880
1938
7336
885
8830
4613
404
410
465
278
8974
1587
554
277
268
248
516
409
111
2155
104
202
533
687
155
243
3662
736
122
101
4480
4254
559
2481
202
551
662
447
701
949
114
1114
7193
1742
322
490
184
1146
120
3115
140
283
134
281
11797
102
7378
371
437
240
240
138
160
167
329
108
315
461
948
372
142
542
570
426
544
6851
720
8092
1514
11994
5952
255
155
914
1308
1892
437
1552
407
640
508
224
2503
4358
538
2947
7414
6113
251
449
2148
1359
2034
363
508
105
224
292
824
1498
7776
1366
454
435
946
324
212
110
451
279
1794
362
476
693
146
145
112
124
262
1062
783
3260
7402
6252
848
357
139
416
780
196
169
1658
1100
281
4701
213
431
238
1443
554
1326
3183
896
3692
217
100
5186
3320
13885
1287
9287
9568
3930
9326
1043
186
111
430
9066
265
234
300
162
133
380
208
275
105
251
10692
9193
1685
207
543
435
414
646
150
3801
5829
2431
761
2216
1961
178
2484
13463
737
800
829
3649
1721
497
905
1919
141
312
108
533
332
131
113
752
4345
2132
4465
7981
1458
362
310
435
272
630
916
355
944
315
946
158
357
130
4393
357
326
299
1650
1376
831
2396
2413
1993
7556
159
221
680
837
178
9403
1332
9261
752
1987
8853
5219
107
141
282
164
750
3121
148
1146
184
490
1157
532
1827
102
167
11762
497
366
8949
1171
171
701
11884
1068
140
676
8411
571
499
1407
710
208
2960
197
219
201
289
125
9121
572
290
2436
10404
2412
255
341
155
822
8997
2031
256
347
155
1641
11445
2475
13241
1423
10077
4036
818
2863
1543
239
9253
8922
213
1814
709
245
153
163
154
341
110
122
477
115
478
527
1137
704
7236
10170
161
281
5231
152
268
385
511
1620
943
413
9257
552
793
140
1241
516
7358
1339
4278
7544
1253
336
387
410
169
172
627
238
112
1891
167
175
324
3373
5106
3782
2016
5353
279
1071
760
130
2202
181
115
155
268
516
221
1417
637
1556
2000
572
5729
3075
116
1223
823
795
179
121
810
100
4220
1265
832
7216
8206
696
795
2984
2419
1094
3507
1230
6490
4418
1786
392
100
829
217
8540
820
962
207
1253
1076
214
1258
1073
214
1257
187
1027
126
203
1241
487
6785
4974
106
510
4616
670
146
1194
724
807
1349
2600
9377
325
3525
1240
668
1478
1503
962
204
6472
1215
239
5398
2224
273
919
307
1437
6281
167
186
268
347
370
3074
106
1146
184
491
473
904
4796
5500
2274
886
4358
556
370
288
457
1212
1915
230
234
216
152
157
115
3072
328
297
421
320
1883
1174
892
140
8935
134
306
1245
450
10860
213
8800
9134
1796
8294
1523
1230
317
1018
662
510
139
119
148
637
597
1532
1728
6866
2881
2063
7185
3961
12186
6247
1236
109
844
8935
2067
2826
1314
4970
2235
359
101
444
583
246
244
477
107
120
126
2682
1134
8782
3462
2667
656
119
2377
273
197
1334
353
2044
111
115
213
144
109
290
551
619
462
1093
566
108
135
263
677
470
524
825
2211
998
112
365
458
271
232
702
145
267
232
1207
259
7369
697
1120
118
278
105
610
282
1164
139
1375
305
789
521
364
305
273
682
302
177
126
385
735
604
111
336
850
457
3103
209
5258
480
614
2208
171
133
537
3245
3065
2043
202
7163
252
1153
6743
2422
357
8941
9426
2724
179
5828
114
4942
1108
1192
278
237
9331
648
1416
1181
884
2236
158
307
419
115
279
136
385
4054
307
350
115
260
385
422
3816
2251
1026
9488
1216
9481
1675
3266
2317
706
173
692
266
119
402
307
707
588
1241
1582
790
729
255
377
620
471
246
176
1143
112
105
236
169
1014
321
162
237
240
160
516
224
4123
6296
402
318
986
443
104
2893
161
234
332
1875
1939
5969
504
943
193
710
175
1268
507
9349
3243
1734
328
138
249
137
2427
1665
201
2022
207
494
2662
1134
8925
3951
250
171
160
730
309
835
8918
4190
1262
824
809
3235
171
1977
2175
809
2420
5478
6165
128
549
1987
13408
2084
1119
1928
2425
112
151
219
222
302
412
929
346
412
121
146
271
216
264
118
127
506
1082
259
6603
161
330
6118
262
4807
1282
764
216
202
220
237
212
215
297
5001
5459
14175
1222
388
294
677
117
114
11647
150
710
131
1753
3615
802
2919
9591
14032
1499
8538
12145
2343
155
357
102
7386
9495
191
332
5430
3321
9331
1369
2309
11840
7107
9161
410
1810
1669
4498
2747
8054
1274
1244
589
6274
2201
567
103
290
241
108
6034
103
135
309
241
108
2250
2691
8928
2112
1254
1828
1071
609
463
126
479
145
249
1460
8504
13964
1274
9149
202
119
146
2819
1178
2674
7268
3645
1204
510
502
907
143
905
1804
12724
444
4884
2110
168
1330
5278
1328
1777
2965
1242
1681
406
11150
932
6417
851
203
660
205
14992
282
160
419
1469
1902
162
401
388
308
493
5357
1985
1051
353
13481
115
628
471
149
699
364
140
2142
5679
372
3624
124
2668
2380
4406
8559
3171
503
14923
4434
4816
161
183
103
272
201
156
108
3853
162
184
103
273
201
156
108
1645
6847
957
2563
4641
6333
1851
1877
3179
123
144
153
145
619
188
542
228
1057
4176
7232
9514
270
1328
330
338
185
587
631
248
169
221
870
708
214
8940
731
353
417
113
1486
4461
3808
1374
1981
2944
219
244
902
5218
495
1064
2100
1213
9128
2214
2500
7433
3845
4463
491
287
102
319
2190
618
1371
1627
287
108
662
656
1104
491
270
215
874
2147
604
598
329
131
113
5612
3906
5871
4691
2838
816
3775
1513
6499
1804
136
165
232
991
9608
1724
987
4338
136
164
211
978
9674
4211
4337
127
164
211
316
252
7550
3697
3539
1136
173
609
130
426
560
182
387
644
239
315
107
114
285
139
227
2407
239
275
110
285
110
1663
9177
2701
4805
3917
454
256
424
113
2136
1017
154
3565
258
425
113
1655
5249
3884
4783
3848
7370
702
2880
7070
1682
1297
1938
268
109
249
368
172
5377
267
368
336
140
172
242
3638
7987
3619
330
702
6468
292
2262
1452
179
3823
8055
499
184
8195
279
305
501
483
1340
9617
4630
1163
6696
4391
9025
390
287
100
148
1263
203
534
767
131
241
198
1553
2753
6238
197
2207
5831
9133
3655
1911
894
9754
3754
6942
4837
803
1597
1849
3622
5573
6362
1382
7332
388
128
421
1992
567
213
373
360
175
484
1131
632
613
216
1638
5377
2039
9126
997
983
862
1051
5105
113
6105
13643
1407
148
9101
144
458
556
559
5530
129
353
137
372
100
475
2899
9332
7808
3494
9588
665
253
283
169
252
2161
693
4834
272
2042
9462
1544
586
298
359
137
332
554
301
1348
384
7395
979
8641
5557
175
1203
640
237
517
471
352
397
2104
565
103
1148
4787
7383
2150
2375
4068
1878
2516
2666
200
4355
3816
4341
8890
215
4756
1293
344
1463
7342
492
234
2933
7554
3064
154
7475
1096
1310
2559
917
727
5014
1237
4606
2972
6126
8228
917
508
147
26460
1039
805
9066
2761
1676
219
132
119
115
144
13183
640
1406
105
736
1054
298
1310
1135
448
684
4114
1640
6162
13914
6509
3266
117
315
105
1620
189
213
445
3794
451
2036
12327
428
3489
216
365
1436
352
119
310
489
207
1167
148
289
3361
7504
241
2626
163
7343
104
274
410
748
267
966
240
330
135
373
939
2424
9239
9488
2004
377
1112
5874
310
504
217
224
1109
2106
222
304
209
1531
146
764
817
297
6606
12741
2718
811
109
340
108
334
260
245
1256
125
948
3366
4948
1311
161
310
516
1076
879
656
4061
5356
487
131
307
6591
11193
1245
2091
2870
1084
324
422
805
117
380
784
199
5180
808
117
380
784
199
1791
118
102
109
5268
6894
1217
1216
320
470
183
146
1663
1338
390
5989
2480
415
3209
2199
3500
5275
1840
837
1039
983
298
2639
177
1039
983
118
298
371
302
1644
1892
2892
406
123
1496
615
1977
7548
730
1223
1154
253
121
5711
3345
9704
3846
6105
6411
1339
2093
128
1572
120
2710
392
124
128
1573
120
1869
5084
3252
4379
9501
861
1289
189
1332
875
133
176
269
581
366
1720
3636
1841
2513
2016
204
369
136
312
203
220
341
7827
172
1182
770
1347
200
1653
1130
9308
3778
5562
8908
276
224
216
1424
8951
1395
1137
115
286
5350
7953
9409
5677
2163
671
1118
3310
888
9416
583
2220
1672
1570
370
208
4436
6944
1660
235
126
261
304
2908
9119
1727
1065
546
191
156
1264
630
215
126
260
153
260
346
1307
6238
1307
1067
3369
1727
6276
8991
208
355
640
452
5319
356
647
453
1423
275
234
5541
700
7178
867
603
161
7354
3213
9572
3369
5924
466
1317
469
431
240
786
6482
2537
6752
2513
748
7494
2784
929
599
826
6833
513
434
7545
1967
11080
8922
2592
2153
208
300
7543
465
1237
281
170
862
437
676
553
744
2839
448
3228
8922
141
284
9287
194
202
159
369
9095
158
437
15197
299
252
224
121
190
131
505
251
757
1210
191
155
132
313
229
822
14403
3989
651
2664
7421
6143
1584
835
1866
7849
3653
232
673
213
7733
121
7347
575
8937
775
3406
696
1422
157
3387
261
293
461
269
1354
217
656
1259
1485
675
281
697
1789
1512
2406
3161
5382
361
9483
10280
283
181
100
127
469
108
135
291
2903
3491
1508
7476
6213
1883
1707
3178
1016
799
196
416
6436
269
520
108
1858
587
314
202
149
329
417
159
289
175
688
135
496
208
1923
124
177
194
213
100
219
197
278
142
326
670
170
194
3261
124
177
222
212
100
196
338
194
1033
1139
4206
7356
1126
10643
9692
116
1165
404
241
521
537
1739
5266
2934
3196
7291
4784
656
1316
874
266
663
261
355
1864
695
257
337
165
1253
1678
3650
3260
5596
129
138
1157
574
406
114
445
553
138
695
240
529
565
124
522
115
7339
121
217
325
219
163
283
5358
1791
355
3760
1428
1030
355
697
819
511
1084
834
7082
1476
308
118
142
781
155
3256
2176
118
142
781
155
1628
7780
324
126
1355
945
468
574
118
1056
270
333
380
168
172
335
1884
490
2159
2519
327
107
134
612
3039
672
327
107
134
145
463
6318
7414
196
313
342
483
275
636
312
191
532
7409
197
117
173
1534
417
122
106
395
111
192
395
770
166
763
310
196
178
7524
311
196
178
5406
164
6042
813
6086
1175
5039
271
4767
2700
349
7039
388
573
562
539
4060
3510
5368
982
409
285
165
100
536
448
1448
10695
1092
3912
140
286
104
315
114
135
472
3495
9304
2693
468
188
191
152
196
2453
1221
274
191
137
119
1901
2759
270
1092
204
141
3998
9439
193
116
305
1395
7993
703
5278
1723
3485
6968
1035
3061
4024
5683
5278
707
8285
3418
5070
6050
330
3541
1921
360
364
574
395
3828
643
1041
364
306
267
393
222
10328
538
106
4528
1892
5024
7232
2449
9198
2806
484
3087
336
922
689
8973
655
2448
644
244
255
1964
306
375
265
245
1036
6853
4290
430
256
1721
5267
501
7913
1293
6743
992
224
116
1212
7310
5033
4676
1967
997
252
231
246
693
221
2958
997
252
231
246
2981
629
1543
9273
2307
4689
347
6484
11244
1139
5000
325
272
628
2218
2123
146
1094
286
1594
3083
282
417
791
1286
137
422
8992
4676
166
6781
1838
306
7446
825
158
306
159
375
6330
1890
2077
2337
1203
1049
173
2063
112
281
143
123
269
107
1479
101
148
267
1900
527
1859
1856
176
109
2904
121
1162
101
455
432
668
15543
1381
2275
604
334
291
6531
612
604
334
291
912
5027
7818
869
227
5018
1214
3876
707
1000
5885
675
3190
1213
1180
233
2233
380
1173
732
7096
315
188
1883
1082
2846
4690
266
230
287
172
2556
310
2035
484
645
287
172
2556
485
2890
733
1568
458
5669
2248
5133
2435
3575
1013
4666
323
197
199
727
146
1173
729
695
159
153
869
170
446
206
153
766
125
143
215
114
433
2070
14938
695
606
272
257
187
392
118
664
9174
1437
799
1296
494
275
122
1427
1930
601
209
151
349
360
539
446
4013
4952
1318
2316
15009
107
1147
686
551
3697
2435
2504
7398
931
3477
336
165
157
583
317
484
358
7293
5047
801
832
1465
4316
1725
2346
640
2346
1744
1983
149
4347
1526
744
266
171
204
272
110
212
488
1313
330
103
533
350
253
1396
6822
5368
969
183
9213
1011
125
172
3289
109
537
135
989
1860
4658
318
501
292
132
8199
259
724
2993
120
116
1165
199
497
281
142
118
359
556
5286
134
8914
6089
1079
1685
1932
6434
877
137
1190
181
203
1488
3234
1291
1689
7117
3108
617
236
410
1146
617
103
2677
291
142
129
140
8904
383
390
1138
6283
587
2456
985
2412
354
538
1300
1572
9008
365
135
1522
144
109
817
565
3158
114
109
817
560
187
104
446
748
238
261
716
131
1195
2827
8945
1485
1595
1541
227
1053
1719
7108
1515
542
9054
2782
2024
3954
296
13369
225
186
346
325
125
9252
330
341
319
120
179
717
696
590
2840
224
291
151
242
825
313
357
275
1017
1240
2639
7053
547
124
1177
107
404
155
547
1790
2663
3647
9066
991
951
824
654
141
137
164
630
336
6474
6260
5663
6854
2261
1263
978
946
752
1189
274
222
915
8921
919
9261
103
331
232
168
13677
1351
100
244
101
233
515
338
138
5699
935
502
161
438
292
8238
700
997
2720
7767
8917
1777
1779
172
122
7310
13715
1838
188
158
274
1182
492
273
1441
491
184
1104
148
2878
646
4039
774
9478
8716
806
228
1335
1915
5623
251
857
151
282
601
495
124
191
1174
126
117
984
674
650
785
3661
217
233
2500
1707
3316
6982
4334
1421
2533
7501
1782
160
4577
5006
3761
1030
2133
1021
1048
1204
539
793
6877
1036
2857
8489
3084
961
1528
545
1491
434
908
516
2201
174
287
274
197
1725
742
1225
131
1435
130
165
953
7114
1410
713
339
321
489
7247
132
587
2707
9524
997
353
684
2905
1058
8979
1261
1409
963
557
177
1344
1229
1047
711
1658
6177
235
123
186
940
127
1624
954
557
177
1344
1229
766
1010
1704
559
676
161
979
6326
937
7025
337
7298
1202
1083
989
4213
1025
108
262
151
2871
213
7581
1679
146
1108
5386
205
258
118
205
124
157
2014
5897
1229
2336
1891
2073
709
1226
8968
2425
9167
855
525
2272
1165
1944
1459
269
177
3085
1166
568
151
352
3918
4246
177
481
4256
583
13690
370
475
7577
9249
1655
678
666
115
168
268
2282
210
9473
9127
3874
726
360
8038
1558
113
196
2328
2213
746
5721
1729
7653
455
3359
4796
550
2364
869
2779
9552
1063
2296
3947
1387
9266
3517
270
994
14640
4481
1448
294
720
8057
294
718
504
223
474
716
3011
148
1145
160
507
1183
3289
1398
4777
629
351
550
2775
135
10251
1501
273
125
110
291
170
3086
131
770
2152
499
3159
7407
2218
196
379
2788
160
151
293
1708
7711
367
10687
1293
297
198
280
161
449
109
161
135
2697
4369
2333
170
185
131
2080
529
116
471
6022
303
221
746
473
1736
460
179
1756
5374
1686
1438
813
5101
10102
1403
112
180
445
717
307
1730
214
174
1092
122
183
941
131
1593
112
182
445
685
226
307
1731
253
174
1093
3419
153
8324
499
148
1125
185
487
494
919
2231
1074
4492
4106
1225
194
554
3711
3052
1516
214
123
407
161
2060
7856
1342
214
123
407
159
179
1241
193
646
184
5566
575
167
361
1151
3862
130
4507
2857
190
169
1135
1008
13772
172
8652
618
164
174
164
228
3443
1599
345
286
1734
2651
1735
468
3442
8243
1252
4622
429
985
761
764
555
623
171
275
212
475
165
129
9606
1300
148
539
1020
183
582
1195
449
2829
495
180
308
2278
1124
3781
4729
159
192
283
1524
2040
1566
3687
2196
867
2690
1279
1867
158
559
251
1530
647
1390
1881
3759
4681
6506
160
1322
3950
4039
4589
1948
523
136
183
136
181
109
254
1194
4625
136
164
206
109
625
701
5238
9486
4426
2960
1016
158
2072
589
1989
204
538
260
863
4907
985
2412
221
176
789
1317
220
310
374
885
2771
5581
3876
6501
5050
1407
408
471
384
235
125
2281
779
1804
1828
106
188
182
154
135
157
340
322
558
3717
1827
773
537
10350
194
119
240
200
101
13761
255
333
1132
6176
7290
5055
1776
2311
726
1058
521
142
276
212
127
615
131
245
1437
375
932
707
6508
841
3665
2190
239
1795
143
141
157
169
263
303
291
120
155
12669
1754
139
141
157
169
131
295
190
120
142
211
108
833
1817
105
14096
602
7300
5447
4940
793
470
1718
697
293
9264
248
201
591
1191
3429
2154
1940
1191
2274
474
6875
2005
236
591
215
186
4229
131
752
103
102
100
1322
9140
579
703
331
148
378
700
252
518
104
594
2227
938
219
8503
942
494
443
1004
1412
1283
2803
4985
699
8902
108
328
445
814
308
205
224
7170
13384
4240
8922
4142
677
186
11805
541
7158
1221
243
151
128
1788
276
865
945
681
1970
331
454
952
308
205
946
467
899
1915
182
139
300
465
322
139
136
127
154
144
296
113
1329
130
127
310
144
296
113
2711
249
702
465
322
139
136
127
154
144
296
113
1877
324
783
155
7937
155
213
785
1596
3788
2762
545
213
112
761
115
103
4078
111
312
220
229
115
103
1792
6694
3048
3401
3403
147
306
684
369
318
267
355
793
181
116
143
241
1349
3329
257
1650
1358
340
1829
1781
495
661
702
2873
1829
453
2485
863
7387
5320
5434
528
3056
5328
254
5188
457
255
134
410
693
1446
245
822
1510
2338
256
1627
1750
718
2141
554
397
644
381
1815
1104
4603
3533
5355
134
164
128
586
400
499
1437
245
243
110
581
885
332
115
1617
2304
915
6627
8842
4762
2983
942
492
3031
463
14969
450
3922
435
406
211
424
109
348
108
560
227
2168
110
119
116
231
1677
146
463
272
1527
209
358
5562
272
1528
209
358
1889
108
7365
3896
334
574
117
116
153
383
208
424
3576
3436
4402
3034
5450
1235
3059
3720
1139
1331
131
2293
2131
510
1801
1870
194
618
3007
2635
194
618
312
139
5175
14905
6916
428
317
143
1265
165
506
1321
106
184
177
194
2173
3477
130
218
104
1118
138
413
8855
576
636
1709
266
147
8943
137
705
148
207
2327
1274
11579
3661
409
1189
479
146
236
466
2266
1253
5213
383
229
655
2333
924
1296
9264
5959
131
3211
460
130
157
1890
167
576
485
431
640
636
208
239
184
111
220
118
2829
342
113
1691
3709
145
298
133
139
204
840
176
204
196
5566
112
123
675
114
7439
1916
2511
1045
7325
3821
467
252
4979
6516
2574
2078
7244
2544
5465
7378
5525
7360
154
1090
1786
630
593
205
329
224
182
813
416
290
126
608
7397
10362
552
777
5600
769
108
825
7110
4648
661
1257
850
9818
1285
8028
320
2357
4375
4378
964
562
2153
436
7120
629
4619
120
141
8844
2363
1175
2665
1114
2482
1115
123
3313
4154
5719
4874
3952
4196
5660
546
124
1160
404
152
546
124
1161
404
145
546
7082
557
7377
585
1463
282
751
294
460
5512
233
551
314
460
530
262
3292
693
684
1495
8044
358
684
9001
452
1931
181
1192
1772
172
375
144
1471
1118
265
624
1486
703
1515
1568
647
112
174
7448
353
432
1271
1638
303
584
2458
7476
1961
536
3234
115
129
126
401
129
3310
1524
447
381
218
100
180
996
219
822
350
295
721
948
126
153
659
340
830
3728
2173
1302
1860
482
180
1174
445
1028
730
592
2064
790
180
582
6922
1539
336
1226
1461
330
7326
352
4261
193
777
421
490
183
1147
106
3110
396
103
283
841
1178
201
9208
177
799
181
1226
469
184
133
357
467
1514
2751
1540
1248
808
9146
643
1637
153
999
2356
184
263
234
142
544
1244
2097
153
150
178
205
163
172
1028
2110
103
106
395
163
398
10657
419
215
5746
1137
3195
969
2918
1312
8949
117
2558
594
406
890
8905
13073
2268
987
368
347
228
219
791
1351
12066
3750
1226
6433
1217
298
539
126
2555
489
9462
891
1504
445
169
108
904
358
706
217
310
1189
217
326
229
206
2616
1345
542
287
624
1270
518
232
320
124
892
1241
1566
8063
394
10830
279
404
236
598
2589
812
1260
355
2549
3000
3032
704
337
184
140
377
569
2053
501
857
454
964
7395
1782
11101
2846
2058
2132
9355
775
1037
181
395
1261
2296
1389
419
314
360
109
2141
520
571
1919
462
10708
14903
2075
1283
413
249
1095
13610
2407
1794
528
217
782
145
200
11454
1346
176
306
216
11189
7793
119
370
292
3100
3696
340
124
114
886
8814
700
5256
173
1180
840
4495
998
186
132
150
473
442
398
2460
1251
2966
2732
802
315
1207
105
565
2139
3809
5645
494
1180
903
333
148
4940
757
4499
6161
1259
9083
2835
130
155
203
590
2227
1087
117
863
1155
1586
2631
14716
2134
450
4220
2847
2355
764
108
120
211
143
160
7245
6036
2103
9534
4162
136
456
138
169
105
428
138
169
105
252
125
1024
1403
105
534
773
676
849
1980
185
103
112
575
461
126
1550
4399
3903
232
15588
410
1658
5076
481
2319
4556
3013
13657
4242
4814
2819
705
1690
440
4279
116
1482
5315
4171
7430
5506
7586
115
205
152
148
377
339
700
210
170
269
3021
8926
2033
211
509
101
182
339
700
220
210
169
268
1598
1574
105
244
434
1876
2949
2749
172
329
329
152
166
191
148
5478
4164
930
2439
141
9000
139
2049
312
433
406
132
3515
263
8967
116
3907
8933
1763
6865
764
3160
780
1574
538
672
1848
1121
901
383
986
135
213
933
118
1590
569
703
677
9376
154
110
928
470
121
2635
103
463
3603
1374
401
4099
699
447
572
1246
572
365
125
1860
3510
488
911
2238
2110
7435
2254
153
173
128
1459
176
105
1939
547
1624
2512
4995
7345
2779
320
11481
877
3086
1875
101
108
8154
108
3540
7784
1683
2961
167
109
120
212
165
280
129
160
264
132
1030
3614
2311
363
348
280
129
160
264
129
1033
3592
7213
2288
3045
492
8586
1804
2496
946
1124
1188
184
490
206
661
1947
7409
6293
1583
123
110
100
125
7076
8249
652
493
9233
5826
157
244
1972
1162
362
3208
1163
369
326
358
157
110
198
359
469
1249
9389
7142
2738
1556
2176
986
182
615
8839
182
614
2229
8415
692
5326
4748
1675
8933
510
1363
129
135
1241
2712
3340
4028
2282
6684
9289
159
7271
328
719
809
141
177
247
111
133
2210
305
7346
150
264
103
194
206
4539
13648
4582
7830
1679
654
193
237
1194
919
136
141
134
2291
250
975
324
2137
4015
1273
179
345
396
138
1884
5745
344
140
287
554
255
1374
260
775
320
245
937
468
1763
3054
144
104
4383
939
11643
1202
123
534
325
4052
887
219
9189
436
150
379
9311
2439
351
8871
380
695
858
1392
5053
4916
2209
472
174
217
272
100
1943
8981
344
568
172
551
525
6533
5011
14192
2367
763
338
1458
328
613
384
610
507
9065
1669
2448
10631
6504
1251
238
223
990
488
240
1563
832
1199
623
415
238
304
621
1998
11482
2875
154
3657
415
238
1478
6301
322
973
498
2318
235
2529
549
2102
162
433
336
410
552
385
2219
7483
992
1793
497
290
643
2819
9439
447
3165
1119
1036
683
482
1199
269
1317
468
248
579
185
232
834
352
309
1406
9094
502
619
211
345
1193
207
350
213
135
821
189
2031
7515
434
863
1407
5212
3647
426
7813
1674
5336
3668
1008
5118
532
137
106
100
369
2032
205
1403
219
949
520
133
389
127
329
881
286
8775
945
1143
600
140
383
233
475
289
359
154
148
789
405
683
1626
1330
102
1259
156
292
210
606
146
130
100
383
2549
423
235
175
1261
128
102
917
104
992
2031
10360
9123
3523
5127
1316
9495
5923
5002
6664
229
881
758
452
264
4082
9394
2311
7392
2131
296
283
1465
858
334
2246
398
339
5013
9804
1781
1734
1313
7318
1344
9528
480
372
127
5425
4863
318
233
974
154
115
203
2382
221
710
317
676
165
159
975
551
1451
4638
216
2327
551
540
273
275
484
170
388
133
264
454
1767
12182
1851
526
504
486
568
1283
1992
278
1525
4647
14879
8771
7368
1638
687
242
580
261
101
108
192
894
510
2016
1794
1314
3803
8939
1026
9089
2395
2469
2112
5211
9473
4076
1905
7466
1035
1795
125
198
245
494
502
101
560
160
685
617
118
138
1259
246
279
3179
1916
252
191
187
360
120
210
181
195
399
955
9026
842
330
119
135
5903
101
701
145
149
1947
337
8723
968
4995
4473
14960
3331
130
3300
12781
1034
2417
2078
5280
3725
319
3409
7376
2674
137
9385
2837
1045
3284
196
2532
436
936
1914
1429
2649
649
4222
410
138
1568
357
756
677
811
2379
380
269
1106
628
5407
105
1099
629
1796
3891
579
1158
556
537
2401
1299
2242
899
5143
2836
186
2298
378
123
6763
186
913
7598
1586
1908
105
215
201
112
104
282
321
1886
439
143
218
102
749
145
627
149
3405
503
9800
3873
825
4121
1486
1400
3279
512
396
177
7637
1226
2709
1274
3953
1423
2065
391
531
1876
1464
2643
541
373
5703
1346
1140
2409
2954
703
2713
1469
3363
756
674
811
2408
4332
1159
560
124
394
2374
1304
909
900
4575
2773
8149
2220
1626
6452
7806
141
7528
7770
1930
698
5189
262
104
182
461
625
127
216
8536
703
1838
8904
3591
102
755
142
190
1414
235
452
111
130
488
725
9308
3057
139
212
1173
103
835
489
125
717
672
151
1949
232
452
109
167
282
365
164
1476
983
630
1754
4330
7358
5022
838
9167
5575
1014
632
474
408
1764
717
3174
5455
4271
153
3691
2230
306
2146
198
390
3266
199
571
819
716
1102
9443
2140
345
1517
929
1458
287
587
988
748
1722
577
782
115
853
7370
13107
323
629
715
279
8185
175
609
279
1455
1012
506
5356
711
8448
1430
113
135
149
212
111
536
14957
843
271
453
647
470
8679
3264
4731
2856
7320
2063
5943
527
1009
185
130
167
512
215
684
349
147
1090
1282
238
7444
277
594
491
391
181
164
611
1211
457
145
13359
868
113
132
190
344
2451
8923
6953
571
7958
816
2254
2473
6348
2250
860
406
644
6794
204
148
10462
3012
3149
2515
2035
449
2107
942
1666
489
8398
1782
6654
5969
782
1401
743
961
145
871
1183
377
1581
137
940
421
113
885
984
333
861
1184
702
387
102
1399
7571
650
9423
5120
3429
364
3955
407
8829
7215
1150
547
8807
2010
4452
130
310
899
635
2044
685
260
127
227
337
257
278
512
117
960
719
505
947
2012
7138
9336
537
1829
113
383
367
1391
1568
593
8938
1516
293
918
158
249
6196
121
371
2295
179
270
930
14645
5267
3389
7894
4617
228
2282
7545
8495
825
2259
2199
978
117
483
1133
977
1037
1434
633
534
183
487
210
272
161
303
334
741
1116
3876
1692
115
235
481
3230
4772
699
2113
5463
8127
611
266
6253
14976
2960
2222
1351
1100
134
133
206
112
2272
1151
5064
552
187
177
481
5620
192
176
481
1159
278
2425
319
369
114
286
2892
350
163
277
2018
124
2656
7388
5211
620
267
113
167
13417
2926
1403
107
11483
326
4444
5688
5821
384
460
568
106
5617
9718
1886
1666
127
219
2176
261
494
108
2871
13611
2324
246
107
557
207
218
683
1066
1347
234
136
169
135
183
178
549
9047
4004
692
876
6974
689
7437
101
643
131
625
452
404
239
642
5701
1103
2695
842
471
1029
4714
1212
9481
3101
1336
1043
730
1610
701
3063
1009
126
185
397
214
304
137
118
103
1907
2122
2928
2860
7326
168
753
1526
452
8442
8772
700
2351
249
300
444
335
2574
1085
249
301
444
335
2050
4925
245
1155
499
195
103
235
135
1176
1883
419
688
217
204
135
377
103
2883
1975
2654
2427
2407
1859
1100
335
245
107
140
9039
607
1441
6664
7408
570
1661
3155
417
335
7339
1299
12542
1013
1748
155
2611
1120
310
4078
6838
1947
362
207
199
324
186
200
126
440
1789
576
127
579
2616
345
104
579
122
452
1856
8005
2041
267
6599
3806
660
306
143
238
167
177
1375
287
3342
440
466
163
191
437
223
179
493
1407
2915
8903
2354
289
703
3251
1185
511
291
1375
468
1958
190
568
409
644
274
258
200
647
729
5108
7338
351
497
5879
1738
681
725
451
1331
457
1321
2719
3298
2352
702
469
766
118
207
131
353
156
712
219
1351
533
2372
200
131
127
247
2136
2561
10350
1613
4181
4485
722
1474
11968
13306
2945
1273
816
519
6709
892
1014
4207
162
160
3003
1725
387
195
1579
820
1030
230
338
1099
120
1429
164
117
4388
7282
4999
269
195
341
554
128
1585
236
108
1699
489
1555
125
209
304
362
456
8651
472
417
105
380
518
410
354
2379
2153
135
101
266
106
228
3476
711
298
238
536
485
636
953
1456
4969
146
421
15267
241
1708
1623
469
144
820
690
8201
699
5426
1177
255
205
350
351
343
3823
3940
4773
244
692
333
112
349
583
333
2105
2196
8518
402
1837
1152
481
315
217
200
8989
2167
279
591
218
256
243
4186
2329
2951
241
450
862
1210
674
4772
1574
368
175
1921
4025
220
185
176
474
9076
239
506
219
2062
1198
7525
221
1124
2116
570
3728
1663
218
3438
1105
106
7510
106
148
736
9097
2285
406
112
1712
8525
1071
294
133
2904
117
193
100
2056
280
110
128
123
983
146
195
145
2318
1844
1202
337
133
251
459
2925
1365
315
136
132
1240
6232
9025
2689
1473
322
128
122
454
146
195
145
1770
6593
549
797
1614
1755
271
314
12762
166
161
454
131
263
113
215
5218
5978
4254
15576
2588
638
3740
668
1105
6660
192
220
4109
186
766
2838
1543
326
319
193
238
7727
1139
670
1212
654
694
417
5041
921
1088
9475
7352
4777
355
1125
1287
1138
163
7304
4161
3179
812
1158
405
123
172
259
369
8537
136
3356
7361
789
9579
224
1080
241
14083
193
217
3994
1648
913
188
5809
915
549
3406
370
7268
2268
1255
462
436
1209
8911
8303
9318
14947
1732
9360
391
110
7894
652
4498
930
3610
1101
440
128
295
169
204
6348
1879
3075
840
8524
740
1735
154
185
119
177
359
136
338
3143
163
185
119
177
136
240
975
403
2283
736
1157
4062
1565
11199
6411
374
140
168
9440
2949
5494
3748
712
5999
7752
3070
7475
2479
8541
2891
139
209
4223
3260
564
187
265
257
201
1919
1017
154
2233
570
190
265
422
1936
1430
4504
595
7332
131
1624
211
1189
876
519
331
615
162
8591
9143
710
681
100
276
1274
354
4177
394
2227
144
4529
803
6070
4883
138
108
488
1179
7967
207
4958
819
431
1429
2477
298
2659
231
3407
3948
2265
1370
947
360
1337
3665
948
352
3637
444
309
343
3515
892
283
951
232
343
1007
743
1205
2146
1341
698
4215
1467
533
537
2911
1319
585
363
1222
1548
692
8862
6009
2093
101
4302
10219
1802
1873
1585
1566
750
637
3205
324
217
794
616
936
1074
841
4162
6342
294
416
3785
576
104
551
4447
286
1002
1678
776
1372
2179
113
245
874
303
944
317
1427
978
687
669
106
342
161
257
561
264
954
418
5346
2411
176
144
512
124
168
136
132
328
299
188
2536
1360
988
422
1624
1587
109
1844
229
144
159
326
1001
1892
1717
12563
1292
1795
4972
264
1707
374
133
461
4576
4409
660
1538
2256
162
240
205
214
246
116
431
451
188
264
1446
3395
1882
5313
3776
5488
2009
4040
3658
643
584
2378
106
353
113
192
112
575
337
163
866
1207
264
289
1487
404
725
675
438
734
1211
812
874
207
126
176
286
884
152
139
120
167
309
132
289
3400
1935
6428
6077
170
342
9280
9382
3461
180
116
178
151
119
208
197
13112
8989
1931
808
504
562
2378
546
336
8234
1704
2101
4710
994
1364
382
2678
3956
12206
102
142
125
215
124
2352
570
361
4814
1771
431
869
101
1783
292
492
175
1173
106
1166
3572
2059
419
785
209
402
6156
1818
2456
469
947
374
129
133
123
294
961
801
211
520
464
627
4167
8185
706
5423
282
6263
1150
156
8222
4468
1059
141
272
9420
9491
855
7180
14014
265
986
130
180
101
330
1107
3223
5823
1322
2907
265
3339
9213
1452
302
328
328
10886
1279
2829
210
2602
1720
248
634
1261
6105
907
5494
131
669
1096
5021
3224
1569
3748
159
380
3613
2579
219
125
127
121
7854
9286
212
160
802
212
159
1686
1454
295
640
690
2031
6084
295
330
359
493
1265
1291
7541
1954
276
396
202
808
11624
693
1533
106
1168
184
460
282
124
694
1181
8944
1908
148
1145
185
488
770
1510
219
234
788
11731
8760
2155
119
231
582
164
239
1138
9536
7823
710
5582
120
184
276
227
196
123
2043
322
315
957
142
9351
7580
1564
7366
283
817
6569
353
190
408
539
564
705
784
9614
1528
1538
2942
4971
429
448
4572
8945
139
109
244
1219
1653
403
1137
123
351
6079
457
192
3628
192
1800
5611
960
2877
10512
8948
3614
151
229
545
139
160
156
181
238
209
329
8999
102
1158
2458
101
154
450
100
261
193
148
970
8978
851
106
194
130
110
173
506
129
133
451
362
700
174
682
1140
2127
2035
2258
1156
1898
1197
513
724
471
676
323
577
315
307
934
576
356
456
1763
4425
3653
159
871
531
607
127
698
1082
6520
2514
2275
269
952
444
952
589
3601
281
273
1311
1393
1558
968
3865
949
149
1397
685
317
1023
1136
363
1242
2097
1099
805
3472
445
643
492
424
1646
991
451
118
1820
506
451
403
884
189
1108
9610
2276
107
950
136
3724
1110
524
629
166
202
220
653
441
498
1198
6811
448
872
1278
2950
135
126
920
327
6999
7845
1536
109
213
170
375
192
427
987
922
142
284
346
698
5147
8495
738
286
653
2250
455
1849
4989
7285
1621
4682
545
1434
636
1089
818
2218
9120
586
3801
358
3604
1731
2006
294
6955
1491
1105
355
469
1764
1301
5017
408
1463
10109
3391
175
1112
820
488
2671
614
5271
3545
517
6115
545
154
219
361
431
349
1891
542
7241
580
154
2303
653
904
1207
129
146
149
815
148
1705
219
4681
600
477
276
124
266
7439
670
2338
2076
315
125
609
154
147
2019
125
319
1379
315
125
600
154
147
9128
282
476
625
199
128
6706
5083
168
1097
184
952
347
237
1025
834
112
331
2212
771
9476
292
713
1889
3449
306
1572
900
8563
316
3879
4834
3797
1694
4280
1848
3682
702
660
134
492
3237
8056
3289
8447
5176
6136
1137
503
5043
9695
8439
5547
814
7455
768
2066
521
643
642
408
121
591
1959
292
695
132
142
113
288
203
329
4460
444
203
508
341
378
468
6895
1469
1885
102
227
239
154
245
3645
137
1004
1896
250
120
107
115
5659
1056
818
433
142
538
1763
210
182
783
381
205
190
192
352
407
142
137
4027
159
270
1745
136
318
459
950
114
165
397
1423
242
229
121
261
15572
5344
436
273
167
139
414
558
466
214
105
1732
818
1913
5576
2429
192
285
1979
632
316
6399
640
9486
1006
10373
2503
843
2221
489
137
217
1798
899
1913
1142
410
378
180
105
203
1810
2932
1411
348
726
3419
272
516
360
301
251
478
3814
9989
6956
2646
6949
944
188
347
546
1489
510
363
714
521
103
1593
141
908
13979
223
135
995
186
341
546
1489
179
199
718
521
103
1403
368
3105
634
534
525
183
320
2536
1038
154
2224
1110
4376
1067
1365
539
524
183
318
1670
402
4960
7294
4032
4144
199
2123
254
420
4459
274
485
365
415
271
264
116
147
103
111
278
1513
3867
9633
2218
811
268
319
100
290
1405
770
9349
238
1883
2117
812
734
522
1237
7355
1134
1022
257
2271
2752
7460
840
375
127
7773
2933
2276
1211
774
1362
456
1397
1741
1441
1862
7261
151
7119
168
370
229
605
236
235
599
747
4317
7280
611
225
237
656
1466
111
155
203
400
124
366
1975
150
106
1496
117
900
384
5514
896
385
304
137
667
1022
2043
327
746
454
1260
542
752
1215
111
6947
4201
933
1848
1059
277
300
621
121
210
9390
121
8027
216
4510
4067
1195
5412
5133
1722
7291
1696
7580
9508
6842
129
241
256
410
693
2283
323
408
167
175
4158
3640
6180
530
4695
738
1657
836
2113
1662
531
583
127
698
3698
1181
447
1824
579
284
6133
226
9228
293
284
670
573
274
1620
127
1196
168
103
277
639
164
1190
771
573
112
135
1538
564
11327
223
211
392
114
318
351
449
2138
3186
231
136
1179
220
400
4850
167
552
664
173
403
730
1024
773
8963
773
2297
1939
734
654
1092
3129
676
2501
1534
309
1000
306
1261
625
377
774
2188
938
184
135
3566
170
652
1881
1836
346
1918
498
153
341
119
305
1470
388
2845
2676
416
400
6834
147
376
1120
3558
8792
3909
294
167
14786
324
202
982
7347
358
753
835
310
420
156
1599
9311
1210
1482
1999
9403
2611
1299
100
144
570
162
183
1184
698
445
180
1587
203
953
186
122
1299
100
144
571
162
183
1184
698
445
180
1397
3239
1418
493
132
285
195
679
7981
1562
3621
1470
6184
141
2820
9563
1680
4522
909
3200
469
131
144
197
283
2583
6959
2161
1400
441
1604
1843
1835
164
268
544
199
195
146
499
147
133
936
136
145
131
181
371
284
518
791
4521
333
395
117
114
148
233
1877
1124
1461
201
931
852
391
218
801
1353
2671
337
155
384
556
741
477
883
5695
655
702
3728
3783
754
1108
849
773
942
1844
178
109
120
160
147
395
137
464
1963
152
629
1740
1194
1355
106
103
548
189
380
289
668
263
5530
289
668
263
1354
528
1670
9836
3206
447
640
9875
3764
840
142
661
534
2179
8995
642
369
8431
620
8808
788
4215
7387
5661
2404
648
112
1877
414
1270
565
170
386
429
1134
120
167
4984
612
204
1102
233
113
545
647
166
226
2123
1091
624
102
444
356
468
633
681
254
280
326
274
594
458
537
156
297
139
206
223
2069
469
539
931
1053
149
248
154
1210
3401
667
788
102
284
293
433
188
100
1524
541
262
548
410
100
121
320
197
627
150
695
236
903
9300
210
103
1201
131
142
695
100
236
871
9338
210
103
1201
297
110
752
1419
4064
9705
1188
684
185
645
5049
7328
399
168
899
6152
3838
3924
474
1393
634
712
692
835
102
157
168
132
256
567
1574
123
186
955
127
1615
633
326
703
1317
102
160
158
105
255
567
1575
207
2138
507
231
193
121
1933
468
4059
583
1841
9172
591
1378
2341
468
492
507
3959
1956
2500
2837
3284
476
160
436
2471
110
1060
1993
975
117
180
173
181
329
221
200
588
1269
1347
648
293
728
121
1145
1428
115
258
151
738
453
637
666
227
9093
587
2558
386
228
1761
370
175
109
1376
1766
538
1302
9107
231
2631
472
386
1089
1454
7360
295
629
113
758
885
1619
100
2059
406
246
645
385
727
9421
10123
352
655
9590
2171
233
4044
139
944
1034
5750
492
751
5089
4098
274
420
9808
1202
415
175
1048
13795
1546
7207
1275
6289
4301
442
4810
9492
1219
2029
1990
336
1000
179
195
697
5687
9539
6006
1076
404
166
262
127
115
2822
9691
219
166
272
136
1554
234
271
930
1093
7814
1896
754
315
174
143
2008
487
105
2492
670
3787
1023
221
290
228
152
915
13280
2866
684
444
712
481
635
131
1102
419
129
6782
2268
166
3993
1093
1847
11424
1347
364
301
203
135
4499
1875
1860
2245
2306
3967
3364
5132
711
320
642
402
2317
384
2209
2851
4054
607
2576
1561
7660
1615
1532
131
327
584
6789
2690
204
157
155
7385
7362
3798
349
114
7362
1360
1239
407
9299
552
14055
2834
6618
150
158
563
105
109
194
1138
7250
6909
689
1681
1721
6242
2749
1554
760
3180
2317
567
9827
1742
4289
7123
11622
949
115
125
299
352
728
197
162
210
856
815
340
194
705
718
197
205
195
161
181
213
119
1358
580
484
962
392
390
5046
6053
14963
2697
4299
758
7359
332
1727
1724
1922
122
1475
150
4734
122
1026
347
1283
515
141
1158
400
238
554
3017
5542
321
760
319
3468
198
129
200
894
2171
1726
478
334
534
3669
334
510
1383
133
1534
2259
527
1389
3975
1442
237
608
511
255
158
2251
133
8099
157
296
206
4714
721
389
867
1375
628
309
5064
4535
391
389
6496
160
1048
325
2797
4985
202
4802
4915
336
669
317
7582
1140
149
1120
4404
2282
809
14027
4801
551
6928
672
2111
322
382
122
215
123
342
389
399
6553
2685
5693
887
1634
491
522
2377
13649
4310
1114
884
7554
137
4039
10886
655
121
326
211
3733
960
1368
12058
518
403
6493
356
345
343
4773
264
101
211
1415
8080
544
115
1207
686
519
966
7357
5918
3107
172
436
180
202
320
1520
1978
421
677
178
888
118
347
190
532
442
514
1961
681
245
1659
122
170
316
705
2365
5072
213
1373
1299
382
4053
1401
1547
229
1398
537
718
1435
3163
132
190
751
652
185
1590
536
729
1434
3163
10164
2509
2095
2479
8292
700
5389
5009
1656
546
5306
699
8293
147
468
388
312
211
183
5534
384
328
220
146
1455
3371
275
346
9583
1018
670
206
137
1125
1516
289
424
11441
196
434
475
262
2191
8872
1258
332
497
172
237
105
211
14204
634
6703
339
354
3085
1555
268
564
587
2468
6290
4851
1940
6332
2155
453
3910
453
890
262
2240
8100
3709
693
1148
8118
2635
946
681
11726
787
928
1092
508
349
1148
695
698
865
551
13792
438
1848
482
140
347
1620
7408
991
9144
528
122
633
205
112
2127
3993
103
1201
704
666
2889
8935
1578
1718
7480
1222
1433
169
258
170
1182
118
257
686
130
148
1696
252
142
342
798
2772
623
292
7159
2154
611
131
176
364
182
124
1657
1289
132
118
1141
199
778
295
430
487
130
129
250
228
215
175
127
109
683
9426
131
308
243
5409
1847
3787
1136
1411
3186
611
279
1177
1719
153
14206
7323
111
1381
1547
150
971
1399
5725
272
1606
2035
1274
3205
107
354
678
627
1091
219
2222
2582
791
744
350
1939
7319
1044
2335
509
1108
2691
313
2269
700
216
1626
2063
508
1771
387
1091
3121
410
329
143
105
145
9506
483
160
6570
399
499
2021
341
6818
4116
2695
1675
2606
1423
293
1404
110
619
727
2184
309
110
930
123
186
968
121
1530
621
727
2365
356
121
930
515
6490
384
2805
484
1453
1083
423
5440
1326
9721
1684
2840
9168
2063
2497
14870
7232
3685
1487
7340
5056
325
296
540
579
557
671
116
359
405
129
3269
215
8926
1527
367
402
3130
10112
1595
467
180
207
532
283
808
742
1154
156
309
244
142
1349
176
270
257
246
324
880
242
5829
441
376
220
278
181
1917
7903
163
167
187
127
107
109
2509
428
259
240
281
225
195
107
109
1860
106
449
191
9128
524
839
2946
521
491
6296
151
6036
6208
962
876
1304
116
1115
506
9150
7395
1022
171
337
4021
9403
107
131
4194
923
3282
2701
8169
196
248
4488
860
1645
2030
448
3646
448
3680
705
2888
147
7342
5229
447
3949
443
938
263
103
807
137
285
867
269
206
178
111
165
310
209
307
192
394
1171
5426
9123
1369
198
890
477
618
194
129
114
259
317
5438
532
3591
2180
2026
1655
932
703
3677
108
1069
747
1126
417
1630
568
3231
1106
1175
957
1041
5112
959
1678
184
928
1383
301
230
618
269
265
178
204
174
12273
266
3847
1081
395
866
272
254
1017
6756
428
2389
405
1042
3269
5796
622
472
2069
933
1030
286
1130
348
1021
396
2307
651
510
134
281
13934
160
520
5105
700
2974
561
5965
1419
8918
5165
4132
518
9389
1150
685
519
4152
1657
119
414
1339
12737
396
1515
218
252
162
1722
1240
131
1947
699
927
102
134
131
569
1148
1045
730
593
666
1200
1331
1069
7345
2025
6217
6151
3366
609
8104
700
5660
4051
1178
3323
5955
13610
3177
5664
349
755
380
1689
589
917
161
2751
148
9201
240
668
103
3215
745
1314
410
270
277
7347
421
150
277
1444
3402
8513
6401
1132
3510
591
923
2121
804
512
3191
2025
817
922
101
468
452
1036
729
594
2957
3336
1007
4300
5038
914
117
4222
2299
144
15013
342
2296
117
822
3829
809
6500
6618
480
184
283
10469
9518
1923
660
1234
6977
1566
495
9524
495
2286
2234
630
675
12725
346
126
344
335
1030
315
584
1740
1202
202
209
9464
209
2021
190
8724
349
2359
9109
2650
3502
1194
486
163
8179
278
304
157
438
5458
1443
6571
345
2916
3960
649
162
574
622
2120
114
673
570
4232
3392
5356
201
636
4094
4809
1384
139
4698
4354
5015
7367
2808
1238
142
3264
179
109
108
5280
2562
3680
3271
9326
10257
2340
6812
6637
769
465
289
490
9420
2182
1214
124
175
292
5885
222
178
175
292
906
1230
2960
4416
845
1261
2772
625
902
6851
6376
2398
345
668
106
243
429
177
123
412
145
5122
157
6474
424
1904
1002
341
341
135
1524
1498
8880
4729
770
583
105
168
388
591
159
205
330
109
665
401
688
2542
347
277
611
139
710
148
9604
1439
868
3293
9483
6172
5964
812
5550
6189
9368
8676
3832
3151
954
947
744
9615
3914
256
126
228
9735
3808
204
1205
9110
770
106
8270
8207
573
3499
138
7752
8121
1727
112
846
197
136
100
289
379
656
1534
3978
134
6123
2129
9134
9028
117
1642
1523
634
6108
5133
5836
966
2217
553
5427
507
483
275
109
5886
133
126
477
6730
967
717
1181
876
8179
8892
943
537
6466
9382
6257
1153
783
131
4202
126
182
5286
4179
131
791
1183
282
1947
14008
300
582
197
107
8866
107
114
283
808
400
1572
171
1988
504
231
4573
491
231
235
338
5593
619
7830
878
195
309
763
5266
2323
1165
1500
113
439
442
275
1863
7222
1293
199
245
1074
8141
3757
180
3477
14061
5408
7818
815
788
204
4691
1783
248
174
4469
271
1071
9858
9299
2663
112
340
1250
3126
932
504
823
352
376
3120
2296
1384
770
3240
6924
7087
1626
638
5803
7740
5269
654
7267
2263
719
138
171
115
312
800
796
4469
13769
5833
522
5831
972
2631
9963
668
303
1621
278
132
605
131
321
123
103
288
5342
3936
10157
675
1440
239
114
310
185
215
187
3422
1220
299
161
7126
15068
1776
956
1918
474
303
415
502
758
1778
1149
136
130
760
2571
914
523
2335
113
371
127
121
2643
242
1118
2194
1886
1218
6949
295
3418
4764
357
6569
467
860
667
534
100
1256
250
3113
6180
295
1888
1369
4484
175
2025
120
2762
3699
9413
7854
5599
6617
8948
733
221
159
375
830
1885
1787
5661
574
187
1421
493
317
290
2725
4625
7299
283
2201
235
317
312
372
428
7839
330
521
260
110
119
240
106
1765
9210
330
352
1087
112
2132
260
231
513
543
1776
191
948
403
133
103
1178
112
2133
260
231
513
543
1583
742
401
133
103
1243
112
163
1927
260
231
513
543
1700
191
948
403
133
103
1244
2134
260
231
513
543
9400
864
708
12259
1039
524
206
14472
171
136
105
5163
3165
108
8897
4047
3163
5022
171
227
5476
700
315
115
491
167
1121
106
3037
753
135
282
226
425
425
396
7426
121
3643
9113
716
7266
1188
1217
101
1096
425
315
652
301
740
124
219
1479
138
967
464
113
539
559
242
360
101
1122
429
652
301
740
519
4038
889
2066
584
2879
2585
700
7143
1732
1145
1148
163
121
1363
7958
1280
2960
978
833
161
368
747
285
535
117
138
334
138
4323
2142
3413
14882
4781
3203
3197
3947
196
101
5615
111
251
332
280
286
228
229
121
2575
2561
3296
2616
1384
135
283
121
196
102
358
1360
2399
180
158
3819
5853
8759
1555
2510
1100
3074
1287
256
6176
2052
101
151
1653
1917
270
130
266
133
555
12413
1079
104
128
166
325
4441
193
731
1826
4159
3708
1655
417
338
192
361
130
271
3580
324
226
361
199
130
271
110
1893
12381
7057
1447
1909
927
2552
1412
494
4152
121
2576
7381
869
950
2964
377
844
121
110
13824
228
4623
9134
132
1261
741
2380
3773
5280
1949
248
678
562
863
2477
264
206
106
143
2088
217
358
400
461
466
259
335
224
160
1346
913
468
9251
647
281
117
114
333
1106
9140
198
2527
352
795
7368
497
3600
6193
172
6158
271
3514
1488
1696
6420
438
3669
7292
1197
356
539
149
512
4693
355
317
6415
4226
4822
736
564
1319
250
156
263
4187
9043
7785
1870
288
170
874
299
3364
2586
282
164
881
291
556
1409
2583
1677
13529
4913
313
2507
3026
929
3254
3239
712
738
854
1250
6522
3543
659
1955
543
1516
4242
5875
1423
2311
207
565
4881
4017
810
954
2821
101
2180
2705
963
2774
3561
1525
333
5655
2516
672
217
405
337
1110
5681
146
640
242
173
2181
3516
990
1140
635
935
1363
6858
2112
2389
4501
4230
9754
1945
11928
887
4067
1159
494
522
141
458
1434
337
102
177
274
327
14525
1456
295
337
112
2945
115
102
149
11204
574
305
101
331
262
162
1953
1600
513
179
216
1097
2670
347
302
479
324
219
328
6234
2439
256
1124
112
136
1429
2318
269
158
662
125
158
489
386
2000
9368
3006
269
158
662
125
158
489
482
116
7407
656
9168
6798
192
659
895
208
420
375
5185
739
372
2100
850
4048
446
343
137
4168
426
299
303
1724
1347
1632
7114
8800
2200
1874
779
170
472
1777
3166
1497
6131
3077
1182
334
609
141
3791
4505
151
308
7823
730
6733
1089
1197
112
396
3249
6474
404
10572
3570
3354
185
6595
5302
358
763
1824
201
413
331
237
359
338
618
388
741
8162
343
7478
7360
1943
3623
194
1913
609
908
395
4037
415
240
379
569
676
2356
3748
6557
4247
481
6743
2127
555
203
1001
1636
7497
293
287
136
13638
487
712
411
377
105
7583
5210
640
455
1396
164
7163
1924
146
142
160
500
671
1269
517
103
209
640
5767
3196
6193
677
123
110
151
102
125
112
532
141
1300
2040
2624
7426
6053
1306
1867
137
645
2088
9101
184
615
239
223
541
1006
335
152
8914
815
9451
1436
473
578
117
251
203
3439
1625
676
162
330
293
208
423
1102
244
1237
2433
932
156
1238
1995
320
10935
675
110
110
346
208
348
9232
1230
655
14383
344
520
154
266
879
102
714
1221
7396
878
4876
2918
371
670
1844
760
905
5261
398
158
108
401
136
1526
10308
7927
550
5396
700
7646
2012
6736
477
10172
7484
2247
831
892
1321
1337
4835
5457
6031
139
1863
213
1996
1164
1330
710
2047
676
691
101
1463
279
504
621
8150
279
504
621
440
115
151
289
2267
930
852
209
250
141
174
1509
8933
10388
2547
121
421
141
2150
9549
2244
760
481
1427
521
556
1073
140
2028
494
102
406
565
101
139
2000
516
119
108
201
403
367
160
423
1260
1360
338
462
100
111
151
124
210
307
365
126
140
1819
288
437
145
2807
1150
13721
2743
180
1194
251
210
4256
1859
1590
1718
993
1764
159
289
320
213
141
193
104
354
121
1750
390
403
472
353
1402
115
102
388
713
332
1929
1905
123
186
946
135
852
156
159
4226
168
268
215
971
3562
241
986
1895
10528
176
333
254
141
174
184
102
121
329
1591
13640
391
384
476
434
159
105
213
177
522
124
1178
447
210
524
3311
1225
164
102
109
162
145
620
392
153
1503
361
2514
1011
294
323
333
471
425
435
603
585
336
829
1530
2140
500
104
107
877
345
163
4793
149
255
111
131
378
1076
445
1054
242
251
192
247
107
102
380
1046
552
1532
1454
2004
122
326
643
1542
10933
171
1353
330
378
180
116
1718
423
651
439
427
262
377
123
120
140
153
868
845
1259
2100
1358
330
382
180
116
2324
2630
5898
3613
8999
700
5335
492
822
142
290
526
2417
610
3092
1910
1978
3660
217
533
4543
1697
756
3096
2637
892
414
1069
1154
189
100
788
618
207
109
312
1351
114
3770
7320
3754
1143
3725
1030
2272
151
1170
1165
412
233
11717
1777
3698
211
762
3060
214
471
3038
2525
574
3169
11246
750
9459
2706
7396
2770
479
122
386
1851
493
366
396
487
490
210
155
161
130
2034
1405
3779
467
252
177
1919
147
273
794
1136
125
1614
1469
145
241
725
9683
1240
2449
418
1566
1360
1864
373
131
5409
499
373
131
139
310
875
3067
2563
7394
2508
356
487
962
1625
9346
3390
422
216
235
231
3603
216
235
231
319
476
177
279
1454
1736
179
2167
157
132
174
103
249
248
437
134
6903
1697
453
118
5574
700
1794
479
6586
3987
553
563
9352
602
404
124
9593
1978
120
232
292
470
273
511
410
916
433
863
532
390
562
149
343
196
115
155
188
137
362
5422
196
187
343
196
115
247
137
362
1613
3229
8908
2996
875
1368
588
7375
15398
117
488
350
1190
360
369
160
122
164
245
480
299
286
138
3393
9511
288
100
804
4600
2902
248
9411
248
863
4452
6667
654
9215
3781
342
4044
2081
1228
309
1801
8917
1016
304
9458
505
228
680
160
180
1651
13590
3754
6143
631
14445
207
211
5943
121
2648
7678
5113
6881
1314
178
559
136
3029
5427
3953
9646
751
111
519
276
162
287
1209
137
385
117
201
358
1581
130
1647
1709
880
364
151
117
671
1909
2004
1284
3603
1274
1372
5296
197
638
1234
1969
1062
303
257
3201
1063
303
257
296
5796
137
3904
519
2789
1343
1366
949
8777
561
443
14099
187
219
497
227
678
642
118
424
479
646
203
5429
548
1063
6787
3512
999
4129
8497
2241
4335
14137
4954
7404
939
451
5147
15560
1872
2859
8173
2392
330
110
352
400
7383
3516
6940
7364
1957
600
720
334
975
8954
132
12783
493
573
7223
2106
450
571
2045
450
1572
1170
107
113
297
204
176
299
552
498
198
515
4141
838
232
286
160
229
307
188
227
427
799
169
1471
2694
240
355
268
235
388
249
205
137
270
711
1489
2546
423
291
791
433
3781
2295
4694
355
368
368
368
392
4726
949
1656
969
244
251
219
365
4413
945
268
251
218
1782
118
186
250
483
1914
1705
377
214
5268
4863
1594
681
295
530
299
183
650
1476
1917
438
2255
13283
159
195
203
420
1855
3808
416
1200
491
1629
143
344
162
266
2207
189
197
162
263
461
2445
2495
276
182
323
102
310
4240
178
1319
4023
1852
335
8770
8928
133
1777
208
927
151
1569
6952
1055
366
656
2889
2162
6044
1339
555
161
510
274
137
153
1264
8656
105
1921
134
271
8986
1141
143
147
199
393
282
208
175
105
295
691
2220
130
876
781
191
108
324
875
5144
713
332
7918
3591
14754
5955
2679
567
4652
982
12809
469
1964
443
4367
2317
524
255
485
1419
644
317
200
450
250
133
221
3644
564
133
260
446
1408
615
177
1262
167
1239
305
147
2278
4632
3815
1639
354
1348
1314
131
393
328
247
385
194
2932
182
5181
13714
7194
229
11522
3994
218
1008
2160
2492
8272
614
882
15569
5987
2548
995
3379
8731
1418
391
940
206
156
104
514
108
7293
341
3003
2561
6084
3922
5165
1361
497
2199
2726
3435
1775
239
570
2837
101
201
936
201
1185
1309
1841
3718
2853
1434
263
178
414
984
144
2960
7301
5675
3263
4647
457
193
424
449
3722
450
2107
577
952
467
4625
359
613
976
115
1478
114
9423
1172
2975
172
549
7087
7444
4508
435
346
147
125
278
314
131
112
425
112
112
2188
194
177
478
254
355
125
278
315
131
117
1658
2194
1411
5389
276
115
341
1238
8843
2958
3490
7632
5073
1895
1384
3788
1241
131
8327
206
177
3532
160
4444
1522
720
675
604
121
323
12390
1582
211
3488
5702
1311
9404
3728
2154
11798
1239
8065
2953
380
9459
4130
1785
324
174
114
187
390
892
6809
353
1630
106
1547
525
159
511
343
141
104
107
252
274
1392
6467
509
421
5182
1891
117
587
110
380
8890
403
120
2416
117
585
109
447
272
489
400
958
3146
490
322
958
1941
3425
683
213
104
274
134
101
178
606
6372
4387
3120
202
1210
7368
2448
1640
1204
528
1621
7536
1546
639
279
498
1925
1479
556
519
118
1128
695
544
146
2119
4534
3662
4846
122
8895
969
1961
1951
3047
1380
7645
9419
621
1546
536
719
454
273
567
9595
1301
6646
4143
635
146
3271
11904
2625
4137
3314
2544
200
596
185
109
321
9259
6554
8944
2286
4176
164
912
207
3059
5789
124
716
5525
256
403
1335
222
284
313
227
258
165
235
324
1813
753
332
8973
1009
393
564
906
14219
106
107
590
118
174
141
1603
2137
199
193
213
133
243
307
274
5124
1392
3375
103
1708
1276
8582
7206
293
629
159
1329
164
705
485
117
198
907
3166
4332
3349
6970
1007
255
690
172
7057
10086
1074
2382
1548
172
768
107
2014
119
390
142
323
9047
276
232
2056
8977
116
2851
388
142
242
312
230
153
1531
3053
1643
576
158
159
133
107
417
4452
7528
203
2139
852
543
108
137
154
193
208
13504
13602
468
9080
131
11681
6611
2225
1669
6370
610
4602
487
221
219
5783
323
430
522
12825
966
5859
3557
5750
3581
547
556
429
9456
1443
9084
1179
594
9476
3519
8349
630
204
263
130
450
3117
106
1146
174
495
2001
9442
749
4434
521
1505
4203
9528
1909
3262
5298
343
220
169
183
213
10547
6722
222
3842
4077
4084
490
9264
2932
169
3756
182
9579
496
4345
1206
171
831
5006
7802
1414
9621
668
1694
9686
3515
1624
1361
2540
5508
8486
4679
1728
1528
13824
7746
590
309
9111
2079
151
13493
1018
123
212
315
142
107
251
7505
7267
9355
6433
388
389
9556
1646
223
3138
2755
1393
2915
414
478
1498
138
1845
493
125
113
603
3769
426
4281
282
6082
4269
1779
825
692
1013
7381
7164
598
2519
2452
2582
348
545
339
280
8069
625
584
264
1456
317
1739
713
489
5456
4897
8374
14120
344
5871
2659
905
3351
4401
1795
866
358
1004
260
137
107
302
874
1370
319
666
2100
2035
571
13808
1992
10586
479
4448
2639
712
130
826
8249
2959
209
1146
5410
766
220
187
168
6083
2994
4160
1908
1265
5592
387
232
310
277
8078
181
232
306
277
1456
3904
4131
4975
1348
1810
136
985
6649
8963
214
143
494
288
103
4469
234
1964
1330
207
584
228
1352
605
7055
2335
3768
118
568
568
676
610
4181
860
6759
2304
624
9003
248
1168
354
1631
12177
1458
299
9216
351
473
594
158
233
189
148
276
1120
2934
7311
4899
3193
212
257
3351
7810
527
1689
474
353
2125
993
233
2743
7368
3072
130
104
203
158
746
135
194
2453
847
130
318
203
158
742
156
1921
988
1880
1533
460
143
359
4076
393
4078
392
2819
889
946
1069
314
323
1543
625
612
627
1127
302
941
424
230
294
134
101
3989
1453
4882
263
399
102
112
4340
107
254
1308
2097
7495
7020
1584
1271
1726
2326
2217
312
758
2151
9857
1041
2059
270
1032
224
123
254
1807
5422
703
8094
611
3079
256
371
118
1652
4598
185
6189
1429
486
166
390
183
486
451
272
311
589
2870
1955
7469
973
1382
9545
2024
7328
364
104
525
1292
654
243
4492
643
155
105
133
2214
4547
1379
552
14599
401
125
9181
405
1642
1164
551
576
108
235
472
1372
141
199
1804
9309
6984
1774
326
135
575
1321
113
336
211
13611
211
7265
9251
4626
1907
321
231
3398
8911
7462
370
292
131
257
959
841
1535
350
182
213
284
462
157
9797
1274
3607
5551
1742
4674
253
695
146
999
1334
173
683
693
14939
2998
4295
1271
2361
2372
3346
3023
1967
1362
1269
732
439
117
1155
285
517
4321
8936
2403
1422
826
190
482
258
1336
722
1955
714
1506
1051
224
165
2402
899
7880
292
336
254
397
179
133
287
337
202
694
137
1360
442
944
325
125
592
252
470
191
876
433
5898
385
326
223
6926
459
1673
3736
484
4136
336
2660
678
10854
933
2913
1367
701
1292
3949
1648
637
1834
8151
388
3734
319
1037
118
161
275
459
471
140
166
386
3125
898
156
1171
131
1044
736
2084
2615
460
6908
699
691
2890
7263
554
1232
122
5086
2728
9416
4650
922
3887
1930
1097
535
726
1746
394
1444
180
425
204
1560
576
1720
567
528
534
102
325
277
1808
174
131
258
121
164
440
125
138
223
171
127
4456
752
185
161
250
1570
214
234
601
491
197
469
293
441
383
134
143
2711
2433
428
5015
7209
4559
670
533
823
112
12773
2062
324
9955
1744
3024
521
501
1446
1910
118
157
1557
1036
7792
9526
970
437
1875
537
1540
1454
250
173
562
8026
279
345
243
256
157
454
9434
425
1418
4155
147
926
313
1543
653
283
706
109
1383
658
247
250
211
1713
842
4676
1227
198
7693
3110
3588
788
758
255
238
195
407
1683
128
2226
238
9580
125
407
111
4157
725
1229
152
162
232
1068
1229
765
108
227
148
272
368
109
343
605
173
182
3929
251
219
148
367
377
109
6487
5637
3204
1628
413
442
108
4145
162
310
310
4636
310
1280
3906
8211
1165
12609
4265
498
12837
3174
2019
6879
2526
3681
4371
247
3489
9304
2873
3231
8932
4014
143
396
762
498
182
1148
303
286
6224
471
100
632
2148
1227
154
3714
630
1643
1163
176
327
2216
6897
1901
125
109
3111
128
201
153
282
548
830
2387
1020
131
3683
831
1926
1770
1559
105
150
9007
126
917
130
1019
7674
415
237
136
226
124
105
2917
433
262
184
271
141
108
412
236
136
189
119
2069
1709
420
311
593
7989
1720
110
1699
110
209
193
281
400
733
2647
3790
653
13497
5480
1662
1458
4754
7192
699
2811
2872
7344
8903
2901
7497
330
464
423
244
1105
1036
130
1695
318
1176
256
179
5694
812
119
9577
275
13484
8166
833
672
173
122
775
511
2372
906
116
395
203
153
637
235
1261
108
3676
672
173
122
603
511
157
478
702
9204
9071
2469
476
156
247
149
304
580
1649
3893
149
183
4532
408
2927
5373
964
220
179
4802
3827
6143
1730
137
454
1709
10276
1150
2469
4289
457
6683
6378
2493
693
374
685
586
169
441
1612
161
223
105
125
246
1645
159
141
9249
131
4826
2027
7393
228
605
1326
6647
3960
11436
3378
10356
418
11450
1843
1343
125
9318
201
2380
475
4848
12783
4486
1180
199
3117
9030
6341
330
453
1274
620
167
444
103
3606
9108
5320
115
1203
5848
5649
534
4888
270
187
313
4168
342
306
12771
3697
2912
414
161
173
201
10153
277
925
130
135
106
214
104
6441
1237
199
268
292
176
496
780
352
2337
286
9124
373
749
176
2775
5010
4473
130
135
106
214
104
3663
1304
1237
202
307
280
176
496
773
2627
325
9120
326
514
179
587
689
7869
1421
5007
7258
4983
188
358
626
528
271
184
148
2076
122
8990
977
377
272
709
8203
1295
480
1783
8946
2606
1030
12741
648
534
114
121
937
1156
15140
7708
5277
3162
1840
111
543
419
149
3603
111
485
419
149
419
1530
7421
4990
7276
352
3842
5008
948
1055
1301
336
7107
2067
7199
1436
1209
4117
1675
280
110
299
229
132
179
139
1173
1959
2712
4359
7532
1924
3518
3690
4644
347
4194
1388
3011
217
2038
445
299
207
2097
11647
2678
5927
1986
394
555
2023
5032
1037
158
584
781
140
852
547
692
280
743
111
1402
8186
1096
537
1621
463
1356
295
324
1147
908
1575
1546
2567
1370
687
434
262
1034
3393
197
1413
7343
226
3062
154
3604
1850
1885
153
231
430
251
486
464
392
209
274
2505
6859
310
1265
554
4104
227
183
158
3293
5110
930
203
432
930
458
359
1025
102
393
426
507
4440
9703
4016
1183
1398
1930
1132
631
931
2096
766
518
1181
507
428
393
232
126
1174
233
394
232
1174
5115
5332
1678
2333
7822
1291
9415
5225
1458
1392
513
451
338
2830
411
6106
6741
1361
2478
5131
1040
340
392
232
1195
841
2188
857
4285
7685
1412
848
1217
1502
717
1048
445
1557
127
257
919
1251
477
250
138
2420
3829
2164
3053
7218
4673
4992
4090
2168
183
131
1487
734
3752
4749
352
369
6489
7146
8593
1939
126
282
264
131
2823
626
2296
8791
1279
1034
290
119
115
1172
193
174
8938
445
334
677
3421
5681
1064
2952
358
368
6894
237
2584
8903
201
325
4113
5144
9226
207
123
487
312
6071
8680
5056
1345
101
148
284
330
1976
5456
321
322
162
6504
7946
4605
2854
609
12257
1290
1061
131
1204
563
1606
376
286
1090
8994
3962
1365
1324
130
3790
926
271
2402
967
187
272
131
784
2295
7372
914
2493
7347
111
1192
2306
1659
1460
5153
696
8807
478
8922
948
336
250
1002
264
114
278
1017
414
353
3175
8613
284
1075
493
427
492
1194
1245
307
494
756
369
4094
946
6841
2768
577
2109
1174
126
227
393
426
507
861
415
2099
174
172
518
357
180
481
172
322
920
1636
599
1074
620
6715
133
1599
995
352
1159
492
1173
736
1280
142
541
411
986
290
184
603
212
6074
384
643
12295
214
295
461
1634
178
1955
2256
770
942
652
983
429
901
657
1266
119
200
1227
538
161
113
359
2444
8706
7924
150
256
3508
5703
188
743
135
4242
206
1724
1883
159
754
7478
1633
2729
8969
2806
5467
1123
1547
142
10667
11889
3100
3123
913
179
230
4676
1862
335
2292
180
896
1720
1025
5471
6665
268
1282
7367
1698
479
124
2467
537
693
217
607
154
3730
1064
143
451
697
929
258
1002
1617
1157
585
4438
680
1614
1142
104
214
193
313
144
174
8387
2817
553
2655
707
463
412
1475
5679
2041
824
212
347
414
967
7048
4892
5167
1074
844
312
560
1103
8902
540
597
5022
389
2853
344
694
1032
175
235
1584
392
228
1250
256
713
13689
811
4108
1328
1278
2056
463
365
3107
1235
362
218
1008
1402
1814
3992
3904
228
577
381
934
7586
2448
2486
1476
3314
381
2836
1097
507
428
394
224
123
1173
233
394
232
126
1174
6494
475
398
710
762
274
1518
361
3583
6874
4908
1366
2970
6824
751
13176
1473
3119
706
762
175
6829
122
1460
5791
6829
1072
410
442
526
3826
930
2079
575
332
423
448
757
1260
349
192
873
526
2434
2988
197
5460
4762
1822
205
13059
276
1184
606
239
1157
4518
1229
885
657
823
908
691
296
324
924
1540
6207
437
576
934
4998
1668
8193
993
843
1371
941
729
1157
330
152
183
268
1371
526
8833
3509
11061
6143
1533
1090
1810
183
9459
225
136
135
3539
349
234
148
409
609
390
111
275
152
650
858
121
5717
669
889
143
221
714
446
5628
1128
2135
1705
12730
378
2822
1345
258
186
4540
1504
1766
2664
1714
2585
1442
295
364
205
555
963
4372
125
422
215
283
294
296
8870
265
495
6332
7376
320
3962
9770
273
641
134
1263
102
137
414
154
6621
6348
6335
1475
154
1561
485
186
371
134
171
163
1055
942
1307
9776
2526
306
288
163
751
1918
180
8792
8866
3360
627
1060
571
1429
244
180
175
143
690
214
107
1439
303
8253
474
8971
2464
245
272
270
363
1238
9546
442
655
6011
636
172
158
416
1223
476
2697
157
284
156
1226
1644
127
13452
323
13681
794
189
309
109
716
934
297
573
2358
1446
311
309
442
118
986
4778
6666
510
962
319
202
231
529
206
155
504
472
4418
361
127
2316
1232
569
222
1278
6840
2780
943
1699
8955
557
250
11806
256
102
113
163
1320
218
377
176
1467
1011
557
505
314
2448
438
9341
365
5039
1305
1076
104
2854
100
193
5110
439
160
4090
347
361
361
6474
4231
243
565
8258
3916
184
2393
197
197
1953
263
3535
238
1874
3277
536
689
247
8122
696
755
457
181
296
157
463
145
135
552
1767
1157
451
490
2475
5791
327
249
789
478
453
151
108
212
124
107
282
1887
751
285
307
1174
499
130
214
168
493
859
1151
2518
286
211
410
294
451
362
172
155
2449
1555
556
1207
688
370
532
1274
483
606
425
446
169
731
6272
4608
353
433
766
176
9597
761
303
260
3945
2883
1975
2067
5961
634
6045
9460
831
247
339
194
112
769
6315
787
911
1307
5429
11467
405
451
593
321
241
161
138
175
110
1646
684
935
295
407
3115
232
9147
1889
417
1349
1432
509
217
158
196
599
459
240
320
654
722
1123
350
317
6343
335
3573
2184
1448
161
130
123
6625
436
159
411
109
233
1165
335
7374
431
9039
8284
302
1189
4308
694
241
160
454
272
116
195
1661
344
823
106
350
162
845
3530
162
857
1855
423
2392
120
914
12289
562
235
219
732
3567
154
3605
456
197
732
228
1902
1349
229
128
249
431
3672
12641
2553
226
202
249
430
424
104
230
312
266
138
452
205
256
186
977
130
4886
256
186
976
130
2163
587
128
329
762
492
360
1814
122
1169
3780
3855
332
474
9301
241
6098
4511
1471
4291
2550
3145
3976
532
8929
2520
1042
407
1262
1491
917
903
131
169
164
148
250
204
115
121
325
175
391
6734
1621
6836
429
8945
4933
1581
2740
767
4904
899
13044
107
169
175
1165
211
2558
374
155
1173
1968
116
101
226
423
320
201
571
126
161
173
345
448
529
421
6213
116
796
8201
699
3596
9531
1573
543
125
967
794
674
192
352
141
677
130
2726
1433
148
3670
370
118
2856
423
2403
2271
1566
9020
2436
1317
1883
1628
3835
9459
4524
4569
1876
6927
6380
1697
421
133
723
474
321
1245
13892
2289
582
199
126
1166
5909
8119
6097
13674
6257
7486
3961
131
872
9441
1830
3119
499
701
8383
7594
5031
668
541
2893
457
272
174
6052
272
263
172
249
546
271
709
1887
295
405
133
404
197
266
118
457
290
2336
452
123
719
295
404
525
197
425
457
290
2336
460
123
719
1046
7433
865
5623
629
180
403
622
1289
4604
4409
491
714
7260
516
715
334
4065
4482
475
2572
734
119
334
156
6239
119
335
156
398
634
238
1462
2458
262
8737
625
732
1186
3177
181
382
478
282
638
2295
142
429
457
712
12938
928
249
552
14759
1671
319
256
496
221
5312
319
256
486
221
356
15050
146
580
145
168
7007
9191
2090
128
119
311
9353
1624
471
148
183
159
5750
200
571
1181
213
487
304
731
326
383
302
216
593
506
6104
2161
2878
3444
264
733
13189
7426
533
6164
4737
349
334
6400
1971
1139
407
138
6603
5006
310
103
1523
2818
5240
2909
6379
4694
351
410
6889
7401
337
180
599
859
294
1450
683
453
2398
1915
447
710
7361
677
1537
2116
570
3186
2571
2256
521
465
1817
1277
7937
213
292
295
381
645
2075
945
639
356
162
833
2634
800
1208
3597
4624
4342
8840
265
3542
9231
1022
854
3779
1124
744
13694
197
504
712
1564
153
1850
2440
8941
2705
153
429
153
431
681
140
121
161
282
134
675
2476
6375
610
106
1174
184
499
112
107
470
293
128
3600
370
127
1364
8511
5381
886
7438
3451
2216
488
107
112
1850
104
14028
9254
279
337
1646
697
1226
712
512
342
7799
5450
1198
1991
9451
7151
324
975
787
131
4258
3190
464
119
8268
441
619
176
402
438
720
921
820
555
1002
748
6493
1997
7355
1977
7563
889
989
2230
448
569
6479
345
345
4651
1044
9358
737
167
415
1043
140
774
5022
6892
727
8242
427
1304
502
448
951
1795
5285
7373
1822
563
687
136
814
3673
[truncated: 3,507,108 more chars]
