# Supplementary material for: Effect of sequence depth and length in long-read assembly of the maize inbred NC358
Source: Nat Commun. 2020 May 8;11:2288. doi: 10.1038/s41467-020-16037-7 (PMC7211024; doi:10.1038/s41467-020-16037-7)
Supplement: Supplementary file 4 — Source Data [file 41467_2020_16037_MOESM4_ESM.zip › Source Data/Fig. 2B, Suppl. Fig. 7, 9-11/NC358_all_pseudomolecules_v1.fasta.mod.out.len]

Genome Len
11k_50x	6929
11k_50x	56
11k_50x	104
11k_50x	63
11k_50x	80
11k_50x	74
11k_50x	687
11k_50x	5581
11k_50x	215
11k_50x	41
11k_50x	61
11k_50x	53
11k_50x	121
11k_50x	94
11k_50x	1889
11k_50x	370
11k_50x	620
11k_50x	148
11k_50x	638
11k_50x	221
11k_50x	327
11k_50x	661
11k_50x	1766
11k_50x	54
11k_50x	138
11k_50x	600
11k_50x	707
11k_50x	62
11k_50x	407
11k_50x	122
11k_50x	102
11k_50x	24
11k_50x	859
11k_50x	327
11k_50x	661
11k_50x	1581
11k_50x	1878
11k_50x	104
11k_50x	1332
11k_50x	477
11k_50x	78
11k_50x	447
11k_50x	47
11k_50x	656
11k_50x	1934
11k_50x	7514
11k_50x	156
11k_50x	178
11k_50x	4956
11k_50x	8943
11k_50x	78
11k_50x	308
11k_50x	34
11k_50x	56
11k_50x	4598
11k_50x	3672
11k_50x	5675
11k_50x	5336
11k_50x	53
11k_50x	69
11k_50x	56
11k_50x	457
11k_50x	253
11k_50x	352
11k_50x	69
11k_50x	125
11k_50x	145
11k_50x	56
11k_50x	135
11k_50x	122
11k_50x	38
11k_50x	133
11k_50x	41
11k_50x	50
11k_50x	37
11k_50x	451
11k_50x	110
11k_50x	131
11k_50x	174
11k_50x	508
11k_50x	177
11k_50x	134
11k_50x	105
11k_50x	17499
11k_50x	5219
11k_50x	4323
11k_50x	2916
11k_50x	607
11k_50x	4899
11k_50x	6897
11k_50x	5416
11k_50x	1425
11k_50x	106
11k_50x	155
11k_50x	1058
11k_50x	2148
11k_50x	91
11k_50x	934
11k_50x	45
11k_50x	830
11k_50x	134
11k_50x	106
11k_50x	132
11k_50x	619
11k_50x	134
11k_50x	1283
11k_50x	589
11k_50x	129
11k_50x	299
11k_50x	909
11k_50x	1063
11k_50x	5633
11k_50x	78
11k_50x	1756
11k_50x	124
11k_50x	437
11k_50x	1292
11k_50x	3281
11k_50x	3791
11k_50x	105
11k_50x	501
11k_50x	78
11k_50x	325
11k_50x	601
11k_50x	1380
11k_50x	1199
11k_50x	2995
11k_50x	3841
11k_50x	276
11k_50x	9491
11k_50x	364
11k_50x	45
11k_50x	45
11k_50x	249
11k_50x	616
11k_50x	86
11k_50x	125
11k_50x	75
11k_50x	47
11k_50x	66
11k_50x	19
11k_50x	95
11k_50x	527
11k_50x	8174
11k_50x	5082
11k_50x	1856
11k_50x	818
11k_50x	9361
11k_50x	3822
11k_50x	8715
11k_50x	9348
11k_50x	3826
11k_50x	3094
11k_50x	136
11k_50x	206
11k_50x	52
11k_50x	296
11k_50x	111
11k_50x	328
11k_50x	524
11k_50x	497
11k_50x	7191
11k_50x	2216
11k_50x	1419
11k_50x	641
11k_50x	129
11k_50x	81
11k_50x	84
11k_50x	129
11k_50x	42
11k_50x	1272
11k_50x	552
11k_50x	147
11k_50x	99
11k_50x	263
11k_50x	3757
11k_50x	10158
11k_50x	420
11k_50x	89
11k_50x	2577
11k_50x	455
11k_50x	525
11k_50x	88
11k_50x	1859
11k_50x	10472
11k_50x	638
11k_50x	203
11k_50x	152
11k_50x	100
11k_50x	172
11k_50x	1958
11k_50x	885
11k_50x	6336
11k_50x	146
11k_50x	9344
11k_50x	1337
11k_50x	263
11k_50x	110
11k_50x	3798
11k_50x	111
11k_50x	60
11k_50x	789
11k_50x	555
11k_50x	130
11k_50x	108
11k_50x	403
11k_50x	1534
11k_50x	9453
11k_50x	12412
11k_50x	1485
11k_50x	528
11k_50x	555
11k_50x	1013
11k_50x	518
11k_50x	130
11k_50x	105
11k_50x	201
11k_50x	325
11k_50x	78
11k_50x	201
11k_50x	74
11k_50x	714
11k_50x	53
11k_50x	6142
11k_50x	10794
11k_50x	3405
11k_50x	1961
11k_50x	8929
11k_50x	407
11k_50x	8944
11k_50x	1398
11k_50x	6972
11k_50x	6503
11k_50x	512
11k_50x	735
11k_50x	14903
11k_50x	5552
11k_50x	1437
11k_50x	605
11k_50x	6080
11k_50x	5289
11k_50x	394
11k_50x	506
11k_50x	1308
11k_50x	3308
11k_50x	2468
11k_50x	286
11k_50x	661
11k_50x	569
11k_50x	1142
11k_50x	8907
11k_50x	4915
11k_50x	1240
11k_50x	184
11k_50x	452
11k_50x	1420
11k_50x	4023
11k_50x	5128
11k_50x	470
11k_50x	58
11k_50x	303
11k_50x	606
11k_50x	282
11k_50x	1597
11k_50x	2724
11k_50x	2245
11k_50x	653
11k_50x	162
11k_50x	416
11k_50x	126
11k_50x	2259
11k_50x	64
11k_50x	484
11k_50x	7585
11k_50x	6606
11k_50x	480
11k_50x	271
11k_50x	69
11k_50x	4763
11k_50x	215
11k_50x	901
11k_50x	200
11k_50x	353
11k_50x	713
11k_50x	1860
11k_50x	57
11k_50x	192
11k_50x	594
11k_50x	106
11k_50x	403
11k_50x	169
11k_50x	53
11k_50x	902
11k_50x	200
11k_50x	152
11k_50x	3982
11k_50x	9744
11k_50x	204
11k_50x	713
11k_50x	1672
11k_50x	139
11k_50x	723
11k_50x	352
11k_50x	1087
11k_50x	6545
11k_50x	7311
11k_50x	856
11k_50x	75
11k_50x	601
11k_50x	2274
11k_50x	3212
11k_50x	1815
11k_50x	471
11k_50x	1022
11k_50x	67
11k_50x	3097
11k_50x	477
11k_50x	1021
11k_50x	67
11k_50x	842
11k_50x	7936
11k_50x	5257
11k_50x	7592
11k_50x	5979
11k_50x	1599
11k_50x	9463
11k_50x	5882
11k_50x	1970
11k_50x	670
11k_50x	5153
11k_50x	327
11k_50x	44
11k_50x	333
11k_50x	42
11k_50x	3307
11k_50x	1219
11k_50x	70
11k_50x	1188
11k_50x	610
11k_50x	394
11k_50x	2355
11k_50x	1190
11k_50x	972
11k_50x	519
11k_50x	739
11k_50x	227
11k_50x	340
11k_50x	622
11k_50x	124
11k_50x	518
11k_50x	89
11k_50x	3830
11k_50x	6975
11k_50x	205
11k_50x	38
11k_50x	2842
11k_50x	226
11k_50x	689
11k_50x	335
11k_50x	340
11k_50x	4093
11k_50x	2508
11k_50x	8268
11k_50x	698
11k_50x	5457
11k_50x	11265
11k_50x	7947
11k_50x	756
11k_50x	69
11k_50x	1850
11k_50x	496
11k_50x	5481
11k_50x	429
11k_50x	492
11k_50x	1886
11k_50x	2505
11k_50x	3707
11k_50x	114
11k_50x	462
11k_50x	5349
11k_50x	6364
11k_50x	51
11k_50x	783
11k_50x	131
11k_50x	5198
11k_50x	136
11k_50x	198
11k_50x	1004
11k_50x	1410
11k_50x	1292
11k_50x	245
11k_50x	496
11k_50x	8795
11k_50x	249
11k_50x	124
11k_50x	68
11k_50x	56
11k_50x	1004
11k_50x	6797
11k_50x	153
11k_50x	5184
11k_50x	985
11k_50x	5548
11k_50x	7283
11k_50x	3510
11k_50x	378
11k_50x	78
11k_50x	4947
11k_50x	4163
11k_50x	1266
11k_50x	204
11k_50x	55
11k_50x	2937
11k_50x	543
11k_50x	1772
11k_50x	421
11k_50x	444
11k_50x	69
11k_50x	3968
11k_50x	667
11k_50x	1873
11k_50x	1196
11k_50x	11180
11k_50x	4521
11k_50x	618
11k_50x	6316
11k_50x	2599
11k_50x	6261
11k_50x	121
11k_50x	641
11k_50x	4342
11k_50x	222
11k_50x	298
11k_50x	227
11k_50x	109
11k_50x	382
11k_50x	212
11k_50x	557
11k_50x	2524
11k_50x	6099
11k_50x	2596
11k_50x	378
11k_50x	1217
11k_50x	2319
11k_50x	245
11k_50x	101
11k_50x	134
11k_50x	914
11k_50x	8946
11k_50x	193
11k_50x	1628
11k_50x	127
11k_50x	245
11k_50x	763
11k_50x	76
11k_50x	730
11k_50x	585
11k_50x	509
11k_50x	512
11k_50x	1423
11k_50x	104
11k_50x	1847
11k_50x	82
11k_50x	311
11k_50x	43
11k_50x	487
11k_50x	5382
11k_50x	307
11k_50x	31
11k_50x	207
11k_50x	1967
11k_50x	2162
11k_50x	1838
11k_50x	3596
11k_50x	2994
11k_50x	72
11k_50x	527
11k_50x	204
11k_50x	1114
11k_50x	242
11k_50x	1185
11k_50x	6217
11k_50x	2754
11k_50x	1549
11k_50x	7944
11k_50x	2304
11k_50x	249
11k_50x	1784
11k_50x	2180
11k_50x	74
11k_50x	435
11k_50x	109
11k_50x	94
11k_50x	67
11k_50x	904
11k_50x	136
11k_50x	108
11k_50x	71
11k_50x	73
11k_50x	260
11k_50x	5805
11k_50x	1352
11k_50x	6350
11k_50x	6894
11k_50x	492
11k_50x	882
11k_50x	6401
11k_50x	4230
11k_50x	1433
11k_50x	793
11k_50x	13750
11k_50x	42
11k_50x	125
11k_50x	291
11k_50x	1851
11k_50x	8272
11k_50x	6025
11k_50x	54
11k_50x	1002
11k_50x	5430
11k_50x	8833
11k_50x	2324
11k_50x	5073
11k_50x	6804
11k_50x	3924
11k_50x	1167
11k_50x	1853
11k_50x	3603
11k_50x	427
11k_50x	7195
11k_50x	8863
11k_50x	751
11k_50x	576
11k_50x	216
11k_50x	266
11k_50x	3979
11k_50x	1822
11k_50x	7441
11k_50x	1812
11k_50x	1849
11k_50x	3821
11k_50x	7501
11k_50x	130
11k_50x	2984
11k_50x	2008
11k_50x	1348
11k_50x	2235
11k_50x	4328
11k_50x	4337
11k_50x	1466
11k_50x	542
11k_50x	100
11k_50x	1891
11k_50x	235
11k_50x	8339
11k_50x	696
11k_50x	2484
11k_50x	8937
11k_50x	3061
11k_50x	1126
11k_50x	211
11k_50x	112
11k_50x	329
11k_50x	145
11k_50x	105
11k_50x	7560
11k_50x	997
11k_50x	1389
11k_50x	68
11k_50x	968
11k_50x	287
11k_50x	79
11k_50x	104
11k_50x	211
11k_50x	58
11k_50x	92
11k_50x	11
11k_50x	92
11k_50x	538
11k_50x	127
11k_50x	47
11k_50x	155
11k_50x	202
11k_50x	259
11k_50x	623
11k_50x	140
11k_50x	47
11k_50x	320
11k_50x	1304
11k_50x	64
11k_50x	163
11k_50x	721
11k_50x	92
11k_50x	1452
11k_50x	1159
11k_50x	5240
11k_50x	59
11k_50x	5362
11k_50x	1947
11k_50x	117
11k_50x	113
11k_50x	183
11k_50x	4791
11k_50x	7242
11k_50x	341
11k_50x	171
11k_50x	537
11k_50x	4312
11k_50x	215
11k_50x	331
11k_50x	607
11k_50x	78
11k_50x	633
11k_50x	715
11k_50x	219
11k_50x	870
11k_50x	89
11k_50x	179
11k_50x	286
11k_50x	218
11k_50x	1290
11k_50x	286
11k_50x	878
11k_50x	242
11k_50x	267
11k_50x	75
11k_50x	775
11k_50x	1168
11k_50x	4725
11k_50x	6959
11k_50x	4100
11k_50x	239
11k_50x	544
11k_50x	683
11k_50x	564
11k_50x	2054
11k_50x	5512
11k_50x	7605
11k_50x	8389
11k_50x	7282
11k_50x	2603
11k_50x	259
11k_50x	291
11k_50x	201
11k_50x	88
11k_50x	489
11k_50x	578
11k_50x	9131
11k_50x	574
11k_50x	9501
11k_50x	1472
11k_50x	348
11k_50x	742
11k_50x	85
11k_50x	445
11k_50x	1138
11k_50x	59
11k_50x	442
11k_50x	383
11k_50x	241
11k_50x	194
11k_50x	53
11k_50x	49
11k_50x	212
11k_50x	101
11k_50x	900
11k_50x	678
11k_50x	1529
11k_50x	494
11k_50x	345
11k_50x	1191
11k_50x	2025
11k_50x	496
11k_50x	345
11k_50x	273
11k_50x	450
11k_50x	8953
11k_50x	690
11k_50x	244
11k_50x	365
11k_50x	225
11k_50x	723
11k_50x	617
11k_50x	146
11k_50x	50
11k_50x	517
11k_50x	96
11k_50x	3715
11k_50x	1038
11k_50x	1040
11k_50x	9143
11k_50x	8417
11k_50x	1067
11k_50x	70
11k_50x	4843
11k_50x	2491
11k_50x	3890
11k_50x	991
11k_50x	412
11k_50x	1786
11k_50x	220
11k_50x	850
11k_50x	2305
11k_50x	8045
11k_50x	8887
11k_50x	190
11k_50x	158
11k_50x	205
11k_50x	2607
11k_50x	52
11k_50x	111
11k_50x	1490
11k_50x	232
11k_50x	92
11k_50x	1203
11k_50x	268
11k_50x	68
11k_50x	1124
11k_50x	3270
11k_50x	6979
11k_50x	3237
11k_50x	621
11k_50x	8840
11k_50x	4044
11k_50x	6694
11k_50x	9039
11k_50x	2484
11k_50x	5383
11k_50x	176
11k_50x	337
11k_50x	714
11k_50x	9270
11k_50x	434
11k_50x	1990
11k_50x	1281
11k_50x	56
11k_50x	489
11k_50x	1237
11k_50x	72
11k_50x	73
11k_50x	103
11k_50x	88
11k_50x	280
11k_50x	135
11k_50x	67
11k_50x	3086
11k_50x	101
11k_50x	112
11k_50x	1175
11k_50x	506
11k_50x	505
11k_50x	1146
11k_50x	112
11k_50x	101
11k_50x	3112
11k_50x	209
11k_50x	104
11k_50x	282
11k_50x	501
11k_50x	377
11k_50x	622
11k_50x	6040
11k_50x	2840
11k_50x	3082
11k_50x	4949
11k_50x	7868
11k_50x	5605
11k_50x	51
11k_50x	92
11k_50x	111
11k_50x	172
11k_50x	278
11k_50x	2593
11k_50x	172
11k_50x	278
11k_50x	7397
11k_50x	216
11k_50x	315
11k_50x	1173
11k_50x	113
11k_50x	101
11k_50x	2987
11k_50x	384
11k_50x	294
11k_50x	649
11k_50x	50
11k_50x	63
11k_50x	450
11k_50x	122
11k_50x	679
11k_50x	87
11k_50x	4956
11k_50x	1979
11k_50x	382
11k_50x	242
11k_50x	99
11k_50x	310
11k_50x	419
11k_50x	97
11k_50x	679
11k_50x	390
11k_50x	2754
11k_50x	89
11k_50x	66
11k_50x	197
11k_50x	641
11k_50x	45
11k_50x	256
11k_50x	91
11k_50x	143
11k_50x	459
11k_50x	410
11k_50x	1856
11k_50x	2979
11k_50x	7374
11k_50x	5236
11k_50x	811
11k_50x	175
11k_50x	6252
11k_50x	1206
11k_50x	429
11k_50x	111
11k_50x	62
11k_50x	1331
11k_50x	3005
11k_50x	73
11k_50x	843
11k_50x	2585
11k_50x	8484
11k_50x	1509
11k_50x	701
11k_50x	700
11k_50x	51
11k_50x	3399
11k_50x	1007
11k_50x	1127
11k_50x	679
11k_50x	7467
11k_50x	325
11k_50x	248
11k_50x	1550
11k_50x	9528
11k_50x	5913
11k_50x	2072
11k_50x	1292
11k_50x	1066
11k_50x	9399
11k_50x	3286
11k_50x	312
11k_50x	443
11k_50x	11
11k_50x	91
11k_50x	395
11k_50x	627
11k_50x	133
11k_50x	32
11k_50x	476
11k_50x	149
11k_50x	1849
11k_50x	624
11k_50x	879
11k_50x	125
11k_50x	112
11k_50x	588
11k_50x	424
11k_50x	588
11k_50x	6528
11k_50x	7432
11k_50x	2601
11k_50x	88
11k_50x	105
11k_50x	112
11k_50x	5241
11k_50x	3941
11k_50x	7129
11k_50x	614
11k_50x	7799
11k_50x	1802
11k_50x	3013
11k_50x	417
11k_50x	184
11k_50x	150
11k_50x	119
11k_50x	223
11k_50x	1306
11k_50x	549
11k_50x	685
11k_50x	227
11k_50x	157
11k_50x	217
11k_50x	631
11k_50x	129
11k_50x	106
11k_50x	128
11k_50x	10185
11k_50x	7373
11k_50x	3418
11k_50x	469
11k_50x	95
11k_50x	933
11k_50x	310
11k_50x	3198
11k_50x	2122
11k_50x	574
11k_50x	2904
11k_50x	2052
11k_50x	3129
11k_50x	268
11k_50x	468
11k_50x	228
11k_50x	1479
11k_50x	430
11k_50x	41
11k_50x	11501
11k_50x	796
11k_50x	426
11k_50x	366
11k_50x	1109
11k_50x	680
11k_50x	309
11k_50x	9067
11k_50x	376
11k_50x	1353
11k_50x	136
11k_50x	9287
11k_50x	354
11k_50x	1171
11k_50x	112
11k_50x	100
11k_50x	3013
11k_50x	9396
11k_50x	120
11k_50x	211
11k_50x	119
11k_50x	379
11k_50x	282
11k_50x	168
11k_50x	437
11k_50x	39
11k_50x	62
11k_50x	291
11k_50x	77
11k_50x	126
11k_50x	112
11k_50x	1291
11k_50x	418
11k_50x	682
11k_50x	341
11k_50x	137
11k_50x	2131
11k_50x	503
11k_50x	3545
11k_50x	155
11k_50x	1270
11k_50x	550
11k_50x	328
11k_50x	277
11k_50x	11728
11k_50x	3783
11k_50x	1522
11k_50x	341
11k_50x	5811
11k_50x	395
11k_50x	60
11k_50x	262
11k_50x	47
11k_50x	5311
11k_50x	4749
11k_50x	1177
11k_50x	1871
11k_50x	3655
11k_50x	1180
11k_50x	3023
11k_50x	733
11k_50x	1282
11k_50x	704
11k_50x	57
11k_50x	299
11k_50x	58
11k_50x	704
11k_50x	58
11k_50x	361
11k_50x	1242
11k_50x	3812
11k_50x	4648
11k_50x	945
11k_50x	95
11k_50x	595
11k_50x	391
11k_50x	1886
11k_50x	109
11k_50x	3517
11k_50x	2653
11k_50x	109
11k_50x	682
11k_50x	47
11k_50x	86
11k_50x	97
11k_50x	430
11k_50x	1660
11k_50x	306
11k_50x	121
11k_50x	251
11k_50x	434
11k_50x	153
11k_50x	1028
11k_50x	118
11k_50x	2574
11k_50x	49
11k_50x	408
11k_50x	51
11k_50x	46
11k_50x	519
11k_50x	1111
11k_50x	279
11k_50x	569
11k_50x	14
11k_50x	154
11k_50x	536
11k_50x	1203
11k_50x	81
11k_50x	49
11k_50x	107
11k_50x	124
11k_50x	255
11k_50x	2858
11k_50x	3323
11k_50x	5724
11k_50x	2542
11k_50x	3454
11k_50x	168
11k_50x	7452
11k_50x	527
11k_50x	87
11k_50x	84
11k_50x	217
11k_50x	949
11k_50x	6824
11k_50x	1322
11k_50x	391
11k_50x	224
11k_50x	6141
11k_50x	71
11k_50x	474
11k_50x	1078
11k_50x	44
11k_50x	2305
11k_50x	4606
11k_50x	517
11k_50x	85
11k_50x	2647
11k_50x	119
11k_50x	107
11k_50x	127
11k_50x	69
11k_50x	30
11k_50x	111
11k_50x	3617
11k_50x	228
11k_50x	6545
11k_50x	57
11k_50x	2560
11k_50x	279
11k_50x	9180
11k_50x	9311
11k_50x	56
11k_50x	317
11k_50x	509
11k_50x	477
11k_50x	272
11k_50x	14037
11k_50x	925
11k_50x	732
11k_50x	8964
11k_50x	821
11k_50x	205
11k_50x	165
11k_50x	143
11k_50x	208
11k_50x	67
11k_50x	3150
11k_50x	46
11k_50x	4314
11k_50x	9353
11k_50x	4578
11k_50x	35
11k_50x	35
11k_50x	209
11k_50x	133
11k_50x	2113
11k_50x	1680
11k_50x	1196
11k_50x	6879
11k_50x	1958
11k_50x	8242
11k_50x	2982
11k_50x	1694
11k_50x	237
11k_50x	93
11k_50x	998
11k_50x	1988
11k_50x	7466
11k_50x	1390
11k_50x	92
11k_50x	150
11k_50x	161
11k_50x	43
11k_50x	158
11k_50x	78
11k_50x	712
11k_50x	56
11k_50x	110
11k_50x	4882
11k_50x	7308
11k_50x	357
11k_50x	1404
11k_50x	712
11k_50x	316
11k_50x	61
11k_50x	49
11k_50x	944
11k_50x	3555
11k_50x	3188
11k_50x	7809
11k_50x	74
11k_50x	83
11k_50x	115
11k_50x	247
11k_50x	131
11k_50x	11045
11k_50x	9442
11k_50x	103
11k_50x	2484
11k_50x	306
11k_50x	480
11k_50x	555
11k_50x	54
11k_50x	161
11k_50x	135
11k_50x	1685
11k_50x	1113
11k_50x	118
11k_50x	5845
11k_50x	5717
11k_50x	204
11k_50x	98
11k_50x	639
11k_50x	80
11k_50x	2315
11k_50x	1568
11k_50x	698
11k_50x	777
11k_50x	8882
11k_50x	3355
11k_50x	1088
11k_50x	106
11k_50x	154
11k_50x	91
11k_50x	55
11k_50x	663
11k_50x	2015
11k_50x	67
11k_50x	577
11k_50x	2760
11k_50x	647
11k_50x	462
11k_50x	92
11k_50x	57
11k_50x	154
11k_50x	106
11k_50x	212
11k_50x	118
11k_50x	1242
11k_50x	368
11k_50x	500
11k_50x	8165
11k_50x	1230
11k_50x	124
11k_50x	38
11k_50x	1199
11k_50x	88
11k_50x	134
11k_50x	120
11k_50x	404
11k_50x	75
11k_50x	222
11k_50x	10591
11k_50x	129
11k_50x	155
11k_50x	161
11k_50x	924
11k_50x	209
11k_50x	104
11k_50x	49
11k_50x	7626
11k_50x	546
11k_50x	4222
11k_50x	54
11k_50x	1052
11k_50x	1659
11k_50x	906
11k_50x	432
11k_50x	60
11k_50x	63
11k_50x	573
11k_50x	223
11k_50x	9424
11k_50x	93
11k_50x	119
11k_50x	2759
11k_50x	279
11k_50x	531
11k_50x	636
11k_50x	12061
11k_50x	1298
11k_50x	139
11k_50x	139
11k_50x	9428
11k_50x	8817
11k_50x	99
11k_50x	85
11k_50x	63
11k_50x	62
11k_50x	46
11k_50x	836
11k_50x	811
11k_50x	394
11k_50x	206
11k_50x	127
11k_50x	32
11k_50x	114
11k_50x	2276
11k_50x	1907
11k_50x	1309
11k_50x	912
11k_50x	896
11k_50x	3001
11k_50x	5908
11k_50x	3326
11k_50x	2506
11k_50x	2190
11k_50x	1058
11k_50x	53
11k_50x	629
11k_50x	8885
11k_50x	3133
11k_50x	8127
11k_50x	230
11k_50x	580
11k_50x	272
11k_50x	629
11k_50x	147
11k_50x	546
11k_50x	63
11k_50x	326
11k_50x	104
11k_50x	1079
11k_50x	510
11k_50x	218
11k_50x	57
11k_50x	254
11k_50x	268
11k_50x	1944
11k_50x	166
11k_50x	75
11k_50x	593
11k_50x	344
11k_50x	73
11k_50x	392
11k_50x	859
11k_50x	632
11k_50x	972
11k_50x	375
11k_50x	2783
11k_50x	2198
11k_50x	1078
11k_50x	888
11k_50x	91
11k_50x	84
11k_50x	508
11k_50x	487
11k_50x	8982
11k_50x	306
11k_50x	559
11k_50x	177
11k_50x	53
11k_50x	162
11k_50x	229
11k_50x	2268
11k_50x	103
11k_50x	92
11k_50x	4465
11k_50x	2162
11k_50x	3946
11k_50x	9216
11k_50x	1140
11k_50x	871
11k_50x	83
11k_50x	117
11k_50x	401
11k_50x	322
11k_50x	208
11k_50x	211
11k_50x	521
11k_50x	122
11k_50x	30
11k_50x	161
11k_50x	130
11k_50x	64
11k_50x	123
11k_50x	214
11k_50x	137
11k_50x	273
11k_50x	226
11k_50x	3083
11k_50x	7594
11k_50x	695
11k_50x	8837
11k_50x	1346
11k_50x	6039
11k_50x	154
11k_50x	139
11k_50x	79
11k_50x	154
11k_50x	139
11k_50x	79
11k_50x	9466
11k_50x	105
11k_50x	135
11k_50x	1192
11k_50x	120
11k_50x	5261
11k_50x	183
11k_50x	1151
11k_50x	5033
11k_50x	708
11k_50x	3181
11k_50x	946
11k_50x	1994
11k_50x	9356
11k_50x	1099
11k_50x	226
11k_50x	62
11k_50x	176
11k_50x	518
11k_50x	239
11k_50x	359
11k_50x	226
11k_50x	720
11k_50x	616
11k_50x	129
11k_50x	58
11k_50x	518
11k_50x	99
11k_50x	33
11k_50x	35
11k_50x	1531
11k_50x	139
11k_50x	9258
11k_50x	105
11k_50x	5036
11k_50x	139
11k_50x	1995
11k_50x	172
11k_50x	185
11k_50x	5618
11k_50x	8687
11k_50x	330
11k_50x	65
11k_50x	550
11k_50x	689
11k_50x	226
11k_50x	372
11k_50x	614
11k_50x	129
11k_50x	486
11k_50x	98
11k_50x	2842
11k_50x	2837
11k_50x	2967
11k_50x	2848
11k_50x	90
11k_50x	1105
11k_50x	2515
11k_50x	51
11k_50x	185
11k_50x	262
11k_50x	64
11k_50x	4578
11k_50x	788
11k_50x	107
11k_50x	31
11k_50x	252
11k_50x	103
11k_50x	241
11k_50x	951
11k_50x	8966
11k_50x	3332
11k_50x	2889
11k_50x	270
11k_50x	521
11k_50x	96
11k_50x	8009
11k_50x	2817
11k_50x	9425
11k_50x	326
11k_50x	8005
11k_50x	2237
11k_50x	3058
11k_50x	66
11k_50x	99
11k_50x	58
11k_50x	186
11k_50x	2972
11k_50x	182
11k_50x	109
11k_50x	8529
11k_50x	1618
11k_50x	99
11k_50x	93
11k_50x	200
11k_50x	138
11k_50x	1477
11k_50x	819
11k_50x	9048
11k_50x	2976
11k_50x	1269
11k_50x	4256
11k_50x	278
11k_50x	1191
11k_50x	132
11k_50x	75
11k_50x	193
11k_50x	95
11k_50x	56
11k_50x	322
11k_50x	107
11k_50x	78
11k_50x	1792
11k_50x	1617
11k_50x	7088
11k_50x	7517
11k_50x	1934
11k_50x	93
11k_50x	182
11k_50x	193
11k_50x	7918
11k_50x	230
11k_50x	229
11k_50x	3770
11k_50x	80
11k_50x	111
11k_50x	507
11k_50x	1146
11k_50x	113
11k_50x	102
11k_50x	2487
11k_50x	8347
11k_50x	4733
11k_50x	261
11k_50x	703
11k_50x	8103
11k_50x	1410
11k_50x	3863
11k_50x	628
11k_50x	96
11k_50x	202
11k_50x	73
11k_50x	124
11k_50x	18
11k_50x	282
11k_50x	179
11k_50x	224
11k_50x	60
11k_50x	107
11k_50x	109
11k_50x	3686
11k_50x	69
11k_50x	4425
11k_50x	119
11k_50x	707
11k_50x	126
11k_50x	571
11k_50x	83
11k_50x	297
11k_50x	906
11k_50x	1296
11k_50x	538
11k_50x	621
11k_50x	44
11k_50x	269
11k_50x	4080
11k_50x	84
11k_50x	1140
11k_50x	530
11k_50x	1641
11k_50x	13962
11k_50x	1579
11k_50x	1308
11k_50x	2538
11k_50x	9152
11k_50x	3636
11k_50x	1565
11k_50x	2478
11k_50x	3609
11k_50x	594
11k_50x	1503
11k_50x	4843
11k_50x	1402
11k_50x	59
11k_50x	284
11k_50x	450
11k_50x	168
11k_50x	114
11k_50x	627
11k_50x	548
11k_50x	141
11k_50x	31
11k_50x	7561
11k_50x	8030
11k_50x	9441
11k_50x	2781
11k_50x	1417
11k_50x	2389
11k_50x	352
11k_50x	370
11k_50x	199
11k_50x	198
11k_50x	1949
11k_50x	3117
11k_50x	70
11k_50x	115
11k_50x	157
11k_50x	87
11k_50x	114
11k_50x	70
11k_50x	399
11k_50x	91
11k_50x	52
11k_50x	101
11k_50x	746
11k_50x	7516
11k_50x	9008
11k_50x	1105
11k_50x	7378
11k_50x	306
11k_50x	51
11k_50x	144
11k_50x	2038
11k_50x	3456
11k_50x	513
11k_50x	404
11k_50x	80
11k_50x	142
11k_50x	87
11k_50x	111
11k_50x	55
11k_50x	51
11k_50x	101
11k_50x	50
11k_50x	312
11k_50x	537
11k_50x	745
11k_50x	1499
11k_50x	157
11k_50x	1165
11k_50x	475
11k_50x	80
11k_50x	100
11k_50x	776
11k_50x	489
11k_50x	188
11k_50x	981
11k_50x	196
11k_50x	251
11k_50x	556
11k_50x	489
11k_50x	67
11k_50x	509
11k_50x	652
11k_50x	446
11k_50x	512
11k_50x	122
11k_50x	38
11k_50x	192
11k_50x	94
11k_50x	57
11k_50x	119
11k_50x	180
11k_50x	232
11k_50x	1297
11k_50x	853
11k_50x	472
11k_50x	3726
11k_50x	1505
11k_50x	3660
11k_50x	230
11k_50x	218
11k_50x	3043
11k_50x	71
11k_50x	41
11k_50x	428
11k_50x	4560
11k_50x	4171
11k_50x	11491
11k_50x	49
11k_50x	516
11k_50x	11651
11k_50x	5906
11k_50x	1100
11k_50x	77
11k_50x	9518
11k_50x	184
11k_50x	541
11k_50x	1659
11k_50x	294
11k_50x	2909
11k_50x	7424
11k_50x	589
11k_50x	37
11k_50x	216
11k_50x	1096
11k_50x	87
11k_50x	235
11k_50x	1297
11k_50x	4939
11k_50x	3629
11k_50x	65
11k_50x	519
11k_50x	723
11k_50x	227
11k_50x	291
11k_50x	227
11k_50x	492
11k_50x	513
11k_50x	93
11k_50x	179
11k_50x	845
11k_50x	8869
11k_50x	2566
11k_50x	3325
11k_50x	75
11k_50x	249
11k_50x	230
11k_50x	139
11k_50x	101
11k_50x	434
11k_50x	277
11k_50x	215
11k_50x	8884
11k_50x	217
11k_50x	220
11k_50x	8779
11k_50x	421
11k_50x	380
11k_50x	137
11k_50x	53
11k_50x	61
11k_50x	72
11k_50x	133
11k_50x	57
11k_50x	105
11k_50x	322
11k_50x	186
11k_50x	6205
11k_50x	1868
11k_50x	153
11k_50x	614
11k_50x	286
11k_50x	9307
11k_50x	268
11k_50x	2136
11k_50x	419
11k_50x	97
11k_50x	50
11k_50x	213
11k_50x	2257
11k_50x	69
11k_50x	233
11k_50x	170
11k_50x	401
11k_50x	54
11k_50x	204
11k_50x	182
11k_50x	84
11k_50x	1159
11k_50x	1201
11k_50x	7312
11k_50x	312
11k_50x	485
11k_50x	10804
11k_50x	3194
11k_50x	278
11k_50x	817
11k_50x	43
11k_50x	112
11k_50x	55
11k_50x	8592
11k_50x	3193
11k_50x	278
11k_50x	818
11k_50x	43
11k_50x	112
11k_50x	55
11k_50x	77
11k_50x	79
11k_50x	148
11k_50x	944
11k_50x	5953
11k_50x	8210
11k_50x	8835
11k_50x	914
11k_50x	3179
11k_50x	853
11k_50x	8940
11k_50x	2645
11k_50x	335
11k_50x	120
11k_50x	203
11k_50x	39
11k_50x	8828
11k_50x	1141
11k_50x	36
11k_50x	1040
11k_50x	9109
11k_50x	2708
11k_50x	9622
11k_50x	4205
11k_50x	5183
11k_50x	9428
11k_50x	7349
11k_50x	5755
11k_50x	1353
11k_50x	405
11k_50x	342
11k_50x	451
11k_50x	171
11k_50x	5133
11k_50x	3276
11k_50x	135
11k_50x	110
11k_50x	413
11k_50x	57
11k_50x	38
11k_50x	9483
11k_50x	77
11k_50x	47
11k_50x	59
11k_50x	76
11k_50x	648
11k_50x	66
11k_50x	123
11k_50x	1040
11k_50x	64
11k_50x	5183
11k_50x	2317
11k_50x	8170
11k_50x	701
11k_50x	3686
11k_50x	5307
11k_50x	703
11k_50x	5373
11k_50x	4597
11k_50x	8354
11k_50x	699
11k_50x	536
11k_50x	9413
11k_50x	4796
11k_50x	475
11k_50x	1492
11k_50x	328
11k_50x	46
11k_50x	230
11k_50x	422
11k_50x	453
11k_50x	193
11k_50x	2468
11k_50x	351
11k_50x	5427
11k_50x	154
11k_50x	9468
11k_50x	149
11k_50x	8828
11k_50x	580
11k_50x	184
11k_50x	132
11k_50x	132
11k_50x	132
11k_50x	166
11k_50x	141
11k_50x	3653
11k_50x	5055
11k_50x	77
11k_50x	211
11k_50x	119
11k_50x	440
11k_50x	1875
11k_50x	1729
11k_50x	1896
11k_50x	4687
11k_50x	351
11k_50x	351
11k_50x	6494
11k_50x	38
11k_50x	2518
11k_50x	528
11k_50x	2459
11k_50x	1005
11k_50x	67
11k_50x	69
11k_50x	229
11k_50x	3669
11k_50x	1977
11k_50x	5190
11k_50x	526
11k_50x	67
11k_50x	45
11k_50x	38
11k_50x	6160
11k_50x	73
11k_50x	64
11k_50x	117
11k_50x	50
11k_50x	1274
11k_50x	60
11k_50x	154
11k_50x	87
11k_50x	61
11k_50x	36
11k_50x	122
11k_50x	377
11k_50x	228
11k_50x	205
11k_50x	648
11k_50x	211
11k_50x	1785
11k_50x	9504
11k_50x	7150
11k_50x	7126
11k_50x	270
11k_50x	92
11k_50x	126
11k_50x	95
11k_50x	634
11k_50x	50
11k_50x	128
11k_50x	337
11k_50x	2219
11k_50x	758
11k_50x	326
11k_50x	198
11k_50x	500
11k_50x	428
11k_50x	538
11k_50x	835
11k_50x	611
11k_50x	280
11k_50x	7448
11k_50x	78
11k_50x	219
11k_50x	8150
11k_50x	682
11k_50x	530
11k_50x	7601
11k_50x	693
11k_50x	5190
11k_50x	51
11k_50x	594
11k_50x	1595
11k_50x	5581
11k_50x	12564
11k_50x	1155
11k_50x	43
11k_50x	1440
11k_50x	99
11k_50x	692
11k_50x	124
11k_50x	669
11k_50x	341
11k_50x	224
11k_50x	685
11k_50x	303
11k_50x	3268
11k_50x	119
11k_50x	142
11k_50x	362
11k_50x	85
11k_50x	1262
11k_50x	55
11k_50x	1431
11k_50x	1193
11k_50x	119
11k_50x	142
11k_50x	362
11k_50x	85
11k_50x	1262
11k_50x	55
11k_50x	848
11k_50x	8289
11k_50x	420
11k_50x	1540
11k_50x	174
11k_50x	1506
11k_50x	9458
11k_50x	1954
11k_50x	121
11k_50x	216
11k_50x	728
11k_50x	1592
11k_50x	7335
11k_50x	726
11k_50x	186
11k_50x	167
11k_50x	109
11k_50x	219
11k_50x	256
11k_50x	729
11k_50x	151
11k_50x	169
11k_50x	133
11k_50x	404
11k_50x	67
11k_50x	87
11k_50x	114
11k_50x	69
11k_50x	112
11k_50x	429
11k_50x	2327
11k_50x	996
11k_50x	67
11k_50x	362
11k_50x	3687
11k_50x	1856
11k_50x	1521
11k_50x	3576
11k_50x	420
11k_50x	60
11k_50x	6703
11k_50x	4005
11k_50x	2797
11k_50x	7599
11k_50x	3684
11k_50x	11157
11k_50x	1286
11k_50x	5560
11k_50x	30
11k_50x	3499
11k_50x	4076
11k_50x	9386
11k_50x	1324
11k_50x	7554
11k_50x	1901
11k_50x	58
11k_50x	168
11k_50x	590
11k_50x	2603
11k_50x	58
11k_50x	223
11k_50x	487
11k_50x	1146
11k_50x	113
11k_50x	101
11k_50x	3069
11k_50x	273
11k_50x	251
11k_50x	394
11k_50x	298
11k_50x	103
11k_50x	5516
11k_50x	966
11k_50x	232
11k_50x	332
11k_50x	2515
11k_50x	1673
11k_50x	2587
11k_50x	1142
11k_50x	5715
11k_50x	90
11k_50x	12016
11k_50x	135
11k_50x	315
11k_50x	2079
11k_50x	524
11k_50x	765
11k_50x	2396
11k_50x	6582
11k_50x	769
11k_50x	56
11k_50x	337
11k_50x	4797
11k_50x	276
11k_50x	230
11k_50x	316
11k_50x	876
11k_50x	463
11k_50x	176
11k_50x	102
11k_50x	2606
11k_50x	1756
[truncated: 998,000+ more rows]
