# Supplementary material for: Effect of sequence depth and length in long-read assembly of the maize inbred NC358
Source: Nat Commun. 2020 May 8;11:2288. doi: 10.1038/s41467-020-16037-7 (PMC7211024; doi:10.1038/s41467-020-16037-7)
Supplement: Supplementary file 4 — Source Data [file 41467_2020_16037_MOESM4_ESM.zip › Source Data/Fig. 2B, Suppl. Fig. 7, 9-11/NC358.21k_40x.contigs.fasta.mod.out.len]

6856
366
352
631
557
118
501
2537
1571
6712
437
371
732
1261
3317
3020
1116
2284
203
2350
1269
279
187
162
224
2421
2419
682
2797
524
192
1893
668
1273
474
266
516
306
229
114
429
507
106
407
204
847
1102
224
639
1420
503
199
142
169
214
429
438
802
1893
150
459
194
148
499
278
5164
691
8461
366
117
1991
4664
351
6733
100
113
266
671
221
569
698
145
7361
328
117
959
521
102
306
364
300
111
365
2593
518
467
368
627
758
127
340
1241
430
187
171
174
350
11947
176
1274
1169
302
870
389
4092
194
474
7373
903
118
548
571
154
335
316
114
100
1807
1119
366
160
185
465
178
158
382
3173
410
380
1644
133
118
250
263
159
2276
731
1221
7875
1855
7741
1816
2922
1637
174
983
130
679
570
1618
2031
2363
10933
6303
1030
145
7353
138
229
227
1500
6395
439
5478
485
3019
352
628
126
649
574
1171
770
1169
771
1171
770
3868
145
1575
258
114
399
8651
9460
537
858
9184
5967
903
1262
192
4986
14873
4105
503
130
4334
1582
2726
313
115
115
106
116
118
3944
4806
282
314
100
202
115
115
105
115
118
379
444
131
178
109
143
281
109
240
1423
225
2051
1570
1925
8839
698
2248
3609
11497
3860
503
555
3565
4911
156
7384
2684
8859
10755
756
895
2443
3688
4588
7459
3503
8212
175
150
2746
908
405
647
279
2270
503
635
11604
973
706
126
255
489
170
1101
4412
1340
437
1317
836
6655
750
517
2450
8963
8979
1862
583
343
128
3916
1680
551
3266
1502
704
6298
160
1252
3309
8901
7197
2931
2719
5457
201
662
1560
2736
1110
220
5334
276
219
310
308
671
1268
445
563
1444
1624
1290
2931
535
703
464
14742
1382
1022
403
227
491
691
1172
1309
1382
1590
420
227
310
294
792
1717
5955
373
5712
3553
120
1706
7442
988
259
7321
833
115
8915
9107
1022
185
178
102
143
160
559
1876
307
155
193
553
145
128
166
416
204
1857
192
547
376
322
733
2323
234
346
1144
407
748
2019
9165
2144
676
102
3170
116
1642
1232
2879
453
251
165
110
1890
3584
1889
1467
6148
207
400
625
396
1296
370
698
902
1040
7317
2895
952
939
552
163
2520
429
7288
4962
5034
7331
934
9698
2722
2031
251
317
118
107
120
214
275
2574
2292
9159
1367
168
263
165
856
5562
169
264
165
854
546
230
613
1537
8797
2660
1133
11269
1391
1386
2273
567
2612
155
233
3090
2234
5958
164
518
1593
157
1361
159
299
451
180
490
383
1608
2392
4015
1776
1508
121
326
233
3809
127
4729
3709
3504
202
128
112
101
116
198
107
173
4059
167
107
107
174
634
1193
618
202
112
206
498
161
1115
9091
1274
2681
145
2337
279
14964
779
308
197
6625
14923
264
1950
1388
1740
9542
3916
2099
2210
230
4536
4498
204
436
174
881
1615
955
273
118
930
570
310
7250
635
694
235
206
3983
196
1360
170
1450
448
439
176
773
8874
309
3637
11632
119
8939
5197
305
212
485
209
1080
904
163
111
192
1129
564
1520
803
1842
1875
9239
1074
2477
1000
158
247
8642
158
247
2092
553
9401
143
2581
4410
8869
294
146
114
788
442
1596
1474
8883
5931
8935
570
521
102
2639
2324
4532
1889
9480
288
3003
160
9232
1032
2264
1248
2022
674
126
485
5242
698
5010
3263
175
205
153
273
310
145
939
155
334
310
4788
310
253
106
295
162
208
162
415
127
8813
240
229
253
1895
259
5566
708
1645
2590
413
185
1606
129
414
156
8837
2315
4593
3758
9477
104
1059
114
798
1798
2526
14896
710
3893
4735
5627
4828
821
287
449
103
118
662
586
212
3640
1994
205
163
318
536
323
134
274
113
104
145
520
529
632
4013
3831
1308
176
103
528
106
7299
9441
6635
4463
1227
4547
1043
1144
5317
687
2077
6790
1068
1593
2019
180
553
7048
1662
308
539
3208
531
128
655
304
107
249
240
311
294
883
3827
332
219
2425
100
212
208
1208
585
614
1328
197
549
106
1127
153
548
9511
387
1741
540
9456
7747
416
130
8187
688
5113
145
111
591
103
191
861
466
172
917
2629
455
3079
8883
839
2194
1849
123
235
191
4098
1839
9372
1606
9521
5454
3428
1455
819
4764
565
188
398
1150
113
521
3059
153
2267
1157
2626
394
460
665
5282
9083
3817
607
1644
127
9517
183
239
482
349
323
353
168
108
3757
3509
230
351
7837
9521
619
336
254
142
260
148
1619
494
155
217
838
194
308
135
160
12579
1154
3985
929
383
148
242
2111
251
445
277
306
292
1914
284
1238
717
1124
114
247
208
1416
5701
536
174
293
395
170
188
1808
3212
1542
418
125
9432
4908
909
2119
150
741
1600
570
877
641
977
109
389
851
228
627
311
556
598
123
2483
2755
3986
9454
3041
263
896
288
323
4702
5588
2765
127
127
2956
5989
1661
1689
981
274
1265
1541
1965
2290
1163
156
491
945
7507
413
2932
12706
1475
2509
1559
110
397
590
5030
700
1559
5489
485
897
354
8021
1083
745
354
1450
364
229
248
3272
138
3114
1190
1121
2920
782
437
996
169
634
151
634
169
100
994
437
780
1213
1093
7719
233
145
149
173
582
5290
702
7889
1123
400
5092
253
566
1343
904
359
188
352
497
572
138
1195
1517
163
3417
323
360
733
1448
4225
535
503
129
964
1252
250
116
578
174
471
411
2444
571
172
325
425
141
361
1880
953
1626
1132
1120
961
347
873
386
318
1052
424
108
151
7463
1418
154
779
455
323
101
172
339
123
227
331
331
100
185
317
1044
189
240
544
389
151
228
4559
3530
1327
317
178
105
330
343
123
317
187
100
295
489
1151
412
172
398
5928
338
350
397
491
1656
1258
137
3659
408
700
953
879
399
584
104
224
170
129
1714
904
180
188
835
749
2615
362
156
169
9387
575
240
512
119
5286
697
8158
1290
8807
565
121
1153
434
1425
550
11869
377
785
1427
422
599
132
1057
1738
377
352
192
644
355
492
482
1147
436
901
356
290
114
3483
129
1439
380
1245
1099
305
472
964
797
676
935
220
4813
306
207
169
176
202
331
212
551
145
695
1325
6763
420
8942
1143
391
9227
4080
221
3481
558
1095
661
135
1254
759
571
2939
685
141
908
499
333
442
4360
1353
5764
6716
5076
1924
1160
1471
1894
229
8430
2232
8234
112
2504
1076
5067
941
137
203
171
6141
207
1222
532
2065
862
244
243
216
641
304
1533
472
935
2226
8935
1136
4911
275
219
1689
7473
3086
1361
1058
4375
3794
4879
1020
5606
3526
408
2244
6443
3045
2128
143
166
152
317
167
465
189
463
155
161
148
401
317
1031
606
339
570
2727
817
779
1292
830
208
11618
1317
398
236
2563
266
137
438
203
386
2106
2080
112
116
140
123
161
168
432
3608
360
2152
4221
1728
1333
2776
5905
4033
4218
7868
6445
10874
2999
9699
1424
174
121
240
579
11631
166
189
110
4828
2566
1058
4459
3487
2517
7655
6583
479
1388
723
4202
3166
125
150
135
219
121
194
119
150
312
9375
140
126
196
150
191
111
120
267
2680
272
8906
834
1232
3940
4916
781
2406
8883
599
1227
2017
1938
7526
8071
1590
1300
14103
2636
7316
3566
1644
209
188
349
314
457
3993
422
800
1277
505
243
192
108
110
379
10887
9431
2220
323
6383
1593
114
162
341
1267
464
491
8148
1973
8764
1272
1415
247
385
297
214
298
203
219
513
592
195
210
188
172
444
872
7876
6219
400
2746
1543
8613
451
116
250
581
666
177
134
135
453
1063
764
917
1677
1420
349
388
656
8881
1844
133
155
8904
178
283
2174
381
2086
3843
2977
4751
347
347
3237
303
8960
1101
7221
368
183
225
133
155
112
831
3561
1381
7496
2003
7326
3501
190
180
267
2282
496
801
3093
6599
8839
3544
731
3076
1408
381
513
1232
8066
375
751
1121
380
530
11864
2412
1582
1512
14955
867
1012
8853
2273
1337
665
2389
164
695
677
1178
113
707
117
250
825
660
486
5808
307
625
428
360
1431
2040
1734
1662
5526
234
177
206
1412
1450
182
475
396
4252
879
8907
601
1664
2127
1101
222
1399
877
1012
380
1275
6023
5989
610
6939
662
4809
9362
1110
2103
393
243
150
208
136
381
157
431
856
1015
9333
819
341
966
155
1294
1567
349
233
125
218
238
222
9075
1507
149
442
127
165
375
243
214
109
141
257
1563
671
109
4524
8545
9391
683
1598
443
3125
299
105
7796
1385
135
119
200
672
3938
9770
366
207
279
225
133
163
136
197
359
1930
1007
550
210
341
2806
1628
7907
562
748
250
235
317
152
5268
748
418
235
317
152
1693
719
8955
1207
2489
6079
1544
596
206
113
1824
6332
719
181
129
335
166
1376
110
121
3652
8359
699
5505
5113
7775
186
278
739
1471
172
1039
170
390
709
1723
1246
687
111
330
128
137
104
629
310
4020
15238
603
250
1522
465
860
618
957
1604
323
414
1706
137
1092
212
254
261
284
182
3267
3102
2380
11289
4246
7785
467
190
240
2553
2727
11151
724
221
1104
5176
1114
2270
5115
190
115
240
777
1667
513
328
395
125
130
9128
1377
8792
11629
3232
1583
218
243
120
116
134
3211
6277
8900
4580
701
7833
426
962
2049
680
1742
5180
368
145
2189
4544
616
6153
496
2156
1062
423
3628
1646
3122
4897
9373
4608
1995
391
5976
9343
2117
1183
2998
1216
113
518
141
1126
434
236
518
4041
4349
3945
164
121
189
1078
284
834
3032
1685
1923
5378
698
8178
1069
2866
544
584
104
129
8880
135
264
1931
8273
12020
2582
552
116
8937
299
408
158
128
926
1630
1790
246
229
219
8041
1241
926
186
11415
341
443
157
126
1060
316
466
238
2553
121
134
117
928
257
6791
340
114
2265
227
1087
4031
4562
620
271
149
288
1002
1017
8748
547
280
679
130
684
2557
724
1075
1113
707
1410
1748
100
2386
1186
406
1028
1991
6672
7429
717
4381
3752
274
1602
1223
584
1070
14104
235
3051
4627
9471
4830
9540
1082
2940
173
3078
9390
151
288
1264
993
269
1520
1076
199
481
450
803
216
2685
2105
451
3869
455
2573
603
449
804
169
224
1847
285
2746
8730
808
8603
4654
1376
198
1378
2164
2856
403
433
179
1335
238
395
151
226
286
413
114
201
256
397
238
14117
218
12655
157
226
285
411
114
201
257
185
680
719
433
179
1334
238
455
151
222
170
170
128
234
113
212
257
116
710
12651
157
221
170
169
124
234
114
213
256
244
661
716
449
179
1335
238
454
151
213
247
116
726
14865
1309
1504
243
524
131
196
241
541
573
245
154
968
4679
130
2112
222
145
420
1370
1493
243
524
116
269
317
538
573
371
1132
510
1661
3392
1878
667
9524
7741
1886
1880
667
9472
8495
1969
9724
1123
304
296
129
119
330
411
508
119
237
196
5951
415
508
139
196
1924
1899
5106
8943
2137
137
446
8924
2206
1028
436
171
518
144
447
1156
124
594
563
124
1179
640
698
135
1360
286
340
261
143
250
205
1327
7091
2931
190
359
160
121
161
4589
6243
342
9267
141
343
144
164
317
1009
3104
141
353
1183
1160
552
1104
6992
2106
3516
638
481
164
308
556
364
1429
3048
8385
9444
534
2078
6975
286
578
456
1126
204
2874
358
7101
2082
388
738
4555
8922
4420
9018
1272
10446
6173
1654
3237
2432
9149
1880
302
546
591
475
3676
4353
5453
1735
7342
404
7821
3346
537
1161
5367
212
461
322
2917
4949
9133
853
587
347
2732
8885
483
1619
334
119
641
9385
2859
1231
442
123
9585
191
257
3505
906
283
935
309
249
1025
4796
146
9353
3508
9382
9384
1828
2222
8272
665
1692
4214
561
1778
5992
150
449
7664
259
1401
157
502
539
201
316
613
111
150
366
460
225
1659
182
8927
574
6007
341
616
205
780
4463
6153
1165
519
2747
9627
5169
3940
1056
114
921
564
474
3961
7569
1966
2694
714
1284
1076
199
2328
532
7466
13907
2284
118
121
178
235
1405
11193
197
2500
9425
6396
2431
132
230
272
211
199
276
490
1192
177
2909
4055
2239
2667
3614
854
8892
3967
3656
2947
115
5208
193
344
204
1528
6604
193
345
205
1523
1437
2158
1239
1188
7523
6892
8930
7080
9065
12686
189
312
640
720
278
979
186
247
197
134
1107
322
110
2545
4477
1274
4747
1479
9364
7027
1379
124
124
7454
1923
4675
1199
1810
1139
2380
483
193
1146
150
1542
1959
7837
3661
8835
1687
3852
362
193
328
108
1557
134
3594
4077
269
485
192
1159
139
3084
119
219
110
306
242
5450
487
175
1129
113
3087
919
103
147
282
293
434
233
106
2788
9733
4041
298
5862
872
549
2346
450
1563
4897
696
3411
11773
3863
9132
911
6797
9339
4388
110
212
356
227
188
688
1714
9353
149
122
109
5276
1946
206
579
1062
8546
8734
567
106
828
201
443
3313
176
1990
2342
580
2845
1513
5494
10611
8909
6028
3649
401
5662
6057
1632
191
812
271
458
3536
492
1021
2104
168
811
271
485
309
3166
2233
602
147
599
370
831
1427
7502
1986
2067
1123
6982
1101
4135
885
247
308
936
1214
1971
1229
1443
249
308
450
3828
1027
127
122
147
199
935
8960
2083
9422
2968
361
126
140
164
165
109
127
1022
439
4396
1241
4627
1781
8905
1084
1711
1533
9430
2584
8918
5552
4978
160
110
579
8932
11603
588
199
286
1710
2350
6333
860
454
1274
200
224
150
694
322
8926
8549
491
9055
4483
2899
187
500
199
548
8196
698
1860
1861
1039
360
102
194
2697
1040
257
103
3485
450
212
8007
107
207
8165
705
5301
162
475
535
2806
4570
930
4748
356
6651
2662
600
382
298
478
143
154
390
115
111
777
269
5303
705
8165
832
983
9439
8627
175
1898
5332
2838
2079
6442
12421
853
13594
1905
138
194
123
141
210
384
5500
13560
150
14203
299
119
1272
193
140
129
6060
1038
201
2354
413
199
180
142
152
2151
992
608
3412
181
143
152
1879
1217
7445
5793
1472
1505
7681
1235
243
1213
7870
730
5910
1465
1671
5651
9119
928
1563
117
2883
152
111
154
734
2265
1038
3316
397
497
413
1731
139
105
113
484
502
136
782
184
147
360
233
127
125
848
2735
146
188
997
198
342
696
475
106
5343
154
372
2624
3955
1241
986
644
630
201
282
573
1349
111
356
4410
7278
1003
1941
178
4847
355
140
1491
1957
2120
321
148
878
9175
290
6172
4277
2636
2701
2749
1276
360
297
130
648
700
675
3891
9272
3375
162
3126
1078
1512
1484
3034
129
1225
171
283
200
128
116
5746
924
269
6721
340
114
2271
225
268
926
6359
171
9468
182
876
9433
1174
221
251
158
581
699
299
1587
192
137
860
163
1799
718
1144
107
1352
147
307
912
189
129
105
177
115
8955
667
218
185
223
6964
3420
7118
5965
233
1212
8268
15497
705
7148
708
5175
206
415
5945
1462
357
1121
10739
983
2405
448
540
1415
520
3133
583
4678
212
3069
1277
336
9000
1924
7255
4946
1933
101
439
189
448
1278
1477
1698
234
1028
136
143
178
160
1560
381
116
111
109
254
1793
1422
492
1049
386
308
7488
1734
177
679
1030
3681
4804
897
2296
797
216
673
931
1188
6985
673
215
880
3616
668
1142
1817
511
4353
178
681
1030
3663
2245
2576
672
215
1146
194
1029
107
9321
708
1060
668
307
403
3671
848
134
402
167
5994
12990
359
102
106
450
5425
2989
2377
182
451
489
102
106
456
1988
610
798
1400
462
1673
198
310
163
172
633
1461
1674
437
5007
1650
6758
145
133
150
1927
210
593
309
215
1122
357
232
8818
389
220
164
233
7966
700
5016
1114
471
705
7610
617
5320
12466
620
429
1004
571
332
321
992
2349
338
160
161
110
2207
3856
4708
2004
14729
346
1692
2377
4319
4968
1447
1386
490
2184
138
5409
840
101
753
180
1641
731
103
313
330
201
298
1114
993
304
1077
1441
4129
2993
3258
686
102
1015
126
133
743
710
391
162
732
194
1697
264
1870
2543
694
113
113
8442
544
118
463
898
515
372
1434
5708
5507
698
8300
628
189
899
3923
209
2442
460
3036
4454
9233
2335
1835
8079
1240
1342
193
818
764
613
1767
144
914
186
137
1241
265
965
157
7995
618
156
1563
923
191
1106
184
229
615
1389
5225
2454
675
372
3195
2200
399
7814
7347
7658
2125
7228
314
2718
1515
158
1357
12650
2535
190
1232
534
615
11339
1396
108
102
494
241
775
678
285
163
428
719
704
133
1027
3419
8910
141
1889
8840
2105
4189
117
2993
14812
4110
802
1895
766
345
138
2951
769
139
6175
1533
1970
225
301
4569
306
6159
3770
232
222
119
7816
2722
292
2982
2484
7223
1972
423
15438
4914
185
486
349
390
187
339
903
2773
4233
2318
234
883
151
1706
1865
143
173
236
125
111
7888
204
7363
1174
544
829
672
519
1523
1302
5384
9503
3138
13495
135
132
912
181
1209
150
1027
5138
4093
131
546
13648
273
502
189
309
143
2740
484
1851
1089
691
1348
8913
2756
259
7983
7303
123
455
480
153
982
240
961
490
582
1400
108
3695
255
121
132
105
328
483
329
4679
5038
847
1298
303
155
155
175
1192
1028
339
5010
144
1032
1034
351
1816
1585
217
157
192
331
123
628
1221
6834
6850
5149
2452
205
192
131
106
114
385
6130
1444
473
833
116
3890
9633
209
122
209
209
395
145
169
128
765
137
2402
884
354
256
774
475
1883
3119
1553
679
4299
129
681
1313
374
1386
478
6609
8255
7791
990
642
6202
261
1984
200
162
155
173
134
121
1872
721
540
5484
468
734
577
137
111
326
490
105
559
545
1055
236
1651
1466
137
1890
347
293
124
436
2122
1862
1502
658
2599
1491
255
237
406
248
330
122
236
2879
5309
1839
4761
6202
1053
231
10866
1463
1185
1256
4240
1097
2794
475
6281
156
377
156
461
246
1471
496
1943
201
2325
541
8782
2042
7254
2132
5576
106
972
1378
705
124
8817
281
9214
3922
5450
2223
2692
1269
12224
110
2239
710
638
191
1425
2934
8914
150
659
221
517
1501
2755
652
395
1755
8955
7318
1047
2579
4138
683
2203
395
1430
5736
201
148
1205
1005
3319
9400
5041
437
356
383
1323
11329
300
465
9084
851
3654
226
337
119
573
6843
177
127
110
538
5910
1702
181
177
9627
3518
1023
126
949
1678
2512
2224
8873
1725
15449
8543
306
2747
1215
2272
221
225
1911
11628
380
240
830
125
372
394
8788
332
364
717
107
1902
313
342
183
199
314
1048
513
154
450
133
112
153
486
1521
1319
960
589
344
179
197
313
1874
6306
2040
7365
14418
250
452
9093
500
151
1982
1927
273
9334
634
4009
788
1632
15428
7648
1041
341
707
8241
109
575
942
5135
751
545
3042
789
130
6254
2769
1708
1516
11545
11898
7582
1193
2343
494
235
195
517
740
144
584
3407
3037
8903
655
163
531
646
277
1034
908
6804
320
367
140
420
963
2118
9197
131
1475
267
659
183
252
2342
1937
520
124
1162
683
659
5182
1022
351
1029
941
949
783
272
755
211
215
1913
7461
602
187
128
138
613
498
1644
1873
198
217
1662
199
4352
3872
9320
1736
296
171
218
2115
1771
216
1995
631
315
9287
1099
495
103
191
230
200
421
895
140
119
1654
364
206
3318
559
2170
363
411
726
193
155
110
293
4902
434
523
144
258
7313
5727
1936
322
161
3888
10267
1706
9199
2968
311
235
130
1141
308
169
376
1204
1022
6895
5515
8980
8699
1857
2138
1598
103
100
340
599
1214
7611
7539
192
414
1169
767
3701
774
706
346
4020
966
3909
343
1088
121
540
338
687
1023
13939
4418
626
111
203
765
1130
1065
126
700
4462
4664
5334
4139
2053
1460
1637
119
129
152
241
114
330
331
185
203
219
1154
169
753
3876
6176
2738
1477
735
643
512
512
422
275
1437
3120
254
1398
1630
151
314
451
1866
829
163
340
104
2462
755
139
109
304
139
827
724
7322
654
305
6063
4613
3897
4686
518
5246
695
8408
2096
1198
1414
2223
2351
5444
1034
664
13439
1536
1058
1978
3897
790
685
1162
124
11622
3000
2438
8933
341
689
6256
174
1068
1301
476
3202
179
1968
2803
477
2451
2376
4176
266
457
289
225
286
132
104
3032
460
146
282
130
8309
772
1811
2470
4595
1101
203
132
2245
7171
483
441
154
382
219
208
2923
430
154
383
216
209
1854
162
1292
250
1258
2609
473
547
407
1905
8990
2852
4289
522
265
119
1176
404
232
195
123
1024
1927
1235
13179
2443
153
433
466
447
9495
259
887
2648
560
162
161
638
1385
487
1026
3955
2027
3455
8793
522
1120
9574
8238
668
5142
635
3066
153
167
223
507
702
904
107
126
233
6915
6792
3462
1949
105
347
897
378
1560
8227
898
2058
349
914
136
489
273
115
279
1162
1415
290
4775
364
375
4373
2439
136
490
220
256
276
432
1176
2975
1860
347
129
209
1416
113
414
3946
3958
4649
1627
2101
3527
13628
3113
213
228
784
113
103
142
207
8963
515
785
6827
4246
306
292
540
744
722
689
1276
2531
164
13556
942
7415
9421
4318
11139
475
689
308
131
705
208
243
240
580
1842
982
863
2748
995
350
4464
6983
466
101
506
291
357
235
1264
292
117
13785
106
275
156
293
311
6416
104
114
7277
1124
256
3872
601
231
159
308
5507
556
237
1427
4418
7429
530
267
139
1650
3697
1864
183
198
208
549
830
1283
7783
219
892
100
177
8954
298
199
152
5049
289
450
238
139
124
1430
285
8853
164
344
141
143
208
2148
124
179
232
187
271
615
139
156
1537
20039
172
9711
699
105
126
111
344
199
272
2487
133
475
1862
1129
152
501
3247
1116
254
479
7122
7039
630
8896
516
5322
172
262
3106
1270
14721
7668
9119
6414
3153
9065
5410
3558
368
1337
5685
5446
1394
305
845
582
1485
1787
1371
6758
2148
234
939
8887
153
108
2439
468
3711
1902
1047
3606
1812
338
112
223
3522
519
8539
301
1036
12912
12747
1026
5279
1275
211
207
4639
341
338
329
6465
6210
12747
12889
5204
2226
622
9445
1686
463
8968
1781
2208
4321
132
924
894
122
164
202
1344
2438
690
6560
1920
318
353
142
7273
109
1512
4539
6479
160
3811
4785
8839
3976
260
805
131
1248
5284
11566
1045
7372
2542
158
132
521
1688
172
236
4839
8808
8606
2481
401
1278
108
196
294
706
2703
5235
3444
839
862
112
216
173
369
473
2240
152
7350
716
111
213
164
370
473
398
615
5701
1460
784
4748
172
834
11407
1139
5322
868
7578
1672
924
535
178
1226
438
2061
840
850
1284
205
2155
852
1262
203
13553
717
9474
192
1373
135
218
249
1160
6232
2619
104
106
1171
316
415
197
199
475
431
536
194
680
1250
427
239
5157
3922
878
305
960
3233
1459
308
442
509
999
2872
1864
176
503
437
343
434
282
3056
163
494
425
112
452
4063
2238
1385
1007
865
14722
569
1404
11612
283
1196
1378
243
603
632
180
6400
11384
1899
1877
1342
318
236
374
3297
314
235
375
2023
8598
2751
5509
649
546
185
511
287
659
265
1034
141
899
1589
640
192
875
194
616
628
115
406
881
1352
350
607
204
296
648
113
188
167
105
308
469
392
223
973
299
3410
924
618
222
1564
2817
520
1615
3726
5748
314
147
207
311
5445
575
357
1996
7410
246
109
3234
1735
4443
715
733
1434
421
578
217
611
892
9304
1312
504
426
184
141
441
1011
201
236
915
312
686
340
566
137
1025
401
127
164
2171
1295
1548
1112
173
4356
654
183
284
166
1381
652
147
629
689
167
219
253
1155
439
207
1103
150
2120
205
125
105
780
162
988
1149
236
1336
7644
167
8903
14077
121
146
285
175
5639
8377
451
8427
135
3239
2518
15311
5001
1704
1447
4589
331
331
6415
278
149
209
5236
13560
2292
2729
842
8224
4755
3523
1868
1963
3159
2397
2946
692
8352
2488
354
634
3672
3414
11831
915
1415
802
232
868
538
264
5887
7076
873
9471
7342
704
185
228
5827
587
4192
2617
1147
1004
7339
12030
9701
9322
1810
506
7161
9354
3050
1495
156
7364
3911
1662
4699
4856
3238
126
1528
267
166
320
269
510
128
127
1528
267
157
166
468
269
511
128
1725
746
670
634
123
785
1308
675
551
145
368
6130
1451
1701
1043
131
1793
1761
8834
6878
366
1193
1472
3603
5428
388
1758
225
122
792
578
185
359
333
134
2125
861
1389
6579
1049
1293
1466
3303
312
493
1213
6064
132
496
628
1959
2767
927
175
152
113
600
5438
636
6503
4173
2405
755
8058
6820
161
646
745
921
564
808
1476
827
575
1507
202
2058
605
1014
1973
592
571
344
2629
1944
8751
4911
4040
375
2139
283
9019
887
327
414
1221
103
1212
186
306
327
9595
280
127
153
690
10586
263
2904
164
275
219
224
1276
1724
786
1421
6913
12829
6665
356
995
378
1036
1771
7569
709
13546
538
15458
250
123
359
2922
359
1202
708
3154
9203
560
168
240
1038
1008
764
6747
11244
8978
3665
600
1397
1854
579
145
182
180
315
156
9143
182
2993
653
1088
9710
528
1527
331
414
5644
245
330
416
254
186
453
957
3694
110
954
1919
8924
241
6450
6830
871
3210
10357
183
223
204
472
4273
132
474
256
1121
110
877
4642
6812
2356
3269
213
261
2529
229
7063
607
105
335
265
160
130
1431
1261
1230
3202
625
1048
10650
2862
8906
759
236
324
436
1871
3553
1111
9306
5075
2517
4475
2980
250
487
2577
3295
7383
11517
706
291
556
638
895
719
181
527
121
339
280
110
737
191
365
512
2182
1224
781
309
291
173
256
2229
7446
4654
6769
9046
656
3082
4425
14896
436
2216
150
6030
3226
365
9149
5816
11450
3913
5088
2545
1262
354
307
2656
8900
689
9441
1714
4214
5432
2603
1271
383
477
8284
3938
5172
744
810
207
178
854
152
102
128
1635
1371
7263
112
2111
979
6836
102
248
196
451
167
764
100
172
546
780
114
189
1749
607
330
150
1056
738
13879
6255
1822
6868
11760
3101
2800
5396
343
14509
295
617
857
1929
9364
12064
780
189
783
125
2507
7835
3360
188
764
567
4377
387
4775
885
130
4199
822
3735
175
2939
9321
5841
131
250
915
147
981
175
107
608
4567
392
301
3477
1689
743
1474
1741
183
110
148
422
107
287
603
2850
2162
634
128
170
288
830
5714
2125
526
9085
9363
326
1478
1401
369
355
1117
383
7311
349
12479
2052
237
511
3537
246
513
431
2343
2880
757
183
262
1554
5247
700
8325
1551
1639
307
563
611
342
2405
309
565
461
602
811
303
186
1049
469
301
157
245
168
703
1356
137
122
192
861
229
228
487
555
1937
223
1348
4749
214
1776
418
357
544
1005
902
1648
10156
3421
364
8563
1456
116
217
239
301
318
737
1116
298
646
581
508
129
1396
5063
1725
640
3957
116
301
143
287
103
2037
120
392
412
1839
8635
8251
4520
5105
103
195
460
381
392
3771
247
350
6528
1941
3273
8718
5606
5336
1425
1326
582
341
335
293
554
513
484
533
662
115
313
139
168
330
305
616
3189
113
375
130
133
156
3922
1563
4070
247
179
109
198
240
197
1168
3293
456
471
1321
4223
677
213
4571
9891
4018
515
7498
1891
217
210
290
371
416
1201
2747
336
277
204
2753
5455
705
7601
9427
920
277
933
155
492
1592
8634
258
400
662
679
143
3112
8873
2405
208
509
476
1435
2463
108
515
259
1097
1998
122
6115
1395
2675
192
436
166
182
371
959
2234
9301
1433
379
5155
335
181
743
540
321
379
2130
188
650
214
154
1993
134
2008
134
657
288
214
116
1642
826
621
195
151
124
175
453
101
178
287
574
314
7373
1112
1982
144
6186
2752
330
307
335
154
4993
5467
1875
126
555
519
2413
150
1867
1623
1917
13502
528
761
8849
8247
252
212
197
3581
645
1569
142
480
157
1727
927
1483
162
186
924
121
1592
506
187
321
1855
1601
2594
6754
602
869
118
1380
467
1681
2292
3938
3274
5682
1534
3347
5711
1030
441
1340
1967
167
330
106
523
128
230
139
3239
10418
729
1154
1864
1086
208
1445
1395
3994
1918
108
115
1638
869
5596
244
866
154
219
146
338
192
123
117
352
358
644
156
331
521
1671
816
233
139
3170
431
9839
730
1157
1866
1087
203
1455
1395
13619
1915
108
104
1409
871
5611
245
871
161
220
178
162
191
116
117
353
358
644
167
331
521
140
8891
1572
2979
6389
6127
281
599
7351
915
451
1035
204
3669
241
993
1206
2097
217
249
179
188
217
214
645
982
157
2881
1123
162
477
6538
10457
562
4026
543
254
347
900
125
232
166
167
2602
559
351
226
1742
7515
329
1268
501
4441
9474
4580
4790
171
1927
5350
8447
452
1167
7460
2132
1383
356
174
251
294
385
357
4689
111
1611
7491
127
3089
1286
468
656
1339
123
110
1647
115
126
578
9257
1316
1255
286
135
6782
2398
1227
376
466
156
125
675
354
2169
1029
294
8856
3579
7357
3439
1235
630
523
405
182
170
1724
140
239
1535
1068
142
2005
495
133
9272
229
341
384
252
180
232
400
221
209
1866
3382
121
609
248
934
921
4128
311
166
697
5051
308
131
421
1868
453
7694
2453
12713
3226
7244
3940
1408
14579
394
147
422
1098
457
290
224
391
302
214
767
191
411
621
301
627
505
905
183
101
105
9279
193
2691
928
5231
1253
347
230
1590
6850
4907
748
310
1025
5662
2077
8246
2737
925
205
547
604
158
1577
929
153
2761
929
185
559
633
1395
600
4419
8884
2543
4347
1030
3458
311
1608
958
494
1598
6700
713
291
407
461
232
101
320
710
287
1500
2673
8807
6781
1306
208
278
1652
818
5734
1316
546
492
148
619
260
106
308
347
590
552
174
901
3112
126
231
280
407
629
273
388
239
1312
8908
636
333
461
123
736
7336
4919
105
395
1260
2360
296
453
242
482
378
244
335
545
268
202
328
2861
10970
508
728
223
2953
593
893
1628
2568
856
1134
377
2375
2719
697
7981
1143
201
271
166
387
114
5458
1250
387
310
183
218
310
8873
9199
4021
3690
8832
4907
334
254
251
5961
4085
14845
4936
3118
219
862
485
126
2915
990
381
231
147
324
422
2285
864
398
386
148
321
304
2003
538
4859
854
7221
1433
353
1901
364
508
1617
439
501
620
203
1646
229
111
264
552
680
223
447
2449
574
177
222
373
543
376
2822
425
190
210
3184
2288
3076
439
3533
1650
1170
164
1531
13772
179
619
1371
849
1732
4401
1748
776
1038
1075
3919
5174
292
3116
1138
12799
847
7830
1222
215
1046
638
4345
480
1110
3761
548
163
531
210
170
1615
141
509
246
651
157
211
158
449
5650
157
650
158
297
159
1861
4363
547
533
212
1920
5254
1611
480
1464
132
1226
176
163
175
3402
1614
183
368
1295
538
280
2340
810
143
8805
810
143
1022
2255
13594
2438
627
4390
405
964
221
125
118
752
161
1417
509
7838
2341
4631
114
1551
506
371
218
114
416
1336
5584
1973
3447
136
448
594
549
5523
590
598
282
140
166
439
1420
3437
2973
3166
1226
5929
488
172
184
1492
4012
261
4698
318
912
215
334
625
1309
6588
215
334
625
1308
8897
446
201
223
289
1867
1620
456
448
188
178
244
1881
12425
2715
873
4589
670
1389
1259
570
295
7221
2278
1458
1567
200
744
143
406
158
664
1009
1294
125
1277
204
188
3447
3433
9670
3920
5728
548
736
734
2947
358
404
518
229
2443
114
288
202
1139
402
515
1915
10357
176
1080
1243
290
276
1933
14865
1350
2844
3059
372
6212
518
12182
3533
281
112
350
134
145
181
369
3643
198
701
312
296
182
332
1104
704
1239
712
5317
169
1326
11553
577
3734
1283
4329
9014
1086
1477
1310
1984
1516
361
240
1030
134
119
574
268
5728
4546
256
170
583
1424
106
406
371
580
1843
201
222
166
247
146
519
1093
120
5483
1105
120
2270
409
208
975
114
4017
137
277
200
634
207
4728
11520
1492
7201
262
1336
598
531
9213
7355
696
232
124
296
138
194
126
239
453
9199
144
472
9040
444
6340
379
1241
1025
607
290
191
362
1551
263
8868
1717
13815
254
1796
8838
1560
1125
203
596
144
118
114
204
5602
1843
194
261
149
475
145
120
384
541
937
862
342
484
2058
5245
1201
296
1407
1366
121
246
8327
2855
250
7307
133
991
310
954
541
571
495
476
321
523
2130
214
345
236
120
115
352
254
216
787
12433
206
134
3361
157
150
147
344
257
115
346
447
215
618
3399
1465
260
1265
1345
427
291
262
164
289
267
485
337
308
450
13784
1353
124
205
121
298
324
519
493
500
2958
206
196
123
303
389
484
201
231
392
2736
8919
2268
414
311
198
1642
8382
7377
3612
11556
5231
3391
4649
345
6578
4074
676
162
243
212
425
887
207
574
3774
9594
1720
233
350
1051
4219
726
921
115
729
9190
4725
2455
510
303
344
4422
415
102
126
13404
8566
536
749
2423
118
513
534
1156
1509
3615
14720
1383
401
490
103
319
485
264
1031
2224
1356
14729
130
208
148
184
7407
2110
430
1328
478
901
1633
138
1389
1098
476
126
360
354
198
349
905
630
292
834
416
331
912
3652
769
308
691
1043
227
230
190
812
2023
4666
2746
5160
104
7455
4059
676
4930
7259
831
415
197
113
911
930
1496
898
118
163
5438
202
898
484
288
162
2764
13098
4690
340
179
1204
108
146
225
121
136
8878
128
110
386
263
187
170
193
178
100
2004
195
502
100
749
132
4168
1978
4431
1527
5867
309
2972
8055
1132
1002
7805
1238
4508
7288
123
126
469
1269
2791
3205
1657
794
7409
6412
114
4123
2434
277
134
324
425
1516
2558
520
353
121
1826
1468
2373
912
552
7310
2682
1261
433
3847
921
185
3333
7284
4740
334
260
146
148
120
648
10116
8795
5352
5235
2434
3042
299
151
408
771
185
146
113
108
1384
4484
2303
3456
2518
1988
357
344
4719
12144
4028
430
1137
517
387
7759
1468
536
366
1448
3347
426
1155
124
1721
5488
702
8146
3863
125
127
426
1159
125
5558
123
137
194
1906
309
539
350
331
1390
196
1245
452
1577
120
118
190
990
1745
1633
142
301
12273
1257
7262
5365
9537
912
277
2125
391
424
510
573
252
211
2143
5076
781
1096
9162
120
433
1530
180
617
378
5583
1868
123
103
171
1338
157
251
1997
186
117
8783
189
310
172
1339
6942
14778
495
8803
184
854
1350
510
165
2514
7417
5581
142
202
1308
122
543
512
129
254
112
210
160
149
272
126
666
320
153
709
532
11627
329
110
1324
619
781
1064
279
239
563
171
272
110
362
6699
121
1347
330
105
1460
374
387
7738
1428
390
384
1397
1888
782
333
273
115
307
1461
220
235
2563
8176
475
4585
670
4552
4948
180
167
710
181
751
6804
947
943
135
381
3590
1857
1103
494
5591
456
1105
494
226
141
1319
438
5011
1065
688
1142
1650
916
109
229
190
3359
916
110
341
432
2041
4262
3824
235
536
2724
176
233
462
1256
161
2572
2329
4686
1901
153
223
242
320
368
1109
248
2721
117
131
225
243
323
358
423
1800
2125
4167
9292
427
162
323
323
4798
650
220
899
227
341
1252
254
2001
9564
5144
3912
3161
6993
678
1960
3056
6985
417
248
101
200
277
338
1448
4427
120
177
200
279
201
1991
689
196
150
129
124
613
1811
206
512
889
273
1072
2839
7387
3993
504
370
248
1401
226
112
196
268
159
143
497
686
947
492
3161
504
149
197
268
202
111
229
1426
113
265
306
8626
2520
1836
215
346
1142
4797
621
275
3776
14797
180
328
500
149
292
663
326
149
171
140
153
111
120
2778
312
8614
214
2144
166
124
952
9424
116
207
268
225
804
1599
580
12388
904
2121
12652
479
3071
983
2218
867
900
8707
1683
305
3879
13739
232
111
860
716
784
2597
717
787
440
181
170
105
264
1114
139
1143
171
482
197
128
205
135
6848
8927
7280
2236
750
8805
633
1106
630
131
146
236
200
1285
133
1408
2404
7447
203
3823
4213
138
190
3070
253
1675
458
1072
725
3240
3098
253
1156
153
130
108
847
2625
1679
288
147
113
471
1159
207
217
415
274
442
507
3695
125
1870
14762
810
5526
878
182
1719
467
265
162
183
170
444
200
205
1643
3852
2109
403
118
120
1934
205
5927
196
236
134
213
137
425
5090
6750
228
12602
1013
188
1382
476
3634
9043
372
232
281
7058
565
166
5141
361
9217
3733
158
145
824
101
908
126
128
1360
2621
131
952
3345
131
952
1906
179
1358
1634
1649
598
9173
527
115
2373
7318
5261
3506
486
5436
1493
950
1595
340
715
1345
11687
945
1893
1695
8861
1475
6191
3310
7376
1816
8833
7047
524
5695
4755
129
344
103
133
222
118
267
1161
244
164
489
5305
1174
243
164
1914
446
1439
500
1337
370
1129
13966
2086
209
101
395
113
934
461
450
1328
1181
728
2975
1524
11611
7537
2417
5120
1991
2480
765
147
984
2889
9539
4545
337
503
1444
388
368
1159
550
7234
221
1227
2070
220
682
559
293
318
697
4960
251
229
1091
5840
343
1193
179
157
315
1505
2112
1237
1990
5775
3750
7481
4742
1475
2634
6395
1390
262
620
1278
2161
1710
9187
5215
234
104
173
11029
4752
693
1034
721
3340
14906
1516
431
2761
3162
151
418
368
1615
208
175
209
444
221
366
472
1325
374
2872
1267
8495
718
401
201
224
188
183
223
591
2357
2526
1946
1295
2396
6858
1431
1031
5302
1852
13460
414
178
434
215
201
190
107
371
179
236
140
113
5986
9338
3108
223
681
139
137
106
283
332
231
216
253
1707
840
4068
8873
590
5016
3160
4007
1011
578
7504
1916
127
6967
1144
4452
4980
280
464
164
1730
522
216
186
291
247
1185
1402
500
442
660
1642
4007
585
861
372
246
120
318
1741
2014
12228
129
103
142
119
152
157
122
303
5981
3012
4845
2134
1764
118
486
180
113
225
320
6425
388
426
4759
7030
896
318
11532
6235
11056
254
343
266
1247
361
546
1302
133
189
186
112
240
7258
1985
294
987
1703
587
1343
2407
4979
9124
1950
1839
677
409
2542
347
3201
1138
8885
3054
1829
576
130
542
145
748
199
388
660
1350
369
155
1093
132
814
171
121
981
4436
9475
9525
9258
12475
148
637
3073
1006
147
1304
1462
4783
1672
1845
1756
2065
6299
563
906
1481
7279
2320
713
4682
958
824
14685
1795
226
108
199
408
1950
1185
1058
481
4564
418
310
659
913
352
1252
617
684
171
909
138
8875
117
110
112
7323
244
189
503
976
315
5504
1975
369
7785
622
315
11891
13666
1537
9088
3376
10024
2194
1311
513
7130
1231
1189
2128
593
4627
11409
497
288
110
105
132
564
12092
345
1603
298
543
1170
257
5645
1167
1644
4272
9366
3933
1334
628
835
1265
7579
6815
1193
5820
1260
151
902
3939
1277
406
4433
4855
1399
170
626
193
1956
129
533
886
6851
1578
510
571
1616
343
123
100
396
863
2540
3126
9848
607
682
3859
2937
4046
9049
9250
527
116
7329
13475
493
313
2591
9306
353
188
138
161
113
186
382
146
2556
4648
4212
127
153
2635
706
488
1020
2288
7257
4754
12453
458
2047
570
207
530
3356
571
207
531
1224
5013
6128
3116
560
915
191
386
6217
9508
3086
121
226
362
118
520
1598
7492
548
100
383
242
123
308
116
157
307
304
4080
3009
1969
12816
503
246
113
267
192
124
292
945
2522
1000
130
557
353
2887
3926
648
135
544
706
1692
1083
671
456
127
757
338
882
2971
15479
3243
2497
2084
394
922
252
210
109
1076
424
6811
418
194
298
171
131
359
1008
310
1420
6062
1285
1729
1466
2492
1250
5726
149
37711
217
11712
9040
1884
106
691
5422
1089
4669
172
2111
266
251
284
5414
265
283
284
117
4284
4775
263
261
716
1136
11106
2200
209
926
369
537
118
1018
7123
1250
1471
104
1173
500
7414
309
750
1013
2759
1982
667
5326
3830
1431
1248
4034
2272
1168
1838
4213
1006
426
1484
454
136
9385
1881
3743
151
1365
1320
2821
6294
157
2533
8397
1848
188
457
874
3766
144
188
456
137
271
456
2634
5814
13712
634
1216
8881
636
474
198
147
135
178
9370
100
141
128
119
244
1121
134
1794
529
157
119
121
236
565
138
2495
453
1283
4850
1329
298
144
119
277
3069
6881
374
1819
3775
273
878
122
141
110
777
6434
733
1240
694
592
6872
3386
284
1793
2942
116
301
336
295
334
220
136
13500
243
151
223
8911
1620
2678
899
169
114
335
104
9194
232
632
193
455
313
146
3400
1298
2973
1034
26058
2116
4340
1017
513
11465
3965
9872
4211
2417
4198
1362
909
921
6234
211
743
187
487
182
165
1542
1532
808
853
4718
3321
3985
2261
8897
312
3314
13676
1352
309
5488
7343
965
179
110
145
490
9413
117
1793
154
4647
347
2967
2677
147
188
458
582
298
319
402
1475
1032
5141
6908
410
7343
3154
1768
1525
154
841
405
205
445
241
139
206
1149
136
395
361
369
2489
4787
158
1466
307
1025
718
455
264
261
679
666
858
208
857
731
187
5253
7223
642
453
487
282
377
1070
772
348
1474
8915
279
364
1029
157
7365
178
102
121
105
136
7224
729
504
251
145
216
145
2080
2304
8110
6872
189
169
948
2228
2548
803
178
270
363
210
770
1121
318
198
446
4316
8778
9682
3912
140
1394
372
134
573
252
246
2226
136
160
167
1489
478
159
334
290
121
10417
220
329
197
473
3953
3448
396
3864
3566
333
197
475
2417
1445
2869
291
575
4048
1690
812
11568
2288
125
625
416
325
128
765
463
312
114
1787
433
212
123
139
112
148
624
369
387
4851
1340
1818
1592
4325
2852
5107
14881
6964
2536
323
234
1824
449
1392
282
233
261
413
270
210
2085
105
409
149
119
232
1252
9264
180
424
1343
1464
4997
199
317
102
246
105
420
234
107
126
6631
11580
1874
524
1130
139
1796
537
291
825
1493
747
7012
193
137
107
129
104
131
223
652
105
101
124
139
6847
3496
1766
7729
322
1357
1467
920
1859
7666
2004
156
167
132
176
101
289
414
326
5761
156
167
133
176
117
290
436
305
172
572
2124
174
1154
441
1110
715
3589
320
263
1669
8838
365
105
7430
162
954
2750
214
988
163
4021
6620
176
124
2181
1622
462
137
12740
169
185
184
189
224
147
434
286
190
376
214
117
392
545
4911
550
464
381
178
133
196
165
203
13467
2779
525
276
3288
377
459
244
381
5964
409
245
377
102
382
163
965
1770
1782
3447
326
10999
148
3928
814
1031
1606
301
4472
456
5628
132
710
126
1159
8840
511
1963
11172
795
2700
4423
1147
584
2293
2530
108
446
599
13765
4029
4579
289
667
1575
1631
317
1095
6818
11433
2657
3845
130
2977
798
491
1394
2845
2721
7440
389
5474
1712
158
3665
3709
241
1948
1832
13695
389
7278
196
708
2725
9399
11898
121
4833
8961
3456
8901
1064
375
138
3021
221
227
2940
617
227
165
110
330
128
185
244
208
2669
2100
450
7507
1981
151
1363
106
549
800
6551
350
234
3631
1197
636
548
2311
2555
206
513
565
109
686
245
743
2096
534
1315
977
545
2531
678
565
309
1481
1117
616
202
184
548
114
133
946
213
245
126
117
6795
187
131
111
113
101
131
203
6669
13898
1666
1448
630
189
247
2115
422
2091
9526
6816
433
8867
283
305
263
384
149
363
8873
682
475
1276
957
383
511
682
160
4766
296
154
353
1063
8766
9003
421
1053
2291
2345
3587
5304
691
8168
370
121
221
3864
953
256
519
3149
9603
2771
8486
759
1645
7376
2578
6476
338
4719
5990
2246
1456
413
233
8896
957
404
515
254
204
265
1040
184
552
216
181
536
552
216
350
537
14936
545
211
346
531
143
3799
9305
5045
377
112
1601
688
8852
880
216
351
524
552
216
125
156
327
308
217
163
749
276
1795
1399
364
386
1206
725
7350
7329
366
401
1207
445
216
262
321
478
3768
984
9480
546
473
1782
2335
959
214
13817
102
245
357
158
207
111
165
384
1686
1001
178
231
103
4007
8301
600
555
639
106
204
220
144
210
205
9483
161
1380
8996
326
2278
193
337
186
113
158
162
199
4479
194
335
184
113
159
163
199
6198
433
306
340
6123
128
344
2652
1776
3962
346
8900
201
3386
3949
2306
345
3549
1703
575
350
1551
315
558
351
216
659
299
6288
198
2478
370
1850
4360
1021
188
13548
366
147
1306
6372
9045
1104
728
699
367
777
1774
228
525
9340
417
518
4639
677
2022
3175
2509
4979
11547
3343
3397
8874
599
201
308
4782
1776
9571
1027
5303
9347
120
163
4409
447
845
141
4155
1961
6965
2493
145
129
4906
9019
1654
2445
499
14794
1312
7583
12737
1535
105
225
156
6771
2371
160
325
1846
6148
582
1367
1864
3754
9152
3711
1551
618
1045
195
270
1587
1805
1161
1113
4402
1937
8348
5438
1713
14827
553
373
138
115
193
859
1051
687
5639
667
593
113
1074
1075
113
592
667
1706
3631
6217
797
406
621
498
198
530
6017
7341
2909
674
7276
11056
7479
7237
3573
1401
107
167
326
184
729
3332
139
928
186
1594
143
336
192
730
3329
217
1214
862
14867
4873
1393
1641
183
260
3447
849
661
1194
1646
2821
902
179
1125
11475
916
261
622
171
128
148
1498
2496
259
597
171
128
115
1854
787
796
169
544
3318
6173
1182
2198
4785
1296
311
458
469
1689
7797
14654
255
125
288
2784
3627
4709
4575
1972
7479
105
9251
180
247
219
141
195
620
207
131
1259
9269
1519
112
1491
126
378
999
498
15236
116
5454
1729
12130
4108
1446
1557
1124
899
1493
1169
408
250
195
168
257
288
221
1267
468
802
142
1011
174
194
117
415
1186
1973
243
306
3310
4509
241
204
271
247
1038
1626
1024
449
358
116
422
1050
2073
4951
2010
5393
7530
815
1073
311
443
4201
3707
1988
4632
9408
2760
476
1040
1096
368
136
457
4190
647
2015
1034
7032
8441
696
5242
746
177
7621
2706
198
849
358
2047
776
2568
356
2919
5194
695
1707
1567
2184
1382
306
352
475
8258
559
475
1388
1896
1326
1695
6699
278
4752
138
318
123
5189
311
123
707
465
336
230
180
123
158
449
489
136
225
372
3140
942
690
507
7271
1227
453
113
278
268
250
224
116
673
3589
1674
178
1532
308
228
122
1932
4603
4799
7131
132
1897
151
173
499
126
309
154
164
188
1584
109
7601
9369
1691
1464
1736
974
145
355
278
126
660
1757
14458
1818
630
171
318
9502
705
701
9696
501
685
706
771
2255
5904
2346
141
1424
3183
2315
7333
874
5220
627
1927
2790
116
9347
9540
4312
421
1967
1642
522
279
357
3297
197
325
280
117
241
145
6915
183
1104
209
342
340
768
8759
9348
6127
197
311
8458
112
6804
5123
449
459
1455
107
3137
6492
1913
970
1668
4793
503
229
7775
720
166
1105
346
1372
1864
102
1079
158
5512
453
102
1084
194
213
100
1883
8877
5016
1931
1013
941
776
6104
425
3939
421
346
2762
3144
3009
7313
8883
100
140
1257
903
7304
115
1159
1018
129
374
226
8304
11681
994
166
116
520
11823
1137
466
15442
13552
1657
9406
264
2301
1988
169
3572
292
975
238
608
269
1069
7360
3561
511
1922
232
4497
335
2464
2042
748
425
1565
286
2183
325
3571
3717
283
1997
8058
6407
2201
16438
301
108
270
252
1077
3122
114
1715
220
878
4173
2551
2598
261
548
103
126
190
1712
1822
498
4599
3196
4456
8182
3421
2416
11760
3051
109
1804
105
369
187
553
3156
105
370
187
3778
105
368
187
675
3930
904
937
9111
936
781
2176
186
392
1282
192
4099
2765
708
338
736
739
812
131
4259
3297
158
6821
509
156
15034
1798
1445
309
236
331
9057
730
129
254
424
302
339
173
12418
305
598
9749
3798
1244
146
166
253
104
101
587
4416
3113
153
9140
4969
4537
7319
6092
1539
2135
262
486
9309
6959
5230
703
7904
5765
1157
1031
103
1779
147
158
124
170
610
1213
9566
1267
2757
342
106
860
121
1467
1030
580
3281
2279
182
1031
578
974
565
9382
1939
392
830
8814
171
5649
9288
573
9284
2668
1200
669
215
6779
2432
1342
4455
1859
666
351
153
104
106
364
142
170
164
223
1364
6475
10587
3743
8906
3061
1709
3130
578
342
186
238
477
275
795
3725
7141
4051
522
682
3038
420
209
536
1363
7555
9237
4572
449
111
164
611
490
438
236
352
625
192
1180
996
6388
9336
983
2176
535
782
123
416
374
390
571
684
267
1989
2208
613
201
211
696
129
105
138
7873
842
4690
674
686
6179
1737
673
426
1360
4494
398
820
296
260
1961
802
826
383
429
4563
658
4889
225
311
2935
156
397
249
143
1517
9063
1047
589
13486
768
331
1192
119
409
498
351
319
684
711
591
260
160
101
162
103
447
600
2651
3154
3894
5204
853
1328
453
1313
2478
439
455
1330
1257
595
419
724
130
4137
287
718
6351
1269
3846
379
473
604
263
2562
13522
6551
601
185
701
279
1065
291
167
456
546
2205
785
304
169
457
546
1656
101
226
521
1790
1287
244
1577
177
157
650
293
223
1084
285
1262
157
150
114
194
155
841
7254
1026
9408
1250
625
1683
1065
322
929
3806
153
362
805
1920
892
412
3499
368
806
1441
2321
3400
373
2495
393
3669
602
2448
484
5313
5043
7277
904
2705
512
262
276
195
236
1857
1611
3102
1610
5487
191
274
194
344
5664
191
276
193
343
1921
8687
2204
437
1854
450
1071
5257
921
682
2429
1193
6880
108
516
295
478
179
155
104
271
793
114
137
6635
183
137
103
109
149
5426
427
103
167
1457
5533
213
180
1349
399
1964
490
163
355
1446
7427
2661
1163
6062
6602
3794
501
376
385
524
952
7478
626
1817
124
4276
2127
1113
738
9153
4889
149
1122
220
4644
535
367
839
13389
898
691
2077
498
320
921
8827
1684
116
216
255
422
158
367
122
140
132
954
1234
8823
112
108
4711
409
1431
7743
1841
1561
4316
518
11155
145
9287
134
180
198
149
260
167
158
266
7957
675
3669
2485
300
159
9039
517
9860
4190
293
1399
570
483
118
197
779
525
569
547
891
857
3839
9651
1346
719
4336
8395
915
741
149
551
231
9164
290
295
407
368
150
121
424
533
829
4262
4747
11283
953
291
252
440
3169
171
1971
2291
291
252
286
163
2399
1959
496
7298
3835
909
106
290
111
2603
3679
13698
4613
118
567
6780
145
103
151
3949
4853
9359
10610
383
131
813
200
3515
829
1387
357
2495
1026
1946
7534
1959
760
1065
724
110
476
449
804
105
2734
1457
1678
7912
1678
216
3188
449
804
1858
14830
749
335
395
7247
712
371
692
702
281
1197
3058
128
1125
183
491
216
195
9179
730
1182
2872
3875
205
339
119
7773
127
5814
8631
837
850
167
146
1008
307
515
230
107
206
1370
852
167
146
1060
305
490
4777
2790
9072
708
451
319
9391
229
171
204
676
237
241
9350
177
150
156
228
8380
2788
228
260
1707
1693
9327
9110
1576
2544
1300
1601
3568
129
175
167
1058
1228
520
4933
1755
552
318
134
225
231
116
161
1889
6611
629
8699
747
1518
179
1339
322
4894
357
355
356
359
361
360
679
648
1251
5854
172
1763
261
239
667
1078
1982
8682
246
173
1767
263
2141
558
569
757
251
5729
757
1893
345
1242
586
1559
310
1431
9491
3996
181
13635
7178
4885
1236
635
307
177
887
1207
122
1786
1439
132
524
553
284
307
857
499
1041
235
351
121
1736
2898
233
437
3630
6939
628
933
819
5266
833
929
645
201
1412
231
6436
165
2691
153
388
111
396
134
9094
485
240
1141
760
203
208
363
5561
260
240
1141
750
202
207
360
1894
256
126
199
141
3585
5459
1312
136
248
195
158
228
1551
715
210
526
121
903
759
126
453
401
996
8869
8234
1428
470
194
377
2408
1110
7271
165
1203
615
2943
206
140
475
8482
1001
662
590
448
194
1248
9372
458
12260
214
318
320
205
166
1569
14273
1263
5035
633
2471
795
120
945
5881
8364
230
175
9358
3115
7731
122
2062
11089
1632
953
252
927
941
6124
5417
222
167
7449
2142
148
143
937
8262
582
432
103
1199
1084
926
118
169
148
168
9362
157
1444
791
7296
1380
996
179
3152
2671
2108
291
2625
1098
374
4192
8785
11586
304
1691
2889
387
148
5895
398
10645
2320
3935
13956
3814
107
329
435
698
460
210
1808
1402
2464
379
174
138
127
338
1225
4648
307
9237
7785
1034
513
479
120
555
179
296
500
324
177
8807
173
452
1090
380
373
112
199
208
368
5520
274
373
112
199
208
370
1964
6764
4940
1377
1072
728
613
2813
3859
122
206
218
487
982
2098
640
1045
741
404
291
4051
365
122
204
768
622
5491
223
103
767
2040
1024
5453
175
242
1976
223
220
1016
9409
2943
648
195
2003
120
5622
220
842
1128
1253
4009
982
1832
1113
209
406
8051
1133
212
419
5078
6891
194
121
6840
10457
816
1276
5874
3843
7356
2153
1030
4928
1112
13482
419
279
578
4983
4871
9035
4204
2255
115
1444
509
6817
2350
271
2649
486
465
122
347
293
111
173
4349
378
122
565
189
112
173
1657
1591
398
688
1142
425
2768
342
117
460
1417
336
1261
3046
9394
5407
1136
4385
1259
797
403
6678
1880
2974
359
640
273
139
639
1937
1036
364
748
194
3574
1720
958
1313
363
745
2310
966
4207
129
13850
244
252
2118
587
102
1689
3726
588
102
9093
218
1181
1277
374
1162
534
366
8079
1166
405
384
1454
13375
255
2204
366
13974
262
595
864
1275
2651
2005
223
836
599
4516
145
9283
196
4788
622
866
158
117
493
157
223
1356
9275
3437
1111
167
217
499
396
9368
205
9119
354
7389
1555
1171
108
7345
116
118
232
150
8895
1652
14918
12413
180
253
1226
290
160
128
138
13961
1402
312
368
450
4722
4667
8867
4192
389
483
9075
306
1282
109
222
352
7914
157
2673
1502
1923
6496
147
7003
199
223
156
1088
1781
1418
271
6916
1632
834
318
333
235
191
1224
2667
885
269
336
209
217
1224
3004
681
787
1470
351
827
990
1187
3954
1467
350
757
1083
387
857
1782
5873
12716
7448
1035
405
445
12689
5488
304
661
1614
6263
1469
360
235
726
1202
504
261
1682
6322
6698
571
3319
1544
2533
15483
3175
961
2469
774
192
308
362
227
324
218
4662
614
1218
2213
1981
453
106
104
5007
2267
143
210
226
112
234
161
904
678
540
3740
5478
8807
2261
778
999
2936
9138
1229
3160
159
381
894
14507
14118
207
6878
8425
701
2418
2396
311
2841
1391
496
9462
123
411
452
3792
452
2026
5327
7580
551
685
1159
124
551
3710
7362
14885
1213
8948
728
3734
3340
204
4001
8346
7511
1940
1484
2598
134
353
202
2010
884
223
4705
223
215
208
128
172
4814
9306
762
1834
7347
11805
3362
319
8813
586
409
106
209
600
243
9370
162
1013
3285
1462
5760
871
101
256
154
1337
772
419
1046
889
8553
7351
1772
471
1884
647
213
251
767
105
498
159
317
135
393
529
5701
2644
215
702
473
406
1798
6499
1036
111
594
504
394
335
3210
2105
949
169
11718
6242
11683
2037
1927
229
153
318
6276
1719
4375
1319
119
327
650
268
650
580
255
907
1525
1173
2146
505
244
134
604
1024
354
1593
9317
2515
795
477
673
129
135
290
160
1748
2773
3544
176
9102
133
286
155
114
399
131
843
412
2188
1930
227
339
121
1682
3899
10369
3150
325
1439
6545
333
4667
159
343
198
440
810
1002
159
343
198
439
811
1003
159
343
198
440
126
101
242
931
290
243
261
207
125
394
888
8917
1536
2239
3197
1338
2296
230
949
11153
2183
3551
783
6685
1893
852
3676
852
445
663
190
4105
15361
4962
8308
5339
1434
4916
124
101
202
149
132
130
175
133
161
383
393
4653
586
1883
155
592
298
460
351
520
384
2676
155
593
1311
459
345
455
167
123
2536
130
590
9339
229
351
521
384
2532
131
649
229
351
377
1442
1202
1321
2235
230
3118
3570
7757
1046
172
5035
267
1461
5316
1410
3491
6800
1425
131
281
1036
163
1343
1824
9151
5784
187
1863
193
1353
350
2576
1172
233
327
121
7761
894
452
2450
338
315
294
5909
121
1621
7793
1567
1472
3261
726
5291
5010
143
2553
1975
6703
352
8926
404
1551
1718
100
11220
161
105
213
307
108
283
203
117
441
390
538
239
1631
273
169
424
1081
226
212
120
449
392
460
191
182
136
727
1024
393
471
3855
8910
5369
159
146
234
9291
7431
13593
282
130
2435
231
2460
992
792
161
1949
329
101
125
139
851
199
184
428
1881
908
505
9168
3571
137
138
364
1870
1550
5305
1942
7472
7868
1309
596
7456
1477
5505
1476
182
810
449
1686
1608
182
810
271
435
3700
292
465
4927
703
8529
156
259
189
1780
452
871
5621
194
3756
643
126
387
1431
231
165
249
234
3264
621
399
8805
441
2042
131
151
285
606
8973
8541
220
1874
1742
4916
1402
11889
557
106
2005
1168
3536
8820
2465
2861
446
14954
2508
147
121
1613
249
205
536
2311
6232
555
1110
3434
1844
411
11709
718
155
5400
226
139
141
116
413
11713
718
155
423
1168
8905
2272
8862
8084
227
1914
1199
181
139
481
1298
8865
1244
9311
3095
126
535
748
202
269
253
8947
1280
242
259
4103
9373
4806
155
1585
400
304
2312
375
184
166
150
214
124
206
258
293
207
261
1489
8425
214
2912
1400
3573
8895
647
607
408
195
315
149
104
120
207
198
4014
2823
110
145
153
1855
354
347
4581
5429
2817
233
2287
1683
4347
233
962
6391
579
135
427
849
125
4825
135
425
847
128
481
533
2007
1913
2939
189
139
525
170
457
8517
1321
6851
323
1598
10301
2346
136
405
1420
4735
194
1423
117
210
1204
799
952
11805
6404
11665
730
142
305
513
2265
4629
107
133
11050
136
302
265
1892
2198
2227
589
8845
377
484
469
115
4009
6910
178
5780
2928
1229
178
2793
1036
4281
227
148
198
142
1068
1796
2816
6111
2744
1538
1207
845
476
1035
6489
3282
538
699
1785
2717
848
952
524
548
9058
3086
207
752
1486
557
180
1186
1674
116
13017
390
8901
380
605
426
190
1301
319
608
198
3686
1313
6448
5206
104
6403
4056
957
355
333
241
108
9427
1644
1502
175
337
4224
131
817
7668
1375
115
120
8830
3765
8904
4391
5541
4270
408
507
490
266
396
1126
3580
9262
4640
652
8840
172
1232
8989
1376
325
1318
178
347
386
591
4496
8957
9310
107
126
2356
7324
1346
585
108
928
250
927
289
6478
350
4766
134
244
123
6367
7451
2812
161
205
211
328
4551
4291
498
835
559
165
163
3058
244
769
670
109
1515
1042
1043
1473
1064
1681
271
306
210
281
131
583
633
139
108
105
126
113
117
1191
208
501
174
215
105
1956
438
100
113
336
384
4178
336
2629
8615
10791
2073
1976
533
342
8064
711
2854
1081
369
203
511
1450
948
184
5776
3740
686
4446
1482
1986
7713
2031
728
104
710
967
638
331
7254
431
1237
2760
1696
6340
9176
2533
3119
120
1390
168
1333
449
4268
1192
2834
4871
808
103
2374
7278
689
133
305
1713
182
475
419
1137
4995
201
943
113
363
614
1792
950
1706
140
1148
4485
201
944
113
2453
363
614
1793
950
1705
140
1147
4490
201
943
113
363
614
1793
950
8912
100
105
2379
100
11368
7560
15835
5762
2763
740
2440
5002
492
1087
727
441
4378
3050
152
2963
3165
1041
1007
3677
847
474
791
488
1435
173
508
215
1074
1409
442
1543
8621
1248
7450
6999
388
245
2688
599
742
5608
2096
1577
195
719
2793
1972
171
3165
704
1436
1892
285
191
366
104
632
1468
1749
541
474
151
294
7042
12518
9418
964
107
695
3903
1016
2354
104
115
335
153
4003
659
9008
1366
486
873
3020
595
680
1159
12738
124
595
269
14880
7025
3234
4039
7238
14797
220
800
1420
491
372
216
132
251
137
3692
371
521
251
251
450
440
439
9404
7899
685
190
1135
674
368
3752
9328
313
3153
5633
7327
1100
429
1394
209
704
209
118
4695
1181
225
1187
382
7863
1193
385
1342
655
1406
1295
455
1276
1145
13274
369
1348
1852
1278
723
898
122
276
171
141
9627
1504
11540
2534
477
1299
1380
608
228
330
3629
248
606
229
329
507
1019
1274
200
535
596
9411
9325
5047
938
299
584
541
5522
299
584
538
992
9937
6525
4363
8268
138
283
410
3923
131
1335
138
205
410
3919
131
195
156
1514
412
9879
524
4106
4596
341
6436
578
1369
5373
1439
8864
125
8318
603
5703
185
497
6529
416
100
222
449
124
136
215
8775
106
212
5508
4135
1635
160
4406
2636
8792
3922
5101
313
114
199
140
105
416
241
5490
185
105
451
1652
2211
3106
4832
8501
212
5804
5170
1212
2592
1733
6865
6857
9204
533
6397
521
175
101
469
8781
138
370
1539
264
534
111
116
182
110
165
105
526
258
107
3715
3754
224
221
8173
4853
1237
144
262
246
165
116
2140
2807
606
9411
5270
3401
1528
404
1204
390
1704
8874
5596
402
1155
390
656
141
156
218
595
300
2739
594
4133
140
1676
1620
223
178
275
495
332
5194
703
8093
2096
3419
2442
164
135
4717
352
6628
277
2586
412
151
367
1783
2138
263
284
150
103
766
3611
678
2884
2069
4416
1732
3054
672
2795
5373
899
960
792
457
926
2952
9605
1400
662
1017
1949
462
190
281
316
129
116
775
1574
677
3356
1754
870
2252
521
114
1135
209
520
3635
3050
4028
220
1580
8907
261
5826
6214
2268
319
603
276
2741
4020
4616
8827
318
1571
135
4341
4686
341
360
6465
3996
3263
102
230
164
117
161
13452
233
1946
2532
281
9579
2109
353
293
4930
225
8911
512
3452
286
233
8661
171
457
141
957
838
879
610
3429
239
132
438
477
1438
4502
1033
1742
5088
1578
3110
186
12610
8978
202
247
245
353
269
149
121
236
120
108
209
256
5884
353
350
4703
387
5941
12188
2386
630
845
650
9859
845
2741
4542
11999
2698
643
9002
143
225
204
167
292
303
860
234
146
8907
298
6178
107
1108
366
315
140
312
400
214
894
11167
3495
2171
516
252
272
257
448
179
2869
120
516
201
523
178
4059
11468
5857
544
1214
115
411
2773
3946
3204
2712
232
2361
2022
171
3547
232
156
1030
884
2757
5311
2788
6122
1488
1717
5175
4123
3673
8834
3451
880
192
175
111
673
824
1906
4095
7240
198
118
417
409
7609
557
217
1454
311
161
663
1149
3154
613
994
1936
456
315
161
521
2920
2639
547
1389
457
147
435
196
334
1088
1466
703
396
543
547
206
1263
578
229
311
199
130
116
244
1419
131
247
175
341
326
185
221
130
403
148
224
3621
9822
313
123
895
1327
119
493
5997
9419
26115
2980
4207
5169
923
384
1616
252
1634
1087
152
7418
449
618
1015
204
362
1285
9507
1154
4242
7547
1318
2050
367
171
279
503
1877
194
212
851
247
4610
247
184
204
619
478
392
143
453
928
1237
945
389
1055
617
1739
8783
296
487
1236
2908
7367
2690
9005
1166
1606
458
444
423
472
1845
1231
699
268
152
2476
454
1222
596
9344
2868
8377
1960
6669
9190
820
3992
161
864
359
130
154
1739
893
1299
1446
155
252
124
578
408
134
5264
252
124
578
2758
3951
8974
3790
276
3399
1852
2800
602
148
480
6696
956
1143
158
1769
5451
1362
5670
702
563
7414
121
218
159
204
557
316
786
1190
136
800
132
214
115
129
490
616
211
169
8901
137
405
383
340
1310
1690
501
512
5367
266
212
3807
343
6536
2193
7377
334
163
3618
614
948
1578
572
8859
5078
8398
698
5437
2885
7505
1931
1790
532
165
549
1565
1338
200
11654
132
452
666
1206
9206
1726
430
347
115
296
419
608
177
261
716
211
564
145
107
1585
579
920
146
430
348
170
296
416
605
180
261
754
211
562
145
107
1397
6707
2707
1401
3657
485
227
487
283
3168
263
381
126
610
362
3287
1205
2387
310
458
219
170
506
1399
282
1173
1324
336
1841
9031
6426
810
165
317
316
505
306
420
1045
2640
1358
1115
130
100
112
361
102
228
583
7129
330
8452
9538
817
203
290
11706
2818
141
142
252
453
432
3581
465
245
3497
2426
458
511
1497
557
1060
169
442
13689
641
7190
3781
9798
1717
1115
565
1426
5395
116
9054
5209
790
2332
13211
322
665
4621
1721
105
128
198
345
114
489
2651
223
113
436
293
352
114
471
734
3120
8804
5953
1159
2133
440
365
158
184
464
1818
11421
1434
231
214
870
364
5548
231
214
878
490
127
232
643
447
621
1266
1178
1065
476
244
506
1909
115
375
223
228
102
1132
3317
2906
2197
9388
2011
3333
6277
8406
1307
3943
612
580
3714
621
572
1909
3616
501
123
114
152
148
139
190
2892
163
339
497
197
148
144
190
1237
4748
247
4430
714
398
306
559
523
8986
540
170
228
344
663
177
250
182
2852
6421
127
187
136
394
1864
1809
439
153
142
287
2391
4021
650
776
1400
338
1157
2207
410
1431
216
189
346
223
179
837
1300
2193
10909
431
1010
309
374
167
332
267
2764
287
850
332
267
1440
8643
576
6455
342
4759
5415
309
157
129
270
142
100
150
240
121
153
173
119
197
379
106
144
148
9431
1181
219
255
1106
712
1005
4943
2447
2932
154
587
3955
1758
126
124
1855
180
445
3771
121
476
342
218
1787
215
1322
5667
4181
5130
2101
5512
569
528
163
473
150
8180
2469
6809
5178
2404
4497
213
1917
486
931
2175
9074
5553
14575
1220
924
2223
687
357
272
120
179
146
720
446
5443
440
169
720
1859
2886
388
8897
969
7683
8810
1419
2504
1893
14869
847
101
12540
2134
876
3199
887
9212
1047
1861
1088
1036
1173
355
5535
2185
1909
279
2175
2234
873
276
127
258
7117
2019
2139
1020
1414
1346
174
188
805
164
1582
918
185
2722
1347
174
188
806
163
1399
209
355
187
1125
3215
1417
311
2976
176
185
425
1052
118
5937
1208
7367
556
108
1877
1465
173
8911
1023
491
5634
222
814
262
775
3161
2155
196
8609
185
390
4310
342
237
401
130
246
5363
4129
991
1386
11279
3520
1053
7435
886
7738
3917
8896
2323
5036
1900
1545
1161
152
155
119
297
215
178
140
439
332
227
284
252
196
186
295
921
9358
233
1298
240
359
126
582
490
183
330
1982
231
1153
2732
398
415
289
264
296
758
589
8904
1308
417
448
518
790
221
280
116
3135
273
178
789
221
280
116
3133
273
177
789
221
280
115
1643
1779
195
187
137
143
5868
1470
9433
1932
7596
186
187
123
144
339
2700
263
142
141
193
108
113
4181
4047
4872
536
848
491
416
404
1042
955
293
1336
973
112
303
274
100
238
279
682
886
277
238
275
100
303
122
256
284
170
273
2536
277
238
273
100
302
161
1617
334
623
139
2128
4360
1856
619
519
1726
479
414
1971
3836
1186
395
755
236
300
11923
9338
1658
145
219
748
4835
292
1437
216
229
3785
11437
8072
337
119
1526
7333
112
2136
192
494
443
452
470
5405
443
452
1838
4890
713
213
772
9258
2034
181
224
1453
159
331
840
357
105
701
7291
2838
272
242
1009
1756
770
100
429
7766
11990
5909
683
7334
8143
4805
3554
5595
1686
1010
4251
186
3610
244
2502
520
3621
2832
155
111
659
190
710
780
101
524
1177
666
414
275
319
13765
250
1981
138
3029
2256
956
541
6350
289
4515
245
254
5881
222
224
3669
149
684
419
1874
8924
230
101
1633
136
106
480
102
1040
468
410
193
2152
136
106
164
155
2520
9434
279
3689
1010
12232
644
661
9661
629
8799
746
4476
168
2076
11224
1504
102
558
721
2714
283
12716
1566
1551
898
3609
1316
12156
106
1763
1679
6464
362
355
355
352
5035
994
221
9541
220
2940
3081
3707
447
3870
451
2108
1222
8762
688
4931
1080
15001
352
843
790
8798
8597
311
791
2461
6211
124
260
370
130
220
446
2109
837
127
1028
224
1890
366
856
195
302
4323
155
157
150
378
468
369
566
161
212
129
7556
415
5932
955
153
130
171
210
311
117
134
697
231
371
2325
153
130
172
223
319
116
132
116
1928
482
399
312
1932
7873
521
720
5196
8684
110
396
345
565
280
203
165
269
228
1432
164
390
344
134
3996
154
113
106
140
3072
401
503
164
153
229
254
1648
777
1709
481
308
198
2303
3303
929
988
334
381
3013
4665
1219
1455
204
148
2194
1764
3688
3028
1680
490
576
837
171
1614
108
628
253
263
134
368
4741
1744
1618
2812
113
1618
8915
490
576
747
175
1134
214
618
283
197
1262
179
1143
199
298
433
5491
1024
1493
3221
4750
3645
879
2386
2356
305
109
250
2222
3973
305
107
250
937
3448
9074
7028
1157
1433
4822
426
212
4831
15376
502
149
786
212
422
12018
2089
515
1362
1534
1106
690
328
9402
1493
261
482
213
435
263
2509
207
177
11047
182
365
460
2293
314
14917
763
3637
210
11797
8895
3131
137
827
804
8840
801
2425
4956
2344
181
177
180
249
534
948
5771
329
13600
180
158
712
868
359
126
214
173
6414
359
126
214
192
102
177
241
751
180
103
962
106
123
201
162
732
5367
261
572
153
100
368
383
146
483
600
448
154
348
1064
192
632
1812
382
7096
577
1231
3859
1468
1880
7660
1860
421
7968
11615
1613
2149
655
210
191
145
351
2243
3889
802
163
146
609
149
268
478
186
1605
12600
6668
2223
112
523
131
6896
694
101
241
227
151
455
129
356
300
352
110
3653
174
213
7960
659
1172
250
284
504
134
196
5538
249
283
499
134
651
222
9084
783
928
1108
2813
6224
810
408
151
114
121
472
266
802
311
139
2376
8909
4753
1235
354
1056
5182
6862
8369
164
197
1704
185
298
218
8523
350
528
136
107
289
166
1422
3822
167
679
742
1740
5760
9273
497
3280
14897
1627
7599
114
752
722
1159
124
701
101
1153
1624
218
192
491
7470
3193
1156
1120
3372
6147
8800
448
5573
6098
1311
210
155
442
201
252
224
346
164
228
242
173
281
8470
1343
6027
180
13627
102
211
135
487
5791
1468
1470
1137
126
1274
140
987
8922
1149
193
439
714
1008
268
6989
2839
6628
191
1348
842
188
6594
708
2465
464
110
406
1642
1680
352
133
1419
110
13670
2423
1996
100
400
132
130
1255
1555
284
245
1166
115
2872
1217
246
1645
194
111
135
562
2303
9256
3096
245
170
231
135
528
2332
201
1408
195
3160
793
121
682
3575
2095
2170
514
1087
604
285
1262
827
3849
386
3530
2742
778
885
143
2202
145
115
433
216
831
3076
116
360
275
520
215
832
1532
676
1250
1517
1124
4930
280
2505
3163
4903
8814
3233
3368
9315
136
223
316
271
215
268
721
1496
7359
5895
417
401
294
907
314
275
347
191
296
472
614
407
253
6474
350
4744
1866
234
1349
1654
175
182
390
2701
827
1095
2110
397
210
467
665
750
635
143
304
6438
100
440
174
661
839
313
4120
2506
3535
14888
1889
1903
3463
4073
532
734
1797
714
1794
220
11996
3473
4392
847
460
944
658
7561
406
751
1200
1743
1465
16175
695
2126
2113
248
177
6751
776
256
527
190
320
300
742
1012
1166
2141
1419
348
218
256
143
433
146
339
762
5057
296
6968
546
849
310
10416
404
250
108
865
9035
1870
3550
1307
511
1593
4289
3039
2293
1274
1881
496
354
1380
787
5598
352
9286
2574
2147
421
2341
505
561
2952
471
9397
560
1155
455
1079
1000
329
721
2052
151
1500
488
5632
10281
144
188
151
220
335
130
756
266
1552
542
664
3534
281
162
882
1472
2702
669
710
1070
1171
881
910
1211
940
2215
347
1517
9470
147
295
2900
7438
1701
3818
142
1436
110
116
466
243
231
428
285
3243
105
1088
261
944
650
596
6244
720
1290
2624
303
496
1208
649
8656
8164
338
115
3711
226
5207
14865
2069
608
375
309
858
482
6634
6434
1960
1830
125
142
451
105
1863
4388
1889
10401
11653
1177
9698
1893
132
159
9357
100
431
192
191
13631
813
854
3237
1738
550
1814
2743
752
1049
1090
441
129
1439
437
315
197
239
1906
2450
971
4052
1643
160
144
117
155
210
475
808
259
1449
897
449
195
153
202
825
312
1588
703
911
186
1448
190
1110
236
195
153
213
826
313
224
1402
370
2873
2547
1872
766
1216
2569
4208
11645
3191
164
386
365
182
808
348
114
202
291
9091
2905
257
562
149
222
680
2265
1864
233
739
481
155
681
2516
232
738
560
418
5215
2480
200
824
8921
7506
246
846
181
2198
427
4374
1043
268
10139
8708
499
763
326
1145
1292
343
606
829
3511
4634
337
335
6469
2147
2173
143
453
697
117
203
2005
3279
144
128
209
123
697
117
203
1656
2544
198
1499
1668
695
474
1080
849
185
233
197
123
449
116
1394
3181
9486
9083
202
323
147
153
211
541
2433
323
191
277
152
124
215
892
6743
878
1092
482
383
366
3634
197
2094
3237
159
194
227
132
127
803
9565
2377
191
223
151
127
661
6091
772
647
6838
1107
7582
107
1699
6900
1377
343
247
469
508
313
2720
1774
208
235
407
101
405
389
1851
3597
533
312
1464
420
140
612
132
146
624
1503
1594
1822
594
1623
604
485
420
193
932
2397
383
527
488
420
937
226
1452
3135
5470
293
351
311
622
457
3169
428
8324
1062
321
772
147
1013
236
317
1835
157
152
122
716
464
193
583
149
488
418
648
426
336
5350
184
420
107
2336
1192
252
830
1128
161
4332
266
1305
100
572
185
2774
124
117
130
1635
1758
958
4027
3155
5009
988
2776
1526
1421
246
3796
1978
6664
1274
174
439
466
721
302
7339
8100
945
2278
126
1712
127
232
254
315
6108
8874
1110
6470
950
361
8135
5323
291
8955
635
2430
432
108
499
769
1235
809
212
138
159
244
298
1713
897
165
2920
13621
3681
101
113
108
3487
2352
8115
696
978
582
188
307
113
349
409
450
5634
275
306
111
387
189
198
1871
4149
2703
7325
10169
8796
3091
7291
127
1752
120
118
100
567
210
467
4934
489
614
782
507
773
255
117
2307
226
222
6481
245
127
927
4135
323
1486
3076
3937
798
2482
306
848
483
489
2172
738
174
359
430
773
1019
10567
1981
306
926
448
124
3061
376
503
307
175
1651
562
1756
5498
1307
3452
583
8955
3913
834
541
8185
974
614
364
2230
1032
450
1066
1190
139
280
192
531
526
264
788
610
1890
1942
372
1026
1164
217
135
11516
1081
237
1383
5606
637
5571
7418
3538
379
373
2410
5913
2546
7380
144
227
4743
351
6658
3343
455
2652
232
2000
3372
2606
9347
685
3225
466
423
169
198
282
1517
3274
357
344
642
3082
664
2154
280
2171
3840
274
2002
684
13654
922
1106
418
2291
3884
9801
1434
449
868
9524
1183
1288
2615
344
125
194
2132
7020
433
481
311
975
957
595
367
1151
229
365
162
300
1349
9621
1539
1143
1692
144
384
726
258
584
668
211
364
1141
567
364
434
7312
140
245
365
1187
1741
426
723
3118
1135
1001
1136
2192
9372
656
1554
1151
1176
652
799
702
204
650
896
250
385
365
284
1995
1151
113
722
1154
1406
3119
2709
4360
220
1693
7335
357
111
7307
9548
5853
281
101
112
173
5202
245
201
298
1655
1029
399
289
636
3020
1025
399
290
326
217
212
259
146
1423
252
364
2058
7706
281
155
618
2385
2681
15465
2059
410
2123
438
128
184
156
185
142
663
172
434
3211
585
185
142
661
172
435
1017
419
223
1058
5377
500
224
1059
1901
518
2279
142
700
132
130
567
227
396
317
232
122
1993
315
457
1937
5312
702
8092
2091
779
354
562
1714
480
11874
499
1098
13006
278
543
163
161
189
189
209
159
553
1904
245
667
132
219
207
375
968
1646
104
1538
2940
104
1532
600
831
13152
4295
6617
209
233
937
2079
1800
6976
399
2235
5002
155
199
331
162
1087
4631
9341
2304
4030
3869
7545
11723
7372
2485
9395
4281
425
1354
485
262
224
1377
1784
110
1243
313
124
730
116
2293
328
357
9785
1992
1593
1350
9180
488
452
1541
1635
222
126
100
134
128
263
199
378
1342
1324
15561
4075
3323
11148
2914
429
4862
122
4560
808
166
170
123
146
12258
1470
211
266
460
5509
211
266
460
382
1747
362
395
138
113
480
1672
2767
2671
327
382
369
2195
650
1291
348
305
560
265
330
316
278
218
600
205
156
150
174
178
163
127
547
193
1874
534
151
121
9348
528
110
369
1572
571
518
367
279
209
2193
495
620
254
1464
813
363
431
2077
7530
1161
1454
145
473
106
469
1624
222
687
1039
750
387
152
275
310
877
764
2388
4985
1866
122
131
567
884
704
987
396
170
168
3146
610
757
100
498
210
843
2031
3248
8964
1181
5756
462
2616
9499
1075
1405
642
465
622
304
3317
888
271
161
1047
172
158
14707
432
125
2015
2610
2687
451
6205
1990
9070
4776
402
2262
1557
493
239
291
141
120
660
505
367
955
192
533
618
160
1034
921
295
2957
933
225
1969
1529
371
712
473
171
1437
1468
818
502
5559
818
501
470
3471
524
2556
743
797
829
192
240
350
4882
7373
698
7265
6816
2235
293
182
974
7299
291
1169
4060
4466
107
1280
7331
2845
1503
1039
3131
2934
7097
6224
8873
3250
305
3492
3281
1640
412
3082
3043
930
240
772
1594
932
120
3035
924
239
770
1403
1492
1996
3543
576
1475
548
7581
835
228
742
382
212
751
1818
580
251
791
3468
9958
4070
3923
2305
4974
585
220
421
505
865
4278
3662
6334
7369
507
172
3127
526
751
348
4005
470
843
2814
7283
4810
332
637
139
425
418
343
355
817
5761
8210
4924
309
656
298
1359
399
123
716
6652
511
1106
1017
572
3529
508
988
111
1664
2932
261
2223
856
3654
2691
3615
9360
5249
3457
7878
5109
930
494
1942
316
404
109
3637
239
2404
5824
7020
4735
3271
199
5010
882
2329
315
132
230
870
6265
568
148
11586
794
2196
943
2008
5831
9396
1516
1703
4049
658
108
9917
650
1957
716
409
125
128
2110
686
185
133
109
262
159
1692
130
911
123
169
716
409
281
323
148
1727
442
178
133
110
311
1576
131
2325
859
1551
1344
2956
266
2055
2579
344
1262
466
745
1307
1413
1857
288
1430
253
1343
171
212
252
831
503
1398
9308
592
3744
14944
135
4632
1040
869
8098
4896
7272
1076
1437
218
186
360
228
302
377
1632
4342
1380
667
342
228
184
227
107
611
323
686
148
173
1424
1126
2752
1960
7210
2577
151
6238
161
8463
1182
2499
1774
412
4643
4006
158
3776
5421
2720
9706
5097
337
5075
306
126
2977
285
1434
930
2939
1426
525
10173
752
244
168
310
159
166
126
112
779
1079
152
357
430
499
2534
232
8900
4246
7417
7759
2981
4408
7282
145
3717
526
442
296
239
1359
484
784
610
3392
7391
4365
779
115
171
438
250
245
1920
1047
161
326
275
2803
216
186
112
271
6804
5185
216
209
291
985
5350
126
7279
4177
272
739
1633
1192
605
504
415
1385
611
104
373
468
306
266
156
233
156
484
162
917
200
1613
903
7426
2913
13553
4392
4967
2116
870
7338
103
1551
713
3280
1988
1801
7362
5706
775
1885
1618
175
359
571
346
467
1900
866
1407
184
5305
132
311
252
120
2496
273
170
274
256
147
358
14845
254
120
1809
1760
7268
1019
446
834
7359
627
998
785
5945
515
212
396
475
2779
1257
1480
781
866
211
797
4391
250
1591
1712
161
173
144
332
973
1973
210
157
105
166
1177
1022
281
856
479
1992
175
201
114
162
400
2064
6663
12691
2423
220
13356
2262
1476
1404
164
1449
406
188
250
243
149
1756
107
101
101
141
7181
5199
424
139
5683
294
1033
2700
162
678
1023
2193
1743
1396
507
597
205
181
245
159
872
667
297
245
5599
149
728
1198
1590
777
14885
1066
6181
1622
8917
3012
235
1167
1252
9209
2167
1595
131
493
9141
151
2516
1011
364
217
4713
124
13420
4825
1482
1883
297
146
317
378
1176
874
297
132
2158
237
3565
240
1123
658
620
665
500
169
211
285
2503
120
738
1400
457
405
210
1408
1723
774
9388
339
846
102
457
926
128
1593
444
382
185
1420
1863
161
250
1077
1186
585
326
3120
4694
852
3252
2035
3184
458
838
208
430
198
112
732
615
193
3952
8880
978
2245
1173
236
393
290
243
866
150
417
468
1203
7293
3438
341
2539
2089
215
447
203
2370
430
694
388
130
4734
2668
102
372
1541
156
4504
179
580
221
165
729
395
5487
604
776
1811
6014
858
2198
696
863
8950
868
554
945
9602
5437
6205
2499
1019
397
193
112
429
320
107
683
176
7275
3860
654
678
4502
304
4784
2745
4821
7296
218
1172
1387
7344
713
3433
1340
337
1149
7819
336
1149
106
3863
692
1962
753
166
1411
1943
133
1635
159
199
311
441
150
151
197
168
159
2770
8922
438
1008
7237
3521
7239
133
342
476
600
1093
838
6008
1896
4925
9477
847
2379
1398
3110
2271
1270
2389
1114
1539
3982
1241
491
5699
352
354
4685
180
7440
3973
2132
1862
303
1289
7665
271
1402
107
245
744
8685
627
349
391
283
184
1853
1459
4477
214
845
1634
685
762
9070
2769
10594
1591
511
1401
248
2325
523
1732
4066
651
1364
989
809
3171
178
1960
2333
806
2391
800
3003
3854
4938
4400
3599
622
181
1603
515
499
497
862
1187
1000
2425
3889
925
291
237
446
1435
3734
227
3880
424
564
194
2804
6653
687
3993
560
1294
119
975
2280
352
1406
104
5283
349
1407
6488
3946
6647
1382
997
494
163
1428
318
189
3784
571
917
1942
325
188
310
329
780
4368
2296
113
240
221
263
1808
7379
1685
2019
123
247
216
640
218
139
154
2170
1285
8865
221
806
449
429
192
7368
106
209
158
105
332
536
2188
100
3085
295
703
4318
2798
449
834
1185
5676
146
14854
9973
2520
1050
1127
7217
9610
2238
726
5430
9558
2003
7386
1630
2755
3318
8566
560
927
1434
222
552
678
138
689
815
10850
460
260
187
948
161
156
210
136
4118
432
447
732
948
4689
411
1537
159
416
979
647
562
168
667
1514
2543
694
271
219
1311
711
850
383
177
316
2571
505
2810
776
447
1441
291
1589
4545
2255
918
271
209
192
1732
185
697
1582
142
927
427
123
686
181
474
109
193
1748
188
104
490
1215
1160
5205
446
154
1121
4124
1512
102
593
198
291
263
815
961
449
208
889
341
213
241
718
727
166
637
265
133
10488
794
208
877
275
182
208
702
1324
4754
2008
1517
435
1359
165
104
257
369
104
544
175
2632
463
736
582
135
1964
102
188
125
1379
8674
4724
345
347
347
2104
103
624
153
705
617
201
2764
499
231
229
193
396
475
416
508
434
164
219
488
7219
537
4557
935
380
167
490
1844
304
910
211
155
876
946
2078
2028
967
6246
1924
293
15480
681
5385
706
8264
12272
723
123
972
1494
2104
8273
1458
993
7961
1279
297
3441
1349
273
303
4490
454
1217
806
184
418
1340
286
257
112
263
634
267
129
2135
9014
203
632
1276
684
4802
7252
3163
333
199
356
6555
199
3446
1824
255
621
115
745
1578
4109
161
947
7496
1991
1101
13628
1883
1382
130
285
467
1108
1491
239
377
3281
1249
584
1397
7499
1749
441
1817
142
204
154
196
170
515
1213
2447
307
313
104
165
1924
115
105
161
202
520
105
1441
777
762
4598
12939
1788
115
147
269
428
477
1387
755
209
239
356
110
1073
758
7521
747
729
715
529
517
106
163
234
5486
540
184
485
218
268
1654
1308
645
152
407
400
342
464
294
111
476
207
869
13534
11605
478
276
869
11207
9835
2503
302
9668
9747
7832
14846
1422
4637
7977
4200
430
102
4236
15489
2827
887
398
103
253
807
341
906
3968
1328
189
381
446
1588
106
898
180
859
164
103
254
853
1789
217
380
448
1403
2435
2135
12635
644
161
189
486
1489
334
376
5273
751
5316
527
11735
1775
291
2300
4352
8111
1547
6524
1080
895
6050
680
1754
937
487
1270
5526
990
1095
2577
5006
7244
3614
1882
602
968
1973
1544
210
617
357
5151
700
7991
1262
925
122
1236
692
923
1190
185
618
1403
1092
4410
7403
2205
1343
1357
498
1405
668
199
168
327
129
15274
223
224
178
595
261
1938
8170
162
2844
4246
4797
4352
1435
243
5449
243
221
493
647
238
4358
4225
2036
1437
400
14857
1189
6836
1584
283
7062
1088
622
7392
341
191
467
180
209
126
1626
1039
224
1371
123
1953
185
1167
191
151
229
235
145
4676
3992
559
273
2862
545
112
279
1661
11148
1678
504
472
148
1808
4996
5284
700
8144
1025
961
1731
5309
8976
2191
134
397
697
732
103
397
1298
2211
3875
1618
13653
1392
3478
7322
2842
15463
6099
2747
336
664
194
1148
1003
1144
3088
1857
1050
962
125
2369
907
815
8828
815
2464
1906
841
292
203
506
1917
4687
2241
10939
173
3297
694
6123
7385
1848
5801
699
6585
2914
3091
1679
7413
3415
536
2997
1870
234
189
529
2555
701
2335
235
190
529
591
5219
965
464
9380
1147
5695
130
2064
13785
243
158
714
1547
1788
113
155
116
191
462
108
150
108
161
104
128
1910
6686
10355
7694
14880
891
2505
1161
514
553
259
182
1654
1541
1604
6545
7623
3277
3697
1028
956
8933
8767
805
779
2221
805
4371
9299
3919
699
5277
155
7506
4047
1625
1561
4441
3398
2245
1182
631
785
972
2985
2570
5425
7430
2052
411
102
467
120
1185
173
7175
383
149
1022
209
685
157
163
218
3015
1110
5015
783
113
5275
463
6845
106
287
1291
1076
649
4826
626
135
102
458
943
8709
581
2371
1953
6443
6575
474
989
1232
239
172
185
189
956
1398
201
900
2209
503
138
1451
1072
2810
172
230
357
383
500
351
315
2401
482
207
206
168
807
158
2635
116
1028
216
277
234
146
1991
156
101
336
638
612
3176
1503
2073
2626
1013
9164
665
3272
775
159
102
2807
455
442
1363
458
596
494
210
125
7214
237
408
461
797
720
1885
649
1193
4050
9743
3161
8977
339
1190
454
848
195
207
699
9219
6181
2732
1215
274
6253
245
158
684
6471
235
13389
8372
696
5144
1549
945
4249
496
1080
1013
1283
2670
215
1262
4506
1188
589
1275
293
607
653
3334
255
309
399
6500
225
2013
247
3948
9785
2340
3203
2576
683
448
746
571
653
340
750
1309
629
1639
2031
1174
1209
226
3196
131
189
353
613
502
2225
7510
12341
360
2147
4210
517
127
375
2438
2075
1160
163
323
544
1417
229
193
231
237
121
1043
1355
6259
6285
202
1125
423
494
1188
4911
625
3771
5995
2570
706
1155
907
7662
9394
3688
642
6303
4001
466
264
233
804
150
2587
1267
257
259
811
2030
771
443
439
761
512
7372
2038
4975
1742
3048
4402
7347
2273
3078
3040
480
1894
731
600
547
1055
1763
1215
946
980
6694
4976
7036
1644
194
190
356
111
2930
13433
132
190
356
111
1386
1222
7163
367
796
261
2881
367
104
1231
1440
1892
1156
183
1928
233
594
276
266
167
711
194
3242
405
329
754
131
285
267
167
381
309
322
745
637
423
1099
175
611
707
118
717
238
245
271
211
290
589
1744
747
1210
154
496
296
151
266
744
5014
206
2242
941
708
14792
7474
906
974
1588
629
205
164
1215
143
187
523
771
1247
475
2092
330
3897
1675
153
177
1287
3341
2121
153
177
1290
563
989
3731
1010
1695
113
139
157
484
497
931
372
1505
357
144
173
102
202
127
164
2504
2133
202
184
177
401
2324
2346
2232
3983
3305
1209
3078
123
4036
1431
173
1001
452
260
2213
948
1788
903
4369
8890
7328
2084
5374
1040
9131
2023
4986
313
112
308
224
442
280
212
2404
726
454
640
812
226
1538
718
123
181
2324
344
217
1607
12526
920
4929
11042
624
2318
8662
4346
938
1735
315
936
1741
487
178
166
111
950
242
143
13748
176
310
13814
302
318
594
1959
404
390
222
8183
404
496
939
769
14474
341
206
3208
1101
216
254
612
6054
1133
2134
208
192
106
788
314
1123
928
1562
1634
9448
4656
677
1869
1692
649
211
2570
1081
160
928
1594
730
212
2572
1076
2254
2568
961
7293
2181
1184
860
2197
1057
1635
5023
7279
1009
1230
1778
939
4911
202
399
4207
177
171
1323
241
134
102
294
1178
408
535
1106
243
187
4848
438
506
4848
684
789
7052
3380
3418
183
221
227
155
186
122
235
241
1408
2705
213
751
874
1692
6976
7504
1924
7701
6556
1855
1052
152
3656
1056
151
464
846
120
1314
2127
489
491
563
471
205
7366
1753
1617
539
7407
1840
4771
6131
1181
3199
5984
443
128
339
251
189
2111
136
146
1190
476
900
5667
293
819
850
1046
2498
346
1287
346
1758
9476
1969
7460
4332
1942
622
1824
743
421
505
1009
8870
929
1285
1515
1586
2866
1586
935
989
1010
720
15424
903
1784
7431
5144
256
1633
1803
957
387
6272
9572
1784
3219
1654
721
295
2225
1828
1410
1102
124
5483
1103
124
317
287
825
3452
3567
410
2449
2096
7734
676
3941
350
254
154
170
412
105
2267
895
612
3565
483
410
1876
2992
11617
201
2327
2689
2272
8113
2594
6542
166
1589
334
837
447
14959
357
1288
156
962
236
694
810
323
8827
8812
998
956
228
242
217
298
228
355
162
311
264
819
387
222
195
309
619
618
124
140
145
187
1108
840
7309
7423
1720
653
316
858
6002
108
1428
7656
1497
1572
1454
565
2123
2679
219
4619
6514
4822
189
9123
350
1059
423
642
215
272
131
111
188
131
188
131
111
215
131
203
457
6020
8899
2036
470
1510
134
1209
841
1463
1364
7945
1164
153
213
234
2910
2428
449
2684
1651
3913
449
1848
1649
1389
4277
4336
5069
101
245
432
318
214
260
235
153
1754
653
784
485
203
208
122
321
215
276
263
153
165
2250
487
155
264
324
217
258
237
145
135
2250
491
155
264
324
217
257
237
145
1640
3826
167
112
2562
11491
228
9201
2496
1078
6654
6846
1449
528
244
7257
9424
2134
1032
657
5911
4594
658
1566
1922
135
143
623
13617
249
105
1212
2884
2775
2605
11996
11089
9554
5407
4850
995
1464
1280
547
9377
2133
2300
177
328
483
1418
1423
119
298
213
231
158
2161
132
3123
9138
4995
6157
179
1013
1341
6282
14193
7594
7125
9366
245
4878
7431
1288
352
13311
114
15380
3189
5104
698
8255
270
122
182
901
1090
4687
322
324
226
336
111
2194
928
1333
8897
794
5985
14892
1381
5575
1232
932
483
280
12021
2758
543
105
316
153
2536
1151
251
1669
1811
118
131
1001
3180
2933
2226
675
213
391
475
6459
6843
1464
176
384
256
371
3224
2615
178
3991
267
344
258
379
126
188
3344
3021
1706
395
9042
1594
1871
411
105
548
3708
119
105
549
522
2170
1630
361
137
382
193
312
250
166
398
280
251
113
5246
361
137
382
193
147
311
248
166
397
264
249
113
447
1707
214
104
147
765
3341
1907
388
1990
11810
3783
593
763
9115
467
258
7928
9397
5689
539
241
1423
531
235
550
1981
13442
239
343
594
9450
1965
1331
442
414
1316
104
710
1484
146
278
110
140
3976
9522
4068
873
7379
3519
11431
2451
414
215
676
1227
260
236
263
1597
102
3758
2063
7351
5339
464
2244
128
418
333
1157
2345
1449
1404
130
416
333
1145
2324
3637
107
258
1248
414
11353
4706
4366
589
176
8251
5752
522
1334
1663
510
8147
14817
1022
328
1845
151
13773
235
181
184
181
564
7294
13771
4406
2577
1560
377
117
260
142
3428
2904
6057
213
465
982
209
3014
1424
3263
631
1425
1900
6393
209
2879
3094
5027
328
1029
2645
761
5339
1187
150
1235
737
6067
3601
8473
4580
372
1081
2880
869
1916
841
213
753
124
107
326
130
184
182
1976
1440
1904
1068
6005
1069
454
141
4754
1107
111
101
141
106
162
336
440
228
244
493
143
183
157
1483
1547
668
1757
224
1291
2413
4674
141
8295
2539
1058
494
1019
2148
347
1088
1444
1653
140
161
849
316
5539
244
140
161
849
316
426
5118
348
3761
9922
5059
994
1264
1676
170
488
104
312
243
446
4992
2228
9368
226
307
114
792
4236
1547
308
114
793
1474
3942
2858
4375
11110
3402
9087
1123
559
1631
400
9135
436
376
3036
3067
503
2207
917
447
464
577
735
1146
1755
546
107
164
103
127
358
3404
1538
289
1848
791
345
241
243
877
450
1741
102
1244
8926
463
114
345
148
114
481
1677
321
1744
221
3137
6094
3549
582
109
606
395
1039
1649
7323
1531
531
601
1044
722
3355
4469
8120
632
2393
550
683
1140
124
551
8206
6040
2529
1949
121
1044
497
3041
276
502
794
6481
2977
1712
1507
7254
4817
465
279
544
6803
1728
101
222
5896
309
7337
6979
4990
2490
300
7249
4505
3905
2631
3988
485
640
218
304
393
379
101
828
14718
118
499
1178
136
443
129
218
117
226
194
191
453
493
559
115
430
359
969
347
1090
378
415
3427
222
174
120
134
2689
190
616
1437
1054
172
690
726
1764
482
133
650
254
425
2278
7144
130
3631
1850
988
517
5486
882
113
1665
259
725
535
5479
243
255
726
494
2613
412
177
243
120
109
227
329
2061
15448
172
190
3546
145
357
993
1805
344
220
2149
1904
330
120
282
558
178
5318
2920
144
2615
13781
9756
1700
316
394
141
103
6780
4410
184
116
313
160
234
1050
15465
111
1821
152
718
415
6308
4199
1448
1900
492
643
2010
3092
3562
7350
1151
684
14084
489
485
567
573
1554
240
243
716
125
464
138
362
346
370
193
169
356
504
309
1961
2324
1925
143
285
390
278
3253
453
1422
466
1484
273
529
507
495
363
2120
794
281
269
533
725
343
317
331
101
303
476
336
214
350
218
1525
557
503
291
672
1622
126
255
130
273
110
223
123
153
185
4550
5217
436
337
146
114
112
556
5546
345
159
114
112
1610
1853
773
3544
483
999
2323
773
328
363
2027
2557
905
7088
8923
3330
1859
1013
480
138
108
219
427
109
539
256
537
465
1092
3545
582
706
2814
1335
369
1046
829
589
1435
1406
392
3515
2651
282
868
447
2636
522
236
1136
2091
621
9047
4813
734
318
133
568
326
644
164
477
492
2166
689
7375
2051
3891
5487
361
368
1544
2094
429
382
149
1526
187
130
323
7361
7203
1406
190
445
379
185
2108
465
116
113
373
310
972
2263
3742
13483
448
353
7353
2576
1224
7280
4986
4020
8929
1280
135
179
168
304
1280
5432
6259
12338
254
3236
617
7374
128
137
124
178
544
1630
1974
183
100
1305
4752
793
10349
1772
569
3260
3965
181
7607
6172
2587
6565
2122
4365
1132
2194
4076
709
8604
2305
5236
7214
732
1062
11861
128
4616
7356
3465
2265
1299
165
238
9142
104
331
316
100
384
930
12973
1423
165
190
686
2738
2205
987
494
846
565
932
1762
177
700
315
164
656
194
442
530
7188
157
4369
820
101
279
682
116
185
976
1134
136
354
266
356
277
5631
254
294
215
411
804
9427
199
515
8891
2179
4804
7932
1115
215
576
323
325
388
2285
1897
308
269
318
386
1974
13962
1467
1492
127
351
2312
1033
4224
9332
4676
436
501
294
112
159
483
1863
666
395
947
2221
1022
5879
15473
3033
979
496
144
1357
946
542
13650
687
3939
454
3769
103
1731
1036
1219
1578
12503
11660
292
9057
7997
15346
4290
2420
342
275
342
171
137
133
218
2028
1096
7605
1829
687
1942
128
156
128
103
117
217
265
537
293
820
276
5997
648
2035
9347
9656
609
407
195
627
140
150
2373
105
271
394
612
924
419
2309
143
3921
1219
3302
5021
748
260
190
199
186
237
150
476
336
335
5179
1714
1408
100
372
1602
3267
139
899
1596
453
396
3748
2421
547
8072
6459
4461
3482
143
1667
996
4534
7294
666
191
136
129
349
1905
180
683
2941
666
9560
3698
1146
15365
5502
1076
2797
6680
3299
350
776
6708
2686
4347
546
319
143
661
1631
1894
154
159
248
172
177
245
323
356
873
516
488
1284
1659
1004
4667
4313
973
929
12445
6557
1202
424
206
596
1131
742
7560
207
8249
477
112
5194
3242
3787
8884
3068
822
132
258
2047
1635
6365
1882
697
5180
3323
981
260
2052
1639
8245
699
2743
2469
533
9492
1259
157
508
411
504
121
175
4932
7502
1962
4616
7292
416
244
11326
781
8888
4397
252
144
504
1422
254
155
119
497
214
9421
252
4424
516
2047
338
207
114
294
1369
4280
9553
195
310
4830
629
212
177
277
11467
221
2346
126
9709
2999
137
505
310
6891
175
113
126
235
377
609
158
886
645
331
4980
450
275
113
154
6181
432
2348
892
1461
1238
2187
1090
5606
1136
221
145
506
102
275
177
411
196
1195
9057
681
439
1437
200
247
832
1316
1093
1034
114
529
360
5633
873
157
151
164
1036
113
463
1060
899
832
2796
670
1084
459
121
4243
197
7389
696
483
604
1895
2339
10821
2238
1002
499
443
251
266
1403
208
454
457
3433
3049
290
9120
2619
516
471
233
1424
868
1687
2870
735
116
2819
245
338
1828
170
996
161
1256
7051
1439
1487
207
13156
1077
4764
1081
434
11649
870
2581
481
915
1385
9151
350
3156
425
832
283
243
170
201
1011
946
466
2724
5604
7453
6109
4490
456
138
7518
1656
432
10361
4650
165
1866
150
4430
6638
352
4737
969
156
745
274
2018
159
1359
3643
8899
1208
2376
628
4041
163
873
146
7692
278
471
322
432
149
440
1871
1610
104
675
611
729
513
871
981
238
433
1014
435
153
1886
760
115
686
2764
548
1464
386
1455
3835
2813
3062
3789
7293
643
492
4144
2226
429
860
9514
3600
5329
2218
175
169
119
177
331
532
4703
2125
320
2344
4486
6809
1183
14926
146
4957
914
3425
612
4541
409
276
3637
261
533
1717
2259
213
6214
2748
565
9444
996
549
421
262
1347
354
829
123
106
473
119
521
130
121
218
556
1329
679
515
2245
6048
2730
484
3759
3096
1469
113
185
848
203
5624
185
849
204
541
3263
388
1338
8414
7161
1007
232
331
1179
473
373
455
351
342
100
6551
406
147
5023
1425
3791
9157
1567
1517
7831
1518
117
3754
444
3022
1429
233
163
940
136
449
151
152
372
2464
2731
1341
195
675
963
1586
127
566
903
184
192
2732
1342
195
676
111
713
1576
140
4543
466
688
5206
928
7639
2607
13010
1334
1709
2918
915
919
968
196
374
5288
338
247
139
1000
5937
3502
404
159
120
887
142
121
334
196
357
879
2087
2244
7997
167
378
4169
1004
2888
1506
777
7350
3368
1050
2654
166
1297
421
2459
163
825
178
3009
200
3492
521
160
647
181
543
388
1466
308
989
1156
1725
1003
12210
5482
2294
4534
7276
379
115
146
187
354
494
1768
573
676
901
1839
569
1153
1062
1390
294
424
416
444
221
284
1750
4610
322
7408
5444
3755
9268
2828
7100
9763
3880
9640
2701
1558
506
420
1005
3354
1005
1652
12019
4716
242
170
631
165
605
3023
1060
237
170
810
833
4293
433
2554
4377
169
5189
698
8100
924
612
877
2333
438
393
784
615
480
699
1248
392
127
554
5416
2174
5004
1150
1208
11124
6154
2476
204
150
684
485
3590
474
459
943
1004
844
9661
1195
4814
167
232
1319
662
373
1540
1639
192
203
662
254
143
120
910
2170
193
207
206
612
101
249
145
120
910
2169
220
206
886
310
105
177
123
2816
8796
343
5564
9599
5616
5536
3029
2415
507
939
1206
836
3974
668
116
8523
2262
9391
13223
531
813
1240
2416
169
529
822
1436
396
487
1298
1612
843
4655
118
1197
119
534
122
456
990
673
218
923
133
1174
683
1989
5463
3950
3681
2918
158
985
2953
1443
7100
679
4648
254
11755
2624
939
232
285
852
351
1265
273
199
108
388
430
140
1398
3734
880
1225
799
698
5771
5022
4586
3436
6070
2416
115
675
280
219
304
649
563
129
135
106
6266
664
7330
147
4684
640
827
322
3162
3704
3907
139
127
13658
264
949
12945
448
2176
205
167
159
292
457
235
7265
473
215
888
7490
578
1082
3179
8975
6138
914
1445
553
3094
169
383
1222
436
325
185
157
399
428
262
1084
13005
393
118
149
185
171
357
1943
13262
1222
1828
354
229
456
270
290
630
101
2944
111
462
263
288
809
1647
1326
161
287
447
192
7254
158
429
184
177
160
7206
2657
111
461
126
290
813
1646
1329
196
288
447
192
149
182
259
7251
625
177
160
7356
768
538
2794
422
579
501
184
1789
1858
264
335
1157
552
3001
1245
836
159
273
911
1049
640
5911
154
9370
2810
2548
1063
473
1868
296
187
273
401
536
977
877
189
1949
1364
3366
4677
1935
304
530
239
240
101
185
266
518
585
1218
239
101
185
266
520
585
1216
239
101
199
931
1820
2926
6788
725
2705
10809
1433
2039
10125
9342
142
320
214
130
332
167
5470
167
646
155
413
7252
119
192
471
355
288
196
1352
1646
147
151
513
288
267
514
111
3159
126
151
162
629
290
319
473
231
116
354
1844
10202
4373
3840
3812
568
1854
238
330
297
501
178
4442
2127
9069
5339
804
351
1645
7035
1070
610
886
844
4014
1777
5822
1104
116
274
103
228
153
143
187
226
181
215
3333
14936
1422
157
1579
185
4663
6774
1452
120
410
2819
2597
1345
1181
765
114
462
1710
1214
280
399
158
1608
182
263
187
1862
1311
1230
583
5858
158
10931
14879
646
9420
2075
2434
172
377
832
7227
3052
9629
14948
4068
1956
9305
259
720
433
443
262
2589
7300
2561
1337
25433
2399
921
9349
104
1133
1034
1626
179
186
555
221
680
2153
680
3948
2807
4023
1110
3418
320
9596
2668
269
243
263
511
125
485
1349
632
1157
1534
3787
1965
208
580
209
307
2297
1043
237
938
1191
541
362
231
1649
8253
310
4202
360
1663
1266
165
1246
550
7484
5152
2361
520
4608
2065
1838
953
523
5918
956
524
468
928
222
823
1594
712
971
185
121
2715
1524
220
212
822
263
220
1402
2788
584
1291
1969
1334
456
1359
663
669
3753
813
4939
2399
9088
1855
1604
156
275
1215
1001
4527
5849
1929
1145
572
549
1622
9585
5850
1928
1146
572
549
1622
9601
5851
1927
1142
571
4979
575
934
274
814
691
1203
7396
626
494
865
2839
2667
449
216
134
647
417
432
791
404
5446
434
791
1801
339
997
9114
4433
379
1045
2316
173
225
308
1532
178
1675
3594
674
9044
3150
1096
2260
554
3002
3300
436
1433
363
161
336
120
464
1422
443
401
137
113
972
105
1094
359
305
123
261
409
391
7844
1518
304
162
239
411
379
1476
129
817
1483
5708
443
4024
5557
909
1151
142
786
7901
4609
3911
123
5707
1184
642
3292
675
8777
1082
5015
650
350
474
4084
1349
439
896
4042
164
3889
7989
4692
2030
333
14955
1334
9218
100
1772
265
101
2379
690
2041
1626
7440
418
441
139
145
247
219
9357
2706
139
128
1997
6520
1596
642
6591
12597
9392
1068
711
2185
1048
656
6048
12472
6559
186
186
390
219
1853
241
697
139
310
842
249
5595
977
247
1408
753
3677
219
197
199
225
255
167
358
166
1877
260
111
200
199
163
256
167
298
9469
384
299
120
128
866
8155
695
5364
8487
887
133
132
151
103
11679
3346
5385
696
8338
401
1318
1496
279
2045
131
118
7916
1610
8860
7815
947
159
327
369
8911
607
8921
2320
201
1074
1201
850
197
4241
3635
1531
9534
4784
8622
1522
665
485
140
9319
151
139
176
162
2895
4716
9417
4177
415
1386
9450
510
1134
289
4856
8834
7693
859
837
363
266
1296
5597
524
131
372
320
427
248
204
121
4655
8872
5111
454
1950
1016
578
3576
164
9326
287
181
249
1455
4769
418
176
507
221
572
1574
112
783
118
275
203
1997
13772
4590
316
3600
5000
2550
1297
6746
1042
425
5022
3298
1080
2277
226
221
6885
925
5046
702
5416
3150
3416
4155
6507
9438
3783
2424
9957
9786
348
733
3044
6102
8525
5407
131
102
1329
158
106
2473
9398
2706
3285
2628
5663
2976
2694
739
8796
620
2010
116
428
126
192
187
259
5108
1886
6480
7099
8245
860
431
126
192
187
259
2492
4218
934
7424
2212
1302
711
9362
309
9114
9363
119
544
828
319
112
100
499
1715
7175
279
8807
2302
5448
9556
3497
11117
258
4880
917
9519
225
3994
1514
442
494
560
329
116
185
135
6426
140
322
401
2864
879
1547
5499
9898
4035
8357
698
5179
2230
492
1136
530
387
8202
1143
408
386
1398
7625
3736
2990
658
12593
8742
4405
913
1110
2190
189
121
209
134
155
5348
7320
4068
9496
3435
2232
8930
7273
223
3299
1536
2576
9494
324
6061
752
552
153
3578
554
153
1530
152
127
354
170
1944
1336
9435
6776
5278
4909
8971
3275
3510
393
8095
604
1006
520
209
403
1181
806
648
9391
1757
131
111
214
176
722
1861
235
205
1447
13930
12786
5301
392
440
407
235
126
117
295
246
197
1863
7885
700
3084
1543
5966
2658
943
9314
169
920
5943
1740
1858
7384
2248
435
1100
884
1166
351
13615
3496
1355
6163
7431
825
1058
126
438
2130
989
2174
812
2808
2272
1686
9051
1805
2016
3631
10043
673
5571
423
13786
1531
6697
1405
8157
795
727
570
385
1144
204
372
1338
253
13780
371
367
143
1869
110
2460
1059
316
1304
8927
3930
502
5943
1448
105
177
359
105
1744
103
3558
148
126
125
118
14186
1648
390
2749
436
369
139
334
1432
492
187
164
101
182
157
219
640
1442
218
4853
185
174
283
149
175
127
122
160
703
4691
331
3760
1423
140
472
967
3673
2898
412
270
109
651
842
416
587
4313
739
334
176
167
113
449
427
111
397
252
164
104
236
721
4807
998
206
328
4359
2349
2775
309
1216
234
158
294
589
659
105
674
2390
3668
1408
1236
2997
2324
3067
690
8282
5014
7330
177
7314
129
9382
184
267
155
648
296
3513
1271
293
3066
7320
6382
193
460
504
219
5454
165
661
254
472
8974
145
319
1770
2243
7999
920
9501
1288
4502
7953
3796
4632
1799
381
9370
171
118
1568
7631
1116
7561
749
582
1552
230
107
357
253
767
1101
6286
588
1178
8774
1474
1581
1764
14031
6835
2142
673
10539
131
285
1079
1117
9336
3658
5672
574
279
615
102
205
1685
5164
674
7979
1387
1597
1191
352
1000
5226
680
8202
537
8901
1275
1560
3525
353
116
7615
7516
3896
576
1394
162
737
385
1487
739
552
1240
152
1190
13521
134
9012
1897
1680
397
1655
630
11980
787
3705
1545
235
243
102
5580
5583
5459
9388
372
712
9287
3122
9057
7261
4992
560
239
208
273
230
215
3616
712
11517
116
462
796
217
345
10762
991
2223
721
491
1582
1003
126
110
355
100
3004
1447
386
346
1434
3156
5402
3325
4563
379
385
1409
130
4528
1596
212
401
203
202
2168
544
973
9061
3616
221
817
384
123
1098
5691
3017
1901
14812
3412
343
342
4616
7885
3419
4025
7593
470
162
7081
201
9417
307
476
295
151
170
198
8485
228
248
295
151
169
198
1310
105
351
241
240
145
716
4733
107
118
147
271
225
443
283
4159
290
9061
982
251
143
240
113
121
513
122
500
180
316
599
8888
965
4197
2498
633
8795
750
6751
346
1553
214
382
800
1963
666
349
268
283
435
267
288
1394
725
936
1798
135
346
2750
135
352
501
1927
504
211
114
811
2794
584
8376
697
3178
7476
1911
1920
7116
2817
7274
4450
3123
2000
8898
11671
890
555
5006
7790
8292
4909
102
211
137
314
256
1764
2551
108
225
742
103
141
9378
337
1449
2756
623
432
102
2766
2754
874
195
307
828
282
893
3476
343
309
386
5061
2426
2659
1600
534
8865
752
7447
7616
2374
15270
2030
5285
3825
768
8972
397
1954
4001
2776
7370
1668
121
8253
2116
3022
11552
2089
4096
262
106
307
1782
304
923
4856
4227
3919
485
300
349
7602
2292
8813
393
127
102
118
124
573
7326
4687
4004
1515
413
457
370
179
116
178
123
558
702
7441
13359
1872
2887
737
667
1145
115
694
9716
1646
12217
2298
5502
2361
1894
4754
4003
3324
476
1354
1433
1646
638
1426
2533
932
123
285
121
133
133
565
355
462
333
248
9093
1433
1320
795
3168
1598
9446
3004
9475
6627
2600
1339
604
950
252
136
279
7361
9403
136
3350
3983
2267
143
138
142
507
3287
9138
10991
139
238
3139
2748
426
11415
343
1844
4011
6776
8902
1366
1328
237
1447
822
8394
9321
453
2816
6201
4736
7538
558
1215
1692
2139
2699
8854
6014
7199
602
741
333
362
406
300
413
103
277
2046
2155
3125
1077
1639
155
201
150
232
336
350
309
8271
1858
483
184
6978
2070
374
1060
7875
1884
172
399
461
4492
204
6380
101
247
9434
216
1565
192
3147
9481
5762
1588
4685
10304
196
4422
5798
7515
1930
656
177
3884
2433
9253
5243
1081
9176
2570
7416
6050
8835
2211
110
136
277
445
154
142
157
149
1213
174
135
797
160
225
204
4191
6782
1582
2874
3781
672
650
743
9421
2347
2412
717
2019
2458
7422
129
803
593
1529
2933
1011
355
6890
2423
1157
203
390
268
145
112
135
165
443
1368
1744
204
509
740
1183
2300
8871
5316
258
2472
11998
107
262
6402
1520
6407
7609
2759
159
188
149
414
521
194
156
157
238
4320
9374
4841
1258
206
222
245
985
205
376
2526
9476
6941
8864
225
100
552
9084
11809
1229
224
6746
7888
4070
4685
4103
9388
923
2498
106
101
280
113
9416
12581
2226
283
101
188
159
131
306
3087
8208
699
5453
10445
410
8308
111
6782
8928
2644
624
398
1133
127
126
491
2695
211
250
1904
11654
296
179
140
147
279
518
129
454
6710
4993
242
733
1464
191
114
105
187
100
108
9397
325
229
2421
1507
187
818
729
9285
578
6517
213
578
9179
524
1353
9431
3678
2544
421
381
1082
884
730
219
878
2115
9430
2041
3660
235
1223
1070
12713
952
1823
8497
3534
1601
9253
4144
250
1718
383
161
391
126
963
196
153
103
300
1065
9426
9336
1157
5139
3665
401
259
598
179
191
125
1096
6166
881
748
3906
1684
2188
747
2438
2767
743
1298
4033
256
228
404
139
241
124
1869
4682
138
3142
318
1421
10443
1140
6079
106
186
139
1291
332
2157
5439
1051
5051
3296
8467
3181
707
283
122
5173
327
568
3658
854
138
177
130
330
5900
122
572
982
354
8446
809
343
2020
1863
1034
4463
3368
13965
579
3868
167
857
6001
2834
972
2192
8398
684
738
4240
3138
2835
327
692
163
716
676
1229
560
370
983
466
499
525
3622
2260
452
3160
723
236
403
8811
1184
124
689
353
10934
8488
336
201
314
213
146
2364
143
8782
1173
12643
5395
1228
137
191
107
107
475
379
112
152
219
4522
9297
211
110
102
226
211
229
139
206
520
362
196
716
121
1205
939
2249
3382
8797
4957
11574
421
531
1343
699
554
9350
1694
227
5224
131
174
134
164
104
731
226
5482
105
731
1635
321
138
374
301
320
3523
725
484
318
549
200
229
1898
192
259
3540
448
399
230
347
3535
396
229
345
1210
629
8698
745
2344
402
230
347
473
3009
8865
221
2547
609
5381
263
377
712
129
348
2524
2513
313
1800
6200
1090
482
102
140
123
230
511
283
741
525
107
105
204
152
147
215
1806
704
6966
109
2010
8325
697
4968
9306
573
935
3886
681
353
332
3026
7531
10892
632
879
4484
2198
1092
609
3272
1982
2370
2811
5330
3248
6315
2364
2885
440
337
617
2867
13888
5408
699
2972
702
1929
4875
788
12169
1569
126
252
11342
1216
6757
4009
4651
2003
4121
12302
5426
318
490
1317
893
809
7168
4386
9479
4547
6222
1578
1481
861
446
1116
5365
143
216
129
9417
162
347
4255
118
655
556
222
324
2023
616
218
166
1314
152
1520
463
9119
1575
1639
524
3966
989
148
353
1822
697
731
2508
941
815
8422
2286
1509
853
306
299
1903
680
119
683
2525
817
8883
355
1011
920
2804
1380
1782
1599
126
4394
1096
193
4152
934
325
204
1068
2799
953
1153
1755
586
369
618
3052
7335
437
2047
799
515
2948
2957
5781
332
717
1260
1796
1257
1302
200
1590
1382
1421
667
912
125
110
303
142
125
184
9223
216
568
120
102
876
310
306
449
451
3023
5050
2002
5739
591
104
2197
4368
5859
356
178
5640
187
8915
218
544
249
575
519
1181
8898
440
155
894
121
162
3126
4826
1641
771
550
5725
116
771
540
868
190
4660
8717
4697
309
1253
570
672
1829
3615
2165
1255
7979
383
1074
755
369
7781
1403
531
371
1401
5085
2267
3303
9431
353
178
182
364
182
566
1695
1142
657
13694
394
391
737
187
197
1550
325
427
336
557
154
240
358
2930
356
1205
365
240
611
252
132
1034
435
214
565
739
594
698
354
4483
1441
361
624
1066
8148
383
603
1038
457
949
397
712
136
360
1633
11578
13872
278
1007
758
2612
6177
2739
1536
1276
2807
1450
114
1067
4764
2126
5305
465
971
334
563
985
400
131
162
284
384
910
156
245
892
886
7657
1117
117
331
969
1818
229
1328
128
163
280
1006
747
3949
3019
584
308
442
364
11500
417
434
128
153
342
1893
3935
283
328
557
124
14849
1244
129
176
192
193
440
300
344
406
8870
888
4080
109
102
106
119
107
3598
9587
192
193
11445
440
300
801
272
192
439
302
799
438
197
9040
5055
709
8080
951
1102
196
371
459
369
1505
609
229
131
286
392
873
116
481
522
1006
1445
109
1744
7101
151
697
175
489
340
343
1706
396
2359
1125
387
266
489
507
408
4268
615
395
11800
1683
350
430
5723
636
577
1352
721
302
144
112
305
149
131
2462
136
4093
9362
575
342
342
1344
8820
208
1221
2998
734
480
130
330
307
6209
7489
1931
304
5455
11884
3411
2167
105
4937
527
3941
2537
8935
7442
1820
1942
8905
2934
8117
3454
7279
9237
994
9133
852
368
197
197
102
139
372
355
208
295
519
4928
8920
2117
401
9331
2398
6552
252
151
1335
189
1016
437
1961
714
1592
9673
2322
1130
3216
842
2778
373
300
605
1588
7373
815
187
262
254
349
3721
1487
878
695
1011
716
493
5318
7961
5421
1305
727
728
107
11564
315
3137
977
3858
1360
3505
449
173
320
759
2579
218
618
496
366
872
2020
2038
5342
199
733
277
3100
13974
602
516
4893
3047
553
1520
446
284
466
379
286
496
696
208
321
361
102
824
271
268
2197
609
6599
947
433
298
5602
2225
114
147
212
121
143
151
296
330
221
312
1693
224
150
142
1855
1150
11322
160
5261
1085
1090
14044
1537
487
9155
6232
13752
1035
194
4490
703
5174
7005
130
108
261
101
141
121
109
292
181
838
2539
1983
7504
2949
8925
2188
7230
4188
1403
356
895
293
142
165
156
4556
4739
631
1561
4873
1102
161
6773
849
269
2051
231
349
5642
848
283
925
7011
107
6657
285
145
2210
479
2372
229
202
7972
533
212
3524
8871
3122
2474
567
9256
108
203
108
180
111
249
216
193
213
13507
991
5891
341
1950
564
9379
5143
295
1117
6378
847
253
271
153
720
2812
157
146
720
6882
1325
146
12401
177
215
122
123
1143
118
271
323
583
2109
1154
6656
9408
627
13632
3216
10737
179
7340
260
149
360
118
150
597
982
13422
9023
427
132
492
9377
272
138
338
224
199
1195
273
308
147
205
367
9507
8872
541
3188
459
830
1111
7400
3221
3963
1471
215
1821
235
8884
7489
771
8984
1105
356
123
1397
745
8119
6136
1043
3102
1720
906
1982
645
329
648
190
660
518
124
184
1140
1793
868
1385
116
382
13665
153
6155
2445
179
706
2480
8997
2099
928
234
1016
373
4576
502
132
2833
339
114
841
224
8828
239
2851
1273
4527
476
639
141
1457
1325
5058
1080
385
1082
962
368
7994
1076
959
371
1406
7190
1244
5371
3385
3221
882
481
205
126
281
242
107
1993
455
9236
4109
185
102
666
269
845
502
107
353
154
549
737
13711
1687
7234
2705
184
736
376
1431
481
1495
841
113
203
185
4060
3555
112
672
7310
3523
9337
5312
2125
3347
8978
202
2886
1159
182
137
558
555
659
325
246
551
621
162
1396
5283
8711
4706
8985
808
307
8500
13715
916
8934
253
129
131
9361
289
613
6528
345
4656
3290
9435
911
756
2484
2501
3775
851
326
2139
3890
132
293
228
340
120
177
132
104
157
374
178
921
143
5370
2719
108
549
121
2119
11649
7372
1161
671
695
6486
235
256
1677
634
1088
190
2211
1695
1530
2875
8976
308
691
1124
880
176
6884
2829
2711
235
4270
318
2250
451
1923
361
129
121
172
176
685
342
118
1333
9050
357
1172
712
8500
1021
460
837
568
1165
132
141
5236
141
9704
3779
214
623
214
731
2788
13660
5325
141
1946
6540
2854
915
2185
278
218
288
6154
276
11663
288
13610
105
3800
9660
850
1713
650
1782
103
156
1779
1196
313
209
228
137
482
3644
142
869
4131
469
7388
719
4351
465
107
9330
3332
15364
2035
456
157
272
156
165
457
1191
887
9282
6152
7195
1759
4601
6009
800
141
4069
426
183
254
227
640
178
624
9109
110
3820
3559
190
145
4193
119
121
4191
6650
7396
150
1901
6495
8871
594
1339
3014
1044
305
492
1072
767
364
8091
1096
626
353
1379
781
8165
698
5357
1708
6212
2751
1547
932
7253
674
1106
1144
1220
5384
4848
971
5361
702
8178
607
2172
7032
427
8922
660
1203
231
219
8935
338
238
404
1137
122
552
105
739
934
150
554
853
1264
135
115
139
258
1083
895
136
164
100
140
590
182
211
123
771
1173
1168
4032
1049
8848
4460
10690
1249
5177
1544
104
696
2464
5337
3622
7704
8877
3786
125
1116
699
548
445
723
112
9362
287
198
1144
1006
398
110
159
1149
834
3133
8886
443
7049
7401
1601
552
299
149
295
366
334
4380
1194
4885
1727
5389
1169
159
490
490
343
2702
8937
6631
461
193
187
5976
1257
6652
6275
8250
679
5137
868
188
2381
5770
5773
750
126
153
8935
138
102
183
126
516
379
3646
3958
139
699
116
5909
125
126
140
122
142
241
225
686
1194
206
216
104
118
105
205
3654
9459
5782
219
200
128
126
409
836
2753
9300
4628
1248
274
9316
184
250
704
404
137
320
5797
2091
1535
1297
748
659
576
103
152
196
113
425
2705
1041
9411
9044
2091
6482
2482
8942
6526
4340
151
128
9334
741
130
4214
4247
9285
4857
692
303
2065
269
4369
1782
1447
4752
302
9373
1212
9316
2663
1617
128
2302
4680
350
350
6572
6735
195
9184
1169
1126
1714
277
355
157
258
176
153
5811
476
4252
10269
1877
4331
3309
337
3789
709
5273
268
205
6983
5780
2114
275
111
153
249
244
130
425
559
108
1058
195
1218
1328
233
6622
3942
445
942
1474
3935
110
119
121
244
140
136
105
262
109
663
118
116
8888
124
309
402
108
9037
3399
11112
1702
2485
538
1362
163
2468
268
134
3044
6104
1750
527
3298
704
1714
6435
105
1473
531
365
7795
1463
559
365
1442
593
760
100
103
873
9969
3897
416
271
204
1207
6122
3805
2616
3736
7264
1946
13631
2752
683
787
6606
1896
13645
7930
215
264
186
224
274
161
559
975
129
387
493
206
726
9167
1589
559
117
202
116
235
487
248
1105
145
1056
115
312
595
149
328
363
120
273
204
4757
8857
5220
3387
120
297
1186
4209
9052
574
559
11714
10998
1730
7958
4168
2538
217
142
673
208
12695
230
302
2356
1668
268
261
732
1093
7470
7361
1510
13602
5474
1611
101
8002
4674
2086
9494
2255
101
1396
103
7736
4996
1974
265
115
283
188
164
395
332
231
321
7237
1987
1554
782
2537
7402
5983
6689
1364
536
837
1894
866
4560
12478
2139
7418
1515
620
406
335
354
100
976
477
2452
480
187
155
542
5656
1127
5216
190
154
173
557
2739
5210
1240
6080
784
255
269
194
6427
343
4696
178
342
110
2396
1249
3370
3031
113
128
165
178
193
109
245
3672
14791
9049
110
156
114
217
220
4540
163
113
101
243
106
2213
2617
9258
2623
5219
1119
1482
1239
655
607
116
121
167
186
711
202
225
148
123
110
629
161
761
307
209
159
363
116
1209
321
183
312
295
3552
1255
5820
1486
3808
6425
1031
5134
4415
377
7075
135
222
715
209
110
726
506
1154
422
445
899
8574
702
4980
461
4387
749
267
172
105
272
845
1281
2980
3504
414
13755
13663
712
637
244
184
333
369
167
3952
1287
9446
8439
499
1231
841
1320
130
488
114
842
347
273
187
9640
135
140
2274
1650
6148
604
9480
980
302
5041
2503
5869
8580
1600
299
646
220
487
5155
4226
702
5561
2956
681
8850
4183
5488
8855
2492
2465
1409
3476
372
373
8138
498
565
290
114
3944
1073
635
6844
106
403
5131
8335
702
5506
768
109
1640
172
155
118
252
164
282
183
652
2651
110
8876
1157
618
9068
1069
179
1080
1472
1957
7403
2821
101
510
145
1158
667
538
456
593
7651
9393
1989
8400
3176
207
238
310
4688
2427
8883
6486
821
2011
111
2681
7118
575
129
3027
3225
4985
3621
11560
1129
728
123
1176
1111
888
2872
2538
4569
2142
661
122
1627
2253
547
641
118
1140
118
518
3187
1341
2145
2872
3624
8796
3382
5813
176
522
256
404
411
300
1035
5181
124
225
421
3569
14003
1864
1867
597
109
192
415
402
347
400
2746
572
108
146
154
474
404
1624
1583
3812
308
141
186
791
314
1156
2513
2647
2649
5535
1857
6954
6386
1099
167
110
511
145
171
140
9269
461
248
170
235
1442
13320
6400
9651
373
889
4090
493
1951
1968
1399
162
366
894
196
187
1304
463
1290
1286
271
1103
854
511
497
187
232
448
13971
705
1159
5001
272
9369
133
527
2168
1143
8857
1971
829
285
5802
831
163
380
4068
12307
6204
1089
3513
1578
263
153
283
163
509
1509
103
285
120
243
147
118
324
118
101
116
142
254
276
539
7470
793
518
2419
1199
447
2767
5341
146
2126
8788
7416
142
4281
4650
170
970
247
977
3181
537
287
1343
1104
5162
8844
7218
2188
486
300
276
13733
1608
186
8818
170
3287
1491
1495
504
221
210
221
169
723
261
435
480
153
346
5067
271
169
148
464
2642
355
4357
132
473
129
11636
3628
9594
3933
5168
9227
3077
5151
1219
4009
1230
2496
3053
6435
4926
761
4327
1464
385
405
1414
7777
378
397
1415
117
4800
470
4353
4130
514
677
327
156
233
9405
3093
172
595
370
984
103
1584
270
124
1186
9160
3382
549
672
1124
120
2462
7462
6684
123
549
484
7353
101
2435
158
189
130
9289
303
418
528
265
248
664
148
894
210
1373
161
179
174
322
227
213
255
182
1399
732
7366
551
1286
4746
1153
7359
7340
1543
179
9636
2239
452
261
302
182
9455
457
269
8190
1110
8620
209
259
163
198
232
119
119
2037
5236
8853
8910
966
466
12566
7940
4406
133
208
6720
8793
262
1830
1308
107
141
222
224
8799
3225
211
233
174
2461
9949
972
371
562
3295
2105
670
7204
7526
475
1813
145
907
159
10578
7318
3503
929
307
437
370
108
277
229
1762
1405
204
3788
2732
984
6851
1116
244
428
702
3284
3021
7697
3855
5061
1479
1945
4346
463
709
2389
247
1060
695
1850
2420
197
498
184
1172
139
148
3080
376
8166
693
5283
3506
13369
5797
1180
108
146
134
300
111
167
458
418
1109
4036
8784
4713
8848
403
1501
156
315
359
479
323
817
117
5730
819
1653
573
262
8517
9271
290
126
117
231
230
117
1302
3481
1291
550
9126
131
5399
112
257
869
783
396
7402
3363
881
459
702
890
901
1849
15289
4061
2363
1399
171
142
401
135
173
3344
114
871
1575
173
564
403
197
3363
1645
629
3836
735
564
2278
1470
2299
10861
6619
132
4405
105
160
587
6077
3338
507
118
3902
293
328
121
485
548
3968
3149
100
173
751
312
867
1142
175
200
212
949
368
255
115
226
1318
740
430
1025
759
625
245
183
4401
651
179
280
323
4015
13031
9644
521
8696
623
487
182
1132
126
3024
9438
157
249
3184
8847
2594
1199
7864
191
360
3510
3926
207
174
186
893
193
1856
1135
9313
12061
11678
2050
2736
422
1639
3692
134
185
1848
302
4528
234
489
103
193
224
103
859
1311
9284
7995
1274
744
1448
8786
4586
384
934
6257
6784
7405
1437
4682
3275
1234
1348
3794
762
7360
2933
313
274
139
170
5399
7056
3564
584
138
318
109
7466
699
555
1118
1940
7521
353
104
129
156
177
214
162
102
2223
160
6480
2183
2338
10469
12738
111
794
5554
9153
1879
109
277
135
216
162
1776
1679
1342
156
1135
193
181
497
1248
4319
8099
607
6050
1332
2812
287
7220
5234
190
129
200
209
2580
1231
4082
9127
1155
4019
1484
102
1528
6886
9438
514
152
131
214
131
183
9513
429
4070
1701
346
133
140
115
8690
205
133
217
1222
5116
409
2855
1224
2979
3613
7491
434
1669
1074
2911
5776
4865
2626
1620
12296
1920
1753
7323
7321
711
179
142
348
5569
6651
430
4691
3347
1974
501
8887
860
4567
1927
7533
201
2245
5778
905
1560
8039
9572
1432
2523
14034
9251
324
120
226
246
235
101
222
570
8848
2482
8176
159
209
716
3969
8904
5471
13562
1425
121
172
241
4402
3316
4561
6101
1401
3405
2022
173
2611
4098
177
108
1317
666
161
3210
1045
1262
488
7675
1323
609
148
740
124
400
248
6130
305
318
165
233
1802
8892
7128
228
435
843
2778
2779
596
722
526
821
223
233
493
160
519
560
1698
334
267
9253
279
325
545
13894
3617
4496
1684
1783
241
531
194
516
489
160
6136
301
9207
3314
2267
781
8142
680
1113
393
630
312
743
1015
3336
863
904
1294
197
2344
228
1477
385
803
1119
8175
373
405
1141
515
186
5074
13812
7596
2168
572
9534
7153
3655
5508
303
198
430
2205
1660
505
507
199
9365
432
2177
1655
504
4225
188
174
1289
427
223
2176
8447
1984
329
263
335
620
414
255
194
2165
6632
3931
298
413
275
169
291
592
492
2147
167
232
2231
535
209
431
1132
124
520
6760
905
2402
402
1432
11325
912
212
246
126
126
568
410
127
165
167
5484
167
714
173
427
9353
210
638
245
238
188
264
304
132
177
161
9286
526
688
129
3495
313
213
487
892
1467
450
880
5742
331
214
496
696
145
134
118
830
340
888
5531
11718
896
120
1159
156
109
173
9387
120
1181
278
162
120
1181
104
10129
8917
3777
120
1180
120
1179
2818
2669
4752
1998
6809
12367
2617
8967
6782
1722
1279
537
2241
316
897
2191
1649
3721
317
898
859
6965
1426
9743
2002
2631
8862
1388
3973
12601
5758
125
121
140
107
8960
184
104
118
3640
9066
356
1268
8817
8170
2368
682
321
167
349
172
102
172
131
106
707
1128
5605
6126
9691
2826
3322
961
9319
7115
1096
150
235
539
434
155
107
104
221
258
233
5828
497
3963
1067
258
233
5826
497
3965
1067
419
331
242
313
115
233
679
8882
277
286
147
340
1158
8911
6300
2401
278
7431
11560
4479
9308
2661
245
427
9005
8932
1876
2421
1252
209
364
325
188
5306
204
1590
307
7244
3074
1057
13692
847
3142
201
3796
5566
2023
5192
6526
1506
2202
1299
5296
1251
101
208
406
576
304
133
6420
2332
9434
9898
2410
3413
3855
2256
128
146
4910
889
2042
780
164
105
170
105
170
541
137
121
231
106
106
108
484
5554
5655
507
830
1005
10062
363
528
202
2336
398
1766
574
2295
11714
4917
2728
675
1358
251
213
500
481
227
1020
3647
225
1010
1841
8958
8886
5853
238
114
614
198
182
159
287
2456
597
1864
6173
3334
122
126
439
224
320
473
958
228
2870
476
957
107
206
1641
341
1914
1254
2254
8498
703
5056
6265
511
402
6420
7172
354
2464
174
121
166
1997
158
205
5309
1474
173
2005
1713
199
209
102
547
2439
2864
703
4294
925
270
6722
221
226
2291
257
927
4073
501
131
3624
10503
862
4015
1157
4311
100
469
476
447
961
5130
4357
341
311
116
104
1024
965
652
887
309
281
336
130
2460
483
235
1975
716
1559
9003
698
2468
2210
7139
1247
156
459
13903
400
553
5100
4230
1041
5833
1760
3033
12054
171
828
237
141
315
698
539
8875
8641
1378
124
13678
361
148
1136
111
3067
189
148
226
358
127
281
171
4669
8851
5069
1528
448
161
132
102
317
101
147
450
217
218
4593
1124
3781
175
200
1247
165
164
380
716
442
2034
1214
2041
1317
8682
877
1145
7394
252
1423
212
419
5606
212
415
248
186
252
3561
304
1063
3993
165
167
8997
13601
3224
111
795
349
309
8911
10593
1032
839
2996
3094
1726
159
1365
1439
1405
222
148
408
10551
3783
232
350
7947
649
1277
190
1142
236
3025
5067
6186
136
113
2723
305
428
1601
202
7962
698
2965
9358
6484
5649
350
182
218
271
129
234
5426
167
693
396
8259
695
5287
148
202
107
112
285
107
224
303
126
8094
3629
2352
302
216
130
187
119
308
150
559
552
906
2456
1869
1145
733
133
103
149
1274
943
270
2308
226
221
2788
3496
271
533
9305
399
951
4292
1524
1605
476
314
377
1508
980
8874
837
1236
9328
3331
112
320
141
1077
6560
335
4693
2393
867
8165
5618
8914
101
9160
155
181
209
1350
1333
1466
1160
4917
490
350
14320
609
1181
1248
7793
375
316
1008
210
141
5309
545
404
307
303
168
205
244
245
5597
430
306
302
167
205
243
1669
7029
8431
698
549
1872
1199
7411
310
1446
8241
3740
7507
377
13647
1300
2727
5346
648
9222
853
6447
213
654
1034
538
377
7769
1241
403
380
1445
776
1572
4968
142
257
938
126
350
425
2759
4275
9065
3053
1921
1940
705
11684
772
7045
754
4610
4802
1352
763
875
1420
505
249
196
200
1132
155
466
263
150
117
11557
397
263
150
117
4712
9032
4405
116
168
142
192
706
638
2738
7430
7291
761
525
1228
1235
5187
4027
9144
229
1170
152
446
115
578
364
3090
12219
13593
2007
1022
2128
1132
221
442
526
218
6043
1243
1206
7006
1041
552
361
287
5346
5543
349
115
171
1650
8573
4826
1373
1197
6120
306
438
110
118
310
7079
3222
1775
190
300
175
13314
735
532
4702
311
3492
435
7649
1413
620
248
230
704
5484
404
255
270
661
427
1198
201
383
1879
193
113
333
802
139
3746
118
335
168
143
578
2305
10016
105
1472
387
359
7784
1474
389
367
1446
2129
221
333
319
232
314
419
2344
13787
423
1179
1126
120
1088
1087
8907
470
236
312
229
287
217
128
217
3306
371
7070
8517
13676
3096
283
6300
147
406
8931
170
842
9355
3937
8676
930
149
206
189
152
328
418
101
153
117
4552
341
148
1440
521
210
133
322
160
346
137
472
678
472
845
197
348
2124
4214
407
540
4284
415
308
1555
2136
6624
1805
871
165
2081
688
4382
360
232
7675
658
1891
2543
416
543
165
9380
804
12749
690
101
171
7253
255
240
1729
183
119
157
407
257
646
1591
361
332
147
256
131
3543
361
332
147
256
156
3543
361
332
147
256
131
2249
7357
1317
361
330
147
256
101
321
1014
5125
694
508
136
247
642
2642
927
279
6298
217
222
2276
267
916
11170
133
143
143
251
238
423
1672
173
311
208
1277
302
155
144
1338
177
1572
158
151
9662
1937
7503
1915
186
111
11513
230
1095
10142
5002
13916
2222
1143
5995
5810
1844
6981
531
6352
2064
123
8848
858
716
191
149
156
300
116
146
283
486
1267
1141
9083
1168
4984
270
253
132
187
7217
7077
175
1926
7469
622
1075
9421
1292
7438
228
390
138
159
1424
148
291
2590
6704
5155
735
101
5721
1200
1717
747
391
279
344
144
172
107
203
109
129
1289
6463
347
4738
1902
217
147
694
298
548
278
331
142
2716
1032
3643
8258
696
5452
119
1455
194
811
195
407
1325
1437
4230
245
941
261
466
237
1069
480
179
116
304
321
158
499
359
311
1134
2033
133
1120
2946
946
301
201
121
8861
1272
315
107
131
4338
9130
1643
312
1276
6308
5734
231
230
4160
848
885
722
184
8284
534
210
4740
6092
3852
8913
9921
142
143
4029
9224
2761
9203
6641
235
263
2199
6667
1890
4097
827
313
3112
1144
455
3717
451
2106
976
452
407
415
1632
1368
13358
785
3335
6152
7030
7224
249
718
5302
2211
186
134
191
206
801
161
232
16143
8307
165
138
9031
1382
1790
304
166
658
479
1082
114
3836
8084
14102
1068
3419
993
304
101
166
660
481
957
125
113
310
13958
1374
142
144
2328
3596
1159
3041
582
156
264
118
331
166
509
5199
265
121
332
187
1914
615
13387
303
269
225
457
242
1292
385
124
1126
674
286
275
2715
7040
8919
5651
3022
402
4033
655
1239
2681
271
390
1045
260
305
159
320
513
3638
554
369
398
284
1946
7526
620
148
390
1047
260
305
159
321
675
1078
1777
3915
4742
4540
152
130
154
258
246
134
362
199
3467
174
3715
199
361
214
170
5068
7477
3509
4416
163
359
231
192
163
6138
151
126
1550
1467
1012
10389
7182
537
975
182
2941
5142
3705
1195
1716
145
123
694
1382
6080
1693
2395
6570
9418
3065
8345
264
108
1590
596
3204
4412
1881
178
503
437
344
279
3283
178
503
437
344
280
3999
1333
206
583
222
222
598
180
185
185
849
258
8998
295
5027
7307
2570
10823
2092
1437
383
181
411
505
2855
1132
409
382
8201
350
181
384
1447
5186
385
409
1127
373
1554
210
5368
1221
3193
231
741
11904
1184
1758
361
1692
155
173
671
1318
996
5479
218
4071
9084
5021
203
179
135
266
9510
112
409
125
262
139
325
143
1269
11172
1305
118
1222
137
125
215
105
5609
8833
1750
1074
2248
226
222
6827
924
6068
229
768
211
214
1459
130
110
120
106
478
282
9382
2597
3401
5585
8924
3436
4612
431
1109
2819
254
371
247
814
1513
631
229
1264
476
519
642
447
186
148
462
2512
913
2766
255
13490
1649
4185
1834
5396
209
277
706
4738
3830
390
3470
2552
9423
6361
5591
177
107
210
415
311
107
2383
112
103
418
735
203
286
8800
107
1747
7511
9360
6323
195
189
100
281
292
538
567
1427
779
5617
8984
139
780
9372
3932
8863
1717
14823
1616
754
3251
340
204
1622
877
1013
1811
10081
1280
629
277
8784
2270
1586
1234
765
4901
4409
1162
1063
14866
6820
8928
6121
1359
111
126
159
136
233
246
120
1358
13850
104
1740
3885
114
215
316
13794
7384
13810
517
9101
406
540
104
141
1418
293
183
737
335
5570
183
735
245
254
4110
4156
699
1173
11502
4223
1266
8060
699
5414
110
101
7779
100
157
150
195
497
117
126
4736
5451
7364
1042
347
333
341
4690
3601
163
388
215
386
353
598
1352
329
536
1741
308
467
1417
11712
4977
2237
1137
3014
9289
3742
1787
1518
4404
298
413
2760
9311
6943
4648
5137
6059
274
1490
1440
211
5036
1148
142
150
3471
9226
9417
562
3965
8944
1761
240
7370
7795
655
149
594
386
235
1032
13639
130
105
196
214
635
1263
207
242
197
2237
587
135
194
12339
1500
903
2796
8840
2092
213
1198
6982
248
174
100
1041
618
188
205
137
487
210
160
189
156
435
444
367
178
952
2703
460
242
744
951
2171
8814
2916
161
1000
125
407
443
2577
1412
620
295
1613
113
561
554
7854
135
134
748
2875
135
134
778
1660
1374
1793
8978
7704
429
1213
1003
9489
2927
322
381
1133
389
385
3915
3609
1140
389
385
1405
164
157
7438
580
204
562
854
234
145
8852
1037
899
1328
260
222
3889
9800
388
221
314
408
613
161
580
13779
743
129
315
1382
8295
204
8854
1317
843
862
570
278
246
2653
863
570
278
246
489
6533
438
973
169
9319
4773
217
237
350
429
5067
785
423
486
180
1145
114
100
2440
2312
7427
5955
9299
2816
616
139
279
192
5179
6800
8514
9269
891
180
219
107
491
174
1147
114
113
428
5525
2948
2625
422
435
297
727
8929
210
462
1095
4386
190
254
379
105
241
102
7399
330
128
2866
730
1143
1717
731
156
444
161
183
787
2498
1285
368
790
2027
195
6955
8910
1961
105
4748
339
6459
4348
115
1069
1639
1707
324
5995
876
2892
11042
9237
2829
705
1913
8866
179
178
154
514
4308
434
8701
4846
116
123
419
1479
952
283
3183
385
534
679
420
3197
542
679
420
1642
9300
1914
3915
2602
521
11708
3009
374
2232
494
8918
2709
9302
1480
1567
4103
1265
1876
1512
1336
255
2175
109
370
418
694
332
120
199
827
1076
307
862
380
538
235
1799
4197
9471
4018
2421
7885
774
12766
5033
3169
144
2463
7398
4997
14050
2183
207
1249
709
865
285
1323
2019
526
3558
5060
6316
13403
593
907
2880
6515
4709
518
155
224
140
195
284
4830
3607
217
205
168
9261
383
287
186
207
8719
1948
7667
177
140
115
12037
222
515
1187
1185
184
420
9149
1120
2051
7745
1403
107
172
309
118
196
773
1230
159
1880
162
930
1592
171
309
117
196
772
1229
159
1872
4879
217
5893
7434
3406
204
658
1175
1050
296
5961
2495
1693
1996
8887
6862
2530
1092
161
3272
5108
3820
3542
4022
120
4444
8887
374
489
429
153
937
245
453
7580
5030
928
9015
1070
2206
1235
616
437
3238
1638
1584
114
504
303
564
4601
499
5371
152
6770
3508
3376
9546
5904
4019
2239
117
227
1011
260
697
215
1485
1485
475
350
134
114
1139
3031
1016
299
257
127
112
348
4882
402
715
3095
2587
278
13518
4096
357
8273
1202
574
636
221
1327
408
717
257
118
139
123
119
127
119
173
981
765
276
106
1518
2024
1493
1641
335
133
1480
1890
7724
1880
143
236
3513
7990
4652
7277
1755
502
7267
719
9128
466
7315
4943
129
2869
3324
8522
940
1397
167
627
138
184
3365
2439
1376
1474
436
1401
2164
131
1152
315
8018
1069
957
354
1441
1552
6987
245
4325
1463
383
1021
721
353
3539
107
1483
887
359
7773
1434
767
383
1238
224
4573
1170
565
353
1423
1065
148
367
189
493
9295
8950
550
506
115
132
230
278
245
214
902
479
213
215
130
135
234
155
519
494
240
825
112
3477
7446
1947
646
1215
4777
9470
185
120
155
688
288
212
151
132
1027
927
386
546
1983
7483
3143
5377
840
722
3078
222
227
2311
134
241
764
648
3270
2036
3944
8930
5475
5428
1750
1544
4763
4063
1862
150
225
155
108
221
102
137
113
153
5007
2091
2027
6586
5531
11452
921
126
7349
165
5839
646
9058
2565
338
6115
631
149
6089
300
3518
5949
516
237
1172
124
569
4278
3209
9289
180
7972
180
1208
768
5112
295
149
361
6429
707
666
1203
115
709
1466
1563
1346
5361
1503
123
948
434
230
8930
173
172
3716
9577
454
5420
453
884
604
8968
8534
319
180
813
100
314
167
5473
167
678
140
158
433
406
347
8487
4871
737
8639
4496
316
122
11663
11572
226
1164
254
5659
253
106
754
184
285
203
150
1434
111
302
690
1164
1526
278
114
209
164
225
615
3609
13395
4224
12360
364
216
3773
4292
1741
398
458
164
158
270
196
285
3243
239
335
157
108
101
267
195
252
235
335
256
5224
129
691
5036
3649
5824
412
314
358
151
226
379
332
238
135
10219
11522
1132
3140
3639
545
6434
282
1867
9734
2709
3906
7876
1845
129
2677
582
621
1281
1858
856
1644
5692
3490
314
102
163
713
146
1179
681
698
241
695
159
269
1142
206
673
1719
129
1036
233
145
130
310
107
604
446
307
839
9258
161
160
135
114
135
154
232
285
2329
170
358
197
340
124
140
153
193
106
677
257
365
1194
728
709
8917
8690
3615
340
223
12417
215
1131
656
139
658
138
659
194
1861
1911
1915
879
268
830
116
4202
166
881
270
514
115
2315
127
318
444
2383
8821
1380
225
143
839
574
286
665
207
210
145
189
102
3763
5794
119
288
670
10259
1907
133
334
114
232
172
174
466
1346
588
511
3399
3254
181
251
425
561
118
343
2509
3221
112
586
943
5231
1286
3818
6354
109
243
2485
2811
661
8091
743
9530
774
7149
2313
654
1330
7967
579
127
929
829
183
797
528
232
1009
219
204
128
100
393
173
222
759
277
1810
2922
2787
6238
397
1651
409
144
2545
369
8940
2691
365
164
116
194
1963
1966
1917
1378
442
153
158
128
246
230
222
293
312
220
433
678
13829
138
751
763
8206
902
592
300
200
599
212
647
838
1331
8928
206
392
170
330
149
166
319
254
149
339
1408
166
959
778
2829
9091
1905
7817
612
4372
1103
280
7684
5764
239
740
147
100
440
1080
1019
346
105
160
2828
2100
2499
312
906
238
675
173
443
1078
1021
347
155
112
160
4572
9363
3492
1085
1069
408
322
273
401
2509
4462
606
158
378
104
200
108
112
230
221
7747
7383
3423
1022
424
151
9741
3887
205
123
181
180
157
121
141
271
503
6472
333
4704
165
1335
615
1187
663
289
291
433
271
630
192
8995
4797
1119
8256
700
5199
7242
683
5304
2926
4602
11127
1507
3864
7365
2967
2865
1541
9150
163
225
271
282
131
207
877
8526
1366
481
6579
8905
2929
8269
743
5340
322
12194
1046
2504
1479
3904
4062
646
826
222
135
1146
202
490
211
206
2523
4764
4813
3007
535
841
560
184
811
115
1791
8029
3087
295
7288
8915
3617
7916
382
1588
167
1394
988
519
544
177
851
13817
13152
103
712
125
1190
430
201
514
1050
728
912
127
155
102
136
181
109
112
121
128
317
212
160
9406
1036
855
121
1153
334
228
154
414
9381
8438
322
118
113
216
278
5388
319
9256
1251
153
179
423
3881
9633
5129
1547
2548
2229
9505
7328
2070
1280
4278
832
152
310
400
301
344
259
490
433
150
145
115
267
10441
4874
916
179
1187
7132
474
631
703
2072
631
1085
1041
727
578
2150
246
1488
1378
4007
559
223
819
750
158
212
142
9537
205
728
2158
7298
628
6941
1225
8909
9464
1074
106
102
138
213
111
151
272
164
593
8775
3523
1119
646
4044
160
262
107
512
198
106
216
1283
6618
353
318
1322
1922
7484
3093
191
191
310
618
9255
100
157
263
310
8859
194
228
223
208
13852
177
159
251
3421
9594
2057
11166
303
353
1224
925
856
3271
755
172
3523
550
124
1145
436
154
547
1729
1648
187
6898
1654
189
141
9321
115
11112
3330
249
9141
3683
1237
837
103
183
590
498
199
1318
180
174
170
100
433
782
131
4244
215
216
504
145
1112
587
9374
8608
7381
1357
5296
699
8278
133
915
6726
327
240
2308
954
521
565
303
434
114
1589
1610
3249
8960
5723
344
104
185
121
167
497
401
277
126
311
1605
1869
10550
703
9773
1005
560
1756
949
279
140
303
437
332
8803
278
290
437
332
2235
583
14958
11989
132
574
9190
124
677
5000
3151
4011
210
1449
347
2312
1400
1158
12753
7489
856
125
1254
101
126
3336
266
201
249
4845
197
104
1074
422
358
5076
14865
654
100
8274
943
1444
222
209
196
147
197
3010
9069
696
173
3285
195
129
140
308
484
105
104
3711
2360
5514
118
349
234
3651
5654
519
162
1552
5681
1163
1071
1261
579
279
6002
3473
499
213
169
1328
385
234
214
223
1351
2770
8087
970
16759
1058
2416
1317
379
8932
764
216
213
265
1150
1729
121
101
714
5144
8804
1563
333
224
166
396
1510
994
1022
332
1018
1040
4009
2245
7222
533
236
5774
9272
561
611
2084
105
1481
1459
653
117
780
3942
5565
3736
8822
639
8983
4616
1969
1300
5530
134
200
1504
8168
413
9484
5518
174
477
3553
9465
5876
1868
9404
871
8784
9422
379
192
151
428
556
138
137
3136
274
380
192
151
428
556
138
137
1917
1981
308
215
130
340
330
198
225
9264
113
307
166
136
120
112
2494
788
113
182
184
118
318
8909
114
134
318
118
184
181
104
212
128
551
876
9357
3065
9271
1160
2290
1453
8135
114
299
1130
9349
12434
366
224
130
136
101
113
111
136
101
160
345
127
1616
204
2973
13538
2091
8974
4980
4220
228
7373
5265
698
2102
5500
1801
310
1335
208
284
143
111
228
1318
6181
3655
2697
683
3896
2434
2986
12565
1334
989
2252
579
6598
5577
634
13849
7866
218
121
11525
8827
137
9297
149
325
1128
7384
130
1154
9032
3137
704
677
1193
139
755
1963
9068
3027
328
374
111
151
129
939
208
214
213
202
1377
8727
4777
241
6208
187
5142
8948
617
450
263
519
3576
219
151
209
5782
8995
3106
281
14106
594
431
285
3112
1191
1750
7385
7808
6359
4516
861
2185
500
1089
393
916
2165
2933
6289
614
137
7345
135
104
117
1563
134
1209
166
103
13692
149
105
169
482
189
538
248
419
176
2876
2063
6630
595
683
1168
124
521
1678
12792
1102
7251
3592
268
1741
5924
106
2153
5865
8883
3604
176
482
106
252
1490
1424
238
161
352
268
250
472
135
118
928
1923
7521
1522
144
3515
770
471
1260
4554
379
146
126
116
576
4143
9512
1753
457
1554
2505
136
152
130
1526
1367
587
2471
919
232
169
8609
322
9462
222
108
339
270
106
1437
1483
1556
2740
264
2063
7466
1959
4347
8869
7208
283
12740
1220
267
164
661
166
127
417
506
216
805
194
306
201
583
1084
8882
226
389
895
1662
503
117
139
843
398
1220
102
378
112
107
138
146
309
4526
706
680
8899
206
200
403
126
602
155
201
116
114
167
433
657
6151
2683
9160
5782
156
166
162
4322
103
9444
2578
518
124
1170
398
234
518
2052
13543
5297
629
124
104
5597
113
171
244
450
195
218
192
212
739
105
645
893
9532
301
152
1102
1429
454
180
567
199
495
313
279
306
146
280
634
1198
373
1662
3844
4502
5238
954
301
129
140
151
1130
125
1268
1117
273
491
633
771
326
118
8074
1929
7527
5921
123
185
13768
588
177
200
118
1267
227
1475
251
766
5980
172
4213
249
202
127
206
634
304
745
119
231
145
168
7565
2181
1726
292
692
391
1748
4550
1090
2479
2084
1308
1783
7929
1472
1813
5282
312
1362
2199
5143
6337
9293
143
228
463
246
155
107
135
167
251
1997
777
559
111
3233
12658
5492
156
306
112
6902
4579
9656
2799
5698
9328
3340
194
594
1219
139
1212
1353
5659
14020
288
493
147
1143
115
3093
776
128
281
7497
7253
438
2824
1000
1170
107
158
257
261
434
1910
9263
960
3563
427
105
4310
1431
1421
504
688
655
728
4960
654
131
189
130
312
504
251
948
105
1196
189
1566
1096
1865
190
10070
9169
3958
100
647
474
1189
551
113
462
315
801
1376
582
4008
2735
146
2056
392
1054
831
154
2079
1926
127
283
1254
323
155
1116
6951
9491
3998
6342
7676
704
703
119
132
696
5421
1847
264
100
696
4926
9050
6312
143
364
941
516
116
1518
1291
374
14135
971
191
2288
5528
1058
160
422
345
2562
1806
1032
7503
5247
14929
3036
4905
4057
5596
649
12584
431
413
1287
4931
685
1686
5378
128
983
500
2474
115
110
100
410
493
212
155
151
9451
348
9008
201
226
240
361
167
192
147
222
2025
627
4021
4759
663
5012
1287
101
108
264
156
1055
308
105
132
109
3373
9286
284
222
222
136
1937
1708
421
8887
712
309
680
196
422
14017
663
114
101
306
155
319
7457
693
848
1638
8635
229
4612
12009
298
1264
8910
279
1243
137
150
256
130
13902
142
121
511
1571
249
2833
557
877
454
9413
420
963
7457
1799
307
2330
428
101
192
617
1218
6271
9078
260
1658
1095
3717
195
694
9196
425
229
161
177
2324
938
170
219
244
101
144
819
131
2536
8932
1679
145
355
937
643
183
521
193
1373
13689
8826
591
5404
248
649
199
6369
9348
3006
269
1874
311
113
597
457
172
130
159
2734
311
113
605
462
9284
1256
736
673
309
242
756
1654
9082
259
697
784
1686
112
906
1569
175
170
130
387
177
783
107
216
203
517
809
137
266
551
148
4543
1980
7496
2430
227
170
1915
1859
1231
247
3344
1267
206
278
1527
299
777
201
1184
1323
9565
7580
428
167
249
1242
876
1224
1573
400
804
9531
4505
2087
157
455
511
437
339
4686
281
1205
7577
1319
3627
1554
6981
942
300
110
967
162
160
159
5501
162
159
152
105
191
309
225
196
429
160
737
1269
9102
263
182
360
129
2053
1941
189
245
182
146
321
9411
127
210
109
172
508
125
133
6842
458
117
2556
6406
11264
198
167
5429
122
204
253
662
259
223
203
757
233
1001
7359
1485
224
1869
118
573
113
150
384
433
304
201
170
1233
123
2572
1108
2746
5564
702
7426
2575
2485
386
623
1910
1450
604
5761
6791
1550
124
1150
680
522
4094
1930
4176
468
4796
1550
290
7069
281
1625
5678
180
181
230
271
671
117
218
14798
127
4108
275
135
525
814
971
782
585
9060
415
466
787
8805
2702
351
102
617
185
1438
922
103
144
5354
131
2293
214
316
172
1791
698
701
253
849
662
321
222
126
630
1235
142
244
5184
12785
100
573
819
934
235
218
2119
153
219
4647
1994
7119
2003
131
163
100
145
7209
222
100
144
1975
1161
585
110
5672
167
216
5060
2360
3795
3303
3676
7016
4001
596
1612
9113
4762
1295
459
2841
397
103
696
1153
662
724
517
701
6037
482
122
693
13706
117
1254
3299
253
271
275
473
540
1857
1924
5666
3675
2942
8829
5313
5753
6877
859
892
5889
2474
181
267
165
113
103
303
793
110
369
161
748
10920
1461
8554
243
303
195
201
587
1336
550
172
156
4053
13907
2636
2529
7168
3020
962
538
3599
181
1754
2299
539
2831
2849
1099
1062
142
343
315
216
9488
3128
239
296
1078
295
139
173
5580
173
1058
198
136
168
567
610
185
485
653
1514
3977
593
670
127
1423
2080
4606
2344
340
11724
1392
875
9335
3653
303
2759
9479
203
370
211
131
249
420
330
155
824
1004
460
1167
1104
549
11913
323
1602
382
8468
8705
351
261
1327
6694
3583
6191
1847
190
485
201
138
373
131
119
125
188
8949
8524
2910
127
2573
8893
5847
8795
3442
993
309
3037
312
2981
206
113
2824
7734
586
232
135
149
217
1862
370
110
117
9377
114
1513
281
159
881
3032
130
1145
193
184
489
5468
112
686
165
5465
165
301
307
9340
454
6240
1511
7392
630
940
168
5641
116
956
160
2196
5232
2652
1291
390
1831
7944
7129
11555
1823
1653
2333
6473
131
4683
351
334
313
6368
336
138
6652
351
351
4655
1631
299
104
5718
5475
8872
1288
4992
3157
127
117
188
7062
5557
126
161
114
165
9551
111
146
1274
305
219
155
132
353
218
7313
123
291
338
849
379
2062
205
643
293
268
3978
8850
981
8734
637
451
107
513
107
121
1187
300
261
739
873
1347
702
147
264
204
9360
160
6651
351
351
1882
2561
1039
458
453
459
8817
1561
469
313
523
130
228
284
206
556
323
104
134
259
270
225
235
152
1558
1581
1564
5239
1388
119
9442
662
269
9355
523
232
1163
124
552
499
8886
1448
213
1126
449
103
577
8930
239
112
6208
138
1064
1015
9312
290
1460
1499
9376
5426
341
144
1562
13877
134
629
957
8967
457
4666
355
6458
1941
7482
1531
100
101
2843
221
566
171
240
117
1389
307
701
136
152
211
5975
166
714
107
971
287
407
270
1690
236
397
550
552
154
189
359
8962
12721
5708
223
167
402
680
348
258
159
2064
13662
143
277
156
110
103
554
2308
902
220
721
125
151
279
124
154
110
104
554
2153
287
9551
560
5007
9020
2809
2672
1811
552
2343
360
1317
821
763
654
941
5306
698
8328
3028
707
2455
2584
149
4256
694
2463
2324
358
2922
4163
438
318
337
646
166
1244
289
122
488
180
739
969
749
3490
6887
2550
2671
1816
428
2332
814
13896
390
393
716
1130
720
876
1320
358
2324
9514
550
1808
1188
1492
2284
542
529
7252
226
295
351
686
379
167
3937
15307
309
3955
566
253
328
490
173
1147
147
502
125
464
101
353
573
183
159
288
219
128
2181
13733
473
340
459
332
1319
9493
2171
1208
155
316
5180
6879
118
1105
2218
728
109
309
873
223
2738
252
422
5501
122
1865
134
1096
1401
3437
7172
123
4740
711
7835
9274
1023
347
1099
1330
3588
8882
5299
1548
303
204
325
265
170
681
278
6413
456
1209
1477
136
750
364
314
2052
8982
2288
112
191
197
113
2581
1285
13970
4095
1149
506
106
223
6638
8861
2774
113
1252
1185
1464
114
198
1272
708
4584
2470
2415
843
1079
934
458
2145
1073
934
165
160
101
126
6461
4912
4584
307
992
7142
565
192
504
165
138
200
537
1519
206
441
488
446
450
8947
233
557
3840
7890
1761
2486
383
184
10993
6206
319
572
2675
11509
6447
323
289
312
3698
652
9091
8018
4673
225
167
308
120
1808
4326
1884
145
775
576
5978
171
148
779
602
4009
165
1037
524
3401
1319
3965
11130
8958
2495
1406
228
1755
7692
414
451
1467
8983
13571
1314
1687
5023
3221
7260
559
7398
101
106
371
796
346
419
118
12801
11149
1781
185
397
2258
122
3316
9707
4725
5819
298
706
175
1127
2723
633
126
145
1293
325
869
9304
984
847
692
219
222
1948
292
371
108
9011
706
5285
237
128
141
117
1487
13227
125
109
613
127
4425
100
104
385
1167
3191
1947
7233
1259
223
148
170
106
314
387
3302
228
105
330
2801
200
14726
9043
317
7458
231
1097
4056
779
7015
318
4931
376
130
171
324
616
142
123
9303
3109
9248
136
389
1106
1716
4676
6133
224
163
166
275
214
1970
4563
2836
238
432
5626
2757
808
589
9185
6083
925
186
386
119
260
1042
665
6142
9218
3100
1004
8907
137
163
188
318
193
436
1388
3959
1511
3036
2638
230
208
111
497
4727
110
8860
1110
272
877
2145
2611
6432
117
1418
354
371
1409
2648
2921
118
343
233
359
1567
8849
299
410
1743
411
409
113
288
300
103
9610
238
141
8398
746
5714
175
444
12463
630
440
125
3978
863
151
220
211
1117
195
5022
1113
195
2263
164
159
366
223
288
155
2250
1072
1304
4807
415
4297
144
4987
249
420
1190
108
126
6980
1986
608
3077
118
244
9242
1493
598
533
13704
7928
699
460
13283
1316
5809
2994
2264
2596
1277
11376
1123
139
106
127
194
616
518
326
199
153
2039
198
235
1087
2526
1524
3726
138
116
162
825
1689
7144
3788
620
3907
4754
343
343
6439
135
444
171
202
119
106
141
134
2180
769
9467
167
1433
944
3758
7257
853
6029
3794
1798
450
8010
460
523
1802
779
2193
127
174
156
7499
5585
13821
9334
149
855
9392
2051
1536
4278
295
230
1397
1936
500
1238
1880
730
453
292
783
2437
730
737
8482
3945
116
6829
5120
3391
4097
603
181
101
788
145
1181
682
328
435
6021
988
101
117
209
154
797
783
139
150
111
131
216
444
3080
8961
2088
107
884
686
531
9266
427
185
1323
604
8889
1673
2091
5112
318
406
1482
114
246
582
492
449
1003
475
6423
1876
319
6930
8861
3954
9005
7363
2836
8949
6344
384
4536
1971
6971
8927
126
583
206
250
204
1195
3084
8483
8112
692
8173
281
307
452
1040
179
477
258
349
244
559
5949
1152
5758
111
212
525
973
2979
171
526
975
252
1690
1816
688
2252
2327
2532
1438
3997
770
339
131
9627
722
102
187
696
104
607
3372
7374
1194
8738
4407
1261
448
638
148
597
534
9047
225
210
112
579
687
1327
6118
106
275
770
7583
1115
1252
1177
849
3714
3378
11625
6064
4333
4758
827
1082
7344
148
9301
3696
855
2818
4970
11738
4166
115
9292
214
158
139
312
10158
3999
644
458
5063
132
738
9407
5392
270
837
8466
324
1224
5056
413
597
5890
596
5868
431
597
313
4224
591
215
208
165
165
452
202
1600
349
184
198
322
100
257
3263
2236
349
185
198
508
123
358
352
121
214
167
100
257
615
185
1161
7568
4774
203
2458
1032
130
453
8778
1032
476
984
2223
757
577
1020
482
1553
2201
728
143
938
13159
1784
107
1154
441
303
986
1736
175
214
124
161
139
221
165
103
308
497
231
384
204
605
2690
212
666
625
8864
264
5655
4556
3236
2031
3751
3685
1060
166
229
908
7448
5765
385
181
945
3806
1536
2725
6850
5757
2418
209
2075
8916
7273
727
4555
2730
11036
127
4380
1429
9341
176
201
102
106
504
726
452
2526
120
114
105
125
1064
105
147
630
510
384
887
792
171
2370
1673
2159
8866
815
8970
1841
8246
4044
643
1618
258
106
773
147
422
930
4900
692
1277
113
1165
683
694
873
3791
201
142
897
186
4087
1594
618
612
363
910
557
1256
3116
124
347
5196
8769
626
209
323
308
406
340
130
305
638
195
291
265
165
5446
166
670
173
109
124
179
400
613
116
1238
2503
124
1198
1794
960
290
3375
221
1778
495
5665
1880
1379
2190
1726
851
8164
9055
481
1263
2491
408
1273
260
222
1275
1727
107
111
197
224
331
115
253
1011
154
1286
143
1517
1453
6788
9561
852
7579
3046
6286
5961
179
12506
8982
1071
202
312
274
219
8572
1521
666
406
209
2344
668
407
5220
865
141
3127
1619
132
315
9419
315
2226
6966
478
872
4070
1218
8895
8457
691
942
5221
6141
4873
13410
877
2871
365
9458
14027
436
423
228
107
130
471
429
149
1942
869
346
603
130
597
129
345
139
286
356
1444
515
145
371
209
4017
858
105
1543
2745
3580
7347
10684
1125
1372
562
9421
673
832
1596
723
202
204
3304
638
203
318
428
3838
1083
1581
1471
3384
187
439
158
288
115
387
365
279
6952
225
6805
5116
860
4212
203
132
5270
10113
328
1055
407
2244
167
526
1122
400
4728
2926
8949
2119
5163
2039
285
157
1688
7825
654
8981
5261
4071
7355
2052
1107
225
1188
118
132
121
352
5766
163
175
254
112
1387
839
470
153
105
1950
7476
1576
343
173
113
187
3946
675
8305
2349
463
214
2734
663
158
308
412
958
1454
11830
122
179
175
358
219
301
431
6529
285
9111
1842
3962
9209
254
999
4510
8972
2536
8559
1313
989
146
9466
133
8590
1345
455
107
455
130
294
561
1035
236
260
109
504
159
108
1176
724
201
236
8270
7397
378
199
1271
2995
190
1037
285
483
1681
585
9842
205
1176
13563
5871
8963
6624
120
268
255
477
9613
3351
2399
809
2315
1910
3174
809
1537
1659
330
299
262
388
3943
8247
7905
1881
405
934
404
583
3666
402
938
403
451
473
830
1594
299
259
417
1021
167
464
2251
136
331
378
689
457
581
419
142
618
1002
8931
3907
2928
327
3616
4479
9416
1461
522
7194
191
486
122
157
1860
1194
169
1605
9279
382
160
656
132
453
8884
1967
513
106
571
137
120
3175
517
107
573
136
138
850
5708
625
2391
706
5238
431
4601
3206
2872
502
2868
968
5206
701
8258
188
1111
203
1007
248
4965
498
4185
756
385
679
278
9103
729
585
334
780
531
1405
3415
1417
1937
164
580
111
1633
199
260
204
938
1161
13749
383
167
150
179
108
148
580
646
6393
356
347
4713
6640
1032
8739
457
8762
2821
107
202
283
2846
6597
8773
4077
117
320
9799
3976
103
5973
1308
5076
8924
161
900
12080
177
353
274
187
119
417
501
1554
275
549
394
279
308
2292
196
474
388
1490
6180
7548
7735
163
145
1179
680
594
419
216
398
1066
271
1300
209
686
209
620
494
493
1422
316
2075
255
5510
405
108
146
270
5367
149
969
843
622
3834
13850
1436
176
542
451
108
183
205
1642
322
242
122
962
1673
101
156
531
3683
599
3022
102
128
531
494
12842
408
189
1042
353
912
106
7537
1986
7294
7195
1644
8895
1385
11463
339
9365
11518
113
420
699
436
2281
577
5228
703
3106
2985
2286
1947
8850
2698
304
963
4154
9372
6198
1173
1521
419
7484
1928
104
885
823
322
291
3631
4892
5753
117
725
124
1151
687
724
2000
4729
1181
796
218
2856
337
554
635
1968
148
144
814
249
607
3246
148
144
823
609
2888
119
419
505
1254
6155
9337
4906
253
758
131
4231
177
232
1635
243
1401
2059
1243
1399
1552
8948
6381
6442
350
4723
510
262
238
8965
7434
265
13521
883
245
119
3077
238
220
211
290
4625
8629
1280
309
192
298
601
3705
5682
13611
1305
525
100
793
2045
1810
1146
1713
3725
142
565
369
3336
477
3563
538
235
1885
8088
663
1319
107
708
122
14050
1399
385
387
1128
450
421
516
7904
836
527
509
1848
1281
5882
547
6901
3993
1164
4285
456
442
265
1892
565
1107
484
258
101
180
165
136
215
383
149
138
166
206
3543
582
358
220
255
101
165
106
215
140
138
166
148
110
1513
7581
5307
697
7751
621
3981
5377
4127
4844
3439
5432
9410
551
7710
121
339
114
3604
227
713
258
1660
6937
1237
1885
7277
568
500
696
192
232
281
201
3440
596
562
664
2018
4302
1922
8902
4336
7984
1371
2028
3558
9331
2383
4633
8951
556
703
8261
903
201
135
115
174
106
1297
170
1153
234
332
303
1241
123
1474
147
1158
6915
7309
1946
173
203
422
266
462
1264
1160
411
533
548
961
11496
7911
5757
2412
542
8911
2931
618
3009
8765
1284
318
183
431
1853
6059
160
192
6280
9481
2756
226
209
203
226
239
134
127
224
1435
1767
1939
9243
885
189
164
809
7458
6584
478
346
6381
326
4754
3129
215
149
182
131
135
4575
9210
4841
257
170
412
3414
110
334
1784
696
6546
8258
333
626
111
166
167
207
1380
1070
7237
1304
9042
267
6081
2636
3684
1054
9467
2048
2201
816
266
309
935
1242
3500
280
309
447
1357
2471
1465
2436
8114
1183
295
310
306
13677
160
111
152
311
4441
6434
340
342
4672
1704
316
5516
841
1956
7530
2295
1116
150
199
129
631
196
3081
1005
6459
9392
630
115
279
129
213
118
1303
830
9367
578
2213
5233
8653
8638
580
673
5815
738
4473
4681
352
6722
160
4696
571
166
2772
605
319
679
209
310
8902
2772
3706
8968
5724
254
4706
344
6467
212
874
281
4900
728
141
460
712
322
4483
550
239
320
1131
115
3955
6433
110
9029
6637
1423
3642
227
222
8045
224
1332
198
331
1053
240
154
145
859
1179
1036
2687
9478
5405
190
398
561
290
176
115
2626
2303
1889
178
3204
2535
678
6490
199
156
100
1027
4824
501
1944
1078
102
173
117
1118
3340
1337
5780
8062
1280
545
158
515
2931
724
237
3408
518
212
2528
4980
1920
164
101
384
18506
233
108
130
213
101
204
5934
2503
129
2794
4580
377
138
2841
351
232
3716
9670
1190
5083
280
1354
115
116
7505
1936
103
189
1721
147
214
539
232
392
351
597
218
1025
8988
619
101
102
245
4205
131
779
4549
1257
567
106
472
777
9346
1701
223
7775
4623
638
413
1399
369
803
214
906
210
127
248
744
137
722
602
1635
282
3421
493
3111
493
106
487
154
300
222
141
311
350
350
362
347
2465
9260
2284
17687
13728
8926
314
136
106
103
120
1181
177
3361
4166
3792
151
8384
2972
4648
763
4811
430
390
584
5898
1377
1119
572
531
170
352
117
3156
731
2424
5726
249
9372
355
7439
311
2030
110
218
137
1357
346
424
189
200
5778
424
189
200
1241
691
8260
15347
4226
9692
2509
1968
610
7789
2544
8927
419
104
503
4761
204
132
5478
6592
1974
4002
7913
4038
252
364
587
137
723
811
381
140
233
272
9648
176
533
945
2677
8941
1064
1300
5156
695
8142
347
1631
6559
4578
5752
215
170
151
1082
220
13740
183
188
444
212
201
723
489
174
897
9670
4019
3704
1570
1108
210
734
1669
249
106
4663
3825
9943
4265
349
3487
8778
1564
121
251
996
310
768
163
333
127
1759
11160
4051
744
1967
1097
313
379
511
197
2006
3410
500
9302
251
624
120
195
128
1291
1393
409
163
142
111
183
1346
190
229
150
1767
8911
2990
356
359
359
6484
1522
267
114
149
1455
3023
269
114
149
1457
5195
7352
3619
124
400
1853
660
1511
497
1071
631
388
2433
4127
7452
1509
1068
628
385
2426
5618
1100
630
387
1450
7404
1557
2988
2254
606
8955
2329
1864
4201
4299
1817
619
6026
9452
4877
9170
2304
4062
139
131
410
3091
234
111
264
179
184
699
6086
131
101
112
134
119
796
694
1385
537
292
140
2179
278
256
1362
7304
4971
2243
2432
2521
6235
929
2495
5615
6699
10426
6376
2145
692
12301
334
1457
729
556
150
593
4927
361
8519
11864
4142
482
209
1134
147
2568
13928
482
159
282
5250
9378
3973
700
271
194
8905
685
172
132
1555
7420
3137
4210
620
306
701
468
8877
310
1893
2292
7050
288
507
949
2625
8817
397
101
115
1148
174
488
393
493
4848
327
6240
7498
1967
3253
204
3654
227
221
131
333
7501
1974
2523
468
4558
309
371
1252
480
469
853
111
297
226
738
680
1062
516
587
9364
121
162
206
201
462
236
194
355
441
2362
192
2001
4189
1019
118
960
4008
236
9669
632
433
241
8867
3733
6325
8855
2461
2202
190
110
163
274
697
227
121
141
125
247
426
111
137
5635
700
8155
1592
128
885
1266
244
172
279
107
215
795
1939
878
612
3741
795
1479
185
5661
1581
707
305
4446
3489
8902
563
2370
535
1464
574
1200
1056
2241
5794
1536
114
193
475
172
130
193
1134
347
641
1171
500
304
956
295
1133
1473
616
3152
158
118
465
1996
7518
1367
278
1617
100
13915
1276
110
4216
131
796
154
654
369
283
444
8987
5431
1753
4160
5132
1590
191
1564
2871
1407
446
408
806
679
174
269
1303
1219
168
894
1597
163
447
409
235
605
163
269
348
301
157
1215
5659
789
5247
2894
1072
1216
5675
1309
3128
228
170
102
8821
7622
6119
1834
5053
5044
13799
195
308
471
346
798
131
4216
155
154
273
179
12754
504
103
187
735
1330
7745
9145
1407
1554
333
227
143
8931
232
452
13747
155
164
149
106
176
142
270
250
8882
375
112
1764
413
9341
516
3185
8146
3753
8701
199
4834
427
287
585
207
137
115
739
1618
1099
111
1562
4036
1099
110
427
1218
1052
454
3647
450
207
138
1473
2647
3044
5799
3057
5111
2513
3924
192
2777
8782
2945
3220
928
4788
1859
221
226
2296
1033
5826
3953
682
9371
6563
1310
199
114
188
141
539
181
114
9621
116
3840
124
519
144
267
328
4251
115
363
799
310
2186
2461
8228
410
310
206
229
121
221
123
192
166
5960
150
287
100
167
1252
314
1980
284
376
1481
452
162
541
817
283
4012
148
106
178
124
146
2367
1621
146
101
126
202
107
315
236
1207
7514
1945
560
1143
991
105
11923
9278
1936
659
798
397
520
144
4697
9568
2964
7995
4379
1529
196
311
145
200
217
233
206
419
1392
860
4763
2757
8780
1198
354
297
389
154
102
120
122
127
338
148
2857
358
332
1237
735
7142
654
3383
115
1572
5666
1070
1600
1460
4487
3423
5060
4002
173
3943
9827
4374
298
127
140
413
6846
518
678
1159
124
556
739
1465
562
1173
8271
2680
733
210
8510
624
9125
5346
1526
263
619
128
3433
3663
5105
4452
1004
392
414
5854
245
6117
670
5636
298
626
671
921
231
173
514
1318
118
422
486
294
159
150
315
102
111
1571
2676
951
104
9437
1358
18061
3735
5953
926
2015
713
1048
6834
2039
1080
5113
943
1665
1352
2961
1353
431
154
222
160
135
772
791
139
2646
403
444
193
250
157
776
233
548
126
1856
771
1823
2196
1067
717
9351
1291
3703
528
5981
4300
102
1322
12022
319
757
166
135
161
385
327
179
178
210
578
576
144
262
257
163
141
310
4989
701
3720
1950
7498
4563
1917
962
131
5514
538
963
131
584
205
1891
550
2337
219
259
218
115
154
486
2649
839
344
101
155
135
320
188
2963
9080
2708
1652
111
170
324
335
204
166
242
3963
9454
229
118
1972
155
162
107
162
116
410
158
243
180
216
485
10081
7990
4344
126
314
353
223
9440
8896
935
615
311
213
996
225
174
240
428
234
109
239
247
1570
199
154
2099
406
134
1032
177
1670
1551
7261
1653
191
768
187
1876
805
174
1357
281
977
8875
484
106
103
112
673
103
235
203
165
719
124
4135
249
240
1304
5236
8137
9025
1730
115
4465
665
6962
198
4458
1652
454
1076
720
3256
4318
190
404
11260
1032
124
308
9363
3459
1506
441
5142
5871
7350
13528
1566
3024
3276
630
121
834
233
1605
4471
7498
4439
715
234
273
6560
345
4700
5839
701
167
541
2264
274
165
667
116
117
158
138
183
392
321
1650
186
127
1350
2739
6596
1993
5261
187
200
210
1768
2351
8881
9319
9493
3682
13674
296
1593
8868
2173
7864
14986
1065
1993
1280
970
270
860
147
3520
348
857
1900
1101
9402
5866
5140
1419
264
122
264
204
1464
539
534
407
151
13137
9707
3440
3232
2620
106
218
434
1353
1157
451
401
193
271
1136
5022
271
137
121
2168
235
546
1087
463
204
370
6757
5754
3615
1287
171
9467
914
713
373
1342
6836
9386
2136
180
9095
1002
5780
8084
627
705
131
1409
5376
1412
1916
1118
687
709
5431
972
1175
583
871
1123
1554
1049
874
1121
847
982
674
313
5345
3553
2827
9070
2817
222
6652
927
577
3329
7459
1470
183
2168
106
333
3425
1264
1071
152
155
241
201
310
9074
1231
3737
9897
4146
9897
5092
133
299
102
644
106
118
129
12326
120
2179
186
214
110
9092
755
1242
333
5881
144
677
101
185
143
116
1179
173
180
100
179
100
742
9651
420
171
3743
173
9082
100
135
128
193
345
154
134
212
113
781
675
476
1252
375
736
236
13873
842
855
1721
725
113
215
513
17307
6062
194
1472
2011
531
285
354
1173
3053
1775
7340
9316
2529
9342
2323
1603
901
193
437
168
759
225
643
5498
775
998
790
7685
1779
1466
830
569
10817
5580
861
7136
2704
8956
3027
3640
265
6030
548
1087
1525
4271
316
2228
121
106
180
172
222
273
602
2768
478
250
5366
197
8049
5745
5171
1515
380
2613
1369
4703
3850
4485
9379
1939
128
304
166
231
156
821
124
759
9252
5427
941
124
3094
6499
264
186
1285
454
1755
4912
8930
4553
774
460
134
8925
4962
538
924
546
131
139
136
568
287
898
4021
9571
433
732
835
1457
652
1149
2638
1048
440
312
108
932
1210
322
187
116
108
372
9338
142
125
165
299
156
106
303
1273
5791
778
12616
14105
2174
9249
5894
143
9365
2570
312
8236
520
143
192
105
250
100
155
380
2276
580
158
6493
4206
131
743
407
420
1408
121
260
2371
799
609
1409
121
260
1626
8970
229
306
728
6373
676
178
897
637
271
5918
1882
1841
481
150
163
399
178
471
638
3186
481
150
163
399
353
177
289
7085
528
929
5927
666
2029
1202
1219
3547
725
240
892
129
137
219
191
543
403
1078
422
149
158
252
9226
905
240
777
128
137
218
196
543
403
1077
424
149
158
1180
243
773
129
137
471
112
140
262
182
267
188
429
364
2312
219
191
543
402
1078
422
853
193
2204
527
105
667
332
194
8900
481
1719
253
288
105
121
208
616
210
147
196
125
225
1381
4652
2202
200
1475
887
388
5255
887
236
140
267
115
215
570
346
157
165
109
138
2650
707
121
1181
659
521
391
148
221
526
101
161
762
4231
695
4864
1810
284
590
5611
248
285
590
376
143
9089
3999
135
8925
5731
5777
297
2425
473
1325
9086
520
2558
8188
675
3052
1440
242
121
329
385
335
413
428
938
1515
204
487
763
150
212
760
7538
1946
5309
119
166
127
302
399
6914
7506
1959
1922
173
7714
9307
1622
1672
101
346
570
215
115
267
200
126
366
284
133
111
600
9361
619
114
805
220
196
227
229
890
310
194
7402
577
459
493
638
429
1118
388
379
8122
1097
390
336
1440
1446
890
522
583
1367
276
921
9053
1487
8333
4175
821
587
2587
4794
325
546
409
107
568
186
2973
4002
1691
4144
1821
8891
2184
9792
4093
233
1299
3476
8358
8658
3102
8904
647
309
448
1478
184
120
468
9326
9401
112
141
188
204
239
372
311
103
377
748
478
9447
514
748
388
258
763
542
215
1046
335
233
699
142
104
1963
5274
3797
8944
2851
2606
3272
746
6052
1346
4448
264
905
7312
603
4073
205
460
488
6562
697
199
397
1396
367
386
1135
8026
366
376
1089
382
853
3591
4820
4206
1092
823
722
3081
3666
3320
3956
3654
792
4302
1397
235
1274
113
2418
450
524
4646
707
219
9497
150
165
158
490
168
533
134
208
2933
2779
169
533
134
207
503
1408
967
317
339
8541
1271
379
386
5601
9608
2523
1148
380
386
1401
2083
1483
3324
4721
343
353
4980
1394
4217
3142
3457
220
5385
8845
2348
876
273
3665
171
1988
2186
314
2886
486
478
270
4358
915
876
1128
310
3356
719
1721
2101
1730
1450
384
409
1169
8087
383
518
1133
374
9765
4998
2225
1446
381
519
1164
8037
380
533
1132
386
4176
4357
8387
349
293
9570
4028
165
731
3777
858
5846
7374
326
2727
333
2248
2230
5573
3019
435
111
737
351
441
605
3654
111
736
1850
6215
7693
165
303
795
8854
161
152
138
172
253
245
456
307
429
161
3611
855
162
1054
5093
144
7422
165
294
1995
11197
1734
9514
9396
13654
1896
410
546
143
247
280
2597
169
844
142
247
280
1917
239
4133
2081
8813
2432
8975
639
241
490
143
227
320
229
120
105
2738
9359
6882
201
121
244
364
464
117
3282
3291
3287
1160
279
2333
12300
5814
180
178
148
373
616
115
120
148
1449
1419
14094
474
858
532
2646
7830
3010
1361
124
308
1181
1973
636
158
104
118
118
2805
993
1720
121
112
543
379
316
311
310
123
302
175
126
267
263
102
2420
3716
8156
9374
2449
367
1229
177
205
119
236
4294
131
648
8444
1693
210
7411
673
13962
1906
535
582
111
104
297
3651
1376
9320
1451
535
582
111
104
522
426
1716
269
541
505
641
181
342
13697
474
8969
981
1735
7304
365
282
107
209
1131
170
4885
1133
170
1972
3444
1273
4526
4173
7489
1968
2719
347
3744
521
337
113
198
994
1963
110
616
461
236
102
115
738
1637
7918
5142
2402
329
5218
13627
320
3792
988
132
7485
1946
2739
1446
194
4918
850
103
726
263
9378
3254
8706
5688
1462
1366
901
201
1774
7535
1929
1778
115
4832
8909
4562
4188
334
222
227
796
8950
1518
101
162
131
159
559
10718
934
637
275
420
1086
1069
1186
1933
202
1921
110
1775
1775
6325
1228
1280
1813
8966
7470
13620
4961
2832
9355
5424
9632
2491
4264
1539
703
5073
2046
134
207
13729
7416
470
8433
115
263
376
242
403
176
110
109
16887
1321
985
108
1261
7521
1951
2037
988
126
1267
8934
656
233
228
113
575
322
154
5097
1515
200
134
457
188
262
372
159
885
1152
174
8247
1311
1150
355
4667
360
350
2642
6190
2569
6049
620
319
11772
258
322
444
401
115
1516
504
1224
458
346
231
719
387
341
394
336
325
152
2092
539
947
338
333
463
1178
347
2031
630
432
1145
374
366
2331
247
4048
2169
4779
724
784
637
241
1185
1403
3914
9794
2672
1194
496
643
117
804
196
8972
449
329
121
823
115
852
1370
106
1292
506
822
115
852
844
5867
128
544
752
153
152
205
110
136
100
367
136
162
223
336
217
355
1642
1002
244
235
216
367
250
2443
1001
308
188
338
960
245
2855
965
276
3065
968
245
1441
119
12134
13200
200
325
296
644
452
654
133
7863
950
237
1763
10196
432
234
324
6697
938
1412
2513
1622
161
250
1545
4656
7328
8503
136
6847
271
413
1243
310
3166
1685
396
1133
584
213
325
676
1851
982
1436
3754
1009
410
249
224
1501
5533
272
217
677
6005
521
124
1218
680
521
124
1224
681
520
340
570
3614
8685
1953
140
127
362
127
602
364
887
914
932
937
2021
2895
489
1633
1083
1465
563
235
350
360
198
399
102
208
277
219
193
541
3598
3391
3925
2300
3404
3811
320
239
308
941
446
1837
2244
688
163
1594
910
135
1383
2093
2234
229
460
163
1394
6724
486
7432
8494
2740
3806
915
315
320
9338
9263
4309
544
296
357
119
294
5180
193
673
1848
4032
5731
1876
4872
249
508
594
256
366
899
134
264
762
132
2760
101
1388
7250
463
5621
3405
154
130
9131
9059
3605
5647
1197
247
194
139
576
162
13556
1185
1984
382
7360
1648
225
332
111
248
1200
456
161
1235
1188
5082
8711
7271
4351
2803
1522
866
6655
807
276
189
267
185
156
597
523
2990
112
507
408
163
282
153
143
1042
7562
1254
558
469
309
310
878
644
1451
1102
505
430
168
281
259
1951
475
5889
3306
2109
207
2880
7359
746
2521
2457
1108
13854
130
1465
369
444
369
376
143
381
221
245
537
4960
989
421
211
276
1416
370
517
3055
9279
9036
370
2565
12293
5888
1107
229
1067
1240
5005
6321
115
6993
194
709
123
5004
376
3691
13340
2617
2116
1195
396
173
166
308
125
762
224
718
132
831
296
4020
235
832
751
1322
5105
135
219
250
883
451
5629
250
883
1855
1078
9340
809
716
2980
309
126
2342
1787
694
269
10601
773
12392
482
10791
184
111
241
264
1801
139
1146
404
131
113
3276
1986
1010
401
131
113
1912
4068
7739
6933
122
115
13798
145
2807
5877
437
105
3295
8232
697
4398
866
3155
4919
411
185
201
2865
1612
1240
6915
6909
340
3517
890
670
1147
3298
214
683
5167
13573
1187
8938
302
320
649
629
606
481
1204
732
290
635
2773
1249
5371
5076
239
112
299
593
560
361
101
9882
4064
121
124
134
207
139
188
2698
572
120
132
135
214
140
188
106
558
163
905
446
254
329
696
2300
492
603
603
423
178
678
2110
615
746
457
1055
644
1441
475
1638
128
217
255
896
517
7584
4700
136
196
425
323
630
3960
2930
5190
1433
237
113
114
201
193
208
358
118
137
120
1520
252
711
410
454
475
326
182
355
870
478
1049
653
1444
136
192
13654
426
412
323
620
207
1088
239
113
114
201
288
195
210
356
169
121
1521
235
752
389
450
477
324
187
355
767
439
449
100
485
7056
748
112
169
8901
4630
400
1319
485
440
560
729
3393
317
730
1649
5366
1847
834
242
3409
455
1043
2323
838
243
275
748
8924
480
734
206
7156
194
231
868
534
114
340
112
459
176
5472
127
464
177
1406
2637
3730
239
403
391
225
351
213
1806
5182
700
2064
6223
470
312
303
150
341
158
178
1789
9411
107
205
5091
4042
4730
8886
709
1543
522
1495
704
1742
4535
142
1428
2996
8626
103
146
660
147
1389
3718
2107
494
490
495
679
108
662
6634
5355
313
143
9636
152
115
8877
13364
342
440
13657
6312
1481
2423
208
239
110
220
218
4066
185
8524
6011
316
148
1170
156
1650
1357
307
104
128
417
296
128
105
642
396
1236
310
928
100
291
145
847
5572
121
139
226
232
868
14866
418
5052
335
9795
7422
2406
100
993
124
590
419
342
9158
133
7436
368
114
232
211
140
424
1427
9090
472
5855
1181
766
2538
697
5404
2925
2823
175
485
781
147
1034
246
120
1495
2005
154
100
1063
431
808
448
5447
868
1837
12558
14653
577
371
765
1328
975
2836
1403
2176
7342
299
158
671
286
7481
1931
8347
5130
6083
9600
4630
1846
393
380
193
115
120
5527
380
190
115
256
1478
1931
389
215
335
233
104
794
4998
214
332
227
103
1460
443
125
406
317
155
138
582
161
8872
180
388
101
162
8543
357
6727
352
4732
8597
143
6082
1146
170
218
186
13559
176
386
2088
1274
8937
250
127
126
106
140
3787
224
222
1046
7221
511
9254
229
166
136
179
4369
187
121
253
970
1266
209
314
268
116
1846
197
136
209
4725
341
6540
6613
594
148
5840
369
299
250
236
405
698
9224
4247
2593
9272
1385
8962
4705
221
1130
666
101
1657
350
7678
1578
6708
104
9410
9416
1648
694
9007
1643
3679
129
3086
892
6275
13794
2603
1126
409
221
767
113
1649
10854
854
1191
234
423
211
104
116
154
268
243
776
6073
6747
2365
397
609
499
226
1576
279
702
759
109
254
1623
6587
3931
8956
8292
3183
871
454
1209
1739
747
184
229
9514
348
201
1593
943
161
1096
1432
1749
747
184
625
201
1405
3071
171
6578
8203
9002
277
2442
8951
841
1299
193
1623
9220
5421
9593
149
150
172
2935
8934
6391
343
953
225
583
220
114
118
148
183
189
1174
395
1557
220
295
215
102
120
1361
12638
964
101
576
2101
539
547
1022
258
1394
8990
4482
4063
1573
188
255
291
210
1138
194
450
454
1588
916
145
1566
188
254
291
210
1137
184
450
453
1406
5281
3035
323
605
8163
9323
203
610
127
375
1798
1769
580
2697
104
252
181
704
5157
7052
4281
1436
1862
2262
9364
140
101
4764
769
1218
7820
1826
477
1096
1896
848
310
610
929
253
6690
222
224
1516
10493
8929
3287
813
1050
282
101
198
142
122
1681
140
148
1001
1240
186
4349
2784
12658
1925
145
121
1353
14744
9384
678
351
359
999
1374
9156
189
674
402
154
219
1121
7308
8091
7420
1247
381
406
379
290
1265
760
222
132
227
2495
455
1247
1737
11733
671
8905
550
261
156
101
185
118
1444
2594
144
326
8987
325
517
329
1251
253
185
143
132
886
1892
13564
182
235
614
1327
209
411
100
8945
179
164
189
242
308
341
107
383
180
212
190
751
9413
1701
2313
1564
458
719
155
454
5535
705
1443
7531
2223
4555
2941
923
572
107
2291
108
9989
7030
1367
1576
511
114
165
136
971
1054
132
321
177
9999
8902
1201
206
193
124
112
105
169
777
1047
13662
1044
1019
333
281
127
2097
578
8557
9174
719
11181
6478
493
4203
9352
2382
393
219
8346
696
5340
147
6384
302
405
557
1607
571
1883
184
295
232
101
103
430
475
387
2644
304
110
144
325
1802
9329
3981
7432
1991
1265
5135
302
843
9364
2096
472
482
167
218
576
672
298
614
4049
9725
778
1476
13624
903
6873
369
1461
247
1047
3626
493
1994
536
838
6087
838
1947
940
247
1046
493
8997
2072
14928
754
1384
176
184
290
145
482
819
100
214
1645
123
372
756
12817
133
7508
600
147
1534
207
111
542
384
1611
257
2111
1278
297
147
612
149
142
112
131
121
140
197
1471
128
1023
126
2640
4106
7694
9161
694
6667
113
439
101
108
134
281
157
171
267
3013
2290
641
115
1140
167
502
516
672
1194
124
519
103
1399
175
405
108
229
180
171
3253
153
915
109
1595
174
405
108
230
180
171
3265
533
192
495
189
175
542
246
263
5416
327
5144
710
203
8165
629
8144
1629
12733
882
6046
9495
8234
1068
221
124
551
683
1141
145
549
1144
4664
6912
2648
869
327
166
537
2007
358
9172
354
973
215
359
194
372
337
482
446
902
358
164
315
213
593
537
224
236
267
2046
415
252
1618
263
424
598
250
234
124
202
402
134
169
271
566
210
161
2625
500
6445
1049
551
181
519
3285
638
152
250
365
1081
4765
1159
168
141
269
8980
197
2340
6749
5110
943
3701
106
198
5246
248
8870
870
1829
14027
6726
1010
142
209
218
310
13420
247
205
9614
3848
9092
781
7847
1130
989
645
131
155
231
214
112
9106
8644
1858
697
504
2440
1057
6112
8965
7856
479
1023
643
1525
699
494
566
184
1239
8265
786
3969
188
382
118
419
566
113
138
2086
225
104
105
110
4802
9408
2600
280
543
359
158
212
7274
131
172
469
494
160
620
349
597
1411
307
3041
992
116
2242
8365
143
163
374
818
168
127
761
385
288
303
313
1154
203
102
211
245
401
140
149
9046
709
1146
669
211
206
272
1124
1557
278
143
118
246
207
1032
1554
3829
1175
1673
3174
6589
2828
1339
9490
137
2273
1166
13754
3323
13627
250
421
446
135
143
171
279
1524
3300
176
249
306
255
875
790
4638
1642
179
7461
4255
600
324
157
133
145
249
157
176
100
168
156
1833
9260
2135
113
111
402
459
138
168
9108
2897
647
2184
263
401
184
9473
385
1166
514
371
1434
1041
8857
2445
586
778
8407
564
413
606
1233
6668
343
4633
6073
5021
665
2026
1111
187
737
260
243
220
817
420
131
118
276
227
318
1876
2679
5093
4733
7893
929
8691
2108
7907
9284
5544
230
7533
4158
1214
9093
1682
11200
1989
1017
9118
232
226
174
279
861
514
9364
696
156
141
238
679
473
2215
1647
102
2365
141
190
210
195
503
5012
2827
9532
6310
139
667
240
593
11539
257
161
162
245
1427
106
327
428
611
532
298
875
591
336
370
211
265
110
114
3093
3296
208
317
678
154
388
458
889
861
754
1262
3034
861
754
1262
841
1360
3710
7100
1013
565
1482
135
295
751
486
1974
2080
1000
128
264
129
875
2599
998
128
266
132
1624
455
637
1522
4781
355
352
352
389
347
4674
204
1470
676
489
459
143
133
6990
573
119
337
115
3820
226
8136
1646
910
3319
8789
692
776
317
320
133
9607
3456
625
1607
101
173
204
353
1080
271
311
263
4247
5899
2470
4854
360
7342
8828
8845
219
4790
569
127
269
10557
6900
5233
268
162
6533
346
2722
8463
5792
1890
7052
1537
6172
5661
194
572
225
163
236
105
222
714
120
1925
155
143
100
157
236
131
508
545
182
8956
7953
2594
1038
6842
8291
154
163
115
14453
195
185
9227
6534
1999
228
482
493
110
116
212
199
1291
1203
365
5566
5329
701
399
6143
3084
1341
8909
6642
3392
286
117
108
169
282
573
9196
203
400
1876
194
104
152
129
279
204
318
891
1366
630
10323
6352
176
11691
309
1356
8937
615
453
143
13658
2276
2571
1400
388
424
1154
438
10954
11566
233
153
406
6185
9414
2936
8682
165
582
345
928
186
1130
3674
222
307
119
1725
2629
1449
169
292
427
151
153
3623
579
906
1923
291
427
383
452
3472
9342
296
176
409
1609
9256
157
9294
10096
3183
4199
1611
1660
1061
115
158
147
607
384
1138
116
486
323
217
205
149
147
100
2068
1913
762
2517
2030
517
750
504
1848
3151
517
750
504
339
9098
220
11728
3437
890
123
100
198
275
487
1315
7042
3925
208
5037
3781
392
313
133
9236
4887
272
4593
4587
1318
1981
7514
8211
977
288
9453
1934
2842
234
338
772
556
380
8950
332
110
272
173
443
230
250
436
507
151
595
407
132
1651
133
464
761
117
4546
107
1651
1358
101
4827
420
445
265
3213
5741
9385
3146
3460
8959
2209
3994
1849
9353
264
267
209
369
360
7953
939
436
11688
115
176
120
1883
177
908
372
584
106
4205
585
547
910
176
1884
114
284
860
14854
2041
1344
160
160
3151
11097
5716
9514
4763
4403
4245
201
236
1959
220
9065
2639
212
152
2283
146
206
908
2782
711
521
7505
158
10941
4719
8979
721
131
4199
5113
367
313
605
6359
1454
954
139
214
376
627
1741
2378
740
3920
1753
1171
6233
3293
126
1423
881
1759
12682
3652
496
1103
631
387
8197
1107
634
388
1449
10141
131
358
204
416
345
481
136
319
7865
263
832
4593
546
719
1157
139
696
658
784
430
130
1910
479
1412
5129
269
210
124
199
3013
8832
2551
248
233
364
165
120
193
214
426
119
119
545
204
400
1146
106
547
210
351
639
555
10863
492
5645
2982
649
1691
683
3770
5268
13070
1166
9405
127
109
102
114
155
165
5545
7034
736
124
1180
404
139
514
1996
150
2856
3750
351
109
384
232
459
177
125
148
202
187
8865
396
208
1605
282
223
9422
207
156
9945
4021
8361
9097
758
181
1401
1672
129
108
502
233
523
112
2830
3477
330
109
1898
187
112
147
5879
187
141
330
359
1145
152
566
832
1453
169
913
449
7076
155
974
3009
2523
4833
3001
6689
201
149
150
2820
13812
399
181
127
279
215
306
127
158
233
240
288
13822
105
132
9402
246
217
217
116
563
286
12671
1702
7548
846
528
131
151
228
319
475
556
196
3894
9679
882
8330
2760
171
188
190
832
404
110
1592
716
900
168
161
2762
171
188
190
833
405
110
1404
3509
113
105
8208
3568
372
1111
5030
1148
8928
4225
605
3754
358
2321
155
2164
8882
4161
4157
206
391
618
5091
203
2432
182
484
1362
1309
504
251
2350
6506
753
486
6850
6981
128
3626
245
371
177
134
1466
2533
368
2014
8946
3770
148
5100
2715
546
2327
2129
3485
546
972
1373
3951
9824
5803
1807
483
582
279
208
360
5482
172
1468
484
583
279
207
359
1894
1791
8848
1332
12056
2107
1901
635
425
297
145
211
380
3125
236
6794
5303
1766
1929
1242
144
183
612
211
1272
174
184
512
161
1594
602
7402
2808
145
109
1242
144
183
614
211
1272
174
183
512
161
1404
1112
1937
8917
1240
846
1301
3064
2706
454
466
2518
114
201
190
149
1641
212
877
241
287
5257
266
888
244
285
295
583
184
3239
9311
5887
917
9277
829
8346
9486
1287
1174
155
218
9477
143
698
855
472
200
200
1139
139
609
1438
208
7231
8954
1125
699
670
1302
4470
188
254
137
118
108
226
599
465
8995
6910
5515
282
154
681
3141
143
1148
200
184
489
522
3248
8204
1574
107
107
384
323
2444
891
108
107
384
323
1925
7843
732
1917
719
174
4078
114
1563
8743
170
1373
1560
282
125
466
4050
5729
6241
1332
2452
2842
6195
2404
2826
3657
633
1000
1941
744
8761
627
5469
183
184
491
2620
260
7847
3647
8951
9178
767
614
388
220
335
226
151
183
4120
1483
739
4111
1298
1364
3662
4218
176
405
128
159
190
267
105
132
227
188
310
199
100
120
102
155
598
109
123
155
597
109
130
290
5252
703
8057
135
336
1374
127
13748
205
114
212
139
108
4257
8215
1176
3351
239
2813
1630
8947
5256
5204
1670
3920
2022
6205
161
146
1377
257
222
418
174
6049
847
703
152
287
211
360
783
9444
1017
689
10633
9186
3951
3563
106
164
286
206
360
1952
2103
734
1907
2498
3353
6893
105
2564
10156
9394
5360
170
3592
642
9298
3264
2447
307
13735
308
291
9026
9369
8935
7521
1789
1193
9304
1372
748
137
1673
398
303
130
651
109
110
2291
262
187
7181
406
1243
214
164
9275
9392
1343
3084
555
347
226
390
141
4819
402
127
267
1315
9299
321
926
1920
1077
3976
1533
695
8254
695
8894
1829
271
6133
5822
124
154
1064
6159
4725
632
3369
3932
2304
1959
102
242
288
2540
10018
8258
703
5808
3369
2267
456
2317
2877
313
1838
544
1383
2791
4549
3197
1957
4365
11556
239
4516
6266
175
2252
2567
5672
3608
6638
333
4701
4232
6156
6777
1327
550
738
380
425
631
2322
895
612
3566
435
620
1853
8244
8729
353
3869
938
551
256
453
1862
5855
4984
7280
3181
713
354
816
252
118
2440
616
878
385
2669
6192
484
4011
1044
2447
4699
342
343
5294
1173
985
1677
4358
1073
495
109
4380
5690
1666
329
254
110
445
1220
243
117
235
134
171
498
1530
931
259
2745
114
243
285
120
7237
9417
1538
4701
326
435
331
589
480
3148
494
176
126
183
320
141
3546
437
9393
3463
177
3591
176
126
183
320
2054
3455
584
2013
202
1930
411
229
1923
996
493
3583
360
589
122
678
167
783
196
1815
649
634
428
370
115
226
214
228
157
104
664
590
553
908
2418
109
135
193
183
129
433
7319
508
340
431
7437
5343
1468
1038
5085
1294
201
523
916
5674
13973
1292
407
2236
254
181
398
334
920
378
446
2388
11583
854
164
142
128
782
161
102
252
382
230
1475
9089
884
1837
124
121
234
102
231
125
123
3738
5429
151
855
317
1421
597
14107
2619
326
315
8856
969
141
670
1032
123
146
253
508
220
100
1072
2034
436
287
1219
481
321
156
1049
8629
804
891
106
147
142
516
196
1712
130
361
2316
326
7390
1463
374
385
1107
8029
371
348
1473
104
482
322
156
992
790
2308
326
6153
1224
479
278
155
1052
791
1866
209
639
474
345
159
229
3431
200
541
474
345
159
228
128
370
181
303
560
144
161
102
4397
1778
1422
112
444
160
569
138
159
102
2196
129
370
181
304
560
143
161
102
4401
1774
1421
112
444
160
569
138
158
102
2196
129
370
5127
3549
332
11210
693
597
308
532
691
4408
310
416
446
441
1324
1693
1647
803
501
2177
1428
274
6582
5533
840
5583
334
2364
1028
604
3687
445
1865
1415
534
1414
933
307
1663
8920
455
235
552
1394
8688
11547
2879
2550
5876
434
172
155
277
131
132
1891
2485
4325
191
967
1865
1556
405
133
2550
1558
905
1788
9301
210
777
778
667
1781
1250
4999
741
431
1343
1544
528
197
210
4706
685
3657
424
1784
698
210
317
662
125
207
187
1597
109
126
9595
9263
2490
133
242
105
718
196
167
1140
479
609
873
8624
2245
1194
132
258
161
104
251
475
240
1521
7309
9390
4638
1619
7010
1126
1378
838
148
1451
5460
8821
2415
7503
462
293
8010
414
9060
186
145
127
158
104
258
302
3475
9409
307
12672
890
172
469
768
1115
13690
124
104
104
3927
13697
430
8350
694
5145
2394
159
714
150
140
216
1621
4495
9088
4601
642
5876
216
3675
1938
162
3016
497
182
555
167
9173
8836
1319
7884
347
234
1900
1167
163
4015
676
100
111
316
1088
193
239
440
277
3772
9306
5386
2951
347
946
117
5936
348
973
108
4370
17339
2956
8924
6532
9628
4852
320
1281
148
102
620
3009
1223
5598
9263
1556
6472
346
4716
870
736
111
141
414
381
243
713
210
1744
8917
7376
193
135
2229
159
5498
211
216
239
162
295
643
1937
987
609
2444
979
1127
2045
945
433
3506
479
2544
945
433
515
12485
166
262
7415
1549
1406
673
125
210
184
594
127
171
149
7776
227
309
180
2353
566
1003
1998
481
984
1450
478
13222
9367
9457
111
680
167
5480
143
310
3964
1616
7641
1579
1492
1516
248
489
2748
618
214
3240
125
2956
250
1209
800
4735
1417
9228
625
108
1548
961
205
313
6209
5043
1342
159
5759
2394
2725
7632
8282
685
3533
14803
1541
4116
1429
661
538
3304
9587
5615
535
116
7717
9450
3615
3483
1248
2480
3656
3037
636
162
1720
877
115
120
101
398
153
540
1066
186
412
148
514
308
641
411
880
307
717
106
4108
10601
516
349
115
115
112
603
1901
197
701
4932
8426
6838
5144
137
1141
3066
2703
613
701
1066
810
3641
591
896
4021
388
1312
300
511
960
319
10536
386
2007
492
313
303
4575
305
1587
927
146
3922
9230
4346
3413
758
2789
2301
5808
4162
8171
2730
2245
9187
243
296
5788
1962
138
1223
691
175
3800
1511
443
494
686
349
324
247
117
177
123
438
131
5458
927
171
6680
351
232
2281
178
227
6538
352
232
2260
282
918
1219
441
4451
656
7095
6199
417
196
1890
3893
3376
2279
379
296
183
217
1127
108
436
411
9295
2783
2386
3609
4143
923
795
127
5328
8790
10923
985
1874
213
101
4918
1121
1209
443
3756
266
9521
7783
3490
9375
1992
181
1736
449
1264
1814
1245
1172
379
2093
5043
2577
3090
945
4277
151
123
6217
6946
1547
289
528
1757
1242
188
227
5112
999
125
878
468
3849
9695
869
137
100
549
516
1194
731
183
554
614
1364
444
3652
4036
576
422
818
1321
1838
861
1361
740
4748
1012
121
1196
8825
102
8409
489
6839
382
176
467
4402
358
868
3503
3570
970
330
355
8866
5285
378
1482
14862
1432
1022
392
3346
230
4052
7026
552
1378
781
909
371
5411
118
1755
1444
745
631
187
13561
378
1489
3138
120
238
482
146
240
2171
2809
1768
4015
2274
1188
2382
1887
5441
1896
143
2943
1327
4047
15282
5042
1547
207
1373
2736
3524
136
209
252
2244
165
2208
191
154
726
240
364
152
114
1717
342
164
373
407
437
228
258
1020
2772
2540
2212
1046
386
2110
1719
2010
429
4078
14722
1809
450
858
211
3620
416
855
211
1876
584
354
4496
2707
1914
2626
4306
862
483
2024
153
925
1128
4800
1367
190
101
3869
4723
4070
589
8517
9510
1269
1544
102
201
146
160
253
121
166
147
7235
11074
6501
1785
681
291
188
1167
2283
113
987
1479
448
137
2184
1169
535
1987
4636
589
4789
4776
2393
2157
833
1388
301
101
113
620
4958
156
152
102
315
1927
4672
425
2510
207
355
422
232
5420
206
374
420
155
199
819
134
427
638
283
424
1400
224
1439
7520
932
230
198
659
6994
209
489
173
5065
144
428
5071
6802
4741
15344
2078
131
383
133
359
132
3413
510
360
132
415
1717
2561
513
209
824
327
898
8665
649
7760
1558
115
3422
271
1269
11506
9463
2756
156
166
224
1091
217
601
14094
1327
440
141
3160
2428
3414
9406
2983
689
1417
472
108
953
1460
2744
126
654
467
1570
290
518
124
1155
630
515
192
123
7770
632
1150
4804
1225
402
369
131
589
224
217
126
133
6733
2395
102
1436
1951
735
267
8922
615
1548
710
565
262
129
212
9614
109
165
198
122
400
127
2554
8825
6262
202
462
686
453
158
9071
655
195
250
11593
483
146
724
1948
208
176
380
6433
9105
591
2746
2279
3961
2573
9307
737
522
270
1337
489
3935
5173
184
471
499
356
203
353
495
368
923
2640
1030
426
1349
7368
761
174
1255
160
114
1302
11405
4591
4396
603
456
515
1091
1701
1650
220
3756
1621
1563
443
648
501
919
14061
574
1767
5064
1055
201
1044
825
276
187
596
1488
125
675
137
395
9123
8837
3304
192
427
445
3039
622
189
424
434
1836
1055
278
293
792
2704
211
272
154
719
400
366
290
800
1814
714
362
1219
202
3685
3682
1590
275
445
545
1104
300
184
188
203
262
223
135
614
129
108
1627
3097
8943
10754
7425
312
524
1862
227
195
474
314
1411
625
232
234
876
2740
1220
1316
178
103
113
284
134
293
283
616
1374
1320
185
640
645
1222
182
1300
469
2353
2405
2628
11175
1418
425
241
219
115
724
3153
479
461
103
126
1621
1015
727
134
452
258
443
511
182
354
133
2204
900
309
188
364
387
393
125
239
1141
482
273
414
251
158
1639
5722
670
2606
137
1022
166
1509
1927
6468
428
352
4751
4936
6295
1322
409
141
118
818
973
8181
789
977
1572
142
102
298
1257
108
562
9372
8372
1008
1974
422
310
100
2001
122
156
306
7417
158
206
139
1517
210
738
4298
269
788
158
347
1250
483
763
5954
3012
638
401
110
1711
241
187
6119
4984
9363
9814
428
260
252
1641
104
8838
663
803
666
541
9391
1275
455
2445
358
321
2325
1904
193
103
238
328
215
100
309
126
100
529
1110
5208
9395
3899
133
423
1516
11626
7556
1633
1879
799
231
516
617
868
2356
804
234
462
520
560
11655
196
395
10778
546
4026
450
146
256
240
1900
894
615
3584
166
149
253
1440
313
454
1373
438
1422
109
192
133
237
4681
1218
461
1359
192
2118
1238
1962
8246
706
2491
2414
974
7250
6503
2687
5528
1296
9876
1052
1287
618
187
396
1002
172
152
7343
5933
752
189
233
590
799
126
112
586
2472
6386
1539
292
4842
872
268
3692
174
1661
2214
270
2901
1997
324
947
1140
264
226
483
182
814
308
288
225
9357
173
821
175
261
123
769
101
305
7329
152
341
326
691
400
327
351
363
105
1118
1965
119
306
628
119
269
2459
8420
1700
483
420
100
656
2448
5137
5622
9233
3138
2272
5785
100
4062
2170
1941
1343
5652
535
4482
5443
103
3685
236
3222
7500
305
6859
3474
1640
101
889
132
5442
316
241
186
796
456
205
129
1825
13569
337
905
375
347
115
1288
762
264
563
482
291
5354
1278
247
149
195
5044
701
8042
13901
200
1284
454
2519
351
219
769
3777
2257
1060
4706
720
116
745
373
1435
843
188
105
140
125
152
140
245
406
152
497
113
188
2147
558
124
207
199
3107
11509
3538
6635
1393
2225
3389
8821
5627
138
8904
129
2327
2703
599
987
1885
11500
475
9009
1983
8971
5517
701
1967
1395
211
357
647
1860
910
1151
108
190
933
120
1578
211
357
443
191
174
1878
917
1116
170
224
1325
414
260
317
3990
1452
8246
1529
140
2571
7315
499
3988
8741
1006
6970
4613
2117
143
195
325
179
171
429
110
619
2434
8865
233
355
3365
610
3542
667
307
157
274
491
1430
793
174
916
8855
1588
152
120
217
845
257
434
502
287
996
164
5563
289
982
162
1471
4803
1104
4870
648
391
156
573
394
786
4592
293
2031
6975
389
299
1411
7561
7346
1130
6606
2205
3452
6802
4671
575
1431
196
229
11003
9282
2520
332
333
199
797
881
664
7319
3375
241
1345
3716
2554
113
663
140
235
8842
164
301
441
481
258
114
9095
1108
2864
1492
4889
3091
4152
1508
6379
343
4768
4344
4023
2195
1632
173
210
198
678
830
346
1040
9226
1582
171
197
681
718
341
1425
664
1158
172
205
199
712
441
3887
2304
1157
376
1955
497
822
220
116
1028
173
184
1090
9028
1433
113
182
143
609
161
1383
1221
1717
838
2829
374
614
135
456
7248
4922
669
236
1263
378
7418
5883
200
293
2871
3764
1049
1871
1053
1648
5458
3721
7218
1072
480
3801
7433
213
414
164
1562
3711
1636
125
332
2347
1171
550
9315
6654
4249
4965
3731
564
460
492
176
230
4870
654
3990
139
1379
2698
403
5678
272
104
834
254
641
550
1068
4420
729
353
148
5028
326
231
871
274
667
560
1084
4448
720
360
150
134
200
2188
6679
6218
1837
727
2437
1367
2094
8941
8946
541
4289
105
1379
7668
1467
1467
9604
9148
107
228
219
300
101
652
192
978
848
281
11173
960
233
108
333
316
10937
737
2180
219
287
100
377
189
393
187
2030
8300
13568
797
460
149
137
942
6192
481
933
367
606
550
194
768
455
1337
285
427
229
207
352
137
700
233
263
3157
7414
283
425
187
329
146
592
176
1528
513
459
1103
3603
7191
485
5052
480
3759
417
5965
338
340
4644
5497
1359
1716
156
148
250
139
193
128
379
253
3635
644
223
9639
2437
2537
594
189
119
612
159
1557
896
156
161
2522
583
192
600
159
1552
912
106
9301
2535
329
192
108
599
160
1391
3297
2518
466
945
1148
3434
349
385
384
534
660
5791
7408
663
4769
216
645
112
333
291
2180
3943
1190
293
605
887
1962
262
223
357
244
284
243
280
363
238
605
5704
246
281
240
485
479
718
2663
7392
676
1339
188
3394
441
1147
3213
325
9519
6451
5037
135
791
1413
2069
8756
1672
1842
754
468
2060
214
441
3038
1162
161
8778
687
389
220
305
4438
2041
8896
1248
650
430
6559
851
426
1140
379
384
8050
1101
403
315
1404
2783
7956
9522
645
3483
176
111
1221
3595
3922
3253
5043
738
1401
1132
435
159
8995
2622
8799
1384
1455
5745
1619
7728
315
279
366
1089
116
145
109
340
554
346
263
9343
1035
212
732
1400
3204
278
3111
9223
6465
1192
411
308
220
230
506
106
139
7239
3597
4204
1193
4688
6664
1783
790
543
259
179
549
505
8832
9164
135
6569
405
1003
658
1050
217
5420
677
1048
215
693
6838
113
529
1525
1926
910
115
217
1165
1394
637
168
678
717
209
1578
8941
443
936
3692
5417
720
3858
1667
272
363
2125
712
5364
182
206
1131
7452
283
7969
684
1258
1590
214
185
157
488
433
115
1834
181
200
2396
6111
9220
7379
5594
432
278
602
153
5028
5858
3992
1433
678
116
180
111
124
110
109
693
1759
270
333
413
298
550
248
250
7319
2786
1546
9143
2240
3369
4105
943
1364
201
608
242
1480
219
561
744
1269
4397
3469
3119
472
668
536
1338
1707
817
821
462
1934
14778
534
176
473
9606
1208
3367
441
923
9324
634
623
169
209
238
5252
100
307
205
241
537
178
6170
792
768
10174
6072
237
370
235
1020
119
584
246
1548
338
6827
111
165
575
841
1847
168
1133
705
215
141
623
182
705
181
749
741
664
124
1159
725
517
8849
1599
315
708
6399
2061
113
726
322
703
299
6067
1036
1229
423
1075
212
167
150
659
175
368
158
105
162
218
668
3927
1588
9924
157
250
1095
463
1161
5024
8623
459
145
337
415
150
194
117
1406
295
421
825
188
568
2533
1029
9148
825
4436
321
3985
1731
104
244
297
146
563
1715
7816
2269
985
451
831
389
316
923
1731
323
124
168
1252
104
1059
439
421
181
223
797
4364
504
448
247
418
102
304
816
990
510
1241
563
1180
3831
1515
318
606
696
305
8272
3295
1036
2931
3543
7365
1433
4559
2573
14826
376
1337
5384
1122
5121
3656
154
582
7593
1447
382
350
1131
8001
380
382
1134
368
4692
100
289
110
153
148
117
111
1833
169
130
1257
424
997
5139
4001
1033
2632
2008
6378
2260
8366
1831
434
290
2134
1345
2627
188
130
317
664
1753
929
774
1260
188
867
594
159
1220
2395
152
5015
10556
881
2189
7256
271
1002
1269
128
376
4022
4291
1093
904
7322
224
2145
7312
5494
8136
7775
766
8727
13597
667
9362
7674
228
262
204
216
2546
3793
7387
5079
239
143
298
139
124
4836
621
112
198
3988
2548
1333
412
206
497
108
1396
631
454
360
220
645
4974
168
450
6852
2817
1912
158
659
346
242
3110
301
659
347
156
6504
2207
1667
1032
247
9099
160
144
181
416
391
243
328
121
1523
232
303
1407
254
176
1091
131
1210
582
1034
157
371
294
990
5095
576
127
1120
220
301
543
1815
5751
1254
435
103
252
219
152
7025
8830
351
2020
430
1852
108
426
491
216
4754
6002
2715
2412
2637
1874
1619
1271
3783
555
6236
221
1532
803
439
152
138
214
128
360
1288
427
5748
2022
481
413
363
805
181
685
883
183
912
4753
344
337
4233
11592
2287
6427
946
425
3127
5635
271
592
4973
3089
4287
930
1144
105
118
171
118
285
816
1108
701
533
559
1393
2179
324
11845
702
218
406
689
2222
355
1022
559
11054
2132
1724
5153
2250
182
1894
8556
5047
407
8812
3755
4755
161
340
513
278
310
194
487
305
112
1510
162
122
108
4296
569
649
202
178
338
1122
137
592
451
226
273
2497
1032
100
297
2646
4744
3820
452
121
3223
9110
2259
466
130
9426
814
1463
132
221
1410
148
145
194
1210
184
711
560
540
691
660
935
174
507
4096
448
1847
178
765
3720
480
989
2298
186
763
186
170
184
8912
470
2197
103
157
147
433
278
123
2213
102
2661
193
277
4341
1010
818
8811
718
2351
5855
674
6602
4345
1104
1794
1943
7149
5088
5861
1615
1123
136
764
7447
5242
225
3804
498
547
142
668
2191
194
254
406
547
143
670
1022
590
148
178
105
933
178
224
174
266
243
1443
267
475
193
195
212
362
210
1422
150
204
411
213
1979
234
387
353
2266
5351
1960
176
4826
4613
661
114
5140
1003
1258
136
414
411
2014
868
1098
528
9251
761
281
143
103
272
3047
100
111
1135
183
336
9114
156
258
1412
393
251
9549
3149
162
189
154
167
970
2703
2467
249
354
922
268
6482
220
197
2217
258
928
613
253
5205
699
8299
1010
5355
3382
3812
2293
2066
1864
10875
514
215
15067
783
7297
1428
511
2182
2351
610
730
1039
1166
2162
1823
2439
2259
750
2162
9243
6534
755
1002
339
1845
3559
728
531
346
1137
189
829
6269
1397
339
239
673
179
3148
151
169
903
119
1580
338
236
710
174
3150
261
14937
3189
8274
141
265
13063
320
1738
5692
1575
804
1647
1556
3166
307
297
232
217
522
132
215
372
170
406
479
1510
5781
874
402
2825
3809
625
1216
214
358
144
442
356
1805
183
314
1170
683
425
717
314
7316
247
510
2256
930
3699
2308
12975
544
1401
226
726
430
196
708
1553
8925
1996
558
524
176
317
216
108
374
393
477
4276
4887
2552
317
319
143
163
139
304
138
482
1520
1391
1071
378
713
280
422
148
284
234
212
189
188
144
2578
1037
148
283
233
211
189
188
127
2580
1033
200
234
212
244
188
1957
10900
9235
6356
9093
1354
492
996
524
4979
491
997
527
1726
143
664
1118
361
296
136
181
114
371
114
256
1416
284
238
780
284
172
272
2131
238
286
124
7348
2532
8883
964
3001
675
126
115
113
133
425
144
127
136
936
1004
440
145
135
419
441
948
657
341
673
653
599
117
1884
112
493
342
784
532
598
286
182
14475
560
3440
2731
3993
9145
715
253
1423
679
736
4125
15481
1271
4153
7282
4439
225
804
400
618
591
1309
1024
148
12412
103
2362
344
310
255
504
294
157
109
1196
148
1841
595
648
109
951
4962
6693
792
12761
1223
994
3583
9367
437
111
127
667
4557
6511
159
6062
2351
134
920
3442
6390
11462
2456
3882
1005
2677
255
1785
617
234
186
214
352
555
135
692
107
590
518
333
1293
100
523
431
814
274
601
1705
197
297
5033
530
208
1494
620
3559
194
213
233
228
1152
1040
9302
250
2495
12188
1170
3686
1169
662
7325
2440
1167
3917
517
627
1184
112
693
1838
272
109
993
9283
217
249
261
549
188
214
183
3363
264
201
546
188
214
1869
1290
527
394
2614
1312
125
222
182
101
1644
110
1790
13894
1866
7343
6401
5251
5059
176
299
181
1162
1514
1963
1300
516
1405
1399
160
364
720
240
1110
523
448
782
205
868
167
11061
442
417
574
2275
3331
413
572
1638
628
895
706
1578
173
358
714
251
1010
516
1220
205
867
102
402
2588
552
1030
142
109
113
614
262
133
1974
157
129
138
155
398
199
322
192
125
1955
392
751
126
1002
154
339
211
120
137
250
519
1521
197
2446
120
1318
225
11163
594
214
1258
270
133
1762
8731
106
102
259
120
250
520
282
1045
342
585
683
323
4216
407
8791
136
221
221
3633
5461
306
2748
9273
5924
292
214
289
1188
1222
202
1913
1170
1971
2985
7340
2292
12341
165
4321
2417
401
4544
2423
405
4559
1594
1995
11860
852
743
2155
1958
170
3236
770
823
956
739
201
159
1043
212
156
115
127
141
458
378
6442
8874
2635
263
173
11695
150
651
3762
6399
120
274
2804
5032
1146
2210
124
161
296
113
257
172
196
151
742
1141
5603
420
257
137
3151
307
185
141
1894
1320
8197
117
234
150
1451
336
2426
238
169
2167
283
11722
3173
8847
1633
3434
661
7212
5000
1928
2129
387
175
5957
7893
235
150
1451
336
2417
238
170
2171
5108
3439
666
7252
1604
12327
1932
2583
175
11531
113
9531
3224
9265
552
435
266
100
1978
1401
1150
5402
701
8159
3762
4852
1682
5373
1208
1155
207
350
910
253
6554
222
227
2299
269
913
108
188
8757
127
2232
113
103
309
137
154
211
108
139
3795
177
193
310
277
103
143
1647
4990
1140
354
9372
454
117
211
142
200
143
946
1580
1749
657
267
8942
3829
2035
139
113
102
168
695
3315
8939
1447
249
220
168
292
452
139
340
519
202
1824
516
8388
4880
364
1368
1467
893
221
357
243
1554
573
567
485
3682
3194
185
6067
3627
578
879
156
3746
170
1954
2191
165
2979
152
936
385
1340
8954
1116
711
7382
1541
922
7296
842
124
1993
3256
3652
4659
5670
4059
13751
2042
1227
211
219
961
120
392
5626
124
962
120
1804
4422
417
219
895
558
132
499
2255
8888
13015
1496
1175
661
4009
4876
5052
2220
2509
8913
3722
1360
9739
1567
1066
138
158
176
1979
642
166
124
332
252
1315
369
5264
7321
3832
6728
722
468
773
1882
4428
1595
467
9050
8471
431
3367
142
1003
256
426
2664
1254
534
147
4316
6984
297
8893
9037
1669
8348
566
1474
306
659
985
1211
8877
874
2206
953
4880
2355
7628
125
1414
415
5419
304
652
934
368
139
417
977
6173
1617
1835
3514
1151
183
4999
183
271
2225
1404
113
261
108
133
167
241
263
952
504
4261
11886
1059
157
545
4109
663
593
111
6970
2058
9598
121
196
2080
1655
217
135
108
139
122
257
244
274
245
250
277
510
523
7385
2376
13804
12525
141
681
250
1488
2067
190
146
294
115
137
123
333
4395
19649
7226
837
7369
260
333
5589
162
2369
156
345
221
122
270
559
578
526
1395
165
651
269
3188
7391
213
3969
2273
7479
168
1185
8089
1241
1393
658
190
970
1366
1423
4269
7018
4560
1913
1197
1922
297
152
8762
7261
1063
1734
471
880
110
701
476
211
1132
5635
1123
2125
1328
141
170
342
193
497
428
9530
117
230
1254
979
4703
413
8197
14731
409
7360
1123
2183
982
1011
217
325
7396
547
2558
195
1589
1056
454
255
683
357
196
187
361
215
157
124
3575
1191
103
230
404
197
120
427
109
3659
210
417
136
419
164
497
1035
8885
247
499
312
5471
1093
3915
1335
402
2005
9134
4505
4232
619
1181
139
196
734
125
244
7483
208
207
1405
1456
7668
1069
2338
546
9325
523
1567
471
248
307
509
7743
138
2686
836
435
202
478
484
1526
7492
148
3383
585
756
121
136
11657
652
865
1135
2216
198
4141
1538
696
6930
894
853
13863
844
11435
259
760
3044
290
260
233
301
5798
2791
758
8843
567
736
495
1047
173
777
351
103
760
158
407
363
369
1052
4013
1448
1541
116
4924
738
611
120
2792
1679
631
2200
7310
1503
2306
250
220
323
415
1616
204
317
113
148
982
207
279
166
625
176
220
178
105
164
378
4787
368
1874
670
4703
391
1259
2231
10125
3750
7232
550
216
274
386
513
261
308
401
1536
3576
10015
1977
2704
13608
5831
216
445
134
308
698
771
139
178
388
119
581
250
1389
756
5209
928
577
112
1153
1278
830
213
1573
1162
631
14231
747
3615
2322
2703
361
9133
304
844
6548
6915
7151
3747
5585
2969
4746
220
571
1691
127
400
472
174
309
235
515
479
123
309
153
203
339
1005
2134
2791
1091
226
2758
8866
3009
9510
4907
4519
15084
3443
1870
559
6537
1489
668
1935
550
1085
127
475
189
345
131
518
731
7306
5165
448
345
130
516
115
454
1402
605
355
198
1140
137
378
3913
9699
9323
400
484
170
374
198
624
4291
7137
1563
376
201
1099
180
1927
118
789
165
139
156
5457
14927
1269
254
192
4412
403
226
118
190
226
207
166
840
201
761
438
157
188
130
154
190
911
3473
3212
6521
296
3467
4795
592
183
405
176
2325
111
453
598
188
403
176
2331
108
452
599
188
404
173
1499
2730
11463
1624
2499
3873
342
4513
8498
1263
1391
1663
518
227
1162
107
681
2101
1528
2742
6161
164
885
3942
712
325
7259
1561
9059
986
1661
245
218
157
1584
523
801
5750
1677
2354
542
138
3142
8967
6563
113
332
366
331
249
377
1872
4268
5500
1296
14824
6960
119
206
960
3009
369
14715
506
670
594
8002
5197
479
6478
8493
8056
916
1418
359
762
1053
384
3263
4794
2097
5378
1231
503
1429
220
1089
214
8950
800
1682
175
7314
156
327
362
1465
324
728
7813
2468
671
1085
222
282
159
106
267
2744
7904
2515
444
8527
1482
346
939
1078
8095
346
937
1088
384
4983
185
13600
1563
1536
374
1514
300
149
1167
204
469
1536
1274
399
1763
636
229
102
258
1052
130
220
164
135
5504
3856
2705
511
152
349
173
617
4982
279
3327
4307
9853
722
757
1516
114
262
13592
5580
644
214
457
133
236
8821
554
891
395
607
682
193
395
1389
348
2597
6194
1385
106
364
360
187
763
3989
1163
1622
158
667
336
364
1097
276
508
1526
373
9471
413
471
802
132
184
448
8865
253
396
1345
455
2470
5266
2113
803
5446
106
4790
1158
216
387
574
1536
294
309
1709
1277
2308
653
725
316
501
344
547
598
6558
13912
6710
13213
5209
1422
2108
1189
1325
2308
511
1158
7462
1954
578
5480
1450
2646
1491
947
331
3481
1501
506
455
259
555
569
143
1441
370
647
1354
7683
360
748
1119
379
920
1946
590
822
209
182
107
201
286
175
113
4196
14007
117
3131
186
1342
4495
1816
1523
2909
103
732
254
188
232
220
1009
2955
205
455
201
1010
1646
3415
165
14091
156
2329
7162
1793
947
540
7450
1927
1394
420
372
277
198
136
1738
476
716
616
165
513
556
885
9378
1289
223
306
551
160
6516
294
235
4271
636
4533
416
1044
465
2610
3607
2574
8029
1947
1989
3450
1567
4770
438
4276
2362
1479
290
106
837
5715
288
105
836
434
5247
3040
150
1076
1754
9358
525
973
398
2099
248
368
127
153
704
240
1203
175
1028
6301
476
3088
1539
457
446
113
206
271
201
325
131
138
125
147
192
100
290
439
652
173
141
222
189
249
432
5481
175
243
194
147
221
279
165
1853
13641
280
1269
1907
1469
2585
5241
7208
8761
127
616
4994
4027
504
1325
943
340
288
277
107
269
1485
195
616
162
1588
902
104
955
398
294
277
145
284
237
1467
160
611
159
1544
902
102
116
668
449
1891
9086
3476
3902
7383
3306
146
949
497
3758
240
1432
1375
514
157
379
165
7375
1924
337
1573
605
172
114
8854
563
582
236
6049
582
236
1860
194
1291
730
214
194
611
300
1879
10051
865
125
417
4061
6133
1630
3991
2609
11114
302
4801
646
1356
4034
611
1050
498
482
144
243
1429
374
180
188
2418
1073
113
112
206
351
767
1470
5020
199
1166
755
721
1178
3747
11709
9960
136
324
213
692
1585
552
13566
13068
457
491
203
1142
115
3090
655
300
177
139
253
121
903
399
181
3566
3932
1711
308
453
1280
9393
2234
2365
5704
7369
941
7700
1334
589
4678
896
117
882
1636
479
363
118
7066
6820
4539
2709
6010
3872
9304
4987
3175
1983
2535
155
1486
13932
1740
136
1042
165
185
1336
219
7353
9405
1254
4417
7526
2021
2112
453
287
705
314
337
469
213
101
211
237
397
236
713
2660
786
247
475
520
403
711
291
133
135
774
497
1607
424
1053
125
122
206
528
1899
8994
1669
463
8570
8900
3027
7792
3186
3144
1242
5450
1224
1705
11530
228
610
205
253
160
161
755
1766
1700
201
165
284
639
445
1246
192
157
1460
1081
309
256
131
105
190
116
612
4560
2152
159
356
2319
2181
144
854
15347
6059
7056
456
961
1002
4523
513
456
219
1113
102
2548
968
1090
102
1856
9006
3009
4742
169
182
930
423
467
549
126
390
270
216
505
478
376
284
2280
2082
2660
168
1624
1072
5440
1654
109
5158
1674
1017
361
503
222
1034
485
1105
872
135
1402
7162
4435
10659
4293
1777
702
166
4338
1388
308
151
111
1017
156
2939
155
112
1021
156
1612
551
556
232
366
423
302
199
184
158
4189
10823
958
3260
6092
369
1061
395
343
8050
1035
677
352
1445
7596
4053
514
358
118
220
1261
273
1088
264
2273
225
222
6832
895
1481
6454
352
797
8813
4051
6996
7370
2310
6001
9244
3315
2920
6176
260
176
1416
160
804
459
751
309
112
144
2343
160
808
462
761
309
113
143
9308
8289
365
2032
15308
2397
522
6138
1258
237
739
7357
1738
440
543
220
4009
3291
618
9284
9371
2965
188
319
176
161
1365
987
492
504
670
108
1586
107
550
109
891
191
604
690
234
223
224
2447
116
13164
539
749
987
1191
14803
205
344
116
172
652
3183
127
345
136
173
128
565
7692
1043
2558
2375
829
2803
1891
170
282
269
203
6009
170
282
268
200
525
5862
167
273
228
218
517
840
3167
623
491
347
4228
351
410
6571
11070
4031
4030
2998
4946
1821
669
101
178
452
1697
2045
677
176
392
581
827
9375
1093
642
2210
8268
2371
900
3918
3837
226
121
133
3318
613
344
2579
11626
3946
4243
630
2362
6381
745
518
347
1168
125
1423
231
259
284
114
279
141
7955
7447
3210
505
1470
10131
958
314
153
8644
1003
617
181
428
276
623
1655
140
252
191
138
270
599
4051
1666
218
594
1119
4086
569
4786
194
7448
589
7220
4922
648
135
4246
2061
2446
442
556
221
250
838
1095
410
7979
1036
278
789
833
853
771
3212
2119
2217
735
2425
203
1488
4911
1553
2614
6158
2584
2606
618
1249
8937
7628
5454
9392
695
163
1344
475
1808
1670
543
577
511
515
212
190
196
344
209
187
1486
1460
980
539
284
6853
2341
6835
1188
148
8944
715
235
204
243
249
529
167
219
119
169
4505
2402
4344
9095
2991
125
8753
1652
381
503
143
301
1568
517
2711
2630
1027
560
280
1201
464
1572
8888
1044
608
178
424
4294
615
1316
1706
181
406
3740
133
469
349
973
1851
465
263
482
1021
5337
1223
1020
1552
330
370
7999
7222
5042
141
20433
365
7506
1948
3266
4979
7403
4297
1128
8920
8942
151
1867
8769
6671
382
492
4662
9401
4932
194
4676
273
1649
1187
250
7378
665
151
166
1138
167
345
260
984
1000
317
1453
5370
4800
6246
637
3547
1440
135
137
261
252
6256
1202
148
700
593
123
1136
9214
350
549
2178
2149
1940
168
277
138
172
155
2863
689
143
1130
665
687
8514
3818
8441
7495
5320
463
187
160
199
220
225
101
2662
1284
3608
9278
3986
3364
473
133
218
233
101
1847
2587
10738
391
260
9004
660
304
347
8856
4275
936
554
664
281
693
921
1475
582
3080
8682
8335
557
221
653
393
450
138
721
322
1466
211
445
4861
3531
146
369
344
584
8994
185
184
547
1386
820
114
100
209
546
685
159
345
2978
6362
4162
4049
554
279
844
216
291
619
7335
8557
1131
739
9403
6170
4133
100
253
359
958
1785
1581
253
382
138
171
959
1660
9339
128
2637
2761
1871
5136
1006
1880
113
118
635
532
5478
313
107
634
192
533
1343
2723
7410
7383
1935
1254
2156
8886
4753
101
6293
7376
374
132
353
2455
2562
2254
2579
4850
447
3825
450
2107
987
533
1547
7248
1753
1773
137
1410
210
680
759
6347
12555
3024
689
616
174
488
2035
6624
328
4611
104
169
117
206
283
2343
2798
651
108
171
5338
2161
153
175
299
673
127
758
1025
2536
2876
287
482
5095
588
968
561
1021
123
15349
502
1049
167
5394
3090
249
1000
162
1369
8686
273
1369
1779
370
176
153
281
165
913
5096
8860
9396
4575
523
1924
439
136
5568
503
7052
2292
7360
565
1658
7709
1646
1477
6496
4054
13419
4806
963
232
2833
167
263
210
488
243
222
404
331
1085
224
114
2570
401
1331
197
1353
858
420
103
994
4765
697
1258
4077
1262
7192
6386
11038
2515
11734
2949
1872
4622
1646
1847
935
2175
1834
5990
1084
122
2710
7974
9329
1072
150
3073
1632
7191
9541
325
687
123
1183
727
729
124
1180
684
593
211
220
7308
164
1058
1338
285
4713
3849
643
316
214
505
119
3562
173
2059
4181
7344
8227
189
3937
9722
161
148
873
341
185
112
546
277
403
615
2100
726
4782
7868
4355
1120
389
192
1311
220
138
1258
111
1942
440
703
584
513
441
473
193
228
144
713
159
402
517
257
179
2311
232
1418
2040
8794
460
614
250
267
243
7586
2679
2195
1509
386
1737
1366
1318
582
2769
1509
386
1739
1365
1317
584
2762
1502
385
1734
274
9628
788
100
190
121
1208
203
3959
9645
559
560
572
148
5464
104
1421
868
572
1454
4874
1041
101
528
4676
266
219
318
223
1118
178
308
112
365
152
131
1143
3784
9544
12614
575
261
140
112
355
242
433
3918
4711
113
382
1350
2190
13711
4048
989
11421
5145
371
133
258
1521
409
577
832
155
3195
553
823
353
319
765
256
998
1397
2753
7182
1156
2120
212
3130
1901
9331
594
1051
1471
5414
7361
3495
530
542
213
302
273
452
2749
8172
700
5464
616
2658
8951
901
214
301
260
457
1913
894
615
1689
4865
4376
9446
2690
647
2422
4169
3177
249
373
741
1372
166
644
275
321
8877
122
100
5798
126
486
169
111
481
148
444
1868
475
164
961
2670
8584
3190
6088
2337
508
1066
428
7104
4663
3310
353
7373
5388
2510
222
3507
5485
4939
1209
1586
1519
447
1528
845
1096
288
913
156
559
383
173
339
1371
1082
287
908
506
192
309
2312
973
656
9091
827
7417
582
1749
7136
8877
1027
5954
125
190
209
114
140
458
185
7139
103
3959
4307
1269
1900
4017
117
934
353
173
308
505
1461
9480
4958
1381
3860
2417
840
212
1042
4357
931
680
2627
1437
362
751
921
8195
363
203
501
916
545
1018
1441
230
143
259
136
135
224
309
4291
4372
2558
248
313
358
885
1959
200
830
3399
826
1103
615
2607
1109
103
618
494
3119
7356
4776
3603
951
209
2231
251
729
261
106
851
4785
4025
324
227
150
978
741
2639
163
6198
837
1343
7886
917
368
103
214
206
828
230
5470
128
693
146
151
1301
183
630
1217
107
1345
131
192
184
159
505
634
417
1482
244
326
2544
235
139
300
129
621
161
368
236
186
449
235
285
218
1638
7678
1738
1454
105
199
644
452
239
106
1141
238
225
106
307
733
203
110
371
2281
1143
728
224
305
582
199
359
516
108
310
2089
354
12490
325
9364
451
224
1672
1053
1048
7782
10534
298
139
2764
596
100
108
109
715
12712
5257
4637
340
6508
2821
5118
355
525
421
1985
543
104
6393
1087
3498
338
1128
910
311
428
1177
2301
857
118
207
1764
950
361
1855
4350
9200
1473
117
459
333
452
11154
146
143
103
612
356
601
510
157
2685
172
198
187
539
741
278
8757
168
233
12390
6766
5071
1226
101
554
446
13887
125
362
144
115
5531
144
690
307
643
223
123
129
551
222
454
2497
1699
13578
226
1284
451
285
709
624
1714
5018
7286
1558
162
6517
423
347
4194
798
114
605
101
304
129
6185
3039
7822
1424
236
275
231
148
371
267
161
229
1490
1266
843
1454
595
6695
3521
1222
1280
153
156
9765
14918
4553
10121
9286
3245
913
390
339
9247
3590
134
409
223
6740
11685
4662
232
309
134
261
469
1880
184
835
1089
2669
2584
2378
1256
1950
14000
1227
1309
339
411
240
2638
115
1050
199
1733
4769
14723
1962
1939
803
237
1136
669
5920
3767
5250
3155
826
100
384
193
139
114
112
159
175
106
207
4068
1318
1847
1263
783
2674
8909
2979
9101
536
10010
2427
1295
557
104
633
1248
320
1970
283
357
1489
430
176
540
811
560
529
597
144
106
130
1534
180
2121
1504
9175
447
984
6182
2730
1537
2694
8220
691
5364
3110
1046
9051
3983
2073
4338
2411
114
177
321
4734
358
349
6625
188
441
936
8092
183
2387
8811
6952
190
1881
1039
288
1274
8963
160
487
184
1166
121
148
3029
264
131
281
239
298
217
383
6232
2504
698
146
9290
265
232
569
685
266
915
812
2038
236
223
409
323
309
4182
302
235
403
323
307
148
260
306
1185
807
8963
3817
340
6509
794
223
313
229
365
166
670
5047
1837
5391
8743
2339
989
1458
364
1256
164
657
2101
7023
1625
1462
387
1213
881
1585
136
176
319
154
122
241
5293
316
122
1461
5805
102
1839
259
327
181
901
5424
7224
6151
2655
797
207
185
161
312
6765
7345
7314
6232
2336
122
196
1460
9656
835
490
938
2814
294
246
487
938
1870
3234
7417
164
374
139
9435
224
699
129
304
14578
337
645
217
306
244
4910
502
204
283
321
644
200
304
262
235
851
6254
5020
4147
3651
2667
806
1062
175
219
305
837
1165
1491
982
8908
548
1659
3086
1672
1657
10599
1341
371
126
261
106
1001
285
8917
1279
11470
1541
1062
670
751
751
613
9379
1737
4875
1519
11580
138
7271
395
103
667
709
722
328
620
355
641
6399
236
185
854
1131
502
109
3965
1591
11854
8038
105
7318
7528
9551
1893
8890
170
165
129
215
783
257
123
7352
883
1478
661
288
209
503
6592
1632
2616
2139
1229
350
119
160
138
247
377
2902
1234
349
120
134
138
6277
2133
214
162
7780
323
312
394
9307
107
469
6975
699
8365
302
4693
3990
517
1163
297
335
9278
7893
660
135
2338
714
312
491
225
437
1687
1270
7407
9085
1851
9412
502
5525
327
205
231
2987
109
5478
339
187
133
131
112
118
2195
1646
1957
6225
208
2632
592
261
143
150
342
178
185
147
522
432
510
779
495
780
150
808
355
262
9017
653
4468
279
287
275
162
2070
12720
814
5837
359
103
1710
8149
702
5082
11760
295
102
636
113
159
226
129
1276
3760
11980
3118
4780
286
692
8480
2354
642
177
120
188
4167
221
5076
117
2247
553
348
5979
161
114
586
9652
3851
182
1630
1172
13826
658
2845
279
152
120
9077
124
233
120
120
2245
144
6245
3473
9207
2309
362
11432
5419
232
218
112
10949
14783
619
1019
1503
204
599
535
478
283
1630
152
1941
7490
319
702
106
2385
409
1057
157
104
4485
9280
4591
165
238
433
3380
4230
13978
933
5286
13894
3399
8523
1233
4053
3122
1929
110
324
212
145
711
3351
5680
4807
414
4295
4301
6804
1843
6160
2795
9353
5520
632
1292
122
431
1651
7798
379
1449
2959
1085
2630
714
2400
646
2007
206
572
282
835
232
478
450
1592
937
147
2006
205
553
278
835
238
478
453
1393
627
7556
6147
294
4702
254
296
1220
232
13696
146
237
196
2044
13659
2007
101
1392
1485
564
126
471
1641
536
7506
1968
1835
5542
7791
6036
1870
353
1359
14030
7896
6946
608
167
134
1306
250
9265
263
151
3594
5368
138
270
194
173
153
530
149
5030
6913
11590
2652
379
382
129
161
3197
5672
371
2186
8923
9520
4058
1909
4096
281
157
1447
4101
1070
114
104
423
378
219
421
837
630
171
190
447
454
107
1068
15342
1716
1247
3308
6219
8975
2494
5982
8023
635
710
349
6958
285
145
136
240
1507
139
9499
510
160
135
1125
1241
1302
1970
1056
2537
425
310
157
317
1547
588
926
1223
135
444
127
1949
315
1147
449
1652
6153
201
442
264
5057
1288
2473
323
387
100
519
244
409
293
1604
8291
265
12753
2715
4938
2274
248
256
356
1873
748
151
139
3886
7322
5600
512
144
180
161
185
142
114
1938
4665
4932
7244
1393
2662
2146
8545
2276
348
9156
962
186
154
645
444
258
2261
562
137
463
112
340
151
352
2578
1944
3065
343
13589
438
358
138
351
127
1065
664
380
298
5555
158
265
195
222
293
274
2312
1386
406
254
8868
1975
150
119
1057
703
557
742
318
686
2688
129
3223
8379
1999
13948
1786
5912
685
152
5457
139
289
212
152
109
7787
903
1659
359
138
239
558
284
5528
360
138
238
299
787
6121
133
320
329
110
160
109
7131
1518
483
318
165
199
162
1230
206
5155
483
303
162
165
199
183
1233
206
519
1927
12991
8747
342
1467
989
1086
319
354
199
912
1865
2805
5953
926
1861
222
201
121
339
102
5551
178
201
120
338
102
477
728
10224
1724
9367
1424
474
655
5314
218
140
564
9482
6465
5517
135
102
1790
488
392
1654
151
423
399
135
688
560
7803
2116
111
940
9152
474
462
1833
195
316
13932
109
178
3143
146
1655
2417
2981
300
251
213
116
304
131
984
13826
3926
158
12225
12237
1110
576
1127
408
382
7760
1526
408
386
1404
7163
698
3643
110
720
295
1343
2029
1243
3567
3815
546
209
1159
1247
548
1860
1747
387
125
317
6226
5485
10179
3437
6639
1372
1204
487
241
157
4583
2703
12622
5934
451
8997
270
104
167
295
305
215
1417
2541
11614
181
1063
149
167
5467
302
696
121
1178
727
692
197
100
9469
240
351
174
157
266
8157
699
5276
4531
2567
12640
1293
724
944
1646
191
1033
266
177
5352
247
191
1033
266
177
303
4491
292
826
802
8801
877
2458
8484
174
1309
5229
700
6209
8873
2126
574
120
123
1530
8860
8878
357
1519
2407
131
366
2609
4896
5964
6444
3283
4745
3394
4703
342
6478
958
737
620
401
403
101
871
3995
1070
3133
15413
5683
677
2667
4311
5185
8876
1021
339
8833
293
521
301
107
110
5541
2534
184
140
201
159
1670
521
111
363
380
7950
14886
1747
1539
11192
2211
304
516
2247
2256
411
232
574
765
127
220
1619
4089
604
481
2256
420
383
239
1525
1266
5848
6929
5126
2625
5531
838
713
6798
148
837
612
829
2383
446
124
147
252
1853
578
127
2496
120
296
125
319
938
4753
6618
11092
403
123
9417
5641
5884
423
409
899
3336
423
410
899
2048
3040
3478
886
156
337
2058
9479
227
487
126
3256
278
5813
1290
1383
161
507
829
188
323
117
182
236
285
219
1329
159
959
1578
159
504
828
199
321
116
209
182
470
586
153
204
1251
1620
956
1160
4733
2120
211
118
2270
7453
8036
351
421
1039
250
201
582
865
650
226
383
317
339
312
307
324
855
291
203
507
6560
11461
109
3680
202
186
508
119
602
1357
262
2979
1263
2964
273
348
253
352
459
144
6343
2548
8261
2036
9440
2215
938
527
3240
938
527
14185
7297
184
281
476
2451
1222
2010
2524
111
3660
4559
4958
309
457
351
128
375
6894
265
866
310
653
272
245
247
764
112
116
261
3440
100
258
269
138
766
112
116
262
1909
765
325
1033
224
372
464
173
200
406
955
778
131
1273
4613
452
362
818
1997
8953
3755
818
1903
4464
5026
309
186
7467
1222
8428
1030
1299
4252
1094
1111
104
223
165
383
118
163
169
200
1082
421
928
8846
2906
141
108
227
1729
658
180
278
1584
10900
136
101
658
180
346
4570
9257
2608
8915
1956
365
1771
3393
9335
422
897
4352
116
1769
1460
4704
315
205
4034
396
6683
1433
406
180
3654
563
9333
930
2142
114
170
422
6483
1039
421
531
232
583
596
292
1038
1650
157
151
419
1081
419
543
153
574
598
291
960
1179
315
2018
434
197
2146
1022
4251
348
100
222
282
106
674
110
120
483
1837
12077
912
482
499
177
171
167
505
2393
834
552
459
896
795
3392
798
727
1138
115
692
385
337
446
607
1326
106
3573
9165
1924
3315
9728
1853
381
156
133
104
220
279
367
3546
7395
174
148
202
289
119
3670
185
289
123
3434
14110
112
225
289
120
1888
102
4773
2270
14984
2761
8862
2104
2742
798
145
1494
215
1645
1707
237
523
541
13921
111
111
9379
201
156
206
156
156
380
206
156
156
425
206
156
156
425
206
156
155
466
206
156
156
425
206
156
156
425
205
102
156
155
425
206
156
156
423
206
156
156
118
1447
216
217
497
291
423
465
342
3922
9683
515
3541
8037
6438
8996
736
1787
1688
656
167
605
101
229
187
1493
2696
3336
3627
466
622
566
102
2330
1407
926
9373
4340
559
174
314
568
112
1206
987
968
245
195
154
170
201
151
340
8922
368
202
3671
171
230
172
200
145
131
130
651
500
1391
163
1237
218
296
101
625
1619
552
967
587
4036
775
1429
152
5082
11012
1088
4498
4829
3002
4599
341
3555
2595
228
179
302
206
112
1792
5410
101
1480
2022
7985
11005
1657
118
1232
366
428
2874
118
1233
366
421
1275
835
11250
139
4760
644
949
1376
469
1059
138
421
111
153
626
453
1254
3278
4304
689
5208
1149
140
922
322
434
142
174
410
439
241
297
14318
1895
1008
1021
101
185
192
159
124
104
385
448
131
173
181
214
466
2801
443
131
160
268
1530
959
104
104
210
186
169
4713
3948
2344
792
8952
792
1027
5045
6816
253
4433
7169
3634
1977
7448
2998
5284
1969
158
4821
8286
1744
3701
2818
4666
7685
4335
14828
8313
1273
8944
367
183
2131
1125
5032
198
1141
189
332
8947
1280
170
427
178
184
175
270
9624
1044
123
370
275
197
309
502
376
1236
1991
195
7425
160
6514
4660
162
2709
1244
7250
3817
181
4799
2124
1673
3293
616
5942
9451
3134
1279
388
360
664
103
112
192
207
361
309
220
564
116
157
890
322
357
290
112
1320
1020
269
141
205
207
492
539
1482
281
537
111
1405
1977
1216
1977
2556
226
5205
246
145
652
9098
412
132
234
203
185
249
205
724
8287
204
332
377
727
739
4925
270
518
210
539
1125
1925
689
495
246
179
539
1125
841
865
208
738
642
806
485
836
568
1816
383
1194
410
373
8090
1199
539
386
1452
592
352
3169
8876
293
107
591
302
331
4299
496
1891
6990
3933
8960
221
349
550
132
200
278
136
447
12714
8251
141
101
200
103
330
167
657
216
179
3128
1320
7335
6170
8237
691
5371
1900
5655
148
169
635
10759
4003
1168
1649
11458
3575
829
407
121
119
130
259
125
118
2206
277
562
654
221
210
121
126
258
125
9347
1658
8269
476
131
125
878
737
3623
443
172
232
12424
642
1145
902
1223
6523
5180
1685
6706
251
382
1242
3983
3045
724
860
5221
1683
2753
1241
403
514
1734
3502
1458
3204
11212
1352
644
328
822
2135
4354
1150
679
990
603
1591
604
437
287
249
626
611
386
3913
3241
734
1033
488
512
4235
1487
315
1012
490
1818
956
228
1113
8879
259
8886
1605
190
1101
1998
954
700
243
3457
1733
693
4514
3980
145
174
8882
566
2775
580
151
314
1097
8980
2668
11631
3976
364
497
224
222
114
352
358
910
7356
1446
559
1418
266
371
2710
586
1184
144
416
731
4920
6258
654
12002
343
9804
2087
188
339
119
375
685
4145
1037
2305
230
221
131
6715
936
4765
7854
300
394
478
1225
455
534
11544
1950
4725
9893
7358
3009
1006
1132
1832
276
130
14525
5407
6957
293
143
311
311
313
143
3083
7357
6128
10034
765
7512
3447
147
8669
114
7332
4803
2317
8131
13676
377
356
9372
617
915
9358
2883
201
201
5191
8144
979
4383
897
297
825
470
133
766
2077
761
146
484
139
1020
311
386
1345
297
824
470
133
766
2079
138
2984
4488
7078
5714
9301
3246
1470
4763
5899
689
249
247
652
323
109
109
153
181
159
804
163
200
177
550
239
121
640
993
240
409
388
9194
1105
944
7446
8061
3647
1364
3311
2224
103
288
179
347
308
3947
330
375
347
307
355
5213
926
7388
8355
4906
449
190
260
336
217
772
342
845
2565
195
241
542
545
243
1206
121
550
3431
345
162
9285
128
720
10650
1325
2906
1067
1485
601
2026
154
125
386
790
235
174
1041
1846
148
190
8982
987
8103
3284
3137
131
741
208
228
303
800
535
439
439
1068
123
215
1318
11926
322
163
2491
433
2402
1509
135
9541
1380
380
159
108
147
110
757
131
2758
106
1421
171
363
237
139
219
903
8464
4792
103
237
173
230
300
845
300
960
1843
784
2502
9351
1462
4508
292
129
463
266
1313
197
2962
2304
906
246
541
659
685
2463
678
6825
1128
7449
3443
1476
145
3528
232
346
119
4183
9474
1282
2083
6806
816
133
676
239
316
771
3108
2544
8090
755
239
869
482
4083
520
124
1135
718
517
1074
121
467
291
101
558
656
250
254
2493
455
1264
675
227
683
8809
1591
2151
648
116
984
1243
2642
1562
1565
391
676
639
1650
809
176
576
1153
8968
7734
545
2700
125
117
224
220
223
117
10151
13559
134
169
134
224
658
5186
4250
6815
2662
4763
118
7844
362
232
290
181
119
1495
168
313
317
1119
237
418
163
6463
418
343
4851
137
795
151
1503
224
196
220
4918
6461
7338
2424
1623
273
121
928
174
166
6107
357
4835
315
445
109
144
179
450
251
214
203
816
9424
725
1922
220
171
167
458
179
223
480
3189
971
9748
260
3239
144
225
316
153
146
142
440
1917
579
194
9041
247
262
267
333
522
2766
148
7448
1389
635
14888
378
1769
6428
346
1266
7399
3435
4511
4963
1413
3808
114
1515
1568
245
1097
180
9077
13621
757
1474
3357
7644
2357
1097
9373
3129
9611
129
430
111
103
107
309
114
13576
345
1433
234
188
396
173
2419
1035
578
1008
1727
954
2158
235
219
121
940
229
3849
977
929
805
422
175
125
1357
11196
903
4972
7313
1055
553
3658
727
1202
3997
192
949
188
2081
166
165
209
534
5266
336
418
173
319
273
125
256
1235
654
12493
108
628
1217
1330
460
1288
2362
2549
9119
2811
1186
451
426
1119
148
1711
1757
203
9513
4964
1055
1857
350
3184
849
1602
563
1830
8288
689
1591
115
1509
1832
950
136
1063
211
259
200
379
342
2959
9429
1210
165
2181
1305
6904
2878
2194
9516
670
3009
2235
1459
12563
132
2708
588
4577
4817
1171
351
473
517
5162
2124
339
372
953
1535
105
853
971
257
131
166
445
210
114
409
324
497
309
267
175
3733
248
368
13970
3272
7435
4285
6756
2012
3732
4932
6639
2529
4769
1157
1135
1023
188
138
286
923
176
573
508
10399
8821
3506
8880
321
2349
9393
290
4758
286
138
4420
5207
993
11121
664
8941
932
5990
7149
3196
561
398
8753
279
3511
9429
1399
5353
2142
4814
3470
3826
2710
9145
1828
7400
1718
9083
2482
8858
456
14755
259
248
209
199
1416
245
371
338
557
3546
1457
8853
5921
1059
1214
3530
3677
4262
7484
1041
274
327
1411
455
638
564
5479
452
637
547
140
6902
3538
4339
12770
7089
4767
222
696
168
604
952
279
411
299
267
156
272
1378
346
430
6390
189
578
277
350
2134
145
6079
3222
7302
120
14893
232
115
550
7480
1929
567
279
294
158
762
160
8883
242
577
231
407
113
112
577
4150
474
1985
3435
2242
142
838
1368
7298
7808
1272
1939
4507
176
375
200
246
150
364
1310
700
188
208
141
100
449
156
1208
182
1094
296
761
2943
2945
6212
2585
110
7479
1954
10928
4912
4706
1654
1449
376
402
1176
8049
373
399
1155
374
1226
1719
3675
1864
606
890
499
233
154
8451
793
121
474
129
9058
209
103
202
379
137
1097
1284
3755
107
462
503
1046
690
578
2728
4343
4569
1215
8320
9525
275
301
9108
148
262
268
143
787
172
142
223
715
271
3311
896
740
162
6516
342
707
391
3754
1320
278
119
1592
7418
1043
918
7127
1833
5398
441
2023
204
380
104
130
296
422
2148
7330
1209
3846
2333
5235
278
1449
12379
2503
182
169
151
112
217
524
180
328
633
728
582
153
173
904
13976
717
100
4743
512
264
408
150
221
463
227
272
974
3102
821
198
172
234
252
103
9404
131
176
9061
8924
3239
264
9417
1134
715
185
767
2945
8362
2655
11125
4045
987
361
4272
895
2742
360
2779
1149
236
10874
282
299
256
273
3089
2542
5714
2819
113
137
279
111
141
168
116
1803
538
2182
1363
14879
7605
2331
9335
1664
1332
1518
442
365
2827
1331
216
8627
2103
6862
220
6543
468
906
172
597
3324
1198
3695
1698
213
323
406
1699
137
1088
212
255
665
180
434
1430
457
670
3685
517
949
2111
598
214
373
526
172
576
5019
180
445
681
488
293
7448
140
383
1450
530
6176
7922
1925
2013
591
1083
2226
3919
576
419
172
798
449
111
133
120
206
327
113
325
364
1588
584
419
172
791
730
633
1158
2735
633
7414
3402
142
3593
780
629
8861
793
2426
551
370
6887
13862
640
3179
437
170
1217
525
130
338
785
222
151
365
282
190
1633
440
172
391
167
1074
8930
8451
263
881
2509
6805
439
171
391
415
827
441
179
1247
3122
1069
590
4683
9591
2259
2712
9603
3334
1533
101
551
1952
322
140
676
100
8625
700
5136
115
188
142
7344
201
153
345
9436
572
4905
144
174
144
372
296
4701
11756
4446
3952
3497
592
132
1333
1152
364
6945
9259
111
228
247
170
190
537
3676
132
132
720
152
174
2029
6744
2143
9367
703
1168
429
253
291
241
131
102
208
3376
291
241
315
208
936
820
1990
620
228
258
110
156
172
551
2754
634
343
367
480
372
161
170
571
1530
169
996
8079
4302
3082
1246
101
106
120
567
184
195
3703
7016
9379
1864
144
4614
127
221
681
166
5458
167
322
8941
299
281
3291
2361
307
641
147
252
207
113
291
123
177
102
124
140
11535
2124
1131
4604
207
747
5223
701
8277
10790
1880
130
9327
1567
186
120
927
8503
169
11006
2304
6259
9294
704
12615
723
212
203
267
1964
7484
3349
6873
102
101
450
1918
337
8209
724
1322
133
1811
146
157
574
3193
157
576
200
251
243
416
8321
1400
746
2147
148
235
1204
1277
9238
3053
1450
129
302
426
3162
4838
4503
206
134
488
309
104
7084
1517
1281
136
3634
152
1569
287
177
441
3404
1038
6891
135
206
175
881
304
4246
1250
1738
973
966
339
577
368
1109
1200
454
2431
389
579
396
1445
1045
191
7658
1236
2377
1752
5770
1756
462
129
146
329
548
139
3181
15425
517
9122
336
957
3946
1934
615
234
324
256
4580
662
104
228
514
198
227
335
1507
5693
2516
3884
9718
2866
886
479
234
218
1874
158
1122
680
137
150
485
102
113
134
1359
310
141
110
504
179
203
269
139
279
1585
256
240
116
124
241
205
431
200
109
199
5208
1409
228
214
120
438
453
158
1705
5617
4016
213
102
439
443
158
286
3806
1222
132
169
168
8872
202
146
160
1410
707
482
198
208
15239
221
129
5264
2652
3953
551
3942
9418
3041
157
2919
836
144
242
174
686
106
128
391
167
129
6406
542
125
134
200
375
205
125
102
506
621
1014
124
1946
456
3282
6467
7355
2320
2941
673
4242
134
783
779
500
654
740
730
324
1549
197
187
1042
391
393
707
1263
7774
309
1316
808
315
128
3360
1351
8999
174
358
9527
3854
2095
605
173
893
1341
125
189
7183
6743
8810
4794
4801
250
404
2174
986
9142
3835
918
3141
3732
1806
420
225
430
2574
1412
214
386
340
153
1091
812
184
182
246
2121
146
912
108
1600
211
384
169
202
1090
811
184
182
244
2124
166
464
9106
2799
15470
3469
4005
4571
9385
1753
6388
1540
4922
9136
5606
129
101
122
1274
210
184
674
228
241
171
2781
9390
3002
14094
3333
599
3942
2091
1622
2308
8872
4080
898
1405
563
577
200
180
961
121
939
174
1031
3408
2370
297
4608
1990
15000
1276
1333
1655
622
7313
6526
484
1667
206
469
1380
437
240
13566
1195
439
1179
3215
650
3730
4385
536
8932
755
9499
496
1465
183
276
204
726
374
7969
8908
290
294
733
6167
732
1895
4974
3845
163
120
2516
7577
5228
8870
7323
4337
2822
1274
1124
1512
4329
13595
4385
177
220
5005
1918
8903
1147
9437
1490
2753
695
109
1132
1773
1830
1479
1040
192
3590
518
977
1955
1041
192
486
7117
5506
848
668
1446
359
238
548
334
1897
1435
1260
114
4338
5561
7377
3281
836
2311
1509
369
780
593
5488
368
780
589
3154
4858
275
167
722
378
2226
867
8819
850
515
6840
1953
155
227
185
825
387
403
367
269
975
1583
9405
7521
352
1179
2739
4948
7268
1940
417
1405
14474
8870
427
6546
3146
776
799
460
172
309
993
3538
143
545
197
235
4048
644
294
997
250
517
194
222
2803
780
324
503
123
109
234
156
1309
2202
799
9615
4319
5041
1244
121
1206
6255
4194
4077
479
1125
1917
3297
206
315
1881
156
662
3835
3579
145
355
237
3236
3136
214
1307
156
273
181
300
111
1020
241
1358
3375
625
5645
123
898
333
101
112
124
7421
1853
1476
1485
614
1518
1329
2567
5247
821
2173
117
1195
111
15158
578
147
130
148
444
140
425
5495
148
130
148
445
140
426
1807
278
298
3180
2292
2346
603
6153
8893
893
2520
760
6384
428
1166
1338
7529
1369
563
577
185
2415
157
844
7556
4058
653
437
1973
638
1433
1018
1560
8904
5041
7056
9369
248
1480
2575
1170
1301
2730
4548
208
5652
974
625
683
239
313
264
9444
627
113
1384
1178
4552
9286
4053
8887
457
7328
491
1502
2307
5352
961
594
297
6641
580
108
102
14256
1347
1274
1297
320
8877
4956
4313
1677
1907
771
2924
5025
1487
1606
6598
6213
2749
1519
9067
2463
173
1484
740
9475
7162
1809
1228
563
101
294
178
282
339
1249
126
158
267
360
136
218
110
161
1173
7363
1937
1348
9005
11246
144
339
484
136
4972
2462
1604
601
377
1972
282
131
714
823
1415
7515
1118
136
1171
181
490
1233
360
351
309
268
113
2220
12565
6884
1345
1571
161
2177
5330
1516
112
704
134
463
2508
4603
4807
2088
1053
326
139
6336
453
153
870
9132
376
2420
1197
343
112
9051
136
8918
427
520
170
864
178
349
2943
168
907
321
1658
1025
237
666
227
466
343
634
103
1044
513
434
137
115
212
137
232
219
172
140
178
5989
392
137
110
224
226
219
201
1747
5464
415
7349
4991
9356
284
612
139
1416
518
1356
9107
355
4099
1721
791
280
2492
2677
396
1400
9324
436
3191
503
748
449
1893
1015
482
3692
771
1877
6215
453
3857
447
336
411
127
149
2797
6562
5860
743
877
6111
192
761
13573
8188
2163
1385
5618
894
4379
1310
431
287
4789
7210
1261
312
752
1172
603
612
364
580
13885
817
5504
295
167
5458
167
692
1792
115
13858
707
6733
8987
797
9421
159
2574
225
1713
1042
140
4471
341
1203
818
332
718
9578
175
572
254
236
152
135
726
262
100
148
117
147
5586
255
239
152
135
749
262
100
148
148
147
1021
1589
12322
320
787
13555
348
9379
425
210
245
646
262
226
124
155
658
282
823
223
867
1286
1482
852
9311
924
7689
859
472
445
7284
1234
3887
1942
214
3820
9654
2455
215
356
202
689
175
319
196
189
101
142
191
374
114
151
6398
1806
7313
257
115
300
8898
386
133
102
1286
207
241
3622
4989
990
11772
2920
2305
220
612
818
1226
199
218
585
108
285
13645
1176
1187
109
514
163
712
108
836
1131
421
564
380
563
2245
1132
421
564
380
557
1195
5702
2302
124
11309
5394
157
492
712
620
418
110
791
1676
869
915
1914
2291
189
1875
13634
1485
9071
2958
2223
1392
2272
401
13584
4336
620
239
821
349
311
104
170
185
115
283
1693
9121
264
121
235
503
1163
6132
7369
3827
7911
407
272
2877
204
1313
4713
844
960
388
118
371
299
198
167
350
238
1253
958
388
112
371
299
388
357
3227
1260
1416
3043
127
286
797
145
749
961
369
714
4575
6857
4244
160
376
1394
377
326
116
1332
4122
3410
1218
1965
107
1275
430
5246
6716
893
1850
9320
609
316
1266
420
137
1856
1471
11382
3065
478
6560
10250
888
3377
941
7146
11729
7055
1489
2406
1643
123
386
8443
685
926
2491
770
1108
333
620
986
471
111
1294
242
119
11827
1168
533
156
464
7440
176
11677
660
1358
156
952
1465
183
458
166
111
9365
504
402
601
3881
409
602
2068
1468
683
1924
350
417
1637
110
5369
11703
1730
1877
188
605
145
179
490
1526
4159
8859
2534
4225
6434
1203
917
4607
925
513
164
472
100
208
3678
769
9264
1553
4437
337
1452
213
124
507
459
8901
6239
3787
213
485
223
110
139
253
248
1250
203
325
373
110
2308
210
1867
6470
351
349
347
344
4758
3441
930
251
2846
3763
351
234
2332
144
772
1084
8148
2842
2946
575
388
278
569
275
563
6724
9043
8926
4342
2411
7919
2743
2395
7444
1952
6902
747
432
166
193
177
421
2449
193
243
971
441
193
162
302
1606
1643
315
108
617
3917
4365
130
116
1910
147
633
718
9461
7380
698
5108
135
168
360
896
5996
3604
5447
4317
3433
9194
431
1145
520
360
8145
1131
521
382
1440
1196
1008
1614
258
5433
1118
1209
8129
260
325
558
175
362
3278
118
131
375
859
2684
442
131
374
859
2031
110
137
123
277
288
214
288
1339
566
1702
9263
7206
106
1688
4595
847
3089
2447
381
511
170
1066
1651
327
9715
330
383
113
11957
1063
9325
146
1710
3224
5726
3074
639
8715
1976
382
729
2416
793
8261
698
5329
375
13719
275
1869
327
188
892
165
367
253
113
403
819
100
4249
130
13431
292
201
507
1466
506
613
345
395
300
231
380
142
151
597
1148
1865
342
186
167
5510
455
451
188
149
462
9408
327
1127
405
507
664
7479
2184
149
7468
1958
3905
6917
411
421
522
9024
4434
9472
3865
310
210
173
291
456
3286
1006
1941
7804
1300
1038
8979
1826
1410
160
4562
1558
2948
381
290
503
747
622
8837
1658
421
1106
11050
104
182
251
102
171
174
142
160
185
1067
2265
819
1066
1632
197
218
12265
2453
130
361
128
105
309
1361
245
1373
208
7365
464
166
1318
9065
554
298
547
229
956
4808
2211
1832
202
546
1235
189
5324
499
2912
5100
184
1975
1514
367
238
115
964
151
210
808
545
2065
2563
171
1102
264
6380
1154
219
124
148
175
159
114
2984
1635
7812
1103
192
164
104
431
9507
155
789
8921
8289
14562
157
339
346
298
6271
393
104
6267
8866
7734
519
1105
278
583
164
9530
201
11221
2187
176
343
108
315
7743
1385
280
163
319
9201
208
175
3035
113
112
1174
182
478
127
232
449
143
469
808
177
1893
740
8912
602
115
197
164
169
123
1487
8908
9508
2826
122
399
337
13278
2728
11037
1835
128
8937
199
291
364
349
172
234
250
336
147
4619
923
260
2147
804
405
3991
7729
8911
6168
1364
1477
8488
694
680
402
1184
3707
8399
262
1237
817
382
1426
4938
9204
833
628
558
300
325
1402
755
1267
452
121
9038
2741
11413
8876
8481
884
129
308
930
280
903
3506
212
308
926
281
904
3528
128
309
439
728
123
159
1195
487
1656
360
196
197
2294
1989
2035
9354
3239
2733
227
228
1934
7496
3360
1432
178
127
269
494
127
405
8867
9457
407
331
1631
312
9465
681
499
369
161
101
134
1253
8945
4207
4012
9427
4904
9521
7395
483
438
583
307
1669
2175
207
137
132
109
100
106
168
126
160
4551
418
5418
558
226
389
898
1770
8889
747
511
113
1209
402
249
709
969
4476
101
110
141
5507
222
7307
9096
1789
2867
461
157
222
1261
1192
711
239
707
7295
1140
3776
8883
4109
1436
433
163
417
564
101
330
7451
3374
251
598
102
100
218
191
1368
1385
176
500
1335
4511
4756
4018
2801
9374
1979
272
273
10911
1463
5996
1656
1361
1624
6555
1999
10122
161
398
131
144
528
851
898
1009
1597
136
1429
1331
110
7302
2370
129
119
233
948
1194
423
1892
247
5232
702
2396
5979
224
622
486
711
1150
1415
135
550
442
1156
388
385
5863
413
144
200
142
330
2005
613
255
413
144
200
142
330
1843
2247
1145
390
385
1454
174
1331
757
159
1836
9385
3553
143
203
1682
473
424
125
174
138
624
326
11998
1150
2208
1457
375
8287
2268
202
1745
122
361
233
5496
307
1032
184
100
112
419
126
215
353
2656
5071
9508
632
144
513
265
611
204
1468
505
259
228
935
224
165
191
372
8912
1735
5145
700
1690
5256
7093
6520
2277
1061
156
1645
8601
9039
4977
6944
5236
7794
121
3084
298
202
2464
9329
11393
193
569
104
933
235
7319
136
1715
16632
7723
1949
2218
480
354
117
9299
4455
2037
344
2604
1453
375
406
1105
2457
7389
5661
386
935
1139
372
13719
416
216
9473
11531
188
107
360
620
481
1253
376
565
8982
482
120
4765
736
374
208
190
8063
498
379
1481
113
250
263
5758
1452
113
472
263
2289
1698
3872
122
218
331
530
228
187
215
1364
9538
139
4850
367
166
4102
1321
9487
147
1524
7687
1329
298
9774
121
1193
223
101
1494
301
8721
402
8162
508
11564
206
5200
1076
9167
7530
105
4948
7168
6544
1261
2579
230
244
112
1659
342
1429
128
936
397
112
445
8942
439
117
102
11703
210
181
242
379
1592
1608
2968
8922
6455
5731
1160
10986
641
124
510
323
7018
1517
708
271
107
6704
314
1359
753
126
691
4877
995
4309
9145
4309
5975
768
590
707
117
474
177
135
131
341
126
1238
1533
3751
990
499
9252
530
2002
524
8817
695
7428
1706
839
9018
3293
2217
161
255
131
119
109
144
185
112
101
183
111
101
132
1099
3524
4512
3974
289
3786
12471
157
990
6601
108
184
112
101
132
1056
3523
6061
2923
294
13734
9342
601
6694
8977
553
143
314
391
4890
228
223
321
162
295
133
537
489
9098
3325
4667
2472
5726
274
1214
631
13464
1265
6627
2051
2703
687
2173
6369
6951
440
189
105
1905
1224
607
1130
173
996
13640
229
1135
2392
7368
1112
8928
1857
1073
578
1124
7553
2282
2194
209
607
121
351
235
3518
2047
1017
183
168
304
550
2311
137
389
186
169
1458
1812
1048
6158
833
977
1994
2294
9443
6644
7180
391
1088
247
5333
1300
1661
12817
102
146
4513
1230
2023
3996
4482
523
225
768
7573
674
1342
1374
2277
1118
158
11722
380
1436
10537
274
4070
2256
1148
632
305
884
1460
6805
2889
1164
4052
454
111
2969
524
3584
1903
321
644
110
793
8848
156
140
329
384
110
888
2662
2103
140
133
15060
212
229
5387
1051
855
1178
8907
3591
2691
136
491
198
221
5845
13865
3195
5950
2876
3393
1819
555
222
1192
101
5993
699
3547
2879
1061
4732
343
1126
292
2334
2272
6426
3697
6843
2463
102
6745
2123
198
203
121
110
115
411
268
220
122
182
9312
248
168
186
1413
9890
4144
4565
2766
1081
257
2188
2523
6230
1051
1856
14321
204
5452
1535
130
519
197
239
217
567
5890
445
217
567
1947
7783
111
179
3446
187
1230
12755
107
9418
294
362
3069
158
2066
10422
8835
2454
1509
156
126
445
450
115
474
1177
9303
6920
618
2525
1224
209
1060
4350
2373
119
805
212
229
1239
9342
4202
9081
2931
3498
131
195
175
155
646
4050
6465
345
4752
1023
13692
1435
1919
5506
13914
8163
121
136
165
119
155
728
130
4139
480
161
527
1336
6712
307
4057
3520
1879
824
104
554
5915
825
105
553
4262
3147
847
1275
2037
1258
254
8008
7218
1411
990
3242
5781
539
411
122
120
1127
511
9356
9448
1604
7247
4270
6666
192
169
11613
133
188
3289
8352
768
4755
356
3690
485
8435
736
1205
223
8913
5963
9055
1871
432
100
100
250
119
487
102
170
204
327
357
182
119
122
215
182
119
305
110
1001
635
178
207
272
319
268
110
132
2735
3326
6721
1229
6027
1574
499
161
265
1586
2593
630
8936
747
2187
5049
6802
3158
495
265
1583
106
921
2164
116
115
209
678
185
308
567
7917
6402
1223
171
7793
746
354
5533
6178
532
551
9105
119
2985
1297
3338
2491
1135
320
109
104
6047
254
239
6540
110
109
142
2676
572
279
121
7315
1808
5635
2733
351
674
190
2341
952
565
573
116
694
154
2454
5069
2592
2807
401
156
197
174
2081
3631
227
339
121
2694
455
4575
7340
116
142
143
116
199
108
331
185
106
370
185
6118
4613
10261
8853
4062
2444
376
129
123
465
211
3587
107
188
848
214
5059
2894
4458
4796
7070
3395
4483
180
2515
112
8933
569
478
172
289
212
461
3236
480
171
289
212
465
1870
8303
1425
1744
3204
275
1306
939
611
2295
191
209
422
376
659
151
113
124
1688
110
576
168
138
136
222
914
342
143
1698
177
216
5085
2061
203
1519
225
1176
233
802
8570
6275
5038
4159
7357
878
4507
1234
223
11680
1006
1294
1728
505
1107
422
293
1151
156
6442
351
351
4688
266
144
5269
126
1199
5681
1197
2246
199
145
691
8950
8875
3436
5202
705
8624
110
919
620
306
216
124
200
106
5834
8869
3437
101
102
122
858
228
3615
575
150
3232
432
298
425
438
839
235
5611
838
1860
860
388
365
7780
1471
390
366
1454
2269
182
105
13727
15342
1629
815
254
386
398
5309
491
10192
529
746
103
1288
1283
156
132
639
2353
1023
555
216
2848
13624
3244
2813
704
9280
424
815
404
818
410
217
246
271
793
7129
4933
1654
7351
2202
2256
5734
3236
1419
131
312
8883
4062
9442
115
248
211
289
259
190
124
173
798
121
6239
2874
1134
2489
261
269
1040
281
335
11485
1524
100
228
147
222
506
622
405
119
280
180
9126
8181
694
570
2143
267
9361
1915
7523
141
1160
373
217
100
101
117
425
6208
588
4016
4036
8883
948
222
760
253
1361
679
268
201
369
1057
1376
106
138
5829
3455
302
1016
3083
285
439
612
253
215
203
494
171
1146
149
3088
639
135
282
4019
6605
3255
1081
314
1214
9451
1346
2193
8925
4614
314
2887
6812
1668
7375
744
2212
136
1573
650
1860
1057
143
166
5499
108
229
117
1058
167
248
498
3031
5004
700
4804
9113
799
8252
1163
8274
692
5076
1425
127
153
158
3685
1309
367
114
142
534
2921
136
422
425
125
106
105
2344
941
137
141
129
3106
3911
13571
8711
4884
149
143
178
7355
216
6084
1276
12468
7134
1862
530
1888
176
190
356
129
139
129
620
147
1497
618
213
656
721
1010
9426
2852
8926
12086
337
6945
860
423
189
744
199
283
683
459
2266
521
992
1462
2692
7276
3187
643
106
1090
1345
1177
407
2122
197
501
515
509
879
6310
13605
2281
5128
6757
5202
124
121
103
665
106
289
209
409
369
107
229
291
128
3092
1245
926
660
243
9258
4809
7225
589
1541
181
300
312
224
821
1197
475
911
185
1634
8873
3248
172
441
8853
510
9346
2686
9694
3861
1032
3516
8084
696
5235
341
1988
1200
121
422
465
113
1839
144
105
193
9005
475
8074
697
5352
2959
1142
4075
1432
1869
959
830
9388
8891
1864
8484
415
464
104
431
1142
391
365
4977
7515
1946
3116
1139
389
367
1397
1158
3128
11979
2784
2631
300
1925
7495
670
193
169
103
9475
1039
628
102
289
1052
423
1527
244
117
162
1059
2110
679
9415
7402
7994
8906
8762
449
391
1270
5705
13668
1560
4283
2513
496
7346
150
766
386
814
5670
380
1195
3708
115
7297
4880
518
124
1171
728
518
122
1411
8282
621
111
251
3396
205
182
228
365
133
525
4209
8938
5691
966
1972
7693
2005
1458
2808
857
104
188
5403
157
1543
389
260
117
11734
539
243
166
115
123
215
200
152
144
1665
6886
1856
7423
5885
8270
692
5114
1313
147
5267
129
121
1127
504
1254
645
1075
3229
2197
7447
10518
485
1421
507
237
255
14019
6095
10343
2304
5378
2649
389
6539
4082
3450
1163
1013
2217
645
1105
495
994
275
112
532
134
121
231
106
108
5635
5657
507
692
623
887
2041
780
164
298
1743
807
8874
2242
1545
1591
1299
1503
418
595
1606
351
204
845
802
5542
350
1030
801
521
551
1367
2901
1930
1402
367
517
1159
8162
367
521
1184
490
3311
698
8358
450
1592
2053
492
472
819
117
2958
490
819
119
1665
5054
194
199
971
1197
671
157
157
221
3995
5435
150
239
921
1168
1249
308
2116
3267
9188
1218
2451
4540
5597
5807
6298
418
454
1159
389
385
1453
7228
1676
529
8292
283
114
134
302
138
172
293
690
453
118
5813
1844
416
1214
922
646
115
372
13900
308
4292
8597
674
572
880
310
309
929
297
885
2025
504
13803
946
203
309
468
1431
4223
13631
7000
3254
287
7858
7565
1940
3870
101
117
118
563
1564
4966
11701
2893
3824
2489
2430
481
214
544
478
2308
9125
2266
4061
2909
1191
6238
771
8152
5868
471
843
394
2163
6375
674
100
13606
148
286
326
110
139
126
191
8936
312
1961
185
395
1619
694
1228
740
5851
433
255
1104
417
425
524
784
1049
1444
7459
2337
9261
3499
1155
2534
464
1047
121
556
332
195
908
2565
6793
3657
4334
1005
7636
3585
786
203
4215
696
1201
1584
126
709
191
189
5439
5341
3423
1406
1235
141
8885
179
314
5639
174
8012
221
1255
326
1758
650
146
101
197
511
13932
8684
676
788
261
169
2124
2425
1159
241
221
167
2220
172
8582
1857
188
1480
899
3477
8660
5172
1394
868
900
598
181
1953
593
9496
3663
5067
4017
2123
1412
370
381
1122
377
470
1160
8970
9353
5925
232
190
206
232
178
116
154
651
493
656
1514
3980
148
253
127
169
252
3596
2700
1369
6477
8141
701
5066
2589
7474
1115
9332
1063
8954
3962
110
185
131
799
9091
8940
1558
1972
7531
3015
8936
1820
1998
702
4868
746
8997
630
4039
10083
2506
619
148
180
120
388
285
489
653
1518
3820
180
204
281
125
164
662
7864
7507
1950
1572
388
117
157
125
197
218
118
187
139
11405
940
9115
5418
8893
4447
1220
2851
3835
8949
5540
190
1081
454
2532
136
3710
23420
272
3274
6105
6860
4874
1929
697
4645
3237
1078
3288
1428
175
2991
566
1415
175
2991
567
1414
175
1982
211
116
491
203
1145
115
101
3098
101
671
131
280
213
321
650
105
361
2873
149
1145
184
487
202
1407
1719
6678
2295
319
696
1320
161
734
4740
345
6706
115
2890
208
644
266
9475
1028
4602
5263
195
282
215
107
261
6022
8921
2995
364
183
186
230
1093
181
159
262
5489
1280
427
1055
2657
212
762
135
721
282
141
2651
5667
8876
2247
696
5096
2236
9490
4367
1053
503
7229
8870
168
9413
6011
259
233
8992
217
315
2608
2427
2777
701
8338
6531
100
6122
3014
126
125
172
229
141
757
290
128
1160
604
199
121
311
298
198
293
1113
135
211
164
133
181
551
3525
523
4596
9132
3597
1083
497
721
6384
1559
226
4059
388
309
343
3493
906
283
878
309
343
877
3286
784
637
742
300
736
148
446
593
1419
1027
848
498
9008
8586
3939
9279
1535
9057
1712
3967
141
1509
5905
802
151
239
339
113
349
203
745
2764
500
629
201
337
365
323
4463
8683
6283
151
522
641
7056
4065
1617
189
520
545
5361
1910
1366
8962
340
3641
2030
672
1290
136
7481
1595
4002
643
6519
424
3126
1522
6591
4151
9387
10946
3096
4831
515
4562
1402
111
308
12780
654
358
158
2957
192
186
912
124
571
129
1591
111
853
819
2581
9035
3751
1211
568
1230
249
1749
5832
4644
318
2187
137
2884
1315
332
214
170
252
643
501
120
133
215
111
120
133
188
158
130
214
750
132
149
3894
1406
728
121
169
239
149
252
190
261
4698
7483
4360
279
535
563
3197
2880
1728
192
520
166
134
155
371
274
2618
861
15521
197
526
1998
2025
1689
6093
9466
5137
117
1674
7493
211
1513
2025
9725
686
1437
364
524
1169
8049
352
394
1142
374
2196
1501
447
549
830
5044
4156
5398
2329
1009
365
677
956
719
722
2733
1223
877
534
192
715
1586
1012
829
710
353
1131
124
1544
1478
131
1135
508
1634
1611
263
955
722
366
670
358
196
1153
1583
136
1572
789
308
428
970
1139
761
1153
1023
1152
1024
1146
567
594
1127
1215
490
364
179
13021
502
1063
158
150
466
6500
2017
226
338
520
150
194
114
400
2941
491
3677
176
337
230
2298
2979
7506
6171
770
9544
1522
922
208
2239
8633
1084
2934
636
5069
1385
591
3998
2500
1660
493
1410
174
347
2836
2183
572
1429
1432
4234
1572
948
964
351
368
1742
659
2492
11966
7520
3017
649
174
653
158
665
596
1082
587
793
1094
2678
14458
13689
3173
835
12712
1445
1138
2159
222
506
537
221
147
1973
183
1315
527
3106
493
3238
6856
220
1286
881
179
827
551
442
338
648
315
300
1172
110
5547
137
878
581
149
753
424
229
124
141
868
916
3167
14841
4524
111
1754
1747
605
1380
2019
3474
3919
2304
3953
736
684
114
181
1910
417
726
1400
8167
1452
147
221
447
379
956
144
305
315
805
5380
3598
2805
5581
2109
383
566
270
9281
443
4529
1094
2200
13081
9374
3338
3101
219
213
1900
1942
1667
309
3950
743
1206
752
156
1559
2793
188
535
918
195
1569
972
926
240
1520
2708
8394
3847
6232
7409
5311
359
3562
1081
7895
166
191
123
335
328
604
203
4373
982
1440
587
4364
657
1793
1823
1909
1092
488
5475
508
1092
489
405
2998
9340
4751
3616
10591
1793
1149
154
656
556
323
425
190
1262
694
597
214
1594
349
335
413
190
1249
681
614
216
1405
3355
7288
673
2391
1338
1110
9142
6168
2914
1322
828
9034
2590
510
392
1108
5475
392
1110
1471
1231
398
149
1476
146
5514
205
231
218
1874
385
519
5942
385
104
285
520
440
3020
1430
7500
2651
761
144
217
713
204
449
5431
946
7413
4582
2150
6691
598
534
106
1433
2905
650
385
686
256
471
3752
730
1879
189
422
112
436
3632
515
1006
2359
189
422
112
435
462
5060
5829
658
761
7463
1118
104
430
491
705
1012
690
128
1054
235
444
297
189
1640
354
929
267
176
316
12280
6079
205
3002
2769
265
1990
4029
4062
742
2320
1247
785
106
134
263
1917
148
133
121
5823
768
510
1502
1004
1518
542
530
138
5102
1713
404
703
313
400
1854
3959
208
1830
249
115
191
1845
1508
649
540
602
398
252
270
860
161
7403
162
289
5900
376
6981
2260
3705
5377
6222
1792
599
684
669
4227
7476
11302
230
692
219
1469
1264
779
279
12641
6913
1213
260
2940
170
184
970
163
1404
7345
3407
3491
3535
9014
769
2061
1672
14052
6677
9474
728
525
1646
7524
2896
1612
8956
2928
1193
14016
683
1347
390
1344
173
120
260
229
461
346
424
11695
1959
9484
161
6517
331
4567
788
249
189
132
211
473
311
571
516
330
348
227
110
228
133
536
275
554
129
127
1669
6213
4301
200
1137
241
4036
3391
273
664
131
2970
4634
2549
4768
4591
902
1388
890
842
185
191
410
1982
762
11280
507
591
798
967
998
9314
1983
210
414
328
394
4328
243
1952
131
279
129
301
461
334
2064
702
131
345
126
301
322
457
914
635
3058
187
452
274
901
310
866
155
361
134
435
2473
1492
4247
4916
1819
473
1977
177
1356
14877
990
516
361
476
434
183
308
1212
385
191
519
292
652
635
1661
458
462
1549
170
5155
1579
318
154
7406
2067
757
6734
812
347
178
192
185
384
718
285
1027
276
1509
1972
730
1041
494
794
1030
284
2421
327
461
15459
764
1126
7162
6715
937
856
228
187
868
909
319
5802
382
933
240
309
2538
11733
852
7469
2543
13669
6308
586
262
3449
608
2168
461
3689
2650
671
562
192
177
1072
157
415
565
182
1224
420
4994
7159
4640
799
8966
3477
10673
5030
261
1368
9345
4736
12195
1249
119
1577
527
2393
3089
104
187
3436
6949
1285
2520
1616
156
7427
118
247
109
170
260
117
1153
294
4502
505
3323
7712
849
8014
514
169
6728
4822
7217
2237
197
125
4218
248
196
112
179
893
209
1656
1137
450
3908
135
240
1782
115
879
256
4670
116
194
893
209
1656
1137
450
3916
135
240
1842
670
934
929
115
13949
1474
819
847
14867
628
2689
7327
4841
5012
932
1004
412
542
5197
9405
226
1458
3348
8935
4613
1554
1566
825
114
1404
571
588
207
190
187
908
124
1225
373
904
162
953
1587
645
216
187
908
172
1225
431
908
1270
1000
206
1355
2475
8916
2543
6827
746
196
113
160
803
2122
114
927
184
6143
1768
1494
2279
906
8516
1289
4440
7208
2307
445
588
242
2008
518
477
797
6950
7261
379
203
459
690
688
1154
109
1444
455
218
369
201
3690
218
369
201
526
555
538
494
4081
4300
2380
114
1239
184
380
306
151
162
340
4849
9108
4553
8934
113
9192
2223
653
6352
9471
112
6478
9373
903
1506
5885
1468
3332
6651
610
9107
2532
596
2530
378
302
300
13278
198
108
7362
605
12010
10923
1671
9810
5859
1560
227
141
149
204
5266
12549
4228
701
1266
154
424
1487
6113
4338
1735
3263
1974
1259
260
386
3574
613
944
681
252
116
281
661
201
653
238
281
5005
5206
8892
2796
4687
333
6697
1486
182
389
295
547
297
160
171
11517
445
576
283
286
420
483
122
155
356
177
273
498
480
6593
10300
385
1134
211
1775
163
185
176
521
107
141
148
310
240
1917
461
140
134
1021
215
318
395
145
219
529
1774
240
187
232
123
344
1900
5477
3924
768
342
296
223
1370
1901
504
1167
9097
5987
4510
123
170
1024
657
128
351
437
301
220
315
672
422
299
2484
454
1282
9106
223
293
110
12683
3606
380
8050
2212
112
543
451
233
830
484
492
5477
234
830
484
1902
3827
1384
6549
352
4709
2312
394
3375
14092
3627
1302
247
4780
2620
796
907
1905
4645
733
210
209
175
185
409
417
1730
1217
6782
9225
171
8662
680
293
2645
122
115
272
251
272
121
441
3236
101
260
251
271
121
442
3029
513
465
126
239
606
1198
432
315
1675
1649
5999
4770
6458
343
343
366
2641
4078
3159
9090
310
241
158
7860
203
1573
241
277
1154
740
1604
591
124
104
106
1214
1274
1241
497
917
3594
1888
2076
5340
5883
2422
4174
408
145
678
482
2019
3121
146
681
1880
5374
1837
6173
4048
4431
15485
169
3186
940
2269
1191
2025
857
236
1704
3895
3462
1282
620
234
350
259
1736
1915
155
10101
11342
1124
1960
828
234
932
419
1464
894
143
309
379
2928
1257
617
113
188
1623
381
572
849
1893
396
448
296
572
842
732
121
122
5387
8894
3469
530
545
913
1706
262
870
160
3673
634
331
106
153
142
155
471
183
7288
5040
4501
1896
479
6589
5981
2329
861
6010
860
5993
697
400
5838
497
4010
878
908
1487
160
504
336
227
371
346
329
1787
1152
720
1286
562
3613
137
1465
1003
440
5096
1002
440
1066
183
380
1089
725
107
9144
740
744
6187
543
1659
11433
828
13616
5040
7310
1619
887
657
5063
6512
2330
526
3091
573
168
123
140
495
441
833
243
25437
360
185
167
173
372
2931
529
160
3382
2866
343
4613
4093
1206
1315
9826
11512
4105
6599
315
280
867
154
205
161
309
8921
259
207
203
221
225
241
936
276
119
103
2191
2303
9482
1265
448
4574
659
167
343
336
122
6032
5985
3589
2673
822
910
270
429
225
6479
7148
9465
1032
700
5440
1549
227
668
167
303
140
743
917
8753
12794
1074
581
654
2317
424
667
180
221
604
1834
8843
186
277
169
439
641
4823
381
883
207
215
649
137
1286
5316
133
144
485
187
5789
821
154
245
130
167
1881
264
821
425
1408
4358
264
825
184
197
139
116
622
986
1460
284
291
133
121
157
119
154
157
108
4072
9670
1260
363
1590
6798
2330
2667
2347
167
8965
14852
525
2526
1736
106
505
226
377
2404
1415
740
148
1089
9375
2720
2220
308
1026
152
192
231
150
5828
319
1026
152
231
410
9722
9307
4731
142
170
163
6466
119
177
3341
5849
4993
250
233
116
309
168
172
918
202
109
106
165
311
1742
231
441
165
392
2048
797
9103
512
704
402
116
136
1740
2322
198
6175
9592
3364
1155
947
210
1093
1445
14939
2496
346
1765
476
1246
3565
142
6175
1406
514
6495
590
136
1911
479
193
110
3605
477
193
110
430
3254
11673
3350
942
9403
5195
482
245
939
2348
2031
849
1218
3977
848
414
1011
13645
5738
6839
5133
9288
497
652
1034
417
141
1052
944
216
2266
4405
4819
4367
1566
103
2993
2378
219
237
196
553
1587
7240
7775
2376
8854
5595
920
13057
5656
4997
1103
9560
129
100
703
1174
125
102
146
1424
554
333
335
144
1871
1344
546
327
273
102
110
217
1294
2018
1015
139
128
141
1590
224
140
140
919
590
128
9014
9301
2451
3871
1876
357
124
2496
1536
989
13812
401
5521
1662
5247
1495
4327
1511
1455
3010
175
686
1154
3114
178
1944
2030
1153
2328
6665
3372
2267
282
2592
3052
10479
823
257
3059
4825
159
130
663
106
110
253
206
137
1762
2016
1561
9095
929
3418
580
5020
3248
700
5291
115
8529
5595
812
10245
2071
9284
1204
160
472
2355
714
12763
422
218
384
505
6639
2136
151
5092
6760
993
5260
1139
221
8322
400
107
4691
197
4820
564
460
246
810
646
5140
5506
6076
4983
814
10414
9400
14451
610
165
629
370
124
4506
357
141
228
4816
406
3075
921
380
1081
4602
1993
962
4367
4366
1693
524
4271
3022
160
6494
3625
956
11885
3978
4183
390
106
135
161
859
2476
1331
251
864
1217
6091
7252
770
198
879
748
4026
1748
2227
748
2489
166
276
180
573
8951
1375
233
307
299
3863
9150
3905
677
1211
1007
822
171
6970
1935
139
1959
9174
311
254
109
241
1193
2904
314
9320
314
837
1672
8756
709
213
5699
9328
1599
8137
101
674
684
204
544
900
6540
345
4691
5816
2881
106
9310
489
2496
131
1068
4393
583
270
637
277
929
8849
325
443
159
346
422
532
283
457
809
2734
361
849
139
3814
3214
600
8895
2205
1009
114
518
264
213
455
110
122
448
277
116
5319
739
201
9389
479
110
121
339
296
1348
777
2139
340
1055
1726
208
281
258
309
114
341
468
226
3848
4688
351
351
6572
1875
7526
1963
6260
595
9372
3158
5284
567
1555
4778
146
2214
445
1459
14629
2346
8018
2469
434
435
180
151
360
5728
4717
4514
9382
106
391
1065
310
580
280
1267
8910
10017
2650
551
264
1667
7912
282
639
5081
7342
5417
250
3177
6218
6300
2477
3139
6233
336
117
534
222
217
159
7826
1557
785
3131
1780
641
374
215
947
374
215
955
270
101
488
432
560
718
314
5979
226
604
6663
161
1804
602
1947
139
122
242
359
861
6380
14828
7046
225
103
457
1092
5146
5585
2049
438
2249
1032
285
643
398
128
258
147
281
511
142
7060
4550
669
5028
1996
2273
1375
669
632
6491
225
145
256
238
429
115
517
1445
2886
122
166
106
376
102
101
5965
8929
2155
161
1234
212
225
4705
3771
4842
9237
6125
4023
1140
936
6241
168
391
498
266
220
189
1286
203
1935
277
150
3021
669
2023
2708
2920
678
2792
656
443
6706
3555
9224
1992
125
1124
615
272
1498
111
631
1075
7007
926
753
819
1282
474
3149
453
2519
363
187
314
299
118
296
3584
233
313
313
274
248
12504
906
8870
4548
6763
1463
1808
7686
951
208
984
290
644
815
106
284
474
410
596
1449
1084
225
13658
978
4772
687
3257
1269
2425
4623
8300
123
235
172
262
352
619
1896
1002
8242
1631
3434
11040
3322
3622
9453
4633
883
502
3611
8131
1272
449
503
205
670
610
136
4719
395
271
353
122
615
322
169
110
561
194
183
325
173
1582
172
291
220
166
1334
7444
2751
5574
3803
8742
3586
3629
3792
7385
5069
1055
6522
163
175
2413
479
282
5006
6682
630
601
12211
15312
2494
1221
108
592
9340
5202
400
7333
329
8381
115
1170
9613
639
548
441
721
6123
3693
125
128
9287
7108
2868
174
305
361
151
130
202
551
1532
1978
6949
201
180
1148
279
6241
245
181
1149
280
1253
244
6878
5120
1521
2209
4719
4483
211
102
294
208
200
625
4012
13463
258
8128
1622
238
366
548
420
737
107
718
5929
151
2040
1100
221
11593
534
146
1166
683
538
204
209
1620
1518
7639
1648
669
182
367
226
724
465
3424
7370
2894
2522
1315
2034
128
1146
177
134
6352
8934
203
1079
443
1036
2086
5684
3362
267
1367
13598
1225
290
6881
6886
10566
3350
2602
1708
590
495
107
2956
493
3689
494
1470
5584
1141
7046
6611
330
139
8820
754
582
104
103
1204
1974
1349
658
517
1005
313
496
167
434
708
168
128
148
3880
11755
3406
1589
7023
5441
519
124
1173
399
237
520
3775
1814
131
1578
9409
2827
1445
354
614
1048
8046
351
394
1125
392
2673
3368
9136
8959
2926
2006
8870
488
1761
7756
1738
253
1451
111
3104
108
639
485
1738
635
4686
351
354
111
310
385
351
4743
4406
126
187
213
3183
2924
13776
7439
202
765
6068
1206
9400
4855
193
113
125
571
106
199
266
333
163
609
241
1030
595
9600
4561
164
610
1868
691
9319
4893
174
122
1007
5919
127
112
327
164
546
178
124
114
268
2315
416
123
389
164
544
178
124
229
268
1527
11688
4156
600
4700
133
3795
106
200
8243
5620
483
907
2283
882
907
243
1459
1697
611
1904
2291
6216
368
1473
807
567
1230
362
750
2012
2732
257
229
2592
209
383
1364
1499
398
775
315
129
7790
113
1041
129
430
211
417
246
9535
14789
353
3409
5315
8604
8891
272
1982
1439
691
283
355
813
3151
164
2010
2009
282
353
816
2347
491
4678
309
323
1819
472
3426
352
4699
4673
3755
460
378
132
121
466
125
3810
1135
112
584
944
2661
8316
216
160
12354
391
1521
183
3410
750
1019
971
503
168
171
146
3883
398
6424
9433
2534
2211
523
523
776
1615
2996
130
881
550
1464
1111
2970
319
4252
3465
3646
9465
185
2323
152
101
246
115
9292
108
773
136
803
104
747
859
400
115
238
512
416
7398
7209
1350
126
2798
6129
1588
11911
681
1882
12061
151
408
203
114
208
1385
4783
382
160
202
202
759
632
13948
428
1804
11528
321
252
3726
711
165
370
146
402
253
564
151
233
738
716
2238
6592
795
292
7526
154
2912
598
5183
8753
5104
924
488
1410
526
805
3142
153
2978
755
8785
740
453
5008
399
11731
2433
171
103
202
201
271
1455
536
340
1318
5873
7480
13596
461
187
483
4684
3785
168
274
496
623
140
3445
5782
769
2127
490
211
1146
128
2588
603
691
177
137
282
7847
4421
3044
3838
2186
2952
3668
3546
5380
1635
535
4813
1163
3560
2613
9444
311
312
418
549
2859
193
221
142
326
430
297
110
171
8883
7245
5072
1098
3124
2049
6690
7257
5607
4897
164
217
116
1061
3264
487
172
1133
128
3077
645
128
277
144
243
1071
1063
4595
8937
683
239
125
4197
1172
4977
5629
216
787
123
159
124
366
112
158
1891
236
210
289
252
204
251
157
343
299
139
1229
132
472
239
299
310
169
176
1892
610
171
3495
146
159
7174
1986
148
1104
5039
1103
220
2410
680
2548
1815
266
308
310
176
815
2644
2869
8921
3486
330
504
670
629
3293
935
636
172
131
9336
420
516
1542
178
1376
195
133
138
144
122
627
951
1369
7349
508
132
9289
454
212
117
8927
814
450
307
3383
130
292
129
110
166
125
297
532
315
395
788
222
366
117
184
106
620
685
472
216
9022
1271
181
546
490
5389
9163
976
8956
1148
951
2239
183
450
972
171
164
690
2780
2777
2777
2432
13582
139
13834
13406
13846
235
103
231
1231
1071
6820
251
841
7496
13643
1464
3700
203
209
5024
8900
2029
1254
234
351
121
1363
5055
7274
4230
1014
100
942
235
663
8735
105
9044
1052
152
206
478
194
7253
3269
484
565
296
7466
434
4204
7348
4086
3610
2722
11601
2505
346
111
310
238
372
286
5103
326
3147
2266
149
9113
450
1542
5227
2688
1246
1115
1046
6792
2909
1966
2425
239
303
186
232
305
186
3251
5003
3303
1842
328
119
345
420
539
178
3424
2864
1886
13555
260
434
544
221
284
316
2374
3469
1896
6585
6781
106
1049
325
285
393
177
641
104
164
171
1259
725
3347
498
908
3338
604
5711
3641
9241
990
9365
5125
1071
2532
6037
3058
586
1150
557
3163
102
445
906
475
1450
254
219
136
242
1089
279
1519
384
673
1529
2193
442
7825
4419
153
5479
112
111
1085
1162
1363
8961
1100
389
105
164
447
316
344
3675
237
1615
1781
4615
167
114
406
4044
5679
1203
906
1777
4229
4478
1153
626
1333
153
679
596
7527
1911
319
5072
4813
2131
5381
2102
239
669
108
286
344
122
166
106
375
101
327
745
2365
5854
3000
10401
1056
139
116
377
362
3543
926
273
779
921
116
253
884
6162
2268
1277
5196
654
117
1050
112
7385
111
654
980
929
757
2339
2507
402
142
5912
1863
1727
578
300
151
187
2810
421
3740
296
283
187
811
11203
684
2945
208
859
115
1864
460
386
730
332
272
403
449
165
4267
1793
810
171
156
238
7308
184
174
208
128
7190
3143
159
277
201
400
189
533
1170
11236
9026
2420
160
131
163
391
585
345
14838
191
183
125
2150
384
207
684
292
321
584
581
1639
446
938
247
1274
877
299
5428
1755
165
107
158
130
375
143
252
333
254
5345
335
254
251
1180
1510
3908
1917
104
334
2600
292
236
9144
913
2738
4705
1785
9884
4533
13903
1735
844
157
617
230
8745
221
256
8315
1026
8822
1075
4838
2848
688
885
1268
397
182
129
148
515
200
128
2113
131
822
182
133
179
148
516
201
218
121
4168
1269
157
242
226
102
140
210
461
126
301
311
885
2553
9435
447
13788
287
4641
2785
3097
1205
334
2428
12159
1297
422
1180
2256
6877
1520
4416
887
7965
2496
9170
4315
1274
738
427
231
472
3965
363
557
392
5441
3755
9389
635
2121
317
1431
2165
616
323
1421
153
1805
1396
9447
1984
2253
14869
1805
4675
5424
3025
748
13561
151
852
167
112
182
464
183
202
8218
221
226
3731
1448
598
338
5634
1123
3903
13758
2216
1485
196
1271
369
166
172
581
246
166
7422
198
174
725
225
1905
7363
1355
387
278
119
174
167
1045
683
19878
4803
304
286
567
189
595
458
1043
2555
456
111
330
127
825
279
317
230
2847
159
249
560
7559
4058
7451
10390
1438
1068
379
229
392
792
727
1864
176
1335
244
651
3544
7442
6255
1488
215
1774
2754
4716
11725
4676
4984
203
1783
2832
4143
7278
1443
167
9289
9393
128
5287
467
10746
4287
741
863
14908
3134
1239
308
448
113
116
1022
983
615
3574
438
1676
129
810
230
136
319
263
136
327
2607
4713
218
9794
2160
4171
1190
338
890
6415
2975
8338
8877
951
584
454
305
207
575
171
234
2252
391
775
575
171
234
1640
2866
4998
230
263
127
402
137
8486
2038
180
680
411
3306
179
684
416
3312
180
686
411
307
1676
354
128
241
5135
8194
4550
1247
8837
1937
453
5419
451
884
6186
1305
5023
1311
251
3774
1652
161
1351
2981
161
1353
1370
1377
7378
3243
2566
8925
5387
11141
1741
4810
2543
987
2325
4683
1182
179
536
1721
693
184
250
391
355
1596
921
168
1174
179
503
1711
693
184
248
390
352
1584
923
168
1182
178
537
1721
692
184
250
392
355
1408
392
2146
7332
171
2536
773
518
863
1000
1226
2842
680
9254
668
878
6205
193
220
125
198
4004
4298
8987
219
1308
5347
116
348
541
372
315
1290
914
7128
6542
7652
1668
11416
8090
5492
1008
392
1076
596
385
8076
1079
620
386
1448
1436
303
191
141
361
937
488
236
5791
9136
1160
4348
8926
677
266
1254
2319
4329
2100
2788
12571
8495
107
132
2948
2315
2213
448
494
452
669
611
982
4011
5829
7092
3820
7294
5110
1301
950
452
3300
1162
8847
151
109
2102
452
5097
700
2317
265
6975
645
5975
613
504
1122
2665
5408
5265
409
123
1947
2557
123
198
577
1159
9073
201
2344
101
4204
6414
8893
7238
3491
671
3191
774
365
143
3683
403
1627
144
4327
3906
354
324
1085
2377
2310
261
484
443
2658
7335
5978
260
306
7279
5031
635
850
4559
452
3971
1212
778
1316
600
1149
105
113
148
190
167
109
133
418
136
323
146
223
103
866
142
1268
916
492
359
1931
414
529
200
316
188
3402
9401
2151
3250
225
261
278
1629
508
1279
7411
350
483
145
167
280
9308
14071
138
284
224
237
246
103
469
133
212
2372
205
611
586
350
247
106
469
133
212
1852
249
517
133
134
192
119
193
166
159
211
261
108
880
187
2594
441
114
818
215
150
1651
8112
7388
1863
2413
6005
902
309
198
116
469
3589
645
5742
354
4730
2270
132
160
109
223
1777
356
1189
1608
1689
937
13671
8805
3977
7218
785
9150
1013
705
14747
933
7738
1924
416
4169
4063
1064
211
1664
211
473
243
106
132
377
698
2604
210
474
233
106
134
379
344
738
3746
12683
9918
1057
1728
426
264
213
838
7583
643
1141
5250
9015
4458
406
535
417
593
164
1234
273
614
659
9164
422
796
931
2606
869
504
937
203
307
259
2484
1824
440
937
1215
1079
9178
239
375
702
128
889
1504
434
268
1219
6729
351
351
4686
2563
9455
7473
697
124
4212
157
5264
1966
6033
336
439
737
350
182
846
3063
618
614
195
229
1875
1562
4120
106
4719
8225
1874
3381
3060
2434
8769
1297
9410
4884
3680
4092
3113
2152
2552
2298
1080
9273
199
198
8869
179
137
143
403
633
180
141
179
121
1659
112
495
493
204
741
411
9010
1039
9274
1012
2633
785
2263
106
2016
709
3493
3300
678
589
158
125
192
198
2494
953
1648
792
216
5775
792
246
497
390
167
1361
119
7007
4511
192
137
1503
11273
356
3166
1266
3614
1591
1934
8948
652
2859
2648
7499
976
9727
1419
526
8457
1366
1054
222
369
215
355
2678
1082
431
119
9304
195
989
1765
137
109
116
978
245
1390
553
130
1906
712
139
533
3490
712
139
532
13515
4389
124
292
205
7255
1674
564
189
199
206
4031
3141
4977
8905
1181
353
245
1094
1747
1492
6036
3218
1805
1175
4110
736
449
243
373
483
936
440
8439
929
1247
2353
9928
4046
171
3305
730
243
225
1207
13118
3629
6858
3233
2950
7449
126
8559
1160
390
389
488
166
6867
281
399
2309
2021
635
4025
5088
683
1268
344
9646
140
1934
1038
10681
306
475
477
251
885
4726
356
6644
4197
141
578
300
1342
171
307
9430
2741
3229
368
347
1906
548
359
694
548
6529
553
6478
353
340
4674
6448
2345
2291
5160
715
8128
1311
567
666
3595
1937
1472
446
10097
9575
5857
6081
889
2660
152
259
2232
410
8287
695
4967
163
110
131
2444
242
9383
1380
126
220
137
1438
733
369
1943
4555
1066
376
519
5929
8940
8910
608
814
975
884
472
316
470
420
295
259
2513
5503
853
158
831
110
203
159
2424
1886
159
369
216
148
228
481
4051
313
4134
1917
4023
11175
469
519
877
336
6799
631
1423
486
312
324
144
241
231
982
9273
101
799
5098
705
8253
6665
2096
200
7472
2392
312
403
668
980
355
7462
1247
1352
2136
484
554
7299
1569
962
4151
1402
575
554
189
1393
2192
147
185
885
134
1579
443
495
11625
157
2262
345
731
2142
231
335
163
384
1471
666
950
6052
685
3011
9022
255
8895
838
842
7449
9328
273
1366
186
250
1739
218
507
487
107
538
1898
409
122
1370
186
250
379
1330
684
218
508
472
107
3472
125
926
838
913
1649
1328
8757
11718
2275
630
841
7397
1385
3676
3679
186
3756
5214
700
160
4639
176
7395
2549
499
159
508
1443
174
409
251
4575
249
177
409
271
2856
9156
9496
439
469
1011
436
129
141
176
141
199
899
132
234
423
456
517
461
228
1695
11601
7683
211
8986
632
6819
478
958
2173
164
855
448
452
166
8579
121
687
142
242
1148
2090
123
845
243
386
160
113
457
303
399
444
168
130
141
221
2786
866
7385
12234
166
320
180
300
398
433
172
130
141
213
9588
1638
239
1448
1645
183
1196
158
194
288
344
3225
1332
171
631
442
1247
170
165
146
1149
401
652
4211
572
8807
1027
1044
380
516
532
201
181
118
233
1426
227
120
146
107
127
334
2750
787
616
119
326
136
296
1572
1682
235
926
327
104
120
228
114
362
771
4811
345
6471
4917
7433
811
273
13392
6718
799
692
102
527
988
756
959
142
135
112
133
206
565
376
1252
481
620
782
113
223
102
227
1789
1529
121
1362
2949
960
529
317
1465
360
146
208
141
136
722
345
3439
4112
3099
7358
908
688
432
280
449
259
317
157
136
151
233
105
106
198
1616
869
14539
337
3173
1013
8982
104
1533
1410
729
582
156
589
233
107
902
690
434
936
403
244
319
1740
120
159
260
473
158
697
457
147
2344
9706
265
7360
520
368
325
168
220
247
105
106
1652
3403
8274
7345
2895
1157
1049
8939
105
1552
1414
732
321
189
160
629
256
8865
660
652
550
160
348
234
103
7095
3935
139
336
1412
181
125
1024
9417
6847
251
251
163
1267
1512
142
109
741
151
161
337
1488
315
1091
220
1106
2089
384
978
158
317
237
191
903
972
1813
7337
3399
260
377
950
1890
423
229
550
539
3137
504
944
1796
305
346
201
1398
6949
1587
1597
7822
103
1388
7444
183
370
1215
7733
1603
1451
207
322
119
157
1557
256
203
360
474
818
1239
724
1093
9491
1159
914
486
1606
3911
305
14248
9439
1256
206
7481
692
869
479
2264
6389
705
358
5739
9269
1866
1399
144
103
102
519
369
1910
194
5824
767
241
1422
729
123
866
152
196
132
204
3636
2275
5046
1114
1080
297
159
156
4408
1323
447
1359
1026
858
5096
468
138
1835
799
633
195
230
457
237
913
1418
11038
1701
1350
5030
490
1080
719
187
1694
2270
1245
175
1255
1078
412
2804
204
1231
2422
605
8893
1089
663
4973
473
1950
107
155
271
111
163
320
394
112
3423
3863
721
2800
1664
1559
804
14905
14106
2429
2826
2132
502
435
308
661
555
447
191
819
577
4264
613
811
1009
7595
5543
350
2594
1067
1273
524
1281
203
7774
779
994
8857
552
1722
1041
797
787
126
1550
455
466
369
300
296
101
650
1399
522
1629
288
3106
669
9082
716
293
466
387
236
646
420
143
232
186
245
11633
158
1737
4799
4594
1028
2220
1576
8687
2059
463
3473
644
8052
2641
1218
8232
4035
647
1134
280
159
828
3065
128
1142
182
490
3222
340
179
167
3029
6555
2019
208
943
180
550
9181
1315
2058
297
264
111
447
4452
4775
483
1605
268
176
899
13646
7332
498
268
176
325
7395
1897
446
2186
778
201
453
302
6462
4984
279
2323
102
164
145
142
119
313
219
152
176
1021
263
1344
9179
537
2724
905
538
1496
304
438
1265
432
485
200
192
183
522
652
1300
371
386
326
359
189
1595
2283
4554
5999
2499
341
3641
1522
1347
881
7541
5839
1023
709
7457
242
13620
594
116
305
397
392
366
229
472
5988
145
136
220
300
223
273
11538
3435
143
138
4391
7451
1465
282
209
821
378
270
695
479
565
163
464
4639
173
192
248
2296
2343
581
2726
107
252
181
300
782
214
210
463
7311
386
1429
1119
2295
523
1039
1021
7540
1691
1099
278
140
4625
1040
2271
829
2402
188
353
460
1398
159
307
207
163
367
677
153
551
276
630
557
188
196
238
1238
579
400
7411
7532
1005
7405
171
126
7542
261
423
267
1473
552
459
416
458
341
8695
275
5823
1606
601
3969
443
1669
183
284
1351
390
382
121
607
973
1715
388
170
377
311
4779
2101
336
189
170
1044
133
2580
2212
384
212
1709
268
178
240
799
1010
120
148
1468
544
10806
706
8202
2755
1577
8116
475
445
9456
10800
4737
10133
3231
543
267
2139
5273
851
279
2191
2300
562
1806
929
5285
530
1247
547
212
9163
449
240
394
1486
836
614
3584
208
339
234
1427
346
625
120
203
1323
3736
4878
1077
568
127
115
579
8032
1418
446
804
432
529
1090
427
175
371
1741
4915
4113
4098
471
4369
7337
5148
130
1490
1434
1609
1644
5544
101
306
2502
1163
7324
657
1476
1097
1652
239
177
584
1402
5315
221
1943
529
372
793
1244
6893
900
1459
3941
810
7382
3916
342
317
1779
488
3094
204
181
148
3633
427
245
4949
6650
257
148
7489
1251
109
1520
539
257
142
309
278
2037
278
477
3993
161
1306
7274
4994
5037
7281
2571
1774
769
699
480
265
713
8888
1167
3729
496
1472
548
155
1129
123
319
3277
351
14091
6469
123
1524
312
3106
162
193
371
636
1183
171
496
553
2222
1277
2151
4988
7322
757
984
11718
345
1893
208
291
241
8779
128
654
145
380
336
123
129
2211
157
297
156
145
128
107
9179
231
353
2939
184
417
523
298
171
260
1381
570
2107
593
112
1163
1511
431
316
217
130
781
1209
1066
382
168
677
1847
1801
516
1787
113
5363
296
463
2538
1887
1391
7600
2057
570
1567
1689
286
291
346
494
130
330
180
221
1172
13859
456
252
164
711
123
146
248
1861
6875
1757
443
7354
1294
563
1080
2030
319
434
796
208
4856
2196
472
589
112
473
1910
2781
205
150
214
297
448
331
965
432
168
910
5105
148
1426
12900
2655
4328
1368
8258
378
409
495
1072
517
341
111
5771
441
2051
1206
5219
494
439
518
1486
2047
669
1513
534
2008
481
466
5196
392
309
1003
209
446
7767
12724
748
1293
1252
6849
5897
789
302
262
1940
147
1706
143
261
7337
325
315
1290
584
284
582
249
428
479
228
109
3369
430
271
479
228
109
112
1676
1399
441
134
274
133
609
187
207
208
269
1508
1047
1152
944
655
147
123
356
319
440
590
7452
409
129
535
1043
1701
533
514
799
390
326
450
3065
124
112
500
586
667
1760
507
1094
130
292
588
100
560
453
9293
205
125
637
121
118
136
1321
233
258
338
192
237
457
6305
4865
2026
1258
10095
7407
148
103
907
1876
163
435
402
238
3232
194
196
100
609
343
174
245
3719
5589
9865
3731
255
496
272
372
489
246
234
299
658
397
863
464
490
271
181
348
738
458
13442
351
174
408
131
635
757
1162
1376
2130
233
372
122
143
132
175
653
434
135
479
1344
1136
121
13621
163
131
120
133
2572
132
1565
479
5581
2267
676
115
379
435
154
632
1874
381
440
163
636
2134
1495
828
384
5848
307
168
6834
7920
100
141
164
326
161
171
311
214
5468
237
584
160
188
468
180
621
390
281
116
167
427
2002
2983
308
136
613
670
7674
12567
4442
7394
1009
4182
4929
1886
136
105
391
140
140
2336
9423
3384
391
244
9484
460
2480
622
111
1503
1900
1022
9296
1009
427
727
4273
1279
3065
1277
1652
4425
606
3925
689
2504
4384
622
592
176
157
385
1229
1220
1918
342
241
179
127
128
6238
962
4374
2644
781
979
5570
114
396
164
305
181
194
485
2911
406
304
221
195
485
1863
508
5709
200
2953
271
263
381
133
533
208
923
8986
534
247
167
425
1055
119
444
5539
392
5483
878
1734
263
378
1881
1473
793
185
4120
7449
121
393
175
106
2077
119
112
412
996
108
1505
554
208
3470
241
4392
1113
7262
7081
370
162
739
9263
583
262
210
1113
194
1057
116
570
1665
6431
2634
2734
5220
7198
369
1553
10388
2516
286
2488
14736
9468
198
6408
1827
7429
11072
1452
207
1203
1521
501
165
104
135
116
106
390
186
118
3253
6245
4182
856
209
261
1692
155
148
543
570
1720
1365
162
481
123
776
1426
1306
6151
5852
5823
3624
9410
9867
1022
1100
380
265
178
1156
162
168
132
138
3249
135
1305
1042
310
176
292
230
151
101
268
212
1568
878
892
1417
247
422
241
165
708
480
180
262
235
202
203
436
873
9075
2462
419
1432
748
210
314
332
515
315
149
120
266
4315
652
140
265
9287
889
107
2165
100
136
216
267
286
242
486
507
113
139
2671
4542
2000
2875
477
1291
667
7337
485
14448
1474
1113
1413
914
216
104
577
1592
911
161
147
3119
911
215
103
575
1397
325
733
1189
1348
404
628
485
201
1139
147
1967
3918
6450
5603
12751
2331
646
939
5187
643
939
506
1094
3695
640
5887
901
1028
5802
4240
4698
3940
987
947
129
184
9358
9062
208
373
453
1098
2197
222
492
111
165
3032
8873
649
222
489
116
165
281
1707
6413
1049
3022
194
1168
115
535
991
929
120
100
345
187
535
125
153
503
1081
8244
1554
8972
3523
7988
2962
1225
3172
359
125
129
107
9797
176
476
5807
478
1803
4041
9728
1595
1217
2140
3700
4139
3526
1962
1199
9657
3946
7124
8938
2016
865
205
1257
172
665
376
728
463
6456
2504
439
120
881
232
221
1074
839
8072
11618
1546
524
301
206
313
286
772
3361
302
206
313
195
770
1638
1058
327
179
568
386
126
3096
4165
317
1304
248
1197
236
3494
9197
2369
272
176
174
2719
1211
6664
123
112
335
102
266
1569
2157
2055
504
638
187
1250
393
1354
7453
138
4048
1650
1177
125
184
419
2261
1176
215
185
957
9819
3394
290
855
11138
915
1076
2866
9829
201
1910
165
229
197
269
508
139
705
1862
5575
1636
205
569
106
120
777
1783
1056
419
190
1114
711
281
5022
195
154
643
192
352
158
318
3466
697
147
113
245
131
157
107
1457
13220
2840
6076
8073
700
5439
4396
3515
7356
336
2262
8839
3812
563
7719
456
1268
5220
729
652
1178
124
705
102
8334
661
211
793
1446
941
351
2291
8416
3154
1295
572
3021
952
355
166
242
4499
174
1153
5750
173
472
6697
11934
3159
523
679
2292
4358
513
176
283
169
261
545
1529
5885
875
3710
423
636
5325
13721
497
592
963
412
336
212
1388
2148
945
251
338
1972
212
350
1822
1928
7498
2693
109
101
254
3117
2171
10723
146
386
115
309
343
942
7755
3795
466
317
16403
661
459
549
491
473
338
867
5334
7840
339
114
322
227
2455
7754
7352
144
7787
4543
6491
1067
153
1692
7419
537
1158
1547
525
1790
3960
1182
1548
488
264
322
7346
386
533
672
1131
115
13534
552
186
558
11705
1598
354
269
4466
9840
9448
1284
4453
707
260
627
214
127
136
252
1053
127
434
297
672
167
644
5373
1679
115
251
590
448
3013
115
251
589
503
2862
525
3553
1371
1874
101
160
106
430
365
231
120
2731
101
160
106
430
366
123
371
929
8859
2537
127
261
888
13942
312
302
1633
137
133
272
144
822
2721
274
174
283
253
236
272
143
823
1900
526
233
427
267
184
147
448
5612
187
156
1861
5226
490
1069
628
386
8152
1147
387
381
1449
2023
1415
370
396
1156
8055
370
400
1166
383
9546
205
1197
4705
1929
138
101
286
517
156
1427
9039
2759
5287
701
8210
8961
279
387
101
7101
490
668
682
3350
1127
3814
1090
8950
1423
2146
767
987
2846
768
538
4463
1853
2684
4946
2611
1138
657
4019
1496
449
191
108
1398
2520
2902
426
6434
153
113
474
248
10134
1829
13448
2930
807
2500
405
469
2597
1089
2289
163
6703
276
269
430
106
332
274
2306
432
365
314
432
106
332
219
1807
1212
1671
612
2633
1659
656
521
2409
2244
595
1469
916
3534
3787
523
7124
2135
774
4740
558
553
401
374
1051
391
368
652
159
389
8132
9967
1883
652
421
5530
386
112
652
423
169
183
144
712
5290
8408
3647
532
1501
1259
161
1037
823
5477
1961
181
455
156
476
475
1683
3727
1006
6892
480
1962
7623
1875
143
1014
401
5567
466
143
1014
397
119
4953
119
3265
284
218
840
350
385
106
3287
726
612
129
639
190
839
349
392
108
1515
693
5705
475
4734
141
201
628
5350
728
1859
496
118
1995
2521
385
234
1652
1492
257
436
2316
963
150
377
107
100
1830
736
388
1565
2094
762
176
388
8924
6929
2854
2419
1421
1645
164
940
3320
2225
164
937
453
1233
697
8197
9513
1134
480
2226
936
5689
567
527
578
453
5667
576
1875
3112
334
1167
1846
255
155
226
145
3687
182
536
221
173
3246
535
221
173
1830
669
8883
8302
4560
6347
534
166
608
219
497
4999
533
607
218
1890
7661
6193
8175
6125
9391
801
1373
1272
4147
655
571
204
7111
1643
1614
352
1019
348
684
192
5211
352
1034
347
683
190
587
4408
150
228
136
359
532
234
208
106
1237
1117
1988
159
665
1570
623
1128
1811
460
456
274
667
2346
247
118
632
581
451
659
1835
427
591
463
314
231
6158
6306
2082
318
232
1877
233
191
201
249
104
10920
267
8890
8552
2388
153
278
352
312
237
1867
244
4264
633
7041
491
1431
276
1856
112
686
597
3558
605
1020
2360
112
687
590
182
179
190
1463
455
311
441
498
517
708
455
846
559
501
1718
556
203
123
399
342
898
1515
7033
6184
2170
2229
2878
3914
8940
1796
1218
3599
1664
395
253
1419
461
211
504
620
114
1594
886
124
1785
253
1417
461
211
503
619
114
1403
5332
1375
3229
890
963
1396
171
448
358
175
681
646
579
631
144
164
423
116
935
1627
171
452
361
211
923
800
183
1100
1858
720
513
5894
720
505
317
179
199
395
510
2362
9973
448
1426
450
350
476
538
762
325
116
985
1474
2015
682
3329
1662
1046
488
5837
1048
488
8394
8352
195
674
1594
1024
11726
699
1781
1492
669
8886
12653
1778
9117
2873
2018
1703
516
10260
388
1590
405
169
151
118
150
309
517
224
413
1429
430
624
144
172
727
288
223
371
2181
207
255
842
730
288
223
371
1653
1579
406
150
118
149
309
517
224
413
981
432
812
390
157
1892
468
646
110
518
547
1512
260
178
143
153
134
149
310
198
474
643
100
587
2179
157
9375
111
139
153
134
310
199
473
475
147
8171
114
192
113
173
689
109
921
2868
9470
833
620
798
998
5205
2843
5200
327
4141
7878
1480
147
159
588
128
5582
150
588
392
242
6087
2746
338
477
3091
4887
15503
761
151
1381
7707
1466
862
4092
399
151
155
1255
207
2363
3956
4233
11913
5431
5442
207
3385
1327
2718
899
1615
7374
2116
249
612
545
8561
884
3907
2192
635
395
4518
9857
1274
704
1814
120
105
264
429
209
197
142
3485
1474
500
2415
1898
5477
1894
5492
1897
143
139
395
309
7510
1434
2309
469
347
246
290
710
261
128
125
673
10615
1269
1470
4213
246
2370
3292
4449
444
9703
3985
1016
1264
8031
569
1229
685
950
1971
240
5146
696
947
1678
4644
1435
578
962
5572
576
962
239
541
2704
6215
11799
5701
4368
3386
682
4788
145
443
103
179
471
225
167
231
214
218
104
216
281
110
1861
198
863
889
133
271
122
114
524
261
9472
412
803
3556
5879
1081
247
232
205
159
532
397
2686
247
250
206
158
121
10807
5148
6333
3305
3293
1978
9401
3733
585
530
1077
547
538
219
2849
122
100
2067
151
164
619
617
683
1872
595
1192
6963
10232
15314
3619
463
123
620
298
844
738
270
260
1409
7079
187
3096
9118
5721
145
4706
6431
166
227
167
218
787
487
510
123
248
340
153
112
11089
2577
205
282
169
102
101
244
373
124
2653
2372
2472
11111
5764
700
8040
865
146
163
243
9459
4437
2037
300
260
558
3245
203
101
293
220
443
115
214
122
412
168
185
177
2224
634
456
154
214
121
411
168
183
177
1598
250
1344
184
9125
314
3977
7988
378
1531
13574
2036
8888
1905
14251
3860
8165
4879
6670
7209
111
5181
7133
419
136
1160
8436
5146
595
1883
2184
200
371
593
8913
242
2995
1659
140
474
790
521
7910
4655
3832
3939
110
245
159
124
5728
5058
559
368
9268
496
936
102
147
355
3405
6772
418
151
2844
533
938
102
529
2844
537
938
102
529
1534
2016
9364
939
681
3316
943
543
126
144
119
4776
1466
495
102
1020
3478
236
189
151
864
1924
640
202
5041
539
132
868
142
130
794
238
437
112
2535
7285
5056
1744
232
432
650
789
1352
555
4843
1400
744
212
940
280
576
1149
115
1460
147
902
703
126
101
1592
792
212
821
782
678
919
115
1453
1159
507
200
6436
355
355
4695
4639
1406
141
578
118
138
184
705
584
2646
1595
141
577
137
184
705
584
2646
2900
2983
5648
849
1080
1279
255
358
3342
3331
1178
8932
537
1394
2144
150
329
819
1401
712
2443
640
3296
1274
2252
291
7823
5057
633
112
1711
540
1327
106
8186
702
1258
3034
192
623
154
300
255
720
3016
449
230
300
177
718
1653
3771
357
4538
13489
1528
358
985
2065
101
113
8169
8889
4776
694
904
8358
5013
148
7502
8568
482
935
487
4535
3303
596
1304
2379
797
1445
455
219
386
704
7573
4272
125
2578
5360
3359
4378
1097
669
13721
909
1871
116
214
252
364
491
5506
392
115
217
252
343
389
438
228
7296
1048
362
1989
398
1413
245
227
633
346
224
710
8712
2120
1897
234
678
373
1581
1895
233
633
166
334
177
1120
123
488
523
421
615
2356
214
471
7320
1902
1468
8763
957
377
231
132
301
382
537
125
3439
139
11682
320
387
538
125
1648
917
7629
1072
618
484
1056
429
1705
3081
8922
168
2694
2156
2143
4040
1405
563
124
211
175
1055
219
851
354
233
109
226
217
544
611
2558
2397
14358
609
2007
709
971
1403
12241
1728
6773
1670
695
5928
2422
1789
2720
4889
1736
4298
5251
8538
2315
4804
160
4630
1597
355
432
881
15486
3312
374
2956
8858
3043
108
108
2490
954
804
1478
890
265
5520
890
266
432
1739
677
122
750
3291
9295
1922
410
1640
9077
1550
1499
1957
997
439
397
153
487
2739
194
690
153
487
5448
535
9185
535
4441
7944
4679
309
875
2611
7332
187
1421
5691
3602
137
340
182
1603
811
412
305
801
219
105
1742
344
2240
340
182
1596
810
412
305
801
219
105
905
5436
3559
1489
3985
486
440
137
168
888
107
5598
382
888
107
1473
965
136
473
651
207
371
5264
8938
809
178
181
112
162
135
1001
11639
7957
183
113
2304
198
336
160
112
186
135
183
113
2304
448
763
1238
6205
1340
6743
1272
926
5712
1299
618
494
1447
193
195
190
436
127
136
4981
653
117
1354
597
352
1582
8960
2985
410
3749
10573
3000
1350
890
352
1482
8329
110
7153
3570
8291
5727
3727
8979
534
138
13439
2517
11385
3586
4456
14916
6448
4991
5055
15327
2371
533
3059
447
4303
131
2500
8884
298
8068
695
5341
2201
537
2681
1909
691
3713
2410
961
169
122
1026
392
256
343
641
647
1988
7526
322
1664
7364
11144
2388
9011
904
5381
189
1373
7424
484
108
317
175
477
454
8755
2894
7364
3003
1020
7477
1690
4585
219
140
249
1790
956
342
136
254
3274
100
959
216
178
173
100
112
214
131
3948
9360
5606
1912
116
231
418
5105
150
5314
356
156
1972
239
4178
1564
400
222
1003
843
427
210
193
177
497
126
123
9103
337
9379
627
743
13980
1218
142
335
472
319
999
1030
525
8285
2527
1750
625
124
1098
1574
7415
327
2443
10420
466
6748
3434
17174
205
478
211
1061
166
5971
108
1063
166
1845
122
4792
5516
1351
268
8862
2734
700
8375
5102
1174
360
1804
7351
4891
517
1782
457
7464
2780
13412
4145
1197
11157
3506
1334
5575
2469
399
374
2859
4118
3410
9122
3794
517
501
1626
370
1561
541
152
1166
407
159
101
6825
399
267
160
177
122
221
5470
558
177
122
210
142
5646
177
208
1433
371
3721
11511
2219
2050
170
1639
872
108
150
335
378
321
167
523
306
1702
1441
1155
451
246
2175
879
108
151
334
377
359
167
392
155
204
114
2770
118
126
5864
5607
1996
696
569
3252
697
567
2681
308
2380
736
10516
6590
475
8367
3107
157
1663
127
118
344
139
264
726
139
3654
518
187
318
263
728
458
139
2209
326
552
791
3494
1187
4147
279
1112
4399
1664
790
190
5736
788
190
168
429
414
4264
2838
277
1644
222
106
810
208
112
518
207
194
222
810
208
112
598
6076
1661
191
522
581
101
376
490
8444
134
105
150
139
8865
261
184
247
550
137
207
1764
2296
2224
135
779
123
126
105
134
106
105
127
159
175
164
125
725
696
4595
6706
2547
2787
11300
5808
2312
7483
382
6462
6878
1813
129
106
193
732
3743
790
314
3894
625
1060
1784
3371
1475
1700
4134
578
972
510
5659
972
1918
4003
1869
952
1106
398
11249
349
13953
2115
1214
1323
1880
588
726
384
698
662
1858
1362
1057
1224
4331
1027
1189
816
2255
10011
383
8876
117
3985
9304
6866
484
490
476
3229
936
413
1299
7917
156
1002
317
156
450
759
406
262
701
6101
586
361
118
140
183
242
185
227
5451
489
361
200
185
251
186
355
211
4990
3578
2148
3056
1250
116
1636
1573
1851
1213
6440
4098
618
290
214
507
119
1772
492
524
389
215
443
1917
817
1094
8936
12292
534
9283
1446
6465
253
14063
13829
4403
2408
671
2061
671
4553
1067
514
1906
13526
7463
1919
597
292
1575
132
775
966
409
424
113
424
351
444
172
421
224
1036
326
148
657
443
404
729
964
396
352
464
422
224
1032
326
1397
1495
549
1238
441
1643
160
1868
835
353
311
3472
392
3193
1313
7936
134
9434
4775
2663
1182
1853
4097
198
6259
150
1183
4086
3436
1912
186
428
122
224
566
306
307
328
656
1297
1445
3590
334
240
201
203
350
157
684
1556
3985
239
201
190
150
157
680
1547
430
3479
4298
2314
13720
1597
2582
4647
3776
1716
488
7385
2084
643
1085
143
363
150
1485
119
746
477
3667
562
923
1915
134
747
480
555
506
1362
2216
559
9797
895
4455
705
147
2221
1047
8914
1068
114
394
2536
498
1190
6803
476
1601
863
160
425
2148
2468
4287
4136
107
1023
1034
540
289
1573
5121
1970
1527
7341
136
170
111
2435
561
9061
1380
1285
2103
1675
140
152
134
623
308
3969
293
728
240
130
111
538
215
335
256
229
9160
10619
4867
460
2928
611
3425
248
235
180
265
761
1834
184
203
237
261
112
2669
1677
152
100
269
173
285
144
249
4480
4391
9268
3039
117
123
285
196
137
506
871
463
425
292
768
1410
243
314
143
131
457
585
923
444
1437
2378
3571
6841
1834
164
283
575
436
5766
181
483
548
1801
1543
1599
521
453
414
1231
1153
13695
2040
1206
142
327
1202
386
1432
245
498
710
101
306
943
1217
1980
1285
305
449
623
1605
375
531
403
299
2506
9301
507
202
2829
496
979
2129
356
709
178
1701
283
1116
181
4678
224
2295
3959
3300
2673
126
411
597
101
1640
397
294
495
13001
144
1161
725
804
1162
132
1818
1400
116
700
246
210
755
1098
228
3573
2894
3271
424
6608
15445
1427
2970
4744
9491
5077
1437
445
156
126
146
3937
171
342
206
558
284
2732
181
406
554
1389
1106
708
727
2685
5861
1635
119
222
822
124
190
5446
254
119
222
822
124
190
400
250
6014
9354
135
147
127
101
113
113
113
112
144
799
254
626
463
122
388
316
334
5701
419
257
269
131
112
127
220
659
238
537
2754
6210
2345
11186
1491
8688
112
168
727
1726
2024
485
335
8925
102
1116
134
203
251
181
209
390
747
183
556
1562
7411
7472
4006
929
4823
8271
13822
1177
549
2827
13802
8341
5270
11560
3103
610
2308
1295
7327
481
3450
124
1411
400
352
8039
1194
398
352
1439
3029
7501
170
231
10741
4171
1681
2521
5025
3005
648
12102
11787
2770
383
206
254
387
863
707
7402
755
6757
182
279
2475
488
206
202
175
4421
683
375
4178
745
3241
480
419
149
197
518
384
131
2764
175
4422
277
376
4164
745
1324
1454
118
453
367
147
126
518
382
131
9199
104
636
114
392
305
401
425
497
1815
6994
13782
2222
11714
1243
136
206
394
159
341
1046
285
118
340
158
399
147
7212
1934
597
182
628
173
1497
1156
359
1650
294
184
118
510
391
179
311
326
166
241
173
183
114
214
1201
351
1058
1039
305
674
135
4318
1656
12434
901
4156
701
8227
22901
159
1997
9118
4706
708
2554
2468
699
230
6178
1666
7299
320
174
253
232
494
694
1261
451
2483
174
1337
740
2133
114
284
351
106
181
1254
448
160
478
3188
2385
7377
1787
134
490
9433
274
866
7295
136
4761
4476
9463
3200
14881
2902
1249
1225
136
435
2733
471
1788
841
293
1203
182
613
203
694
444
2097
141
1156
679
518
662
853
137
433
381
391
356
536
1678
1010
406
5693
1645
117
808
132
5862
117
807
132
626
6212
1266
777
178
8139
11609
357
1491
1503
146
7671
1842
6518
679
456
8837
141
796
114
653
2541
7299
151
2101
6100
103
1078
2479
2868
1080
1744
3092
4383
1260
1227
774
221
489
222
1298
4690
353
6482
7568
114
180
895
238
1003
1343
363
3869
2035
157
139
4849
1313
615
9466
130
147
143
110
1867
4774
135
700
1692
7863
321
132
1160
1283
409
162
2515
2805
249
690
178
254
4494
287
682
1008
336
836
1632
1305
3276
8963
1650
4339
9081
1400
202
3036
237
117
4445
9484
703
341
341
7411
514
183
225
309
126
1908
132
375
566
1647
2451
125
5202
331
189
215
155
5121
2085
679
1018
212
1531
289
604
457
397
288
174
960
740
817
1781
548
2791
606
1236
1546
12553
326
1105
713
186
342
205
215
2870
7153
1122
2996
14365
1238
174
824
1035
1107
8888
100
675
231
211
184
186
207
3714
1456
234
1462
147
481
112
833
1486
764
725
119
13867
2483
1030
855
449
583
4074
1353
531
496
1366
4546
4028
2371
1054
1268
379
123
180
1755
645
373
110
313
227
251
4534
251
275
139
125
123
636
1878
3930
4785
635
768
10529
4113
201
3441
9380
6865
6401
853
226
180
193
296
2707
2064
2408
185
3325
1593
807
1241
847
7316
5883
2534
771
612
659
872
5814
1003
4876
4833
110
224
1281
176
481
564
360
1562
1232
5920
1632
3837
1308
145
2729
213
137
128
1032
609
1303
234
4921
462
557
848
2214
120
229
2970
124
334
777
5309
951
189
1418
2664
5346
3318
5053
1892
889
7476
1976
583
624
5407
9364
310
144
1264
420
234
1281
289
381
758
153
117
482
2882
630
574
133
422
882
104
711
556
474
313
235
283
6467
123
7359
1942
306
4407
5170
1524
2500
3007
12574
4472
536
212
855
1258
2730
7377
1182
512
9709
392
717
1572
917
231
786
1879
324
215
163
489
604
11971
515
9031
8098
1717
1016
3917
624
225
164
568
1421
410
188
617
137
888
273
325
458
558
141
9295
677
185
9316
7393
13971
1775
146
219
102
218
124
13754
454
823
454
2477
1488
183
6145
11556
3085
8904
166
113
769
428
160
240
458
354
322
888
4113
355
1796
3720
2256
7170
1217
1769
9419
2571
625
4140
758
100
1651
117
157
1270
482
2274
117
156
1267
1658
340
350
694
109
2242
1251
7256
622
248
120
106
147
129
160
470
1102
3352
477
1104
1853
204
213
264
141
439
3797
449
2099
230
265
862
2507
1113
248
3309
110
8655
1050
123
397
148
222
124
399
3074
541
347
3311
447
342
1565
7620
289
583
7966
2155
5308
697
8240
3011
1794
852
255
706
448
1755
2171
449
960
1113
6920
240
5368
2814
478
1402
679
190
409
1567
104
103
8992
1077
180
200
916
8368
3307
1400
968
3443
6544
160
972
290
220
566
471
438
288
3703
417
5027
404
181
2197
938
5028
8007
15474
3003
451
694
896
968
456
478
1627
4958
3537
1287
116
900
5173
9039
297
884
3427
2377
447
126
437
1043
1187
1200
7410
731
1004
359
1743
6344
570
710
434
297
399
1942
9352
4710
363
488
1930
706
237
2654
1034
448
3852
2561
1418
1547
2748
6214
3072
8901
5895
832
9399
830
1036
110
585
649
2378
768
2092
4034
685
586
431
1139
2325
603
2018
147
773
1667
1541
1458
316
665
870
259
320
260
200
385
1084
1109
521
575
299
1747
2220
593
228
817
1211
7254
3216
1442
856
4164
453
452
174
247
204
657
127
134
959
992
281
2699
1951
760
213
1318
123
5482
4326
308
2455
124
193
419
340
444
434
274
314
218
402
1434
109
6472
341
341
4718
7153
2617
14885
9424
1624
2015
286
600
1177
3492
924
235
6586
221
225
2296
268
920
2671
1922
980
7813
3189
1603
194
113
1104
2922
134
242
446
540
1002
1928
5627
1662
241
446
148
299
1413
6193
7512
1296
811
451
910
718
1534
1657
288
129
119
485
463
655
635
650
5949
6544
1596
2425
602
824
838
3159
1753
223
864
151
174
4028
8790
19449
1840
648
6469
3952
756
850
2454
1516
677
4587
3788
153
808
879
858
765
4728
9529
5080
3890
102
333
212
228
7341
7349
1279
6122
9537
3412
180
844
1276
235
329
444
356
903
360
459
687
381
285
7015
9463
1369
139
416
351
356
399
5636
168
359
417
2454
837
910
2739
514
1143
6149
6474
339
2633
296
164
123
361
286
4589
9316
4813
826
427
415
996
164
5537
420
909
103
1475
1016
907
120
554
5518
454
907
120
555
600
682
4734
851
592
516
170
244
272
522
2297
405
951
359
799
246
447
1345
688
832
353
1216
186
437
3759
695
3821
6731
3806
1401
952
209
185
535
337
1130
587
461
794
106
1168
123
914
1590
680
140
134
145
550
334
723
1115
450
783
1286
1394
1655
809
4051
877
450
5128
7420
5175
680
5409
1345
223
1398
145
462
400
1464
184
206
627
1594
133
119
925
188
153
1231
185
188
168
177
189
1480
184
184
627
1418
608
112
966
358
666
284
218
189
355
679
271
214
261
374
1582
3805
6739
1708
528
9640
102
1795
1493
1197
131
10369
2568
7929
10259
15419
1282
1326
2037
3294
2217
773
1520
1442
11427
8177
3726
12041
218
3307
444
274
229
13994
206
9506
4916
148
783
273
2854
453
430
6526
6850
7927
1838
4684
2066
295
7251
7068
1253
1205
201
645
1231
322
1914
821
279
434
3254
757
145
217
255
527
376
189
575
141
114
453
221
7705
2569
603
12447
314
161
277
1126
3048
122
106
235
429
199
276
120
128
5535
8557
1952
972
578
3572
306
1489
870
2603
461
9093
460
969
227
556
372
218
478
407
6644
378
179
543
132
1482
418
429
1366
437
1065
3298
9879
13578
1335
1176
371
8445
368
1119
1896
210
154
346
111
452
107
176
535
121
164
3289
6733
251
2453
208
271
287
998
6934
352
429
4736
2281
766
136
4295
2443
751
758
136
1014
2090
101
717
362
427
1991
1786
502
2770
106
113
101
113
101
493
430
456
1406
104
162
812
1682
3370
4354
1279
591
280
221
294
2364
1011
482
3663
278
405
223
296
1889
1282
3975
10792
658
400
1440
6741
8663
191
376
430
2230
5227
4623
2583
1242
351
4222
2633
126
155
110
110
104
8029
695
5133
249
7486
118
488
3685
5028
958
3497
1026
1084
917
715
1181
168
142
598
8408
694
1156
431
325
331
785
353
153
211
170
993
9600
9108
2775
958
325
584
673
173
1210
678
855
339
559
152
7504
144
13795
1675
120
434
144
185
324
143
1774
7240
193
424
1043
3169
14887
6026
1033
2033
548
2149
216
487
228
130
426
350
136
312
206
1950
8814
150
3872
419
6566
2958
340
2249
2344
3988
579
5278
10382
317
331
384
321
1326
1092
187
1215
1225
312
570
4389
7295
4390
2038
4523
7285
1354
3210
588
587
125
166
386
141
11463
415
7340
557
718
992
308
505
213
292
753
469
417
368
111
128
217
190
227
1431
502
14645
196
988
590
579
356
839
8862
795
159
2333
414
3751
2043
386
3327
6091
4620
4796
2962
1497
1793
621
546
149
1361
1373
1453
3884
5106
149
126
160
449
539
138
142
1344
1447
6566
2752
3962
6824
3998
1452
945
999
433
169
2438
424
4588
124
223
228
14237
715
8838
207
1136
5620
1133
2119
1356
147
2544
138
749
275
521
2933
263
645
430
554
201
152
6698
290
904
893
294
171
3161
7388
4078
7326
5492
1774
14829
5569
1246
294
1510
5230
9306
7426
4658
1128
3735
3266
688
13650
182
111
279
213
499
9421
170
129
129
566
349
2083
2266
437
4075
6674
1676
113
807
3716
565
259
577
180
807
113
1673
2852
5301
952
1520
4652
1764
1034
1675
6261
7361
3199
335
616
3947
7010
718
835
1271
674
290
140
1029
207
615
1380
2536
185
240
129
1362
240
1975
5765
8266
1323
1587
2389
4909
2100
450
3813
438
2770
1337
446
438
253
2554
1110
4662
156
313
497
925
504
464
749
681
626
2085
190
134
141
117
174
340
188
558
117
580
189
376
274
105
2210
1633
1545
1389
2078
236
344
3853
316
1448
945
3038
3925
607
1933
223
7741
4809
2822
4383
2190
212
558
6508
563
180
1933
4311
1493
609
146
279
2058
460
1012
139
458
929
141
1756
228
398
116
213
327
753
9275
3009
122
720
2127
387
664
180
1823
1666
1946
2518
1416
4028
8055
184
1383
1447
500
829
469
439
1935
186
697
105
2917
769
1711
603
942
187
5854
284
1322
268
395
438
346
217
296
232
613
182
701
1596
126
114
936
186
162
1779
435
310
252
301
114
632
158
703
1403
8458
198
1488
6110
1321
2295
353
1490
7525
5828
8924
2036
1019
615
877
8801
2264
269
9247
450
1400
527
2288
3941
1190
737
324
202
6114
331
754
1615
1445
2254
134
181
193
179
239
1227
340
1172
1472
703
854
6167
834
9445
478
7248
3615
5920
127
105
774
600
187
233
862
421
6815
7365
188
6227
336
7480
1142
336
2343
1879
707
506
1168
1112
514
1020
161
3139
3315
6629
334
4679
1316
329
704
5680
703
5678
700
2458
5388
911
477
6349
325
4533
1716
1815
1067
334
664
107
6049
1685
3513
6485
6600
477
1025
3030
392
2103
8927
382
1130
13123
191
580
3767
113
1070
220
3115
1413
2945
203
692
4082
625
2785
406
372
598
127
192
4539
1485
336
599
176
202
1911
3243
558
1679
1093
1206
219
304
112
3583
188
331
222
528
616
602
158
739
1623
832
355
698
196
256
163
600
137
1767
267
248
2167
6626
189
7315
1622
154
1370
382
287
224
366
331
249
2396
577
546
414
449
1892
833
6334
10756
3857
1161
563
3620
414
448
1423
1949
385
162
9179
1277
114
540
4529
3038
3949
9532
3166
490
1175
1834
1097
366
147
5441
1105
305
146
4612
125
218
104
661
237
676
314
325
1133
772
1081
5501
643
179
194
527
192
176
505
112
319
137
1231
2205
1029
9030
1932
8347
815
199
1173
472
222
175
141
1971
267
132
204
279
469
492
162
2194
771
1174
271
151
320
390
1038
1056
2295
945
1172
1484
1290
8112
162
1328
265
2522
1852
107
103
554
152
376
220
216
173
419
707
489
851
984
462
475
932
1880
6456
11522
921
3255
7335
7810
582
11506
1032
281
262
3353
4743
8869
695
912
1956
161
313
2216
1622
2056
184
5480
699
8230
438
3532
567
216
791
718
2728
6486
1847
462
665
865
477
294
446
6559
344
344
4631
8378
234
1197
298
707
722
1572
130
475
902
192
193
104
677
203
12363
1232
949
269
150
6723
9067
719
337
280
1264
1670
11762
706
3270
181
151
149
107
153
332
126
1913
348
178
100
2282
3139
2562
4432
3668
5047
14234
1143
1733
159
263
688
1138
682
715
7353
1202
6122
6816
134
857
132
1256
207
2363
8942
605
356
197
1260
447
776
242
400
320
143
106
749
1485
3751
109
2344
168
7810
4986
11674
10472
1000
128
211
266
439
1434
183
1330
515
228
267
139
798
1321
1290
7423
1812
2206
5820
774
3477
7587
2522
327
492
3173
1021
14819
9511
882
2339
677
7409
4981
3504
2582
9441
1783
909
1236
1823
4475
1566
3540
2845
2492
956
2161
5882
3854
3255
2695
1398
1222
3222
2712
1395
1937
5182
1025
221
581
113
188
136
987
8191
1529
1728
159
163
165
1172
1147
177
188
210
160
448
219
1381
822
279
7739
224
8906
5816
978
281
1186
2925
1004
478
143
127
203
409
322
100
765
9501
1844
525
157
142
422
1152
817
247
427
485
564
1696
215
108
785
1096
6390
274
819
247
426
499
564
1695
216
108
786
11915
653
928
526
277
398
222
101
112
141
175
542
256
6738
4034
8591
3739
235
6137
1266
1053
581
3161
599
5826
898
9410
194
1132
273
297
137
205
469
738
14840
1825
849
597
294
424
1316
760
1401
13638
13460
550
126
4958
7280
7744
3162
1305
504
307
300
116
291
366
1787
907
493
902
193
688
100
181
510
1670
2947
310
2210
5997
3533
644
3046
10594
528
465
1501
1977
1400
453
822
373
216
1461
2841
193
904
566
1587
452
824
375
217
1460
2837
1304
3446
2890
569
1423
1363
2076
1173
2714
1341
188
208
820
503
1249
205
704
904
193
2716
1343
187
187
820
500
1025
110
2347
7139
119
295
185
232
954
1600
7213
552
1076
1230
1997
189
241
621
198
1590
8988
1090
230
1204
1998
188
212
115
7515
331
7505
1347
519
563
1490
14112
1731
1367
515
146
250
338
334
2399
621
340
252
123
248
331
303
1660
442
644
2272
305
9385
324
1568
703
2709
9550
1136
154
614
1319
1198
753
7361
6506
8736
988
1387
240
214
212
119
281
130
363
412
276
110
1226
5275
700
311
7038
3601
1853
360
123
241
154
174
395
1473
484
1054
2950
4353
5971
1059
2183
436
531
574
4349
410
237
135
149
584
367
3924
14886
345
2079
4014
9476
1374
1428
175
506
2430
621
1076
9500
778
4734
412
1114
606
208
1369
1126
207
542
621
211
1593
138
919
185
147
1248
550
732
1422
164
184
558
625
210
1401
2473
8965
655
2959
3268
1259
418
1766
661
3764
4692
172
1054
619
212
1077
187
207
590
630
1583
926
123
1172
1079
187
621
630
209
724
4753
906
4456
2019
1464
760
7907
825
3947
283
200
177
11544
963
574
131
1023
12633
2212
816
8861
1662
613
2472
1806
180
7894
838
289
2555
2118
4674
4210
2320
577
11811
9673
2145
297
781
1654
820
332
446
691
417
2163
820
333
443
2784
333
618
158
635
1382
193
1074
374
160
295
821
1176
9799
2913
1403
4152
594
1439
8547
4084
6092
8248
534
14934
361
330
401
887
289
310
248
729
453
1705
150
193
541
431
112
510
142
105
14915
311
625
622
4972
3289
3869
3045
631
4780
3986
768
2185
2758
1229
152
863
314
272
173
945
376
185
317
165
814
1041
420
131
617
471
623
864
314
240
282
173
946
375
185
317
165
240
552
1045
419
1008
13549
17435
3246
2248
195
112
114
101
900
538
2540
3289
639
815
1296
355
5506
700
5271
1757
700
802
2452
4346
1594
536
325
2139
208
146
261
129
242
412
372
514
141
130
397
383
353
142
481
112
125
119
208
678
5159
495
138
196
208
1664
9202
148
283
206
886
1224
1128
666
1966
1334
442
1394
4839
7516
728
198
518
1533
9346
1241
956
200
550
1161
1006
393
5167
2561
12042
3791
181
1814
3958
12973
2926
918
780
149
108
266
235
113
103
153
1682
6742
777
8170
701
5504
1133
1411
2312
605
2110
4707
684
1291
9527
712
477
6592
6327
396
3843
11749
5681
935
105
147
166
136
3090
122
1748
111
161
346
658
669
2189
226
10879
665
7194
215
2697
9550
598
1026
726
1405
640
1256
849
1346
117
925
1597
572
260
213
3452
1337
4360
1702
1051
7403
832
829
2644
433
4624
1153
506
1107
524
247
851
1908
175
811
183
106
563
5084
493
175
810
183
302
562
2554
1989
436
4584
670
1674
3028
8074
691
5365
10230
1206
392
538
6764
1092
285
5470
1417
7380
2296
800
8922
799
1022
1498
6513
802
1470
985
765
3109
380
826
7045
4518
2604
345
129
162
676
458
1384
1165
2192
496
352
705
14874
3553
843
1695
200
132
278
104
370
538
396
427
1062
2051
2645
1766
1341
4010
3123
328
346
209
8879
388
176
4000
3928
5117
1597
301
599
176
1037
9961
109
2869
612
710
559
482
9209
1006
1244
2752
602
570
197
230
261
220
141
315
230
1646
501
168
545
188
2524
1830
3445
11715
3440
111
983
4976
390
1455
140
106
158
200
150
117
6127
1094
1008
1040
550
3053
979
7873
3740
160
2757
203
2426
6967
11706
2214
5360
3137
4340
1220
4763
3000
2690
269
296
389
14814
260
4387
338
2050
5911
3295
461
449
1457
5301
2954
7347
1341
502
2260
1464
1806
7711
1668
119
2325
298
700
238
2640
139
673
306
1942
479
1718
226
8848
3481
4706
3866
11494
1834
4749
354
3870
372
1484
149
127
101
1328
4606
2547
148
240
172
3838
476
149
137
100
614
187
320
147
317
352
1682
237
1138
4555
455
432
2433
1923
128
294
160
146
158
319
134
704
176
339
633
147
1821
421
105
251
294
262
150
161
327
131
131
167
209
167
186
507
143
293
312
786
1323
419
471
784
276
3297
3531
2206
473
796
1687
349
3931
3531
143
751
1349
290
10575
524
1945
6124
825
702
114
243
845
553
1708
7423
4136
766
4828
457
7271
864
5132
242
238
779
120
115
3928
328
149
220
776
120
114
1805
528
1308
1040
13655
957
3915
9369
171
127
909
126
133
1077
254
496
459
377
613
1466
713
821
1624
417
637
120
361
311
150
148
654
3439
127
389
4298
360
620
646
2520
278
941
351
407
120
1342
1422
244
216
766
785
2637
173
137
321
193
476
139
5164
490
527
627
343
148
114
406
1654
223
254
584
2118
7502
2186
1893
2914
448
570
2194
121
777
539
112
435
230
133
835
674
279
160
2195
7407
1887
297
248
2828
2710
1528
185
797
142
1397
1994
347
1206
1115
2236
1188
4950
2688
3672
304
655
116
1302
7374
4069
2032
495
996
447
564
3105
2701
4824
1405
1285
14959
696
6433
467
1467
241
507
193
3852
6593
1004
111
194
247
475
156
1062
4183
1866
944
6012
947
513
812
7154
2539
14952
452
1167
7429
986
683
2302
3668
649
1348
709
4581
770
296
8403
758
7401
100
1835
1134
100
1834
1135
100
1486
912
669
1572
878
4759
659
156
1487
679
789
822
2072
511
278
244
1461
1015
1080
373
414
218
473
165
200
203
122
1628
1260
259
198
188
268
133
231
208
103
1929
3300
295
144
101
131
1746
6764
390
4571
440
1126
837
5945
1295
4269
9737
3137
151
280
177
403
1720
1601
763
545
705
1424
184
1167
437
266
434
313
113
311
1253
133
581
2386
1244
107
7267
4855
155
306
679
123
102
108
357
2228
278
1365
190
329
287
165
128
519
704
2794
878
9362
836
143
165
289
170
408
5536
145
172
290
1725
2745
7361
13146
170
403
236
1692
3035
4423
310
1986
258
616
189
130
493
348
113
1905
256
446
961
1207
6485
2724
916
453
3865
455
2420
4491
9147
2554
1915
160
468
597
4353
7460
354
5200
572
252
316
180
138
6558
318
1118
2379
7338
177
280
11570
1367
284
185
695
2849
11511
6490
489
7355
237
511
779
136
186
523
353
261
187
337
379
386
222
112
228
525
988
8150
341
7396
313
1075
3495
5259
1412
7658
2263
2255
4373
4520
149
451
3136
1126
177
1044
984
1223
591
687
1590
146
917
185
141
1126
177
1044
7007
992
1224
954
793
741
1062
5509
701
8375
344
1374
616
677
155
419
12139
561
522
297
310
181
1818
938
175
1001
4407
556
990
5709
560
989
1640
2268
2629
1432
109
234
1412
1519
486
153
112
179
899
3231
483
153
112
134
899
1749
2285
1025
6966
440
1040
4715
4032
5412
672
3613
1429
1394
146
153
2674
4635
2615
157
489
162
375
309
940
3253
944
1038
748
1744
1496
1030
296
5957
283
497
4600
359
359
356
4713
9965
9402
6497
257
4291
3789
4803
1316
108
366
812
1354
499
2118
547
3882
529
1140
1398
741
353
239
185
967
224
674
916
831
2242
3031
2251
178
646
2111
936
128
128
2182
1711
2339
2283
2021
4872
183
3687
621
432
3343
664
2668
2517
7375
11313
574
690
5245
181
936
3813
3574
6535
14886
3510
7379
5527
3317
450
250
589
118
5574
255
134
620
118
392
4990
7175
222
433
455
775
104
5564
773
104
1477
4598
4248
2963
564
572
635
126
322
204
125
1722
120
697
478
9894
1640
377
500
9061
611
2036
1710
4163
1643
210
6101
2193
518
121
1141
693
547
8866
534
1761
1341
1473
1078
7424
389
827
529
7591
9439
6809
7425
552
555
176
492
703
100
460
1188
504
1332
446
1322
863
2221
901
8050
10051
4347
908
547
412
495
2550
496
823
5322
9257
212
470
2187
403
1820
1789
688
560
473
127
450
732
1157
199
150
380
161
221
159
231
304
279
1148
5244
2220
1905
3593
259
9502
991
621
178
176
206
123
237
142
825
6981
1319
1489
4360
726
1651
187
1880
2067
9329
121
4694
1040
11390
485
532
1165
388
1405
616
453
659
288
3076
3158
5074
2140
6509
4675
1038
633
2503
3662
160
552
9388
2432
3500
7331
2615
4229
1209
3569
2462
142
1820
700
3835
14942
1555
3832
1460
708
164
143
253
211
203
226
435
417
475
127
1480
6975
1064
509
4253
3963
603
799
898
9915
2401
647
510
555
999
720
489
780
1939
5523
9739
1353
987
938
9305
1324
110
1733
319
937
539
207
697
9359
139
2886
500
3198
3031
1553
530
1615
361
655
175
453
158
160
406
536
5385
653
503
369
5328
806
687
157
161
406
539
102
945
1389
2561
860
7680
1394
938
3543
2064
2026
1084
405
884
4406
153
103
1129
1229
273
626
1048
823
106
389
3819
2908
9193
4144
14877
8261
2419
7336
2070
2709
3947
5175
6433
389
2279
578
1004
1879
229
371
420
472
3610
595
484
408
281
241
1350
370
922
350
180
106
11557
1304
254
250
109
122
659
2247
702
1246
820
2650
138
1140
1221
9541
2827
2463
158
1053
1756
122
107
435
120
491
3170
121
108
103
212
209
120
156
157
488
4316
348
4178
2208
390
2197
220
140
121
170
544
4822
1240
1984
7463
1864
1517
3831
131
1047
214
2611
667
228
267
8202
4457
14837
1524
241
520
918
136
313
431
4300
421
1084
726
678
401
2564
481
3579
11682
5822
1433
7439
2313
1756
639
306
193
1160
132
677
157
136
147
952
274
150
142
135
113
549
1121
600
1991
613
4654
1200
4087
223
112
1039
4673
11501
515
1212
469
7406
2111
144
2645
2948
9428
1134
9381
612
303
306
5011
3535
173
112
397
432
390
233
5184
400
397
416
279
111
180
1850
439
1858
1021
243
175
302
3220
1021
244
212
174
301
667
5584
561
1097
505
1181
547
188
3634
1707
4479
10154
2967
145
1460
118
589
284
486
5502
571
957
179
175
148
243
251
245
254
182
594
7892
658
384
161
313
3728
1734
5924
6606
389
658
6932
2274
462
2548
9345
165
3678
629
5136
12132
697
586
3304
5753
1202
2011
218
180
462
356
501
1356
1573
211
844
441
1413
3119
1836
224
126
117
147
289
103
313
406
820
355
575
107
1081
420
2143
7460
2127
101
355
142
402
108
564
4896
1059
3033
2239
3996
5015
2429
2061
127
568
157
392
218
425
2380
12298
513
175
692
133
545
161
114
103
109
273
139
243
424
1419
2551
6480
1625
5369
609
7270
4137
7236
562
867
133
494
5561
212
820
238
1896
208
432
1397
1034
2470
375
2447
2354
1741
367
734
163
695
548
136
333
176
6234
1616
1684
5036
709
600
1668
267
304
3434
114
2281
283
12042
4589
192
2123
133
437
2191
559
1357
282
247
453
505
1540
2146
7325
6789
1722
4943
3116
4658
276
672
4582
3280
1796
975
492
4974
972
298
1018
10519
4017
398
496
1612
262
396
1053
463
171
158
157
131
105
1240
101
196
217
175
150
796
698
181
109
215
544
1397
708
4640
340
337
6456
380
658
397
469
250
131
326
236
972
3201
150
325
237
965
1852
365
389
325
2143
564
103
1068
120
618
618
227
182
131
4478
315
216
194
499
107
788
4938
5223
4320
9585
742
15370
762
1080
2562
2885
248
132
418
4382
559
4302
2673
215
508
119
735
620
532
118
156
140
513
493
1231
13637
2370
1296
278
293
251
138
4069
9576
3873
137
525
779
1203
1157
335
1343
787
367
3441
789
8177
703
5507
3268
480
5392
1683
1099
999
421
357
1052
113
930
212
745
1398
711
2381
1111
9269
304
307
253
127
241
177
1130
173
286
206
268
249
931
3188
1281
637
987
330
466
556
12445
873
2349
7946
200
347
10058
659
4861
590
2372
237
165
2275
693
2100
2461
105
2551
2504
5086
2563
287
352
960
1516
889
870
14058
1038
12295
1110
708
2635
735
7358
5877
631
555
1022
401
7344
716
1338
321
1266
2447
7427
1933
399
2714
7622
6581
8749
2547
874
2630
222
1221
4650
3637
7283
662
3493
2450
14844
4251
6064
2546
125
482
523
322
3517
8893
8156
4421
419
297
820
141
421
317
226
362
173
472
1906
873
462
6501
608
1555
1005
3304
3569
229
1438
2126
988
1032
7457
3518
6174
662
121
10545
6829
475
255
5450
1076
159
121
512
403
1309
215
549
625
1397
445
1572
406
2325
7638
6327
277
639
1235
989
382
943
411
3781
12043
449
1178
7416
905
5658
120
3194
1214
5008
2918
1402
666
301
206
184
658
278
5094
1651
1134
1607
402
222
687
231
135
974
1254
4663
3202
8285
456
129
548
249
121
112
101
7341
588
1152
295
233
150
3023
214
867
1130
1065
13505
565
3037
1118
220
3355
1720
655
4374
2379
9451
3353
1514
249
1295
293
2898
249
1294
297
145
326
7022
1762
1422
135
248
425
1146
2140
833
614
3599
336
153
1535
534
1125
4609
1727
1826
3765
1689
4694
374
1157
545
349
119
3531
6582
8822
5115
2555
3245
361
14680
239
2984
1197
191
1011
204
290
421
1323
158
124
579
6694
3218
1446
1265
15423
279
338
512
198
164
196
159
613
404
1123
1928
133
123
113
4676
134
115
2179
1338
438
233
202
1932
4472
107
163
211
1076
664
1670
504
812
211
155
2747
4185
222
5561
894
687
562
1631
716
719
473
532
295
328
1935
769
8919
901
731
5385
1872
1206
307
242
310
172
198
2604
1208
307
234
334
3395
14882
5177
1381
1048
209
179
887
235
213
101
12554
4363
2171
823
213
602
5094
4483
8923
2815
229
1283
1168
1513
212
862
191
196
1393
8246
2224
1115
8673
1110
875
3437
103
109
2711
6450
6504
7253
5007
2702
4175
573
174
153
1788
2214
7373
1355
208
354
396
252
184
2250
108
884
122
186
907
138
1594
498
252
184
2326
106
1037
4052
2027
2069
164
272
1763
308
437
1100
1528
6165
1699
1643
416
1439
2249
316
243
233
174
189
7348
4200
3589
14928
1571
3747
1076
8965
3094
7391
9459
3393
698
3533
358
1573
179
343
383
451
932
655
343
1324
873
411
590
462
104
153
203
197
268
3477
420
408
125
153
203
197
353
1122
302
2088
660
1534
103
394
4264
1964
5192
693
8441
580
1492
387
173
113
248
109
496
5495
115
163
170
1272
387
173
113
248
109
499
2568
132
515
889
306
6807
5849
925
556
1214
1185
4684
490
1564
1504
7830
1473
116
474
200
126
140
237
1425
634
215
373
306
1079
14895
3526
343
3954
474
3129
614
801
1738
188
441
718
1152
152
4259
208
2886
1231
348
380
2472
1610
857
1237
1421
589
727
568
430
421
1156
336
329
2489
491
337
101
1097
1311
4810
539
241
728
154
244
143
184
382
2330
4453
1315
1764
5518
279
710
549
184
2032
9232
9546
4384
173
697
1365
536
787
3662
2286
741
2759
11183
720
219
3088
316
471
109
477
218
308
342
1824
5621
711
4727
341
6471
234
484
2492
2652
1038
121
9177
1021
121
376
6632
208
211
867
6091
2669
11625
2726
5006
318
164
232
147
118
288
262
419
337
1702
1281
9105
1545
3800
1796
747
1408
119
627
582
661
1964
110
101
134
325
758
1515
1836
1404
276
486
196
724
736
314
100
9501
742
2352
9757
2167
4720
263
111
657
403
566
497
538
1739
1281
795
358
466
352
3335
407
1867
384
568
3473
6470
346
4728
2272
381
1124
1434
2123
9421
1401
256
160
777
658
1282
2516
102
3740
5685
435
751
119
259
232
447
1436
2903
2463
1170
633
1484
6038
1334
529
2932
1418
1778
174
10384
3067
1779
604
1608
2468
3770
2173
258
3647
3001
3543
1325
387
859
530
282
472
1257
6723
1787
279
3907
832
4390
1395
520
6738
3210
788
1217
1609
8818
538
755
477
5498
572
756
184
1892
802
1975
351
6634
11529
343
284
11759
153
4585
14838
427
2785
435
637
753
2387
660
2246
3093
1803
122
253
148
223
257
122
770
436
126
1378
415
1311
479
3842
8087
2253
655
115
1611
1304
9607
8447
662
176
2299
1272
1095
3441
15507
798
4504
1127
157
7985
2195
6624
9216
4279
159
2924
6691
3161
2208
669
6034
2243
1963
8371
1626
7752
7367
1531
1403
637
192
548
347
631
822
187
296
474
441
702
2078
440
6859
191
106
485
1073
638
273
9482
185
7297
992
1032
1220
128
132
142
3806
2388
8957
1509
114
302
268
440
394
6731
155
186
165
145
3079
685
1206
448
300
6123
12881
634
1184
317
384
545
556
220
712
8933
6539
323
1493
1055
128
2344
4046
3026
246
4818
415
4295
1856
195
789
428
181
575
217
413
4951
7247
3770
8443
655
882
6721
353
917
868
140
137
11773
1786
2760
7424
3013
1119
381
286
1523
169
183
364
563
1587
922
141
302
657
4021
588
171
153
418
287
1494
169
201
562
590
1398
11292
2009
3800
2778
349
35441
1929
1964
1807
1252
11959
3862
104
310
1288
3556
221
1598
1217
1007
166
162
271
1182
118
101
479
391
522
271
139
425
1040
229
464
137
151
856
5719
126
114
148
215
126
1151
2127
202
455
126
382
209
1132
1700
975
2970
7949
1652
190
487
747
8492
205
692
122
228
5791
443
1881
191
470
110
118
7357
142
230
235
199
890
272
3139
9524
960
159
959
178
494
229
199
746
218
101
392
607
9474
116
3841
1399
101
121
115
190
246
5430
128
116
141
246
236
1367
2119
501
887
2573
356
468
618
118
1204
2090
1012
6429
443
4292
231
1712
9509
1660
1205
879
714
2763
4018
5819
7455
2590
2119
651
6103
700
1838
7304
7024
644
1129
1467
647
113
505
169
1123
185
625
704
154
1399
2243
12721
391
6416
6457
478
1370
513
211
135
565
3322
847
1618
6972
2895
432
1063
1342
5856
2615
21295
1909
7454
3969
7290
2877
8950
6707
11335
7584
247
1541
3836
442
309
204
883
253
1056
450
1120
4507
1562
2101
4021
1058
250
119
189
920
9416
127
169
141
107
149
121
227
387
4221
128
765
1170
1220
682
224
182
443
6621
2130
1133
1338
220
8966
5723
359
3261
1659
117
713
224
358
5934
741
601
3536
460
167
222
187
9175
1199
9255
2374
170
222
143
1326
8803
519
319
1182
488
184
1140
128
3103
177
135
282
423
285
185
202
634
4495
215
720
539
509
5477
309
721
540
1919
2335
5939
711
679
4008
1154
144
695
3470
266
673
1476
12672
2313
1735
332
292
386
1344
5605
332
291
386
1345
1499
345
885
286
583
103
189
288
709
6327
8856
2959
2563
160
8986
320
490
1065
877
7791
283
1292
695
3976
9486
2919
9936
800
310
185
516
234
343
170
515
988
8910
4500
9645
201
9212
3060
310
2667
9285
103
9268
590
8928
710
13574
4440
1242
825
850
4635
9444
4234
552
517
3918
3569
697
354
135
111
228
4228
3889
14097
1073
4815
9507
5104
3099
728
11561
1131
726
534
3373
1428
740
427
4095
6655
1835
941
388
5886
942
178
188
122
2307
6671
2055
2303
555
148
163
308
1460
2637
2552
4159
1410
371
202
11692
1129
384
4389
1061
810
3879
7696
121
2888
935
194
131
489
184
1144
129
3054
319
370
276
13235
319
133
2280
3069
2589
6996
14089
1558
700
5438
8548
2269
1277
2746
9448
1108
7564
409
1186
1469
206
2914
460
189
129
149
267
148
151
121
664
1877
8789
5333
213
8646
1249
890
5968
107
1421
578
322
794
365
374
8014
1144
351
378
1433
7110
1365
1474
630
201
428
944
312
7622
2666
297
1392
1073
9402
8080
2024
729
1714
7171
158
133
131
203
105
132
434
657
537
6206
3113
8849
1608
317
580
1282
8922
9661
1931
156
137
557
405
363
1139
4988
271
1038
702
4097
946
292
1122
1873
716
505
3643
483
994
2347
716
121
171
122
2130
489
149
705
4024
5363
15017
3281
796
5688
445
2410
8797
3479
503
2474
1042
562
102
1071
738
578
1219
705
1393
1023
2794
3826
7939
1663
126
1558
257
617
2385
1559
1808
1348
492
1752
1049
3532
355
2038
2361
245
485
319
137
322
133
168
157
115
405
352
285
117
1039
5857
1148
927
161
4521
8903
4701
277
656
322
150
137
143
117
226
105
1218
253
5651
250
308
331
129
460
1305
244
612
1118
393
280
293
2379
3369
9283
4155
5003
6769
551
8872
506
404
369
5002
222
8319
9180
1402
387
375
1477
7761
386
368
1453
117
129
909
1483
139
226
498
5677
3311
4762
7006
3957
2868
639
8808
754
6515
1470
279
682
486
250
135
343
217
112
596
123
1301
8902
739
539
294
1708
9160
381
9330
947
5755
396
1860
4281
571
817
243
5651
818
1653
317
935
2454
217
343
3238
6761
8620
9449
769
2054
398
4076
167
696
332
279
143
319
109
9398
103
133
113
117
616
682
380
195
2158
2322
284
2193
1768
166
211
149
147
755
231
2478
15314
833
167
269
234
170
493
253
176
182
3016
1077
10004
3190
176
1416
3465
1413
2147
417
221
11458
1163
905
2450
6465
353
353
345
4720
6392
1477
592
1467
786
551
539
140
6134
537
140
1917
184
431
271
4653
381
3317
1465
14529
8795
1026
148
5324
449
631
1450
366
514
1152
8139
366
534
1152
431
14320
3360
1946
769
136
1431
281
202
2184
9363
1826
1633
949
6387
1362
1097
4186
6559
8965
2877
4817
6243
210
7221
2240
2809
9305
1453
408
236
327
147
1312
351
390
383
1187
5944
3520
1132
1121
148
1595
719
849
364
175
220
1004
126
429
126
134
982
522
539
156
124
171
359
281
613
127
1552
8838
311
6382
190
270
686
298
1088
735
339
192
814
4244
9370
4760
7319
284
2668
8063
317
9206
1351
6688
4452
1299
1279
9509
4667
2295
896
2053
1669
162
4390
2863
9443
6633
8917
1305
11310
7518
1910
803
319
9296
520
124
141
241
112
7497
9305
1643
603
284
123
781
3056
148
114
1031
184
491
277
216
1049
103
106
1479
306
507
7809
1478
306
496
1459
8894
537
684
1175
124
538
685
1173
124
537
9411
156
208
478
219
1595
550
2335
219
3009
4002
7461
1648
1454
3025
1445
142
1972
5184
6279
118
145
409
1877
168
316
1736
540
388
216
386
343
217
186
369
108
1078
185
8958
974
1088
546
1227
815
312
289
10121
8861
6417
9126
126
261
916
490
633
3151
487
633
1857
12830
334
472
444
128
714
253
317
749
172
1217
163
6725
409
351
4695
235
1269
11252
1094
897
7370
6326
202
373
995
1443
128
9512
123
1262
194
13125
13536
906
1070
3478
1986
256
155
328
364
7783
398
246
159
9687
3961
140
580
1400
3909
7484
5115
170
198
319
421
447
3235
171
198
324
422
435
134
133
136
2793
7698
983
2091
1564
5962
1224
2967
1542
6854
1953
1428
5875
5707
1607
161
6519
420
1972
2617
878
2851
443
146
622
642
1564
290
159
143
9401
455
129
797
8603
4065
6683
1955
1163
5583
178
104
104
220
101
822
150
8930
111
275
284
231
192
3247
663
5042
770
7464
1952
5354
400
157
5269
1124
114
170
2004
7136
158
915
200
180
117
110
174
205
4722
3277
132
119
138
110
138
111
138
110
239
110
138
110
138
111
1234
242
109
138
1350
9424
6128
110
138
111
138
133
122
337
2511
1905
412
2877
948
2952
1572
160
190
112
551
286
262
133
116
337
1456
1858
2169
8947
1773
2603
496
322
170
1399
489
1663
174
6844
7483
134
122
124
302
5508
7579
438
893
198
153
824
713
3445
5123
321
103
7427
867
207
1384
1481
1243
5619
114
1243
5617
114
1245
581
114
2999
4569
889
9980
162
1200
652
148
226
1051
1798
252
299
362
168
119
188
403
389
173
366
671
167
5465
155
328
7777
1762
638
8871
756
5382
402
2485
6444
9139
8801
4157
2606
4316
1628
11235
135
187
159
756
5663
417
105
502
455
1068
2175
383
241
291
452
1074
846
693
900
2862
3654
2112
233
2429
170
413
597
869
1151
1344
154
836
250
306
4055
104
146
1904
3353
8739
1498
9398
1806
1674
603
1568
3283
274
249
1360
124
140
204
127
134
167
143
163
228
1889
127
9407
278
185
203
643
2550
448
166
201
359
169
104
2392
415
206
1175
198
200
361
169
104
1885
1515
928
4289
348
1332
8568
620
153
2581
1737
2465
221
1096
1174
545
226
132
294
278
278
211
843
506
136
208
185
564
4516
13665
651
3118
328
1682
9981
3229
1317
131
122
9355
452
1925
1971
1216
907
1338
279
176
5322
955
2298
7006
5117
689
8269
2376
169
8281
699
5418
4850
737
106
1898
138
886
200
1604
212
175
270
150
2397
704
916
317
802
9415
7425
699
5404
128
131
340
1027
198
128
583
1301
238
1275
542
2092
119
135
269
276
280
134
895
164
3778
8883
2935
3629
21062
5682
979
203
488
1328
491
687
2943
342
305
9186
1840
7032
1966
1665
259
1720
872
166
632
290
4801
3219
13731
1067
8490
478
2025
452
816
161
456
145
356
165
1049
3375
6839
1834
3036
612
949
277
453
11408
1655
241
403
133
124
5465
701
8086
494
236
299
136
3051
528
915
211
299
134
2497
405
1175
310
555
941
544
1071
173
651
372
486
671
1535
175
210
159
143
102
129
136
666
232
156
690
142
917
1726
1289
8860
4308
1070
725
369
620
170
193
1002
3043
421
212
400
391
105
2584
802
8909
4212
759
1469
6015
1173
2511
450
598
312
103
14116
124
225
5999
399
696
166
3248
778
2245
166
295
1316
443
398
306
115
189
412
890
8888
1715
247
396
291
114
187
413
1860
398
780
110
250
182
428
308
897
103
629
461
456
989
9103
8875
3495
4383
3687
129
9003
425
2269
1451
7399
1038
1117
276
119
730
5180
6907
1315
313
1422
2160
616
771
273
432
1097
3169
1103
433
1874
1435
438
244
358
1004
107
146
116
1399
985
378
7410
1075
928
380
1484
2122
3690
9499
503
1900
169
150
240
161
3383
4264
3540
5717
223
380
452
1579
207
581
514
106
104
13816
367
255
725
126
4128
3302
690
672
1187
124
710
102
4887
3501
168
175
556
535
8878
10338
447
14098
134
220
223
132
166
386
246
466
671
404
8035
757
106
155
343
768
110
151
432
116
239
151
738
3923
285
214
272
1513
120
200
2131
353
1975
1128
2867
161
405
315
1203
1304
154
283
1229
198
333
247
338
168
223
5065
6767
9347
612
1107
1194
160
294
475
134
2567
4592
6903
1279
4331
2219
583
13941
1860
2402
1596
1320
9377
219
441
112
105
219
268
936
1987
339
698
4200
988
340
9665
4329
142
746
4126
1958
439
131
407
233
240
135
176
234
132
133
155
541
622
3068
3513
8865
1709
774
636
194
256
443
403
560
269
9281
321
248
163
5342
243
203
303
894
137
145
715
6883
9337
7074
710
712
571
299
111
148
105
227
120
8993
140
140
348
163
159
166
228
182
230
304
269
227
2261
526
9487
640
259
613
13641
760
1450
540
1094
1239
1667
547
1100
281
2706
1232
9871
3900
378
594
256
2476
8933
5546
5470
103
160
1597
142
108
923
185
147
2003
160
192
821
450
242
160
1401
115
130
618
245
13608
4709
1631
415
393
2854
4975
141
135
167
168
569
608
1221
4170
485
1145
6763
367
3276
2125
12347
2990
5326
594
2259
773
8795
766
1001
2934
259
409
185
572
352
210
125
231
107
1341
4812
10559
560
3474
167
375
4163
2921
4760
295
161
265
178
179
112
1856
529
298
632
802
4092
3135
936
537
805
681
994
4825
6773
495
7449
7002
482
230
165
3909
5889
7588
3537
4146
346
1263
1762
256
2569
124
584
531
155
119
391
272
236
3276
4212
4822
415
4287
163
559
2346
147
455
459
1517
4355
147
456
406
1571
122
835
1717
9470
1631
747
1992
972
399
496
977
5046
148
450
973
1618
3665
6924
4751
5789
5391
347
8181
939
854
2760
3663
1150
353
497
577
283
151
1352
1767
3721
6799
712
827
5532
2679
2635
1931
1133
955
1978
216
198
194
403
363
1587
1492
4117
493
1020
1586
1298
2602
7262
4991
2630
2166
1171
333
149
264
233
2825
1171
1908
279
2241
597
131
1188
685
670
338
8280
1265
549
1351
320
6106
619
390
417
192
116
5036
6121
764
3614
1879
844
2409
327
760
1867
993
464
2444
7014
961
303
352
537
192
116
941
184
558
591
1396
2474
185
343
357
3368
9561
528
691
295
5606
881
476
104
1653
1392
459
1849
2153
451
5169
2135
1984
165
1113
5112
149
145
1114
220
1794
2218
431
543
475
6605
10295
543
5127
459
156
105
100
106
232
174
211
1605
710
1386
153
1368
201
3722
177
451
346
2195
882
4326
327
1552
2751
4877
3587
373
1107
609
367
8044
1107
296
1336
4590
702
5331
1358
1079
712
366
332
9305
1108
13792
326
396
294
135
1175
996
577
130
117
1123
2374
1467
543
3360
839
503
643
1825
13973
959
271
13903
1036
820
323
147
2501
4138
5167
147
204
1090
3790
238
228
220
170
688
568
515
853
313
140
169
171
701
1515
7550
561
128
161
244
479
6562
6300
840
3807
136
1639
108
2136
396
114
244
1407
13494
1904
731
349
406
298
126
873
119
1526
740
751
645
7153
338
13898
189
972
107
537
175
277
408
546
851
1393
1460
1758
4185
477
4810
390
4335
4334
1058
7311
13533
13464
100
162
164
304
259
154
101
173
239
248
416
668
281
841
389
3319
137
9425
2655
7135
1645
1419
168
160
214
241
249
299
159
904
189
8277
682
848
392
125
109
115
623
169
766
1184
1436
401
318
656
1138
13629
2812
203
742
1691
1454
5458
4158
857
2520
1842
633
621
327
2282
1937
118
225
282
124
302
242
170
193
360
130
5123
9461
4456
5614
7826
7216
2481
1315
377
104
137
395
395
224
146
134
149
537
2510
9311
1111
2416
5247
3655
243
760
1470
1723
7699
803
926
6393
224
3384
161
1219
3967
613
6088
1938
4698
5164
921
1294
2461
612
105
517
594
3279
331
1525
2867
3706
373
3941
7023
193
989
5580
9271
8639
386
273
3938
622
124
134
149
8971
106
294
3655
350
861
5826
594
900
983
120
235
160
152
1228
155
5058
429
608
108
121
187
203
1215
107
1407
387
3932
9205
615
2274
549
234
1737
204
467
296
107
436
149
498
5507
296
107
436
149
1910
545
949
1121
5171
16048
7627
1546
119
10653
2772
2741
6717
335
4690
1283
6260
4042
485
1234
840
1097
1149
251
255
1555
1098
1149
3060
801
6179
1283
6375
320
670
416
758
1806
2261
161
1586
309
275
152
863
1042
735
680
6406
499
617
5651
6462
238
176
3412
161
436
104
113
755
1394
1096
125
2994
201
109
370
2418
304
136
621
425
307
432
415
1575
137
541
192
444
1177
139
706
5064
234
389
179
134
1566
2990
637
622
468
435
8324
1147
188
2383
104
7198
996
122
5917
8180
4384
3275
691
1037
456
4884
819
518
742
603
242
1383
513
211
284
112
2682
145
335
1201
1034
192
1840
101
3592
5723
13550
2060
1016
4661
1293
8938
1561
1426
3183
642
205
294
826
185
346
404
196
1612
205
153
1800
615
159
118
1559
187
1312
498
129
236
610
169
642
1344
7401
844
2691
2526
2676
3840
315
212
132
178
214
205
13633
1548
128
466
889
3204
471
890
1900
3799
333
477
117
118
1171
1984
614
290
8844
2124
427
564
383
289
2976
3458
6973
2366
1220
136
220
223
9237
104
7428
307
394
103
111
177
267
229
601
151
574
166
774
128
262
592
179
7363
218
714
739
145
197
1248
236
268
2054
627
906
320
1693
118
490
872
8802
795
2218
4764
898
532
250
272
135
242
142
335
2910
1437
399
420
309
167
667
5480
408
373
300
154
4325
115
165
11916
3220
143
199
176
133
162
203
467
1269
3650
7455
2676
312
1070
504
128
273
218
101
997
624
621
1019
8495
5857
506
1201
1190
9255
956
441
841
415
546
608
1117
923
578
655
936
1152
804
1412
281
131
117
121
590
8917
281
181
9358
2227
143
1173
184
490
101
940
441
430
295
5850
2032
340
256
476
170
103
960
2245
115
225
239
474
268
6619
576
1428
7451
3666
6719
1614
103
420
554
182
2299
191
390
204
1356
533
213
217
824
1058
7359
1235
208
162
472
1305
544
6651
6339
6068
2433
3074
2539
7851
1161
106
105
173
127
1063
4951
204
3476
468
309
215
5513
556
10684
7535
209
1516
351
184
183
9256
10110
7507
1920
1465
1090
2147
322
235
168
174
9288
207
314
297
122
1718
2009
126
111
412
7338
7694
1177
649
1642
665
1290
1228
4061
7928
890
153
1565
996
208
879
1336
187
219
267
207
1386
441
189
411
432
201
1596
924
142
1348
391
461
1380
439
193
447
452
1405
1972
1088
991
1066
1300
2140
4966
918
3026
531
699
8258
458
6358
3586
280
122
745
3852
517
364
694
684
1273
1130
139
696
104
1956
201
426
324
1269
523
4573
243
710
3477
1925
804
404
1097
1936
7467
3633
8857
1525
1090
2121
135
474
297
167
824
1343
4028
272
1015
670
1754
1083
2088
1772
1604
2772
10275
6616
479
2733
1522
351
690
1508
7050
6455
374
7364
812
6857
9416
765
9378
1592
1441
257
279
230
392
1590
1337
7099
6839
139
212
117
305
275
13886
203
148
322
104
180
575
591
1268
4017
4452
4369
7360
511
3018
3254
381
880
6512
495
377
481
885
5692
203
4509
1100
2498
5026
1817
9438
7345
7574
157
127
589
1033
1969
3140
119
1193
9527
8876
2468
1436
167
1545
382
164
2673
154
816
174
189
1543
1989
643
496
938
13752
1252
115
154
257
194
952
257
274
1458
351
893
205
2810
925
2001
1599
3067
4334
7475
1457
1152
114
347
751
725
609
492
1955
462
3910
1366
160
608
247
1121
5091
687
8091
351
372
303
154
1115
123
933
1595
592
570
211
1488
375
303
148
129
1004
3516
658
1354
1851
127
929
1972
436
175
854
3865
9694
625
841
1086
280
280
444
475
171
2115
1086
280
280
446
558
171
3992
479
808
2424
151
166
457
210
123
5840
102
381
210
1676
279
2506
3934
4980
1919
5702
1112
1112
1111
1035
1794
2577
1091
640
11954
1113
9415
1106
508
796
1200
506
4452
7341
4728
2213
207
2447
7328
9770
3358
2967
3829
497
1889
3997
100
2537
8650
11461
2979
2896
3972
119
101
181
120
320
361
846
1008
2007
3232
5397
1168
517
1228
146
4067
1824
136
6131
845
109
584
6127
2569
12027
6231
956
2114
697
176
1509
4010
2166
2315
678
430
283
534
188
434
283
2048
464
518
285
540
188
442
283
1537
5068
9354
1105
1916
5111
3668
4379
3073
4634
1648
910
3667
608
1023
2137
917
525
376
644
1690
724
865
403
383
879
323
319
208
187
1718
2601
1666
158
174
446
450
8987
1700
1821
2450
545
253
116
3475
164
108
932
2562
595
194
932
1862
6482
112
108
185
527
3927
144
450
144
1028
174
116
110
528
1889
4478
5317
840
722
4160
194
122
790
308
695
9370
739
1985
1254
2176
158
549
278
5223
548
1666
6146
3158
192
912
369
1587
859
103
1260
1916
280
361
447
1895
189
967
966
118
1401
1249
2239
1496
7616
4460
7145
4437
6640
6374
1655
5046
350
273
472
172
308
642
3061
3124
257
103
444
1022
2790
2745
8412
702
5584
6698
6448
416
473
339
1553
7501
2867
1276
5053
4132
458
451
1360
2301
947
2947
3023
5877
212
779
259
604
427
639
1329
285
783
5162
9197
4395
196
322
115
7424
1371
312
488
138
375
141
5182
9419
691
9520
418
4669
4741
309
230
14863
929
228
197
142
8912
7318
7309
129
244
1420
105
631
745
1050
704
357
1796
201
584
129
3511
440
549
599
383
2117
451
3869
451
920
9403
13634
4393
3290
125
723
2922
11692
5274
700
2700
2766
201
119
7325
648
845
359
355
4745
1938
310
891
2504
204
7624
9456
5268
1489
324
359
119
1261
312
236
7788
1291
201
4726
203
255
398
172
5113
2289
907
184
361
1189
1376
446
1327
1967
158
636
8994
4153
1827
1599
2255
3446
772
460
320
3338
3084
2497
310
167
5447
165
681
2682
268
105
1639
2383
512
1369
4818
1718
116
175
156
103
124
2102
5127
2684
244
9133
2050
1133
335
147
317
181
241
215
216
1428
174
322
280
180
143
190
137
331
928
4813
1654
1288
127
219
3215
1287
128
223
265
3359
181
137
129
4306
971
656
1241
626
156
724
893
462
2364
532
859
772
707
129
5441
1596
1414
247
2024
5258
7199
2078
832
1874
203
1583
1475
811
1040
413
484
834
343
1636
523
5056
255
1640
1636
8890
140
111
829
5815
760
509
11748
4731
202
692
151
188
278
5054
208
702
196
684
187
110
3273
8982
185
10678
4437
2949
1074
163
182
411
163
2148
299
565
2291
911
1109
4692
7758
4371
778
726
11247
3363
8938
453
3391
12959
7232
2662
2268
723
7349
970
721
2290
8478
3660
2000
8844
1671
844
9916
1295
937
929
874
3726
808
878
11473
3998
527
715
185
329
652
950
355
976
147
599
7522
148
493
2613
216
1525
8667
1322
1571
146
829
184
192
1104
7906
291
2259
1587
170
690
184
409
653
983
601
307
7597
2420
6099
618
227
226
2495
157
572
4528
4856
991
156
2679
360
223
475
7381
223
268
194
2340
7304
2315
340
340
6407
209
500
616
381
351
2020
257
403
422
1189
619
388
2486
347
7438
749
497
929
2051
13584
143
1232
6758
8433
870
2909
7399
1774
2592
2644
5282
11800
4150
3805
136
806
2174
2660
1203
393
274
164
181
169
2373
2482
137
139
178
4910
2058
960
175
312
153
1021
555
632
412
4855
670
861
156
215
288
140
1014
540
399
14906
983
229
933
3494
4156
1903
104
1423
2740
113
1425
3087
5627
351
213
132
185
250
3283
6660
469
9168
3871
459
484
1441
125
480
520
150
176
131
217
4414
8861
2869
1273
7416
5268
3908
6565
6481
3358
1472
109
639
263
983
772
2643
2467
127
1024
174
1926
1181
3827
3635
652
1499
459
458
2006
7588
5749
308
937
483
330
825
707
10345
5629
13769
2270
232
9467
159
232
1613
159
299
375
378
532
168
348
951
8781
3114
119
278
506
1457
616
130
2476
7386
1133
127
120
281
628
845
838
8791
291
490
968
670
3508
5598
2177
13909
5411
121
503
166
515
195
105
408
734
200
1448
7318
271
5236
390
195
107
257
1787
9142
279
447
4901
4237
2217
206
371
759
141
506
181
118
475
342
4773
1261
702
5150
362
790
3146
702
4671
1482
3548
2442
8955
4871
310
518
1216
8590
382
1932
8996
868
2082
1678
131
1374
4141
7811
2505
2688
4422
12867
120
708
300
919
833
609
13614
6404
5180
1357
428
1097
2234
2129
2912
14183
3701
597
382
917
1023
813
845
2247
1746
4360
2620
1721
1640
109
1106
3465
4285
839
1662
310
353
872
1730
203
197
146
546
163
313
892
239
322
121
325
307
278
325
133
136
571
1989
115
767
8900
5682
8043
2632
9190
6029
115
9427
224
273
260
182
198
168
554
552
100
162
309
1106
247
1969
9675
2191
1253
9200
5872
111
7429
774
110
204
200
1354
4712
374
212
294
203
312
397
259
457
472
3078
253
9674
342
1087
917
836
341
13185
5422
12571
5705
979
2654
9886
3536
2553
609
436
1340
9596
773
124
1182
684
741
2447
731
2212
361
172
336
392
3008
136
2910
4706
2591
4262
1056
263
257
507
648
830
2174
4844
2548
114
4861
424
607
7267
381
488
147
261
214
109
1867
319
4463
7128
510
1924
3145
9114
5030
5983
262
5986
120
1151
154
142
936
6466
359
2565
9502
2117
2092
5822
323
888
1286
461
133
1221
1970
3139
442
287
165
115
110
5854
346
893
548
887
108
8944
108
578
292
1038
671
9362
5802
347
4802
3367
426
1070
556
771
806
312
7139
7251
808
114
6734
5095
650
1457
240
1629
2013
9816
3960
766
236
1797
279
207
710
244
143
1422
1679
626
1051
1309
4201
8228
690
5122
4613
2701
144
161
167
8889
142
3469
298
307
229
440
238
589
3028
799
234
5017
4830
6470
346
345
4734
2459
140
157
281
196
104
2013
502
148
1559
1388
142
146
141
215
182
104
305
199
101
205
4280
14244
4569
142
839
188
181
3409
141
837
187
181
2039
112
698
1873
12274
542
1881
369
130
138
361
413
325
7556
3949
2745
3097
2649
946
2163
229
489
116
231
5373
229
489
116
231
322
7504
4418
877
9303
1006
438
2121
1143
3175
935
2117
9158
2364
493
4494
6838
569
224
214
7382
5149
123
737
1673
379
973
817
3763
2618
4742
2186
4337
10904
526
1508
951
6146
825
174
791
113
761
1786
4548
1341
1912
5863
376
321
168
768
583
169
6628
372
4201
8545
3692
3178
7222
3705
833
6095
256
13583
14687
1366
228
3763
10542
178
209
321
141
142
3064
127
180
319
149
142
1738
7348
182
14909
132
336
3634
129
151
421
499
328
317
166
117
158
328
1374
216
176
106
3812
119
242
249
343
160
176
1998
751
6227
428
9461
279
209
363
311
337
8917
189
221
274
1750
1276
3963
635
6016
2232
545
3987
595
1161
5482
9452
4556
1335
468
2101
9353
421
1668
356
5072
8700
2862
3868
2204
3677
264
323
1043
7484
2042
6462
6889
2224
1709
3748
3965
211
617
114
757
891
382
721
1994
295
277
315
314
375
600
321
649
945
458
2163
1375
9545
2024
591
529
11765
6093
1308
519
232
404
1139
124
739
7277
2369
1362
1788
5224
944
579
112
3077
103
257
300
2084
375
370
1637
2225
1152
3472
1150
362
701
472
12820
1680
192
127
1643
1455
1629
115
5697
624
2329
1758
1479
7207
722
639
656
5054
870
9294
181
3427
107
1383
171
136
373
109
526
1149
604
1011
1958
165
121
373
109
538
277
538
6520
9554
558
589
1311
14925
1095
5704
4883
2236
741
273
4821
203
223
3018
1435
2253
1203
225
187
880
927
320
136
1181
3637
4564
6348
3848
580
300
138
596
131
114
3592
298
138
596
114
1660
3285
4897
3721
218
882
909
8296
953
272
172
1643
11084
5124
3093
6120
2177
2498
755
347
305
454
7547
1984
426
257
306
2881
260
260
3681
403
1158
539
383
7079
6942
4941
5171
6829
318
954
1167
527
387
1448
11575
112
101
1278
512
205
147
197
204
2132
7365
828
615
946
1294
1139
662
9103
7844
5198
1058
491
202
148
196
203
158
1654
125
208
148
305
482
2107
6443
11645
2900
604
1914
627
499
3555
438
155
1015
2411
628
503
305
163
1460
4849
10719
520
238
447
1178
124
521
3522
5620
173
1826
169
231
530
5775
6979
253
373
1722
1246
673
6329
371
1413
288
1046
245
419
224
223
191
224
104
1944
8526
1355
231
181
2701
370
1164
364
379
8031
1168
407
389
1450
850
571
4217
1823
871
761
3856
1827
5772
2928
1048
878
2099
2643
514
13659
418
1525
766
5701
435
356
380
2657
1209
453
417
209
588
281
1232
2666
418
209
589
281
1233
845
1602
9651
4237
1170
455
730
2215
591
734
1048
702
1454
460
3021
3975
1547
1015
441
392
286
218
160
5289
7029
182
910
566
332
466
152
241
1566
408
1172
7768
5170
7003
864
8969
773
159
186
148
118
135
239
174
5757
227
3157
1018
2057
520
981
125
270
130
105
369
300
1437
2234
125
150
270
206
132
384
303
1443
2235
198
269
135
105
356
294
437
7480
1603
439
429
2952
1248
680
4354
2579
152
141
203
955
109
316
1212
147
9327
9174
470
6719
2508
583
3920
354
229
120
148
118
670
299
221
111
5421
8000
883
9437
3946
3887
4905
2096
9251
1353
970
127
174
372
112
319
484
874
145
307
589
408
285
309
253
5074
145
106
287
626
409
286
304
253
5066
145
106
370
143
121
327
286
305
5299
145
303
144
121
327
142
9438
1652
4961
1884
154
237
9156
3660
153
238
126
266
3370
663
296
192
213
721
603
13299
1622
667
7566
4394
694
5176
701
8332
309
862
740
1621
7510
1954
7668
8872
5766
2895
2259
8504
603
1682
3182
5030
1784
209
959
204
7446
5170
6217
2751
1546
631
386
135
250
283
1931
2856
900
462
5126
256
306
625
147
2365
1025
515
3357
307
620
147
1902
2404
736
2465
415
1879
7057
1183
301
157
738
419
559
242
265
490
146
286
209
412
220
1939
339
151
1755
143
593
2160
641
8801
3413
8217
371
130
5477
263
153
439
239
1254
288
380
889
7483
596
4749
290
171
302
493
335
286
159
219
1420
503
532
625
434
5597
503
537
625
434
538
815
280
157
2367
958
1165
115
276
219
415
917
429
338
4743
2456
216
1886
135
683
271
111
403
3096
930
442
365
1467
420
156
676
4171
538
1196
827
1390
1525
2253
533
1214
11643
8686
184
427
308
114
184
429
3052
216
421
310
114
186
428
1670
547
1489
718
730
5204
3965
788
13929
120
358
203
365
365
453
9164
272
276
374
285
162
133
3735
214
701
274
263
2720
142
396
168
1391
1766
189
3445
4798
11188
3036
1136
9286
104
3000
2154
251
930
2357
1727
1933
8883
1737
251
929
895
6432
4240
228
139
615
563
115
241
417
591
211
1364
7438
4093
11645
2040
361
6168
622
4040
710
1984
2519
2379
1091
481
102
164
191
1535
307
178
202
626
1399
1503
627
8505
277
110
662
689
922
1498
279
1674
2515
5118
713
2480
1233
1899
14940
3574
2784
878
1056
6025
1047
3901
1683
4146
2296
1023
7583
6055
442
111
839
122
330
797
832
904
140
1865
345
1693
812
111
832
331
798
833
903
140
985
1278
953
1024
698
1148
3719
546
142
372
404
105
115
119
1749
941
6396
4025
507
675
263
130
459
241
374
526
554
1039
381
153
539
382
1049
1053
1474
1083
795
1620
11477
404
7729
459
545
340
1506
154
128
333
611
2404
173
112
1419
329
299
1992
1472
1852
7735
967
1064
970
1163
957
1066
1920
370
422
3203
9196
7575
2973
5757
3159
7922
9536
1378
707
266
1240
2722
8878
6985
3789
905
1087
2260
190
706
160
1592
927
123
138
1088
2260
188
193
108
2552
5506
507
1384
476
379
376
1253
482
620
307
797
240
123
235
336
2190
7759
3580
199
375
1133
405
384
8035
1131
405
383
1445
123
284
336
1706
484
113
209
172
544
153
267
112
1370
2553
1169
955
188
594
2848
4289
141
244
714
806
147
3223
5550
334
1280
7456
189
164
345
567
2548
1023
2046
4280
123
8817
151
1648
2251
580
936
2042
966
536
3699
1003
418
457
444
975
491
206
348
546
724
120
534
180
707
1508
391
575
846
385
1654
144
465
6493
341
2136
1934
1751
441
9400
701
128
114
140
208
290
5676
670
167
5430
147
380
467
208
408
1538
548
678
715
659
2233
871
8857
881
369
2132
362
1460
1003
1100
383
362
389
1590
222
4449
9506
6552
128
314
231
153
648
119
212
1935
1323
2016
991
4345
1771
141
3749
1096
273
312
245
6183
7199
1337
4422
2777
329
266
212
221
453
373
139
1652
362
128
220
550
264
455
212
501
233
973
842
395
9295
3492
4506
579
450
113
387
289
2907
468
532
1918
9282
5146
3461
2255
1975
852
785
3052
14977
1108
449
1707
8647
4111
4963
518
1009
1140
186
1007
1102
186
2627
696
5155
4744
1435
1013
131
641
176
246
5126
3922
4350
6259
164
335
428
539
236
129
291
397
278
366
165
114
189
283
296
152
205
5302
6951
484
344
440
120
267
434
129
291
397
364
222
9334
7073
1660
760
9520
13258
1004
9369
3187
110
285
428
540
237
129
109
397
602
1874
6471
8706
704
1820
3429
179
4360
5044
15107
12618
488
1051
8950
1048
2232
293
532
497
456
264
148
101
2160
127
358
102
8967
3587
209
154
357
266
650
1731
7326
2301
12185
2721
137
446
1409
230
103
1648
6172
252
314
578
272
370
329
1147
9037
1572
313
1638
3081
2213
5165
6978
1656
230
198
249
118
3095
3274
5569
691
2704
359
3177
229
282
119
273
844
516
1675
339
142
419
307
541
12342
622
7424
457
2096
174
159
233
332
326
2302
4545
4547
5385
1031
723
669
248
7373
1199
620
665
845
124
665
150
211
149
148
159
495
929
1936
1573
7403
2379
1862
745
287
231
1366
2374
758
286
290
499
104
5982
1577
9538
3087
333
420
130
109
320
126
577
2330
3671
9723
6765
1042
8882
242
121
177
536
181
1340
293
2949
8989
101
107
121
2177
148
264
490
3673
1633
686
554
170
1325
7309
12412
551
1984
7268
7423
1591
2949
7251
931
148
397
688
1775
122
136
741
2083
4966
2814
1668
3104
3919
5924
9503
3812
6090
476
1667
111
467
435
409
120
116
492
2127
3233
8899
3599
7314
2005
2283
846
6902
189
197
219
208
188
228
1109
365
427
121
680
317
257
430
131
127
834
165
483
121
7301
5009
661
253
375
429
121
112
245
133
584
261
294
891
4994
7347
3959
585
408
318
1485
1743
8536
737
121
176
3312
190
4779
346
4940
7836
1543
6059
2106
923
8903
2283
8815
565
6416
3680
511
2990
9542
1041
243
2535
6547
343
343
343
343
4634
2032
330
335
156
388
297
256
280
389
1844
1102
151
207
178
578
6150
192
1218
2281
4693
4438
389
2320
778
376
1420
246
134
215
569
2310
343
197
1846
1862
9621
1728
957
9412
1049
3298
2756
611
711
1063
458
1553
3316
3339
559
8886
921
1871
4267
229
3050
1942
1974
1910
1661
2729
624
230
1659
1712
360
216
155
161
134
347
150
107
308
117
936
14697
1533
126
1071
128
122
749
692
317
5043
2648
115
247
13466
1110
3750
7251
1820
485
106
1423
7804
1405
1464
6748
3703
575
612
11435
273
257
572
757
101
667
628
4078
2412
3136
3389
6190
1799
191
197
195
151
109
222
134
2580
107
109
211
218
142
607
194
200
152
109
217
135
724
4263
1527
485
309
358
341
485
522
1192
1666
13569
311
361
263
478
103
915
2606
4705
7511
2782
3524
1088
2337
13637
2109
13280
690
5616
1366
858
125
370
281
402
127
328
312
324
1534
1729
1046
3077
1789
7388
580
801
8895
652
2238
440
13809
875
9341
627
945
2464
288
291
5738
2384
2048
6561
162
8448
11128
233
2214
6516
337
585
3080
412
359
143
508
1271
155
119
130
6000
2111
372
874
386
371
431
1215
2696
193
774
218
3734
698
6481
6624
479
9131
1651
15502
123
122
1960
1045
195
7340
124
228
326
543
108
1215
141
219
2387
215
653
108
1213
140
218
1727
3297
10347
319
183
1243
10351
1636
170
2146
520
1075
141
115
476
153
145
1072
212
469
446
200
1585
945
162
161
825
240
836
146
1065
184
471
436
201
155
149
387
7429
2203
214
337
420
176
1030
281
8351
3891
13041
12097
1174
285
592
615
8551
301
442
1387
108
475
1467
114
310
453
384
270
988
1222
1668
101
196
145
327
1221
320
536
7036
1382
576
456
222
1453
428
1687
147
917
1582
577
458
1545
1167
348
1735
3437
12090
5095
221
4556
2760
401
1539
767
294
11461
1023
870
217
2622
1136
639
190
788
9030
518
1233
5762
3188
1668
116
1155
8877
1397
6860
813
683
3219
8631
4837
8940
4101
307
900
144
101
451
2373
7367
169
133
143
265
138
162
127
198
4819
365
924
1237
3877
979
414
197
300
443
1000
111
147
207
137
1034
9194
7759
134
1214
239
245
194
7617
1765
2228
342
5227
159
7369
1557
817
992
210
208
214
327
2263
458
512
1132
1745
194
248
144
301
4224
9349
10665
309
179
597
1504
205
698
132
320
101
380
515
2276
5482
119
327
231
2748
894
3276
7274
964
161
454
929
4301
1963
7500
1421
931
1664
1134
4095
2481
106
518
146
622
1373
314
1086
14128
162
180
7846
352
1130
121
133
488
697
517
1174
1348
286
13654
4500
657
230
1064
632
729
2632
8856
11343
4829
230
1064
297
541
1699
1461
1286
233
291
119
2460
235
2781
5733
1614
1459
8444
887
4192
3029
5200
107
253
232
218
233
128
330
261
123
193
4777
353
6636
167
198
399
9266
5631
3337
7622
1293
353
150
490
181
1145
109
9361
2399
1459
1167
7367
4082
693
8340
7441
6620
8913
2638
382
692
405
288
124
112
338
4776
355
6470
125
202
137
174
164
6504
4576
141
354
133
229
239
118
216
159
187
101
171
489
184
1171
143
3034
2783
3966
476
616
1068
1384
119
103
504
474
617
1066
877
5306
534
5742
8941
1650
3954
4946
163
281
280
158
254
549
1285
136
434
1174
4826
802
6157
6146
5048
8333
700
5248
2279
623
112
114
363
266
102
436
200
768
127
779
926
4299
8969
4608
322
193
299
679
155
150
110
112
1020
10234
4542
944
959
3548
4866
364
443
6539
1253
3348
358
3431
775
4208
104
224
196
108
223
314
688
13678
393
294
2613
7369
3937
569
3248
103
314
165
11556
146
113
101
311
136
113
109
2545
1994
343
3871
4695
483
117
796
9134
504
140
122
260
1092
110
350
236
562
500
2454
334
1941
489
1506
4698
352
6866
4114
9292
8461
2807
14072
104
102
3513
4968
3914
4663
1347
4148
5881
11032
239
1002
9970
1926
461
161
292
525
115
5627
141
485
161
290
526
115
793
141
3661
405
234
292
269
2740
4300
7542
1243
195
130
523
115
262
114
262
9341
651
5368
3658
14945
4892
8208
3731
9391
5523
217
139
1152
256
9492
338
467
2986
281
301
346
424
426
268
163
4366
454
1210
1328
2776
670
8869
598
787
1536
6091
1649
118
180
164
111
122
405
979
432
928
1820
1376
2048
6617
921
697
2160
2197
5021
517
259
171
883
403
194
628
412
146
1806
202
138
384
162
518
149
216
202
201
216
408
118
1162
130
840
686
582
1972
914
7274
7024
1825
491
422
196
1140
2542
624
389
492
268
1140
1646
4404
9728
640
514
258
501
4358
3630
149
9398
3230
1578
7903
1627
1472
159
110
124
358
148
690
1166
124
4189
9869
597
104
1391
7654
1065
8065
1888
120
201
8746
727
508
1239
2051
13598
1336
5722
9472
812
9062
8675
255
216
4759
742
388
347
175
104
9139
695
295
216
124
148
459
227
151
5759
253
689
3952
2539
6570
637
1661
2600
5769
719
286
382
6890
3296
582
215
856
578
661
8489
871
999
4947
7229
2126
4859
604
1031
2628
191
238
668
142
106
196
1559
3394
1463
541
227
105
301
187
816
254
2104
581
228
124
105
301
187
407
2314
371
523
506
449
1901
3320
1298
807
7340
636
1642
2291
5749
712
285
797
1025
1314
279
10692
2813
2742
199
518
201
945
262
578
308
3804
1453
1860
331
188
253
106
522
4349
3506
8880
4916
1643
287
249
102
620
111
5500
8848
1914
5748
186
285
351
308
1170
5511
5815
7430
1371
7751
367
962
381
451
5808
963
379
490
2588
383
1648
141
129
101
140
153
314
115
2882
123
167
107
153
195
192
116
979
637
4021
422
103
126
1412
469
138
315
102
164
162
218
257
189
125
122
223
1731
1741
1014
172
651
101
397
2477
1014
173
526
101
6656
8853
8028
699
5209
521
1956
13785
3059
234
8883
2784
203
553
2208
3153
610
1189
185
4808
2013
2843
614
835
1617
7398
524
2121
225
161
553
129
286
2591
131
457
162
553
128
305
874
9388
1255
412
615
3057
225
422
229
467
1509
7135
9001
197
1474
375
1132
395
354
2991
1706
10413
2304
1880
3043
1135
734
354
1445
408
327
475
1765
119
589
341
3701
582
405
282
211
468
375
222
390
337
7631
615
231
588
2851
1326
7776
3368
267
291
13672
1433
263
941
608
486
1520
640
1177
7955
473
538
9409
1752
162
121
134
116
109
140
1419
449
207
606
194
207
4980
5368
694
8168
4412
13955
152
148
12380
779
226
176
172
366
366
2157
110
135
136
1157
174
142
201
251
1655
117
703
303
4537
624
256
456
137
235
157
1120
5004
110
271
336
114
144
109
507
1401
12105
319
923
241
146
113
564
323
389
1892
2142
670
135
140
962
2696
670
135
354
140
11783
2962
511
243
167
361
276
586
9100
2441
608
512
236
159
387
154
1637
4151
144
389
393
2558
372
143
394
399
172
1748
842
603
2647
140
362
136
2432
502
3912
4805
160
393
800
625
385
444
2208
274
615
189
167
1881
208
104
1533
246
254
557
5305
699
4569
4106
1943
468
1840
810
546
3577
475
1027
2305
812
551
1744
286
414
418
257
1629
1764
1097
2000
147
349
105
4041
519
209
403
1187
124
615
869
8379
276
263
3031
1589
361
8908
867
7987
6641
4014
15471
1165
833
245
1893
508
871
348
694
2230
905
1284
617
187
116
199
580
192
716
1141
3836
250
222
116
155
137
300
176
2393
514
141
8092
9562
287
509
200
3807
2398
501
506
1743
478
3310
1034
1042
194
303
117
101
680
4313
1996
528
2181
639
135
333
221
3437
568
3649
639
1584
581
1729
130
174
241
645
2755
1139
4617
407
194
954
5695
388
7368
124
3557
487
203
314
1190
2535
124
340
455
3714
451
2099
153
11646
1826
2033
314
473
3726
331
1019
1477
1037
677
583
1437
4151
1364
1532
186
212
8748
3265
445
366
1347
1876
565
503
275
713
918
161
160
3142
185
765
142
1401
9248
6474
359
359
357
4723
437
971
9425
4937
7405
3268
492
172
1175
137
3072
282
118
5102
742
9312
796
1303
106
242
396
1068
9110
2197
447
132
158
193
118
223
104
281
1536
905
4955
242
119
471
7217
2083
105
214
689
2305
1038
683
3087
6637
119
506
215
314
2423
4029
1791
279
1909
484
1112
2093
5787
3725
9187
242
1432
709
8173
937
985
2224
2728
6251
100
121
851
593
1791
8857
135
164
1268
8888
272
108
466
272
427
228
241
242
137
186
225
4505
177
4335
7194
252
203
207
8989
258
8892
5333
735
2066
358
491
9516
3717
793
259
9271
191
101
271
307
405
546
393
242
5907
2938
3168
137
184
6028
5809
125
286
1208
181
407
511
140
1738
232
196
858
1101
1375
1296
858
1102
864
4338
395
102
1389
15517
1261
1857
143
1173
184
488
852
2697
659
1161
7775
9767
1671
4454
834
5639
3556
230
13605
3790
1567
500
870
109
367
7681
1932
127
293
221
360
445
1125
8875
1185
5424
7410
3708
2430
369
999
2123
443
114
1075
529
2087
335
244
361
352
481
550
406
1107
123
1549
7075
1593
504
699
6792
8913
1483
2011
5377
2490
710
668
349
1884
232
208
268
217
517
1941
803
155
108
288
125
144
124
358
162
176
5278
1377
476
140
145
108
293
359
258
214
2096
891
627
8840
744
1610
212
472
441
11082
178
9585
5289
2169
1837
199
123
661
160
515
162
127
445
107
248
134
119
6169
229
117
8977
5350
3517
483
190
1144
115
2899
811
124
280
160
397
207
123
179
194
105
1056
3596
333
621
193
107
1050
2114
524
190
268
1485
4194
534
1262
5754
1727
875
13682
179
125
224
228
125
298
106
106
2500
3962
9624
3065
125
120
205
101
298
100
2067
2551
693
3183
1703
1627
621
3068
1627
5756
143
143
2184
1895
968
2769
9099
959
450
1042
1914
247
969
452
2899
3873
393
123
149
193
114
102
243
1109
1258
167
310
157
13587
615
135
110
9326
342
285
2367
7009
252
214
417
689
148
140
851
2099
254
219
417
693
148
140
848
3316
5799
1844
1135
6667
8828
1605
241
3613
390
157
146
195
114
102
242
1112
1251
167
307
161
427
840
471
1208
962
1815
485
103
785
2758
269
484
103
776
12725
3820
3498
6625
1846
914
509
201
688
2886
254
940
376
118
1425
394
374
8076
1228
408
387
1454
372
202
689
2890
260
943
507
199
614
6007
9285
3380
7101
595
13945
3892
6255
9446
3456
283
534
1709
3948
9506
4235
3011
2620
3577
3306
3125
371
149
127
989
115
119
837
2156
371
148
126
987
115
119
838
840
1639
535
495
3951
9788
2787
1801
1978
222
142
224
253
136
401
220
221
1322
130
139
289
261
121
213
512
9375
177
261
155
1948
178
2506
113
3320
8255
1631
475
1637
337
127
141
156
249
134
330
1089
2368
8065
399
1177
1494
256
2743
2637
1879
1228
433
248
298
230
549
2892
1233
429
374
304
119
8373
9414
4218
115
101
361
168
510
438
1070
1641
1024
198
209
3386
477
2118
1024
198
209
266
699
623
2310
755
1015
6698
1859
126
467
586
571
232
9359
223
1392
650
4024
4531
1723
2386
475
3112
1723
1906
907
6632
5875
302
390
450
124
1015
2198
290
167
9286
295
301
391
451
124
1013
1629
4668
116
1766
457
608
9113
371
996
5705
995
4698
1891
221
326
275
5408
2523
2891
11661
6108
443
923
663
150
105
291
1062
141
414
504
318
4815
318
581
380
222
136
697
5310
222
105
797
123
1737
1199
1213
2256
6572
3305
1168
9301
2506
1399
385
534
1118
8051
378
913
1103
360
4100
735
1412
638
364
2394
423
1079
1107
458
1528
1351
360
138
107
682
134
567
689
1310
5856
1798
5054
514
443
161
986
916
8813
1740
393
523
229
175
973
1832
227
489
13630
144
2099
863
203
309
934
296
298
219
609
3508
340
309
442
223
1200
107
249
350
212
126
135
181
134
302
3307
4972
3621
9173
482
887
488
1065
2239
1639
155
225
252
304
181
374
147
697
392
8052
424
146
150
271
183
5018
183
1149
197
282
429
1429
340
1841
1105
308
146
379
397
2479
2471
541
1454
994
3378
1574
3968
629
5675
3263
3615
371
252
1529
368
253
269
3703
5435
921
301
2268
355
344
107
445
631
482
186
511
240
5464
184
511
1643
1837
133
193
105
639
125
4362
1364
1280
5681
7168
213
1765
310
433
287
201
128
487
2116
885
613
1306
124
1456
506
842
3767
852
470
213
10020
273
904
12649
1020
2044
154
424
119
580
3537
168
271
134
117
595
155
151
7265
3103
696
146
1138
673
526
1934
1036
361
169
114
204
151
465
378
4332
1583
9745
4048
1778
487
3048
1276
279
475
3671
613
869
436
6465
103
438
734
259
5017
544
735
1672
730
3841
1492
512
4240
399
242
104
378
230
3374
899
1645
2027
1606
6490
848
2715
980
286
136
130
154
170
288
239
156
263
163
169
120
299
154
227
2062
113
9407
360
382
1922
2638
1513
1165
780
541
670
152
1318
263
821
246
114
246
5048
321
759
323
114
1865
325
1213
8320
4996
1013
133
751
3792
1735
2362
135
774
2241
598
4572
6547
585
2023
2889
785
9144
449
3626
818
2459
1905
1521
113
116
125
286
128
327
242
100
262
2751
113
116
125
286
128
327
241
258
1714
375
110
5328
301
1418
501
1422
1010
208
1128
136
149
5484
1136
115
170
1949
552
163
231
617
183
155
144
8026
9286
760
360
7858
346
7494
555
7349
1423
229
440
327
403
7289
3311
1902
9350
6908
3985
159
796
253
8825
157
219
210
128
112
181
1846
1442
1280
12277
369
226
993
668
256
540
5505
449
257
540
541
14473
153
442
1040
477
692
382
365
8094
687
385
367
1401
1925
622
6695
4664
1653
1864
888
272
100
442
2713
888
272
260
442
5619
5003
3860
509
4978
1011
1203
2100
2325
912
1324
1466
6244
8505
1623
435
868
338
146
5822
1143
157
160
321
497
1592
2639
9473
396
2240
4000
3912
5657
5319
2256
1896
696
3459
15353
3873
607
1074
519
1475
415
135
260
525
6114
1801
773
3712
494
992
905
1382
529
433
4220
865
478
432
1974
4234
2554
1359
1684
11657
775
1164
498
949
1270
1222
10944
2874
5377
840
721
3974
5480
1804
841
173
290
150
129
254
240
453
2252
842
290
150
129
165
1073
259
365
9367
209
419
145
125
2294
6381
486
209
917
509
5561
724
1915
1845
2681
1469
126
438
294
507
5981
312
155
438
115
296
186
478
266
235
1289
4792
7354
3569
7638
2069
203
920
277
654
398
2517
203
906
309
490
782
13519
480
138
166
788
148
6281
140
147
784
150
1738
1950
1665
120
113
103
1666
978
104
413
389
926
2802
1151
347
409
584
133
267
100
11082
1860
136
170
339
177
526
289
650
3697
11200
6277
739
269
1766
14971
771
203
280
268
132
4009
177
339
238
528
1349
421
227
161
265
7365
762
1492
126
484
1019
398
4592
683
4997
7179
2199
1224
3200
445
199
2878
565
3588
202
698
581
5201
795
11099
430
615
1983
1656
1951
248
6842
4187
8640
2926
282
197
7833
222
8949
9168
1134
238
1001
2240
104
138
391
166
112
2168
2833
233
384
497
324
321
764
155
1280
113
222
399
321
371
176
237
292
248
10383
4118
403
325
176
233
292
256
1415
9063
423
1588
1421
7676
1445
645
517
409
1103
202
208
2701
4269
193
427
2593
132
236
329
1292
11420
2381
8877
899
209
171
669
114
1843
1661
201
367
330
114
1522
133
715
234
197
2376
769
2744
10629
819
8115
429
275
235
264
134
198
465
1884
887
509
3576
566
901
2359
888
503
243
124
724
239
217
1967
228
2166
11675
577
2736
1931
7498
5064
1483
1024
446
731
1080
123
131
121
220
202
224
3731
123
131
133
211
202
619
429
733
1311
672
458
9412
133
385
255
6226
347
374
209
1425
1294
1903
1070
1871
1472
204
4418
650
203
282
1181
4165
1070
453
2206
9010
194
852
254
271
5099
1175
2654
493
1008
1915
177
492
1508
7287
1688
2478
481
211
453
220
154
355
475
5546
224
153
354
1897
487
189
304
1688
770
520
640
1211
13247
14823
657
146
521
5390
3953
598
1399
168
812
788
770
2416
8991
2710
126
169
5216
699
2439
3345
4006
212
3251
7519
2072
5587
7364
248
13793
453
164
527
1475
649
129
233
170
6153
1534
1978
229
400
471
108
182
577
3048
3947
1192
656
166
134
113
3120
2784
582
727
1071
461
566
675
3589
3036
6482
303
432
451
1072
468
5527
374
1067
1888
5671
9319
813
9406
2985
416
354
211
134
142
133
176
1337
419
907
757
102
146
1357
2391
121
7504
5062
414
2933
1526
1201
2668
411
115
248
219
186
216
288
354
245
179
342
137
360
9297
125
144
219
116
1513
196
144
105
300
294
991
1115
1892
114
209
464
288
561
248
513
2772
145
207
464
290
557
3462
157
485
2878
9418
8257
3461
694
470
961
2497
1416
711
8254
4489
381
298
1333
4656
1109
305
213
277
210
1270
2261
7417
5233
260
3403
662
1024
10843
4349
753
1165
378
152
627
180
174
841
1130
222
822
477
285
172
3003
378
152
627
180
361
5633
2169
201
580
990
808
9005
809
2406
3778
7769
1645
265
303
669
9139
339
1473
1428
312
2056
8858
5668
849
1723
151
233
138
139
107
398
13743
889
639
2213
939
453
286
122
229
5635
12756
3669
638
275
417
1068
1072
2640
3030
530
478
225
759
1655
2618
1122
1074
1180
1174
1237
5371
2511
376
4639
8598
8063
697
5307
3142
3189
1209
140
436
544
103
234
368
181
190
152
1981
7510
117
2809
4303
5177
6930
137
180
122
163
158
114
2232
1768
1078
1409
419
258
1679
360
137
263
3110
359
151
897
441
430
102
194
209
360
1629
330
346
1075
722
613
2763
3108
373
151
589
154
450
12732
2773
457
1106
5695
1107
1633
165
318
486
259
333
1022
244
1073
4771
227
102
109
7467
277
353
655
5309
15465
3584
110
3302
7803
182
416
308
396
244
129
237
538
427
283
110
4170
2662
6727
2596
760
1666
590
2764
582
9523
713
1275
2684
8677
328
13868
3487
4947
1406
698
185
2128
154
121
207
982
160
930
1577
691
184
2221
407
994
1207
4384
6790
8512
3081
342
120
392
1646
1055
171
146
689
174
2150
1077
162
147
5385
6841
2095
408
2333
2131
9303
2574
1084
411
10676
5299
2553
308
12708
193
1601
712
251
108
301
2781
6087
399
1195
551
7419
263
177
689
7397
561
983
270
953
9034
3175
196
153
218
228
318
193
174
1918
7466
299
642
303
5631
5549
4936
926
120
7410
2251
2225
1137
132
1430
396
374
6990
8468
5377
1705
178
4819
1736
1430
399
384
1455
608
2534
7247
4985
357
983
2121
1521
209
154
771
1515
209
154
246
2539
1173
3284
12453
4464
8960
4463
167
136
190
187
2158
574
256
278
189
125
102
1192
7315
214
1755
4653
113
4914
2096
218
622
497
6482
3039
7372
5996
2130
523
1195
187
173
158
3945
9643
487
105
1000
8978
10132
1197
1199
7333
119
1012
111
660
2449
630
2140
667
3665
100
476
2619
667
185
584
8705
169
133
213
275
6239
14826
4765
2749
5371
8934
3574
146
1305
1327
3277
3930
2000
7539
11569
9447
140
3911
4792
6107
188
270
2246
124
9307
103
580
251
221
3743
1342
8924
2736
584
3417
3834
5946
9303
2146
9440
13596
1839
113
256
1715
479
6756
390
1082
630
378
8036
1133
386
1353
2848
481
661
1162
1474
226
939
170
198
824
307
1210
488
3229
680
488
3252
7334
3666
11913
2923
629
6486
3068
1281
209
363
149
112
321
105
100
186
9594
2870
553
106
220
154
1598
143
143
376
789
1998
9446
443
105
2143
5375
710
6098
8211
3010
1062
857
752
232
129
406
354
1147
1321
2480
1113
2467
634
1648
7695
1685
577
1235
702
5696
7273
3348
1169
5522
203
429
5235
225
219
329
307
1424
1688
8465
1271
960
636
4570
2718
2092
6424
1231
444
8781
1713
221
436
2100
248
141
217
1420
2694
1417
680
336
274
322
773
528
629
205
508
218
235
247
310
315
193
126
152
748
567
130
180
108
2453
826
766
187
808
437
1342
1840
1068
1325
884
7339
1456
888
1099
721
8167
219
1124
643
1857
355
4607
548
312
606
176
2338
1024
477
2668
1824
549
313
608
176
1271
243
158
408
2379
606
538
3704
697
5300
2309
2802
1601
1061
1549
1435
564
404
371
7730
7017
389
491
237
252
257
130
9384
127
239
331
195
6548
8871
380
191
373
151
428
554
137
137
3316
379
191
372
151
428
555
137
137
1919
2884
223
321
2024
1078
118
105
307
618
742
187
1584
1197
4671
589
241
305
2042
3853
727
146
931
169
206
231
251
639
116
1425
125
140
5643
1406
136
152
114
2658
10694
1905
346
4252
100
818
140
204
421
210
130
465
134
113
101
130
352
177
326
142
204
445
166
187
140
3498
8911
5406
810
187
8846
284
163
6473
342
343
343
148
9493
4535
310
878
105
2124
2029
9381
11792
1538
2272
1760
2456
4451
253
426
121
373
1427
1073
3030
6960
2612
130
169
159
102
141
213
191
439
5262
703
8090
398
3854
7465
5817
2766
566
237
404
1169
146
568
866
8626
697
5273
5345
1691
6265
2593
533
281
1028
317
9339
143
547
8955
799
140
313
104
164
4611
155
106
378
364
455
239
179
556
4878
3079
306
118
124
337
2053
4580
330
5186
3856
4744
1089
1063
7306
205
4160
1176
6777
3700
225
222
3079
1115
4557
6426
11736
1153
1915
146
318
171
243
188
116
271
533
9476
877
9051
7936
9337
243
724
286
121
119
2440
494
662
124
307
404
382
516
124
1156
685
151
693
109
9275
3662
227
222
3092
129
368
4553
103
109
230
126
352
591
1253
336
547
1730
4761
3837
1202
4518
7767
1352
4151
156
1247
487
181
132
222
9366
461
175
1195
235
271
2930
6864
5199
3229
158
244
211
157
119
236
3883
6233
1069
1272
1555
177
143
270
335
324
773
3448
157
142
269
318
768
2167
540
4877
155
162
362
148
675
1179
3206
226
156
677
1182
1924
2199
4202
236
119
157
314
188
119
157
337
187
135
157
1409
372
354
1415
112
188
119
157
186
118
157
7307
674
3447
689
146
1134
256
9211
248
692
1026
1187
517
488
1500
405
517
922
1192
517
488
1502
405
518
985
361
3650
2139
545
9731
3928
1787
361
2866
6638
822
286
1343
426
557
153
159
3002
4308
454
506
188
1232
365
5760
2616
159
213
101
103
1917
1031
7491
112
120
598
687
166
6901
3510
1055
125
9934
1096
243
241
8242
702
5341
114
236
168
200
201
102
336
105
103
304
1342
3219
341
9127
608
7273
8693
1904
372
807
236
127
336
113
365
227
279
217
146
5845
310
1023
214
9435
134
292
12035
9498
1950
147
117
281
114
132
249
210
226
134
4772
7963
730
3333
2489
428
1933
1300
274
3273
1299
275
9055
173
213
3388
5196
6982
10606
8090
5236
6985
915
146
123
235
233
481
329
479
2980
108
101
181
121
321
363
2217
449
499
330
456
1738
492
9324
499
131
402
1791
1824
6188
647
10992
946
11922
8482
750
438
9367
1026
637
8731
756
4255
6223
492
172
1168
150
639
9356
2400
522
155
282
195
1556
156
1245
273
6457
8881
2837
130
644
104
3810
9563
104
109
1623
144
383
147
201
485
1518
262
4817
262
428
3017
2755
5274
9354
508
8282
106
609
295
162
1181
628
630
643
354
129
262
234
393
143
2758
236
112
190
730
304
262
418
168
143
1142
2746
5731
4350
9142
585
756
115
168
156
7410
4820
122
310
160
132
235
9339
264
231
111
312
800
1146
242
7501
8413
11406
9250
1116
1585
1502
1226
116
1309
115
2874
8910
3212
259
121
9229
2957
1642
461
2256
2386
8264
698
2534
2465
1240
3377
1148
5351
620
923
4218
1292
4093
399
129
134
173
5910
1407
160
202
193
228
2377
5827
4643
2064
157
105
131
156
127
1873
1666
3859
109
346
260
160
163
193
483
344
759
393
111
784
1713
384
312
1330
454
417
166
140
185
130
187
130
111
364
132
3529
611
4286
7364
216
242
739
4113
383
7594
2685
9787
3648
7349
307
641
12939
1633
700
10633
584
703
482
208
113
5531
589
703
482
208
113
1476
2694
1620
1043
6595
9159
2257
1050
175
317
9475
165
144
2786
9008
132
167
176
356
227
286
366
212
734
1092
983
4889
427
1051
2628
561
4393
1339
11423
3266
2625
9037
7386
5825
803
650
317
111
375
1243
3771
6747
1089
9147
6430
9342
2406
120
105
2887
714
13452
3982
3925
2848
207
336
643
297
144
269
436
2360
2750
173
143
639
242
671
1322
240
400
727
534
1364
2557
176
671
1233
130
9179
754
209
306
243
556
151
2950
210
307
244
569
100
151
1702
1115
356
1212
213
1853
306
1679
3087
395
254
2556
633
219
1306
386
745
6005
8829
5675
1508
476
604
202
504
436
8952
798
485
183
1139
128
3017
186
386
269
1558
13716
852
1979
1991
643
281
586
4971
5539
6010
101
696
8546
1258
3291
1325
161
136
656
277
116
110
141
210
101
9241
5274
699
7870
4984
5963
401
5025
246
126
472
561
4390
2054
8512
925
283
195
203
9430
116
507
530
577
389
345
1181
8727
582
8936
138
421
891
1847
2220
2844
1172
2490
511
739
920
203
144
211
118
169
3806
4696
2139
380
103
893
308
5429
894
308
2443
3166
5295
2574
136
164
123
969
330
271
278
177
231
121
128
149
115
117
137
363
130
136
13588
13555
3491
605
2822
2144
7676
209
396
8964
6648
700
9248
2174
336
141
147
138
165
135
130
133
131
1985
310
1673
235
350
121
705
973
8289
656
649
4869
1278
309
1807
1204
261
198
108
188
627
8892
1495
2336
1697
1331
103
3678
1403
1074
14850
155
719
757
8874
1566
1549
724
1123
380
2242
269
210
870
5299
232
212
880
186
245
518
1564
380
137
777
223
6465
1404
492
247
842
1694
304
263
287
1013
5272
559
1336
352
244
8924
7370
157
1922
10875
8870
2981
1366
148
9204
602
148
103
163
288
152
432
105
576
148
148
164
277
180
6260
1975
7570
8924
2551
5748
3423
496
342
9708
6959
1000
3363
10630
2337
182
203
206
134
250
154
164
165
346
323
3889
8883
2064
208
134
250
106
309
303
397
2955
573
7550
5537
281
105
11212
165
190
473
4253
446
107
860
684
420
2782
2610
5356
704
2021
15185
656
8950
2515
7183
1871
369
2361
6919
5822
3912
2534
8411
459
491
1539
143
7366
869
1558
7754
2520
271
125
122
493
232
126
256
290
252
413
118
1425
333
5013
3716
392
1083
760
371
8019
1106
758
387
1451
997
4038
5720
8260
341
114
3701
227
3598
4177
647
9170
772
208
186
272
737
168
152
351
441
4040
1440
2249
2158
195
380
682
486
8085
981
4322
1509
1432
1464
1869
100
1044
259
494
257
4539
341
6471
2486
431
1265
184
104
475
231
524
327
106
188
324
100
215
112
111
189
242
163
454
343
666
384
207
3179
4659
133
8089
1393
1408
270
280
1430
1320
1456
222
3892
409
11400
1941
7516
188
2306
336
317
474
181
397
425
135
336
100
414
9425
4859
337
318
485
186
487
426
135
336
116
101
6592
160
1168
339
343
708
172
2008
1812
143
411
9235
467
265
1414
456
963
2158
9494
1808
108
136
315
112
3059
3658
10326
1436
2350
564
6931
398
5752
5218
2030
1890
8900
2566
699
8249
8482
235
156
341
1687
6947
1796
430
3394
1435
373
405
454
202
1268
1857
8853
674
4303
1401
213
432
534
378
1322
2978
1100
398
1361
1089
11847
3240
6598
14971
4844
3359
9630
3912
5367
1700
829
1023
106
9139
8920
2763
1579
4355
3514
2838
1072
240
262
2290
139
9427
281
120
678
7250
310
8746
9597
1461
1338
384
1156
178
7711
381
1237
101
108
3101
4119
3848
6661
1401
168
747
192
3145
190
300
184
478
1191
233
719
682
1583
374
516
6878
5123
237
193
1699
1316
3010
1653
1315
2407
549
1100
812
3119
3231
181
9523
761
306
162
5120
288
2260
178
128
2093
2181
648
372
131
2273
1095
9174
18330
721
980
567
1318
572
14938
8757
1090
139
310
139
123
436
800
1205
2152
550
853
796
3175
119
561
468
924
4817
414
4279
1517
656
200
231
165
180
398
203
367
303
108
916
991
743
159
1027
3214
6124
724
838
5300
1240
7830
535
941
7413
906
882
1937
8889
901
7153
1317
819
1901
1378
3449
2577
7500
1928
1870
143
164
196
503
390
501
162
1523
191
225
737
3424
198
202
143
128
119
1139
235
556
239
144
126
1159
1033
9315
125
6395
1042
1195
1173
3238
207
735
202
108
313
616
1210
1171
1642
4932
125
155
755
235
154
172
1530
113
1756
137
291
226
4957
1756
156
292
226
1717
1464
128
357
118
147
12508
8879
1749
9247
235
112
139
8127
11228
481
116
1163
3234
8900
5951
9871
5047
9314
1789
8903
660
152
598
856
593
384
227
173
5915
1309
3314
682
145
632
783
113
215
2781
447
188
1642
2410
173
1730
1459
203
927
999
375
7162
1752
1521
7414
4129
127
577
742
2458
6248
447
169
219
195
3466
2142
8946
1814
153
8828
745
1242
2959
878
219
893
114
120
220
799
425
203
199
2996
2869
2053
6271
287
170
390
8914
132
824
6363
1540
1012
272
720
106
1518
719
474
1726
636
208
3803
201
191
929
14973
7991
346
150
191
114
289
116
139
705
173
137
125
110
278
7515
1934
3459
9481
5923
3942
854
146
466
278
237
133
122
185
366
284
162
161
139
277
134
163
139
700
892
120
190
208
176
142
178
11052
2995
204
4716
1893
9207
1136
3000
1361
229
778
219
1732
1094
397
3419
311
353
720
1241
1316
385
1657
712
710
193
13762
112
229
13849
10717
7359
3259
1984
8876
587
364
1446
8397
3607
1172
463
365
366
898
723
240
839
282
6489
410
351
4680
266
364
1750
1176
1283
933
1004
570
367
247
951
321
364
461
1734
361
308
365
251
1159
1112
349
890
237
359
875
351
149
7782
415
539
130
357
303
183
547
2608
414
678
358
304
185
8752
1765
347
874
266
5325
703
8174
14067
478
1517
1016
665
297
1468
11806
5303
6342
149
202
223
228
115
489
2121
9453
11632
188
8961
2750
310
136
151
151
151
151
119
237
393
127
199
4408
1613
1892
202
127
165
233
565
4212
4873
1931
1861
628
815
112
123
4703
342
5697
939
503
405
620
167
9391
1243
5310
839
719
309
412
176
519
2546
3054
230
549
344
1189
1456
8989
11742
423
1224
743
1288
620
1299
13309
1367
379
1254
209
1616
760
6518
891
167
1871
199
308
378
219
2951
3402
640
6022
145
5154
763
202
127
165
3882
250
736
249
732
1503
11732
841
3658
1565
858
306
9368
7147
487
3847
590
601
4750
2254
7215
937
2936
2045
1036
14923
5297
3960
2231
2257
565
234
756
1016
1594
1560
545
9231
7362
7216
3860
8900
2404
199
1539
1402
174
642
591
361
7294
319
839
994
261
935
748
2210
122
821
1572
171
638
590
174
188
173
292
947
957
1067
172
991
7604
251
557
9206
735
7290
186
489
1179
352
2580
494
3957
269
1809
294
3136
11235
1019
3744
4427
3430
701
1048
964
4943
2441
3722
2048
371
341
312
347
135
284
2062
780
388
343
313
347
135
284
1519
3451
1846
204
565
375
1253
469
163
122
783
113
236
3274
257
3832
2140
759
510
2616
2214
6360
510
2602
5894
8878
1902
2420
1119
536
700
2543
1746
436
1453
384
756
1133
374
754
547
699
1889
6662
1475
1681
2127
2692
709
569
543
467
977
5041
112
1466
112
5583
223
1198
116
355
989
208
108
1640
2559
2026
1221
519
105
1101
360
9526
198
550
3167
303
236
131
275
111
572
133
584
175
3899
4803
2883
3687
9066
679
1536
571
169
273
178
140
126
355
200
136
217
143
7377
6499
3106
1673
8446
698
5455
273
214
1046
929
1147
5333
954
186
8838
9016
119
1061
104
274
145
703
306
645
12128
1246
9168
231
1294
1304
1373
103
2334
490
415
1363
103
1807
9489
1268
3912
8911
9228
1368
5420
1628
476
8925
677
181
176
197
235
194
1244
222
903
132
426
220
702
6484
3115
550
12668
147
103
150
11717
1127
127
301
4020
642
385
198
3635
2786
5293
436
789
1884
2654
829
117
1600
7823
1530
1450
1594
4598
440
9397
7670
107
6986
7259
818
1513
5110
370
1312
7706
1801
1478
1810
129
1476
1820
4794
2113
1961
1012
465
2636
1128
1950
3573
590
255
282
147
493
130
1165
3746
13851
9711
1883
137
1173
184
492
7437
287
2419
246
212
302
5456
6979
7473
1964
1430
197
1196
676
8073
15350
1194
2358
386
8024
1031
3908
7574
2447
9543
6830
2598
4536
2009
130
5243
5275
1792
3150
3935
1851
1615
110
122
229
131
310
240
340
360
423
8925
1206
277
133
508
172
2170
1354
2387
2001
349
6480
4017
1984
178
4281
7368
584
178
276
509
267
132
103
511
171
1752
2595
4159
415
222
113
328
260
137
1664
6976
1604
209
618
529
280
149
634
286
1502
345
208
756
779
7522
629
8793
2443
5827
160
106
738
421
1167
586
442
1041
1079
1291
290
2136
3551
2183
1068
4473
3520
6028
1059
2646
246
477
597
246
6261
2691
2105
199
197
244
3444
224
148
199
195
301
589
14832
651
10304
251
352
2097
102
226
131
199
5136
148
6457
3002
8939
1614
1177
936
1002
220
1294
9441
354
2692
1351
403
332
256
100
816
208
1129
149
2003
1232
810
2621
3861
7164
407
109
10849
1049
2748
9360
1311
678
158
444
1904
2938
9363
157
2583
9151
1148
180
222
438
124
465
432
365
4030
395
468
155
226
680
436
5991
8479
8683
456
266
14521
221
327
292
338
186
103
6253
2788
712
2814
1417
159
368
685
247
115
2055
351
610
393
4709
3083
3805
3340
2671
1792
6219
2747
1404
151
695
346
2454
191
9299
150
1315
4176
8240
699
5174
458
5541
440
1415
2042
658
479
1733
8864
2739
108
610
343
358
1069
124
246
1066
887
5538
614
178
224
2377
2313
130
3212
6656
4421
4187
156
783
251
461
533
219
100
3347
596
489
3426
3459
120
648
5802
2934
100
1810
275
299
349
153
359
226
681
12110
5436
699
8093
1503
954
287
119
115
7325
209
3997
8891
1340
127
174
163
1206
11740
208
374
509
1117
2353
159
194
654
1116
1504
467
299
219
570
129
318
193
198
152
2147
323
1277
521
225
371
263
430
2668
406
202
267
138
971
3114
2423
3483
2374
2299
949
5134
1355
1170
370
263
3137
422
198
131
2148
838
225
369
262
202
6832
222
2664
405
209
202
264
138
2313
837
225
369
263
3133
396
323
129
9372
113
172
109
106
295
1214
305
7851
785
214
216
164
202
235
138
594
595
441
5150
150
162
207
135
258
2421
1567
1175
13787
993
111
393
207
1237
1261
619
122
372
695
4937
290
1035
545
441
7300
8900
244
5002
6358
883
169
11608
898
1487
2164
1796
696
146
1159
685
550
293
298
152
240
342
169
1415
421
574
2518
198
408
296
2401
6812
485
1676
235
2591
4289
4278
4480
6461
358
372
357
357
4651
5211
703
1670
135
589
927
491
253
180
173
730
148
120
139
160
351
293
2071
202
214
8931
323
102
543
826
131
4341
228
359
104
260
235
216
127
186
174
196
101
1762
2926
7362
803
9326
1208
145
4676
4967
1186
4079
615
545
384
7729
603
584
385
1454
11861
7346
616
878
5803
3658
2941
1747
870
3130
9420
5759
554
364
754
1136
5129
4056
5265
244
517
2213
2158
301
136
152
283
110
542
249
202
6872
401
736
110
1738
153
138
102
137
285
370
116
1553
478
1230
1536
641
1152
1641
272
3664
9503
1225
1154
1031
829
1411
5838
7368
3308
218
132
280
240
674
317
2405
394
489
353
750
309
823
8689
221
276
170
923
407
392
6384
3786
937
129
851
1685
520
463
1815
3211
9352
11705
4128
938
492
365
1304
697
1276
1671
568
1005
2529
394
383
380
531
374
2291
1388
829
109
1271
2867
2664
491
727
7172
4204
901
117
159
650
216
1477
248
4172
1918
156
539
4491
1470
254
156
685
269
9223
204
6626
2129
113
104
476
168
305
167
5474
166
680
768
171
422
333
792
1476
2344
5575
8925
3724
809
4961
296
1431
6009
9485
1230
107
192
137
313
121
105
337
912
254
395
224
2002
544
1648
226
124
452
382
262
3076
225
124
452
391
262
192
187
2814
956
104
782
736
1682
1330
1945
9290
7385
614
3242
1337
5359
2158
1552
249
1067
216
141
324
431
435
261
442
102
250
5544
436
261
157
725
167
5501
118
368
273
102
250
1848
137
189
114
496
8898
1150
3429
1317
2684
4737
356
6479
3286
156
202
140
297
1143
4078
132
718
177
407
731
1821
6904
5220
876
1809
1980
156
167
112
179
546
3167
692
560
334
5736
179
1244
560
1618
1683
643
211
2203
219
491
854
446
127
1339
148
164
645
224
202
2220
219
194
341
855
2138
1462
1336
1971
3185
192
113
1104
1962
2555
3618
6641
429
2467
397
427
2416
396
762
221
228
1035
154
1171
575
209
14520
2235
8929
674
399
378
381
1855
151
159
102
843
2241
4819
151
9494
237
464
141
141
162
286
4046
185
327
360
536
9466
8045
3705
597
279
144
168
117
248
252
103
219
527
7151
7216
613
133
202
119
104
115
2477
127
1232
2609
627
8222
5946
717
5198
203
222
146
168
1674
708
236
151
657
879
799
636
125
434
281
177
259
6394
599
2712
11088
9057
135
174
180
854
2753
132
109
277
550
176
180
851
1928
261
1877
435
2263
242
161
162
173
4593
1574
1463
431
809
4501
1034
809
1476
2357
455
126
369
108
1031
14367
1120
256
318
1877
1706
2499
1474
138
205
547
3234
1576
353
210
829
228
100
259
671
322
5032
3742
101
939
1192
413
3213
2156
925
136
103
321
302
175
3051
925
136
103
2625
555
5345
1820
6799
467
1185
483
1514
171
1303
677
3064
7431
3274
333
326
1443
861
6103
4205
9541
932
3273
478
193
9123
1113
307
139
140
5311
7025
315
1429
1175
1084
110
176
110
1765
555
7793
856
405
2903
867
675
6045
3511
129
4645
341
6475
8511
697
5001
1279
3636
1675
1425
1232
376
320
540
467
107
2409
9506
6783
516
1111
386
194
292
8505
818
1156
3032
180
1676
2043
1156
2245
2471
499
467
2300
486
488
2863
4331
2455
1111
147
464
451
10651
3104
14774
248
306
134
108
233
937
1325
179
349
584
6047
110
1125
373
3725
1036
8336
701
5241
3240
1177
359
373
1454
1280
2787
145
128
198
266
112
861
9421
760
1216
1892
295
163
186
250
163
226
146
137
268
127
1759
217
972
294
163
186
250
163
226
146
137
112
5129
105
1248
474
145
310
8829
266
9361
178
2054
286
205
437
152
396
113
111
120
241
2864
290
440
439
142
395
113
111
121
240
1427
7413
8467
1028
1304
350
1311
288
171
122
131
119
448
223
1789
4913
2707
369
4123
2473
4689
348
6630
2902
1064
3125
3180
146
1627
2392
146
1053
7733
140
6035
1227
405
8367
697
5170
426
9086
116
966
525
167
116
135
279
211
859
1072
1078
126
317
316
144
2125
1072
1078
126
314
144
700
132
364
237
202
247
11469
6674
559
576
335
232
1241
1005
638
216
112
530
368
162
156
369
227
303
215
214
180
105
1025
291
9125
4779
109
2255
272
10546
919
3487
1695
465
150
6245
7988
3532
9377
4891
13101
563
4490
14895
1400
743
212
178
999
1186
430
925
3616
1525
2423
4449
7882
4782
1363
1734
341
142
107
903
109
1305
116
158
689
258
116
186
1177
271
109
1862
11599
3181
109
1170
1390
404
9020
1874
485
178
259
126
237
1791
1083
487
3534
161
180
549
238
1955
2323
1106
136
114
157
133
192
322
101
187
256
6976
2259
215
231
196
565
205
811
272
352
8890
276
2225
109
9167
630
823
4826
3441
9691
213
668
4973
7230
5705
4637
524
1883
361
107
323
583
303
146
255
287
870
2108
360
324
178
582
176
151
432
146
3431
1184
1644
8114
3248
12024
12040
2230
239
179
1192
9301
242
182
773
131
2766
121
258
9426
1173
128
151
250
9651
7411
1620
2214
1017
270
100
6712
110
751
124
1111
710
713
6472
277
318
6157
269
1073
171
1093
650
293
241
6016
646
290
244
511
248
409
233
112
135
622
243
443
314
685
1773
135
344
1282
11403
2044
120
385
9094
317
107
168
8840
931
4588
562
8089
176
630
8840
744
893
7850
140
227
115
134
302
819
828
202
166
158
388
179
1382
668
9205
468
1339
423
214
2460
3122
9100
8144
168
282
308
121
109
291
184
507
119
2545
1098
142
870
5355
600
707
3457
239
1893
291
605
279
3771
605
989
1404
712
1155
8325
2475
5744
5210
350
875
309
9257
283
2781
454
102
505
117
1770
366
299
351
408
426
121
203
702
614
200
351
7350
6574
7038
236
2351
1918
401
257
583
500
353
253
2543
165
107
213
255
107
183
3282
1648
5129
619
100
1423
667
8866
7829
4695
400
1457
240
109
182
3179
802
103
204
306
828
280
1110
6104
213
196
140
104
189
159
298
658
1706
1012
116
184
243
243
129
455
821
5585
11773
883
340
4666
707
1422
2207
944
429
3189
307
477
380
1095
1135
2151
267
116
161
509
131
874
128
509
171
715
1453
508
156
3894
6651
407
160
331
159
659
299
7984
5182
9356
4130
895
1664
4946
4772
3265
4081
2026
9336
230
2147
742
101
291
322
300
1024
554
350
404
472
2442
2333
1671
1324
1167
372
503
126
472
6740
369
1004
252
186
662
529
1358
159
3934
137
253
526
1022
1199
608
3447
7422
1694
491
1542
519
3790
821
2118
11527
6179
1603
3577
1273
1091
331
952
2202
580
786
220
408
1459
3830
136
625
1203
1039
721
590
2755
3787
136
540
3576
525
212
493
2229
624
118
9146
856
173
102
192
228
2093
2736
986
1871
158
175
106
1048
415
294
154
551
2889
158
175
106
1046
412
295
5007
238
142
2737
1802
1291
1270
2838
2530
1088
317
14968
246
890
1211
179
311
130
9299
330
3134
324
262
139
830
1028
726
3291
3134
885
248
172
195
5782
3732
678
3569
8913
347
343
1073
383
3539
493
575
2652
3375
1822
13622
392
9684
1410
622
129
336
115
130
475
5484
192
183
156
175
130
1896
2889
6930
3987
2060
120
837
225
548
125
103
132
157
132
1563
3138
3912
2551
105
204
283
271
170
1649
554
1033
294
203
192
151
13633
143
914
1467
929
2862
5849
337
132
185
250
144
627
3061
4616
1012
729
3799
1172
5770
178
7620
487
12684
180
8985
197
428
174
263
196
370
195
452
5036
519
100
196
370
195
1863
944
235
133
157
170
802
793
553
1015
299
177
151
157
898
3606
1085
261
560
975
1223
300
297
13684
1299
310
171
9738
152
108
2074
5457
14140
9408
670
5550
8905
214
628
274
157
145
133
318
7374
235
1133
831
105
9347
9512
196
3327
142
1456
537
2718
303
4508
1113
1831
1611
1615
205
209
599
329
916
202
1312
147
1928
187
9467
2012
10526
2641
3037
2159
319
168
1397
484
1697
174
2536
365
149
469
146
216
108
191
490
249
9130
14943
1672
1316
6116
15450
3046
406
435
8868
109
163
8855
438
462
217
182
1294
391
127
1762
386
4312
1761
386
2319
643
2073
9408
6785
1032
5917
1261
3136
575
1261
1829
1821
1815
487
1290
12549
106
1475
2635
204
112
7068
143
698
2944
1597
1684
7211
4372
1280
116
194
187
147
1037
239
229
399
6636
172
1547
281
1039
147
432
104
204
127
700
141
3622
1641
5184
207
985
3830
1117
2184
2595
2477
158
6514
4730
6408
1017
118
1192
9526
519
601
1932
627
1516
411
109
136
1941
2445
607
2583
9629
3513
6162
1525
12354
1100
3001
103
101
6192
1452
450
446
1351
1967
4245
1360
565
102
329
270
122
1471
439
6272
809
812
520
1199
1658
867
413
106
5736
14922
2167
177
117
1048
11674
2392
795
485
278
240
345
174
503
1440
2422
4242
7440
538
8628
716
3503
1786
7311
4903
429
1399
577
491
238
253
169
720
1332
242
1279
5774
1079
9733
6324
2715
5233
1101
105
155
2570
1255
301
1564
183
208
128
13665
115
684
100
296
574
1941
268
761
160
1721
162
161
140
8688
1116
7445
1464
334
149
342
325
298
326
296
1375
381
176
159
13893
177
295
493
332
3032
835
1209
165
285
686
213
153
100
758
719
161
500
400
367
1131
552
8251
334
322
14766
135
805
1457
625
711
482
1185
7866
245
194
220
307
155
522
108
127
120
108
9381
164
173
118
367
127
144
1489
1009
8945
3684
1464
923
263
150
7674
1003
290
263
188
117
162
160
231
1880
2812
179
388
929
113
151
10983
9272
5101
3705
1913
2077
410
992
576
582
184
177
1071
188
421
1192
1445
1741
1222
15490
7539
9541
128
5261
2090
310
478
102
140
126
253
553
110
410
208
528
552
138
411
148
246
111
216
144
328
906
4061
1030
2059
103
101
641
107
359
258
352
611
7454
175
303
397
4158
9574
354
161
228
1198
1036
174
649
305
164
103
151
160
3779
9464
2084
2899
182
936
3375
113
1507
5772
1503
2361
140
4239
916
923
125
549
131
321
8896
829
640
549
5019
829
7072
559
1018
178
202
159
171
241
409
185
101
840
1787
469
328
372
482
227
2290
225
454
5847
3545
1863
826
395
266
533
2407
826
315
268
311
4378
221
1152
13422
761
543
673
1257
721
1143
9396
282
3086
11849
702
1269
1398
244
456
921
11088
2399
206
100
2001
8914
2063
8263
280
2388
219
451
136
236
203
106
164
179
101
263
193
1362
2164
11702
329
166
138
149
203
106
165
180
101
146
444
269
832
190
636
125
4968
8925
2307
1064
505
384
335
203
472
126
203
233
2000
9352
7097
140
1614
7322
864
422
111
546
440
286
328
140
128
2102
839
614
3598
290
328
129
129
228
1444
296
178
2418
1254
104
621
395
125
2327
172
567
3213
9155
541
422
388
505
685
4813
6288
689
10496
6781
780
956
332
1877
3001
7415
4605
3642
2492
1653
488
1149
389
387
8146
1151
392
385
1400
2858
5715
892
500
7350
4856
1815
422
116
831
14904
845
3593
713
300
1892
224
327
153
216
985
740
205
237
106
432
2237
250
2802
552
502
699
101
403
173
106
109
421
113
362
195
181
485
2033
245
272
171
1525
402
9339
444
1964
241
254
108
421
112
362
113
145
483
1513
269
174
133
158
146
325
126
1651
116
666
169
218
655
820
370
160
561
528
127
843
5524
533
128
843
1419
5699
1116
4096
3271
9528
11695
2661
1173
1424
1100
4615
1628
114
14972
2081
1222
6840
567
759
2953
1881
4417
1419
166
1768
2474
295
290
171
882
1638
604
358
117
117
143
373
2394
530
5024
122
4352
13259
1850
2820
2347
1850
8493
4833
414
4297
351
2842
898
180
104
476
181
121
321
371
117
120
606
165
7414
107
462
185
223
297
948
793
332
1058
3874
370
184
5074
5227
4599
700
1597
8866
6603
8240
405
187
319
120
1272
734
1643
6214
2742
1542
1116
992
1311
196
332
101
108
132
147
5260
188
150
630
2520
5346
2915
1403
165
675
184
177
405
642
549
3542
550
500
1423
1233
1733
4427
726
244
3188
2646
4658
4500
12879
521
1159
7338
134
521
758
430
6347
2248
362
149
117
4272
752
5514
1501
1218
8981
5384
737
1255
1988
4429
1477
977
682
665
2488
908
1501
730
199
142
410
895
1577
912
411
1875
4466
2294
3434
8249
699
3136
15330
2135
2864
6242
670
453
5170
698
1748
2811
675
1229
1292
6434
2660
7397
5285
109
130
485
311
689
7927
9266
108
1033
2310
227
222
5964
570
296
927
581
7357
971
1251
6435
2377
5094
2556
2567
408
4793
635
2640
669
1144
677
173
549
294
259
128
114
1505
167
6195
3732
9799
832
1347
2452
183
3687
144
789
2048
5933
1267
2324
185
238
591
217
1589
938
147
1241
1910
10994
2239
427
171
171
241
667
620
140
218
1285
2122
102
1114
1789
140
342
643
4012
2290
2187
752
956
878
509
560
1112
1359
7299
2991
1423
402
281
1528
172
7793
10976
4748
349
298
14971
6190
2393
1975
301
6121
230
192
126
420
151
148
196
1161
1752
7777
1696
3520
1215
154
152
181
266
4932
5402
1735
14910
2872
226
1120
4198
1669
283
398
693
1525
7224
823
9465
2060
919
393
2344
610
1166
1001
1675
24303
3741
125
878
196
721
130
198
720
8929
4373
4941
198
686
4026
128
2327
2416
1419
5822
3991
7423
922
7364
886
7348
838
9474
1665
9389
107
937
457
986
7352
1649
1053
1120
229
145
473
360
264
280
394
505
1229
528
1055
13476
1300
345
401
252
175
142
1028
1292
407
182
179
119
505
172
418
604
1360
133
5731
236
111
160
229
192
7452
737
392
1854
3985
8487
1145
10617
204
2846
1301
1496
1291
1382
1464
156
140
630
257
319
549
3137
1967
309
12755
1310
5091
5091
320
114
253
130
162
124
944
132
333
377
6773
661
3053
6181
4965
4772
2138
132
2285
560
327
2379
3015
1198
1408
9408
8942
1187
369
478
266
157
233
318
1928
353
412
204
185
304
303
134
5105
205
141
413
204
185
283
303
133
609
375
2516
312
1594
722
1080
489
1110
272
3084
8927
1031
5608
199
101
115
116
177
123
579
636
545
145
323
1324
267
1522
280
196
340
131
128
111
131
101
110
177
180
371
878
363
186
161
263
205
258
1002
325
449
780
929
1052
2619
782
516
4385
4819
138
252
153
425
222
472
232
172
127
359
102
126
1799
2341
849
136
6815
490
5528
826
713
121
1290
343
3581
2464
356
1542
4922
7433
5323
1845
2178
384
1098
589
371
5578
1790
101
1219
7419
5009
1979
215
305
470
113
106
143
1890
231
442
204
185
185
303
626
2549
2867
9479
10076
6962
309
1600
724
849
8565
3379
1843
13803
197
106
168
153
251
1468
3748
243
465
1494
408
380
4539
11761
1627
5153
859
160
178
148
102
134
241
4431
533
883
3943
414
139
1332
225
300
117
203
368
418
309
237
101
113
118
149
268
1002
478
119
207
249
610
1432
1014
608
3743
230
417
1872
992
132
539
799
6841
8486
2947
869
1693
1332
4096
869
629
827
6993
332
205
1417
1213
1002
7926
1224
404
6211
4512
2983
9419
11767
969
8897
1142
307
1128
834
279
275
272
132
7351
1577
6059
493
423
143
946
106
9870
1986
3076
436
472
263
1688
109
227
215
229
114
237
176
171
461
134
5627
4497
2178
4032
882
1200
933
315
928
1317
5684
583
8307
1209
6083
351
4723
792
217
868
3648
7366
4989
873
414
13819
561
829
8185
705
5335
4986
134
176
439
1480
147
817
193
516
5490
148
816
127
498
2537
1650
571
154
255
628
9095
9399
2686
722
102
9306
1300
605
4421
140
126
142
4635
1245
1798
126
439
207
185
370
135
148
104
157
1869
905
149
294
233
155
302
113
1658
431
318
5192
13572
4018
9234
500
127
103
202
3803
5551
2500
108
507
499
259
474
104
1621
628
12219
592
5173
691
443
386
552
1047
7303
443
386
549
1037
393
912
2314
2034
298
400
14132
106
8901
188
174
214
132
114
432
1545
1754
7675
1127
877
2307
5797
6315
734
288
108
564
375
1253
482
620
783
113
287
107
962
248
4952
291
184
347
278
1270
3450
884
12760
1746
8973
3819
208
246
200
106
130
4738
3036
2322
11509
3329
3857
292
2660
1507
309
1138
2451
1110
2419
110
963
471
169
219
195
8650
1254
381
203
2666
367
7435
8911
1751
242
2568
2420
8869
557
4598
6558
3045
2321
179
199
396
303
223
144
733
793
1311
4053
2422
9739
689
536
575
3549
608
3481
530
544
2547
2006
560
537
367
908
2229
362
13527
127
1296
209
2148
373
1094
595
385
4677
633
8806
750
3384
1161
406
386
1455
5317
692
3389
1881
128
160
11834
180
211
347
156
2336
187
136
237
596
6161
9505
1869
702
5250
2149
804
595
1643
8496
1246
597
903
2568
176
336
255
108
161
214
189
5090
5438
8980
1289
4341
2769
405
115
641
139
202
136
138
714
1588
5181
9088
1953
231
183
221
5834
6798
271
133
675
3348
11195
5255
14273
474
2860
2903
2302
120
1713
1123
669
7450
1313
379
2365
690
279
242
1513
5052
103
282
150
287
254
260
331
1515
298
819
6638
1631
1116
11252
1917
491
433
318
134
2267
2548
188
792
8104
129
457
914
105
115
120
156
109
281
411
8098
4833
231
5718
12716
3603
1631
175
4300
103
112
144
6391
124
3345
1924
4872
11780
7002
7438
394
335
148
168
238
1422
173
348
1175
633
459
304
11498
958
861
627
976
430
3145
4586
1889
374
208
202
328
633
618
102
234
4405
9372
4210
285
332
422
160
126
186
714
2686
2372
7328
5842
130
8937
1202
1137
285
4561
285
181
107
519
6022
5334
8853
4180
5218
7378
2048
152
740
149
3710
108
154
663
149
449
116
121
534
181
222
153
3055
2845
195
6144
5510
471
1875
3196
4339
1461
5406
7512
744
524
6971
8241
3249
1685
2827
995
116
629
170
1444
234
137
206
278
113
400
348
488
795
5668
144
848
947
1165
8676
622
199
3443
308
3463
142
1456
8916
792
13834
250
125
161
105
645
136
130
141
1566
1292
1201
323
232
118
2036
9152
3848
8877
2838
4736
3885
5060
258
299
470
1773
9368
4236
124
362
242
337
123
434
102
112
302
263
225
160
100
141
3669
1395
1262
215
9492
135
122
6932
8872
8048
356
670
198
907
4233
881
438
4500
3502
475
4068
9198
470
3550
951
1263
8085
6430
1642
4661
2753
4584
4989
1500
2217
400
270
1992
8934
11851
378
699
8965
494
400
430
14590
337
8073
1165
361
371
1414
1924
132
1090
193
156
254
391
2901
133
1090
195
156
689
2634
733
2685
8878
4349
8855
2270
371
894
7424
8488
1181
387
170
100
101
672
882
576
436
299
929
3728
929
1835
8503
1507
936
4780
8849
1430
9403
2990
734
4625
164
896
330
4422
1364
9015
300
9789
2170
8899
5476
956
153
241
1671
386
1875
856
232
108
314
169
187
1653
166
167
134
222
454
426
2936
407
1279
7159
5627
4075
926
9114
3568
338
214
310
1934
5211
2014
131
129
581
568
5470
602
131
129
592
564
3739
6942
1245
9121
1315
1950
175
201
246
270
377
394
551
1655
215
136
208
226
147
3561
124
563
942
1096
1157
215
136
208
225
307
262
118
138
106
147
225
254
3988
9646
1074
336
105
3569
5301
697
1890
4147
5857
2979
449
7220
9476
1757
433
1663
137
973
429
412
251
242
432
2192
137
973
435
415
8903
3135
9181
5683
4584
490
149
117
1227
3464
3997
2267
568
929
6052
927
1888
11733
3066
158
1035
148
3069
366
107
181
314
430
5403
426
2736
110
5914
270
2291
13840
6789
867
2279
1896
124
828
234
5486
507
127
828
235
130
1851
1513
1978
188
5246
10001
800
2938
500
2160
1277
969
1268
10042
2520
8962
1312
274
268
144
118
10831
1853
6216
3033
9057
366
1670
7525
3241
2298
162
593
602
193
3442
103
919
1593
162
195
403
191
1962
3176
2941
9379
5636
4585
1425
7300
1266
1094
2455
9118
613
448
1535
544
459
233
566
485
2836
544
459
234
558
487
2854
285
459
231
589
487
518
283
12570
1626
761
148
227
459
196
458
1779
652
132
989
5926
959
226
251
2132
359
728
171
282
8925
1318
942
137
960
226
311
2130
359
728
160
1597
942
137
960
225
312
2129
359
727
173
1406
1575
6032
3273
184
6936
14188
286
1042
1889
1031
3335
9138
9480
361
3772
7177
516
1236
14264
784
282
405
133
916
1319
1710
690
2645
293
819
345
426
130
586
530
298
685
313
134
146
284
384
432
333
106
11072
822
8926
1827
547
895
547
821
112
1659
342
1427
132
937
397
112
1411
965
5136
314
101
937
113
2131
930
557
3584
937
111
5442
6386
626
1787
1265
5336
3182
3985
6459
119
123
123
185
208
286
470
569
371
1224
665
833
237
454
974
14941
7300
3783
4691
2434
1921
6991
2110
843
5617
484
128
245
255
148
606
4320
796
1791
4207
3728
9961
139
3978
2831
428
1865
186
362
6309
9156
7657
352
170
122
668
11429
230
115
755
6865
1073
14974
150
291
232
6417
2294
743
2316
1608
3793
745
984
2195
822
3841
1722
398
1018
1748
7780
1684
1459
6466
3228
273
4931
1180
283
1769
7060
11660
1645
8928
276
1586
3364
588
3422
4029
326
8165
3141
6729
1224
435
1468
117
110
295
594
446
442
157
447
3682
1232
2516
922
285
465
254
1434
703
1575
293
5955
4188
5466
2687
190
120
136
310
271
7625
130
462
405
1263
1185
2932
1201
2524
1978
3828
3376
418
399
162
6296
206
2233
169
337
353
294
112
324
112
1961
6530
645
341
179
363
624
603
422
435
455
5076
1566
3495
444
702
9252
829
389
1021
491
183
1051
103
114
3073
123
110
144
278
678
312
376
1566
442
805
2734
1984
7436
1121
805
1905
201
108
793
936
1212
2168
8246
138
106
377
352
2818
1861
469
314
271
136
3173
470
315
413
262
135
5755
422
218
137
180
396
1955
935
566
3532
137
180
396
1477
498
3552
5644
6373
756
1328
523
722
488
473
580
287
586
987
975
428
709
4674
4589
8953
4754
9626
9679
119
105
901
902
432
1398
720
1023
893
630
5137
7527
1957
2214
6323
7361
1811
104
515
210
714
1470
4201
8865
638
503
4175
365
117
1971
904
608
1525
2721
6048
2077
537
337
1877
154
3210
2411
3802
1285
351
242
105
929
1921
530
991
3999
14875
1515
938
1056
2235
163
248
262
292
348
106
362
192
8882
518
281
14246
151
797
226
226
232
507
9323
134
182
315
6795
2130
3213
2386
114
182
480
121
364
204
228
165
1431
247
146
224
432
482
276
378
6265
190
360
1045
202
127
147
209
182
133
2599
9452
11333
168
186
2018
4921
4217
4132
3579
4897
7512
5000
1163
6518
146
9410
3986
1514
652
1106
367
176
147
179
141
545
431
365
191
199
125
1673
161
396
382
156
689
166
133
212
164
646
332
135
4710
3068
1523
522
214
115
190
693
1459
1375
207
9203
100
1876
159
893
174
10336
365
9314
10803
791
180
5941
1838
2285
9163
2750
2919
377
1188
650
161
184
138
940
982
167
263
10023
238
267
1210
1138
101
561
188
193
1141
469
147
1039
2040
11605
7180
8254
308
352
352
277
9372
166
1168
156
508
5367
3529
4719
3794
331
436
455
301
117
460
264
179
324
3219
456
194
117
459
263
101
1524
4024
7420
221
5806
7423
103
2195
890
437
1012
9109
9298
3434
1214
7033
5483
11776
859
1161
3263
7291
710
5705
1443
352
387
184
5406
702
8448
997
8050
349
589
1085
384
2027
9351
1566
4154
3996
8874
1435
1014
743
8728
864
2274
1769
1045
12150
2869
370
7027
689
124
187
519
201
402
1162
124
521
935
436
209
517
3981
1217
4545
6592
8560
9363
108
5116
1117
1062
612
225
1689
2482
708
176
253
308
170
477
12149
452
147
444
868
4639
1515
196
200
3566
6234
1840
3992
6509
3863
4314
424
205
416
746
384
867
3957
5510
1935
7479
978
343
3573
1075
237
1260
268
460
260
175
161
173
211
3259
412
266
2248
4066
7812
3913
1685
1735
984
1078
965
872
907
4852
3149
1428
644
2329
755
300
950
9106
734
111
218
193
120
133
386
304
236
254
351
131
444
113
116
389
9319
6949
8926
782
8882
3054
125
155
179
6163
241
8818
5676
417
133
137
211
486
203
101
157
120
142
212
187
9021
8680
1675
3664
6384
968
2956
5454
3329
664
11019
528
2295
6834
115
1196
5211
254
2227
3686
5874
7518
271
1614
964
297
909
2455
129
133
176
133
158
113
366
4662
8917
188
1500
5263
201
1174
5269
1944
3068
9155
3783
383
1624
581
216
159
245
273
1882
452
243
131
162
168
1722
4567
214
167
174
131
219
452
786
107
115
426
3538
133
126
126
115
426
2216
1935
5181
3343
3756
1882
171
115
662
145
3573
169
115
662
113
166
432
3591
1758
11939
1347
7168
1885
2995
2894
5874
11763
3095
6104
6415
7514
1402
8838
122
2232
9357
2343
216
1347
1137
538
453
305
1205
5436
508
1179
533
3016
3759
1343
2210
481
193
482
1227
503
137
4707
2577
3309
9810
6818
2913
1308
6437
434
130
2405
2493
1546
2214
945
1973
1197
3093
2921
945
471
584
577
862
5042
1415
576
3964
5218
1351
1981
1397
478
6610
10320
928
500
172
218
1668
249
543
1468
6796
366
597
523
9092
107
1000
518
124
1148
637
521
9231
523
8942
465
346
145
166
354
601
4139
1113
430
261
254
620
422
9430
224
7986
255
348
5423
1208
196
15900
4040
1682
4134
5422
517
552
493
107
310
227
513
5675
492
107
255
226
1653
4619
625
4260
1545
268
978
115
108
3483
999
115
110
1956
1360
6738
1274
8974
3102
5005
829
1276
8943
821
4049
4026
2054
4020
5960
2874
1320
253
7310
857
9078
11636
1274
1091
2760
13557
2600
3433
5790
2804
7236
4119
3091
1435
5074
132
3483
2942
9369
869
4046
5358
4000
1137
1108
141
262
173
282
224
119
2186
12785
652
313
242
299
190
854
225
255
1218
1245
4886
12692
4232
804
175
12789
650
313
229
300
123
612
400
255
1252
675
4211
4230
804
175
184
8459
2681
129
497
175
117
941
679
113
201
601
7507
1965
1337
440
1362
5883
223
9405
154
177
178
1259
695
3642
2216
2274
1928
7515
5232
218
7048
1963
228
116
199
132
142
6713
9352
2718
770
240
210
1068
914
450
186
1548
7557
1663
3848
569
311
198
1930
1314
2910
1572
2003
8300
4209
1573
1032
435
1556
402
265
5051
5404
5508
1646
880
126
527
5740
147
880
126
252
163
111
117
5557
105
4625
3323
5472
2448
567
519
139
586
577
234
2229
192
218
9272
481
510
139
234
279
141
157
234
1455
1814
1800
1551
9277
1166
265
9394
2671
8303
6907
344
316
435
204
356
137
537
909
4185
473
6626
5949
3014
7439
11954
4442
6371
15502
209
2517
13881
476
4574
520
1700
302
539
3195
214
127
1747
535
1561
2164
880
6686
176
1696
3365
249
1609
2104
6999
346
996
5649
2329
1527
1409
167
694
217
413
1053
973
939
9138
916
6850
4097
4784
8940
4119
659
132
419
2512
540
323
177
2746
2471
4625
11007
1390
1837
3430
6105
1035
3279
701
1610
644
484
439
1200
258
5523
1199
1658
2955
3364
2665
717
642
1233
1122
4721
348
4870
372
1162
364
384
8016
1247
364
385
1400
2003
2467
503
2576
1031
6304
7926
609
134
217
662
530
104
7048
460
224
729
472
5467
728
1846
1187
3123
514
4324
131
1159
676
566
1157
1255
550
381
378
8854
201
1333
558
320
388
198
7239
4655
597
670
116
6481
204
671
116
2177
204
5074
3839
2254
482
378
103
13249
2337
1135
586
8292
9588
667
8824
1095
198
3516
198
1677
495
298
427
201
246
144
214
454
1353
521
355
855
440
1566
7801
1863
1571
573
3538
425
1681
181
219
143
214
455
1465
3157
8995
2038
1671
8894
1556
673
261
334
6063
6630
534
1378
477
597
3659
494
1017
1912
476
597
518
696
380
588
684
1175
124
752
2828
952
8902
609
1968
3313
5527
361
247
112
167
568
580
344
835
10531
924
376
5340
2652
281
101
208
141
246
512
107
668
1013
189
828
666
616
254
3796
346
4763
3229
234
7441
2917
505
9105
504
601
7287
2162
106
175
863
1295
107
495
383
1809
797
423
5873
796
422
334
2932
398
728
1182
232
2211
502
3899
2244
3802
8953
2095
251
453
919
1233
2785
5082
136
341
138
636
111
205
100
124
440
428
827
841
543
1222
2463
911
383
1315
1523
2214
123
1031
100
1777
3730
358
235
124
1590
2072
7496
1816
1008
926
166
905
815
9007
816
1503
3781
1467
1433
7711
1436
106
2459
150
610
757
382
2236
979
4914
565
2001
1116
3360
8937
2544
566
2396
4330
5047
233
131
185
9374
1487
301
2376
372
1604
301
169
494
123
2033
640
165
164
9395
572
2246
4575
321
289
4790
4350
1873
470
250
11557
247
262
133
2496
175
525
7724
164
1870
105
712
113
368
2909
2606
105
714
113
356
144
397
418
188
163
144
546
310
491
170
376
3187
313
490
170
638
9305
2884
481
334
317
364
360
2276
1175
111
3908
139
4315
13890
4983
237
629
550
493
233
2005
530
8963
9916
237
1227
3532
9480
5728
281
7449
8400
5744
3001
170
140
173
292
282
165
1907
7194
1469
1482
1978
11433
201
2253
1426
607
1060
178
467
626
3339
1462
107
1610
741
13625
5994
7458
2695
8734
6728
2419
1436
426
161
121
451
407
6458
9454
228
192
5778
2144
3260
813
1470
1532
6829
1026
316
1053
246
198
204
249
1219
389
392
1126
110
458
656
148
315
1053
247
199
204
249
1217
391
391
704
1019
298
103
224
119
100
359
233
290
129
116
2682
308
103
123
222
119
261
233
771
164
248
811
487
620
850
113
282
136
8156
703
2863
2440
329
1914
152
1151
289
267
1313
465
213
3561
611
908
725
11973
1404
464
212
557
197
126
221
113
309
1330
192
1654
9209
6510
8956
7377
228
148
254
457
826
1862
149
9331
4005
9608
129
228
139
437
473
211
165
2598
929
243
255
138
101
120
233
211
165
2279
254
243
13619
654
218
1677
710
8881
317
119
836
244
425
105
668
452
212
165
566
1369
11783
560
452
4068
4139
1872
1068
277
2781
112
1068
495
3146
359
9298
722
378
182
4756
5087
8215
9419
1233
470
464
155
169
559
130
9408
8356
937
2757
9116
5423
3235
632
224
448
100
168
2578
708
648
224
236
105
102
168
1892
1968
979
3764
9442
485
8858
3841
9644
948
220
349
2038
5811
2380
1084
539
1337
867
6995
700
5247
3526
164
567
1291
106
125
262
425
320
1694
756
5993
2650
234
9096
470
284
673
133
590
4145
3063
8271
3895
8930
133
312
138
307
362
161
531
2044
221
877
1300
851
1487
323
4826
5705
1381
5296
6780
3093
143
2219
8703
417
14023
966
311
318
218
1008
207
4293
1991
108
2270
3991
3312
3195
525
1304
1081
5508
13475
233
2549
499
479
1838
3557
8935
6106
1696
960
361
1062
585
1281
187
184
455
472
108
141
912
162
1152
1007
417
1181
535
519
472
632
9156
774
2094
2091
519
509
3134
1135
8151
2170
1459
2563
880
1358
2759
395
372
1466
126
216
186
1923
540
3490
7066
8925
2081
1363
23938
149
233
4109
9794
7449
234
272
108
375
234
309
1153
4399
308
102
13912
2475
322
523
567
144
600
1916
9157
172
508
418
1577
156
145
4553
1506
917
546
4381
1969
7507
1420
1931
1871
5883
3451
6752
186
1183
1563
105
352
310
135
10613
2951
624
232
1168
371
154
654
522
285
8870
767
789
405
605
109
342
839
240
504
654
2174
157
155
726
411
4040
282
108
537
140
530
258
3421
11405
365
471
161
106
1189
262
376
1574
1423
1984
1144
310
206
407
139
374
873
1961
653
1245
10513
233
707
440
1392
810
998
104
918
261
206
170
288
469
214
437
146
2815
1917
121
138
321
509
360
172
370
332
425
472
397
1854
176
124
7478
226
103
128
128
836
4126
8496
4801
569
1816
1729
834
410
360
482
4499
9463
10433
804
391
369
109
110
8935
563
6619
1294
874
209
354
247
162
185
168
336
6156
659
444
9283
230
9510
2929
319
280
1732
298
974
348
577
437
250
1393
9117
875
175
110
1569
3496
8360
2667
1401
11805
128
269
124
137
170
858
244
5618
429
856
1655
3720
2408
3891
6158
2341
6140
2654
140
354
1418
228
236
389
581
304
143
946
8857
529
399
562
2332
1423
3118
3894
6608
2930
2786
13545
2047
1887
115
849
3644
596
888
2367
115
849
398
486
4013
2942
1965
890
301
102
247
137
372
5454
1980
7527
699
152
111
9292
372
538
426
6505
310
383
1243
1043
2523
893
4056
9940
677
326
2161
157
197
145
767
145
3917
2802
157
1298
548
101
387
1771
193
271
267
414
663
641
268
8927
2816
5214
2132
1127
3548
3653
7365
1756
1339
1140
222
1148
14910
4483
320
7179
4153
6041
1406
1417
6174
6682
317
855
3326
9827
110
6453
14509
7271
7966
5263
593
188
183
217
430
569
399
4435
174
139
1286
867
6998
347
2489
123
159
1010
399
1244
372
172
861
4385
3695
8068
985
491
144
170
8151
1350
375
870
721
3391
499
3115
1040
378
1476
734
303
304
433
109
147
315
331
6005
747
109
147
315
397
2365
1113
8896
1560
2456
7608
120
163
166
9319
3214
1586
947
103
744
227
440
1093
5658
1093
1608
7602
1684
4045
669
487
427
127
303
146
196
123
1629
8675
1760
133
2183
1035
131
1976
4276
138
8464
1716
907
201
309
673
164
206
279
3885
8924
100
283
472
815
167
102
187
638
5625
740
191
187
1983
534
3641
1495
2084
6288
9419
6485
358
355
462
4356
123
5173
3941
3869
1106
999
260
346
453
219
566
207
268
128
142
1230
979
762
251
122
130
208
826
125
377
420
1442
1223
1950
338
346
923
604
503
341
3244
889
445
621
838
264
593
419
210
2143
485
894
136
1001
177
196
103
350
1492
2085
1211
1257
337
209
4145
2002
4707
3404
165
206
514
1129
169
5002
1419
843
4337
1407
426
225
224
255
476
1899
213
1368
188
154
6930
3679
3307
120
8592
6395
3010
333
936
620
187
162
211
359
368
264
120
1374
4466
6006
11477
1128
1256
398
6841
13371
399
745
2359
213
296
294
423
403
249
1877
4444
764
363
186
1370
429
425
629
3237
1936
117
648
254
1353
753
1698
616
117
647
253
547
1569
542
2075
228
209
1064
1017
956
272
9077
660
7231
483
1149
248
130
117
526
643
1026
665
214
636
209
948
6632
332
4694
466
837
8298
605
1109
341
761
2346
221
14705
157
110
116
142
757
1898
1356
244
466
528
166
195
574
2089
1781
2407
803
814
7700
847
1413
281
402
536
345
449
1356
1413
281
402
537
257
2182
727
5936
1974
445
493
778
2383
908
602
3575
601
774
1906
5352
740
1640
727
227
190
378
2319
833
248
139
754
8376
3083
119
155
483
172
105
162
127
380
4647
4315
2138
715
1171
2063
9052
473
2500
1062
264
346
5151
3900
5213
1151
170
225
273
612
186
1505
115
1117
875
211
2195
115
1116
502
602
2409
1203
1722
1763
280
259
725
1071
1887
3118
719
7403
1537
744
15547
1916
1684
172
115
220
330
145
131
282
930
510
113
2111
315
758
3911
5228
1064
230
169
1073
140
603
2412
1206
1720
1766
280
259
731
258
1024
728
1275
941
518
3642
2142
1687
172
115
220
330
145
131
248
1015
569
112
2103
4972
1233
261
359
673
115
1919
132
156
363
162
271
1021
343
625
493
315
537
1199
1334
331
2501
687
267
8177
1190
1632
5284
223
708
849
619
1692
1417
336
369
179
113
4841
495
352
479
181
114
103
6697
208
366
481
892
5309
1151
403
1660
213
149
155
117
172
274
142
2939
2301
103
148
116
172
142
2935
385
1126
373
103
2704
465
408
209
661
1410
117
448
557
469
426
398
363
118
229
1897
950
495
940
8903
2623
521
370
118
1415
159
143
265
789
1768
555
131
1648
110
165
7570
8619
716
605
1514
4633
178
140
204
5255
340
1193
1994
378
10670
6190
7082
446
1439
15059
11248
209
422
4853
113
147
114
107
128
13359
9456
131
307
1428
237
6081
2958
2312
4302
1879
584
583
204
872
917
3052
194
1734
2222
918
3051
194
1733
2223
918
2249
494
130
1411
7339
147
1464
485
282
162
212
459
141
2672
1140
9175
413
620
633
206
221
2613
2013
489
194
252
111
115
669
203
3212
478
190
252
111
115
669
192
2041
2578
8674
306
2800
238
178
7395
2745
1274
1865
3068
2609
290
9757
1734
159
7340
4161
1901
4656
2646
436
4884
4485
7679
3879
14954
2958
121
117
433
278
2516
605
7012
7238
385
1347
2753
3049
217
526
205
553
194
921
451
1427
1697
7415
772
421
1307
358
159
3233
9477
582
2756
206
2884
136
1065
244
287
659
127
621
555
7381
152
228
197
400
291
356
3315
9338
3821
4884
5004
6416
2734
2993
562
656
369
446
8781
5769
7095
629
3257
559
159
3828
7366
5234
195
566
124
1162
446
228
215
811
177
10136
2612
632
364
113
542
484
257
114
2499
295
9070
430
234
642
124
1726
1222
921
341
223
468
2173
445
2105
1693
1728
12720
111
4352
466
447
1943
395
1600
193
1162
882
238
232
222
3047
1358
9445
7555
113
13973
6907
5010
190
6336
925
554
497
137
272
4767
879
9367
1821
1511
161
428
403
326
2492
1322
12066
4272
5009
7500
2040
2425
2507
151
228
2031
342
195
1403
113
496
206
216
559
1070
475
1861
136
2335
633
1554
1181
102
268
725
584
1101
2096
123
198
180
445
674
1103
854
7081
426
368
824
1482
1433
3941
11855
848
11192
388
7011
2321
7436
2781
215
179
198
964
2148
3752
2769
583
1710
621
366
305
192
2102
289
334
1020
141
130
807
3440
580
2477
2448
130
144
1147
2653
14633
106
2973
129
1229
517
1169
6652
2382
706
7510
6404
314
8820
1255
9370
2633
3295
5421
1270
218
1291
1812
766
883
578
419
6191
677
217
260
193
314
239
702
1316
131
296
143
3278
102
875
563
662
298
166
2661
190
151
11674
281
503
928
301
107
209
274
2292
507
972
175
1205
3352
1052
161
1192
3886
100
321
397
103
541
9396
163
943
183
442
2604
5041
5080
1458
883
2376
5031
9583
690
212
100
106
131
220
310
360
3741
4057
8877
4853
461
9956
3671
2007
571
335
512
3281
570
319
455
453
5149
631
1922
9248
420
549
1043
310
564
547
397
192
144
221
661
528
214
2568
1051
1916
205
184
288
155
186
2283
4262
6877
4872
1315
1355
5782
1848
495
204
186
287
294
299
5149
163
634
1720
809
3636
412
1761
8899
906
435
521
3399
272
7197
5217
762
1258
218
871
5907
117
1602
7839
1641
1524
1334
382
158
289
611
1654
447
573
738
491
5500
479
736
2845
6906
2377
9420
6913
5066
122
9033
129
182
300
910
454
5532
512
145
123
680
131
4143
6873
5033
2171
9303
7139
6298
4037
9335
9624
677
6259
12369
2791
855
775
1255
995
956
162
6511
199
811
3636
850
294
428
324
196
127
6133
5160
514
1450
101
106
266
457
134
113
101
2275
907
7167
1014
198
264
6407
579
3173
915
371
1122
302
224
2830
3356
918
305
1842
249
685
120
364
3229
195
7228
7406
1575
1028
5655
233
253
118
1023
168
386
369
146
1721
1797
523
7365
1165
12084
4463
1927
481
402
176
4139
630
1816
356
344
578
273
257
587
148
485
500
164
395
2748
1883
1464
830
525
279
327
301
2421
7467
648
6379
2182
159
3633
361
134
747
182
447
511
9987
8833
588
1531
795
743
689
102
13137
499
271
288
236
1893
538
3340
619
2762
491
759
2085
184
131
337
704
119
9875
11492
4299
612
500
1059
289
1847
222
314
182
360
213
4712
164
4883
7190
100
1036
3572
14969
4875
1310
2702
345
1560
433
1585
733
188
348
348
1586
915
120
105
1560
549
1468
732
184
432
349
1104
7265
3172
547
1225
674
247
266
721
241
4492
8878
4346
9448
462
436
204
104
191
10181
1447
385
804
1128
8059
384
807
1120
4741
5447
4014
10824
645
4262
995
6296
120
1461
5808
1404
450
481
186
3019
141
1610
362
138
114
1136
243
941
674
158
1678
362
138
114
1161
214
210
3438
10015
104
2679
2587
2635
1012
8108
6473
14913
840
5111
13620
937
3640
12504
3699
4221
618
986
1031
445
1063
5169
264
15309
611
1869
2085
855
1629
8786
2060
1054
104
331
114
1255
215
387
617
729
836
334
313
1730
3657
541
165
8558
1587
256
319
209
293
1286
8878
138
867
211
3032
9438
143
3920
4642
2079
7382
2602
3380
3628
636
627
2178
1062
431
290
399
239
2556
1062
351
3624
2275
4120
1350
352
233
256
320
2383
150
4944
198
2827
467
324
3638
9171
1645
660
3589
660
601
1423
764
406
211
224
208
332
565
372
403
284
135
4962
8607
7442
885
13321
1003
389
446
108
266
238
237
370
389
236
1644
100
892
175
302
461
192
744
274
914
265
489
354
946
781
146
1079
2039
11669
908
235
117
188
610
380
1060
582
889
7456
997
101
689
395
141
3233
101
689
406
141
982
485
158
818
121
106
1559
250
116
189
360
108
154
110
497
317
100
287
275
1564
536
2235
869
8989
839
496
599
518
11281
9067
1346
7492
322
1526
757
7204
2258
1295
413
125
255
187
316
156
119
311
170
631
877
112
196
3554
494
1002
1918
424
113
208
3698
8840
149
3214
173
263
8912
1940
2182
123
2313
752
291
115
116
336
373
442
1577
270
509
644
156
367
1127
247
359
521
6934
154
565
679
1160
124
714
2664
193
142
469
141
132
105
803
1322
460
422
924
451
310
1091
7993
284
444
9447
266
5377
1035
601
5473
9548
620
4054
433
2164
658
133
427
1649
2152
4092
8898
3402
1829
346
3175
251
615
872
2197
340
538
210
210
1129
824
1521
516
224
207
106
238
178
2023
441
446
258
405
1434
676
515
224
207
106
238
421
408
13576
1393
188
230
204
828
2176
301
1220
13382
1029
2313
2030
613
115
175
186
842
1647
7264
164
278
113
2026
1121
3805
1118
412
555
1205
113
1723
8666
1397
1471
272
137
482
3058
1137
159
504
105
3833
2657
4124
12557
4785
6758
290
5759
3480
5400
192
1000
3271
9381
1199
3449
14904
10167
4221
457
1034
895
993
100
402
366
408
121
378
531
336
176
211
5499
749
120
399
530
336
190
196
9455
2257
844
505
1578
1054
1768
8187
702
5436
6883
1175
812
980
2539
3832
205
121
196
168
261
504
103
828
1487
133
180
350
214
213
321
4325
5377
848
3411
4407
3106
934
233
183
144
358
694
1705
927
185
388
177
222
1402
2802
2362
2044
3924
371
312
583
1031
923
4785
2701
14928
6198
2641
2463
431
4842
136
138
197
514
404
7360
576
155
370
2186
111
285
162
921
128
189
6818
5065
869
389
7374
912
161
393
832
1414
1926
2382
139
1521
2745
6204
336
182
175
934
1405
223
2024
4386
184
168
265
1470
8059
13539
821
316
145
808
2362
1197
2376
450
3107
4163
1396
166
515
263
446
445
305
697
593
1114
3284
494
1080
721
3330
2718
304
2223
851
2247
6244
3338
15517
3560
866
388
318
276
145
5628
5113
251
517
416
101
157
1926
174
168
317
275
146
125
124
412
396
749
197
533
687
569
268
243
5673
1448
122
342
280
212
101
619
2409
1505
3602
479
1303
1147
9297
800
6223
614
1202
365
3735
1512
112
2276
7317
6634
2069
6958
3800
8961
1192
2492
139
1702
257
7260
846
274
522
145
315
1059
7927
4310
11730
4664
4391
3128
3397
9005
10674
1749
345
824
4815
1232
1153
5201
322
1141
792
363
843
367
1161
367
894
795
1102
367
303
6487
413
359
223
673
173
202
5554
110
158
598
110
173
1460
2890
1275
366
2215
465
2236
2459
1014
10140
1690
1249
1748
671
366
3232
1009
587
1264
578
1803
1750
361
1463
462
777
1683
2887
1714
239
358
884
452
2047
534
859
1311
15315
4063
7362
2046
809
752
7676
1443
556
206
487
284
803
414
167
212
951
4099
2205
929
6160
648
4927
527
190
708
1809
2228
844
405
8551
5699
3240
8126
1162
9358
14860
5287
4235
3386
1209
118
2868
1127
7415
106
383
1981
1680
9287
14890
4660
4012
6170
1518
805
911
345
651
505
1555
586
638
1429
237
183
104
160
283
145
3142
261
349
3213
169
109
176
275
145
1963
425
501
1844
14868
2783
345
6524
160
2038
414
1624
9017
1178
252
847
102
325
1616
1445
183
648
163
1404
1105
3595
531
7383
3905
9535
1695
104
307
361
152
137
174
215
703
637
565
1820
313
182
417
153
144
205
950
3392
9380
972
313
190
7425
2510
1910
1145
1289
1670
2416
2794
185
189
923
1584
914
104
109
2785
252
185
193
923
1064
6133
868
3512
2114
742
341
6376
4913
609
1121
627
1387
497
110
309
420
413
197
114
2177
123
321
441
418
141
1860
123
312
132
667
190
535
1485
584
1580
10986
316
187
710
167
4553
420
171
3089
221
222
251
2864
210
168
535
195
148
1352
135
1057
1955
494
759
1123
179
189
368
1399
161
679
733
564
9750
4027
184
1340
1253
9440
205
2576
7100
1909
377
119
112
146
480
336
3490
320
4741
6440
1860
167
1136
7457
7577
115
1240
1623
5748
588
2484
781
208
1801
167
197
215
128
109
155
205
128
402
5352
172
134
151
112
121
140
195
107
403
137
257
9342
2724
1510
3785
301
657
1649
197
3460
13083
1278
2053
785
253
2436
10334
752
7288
1588
1744
124
4898
2058
1393
161
450
711
110
169
174
158
1332
2744
190
908
749
1572
159
447
710
110
182
195
158
1336
2748
11605
176
9046
1754
1498
5251
455
5743
11508
306
420
987
557
3777
1761
221
246
755
224
109
785
5292
537
779
3842
751
2020
1256
2100
1259
303
4226
3376
2025
435
352
3411
962
1949
167
130
266
258
448
275
102
120
154
149
250
362
415
410
2846
130
210
135
313
301
101
102
120
136
566
538
679
221
7932
223
882
1021
2657
3223
481
171
190
10695
3236
179
3872
1011
6567
485
2540
1395
248
522
273
5597
7251
345
522
220
798
997
488
259
752
11137
4965
3220
1482
275
102
107
147
229
182
357
695
619
569
894
1759
203
872
119
2640
589
110
9341
169
883
2274
328
986
7338
532
14939
4806
1057
1562
7421
1089
234
144
4286
5099
1801
128
4578
1909
11675
1800
1657
3538
249
216
3011
389
3911
2307
124
244
115
1454
9083
124
119
335
141
1056
1095
427
453
163
796
614
2073
5242
1404
220
735
185
169
2303
1304
145
190
913
138
1595
170
732
183
167
2518
1088
7065
102
581
908
235
1608
2259
122
313
1161
103
297
915
658
804
1331
444
1356
1777
492
1782
9044
3026
1739
787
109
135
224
755
246
221
330
1433
459
146
307
138
540
120
2260
901
886
115
1950
221
281
1367
7383
1748
660
337
1120
1213
2984
1866
903
487
741
375
209
191
677
747
11547
2772
678
585
1654
1100
8644
848
3987
4741
3220
3558
4984
1500
3073
5063
1984
4615
461
258
242
110
524
389
5505
243
242
110
524
686
1533
5479
4959
2258
842
3428
596
1133
513
361
8148
1112
550
367
1447
1766
4671
347
6068
1072
8198
188
204
550
9452
152
159
548
3395
240
1998
606
345
122
491
628
6626
782
378
167
117
495
9010
525
139
354
831
6239
9483
804
1785
208
165
394
1660
1444
971
518
9352
1216
886
150
736
154
635
249
969
3675
13551
9912
1229
371
1032
891
125
168
5563
1956
622
513
1612
1908
130
518
885
1395
142
727
186
183
1338
2702
191
188
934
121
129
1581
142
809
186
194
1338
2702
4265
3396
1465
311
149
423
517
176
7060
206
458
1906
2374
2180
144
112
107
1385
1958
6751
8834
2805
777
182
203
559
189
584
141
271
4897
586
707
5124
1794
6890
1318
913
194
1741
9107
9443
3383
994
1267
7884
748
119
493
441
2855
2362
6276
3599
979
514
237
359
1162
124
518
462
488
220
1709
5622
2250
14896
592
923
216
7946
140
334
1764
267
781
493
148
823
141
1846
341
510
489
146
222
410
333
1766
262
781
492
1093
132
957
6098
739
191
171
125
107
275
275
1440
461
5711
1174
1789
280
7365
14624
216
1469
548
150
2332
2196
131
2426
602
878
3935
466
8332
692
5109
4455
677
3209
2569
1088
381
187
211
542
5160
4653
1094
4840
1103
611
199
4349
4792
179
1914
5356
389
5185
1709
162
285
315
329
212
844
112
1261
143
1049
208
292
1040
558
1961
206
175
240
448
353
8540
253
909
464
188
971
209
193
796
1507
654
4037
6420
230
102
267
1444
6074
3001
3732
137
1057
358
7238
1133
814
3173
2710
7339
2320
981
229
113
1637
1367
116
847
2404
1368
115
3383
286
6575
174
272
192
510
250
523
1138
1738
10354
9249
14923
5697
2509
9162
645
4353
1094
504
295
563
473
782
139
1196
438
1853
291
169
1513
362
4358
278
167
1456
5744
7896
281
1096
966
1140
5419
4069
479
467
1747
238
1417
247
502
132
202
1608
5144
879
2237
568
7407
912
4454
326
822
609
629
988
322
294
2893
659
1323
7600
1307
1361
1341
204
153
185
833
878
146
1401
5115
4543
1885
2082
4725
1392
160
616
560
2134
3187
1582
622
565
2163
3199
3037
11746
5955
2717
9036
172
139
3299
139
1661
4376
1225
1441
238
361
177
128
1473
228
336
1360
116
106
154
469
2433
2393
504
110
173
152
467
483
150
518
505
365
9411
169
3719
1848
341
439
3593
340
118
555
441
439
1030
4646
352
2836
986
361
3565
178
1015
336
2320
361
2782
4012
1553
200
196
1106
247
5303
198
1103
246
2140
2625
2304
2634
5573
211
469
159
144
429
184
370
269
5519
332
156
365
203
320
144
643
421
218
138
398
358
125
203
501
1473
1893
1022
190
2635
679
4866
445
5538
2990
211
3859
469
234
245
131
2812
9361
3049
2692
7167
1157
3152
667
1124
177
563
456
154
1087
647
253
1058
3211
333
1055
1636
761
155
1316
216
702
158
369
474
155
1080
852
3728
3379
106
705
389
255
5875
8020
119
496
1844
699
4653
1037
2572
415
549
537
1072
703
589
2946
4347
2598
4240
1400
211
452
469
557
747
708
260
694
655
172
238
882
3189
6167
12283
634
2267
349
1397
117
1922
989
868
1632
931
433
496
1710
551
140
7383
112
270
110
430
289
283
253
1422
7362
1415
359
262
1759
4825
150
170
13068
6861
562
1418
173
282
1402
1449
4607
4826
257
257
430
123
200
296
130
2602
686
464
1625
476
487
238
107
253
239
772
616
107
2383
201
507
107
193
1293
481
6658
1109
448
1137
389
367
8082
1132
386
367
1401
864
195
1609
15326
290
474
14963
180
9360
138
363
293
1979
100
484
134
309
125
102
783
6284
1324
301
572
850
164
353
406
1295
285
1616
299
101
3166
708
733
417
148
1725
631
536
2616
1143
5602
8272
4130
571
742
369
113
306
504
424
3112
361
4296
545
149
1564
2099
402
8582
2868
4167
7366
5011
3455
2095
449
2149
556
5116
3931
734
1470
3223
131
401
1444
479
2642
275
9007
3644
3285
3309
231
1816
2134
326
981
1526
1379
1436
635
760
6711
4899
127
3359
228
302
1646
5298
932
7419
562
1001
2409
407
504
485
260
358
1126
417
192
105
4107
916
446
664
1454
109
258
509
186
104
106
406
1091
143
1182
1736
508
120
2637
4040
2802
3067
4602
341
6537
6048
230
492
7996
6159
3061
4150
5546
671
7213
666
144
235
168
1800
5273
114
2882
765
6260
4067
6651
2058
688
232
434
145
1986
104
109
2867
765
7353
524
156
293
454
1880
1177
1933
4719
6984
12220
8024
1353
1385
1390
490
2745
4238
11004
4299
314
628
3319
447
2687
7340
12160
4828
786
2213
1805
2981
9561
435
2373
129
2357
5092
4403
811
11678
595
5656
347
178
1688
186
288
254
623
213
1724
1702
11968
9171
694
106
547
381
579
1172
5276
109
111
355
297
1889
599
183
300
136
9356
1306
2894
346
743
133
144
1639
674
9043
429
3163
1166
7394
114
1708
355
1186
1517
199
3668
13156
966
6043
826
10852
4259
402
505
487
392
382
1037
1566
1487
7717
1389
946
156
2552
566
436
225
496
394
6844
954
162
201
607
2827
689
424
565
3967
8830
3075
4975
586
7229
4508
568
552
2898
9392
2411
354
577
1447
113
710
266
670
2950
102
177
613
774
1292
3678
646
185
144
2918
1086
240
398
498
544
778
140
1022
234
1444
751
897
103
9174
9119
288
4269
408
507
490
266
395
1127
194
234
1579
3723
5000
6655
241
386
920
188
119
2278
124
1180
685
520
3063
8882
273
196
235
193
492
2772
1415
2735
2833
370
9396
370
982
2054
6595
159
5865
1549
744
1049
5146
4973
3735
3748
343
2317
519
9145
842
385
299
14879
533
422
1084
2479
193
460
404
1084
1944
5567
1175
392
393
490
522
404
4270
1872
267
205
773
206
466
3049
471
210
249
559
1110
11325
336
1904
178
521
139
136
117
133
121
451
4247
413
5174
8405
1567
820
3889
2568
197
635
263
8888
7160
1554
1406
1799
779
5520
383
779
483
3346
984
4247
117
644
647
251
230
343
273
460
4565
243
926
5065
4267
404
507
489
393
392
1175
7182
155
293
1888
285
2209
5727
7363
1927
1739
387
101
207
188
113
460
1142
614
9324
7269
2679
1600
526
599
343
1070
266
2182
359
1506
1174
397
391
488
507
408
4268
1467
805
2101
6817
4698
927
2386
522
650
846
662
670
270
211
238
507
1927
128
328
232
4101
212
238
103
709
671
1938
673
5107
6436
348
351
339
4669
1061
1117
746
783
209
221
1048
179
218
100
395
455
108
1401
1530
9008
1926
2103
399
146
681
3120
973
172
433
543
2039
5880
7355
2283
698
2582
2456
134
1124
149
991
1899
508
406
479
1777
6748
1056
2238
984
444
819
6248
4267
405
507
488
393
395
1169
1903
478
833
1924
2224
1899
321
203
543
169
115
325
636
184
350
437
1670
5805
1462
1396
310
479
194
146
700
3908
458
111
681
752
172
144
187
157
173
1747
2387
1022
1127
102
229
266
490
507
408
4130
554
530
1507
3993
340
397
123
2780
1935
2548
518
331
1127
102
230
266
488
507
405
4270
9420
482
224
393
962
2347
178
143
229
335
122
126
181
163
104
439
704
2577
6648
355
4752
6168
9534
203
231
2192
131
137
125
1017
216
341
1229
1636
131
297
300
235
741
113
461
423
158
3832
7629
4109
496
1044
231
13276
237
1341
797
2142
132
299
212
432
189
161
131
4986
2855
190
7436
988
5003
573
541
1401
621
185
330
641
1103
308
420
1025
5883
5879
210
560
118
5414
464
875
2181
4920
1341
389
289
228
279
937
721
211
588
1592
130
945
186
139
1360
271
4440
209
507
265
126
1127
133
316
299
1833
1126
126
266
507
4439
1706
2158
3217
1170
1403
441
235
212
1401
873
1706
9545
2624
2623
862
686
880
154
837
407
1547
1788
4438
507
266
126
1126
3011
508
1185
407
313
4690
124
213
1623
474
1559
1277
648
1803
4129
507
266
126
1127
2860
3759
2854
1717
1240
181
165
680
296
1941
155
391
453
1400
180
4437
507
265
126
1125
3105
5665
748
1261
3230
3952
371
7787
130
847
280
3691
2036
7375
4070
104
447
228
159
1122
171
1127
395
265
489
507
408
4244
181
738
637
8288
860
1034
328
9641
162
579
3142
2690
1081
1791
368
4270
405
507
490
266
396
1127
645
692
432
2544
4130
408
507
488
264
398
1127
689
877
2059
1127
395
266
490
507
408
4269
6047
5554
1666
1076
4510
407
506
488
391
395
708
434
109
376
388
484
467
406
4270
514
1636
160
354
261
1696
3889
6792
6669
478
151
193
240
6815
681
205
123
522
958
3849
102
714
389
374
534
658
1644
815
207
3922
1174
388
393
490
507
408
4130
1973
4412
468
571
1093
2984
632
3156
9783
3178
5738
1417
1897
134
219
442
229
104
898
4645
4267
406
507
489
392
397
1175
1882
2620
4514
274
106
146
1898
2064
832
743
3824
2831
1175
393
392
489
507
291
4247
2848
1133
1810
469
2955
943
6444
13497
1172
398
391
487
522
405
4269
215
414
3590
17955
4198
4270
405
522
490
393
395
1175
5172
2581
5126
2309
4286
513
1894
196
442
467
233
1498
4929
1643
911
257
1245
103
307
195
322
196
1556
597
388
1031
7192
1742
1325
6865
5442
407
130
227
310
861
1600
113
181
127
553
2745
1083
1336
406
134
342
1740
478
4270
405
507
413
381
393
393
1172
553
152
4270
408
507
490
393
398
1172
366
173
148
314
247
1826
4761
1713
823
1418
9508
1897
119
2540
427
4335
658
258
3024
1175
396
391
487
507
407
4438
10563
168
199
205
243
1563
1522
279
301
4815
4268
407
507
488
391
393
1170
427
6680
816
1849
622
104
296
3398
566
942
2330
169
516
408
448
2165
792
3257
2071
3780
2213
824
386
191
454
682
1654
122
926
451
1310
789
1174
1175
395
393
490
507
405
4269
1383
2480
1175
397
393
490
507
406
4270
6122
921
4269
406
507
489
392
393
1171
6535
169
6392
263
346
334
1178
607
2496
2629
621
196
4269
407
507
490
393
395
1175
3264
6865
3381
833
369
147
9537
3023
475
366
241
154
184
293
2642
3283
225
234
189
208
266
1449
637
2209
487
6825
283
1833
1199
1266
6856
1628
4268
407
507
489
396
1127
2440
1119
6282
14817
1143
1303
414
823
1319
116
311
472
3546
1507
4724
3846
576
5612
380
412
4013
1127
392
489
507
407
4247
5964
4828
6552
4246
405
507
489
394
1127
2749
378
576
6318
3501
1350
471
1607
268
6876
2339
4247
408
507
490
393
396
1175
7995
599
329
3620
1703
6945
1174
392
392
487
506
408
4268
2535
2197
343
280
242
543
226
316
4854
275
280
1472
181
1267
387
338
104
203
546
572
279
122
997
114
532
724
233
219
385
606
1440
166
5775
354
685
889
569
498
158
528
991
708
156
1753
1035
1439
9512
5054
1273
396
6856
1426
682
307
949
718
592
1276
276
3154
198
872
311
1592
716
901
161
160
388
763
153
875
262
1402
2799
411
667
994
593
1263
528
507
1117
1236
2352
255
411
1502
687
754
188
515
1099
1005
9159
591
111
1370
4096
2241
1890
772
440
11224
516
392
392
488
507
407
4682
397
393
490
507
408
4260
2784
3425
488
406
3908
3806
6856
3051
393
2396
6800
124
1175
393
393
489
507
408
4268
5104
1082
706
439
2626
436
4062
186
1175
389
393
490
501
408
4269
1113
439
2164
437
2460
438
1209
434
4028
436
1095
1781
6417
816
6860
915
435
461
644
417
1163
324
654
435
472
1518
1189
375
392
489
507
405
4275
284
1625
344
11909
4865
2852
4637
4424
1919
6870
2015
348
2246
435
463
1519
1190
379
392
284
6812
211
506
406
4280
280
3763
4867
2854
3647
8409
6375
6848
7807
440
1066
642
388
8102
1067
641
384
1423
429
20940
333
1126
392
490
507
408
4239
12928
6845
345
5614
4268
408
507
489
392
397
1175
3381
648
463
4602
360
6818
942
731
6462
6272
4269
408
507
489
393
397
1175
5813
2017
4270
406
507
488
393
395
1172
499
404
5784
437
4554
187
1175
396
393
490
507
408
4269
2110
927
4310
153
872
2673
7244
5792
4266
408
507
490
266
394
1127
6974
6785
346
9546
502
487
614
1126
394
265
488
507
406
5456
813
6194
3063
498
4318
848
1537
294
3518
3821
709
159
368
379
542
1833
5428
736
605
9281
8208
1832
441
395
136
347
235
112
581
942
5255
416
1023
2617
4068
2469
6828
1618
569
457
106
215
189
181
244
528
199
2559
4562
1295
1342
3154
980
729
638
981
204
7306
4341
1274
2044
14900
400
112
420
2524
881
159
397
247
304
200
8170
391
452
1197
726
208
4909
7393
2005
1738
2400
722
102
130
138
3830
1050
229
213
137
277
102
138
192
528
1670
1526
1920
1154
508
4807
4604
364
107
646
860
227
107
460
357
636
5332
136
2678
8118
171
389
6833
302
241
6864
14076
134
1486
386
697
1063
561
1942
3451
4047
5523
2077
3395
6822
6663
533
554
729
3442
6180
3726
5675
1349
3727
5678
1332
477
1332
477
1332
477
1332
477
1332
477
1332
477
1332
476
1332
476
1332
476
1332
477
1332
476
1332
476
1332
475
1332
1645
11230
4612
3564
3751
228
843
1930
116
133
1865
1032
2256
3082
447
506
1324
927
2340
3948
1457
6561
352
4748
832
340
117
109
294
128
293
268
571
1893
9594
1139
117
293
123
292
266
574
602
315
145
228
251
15468
1320
175
769
177
559
212
311
272
184
2265
5591
1118
5001
3156
4028
1734
598
764
1236
376
390
487
505
404
2387
998
924
4933
9450
3540
1004
739
6804
198
258
151
179
6959
259
151
2020
1657
13789
361
3032
171
706
133
570
220
246
184
112
166
114
1672
358
910
142
240
537
124
155
1726
784
3703
611
871
2141
756
363
149
272
621
683
135
126
322
183
173
271
174
1951
435
1800
390
780
2687
444
151
174
270
151
1713
4971
7143
2001
1130
1630
2211
212
245
368
346
246
184
346
709
9303
2189
345
259
247
328
350
245
212
1774
2523
3147
2741
180
270
151
1693
6454
782
9642
4810
217
4714
3522
6485
419
347
4675
1831
1164
4544
1127
396
490
507
408
4247
2017
8101
11262
319
3111
6843
5836
3370
3197
654
6244
510
1097
2421
682
513
1052
1321
1102
154
2512
362
136
355
1149
789
683
201
204
4822
1424
309
3380
5298
1731
4638
122
253
298
143
155
4005
2191
392
189
122
689
153
1928
3791
1801
126
549
200
358
263
990
694
278
7261
4993
1474
1611
4395
9294
2223
5840
4408
1324
2404
3060
444
621
452
118
104
200
3485
130
919
1586
620
118
104
201
3481
3204
9267
1404
141
828
202
1360
3972
9065
13119
793
273
442
536
762
2987
3544
540
762
2063
2446
5009
458
11714
1675
1921
1257
389
2795
1257
5686
727
5088
10346
1395
618
118
104
200
3482
102
116
923
1582
619
118
104
201
3484
3112
6829
101
9265
1405
141
[truncated: 3,552,703 more chars]
