# Supplementary material for: Effect of sequence depth and length in long-read assembly of the maize inbred NC358
Source: Nat Commun. 2020 May 8;11:2288. doi: 10.1038/s41467-020-16037-7 (PMC7211024; doi:10.1038/s41467-020-16037-7)
Supplement: Supplementary file 4 — Source Data [file 41467_2020_16037_MOESM4_ESM.zip › Source Data/Fig. 2B, Suppl. Fig. 7, 9-11/W22-NRgene-v2-GCA_001644905.2.fa.mod.pass.list.len]

7344
11810
6854
8241
7559
8071
9435
22366
7429
9386
7376
9359
7506
7477
9481
7366
7533
8895
7441
11474
7373
9426
9373
7331
7981
7361
14774
7437
7405
6733
7434
9687
9462
7338
9564
7458
7385
9481
7494
7337
7538
11521
11521
7475
7439
14067
7537
9399
9368
7406
8464
9699
10989
4429
9597
6883
9496
4562
9150
15568
14976
3294
5460
6865
17683
6899
9269
7428
7633
18054
9361
7305
7444
9410
9573
8191
9498
7383
9424
14843
7376
7378
9387
11618
9424
8968
5684
13141
9393
9878
9395
2668
8631
8037
7443
12032
7330
9507
9536
13680
13688
9599
7318
6155
8918
9659
7381
7386
5138
7568
7693
11367
4645
9512
14952
7453
11667
9413
9322
9407
17131
9379
7526
10852
11693
9569
9372
4557
7703
9330
7330
8365
7633
13692
7277
7504
7448
13729
9350
7328
7456
13720
7340
9629
7567
5016
7371
11681
15862
13746
9416
11943
7442
7317
9475
7356
8202
7357
9399
7322
4542
6986
10555
1685
9421
8905
9334
10134
7451
6773
7982
7977
9365
7366
6213
7413
7322
8951
9523
9344
9345
7532
13353
9375
7476
14924
7348
9366
7048
8919
7346
9527
7474
7444
8940
7424
9347
14979
5215
9478
8458
8925
5066
7286
12507
5864
5817
11898
7449
7513
10674
9541
7733
9143
9349
10061
7400
6920
7366
14921
9522
11516
7804
9511
9459
2579
8936
9553
7453
11303
13813
12948
9457
9487
8837
9448
14189
12956
8952
9509
9521
7173
7301
10320
7439
13276
14247
9456
5240
14099
7892
9012
10910
7171
8971
9438
9524
7469
8911
20576
8182
7327
14044
1910
8908
8889
8986
8922
9521
5318
10751
8891
5130
7410
6289
11243
9521
9526
9397
7260
7213
9445
8923
10928
5123
13665
8995
9258
7443
8764
13922
10814
7326
9440
8977
5511
6184
8918
8435
16281
7426
3496
5876
8879
6188
7497
8215
6430
8906
7669
7217
7776
7776
5130
11994
9300
7452
12870
8843
9368
9395
9287
13666
6764
14186
13531
4571
12093
8900
10427
8931
5153
9451
9570
8508
5111
7398
13621
6806
9458
5824
7121
13208
14866
13750
8918
9455
13838
9382
8298
8887
5932
9340
8947
9232
7368
9369
4026
6385
9492
14321
7429
9492
13223
8740
11889
13357
14808
9446
3369
11780
10353
8889
12948
11421
9283
9497
4756
8337
13408
13957
13079
8271
8887
9510
10487
11196
3755
7402
9316
5090
9090
4774
8890
8585
7398
7251
9400
9374
9644
9313
9469
7035
9298
7841
13497
8881
9188
7441
7358
9491
9826
9367
8936
9338
9519
13687
13687
6860
8924
8929
2220
5409
9843
9376
8821
8214
5575
8860
7318
8892
15346
10363
11744
13916
8914
7972
16105
8968
12677
9398
7106
9175
6129
13808
11462
8660
12520
8959
12657
7303
12362
7418
7458
8330
7455
8935
8979
9328
9468
8855
13724
8767
15393
14357
15985
9282
7294
7360
7408
11592
25738
11244
10658
9451
6494
8829
11765
8516
9475
9008
4734
11300
11426
7383
9118
10209
13474
9258
15565
10890
7300
19204
9160
9482
9217
11510
9281
11447
9351
11503
9349
8937
8973
9463
9395
9514
7352
11568
9354
11506
14498
13875
13687
16406
9399
6396
9442
11477
8594
12220
9307
8846
7505
9261
5625
11276
5837
9441
8934
13706
14016
15690
11316
7345
12652
9478
5160
9203
11397
8981
7273
8935
12839
8154
9478
17815
9530
8837
1576
5202
14530
13992
9292
6879
8934
9493
7509
7352
16385
9515
6051
9395
11274
8951
5329
5271
14054
8419
9404
2684
9626
5535
7513
13829
8887
11590
11859
9421
9207
4896
7264
9582
9515
10339
9504
7451
7343
9450
8954
7436
11636
7141
7605
8037
9407
2026
11810
8595
8797
11480
7529
9554
7460
7390
5205
13499
9490
9490
9607
8336
9435
11667
9434
6872
7385
7621
14229
9111
9354
7711
7145
8880
7313
5609
9535
9335
1781
13626
9462
9532
9272
8978
7361
5652
7284
8471
13760
9326
13097
9517
16522
9486
13878
8965
11247
8982
11754
9138
9454
8890
8957
8858
12755
7358
14945
7862
8973
8014
9297
9010
7438
8905
13681
8969
15546
8031
9516
14557
7366
7387
9133
11304
7718
18152
14028
13781
6331
9525
7357
17539
8943
9466
9474
7338
12899
9531
10168
9433
9344
9530
8924
8344
9480
9456
14663
4026
9495
14863
7426
9506
7364
13427
9232
9622
11729
7399
8981
7248
9358
11997
7375
10113
9298
5210
9049
15366
8958
7411
7425
15015
13739
9908
11789
9293
11076
11501
6487
13981
7301
7438
9452
8928
9299
6421
7665
9445
8923
11345
7350
11221
3089
13693
8937
5875
1780
9241
8184
8533
14056
6756
9379
8961
5831
14497
12319
9116
16681
13763
9485
8933
9488
9386
9336
4789
9513
8095
9435
7445
11896
7315
13638
9282
12987
5650
11536
15022
15015
7330
9521
11367
9342
13709
7345
9130
3624
8959
5850
12246
9207
9458
13748
11513
8562
9555
9565
15581
6231
9883
7511
9594
3182
12301
13917
7327
1840
13687
7756
9013
12723
7357
13578
11342
15398
15010
5585
7969
5557
9343
11182
7848
9462
9415
9546
11772
9634
14087
8405
14998
8837
11761
7822
7397
9388
7441
7357
8492
7240
12416
7351
12592
10941
3574
6070
8988
5147
7412
8929
8107
9393
9534
9384
10508
10067
7388
7355
4391
8744
7254
11498
8934
10758
9303
7837
8916
5872
11732
7415
9625
7983
12294
7380
9522
7399
13702
8952
9345
9453
8863
9305
8866
9156
7492
12766
9641
11560
13716
8171
15489
13681
11552
11684
9426
9550
11427
14714
7439
8976
9074
9397
7273
8223
9051
9398
13986
9412
6008
5613
9261
7450
9724
5208
7367
9442
9395
15026
7367
9649
9114
8283
9594
9778
7738
9442
8919
3624
9046
11405
6476
9604
7345
14236
13626
8252
8945
7960
13777
12808
7405
11890
4792
8866
6858
9523
11159
8778
8949
7929
9090
14226
8958
9229
9282
7366
8915
9351
7308
8907
9547
5689
13383
13685
7456
9476
12152
4794
9337
10836
14225
11404
9384
9409
8920
7949
15399
8979
9680
9350
9530
7799
7330
9974
14966
12792
14110
12765
8781
8915
9334
13522
9368
12348
4390
8942
8934
11932
11887
8318
9434
8954
7382
13712
9466
7694
12770
10974
7419
13544
13661
9412
6394
13626
7472
12946
9625
7403
7383
9464
9473
7338
8920
15402
11310
7613
9525
7222
10075
9608
9396
5311
11262
1967
9347
8894
7410
9407
13906
9214
9054
7396
8974
7336
7481
7459
13541
8936
3965
13685
13282
9507
8956
12370
6444
14963
11456
7422
5425
5580
6401
9395
7353
9613
9152
11649
7349
6716
11274
22138
9641
13910
13736
10665
13696
8201
10197
13734
7453
8085
9404
7392
14089
5711
12239
8998
13535
13861
8109
9584
7406
7406
6897
8700
8922
8919
9369
4741
9083
1807
13973
12005
9544
7367
7035
15022
7407
13520
9453
8927
9327
10016
18813
10261
13900
10590
15799
9528
14127
7412
9409
9030
8911
15578
9458
9470
13176
13954
9382
11533
13456
7427
8975
6746
8323
9105
9838
9461
8967
14898
13710
8513
5488
5407
9495
13974
7476
7373
9346
14896
13993
12109
8234
8958
22939
9258
9008
7444
10141
8915
10021
13518
9382
9399
7429
13803
9115
8927
9734
9294
8269
11220
9405
9394
7510
8596
8945
13670
13779
8971
9414
7324
16327
8928
2013
8678
14938
14931
9370
9582
12786
7385
11704
8948
11758
11473
15575
8086
12183
10910
14806
9678
5778
9478
9584
7440
12785
7447
9115
14972
13706
10354
11387
7454
8402
10413
5502
9362
9596
9012
6492
5311
11761
16926
13907
7427
7817
6330
9429
11589
8330
9435
6064
7299
8199
11484
9415
11768
7402
10877
6734
11494
12761
12754
8192
8127
9424
5159
7312
11405
9449
9288
10329
11551
7316
14410
7893
7490
6024
5906
9499
9909
13896
7013
9135
9389
11231
8936
9575
4693
11475
7932
9387
17014
10896
7446
7424
7350
7844
8847
8407
11516
8275
3584
11569
9516
11090
9436
7366
9358
9558
12631
6896
5612
5316
10303
8235
7458
7392
8206
12754
9482
11336
8772
8154
11261
7332
10379
9312
9153
12096
10999
13215
7441
9541
7452
9718
4985
11986
8957
7650
15966
7337
9409
9362
9538
11667
14986
7148
7802
11492
8963
7342
9516
10897
8793
9473
5158
4738
6161
8086
13350
8982
14120
4938
7367
5411
7356
7371
13690
7377
7388
8907
7353
6423
9412
11195
6945
7490
8904
11734
11626
13856
8804
15573
14116
10575
7470
11747
12098
7427
2343
9390
8769
15196
12695
7168
6859
11094
9455
9690
11313
9699
11693
9287
8213
6430
8876
9531
13825
4838
11467
15502
11614
9294
7447
8938
14570
7243
12806
6153
7833
9430
9603
15426
7347
7364
9461
8721
8927
9139
12250
15025
9333
7286
9048
9634
9557
14174
11779
7351
7324
12025
6211
17285
9508
16157
8543
7504
9549
11443
9450
6209
9361
7426
5285
13714
15412
6432
14109
8642
13631
9633
8959
8022
10184
8559
12462
7471
9133
5182
7361
9519
11209
11492
13815
7313
15809
9004
14942
8379
11452
14994
10572
11480
8876
13654
5789
9476
15394
12786
9505
15003
7603
7987
14044
11563
13743
9365
7347
9052
10323
7405
6897
14056
7730
8999
15464
12529
10122
8251
7452
13747
9592
5912
7328
7423
10304
13652
13655
12037
9725
11309
9441
7447
7377
10220
8404
13675
7564
12188
12098
8151
9477
7370
7352
9075
9306
7435
8677
14505
7352
8830
4820
9427
13685
6913
8731
7564
7381
12313
5689
7454
14998
7286
9431
14949
8892
9543
7926
6711
13652
7345
7415
7210
15005
10577
9345
9113
10714
9000
8897
9547
15579
14205
6669
8873
7517
11541
11750
1887
9174
6314
14939
10462
7339
8111
7452
11155
9545
9779
9416
11289
7452
9639
9361
11517
5409
7323
9637
7380
10891
7302
15044
7961
9557
10470
7389
7355
7114
7353
8019
8960
14235
8309
11689
8974
9613
14013
9716
12635
7288
7860
9643
6909
12759
9412
1749
13690
8880
8260
11458
16514
7452
11735
9586
7426
9308
11470
7349
7996
15025
4906
7336
9419
9454
7350
9399
8946
8851
15156
13677
14775
13511
6161
8712
8934
7433
9281
9440
9116
10559
9525
9253
7429
13767
7356
7389
7237
8418
7426
14059
9597
11926
7478
9467
7841
9422
9081
7477
13706
8277
7437
9536
7410
9403
7452
9499
11308
7523
10252
7346
15399
7308
14912
9362
7300
11484
7703
8297
2787
11065
8921
7354
7336
6901
8487
8942
7449
14998
7742
9513
7391
7393
9123
8858
7384
9486
15563
5378
5970
7396
13617
9638
15500
13703
11522
9537
11445
1689
8493
7344
5141
8742
7228
7255
7412
13686
7392
9193
7434
11762
10842
8922
15408
11488
13571
9678
8282
9249
6126
9510
8946
13410
10814
7284
15395
7463
10132
14939
8711
9551
11495
14971
13621
7400
9552
13086
12791
7468
7817
8534
11318
9531
5172
9685
9015
10122
9393
12785
8987
7969
11188
7934
21716
11770
9645
9234
7053
4802
7434
14283
9466
13740
9613
7326
11345
7363
15571
7472
7400
7434
8927
12132
15404
15004
15569
14979
4534
9579
8853
8406
8944
9107
8021
9276
9564
9545
8102
13985
7274
14958
9589
15393
7160
8911
3820
8860
12399
7438
13471
7323
3573
7391
9724
13534
9524
14116
9356
13771
8065
11250
7315
12582
9460
8946
14778
12409
7358
15552
7582
7359
14965
12378
7942
7362
7361
9637
9540
9492
9555
5089
9589
9341
7468
13824
8227
7512
14877
7439
7469
7392
9306
9514
9398
7409
7409
15534
7514
8527
7420
7986
9569
7365
9117
9610
6987
9393
7427
7336
6990
5215
7348
9421
9463
10242
7430
15826
7336
7717
7369
8954
7430
7437
14983
9583
13962
9456
7434
7357
7365
7502
6807
9328
13434
10286
7419
7424
5410
7258
8011
7367
14845
9130
12562
9495
14014
14899
7329
5349
9354
9444
15562
13676
7420
15403
7698
9348
9622
6993
9517
9407
7502
9622
9571
7352
7448
9505
8979
6251
7390
9159
9597
9343
11244
6852
14904
9501
7363
7352
5842
10904
10406
3634
9536
14959
10279
7366
12890
7353
10293
14091
10066
9485
14630
13863
7406
7424
12948
9444
11082
9442
9461
7400
9541
11856
10773
9588
9536
7365
11496
9375
11343
15859
13667
13703
9355
13502
9311
7370
7302
9460
7375
10198
7390
9357
7482
10167
7337
12098
7450
7337
7340
12641
13901
15049
6764
13682
9487
9385
6799
9395
6214
9073
9666
9475
15571
6376
14107
7481
15408
5215
2058
13548
6801
6834
7433
10108
9484
21651
7411
3981
9492
6851
17856
9778
10755
6827
6858
7420
9403
6863
7412
9573
10647
9378
6833
6727
6841
6865
7337
7568
7396
7395
6753
6881
7414
8520
9376
6862
7543
14988
9368
7342
10749
10528
9396
6781
9514
9396
7567
4430
14935
5547
9738
7577
8085
7774
10474
6922
7357
7467
14905
11282
7437
9452
9451
7345
7461
8787
13203
8499
14949
7258
7360
14265
7381
7306
7355
9602
9631
14699
6855
9430
11673
13785
7451
7588
14918
9456
9387
11492
7734
9421
7709
11382
7397
7440
8162
3358
14126
13943
7311
11246
10084
6644
9508
7477
6606
14014
6866
7401
13715
6857
9532
7361
8031
11557
15722
8856
14925
7425
8284
7282
13928
9623
8702
8897
9435
9492
13372
11801
8784
12981
7267
7380
6419
5587
7396
14206
7395
7405
7363
9453
8250
8962
11961
9356
7345
12325
8472
17404
7449
9301
9588
13806
7291
7376
7383
9178
7358
7437
9643
9129
14955
7473
15566
7341
7360
8946
9425
13696
14245
7792
6402
7343
11571
9593
14295
9890
7522
13776
15250
7743
9375
15020
7721
11029
11302
9686
9333
9608
8168
9587
7012
9400
8918
11802
8676
9399
13375
7374
5665
1822
3080
7344
5836
7257
7468
7318
7460
7401
10083
7472
9608
13891
13356
7867
14340
9531
7487
7416
9431
9257
9257
12539
7455
9494
8925
13951
7370
14960
5214
9380
8594
9362
13706
7426
7941
9521
7298
10886
9136
7974
8918
11660
9323
10209
15413
11300
8024
8978
8594
12943
9487
7450
14732
9413
7405
6190
7324
8909
13634
8576
22351
7363
7276
7397
8922
7858
9070
12314
9550
9476
11797
8118
9483
7448
14088
5204
7377
8576
7437
9382
9492
8868
9457
9477
6833
8919
13043
6776
7355
17004
9433
9104
9364
15039
14275
9354
13706
9417
13747
10712
7498
15006
7570
9605
9530
8910
12045
9372
7940
7280
13699
9398
8944
6793
15527
12613
7356
7432
7445
9555
9264
7319
7433
9307
9439
7426
15057
9474
12476
9593
5777
9300
9519
9474
7283
8945
4607
7371
9503
9382
11149
10203
7295
8911
8951
14918
13404
8885
7478
14965
7307
7372
5521
7895
7339
2779
9039
13038
9422
7459
5142
9585
7428
6921
7397
7385
10470
9330
9508
9430
7408
7449
11558
9522
8037
9351
13860
9417
7456
7435
9606
7154
13542
9588
7361
7945
11838
7376
14728
10408
7435
15563
3324
9362
15544
7581
9672
7518
7502
1864
13773
9267
11759
9422
11445
7433
8898
9477
11334
15007
7914
7373
7385
15001
9534
7512
13715
8937
14982
7489
7731
9604
14873
13282
11482
14093
7828
14433
7297
7446
8918
16292
6837
5956
15603
8202
13582
7497
14935
7356
6909
8143
13762
14993
9495
9598
6652
8460
9588
11290
9519
10230
12075
7180
7461
7436
9466
7332
7367
7281
14001
3782
9470
8889
13581
9574
9569
7458
7021
6143
9294
9356
12746
9507
9681
8944
8873
7505
14958
7445
9535
14954
9671
9478
9471
9420
5456
8986
6951
9993
14594
13553
7461
9493
7365
23107
7531
7031
1974
12613
7315
6522
9528
7394
9395
9493
5496
9359
14932
9413
11622
15397
7265
9450
15342
9445
9415
15034
13657
7894
9533
9178
9110
9450
11455
9355
7382
10689
7375
12063
8912
9557
9108
14945
8913
11432
9452
6841
14043
7482
8290
7373
7410
7886
4074
9527
7245
11000
7543
13400
8364
9004
6796
10244
9296
6983
18026
6996
17151
9419
8938
7373
11005
9018
7255
8952
8976
10400
14916
6469
9609
3227
9340
8982
7753
13692
7360
11758
10068
9418
5922
7356
7351
5582
12737
9354
17822
7360
12607
8931
14447
8934
11771
7395
9461
13661
9676
9440
6908
9360
2469
12331
9189
9594
14042
9433
9014
9342
10824
15154
8903
9762
9771
9492
9427
7645
5839
9413
7300
14471
9507
6045
7424
9145
5624
10743
8218
13592
7547
9114
9590
9594
13536
7359
9355
12911
8962
7260
7357
9349
7858
8069
14086
7503
7382
15398
13524
7342
9469
8926
17902
23629
14067
9540
9160
9372
4908
4718
7418
14999
13534
9551
13954
7441
12786
13540
13970
11976
11359
16268
12784
9546
8935
13582
9529
9110
9040
5411
7338
8899
9337
10973
8915
5307
13655
11239
9092
10311
7386
8033
8886
9504
9379
7409
7802
11728
2483
7410
6841
8922
14046
7413
5167
7315
9485
7921
5189
11510
9550
8942
3763
9495
11856
9467
5304
7945
9491
11426
10438
11610
9498
14574
4715
9334
9421
5202
9452
11610
7343
7430
16414
7317
14340
7365
7466
6460
9012
12281
9421
14076
7364
6430
15400
15398
8947
8813
13673
13504
7438
15580
11782
11589
9730
7333
6830
17910
9533
11848
9423
9272
7362
14403
7455
7440
15583
7424
9611
7386
12083
9313
8982
8034
17731
2169
3465
9588
11475
15397
15047
12814
9168
9447
9595
9120
13349
8919
13672
14169
11492
9182
8840
9526
7338
6996
7790
9353
13140
9425
9443
1867
9594
12912
6294
9105
7411
15402
9087
8946
9179
8551
9370
7340
8982
8907
9435
6892
14005
13601
7838
14140
11757
13935
13404
9532
13748
9310
8946
8924
11992
7289
14929
6942
9961
9522
13832
5286
9395
7336
6121
15304
7393
8240
7395
8159
6181
5512
9549
9456
6457
7342
8535
10696
12148
2914
12392
14794
8893
2945
11637
8240
9596
9483
7416
16919
7469
9442
3197
8960
9528
7385
7287
5482
8969
2422
7368
7004
5437
9403
12920
7369
13651
13674
14957
11446
9413
8382
12887
11755
11800
13952
9170
14079
5268
8947
9571
12294
15393
8950
1846
8965
9426
7795
5238
9310
8903
8963
4903
9116
13730
8522
12946
8960
11935
14059
14997
9363
8844
9105
13961
11943
12271
6425
13966
9137
14945
10756
7603
9394
9454
7743
6145
12324
12165
9033
9468
9420
4978
9600
14059
9383
6439
9189
9537
13763
11589
7949
8921
9453
13072
9413
5933
8971
6844
7455
10261
12805
9486
9574
9062
7314
15400
11516
7425
23499
9396
10315
7430
13389
4309
8951
8918
15000
14047
7469
9512
8149
9309
7480
7534
8937
7492
8900
9096
8924
9867
5125
8983
8942
14948
8874
8676
15533
7345
7688
12125
9253
7517
7356
7361
3632
12240
9022
7408
11538
7752
8945
11788
13481
7849
4839
14082
7667
6167
9436
9754
12330
8898
5833
12179
11795
2973
8937
5716
7369
9301
7532
4787
14826
8324
8888
14004
7838
9590
9503
13139
14099
14212
7729
10016
7784
11333
11452
7430
12511
9437
1883
7455
6428
8536
6422
9957
11690
6031
9291
7389
8503
12151
16179
7308
13671
12754
8089
7396
8928
13631
9423
10133
13559
9321
7783
6708
13769
8878
9573
7295
7440
8986
13680
7377
8962
9543
9396
9468
9289
7445
9541
9313
9052
7161
8964
15566
9144
8914
6095
12475
9958
8492
8939
8961
12407
9408
9351
5840
2641
9486
13610
5622
7500
2266
13211
7309
11255
14950
15859
9366
6216
5294
4959
8926
10913
9462
12988
9427
7556
13644
9364
7448
2743
9316
7731
9574
9441
5181
9037
11453
8043
11850
5163
5163
2548
4915
9579
8958
5522
8976
9484
14029
6924
9450
9289
11991
7472
9468
14804
9518
14361
6413
8795
9492
5324
9687
7453
8924
8985
8718
9046
9533
8634
8484
4803
10460
9490
11272
9555
12752
9347
13407
6890
9237
13844
12323
7400
6880
7800
11341
9568
9568
7438
7240
7350
7465
7309
9486
7457
10604
16328
9383
4762
8869
8903
4872
9413
9371
8039
9450
11752
7957
9514
9458
9352
9159
11756
7410
9522
11879
9189
9345
8315
7411
7314
7373
11048
9401
12229
7354
12068
15371
8547
9512
7486
9260
9366
7581
9419
15580
7925
7378
7298
13707
6422
13864
8970
9296
9494
9455
5818
9229
8681
9393
8772
1850
8954
5238
9516
10807
7398
5585
15561
11341
16798
14278
8943
9028
9220
16951
7392
9456
9361
8912
7367
9478
8685
9594
13661
7535
9492
8940
7345
6233
8318
6473
6398
11655
8967
8686
11757
8083
10716
8974
8950
9432
7753
12544
9514
7347
11762
13334
8069
7363
9580
8980
9560
9516
7486
13423
9260
8874
9440
3512
15253
7381
9374
11411
9311
9592
4735
11317
9598
13656
9425
7973
1455
14927
20767
13622
13174
10797
9503
9179
5938
8439
9487
2485
9520
11187
9467
9355
7439
9350
9637
6948
9473
7354
9334
9433
11407
6902
7706
13687
10644
9501
9313
12957
7937
9536
7381
8281
9572
8970
7365
11881
9431
5227
12094
5227
7841
9061
6889
7467
5060
9520
4965
8160
9604
8901
9802
7372
11476
12458
5930
7404
7362
9518
5487
13948
7361
8107
13692
9335
9004
7410
9490
9545
9071
5208
7348
9279
7835
7378
7470
6860
8752
6938
9297
8884
9493
9509
9602
8944
5599
9616
16936
13612
9609
7747
11640
7436
10616
13948
6939
6413
9528
7601
12696
9522
9657
8902
8424
5181
8921
9397
9540
13883
13947
7345
14136
9396
7393
9904
4099
11178
13737
9071
15537
9612
15558
7478
15401
14052
8734
11612
7160
7304
7234
7437
13513
8971
6439
12721
9515
11686
7357
7344
7347
8944
9512
13844
7368
4665
8941
10195
9611
11594
9634
7435
9413
5209
13873
9564
11592
7047
7782
17005
8041
15559
7542
7384
7038
7576
7455
9323
11168
7435
7316
15704
9264
11606
9393
16338
9484
7368
10182
11594
9352
6726
5204
9599
11273
9268
9520
14966
15538
8187
9481
7270
7304
7383
11258
8892
9610
12013
8747
9324
11588
9467
11147
8996
7369
14803
7357
7510
11992
7297
11744
7509
7392
11574
9480
8917
9453
7337
9273
8975
8902
8944
3405
8869
6451
7452
9522
9988
4052
11855
8926
7395
8852
15951
7017
11459
7367
14996
9226
12673
7044
4920
8855
8808
11085
16142
22511
9502
7313
6672
10933
8382
6908
4785
7844
7367
7532
7950
9412
16257
7379
7580
13970
9551
8357
13569
7758
9424
14164
9431
9445
7363
9344
9412
9394
7377
13720
8934
14120
7965
5827
1844
8942
7584
9450
9290
13730
9583
6380
13850
9582
6433
6100
9531
13796
10177
8680
8489
15605
8238
12473
11320
7945
9471
9518
15572
9471
3008
7289
9580
6893
5123
6932
9411
6672
1797
7298
8625
9315
7384
11579
14104
7038
7403
7288
12460
9560
8839
7456
8842
8872
1513
8864
7379
9422
11660
6910
11765
8930
8917
5489
11972
9282
4604
9467
9313
7128
9449
9611
11461
7344
7433
7430
8875
8608
11835
7407
15395
9361
7355
9404
13906
10516
8752
7595
7459
9432
9388
12376
8530
13951
8955
8932
7794
12749
13648
10214
8959
9108
7399
9470
7796
7439
7368
9433
8508
13523
8985
7473
11772
6135
5285
9412
8973
7470
13408
13626
6266
6736
9591
6160
8951
8901
9373
8902
5935
12048
7434
7374
11225
9419
11313
9430
5731
9390
13588
5724
15418
7134
10915
5413
9310
8492
10000
9536
7788
6145
8886
11035
9528
7359
6878
7437
7359
13687
9398
5886
7342
6606
6377
12193
7397
7887
4866
9137
10635
16949
9005
9700
13692
9485
6802
9009
5222
14303
14529
9556
7887
7355
9387
9454
9496
8188
8996
9354
9216
9344
8924
13708
8915
8923
8964
9361
11025
9597
6419
7738
8470
9358
8984
5827
9455
11993
9424
8981
8929
14149
14375
7466
9395
15403
9356
12820
9445
7467
11676
9486
9043
9394
1797
8916
10237
9133
7843
7412
13651
8915
11609
11577
9466
7222
4884
17342
9025
8639
13136
11767
7499
8881
13795
13062
9512
9501
8941
7373
7885
15565
14905
9426
13915
14095
19183
5262
6003
11188
11184
9556
9458
9248
7436
8910
9489
11439
14170
11999
13024
9487
8324
7403
2948
9553
9289
8825
11281
9302
7407
13462
5706
9167
13742
7787
16230
8832
2286
9768
14167
7516
15037
8744
9633
13935
7415
8930
7430
9505
9305
8448
9358
5541
9535
5087
11729
9420
7445
7371
8882
11649
9488
14981
7418
9457
9125
9365
14735
7351
9439
9413
9414
9299
9072
13370
5867
9358
6142
2982
9342
3624
9306
7427
8896
7479
7395
9493
9260
11751
7418
9461
8080
15014
9478
8813
8917
9439
9170
9352
9371
8935
9488
7020
13544
9286
9463
12956
7447
9530
8628
7904
8863
12764
10640
8100
8585
8966
14124
9399
6941
7369
9530
8936
9270
9541
9545
13537
9370
9184
9389
9516
13848
6464
8876
1854
5184
11753
9524
2752
8076
9558
8779
9526
10243
9453
9453
8817
10538
11360
8968
9390
9391
9585
7171
5221
9437
7366
9385
8890
9125
8853
13155
9349
5245
11751
10650
13706
7491
15054
9321
14106
7361
9365
9530
11714
13943
12047
9370
7714
13749
9482
3992
9385
7591
9518
8135
9206
9496
11611
7771
8189
7797
9026
13023
5661
11833
10766
7204
9141
9024
7461
9404
5066
8557
10219
6393
11570
9527
8700
12797
7359
11714
9318
8933
9299
11465
8973
9415
7805
4268
1836
7334
5008
9292
10220
15017
9506
7396
13883
14100
9478
6265
7496
13915
5119
8950
8968
7321
7365
1922
8897
14068
12802
14077
9466
9347
7451
15016
7307
10995
7456
7109
9543
9276
8940
22626
10880
14128
8231
7324
7384
9498
13671
1936
5266
12563
12377
13088
8742
7350
8853
9381
14120
9510
7360
8933
9407
11731
9452
7399
10954
8978
11186
12989
13777
7217
8028
13257
9528
9438
7396
7441
12340
13998
9422
11807
5918
7995
9487
15226
7437
8950
10174
8863
8928
9325
9526
9482
6770
8940
7458
9156
14724
7265
9459
6342
7935
9436
7406
9348
12773
13847
9440
13369
13371
9471
9488
11758
11580
13923
10390
13782
6437
6257
15174
6381
9365
9269
21419
1722
14468
6955
8289
9386
7393
8441
8916
8270
7347
8152
8939
9367
8039
7448
9599
9231
9594
8622
17284
9301
7370
9009
8948
8024
7445
9167
5410
8907
9482
9339
12811
8896
5244
2647
14504
5173
9317
9456
8838
5640
13586
11183
9129
7399
9489
9358
9359
9296
9356
9517
8331
7220
9545
9448
9447
9432
15318
9397
8090
8912
9102
11744
14229
6947
7961
9462
7180
9470
7345
8995
9438
8706
9460
8747
15002
9807
7926
9403
9528
7471
7432
10591
4535
8850
7757
9485
9553
5809
6967
7460
11430
11142
2120
9000
8934
7343
5923
1376
9530
9008
9184
8936
7488
5205
9681
13092
7406
8946
4658
8931
11440
9505
5124
9384
6777
7308
9518
8958
8867
9527
12716
12735
7366
9953
9988
5484
7483
8601
9433
7422
8937
9679
13736
4533
4541
7636
7459
7329
9522
8930
8077
11448
14950
7368
8895
12538
9451
9132
13464
15010
14988
5229
3646
6959
7357
11308
8946
9336
5356
8758
7410
9485
9564
7989
9211
16785
7337
7215
7381
13606
15699
8956
9318
8988
8914
8951
8626
5450
9686
13715
6840
11771
5358
5403
8593
7371
9527
13763
8255
8673
13428
5238
8774
19809
9010
9232
7375
8955
8863
14694
11188
8894
12019
12561
9308
9453
8856
13417
8882
9487
9476
11757
2483
9530
9439
8983
5241
7725
13470
9482
7476
9507
9512
9507
6645
8874
12626
6304
15962
9300
5751
9446
8891
9463
9452
4886
9275
9547
4177
12793
9441
8876
9405
4852
8830
8903
5345
11825
8479
11656
7148
13306
6053
9530
8908
9549
8966
9378
12794
9475
12470
7769
9361
4791
9334
9479
8908
12755
11528
9306
11750
8396
7393
9429
9305
16221
8981
9602
12739
11704
11543
11456
11549
7366
9370
7403
5061
15767
9454
8029
12149
5360
18074
13817
11592
9474
9258
9575
7406
8278
11546
14084
9340
10688
9445
8943
13791
1981
9540
7371
11605
11559
9351
5091
9455
9520
11400
9353
8956
9344
9594
6434
9331
9483
9462
5388
12773
9526
12390
8516
12151
7446
8291
14002
9328
9007
13990
10449
14200
6847
8982
9143
13858
11784
11543
10535
7441
12681
7341
13842
5280
5408
8609
9487
14018
12806
7112
7408
13673
9054
8974
6023
12509
9370
13720
7377
9302
7952
3456
8648
9408
7373
9401
8250
9431
8949
9522
9735
9020
7385
9819
7344
9444
11427
7496
7347
7669
15471
10080
8973
7338
7287
6087
13463
15850
8916
9022
9350
9477
9515
9523
11474
7378
13659
12771
9236
7898
9302
9003
11640
7509
8753
8901
6961
9284
11241
9015
11954
7425
7469
7950
9008
5207
9006
11622
13394
11448
8748
11444
12008
8676
9554
6131
12082
7208
13118
6482
9401
9402
9522
10503
5300
9434
8644
12406
10255
8875
8413
9263
8941
11399
8936
7869
13953
9479
13676
9456
8631
13565
13801
9271
9326
7387
13632
8865
11521
3288
9400
7603
6781
10822
11439
9403
4929
8976
9204
7615
7408
8662
11755
8934
9431
13758
7290
14989
9301
10190
4377
8800
9402
9357
12859
8955
13577
8935
9396
6901
8191
9398
14659
13699
13673
7822
7712
11565
3576
7360
8479
4151
8547
5274
12001
13904
9229
6629
13614
15000
13715
8721
21626
13898
6914
9382
13775
7374
9421
9547
13408
9548
8972
9583
7391
9410
8583
14127
9428
8684
12100
7797
8359
7869
9521
8842
5755
8776
11536
9180
9482
12792
12236
4794
15206
6764
4731
7470
9027
7600
9401
11378
9440
16868
16456
7476
6984
8756
8300
7461
7377
9663
11515
13552
8183
9270
9425
9464
13083
12373
13714
9158
9448
8640
11472
7447
9480
9669
9416
8940
7922
9571
5677
13558
8887
9993
9233
8373
6894
7315
9435
9360
8650
8853
13979
8413
9541
13474
9383
15912
8941
7388
4659
2431
11448
11386
6905
15397
15631
7311
7283
8501
15935
4686
9383
10889
9354
11867
8743
6428
9393
7169
7452
9545
6654
9085
9230
9304
9398
7376
13643
11576
7031
13891
9505
10715
7373
14216
8173
9666
7448
8946
11477
9116
5953
3342
7362
13968
15448
7334
7352
15575
8955
13725
15395
7334
5948
9518
15012
12960
8759
8919
13681
10026
14166
10874
8341
14112
7389
11765
7704
7540
11705
7375
9473
9798
7734
13697
14495
5228
7401
7383
14367
11645
8923
7366
13519
11622
8882
11110
7052
9595
8937
7459
13763
7378
11765
8955
9290
5974
6146
6090
9400
9035
14252
8925
8878
8972
7239
10654
9013
14966
9447
11475
9481
9339
13241
6478
6931
13727
11839
5347
7229
9562
7314
9597
10315
12844
9460
15397
7806
9336
9704
11621
5972
7797
8980
10206
7517
6188
7403
9289
9441
9441
11764
13573
12189
9428
14478
15342
11575
12826
8878
7776
13534
4569
11501
10541
9486
10036
7801
9573
9177
9671
11359
15035
15035
13858
10649
10448
10418
8914
9593
5691
9606
7465
7367
10554
7354
8909
8994
16523
8887
7314
7392
9327
7502
7385
4801
10380
8801
9526
11985
7439
7374
9457
7369
13227
5424
13453
5204
9870
8752
7726
11310
15379
7360
9122
8874
11630
9442
9440
9389
12499
8236
9305
8527
13839
13316
8195
5453
13445
7525
7461
7400
6462
7546
8571
10185
10795
12377
11550
8908
7473
9132
7790
8817
8108
8111
15580
13875
9582
7833
8795
5890
9355
9382
13804
8018
14165
9488
10803
8242
7387
11231
14101
9335
9259
9533
3842
20662
9383
8949
15396
9099
11540
9287
8401
7447
7379
9484
9061
13901
7346
8958
7441
7346
9202
9545
11377
11701
15569
13576
11545
6473
8933
9365
8900
13612
5808
13514
8889
7820
8720
18933
8933
7291
17187
7181
12081
11896
9493
7260
7234
9375
7638
9519
15225
7879
16965
7797
5285
11694
11813
13056
7370
8341
9525
10976
9493
8830
12017
11589
9656
3811
6895
5215
7468
8960
9445
9960
8826
7389
8232
7868
7829
9389
12361
9530
15008
9492
8890
11564
9475
14494
7738
9425
5222
6416
7587
13715
7165
4800
12577
7985
13145
9281
11933
9432
11125
9553
11482
16617
9416
8165
7911
9534
13748
9211
7332
10614
12079
7173
4594
7436
11134
8964
7224
9345
9402
11658
9619
5133
5161
6673
8918
5995
11262
11410
9604
7597
11508
6211
7391
7564
13666
9550
17140
7709
7358
7432
13319
8905
11314
11451
12056
6229
9532
7251
9392
7471
7428
12505
9096
15401
8975
7353
9618
8563
9574
9396
9482
9450
9592
9473
10461
8933
7471
9513
13721
12373
9667
12675
11223
7741
13666
11901
9173
13719
9123
6606
7617
8133
7460
14679
6671
7931
8865
5152
7297
7501
8897
11179
8890
15564
9445
9469
13705
9288
14906
12954
13227
11606
7943
9583
13187
7354
9484
14123
12020
5204
11320
14007
3618
8965
7685
8892
14783
7435
11829
7367
7441
8693
6209
5259
7442
9629
15578
9592
7374
11518
7447
15401
11536
7346
6948
6912
10247
8083
9372
7018
9418
7431
8949
14930
11438
15409
11375
9525
7372
9109
11739
7272
13276
7421
12986
9383
5228
7374
11469
16396
12546
6931
9624
7459
7497
7922
7348
7524
14981
9318
9346
11483
9377
11254
11679
8933
11316
10395
7396
8096
12843
5089
13842
12503
9398
8526
6866
15546
16624
7445
7303
5208
8354
7762
14861
7123
7681
7501
13228
9544
19925
7436
9593
7442
9530
9268
9389
11410
7418
9419
4912
5011
7367
5410
14960
14921
9583
9366
9391
9602
8978
7331
14988
9421
7339
14967
7668
13669
9605
9348
15569
7951
16705
10290
7478
9456
13687
4749
9552
7470
9557
5882
7232
9493
9503
9556
9479
9371
16308
10280
13700
8920
14982
7410
8965
7480
9623
8430
7818
11744
11319
9838
6285
9325
7563
15407
10973
7777
11991
7366
15770
13657
12352
7600
12800
9622
15572
9128
9370
10340
13964
10083
12790
9660
10253
7935
9388
13382
7425
9926
7453
12761
11571
7370
8937
7427
9381
14519
10007
19170
14978
9466
7496
14055
9386
13636
15582
12512
7347
9557
4253
15019
14148
9613
7500
9462
7391
6821
9426
7249
7305
15028
10319
7481
9547
7357
7838
10239
7442
7204
10167
4607
14326
13668
9535
14927
10025
7377
5617
7382
10227
9382
7343
15319
7431
7473
14425
7921
6467
13984
7310
9436
7359
13983
7453
6843
9662
12870
6874
15400
8863
13651
8944
10159
7313
14281
13548
13795
7358
9532
7391
9363
11370
8140
9319
7784
9558
2950
7455
7337
12658
8865
10494
7472
9334
9459
13807
8967
8770
7338
7365
9440
5621
9622
1823
9401
14986
13314
10288
7337
2764
10476
1826
14267
7368
8924
8560
9595
10204
13919
7496
16111
8929
9966
9576
7396
8290
14951
14658
10134
12306
9136
9019
7807
7355
9321
12370
9390
8924
14970
9442
10007
10229
6923
9430
11554
7822
13949
7470
13877
8652
7758
7530
8586
9133
11320
5378
10071
7921
14945
8389
10111
15040
7526
7328
8252
8174
2317
6333
6602
9644
12054
6379
3526
6860
7355
6851
6932
7415
7558
7419
15189
6849
7798
7337
15001
6861
6780
6861
6787
4171
6875
14421
6850
8941
6846
7420
7589
9639
10405
6855
9386
9384
10699
11045
5850
5727
5971
11416
9771
9451
11604
7529
11834
7375
6871
9560
14888
7367
9285
9570
6823
9624
6356
7405
7354
7357
9595
9551
6840
9367
14313
6962
14141
6893
15394
9532
7404
7374
7254
14809
7364
7094
4657
7309
9544
7435
15586
4499
13553
9391
9416
10333
9039
12263
8117
9638
15569
7431
9615
11097
7413
7392
9318
9336
7455
7273
8901
14898
7363
6732
7258
8186
14921
8895
13605
9620
7387
9622
7297
6615
14956
9132
4329
11492
8059
6832
7800
9467
11711
10224
9592
6842
8930
7503
7804
9500
9676
7827
8927
6451
15406
7697
7434
13714
9584
7502
11730
15005
7372
8854
9331
6757
7294
9570
8963
9067
10448
7444
9437
14984
8669
7585
9553
7405
10045
14345
11324
11866
8011
11878
7550
7363
5300
9394
9287
5369
7431
9330
7288
9482
14990
8799
12504
6860
14072
9414
7442
12229
9226
13748
9463
9412
7344
8677
13791
6028
9302
11753
5276
12345
9393
8062
13757
12212
10830
12091
16691
7367
8391
12421
7410
9522
9555
9577
7377
7335
9504
13186
11005
9458
11308
9568
9303
6139
10640
9734
11829
11544
14931
6890
5436
9066
9568
7307
7378
9287
7831
11509
9475
7295
9397
9572
8934
10165
14964
6112
7515
7901
8571
7448
9565
6841
5556
5353
9965
7646
10340
7977
10233
9575
7526
6215
10072
7271
9153
9288
7423
5491
12284
7451
7411
9519
13864
11707
11307
8025
13206
8991
9006
7448
9455
12664
7410
8926
9688
8564
7369
5264
6923
8954
8257
11203
15933
6428
9132
10843
13938
7004
12721
5199
6846
7481
7359
9474
7484
9598
9117
13704
6176
9644
7340
9624
9453
9319
9443
7444
11556
7215
8901
7460
7806
11111
6886
7433
6451
9629
13720
7430
10127
12392
10387
7928
11645
14969
8559
15926
8400
8613
11263
13844
8164
9792
9596
13648
10085
9621
7415
13861
11114
7375
9034
7349
13694
7462
11645
8931
13710
10123
9469
11572
12761
13697
14610
9687
8826
10275
7716
8222
7426
7509
10129
11673
13721
8869
7940
7450
9602
8382
7366
9363
7382
7349
5284
13935
7435
9383
9319
14086
7436
9412
9398
9407
9340
7946
13148
9734
7496
7814
11193
8144
8946
12854
9394
7785
20407
4925
9484
8643
15570
13527
10409
9535
15397
7347
6973
7819
7811
7318
7406
8919
7415
7866
9357
9541
12369
7445
6446
8657
15152
7708
7125
11402
7021
9935
8178
6438
13945
9691
11608
13368
3325
9489
13691
9539
7472
9460
9700
9212
7361
7401
8308
7777
9389
9531
9542
8859
11870
7934
9424
7858
7444
7414
7427
6982
7460
8608
7383
7391
9599
9384
11765
1768
5816
7373
7356
9543
6975
7447
11503
8713
9633
8674
8930
9473
22730
7378
11850
8089
7502
23682
8707
14980
8707
12426
7391
5891
11761
7382
9581
9537
7458
13371
9602
12239
3333
7461
10169
7438
9597
7981
9580
16335
7373
7418
7352
13644
15559
9383
13981
7312
6893
5533
15401
9525
2729
7358
12277
13649
9614
7423
16305
15141
9415
11737
9381
9634
13666
15612
12052
10806
7367
3837
8017
14909
7144
11278
11835
8948
1917
5229
8816
7608
7470
6820
9343
7497
9406
8211
17632
7391
14972
9255
7322
9477
11388
9676
7277
14931
7033
11273
7343
7500
6902
8655
13890
8892
7883
13015
11550
11843
12863
13687
7582
7469
15556
9217
9399
7314
8672
10166
11350
5691
9361
7517
10443
7439
9322
5204
7848
7494
11771
14975
14986
9560
9447
7804
10580
14195
12979
7466
1842
7364
9962
7429
7355
7369
7403
13645
7524
7387
7915
7373
13202
8904
6182
3445
7429
7426
11992
7345
17117
4203
9628
9405
11589
7502
9488
13764
12725
12713
14999
7335
9524
15552
14993
11112
9529
14128
11229
9574
7305
10730
9635
7463
7424
9447
13604
13729
9609
7474
13642
9051
13957
9421
6708
7795
11752
9469
8390
7459
9448
8303
9375
11780
9641
9494
9573
9421
7457
11691
9590
7902
9081
8898
8966
9418
7490
9595
10448
12186
8171
7949
6267
5315
7446
7473
7818
5226
15568
11418
13404
15560
9391
4953
8627
7417
4553
7458
7392
7164
9344
14335
8909
13647
7154
15018
8885
8963
7339
9600
7428
8926
11394
13412
11823
7390
13770
23211
8008
7372
9301
9615
11581
7430
7456
14112
7346
7262
8257
9304
9323
6896
8775
9806
9386
8969
9753
8919
7860
7323
8268
10318
11546
16446
9073
9314
14794
13673
7367
7471
9597
9387
8946
8905
14950
9487
6661
14996
8855
9469
7843
13641
7378
5311
9466
9331
7449
8758
11571
9586
8588
9639
6681
11540
8578
14242
13272
13733
9405
9126
9647
8948
14086
13688
8415
9549
7354
6879
7394
13680
9582
9451
7339
7356
9436
9515
10262
12792
9525
15570
9420
7396
8926
9283
14026
8295
11760
10523
13728
9136
14723
13619
8935
9873
13662
7368
5176
11581
9570
8967
7941
12394
15095
7553
8960
7285
9624
5436
13649
7495
8224
13876
4673
14958
7427
7495
7406
14406
13761
5466
3392
9595
12710
16318
6865
9000
9448
7498
7405
9677
7178
16301
8943
8975
9483
11749
16008
12715
13361
7746
14104
10273
9478
8166
13252
9470
7742
7458
9631
5262
8640
12777
9312
7328
9619
7355
9601
9524
13311
7398
11613
7396
14970
13676
11900
8908
12653
6835
7462
12510
9472
9412
10413
12820
9636
9522
7401
13745
14969
6985
9483
9416
11167
13405
7370
9402
8051
8187
15414
7410
5173
14994
13846
12737
9544
8900
9550
9483
15018
15573
9436
7490
8980
14044
7368
13666
9404
9523
7443
8233
8953
9537
8925
5533
11564
9430
5718
7354
8142
8939
7284
7358
11484
14941
12298
14986
14983
20116
10283
12665
7947
8757
7332
8579
7374
5545
15569
10199
9164
7402
6902
14927
9558
9270
9203
13634
7312
9561
7494
9044
5309
8225
11947
9285
9350
8917
9645
9009
6836
7366
7371
7433
9612
7459
7379
7368
9410
9620
8877
14531
4731
9118
13673
7439
5189
7619
9596
11599
9733
3873
12035
9397
9389
9335
1841
7332
7432
14928
11996
9327
9642
6930
5411
9372
12590
9398
9288
9505
16201
9014
13677
7351
6958
8936
9292
14803
7349
9969
4633
7433
15008
8140
9067
9574
9389
8861
12509
7445
22292
8127
7473
9536
7965
7840
7439
11778
13667
8893
9614
8886
5372
13535
7382
9356
13972
9379
9321
13552
5263
7502
13123
8945
7322
9333
8308
5251
9535
7475
7517
15564
8094
13125
1743
6239
7343
10546
6975
9495
7340
9571
8576
8944
9593
7418
7188
9361
6378
14450
5562
11446
14838
13684
7355
9531
9381
8985
3160
9377
7343
7272
7419
9402
13560
7425
13736
5032
7433
9394
1821
7403
9581
11796
11549
9683
7397
9133
3209
12027
8944
13689
9809
8464
19096
8786
13719
9586
9087
8627
9533
8422
9196
11653
7379
14974
5176
7347
7468
6858
7414
6972
7369
9205
7345
7683
7363
9521
9437
8861
10467
13710
7384
9577
15692
14644
7288
11579
7457
9359
13692
8285
6522
7325
14745
9143
6838
7473
9838
12570
13587
13994
6506
10532
7540
9392
15000
5170
13524
9410
14936
9329
14945
13255
12884
11269
5534
9445
8124
13680
12683
7430
9377
9007
14754
9600
7534
9564
8272
8941
9525
13660
7351
14770
7461
9319
9522
7475
5271
5844
8653
8932
11169
10575
9509
11662
9486
11285
13513
14626
14627
7458
6209
8186
7544
7369
9170
9598
7442
7430
8381
7444
16346
7245
9339
10784
11751
9560
15114
9485
13855
9508
9277
12797
7368
9474
5190
5190
9474
7368
15029
9444
8381
14828
11216
1384
13673
14978
13681
9287
11467
7447
5570
7409
15564
7339
9492
9051
8874
7451
7458
9617
8949
9561
11463
9291
9383
5440
8196
9486
8462
7796
14944
2225
1597
12190
8944
9358
9357
7422
14095
11317
12220
7366
12262
5459
8967
7803
11754
7208
9477
8318
8357
14927
5174
13260
13100
13890
9610
9560
9296
8972
8883
14016
8997
9317
8939
13641
7042
9638
7972
9333
12784
9320
8935
9353
9346
14756
9346
10364
15252
14743
9535
14663
8030
12926
9386
9362
8858
7695
9440
8637
15395
8316
15572
8810
7925
9410
9567
9084
7365
8378
9505
11867
9010
8939
7387
11701
7569
6887
8943
9691
10193
13993
8941
7527
8295
7425
6891
7803
16591
5492
13446
7397
11321
9483
8954
10531
7392
9479
9478
15172
11545
9443
12943
11807
6310
13706
6878
9779
11779
9470
15566
13603
8924
7341
7366
9320
14302
9479
15948
23309
7371
11200
6415
7402
9340
15113
9116
15702
9397
7889
10011
8254
7493
8915
10102
8947
10222
8840
9204
12494
8980
21509
8522
12059
9441
7503
11537
7437
8742
9570
8980
2466
7396
16769
7740
13348
7865
5379
9139
8925
9476
9583
9390
5097
8874
10245
7397
7432
8876
10502
8105
7457
8907
10523
9409
9305
8877
14979
9038
9459
13700
9586
15405
11758
7462
7255
7512
8781
9492
9264
8312
7434
5144
13391
8966
9462
13386
7363
9461
7374
9109
8959
7453
5885
7344
7404
8831
9641
7368
9399
9395
9439
7249
7360
8875
9493
2083
9108
12107
7398
7796
9478
9349
7370
5880
6342
7499
3872
13733
9442
7817
11723
12749
13689
9895
9529
9356
8983
13639
9237
13707
8527
9446
9287
9634
13398
14471
9528
8141
11532
9480
6909
9294
14080
14101
9001
11442
8856
7376
11122
13796
9450
11491
9114
9504
11743
13644
12261
7366
14961
16367
12813
14695
9129
6380
7397
7372
10516
6455
12122
16986
7987
8973
9496
7368
8943
3334
7350
8956
12318
11818
8918
7463
7568
9079
13461
12025
9057
12083
9330
8921
11752
11323
9524
8970
5512
6521
9507
9437
9602
9017
11391
8750
8701
7508
10919
5709
9374
9514
8940
5231
8924
4750
5325
5497
8865
8949
9557
8326
6000
8146
9189
9394
15913
9212
11794
8937
7452
7666
15401
14010
9583
8860
7382
7342
7376
7351
16931
7617
8008
11872
7338
7338
15545
9401
9563
7338
13703
9151
7114
8508
16805
7476
9593
9535
10222
12074
9081
13736
10013
7284
4677
5933
9294
14780
7788
7344
5822
12026
4798
13975
8468
9544
8915
8033
11328
11704
11657
8906
7344
9247
9498
8935
9001
12492
7301
9480
8973
13637
7500
9317
15401
9873
9756
13672
8947
8049
10193
23037
6846
9291
13450
1595
5942
11971
17283
10796
8886
11763
9426
8061
12598
8901
7455
13549
9327
14007
5184
15390
13158
5764
9437
11005
11492
11540
7514
12266
13450
9423
8920
11770
11839
9521
8006
14101
17604
8119
7950
12514
8499
9392
5103
7916
8938
12792
7390
13713
11139
5848
5832
8978
13558
8927
11914
13726
9551
8566
9627
9128
8109
9328
8936
9176
13416
6249
9331
12628
7899
9471
7929
9359
10622
7737
9373
6430
7511
1879
11839
9391
9522
10287
7094
4344
13844
8654
9541
7361
7429
8975
8916
4649
9491
8572
8421
8914
8924
9482
8948
9334
12799
9517
9523
16190
11193
9518
8948
8256
3237
11753
9471
10548
9460
9340
13724
8980
8884
11791
10008
14067
9509
8977
8902
7454
13671
11430
5182
8838
12854
7366
9461
6847
6710
5149
8999
7414
11357
13644
7386
9526
12735
13682
12443
8682
8941
9404
8292
8964
9142
7267
5115
13571
6374
6844
10589
11452
9559
2489
13633
8893
4241
7788
9183
9161
11297
5446
14165
8246
16255
9158
3784
9377
11981
9458
6863
7375
8914
9483
13624
7087
8990
7360
5040
11315
9594
9460
9463
14134
9441
14082
8939
11811
9396
12262
8907
9372
9281
12075
19452
6948
13437
7479
8936
9443
12731
9553
8015
3803
9488
1957
7092
8931
7373
8963
10292
13810
6451
13696
7354
7440
3516
9147
9464
11030
11734
7328
12143
6219
4703
9391
5379
8246
9315
10466
15066
13846
10308
12062
9424
9024
8925
9466
8412
9005
5830
5101
8944
7454
7929
7444
16907
7977
8857
9399
7817
15560
9401
9290
9444
9423
9970
3662
9522
6626
8958
11506
8904
9618
13678
9551
9250
9367
9537
9482
7435
9367
9450
9423
6614
9467
9393
9518
11015
12614
8201
11617
12048
13675
9384
8880
7366
10480
12993
9523
7303
10172
9286
13036
7967
7816
7385
5398
9445
7309
8925
6732
13731
9589
9374
13903
9138
13704
9370
12135
7409
11603
9347
10136
5242
8169
7355
8997
13728
9311
9550
7207
11753
11396
5938
13496
9412
7356
9525
9918
8955
13480
12831
7432
9483
13716
9445
7390
17301
8289
8121
9599
9375
7336
10705
8915
11872
8891
9424
4817
7427
13366
9249
9298
15242
11502
9386
9576
6413
12639
8873
9470
8985
9513
8977
7498
9605
7063
8889
7488
5361
7489
15419
8707
8951
8959
9392
13890
8365
1801
12393
11083
8919
8912
8383
9301
14108
9445
13665
9620
6425
4699
9442
9457
12672
9454
5697
9445
4231
11531
9251
13219
9487
9545
9507
8867
8877
7644
4851
8923
9351
10273
9462
9622
9586
9375
5259
11246
4887
8997
9538
8964
2033
2707
7412
8621
5437
11910
7981
7513
9460
7130
11754
8846
9505
9045
9374
10046
11402
8933
8937
8870
11146
7937
7386
7372
9537
7386
13688
7477
7896
13833
9517
8969
8902
8109
17446
9001
13737
13725
15010
13401
11663
8938
7427
7369
11645
7410
9203
6393
8869
9423
9543
15019
9486
9590
3193
9503
7319
8976
8952
3621
9476
9449
7407
14014
7798
9379
12079
6215
8988
8858
7736
7345
5216
3778
13515
8116
11923
9536
10883
13862
7849
9372
12029
8999
8065
6837
9373
7226
16403
9455
13679
8880
8949
9525
6350
9383
8859
6383
8748
8978
8024
8988
7359
8942
6951
5388
9347
8333
9515
9018
6460
9267
8954
8933
5369
8315
9553
13676
11617
7349
9484
7752
9015
9427
11494
7849
7839
7554
15435
15585
14870
7181
13030
6982
13126
11770
7458
9477
5481
13935
7578
11290
13423
9348
7112
12055
9417
7407
7439
13261
11464
7082
13560
8895
10605
9516
13665
13729
13895
9466
12993
7352
5880
9517
16064
8713
9446
12681
11772
9279
11222
10161
14067
9560
9117
7394
10781
14221
8941
9472
9067
5236
8864
10326
11336
7362
4795
14883
8124
8877
9422
7440
13706
9395
9103
11664
14594
7379
8618
6413
7478
9278
9003
6408
2914
7266
10248
7382
8957
10621
5216
5940
14956
10546
8949
7390
7174
9455
13673
4774
8932
11747
13794
9409
7881
7385
4287
3192
8884
11231
14982
12930
12987
7406
8936
7395
7346
8940
14804
5205
11607
9554
13406
8928
5202
7401
6897
7481
7502
7630
7330
7304
12623
6166
4894
13346
8858
13465
7972
10784
12037
13582
8434
9379
9906
9394
13889
13686
14915
9014
9433
9097
14699
14888
8942
9487
7349
8911
6910
18653
8515
9475
11580
9461
9230
9412
7358
11897
13491
9092
9333
9687
14571
13973
7453
7556
7392
11388
9507
13748
14942
13716
7353
9137
7513
15018
7397
8294
8990
6561
13677
8987
9145
10323
9399
15907
6223
8924
14992
6818
12035
7347
8950
13827
8384
13541
11915
3860
8935
14009
8856
7479
13541
9360
9561
7408
8222
8552
14933
9415
11691
9416
7471
7486
12287
15058
7427
9700
11313
6420
12451
12496
12798
11335
8891
7417
6808
13138
7258
9457
11165
7189
12759
9596
7471
6818
7364
8932
7459
8963
13672
9708
9305
10918
9317
12721
13486
8925
7173
4669
9545
11177
13512
9385
9289
8776
7401
9788
13636
12305
10106
7418
9448
7935
12234
15576
13830
14570
11679
11962
7454
14967
8158
13522
7496
7444
14652
8946
6426
13867
6431
9310
10618
5292
11758
7338
5909
7397
7954
15612
12546
10276
7381
14475
8759
14984
7797
9002
7439
9008
8961
7341
8285
7388
14037
12829
9587
6428
8895
17267
13732
1572
5530
13430
14373
13679
2479
15548
7374
6866
8364
11666
7418
9388
9076
14987
7369
6413
13508
8948
7456
13719
7349
14986
13711
15548
9493
13492
11399
7669
7364
7346
17041
9442
13768
7931
9525
4751
15575
9446
8481
10936
11025
11748
7348
3724
9005
8542
13556
13655
14955
15576
8407
9399
9174
9350
14100
9315
7440
5662
9410
7412
13709
9643
7342
11670
9596
7396
14865
7384
6848
9470
11190
14985
11645
11520
15394
9165
9536
14176
9528
6429
7459
8853
5889
5198
11431
7368
11557
10479
5192
5206
9617
10440
13447
7360
9549
8938
9464
9618
9618
9430
13731
5817
7409
7360
9130
9442
7345
7345
15035
13746
7154
15575
15575
9342
9467
9463
9439
13610
7368
7442
7353
14941
9449
11435
8709
8924
7423
15924
14140
10127
9464
7373
8977
9551
9595
8713
10906
9536
11084
8552
11421
9002
7368
13656
11281
8855
11677
9371
7338
6840
10653
14989
9610
8940
4993
9399
7936
13884
6616
9799
7992
14916
7412
3348
7437
9234
9278
7372
7378
8888
6853
11211
14969
7474
7354
10581
8887
5201
13554
10203
7371
7430
8948
13196
11577
9606
7353
9452
8828
14934
8256
9615
9316
3381
9346
3627
14966
9393
5550
9680
7822
9501
13670
13390
7338
9939
9307
11562
10671
8866
6995
8943
11397
8908
9508
4858
4870
9450
9596
9936
9467
8978
9582
8949
9240
13146
9645
9640
7275
7375
9533
7605
7410
9023
11283
7381
7619
7454
6234
7413
3946
7477
8885
10836
8959
7504
11245
11736
9515
10528
8956
13654
13639
7446
8408
13647
9551
14249
6442
11609
14799
9328
4698
9272
13700
12632
15846
7499
14961
11838
9404
12033
13680
10545
13705
13694
7343
9397
13723
6413
7583
7368
11768
8932
13698
6921
8416
9572
9561
7691
8954
10438
11448
13119
8070
7939
10875
13806
11199
7278
14035
9482
11593
7261
10918
10002
9449
7815
10494
9060
5398
13708
11549
7302
8687
4735
7367
8911
8952
11927
11920
7346
9012
7364
12187
9641
9279
10197
7403
12498
8892
10178
7388
13689
9147
7414
7347
7425
8997
9743
13760
14957
7358
9544
8403
8334
9974
5485
12165
13674
7272
13322
7380
13626
7636
14907
7938
9586
7334
9589
10967
15464
7758
7513
11496
7366
14775
7267
15009
7452
14687
11308
8256
13694
13700
9606
11321
8898
15564
7198
13860
7532
5198
9812
7798
7405
9485
15560
7307
9564
9495
11484
7439
8654
9292
8519
8318
7346
9379
11032
11195
13706
9593
8477
14984
9623
10735
16885
11936
10182
14957
5254
14916
14999
8269
7343
14060
7449
9394
9346
9117
7342
9652
8411
8946
10959
8033
7531
15578
9258
8951
7433
10167
11463
12360
7371
8463
4680
7335
7466
5192
9326
8985
7823
7332
15555
7481
8921
9568
6844
9466
9298
9559
7464
10291
7377
8633
12618
9466
13668
8020
6452
7382
9326
15701
8077
9420
7041
14283
6411
7490
7409
11421
7407
9962
9962
9122
7429
16388
9337
7504
8668
7347
9487
9438
13703
7415
14057
9389
7392
22381
9557
9628
9597
11837
14801
6463
9493
9445
13694
9592
7983
9368
9388
6415
6437
11126
10245
16839
8240
7428
7449
7416
9486
5603
9468
13870
11590
7433
12058
9361
14016
15552
8896
7470
9471
7372
7366
14396
14893
13651
7294
7455
9411
9578
5123
1539
5783
13792
9315
11871
12302
5705
14997
8105
7299
10379
9203
7644
7375
11227
12573
7453
8941
15000
7802
8878
14049
9490
13457
14016
8861
7455
15047
13876
7410
9733
9607
7338
8809
7472
9463
7473
15322
6363
6876
9673
7349
7429
13453
8889
15539
9403
12916
8308
14165
9547
9559
11540
9718
15026
9092
6941
7462
7384
9320
8371
5892
15321
7471
10689
9090
9573
9314
7202
9575
7422
9360
9647
14917
7381
14974
6334
7893
7396
13598
7303
10480
15559
7287
13744
15402
9571
9496
7836
6686
14999
9372
7427
4819
14644
7377
9401
15038
9572
9352
13078
14890
8129
9519
14947
9672
15557
7339
11273
8859
13571
14931
5091
14029
7477
13196
7235
7300
23273
9603
9476
16157
7256
15511
16420
7380
7444
14979
7391
7384
7351
9570
9565
9369
14065
7434
15018
4990
7361
9478
7349
9502
15397
13962
13847
14991
15021
10354
9007
10359
8902
15025
10148
8590
8186
7798
8907
13919
8688
11275
6835
11436
9669
12038
6813
9492
9604
8678
6889
10283
9434
7396
14939
12869
7769
5923
11981
7572
6972
7365
6823
7364
6858
4435
4905
10265
11150
9879
10336
9503
9546
5821
5198
7553
7570
12811
9368
6851
6851
12422
6842
3444
7808
12292
5434
6795
9557
9448
6902
7370
6830
7273
15046
7364
11360
8169
9171
8775
9046
9410
14262
7472
9562
7350
11545
6667
7423
9678
9558
5580
9346
7367
7414
13915
7757
9710
11702
13884
9723
7646
6866
7427
15047
8328
5455
7371
13294
9480
13748
9382
7221
8650
14643
9638
7409
7362
12120
15000
9399
8204
13877
7298
9373
11453
9568
18468
11458
7455
9400
9566
14965
7706
9663
7373
15390
16221
15024
9491
8996
5391
14968
14006
15016
9722
7419
14675
15402
12312
7340
7464
11534
14115
6852
1907
14989
9539
9363
9389
7478
13814
15023
7928
7424
11504
5828
12219
15569
9602
7321
15398
7357
8932
9621
8919
7398
7598
9376
13479
7492
10029
15158
7586
9426
7299
9609
9583
14095
14031
7755
9381
12273
8729
7235
1382
1571
5390
11548
7356
15007
7454
7879
12300
7370
10878
9633
9534
7450
6825
5228
9509
13456
7996
7800
9497
11917
9718
7328
9301
11682
7899
15390
7398
7281
7374
7353
9577
11419
16087
7474
9290
12833
8887
9373
7396
7480
12273
13922
9518
10039
15690
7459
13656
8929
8965
9608
6340
9576
12877
7410
13902
5972
8164
9525
9412
6131
5637
9532
9331
9426
12557
13712
9490
9395
15576
11404
9356
9575
9516
9638
9382
8248
7470
3628
9497
13716
4796
9571
15570
3823
13636
14145
7378
6899
9612
14960
9639
11573
6886
12048
9422
7382
7564
14113
11566
5032
7375
9534
7335
7370
10098
12097
12296
6986
8848
5165
7453
7461
9460
6902
9409
14924
7465
13710
11808
5130
7513
9484
9523
7863
5890
10063
7196
9054
11328
14920
9550
8991
9494
6794
7430
9561
9679
7483
15380
9391
13950
14954
9600
13496
12432
16104
13618
7414
7364
7363
7448
14921
7893
7350
13596
7375
7370
9398
14102
9591
9612
9522
9148
14062
9577
8964
8930
7394
9432
11412
5566
11228
7217
8633
7407
7342
13350
9547
7369
9105
8974
9789
16325
7553
9621
15078
7513
9427
7531
15558
8191
7461
6907
7302
7342
8915
7328
13976
12812
8356
7537
9795
9757
5269
9436
8200
9475
5472
9337
11789
9056
9263
7321
13477
11631
8931
9483
7739
7375
4779
7426
7354
12578
9503
9221
10392
11796
7390
11524
12310
9308
9037
9326
7421
7395
7442
7459
8951
11961
6251
9369
6203
14714
7307
10022
8526
7483
11758
9419
7423
9477
9565
14171
10540
9182
6855
7451
13429
9533
10410
7715
9705
12612
7703
8836
9452
11543
7139
9540
8802
7986
10849
9456
14146
7664
6851
9543
11741
8282
9362
13717
5250
6826
7407
7365
12292
9454
4596
7498
12755
8889
7342
7451
13721
7510
9335
14938
13482
6795
11432
15525
13757
13709
7366
9663
8019
9498
7243
9542
10742
7463
14903
9395
7413
7684
9264
13674
7493
7957
8948
14079
9543
7475
7476
8152
9495
9409
7436
11201
8997
9526
9281
6662
9558
8895
9386
9714
11371
8961
8396
8913
10227
9592
9413
13322
11047
7910
11566
11998
9420
7365
7439
13822
14066
9513
9674
15381
7925
12682
9394
8933
14590
7368
14972
11915
12613
7538
8862
13873
11735
7383
9090
7461
9380
7934
9525
6630
7865
10461
7494
13727
9492
9462
12183
7428
14880
13729
7377
7368
4826
4479
7341
15529
11708
9001
6940
7173
7948
14984
8586
9503
12773
9460
9095
14029
8849
7983
9348
9541
9612
11570
14966
7354
9452
7502
9554
11847
7992
1881
8921
9840
8739
7365
7658
7961
9326
14126
3236
9258
15398
8675
8955
7387
12315
8748
8929
7386
9458
7337
12733
7343
11298
14032
13843
9863
7331
9545
8922
13643
9431
17340
9402
9247
10220
9405
11537
8884
7511
6899
13276
12960
14934
8433
7413
10009
7349
11664
13877
9519
12078
10269
12626
10668
10810
14159
11867
8996
9524
8981
8913
7157
14274
7752
22907
7380
7726
11987
9234
9697
7854
8190
10203
9277
14202
9491
9442
9514
15534
11756
15403
7469
9383
10379
5236
9348
9562
7481
14173
7374
12653
7771
9557
14194
7419
9195
7513
8911
8315
8986
15555
11855
6839
15572
13152
8544
7655
8968
9369
9366
9135
14911
11505
7433
6209
7413
15042
9519
13469
11801
15550
13897
7412
9396
9397
7652
12040
13686
8271
4860
14982
9406
12429
8933
8912
9450
14713
15015
10653
7407
9572
10169
9398
7396
8953
9405
7403
7347
9481
7289
9490
8181
11873
12785
13282
7861
12768
16539
14056
13684
13661
7264
14924
15412
7395
11868
7257
9325
14474
9382
8956
7740
13904
12892
15024
15395
7364
9396
8807
5743
9482
9352
9555
8061
7405
9408
13108
13499
7723
14968
7487
12701
10235
9510
10673
12408
11423
14859
8333
9358
10067
9512
7519
8956
11190
7293
9119
7643
14959
9405
14257
9569
11441
6304
8905
8486
8899
9438
8914
7470
18645
8114
9506
11396
7424
12276
13594
5173
5231
5118
9443
7395
13817
13889
6908
7296
6804
13717
11119
9390
7359
13479
11908
7274
7267
9587
9588
15564
7440
8974
9417
9394
9485
12079
8942
5450
8994
15565
12191
15399
9435
9520
8226
6880
9602
7307
8926
8567
12834
9435
7387
7398
13705
5653
15573
14970
13679
7430
9535
7441
9490
11434
5316
6803
2128
9569
8877
9209
9455
11728
8631
9418
11596
8962
11643
9667
12031
6370
5916
15649
10488
9499
13724
12659
9425
8025
12181
8140
6953
7326
9431
12756
8885
6410
7348
14047
13670
9524
12732
9508
15018
7365
13657
9600
10640
9529
2996
10062
9357
16742
9531
11287
15390
7342
15572
8886
8898
9116
11633
9457
10586
7320
7515
8872
5182
12829
14942
9394
9547
10294
7819
9383
7372
7309
9480
12556
9400
13931
9724
14088
13681
9181
9930
7352
9653
9095
7355
7386
6279
9368
15558
7480
9338
7439
8884
8814
8947
9391
11726
13651
11610
9034
7439
7446
13346
14900
7731
7522
7471
8905
8973
14988
9333
13718
7713
8927
9465
9625
1949
8924
7006
9421
8048
7747
6925
9543
7429
8939
11808
6979
9119
7341
9781
16793
7336
9529
9272
7458
6414
7384
6916
7367
9494
9511
9285
9159
12312
7333
6853
9483
11680
3126
1885
13996
15620
8978
7376
9418
7455
9418
7457
13699
8655
8934
13605
7511
14215
8468
9273
7540
9055
15118
13620
7381
9468
9472
8834
11647
13899
6856
8840
8944
8861
9338
7353
8983
9899
6845
7411
6183
9584
5225
15579
15034
9686
5733
9422
9333
15652
6232
7293
9422
8497
8974
9672
13708
13452
8930
5358
7847
7938
11220
2920
13727
9476
7310
8900
8803
7496
6021
9484
11806
12928
9290
9175
12614
11448
8885
9498
7326
8902
9276
13741
8475
13564
7330
6933
9464
8997
10084
9183
8878
9498
9506
4217
10176
13796
13697
13815
10922
5206
6424
8941
9337
6190
8403
11454
11405
9106
8918
15005
9319
7377
11464
15402
8923
7360
8860
9504
8923
15238
7410
14661
9402
9239
4974
10923
8917
6356
8107
10047
7410
12361
8931
7433
7365
14930
9509
7315
9480
14059
7313
8904
16821
7359
13396
14971
9336
13420
8826
9392
9525
6417
9509
7093
9181
10117
8933
9497
8965
19424
7271
8916
8972
7870
9340
9136
4814
5336
11899
7304
7367
8935
2281
4942
9539
5409
10289
9438
9496
13805
9455
9290
3526
15555
12922
10436
4661
13841
11770
10309
8062
8591
9129
14322
8931
9522
9377
8356
1690
9605
9437
8926
11996
6498
8958
9548
8470
9528
15142
9431
12778
20642
8289
9542
13621
14490
4761
13556
6202
7326
3624
9001
17848
6421
8905
10889
13444
12601
13882
7340
9429
7451
13279
8809
7365
6914
9568
11541
8995
11314
10235
8891
15927
8000
9414
14934
13486
7515
8887
11725
9403
11958
9597
9400
9296
9285
11519
9521
5718
13642
8937
11610
13168
10890
7814
13594
8960
8003
7816
9463
12166
13599
15039
7412
13687
22628
5913
5229
6427
6929
9302
9462
7420
9159
11586
7446
9518
7504
9433
9211
13564
7383
1864
8722
7807
8964
16687
7350
8036
5624
1833
11420
9481
11752
7372
5837
7303
9262
7426
7441
9321
8949
13473
13234
9635
9523
9170
9522
15252
8198
8958
7050
8241
3359
11653
15026
14954
8971
5303
15869
8754
6603
8657
15575
14529
7174
8978
8877
7571
6760
15490
8953
7112
15021
7362
8624
9463
7439
6219
5408
8830
7454
7787
9463
7339
7369
12566
9286
9339
9446
9417
7570
9420
8892
7335
11816
9033
12866
8904
13476
4821
7705
7729
10900
8995
6844
7286
14218
13358
7317
12382
15380
9643
7394
7944
8960
9388
8932
7475
8618
6480
9519
4725
9485
9725
11824
9402
5281
6432
7339
8956
8767
9089
3071
9472
11597
11708
8751
7466
9385
9424
8963
17621
9555
6689
9555
8948
7342
13703
10919
8978
9380
7526
8263
16402
11469
8921
15124
6229
6165
8948
7813
9960
8987
7375
8985
9386
5658
9212
13968
7449
14279
4900
9355
5427
9010
9483
9634
11901
8097
12617
8919
7502
7264
3771
9286
8867
8682
9481
5122
5489
5991
7735
7534
3346
7394
10639
9423
9517
9528
8980
9467
11365
8918
9409
11861
12803
8674
14939
14057
9386
9487
8898
15415
7369
8894
9539
6166
11537
9364
8925
10882
9523
6783
8936
8953
13495
5990
9543
13927
7960
8686
13734
9814
8908
9400
11572
9433
7770
5244
8976
7407
6819
10511
7739
11573
9469
9366
7356
13606
9333
9208
16253
8904
4655
8815
12293
9337
6156
8997
13727
5443
11938
22333
7331
13654
9631
11796
9550
8707
2091
9523
3384
7381
13608
7440
6250
7477
4822
9112
12630
8658
9489
8985
9077
14935
9578
9292
9684
11765
9524
14011
6555
14441
7556
9444
13781
7332
11754
9698
13640
9134
9134
11498
11479
9701
13325
10141
7330
13495
13579
9531
15545
7568
10180
8932
8377
7446
9396
7834
9512
6925
9546
8982
12322
14137
9523
9475
9114
1863
9464
5204
9504
9083
8888
9395
9665
7345
14861
13166
9439
9459
8879
9270
4796
9448
13750
9262
5395
13898
5153
9526
8849
8961
8949
7944
9535
13617
7326
13859
9001
7479
8964
17183
7510
8965
9560
13678
11134
15240
9399
8213
13353
11856
9511
9106
12173
14301
12199
9455
14072
7356
5601
12658
8945
8934
13542
13739
14159
8893
8099
6332
7796
7411
9272
15036
8760
13484
8949
5755
5376
9354
9646
9527
10525
9273
9422
7381
8858
13763
14389
3484
9463
9540
8779
12651
12287
8879
13709
9466
8540
9004
11681
10149
17174
10130
9464
9399
9446
9442
9498
9511
7466
14835
12407
3920
11746
12737
9488
8939
8958
9452
8302
7200
9093
9333
7450
7319
8860
1933
12109
8867
9476
8943
8799
9532
7859
5472
6827
9396
6926
7025
7454
7496
7354
9002
6719
9443
9275
8391
6021
6430
7256
9300
7152
9139
13861
10964
3349
8831
6827
6436
6408
7609
9277
9978
9542
13736
7762
11586
9482
14642
10815
7542
9384
9423
9297
9252
9538
7353
8126
7379
8973
7434
8927
5720
9387
8309
9055
13585
13632
13422
9342
7377
9539
4848
9471
9019
13603
8281
9428
8805
8929
4986
8519
11562
10879
8957
7226
9431
13810
7330
9565
11510
9469
2913
5142
12289
13356
13696
9527
9340
9291
11675
12114
7418
9271
9442
7940
7358
8980
12059
6368
4011
8984
9314
9266
8282
8141
11974
9520
8832
8861
9360
13099
9341
9403
9470
8928
12486
7409
4655
12874
9494
9073
9599
11553
9453
15059
7306
9522
14040
8963
8953
7467
9161
9130
7463
8289
8838
8960
8144
9578
8559
7472
7374
8588
9401
8936
12778
7688
9439
9101
13542
8485
11777
11665
8751
11517
8951
6894
11363
2904
10652
14975
6219
9486
7359
9528
13493
9259
12010
4941
8988
9492
7431
9342
7348
8958
9594
9341
7651
13738
15699
9448
8826
9544
17021
14269
8709
9409
14558
9554
9479
4818
8915
9468
9397
8623
9494
9413
9443
9341
12089
9427
6126
9887
11540
10051
9401
9428
11299
9528
11624
8997
10384
14054
9564
7704
7512
11667
6388
7373
8705
11953
9092
11992
3076
12037
7405
9268
13675
16337
8904
8933
1405
9031
13755
14209
7374
8941
9362
5068
10065
14905
9466
5825
8885
9426
13116
8335
7339
14091
13580
11602
6927
7376
8518
3298
9638
8945
10377
3591
14024
11435
11459
12712
4474
7376
13885
9494
9495
7544
8219
7434
8936
15480
7881
8956
13435
9294
11051
9532
12297
13825
9432
13973
14156
7618
7135
7378
9397
8660
7439
9320
8944
9495
9480
9592
9335
8203
9517
11281
1585
10929
14521
7449
5947
9098
8125
13665
7515
13731
12649
7132
7165
8303
14666
8823
7318
7554
6451
6228
7398
9274
16255
9631
7269
8062
9419
9424
7325
13357
17252
9460
9516
6380
1798
9280
9262
1334
8333
12171
7465
16939
8141
4718
9949
5106
13837
7366
13975
7144
10099
8979
9379
8860
9006
7354
9303
11754
9410
13974
8937
9596
9296
8119
9321
11566
7439
9555
10982
9319
11681
9121
9293
9542
10081
8924
9375
4815
4799
7361
8847
9478
9381
9457
7322
8941
7365
12285
9345
8124
7972
7375
9258
8310
10841
7359
5075
5586
9074
11108
7355
13950
6009
9123
8334
7363
6898
9515
7835
9149
6482
14120
8901
7380
10126
7201
12110
4788
7164
7364
5242
7955
7416
8035
9292
7931
9697
16008
7941
9395
11683
9028
12142
5144
5989
7365
5280
8938
9927
7355
7961
8982
8712
1903
10277
9090
9004
9232
9399
9538
9302
8923
7369
5615
7353
7443
7743
7680
6933
8956
10975
5170
6442
7375
2169
8067
13632
4917
8368
5552
8926
9361
14144
14683
6991
8161
6842
7411
9382
9079
11535
8596
9632
7133
15058
9609
11559
9483
6838
9006
7374
9604
8987
13589
9099
7491
12732
7853
9546
9497
9440
9519
9431
12968
9779
14754
22840
7329
13650
9556
7520
5641
11034
15460
9377
7211
7515
11723
9439
9349
8953
15064
1888
7814
7360
5236
2442
4754
21058
9337
7348
11542
9505
6890
9455
8887
15528
7432
11763
6108
7457
7184
11752
8705
11748
2000
14242
7936
8950
14282
11542
9499
9108
13947
9175
9437
7377
9339
10384
9385
12523
9274
7453
7807
7344
7390
10045
12873
13558
7403
9486
8935
10229
7413
9525
14168
7429
9633
8352
9423
9277
8767
16313
7416
9526
9577
13706
9468
1964
8121
7292
7587
1876
9110
9441
9339
5546
7349
14999
4268
9113
13231
9488
10388
9448
8935
6771
7404
14059
6207
6422
9592
13398
8945
7866
9013
13508
8798
9095
3543
3555
9298
9502
9295
9422
7321
12147
10039
8356
9371
7430
7340
13612
7545
13204
8088
14093
5276
7232
9476
6379
10139
7533
11766
9282
8343
8872
8968
8345
9493
8891
8201
8536
11202
12520
9124
8304
9388
8564
14704
13483
9650
9525
13736
13887
9506
7383
14934
7449
9454
7396
8201
9726
9311
9411
7171
9171
7504
5279
7277
9620
7414
6973
7445
8038
9017
9326
5895
7753
15399
13758
9285
8928
7314
12304
7457
8868
7478
8897
15561
9046
9568
13512
6478
8923
9451
13926
14976
15397
9647
7393
16237
7302
5188
10313
7384
9382
10986
9424
6925
7411
14758
14973
5208
13735
11297
7185
7349
9437
7435
7992
9294
4956
7593
11364
4920
11671
10087
1571
8555
14916
9312
11611
13465
14011
7550
7442
9035
9493
9325
9909
8937
9352
13963
8619
8005
7346
9502
9628
7768
9274
8018
13035
9350
8935
5122
17106
8967
12659
8085
16293
13397
10237
7463
7370
9042
9319
11741
14975
8287
11541
7437
7993
5182
8957
14938
14938
3007
9549
9504
12741
8619
13565
14935
9148
9679
8912
14043
8949
9391
5141
9588
6840
9575
9691
7467
11535
9700
13721
9521
14910
7441
8957
2841
9415
12668
7361
9398
7483
1566
9471
8108
9334
7443
8973
13726
7390
7340
9571
13482
8983
9435
7246
8951
13515
9214
7899
1760
7422
11189
7513
8926
9435
14172
8891
1826
7581
8945
12647
14119
10117
13356
8927
7452
12787
11755
9495
7438
8906
8919
9310
8944
11508
13630
7802
9481
9490
9090
9396
9532
13700
8941
7384
13717
7390
9355
9302
8969
13946
15468
12928
7460
11741
8229
11543
9444
7438
6316
13276
9425
9455
5580
1878
9590
9752
9466
5222
16037
8575
6166
12987
14977
8844
8944
8892
5406
9475
7516
9585
11975
5481
9380
9450
5988
9524
7423
9447
9427
8926
12540
15537
9180
9485
9537
12091
5455
8959
7394
8941
7982
15565
11990
9594
5549
6080
15012
8160
7360
13986
11611
9244
10806
7462
9488
14781
9301
8226
9326
16599
7352
14971
7414
8558
15579
7684
7368
7456
9626
10031
7686
7449
7456
14029
9457
12783
7358
14070
13443
9455
9526
7808
4232
9620
8190
7450
14973
4792
9376
7368
9398
7406
14829
13893
9424
9458
14235
9166
9544
20573
7351
9438
9474
7354
9382
15586
7304
7254
11317
16841
9460
7618
14947
10596
7333
6439
7438
7513
7372
7416
12003
9436
6979
7401
9989
7284
8643
14900
1574
8978
13716
14932
5443
6963
8849
12438
5150
7276
9290
7685
8998
9623
9365
8914
8881
11339
9578
15571
7320
9623
10895
12723
21774
6824
11678
5462
11603
7446
8520
10753
8882
7441
7449
4297
13279
1661
7328
9365
7512
7542
8456
10058
10082
12943
6084
14820
9404
14970
11618
13368
14598
7326
7326
15405
12035
3858
4984
7367
9015
14957
9491
9352
13911
9395
11158
7384
9589
7275
13980
9641
15025
9401
13718
7336
13493
7462
9540
7379
11872
7383
14979
7763
9139
8948
9538
8969
8687
7432
7542
7336
8986
14769
10113
9396
7327
9475
9386
9523
7516
7223
9535
8654
7438
9405
13782
8514
7377
15575
9401
6845
9348
14507
9444
9634
9589
7379
7365
10583
14105
8970
7340
14106
7422
9062
8226
10192
8960
6906
13806
8140
14959
7476
14039
9282
7516
13207
9415
7448
13956
7449
7076
7863
8251
15586
13921
10677
15875
7356
9550
11787
9482
9163
9684
7521
9629
9283
5416
5707
13725
9532
10015
9523
9333
13725
9344
7371
5146
5110
7380
7370
9571
7471
7490
11198
9671
15023
7311
9391
9391
9371
7412
11475
14974
7465
9467
7305
9443
7453
11490
8156
7217
20867
9584
7630
11589
7391
9599
6921
8076
6833
9647
7465
14557
7364
8912
7473
7769
7277
7485
7368
9558
9558
7441
11608
6043
7524
9367
7348
8719
11475
7345
7449
11149
7438
7485
11949
9724
9579
8957
9391
8027
9337
7452
9434
8931
14243
10598
7458
9602
7956
7446
2007
14918
6932
15873
12141
5290
1855
7422
9415
9500
8164
5191
7348
7533
11227
7940
6985
8318
5146
10258
13500
7386
9407
15566
15092
15548
9478
13259
15406
5261
7465
13599
15398
8950
7497
15058
7438
11632
14986
8615
8929
9466
11587
7876
10747
7818
7207
11384
5466
10467
11829
7390
8956
7454
8503
9281
9256
14109
9432
9393
9384
2039
12748
9077
7352
9126
13364
8026
7379
7448
9025
13677
8934
6828
7381
7455
7410
11292
9518
9455
15885
8392
7455
7445
14125
7781
7934
9485
1932
10179
9441
8991
7384
8089
9471
7494
7437
8953
7301
14041
8441
5769
7517
15069
13710
13778
9906
11757
8904
9949
7591
23317
6907
9312
12330
11061
7084
11406
9422
8530
13293
11459
7443
15401
5332
14232
7429
7512
7440
8933
9724
10015
8397
8939
8818
11355
8671
9404
7282
14997
8994
7456
11741
11241
14292
9573
9594
9291
8914
15404
9107
13649
9466
9544
11229
15403
11583
13685
6348
9433
8192
15403
13810
15519
7446
9433
9483
13629
14655
11639
9363
11473
13672
9651
7409
7408
7481
9443
8983
7344
14590
12723
9560
14927
9275
14714
14714
8846
6344
8918
13775
6912
9420
6754
11253
15027
20097
9413
9318
15818
9591
9359
4684
4659
8892
2811
7440
6439
9451
6849
7800
11271
7911
4234
6895
7443
7898
7433
9549
9646
5449
8726
13389
7354
8151
9536
8596
7354
13417
11467
7373
9557
6844
9403
11865
7355
13697
12980
10257
7561
14982
9973
7839
7382
15570
9545
12422
7443
13679
7508
9341
9389
9380
11748
20429
14008
8904
9169
7119
7368
9471
7337
7452
4671
7497
7574
9532
11644
7424
9568
14945
14051
7831
11862
14941
7451
16908
7366
9375
15898
14941
9181
10485
15405
9428
7345
5225
7166
11490
7693
9161
14901
9506
6926
13657
7258
7308
11027
9566
7366
10778
15557
16109
11433
13464
9636
9499
8160
11440
9422
9413
7901
9619
7760
6496
12335
9457
8938
14065
7359
12387
12027
7616
8379
13928
7908
9581
12169
14957
9882
7356
13835
13272
7457
9369
7020
15605
7426
14956
9474
5202
14776
8239
14978
14229
9061
7760
14975
9526
7471
7478
7364
9404
7968
13412
14789
7346
8984
8951
9398
9352
7342
7356
10336
6843
8437
9375
14978
11422
7899
9570
9541
14219
8938
14760
9571
7546
11484
11545
9471
14105
1880
9454
15030
7826
6830
12707
14156
9393
8124
9175
13050
13627
9544
7367
9269
7342
9217
9224
5715
7417
15557
14989
8607
6883
14999
8813
7802
5688
8888
6758
14957
13793
9388
7408
10659
14152
13851
10219
9362
8808
11272
7326
7429
7920
9590
8851
11769
10916
9495
7434
9393
9214
6822
9412
15578
13685
19058
10751
7364
13681
7438
12414
8884
7357
7894
9571
7373
7355
9400
8859
8506
7493
14435
12891
9552
9053
6411
9398
7463
7442
7368
7379
9463
7430
9526
7383
14883
7403
6759
9686
9479
8285
7439
13499
7261
11854
7364
10648
7278
7436
7473
9349
5675
14914
7366
12677
9410
4883
15403
14956
6373
12183
8320
4115
9901
9648
15403
15583
7346
7380
7371
7365
9529
15551
7399
13816
7462
7832
9617
7388
15440
9411
7364
8288
6904
7382
7407
7425
14991
2150
17391
7373
13928
9549
13953
6973
14876
7451
7409
9355
7933
11841
5584
9059
7493
7408
12405
9493
11170
8976
9399
11466
7446
7391
8103
13710
10741
9387
9569
5147
7348
7505
7377
7823
7334
9242
7409
7534
9163
9560
9319
9601
9540
9514
7360
9739
7703
13370
7364
7350
15665
8217
8344
9581
7241
11198
5316
7486
12793
7385
7365
7657
9563
12125
10695
7318
7702
9531
13718
7339
8870
11875
7443
7443
15025
9374
12263
13700
5394
13249
12575
11310
9373
7401
5220
15309
7890
16568
7397
11622
11185
7363
7853
9360
14944
9471
13490
7354
12337
9407
7372
9671
13730
7423
21712
6699
5377
6760
9450
10734
11242
8677
7341
4826
7458
11212
7434
13620
9427
7387
7377
13681
1831
2006
5400
14989
9460
9418
9645
11807
7384
9323
10162
7419
9285
7366
7040
9617
11378
13068
9528
16039
6800
7332
10919
11950
11562
6902
9592
15535
13739
7498
7419
6646
9399
14157
6779
15042
15042
13553
9479
8954
7364
9471
7477
7298
7534
3185
3715
9088
7453
7307
7309
5309
7401
18235
7368
7354
9529
11730
9522
7368
10215
16855
7358
11965
7368
7403
15015
9518
11461
15572
11752
7460
7339
9423
7362
8669
7868
9543
11412
14953
5960
5741
10080
4643
7570
6950
17082
11949
7350
16626
9211
6218
6850
6842
3061
7127
6031
4181
10348
6891
6379
4932
6828
6840
7773
4663
10184
6838
13169
6859
6121
3186
7409
5727
7453
6841
6842
8057
7828
9272
7552
4601
11773
9382
6867
6869
7949
7406
7381
21085
9385
9105
11235
7675
11409
6842
7363
14356
6785
6807
9491
10378
8669
7337
11884
7448
6689
7501
9249
7568
13687
9427
6761
6818
7340
3779
6925
7379
7367
6878
7671
6726
14187
10844
9399
9551
9579
5940
6720
7417
8161
7541
6781
8254
5631
9397
9364
6672
8724
13707
7423
14971
9188
9175
7630
9471
8073
7436
13714
7437
9401
10241
11219
12546
14938
11693
9396
7517
10850
6953
8313
7365
9418
14373
7531
15000
7471
7551
7305
6829
9383
7925
14978
11368
9407
10452
7981
4835
9654
9334
7361
9377
13688
12075
7473
7344
9571
11360
7451
5104
7473
9492
15012
4927
11875
15553
15400
7396
7465
9118
11313
6819
12065
11000
12364
14964
6843
6866
14876
7382
9359
14796
7353
15402
9331
9481
9444
11269
7148
14962
8271
9432
9509
14261
14113
6116
8356
8851
7466
7254
7372
9199
13848
9629
9633
5331
5905
6801
13532
14991
15385
14088
5679
6836
7372
9971
7473
9425
9476
7394
8835
13685
7452
7103
9566
15536
8927
9368
8940
9546
7277
13547
15553
14959
14183
6514
8437
14710
7366
5181
9682
9505
7364
6887
8934
8132
4755
7388
7416
10526
7345
9477
9530
7314
7377
13468
7373
7450
15017
14943
7402
7362
9415
11495
7507
4794
10809
9269
9573
9586
12223
7506
13639
7790
12091
9546
13846
8206
6403
9512
7771
9593
8904
8901
7523
11316
9443
9544
9606
2774
11191
9024
6923
7359
9588
5975
11759
16803
7404
16326
8925
7435
7438
7935
10113
8930
6956
8950
9478
7366
14907
7551
12092
15404
11496
11346
9576
9444
9500
11360
9422
9371
7287
7305
10068
4906
7477
5179
6808
7816
9024
6603
15561
9262
8234
11498
8385
9475
7508
9403
15553
9182
7364
8948
8218
7300
16553
7375
15619
7809
8144
7357
3749
6835
7346
9594
14077
9487
9440
8930
9656
14011
8537
17130
15563
13707
7478
7418
14271
13941
8834
13341
9010
2585
7369
7481
9109
15555
8986
7607
7951
13737
11975
8192
9386
8908
7411
10512
7283
7395
7478
7520
7719
7438
9036
13315
8945
7511
4773
9349
9498
9582
10071
7435
14970
9405
10424
9600
7995
9527
10297
9345
5647
9625
11539
6876
13857
5372
9419
13431
5076
8946
8200
9396
7336
9491
7595
9321
9526
9559
7433
7383
7438
7606
7364
9360
9140
13909
7364
5834
7435
9108
7346
13605
7366
11367
7427
15373
9363
7304
9473
7157
9128
9550
9020
5738
9543
13109
13800
9789
10060
10840
9557
9415
5936
11275
15559
7433
9394
9375
7386
10095
7069
1935
9516
9432
9420
5270
13693
6057
9006
9639
13501
13688
9597
8504
9676
8188
7410
9900
7378
7431
3513
9476
10553
14966
15400
4084
7188
14966
9619
7450
6830
7428
7402
7345
9336
11703
14923
7373
14856
7297
9473
9474
7749
7629
10631
7373
7667
14075
8962
11292
15574
7382
11603
9478
8871
7453
7478
9513
8904
9644
9358
9238
9453
16201
15109
13632
13513
9503
9802
12598
17938
7530
9236
12703
11900
6011
11653
8923
9636
11891
9568
9383
7347
9455
7444
9459
9367
9540
5218
18267
6035
7471
9613
7398
7438
9427
15418
14196
12739
12702
8858
9609
12814
12390
6622
5355
8957
8930
7791
7403
13405
9510
5368
11046
6896
8677
9256
6605
9581
9362
7362
7573
6536
7364
10964
13885
12088
8813
7332
13917
7445
12223
7631
15394
11583
6939
13508
7937
9361
15004
12285
9400
12049
11981
11614
9675
9123
7432
12258
7327
9408
7368
11498
11520
8973
8337
8898
9477
8887
12056
2029
9659
8920
13385
7325
9957
8898
9434
5037
9459
11610
9211
7321
14803
9157
13727
7400
7846
9326
13562
7434
11608
8937
9618
7850
7342
8073
9130
13603
13958
7161
7391
7391
8145
7333
14945
9470
11507
7454
7486
13678
7453
14945
9398
9191
8804
9362
8760
7224
14916
9422
7945
11735
8019
7392
15298
7014
12317
7914
12498
13550
13062
12927
10366
9146
9314
11742
8949
9007
8950
9446
8927
7435
13702
13628
5112
9584
7408
12436
9581
14944
8296
8258
7301
9063
7443
9256
9565
1961
14984
9376
9849
14849
8767
9392
12703
8896
11475
7390
9001
14938
15411
9289
15506
7611
7695
8917
8182
10545
9387
9524
9549
8393
8054
14939
13401
5021
11377
9441
13707
8909
9500
7791
6844
8902
8319
11482
11462
9460
7412
11533
14778
8846
5511
8933
8373
14976
11605
11135
12813
12170
12882
4788
6946
6608
9989
14954
6445
9323
11652
11685
9301
9484
11306
8124
8945
7846
9463
9618
7316
8952
5185
8921
9155
9453
8152
6884
7494
9629
9486
9503
5490
9394
8983
11598
12202
7287
14970
9369
9402
6372
9370
8792
8955
7026
11687
12037
9476
9133
9129
11776
11509
7410
5223
10310
8920
9537
11255
1842
8850
8922
8899
5548
4555
7348
10268
13689
9160
6142
8856
12820
6868
11812
8970
14979
6703
6708
7170
12809
5150
9878
13889
9536
9381
9362
6428
13891
9790
7340
9458
8590
7465
6018
8936
9356
9470
13874
7376
8836
8066
7421
9300
7446
9010
8586
7318
12833
8153
6853
8896
13638
8953
5116
5523
8914
8936
2882
8952
8298
7127
9477
9416
15919
7559
10814
14741
6378
7351
14976
14963
13163
7496
13236
15034
11152
9556
6834
7059
9449
13029
6748
7059
10268
7355
9405
8675
11982
1803
9592
9428
7388
9313
15543
8848
14972
15016
7370
8877
14986
13237
5829
14973
7440
9280
9090
7439
7335
7386
9537
12006
14048
5993
11993
9361
10648
11541
6653
11750
15276
9331
13697
9456
9551
9003
9555
7323
13642
7631
14973
6762
13708
7344
7269
9518
10783
10786
8687
13582
7918
9449
12472
13866
14936
9520
14963
3411
9197
8829
9107
12850
14458
7272
9354
8983
12341
11435
9981
9403
8911
9275
16839
10848
7527
8969
9479
11749
8968
11271
8908
9289
13684
6064
9415
13800
13710
5963
8814
6063
7915
9484
9542
11756
2092
9491
9518
9444
7430
9486
9471
8744
14101
9525
8927
8117
12707
8947
4834
9263
7307
9470
5966
9702
9457
11716
9369
12464
9545
7540
8928
8968
10239
8962
7593
7351
15998
9467
15620
6675
11760
13971
8868
9429
9312
5224
7260
9539
15210
8261
3034
13406
9635
9604
6024
6394
9524
14980
6865
12787
7425
5410
9502
5465
8841
8955
8923
9444
11415
8952
9271
9476
7819
7405
7464
9480
7756
8933
11865
10605
9488
9348
10942
8958
6580
8950
12794
16074
7431
9467
13743
6098
8945
9268
8845
13667
9344
7400
9546
7520
9564
6492
7370
9519
7372
9016
7337
8295
8950
5091
13501
7436
6199
11898
7414
7814
2446
9327
10463
1204
7465
11730
9216
9459
7352
13782
9594
8884
9461
12472
12884
8050
5872
11163
9599
11527
7353
7382
13694
8536
13873
6865
4754
7446
16952
8902
8788
7910
6036
9253
9518
13588
9673
11646
8383
4778
9293
9300
9310
16661
14602
10500
7351
15394
12618
2041
8949
4898
4795
5115
4839
5755
8579
13923
8933
9382
8933
13923
6946
3579
8929
13626
7561
11261
8938
13906
8700
9440
9412
14838
12796
8975
8970
9577
9462
9494
13502
7935
9276
9296
7361
7396
7478
7676
8983
13966
7832
8928
10175
9304
9368
9507
13404
4762
9540
7373
7397
9961
7755
16006
13785
9496
13728
16264
9296
7430
9171
8958
7338
8505
7426
12152
6920
8714
8839
13663
13931
9529
9372
13969
10129
14684
11349
9480
6180
7578
11614
8558
8879
7383
9339
6166
9352
5568
7389
7760
13894
9463
9306
8972
7316
7140
9262
7564
9588
6565
9453
11256
5509
7228
8888
8648
8870
11759
13681
8984
8876
7212
7213
7360
9489
16084
9439
8918
10299
7086
9430
9444
11886
6464
9483
8854
15405
1731
12883
8945
7458
12055
6926
9476
12948
7385
15706
7248
7288
13620
7163
8432
9245
10573
13470
5397
8374
9360
9333
9523
8941
7520
11429
7443
9050
8727
7654
8990
13785
7331
10258
9447
9267
12813
13901
9073
8095
8933
7746
13366
7423
6159
15272
9449
9530
8920
13725
7216
9560
6840
13356
5938
7225
7482
10037
9454
7450
15028
14875
11852
7384
9615
8917
9236
13578
12557
13725
7190
7448
15547
9601
15409
9528
8934
13715
8938
9364
9491
9604
7438
8876
7342
4647
3626
7341
8847
9475
11332
9618
7376
8897
7443
15034
4124
9848
16053
7804
9002
9431
7312
11756
12652
5371
7512
9510
7449
9585
8521
4449
9520
9528
8575
5277
9399
9613
9400
11015
7412
7438
9645
11486
9908
9530
9525
9361
7183
9414
9522
7503
9474
11756
13788
6337
8976
11311
9535
5645
9590
8985
9680
7443
9393
22406
7375
12260
7462
14983
7398
15400
9445
6198
8739
14168
8892
9655
8972
9398
9587
10514
14795
7311
9646
15161
13727
9103
11527
7449
4763
7774
7424
11490
9476
9449
9135
7383
13679
9378
9524
5414
8908
7365
11175
7925
9497
6765
9526
8942
6702
4913
6625
8222
14079
9334
10805
10819
9979
11323
9520
9106
12138
9582
6592
8949
9215
9385
7506
7513
14096
7367
7371
7424
9523
7356
9427
9478
5657
8179
10180
7348
7455
7625
7314
7423
10391
9555
9512
14962
9541
7237
8953
8911
7823
6933
16303
9596
11606
7710
7403
9622
7356
9351
13196
9515
8947
8806
13938
5586
7369
16644
7683
8239
9529
7796
7561
7317
11536
9535
9464
3172
8977
9304
9703
9517
7514
10058
8839
7455
7459
5251
11267
13529
9468
9529
6328
9525
9541
7330
7891
8952
6930
11613
9544
9549
7392
9625
7698
9292
8937
7225
5127
9589
13620
8902
8973
9426
7365
9489
9517
9543
7339
9575
9646
7356
13795
9540
8525
9545
13374
11953
7571
5842
7302
6938
14189
8132
5081
9367
9426
9352
14941
11833
11460
7424
7353
11634
9614
7394
8927
8921
14305
7440
7419
15565
9531
7337
13472
11776
11641
9390
9400
9086
11354
9476
13771
7104
7373
5763
4862
10649
9575
7385
9182
7375
15181
7328
7368
14939
6090
6613
8976
7357
8918
7437
9489
13062
9439
14920
8945
8860
13803
10354
12774
8966
7311
9878
9041
6147
7328
11470
9386
7355
4742
5465
7002
13693
7469
9474
7583
8940
9772
6828
12732
9356
7472
9621
9508
17330
5173
6870
7420
11259
9608
7318
7199
9490
8905
9648
5179
8899
9069
8902
4986
8802
7943
9477
11895
9460
14990
10451
13226
13833
4325
4958
8965
15841
8987
9351
8887
6899
13697
8229
7378
7430
6104
9405
6201
9453
11005
8940
10751
7538
10116
8894
7609
9386
7900
11274
8536
8752
14207
7433
8992
14071
8818
8430
9433
10368
8556
11765
9377
8496
7392
9435
9587
9443
9584
7037
7721
7455
9073
8923
7390
8923
6615
14599
13972
7374
12935
6419
8397
12994
9377
15511
6431
7446
6435
9522
17027
9179
7399
9474
5276
7485
8919
9034
14413
11539
14398
5269
7057
5294
7515
13409
12922
7398
11981
9518
7179
1883
8791
9502
9489
8940
9196
9040
13247
8939
11924
14010
9446
4494
9658
8907
9515
14482
6122
13812
7393
12523
9496
9552
4800
9311
13323
14059
13476
9016
1969
9420
8979
8865
4791
8957
7904
15814
6908
16362
11747
7229
9466
9264
5175
9262
7335
7372
8900
8315
9232
9282
11748
8941
9393
8929
3633
11488
8336
8861
13213
9495
8976
5746
9458
6364
13393
10381
10561
8866
9318
15401
14201
3615
8927
14975
4778
8922
13457
9274
11007
7969
7332
9246
11677
8012
10870
6035
3071
9073
5414
8620
9456
9554
11627
5414
7345
8580
8959
9142
12091
12601
7457
9396
9288
9973
6960
7436
17039
8884
14213
9567
9383
9100
9231
9484
15969
18132
9298
9400
11455
9366
14572
10028
4885
9448
5391
11776
13399
11656
5070
15369
9543
14930
9546
11781
9303
9141
8943
8941
9413
9518
12762
7119
5625
8767
11751
11774
9381
13468
9334
9436
10370
8998
14741
8889
8958
4898
9409
8296
10863
9421
8936
9672
4786
9575
9445
5879
8962
8909
9476
6381
7352
5942
9481
9502
9488
2134
9304
6214
5902
9390
9418
6386
8933
16273
9268
13048
9546
8648
7802
7361
8942
10956
9484
14055
8951
12775
7789
4861
10104
8969
10890
6150
8296
9269
8922
7349
9432
9500
10924
14315
9660
15533
7332
9463
7414
7438
8908
13626
8932
8330
5223
11262
5917
8951
9493
9424
1985
6383
11688
4792
9530
9342
7780
8938
14718
17057
6935
13878
6991
13863
9137
9448
11437
13780
9502
9539
7590
9568
9198
1560
9038
7123
7382
8982
9394
7312
9229
8934
9330
4781
8968
13335
9380
9149
11508
7353
8924
8916
9549
8984
9279
8970
5412
7299
16345
9400
10345
7326
9494
9485
7635
9492
9343
8430
8084
10400
14202
7936
12128
7367
5916
6376
10978
5963
9077
13918
11783
14882
8958
9330
14106
9437
7080
7371
7332
15022
6057
6062
9181
7365
7432
8594
5757
9275
12287
7365
9598
7442
9668
8762
7448
11103
8974
8907
7396
5311
14806
9452
7431
10992
9491
8209
11711
9422
8879
11762
9442
10223
14642
5116
10616
9530
8960
9554
7355
11998
13674
12474
5199
9501
10219
12002
8613
13590
7385
9327
9518
9423
7454
12670
7446
7381
12261
3203
9006
6430
7434
8151
13707
13474
11702
8965
7348
5152
9344
7348
7647
15031
12562
8916
18595
10613
11592
9331
14096
7343
9474
9479
9514
9766
9536
8885
9279
9881
7619
11794
9349
11188
8841
9488
9071
9433
8995
8932
7797
6126
8973
9015
7459
9302
7509
5626
8999
9359
8977
6345
9436
9484
9285
9216
8288
9857
6811
9452
7035
7364
7847
7304
13944
9373
6414
12715
3780
5651
9410
9435
11072
9111
13734
9012
7501
9435
6769
13654
7378
9521
8858
7969
6834
7312
4913
7369
9038
8955
12092
9565
9230
9428
9432
7387
11471
9359
4874
10347
10436
13767
13862
17405
13740
7582
8991
4819
11206
7433
8884
7381
8930
11360
11195
7419
9381
8964
7844
8910
7887
9126
10737
9419
7374
12938
10841
9413
9340
8056
7416
7343
13650
7387
13689
7446
11538
11566
9091
8260
8902
11958
7320
11757
7375
8936
9175
3566
9453
5476
7738
7735
13209
8845
13713
9503
8811
15884
12098
13477
9233
6905
7777
7435
8992
7513
9950
7498
7286
10747
8690
7107
9422
12013
9191
9493
9333
8829
5370
9558
8933
13681
12652
4787
15273
7914
7375
7802
14101
8330
9116
11482
8161
5535
8920
6776
12040
7286
13630
9406
7541
9441
13097
9772
9354
13669
9547
8180
9547
7337
1935
6416
11848
7421
7425
9324
4640
10115
9405
9429
9018
13348
14989
7451
7451
20200
7334
13506
15588
13684
11500
7355
7338
7420
7367
10190
14015
12644
8858
9348
11461
1970
5231
8113
17148
8914
14573
13633
9134
7344
14994
15396
7334
9518
9140
7500
14615
9291
7274
12676
10740
8095
15576
10107
8930
8106
14976
9456
7301
7528
7368
12902
11430
12748
16053
7436
7362
7360
14163
13439
13657
8964
9589
9534
9421
14038
9938
13499
7446
13140
8928
12242
7361
7459
9562
7382
9339
7718
9696
12469
8944
8910
7180
14137
9292
4786
7344
9348
8673
12639
10250
7370
9430
9955
9175
16056
9511
8949
8872
5840
14861
12433
8817
11261
7762
9460
7230
9625
7482
7667
14919
9470
9572
9572
8361
9353
8525
7329
7075
9485
9537
12263
15004
13449
7935
7317
18906
7355
11524
7371
7801
7946
14980
8974
3279
8034
7336
9419
7328
8948
13149
8132
9395
14980
13663
9140
11932
8595
14887
9560
13521
14444
6398
9369
9142
10264
14999
8927
8935
9256
7364
9592
7450
7489
15585
7455
13640
5277
8962
11468
7430
13135
9015
10691
7361
5231
11193
7222
10022
7444
7828
7537
7263
7435
9487
9438
7751
13869
7863
7367
13710
7917
9423
7433
7469
7501
9615
7389
9181
9342
9585
9480
11534
7376
9392
8836
6415
8126
8718
9434
2127
6842
9415
7398
9049
7999
7538
9351
7369
4318
12711
9450
12424
8174
14986
8956
14726
7283
13509
9474
4857
3194
11354
7453
12373
7435
8111
5446
9081
8926
10418
9092
7938
9278
9445
7389
13790
11604
9186
12132
7786
9696
7433
9512
12658
13425
11867
9520
9408
7404
9490
9204
6234
8946
15388
13849
13881
5827
9527
7806
9509
14843
14118
9462
11849
13895
9009
16420
9431
7375
14958
20078
9377
8545
12441
5269
11238
14107
14150
7885
9399
9048
9460
9472
4382
13960
8910
9453
11368
6182
12106
9543
7370
16632
9506
9207
13592
9005
7433
9311
8921
14862
8983
8182
5160
15002
9961
5915
10248
8934
9360
9419
9640
14983
8223
9388
12941
9085
9425
7234
7390
8956
9436
4892
11398
7366
9505
9321
8838
13434
9658
7295
7494
9391
13417
6424
8608
13330
9545
8356
7255
7261
12759
11846
6937
12778
13763
5814
6189
7342
9380
13719
7316
10281
8945
14970
16485
8931
8815
9577
15571
13947
9363
6406
7565
15361
9155
15575
7345
9476
8376
7385
9531
6912
8936
11622
9321
5119
10335
8997
10529
8988
9472
12816
9356
9370
11981
13654
13300
8924
7396
9422
11446
8075
7440
5082
15579
14093
9311
7396
5405
8937
10350
9484
9365
12128
9614
8889
9390
14894
13451
6503
7356
21401
8958
7693
10217
9541
14279
13719
9460
15574
10406
9293
1886
5225
1939
9478
13719
7386
7392
11920
6427
8266
16291
7374
16222
8998
8899
7141
7142
10242
9586
15041
8858
7491
9033
9288
13936
7511
12907
6671
7443
8312
7356
14953
10387
14296
9277
11272
9558
8969
9005
9515
13687
14974
7480
9412
7843
13913
8948
7350
7503
9528
13720
9512
8927
9403
7942
9254
8210
9431
6430
10125
9000
7341
6430
8944
5412
14924
7380
8435
9146
9480
12450
9091
9349
14881
8947
7384
9555
9554
10133
7984
24266
8919
8223
8949
9479
7319
9515
8909
8861
11557
8854
6909
16407
6157
7417
7451
9358
13993
8345
9414
9929
9181
8889
7276
13729
8258
8984
8921
9412
8978
11310
9494
7456
15531
7359
5181
14355
11550
9144
10821
9374
6958
7367
12315
13860
9576
9595
15028
8927
6777
14292
8635
9523
7375
7416
7449
8271
5119
9369
11357
12684
9118
7031
13740
17491
7230
14133
14974
9402
7354
7373
9377
7508
10489
8873
7924
14931
9512
8935
9524
10091
6736
9494
9484
9524
6193
13823
9402
13976
9655
6933
9574
12905
9548
15395
12926
7367
9359
9414
13111
8454
8679
7319
7358
13711
15572
9483
8943
6878
7389
9449
9489
8552
14156
13734
8140
9576
9360
8923
10099
9587
8972
7323
8933
6436
6832
9481
9452
10454
10351
7874
7390
13693
8606
4744
5511
8315
7442
14045
14952
13330
8748
7475
7348
8957
8888
12085
7353
10153
8242
13243
9404
9572
11492
13017
13103
9412
5562
13674
9406
7380
14987
21697
10079
8943
11893
7341
9343
4269
12532
9356
9085
7444
11907
2995
12370
9587
7438
13659
9340
8690
12243
8278
11593
13684
9447
7389
16265
9384
7433
13669
8932
10489
8197
7577
8882
8159
9466
9300
7985
9588
10902
10649
9382
13714
7750
9471
7397
9400
7784
14047
8906
7385
13660
9168
9441
6803
7371
14108
13030
7432
2894
8807
5085
7412
9561
11611
7381
8703
9004
9464
9464
6999
9622
9172
9398
12696
7435
5671
7519
8925
7431
7255
5306
14974
12049
15551
8946
7424
12746
9595
9470
8741
8971
7484
7889
8710
8926
7378
12302
9601
6848
19168
10861
7405
8681
9470
7249
12631
13693
14991
13265
8947
12724
11410
7561
9539
11561
7344
9371
9305
9322
7398
7365
6860
14232
11537
7484
9655
5093
9167
12027
8307
9472
13658
14009
8551
15920
7059
7924
11639
13433
14971
9122
5187
9016
9438
15012
11493
9290
5946
15556
8203
13676
7439
12832
15537
9487
7364
7479
11723
22643
17469
7375
7443
9953
11604
8981
7442
12296
9465
13297
8057
9534
9666
7339
9463
7351
9433
7451
7445
9578
9458
9427
9290
9619
5173
15581
15021
14976
7927
14975
7521
7399
6877
9857
7443
8552
11416
8855
14088
5464
5256
9344
8608
7352
13961
14347
9428
9379
14973
7172
5392
9554
9536
12154
9563
8437
8087
14123
14978
8915
12234
9400
8665
7201
12553
5179
7459
5745
13984
13965
9618
9544
12466
9385
14984
14964
15570
15970
8950
17662
9601
7676
9526
14930
9453
15581
9356
9331
14967
7361
6857
9269
5133
7328
11700
13876
12838
9245
15395
7317
14964
13814
12027
7463
7422
7321
4431
9567
13117
10643
11342
7379
7067
9404
9516
7468
14185
9389
13520
12682
14014
10361
16257
8829
7468
13718
9616
6433
13403
10889
7812
9100
14145
9396
7391
7468
7365
10072
9665
4771
7172
14972
15527
11825
9160
9387
7696
15032
9578
9562
7217
9842
14069
14855
7374
7353
9344
7364
4711
7335
7387
9350
12287
5558
7448
6921
9193
7194
3806
8558
9451
12993
9343
7107
9129
7396
11541
11100
9887
14952
5244
7458
10334
9524
9473
5958
7963
6940
6902
6872
9336
7867
11633
9764
3603
7891
9557
7419
3186
11603
12792
7821
22407
9370
7398
9539
13760
6900
7352
11175
12329
13691
11506
7072
4832
11529
12722
6877
5087
7573
11715
7217
6848
9841
6846
7037
14018
7827
6755
11305
8365
9389
14953
7470
7464
8573
13879
6867
9003
13535
6842
10684
9392
9558
9446
15638
8803
9441
7588
6867
6528
9470
6405
6885
7298
9521
7589
6814
6843
7352
9278
13665
6844
15022
9291
5825
8952
6756
7343
8943
6746
7437
13896
6753
8887
10238
6644
8021
7268
8810
13266
7070
14447
7375
7367
6810
4563
14757
14942
7355
11474
4566
8812
13690
6858
8007
9309
14166
14558
14548
7485
7438
11232
8950
12426
9575
11263
6915
6887
7370
22464
6950
8022
6887
13577
10645
9474
13505
5288
8974
9780
9776
14983
15579
14037
8113
10916
6995
7246
9388
15573
10075
14498
10585
7327
15905
8899
7592
9616
14066
9528
7770
15015
10717
7460
7313
13602
14928
12357
9518
8534
15031
9203
13428
3667
9405
12915
7300
14051
7339
7363
7289
9500
11287
9531
15719
12634
16225
14139
11136
9200
9515
8861
9137
10424
7353
9483
14956
7369
11762
6797
9594
13851
15406
14915
14171
15543
7411
9422
9326
7513
7448
5294
5600
12733
9589
8994
9204
7471
8305
7355
7394
11647
16277
8918
9287
7307
9612
5042
9522
7406
11510
7451
8395
15549
10396
11576
14997
7447
9616
12733
7323
9388
7446
15401
13871
7672
11916
9133
9512
5145
9556
11452
14763
17995
10593
8980
4438
6974
9397
7351
11155
9554
6820
7350
8408
9431
10424
7388
11488
9082
7397
7403
15790
7356
9179
9319
16484
7361
9443
12742
7526
15550
13591
9432
13919
10931
9585
15402
14065
15811
14191
9529
7369
8920
9492
9589
11485
6894
7394
19332
7457
8915
7306
9551
7425
7434
9368
7252
10349
7059
5226
7380
7410
9655
8126
13984
7179
6438
9619
8550
9418
11913
6075
7361
7289
15895
13695
8346
9555
7339
13667
11462
10270
13717
12153
3886
8658
11708
7478
13660
9503
7366
8818
9623
7463
11429
9485
9803
13710
13672
6058
12088
14178
14945
8160
7949
9391
7554
7993
9361
1577
9586
7312
7482
14975
9762
9445
13584
9390
15801
9760
9395
9530
9277
13706
16518
9596
7386
7521
9396
9676
14384
9343
5122
9048
9319
6900
5265
9535
8974
12731
3269
14957
7451
7424
7457
11256
9390
10306
7449
8648
9363
7810
9520
7343
9553
10174
5923
5310
5190
8287
7377
8982
10276
9368
7439
7429
7338
9387
14997
6928
11510
7428
8941
13750
5937
8928
12981
11614
6733
9000
7422
9376
7365
9115
7471
13976
5585
7450
7452
7353
8680
7963
9611
7317
8113
7308
8534
9363
9188
9405
7458
9505
12816
14951
7226
15562
15568
7360
13429
11419
2479
11022
9133
9333
5916
9502
9471
13532
7349
9174
5244
15405
5054
7031
4317
7425
7367
15581
7379
7668
8992
8533
9513
9628
8953
21895
6501
9493
7339
11233
15491
14218
11765
7257
13643
14815
6080
7357
6392
9565
12381
12058
8938
8245
14379
5658
14419
13394
7417
14711
7369
11771
9355
9597
10077
14987
11292
9366
7267
9067
9395
13967
8909
7415
6942
8221
4418
9398
8502
12248
7412
13695
13485
13659
14307
12818
14982
9455
2843
7316
7436
7507
6901
11753
7445
8977
5113
14938
9557
6501
9617
10050
17306
9456
14930
7371
7366
9486
15086
15538
8356
4770
7362
15579
8929
7365
14971
5939
9382
7373
10803
8442
8865
5325
11795
12348
7113
5614
7357
9376
7966
9314
9617
7354
9546
6896
8014
5752
15539
9566
9573
7917
14928
7309
9868
9376
12762
11158
9200
14273
9618
9490
13869
13873
7507
7455
15021
7338
13740
9181
9551
9435
9445
5827
8913
14069
7424
14100
13777
9578
5302
9525
9625
8890
7049
10614
9506
9466
8811
9463
8852
8771
9314
13203
9559
5115
13872
9577
14994
9245
10876
12547
2982
15092
9438
11259
7378
12684
9508
1361
7243
7367
7405
5846
7904
9522
9590
5160
6274
8927
7260
7661
7339
7363
5246
7437
6420
9576
4257
13689
9226
13613
13611
12840
5754
7769
7402
9487
5445
15561
9429
10246
7783
7400
9600
7814
15041
8858
11146
8870
9338
9328
13556
8851
11419
9610
7390
12937
7758
9366
9010
12915
9444
8051
9388
12555
8468
8703
9105
9133
9289
14591
9352
13794
10188
14130
7921
9469
7365
13111
6908
8939
6830
9392
7469
7358
8923
14110
8168
9442
7440
7478
7493
7410
5995
13499
15869
5137
7561
12546
12870
7290
6844
13854
7862
7433
16135
6850
5583
2320
4753
11951
14934
13899
9719
7812
9443
8294
8244
14309
9149
11749
8810
7506
8888
11751
6387
13678
7389
7398
8260
9493
14987
15336
8155
9447
14990
6970
7312
9160
11878
7378
9074
13728
11611
7457
8758
7368
9532
8916
11221
9530
7404
11846
9537
7393
7362
9654
9539
14621
9559
11318
4371
7380
8960
9025
17839
13647
15000
8041
7485
14533
11476
8939
11760
15389
9865
7795
8875
13449
7593
7793
7418
8902
14246
9445
6777
11863
13712
10157
12585
15572
9422
7442
10327
10951
9411
8935
12036
9523
7411
9262
12908
9361
10789
7747
9554
9460
12125
8777
8916
5261
10446
9322
10258
9047
13938
7930
7408
7433
9371
15281
7298
5202
10229
13828
7342
13670
8916
7439
7463
9591
9526
9169
9319
9456
8177
11753
9516
8877
12561
13517
11600
14974
11420
8861
9572
9423
7440
8855
9322
9356
5521
8931
13311
9395
15028
9393
9488
14061
13510
13372
11568
7371
16445
15549
8870
9661
9532
7926
7340
7495
9543
8336
17281
6158
14107
15441
7391
9988
10700
9021
7339
7356
13738
9376
13405
7604
9627
7446
9377
9437
9515
9503
5706
8760
9396
14013
9481
8944
7470
8970
11439
7798
7481
8437
9024
9499
10291
8165
5011
7450
11274
9103
7361
8144
8951
12358
7723
8951
8370
8992
9307
15399
8924
14217
9346
10079
13496
9475
7339
8725
13844
11033
6797
8918
7125
9388
13497
13300
12327
9586
7373
9522
11306
8941
9355
6237
6360
9366
6024
9319
6226
8917
8933
8907
9132
11378
10133
9740
11261
9521
9627
6011
7317
7410
8904
15402
7512
5622
14884
8928
13571
9271
9543
17210
9004
7505
16177
8373
10179
12782
10414
15417
6463
11843
12326
5804
15582
10446
13453
9436
9007
6451
8907
12410
5331
13480
11474
6230
8008
13372
9466
8568
7355
9274
8899
16151
7976
9433
9395
9498
7450
9552
11242
9298
9500
9553
5132
13840
8812
13675
8879
13625
11138
1919
9415
9500
9495
8136
7434
9387
8289
5531
8972
7389
8951
8904
8068
11756
5122
6400
2996
15387
8952
8621
9081
5506
14048
9292
13981
11769
10036
8950
8898
13507
6164
11249
8985
7351
8184
9294
13389
14776
6920
13528
9452
11735
9480
13792
8069
7365
9403
12727
8982
7836
8948
8639
11645
10175
8927
11237
14997
9433
15016
12795
9551
13580
8364
7345
7802
9760
8412
9188
8432
9511
10504
9189
8967
11732
8962
7671
8949
7356
9520
8128
5329
9440
9444
9361
7464
7697
13717
9221
11325
6809
9751
10187
7437
8907
9802
13661
9599
9753
6782
11259
11891
8907
8328
8926
9533
5604
12612
9118
8465
9449
1583
11557
4073
9421
11553
9474
13953
9067
8722
9487
14812
13964
6002
4026
4657
4257
14930
12025
6180
6160
13644
7441
12285
11983
14064
9124
7512
9650
8836
7405
14809
9078
11448
13081
15574
9602
9360
5680
7385
9446
9553
9417
9295
13574
9390
11583
9889
12078
14844
10470
9142
13694
9531
8240
9430
7626
8527
9183
8598
11588
14645
12795
7187
5681
13672
12907
9322
14964
9142
8867
11990
9364
9531
9467
12444
13662
8949
8657
8980
9372
10403
14989
7356
10816
9425
8134
4795
1909
9354
6215
13768
8974
11957
11224
8970
13811
8875
14120
8924
1793
9599
15567
8941
4694
9469
7370
14085
9504
4568
12622
13644
7453
5518
9354
7407
8128
9040
11977
9419
2275
12605
9169
9498
13960
8932
7325
8463
13818
2469
8852
1564
9095
5457
6296
12359
8926
9367
9542
9556
12772
7532
9184
9478
5249
9450
8843
7369
8687
6987
6876
7342
9375
12271
9447
7345
7352
5201
12105
11615
7834
9441
9624
11825
13883
9336
9304
8954
8206
9413
11246
8765
15579
13117
8941
14021
9137
9411
9740
13789
5182
8156
9337
6416
12059
8876
9488
7439
9544
7402
8944
8908
13909
9485
8909
7443
13676
8952
9482
5295
9115
9423
8942
8899
9332
11085
9523
7628
8980
6204
13341
7446
13987
8888
13268
10844
8993
13821
8937
12882
8957
1902
8665
9456
15520
6980
7115
13844
8913
8291
13367
7254
9367
9561
9561
9443
9408
8020
5853
10199
9357
8885
7786
9093
12706
8500
8220
11079
7869
8969
8959
9556
8935
9483
9540
14271
13744
13284
7795
13143
9438
9392
7335
3255
7427
8970
8867
13773
8929
7237
7344
9524
12070
14376
12874
6523
6250
8950
10567
10092
9441
11757
9464
9304
8903
9459
8571
9483
12003
8325
8950
9465
9362
9431
9524
7936
13568
8377
8803
6143
5255
7909
5833
2224
5249
8282
7860
9208
9463
9507
2092
13263
8975
14033
9474
9288
9089
7729
8915
6254
9450
9504
8681
8984
9207
14547
5206
5330
5577
5534
9387
9415
7394
11595
8951
14361
8941
8073
8982
13922
9398
21667
11030
9416
9560
13544
8947
8829
9503
8734
8943
9431
9462
9301
1928
9555
8913
11758
5229
7516
8899
9469
6843
9468
8945
4265
11795
5378
3395
9139
11754
7910
8933
10362
7404
9314
7583
11469
9494
9289
6139
13092
9098
9387
5242
9526
11789
5454
14171
8944
3169
9475
7383
8858
4932
9285
9539
9296
9435
9425
9484
9981
8255
11769
18096
9839
6930
8938
11436
4823
6079
7353
13952
6385
7803
8393
9277
6873
9348
8914
6373
9567
14735
9540
5235
12030
5815
10414
2047
6970
9528
14976
7457
11502
14304
7984
11694
7460
8703
7746
8143
9494
9385
7371
9476
9481
13090
9493
12960
8229
8008
8981
10229
7987
13050
6080
13310
14204
8911
9411
13343
9453
14116
9474
9450
8227
9323
9383
9337
8940
10369
8994
9519
7821
9478
12780
13480
7473
20190
9387
9519
1866
9444
9545
11181
7397
8872
9551
11764
9588
7373
13884
7347
14200
8873
10574
21202
12890
10498
9360
13905
5086
14200
7282
7480
5610
9356
13300
10138
7958
7981
7366
13533
10023
12590
8935
7368
9597
9514
13960
9454
7226
9662
18044
7824
9494
9342
10880
7948
13948
7102
7750
14179
7411
10569
11464
10774
7472
7368
8880
8203
10803
4792
8563
9420
4838
8963
4796
5049
2011
15076
11531
8994
12446
2364
8900
7367
21108
7432
10370
7307
8578
8987
15391
15011
15400
13951
8495
7481
9271
11421
9364
9374
8886
1812
7859
15402
7446
9419
7458
14843
7387
8197
8372
7382
15397
7451
14994
9270
14987
19899
8225
7453
13326
9392
9500
7797
9361
12027
14925
7438
9453
5273
7461
7968
13647
10113
14859
7337
8145
5280
9477
4851
9371
12656
9296
11031
7921
12439
8792
8959
9658
9300
8093
7905
15458
8082
9456
7338
10233
12383
1599
10331
7471
11492
9460
11754
7414
12661
9296
12904
17064
9674
11849
10248
4837
7150
9523
12162
11328
8935
8921
7047
4823
5118
7448
15539
12297
13967
7437
8184
8390
9555
5380
5247
8170
16615
7478
7305
5489
6795
12128
9561
7325
8854
12796
14915
7576
8948
11947
11318
9538
9289
9304
9151
8918
13703
10270
7573
13548
7355
10025
9385
8450
11750
7800
9436
7366
8790
9169
12654
9457
8413
7399
13185
14613
10440
9517
7935
10691
10230
15153
9467
9457
9149
9393
9483
8792
8196
8934
7366
7371
7442
10430
10083
8338
10419
8718
7609
9074
5960
11710
9132
5425
9440
7378
9598
15560
11778
8685
8179
8844
9453
7829
8998
9449
7409
8922
13804
13961
8162
10848
13207
13684
9814
14122
8922
8481
6463
6843
12842
7368
11501
8656
5709
10268
8700
8925
7375
7122
8755
6216
9538
11161
9618
6878
12033
7636
13112
2173
8226
7804
7838
16334
6400
9559
10561
14316
11812
9457
8342
16904
8956
7421
6849
13729
5207
8378
7740
7445
10042
10076
9063
14990
9728
13559
9602
9438
13516
5959
8985
7435
9395
5410
6832
6890
7703
6698
8915
6908
8441
9520
10179
9035
7381
3452
7368
11660
16908
8535
7366
14763
8290
9175
8946
6962
15031
12436
8953
13329
10292
8137
9588
13714
7836
11655
8312
15027
9394
8304
12352
8147
9400
10132
11444
9631
11478
9287
7508
11623
8071
11398
9848
9857
9652
5204
7373
6879
8228
11458
8185
10093
8023
8805
10112
10191
13493
9589
12602
9210
14055
6180
7404
7346
8033
9660
9558
11983
6392
7152
13644
8289
5360
8936
10257
7303
12728
4518
9444
10014
7420
12577
9437
13565
8949
11858
8946
9643
8222
6988
7422
11616
9591
7757
13977
18726
8992
12030
8430
7372
9301
14869
10672
9035
6194
14246
9578
7354
14617
11916
11054
7459
9593
15397
7116
6869
14539
7479
10106
9582
8934
10157
10384
6924
9393
9394
13875
8171
9542
4727
7822
7418
6419
9527
16336
7370
10027
20419
10808
14746
7356
12223
8946
6034
9942
7407
9389
12804
10092
11385
7341
6877
14948
7462
9331
12272
8072
13815
3186
12991
13693
6235
14284
7472
8495
14142
7290
4053
9533
10258
6852
7386
7381
13519
7145
10718
7833
7370
7516
9611
7818
11359
8860
14781
15944
8253
9447
13071
11124
9466
10601
10245
8789
6832
22768
11313
9490
9308
8450
11757
7434
14930
6870
8049
8864
9624
7365
13288
7607
9196
8982
8240
9026
7444
7787
9441
5714
14951
6401
6901
9625
8230
7459
9404
9217
13215
7797
7367
9630
9591
6829
7119
12792
9842
10516
22667
7407
7826
10752
7404
14462
14937
7335
13681
7384
10243
11533
12838
7405
14899
8835
7340
7931
7397
11898
7927
7421
11893
7353
10003
7424
15567
8323
9568
7820
9050
4255
6891
15038
9546
9445
10448
7386
8961
12504
7595
7506
14108
7241
7399
6771
15556
8364
13837
7407
11397
6765
7087
13755
6868
7480
9753
7363
8620
6873
14849
9665
6840
9478
6759
6897
10579
7567
6475
6862
6856
6887
6820
13826
6831
9246
12750
5997
10972
6854
20222
11068
9737
9096
4199
5410
6710
6870
7383
10289
6886
13764
7333
11507
11526
8019
6649
7508
7504
9405
11456
7912
9592
7307
11577
10438
14925
4418
7876
7197
7449
8946
7485
9645
7457
12563
7343
3286
8915
8915
7920
13719
6178
7315
10437
6408
7353
6861
6384
14901
9621
9397
9586
6153
8949
6993
9522
15558
9601
5194
7392
15028
6868
10035
8955
7413
9428
8315
7484
10791
6968
8286
8756
9372
5467
9385
9592
13668
6790
9123
7364
9293
7449
6936
14047
9554
8664
9444
7468
9334
7348
7801
7332
7770
9384
9581
11836
9578
13986
14953
8913
5890
8975
5192
5002
9367
7218
7360
7354
9297
7565
7826
3768
7341
13727
7454
11144
14901
13447
16250
8768
8911
14426
5111
11694
7300
6378
7384
9576
7733
6181
8980
9465
7425
7478
8361
8926
4713
13742
12443
14994
9167
5250
1738
14960
13475
9425
9363
13942
13264
8100
7400
5074
8960
5173
7271
10354
7321
9189
8985
9576
14821
9306
9702
10238
7386
7491
7452
10526
14082
8431
11022
7217
13495
11012
9133
15015
13758
10244
7461
5546
9368
6823
9290
9086
12110
7430
2994
14928
7703
8738
11579
8937
13183
7465
7488
8517
7385
7375
9069
15462
10275
10050
7420
14941
10244
7802
15599
11843
9400
8880
11268
7355
16890
8446
7424
8344
7319
8125
8931
8949
9696
13676
9468
11513
9464
9482
16209
8773
12237
11634
9045
13877
7424
7510
11618
8922
15399
9226
7833
12780
11144
7351
6898
9159
9548
7323
14004
9598
9420
7346
7922
10539
13652
7408
7165
14239
7435
9549
8669
10190
7191
7356
14994
9429
7271
9483
9116
14325
7366
8910
9480
9567
8374
8945
8875
7400
8908
8737
5176
7468
7926
15872
7530
11774
9150
11245
8927
7458
14979
9524
8144
9825
12315
9593
14991
11230
13779
7439
13895
7376
8030
13687
7358
7327
8972
7400
7060
7426
10504
15386
9469
7478
9671
8922
7320
7358
7787
13997
9125
8833
18620
7390
7119
14199
7884
5205
7485
7361
11901
14972
11282
9338
8148
9574
7743
8933
7403
16727
15391
13684
9925
15546
8857
7382
8990
11357
9357
9482
10493
7463
19704
9591
14967
12424
7424
7850
7382
7953
9567
7383
9588
9308
7445
9408
7395
11809
8945
9183
9533
9556
8253
9524
7421
7345
12729
9388
15397
9187
13615
7181
9250
9538
6744
9418
9545
7445
7367
7382
4107
8210
8922
10309
9399
7425
9596
12942
14943
9678
7293
8977
13631
7434
13801
7343
14923
7349
7634
12583
7343
9590
6527
8951
7418
9280
8875
12828
13842
7474
13706
7716
7447
7356
8053
9309
9574
9009
11372
9532
7724
7438
12934
11377
10268
10634
6938
13728
13860
7438
9280
9565
7393
7412
1376
10924
8913
7625
13965
9473
7456
12730
9447
9619
9632
12958
11526
7541
9285
7467
8468
7424
9863
8606
7341
1674
7479
3782
17785
8084
1574
8898
11750
7457
5181
9484
9491
9453
14903
17860
7407
9553
14855
16402
5764
13245
9426
15573
9405
7613
13687
9578
9395
9243
9248
12777
8968
12174
9431
9231
5120
8837
9422
8929
9192
7332
8646
8900
5205
11537
7337
7338
7838
9590
8322
7415
6047
9445
9742
7514
7442
9402
5187
13696
8960
3164
13499
8961
8915
7972
9269
8918
7380
9570
9586
8596
9347
8956
7398
7482
9297
8856
8751
8949
7449
9025
9542
6201
8996
10140
13265
9326
6979
6043
8947
9523
9273
10158
9428
7351
8807
9326
14949
15562
6211
8962
9363
9482
10138
7304
7359
11341
11991
7460
15400
9379
8710
14220
8974
7878
9524
9136
9391
9428
9436
10473
12967
9346
8216
11925
8330
6082
10363
11454
8293
10382
16705
7352
15705
9556
9159
7366
8922
8177
13706
12014
9679
5840
9548
12293
13170
8930
6042
11837
9325
7789
9292
14043
7398
7368
9009
7594
13691
8855
8925
15499
8877
8292
7401
7434
9412
13134
9526
9565
8951
3698
8913
13908
13730
11536
2531
12046
7352
8917
7759
3623
9262
11793
7336
9638
12316
11325
8531
13460
3961
17682
9495
13537
16695
7377
5493
7930
21142
13538
9376
14948
7379
15555
8508
10197
13735
11475
8907
12722
9422
10522
7418
16514
7440
13720
7393
9520
9405
9522
7456
8982
11451
7410
9440
9512
17147
9383
7285
14941
11616
9010
14014
7355
15405
9381
12527
7684
9351
11375
12653
10573
8715
9576
13654
7480
15362
9123
6518
9566
10441
9478
9142
7363
14134
16216
7156
9277
13969
9414
7742
14117
12034
9489
15299
10510
9450
13684
9465
11542
10894
10904
7946
13670
13670
13808
7985
8932
8884
8851
8940
9354
9268
2789
9433
9546
9525
9393
8928
12420
7335
7060
8961
9425
13103
12295
11157
7818
10668
6376
9446
8974
5091
10986
8435
7906
9641
10418
8495
7212
10358
13752
8950
13871
9440
10767
9548
9277
10360
13399
2877
8893
6359
13656
9589
8939
11295
9450
9339
7458
7975
8907
10004
5158
9412
8897
8195
7371
7496
13842
9286
7346
11440
9375
10845
16076
7732
7285
8231
7306
15603
9413
14881
8569
9305
9398
9641
8900
5330
15711
6377
15561
7380
7382
9484
9425
9500
11000
7536
6709
8976
10596
9522
12624
9384
4268
7438
9328
5150
9366
9557
9526
12713
13113
5832
9367
11455
1576
9452
5714
9175
11768
9551
7443
9332
8857
5989
5266
7406
11565
7507
9429
8819
9435
8971
7562
7717
14272
4801
14964
9220
16260
8945
9460
9472
7458
9481
10211
12528
9447
15490
8816
7339
13567
8903
8028
13691
15581
9161
8943
9509
15428
13075
6860
8466
6636
9651
9523
8933
11551
9577
11546
6170
7290
9547
9523
14100
9122
9302
5413
6833
8057
16962
7015
7385
9535
8243
9445
6437
2314
9461
7965
10272
8883
8590
9280
9544
1587
7563
6972
4952
8957
9519
9319
12217
7493
13933
8859
7356
9509
9483
6920
13737
11836
15414
9120
6116
8861
9392
13856
5178
6987
9623
14989
8889
7390
7269
14945
9015
1401
7476
7639
8670
9312
14681
8996
15280
9510
7341
13801
9491
13862
8933
8053
13864
13610
15400
9587
9377
13786
9398
9038
8874
9442
9543
7933
8942
11525
12614
8960
7517
6429
3182
10010
9500
10896
8936
9496
8383
1921
9319
9553
8935
13854
9387
10273
9066
9500
7371
9523
7390
6285
9546
6235
7393
9598
8910
13961
7146
9501
9164
12817
9384
12787
5057
10596
12422
9532
13577
9214
8950
13660
15025
5038
6204
9708
7382
7354
13937
12589
4339
4899
8989
14088
14088
7439
9301
5274
11920
8955
8693
7329
9568
7458
11807
7491
9087
12418
12065
5460
9337
13232
14198
11580
11973
6791
9378
10639
9523
7406
7450
8876
9355
7545
5210
9526
7462
5494
9323
9760
9341
9463
8950
9493
9439
11407
9178
9474
9640
11476
13667
6592
16069
9482
5481
6961
10464
9141
8957
13977
13355
8991
9513
8870
6213
9483
5311
7465
11788
9514
7448
9535
9329
13119
12349
11261
11765
9411
7046
9488
8914
9552
9421
8944
9356
7993
9647
9301
7640
8920
7818
14100
7457
8240
9585
7262
7436
7302
9596
13906
13717
9482
9477
9525
8899
9481
9393
4897
5141
7394
14676
9539
10020
12136
9640
9382
9390
9415
14164
11522
6968
9345
12891
13675
7390
6228
13958
10263
7340
9382
7490
9464
9471
9358
11470
11390
9578
13510
7449
9403
9612
9594
4869
9440
9541
13657
13717
6934
12796
7810
14207
8980
9306
5893
12987
7758
11540
7375
8813
9519
7351
12089
7483
8978
9291
13952
7589
7386
9302
7437
13846
12998
8940
5063
9442
7439
9130
10908
5746
8946
9431
5885
9395
10180
13096
16387
7542
12325
13939
8955
9565
8662
7225
9490
7358
6463
8922
9603
9375
9268
5215
7412
5229
9468
12491
7372
8890
8269
13864
9477
7364
8946
7399
9759
7390
5704
7352
11595
2789
8975
11763
2868
8886
9515
8920
12798
9347
10933
2161
7398
9132
9482
9092
8909
9295
7511
9277
11622
16351
7749
1718
9480
6789
13701
6942
21162
9424
8960
9357
8117
8932
8932
11888
7460
11606
11486
7450
9407
15181
8326
8880
11870
8574
12182
9354
9240
12776
7360
9335
14234
13943
8218
9484
9493
8946
9516
7819
9582
5546
9472
8350
13041
8896
10541
7380
9405
7358
11823
8881
9504
6426
9423
11793
12082
8900
13700
15409
9511
8938
8900
10856
13674
11866
10623
7672
6334
11997
9416
13933
10495
8984
8893
6449
8960
9480
9006
5169
13737
9271
12038
9371
7919
9482
8536
7449
13857
8985
7155
9553
14157
14981
7429
8036
7338
13507
1547
11305
9500
11202
9525
12945
5114
7373
8947
13981
7185
5114
7512
13695
7327
11466
8981
16185
11772
3269
7397
10977
9080
9530
9439
9453
9435
8926
5455
14252
9387
13526
11242
9544
9265
7345
5588
5718
8956
9225
7745
9545
8768
8947
11823
16753
13443
3598
9472
8895
9590
8917
10867
9329
7031
9516
9535
7207
7943
8948
9460
8912
9483
9524
4794
13628
9296
8927
7028
13695
9469
8014
8987
6060
12811
9514
8464
7461
12511
16527
7360
8947
12914
12786
8874
8210
11759
8876
9476
8932
9265
12816
9492
8965
14157
7952
4939
5839
12540
9004
1918
7367
7361
14566
15408
6592
9427
12000
12004
8956
9509
9478
14570
9476
12070
13981
8950
9315
7450
8926
9552
12760
8984
7463
9535
11758
9427
13689
7270
9532
9269
8948
8978
4759
8926
9283
13009
6729
9430
6198
9357
1815
13714
8010
7422
9460
9163
10718
9466
7452
9494
15516
7348
9125
7802
8946
11450
13736
7376
13699
9352
11384
7357
1882
5276
5021
5854
6424
9471
7833
7844
7844
9463
9553
9551
5240
9134
6661
6641
9424
8962
8317
8148
8936
4430
2811
9122
6459
6892
7751
7352
10307
8916
9428
13693
13607
14251
7409
11271
11363
14069
7371
7859
7434
7399
7483
8861
8861
7107
8895
8895
9414
8928
16056
7349
14064
7727
7360
14639
8816
9072
9564
7030
9551
7356
7819
7386
12442
9069
11283
13680
8913
9312
14027
6348
9630
12869
5402
16284
7365
5079
11765
9493
8390
7173
8949
3250
8612
7338
9516
13487
9512
10556
4752
9006
7383
9598
11755
9525
7984
13796
9579
6061
10190
10526
7807
9517
13687
9499
8615
11622
8957
11612
11994
6930
8993
9586
11756
4827
9495
15933
8922
18862
9296
11578
13096
9458
9325
6406
9368
8918
11691
9641
7384
8919
14796
6617
13385
8081
9508
14068
14924
8798
9561
1883
9515
7631
5189
9470
8938
9438
9287
9177
13716
8999
8416
11172
8930
11973
9164
9184
9514
9261
9428
8959
13812
8113
6372
13805
7299
8880
9415
8711
9429
8912
8623
7456
14107
13639
7342
13554
9550
9562
14227
8930
7352
15404
15992
8920
9190
9008
16244
9477
11912
12881
7335
6049
5181
9132
12265
6994
11612
13697
9530
7342
6838
21174
11746
7223
15035
7544
7923
8381
15034
7319
8968
7380
7425
11458
1868
11798
16919
9429
5843
11426
7297
7549
5353
13174
11772
8943
8890
13461
5210
9340
7406
8219
10872
9046
7774
10569
5351
8988
8868
7516
10959
9591
9519
9803
9644
9543
13637
9528
7447
8406
14942
9508
8155
5316
7087
12009
8962
6842
9559
5558
12729
14958
7427
12068
4567
15572
14053
8759
11309
9586
9321
6435
8950
14196
17604
5228
6898
7198
9272
7754
9004
11803
11280
7500
9308
9197
8950
9372
13684
3580
7440
7459
9365
11447
5913
9839
8904
9354
8861
15570
13703
9350
7401
13746
9490
7425
7304
8911
9553
8711
13672
14142
12886
16635
7433
7386
9451
5278
7430
10273
8997
8055
10050
9535
7461
9310
9476
8807
8892
6796
9522
6840
11895
7352
8981
9488
7356
9130
7379
13679
8249
7460
9223
9001
7764
7344
17531
8841
22475
7434
10463
5594
10827
8664
9861
12354
10613
5826
7358
13536
5238
8942
11771
22673
8976
9628
14068
12076
9558
17131
7348
6796
6896
8362
10241
10187
6489
6573
8784
13409
13599
12372
7739
6042
7517
13145
9229
11514
8915
9412
7158
7864
13231
9468
12694
11975
4233
13670
9000
4759
16656
4475
6893
9072
7453
9432
9523
9074
7359
8680
11475
8920
10162
7371
8483
11372
7803
9295
9156
4878
14290
8001
15026
11785
6849
8915
8205
9116
6620
6411
7383
7425
8673
5831
14176
16302
7381
9391
8408
10890
5476
14889
9432
14930
7537
7975
9612
9355
7361
11754
9367
13904
8488
14325
11549
8963
7907
7322
8760
10877
9506
7007
16766
7933
11580
11580
14128
13592
13400
7428
8071
15998
9610
8998
11535
7390
7445
12426
9939
9479
7365
10240
7946
7573
9943
10418
13913
9923
9441
9537
11308
9504
7362
7436
10397
9391
7460
11805
7473
15399
9281
7953
15575
9398
7365
13881
7512
8939
13764
8948
3618
7450
7463
9565
10263
8775
7487
7488
7378
13882
7414
9613
9636
10960
8959
7451
2707
9442
8912
5722
7392
7453
15399
5176
15403
9006
7403
9521
14091
9156
9378
12588
7353
14335
9604
7350
15550
7341
6226
9591
11447
12832
12353
7477
13718
9429
9413
7821
9687
9439
5106
8571
7343
11900
7464
4724
4689
8914
7993
7345
4331
7390
11433
11562
14879
9553
7865
9385
8882
11050
9344
13867
13702
7300
7373
9630
7361
12818
9622
7491
9324
7456
7738
13715
6841
8761
9646
5171
17484
9836
4269
11993
6917
7030
17832
7342
9484
12048
11761
9143
9509
15395
7546
12252
7346
8965
6869
11434
7389
11656
9258
7256
8941
7366
11491
8852
13653
12765
7384
9069
12303
9376
8861
6897
9444
13684
7267
7445
11462
10393
8613
15363
9494
9374
9133
7376
5275
9297
7384
11163
7358
15575
11384
11251
9403
8897
13691
7514
8362
9551
7875
9660
8915
9263
8819
9376
7459
14258
14159
7388
9736
7451
8870
8886
11445
13645
11064
12752
15248
14976
18697
13805
8874
9589
7382
9469
1881
8163
11473
14968
14913
11590
5153
5842
7315
7336
9473
8646
14248
9354
14915
14074
9532
8819
8599
6901
11332
9615
7507
8924
9674
3563
7436
7325
7445
8849
9399
7435
9356
9590
9525
9525
2066
7381
13744
8903
12995
7435
7438
9422
9470
8465
7339
13520
7333
13569
8926
11445
7403
7375
13743
7459
14982
7316
7477
6852
7454
6569
6693
9408
5408
14973
7455
7736
7378
9995
11429
11651
9651
11573
7549
7394
9359
15383
9358
8897
9295
8192
7322
10177
5848
9278
10516
9597
7412
13675
14033
8799
11842
7686
11301
9612
15673
11199
9532
9632
6937
10018
11084
9549
2570
7464
7240
9426
9427
8959
14503
8356
7382
14872
8874
9274
14970
9637
7564
7366
8232
6794
7462
7450
7496
9247
7646
7391
7458
9438
7326
7520
6831
9530
8832
9580
7416
7432
7585
6865
7381
8879
7834
7316
7960
6861
7584
5422
6851
4687
11599
9548
6750
9401
7282
6835
6829
9418
6742
12957
6827
9676
6028
7467
6697
9568
9290
6797
4811
14945
6747
7415
7455
5916
15065
9491
6875
6864
9472
6478
13840
7369
6003
8955
9618
9594
8914
9004
9602
15008
3243
11717
14143
8936
9603
7709
7244
9580
8740
14943
9424
9586
11580
11982
11619
6230
11666
7264
10334
13719
8889
14136
6847
10354
8370
9481
12854
9551
13744
7270
7538
14966
11547
9489
7428
14964
13780
11510
7367
7651
14120
7373
8381
8144
15027
9370
7488
6871
12057
7465
13811
10879
9666
14959
8549
9685
7531
9358
4952
7473
12437
9529
7385
9489
10874
9307
7430
7341
9542
7361
8896
5211
9585
7388
7381
7466
13432
9603
13695
13385
12397
9534
9581
9614
7453
11267
11421
7442
7522
7440
7365
7439
7343
7444
7753
9601
7309
9616
8931
9462
6849
15035
15487
7355
11106
7420
10986
9510
7398
9378
14903
13939
10451
10573
7393
13724
14911
11413
9556
11463
13704
7371
18912
13673
5208
7940
7447
7438
9365
12591
10739
9575
9410
8957
7520
11028
7158
9499
7844
11423
9050
9636
14139
9396
14983
15398
9546
7360
5246
12088
9568
9485
12346
14724
13904
7443
7384
9505
13467
13609
7362
13269
6800
7357
8980
7345
7334
9567
7783
7479
9441
7904
7461
10455
7414
11682
13700
14449
11584
11066
7435
6899
9026
9448
7362
7201
7305
7319
7315
9357
8071
7520
9501
9391
12322
15018
9607
7414
6610
9413
7284
7399
7397
9478
16931
3194
5356
7373
7524
7467
10241
14971
13735
8076
5304
7315
7440
9336
7395
7413
9547
8030
8301
7388
12353
9411
14790
11311
7991
9486
9536
8328
7367
7469
9483
9539
15009
7323
7411
14918
13677
10932
7155
7442
9523
7531
9568
7953
7384
12575
9481
9604
14958
7804
7553
7380
14927
9318
14078
11471
14599
7211
7398
9515
7462
9403
8910
7558
9319
15759
7253
9421
6793
4555
15567
7783
9542
8485
9446
9484
6726
6717
14178
9518
14651
7298
9464
10410
13690
7864
7450
7319
7372
7460
12896
15006
7324
7718
5766
8597
7449
8656
23150
15602
7254
8943
6502
6796
10901
8972
8584
15579
5243
9570
12774
11622
7382
9548
7348
7394
8981
8901
8903
9443
7356
7422
10142
9639
8095
7431
8976
7575
7355
9549
3230
7350
14866
9438
9018
8293
7411
9599
8916
13815
8113
5298
14283
7291
7832
9237
11196
9615
13067
9547
9477
14987
9329
15565
9509
13715
9473
14460
8958
7934
14094
8947
6987
8880
7573
9226
15402
1472
9504
13589
11456
7333
12702
7300
7804
7297
11753
14209
9063
12694
6824
9402
13736
13674
7695
9454
4783
9365
8976
7316
7600
11374
9372
9529
5814
7021
7321
16516
7348
14988
15581
8031
15398
7346
13254
9081
9516
9524
8894
17553
13690
14044
9142
8991
13708
7494
5234
7378
14128
11283
13460
13894
16906
9404
8946
10301
13651
6919
7481
9604
9629
9774
7408
7318
16863
9013
11880
7519
9554
9542
7841
5439
9554
7338
9702
16002
7296
9219
9352
3212
8901
8259
9552
13561
7365
14761
9664
7398
7417
8269
10424
9772
11505
9576
9402
5499
9562
7424
8531
9177
9415
7345
7240
9566
14141
10744
9046
16539
14964
9560
8639
7445
9416
14010
13740
13682
14164
7391
7348
11147
11367
7364
13659
7377
13105
13895
11625
1777
9400
13168
4225
7507
9370
8478
3937
6901
13599
10491
7519
9527
7454
10113
9360
9624
7625
7865
9609
13910
7433
14944
7443
1966
9574
9391
10285
15554
14978
14978
3019
8888
8897
9512
4756
5651
9387
15001
5833
6882
9367
9472
8926
9118
7399
7289
11760
6485
13668
11995
9375
9472
6845
8814
2652
14727
5462
1945
9494
8850
8211
13280
7469
5361
9108
11331
9563
9386
6547
10721
7316
15031
7450
6869
7347
9317
10194
13839
7451
14994
13715
9593
11660
7475
14979
7346
11420
5126
9627
15004
9550
14934
5275
14087
11366
14235
8167
15695
10444
7501
12822
10918
9399
7518
9582
8436
11377
9167
7470
7845
13575
14020
7782
8938
9545
12403
10734
9429
5946
12298
13189
7475
9752
11576
7372
14118
13100
9537
9548
12766
8905
7959
9359
9514
7343
7933
14970
8968
7349
7386
5654
7152
9409
9560
7771
8955
5853
8476
7452
7340
2530
7389
9628
13688
5074
14811
7375
13667
6830
9509
7495
7354
7943
11581
9817
7317
13703
9064
7370
7386
7343
4773
7374
10324
7365
11354
7449
7159
11429
12079
6820
6948
9367
9642
7321
13884
13655
6410
9401
14029
9515
19452
11560
7417
11658
15397
9113
10238
9674
7307
7260
7459
8011
5301
9546
8748
9303
9193
9450
5641
14220
14545
9375
7343
1546
15695
7349
9552
9246
7353
8841
7660
9389
13880
12752
7537
8948
9063
7400
8055
11572
11308
12086
9644
13989
9610
9046
16227
8217
11600
7406
7313
14102
13557
13427
7502
7367
7953
9547
16062
13754
17868
14055
6210
6423
7802
7851
10315
7606
9482
9418
11145
9469
17033
7937
7318
2113
7879
7367
9466
9403
9027
10013
8185
14911
14916
7403
12608
7315
7555
10114
7304
9400
14633
9139
11498
13739
7432
8499
10413
8607
7315
9410
13691
6298
7262
8941
9400
7724
8501
9179
13688
8916
15165
7819
7474
8088
7330
11916
7433
9530
15400
13329
5309
12927
9479
15010
7786
9549
9459
8913
11387
8043
11615
7457
8928
8853
7358
7445
9525
7385
2389
9545
7802
7771
13604
8914
6783
7358
9109
7390
2389
9358
9004
14965
13742
9465
7422
5546
14023
9570
13649
14925
6193
7934
8905
9429
7357
14954
9479
12127
7027
5796
14148
7620
8892
9209
9082
9387
7369
13659
8930
14013
6275
6434
5999
7359
11536
14162
9531
8731
5136
11310
9032
10151
9446
7832
7497
9565
13714
8762
9420
9342
8135
5282
4476
9495
9558
5842
5263
9334
7344
9488
7400
15267
7791
13818
13768
7371
15801
8342
7867
7409
5365
7530
15961
9686
7444
6114
15458
9307
4634
11558
13658
14975
11542
7746
9148
15004
8682
15567
3812
6843
8953
9548
6849
8917
6394
13725
7457
12924
5494
12561
9531
11753
13551
9340
9142
12010
2479
9280
11172
9546
11731
8960
7332
7285
7360
8933
9467
9531
9552
10360
7348
10258
12895
10904
8978
5949
11577
9363
9019
11977
11469
13634
19469
5467
15572
8128
8856
11787
8430
14033
9264
7230
11890
14950
9269
15742
9324
11563
7546
9105
4265
9381
13858
9205
8247
1576
9142
15392
10157
8899
7407
9010
14021
9067
10133
15558
16417
7838
9325
13866
9598
5942
6072
10344
7466
9426
5409
11086
14957
8140
5041
10078
9445
13501
14041
9075
13654
12520
9379
13685
15594
11776
9314
13800
10230
14007
8256
9550
13706
8292
9270
13576
10564
5394
7724
11562
9356
9521
8838
9009
9391
14060
12089
8111
10531
12735
11468
14592
8995
6068
12440
14983
10174
10605
9472
9514
15132
9370
14828
9973
9458
7571
9444
8996
15024
9058
6657
8386
9412
11249
14214
7108
3617
8864
7338
8970
13731
7355
8946
5236
13112
5442
7764
9475
20321
9404
13429
13435
6891
8943
12800
7334
11448
9664
9004
8917
7450
7434
10522
9485
17194
9208
9051
4922
7439
9519
8135
9370
9513
5311
8381
7394
8543
8971
13762
9579
17457
8054
9550
5257
1716
8940
15395
8935
8985
10815
8896
8909
7309
9250
7543
8906
6981
7857
10064
9527
9631
11421
15828
11396
15013
8712
10813
8916
7346
15390
7804
8958
11787
11605
14169
5420
7452
8838
8962
15563
12101
12129
9983
15021
1595
8708
8913
10598
9342
1880
9003
6218
10028
9253
11431
8891
4420
11514
12771
13114
7433
8916
6222
6850
9156
9398
9082
8815
7377
15576
7376
15570
8957
8152
14477
11396
9572
13730
7487
8936
9522
8091
9082
13661
9336
8868
11345
12022
11534
10340
9083
9316
9352
8961
14021
6967
7024
6101
5199
7776
9566
8951
10320
9445
7525
8847
13599
7341
13814
8909
6029
8964
8449
9527
7314
9389
7527
9433
7349
7358
9590
12403
8097
9523
9332
9390
17383
8940
13525
11200
9312
9417
13690
7217
9456
1576
5469
9719
5209
13849
6209
9476
5289
11803
3633
13257
10900
8898
3932
9180
9245
9496
5397
5475
7379
7425
9481
6955
4857
12381
1842
7393
11498
12601
9454
5772
15570
9864
9644
13594
6201
13718
13380
10631
5398
9120
8907
13707
13897
9168
13643
22920
7362
17249
9203
8233
6658
14958
9356
9445
9269
6797
7357
9372
12314
7719
13594
14061
6393
11158
12774
8964
13706
10663
10709
11387
9524
5833
5237
9560
8757
9492
14972
13708
9449
7364
16192
7344
7394
8956
9522
9221
9300
13817
9110
9421
7426
9319
7498
14041
6184
9424
8538
9533
9115
9048
7509
14167
10677
14976
9473
7416
14010
8982
9483
20235
15665
8902
7493
8924
11950
14122
11785
8999
8947
7468
9480
8883
7512
9370
9345
7311
7336
7852
14468
11617
7511
14333
12304
9518
9513
9522
12170
7406
13054
9411
9470
11624
9439
9422
9586
7177
8885
14355
7390
9505
12719
10510
9121
12536
5468
11978
11757
13670
9695
11161
11896
4808
4818
14085
13487
10626
6436
13694
7375
15002
5273
9431
5316
8953
14123
7488
9342
12804
8877
6914
14006
10390
7334
16275
7336
14089
6422
6817
13740
8997
7364
8989
9456
5206
13443
8909
9632
9522
10848
13561
9498
8963
7300
8982
9450
9106
9550
8939
8126
9514
11861
14074
6762
8943
12539
18158
12628
2858
9305
9550
12576
9444
8904
8887
6464
6020
4262
9478
7364
8876
6235
8940
9480
8984
8869
12925
5897
8989
9456
7361
9277
9522
15011
12336
7420
5500
9314
10694
13541
9455
9546
1841
11368
9255
9526
9376
9530
9453
9527
12308
9053
13708
6472
9438
9495
8985
6797
9403
12082
9523
9549
6442
10139
9644
9083
8928
5511
9348
9443
9270
9471
13573
12008
8878
7383
16271
7351
9304
8812
9388
10117
13968
9297
9551
9292
9459
9552
12386
5311
1872
11396
8948
9407
8937
10909
8000
6209
9522
8928
4761
9401
8271
8829
9512
16293
7457
8538
11602
9528
6490
13915
8950
2800
12810
9431
4896
9552
8892
9457
8933
5207
8843
8942
22823
8951
8951
9510
9077
3195
9521
4790
9527
9357
9475
7791
9451
8923
8902
5027
13149
13694
13658
8927
10089
8162
11618
15559
9526
6008
3436
9002
10474
8297
7804
10504
12034
8959
7482
14883
8932
9462
8941
12771
8959
12053
8874
9551
9533
9288
13766
13951
6147
9435
6425
1574
8919
5351
9345
7374
9485
11915
13796
8960
9473
11537
8924
8883
6841
13767
11551
9465
8031
13692
9198
9442
7247
8827
9628
7448
8879
9131
7637
9418
5246
8951
9604
9453
6669
14671
9498
7564
9330
13624
13822
10890
9531
17146
9319
9456
9468
5308
3269
8804
6330
7881
7421
9475
12769
7392
8832
9421
9051
7374
8951
9406
9494
9549
9473
9456
8941
9339
9337
9099
7714
7399
8959
16707
9246
9612
8915
5393
9298
9053
6458
8179
9503
7890
9470
9425
12303
9456
8973
19074
11617
12156
14996
9545
9476
14504
16948
4263
9023
8930
11866
13951
8686
8723
11838
14137
8887
12089
11928
9282
11471
11276
9835
9639
8722
5494
18969
8943
11799
10319
9465
8280
7401
10257
7322
4722
10561
10156
9513
5292
9471
8688
9146
8095
12950
5355
9308
7309
14980
9588
16730
3643
3643
5486
3059
9851
7539
9363
9460
13598
4788
12721
13807
9453
7425
9451
9647
3768
9328
10280
9342
8344
9500
4810
8923
6146
8905
9179
8161
15390
9437
9381
9333
9964
9081
9102
9829
8958
8069
9320
13258
9458
1597
9399
9085
11818
8075
11559
10873
6414
10200
11596
7980
9436
8876
7473
8969
6081
15933
6454
7802
8462
9477
8610
7478
7615
9547
5230
8979
3392
5811
7752
8895
8098
5273
7184
9421
9298
11537
14136
13265
8856
8999
8918
13702
9284
9282
14439
9491
8916
4917
11734
9218
7385
9536
8884
9676
8017
8954
9457
9448
9601
8097
7463
13769
5880
16787
9126
14017
9392
9108
7972
8968
7294
5174
7420
9524
7887
8137
7849
9585
9482
7453
11210
8400
10096
7433
17588
8260
8990
9508
7369
14937
8901
14258
9486
9477
7312
8364
10240
6233
8999
9541
9439
9364
9420
11967
5529
13498
6414
12688
5175
9536
9398
9546
7512
12983
12765
11266
13658
7355
10304
11231
6798
5207
9334
9450
8951
10702
9428
9394
10676
9302
9302
12716
13956
8072
8798
7486
11625
8948
8909
9363
9508
15687
9482
9738
12018
13507
12339
11739
9431
13719
4732
10065
9388
13531
7363
10264
13116
8675
8300
14942
8623
7571
5314
6454
9526
8186
12029
8999
7397
7137
11647
6248
7201
7199
9536
4793
9167
8942
7353
8861
11188
11685
11595
6391
9549
8609
8375
9003
8981
10061
8839
7361
8366
13659
7372
7913
13912
17553
7458
9443
9822
2130
14306
8400
15385
5518
7303
9653
5649
11764
7499
9417
9190
4265
7325
7909
5816
9550
12401
11349
9485
8238
7443
10483
13670
13696
9291
7442
13707
7806
15567
6492
10252
15136
9405
9640
7526
7717
8739
9473
6081
12990
8285
9548
8970
14991
6633
3209
6946
9366
9568
8412
7391
8935
9577
13850
15558
11587
11604
7467
8428
10898
10110
9519
16177
6920
9459
7381
7384
12864
7455
15808
8918
7505
9457
7521
17407
18923
8563
9436
9554
7668
5414
6825
10127
6852
7512
7413
8947
7352
7194
8898
7359
17254
10128
9480
7265
12392
7479
7755
9003
9581
9596
7948
6948
12222
7381
9665
14778
10090
6948
14974
14213
7386
7380
6947
9474
7472
7440
9551
9809
9492
8018
14382
9391
7444
7378
7470
9402
10636
10545
14969
9124
9402
13327
6688
9350
9219
5096
9489
8200
8926
7861
9368
4573
7345
14155
6849
9511
14146
8274
7286
11441
14000
9535
14036
10779
7373
8911
9670
7524
13702
7411
6878
9409
5424
6330
8991
11858
6165
4306
8899
7418
9593
9545
7854
9412
9508
15570
5180
13477
7778
9549
14067
15418
7493
8110
7494
7159
7383
7347
6429
7891
9456
11747
9920
8587
7480
9461
9540
7899
13279
14106
5169
14962
9546
14119
8839
8689
5245
13557
7269
13869
6813
9599
11312
5184
5159
5581
6525
4880
13690
14775
7078
6843
9543
8957
14350
13560
7380
8863
8455
9796
15019
8203
9410
9149
10764
9394
7440
11779
15092
9536
12018
6368
7962
15572
9438
14982
9251
25808
9548
7421
9429
7499
9464
9001
3791
9146
7545
7325
9482
11640
8130
14875
9412
7514
11829
8627
15568
15027
8926
9456
8889
8860
9366
5947
9390
13993
14266
8275
8775
13697
9559
9368
14855
10909
11315
7338
17202
9381
9488
9487
9491
13804
11646
15715
13670
9352
7397
7362
7412
13244
7564
9172
7408
7456
14874
7362
7451
1795
16593
11942
13649
7428
10256
9628
8888
9453
9589
9510
11567
10559
15393
13725
7349
9444
7362
4866
9407
7368
7445
9175
9407
9470
7906
9502
8043
9348
14963
25484
7402
9521
9507
7370
9206
7569
8869
7366
6854
7388
8479
14819
15575
9391
9442
6660
9443
7391
7382
10896
8941
15034
8369
14237
6865
6710
6463
15575
15027
7467
7135
8119
9452
6881
11812
5211
6869
6838
7142
9522
6868
6887
9227
5935
6782
6846
13712
7444
7399
9177
6742
7274
4512
7455
8702
7453
9466
6926
15581
7374
12369
9519
7377
9530
9386
10581
7413
15563
7292
7453
9117
9457
9388
7308
6839
11431
7466
7015
8096
10387
9569
9396
14311
12980
7493
7382
6870
8620
10730
8028
7412
8891
7386
14657
11123
7569
9281
13302
7513
11588
14924
7579
7043
7524
5728
13703
12765
14951
9325
9325
7385
7443
9542
7372
8902
19534
7441
7339
7379
9363
7500
14954
4347
8166
6871
7443
7700
14996
14664
11585
9003
15029
5336
7434
12784
8169
15040
7510
14877
7433
7371
9272
5557
8126
7446
7012
7378
7944
6838
9408
8995
15083
7789
9980
7347
6904
9467
9624
8835
14903
5589
6711
9510
9475
14958
7511
7391
14102
8926
9343
11360
7397
8730
7354
15536
7382
8939
10772
8920
11963
9612
13801
9421
7483
9168
4314
8943
7512
7362
15561
4719
7396
7379
9452
7281
14206
8942
14951
7406
7367
5835
6892
9148
7333
9177
14734
7395
10188
7346
9367
8444
6815
5132
7332
14921
9384
13852
7403
9491
7311
14985
11555
7398
9540
7313
3619
8940
7344
7527
7363
9134
9738
9625
15587
7380
14934
9082
10260
7410
9554
9635
11768
9428
8744
9543
13927
10469
11590
7398
9447
9468
6924
7723
4884
14102
9185
13356
8061
9391
9384
13686
8237
9547
9435
16968
4590
10419
10213
7350
12591
14067
7946
3286
10382
9209
5481
5212
7387
9488
8912
9079
6628
12502
9489
6005
9532
7402
7399
13699
9541
9613
10768
8323
14934
11361
11780
10946
7934
15971
9415
11489
9414
9316
15500
7901
9476
9343
15212
7351
7403
11497
14997
10673
7310
11750
10901
9409
8877
9470
13685
24311
9497
7350
8862
14972
9443
9529
12671
7435
6686
1849
7428
7172
11564
11576
14843
10765
6428
12000
9337
10869
7478
12287
9133
7383
4913
7390
13889
11281
9526
9334
12056
9552
9237
7478
10119
7880
11604
14947
13681
7796
12290
8927
10253
19196
8924
8992
13344
9096
7571
11516
9451
7356
7482
7513
9398
12729
9525
11600
9600
8358
8929
7360
13603
9112
7371
13094
7381
13708
11305
8914
7031
7383
10446
9559
12655
9461
7458
7381
7763
9335
7458
9537
14998
11786
8918
7411
9556
7291
11253
6896
7797
7446
7519
3826
13927
9575
7492
13904
11651
8890
9342
8874
1538
9249
7498
7456
9340
6791
9363
11208
7365
7369
11412
9363
7349
9450
8336
9573
7377
15561
8968
9407
6885
11442
8944
3636
7425
13656
6040
7487
8948
9459
7460
9507
9365
13130
8552
7388
8909
14147
7495
11096
11521
9545
6245
13648
9205
8299
9543
9480
8948
12794
7360
13592
8823
12290
14953
13359
7506
9390
7364
13861
9364
7812
8135
7753
9997
7336
12493
4146
5807
9671
7419
13580
9479
8923
13916
7196
13643
8933
8958
7508
9610
14867
13406
12624
15143
8646
9222
8950
11388
11628
12545
8238
9521
9595
13697
9462
13727
9235
7458
15158
9048
7317
8979
7531
15463
13684
9598
9601
8408
7360
10311
12880
9465
7419
9472
14132
8875
8693
8995
8862
7542
11119
14978
9579
15019
11793
8882
14162
6802
13646
10321
9654
9331
11515
9486
8756
7504
6297
9665
7376
7374
7374
9135
7418
11568
11388
7391
7395
7382
9514
7357
8819
7814
6071
9436
10229
13405
13382
8904
5474
9564
9398
9133
9525
9515
9457
15034
6392
7428
7466
13775
8379
7380
11754
13672
9286
8289
22869
7942
11174
9510
7403
9420
13566
7505
21153
6173
13868
9557
13925
11428
9179
5834
8996
9479
9474
13034
9594
9576
13575
10334
12348
5353
7466
6989
9122
7361
7280
8433
13111
8948
15558
6416
19596
9622
9757
4939
14255
9567
9615
7431
8965
7359
9342
9396
9191
9672
7383
9510
7631
15572
7008
5553
13337
9661
13694
11786
7345
13825
14485
7353
11534
8470
4881
7494
1995
9508
14985
7352
12190
7352
5113
9399
7172
9405
9156
9561
9534
9054
5509
15394
9542
8043
7987
9523
13649
7308
9565
2833
9528
10525
9158
11392
10826
10603
7952
12315
9358
9392
13641
9933
9446
9418
14922
7459
14521
10104
13946
9425
11659
14197
7447
11460
7448
10694
4003
14955
3956
9675
7797
8063
6841
7423
8246
7422
8943
11613
13670
7389
5284
10770
10271
8963
11705
11580
7458
7320
8960
11945
10886
9472
9361
8070
9423
9356
7502
15563
9538
7594
8944
9956
6429
7687
10639
7350
6429
7315
7360
9324
16832
6115
7456
15000
13956
7346
7458
7362
10690
10777
8947
11557
15537
9368
13585
10459
9604
14026
13650
15505
8145
7518
11169
11429
15586
11986
13747
9334
7195
9053
13428
6246
12509
4265
14235
6234
7455
7402
9140
7380
7583
9136
8606
7361
9515
8839
13451
11835
9449
7411
13246
8085
9583
12862
7324
6494
5584
8584
8905
7509
14180
6503
15078
9287
13243
8960
14329
5145
13743
6977
7426
10646
10465
9516
9405
15062
13912
7528
8334
13570
14190
14067
11768
9488
8953
9432
12803
9540
9475
9481
11983
9518
13819
9538
15044
9007
14960
14026
8904
14014
8957
7454
6572
6273
7366
9506
8073
7696
12291
8927
7063
15001
8701
15396
8389
11559
15908
8545
8922
10615
13968
9405
7873
8958
15016
7411
5703
7477
7024
11600
7789
9367
7361
8737
14761
8738
10374
11262
3479
8830
7339
9167
11315
14970
5980
8781
13658
13690
7339
5220
13669
9618
9383
9388
11221
4289
9118
12839
9509
7900
10061
13402
14789
9579
7524
13021
9394
9513
13363
12306
8895
7310
13660
9400
1843
15391
9460
7458
9512
7376
14167
9441
11507
9475
13177
7437
9312
9370
9334
15053
14098
14993
8579
7499
9010
8791
13697
9525
9622
9493
8382
7381
15390
9393
9963
8703
7851
9519
13720
6587
8274
7403
9322
9223
6385
13987
7434
9584
8929
9172
8064
11180
9850
9558
7502
12308
9401
7401
9144
11642
9612
8959
18276
5592
11680
14930
9086
9597
13848
7892
9443
9491
9274
7382
7362
7373
10063
15587
9543
7359
13884
7353
7241
7406
8748
8967
6615
7444
7748
13577
5277
7409
7385
7415
6992
8941
7954
8952
10043
9031
11808
14988
14837
7368
13682
9338
7291
7456
7471
9438
10540
14939
9361
7301
13662
7368
8837
9078
9127
7459
7415
14022
9001
9437
7490
12837
15667
9439
14471
8866
7411
12246
9199
8173
9632
7876
14058
7527
9577
15565
15582
7360
9427
7542
9447
15568
9500
12255
7776
9303
9301
9588
5831
14964
7455
11831
9679
14149
7415
10984
5834
8928
8966
14010
13457
20534
9319
5128
7353
3214
13504
11430
4916
14559
11406
9377
8853
6842
9725
5459
8940
11771
8978
9279
11769
9313
6048
7416
7639
7771
9235
8874
11628
8925
9628
9433
7002
7134
8929
15015
9516
7383
15106
8898
15395
8668
15014
13710
11752
7404
8079
9404
13592
7242
7508
9225
10166
9403
13494
8836
11976
7336
9420
9093
9465
8842
8958
15589
5920
8242
9523
10380
7405
14010
7365
6419
9008
13853
13657
9518
7292
13402
8923
11471
6377
9416
8850
10819
7352
9333
14979
8945
14963
8922
9276
15238
11797
12704
9339
9506
9532
13376
9384
9437
7763
14599
9472
8026
8873
9359
5144
10074
14160
5395
10277
14616
9352
13221
8883
14572
8961
9478
5739
7410
9449
11044
8960
7304
13668
9426
7337
9484
12431
10900
7348
9426
5922
7516
7420
8877
13485
9510
9036
17290
9388
1554
14483
13604
10806
9665
10690
9071
11146
9003
9279
8947
7567
5417
11769
6211
8377
9429
16450
5394
6993
8950
14908
9458
9526
3778
7365
8867
9549
9200
7444
7370
11644
7745
9435
4795
9304
9480
7934
5368
5151
11393
13758
9460
7318
9621
7552
16047
11346
9384
10692
8778
9540
9332
9056
11472
7342
6158
8984
9416
9410
14965
13765
9446
9348
9040
5466
8611
7317
6915
8990
12543
9422
7508
7463
10713
9538
9432
9538
15024
15382
8933
11544
9438
8063
7357
13768
13138
9544
11586
7158
4856
7851
7562
14960
8946
8844
11187
16386
9338
7398
13753
9524
8800
14898
7396
8722
11607
7338
9393
8824
13736
4835
9461
7435
9340
7400
9452
12358
9399
9541
7796
9611
12366
7750
9802
9208
7524
7410
8910
8899
8737
7476
8972
4846
12833
8866
16774
9461
6169
14492
8099
9593
9537
9329
8940
6280
7362
9485
3017
8930
8987
9189
7001
9211
9492
7989
8925
6489
5373
13727
7897
6227
8917
9437
7408
8606
13863
11818
9931
8825
8707
13828
8943
7387
8974
8531
5174
14109
8549
8951
12600
9380
14046
8925
9616
11334
5408
7857
9796
8852
11639
9246
9481
9358
9542
12049
5442
7398
8992
10292
9408
8930
13638
7817
9423
23673
9540
14266
8623
9599
8861
13772
4427
14962
7963
9587
7476
13636
9317
6818
11894
9457
15992
9379
7273
7811
9006
11929
11944
7972
11860
13327
9396
8957
17510
9508
9538
14745
9587
7410
14317
11537
8898
9347
7907
14069
9316
9555
13571
9571
8899
11752
8984
13059
7367
9536
7362
12061
9628
9537
13439
7608
13447
11506
9356
8938
13634
7382
6597
12174
5143
3268
7394
9552
9067
7453
2047
9003
9409
8892
9420
5112
8029
9725
1808
11543
9008
13380
7366
8947
9824
9439
1841
3409
14380
9386
9469
9443
6724
12945
12808
14274
9479
5136
7448
12060
6498
9553
12778
8930
12190
8975
12292
13707
7456
9489
14415
8947
14067
5198
9224
9320
9338
8937
11263
7269
6643
9351
11564
8995
12760
9627
8941
8705
2928
8904
14971
8327
9528
9490
9462
16579
9367
9372
8989
4757
7422
7425
6949
8944
7224
8880
12714
7415
8937
11506
7369
9347
8825
8578
7420
9396
8049
2615
7332
9505
7284
8910
8643
13881
8943
5396
8948
9503
4967
10802
8135
9359
9606
8994
7824
8964
8334
9342
9020
15163
9478
8965
5617
9215
12784
8584
8247
9434
11412
9523
9453
10446
8973
7104
4798
14569
9303
11964
11510
6423
8972
8937
8093
13680
11420
4868
14928
8921
9416
9404
9392
5208
1568
9443
6107
13581
10272
15334
6491
9568
9550
8953
7271
11616
2252
8964
8369
9265
8212
7441
7423
9530
12705
7342
9494
9544
9029
12537
8952
8299
9068
14075
9480
7367
9484
5398
11493
13610
12105
9431
6001
5244
9277
9615
9578
6762
16772
6454
6431
8905
9529
8188
8724
5450
5976
6259
7455
13683
6978
7061
10216
9055
9490
8919
9352
8589
9596
4162
9541
8174
7987
9525
9515
8976
9545
14285
9492
8737
9505
11523
5539
6163
7412
9375
7798
9683
12446
9476
5810
7390
9510
14172
12800
5340
8671
8989
6449
13603
8109
12002
7348
8902
8927
6437
14974
9519
1998
6336
4467
9012
12783
8000
8785
10701
6165
10541
9479
7476
9497
11949
8558
7477
7835
7845
8116
9371
8940
9112
14098
6677
12564
13559
7395
8936
9435
9088
4778
8945
8978
9138
7427
5959
8757
13550
9274
9440
9434
9442
8969
9453
6865
9518
12828
5547
6082
12470
9455
8991
3445
6395
7506
8995
1387
11612
9277
8221
5206
11671
7321
7991
13922
9476
10089
9545
9397
9665
8385
9643
8050
7362
8963
7432
11896
10717
9448
11771
5995
8916
8632
5718
12992
9017
6413
7829
10443
8946
9516
13396
8954
8177
9383
14001
9432
8164
8074
7770
13888
1397
14073
8902
7483
6772
13571
9525
13087
13460
11968
9009
11727
13672
13671
9531
14628
7338
11519
9401
8953
4980
7415
9574
13767
12204
7492
6784
1393
1860
7081
9335
10560
5309
8034
4728
7384
9178
6346
5805
9531
7415
9678
13811
9484
8929
9279
8936
9539
7363
6426
8965
8070
7506
7448
8572
9291
9262
7422
9585
7662
9575
12078
5284
3095
7021
5482
13544
11443
6933
5528
8145
6950
7456
5463
12543
7371
11569
10316
9434
9276
8962
13370
7365
7429
9686
14107
12267
10590
9321
9462
9585
7873
10931
14085
11329
8957
9157
6142
5872
7342
8799
7915
8954
5478
1903
15803
7366
14052
11597
7346
5234
9059
11220
4065
11262
7783
9377
7443
11177
8913
9958
14043
9379
9232
12713
13941
8869
8460
7983
7482
10189
14087
8335
7407
14002
7798
9506
9274
10809
8928
9008
14274
9487
9265
14958
7375
4610
1639
12245
5626
6817
9210
9485
9550
6635
7450
5363
12151
6431
10071
9534
14141
9285
14281
9444
7522
7354
4792
9448
11389
9500
8938
8916
5289
9468
8251
15419
13916
8975
7329
8656
8853
8930
9550
6191
7408
15394
11774
9347
9356
14940
5216
7420
6344
3335
15024
5351
13779
8556
9347
13772
11340
8932
12579
5606
9529
6414
14184
9613
9447
11755
7392
4848
9134
7518
2021
5962
9369
11137
9632
5627
5237
6305
12778
9414
9447
9015
13193
6825
9467
11141
12243
10253
7408
9503
8741
9522
7459
7346
9528
8908
7356
9553
8316
9315
8927
11159
9398
9482
7093
5226
5312
8829
7860
9504
7863
8521
7398
8946
4766
8292
14777
15566
5137
9334
7519
5118
8968
14052
9433
12032
9267
7571
13842
13667
7380
11960
8979
16292
9306
7029
13634
10318
7392
7806
8749
7442
6988
7373
12556
8903
9528
1845
13639
8984
1639
12757
13755
7340
9528
9363
7314
10109
13444
12845
8861
4792
5312
9871
13873
8420
9953
8720
9354
9430
12093
9523
5853
8916
9400
1759
5943
15404
9478
7369
14928
8992
8878
9007
9448
11376
8898
8982
13980
7366
8608
8290
7515
10192
7810
7296
7966
9238
15582
4793
7405
9623
8990
9528
9230
8134
13812
9506
9523
7396
13694
10211
13894
8908
14078
16024
8973
11484
13451
13864
10371
8883
16247
6266
7377
8902
13978
7438
13645
9417
12005
7825
8929
13969
13813
14624
6149
6859
10192
5928
7364
9578
13691
7304
9284
9126
9396
14924
14049
7771
11420
15577
13757
9478
15129
9314
8952
9196
14944
9597
9598
7365
8968
9438
8883
8898
7366
7406
15390
8240
17139
9424
8993
6830
8947
13666
7510
11291
13377
9398
9426
9493
7358
7366
2013
6204
7704
15568
5193
7358
9455
8879
7417
7396
7921
10731
8946
11536
11842
6710
8951
6435
7395
18377
13243
12863
8959
7369
7471
6835
11458
6983
13752
9283
9497
9719
7433
9372
9393
8911
12097
7852
7519
13825
7318
11260
14253
5211
10234
7746
7397
7384
7385
13677
9663
7377
9609
7312
11497
9250
13190
4931
10498
11508
6868
5181
5695
9124
7300
7461
14976
13498
13939
8801
8573
15550
8986
8138
7518
11481
9528
9462
5798
7525
9116
13544
7371
7381
7510
14925
13684
10150
9048
13276
9140
13438
11325
9779
5196
9654
14006
9410
9400
15675
9396
7387
12381
6462
9356
7357
7358
9570
9477
10620
9444
10961
7367
7595
7314
8891
7365
9425
7427
14022
15944
13015
12952
9194
15402
15029
7139
7287
6852
7380
7316
9465
7409
14970
15009
7145
7146
7358
13859
6402
14004
6807
15023
14947
11357
7592
13597
7448
9386
7510
7490
11510
9118
9569
13905
7314
13723
7417
9382
6853
6853
9569
14229
6875
13445
13664
7364
12910
13563
9435
7426
7388
5423
8120
7776
6896
14757
7499
9456
11924
9153
9601
11492
7358
13608
7406
7586
9550
9542
14137
11379
7367
9593
7992
7325
7460
7339
11340
13933
7479
7355
7875
8337
9524
9597
9751
9444
14933
7116
9337
12244
15495
7502
15023
7803
12885
7374
2629
13747
3435
10423
14027
15026
7445
11576
13539
7423
5282
6854
7451
7323
9605
13044
8811
14952
9551
14226
7453
5549
9331
9341
8283
8263
11891
15024
7194
13698
9609
8821
7368
7328
14863
11377
7447
9813
7372
6864
11173
10403
7444
9576
13488
8853
13723
14587
14979
13694
7346
8900
11440
7398
7417
12022
7462
7297
9397
9479
7340
10954
10953
7365
4908
9389
12720
9521
11488
11546
7305
13773
7388
7709
11470
9424
15014
9564
9594
7368
15402
7380
9614
7472
8872
7208
7434
7312
7344
7389
7422
12425
7264
8937
6788
11454
7442
8818
7450
9614
9629
14955
15024
9936
12020
13465
8926
7385
7586
9505
16637
12780
9519
9425
13729
4792
9466
7335
15119
12489
8900
7302
9462
9461
9554
15511
12295
9457
7381
7413
9402
13718
7431
9537
7475
6758
7459
7334
9549
9647
9354
9484
5241
9469
9569
15401
7313
7297
7663
7352
7294
10377
7342
5109
15127
7401
9543
6644
9373
5482
7434
14283
14134
5208
7352
15045
4862
13762
7332
9445
9553
14427
7277
7147
10527
9511
10691
7451
11469
6882
6846
6707
7348
9382
9201
7371
15103
7502
7291
9434
7562
15571
7388
6865
13902
12035
9601
7313
8269
9810
7376
7377
15404
11022
9718
9617
7419
9636
7576
7398
9937
7439
10185
9406
6880
11073
11364
6841
4638
10832
9592
6112
6762
6825
7790
8762
13674
9462
7297
10990
15396
9405
9803
7479
13725
14505
8230
7376
10493
10481
10303
11469
9338
15525
9685
7315
13620
7337
7437
6888
10622
14950
9627
9395
9679
9389
7445
9582
7492
9436
7744
7347
7297
7478
9545
6828
9380
7343
9267
5174
6680
9089
7362
13732
9670
7905
13640
8762
7457
9296
7476
8933
9385
9400
5412
7464
7416
15393
7763
13030
9545
7252
13852
9581
13810
10252
7324
8987
7307
10939
9394
5185
11823
9322
9387
14123
7416
7344
9360
9633
7320
9265
9989
14031
10184
11753
5826
7370
9342
7465
14236
9471
9459
7411
11395
8034
9009
9502
6975
10310
7310
8749
9133
7499
9119
9412
9322
8816
11357
9493
9224
13994
7363
11641
9455
13621
7489
7267
9926
6726
7367
8051
6843
9615
8891
13727
9384
9444
7821
9327
7324
11489
7416
8758
7318
14040
7783
7445
12959
7470
7610
11356
9386
7492
11764
7936
5970
12515
7482
9480
6866
13529
6879
8162
11344
9407
13704
7988
7368
15449
6301
9349
7449
14619
11002
12839
7375
7426
8582
9140
9651
7415
7298
5242
5510
8069
9584
10483
13860
22618
14191
14917
7376
15544
14165
11600
9542
13248
9606
14329
5398
7520
13826
9576
5402
9616
14161
7470
7306
11718
7336
7354
9480
11753
13207
11781
15024
5197
9497
10257
9514
7204
7315
17846
9215
9531
7362
9461
10507
4987
7892
7417
9224
14966
6441
9412
5081
9576
7935
13882
6953
7287
9524
13679
10669
11561
4932
8128
9702
7368
11394
7385
7935
14998
1446
7437
7354
14916
5504
8353
9024
9328
6260
8986
8958
9471
7492
12839
6727
9607
10307
9273
7529
13289
10048
7871
13449
7351
7271
9566
5430
10290
9032
10182
13713
11500
13193
12659
5075
9451
7332
7430
5439
1560
13195
9505
12784
7238
9535
11080
7435
5941
12319
7398
14924
9351
14459
11471
9374
7405
7170
9524
9141
9640
14991
9596
11684
9587
5443
9144
7397
9620
11404
7316
7452
9183
7203
11178
9647
14975
13705
8641
13390
12548
7374
15394
9389
13670
14590
14188
13840
8241
9434
8002
7459
8902
9096
10378
9445
10279
9137
4576
8212
6742
9537
9400
7344
9558
9610
14997
11417
14855
8594
14134
9257
9467
15745
7936
7343
6995
9737
14958
7512
7512
9543
9585
14976
7255
7436
9137
9496
15649
11502
14656
11808
4180
8673
13642
7696
14161
9239
7930
9149
7333
13688
13454
7305
7308
5128
4705
13851
7409
11518
9069
11476
13867
13950
7836
7331
9469
8933
9366
9415
16168
12724
7398
15848
14218
12860
7517
7215
8427
7316
9729
7388
11298
7392
1576
11506
11349
8918
9412
9494
7305
14993
9042
8935
9376
11347
7728
13478
7896
13333
13812
9414
7944
7456
8895
7380
9449
9495
1840
9609
16174
15578
9350
7372
7053
14925
7505
7352
8897
11225
11156
9402
8894
10532
8845
12746
7321
11734
14126
9239
3434
11469
9427
11007
9550
7446
9194
8946
9285
13378
9265
7276
6741
7409
13855
9489
6316
8897
8950
7332
13812
7351
7371
9539
9389
8838
8922
8928
9686
12061
9777
13832
15002
14933
6288
2425
13488
6313
14196
9419
9430
6966
9697
9540
14878
9543
7691
12778
7672
9439
10214
7360
9343
8931
11292
6751
11344
9409
5200
9591
7408
9485
5222
10573
6015
14996
7339
9290
7314
14927
11052
9525
8949
8688
8184
7388
11536
9465
6453
7315
9577
9528
9460
9620
7401
7366
7442
15408
13930
13698
9607
7328
7443
11586
7475
4802
7795
10710
15027
10215
8598
11568
7330
9062
7228
8875
7397
11720
7460
3618
7366
7476
7798
9571
11412
9338
10735
7873
8366
8861
11854
13853
6668
7382
12788
7821
14032
8538
9018
7457
9693
10268
7358
8117
9398
11371
15567
14170
9492
5702
9333
9402
7448
14914
7488
8914
5955
6221
9111
14412
8896
7367
8120
15707
9438
6421
12491
7353
9481
4264
3620
5407
7393
9404
11446
13860
13637
13533
7456
11764
9623
11606
8947
8966
9529
14932
5136
8494
9510
15261
3519
9104
8914
9339
14236
5288
8969
2006
10426
8516
7412
8951
11280
7859
9542
9127
9472
7781
8952
12388
5228
9462
6953
8981
13709
13712
8963
13673
14035
7513
9139
7479
8986
8892
11639
9381
6170
13332
15571
7271
9249
9480
12435
7832
8899
4357
5653
9355
8879
9541
5293
9189
10463
8934
9361
11773
16267
7352
10163
12309
7376
8878
7802
11208
14025
7764
3230
9473
15967
9543
10391
9577
7059
7373
9582
13662
10839
8881
11443
14658
8992
8207
13761
7437
13174
7667
7501
8865
15413
7445
13345
6915
8950
13454
6949
6995
13912
4741
4640
11581
13712
11953
9447
3624
11757
9547
7230
9765
6308
7280
9563
6612
7285
7346
9375
9474
7836
9405
14953
7474
9334
5206
7411
9786
8921
9106
7486
5249
16386
9656
8185
9626
13791
8276
7179
4567
12319
9401
7802
9552
13629
11250
11303
14998
14085
12455
9385
13823
10743
1623
14871
7439
8934
12790
11823
7324
12091
9467
5231
9030
10933
8969
10465
14937
7478
11223
7374
9424
9409
7032
7427
8303
9960
8939
3627
8937
9461
9249
8820
8977
9522
8966
14483
9877
11747
13670
9200
17040
4995
9501
13782
9367
7886
13462
5956
4945
7525
10636
14222
6402
9395
9094
8764
7434
6423
5403
7182
4799
9368
9305
10927
9257
9485
8862
11241
9762
7400
9148
9437
8990
9475
14119
9357
9461
14966
9443
8674
5138
16398
7510
13636
7798
9531
9438
7443
9308
8906
3411
13975
1574
3982
3584
5505
15789
7458
9379
15033
8505
13244
9569
9547
13686
1836
7228
7310
9338
7760
8909
6496
9616
7796
13648
7388
7402
9325
8282
2858
11024
6916
7458
7358
8503
9106
7342
8895
8959
9516
11257
8961
6331
9392
9331
13479
9419
9385
13930
10563
3355
8934
16363
13726
10185
7252
10404
6388
1870
9474
12960
8979
9391
8884
8811
11987
9476
8846
8946
7373
9484
9427
8932
8911
6454
9000
13973
8786
8918
7282
8970
13742
9336
9027
13684
7269
7364
7484
9521
9421
11737
8902
7317
9343
6867
9093
6457
9591
15402
11637
8864
9127
8861
9434
13967
7437
12047
8999
8924
9005
9492
9383
6034
9633
13654
11775
11151
6866
7618
7340
12794
9497
9474
7363
16675
12592
15023
8773
8288
11500
9415
8919
9547
5444
7393
10283
7258
13459
13647
1450
8923
9092
8875
7359
9545
14196
13460
7379
9029
11455
8937
9336
9466
9442
9458
9418
7454
12673
1589
9471
8685
5608
8493
12635
7353
10260
13798
14518
13647
7774
5324
12026
9507
13688
3362
11777
8462
12336
7335
9293
12014
8923
7367
8977
9465
11314
13852
8919
8879
9512
12350
8537
9505
9207
7366
7479
9410
9193
8266
9018
11278
8989
11513
12308
7382
6428
8953
9188
9153
9406
6460
7679
9347
7445
6317
9472
16368
9407
8844
8168
8065
9469
5819
9121
13754
9339
11760
10077
7423
8739
9221
16277
8906
8965
7012
9501
13377
13424
11965
12504
7987
7449
7499
7938
7195
9431
8874
14943
9394
7544
12021
9397
8603
14828
13035
11868
8968
5514
11607
21344
4991
5604
12297
8919
6148
12612
8744
8928
8935
11665
9270
9326
9581
11572
10487
6118
3584
16051
9523
11862
14972
7821
7433
5512
9521
9514
6081
14610
7378
13649
9520
8998
13897
12682
9661
2133
5191
9520
9488
13885
9570
5463
9466
1882
6417
9014
15147
8751
8966
5600
9466
15193
9278
7425
9472
12837
4328
8940
8858
7374
12060
9142
8944
9467
9521
15405
12745
9467
6212
8045
11759
10304
9008
9499
1961
9461
12546
9402
9304
9435
6143
8385
7836
8840
9013
8902
7352
12315
9478
9289
9492
8738
6253
9263
6844
14942
15516
11336
13369
15738
8801
7426
9585
14116
13459
9447
8964
5613
10937
13979
10539
7890
11935
9481
8056
7319
13681
8985
7740
8992
9052
7398
6286
9419
13754
9396
8906
7150
10675
9495
9394
5947
20152
1557
12940
8139
13769
8191
11210
8616
7545
12287
4923
10080
15320
12792
8771
13516
13813
9891
7453
7354
9545
8933
8965
7620
8725
8129
9315
9490
12218
2532
7208
9460
8924
6263
8597
11661
14992
9481
8963
11743
3625
9332
9451
7303
9273
16275
2943
9515
12285
8878
15574
9478
9000
8916
1767
8908
8142
9444
7360
9422
11786
4340
7390
9405
13565
9320
8017
11199
11472
8983
9498
8895
7244
17812
13287
15753
11991
9478
11378
4685
4660
11688
9089
10168
9463
6190
8928
8973
9429
10841
13931
7282
14053
6132
9020
12078
14964
6083
9456
7364
8244
8609
9401
9503
12789
8956
8623
9533
10894
7384
3821
10489
9512
9457
9413
9552
5558
9436
7368
8491
7485
13975
9939
17588
9436
13579
6120
12055
9369
12165
8119
9934
4425
7349
11367
5822
13510
7355
7503
6235
8857
10808
13705
9506
7378
9542
6928
8981
8987
7894
7895
7461
9516
8957
4792
10553
9314
12346
7350
11183
8912
7893
7499
8219
4729
17546
8090
12800
7367
11348
8024
8139
13068
13974
7160
13669
13178
5291
5837
12945
9603
11645
7366
8886
16006
7345
9551
1833
6855
9518
8894
9661
6469
9260
8903
9563
13291
8984
10974
9277
7937
10372
8942
8898
8915
11414
4792
8959
5271
9369
16356
7397
8494
14120
12383
4752
8960
7045
3641
8788
6453
6059
9525
8706
11602
9506
12152
17079
8956
12003
8685
9329
10143
8928
5432
5130
10244
8926
9473
8588
14961
11406
10231
15011
13626
6144
7705
8934
12414
13966
8937
8690
9394
9520
8202
7481
20128
7355
8934
9392
9945
11767
2713
15033
12682
6339
8945
13863
9557
9536
8616
8936
9577
7909
8532
10810
16098
7228
7120
13670
7404
9397
7409
4826
9542
9450
9794
9445
14926
1841
9367
9349
8352
15412
9587
9706
15364
9481
8800
7391
11656
9395
5820
14970
11730
9295
8929
7070
3392
13692
9123
8983
4930
15188
8024
5712
8808
6952
7375
8879
9317
6993
14787
8156
7436
7435
9297
9448
9465
7377
7313
9363
11367
11538
14908
5517
9581
13401
9385
7354
7416
15374
7418
11757
13830
15399
7301
8967
7466
7117
7041
8909
9584
8931
7315
7453
7447
9243
7377
8880
14186
14136
11468
10283
7229
10138
12095
7388
9504
8942
9456
14089
15572
7146
10255
7211
6879
8432
9518
9407
16716
7427
9499
7334
6088
2763
8937
7304
9374
9635
14948
9556
4651
9549
9445
8165
8559
7462
7288
14960
9505
13740
14015
7450
9594
7428
7819
8860
8909
7491
10084
15052
9375
6904
9479
8909
14952
7578
5263
11551
12744
7892
10919
3007
10070
9572
9636
9386
7946
7700
4412
9390
6954
4626
12897
13690
9237
7350
9561
7399
7363
6427
22417
7431
14932
9545
13164
8926
11897
9215
8433
8917
13896
9095
8488
7062
13723
15022
7318
6844
7341
15543
8899
9554
8247
10290
9338
9542
7465
1754
6117
7451
7426
15581
8867
7313
6477
7984
7500
8964
7514
8781
10742
9625
5198
11463
8635
12008
7381
10019
8365
9516
15385
6665
7408
9568
6868
7115
7578
7353
15548
13538
7462
7922
8927
16490
7399
7409
6886
9475
8878
7056
7380
7367
7429
7396
16111
11542
11429
15565
14994
9279
7294
11937
22709
7825
9656
7462
7392
14982
11383
22506
7522
9281
7323
8954
6904
7142
8966
4296
7167
11916
14969
9444
18890
7445
14051
9352
9372
10122
9601
7356
9462
11331
7365
7438
11472
7386
8887
7405
9528
11851
7360
7552
7871
9599
13650
7510
14219
8242
9358
12333
13609
7501
7501
9674
7504
9360
7478
11204
11280
7328
8577
9592
7276
9397
7386
7157
9681
7339
11906
7481
14991
11768
7367
12107
13882
9430
9495
3310
8943
8901
9540
8406
9378
8952
9695
7271
6913
13664
7799
9539
13735
9299
9280
11412
13951
6888
7992
7396
14933
13865
9567
6048
7459
6588
8941
7333
7367
9873
9243
9718
10158
9435
7893
12595
5795
13789
11265
11760
7301
8259
7310
9554
10241
7368
9500
9451
10476
11406
7456
9689
9097
9574
11574
7396
7444
11372
13926
7937
5233
8827
9632
7364
16462
11573
9583
4877
11502
7244
13713
8867
14990
15563
13729
15031
15392
7453
11393
14968
7406
7490
7396
12656
9429
9380
7224
3171
9380
9494
9254
15064
14956
13632
14657
7341
9258
9384
9582
11712
15007
5528
8062
8151
9570
8546
22462
12040
9528
14966
9989
7510
9518
12764
4986
7320
5815
5529
10174
14154
9484
8766
11616
9090
15572
7394
10387
7421
9363
14985
7400
14931
12737
15007
14995
9474
11271
10900
9603
7430
14163
14942
8888
7455
5109
7372
8502
7502
8990
10899
7519
7376
10314
15047
14996
10566
9362
7370
9212
7356
7361
7393
9494
9522
14989
9371
7090
9398
7512
7344
9561
1822
6551
9414
13201
6097
9383
10358
7410
9658
7367
10037
9421
13647
7570
9297
7358
14012
7433
7357
5849
15484
8205
8944
14026
9497
9619
12942
21010
7384
8797
14939
9518
9536
11616
9441
11585
9617
15559
7375
9496
6745
7224
6741
9733
15147
9661
7372
7336
12705
9610
7477
9566
6814
8439
7447
7367
7462
6764
9344
7422
11495
7422
14654
13643
7932
14795
7363
7391
7394
7359
9074
9366
9366
6841
9680
10043
7394
7524
13512
10439
13497
9469
12805
10495
9565
9354
11521
5008
7406
6871
6863
9633
11282
9525
6618
7434
4428
6855
6851
6875
13992
7401
11438
6832
9373
9376
9432
9531
7655
5091
10458
7452
10326
15179
7226
7486
9379
9316
8212
9507
7409
7324
13451
7324
11300
10907
7291
7451
6382
8919
5832
7503
7512
4935
8290
7547
7426
7409
11777
7204
10564
14976
9375
13872
7371
11704
5025
7586
7328
5827
7489
9523
7444
7353
8921
7354
7461
10065
15749
7256
9517
5380
9690
9002
8728
7586
7485
7343
12355
14922
10321
15574
11611
12215
7756
9056
9033
7454
7414
7825
9478
7855
10456
7465
9402
9729
7243
7311
15075
7022
13064
9549
9574
9574
9569
14928
5494
11241
12211
10391
9963
9173
8755
7344
9473
6763
7417
7326
5219
7495
7407
16176
9347
8030
7503
7813
9486
7371
7522
7318
11242
7942
9358
5114
8649
13042
7514
10832
9095
8961
8214
14273
14937
9179
14827
16006
7448
13053
7322
8970
9470
9003
14647
8288
9479
9204
9520
14204
7399
9267
12572
5308
8944
9987
5075
10847
13126
7805
13418
11294
11417
8926
15394
7426
9551
9354
5474
13646
9647
9618
9585
12751
7377
7341
4427
9514
9570
7400
5479
9407
12563
9475
14976
8718
9496
7432
7808
9355
7220
7363
10249
8862
14988
5236
7391
7870
11986
10190
9085
8914
7478
14992
8929
11766
7477
7457
8033
9434
7373
9585
16727
7375
11151
15606
7376
8152
9556
8940
9578
7365
11962
8759
8938
9278
7504
9509
3530
15009
2121
11519
7503
10277
7781
7378
14057
6914
9540
7485
7467
13752
9305
9109
14142
9538
7365
5206
10108
12358
9080
7782
7363
8949
9700
8920
8001
9481
8979
6444
8297
7515
9597
8930
7354
9460
10379
7997
9360
14051
11506
7533
8887
8958
9326
14126
7808
7781
7694
7521
7454
9349
8973
6847
4262
6487
6415
10541
9386
15399
9632
13454
9353
9638
7368
11351
9120
9584
6850
7342
13551
7359
7363
9484
11371
7492
12407
8893
8841
9448
7003
7354
9597
2451
9780
13730
7203
13464
9327
17409
9367
15554
7398
9498
8967
12376
9408
10121
5123
14060
7437
7447
10762
13644
7065
13343
9447
8527
13666
7409
13264
7452
9303
13459
7298
7962
13721
13535
11198
9566
3627
14694
7386
10804
9166
7279
11867
7423
15695
11758
7767
7426
7387
8200
7387
8900
13115
9186
9470
6399
14960
9370
7785
8877
4266
5973
9596
9770
11309
9447
6971
9590
10275
9313
12427
12811
16225
6090
12260
9686
9318
9564
13107
10095
7823
9358
9531
9459
7457
20963
9333
4690
15818
8965
12595
7986
9515
5897
9519
8873
8899
8624
14992
12195
12303
7815
8711
7768
6435
9420
7363
14117
9437
9396
9525
7464
5836
6909
14159
11650
9566
15009
10675
9334
9406
14044
11421
8157
7366
7342
8696
7125
14117
8940
13822
9458
9306
8528
9492
13865
14638
9330
7511
13695
7351
10932
8254
9595
11634
11424
7074
9204
13973
8908
9461
11432
9507
8939
9273
11221
6142
7468
9036
7332
7103
15571
12674
7425
10241
9511
15564
9410
9219
12732
9389
9606
7362
9357
9331
8949
11786
7057
13699
13557
10361
7795
6246
9399
15968
13513
9025
14328
15898
9483
9576
9465
5489
15416
7100
15393
9487
7333
15574
9866
17381
9547
9446
7948
7314
13809
14185
8049
7377
8330
7042
5121
13524
7040
3788
9287
8950
8927
14977
5609
9522
7415
10484
13775
11915
17030
13664
13698
8857
12536
8887
14031
8925
11469
8939
4796
8874
11042
7432
14106
6294
6883
9336
7426
17894
5912
8949
4719
6885
8120
9458
8899
9656
12604
8007
9748
7418
11897
8102
14141
8972
7354
9533
10268
8944
14982
10516
7940
7425
3432
9503
13898
13753
9455
5252
9504
9524
13692
13019
9607
13900
7310
7044
14870
14953
7468
7513
13390
8939
9472
8931
9304
11748
11373
12137
9473
5537
7425
4660
7824
8950
11219
16362
8991
7394
13631
15785
6440
9669
9540
7429
13885
7395
9442
7466
9502
9486
11578
10027
9487
9520
7586
13860
7433
13655
9562
7342
9055
9467
9394
3303
9559
7747
8917
7150
5705
13101
5355
18571
9574
13370
14061
7412
10320
13687
7493
10493
8919
9584
9617
13663
9354
9138
12094
9518
11994
9486
9491
11688
9368
7397
9485
9556
6415
8906
7961
7709
9403
8871
7850
9300
9512
21497
9681
12010
8918
9118
7357
11258
7408
8142
10372
14035
10109
13013
9381
9255
1842
9564
12799
5503
7559
9568
13970
6750
7399
7365
11537
7725
13589
7350
7489
7455
7416
16980
7505
7371
11512
13573
6434
7370
10657
5448
9504
9154
8951
7382
9544
8905
15402
15524
6417
7481
7270
10891
7317
8915
7439
14200
6832
7327
9379
9307
7381
7523
7501
14527
7343
7447
9462
7437
7395
13753
7403
13457
5518
7468
13723
9359
7446
9450
8351
5545
8561
14482
11756
5805
9106
9389
9631
11399
5822
7342
7342
7467
15013
7407
6423
9341
9399
13581
13862
9497
9371
5611
1836
11538
12815
7517
9624
13260
7826
6899
8886
12206
9643
5214
9399
14477
9367
9565
11274
7295
7409
11759
6275
6216
12830
7945
7362
7363
9073
7398
8982
8914
13203
9522
10188
5618
10017
8107
8931
9523
7417
8865
14156
9549
9142
8960
7434
7721
9468
7397
5493
7453
11558
14013
14644
7355
9511
9468
13872
8451
13618
6683
6412
9443
7363
9359
9419
7214
6190
7323
14045
7225
11728
9023
7366
4923
5184
9503
17280
12228
14932
11334
9557
15403
9424
9135
7882
6205
8934
7868
7328
5432
7337
14591
9348
8991
9412
10411
14037
7341
5470
7367
7454
5511
7457
7438
7399
14112
8915
10593
9403
12432
8101
9498
7458
8880
7459
16261
6467
8941
14216
10201
6903
7390
4793
2357
7343
7264
11513
9386
16557
4798
5586
10411
8884
13956
11459
9313
9516
9432
6422
9078
7351
8955
7405
2183
7192
4802
13687
9479
9147
8942
9477
7299
14963
9465
9660
11594
9445
9546
9522
7699
8810
8891
9446
9139
12162
9418
7282
13427
9539
12787
9087
9167
10926
15856
6938
13789
9363
7446
14068
8936
9068
8495
7408
9400
8069
9301
9296
9534
9485
8940
8920
9472
9379
9438
8065
9303
11743
8185
14998
9633
9290
5053
19913
9525
5870
9538
9521
7893
9368
11376
13488
3035
13690
9426
7004
12999
8128
12653
12787
6423
7411
9881
14536
7434
9453
9801
7461
12007
9560
8979
9523
14134
5539
10928
7537
13515
8992
9393
13736
9447
8952
11276
13843
9496
13663
17451
7316
9961
8903
5300
8514
9350
9358
9481
9475
6826
14348
8954
9312
7368
9015
9775
14822
5763
8811
5081
9274
7414
9246
9431
7459
8945
7551
9313
13671
9450
8895
3642
13208
7360
7262
7940
11753
6470
8919
16364
7408
9462
11895
5988
9260
9481
7262
8925
17318
9463
13710
8040
9315
7403
11629
5282
9128
9558
14447
9105
9801
10580
11760
8800
9468
7009
12473
9427
13701
3345
7851
7487
5419
9186
7409
7356
13524
8956
13469
6185
10308
8918
9553
9302
7286
8228
12126
9295
8904
6964
7347
13441
8993
7340
8106
8920
5185
13860
9104
16739
8937
9424
9105
12748
9460
11760
7866
8971
14974
13648
9517
8937
5247
8874
14247
14243
13704
8986
9580
7836
8994
8407
11735
9069
9376
7289
7144
9496
9511
6433
15672
9532
5360
7489
9493
6643
9434
9475
9597
8918
11376
8906
1886
7400
7343
7383
13631
9223
11509
9004
5468
9459
8976
14589
7447
7472
9446
8902
9518
13884
9404
8942
9496
9519
9484
12546
9210
9469
6217
9435
8871
9465
8951
9513
8700
13103
9384
8691
9437
8072
8992
9241
9059
11725
11764
9432
9618
11756
11755
7362
15031
1833
12232
12663
7488
14966
9851
13563
7823
8924
9488
8899
6059
7276
9493
9425
9527
10844
14970
9520
5201
9470
9110
5110
5819
9069
13673
8969
5174
14976
5467
1880
2943
12766
5470
13939
9443
9527
9335
7431
9019
9494
13698
9527
9519
6224
8649
11972
9528
5662
8955
8964
14095
9430
9420
6967
10207
9143
9544
9495
9409
9387
7447
10656
7775
5914
8990
9490
7376
