# Supplementary material for: Effect of sequence depth and length in long-read assembly of the maize inbred NC358
Source: Nat Commun. 2020 May 8;11:2288. doi: 10.1038/s41467-020-16037-7 (PMC7211024; doi:10.1038/s41467-020-16037-7)
Supplement: Supplementary file 4 — Source Data [file 41467_2020_16037_MOESM4_ESM.zip › Source Data/Fig. 2B, Suppl. Fig. 7, 9-11/NC358_21k_75x_pseudomolecules_v1.fasta.mod.pass.list.len]

13412
9517
8948
5338
7473
7415
9420
7468
7426
9342
9507
8967
8996
14883
11359
7308
9064
13576
9459
14399
10473
5197
7276
13881
5830
7913
5798
13229
13763
11870
8113
8862
7444
7501
10675
7583
15812
6963
7339
9522
7727
9143
9327
8862
10050
11634
7400
6924
7377
9502
9404
7441
9477
7371
11496
10166
7453
9512
13469
9503
7307
9444
4350
5845
12234
9446
8830
8945
9473
9442
8505
9505
11659
7377
11883
11692
9525
8001
8787
10112
13989
8871
8939
13795
7355
9504
14189
9453
8721
11612
6156
9519
7447
20010
8445
7335
11459
11143
9373
7010
6334
7257
7982
5952
7342
11499
11333
9312
11095
8896
8898
9100
8672
11676
4945
11779
7316
1880
5687
10590
6283
15403
9164
8991
11624
11772
11245
16481
8923
9380
9485
10877
14182
9317
9437
9406
10923
8779
6198
13817
8975
8729
5078
8932
8915
8954
6858
11521
8903
6208
12066
12653
9173
11901
13404
9549
2056
11678
10810
6419
7327
11571
8416
9433
14154
5535
8989
9221
8942
9298
7371
7387
13918
11517
13486
13731
13680
7343
5187
13706
9595
8758
13808
13765
7393
8945
10532
13249
8934
9529
12551
12136
11727
13382
12255
8912
7732
8907
13637
8253
9405
7065
11594
8888
8717
6135
9452
7611
9102
14341
7835
8996
7764
14850
5714
9532
12751
15039
9277
8934
7070
8967
8891
13464
6747
14181
13540
1920
4570
10364
9495
8880
9087
10420
9434
14062
7024
7251
11924
7947
8948
8971
9556
9508
9252
14128
10431
9556
7912
7397
10515
12727
5289
12482
9519
9252
9282
11192
7806
11912
5740
9509
8535
9493
13865
13558
12240
13767
5277
7946
9310
7339
9511
5521
5927
8929
10674
7698
7212
7211
10678
9434
4017
4004
8293
8955
7799
12526
12526
9435
9433
13811
9458
11672
14235
9429
13193
6618
12041
8900
11520
8845
13636
8289
9414
9446
7682
10348
13668
8850
8101
8311
9472
8348
11384
9439
7791
8952
9629
9455
8710
8970
17496
8049
10475
11133
9523
11581
14278
7348
8853
8903
9443
8785
8915
20521
9364
4761
10347
9266
7384
8869
4810
2339
8836
6989
8487
8967
9426
10254
11900
6832
10942
11475
8910
8229
7087
8939
9466
8952
9491
12373
11633
2884
9143
7425
7387
7351
9460
9448
8887
8903
8959
11502
8899
9096
9484
6825
11765
9401
3704
12329
2217
5403
10246
9360
11599
8874
10851
6460
8189
8840
6825
10674
9266
6385
8963
6409
9476
7793
9505
8926
8968
9410
8994
9345
9544
9829
7967
19931
7401
14684
9588
13628
11818
9286
8966
9268
5348
11400
8635
9389
9432
7437
8970
13569
7355
12355
7365
8865
11533
7406
9182
11017
9544
7510
7786
15664
9489
9094
10262
5613
15464
11497
9270
6448
8854
13659
4898
15364
9297
14315
7337
12839
6043
11667
9481
15453
6474
7391
4773
8830
1989
9505
9542
11709
8758
11176
10647
9192
13523
8841
7779
9452
11737
11945
5371
6499
7379
9289
8956
16542
7275
6532
9358
14159
15460
8951
7197
13582
9636
11545
12519
9277
9562
7388
9388
3991
8075
9279
9377
7351
9375
8958
8874
7386
8834
7991
9545
10159
7343
9469
11287
13845
13636
9524
8992
7861
11698
12626
4953
16358
9355
9362
8940
9336
9331
7779
9468
7365
8691
7473
9255
5067
5187
9332
9375
13816
11688
9252
9119
9534
8476
8919
1881
11525
8920
14009
8404
15697
11314
7337
12622
7424
5200
8990
9509
9572
9127
9579
4776
8894
11290
11520
14019
7698
8836
9320
8936
9490
17797
9492
8838
1575
13871
8668
8950
9613
13918
7484
9189
9361
13880
6875
9498
8436
8936
8940
13402
9456
11653
14174
9329
12386
13706
14953
11241
8894
8959
8542
8104
9455
9455
9494
8718
13702
9646
7950
11584
11801
8430
9591
9416
9194
4895
7344
8935
12022
9560
9511
10336
13506
8914
8938
13448
8920
7357
13670
9521
7119
12790
7511
7365
8037
8939
8589
8034
9445
8865
12098
10719
6142
7462
8579
11289
9560
6435
8430
7881
8974
13660
8913
12813
8906
13477
11739
8968
9310
8050
11577
8926
6900
13644
10948
8772
9308
8874
9436
7121
10740
9503
9392
16274
7362
14781
5131
9447
13580
7397
7474
13698
9475
11668
9510
13911
9496
9270
10038
9031
8959
9404
13986
8907
5220
8932
8963
12086
9641
7282
9504
8467
13754
13750
8921
9357
9345
9532
9450
13820
11695
7363
9884
9312
8947
11225
11088
7450
9282
9165
8928
9198
12542
7311
9493
4361
5552
11946
7363
14296
9265
6480
11985
9436
8924
4749
11914
8927
6051
10909
7335
3628
14071
15000
8982
9115
9052
6114
14160
8907
8984
15339
7373
8536
9017
9309
11197
7996
7304
9449
8200
9056
14526
10208
10178
9133
11524
9276
13835
14115
4752
7425
17505
8913
9503
10679
9459
10682
14897
7260
7495
14625
5346
8977
9184
9467
8996
12750
9534
9493
12495
8886
8459
12080
11841
13423
14929
9517
8948
11963
9567
7397
8972
7213
11777
9359
9453
9424
13700
9303
8192
7451
13679
12737
9274
9310
11278
9543
1842
9457
7299
8852
14053
7399
9108
11417
9014
13897
14917
7922
11570
11283
8931
7864
9420
13981
8994
7301
7353
7370
9367
4000
13611
7509
7447
8932
13611
8884
12445
14454
7814
7340
11212
8728
10245
7293
11809
13372
17531
8940
13389
12069
9414
9420
8755
6784
8828
11457
9510
7358
8185
8620
7806
16216
7319
8922
7347
8913
11563
11582
12543
8892
14034
7931
9498
9437
6431
7434
9489
9559
7353
7397
9051
9383
6944
7430
11885
7301
10353
13613
11400
9253
12987
5642
11513
11993
14967
8213
14945
7328
9487
9420
7370
11506
8168
8110
9526
9109
13872
7428
11585
9414
9335
3622
13906
9195
7417
13060
12927
5412
12285
14269
8935
9189
8692
8561
9540
15462
8903
3281
7469
1831
9236
12385
10047
8336
13537
9422
11272
7329
9475
9335
7447
9568
9521
7424
10436
11228
4645
11483
9962
8929
9540
9412
7443
9479
9453
14045
9133
13416
8405
14898
13931
13899
8831
9484
11544
10464
9172
6950
7275
12020
14171
9599
7458
9515
12584
8537
9048
7405
9430
8175
15931
6464
6798
9353
6163
11800
7665
8958
11771
7248
11431
7419
9537
8932
11792
13780
12310
13908
5598
7445
9509
12572
16729
9522
7629
8967
8961
11563
11266
5076
9493
12545
9921
14934
8926
11552
9407
8922
5196
13150
9326
7379
9342
8940
8938
10327
9217
12668
9289
15093
6148
8932
9128
8867
20424
9460
9438
10209
8038
12495
6862
4940
11716
15605
8150
7565
9428
7377
7429
7352
8927
11508
13681
15931
9879
14068
10056
7431
8969
8868
9456
9436
9422
9009
14191
7034
14830
7384
11620
10050
2755
4835
9189
11212
9346
14761
9526
8100
9248
8952
14139
9435
7307
7439
10085
7955
14886
9879
9501
7320
9803
7772
9328
9136
9508
3618
8337
7319
11321
9063
7534
13949
11614
7438
9635
5082
9178
13622
9396
7492
6455
9536
7350
5716
8250
9005
12771
9015
14328
12001
11720
9086
8020
6859
9465
11704
4135
8972
14221
11428
9256
9374
8398
11705
11886
9457
11598
15536
8994
7629
8674
6585
9321
14125
7373
13974
13352
13641
7451
7787
7748
13843
8962
9552
5480
11302
11380
9465
13569
13572
8879
13735
9341
7369
8955
8126
9455
17168
15013
13143
8030
11755
10293
9353
9480
7251
8897
7560
12374
14866
6749
6063
9992
13866
11889
7918
7822
9332
5291
7313
8958
8983
9269
9145
8531
9964
14788
9395
7342
11658
11560
9347
5456
9335
9396
6377
13584
7463
9637
9126
11754
9388
5433
12123
8951
13799
9509
8919
5599
8811
13960
10058
13142
8868
3598
9157
14847
7187
10033
8923
9386
8902
11144
8888
7757
7405
13246
13825
9301
14058
14061
14511
3759
9637
13563
7350
13607
8199
6177
13817
9661
9205
9534
5262
9260
9781
9078
9343
13810
13810
7415
5575
6379
9348
6466
9263
9588
9135
7381
6707
7210
7341
9706
9363
9995
9469
7343
7363
7360
6265
7260
9425
12911
13505
9241
11502
8447
13931
14137
7299
9298
7125
5711
9585
11560
8860
11179
8549
9291
1806
7381
10744
13953
11210
12234
13956
11945
13986
9449
7313
7002
9451
12091
14871
8054
7768
9497
6878
5740
12616
9514
7335
9375
8955
6468
10219
9764
9140
10253
7512
10645
13887
10587
13909
14023
8907
15795
14189
7411
9526
7428
10145
4975
8964
10267
9256
8360
9452
15396
11326
9501
7324
11898
9476
7221
8861
6743
9103
9385
14987
12066
14243
8945
6251
11005
9026
9311
14294
8958
8937
14897
7332
5400
13767
13236
13899
7457
8929
8922
10215
10185
9378
13977
12068
10127
9474
9464
8364
4669
8943
9524
12792
9577
9527
13509
13600
13645
7818
11595
11595
7367
7440
7384
7736
9434
9511
11474
7861
9362
12595
7382
9321
7336
8696
9451
8916
15038
9401
6423
6258
13671
13526
8047
5532
16562
7421
7781
12857
12521
9572
13900
13900
5201
9555
14173
13715
9042
8843
15521
8065
13565
10863
14750
13641
5723
7311
9477
9556
9418
7438
8998
8118
7404
9541
9293
7480
8064
9388
9392
13919
9285
11689
4265
7638
14855
11249
9330
9433
8370
10375
5500
9338
9533
14240
6485
9363
9398
4792
8937
13930
9480
7758
6318
9391
9002
10438
13613
11711
6854
6022
9334
7751
9639
9532
8803
7462
9399
9438
13950
7427
14732
9528
11704
12660
11760
12672
11345
9469
9362
8237
9396
9444
13742
11759
5870
7357
8929
8305
8451
14030
8483
13627
7369
7497
7368
11948
14825
11427
4681
7855
9321
13714
15438
11469
13742
7402
9490
8841
9436
9477
9445
5170
3167
11586
7836
9482
7357
6784
8731
7364
15771
9441
9173
9424
9457
7288
11578
9308
7348
6785
8896
8132
8913
8859
9305
9149
12091
8811
11224
12406
7438
9529
15305
9434
7438
12756
6964
11688
8913
7590
8890
7362
13076
12169
5493
7316
20199
7351
8933
14867
9530
7892
7767
11483
11612
16890
8067
9359
9008
9443
7177
8774
11565
9329
8927
8876
7415
6423
13246
13675
9411
9116
10749
13649
7171
7423
7276
9350
13809
8907
10648
8453
7368
2343
15802
6415
8735
7066
7346
9286
11401
7372
9690
11682
9401
8192
6399
8860
9508
13792
4833
11378
7791
7404
9275
7428
7624
11611
8922
6471
14817
11662
7224
8858
8889
13936
8693
8533
7747
8914
14869
7414
9060
6872
7791
14115
6238
7366
15313
13243
9027
8605
12933
7835
11886
8880
11554
8860
9434
7318
9318
7256
8961
16285
8973
9554
16116
9511
5248
14112
11732
7345
7323
7587
5267
9306
11308
9384
11549
6185
9534
9352
7415
9452
13905
7953
9699
8999
9295
7398
7435
11660
7358
9302
7457
6170
16739
10513
11850
5153
9509
14508
7355
9483
9122
8173
8980
8892
8560
11188
11693
9426
11213
9345
6945
9112
7300
8997
14872
12521
8373
11503
9993
9435
8907
6894
8980
13890
7341
10305
9383
6358
7441
9300
9437
7978
9480
5680
6147
7344
9050
10297
7406
7357
9305
9597
15457
12466
9018
10130
17165
7488
13790
9406
13828
7323
9589
7320
9003
9824
3096
9602
9446
7941
10211
7488
7374
7491
6662
8840
12097
8147
13914
8294
9439
7637
11394
13933
8992
10163
7358
7336
9043
9550
9290
9520
8942
14334
14468
8931
6767
8928
9316
9404
9363
21756
7443
7442
13635
10017
14954
9436
9198
7331
9253
7284
7417
7509
13185
9483
7867
7511
9346
9354
9297
6690
8979
7208
14969
6922
9324
7359
9457
8336
7387
7347
9535
7412
9298
8897
13645
11704
7905
1874
9166
6308
7337
6988
10645
9317
11548
7339
14172
7340
11435
7463
7363
13639
11438
7792
8569
9495
7347
14972
13319
10161
9415
9589
6792
7357
13402
9545
17602
7304
14938
9382
7958
9537
7510
10465
7381
7353
14898
7112
9555
11089
11270
13483
11558
11559
10025
8154
13745
13646
7370
9548
7308
9452
6883
7362
7427
7522
9548
15293
7883
6710
9331
9383
9446
10293
13616
15376
16727
7773
14834
23150
10212
9453
8893
6792
7008
6453
14299
6843
9151
11560
7506
7361
14056
9664
9511
9129
7442
9007
11351
11746
5149
12743
7435
9467
6922
7362
13565
11611
6105
9355
8935
9094
14030
11587
9401
7379
4892
9127
9312
12072
9435
9117
9557
9433
9270
9514
7381
9501
11923
7290
7460
11034
9453
7831
8932
12286
11708
9043
7475
6212
13708
7953
7435
9484
7409
9400
7449
11237
7522
10250
13507
9348
8890
7324
11247
7351
11627
9508
15295
7877
7361
10658
13729
15557
9749
9184
11544
9364
11609
11659
7648
11721
7434
8493
8868
12951
8932
14941
7739
9510
7391
8984
7392
9124
8934
8863
11546
8159
13529
8514
5483
8720
13929
7454
12316
9568
7335
7606
7444
9118
8168
14898
8491
7335
15535
7493
4739
7352
7200
7230
13624
13645
7455
10436
14615
7432
9378
6820
7848
13600
5216
8919
13404
10793
7284
11596
7462
10128
14917
8709
9518
9126
14953
7396
9539
13086
11540
8128
12791
7468
7810
6461
8959
11273
8808
6825
13443
7457
14934
6850
7351
7369
13462
7339
7338
9373
9357
9519
7484
11426
8906
7364
7331
5476
7398
11636
4795
7410
6930
12320
9497
15008
14995
7409
9548
11515
13633
7481
9507
8907
7317
8877
7402
14791
7364
14939
11448
9320
6883
7472
3211
9375
7367
7763
7341
15441
9445
7408
7325
12171
6921
8980
9508
10623
8872
8393
10651
8274
7713
8193
9188
9537
8187
9532
12117
10005
15347
7332
9645
15469
5415
12090
12327
13215
11446
7327
3564
7391
5056
11178
9731
6654
8937
6993
7402
7331
6833
12257
10156
11219
1867
11661
9426
8936
14746
12396
7341
10233
15426
7576
11404
7345
12363
7918
6903
7359
7340
16318
9455
9534
5083
9576
9408
12888
14822
13814
8219
7511
8940
7324
7433
13905
7414
11665
7382
9303
9440
7500
7326
9540
13381
9389
7401
7401
15434
11224
9247
12660
9485
7449
9099
9383
9550
10197
14962
13852
15343
6743
12686
13627
7642
7322
7360
1944
6510
14828
13594
7473
7403
11566
11056
9420
10042
7376
7428
10560
9561
5258
12404
7351
7350
10402
7192
6806
7778
9325
13359
9479
7230
10256
8350
13596
7408
7398
7009
13595
5391
7256
11268
8003
6478
14841
8231
9087
12558
10166
9475
6229
14854
7341
5349
9350
9431
15470
13625
12800
7422
15372
7673
9316
9622
6992
9500
9402
9188
7501
9617
9564
7349
9170
6246
7389
9805
9578
9322
11167
6849
9008
9495
7362
8904
7336
5821
10904
10404
3632
14884
10279
7364
12847
7433
14145
10062
9323
9613
10819
14576
13859
14100
15503
7404
7416
12923
9443
11081
9402
9460
7418
7397
9456
11849
10771
9556
9490
14727
7360
11453
9361
11346
7426
15852
13647
13642
9348
7973
14953
13497
10509
9309
10638
7366
7298
9437
7371
10187
7389
9349
10136
10162
7329
7449
7464
16193
7465
9600
7333
7340
9497
12694
13945
8955
14927
10993
6866
6756
9441
10318
6790
9391
6210
9468
11559
14123
14995
7510
11652
15384
5210
2056
13535
11809
6797
6805
9913
7431
7864
9478
9626
8086
7417
7400
3979
6824
17847
6967
10790
6808
6839
7386
13849
6052
9480
7401
10163
6859
6830
9556
6780
9457
6833
16572
6834
6815
7335
7555
19847
7396
8932
7392
9225
7574
6736
6862
6223
14919
15511
6832
9118
4558
14254
7567
7346
7569
7567
7567
7568
7564
7560
7563
7569
7567
7569
7570
4534
7701
7570
6861
7567
7569
7563
6861
7569
7570
7424
3055
9382
7562
7407
6839
6850
21242
7557
6821
7369
4426
8518
6825
9369
6853
7543
14958
10276
7554
13642
6853
9349
7562
7510
6843
10522
6757
7496
8938
9382
8889
7557
4421
14917
5547
9715
7573
7308
9430
11225
7463
6847
6835
8131
6941
13602
11580
11276
7435
9401
9400
7321
7461
9447
14904
9712
7510
9626
7357
14260
7380
7266
11355
7299
7378
9552
9597
14695
6844
7573
8691
9409
11650
14059
7436
14860
9525
9365
11490
6838
9559
6861
7726
9419
11370
14475
9518
7439
9600
8158
3353
13936
8952
7307
11210
9648
13765
9648
15060
9472
21328
7391
6644
9543
7472
15322
8452
11634
7398
9125
13658
7359
7556
8906
13921
8107
9176
11353
7143
9308
9553
9425
8710
5592
7437
7839
7876
7277
13927
9591
8701
8892
9434
13335
9575
7469
7422
9511
9078
7264
11395
9485
7562
13226
11695
12299
10292
13646
7489
8700
8993
14145
7403
7356
8149
7369
11603
7419
16470
11670
7478
13650
14860
7427
13632
9449
7376
9375
11150
7535
8063
8976
9374
8916
5925
9578
14632
5511
9313
13608
9104
7359
9381
7409
9392
7362
14219
7783
11424
14195
7983
7323
11698
9552
9874
13750
7518
9543
15232
7728
9360
15007
7712
6870
10868
7562
8873
11292
9363
7237
11517
9330
9575
9572
8773
7008
9392
8868
11679
8735
11782
13940
7231
9371
13372
7369
5662
1822
3079
7337
5798
7256
7466
12730
7457
7390
9605
7302
13891
13257
11638
13652
12067
14230
7737
9379
12091
12470
14029
13837
8025
11919
6483
5168
8939
13320
8732
11565
8931
10738
8943
12545
9128
8941
9517
10133
8949
12161
5119
10204
15387
11283
8016
8968
12922
9395
7424
8690
9568
9034
7777
9584
7397
9429
13622
7445
13554
22335
7350
11652
7275
8989
8905
7863
8955
11650
10244
9097
14659
11777
11711
5630
13285
9437
9376
11995
7167
8552
8950
14043
5202
11643
9564
9322
7430
9344
9330
7332
9415
11624
9388
11635
7328
8882
12986
6751
7343
16971
11739
9426
7454
9065
11596
14816
14233
11705
13639
9408
13704
12777
14231
16560
13803
13667
7497
7345
9505
7888
7328
13665
9562
14897
9349
8932
6766
14114
12600
7341
6550
14764
7382
12312
10212
7542
7339
7895
7306
9386
11633
7391
10441
8960
9382
12731
9445
9513
13962
9536
6922
8718
11457
9460
8001
7287
8072
8979
9434
4611
2213
14924
10683
7509
13665
9395
13455
7425
3029
10197
7286
8900
8946
14890
13404
7508
7457
14915
7310
7361
5514
9335
7892
15462
2778
6841
10460
9361
9034
8803
13037
8983
7835
9389
7457
5142
9559
7425
9614
9617
11141
6918
7394
7383
10465
13868
12661
9493
9841
11647
9422
15384
14368
10477
13898
12138
9065
8936
9260
8006
9385
8424
15666
7422
11860
2886
10713
7402
9501
9577
13812
5188
9584
9930
7554
7936
11830
9133
8177
5217
10752
14718
10662
7429
9453
13595
3322
13633
9349
13634
14502
9608
9758
9461
7547
8541
15506
14605
12300
8700
12490
9518
13746
8939
11292
9608
10124
6835
7896
7378
7379
8864
14922
13813
9404
8689
6517
7493
7351
10238
7249
13679
8932
8202
7487
7718
9604
13279
11628
9366
9733
9450
14961
7808
14422
6803
7298
7427
9442
10476
10193
8915
7363
14014
9546
14039
11712
9335
14026
9350
13654
13952
7494
7308
13686
9142
7800
14883
9499
9470
11667
4260
10223
9495
11745
11456
7585
13481
7444
7256
14305
10177
13728
9380
8943
9453
10189
8887
13655
8064
7125
11635
11404
7373
13415
9727
8966
9901
9429
7405
5217
9640
13302
8710
8995
10327
8555
9007
4262
8986
6778
9424
7656
12735
7348
9503
14892
10216
9471
14929
9349
7442
7315
8342
14563
13541
7371
12209
9548
7917
13954
6788
9487
11530
13888
7423
13321
9588
7438
4879
5198
13611
11582
8284
9017
7344
7120
11247
7427
7357
9113
12379
4802
1948
14672
10028
9024
8964
11393
11259
12555
10103
9392
13580
8947
13799
9415
9409
9390
8911
13584
7893
15520
9507
14701
6481
7335
14028
8079
10560
6805
8902
7340
9181
7319
9359
7469
11247
7315
7401
5564
8821
4749
9340
7981
8196
9506
6873
6871
7387
7876
16280
6830
9366
10134
10491
14002
9381
8921
5099
12263
9563
13564
9599
9489
9379
11257
6912
6474
7247
5098
7347
7348
5133
13387
7399
7260
11646
12660
8890
9555
13637
8863
7058
9414
7493
11588
5671
9246
8927
8923
9712
9475
7484
9399
8886
8923
10201
11572
7295
14613
9016
7241
8930
14214
1844
8942
12655
14836
7723
9327
9566
13235
9438
13606
9703
9445
9503
7422
12273
8942
9204
8001
8791
4823
7422
8797
6345
11905
8829
9404
13926
13249
13770
8267
7344
13779
13575
5664
7309
7428
14308
9295
11513
6873
8346
8679
14032
8861
9546
8816
9399
10686
11647
10024
9056
8101
9413
7445
11086
7439
8126
9449
7422
9447
6032
7557
7831
8944
8937
9447
11486
9034
10389
11391
13911
12788
7244
9872
7597
8918
8979
13291
11890
9965
11479
7348
11274
9474
8200
18822
9506
13562
11523
9454
5142
12159
12895
3740
7327
1911
11512
16228
8918
12740
9365
9497
11859
14718
13747
11474
9408
9607
8129
8973
8239
16232
8754
5506
9406
9497
12668
8152
13043
9496
11535
11447
9192
7246
9537
7358
8942
10590
13857
8865
8909
8117
9150
9102
13531
7301
9461
8312
8922
6870
8936
9344
5631
8871
7406
7321
6816
9568
5242
12803
6866
11595
7263
9198
8902
9433
13827
9408
11608
5185
11666
14529
12710
11932
9007
9478
9249
16217
8754
9088
7397
6477
11554
5713
9736
14684
6749
9186
10246
14756
8822
9382
14236
8747
8270
8914
8203
9196
9495
2166
8804
9287
6758
14156
16593
8789
14794
11604
11702
1964
9903
7696
15321
9586
13427
6981
8997
9547
9417
14940
5188
9109
7430
13803
13604
7242
15696
13735
9374
11843
8798
10453
9487
7489
7950
9480
9070
13622
14950
9082
9391
14938
9077
9321
11136
14195
9407
9388
18538
9846
13548
9271
14926
4381
9420
6403
9284
9060
6394
9417
12554
8906
8853
13882
8961
9348
7288
8971
5470
11797
8875
9028
9506
9504
13635
8132
11931
11903
9376
12742
13848
5346
7311
7357
8933
14579
5544
11725
13909
7474
9498
9425
5273
12309
7382
13911
9343
8574
9433
8049
7723
7361
14754
9341
7435
10079
7420
9391
6916
13877
6795
11648
6274
8912
7324
8517
7373
10658
12021
14235
9298
2907
11591
6361
12312
14693
11559
8909
17195
7776
11067
8797
8106
9516
6800
7409
6942
9436
11610
5270
11701
10292
7424
7433
13480
6607
8922
7378
7489
9387
7250
9242
6177
9271
9465
7272
13921
11474
9499
11510
8911
7331
9213
9493
9334
11085
8826
7325
1819
7330
7395
7439
10440
7331
6022
6437
12006
7429
9324
11924
8481
8892
7350
8946
8869
8919
8856
7941
9698
9401
10735
9648
9365
10075
9515
9298
12887
13350
10728
11669
9317
11528
13773
7726
7413
9173
13593
13764
8889
7713
7267
9461
8056
8891
15264
10029
7770
12859
9159
7301
7776
9140
7299
9657
15352
6440
9313
9436
19489
8951
9273
13668
8224
9374
8805
7504
11008
2884
5205
5418
13228
5468
10657
9651
13606
9028
11596
7327
7430
6869
9010
7800
7375
7308
13751
12268
12268
14194
8848
8894
9522
9003
9427
9257
6421
10569
8981
9444
11722
7437
9296
15357
14155
8899
7143
9277
9529
13385
9379
7342
9271
6846
13879
9490
7381
12527
12578
20012
11658
9477
12771
8317
10767
14890
8860
13632
11471
11537
9346
18251
9552
9502
14330
7391
3629
12237
13752
9005
10867
9655
8954
10615
8131
13727
13847
14113
9202
11139
14916
6940
9534
13656
8978
9355
9587
9425
7456
11105
13992
11783
9490
8922
5970
9311
8919
4749
8894
13116
14122
13410
6115
5057
9031
8879
12678
9605
10364
5821
12607
9372
7326
14040
10329
8985
9360
11786
11711
8024
9003
12766
8530
7349
8959
2944
7932
9434
7335
6354
12093
11718
8903
15453
9096
8030
7833
7334
11568
13135
14052
7720
13671
7780
9298
8926
9009
9529
9503
11263
7514
8961
10628
8935
8388
8930
10485
1873
8929
8642
6402
8896
12358
11679
7687
13477
9196
10164
8393
9517
11429
13581
7426
8982
8940
10563
8079
7318
9549
9472
7491
9592
7439
2152
11544
10582
4661
5788
14939
5743
10684
13597
9538
8956
11684
14223
13647
9170
7376
7391
9001
8891
7129
13382
13537
8885
13319
13690
13302
11633
7374
8991
9332
11563
8919
8951
8887
6285
13188
8432
7495
2266
13193
11583
13803
6492
11150
8126
14917
15858
9026
7307
9506
9459
6839
9203
8270
7259
11108
9454
12140
7576
9421
13798
14638
9415
13219
7340
9310
7306
8676
13390
8320
5235
14283
7464
8966
5455
8996
13384
13352
9895
15289
13791
8944
9314
7731
11334
7302
11275
14558
8880
9508
8924
4915
9548
8917
10362
11205
9654
7257
5235
7966
8582
8958
13572
14788
9016
9714
11606
9142
5319
7341
7443
6824
7355
11723
14066
11650
11672
8911
9485
8619
8420
9359
9292
11899
8057
9539
8883
12609
11510
7425
13656
10228
12825
11710
7439
8922
9282
7097
9455
12551
9202
13823
11402
12322
9126
6423
11585
11002
7356
13964
9411
9253
11343
9522
9495
7409
7207
7324
7277
5123
7397
11723
9289
5397
9323
4737
7005
8840
8854
11592
11580
8070
9290
7310
9443
9028
11724
7250
7350
9477
7564
8833
11351
11662
9625
9624
8895
9428
12610
6222
9471
12488
11505
8956
14126
9418
6884
9422
13859
9135
9225
8560
8146
7400
7293
16399
7346
11030
9373
14820
8896
7349
14369
9572
7129
9535
10826
5304
9345
11810
7453
9230
9340
9284
9382
7510
7575
7787
9375
9382
9461
7820
13841
9274
8843
7900
11582
6833
7431
13722
7317
7317
9512
9512
7291
9508
8934
9535
13656
8985
13892
8867
13847
8963
13851
9029
2901
9687
10218
10876
10368
7991
9354
16204
7632
5819
9359
9177
7455
9278
9551
7398
9449
9317
9483
9482
11574
13523
7350
5585
8934
12783
9757
9341
11337
13497
11782
9217
13742
9192
16952
10702
13696
8908
7361
11739
13805
9444
8677
9738
9056
13558
9383
8889
9735
11595
9442
3520
9317
7342
6231
8873
8972
14045
6385
8683
11735
14025
7345
15141
7393
11549
7426
10780
11595
9012
5813
9422
10905
10935
11843
5744
9225
17994
11561
21547
8998
9457
7368
14996
9528
12539
8901
14134
9438
7345
7365
8920
15499
8145
9308
10699
11542
10256
9527
11737
9469
7383
14953
11564
10336
9250
11579
3511
5871
12004
9628
13608
9526
11755
13276
11716
9468
9477
7339
11275
12216
8871
9032
11822
13959
7479
8940
5934
9330
9481
9471
9410
7418
7369
8879
9461
9510
7428
11227
8490
11919
9510
7131
7394
11581
10368
7991
9390
8913
9122
8933
10596
8913
14021
16975
9528
9512
9514
8946
7917
8936
9598
11748
7181
3089
6884
4769
11124
7687
9358
9519
13621
10637
7419
9308
12926
14271
7901
9528
11304
8274
7373
11857
11579
11709
9275
11234
9536
8982
7360
11841
9385
3293
14338
13926
8738
7370
12424
11845
11739
14270
17973
9550
11495
7834
7616
9049
6872
8832
11799
9450
10325
14096
8782
14096
7449
12154
9447
7267
7791
7349
6899
11575
13649
8610
8903
11681
9771
7344
11591
8763
5899
9424
13547
9569
8959
8945
7381
7417
8935
9358
11829
9470
6345
7465
7336
8899
4888
7405
9496
9405
7346
8705
9250
7823
12165
9525
7455
8948
8940
13919
9383
10235
9270
9286
9429
9443
13853
11706
9489
11645
9507
8901
8977
11414
8228
9369
14422
9515
5175
5589
13734
21908
11442
7694
7731
13498
9628
7425
9526
10423
11412
8872
7458
14706
8847
11817
9384
9642
8419
11289
5181
8928
8862
8958
13512
7308
7808
14700
14073
7813
9789
10026
12506
9065
9591
13703
15532
16996
12612
10301
8936
8900
9597
6438
7324
7450
9500
11361
8977
9429
12715
12769
9362
8268
8958
9502
9405
17782
11363
9400
13840
5653
7344
9533
7209
11950
7748
13656
8933
8848
9007
6749
9638
11760
11617
12825
12943
8475
9534
11558
9427
7761
7389
7522
14880
7041
13900
13630
7341
8509
7563
7452
8980
8907
7349
14103
11180
8991
9415
16337
9453
10979
7324
8939
7267
11535
11818
7015
6850
5203
9583
11271
9425
13703
9532
13934
7348
7431
11192
8898
7348
14001
9310
9591
12014
9460
9298
5389
9486
9582
7442
15458
6839
7348
6787
8913
9456
8905
9491
11269
8996
7368
9035
14757
7345
7503
10165
8960
11713
12753
13822
10450
11646
11756
8040
8435
10015
13858
10314
11629
9480
9523
7921
9267
11734
13801
6583
8726
9485
8931
14032
11324
9048
4051
7446
9461
14996
5301
9631
8900
11425
7364
11694
14131
9204
8999
7379
11539
11580
7032
4910
8842
8797
8119
4907
6750
7037
4900
8853
8805
13714
7033
4913
8864
9353
12082
11072
7471
13001
9485
7436
7430
13252
8350
8920
10955
8404
4781
14929
7394
7917
7288
9408
11656
16297
16935
1417
9483
9509
9468
9525
8976
9556
9540
10749
15690
13566
8438
7750
9541
9408
9427
7361
9438
14330
7372
13444
9260
9379
7146
13705
7966
5812
1844
9519
14029
10150
7456
8905
13836
9518
9393
8014
13897
8983
9509
9729
9540
7503
3289
6098
7160
8890
9444
8929
9115
6396
15591
8229
9037
7500
6953
9408
12790
2024
7177
15540
9469
9737
3007
7258
12972
9556
4601
6864
11128
7491
13681
9514
9409
14065
8621
9305
8176
8882
11089
8209
7038
7401
8934
14319
9379
9393
7439
6683
4780
9450
8300
8921
8336
8836
7454
12879
13627
7294
8838
8866
1951
8861
7379
8949
5815
7364
7787
14175
7457
13844
13880
14880
11349
11957
9373
9014
9416
13226
9161
8857
11252
9520
5481
11963
7942
9419
12305
7480
7759
9532
10405
14103
15378
6878
9247
9248
9245
11450
11545
9450
6453
13926
11577
11261
7362
8958
13696
8265
10315
13387
10920
7010
9396
9056
6411
5997
13654
10483
8950
11595
9343
2013
11816
9445
12044
8929
13598
10212
8916
12056
13949
11496
12149
7795
8934
8274
9644
15439
13787
5304
5820
5814
9376
9564
9088
8906
8975
8993
7423
9425
11784
9922
6732
9570
6173
6149
17215
9378
9580
9529
16810
8914
7330
8711
4766
9535
11204
9521
7396
7406
9384
9456
9458
13590
5717
7131
14889
10866
13802
7435
5404
9308
8532
9995
8911
14149
11586
7350
12087
8900
9488
7379
7422
7358
12523
11384
10389
9273
9138
11677
7893
6591
7423
7506
6208
10261
6428
14008
9406
7282
6703
11599
11849
8931
10316
5221
14341
14465
9527
7884
9642
9444
13674
5195
9056
11510
6370
7402
13398
7275
9514
13637
9063
13474
9231
12797
8927
11228
9348
9424
8985
5801
9542
8947
8982
11999
8917
9406
8884
8930
14220
14369
7401
9291
15383
9354
17088
7391
11698
5241
11636
9452
11598
9456
13726
9021
9364
13307
5798
9097
13728
1799
2631
8994
8936
9478
7330
9419
12463
6897
3751
9403
11509
4880
9525
7008
13814
14028
8155
17337
8999
8983
8963
11950
9510
8897
9436
6121
11833
7562
9093
13847
9047
12264
11571
4846
10053
8954
9257
8752
7342
5979
5848
9476
7511
13909
10669
9533
9526
5577
10317
9402
11668
12667
8841
19169
5256
5182
9509
9439
11736
13594
9480
9389
6434
7397
2947
7425
9283
9482
9036
8928
9272
9679
9503
7402
13453
7819
12636
7356
13717
7513
8934
9440
9513
9555
14633
8973
7173
15009
11578
9602
9491
11647
13880
9425
8995
9422
8444
9548
8036
5541
9474
7362
7386
5514
7422
6824
7366
14045
6862
8876
8529
9518
11699
11985
5968
12848
14722
7345
8916
9398
9396
9404
9369
11558
8013
9061
13250
5664
9270
8932
12845
9014
7369
8968
7477
7374
9455
9240
8886
11682
9390
8043
9448
8784
7408
3269
8435
9217
13512
7290
9517
11578
9442
7009
13539
11570
9408
6938
7396
7905
8890
8842
12037
10601
8958
7334
9381
15811
6978
8561
8923
8845
14080
9397
9474
14135
9511
8851
14745
7383
8505
8897
9203
9483
9140
9518
8924
8850
9272
8916
8952
7439
15907
6439
10772
11784
10071
13853
7718
13743
9121
6450
8865
8256
1850
5184
8845
9432
10379
12746
9445
9525
9517
8869
17348
13687
8898
12500
7578
8936
9363
9477
9637
8897
7154
5219
6063
9354
9489
13121
9238
5236
9498
9473
9453
13640
7438
8894
7455
9050
8428
13610
11515
8054
4424
9328
8910
7362
8914
8510
13597
13444
8647
14771
9381
9491
4010
8882
9474
7883
9378
8895
13584
9262
13335
9427
11579
13946
7760
8936
13842
8567
9500
9381
9442
5391
12562
13384
11110
13845
11673
10142
8876
9295
3536
7129
8888
9332
2851
9394
7503
8896
9443
9247
11708
9030
9275
9573
4786
8997
9000
4256
12780
8377
13175
9481
9288
7128
13732
9453
8651
10190
14990
6450
11972
9522
13880
11696
8956
7929
11699
11688
7565
9519
11935
8963
9416
9486
16839
6435
9326
9464
13886
9378
8127
13450
11352
11404
8976
7369
10251
13713
7459
8227
8894
9427
8856
7796
11916
11704
9457
7421
3821
13625
13668
8960
11827
9465
5832
13667
1936
8733
7459
8101
9273
14749
9367
9423
14635
8973
7344
8921
8940
8962
8924
13700
7506
9377
14163
6118
9073
12500
9437
9678
2684
10558
10257
10204
7188
9509
7444
8992
7863
8209
12039
9515
7424
12334
13929
9416
13946
8911
9452
9359
8997
11713
8947
8905
9721
8343
3419
6760
12745
9382
8875
6763
9018
9200
11680
9426
12658
9604
7366
9510
9471
12447
9017
11587
10844
11535
13925
10388
5254
8936
13028
8925
15170
6379
13485
9456
7455
13667
9456
11618
8897
9419
8963
1720
9488
14963
4350
8930
8848
8968
8903
11227
9269
11537
8263
9479
8893
6838
9543
14975
5321
9514
7252
13666
14973
11708
8886
13056
9523
21397
7850
11354
12175
13301
9295
7359
8959
9000
9541
8946
17737
9555
14859
8900
13631
10633
8943
8723
6440
8862
7398
9476
10385
12951
7360
2632
7499
8943
9264
9331
7411
9211
13522
9510
11939
8051
12224
8313
7966
9506
7209
9423
13741
9535
8081
8907
12039
9415
9091
11860
9506
11762
8568
5230
9359
8876
10072
11330
14035
14225
6945
9518
8878
5188
11730
8174
8889
9448
14756
7345
8850
5240
7269
7377
9458
9511
7336
8944
6350
8705
9453
14845
10670
8950
12467
12039
7436
9497
7392
7471
9313
6834
8557
14195
13882
9419
9363
9585
9426
7347
13492
7886
9156
9283
8945
10401
9543
5801
17340
6878
9492
4564
11429
12019
8882
14231
9737
14422
7773
1376
11149
13789
7796
2040
9377
8908
5063
10110
14994
15871
9499
8931
13137
8882
10378
7964
9467
5042
7332
9522
8950
8866
11305
7408
11653
8256
6388
9513
9987
5478
7481
8592
10871
11801
4313
2176
9255
5152
9385
7474
17303
4546
13849
12727
7509
17521
9478
9443
12266
9532
9536
10162
9522
13969
9511
8078
8646
14911
8836
8435
5409
14661
6823
8929
16300
3845
11689
7249
13463
14982
5224
14090
3643
10438
9701
7336
11302
8930
7450
9310
14751
5340
11630
7448
7392
11543
9512
13878
12613
7335
5403
6476
13454
9384
13632
7162
7455
4878
8058
11661
16272
11222
9714
4754
13498
9531
9390
8907
6497
5091
8985
8211
5447
8236
7422
9487
8549
5297
9293
9497
9501
8901
8971
8962
7331
9362
8967
9566
8928
5191
16220
8791
9081
9320
9143
9446
9447
9487
9455
9512
8966
9338
5469
11653
8904
8963
8956
9519
12035
6178
11230
9534
13481
8986
9399
8972
9526
9521
13458
7939
14623
14060
7318
8923
12632
13657
8875
9336
8837
9412
9531
12605
9518
9398
8132
5507
8904
9393
14187
8920
9313
7334
9554
13245
10281
9036
8928
8889
6256
2484
8960
11778
9121
10514
9473
13842
11525
13997
8937
11707
12263
8941
9402
6644
9575
9486
5253
7434
12812
9446
13786
7391
9425
11234
9541
6094
8220
9354
13646
4477
7960
8186
4885
7392
14044
9525
9731
8979
8203
18933
9400
9542
7402
13785
9340
8936
8527
12613
7450
6157
9520
5721
9139
9123
11184
12608
9505
9313
10229
7390
9546
9523
8965
8963
11549
9533
14701
6473
8988
11484
8918
6881
9534
9516
9503
8315
11684
8226
7288
7510
12460
16988
8240
5749
8967
9447
6415
12051
9423
7365
17553
8503
9063
13492
11678
9250
11703
7078
14410
8932
7391
9296
6119
13978
13412
8843
9331
12410
12478
13648
14137
13975
9522
7798
8892
8808
4258
8893
9522
9247
8544
8900
9464
13849
9507
7408
5822
9495
8776
5414
8979
14006
10229
7599
12793
11488
9514
11643
8978
12667
8197
14962
14593
9497
7962
13925
1981
11668
8886
9346
13355
9540
8936
9527
7889
5071
14060
8456
8444
15691
9316
8971
8716
9531
16633
13839
9454
9004
11299
9494
10947
17738
11620
8896
11526
9695
8918
6416
11865
9281
7826
9357
9285
14123
8428
16325
8968
11751
10460
11939
10300
7413
7903
8252
9319
12313
9981
13473
13575
11431
6896
7314
9485
9358
7340
9434
9053
10209
9478
14165
11663
8955
9483
9494
5651
9343
4690
12858
11522
13322
9167
9528
15451
6467
7425
9365
7861
6438
3745
13606
12582
7323
8950
7956
9507
8957
12756
7044
7408
13608
9052
6675
13801
13779
6023
8958
12686
12621
4919
7168
7498
7385
8940
13602
13490
11710
13402
12808
9467
9483
11211
12135
8917
19630
6899
9436
11272
9520
11463
7516
3359
9185
11203
6427
6381
9478
17233
8550
7548
11968
9399
13773
10886
7392
9463
7449
8009
8380
9398
13435
10120
11117
7336
12351
15798
8910
9192
7044
10096
13637
11389
7744
7335
13556
9310
10592
11644
7232
12011
7345
10274
8929
12019
8511
8853
8724
5827
8895
8235
11763
11148
7409
7455
9232
8924
8955
11622
5194
11551
11589
13377
8988
5208
9488
11629
8855
7302
7926
8334
12501
8865
9348
9273
11514
8879
9485
10032
7728
13328
9490
5168
6634
9438
11895
9434
5313
8907
9484
8432
5914
6432
9296
6186
9414
10199
10695
7792
13541
10423
13498
9477
8852
9365
13790
9074
6143
3292
8991
9329
10424
11550
13178
8088
10783
11661
4917
8886
9169
11022
11666
9483
7573
11689
8767
7400
11923
1991
7293
10507
8913
12743
9457
7414
9363
8785
9256
15406
11679
8891
15383
9454
8897
13456
8918
7385
11832
6861
13453
8156
9367
9476
10657
8968
14597
13593
13636
7800
20027
8561
7506
11505
7407
11872
15342
7740
9524
17432
9415
7397
9640
3431
9366
7191
5728
9477
10005
15192
7842
6078
9400
14075
9600
7023
11563
9468
9375
8938
9390
8885
13509
8603
8404
9417
8931
14541
16862
7498
7498
13710
12746
14025
15422
8907
11950
13552
9516
9501
9461
9333
14738
9992
8025
8895
7371
11930
7294
9389
8411
7222
8905
9444
7896
9281
8670
5370
11680
8918
8824
9250
2001
9118
8897
8636
8876
12112
9813
4752
9322
7356
9493
3510
9487
8891
11141
8909
7399
7342
9622
13730
13507
9206
17431
8160
8898
8937
15027
13557
9114
6057
14459
9498
9502
10265
7326
7298
11600
7448
13512
8845
13406
8459
9494
9335
8601
7491
8932
9570
17709
12278
13861
11621
8871
8397
11369
8417
10280
13327
12244
7437
2428
11524
6738
6863
13478
15306
8918
9265
14220
7426
9236
13599
9872
11473
14022
7269
11874
13850
9322
9257
9192
10329
9424
4776
9111
9458
4658
7318
9278
7831
6407
9323
16070
13770
9406
9424
9168
7540
8944
13063
6408
8470
9044
9079
8827
8914
9355
8941
8851
9276
8981
14047
9210
9334
13976
9498
11318
12727
7908
12444
9500
9381
13778
13585
13877
9613
13813
11544
9819
14083
14187
8940
8886
11414
9102
10600
13257
7367
7788
8110
7350
7611
7321
15460
8836
13531
8916
10173
9462
8871
9602
9505
10253
5937
9407
7815
8731
8884
11996
11801
13589
14937
9960
13466
11478
7365
9415
11670
11576
9363
7347
9478
8954
8879
9426
7815
6825
12630
14043
3615
5273
9325
10376
10273
12016
11051
14619
9453
14882
7975
11728
7297
13061
13173
11522
8473
5912
6139
6053
9373
15056
8975
8527
8803
8858
8905
9380
9118
8781
9988
12719
11435
9499
8959
9006
11988
8980
14884
8987
9536
9356
9416
9358
9315
9389
9122
7356
10046
9491
11766
7392
11575
9359
22471
7785
9497
8930
12650
6095
12337
9384
15469
8324
5945
10700
7738
8807
11682
7481
8483
8916
9484
7369
6439
7843
6438
7445
9979
9378
9326
13780
7340
14388
15306
9191
12007
16273
8925
10721
11582
8830
7752
10745
13922
7345
9494
17992
12269
7379
8880
9479
7375
8899
8921
7233
7940
13862
13607
7830
10418
11410
13290
11478
8963
9605
13318
7401
8880
9485
8241
9341
8906
5219
5695
9591
7453
15329
7345
10513
8963
13923
14490
13878
13401
17267
9395
8893
7438
9342
6379
7354
15375
9428
3362
11133
11905
7419
7344
11991
14735
8928
13579
13814
15382
7383
10220
21063
6135
10788
7940
5407
9439
8932
9411
15428
8943
8927
13307
7321
1833
13609
6024
9311
7313
8946
9606
7380
14801
6784
8228
11724
13640
13521
13300
11701
13524
10185
10824
11487
10773
1802
11825
7428
12193
7334
13959
11431
8286
12176
10827
7381
11817
7385
9810
11582
11495
7991
8889
13828
9487
8844
8943
13408
12340
13832
7194
8963
8024
7348
10744
8188
7343
11725
11142
14053
11577
9459
7624
8990
6407
13169
8286
14680
7264
9504
10066
11525
8324
7689
9090
9510
7357
15063
7650
15458
8111
7375
9409
9554
15968
8847
9192
11446
9196
9524
8287
13602
8910
13413
8861
7490
8898
18777
11587
8915
4964
8331
7258
17106
7509
8305
9450
7245
7219
9305
11721
9484
15169
8840
16887
7744
5278
8958
13494
8814
9279
5787
14481
8784
14942
16472
7372
9585
8256
13410
6138
11740
11432
13893
8880
13643
7315
20517
8650
14878
14758
7397
11291
8869
7257
11069
4758
12351
7959
13074
8928
10231
7912
6966
9347
9446
9370
8068
13613
9153
11963
9367
9099
12248
10733
2931
9536
7763
9310
9533
11834
7468
9442
9497
8909
11308
9586
9576
11404
6193
10403
9338
10030
9534
9755
7375
14044
11532
9942
12235
9090
10059
11245
12587
11958
13308
9472
6355
12980
7791
6994
7341
8956
9539
13425
7818
9544
9378
7395
7420
7442
9156
7757
14183
7386
9449
7345
12197
13089
7444
9493
13895
12353
9617
9363
8898
11388
13590
7735
14098
10963
11562
11886
10081
11776
7721
11981
9172
13715
9116
6521
9312
11606
15799
7426
13937
6658
9469
8828
7333
7306
9496
11396
12302
15694
8213
20605
13749
9395
9497
13994
8826
11499
14035
6721
14929
7391
9444
10774
12573
9559
15281
8962
9396
9545
7345
14093
8873
11929
13343
5199
9376
9558
8913
5206
7407
7814
8468
11329
7768
10166
9474
8916
7298
7415
6189
7421
12171
7431
9474
7556
13394
7320
6942
6873
16364
7486
10227
7348
9961
13942
7823
8065
9349
7359
7001
8793
9388
7374
10594
11501
7404
7259
7407
9420
8903
8467
7297
13994
11524
8144
3048
7883
11562
9609
14964
8121
11818
9364
5219
13679
7353
9318
13515
12653
11513
16320
12494
6899
9572
7417
7445
11311
9434
9349
8012
11685
14788
7352
7342
11359
15413
7339
8451
15482
8038
7387
7450
7408
13599
7284
9364
9346
11652
16303
11227
10387
11774
7374
8150
5082
9377
8519
6823
11562
7407
7425
8388
14027
5200
6892
8351
14841
8379
7119
7674
7468
8132
13216
9528
14814
7430
9541
7046
8895
7400
9461
9213
9360
16936
7494
11383
7395
5392
5001
21196
7358
5404
9572
9504
9350
11549
9341
9537
8961
7331
14809
9361
9419
15314
7329
13841
9425
13596
13647
9330
15518
9414
11782
11619
10523
18700
8698
12699
11575
7435
5161
8919
11388
7283
6831
8851
8884
9524
9519
9494
12337
9915
9532
14209
7368
15333
7313
11513
9518
9375
6214
6931
11407
9510
6834
7108
9532
5889
7354
13002
11781
11716
7352
8820
6840
9587
7042
8257
7405
6953
7345
15360
3172
8867
5447
9379
10261
8927
10255
9471
12658
10247
7098
9011
11097
14207
4865
7488
7384
8949
9611
9478
7982
7275
14132
9313
10959
7766
11937
7799
11539
8774
7361
7288
13610
13597
12339
9375
11404
8995
9599
13626
8833
7266
9715
8395
14003
11574
11652
19955
7343
15326
8785
9169
9511
11346
9612
11668
9384
8968
8224
7344
7712
9517
11921
9482
7362
14091
7315
12878
10433
6663
9358
7394
9450
7542
12315
7985
12537
9539
7510
8927
15493
4231
7388
9397
13414
7375
10529
5388
7444
7444
12883
9469
14120
11425
5240
5840
9465
9396
7240
7302
14951
11444
7423
9495
9528
9244
9547
7385
7214
11779
6842
8887
7357
5146
9494
9539
14904
11222
9537
7285
7356
9502
11723
7692
5524
13134
8503
8679
7322
8307
10933
12063
9753
7415
9427
9676
11587
14938
7389
7473
6841
14929
9355
14227
13988
11236
9556
13819
15948
8595
7386
11574
9139
11006
11513
12699
7921
13670
10187
7370
3198
8929
11603
8924
9557
7510
7303
6833
9138
14197
14211
4768
8924
13742
7176
10109
7502
9561
9659
9372
9394
9530
7295
13665
5351
7409
8509
10250
16102
8921
7369
9575
12199
9012
7393
8285
14875
14651
7744
12293
9133
13964
9018
7799
7353
9320
6875
12328
9361
8909
14493
6833
8931
14954
9996
10228
6919
7445
9399
11523
15499
7810
7562
15526
7440
13853
11910
11539
7740
9129
11284
5378
7357
7547
10067
7569
7915
14928
12142
10136
11699
7565
8377
11517
10104
14984
7562
7325
8250
8174
7806
2317
7561
6593
6822
11961
3522
15454
7564
7571
7567
6851
6853
14412
7569
7567
6867
7571
6860
7387
7547
14755
7389
7569
7571
7570
7035
7546
7566
7568
6831
6829
10791
6848
7567
7566
6872
13402
7598
7335
14924
11674
6846
6776
21292
7562
6834
4170
6867
6835
14176
7298
8905
7418
15724
8130
9580
6816
6852
6849
9382
9346
11037
5821
11312
9714
9394
11579
7525
11756
7363
6845
10513
9536
9419
7363
9301
9519
6883
13724
12563
21721
6785
10192
9702
6337
7384
7356
7343
7346
14742
9536
6800
15322
9350
9633
7350
6953
9095
11561
15326
7401
7362
7247
14787
7358
7085
4653
7266
7402
4489
9343
9386
11588
10318
13926
12247
8108
9616
7283
9708
12813
15488
12026
7418
11452
14191
13492
9577
11086
7392
7339
15950
9123
9286
9539
9298
7405
7262
7353
6711
7254
8053
8165
14879
7218
9047
7977
11605
15471
8042
9561
7320
9472
11275
9175
9466
7280
6592
7359
14844
9119
9344
11565
11227
9884
8036
6830
9120
9120
10110
9368
10202
9535
9281
6806
7498
7720
7791
9057
9381
7114
7729
9060
7671
8145
8148
8001
8590
10333
9592
12067
12242
9475
5701
8985
15417
9392
9355
13426
6706
7388
13587
7414
9390
5386
15401
10759
8667
7346
10393
7476
9500
7413
7400
10001
14297
11312
16066
11792
7548
7357
13844
7313
7500
5353
11327
9510
10475
7763
10621
4856
7381
9480
7381
7306
6010
8256
9630
12616
9437
12747
11211
7748
7359
10458
9321
15326
9258
7386
6590
14831
7536
6808
6871
7397
8826
15336
7370
14978
9449
11362
10972
9447
7779
11295
7683
9548
9214
11633
10610
13902
11497
6827
15741
5424
9059
9502
7302
9502
9503
11438
9460
14372
9533
9391
9535
8915
11070
10141
6110
7405
7379
7884
8565
9586
13620
9524
6841
14085
7609
8270
11564
13784
10244
7451
6214
10076
7295
9141
6425
10138
12161
7508
19256
5186
6854
9611
10345
9637
14065
7752
16556
13761
7407
9476
13801
7625
7548
8132
9374
7327
11607
6943
11423
7361
5986
11692
5262
15929
6428
9121
6832
13934
6997
12702
9463
11688
11623
7470
7484
9575
6441
9559
8898
13635
10180
7475
14872
7366
12655
7331
6796
9393
13476
12743
8854
8855
7441
11615
7211
8877
7458
7399
11556
7795
11095
9431
4158
10372
13705
16243
9256
7339
6876
20309
10848
7404
11915
6449
9595
9367
7924
10229
7354
13740
7180
13670
9488
7424
10844
11207
14203
10793
8914
13640
8879
7436
7363
9364
6834
9556
12525
11304
9128
7418
6580
7363
14200
9586
7217
11405
10762
9274
8874
8822
13532
8218
7417
8870
10119
8987
11652
13673
8864
7915
5746
7433
8049
7257
9586
7362
7384
12877
5108
10992
7393
9973
8121
8230
14029
14448
8036
14906
11549
7567
15357
7919
9895
9444
9542
14852
13658
8865
7315
14421
9599
7905
13795
14850
11793
13959
11249
8267
9462
8880
7303
7356
9365
15371
7382
7382
13520
11293
7332
7952
2713
13673
9699
8135
5756
7004
7014
7385
7803
11764
8886
7094
9466
7391
7347
6956
7453
5475
6405
7477
9442
14375
7418
11359
7015
11551
7460
6442
7508
13134
13972
11600
11742
7346
10036
7376
7979
10981
7371
3325
9542
14853
9477
9493
9500
8952
9441
14210
9649
9063
9212
7337
7400
9386
6901
5450
14392
6902
15409
10342
10017
9533
7302
9060
9685
7234
8776
8368
8984
9415
10166
8930
7465
9621
6862
9286
7350
7459
9529
12599
12611
8194
7382
7368
11571
7175
5302
5302
15898
6967
14875
7401
9467
9470
14908
7365
7502
7383
7343
7984
11836
13914
9618
8960
13665
9283
9177
7322
7508
9210
12049
6942
7337
5879
10905
11755
8901
13633
7437
9550
7419
14916
10318
9042
7343
3333
7535
9537
11013
9509
9225
7390
7384
7460
10494
7897
7143
9473
5061
9338
13169
3515
10368
15381
7936
5729
7372
9742
8933
7302
8518
8526
5622
7281
7017
14114
7346
8941
14026
14930
2723
9588
7356
4942
9396
14913
10239
9483
8830
11604
7923
12746
13678
13660
15579
10612
12363
10791
9418
14240
7418
11162
9524
14898
7429
11835
9378
14093
14924
1909
9653
11243
7537
9407
15977
6405
13608
7483
8873
9703
7339
7574
15009
7319
9428
9745
13667
13913
9053
9426
11471
10053
13781
13372
11769
7345
7377
8921
11162
7209
9144
14883
7430
8606
5061
7368
11587
11802
7578
7479
17147
7694
7107
8939
7441
13716
13639
7383
9318
14971
7374
9347
13735
7409
10424
7177
10125
11263
9347
9071
11926
9263
8915
14861
11645
14786
9342
8976
9389
14028
12440
13407
9379
15362
6040
13869
8829
9701
7353
12344
9942
7378
9122
7338
7494
9527
7332
7767
8384
7491
7358
9393
7289
13080
8886
6162
3440
7398
7412
11964
7303
4181
9571
9302
9001
11755
9321
7165
9415
8538
7393
11499
11500
9429
11016
17314
8151
6856
8116
22240
7301
10699
7325
8057
13473
5501
11655
9185
9474
7347
11612
7385
7413
11582
6713
13472
10255
11286
9465
7375
8926
11659
9462
8749
9379
8053
5197
8824
9077
7248
8201
9191
10474
11513
5165
10203
11474
7349
11491
7392
9502
9116
7276
11451
7420
6909
14793
7279
6067
12353
11572
5658
7918
9503
14917
6701
9438
5303
9512
7449
7796
6816
5211
9476
9438
7388
15539
7466
7463
9324
7387
11572
4536
10413
10603
7094
9747
7393
7128
14739
8843
7328
9508
7410
7292
8883
8788
7050
8992
7325
7325
7301
7331
11585
7392
13536
8587
8338
4796
8339
11604
13709
9093
4889
7199
9062
13607
11460
9456
9319
11537
7761
7352
12323
8750
7304
9085
10125
13369
8909
16214
7320
7863
8624
11587
15335
9410
13769
9471
7981
14804
7378
7347
3284
13661
15438
5350
12588
7824
6720
8867
6836
13687
11453
8923
9994
9211
12370
9373
9263
9490
7260
7409
7556
11610
8532
14814
12668
8556
9528
9660
9395
6794
7337
14132
13144
9371
13057
9442
11626
13706
13562
21383
8059
8917
9160
7407
12066
9556
7168
8808
13892
12844
7383
11033
7372
16727
7413
11690
7334
15615
13923
10400
10086
13978
12461
9382
13644
11321
7342
9407
8918
4691
9845
15709
7357
9180
6414
5867
9245
4729
11341
7797
16902
9523
7494
11479
9558
9585
7432
13622
11639
9597
7366
7429
7316
7950
14408
14089
9348
11491
10585
11621
8919
6701
7141
22513
9365
15333
7317
4419
11063
8948
9260
8734
9608
15394
9432
8194
7458
5789
6811
13146
9333
13606
9268
8877
8904
13774
9894
9372
13830
6986
8756
11778
8954
6691
3316
5272
7396
10818
9317
8914
9460
13792
10456
13973
9239
10618
6745
6389
5059
7468
13593
9622
7381
4891
13698
9438
15872
7325
11385
7733
14017
13549
12876
6190
11722
11560
7587
9343
11356
7396
9550
8834
15421
13299
8833
9250
7290
11908
9505
7322
9575
9583
13291
7382
11529
14777
6261
13447
12583
6816
14809
14583
9519
7874
13810
9502
8507
9605
16231
12771
9389
9109
9488
7379
6411
13661
11617
6972
9667
9446
9370
9509
9008
9737
9546
13346
7351
15058
7838
11825
8022
9303
8148
11530
12964
7857
14941
8910
9328
10739
10093
13702
8880
9465
15363
10198
9418
7467
7173
11360
9517
9628
7657
7062
14895
7428
13661
7400
9401
8910
9242
7441
11668
8895
8123
9397
8895
11670
16190
8918
9324
7340
9148
11081
11412
14877
13224
10514
9514
13233
9480
7388
5078
8859
7863
7316
8541
15243
7398
7256
7466
13511
7784
14925
9432
18204
7384
9322
7334
8888
5781
12721
9165
6590
8949
7508
5427
9351
10341
9032
7727
8794
8926
9143
10102
9350
9351
8909
9277
8865
7354
7809
9550
9369
9515
14955
7411
7414
11664
11751
13721
8489
9357
10127
12812
11374
13489
9925
7368
12904
9499
10520
11499
11972
9311
12171
16217
7320
7291
16391
4729
8880
8180
13406
13712
9552
9487
16186
9011
13653
5073
7303
12278
6937
11352
8912
9350
7323
14165
8017
9786
9364
4596
7498
8947
7420
14940
8870
8004
9300
8838
7434
22255
8122
7462
9477
6906
7959
9406
7808
7437
13623
8894
9531
8759
11209
8842
10129
11470
11929
8981
9618
9523
11577
6901
9468
12849
8705
8925
7312
5212
5906
9558
9443
13357
7430
8945
9412
7133
14920
9261
9033
8980
7496
1749
6167
7323
6965
7328
9486
8515
8930
9576
9369
7404
7179
8893
5560
14810
14896
7279
13696
8672
7355
7292
7250
14767
7362
7467
9304
13538
13803
7445
9252
13705
12400
7196
1807
7398
9528
9320
9492
11531
11715
9413
11505
12716
8860
11466
7310
9295
11339
9859
9575
8941
8918
9450
9222
13946
11096
8931
5265
7852
9449
8662
8382
9092
11633
7370
14868
8920
6270
7338
7449
6855
7395
7366
9174
7331
7338
9592
9421
11465
9102
10450
10150
12384
4746
13599
9423
7381
9510
15683
14613
7278
9344
13590
7490
9299
7349
8061
9827
10129
12522
9451
10088
13583
6495
7336
5063
10518
4101
7495
9331
9627
14846
9393
7351
14835
9267
11480
8801
11347
8849
6702
8151
9359
8994
4985
8997
9479
8908
12904
13536
7324
9688
9473
8134
13435
7457
8715
8939
8945
12098
9110
8962
7369
8956
9135
11599
7790
6840
7378
12251
11584
6518
9104
9266
13540
7412
12049
9360
8889
8854
8874
9508
7345
11364
8727
8937
9474
9460
9263
8928
9185
11410
9556
9083
8960
7505
7338
7437
14918
8913
8385
8952
13975
8409
11474
7361
9125
12057
11720
8752
5589
13915
13697
8885
5815
1383
14014
12375
13644
14831
7382
11784
11448
9527
7409
13478
9292
12705
7428
12979
8925
8825
12230
4787
13164
5472
13784
8519
9353
9406
10427
14977
12970
8660
11772
13618
9671
9567
13834
8929
11671
5437
9510
10122
9717
8458
8970
7791
13621
14860
7329
2225
1597
12186
8939
13482
8883
13825
5833
8940
13889
14496
7342
12252
7372
5450
11577
7394
4799
11589
7204
9273
12115
13515
9318
11018
7374
9122
3772
11239
9731
13861
9288
7362
9159
8924
7389
11568
10363
7386
8827
11828
13998
8982
9393
11945
8952
13538
7118
9259
11825
7283
6772
1841
9524
10549
16191
8189
8871
12128
9561
12710
13921
9441
8408
9331
9339
13471
8859
12101
4256
16288
7329
9357
9439
9500
9245
14193
8944
13843
8024
9433
15307
13764
9790
13375
11618
12492
6784
15950
8585
5859
12135
7776
9229
6465
7326
17293
8314
11133
8024
12809
8866
14564
12014
9580
12120
13700
9535
12766
9190
12202
13666
6858
8927
11778
9183
7443
6107
9691
10191
13983
8929
13830
14105
7491
8280
8878
13821
7327
8112
6890
7798
13589
8989
13627
8925
9133
9465
11891
8978
8786
8151
8974
9593
11314
9459
9463
13697
13498
4188
10105
13964
7328
8932
7382
11524
7394
9427
7748
12393
8891
8909
13407
9487
13507
12350
7501
8493
11723
9470
6834
8886
9524
18719
9823
13499
9487
1570
5867
13646
14058
12973
6402
13455
9474
9463
10532
8863
8035
9387
15010
8975
11490
13638
8453
9558
9680
15678
8345
11003
9394
9490
13773
9338
8904
9278
8932
9757
9203
12471
13628
11753
8972
9423
9434
9598
11841
10254
11657
9479
12573
7357
8738
13765
9557
6405
6583
9445
7344
14253
6489
13685
9456
12087
9149
9529
9228
13469
7324
11549
5205
9227
10296
10498
8100
9428
9377
8950
7997
9035
10223
12548
8857
11140
9546
11713
9445
7424
12712
16160
9718
8906
7630
14889
11245
8177
11720
9409
13599
7423
5204
8923
9712
5513
6418
8870
15646
12734
8886
9360
10104
4712
9289
9290
8147
9601
3619
10168
6456
7340
7400
8799
8949
11529
4979
5970
11794
13197
7388
7370
14986
7685
7351
8485
9336
8950
9493
11581
9471
7316
9413
13295
7438
5213
5219
9467
7357
13252
7368
6339
7475
9400
9385
9445
12739
9002
9468
9426
15983
13642
8958
9502
13657
9425
9358
7410
8807
8327
7557
11148
9406
13607
9329
9132
6908
9648
13678
8949
9431
10081
11501
13814
15377
15032
9377
7941
9259
5194
7509
8920
9083
10449
15387
9108
10675
9720
7506
14220
8939
14865
13312
9511
9443
11475
9107
11699
8102
11684
7379
8967
8934
9347
11682
7042
11231
5969
11580
6349
8943
5461
9495
7976
6638
8968
9403
8790
9291
7775
20323
8601
13397
9482
10889
9541
5408
13562
15455
6467
9332
9258
9612
12310
8907
8929
12597
10730
9502
8433
7322
11786
8898
7459
7556
14748
9209
14102
8101
14924
12063
8129
8819
9470
9387
7334
8900
11701
11286
9502
8946
5503
9547
5493
9455
10196
9431
11186
8951
8786
7107
9587
12784
14031
17324
9405
5711
9470
9404
8837
8909
8964
10320
13518
7745
6663
17539
8512
8938
13439
11732
9637
13282
7822
8913
5541
8961
8287
17446
13402
7509
9179
9387
6696
11791
7448
11688
9673
8884
7339
9372
7385
7616
7218
7455
9473
8909
9014
8909
7440
9400
5900
8967
8918
9348
7345
13987
7422
8638
13110
6875
8476
4749
13654
5235
9437
8911
8951
9437
9542
11656
14953
5211
8891
9465
8024
16780
7454
9527
8900
10217
7881
13001
6421
10016
8205
6781
9433
11659
10377
8332
8986
8995
11098
12372
13344
9337
16335
11158
11720
13213
12137
13973
10580
8890
9463
9346
7358
7374
9656
7464
6452
7787
9421
12445
10524
9577
7760
7329
9397
6884
13541
5980
9480
4927
4607
11638
8925
9324
10865
8988
8229
10685
8918
13580
7503
9269
14243
14916
12065
15359
12688
10180
9103
6157
13793
9449
9529
10729
14037
8895
7307
11208
9531
6674
7599
8879
14240
11698
15542
9450
8870
14091
8760
11416
7427
8893
11682
7451
11825
13549
9266
13887
9294
8761
9451
6402
9470
11687
10021
7441
8040
9489
9176
10949
6430
11827
12210
12906
9412
9311
9307
10370
9398
11673
8985
10697
5151
8229
13695
8253
12928
5435
1707
9362
8521
8975
13597
9470
11776
13535
8504
9386
9300
9388
12301
9516
9964
13649
13790
8933
11266
14665
11838
10309
13731
9575
8944
12528
11569
9550
6170
8862
11145
13470
8946
7393
13422
10039
5289
9266
9503
13049
7479
14200
12050
9511
11730
8953
8913
9468
17073
7906
3823
11872
9502
11596
7807
13370
9512
10237
7803
8934
8904
7922
9157
8922
13583
6245
9291
11698
13531
14528
8273
13587
12776
12616
8904
9355
8930
11862
9519
6183
15336
10084
11610
9332
13593
13039
9348
9459
8653
7727
17029
9561
13614
8233
11795
14246
14102
16730
7471
15380
8906
8879
11689
17143
8939
13799
8914
8444
9434
15144
21880
8236
13704
11568
7464
9442
11342
7788
8463
9370
9492
5275
12093
7805
8943
11358
9231
9562
9320
12796
8552
13724
7905
11240
9552
9515
10178
13931
8942
7757
9370
9320
8637
8936
11675
12711
9346
9506
9385
12187
7999
11907
9457
13778
9593
9418
7434
6859
9407
8122
8953
5992
13713
11381
5165
13953
6843
6705
5147
8989
11467
7410
11629
11344
9525
13627
13359
15379
7381
7410
8224
9231
11640
9527
13674
9566
9596
9379
8281
9498
7261
5111
15927
6811
13565
6371
6832
9278
11741
8689
7610
8289
9415
9438
9455
9076
11353
3747
11337
10565
8957
9560
9403
9828
9541
9427
11683
11601
6299
8921
4958
10251
11674
9460
13808
9419
7291
7174
9453
8976
9566
6136
7086
8954
11785
8939
9548
7592
5058
12783
9444
9379
9458
11684
9401
8357
12355
17773
7494
13842
9751
11559
9506
8978
11851
9404
8987
6930
12071
14143
9498
9505
9066
6889
9511
6622
7997
3801
9462
8456
8956
8909
1955
7085
9314
16550
7573
9438
9336
9545
7340
7438
8949
9468
1789
9569
8941
16516
7423
7818
11309
9440
11326
4699
9379
9249
8952
13677
12516
8776
3382
9585
9484
5127
8879
9534
11839
7362
8905
8980
8363
8900
9795
8103
7791
5865
6837
15517
7892
7442
16879
8863
9579
7422
7445
7279
8924
7346
9393
4894
7399
9577
3665
13993
9350
8905
9359
8861
9388
13958
8053
9245
9495
7443
9378
9481
13381
8917
12360
9010
9442
9391
7447
7378
13903
16445
7029
9280
5386
9266
7953
7356
8916
5303
9566
13430
10085
8109
5199
9690
6144
12588
9486
6728
13716
11592
9572
14011
7691
13937
9520
9135
15858
9457
12040
7402
1998
9404
9415
11697
11781
8362
8000
11244
13987
7439
9456
10798
13948
5185
12929
7498
13725
9540
11925
9653
7364
8913
9422
3231
11710
6160
8946
8964
8966
5936
11790
6084
9458
9392
7350
8943
9022
13473
9505
7421
9419
13717
8215
9000
8045
8200
8204
7825
6244
8825
10765
11625
14110
6126
9847
9508
11610
9316
5436
7048
8789
8919
7854
8135
7405
7375
8895
8470
7359
8972
9499
12978
9841
12978
5472
13602
7950
11773
7427
8887
9535
9405
8949
13135
9336
9874
9062
9365
2662
11832
9521
8036
9699
13489
7325
16277
7315
5297
7429
10748
6768
14963
9128
8948
8922
10035
8947
8880
9506
9416
9482
11781
13955
10249
9005
11837
5443
8932
9474
9429
8967
5007
5243
11816
8872
8891
9441
9420
8963
4239
9343
12303
11013
4912
9559
8957
8861
11599
9540
9009
11093
8885
12763
8931
8867
9338
8158
8710
10257
11263
9414
13897
4670
9561
8816
13086
9604
6464
9439
6826
7614
8017
13681
9469
9437
8922
8142
7833
13529
7492
11603
8607
8911
9335
13278
13677
7692
9423
9494
9416
20358
8282
7453
14133
12323
9656
9110
9493
12736
8977
5369
8552
8927
9371
9278
6489
6388
16919
7938
9243
6824
10249
10138
9531
9430
13406
8925
8897
9340
9446
8951
7363
7365
7057
6839
9962
8542
9607
8836
7357
5779
11191
9534
13674
8777
8979
7828
14261
13960
9279
7309
9687
13620
9484
5874
9522
9416
8983
13645
9352
9593
13732
7412
8896
9536
10632
10696
7379
11419
9501
7270
7270
7774
9373
8723
9483
7750
8907
9544
9548
9524
10666
9522
10374
13286
9589
14228
15522
9601
8889
9472
13565
9429
6373
9460
11555
5803
8042
9263
9281
15253
13910
8193
6040
9504
9387
9565
13319
9403
7356
10414
9463
13266
7383
11315
8957
4247
6877
7764
12865
8762
9557
9504
8915
8922
9451
9342
9430
9517
8295
8917
6811
16130
8892
8875
12360
8950
8994
8962
9276
9357
6343
9741
9206
9370
8857
12656
4580
6363
13424
11602
9121
8945
11512
7423
8974
8904
7609
13319
6828
9358
10186
9461
14019
9527
8982
11982
8976
6931
5374
8907
9487
9286
8988
8949
8925
5369
9509
9292
15783
9542
9381
8870
13696
12475
11478
11869
8914
13798
8067
11913
13982
8854
13647
8894
7302
7810
11138
7636
8906
6593
7536
12972
10105
9270
9092
11251
7956
12303
9541
9580
9802
13558
8888
17196
5293
11686
13693
8027
7754
7444
10960
9499
8926
9516
9337
11907
7409
11899
12899
7534
14160
16059
8709
9252
8603
11612
13536
7404
7459
8115
20643
9222
9398
8838
15065
9085
8842
9412
9450
11160
10604
8907
15746
8923
14857
7914
12762
13702
6755
7054
9285
8654
9302
14857
21313
9292
8884
8908
8274
13628
11230
8131
5606
9392
11786
9445
10159
15391
11527
6937
9445
9275
13344
9149
11463
5248
11586
4762
11313
13634
9181
7255
5212
8665
11487
8975
13464
8987
13658
4753
12390
13209
9507
9491
8106
6368
11670
13565
9266
9153
7364
4277
5125
12369
9441
12903
9106
8910
9459
8981
13165
6369
9286
12281
7359
8924
8979
7310
9433
8561
7294
8929
9453
7595
11697
11765
5976
9415
11836
8976
8932
9325
9418
9427
7382
10378
9513
11207
13561
9128
6883
10294
12704
7384
9146
6600
8884
9436
8893
13275
7326
13606
10157
7807
12595
9432
8895
9107
9596
6331
9284
9339
9275
7362
7326
8864
11237
9545
9112
7917
13651
14884
9421
9530
2075
9139
9546
7327
8898
9261
13693
8599
12642
7628
11542
13189
8949
11910
9309
9366
9513
14101
9010
9655
9506
10389
10207
6058
9397
6664
11168
11510
7373
7412
13591
12838
10032
6943
7942
7353
7439
7529
7382
11370
9416
13444
12651
13826
14765
13651
7338
8327
7445
12077
8191
6995
7373
11391
8997
4767
9630
12066
8946
6544
11343
11450
9388
6808
11942
9440
6338
3198
8192
11954
12710
11567
10882
10129
9498
12469
13317
7482
9498
10322
8901
6394
13800
9439
11199
15650
5193
9484
10634
11434
8860
9291
8973
13569
13460
13602
13422
13817
7395
10582
8959
8132
8928
7380
8952
7026
9263
8957
3100
8542
14838
7259
7408
10173
7396
7480
13739
7363
8779
10126
8326
4916
15297
11642
13965
8136
7420
7397
10141
14944
7415
9452
9302
9304
9386
1757
9811
12386
12336
12319
7386
9345
13546
9152
11742
15525
8828
7500
13630
7395
11350
7335
12586
8949
7567
7378
5205
8906
12557
8927
11670
9496
11219
9725
9529
13804
9361
8483
6489
11504
13904
7029
7428
7169
13871
8994
6825
10102
13676
7446
7455
9549
8265
9459
6593
9239
9187
8775
7391
9785
13618
12297
10100
7402
7913
12223
9745
9073
7908
14517
11657
7309
9076
11645
14648
6081
8965
9428
13671
8911
13371
7445
7390
9453
14362
9274
10165
6504
8935
9307
12284
13620
14871
9367
12677
6326
9345
7570
7373
11560
7373
14023
12741
10979
6727
14204
11694
11602
9360
9512
7378
6481
7503
14410
17014
8095
9503
7435
14056
9626
12728
9371
9288
9374
12083
8988
11494
12761
6859
11768
8363
11678
11586
7411
9371
14020
9065
14971
7363
15831
9415
7382
10011
9452
7410
6868
11690
7580
13771
13182
7882
9520
4750
7296
14471
8826
10938
9452
7500
7491
13363
9394
12374
8951
9361
7057
9334
8204
8802
8162
7321
6149
9392
20731
7087
7405
13658
13103
7340
11621
7368
7377
6791
10605
10541
11182
14948
11593
9403
15318
9162
7456
7898
9442
9471
7447
7408
14013
13836
13707
8915
5876
5196
11401
7368
12306
10832
11579
11554
13915
9538
10478
15742
9758
8960
11552
10435
8926
6874
7357
9500
9432
8981
11716
9556
9276
14050
13524
13611
7301
7306
10965
10502
8021
13995
11586
7190
4651
6718
4764
7566
9059
5793
11709
9549
9772
6896
10201
7432
9396
7224
14871
12760
2942
6884
7394
15491
8222
10572
7811
14890
7345
11725
7355
7347
7294
14982
5888
8784
10926
15497
9514
10193
7520
15514
7461
7448
13828
9444
10115
7311
7363
7404
7502
9464
7795
8954
9462
7230
8854
8943
10371
9375
8865
7365
9573
5190
11286
11148
7914
14089
13857
6594
8932
6394
4715
8893
8876
9307
8918
7382
6755
7234
9564
16235
7314
7707
13612
11200
14914
7454
7311
8006
8652
10566
9490
13334
8902
11538
9006
7313
7367
5652
12443
6824
11595
8878
8892
7316
13712
8454
9118
13716
9316
7504
11551
8806
8248
9564
9319
3373
12426
7380
8749
5096
16846
3624
13705
14207
9469
8785
8567
9387
11420
8995
9446
7303
9092
13667
9487
9023
7315
9911
10463
9292
8873
10652
6969
12430
8889
9501
7404
4851
4843
7413
9566
9915
7177
9491
11321
14237
9289
6351
12685
7417
7271
9555
7356
9496
7559
8939
9555
11630
10018
9520
9349
9517
7464
11110
9376
9386
8352
9006
12729
11208
7371
9101
7612
7435
12714
11938
7365
8802
13258
9519
9595
9442
12674
10495
9490
9570
7487
9104
13785
9518
13722
14070
7372
5920
7419
11406
10138
8872
7351
9407
7764
9540
11483
10141
13586
9370
11603
12176
11286
9367
6423
11568
14739
9318
4654
9227
13688
8937
15829
7460
9874
14791
11982
12908
13662
8882
14859
15341
12270
9259
7891
9373
14770
7249
7552
8916
13644
9561
9550
7685
12001
11288
11437
13093
9467
3143
15157
8939
11257
9487
7362
11507
9431
11540
7243
10911
9978
9417
7758
10455
13673
11671
9508
2117
14225
9158
9480
7424
12111
12359
11625
13604
13979
14271
13625
7357
14000
11717
9982
9563
8854
7458
13987
6711
7444
5564
11273
8399
11731
7286
7364
8751
13745
8781
14829
5362
13807
7344
8388
7765
11852
9946
5470
12153
13668
9698
7279
13288
7374
13602
8487
14875
10691
7909
9564
8257
7331
9531
10963
14868
9351
7744
7503
11492
8226
7355
12316
14765
7256
14930
7403
14693
11229
7571
14896
8246
13637
9577
11256
15452
5154
13591
10206
7490
8908
5182
9113
7402
9333
5588
4247
13134
11562
9361
14368
13921
8505
7274
8300
8961
7330
9371
11177
8990
14948
9579
8850
10303
8810
7476
13827
7420
9410
7504
11929
10212
12165
12970
7372
7366
7449
13902
11365
9228
8821
9045
9557
9641
10956
8024
7529
15513
9251
8934
7428
10163
12353
14685
7365
7351
10724
8461
10735
7772
7384
9441
5194
14182
7448
10167
6970
5761
7612
11214
8321
13930
7428
12145
13721
9284
12046
15147
7445
7401
8233
7438
11846
13625
7986
6443
7508
7378
9312
9281
9611
15698
8077
9382
8912
13864
7425
7402
9539
9105
12596
7394
7444
15075
7469
7784
7400
7429
7344
7497
8667
7330
9444
9475
7371
7070
14359
6993
22333
9564
9566
8950
9569
11825
14790
8941
6441
7163
15455
13671
9337
9508
11384
9321
7979
7437
9324
9368
6358
11108
7469
14882
9233
10239
13977
3618
8230
13670
14969
4915
7415
9480
14176
5603
13835
11583
7294
7429
15482
8876
7452
9458
9495
7422
9598
15363
17385
7291
7441
9959
9532
7364
1555
13757
9309
13927
9458
5695
21830
6839
15368
7293
11797
7462
10364
9204
7640
7372
11186
13678
12536
11246
7451
9271
6960
14925
7785
9479
13966
13956
8300
14004
9156
8857
7432
13866
9546
7402
9727
9593
7336
8886
7468
9420
11451
9648
14972
7470
15302
9434
6361
6875
7343
8390
7427
13688
10066
8886
15445
9388
12916
8298
14163
15512
9538
9558
11533
14188
6831
9712
14966
9091
7459
8370
5891
15305
7400
10680
9086
7318
9311
17906
7509
7201
9516
9010
7398
9342
9626
14903
7379
6331
8699
9497
7894
7394
10472
15528
9131
7254
15372
9563
9496
7817
7882
6676
14919
10435
9349
4818
14629
7375
7756
9377
14988
9562
9124
9346
13077
6891
8125
9478
9670
7652
8927
15513
7334
11232
8849
20840
14778
10287
8952
5088
14011
7475
13191
11673
9316
13132
7226
23270
9580
9470
16141
7250
16261
11474
15406
9035
9652
7440
14958
7390
7363
10308
7357
7563
7347
9529
9520
9359
7361
7966
6420
13623
4990
7360
9453
7347
9466
7510
13959
8899
7289
14988
10676
8901
15016
7431
10216
13608
8589
8181
6841
7783
8906
8375
13913
8687
8310
11519
14971
9744
8535
12074
6836
13998
7998
10831
7006
6250
15147
7570
21688
9649
6805
9454
9465
9585
11662
12850
6830
7754
3062
6779
3543
7537
16470
7550
6788
7534
13373
14354
6799
6833
7500
7559
7535
6840
9415
11611
5186
7554
7543
16826
7539
7547
6217
14769
7555
6842
9528
6856
7547
7546
7567
7530
11450
7538
7903
6867
7545
14286
7435
7551
12948
6767
7554
7555
9638
7541
7770
7542
7549
7549
9531
5416
7548
7554
6773
11693
9491
9407
7549
7559
7549
7343
6823
7540
7261
14977
7337
19842
7546
11294
14966
7543
8113
9131
8680
9098
9367
6798
7604
6422
7432
9493
7338
11476
6659
7403
9549
9097
7333
11364
5562
9298
15289
7352
7378
12183
13808
7744
9694
11679
7587
7415
14895
8299
5424
7334
13244
9418
13693
9310
9454
13438
7216
8637
14625
9732
7400
7349
9375
7036
8145
9050
7288
9425
11387
18455
11451
7437
9520
10239
14827
7692
7364
15282
16174
7777
9414
5382
6935
7568
7379
8182
14610
13806
12272
7330
7419
8270
13930
11489
9223
14027
6800
1901
11147
13644
9502
9327
15294
9355
7474
12093
7387
15015
7871
11398
5815
12177
15477
9540
7297
15303
7354
8919
16226
11503
10903
11975
7378
8866
13889
6870
8943
7564
9319
8930
7327
8983
7349
14680
7443
9989
7566
9419
7767
7288
9586
14045
14051
7721
9174
9358
8955
9119
8708
8096
16007
7515
7438
7507
1371
5372
7436
7335
9332
15447
6983
7544
7359
7437
10515
10015
11390
5277
9515
9221
11192
7328
7498
14274
5212
7391
10048
11528
8673
11644
9509
7323
9882
7418
10373
9352
9150
7214
10115
9380
14932
13873
8873
9543
10128
11414
16061
7461
9147
9088
9295
10626
15446
13790
7348
4525
8868
7380
7471
8625
8036
13713
8950
9565
9613
8932
11800
13623
8981
7354
16816
4884
11888
13673
15372
8989
7462
15356
13752
7275
7287
14548
8096
9692
12588
18882
7410
8867
5806
9449
12749
8214
9503
16366
8937
15347
8527
8712
9395
13849
6466
4754
14840
14318
7532
5243
9348
9304
12121
9598
7308
13970
7372
7371
7288
9492
7430
7336
11407
8032
10121
10274
17241
13637
12044
9392
7305
7555
11544
5032
7375
11384
9350
9443
12581
7323
7323
10133
7442
11677
10085
11323
11947
7849
7464
7438
11372
7355
7373
7421
7432
7245
7111
9341
9270
8909
7496
13621
11929
10367
9395
7291
7367
11695
13635
8931
13953
9066
12993
8884
7478
8028
10844
9495
10571
7851
5812
6921
7169
11553
7303
14206
6413
7564
7420
13979
6800
9621
7345
8209
13674
7815
8831
9942
10378
9493
14977
13252
8886
13623
11866
16312
6571
11352
13898
7992
6847
13712
8482
7403
16091
7406
7577
7361
5832
11075
6672
7399
8921
9801
7889
7327
13590
7370
12496
7818
14031
7360
9396
8975
9517
6687
9397
9385
9521
7380
14662
9523
12390
9281
7354
11881
7726
14901
9572
7976
7281
8138
11258
8806
20345
10992
10307
9262
7804
9311
11619
8819
11211
9404
13605
9594
7340
11399
9509
9413
15341
9046
8393
7402
9522
11836
6227
9130
8849
9349
11198
9376
9521
6843
11573
7904
9556
14908
13887
3132
9593
7391
10248
12920
16358
7376
7559
13872
8939
9128
9384
9418
7361
14853
7511
13489
7965
9055
9468
13457
9579
17064
7724
8980
7341
8742
10585
7394
7395
10040
9342
9494
7356
10417
9105
11917
9409
14903
7456
7433
8874
9034
7454
10389
8949
11948
12748
6499
7387
9494
9344
10071
8832
5326
13667
10218
7429
13465
10444
6841
12762
8998
15245
7463
8902
13482
10669
6448
9552
9527
7419
7384
7381
8115
7315
9415
4225
11681
9540
8918
9516
12609
7701
8822
9428
11538
7592
7130
9500
8800
9410
7983
14044
13931
8288
13408
10846
9417
7652
6846
9528
11724
8279
9359
5245
6808
7406
7365
12291
13766
14940
9402
4577
8970
7495
12746
7337
7509
13676
7507
9313
14841
11502
13479
6792
11431
15477
13739
13647
11704
7356
9616
8017
9456
7242
9516
10719
10092
7461
14893
9378
7406
7676
13305
9258
13627
7492
7954
8934
6454
14021
14841
9526
7469
7475
8150
9464
9387
7432
11183
10133
8996
11531
9511
9275
6656
2445
9539
8890
9378
9709
11369
8391
9648
8960
8393
8909
14812
14812
10819
19554
9333
11550
11234
11518
7355
11715
7437
9516
13617
11729
11728
11660
9168
9200
6775
9358
9286
9630
11616
7300
14219
1664
13383
12603
7676
9065
7520
8882
8844
13997
7452
13755
6819
9450
9365
11448
7351
13295
9519
7435
15339
7379
13710
8413
10062
7509
7505
7430
12174
8961
13627
12570
13788
7361
11457
9445
8154
14969
8371
13597
13558
10155
9416
13344
8238
9423
13695
9502
9513
10587
9542
7724
12835
7316
8929
6929
6792
7906
7661
9530
8674
11593
17988
9392
9385
7520
7884
9411
7857
13641
9822
8720
7345
7655
7947
9320
10828
11660
12398
9541
13494
9414
8054
9391
9481
7498
13409
9378
6890
7347
7963
11270
11772
13485
14855
7618
8985
9470
7780
7335
9535
4740
11789
5616
3686
6498
6898
9659
4252
8925
8287
7432
6877
4370
6893
9608
9298
9430
7130
10033
7381
7003
13200
13438
15336
6409
7410
14934
8216
10013
7333
8262
8849
10136
9338
7504
7398
14254
9387
4926
13263
6590
9588
8476
13693
7155
16191
22950
7378
7722
5211
11982
9227
15501
7389
13631
11435
6160
13606
8180
7789
7789
10196
8528
12006
10898
8912
8848
11760
8961
8971
7234
9487
9274
11543
7662
11728
8894
7393
14467
9357
15466
8251
6794
11635
8968
6839
9390
13128
7469
14164
8485
7366
12641
7767
9521
14114
9731
13720
13655
7454
8194
13881
6458
7505
7811
8885
9712
8312
8985
14785
19146
7175
11578
9469
9007
7032
7289
11257
11686
7378
7357
9112
8028
14898
11417
7432
5709
8941
15427
11552
20566
8357
13881
7395
9384
9383
10471
7640
8847
9598
13655
8269
4857
9030
10480
8115
14138
6838
5926
8972
9339
7055
7389
12425
14928
9092
8923
9448
8087
9140
13921
6883
9420
9424
7786
7965
10170
1844
5080
13945
9466
8920
7980
5178
13681
8846
14050
9628
9096
10512
13639
7367
7532
9491
12287
7510
9321
7361
12836
5062
12751
7257
14473
8965
8928
7733
13883
8999
14897
15979
8068
9394
9124
13656
13659
10275
5477
11834
9519
8059
14907
7404
11617
9255
13872
20449
7333
12501
13925
8976
11642
13525
9283
12663
13485
7724
14853
7462
12676
10233
8925
7350
20503
13499
4838
9559
14852
13473
10736
8699
8322
9351
9118
10068
7451
14830
8936
9446
12678
8164
7299
9561
14743
12203
14899
11948
12982
1969
15744
9202
7414
8973
8923
4787
10756
14095
7122
9547
7601
7507
8251
13474
9464
9487
14258
13917
12774
9381
7246
6438
12506
15265
7297
14770
8910
7329
7784
13672
11113
9374
7349
13479
11891
7265
7259
8323
9577
9555
15494
7436
8967
9391
9493
7221
8953
9608
8925
7340
9458
12098
7345
7284
9462
8923
7379
7415
10451
13709
19515
11570
7172
9100
7433
12742
13775
9482
8953
9499
13929
2143
9533
8879
14133
7403
11539
14944
9322
21000
7355
13845
12303
9024
8821
9642
12020
11582
8893
5911
15598
7367
7466
14027
14869
11509
6167
22704
9500
9273
12109
8140
6946
7316
9534
9699
7335
5838
9546
11936
7784
8913
7943
7317
7307
11753
16181
8127
5202
7361
9327
13816
9573
10634
9503
2995
13348
9438
9331
13496
7798
9437
11307
8210
7433
12664
8840
8827
12893
9316
13619
9490
12943
7252
6866
11867
9390
9390
9297
9429
10260
13627
12681
5513
7274
12458
11068
7060
7418
7303
13982
10115
9433
8705
9385
13370
9330
7369
7293
14889
13969
8846
15405
7265
9247
9131
9480
9523
6484
7335
8836
7351
6271
9337
11522
14888
9350
6717
6798
7010
8965
9274
7429
9175
9449
8928
9354
12458
8824
8896
8863
9190
5363
8983
7324
11564
5426
8623
5779
7262
8918
11386
7451
9425
12728
14898
7861
7341
13463
9400
4859
4852
11356
8978
9257
8791
9414
21187
9223
9583
10211
8920
11544
1939
9579
8926
8660
8986
11476
13459
7453
11704
7869
8021
9321
8909
9251
9058
11529
6982
9112
9670
7331
16301
9327
7346
9390
7538
9789
9606
8889
12192
7379
7353
9462
9458
14939
7341
9422
12367
8914
11334
6853
8457
6604
11667
9438
9335
9531
7264
7884
7778
7417
19666
11494
3533
14836
7921
10351
9289
7376
9635
12707
10378
8896
9374
8579
13486
14674
7888
11877
5510
5782
15461
10287
7884
8941
9589
11471
4759
9027
12795
6847
12959
8135
7313
8949
7436
7912
14869
8975
13942
7356
14587
8875
10049
8829
5087
5100
7743
14913
9033
8197
12733
9320
8924
9401
8888
9593
9615
9612
7353
7369
7637
9425
9348
7490
11693
10275
15320
6161
9615
14926
9392
8903
9288
11344
8935
13717
8917
13292
12183
13203
4450
8947
11554
14912
7422
9387
14918
7745
7268
8827
8911
9250
8736
7443
13310
4779
13901
7318
11734
9408
6918
9532
6489
7362
13826
7456
9537
8957
10202
11643
13672
8777
9490
8786
11790
9549
14137
13073
8859
13635
9120
2212
5202
8932
9497
6424
11429
8736
9514
7352
13723
11584
9520
11373
10270
10132
7935
14968
8888
9544
9469
7533
11954
8063
7310
14885
7455
6879
6723
10659
7389
7324
9515
13638
7387
7332
13461
9006
14623
8916
9836
7905
11647
7361
7250
9218
13651
9386
9539
13745
11084
16633
10408
15340
12892
12878
7885
11958
12764
9541
9630
14092
7785
9619
8719
7409
10838
7325
14981
7590
14899
9597
9110
8805
11564
7488
10126
14520
15520
7420
9398
9772
13038
7442
7270
9353
13541
6767
9339
9415
12214
12206
14949
5182
5172
10629
7523
18759
9491
7263
9355
9889
9456
10112
7445
8375
13576
9412
10167
8802
13373
9511
13390
17529
9141
8442
11650
7503
14954
9474
11702
7407
14051
8964
9592
9185
10115
6816
8887
9493
12704
8963
19421
7263
8885
9471
6940
8971
11648
10616
7343
8903
22558
11659
7395
8698
7481
9550
9857
9516
5401
11784
7425
9449
11712
10342
14307
9512
7372
5779
8197
11524
13760
8910
9142
15326
18893
13487
9368
9367
8911
1246
17167
7780
10306
8050
6406
8584
14991
7459
9389
7433
14111
11661
13470
8347
8931
1693
17389
8938
9160
4798
8250
8083
9528
10924
10087
8919
11980
8882
11632
7984
8931
14508
8458
9490
6464
8384
9543
8917
15134
6823
12759
11837
11715
6306
13830
5332
11559
9355
9441
7779
7308
9466
4248
13623
11726
9132
9728
9329
7483
13397
9267
9000
9443
8186
10480
9403
9359
14821
8019
13850
5012
9151
12674
8806
7364
9499
6870
7417
10376
7450
8972
9116
13679
5173
7358
8906
8427
11589
6122
7993
9369
9027
14826
13472
7479
11721
16360
9562
9073
15012
8060
9263
7506
11578
9529
6145
9335
9375
11275
8483
13482
7422
9528
12130
14399
11514
7392
13146
5156
5820
9251
13369
13634
9194
14939
5748
5216
8932
6410
6925
9296
13613
9437
7415
9155
11536
8847
9212
11493
13562
9580
1864
9494
9435
13457
7302
13418
11341
11521
1857
4960
8867
13543
11241
5826
5812
8995
11493
9423
7285
10806
11324
8709
5205
11484
6180
9518
9363
13722
13349
8491
13831
9300
11688
14855
13464
11688
8913
12373
8307
8864
9403
9588
11525
9325
11139
8483
8939
11864
6779
12453
9333
13723
5821
7459
7352
15531
5843
12792
7367
9639
11511
8918
8924
12747
8185
3625
9409
8906
10589
13405
9329
10092
8670
17326
1678
9303
7325
5097
5900
9367
7246
7519
9389
12161
4802
4785
8892
10280
9467
9482
9460
7491
9007
8387
11150
4320
8946
11514
9653
7331
7704
11574
10882
5904
13817
9101
11551
14040
9267
10138
9440
8921
2483
9438
9651
9471
8877
8865
7385
8882
9060
14044
9487
13245
13842
8925
9372
11596
11698
9491
9338
8913
9522
9350
9322
7295
13578
10891
9368
13895
9346
13916
9190
8320
5806
14931
9230
9389
16291
15101
4628
16221
6206
6373
12215
8895
11570
8968
7357
14008
5622
8890
6918
8868
9453
14906
13805
11326
10208
8960
10087
7837
7385
14201
11507
4891
8635
9489
10247
9320
7389
6400
9622
7457
11687
8894
8436
6892
8146
16395
9296
6261
13753
7432
9400
9230
11845
13821
8781
9465
5121
5471
5988
13758
9304
11229
11464
11687
9446
3345
14090
7379
10618
9405
9289
10642
12067
11657
11917
13586
11824
11513
9447
8924
9325
9416
9363
9383
9512
16366
7449
11768
8826
14176
7356
11939
9331
9283
8870
6298
8944
13644
7356
9413
15934
9508
10212
11513
8894
9485
15331
13652
9326
9395
8991
3208
13248
7931
9977
8845
7439
12429
8895
15372
9389
10123
9366
8871
7475
5931
17151
7389
2412
11527
8867
5229
9480
6194
13685
6594
8388
9314
9299
5212
9177
7335
11596
8917
9378
4648
12291
9327
6131
13307
6348
8234
9691
8884
5256
7326
22292
7330
13647
12506
7351
9147
9529
8668
13517
3380
5506
2073
8161
9510
3377
20801
7358
7876
7392
7461
4813
9081
9099
7499
8624
8727
7398
9463
13591
7836
9101
8342
16129
7316
7482
7379
8900
14018
12471
9531
9489
6509
12634
9110
9471
9508
9597
12293
7350
11329
13910
5594
7969
9376
16218
9109
1862
9347
8954
9487
8849
9359
7339
7332
13114
9432
9211
13493
9240
4765
9457
9425
13723
7606
9248
13888
5389
5181
13794
11732
9434
8912
10064
9402
13361
13369
6175
8959
8934
11933
7935
9522
13612
4955
7310
9539
9424
8683
9438
12708
9656
9417
12841
9590
11700
1959
5527
7314
9495
16182
6912
8069
8979
8888
8906
7312
5595
8930
14916
16629
8977
8811
8900
9430
10594
9179
5293
5107
14112
8889
9492
9433
9279
14110
8460
6172
11320
14734
8838
11702
10402
9272
12166
7838
12937
8661
8526
11762
7298
9310
9508
7710
9513
7501
9527
9447
9213
13980
11519
9345
13719
8921
9538
12799
9522
9475
5484
11647
8481
10819
13389
9417
7211
6713
14925
6441
15412
10630
9384
9651
11126
12773
12537
8773
9533
9680
13925
8063
7872
9506
8934
8344
6470
9622
7117
6430
11237
8200
9445
11523
13131
3895
9514
5425
9062
7520
15002
12686
9478
9008
8782
9438
8930
8942
9419
8478
9127
9514
8290
9537
7185
9417
7445
7317
9056
8855
1928
10824
9369
13535
12100
12595
8099
8859
9451
12280
11494
8897
8790
10580
9400
6288
5471
6809
9393
10590
9584
9513
7302
8863
8992
9402
9420
13922
11478
9519
8990
12727
9562
15347
13760
9504
12064
10670
6420
8905
16993
8045
13668
11577
9137
1811
10442
13597
7283
14468
5291
13341
9254
8131
9440
17409
7589
9266
9977
5455
9629
9529
13680
15260
7761
11678
9470
14636
10753
7530
9363
9415
7835
11981
7458
8967
7376
8969
8942
3144
7906
9642
7396
11649
7343
11768
14157
15161
9457
9716
5748
13898
9379
9007
8302
9032
9565
9013
7686
13587
8935
6867
13420
9321
7349
11929
16339
8955
8994
7359
9131
9000
8602
8275
13583
8746
8951
9296
8899
14664
4966
8511
8797
13871
8982
13711
7216
11687
9524
7300
11490
11578
8859
8859
5132
6696
8950
11559
8962
10912
14061
9419
7281
8938
12897
7333
9283
9212
11482
9246
9328
11531
9547
8900
11521
5787
12376
8433
11789
6491
9507
9007
5126
9409
7392
7799
8942
11968
14024
8737
7369
7456
9469
9241
11403
11854
13960
9466
7422
8889
15267
9491
9410
14710
14675
12198
13315
9445
8854
9411
10716
8952
20620
9281
8851
10092
9514
9521
9129
7462
11714
13456
15684
6389
6132
14862
8542
9267
7464
16711
7507
9444
9486
9393
8898
9389
7508
11593
9385
13846
9542
11718
11752
8067
11431
5828
8938
14003
6879
11350
1882
5925
9527
8586
14854
11610
9461
13939
11391
13149
5243
9483
9319
9472
7342
5575
9461
8875
13603
9496
12520
5631
14806
9474
7415
10136
9770
12053
9203
4785
11211
8895
6124
6340
8886
9523
8734
16923
8888
11788
8816
10299
11560
5106
8915
8848
7163
8854
7162
9506
15347
12632
13656
13780
13724
8986
8892
8619
9521
8919
11917
8931
13766
1811
11967
9467
8918
5368
11931
11361
7383
8887
8916
9396
5116
11664
9013
7379
4945
8923
14144
13888
8071
13962
5035
5179
11795
11943
9465
8964
12754
8969
7453
9295
13671
13931
16454
7390
8966
13471
5046
12784
9414
11688
8335
9505
9018
11974
9688
13629
11763
13632
9311
4914
6926
12121
12144
7371
10521
9497
14181
8919
8918
6342
9580
9472
9510
11694
11505
8540
7449
8788
12492
11446
11690
8989
10686
4909
5007
4928
8733
11877
6472
13773
9013
9148
8988
11388
7361
11651
15479
8992
7897
8953
8902
9142
9456
13953
7592
7991
9469
7352
9467
7131
9535
14494
7512
15303
9474
8094
9852
7411
11711
9476
9455
9576
8921
13448
1586
22123
14257
12070
11508
11513
9092
5733
9574
13741
2752
9281
6472
11553
7439
3739
3739
13968
9411
7401
7484
7360
5285
16833
7399
6471
9523
7511
7539
7349
9521
7326
9002
7738
9547
9348
9379
9404
12716
13213
12598
5409
9500
5106
9276
8568
6070
1334
11546
9597
5102
9434
5661
9380
8939
9412
7415
11162
7310
11928
6650
5121
11574
8998
8932
6445
9617
9528
7352
9261
13969
7471
9595
9342
8920
9328
13584
13933
8342
9543
9439
9449
11235
8186
11300
3695
8131
9542
19061
7349
8144
9285
6486
6252
5560
7451
5501
8960
6789
13788
8066
9519
9495
12972
9340
13681
10054
10068
10224
9328
8862
7928
14778
11880
15388
8035
11778
11166
7318
8083
8844
9458
9372
7321
7255
8927
11675
7363
13968
12750
9359
7966
7373
9225
8303
10823
7351
14012
9643
5073
5575
9077
11078
6003
7045
9467
11514
11607
11895
7772
14182
13653
11737
9078
6896
10955
8316
8904
9449
9516
9476
9559
8760
10223
8942
4780
7515
10705
13977
13797
13632
13890
8999
7357
8680
11795
6493
6437
6206
12965
8308
9513
4805
8975
11703
7955
13817
3954
7996
8918
12740
9441
15696
7943
10458
9389
9760
8026
11639
9016
12086
11363
9133
13830
5000
8978
8127
8498
11399
11936
8939
8040
11462
5112
8708
5262
10311
6449
9523
9426
9377
5824
9525
7490
6762
8944
10245
9429
11885
11703
8171
9423
7398
8757
9685
12740
8870
9556
8954
11452
11715
5615
7347
9399
9758
8677
13662
9580
7657
8939
7964
7395
8938
14996
8873
6439
10358
9342
3106
13846
10986
12626
13012
7475
13654
13628
9512
4909
8367
5548
8950
9638
9108
7010
9425
13013
8475
7362
6989
8962
6943
17168
6845
11976
8905
3408
14127
11462
7421
8915
11854
8972
9587
7329
13818
7373
9488
9557
7457
7449
13190
9632
9173
7415
7394
7650
14165
6854
6849
9765
9122
9121
11470
9120
9234
9132
9242
6921
7392
7392
7367
11368
6918
6900
7451
7456
6866
6890
6936
12030
7114
9346
9420
9094
10172
9140
7349
9351
9499
8931
4984
7343
7883
8944
7383
6421
7841
7247
6876
14664
8960
9449
6598
7328
8702
6464
12882
9443
11307
9960
8622
9513
9398
8965
8997
7513
7361
7080
9105
9426
9292
8294
13951
11637
9623
9727
13834
7873
11246
14798
7329
8821
8659
13681
9321
13494
8617
7439
7449
8605
11243
3424
5207
14102
7378
9316
9587
8911
8886
10225
7459
10836
7429
9624
8369
9338
9407
15865
9421
9454
9433
8770
8770
11548
9358
6432
14851
9119
13700
9462
8177
6718
10659
9510
8918
13465
4800
1854
8941
6652
9303
8930
11804
7928
9299
8582
14959
13913
10202
7390
13940
6522
9314
13509
9354
9614
10789
8946
11127
14162
12691
8920
8438
11097
7334
12707
7348
9375
9351
7507
13391
13460
6795
14198
5126
11096
7346
9265
11393
7269
8944
9231
9748
9408
8926
7434
9081
11523
7380
9349
9360
10018
7519
7483
7387
9321
13526
8550
14329
7365
7328
7560
9450
11040
7344
8904
14888
12639
9423
7325
14085
8077
13967
8166
9655
7239
8909
16116
7348
5124
7329
9570
9171
7485
8687
8900
7179
8887
8882
8926
7399
7438
7985
6428
8450
9404
7276
9240
8171
13943
9341
8869
13969
12643
8951
8937
7397
8925
8943
8431
7458
15334
8911
9435
9017
7310
9066
11060
5716
6473
11755
8861
1730
11668
8994
12106
11193
15304
13708
8822
7358
9351
8903
9549
6865
6040
13838
13676
9281
8860
12930
6870
11040
9375
7475
7387
5415
11170
8860
10855
7134
2642
16493
7337
7395
9407
8424
8948
7405
7959
9197
4941
7355
7556
11313
4879
11627
7889
12702
8889
13592
10162
9560
8760
8851
6276
5197
7635
14059
9499
11399
13579
9306
13550
7323
9433
12475
5185
7996
9337
9538
11808
8856
7439
7383
9228
5073
8879
7436
7693
9245
7471
15728
6334
8954
7530
9259
8903
17025
9326
8886
4585
13501
8890
8947
8062
7409
8899
16268
9705
12027
13251
10212
7439
8835
7359
9017
9462
9531
14849
8774
9366
14553
9373
9354
9305
9450
7237
16976
8066
9446
13656
7445
8137
9993
9219
9431
9411
7301
11167
10628
7337
9516
10860
8848
5131
9499
6811
9556
8559
11472
9682
9092
13559
7413
8946
9525
2830
9385
12635
7314
9366
7470
7174
8093
9253
7408
14273
8956
11546
8978
8935
6115
7355
8934
12630
7425
8978
9537
7325
10579
9447
13774
13892
9443
7509
8984
14120
12700
7572
13567
9456
5282
12645
7410
7354
9070
10815
9533
9866
8958
12699
4753
5926
7883
8945
11435
10578
14248
9394
12291
11377
7346
8511
7380
1825
12908
13914
8945
8958
12479
8920
12531
14024
13267
11700
9395
9411
8919
8934
8896
11475
7428
12749
11357
11002
7208
8893
13860
20030
13421
9298
15560
8157
8683
10189
13931
6710
9326
14658
6228
8884
15285
9224
10169
7394
10169
9445
9423
9064
7283
9375
6977
9875
7327
13582
7342
11844
9315
7979
7936
13919
6293
5644
7428
7390
8032
5285
8809
11443
13424
13856
9554
10954
10023
9330
9371
9942
9687
8920
9375
9355
5577
1877
8370
13967
8847
9952
13887
8191
9411
13579
9251
13876
14225
8916
9376
7500
10560
7355
9521
11895
10161
5467
9418
15123
7388
9314
9419
7549
7781
9058
9390
9319
8890
9375
9063
8977
9108
7367
6255
7332
8658
9495
11193
10265
12301
9333
5547
5739
11697
7338
6018
8843
12285
14952
7284
11497
13942
8908
9217
10737
7431
13078
7424
9279
8856
8189
9242
8884
7404
7645
7348
6379
11701
7433
9544
9963
7653
6730
7545
7410
14156
7422
8858
12272
9411
9360
9430
9417
7780
6471
4208
8152
12639
7522
4776
7335
9487
14942
7344
9381
9401
11524
13379
7354
12220
11551
10397
11736
6877
9443
7328
9536
6438
9284
8933
7243
7342
11227
9387
10220
7408
9411
10179
9649
8905
11926
7449
12441
12065
14967
9411
11253
8947
9490
13375
11624
10556
7432
11661
9174
7243
14744
1572
8931
8970
13653
9381
14901
11191
9481
9257
7275
9608
9574
9567
8037
9326
8877
8852
11241
9460
13654
7793
7429
9619
11292
9632
8464
7438
11524
16580
8952
4766
7462
14475
19625
7501
7950
7574
9988
7340
10964
5774
7330
9428
11915
8204
7511
11516
8401
10025
8875
10066
12925
6057
14799
9392
14853
11601
13329
10276
9517
12030
3852
5252
4982
10065
13733
9514
9319
9344
13894
14098
9367
11548
11441
11017
9518
7268
9582
7354
9343
9511
13700
7299
8882
7420
11863
11371
7378
8859
7377
18852
9662
11618
9138
8945
5269
8667
7390
10434
11253
9988
3640
7601
9400
13895
9318
9466
9507
9087
7510
14462
13753
8482
7363
12465
6994
11963
15395
9387
6823
9304
14492
9434
9622
7309
2161
12091
10126
9259
7356
9127
7930
9386
7430
9644
11469
9721
12433
17330
11362
9325
8118
9083
8871
10834
8919
14739
14206
6858
7485
4644
10329
13551
7467
13331
7406
8901
7355
13559
13912
9409
9293
9459
7425
11416
7357
12645
12645
13764
9602
9623
12891
13939
3139
9206
5410
9542
5699
9106
9452
13855
9976
10593
7338
9451
9297
13706
10131
11617
9301
6590
9229
5122
11436
7398
7456
7368
11903
11324
6201
9407
9461
11760
7358
9523
9045
9458
9393
7415
12675
14872
13555
8974
6893
9351
7409
9599
13664
2593
8887
7352
7604
10576
13675
9099
8902
8983
7342
13642
9481
9506
7858
7367
11541
7326
8824
7441
11705
11563
9451
9390
7376
6956
11675
7525
6045
7360
9431
7286
11562
7338
7375
11123
11338
7360
7476
9702
9492
5724
8951
10937
8881
9316
9320
9418
8926
14135
10544
7441
9585
7936
7427
1999
10611
12063
5279
7467
1853
9053
9383
7411
9398
9457
6835
9642
8168
5178
12528
8945
7330
7517
11204
7880
10391
6807
6973
11546
5130
10250
13486
7301
9370
14893
15411
9356
9427
21310
7631
9559
7854
14195
9306
7330
13537
8866
15334
11702
7493
7423
7811
10248
11627
11414
8623
7354
14313
7484
11547
10736
6799
11362
5466
10459
9415
7690
9325
9900
8839
6878
7444
11638
9561
8899
14053
7783
9413
9382
9377
7354
10246
8030
10127
16680
7363
6749
7365
9016
9441
7378
7441
7405
10116
7341
16520
11274
11737
8966
9392
9390
9323
6529
9538
6272
13613
8964
1932
11044
9584
10743
5045
8992
7373
8082
9465
7492
7432
8756
8899
8976
7298
14008
8441
5759
7516
15036
13770
10726
8981
9902
9422
11463
9436
7866
12102
7336
5259
13230
7079
4835
11400
7511
13651
8525
13287
11420
8919
8879
13724
11422
9430
7450
11420
10228
11890
8985
9414
10142
13362
8991
6935
7382
12585
8939
4620
8995
14979
11913
10233
7893
13560
14799
9518
13832
11353
7434
5138
16117
8900
14472
8988
4734
5199
9478
9490
7560
14889
9612
9533
9482
8979
7732
14554
7351
12987
17112
7480
11846
16855
10449
8147
6884
7434
9303
14099
8927
14051
11370
13792
14568
9499
9319
13036
12378
12356
7512
9366
1570
7328
7282
11447
7298
7331
9426
7874
9573
11511
13769
9413
2811
7435
9438
8319
9439
8916
6816
8698
14913
9332
11207
7910
5346
11740
6868
7441
7315
6413
11717
9121
7891
7430
9508
9619
5447
8699
13383
13217
7351
11433
9529
8588
7349
11147
5709
13787
8898
6684
8236
9444
13405
9543
14944
12295
8944
5121
13497
14337
8582
10360
19102
10843
7371
6933
12080
8868
9593
12420
7436
7458
7498
14715
6885
9378
11705
9532
20404
8930
6449
13977
8903
7368
8934
12289
9543
7511
9624
9508
9433
11656
9094
8107
7522
11565
8937
13909
9023
11101
7415
8371
8938
9474
8906
13328
9919
7811
14084
7568
14137
9482
6475
9412
9109
10439
9401
9318
8347
7383
9368
9505
9091
7314
9482
9406
9179
9330
7358
8915
9433
7797
7851
6460
10948
9539
8858
7333
9370
8249
11301
5295
15299
9739
8893
7879
8281
11900
7307
13487
6397
4936
8855
8934
11381
7292
7358
7294
11214
12343
13593
7390
6817
7402
6655
7822
9492
11556
9049
6391
7418
12140
14813
11658
3122
7335
7468
9378
9015
7399
7749
9406
7760
9218
5192
6910
14740
8226
14737
14246
9434
10943
8058
7509
7482
7350
8279
10875
7428
10721
8913
14534
11916
9288
7391
11491
10073
12394
12688
9376
9306
7305
7335
10310
8413
12422
5239
13829
14047
11536
11336
9500
9259
11647
9026
11503
12620
7311
8997
11663
7284
1877
6819
13436
7402
9492
6919
7344
10190
10493
11134
14132
10051
7314
7462
8097
7369
7371
7375
9239
12328
7330
7602
14804
9201
14807
11604
6448
13066
14872
9249
5638
9082
9263
14728
7359
12266
10193
8338
7303
9539
11175
9458
14802
7377
12835
7440
7826
8900
9285
15358
6807
6700
9322
7422
6435
14508
6876
7344
11470
9491
9255
7794
8941
7409
13160
12387
14800
9460
9041
11710
13792
9498
14955
13449
14264
9092
9345
7249
11030
15437
8365
11583
8852
9406
13939
13919
10268
18207
8056
14386
14203
9486
6396
9365
7433
7420
7352
9395
19537
9778
9335
7353
8481
9470
14808
6671
9583
7490
9379
8271
7289
7396
10490
9629
8604
5191
11761
7338
7284
7425
5174
7230
7406
7456
9377
5622
7283
14771
7310
12664
12018
9487
9390
11459
4846
7399
11687
7348
8307
15191
4089
9858
9595
15331
7316
7332
7352
9489
4968
15385
7379
13751
7436
7799
9569
7056
7365
15393
9341
7331
7339
11915
7394
12624
7400
2145
7355
13835
9488
13914
11155
9527
6732
9411
14952
7549
7355
9404
7914
11800
5579
7482
7387
10423
11129
8958
9351
11384
7383
7372
6988
8058
10370
12470
10707
9372
5138
7395
7304
7479
11525
7363
7801
7378
9274
8967
7049
7393
12815
7505
10182
9138
8010
9542
9297
6846
9488
9500
7332
9721
13431
7338
7325
15638
8200
11698
8313
14105
8270
7801
9556
9118
11577
9800
7227
11109
5289
7477
12762
7374
9365
7341
7634
12049
10645
7294
7669
13610
9504
13714
7303
7834
8817
11861
9213
7413
7321
7428
14903
9311
12213
7674
8698
5377
6840
12476
11364
9336
5173
15256
7854
16473
7344
11583
11147
7344
7810
14833
9297
14899
9387
13440
12273
9330
13528
9635
7366
21585
6662
5372
9357
6746
9407
15759
10623
14081
7296
8653
7318
4821
7443
11173
7425
6799
17057
8167
9414
7313
7346
13649
1822
1992
5396
9403
9377
9605
6775
7315
7293
8876
6828
9226
7328
7034
9596
5049
13015
14970
9451
8011
7488
15968
6782
7307
10888
11491
6870
9500
6838
7485
7486
7414
6640
9376
14182
6833
6806
6789
14933
13501
9592
7357
9395
7459
7237
7488
7549
3703
8772
7419
7295
7286
5309
7358
18498
10344
7335
7324
9435
9449
7359
7310
10162
16794
7334
11941
6822
7337
7358
14759
9488
11423
11666
13964
7387
7330
7336
8641
7845
9473
11393
14910
6821
5941
6717
7536
4629
7548
7541
7550
7552
7548
7563
6759
7336
14239
6842
7563
6200
7557
6836
6824
3057
7543
6607
7543
7539
6840
7556
6294
7557
4909
6796
4785
7549
6839
7561
7544
7545
13500
6706
7554
14908
7553
7561
7562
6845
14377
7560
14944
7548
7430
7552
7376
7416
6825
7540
6770
9579
7540
7550
6516
7523
7564
9294
6857
7350
7560
4584
7562
7520
7528
9365
5887
7552
9369
5886
14714
7548
7523
6824
12878
6763
6713
7534
6825
7544
11527
6832
7349
6719
11046
7356
9371
14758
7355
7531
13828
11571
11140
6807
7548
7341
14247
6783
9471
10346
12572
8635
7322
7314
11570
7443
6671
7471
9197
11396
10482
7466
13604
11461
7262
9391
6753
6800
7317
3775
6911
7345
6839
9403
14972
6699
6839
14225
14038
10788
9360
9478
9500
5926
6687
7401
8105
8916
7498
6723
8245
5583
11609
9362
9324
6650
8701
14903
10170
10981
13607
7401
14842
9175
11025
9141
7609
9398
7420
13647
6839
7390
9330
10152
11378
12776
9475
9058
12322
13541
14922
11644
9365
11573
7504
10812
6923
9151
8989
7345
9353
7475
14959
7457
7528
7240
6775
14886
11400
10424
9161
7961
4831
11782
9618
9246
7333
9352
13625
12000
11437
13424
9535
7279
13896
9493
11743
6128
11279
7432
5095
12051
7449
12399
9412
13613
13325
15337
13720
10452
13617
4919
12673
11808
15346
7329
7441
9336
9964
8647
11257
10012
10887
12316
14927
7965
7284
14756
11550
6851
14829
7359
14827
7402
12339
15296
9544
9447
9403
11202
7130
11207
9342
7498
14137
14086
6096
9442
8439
9295
8939
13580
8830
7403
7237
14069
7345
9163
13813
9589
9563
5316
13327
5900
6794
15268
13956
5646
6795
7361
9949
7440
9312
10956
7354
8816
13646
7438
7079
9477
8856
9291
8920
9525
7228
8945
13517
15459
9501
6503
8957
9446
7347
5155
9652
9492
7341
6873
12536
8925
8067
14389
9078
11326
12308
11666
9310
14769
7329
9188
10557
7338
9554
9257
4551
13821
8846
10419
8939
7361
13916
7366
7297
7436
14728
14813
7363
13733
7333
7299
13747
13292
8977
9252
10118
9306
8945
9490
10057
11540
12201
13592
7752
12000
7370
6805
7751
7364
9604
7086
15256
5946
11140
7343
9921
8349
11008
7730
9580
8850
11562
7478
11295
9412
11343
13448
9548
10523
8930
7478
7154
9857
7317
7349
9912
9544
11587
9113
8902
13384
8039
9578
8199
6476
6489
7424
7430
7363
19170
9824
9441
9451
10404
7488
12030
15347
11438
11986
10067
11323
9550
10146
9474
11312
9407
9319
9521
7238
7284
10060
7948
11681
11621
9614
5164
13609
9413
6790
19139
9440
11401
7511
9695
11326
11616
7386
7399
9706
9352
7385
11462
7325
7677
11428
7557
9369
15529
7429
7441
9503
13844
9151
7349
12244
8876
9135
11880
15348
11854
9523
9442
19144
9399
11543
11680
11606
13694
9386
5382
9377
13506
7207
13842
13823
9454
10010
13067
8198
2600
10710
9415
13736
5461
11780
3735
13781
14913
9484
7477
14772
11591
9497
9581
9597
7475
6944
9162
8523
7492
11880
12578
7372
11815
9381
9425
11509
7488
8417
7401
8907
13831
7502
7671
7402
8922
7354
7549
9148
9475
7337
8871
6735
11607
7409
9627
9508
7701
15187
5619
5355
9568
11441
8950
9383
9334
9480
6805
8838
13841
5303
13435
5068
7463
7389
9539
9317
14241
7399
14357
7900
7585
8940
13650
13664
11908
9390
9298
9483
7426
8146
10794
9456
2845
7948
9403
6664
9343
11437
11524
7326
8952
6962
9464
7424
7431
15472
7344
9349
15430
7795
9024
7269
11421
11757
9100
9471
9316
9504
9257
8994
7452
5735
7472
7362
9387
8994
8983
14767
16875
7503
9490
5899
11276
7414
5423
9314
5159
4714
11199
11143
9151
7348
9488
9261
11064
9118
7275
5143
8822
9651
8141
22305
7405
9893
7335
12071
7366
7422
8417
7630
13907
7419
8995
7908
8924
2792
9309
9508
13608
7411
10479
11435
9344
7209
9517
6514
11562
9964
3052
5507
14888
8410
25225
11613
14818
9622
12152
9112
12277
7323
7446
7301
17888
9505
9467
9567
7269
7741
7253
6471
11895
11504
13982
6103
10604
11956
14838
6208
8227
11503
7154
3223
9656
9416
9160
11695
8890
9487
9277
9502
9415
9332
11708
7438
11232
7841
12263
11519
5876
7380
13114
9392
5349
12060
6562
5218
18205
7463
9389
9550
7393
9473
7404
9394
14091
7417
13640
11658
12522
7969
13633
9539
6124
15058
12779
12382
14835
11724
5331
8935
7407
10121
7279
9061
11607
7430
11131
8754
8803
11672
9677
10524
10697
9095
7200
7817
9519
8802
7733
4440
6818
7435
9358
7356
11226
7572
9278
11529
8951
2682
7362
7314
9539
7415
7457
8870
7274
9483
9391
14055
7782
9441
14142
7493
6822
14937
7483
9383
13723
9313
9771
13431
9446
12357
6466
7428
9835
17590
8901
6710
8974
12813
9610
9838
9516
10113
10153
9411
9661
12591
9455
12096
9476
13002
7213
9388
7538
9298
9809
8893
9416
5037
9457
9182
18728
12716
9159
13658
7399
7830
14092
9296
13553
7426
7846
7340
6965
13589
8986
7342
7140
7374
7374
8138
7179
7799
7329
14885
9394
7271
7453
7455
7361
7447
12145
7931
9393
4802
8720
8744
7221
14862
11175
7365
15293
7010
12315
7913
8094
9157
9358
9310
13531
13043
11622
8903
13599
13827
13402
13820
8981
7304
5611
6116
9276
7462
6246
11743
9563
8719
7381
12399
9539
14922
11757
8288
11698
8253
7216
14903
9326
9584
9375
13771
9531
8956
9303
11731
8972
7368
6644
13457
6836
9610
7334
7389
4149
9464
12668
11501
7363
8972
12693
14823
12468
1592
8180
13603
7365
14425
9439
9469
8706
15309
9336
8871
7403
7403
8664
11356
8947
4848
11346
8853
9480
9291
11370
14037
11160
13672
7847
11385
7987
8013
8314
11503
11486
14005
9048
7124
6385
7478
11419
9485
9332
6902
15321
10418
13571
13861
5462
13587
9237
5682
13578
13355
7981
12868
11628
9000
7367
11609
9525
11668
8127
11617
7416
7442
12149
8262
16170
10069
7325
9590
14220
7843
16556
8964
8747
5025
9466
9294
8668
14971
9511
9015
8422
8609
11699
8857
9375
8150
6881
8886
7665
8982
10419
5765
7485
10267
7295
9713
9467
8868
11888
7378
7358
9544
8992
14013
7824
13799
9515
7164
21916
8377
10236
9102
6845
11703
9343
5250
14940
10523
8981
9389
8780
8950
13861
21066
7489
13737
11814
8870
9143
8276
8259
9847
8998
11682
11982
9475
10104
9130
11461
11740
7327
9516
8113
9384
4826
13580
5935
9385
10846
8997
7799
5090
11951
5963
8702
7801
8153
8052
8255
7407
7364
8870
14975
11081
13640
9049
13943
9013
6636
11260
11299
9023
8141
13211
8425
8932
9211
9851
9368
8677
7336
8584
6432
5992
8900
9450
9469
14021
7374
14035
8928
11456
11676
15802
10845
11572
11217
13850
6852
8895
13605
8915
8932
8888
9486
5306
13826
7379
9456
8947
12371
7126
13958
7400
5857
8951
9360
9519
16429
7454
11891
22733
9025
11639
11730
4807
6832
7053
9499
13025
6735
10884
7052
10260
1816
8239
11734
9329
11514
12186
13659
7479
10125
7362
9311
9396
15491
13193
13665
14971
15005
9447
9412
13162
5829
14899
7438
9087
7439
7316
7386
11886
11371
13998
12269
9023
9549
8960
10536
11923
11649
5939
8908
9513
11533
13939
13780
11735
7347
10277
8949
9429
7590
6969
11443
14948
6762
7443
13890
7337
7260
8864
9539
10734
10737
9333
7510
8952
8435
13680
7871
12687
9440
7380
8337
6198
3703
6423
7045
4916
9483
11720
9480
9597
7411
6293
7905
7321
9445
6411
8522
6252
9514
14942
14941
10095
13700
8952
12334
11402
18026
8027
9241
9360
7393
7415
11432
7413
9575
11194
8851
13526
11961
11725
15547
13358
9008
7996
14206
14154
11585
9498
9670
13851
12529
8912
8773
8916
14953
8989
11723
11708
8629
12768
11752
2090
8163
11833
10302
12187
12512
9525
8601
11546
13897
9455
6058
9465
8983
13489
4706
13890
8927
8942
9472
8119
8902
15827
10772
13760
8852
8966
12662
9351
16678
7357
4821
14081
9253
8967
7294
9464
13652
8934
7192
11590
8723
8951
11848
8566
12018
12196
9435
12825
16751
7351
7376
11706
13613
13612
13621
8923
7363
8847
11787
11714
9407
16179
4785
8934
13870
13106
14022
8934
9551
11704
4952
5721
13416
8898
9442
13968
7448
9365
9317
13459
2265
6305
9378
6193
8599
13722
8979
11442
7499
11567
9473
10247
11658
9534
8922
9604
5988
6384
9521
8599
9482
7379
7419
11117
9522
7389
9627
12769
8824
8976
9494
13026
11463
9391
8721
16917
7379
6493
5225
9323
9227
8930
9248
7826
8927
10911
10656
7411
7967
13696
6608
8850
18269
6485
8228
9311
14087
8937
8977
12720
9496
7306
7340
11866
9261
8844
8034
8973
7462
13737
13086
9500
11681
7306
13971
6721
9848
8930
7433
4219
7346
8922
9435
8166
7011
9492
1195
11231
8534
7379
8087
9651
4400
9395
9285
7345
8871
7299
9323
6173
8917
4573
4730
10179
8939
11177
11509
12870
8041
5872
11502
11151
9567
9615
12428
7322
13693
9385
9269
9470
7394
9180
1944
16326
9355
15541
11691
7430
9422
5279
7381
9004
11780
8645
9479
8900
9411
7906
6021
9425
13627
11247
9475
8801
6485
8838
4770
13597
8521
11919
11163
13660
6467
9511
9440
12368
9660
15332
7356
11786
13500
2040
8315
4896
5110
4837
11109
5741
5884
9493
9455
9852
8920
15441
9521
13999
5455
13842
8951
11561
10559
8871
13618
11704
12404
9465
7559
9494
6889
7458
8268
8124
8216
8919
6018
7419
13869
7463
11099
10018
8920
13602
13896
11716
6966
11555
9394
10235
11446
12712
9442
15632
5824
8003
9086
11634
9395
11576
8048
10015
8623
9467
9548
8930
6418
8279
8191
12296
9416
8001
9492
13182
13325
13748
11944
9733
8939
11633
15513
10551
12741
9515
11815
7369
7393
9956
7739
8921
7375
7953
13774
11385
13913
9394
9095
10700
9179
9285
8039
7901
9087
14619
5020
6791
7390
8956
9555
7405
7323
9477
8872
7372
8327
9138
13585
9525
8872
13352
15645
14031
13660
14088
13905
6482
9499
9333
9512
9428
7470
9642
13464
4938
8473
13944
10103
8974
8953
9490
7390
9912
9358
11394
9459
8847
4874
9464
8897
11592
11751
8991
6155
9437
7366
13661
11532
9480
9381
9383
11756
13940
9430
9123
13951
13833
11709
9284
6031
9545
7163
9580
9769
9252
7564
9393
9556
9416
11218
5509
7228
8885
8641
8867
8986
11711
13896
9126
11690
7425
13895
6363
8960
8873
7208
11490
7355
7354
9067
13327
16080
7856
12893
5868
9550
7508
9099
11419
8984
9410
8988
9385
7444
11682
9536
8908
8955
8753
8273
1721
8415
12368
7409
9125
11945
8298
7384
9722
13376
7242
9002
7331
14896
9188
14977
9411
7449
7124
9114
8947
13462
5398
6672
9356
9454
8972
11748
5977
9286
7439
7755
11613
9182
9452
14060
9260
13099
13615
8847
8280
9418
7314
15342
8893
9279
8952
13614
8918
9397
7941
6344
4819
11373
11598
8791
5721
13869
7345
8918
5934
8939
10364
9202
9280
8946
13526
9350
8127
8844
9022
11794
7653
8865
10144
7484
9303
7422
12046
7434
9229
7374
9462
10326
9440
11840
7161
7445
15533
9574
15390
8957
8916
12199
9391
9425
11681
9473
9586
9329
13897
15370
13943
7552
8876
8799
9385
4650
9385
9436
11510
3624
7315
12119
9465
11664
9278
7332
8947
8004
9529
6813
9472
8998
9547
6853
4119
18868
8956
8724
8891
9586
14217
9030
8951
7309
9538
9433
8782
11737
5087
11406
9313
9374
9026
7738
9504
7412
7437
12655
7506
9422
9510
8901
11463
5260
9376
9548
9357
10987
11196
7390
7401
9534
11354
9904
9507
9481
9271
7159
11978
7359
9357
11497
6856
7421
7875
9652
9733
6056
6178
13311
8686
9174
9671
11388
13972
9364
6680
8945
9400
13834
7494
7331
7390
9358
14923
12164
7448
7435
15312
14262
14059
9577
13561
8707
9339
9573
8948
9380
7413
21643
9340
9407
8388
9486
7374
9377
14817
7374
7393
9348
9420
9412
13628
7402
8228
9570
7362
12298
11473
9622
15119
13728
9101
7434
12576
4745
7769
7421
7505
7391
2913
8918
7429
8044
7336
8960
12830
9154
9102
6472
12184
9549
8864
7364
7368
8840
8995
6701
9502
4941
6624
7923
8019
11598
8214
14030
9343
10784
10790
9368
10291
10288
9395
8909
7417
11377
10424
11745
10168
15609
8108
9620
9445
7371
11633
7843
14275
13946
13410
10893
7718
7378
8337
9509
12335
4887
7501
14028
7366
7364
7418
7346
9416
9469
11138
5654
16365
7416
8171
10178
7345
7454
7571
8845
7415
10388
9551
13907
9507
14925
7216
8833
8945
7693
9263
7570
8874
14724
7450
7805
6914
16299
9584
10285
7707
7403
11601
9573
11726
11726
9456
7352
11595
12543
13521
13656
12280
7360
11640
13183
9481
6501
16619
7677
8224
7790
13546
8992
9441
15527
9258
9488
8124
5290
3473
9528
9442
3170
8965
9320
9286
9632
6471
9490
7427
9137
5251
9200
9422
9401
9355
6326
7962
11597
9536
7286
8379
8952
6928
10350
13663
7432
8954
13979
9524
6986
9603
7688
11256
9265
9361
7419
7408
7392
11751
13477
8962
8970
9405
7363
9485
9496
9526
7335
13741
9572
9566
13791
9479
9517
11487
13367
7560
12801
9654
9432
7301
6920
6026
5802
9434
8860
7759
9461
9407
9345
7767
9424
5156
7479
8880
9516
11062
14051
8942
7352
9322
7376
8131
13848
7450
9486
15108
7414
9093
11885
7785
7095
9024
9487
7418
5757
9823
8972
15225
7369
9142
7345
9367
7291
13178
7377
6932
7412
7470
8946
11675
7326
9614
7261
4758
8117
4251
8871
6583
7325
8901
9140
9068
9515
11641
4895
12286
8923
9498
13802
10345
13701
11526
9469
9192
11683
13524
9649
13659
9859
8943
6147
8989
7299
11695
7455
16791
8954
14508
13507
7445
7423
7216
9844
14000
8890
9351
7581
9502
9664
6800
12718
9323
7416
9535
13438
12740
5368
7468
7536
9400
11997
6182
8937
13356
14828
9566
8835
7014
7354
8994
9929
11667
7441
5795
11376
9446
7881
13716
7452
9010
12186
11397
6941
7422
8042
9418
14913
9408
9527
11499
13789
4320
4948
7383
8924
6826
7404
8267
6803
7387
13450
11825
4408
9532
7475
9496
9557
11410
6499
7443
9338
9449
9403
10711
9190
13438
14176
7482
9402
9556
7850
4991
4982
8945
9415
13936
11760
16366
7276
13680
9535
11644
9435
8798
9453
9469
11804
7317
9374
9163
5512
12624
8890
8896
9505
8919
13632
9289
9425
8922
8615
13777
11817
9353
9398
13581
9404
8888
13676
9503
6449
7508
8915
7398
13614
11111
6352
14319
12735
11521
12219
11489
9241
9532
9988
9283
11337
11837
16724
7399
8588
10251
13989
9463
9560
9456
9455
8938
9483
9361
8952
8933
8141
8852
9870
13203
5321
8850
10082
9454
9606
12192
7342
7386
7433
8092
8969
8959
7347
13111
12087
9533
8811
5315
11739
7940
7784
9155
8927
7386
9355
12073
7516
8988
9354
9291
9808
14044
10704
11065
13551
15496
9371
9410
8926
20050
9000
9320
9541
7360
14092
14085
8296
9275
8151
14050
9379
7294
11323
9453
7426
8934
11241
9009
8961
8933
8688
7576
7912
8109
8935
8943
7396
13958
8907
13880
8941
6987
9458
9416
8929
8216
8925
5559
12769
8971
9404
8901
7884
9300
15333
7379
12168
8132
9342
3642
11616
8328
9652
8961
7421
8928
9495
8937
9468
13181
9487
5143
8983
9244
9434
9293
9597
9462
8920
8993
6356
13484
9375
9318
11199
11596
9479
9495
13996
11859
9344
8940
11402
8687
13363
4420
11580
8969
7645
7339
16243
9521
12715
12902
9491
8084
11363
10437
9021
9296
8973
9433
9818
13009
9462
11421
9444
7327
2050
5814
5413
8612
9545
8919
11711
11745
9425
9486
9292
9295
16789
7336
8997
12759
12037
9540
13465
9005
8667
6953
9046
9360
8955
10178
5199
9573
9100
11504
7431
15704
13874
8901
17377
8557
9480
9477
11354
9360
2538
7344
8929
9509
13364
9004
6397
5068
9010
8952
10376
8857
11586
12824
9457
10099
7279
10322
11555
9524
9526
9329
9509
8971
9494
20738
9359
8911
5335
8989
9425
9493
6928
9330
9487
13774
8282
9518
14041
11555
9478
9285
5309
9346
8855
8711
11959
7921
9461
20943
9529
8623
5158
3095
11697
9316
8927
8995
8699
5690
11406
9277
12541
11082
10616
9155
9133
8193
9515
8366
13012
8894
8886
7502
7424
5239
7456
6375
7339
8930
11042
8930
5024
9402
9324
8647
10545
7785
8712
19020
7507
6942
8437
8091
9320
8841
5241
8006
7081
7389
3696
14018
11309
9525
7223
12598
11788
9347
8830
8831
8917
9538
6142
12797
5761
8293
9259
9458
8970
6238
17246
7825
6438
11958
8902
9430
8238
7433
15527
9483
7426
8900
7333
9263
9511
7437
9473
8867
8750
7552
10167
11975
8533
9493
9334
12622
1421
12659
9449
9512
9510
9300
12183
13323
13697
8928
16990
12144
8298
16799
7350
9354
11724
13832
8934
11726
9434
8947
12030
9366
9381
9099
9508
9297
7470
11632
6942
8967
7883
8881
9537
9266
13673
9192
4606
9439
11752
15733
8288
11973
8857
9390
13414
8983
8513
12931
7906
8936
10425
9427
6948
12880
8947
8850
11724
15759
6229
8954
9420
4965
9071
9450
5178
14697
9402
9392
10662
9008
9491
2110
6123
9540
9424
9529
9267
8810
8965
5403
9017
8602
6938
7516
6387
9514
12100
8972
8953
8964
9414
9470
11309
7633
9439
9368
9341
8425
8118
9480
8977
11946
8931
8886
7512
8661
12823
12506
9164
6155
9493
13874
12186
9399
9035
7433
9479
7777
14987
9280
7492
9426
6580
9211
9691
9524
9379
3771
7037
7426
8969
9274
13534
8982
9318
7354
7418
9530
7423
8042
10209
9006
13571
13842
8865
5306
14802
9449
7429
9498
10540
11689
7195
8128
14016
8939
12028
13900
8190
13883
11718
8935
9046
9533
9681
13808
9512
7386
11965
14163
10221
8828
8960
3610
7059
9552
13813
8960
9225
9426
13925
9487
11698
7436
8318
13613
18143
9460
5441
9409
9326
9500
13949
7881
12774
12809
12201
9692
13755
5352
7431
4993
13436
7358
7914
8963
13562
8893
9008
9466
9196
12089
9298
5299
9508
14046
7343
11084
14929
11474
12553
8897
8852
7897
9324
8994
2365
8484
9366
8235
7614
8921
8947
11763
8995
9283
11625
7883
8980
8842
9495
13405
10154
9566
8840
9007
8973
8930
7545
7785
8902
2569
13372
11239
8963
8950
12099
9470
8915
10289
10235
14088
8973
8945
9367
9175
9378
16642
7353
13410
6474
9404
7425
9470
13993
8785
7422
9385
10012
13413
8275
7510
9853
7880
9379
9157
9449
7455
9590
11201
9506
15527
7430
15545
6840
7509
11679
9107
8837
8855
7056
12803
7368
5299
9685
9533
9515
8801
10491
7363
9172
5668
9013
8999
9056
9164
11867
16557
9495
6745
9501
13458
4912
7344
9520
12428
12853
8844
8938
12080
9546
9211
8928
11708
11776
8560
8923
8010
6840
8013
1719
4875
10336
8438
7446
7441
10453
13751
14467
7423
8805
9141
14501
7472
8975
4819
11171
9341
9193
13794
7347
13500
13177
11182
14153
6815
7278
9445
7884
9126
10729
11620
9413
7361
9358
9425
9497
12927
10839
9411
9326
8042
7337
13645
7416
10530
6492
11611
9083
3114
9338
13860
9133
8661
14291
13690
9479
14024
7944
7495
8078
8998
8132
9426
8913
12520
7428
11458
8938
8936
5473
9520
7536
7461
9385
9496
9164
7827
8962
15591
13726
9698
11785
9725
17533
13703
5619
5711
7486
7263
12592
10740
11914
10725
7230
13623
8802
13708
9503
8807
13854
7781
13077
7454
14096
8298
13596
9528
6932
7416
7412
7077
14953
15295
13861
11561
8916
9503
7349
11489
13055
7897
9319
7321
12708
9515
11670
7426
8974
8857
9510
7802
16380
9042
7325
1934
7419
9706
9405
4633
8983
8934
9366
10546
9392
9014
9333
10295
7752
8929
7386
20158
9486
7316
11574
15642
15500
11956
10626
13682
8927
8982
7259
13706
7346
8166
9396
13364
9562
7968
9366
11003
7385
13950
9322
11381
1970
5219
5142
8873
8894
17119
7365
13856
13515
14550
9026
9544
9258
9240
8960
12810
11830
9510
9121
7497
14611
9288
7256
11845
10735
10633
10773
7364
11499
8923
9429
13809
8114
14921
9413
9437
5228
5653
9831
10091
7381
9481
9605
14680
7335
8740
9528
11715
9227
10141
14104
9621
13435
13620
9512
9531
9419
14054
9918
9227
8835
7839
7343
7452
11685
9536
9505
7711
9686
12462
8909
7522
7312
14106
8931
4782
8916
7329
10434
9326
8673
12617
10259
7365
9414
9941
7883
9486
16115
9442
14171
9416
15140
13671
13660
8959
8893
12430
8927
9342
8714
9518
8961
11228
8935
9422
9424
5092
9408
11477
9462
9522
9522
8347
11914
13236
9304
7774
9369
11722
9081
13446
7328
7074
9483
9471
12257
9417
6815
7351
13437
7451
9470
15349
6288
19211
7132
7438
7785
7795
7366
7889
3416
7444
8027
7333
7319
8921
8892
8128
9386
14953
13626
7337
13892
11901
9617
12496
13511
14348
6396
11860
10190
5298
9328
9138
10264
14952
8931
9555
8934
9241
14368
7359
6185
5241
11357
5672
13545
8931
9438
13906
8959
9443
8191
9614
5389
5355
13813
8887
9035
8875
7406
7684
7211
9437
9424
8892
13883
1651
9454
7506
7319
6763
13820
7862
7362
7907
7385
9413
11246
8977
7376
7406
7453
7489
9529
7366
7359
12802
9326
9448
9454
7366
8821
6407
9501
13621
8098
9435
8302
2126
8185
7363
13882
8972
8191
7980
7525
9350
9372
9336
11594
11562
8118
7372
9492
9352
11782
9399
8756
4856
9593
11496
11595
13709
12808
7447
13639
12373
10616
7428
11800
8101
11524
5442
9006
8899
7459
7361
5346
9422
7375
15356
9128
8944
9497
6826
9400
8846
9150
9537
13773
7863
13692
8868
10087
9180
12126
7444
6922
9686
7420
10041
9501
12729
13422
7839
13657
10904
14234
6476
7403
9471
6227
8983
9342
10363
14069
15316
9634
9148
13940
14023
5785
13309
14834
8874
13887
8860
8999
15982
8995
7364
14942
12728
9350
8539
8921
5262
9624
11215
7880
9378
7918
6179
6009
10157
13942
9011
8885
8878
8869
20089
6186
9354
13876
10457
7415
9490
13441
9366
9434
5399
7285
9002
7415
9531
13420
15497
7350
11697
9042
8847
4701
11107
9467
12379
8848
8924
6279
8938
20301
7420
8967
9367
15029
13651
8224
7905
8786
7384
7531
13681
8949
8075
14257
8921
9076
8937
9538
9568
11705
15348
12230
11602
6689
8883
9113
11963
13699
8094
14031
7357
7407
8349
9314
9359
7455
3161
8798
7435
6432
14946
11095
8973
9106
9465
14094
5811
6189
7338
12732
9444
13685
12104
10274
8941
14907
11106
8906
8934
9475
7348
9552
11652
9480
11800
8895
9086
9155
7304
8376
15527
7337
12661
8372
7382
7931
8857
6905
14057
7645
11130
7329
8809
6875
7376
8929
8993
9510
13627
9475
9430
11980
14365
13629
13516
4770
7394
8908
6817
9234
7370
13872
7364
7359
7403
5081
8661
9306
13895
7160
8931
10339
15356
9355
13993
12096
9575
8890
9412
14858
6199
11540
7796
8961
12016
8802
7363
7347
21392
10010
11716
13368
10037
10460
10232
9531
9886
7315
14268
13688
23070
9423
11907
11450
9480
1887
3797
5632
5505
10493
7156
9567
5775
5297
8259
19437
16278
7367
11678
11263
7138
11257
7140
9425
9455
6838
15204
8939
10237
15007
8846
7506
8997
9282
9265
7511
15504
6665
7438
9523
7351
6993
8493
8586
8719
9407
5418
8445
13648
7371
15494
7879
9502
7360
7466
9542
8847
13830
9479
15463
6986
7483
9527
8339
8398
13859
9471
11724
8920
9400
7920
9240
8181
7346
9428
6426
10116
11819
8964
7336
9875
6426
5409
14904
7363
8432
9145
9479
12446
9087
9303
8660
9526
9525
10126
7983
10514
10061
10059
8211
10414
8947
9447
7310
9483
8896
8682
11493
10649
14895
11693
7403
9358
14052
8335
7348
9405
7439
8967
9173
13967
7271
7541
13698
9157
8254
11905
7717
8939
10237
9369
9298
12011
9340
7332
8922
15370
9539
8979
7333
9623
9437
11010
14945
13774
13656
11222
5270
10107
17587
9488
13327
8976
10022
9498
9433
13644
9567
7376
9315
7384
8014
8935
9553
13767
9566
13696
13570
5736
11482
7360
13923
11515
9298
8952
9041
9735
8690
7423
7444
9451
9442
7028
13734
17490
9287
7229
8250
14313
14962
9398
7354
7357
11425
9371
7488
10482
8210
8875
8821
11206
11526
7906
7503
7458
5916
13313
11370
13895
9485
9457
8574
13520
9696
5486
11707
12900
8794
7370
9587
7358
7457
14034
16922
7739
12373
15503
8168
9350
14069
15509
8912
9156
7317
7347
13616
6837
11510
6993
8266
13750
13750
14090
9481
8356
13638
6879
20937
9009
7592
9399
9328
16129
8750
7796
6175
9570
9438
6108
6162
6158
8474
9389
6289
11533
9333
9399
15333
4742
5494
10057
14367
9437
9455
14001
13425
12192
13319
8747
7463
7302
16383
7424
7612
8887
9344
12751
10146
9412
8928
14961
9389
9550
12400
15060
11485
13014
13066
11788
9403
8907
7365
7367
8779
7436
17375
8422
7357
11496
9421
8942
11855
7340
9396
4250
6695
13821
1843
8173
11742
7439
9428
10085
10302
11905
2995
8651
9419
10205
9474
7521
10447
13370
9312
8686
21884
9526
8273
8538
8087
10649
13634
9438
16340
9461
13622
8932
10486
8175
13041
7572
8857
8160
7348
9491
8998
9448
7383
10137
9522
10258
16554
7443
8929
14688
7037
14146
9362
9073
9445
8944
9515
9496
8902
7298
11725
14998
9301
14325
11796
9456
15401
8020
4370
10348
8244
8940
6713
9536
7390
8238
7955
12546
8874
12733
8981
9462
14117
7407
9352
7050
6404
10024
7288
13317
11493
8912
9752
10207
8582
8047
12463
14524
13606
11266
9389
7455
11945
21833
8913
8898
9464
12722
7408
9232
9531
9624
7428
8985
13976
9687
12403
8740
14923
9862
7412
13744
18631
9887
8926
7479
7886
8023
8920
7370
12291
9576
6840
19153
7715
10860
7376
8678
12398
8097
9461
7248
12594
13661
7421
7875
11291
13265
8911
12714
11402
7552
9525
11538
7342
9356
8990
9286
7394
7363
8928
6843
14222
12993
7482
9632
8959
5081
9162
7376
11975
7805
8304
9448
13639
13952
11872
9397
7939
14047
11633
13396
10938
7652
5183
9008
8913
11884
7442
9454
9392
9315
10603
9205
7434
9536
8774
7374
7359
11716
8054
15429
10320
9550
12818
9485
7534
11717
10460
11269
10082
7429
9944
11597
8976
7432
9461
8045
8049
9461
9687
7326
9458
7344
7445
14420
7411
9539
9435
7503
11272
13687
10371
9416
9711
8794
9353
6839
9469
5113
7502
15504
6831
7264
7883
14924
7498
7397
14358
9359
9858
7407
11414
8850
10598
14145
5430
8948
9308
8598
9385
7350
10094
11875
7390
11355
11687
9419
9372
14950
7169
5390
6470
9214
9542
8437
8070
14009
14895
7362
8718
7372
9381
8937
7343
5179
9414
7356
10280
7318
11807
9376
9710
10234
4744
12458
9375
14979
14947
9385
8950
17611
9559
13362
7670
8981
9498
14812
9449
7902
9350
13713
9328
14962
9139
7346
6852
9394
9219
5119
7319
11812
6826
13942
11596
7406
9540
7313
11686
12815
9292
10230
10102
7344
9647
11580
7512
8962
15360
14883
7497
13845
9332
11980
7318
7439
7416
8954
9551
4428
8475
13331
13111
8952
7366
11299
7358
7057
9348
7464
9376
9356
13479
12672
7496
13934
6023
8961
10349
16236
8815
9540
9541
13745
5341
9589
13338
13397
10893
7792
9098
7910
14113
9380
7391
7468
7365
10060
11760
4759
7156
14958
10385
11818
9155
9370
7276
7357
11300
12423
5234
14941
10332
9544
7232
14853
7371
7354
9328
7364
4704
14830
7326
7383
9345
9629
12277
8075
5558
7447
9190
7193
3804
8555
9404
12949
9336
8978
7570
11504
14804
14929
5238
7456
7569
7345
7563
10333
3787
9825
9518
9466
5957
7422
7960
6895
6864
7566
7564
7562
7567
7563
9320
7848
7564
9709
7885
7562
7567
9520
9474
7568
7418
6841
6870
7283
11581
7559
7565
7030
22378
9345
7568
7393
9527
7569
14933
7568
7571
7348
14436
7354
7541
7359
7567
7036
7563
7569
13679
7567
7567
7566
7569
7542
7569
7569
7568
7565
7036
7430
14400
6880
7563
14334
7570
7564
8001
7565
6866
7558
7568
7037
6897
9270
11679
7195
7571
6835
9836
6819
14089
7569
7823
10205
10135
6753
7572
6825
11287
8380
9364
14914
7468
7448
7569
6868
8566
13917
6860
8989
13530
6838
6429
11670
7764
6879
9373
9555
9524
6861
8758
9432
9092
4430
6829
4387
6791
7401
6841
6863
14448
6868
6815
6005
6843
6501
9313
9441
12354
6413
6861
7261
9477
7584
13749
6793
14053
7253
6818
7326
9344
7391
6951
6781
15005
9259
5803
8931
9617
6733
10475
7425
9339
7345
8941
6719
7424
13826
8812
6626
7264
7367
7378
8773
13259
7070
10026
14414
7362
9329
7355
6799
4558
14706
8923
7336
11443
4564
8783
13633
11793
6858
8002
7405
9377
14161
10170
14479
7477
7425
11212
16093
8715
8954
12400
9475
11209
6861
6842
7341
22369
6915
8008
6869
13542
10627
9412
9650
5281
8918
14310
7539
11348
6814
9757
15499
15702
10412
14050
8070
10894
6941
7221
9329
15558
10060
14479
10571
7316
15902
8893
14036
7587
9583
13955
9347
7758
9473
17499
9688
10713
7444
7283
7302
13509
7366
14792
7346
12320
9488
8439
14853
8911
9173
13421
3661
9373
12911
7274
7298
7335
8933
7223
9474
11397
15661
12718
16195
14124
7392
8852
9593
9534
11304
7945
8958
13648
7527
10047
11622
9653
9728
14840
15519
5017
11682
6795
9558
13825
7391
14089
8963
7372
7503
7391
9443
9345
13782
9315
7500
7366
5290
6852
5594
11304
12564
8967
9200
7522
13063
8283
7363
7352
7376
13454
5772
9547
16259
8903
9251
12533
13622
9481
7307
9567
5041
9496
8455
7399
11478
7449
8391
10386
11561
11655
14945
7420
9610
13486
7311
9366
14190
7428
15369
7665
11902
9123
9499
5142
9519
11439
14748
13782
8274
10596
10310
9384
9985
7344
11150
9549
6794
7347
8408
9420
10409
5299
15493
7381
11445
9071
7386
7395
7361
15776
7354
11712
9163
9310
11865
7354
9427
12741
7521
13670
9419
10739
13906
10915
15370
14040
15787
9499
7404
8919
9476
9562
11435
6877
10184
7387
19173
7452
8910
7302
9527
7483
7492
9446
7255
10334
7050
12657
13831
5226
7351
7382
9632
8114
13963
7172
6435
9576
8546
9409
11900
6064
7360
7267
9534
8572
14298
13647
6851
8330
9528
7327
13633
8916
11456
13659
10252
13647
13288
12840
12138
3889
11706
7367
7475
19945
11592
13608
9461
7364
8815
9576
7455
11579
7509
7510
9478
11674
12743
9794
10251
13665
13630
13653
8952
8387
12038
6469
14909
8145
7944
9376
7526
8937
7988
9353
1577
9581
7306
7474
14947
9750
9565
10292
13561
9354
15782
9352
9326
9383
14916
9235
17989
13701
8964
7367
13642
13032
8949
16511
9548
7377
7520
14360
11258
9333
8725
5119
9313
6879
5262
9532
7428
10096
8970
12722
13580
7421
7456
11246
10266
13732
7449
9615
13976
8644
9347
9057
7817
7770
9641
13595
7347
7321
9514
10171
5916
5886
5302
9547
5183
8483
6467
7365
8976
9468
6889
13616
6836
14584
8282
9378
7349
14957
9543
13130
8940
13692
5935
13994
8898
13810
12976
11822
6883
7466
9376
7362
9114
7456
9863
13966
7507
5581
7449
7450
8161
7336
8678
7963
9604
7318
8118
7306
8530
7172
9170
8371
9408
9711
7380
7452
9496
14902
7225
15522
15499
10331
7359
7363
7306
13425
11409
2478
11006
9131
9456
12400
9477
7411
9442
11534
13520
7350
9171
5240
15343
9273
5052
11721
7030
4318
13814
7326
8909
9532
8927
11596
7865
9549
8938
9173
9488
11244
10532
13137
13692
9106
13649
9508
9532
7414
8198
13670
8111
7397
5327
13920
14117
7313
7316
7305
7354
5039
7453
7397
7423
9628
13536
5396
14874
6233
9556
11736
6684
14095
7469
8137
7756
9090
9097
7734
8184
7436
9358
12100
13701
13718
6470
13963
6524
8907
7379
6939
7987
4416
9373
13879
10591
8479
12244
7400
13674
10280
13483
7454
14287
12811
7453
14919
8977
9448
2840
7291
9628
9472
9266
7271
5303
7365
9600
14917
9504
9589
10051
9444
13645
11653
9553
20230
7370
7354
10572
9477
4767
7361
4769
15531
11591
8924
7349
14908
14010
5938
9369
14980
7364
9424
13472
7385
3835
8992
11147
10798
8431
14843
9564
7328
8892
9544
5608
7343
7920
9370
7948
9391
7350
9007
6885
8013
9447
11245
5786
15485
9445
9540
9557
14874
7309
9865
9370
5629
5318
7780
7347
12138
8717
9365
7536
7336
7909
12713
9407
9314
9597
9429
13601
9420
8932
14086
8226
9177
11702
10405
9270
12746
14184
11680
9439
14094
19495
7356
9393
8904
11208
10788
10691
4564
15111
4908
13213
8598
10308
9477
12799
9576
13810
7535
12981
11831
11363
8783
7381
14034
12528
7398
8785
11672
8935
9567
7363
9947
16054
6839
13785
7415
5352
7838
10037
8203
7357
9386
8928
7452
9566
7422
6940
14357
6840
9306
9230
9559
7374
12675
3146
12461
15085
3375
11225
7384
8889
11566
8879
9440
7461
9447
11361
13485
8925
8922
7767
7279
9451
7766
9506
7896
9513
7972
8944
6909
9384
9057
13665
9340
9931
10880
9569
6836
7329
7357
6838
7289
5243
12487
15365
8999
11572
7040
7320
7379
13653
7331
16288
7434
14907
7301
9546
13389
11951
8107
11960
11960
11626
4958
11820
9465
9412
7419
7410
23192
8277
11452
12257
4839
9396
13718
9549
13655
7364
9036
9455
14878
7363
8186
13553
8928
8944
7370
7451
10323
9911
9461
8895
9501
9164
9378
8968
5118
11737
2685
9359
9564
7483
11403
16780
8022
7341
12138
8892
7429
10132
9348
8369
9258
9397
9440
9250
7329
7436
7346
9341
7375
7395
5162
12529
8430
8633
9073
10076
9392
15115
9108
6992
6903
6953
8221
13750
10145
14098
9271
7321
13101
6872
9412
8877
6817
9267
7458
7344
7409
8891
14041
11941
7847
7339
8930
7470
10325
7459
8593
6372
9089
14030
12238
13659
9487
11506
8835
15879
9520
13605
7915
5124
9536
11540
13652
7237
8903
4758
9319
7329
8578
7999
7369
6272
8823
8987
8894
12746
9091
2316
12019
10322
8976
11602
7358
7364
10795
8893
9515
9404
8703
10142
10639
11936
8990
9376
7441
8831
11745
6384
13620
7361
11672
7388
13666
13846
9430
8835
7501
13501
7370
9716
7441
7464
5187
13406
9469
11253
9573
8886
13789
9654
3167
8870
8689
16525
9801
9282
10268
9644
9412
7364
11712
9607
9097
3280
9113
13272
7975
7327
9374
9286
14105
12434
9451
7436
12342
11254
11462
9021
4359
7304
8329
12083
13562
13048
14885
8039
7458
11400
9502
10963
11632
15245
9530
9488
13640
8241
4779
9000
11466
13431
7584
7778
9743
7395
8830
24138
14141
9422
6737
7259
11854
8865
4809
10428
13685
7347
13511
7909
11818
9394
7430
10306
10911
9460
7099
7347
5721
8888
11575
14774
9883
10188
13826
7404
9220
11573
4883
12294
7350
9501
9852
8905
13138
9291
7350
10644
7443
13235
8576
9885
9377
5844
8750
8902
11683
6172
7106
14133
7401
9407
8428
7297
9308
9451
7404
13345
13642
13152
8902
11727
7353
8890
8882
9438
13497
8584
14127
13778
8513
9425
7303
9382
9538
8904
7419
9542
15415
9126
9717
9415
9330
8166
8989
11689
9423
11589
8845
12553
10530
7315
14854
11399
8848
9545
8971
10462
8886
9271
9360
9496
11555
9375
11214
6425
9447
8995
23009
8018
13525
9449
9340
11666
8661
14425
9309
13947
9201
11247
11592
8828
9471
8952
8972
14986
11793
9274
8340
9456
7888
6825
7342
10100
7329
9290
8184
7744
8226
8312
9010
9003
7367
7424
8951
8965
9530
9966
9122
6496
11547
13724
9354
9397
7440
11294
8959
13970
8770
13402
9324
8323
14067
7454
11242
7315
13903
9689
5063
9505
2834
9448
14354
9463
9463
13656
8432
10332
8903
7355
9433
15343
11464
12523
9384
7758
11470
13627
8425
6421
11727
8551
11077
9404
13639
7278
13317
7180
9590
8930
11362
7574
8926
11228
7495
11740
8864
8809
6050
7273
8914
11636
12515
8805
8793
9120
15362
11599
11426
17100
14185
7783
9334
10083
9530
14101
9542
13813
11479
8283
13338
13472
12837
11178
5097
7339
7332
8378
13339
20997
7354
13932
19909
14132
13662
8863
7342
9273
7360
11248
7853
8978
11545
11413
9135
10954
9478
9336
14944
10542
8334
9501
9065
17002
9007
7968
13769
8945
7631
12536
7420
13154
16592
13312
9878
7426
10536
7893
7417
9449
11532
3610
13582
11757
8917
10347
13621
9287
10283
7249
11606
8989
10882
6436
13784
8753
7390
8094
8878
7361
7499
10057
16172
8365
10173
7359
5255
3411
12755
11558
13718
14258
6398
8903
9538
15460
9504
16030
8957
6226
8005
9489
11811
13368
5044
8490
9244
16129
7966
8913
6342
8187
11235
8971
11280
14896
9517
10047
9424
13910
11689
12715
9363
11364
9208
5072
9041
8901
13733
9418
11261
6479
9405
9450
8925
11718
7370
7384
11709
4754
1919
9737
9027
9486
9478
8010
9522
8895
5088
13607
10797
11118
8424
13582
7431
9386
7330
6452
8226
7142
13470
8942
8901
8048
11738
5102
9332
2995
8997
8765
8480
8931
7461
8928
8937
9096
11728
16028
13477
13345
7328
13955
5477
12003
8934
9513
4788
13375
14034
7474
23218
7467
8257
12482
8972
9408
9203
9342
10731
9422
11615
14738
6894
14088
8921
9495
7792
13283
9486
7499
11686
7421
9012
9558
7376
9361
9465
9393
8254
7833
13019
10173
8915
7287
7287
9444
14932
8930
13725
9486
7355
13894
8366
9322
11654
11314
13781
9479
8850
9521
8409
18902
8918
13404
16862
7348
11696
8957
11509
9305
8884
6139
11890
10540
8879
8944
8915
7354
8905
7313
8905
13719
9424
9343
13148
8965
8447
9387
9496
13770
9512
9350
6783
9630
9661
6912
7429
7495
8872
9732
9698
8936
11959
6762
11099
11999
11863
5421
9300
8933
11440
9516
6209
9589
9418
11598
9640
7819
8700
13674
9535
15352
9053
5075
9425
7343
9416
11515
9439
5517
10261
9548
6669
6175
9769
13465
13652
6158
9291
9176
7375
7866
11204
9347
7348
7374
20476
9427
8843
1796
10194
11640
14055
7945
9120
7502
8976
5172
9646
11540
7390
14802
12029
11114
8962
6184
9471
9545
9336
5679
13554
14194
13603
8955
9506
6140
13627
6358
9434
6491
11818
8220
12078
9507
14760
9694
5970
8947
11644
9502
12192
13969
9003
11610
9318
7327
8925
9508
5876
9159
9392
11532
5114
11583
14638
11564
11716
12740
8795
14013
9495
9340
12487
9315
14839
9142
8948
8949
9158
7328
11921
9448
9459
12380
8957
9460
11711
8947
8492
7385
7353
4843
8899
9511
8658
9748
11464
11730
12952
8912
14115
12628
6205
8289
8947
11124
11688
8955
11540
9439
9191
13800
8871
14085
8906
13469
12923
1793
7876
9588
9020
15493
8937
4694
9452
11748
9284
19629
7277
7704
5502
13608
9447
14143
14138
8018
7746
7464
9056
8960
8672
11603
8953
9351
9509
11759
8922
12344
9328
7644
4675
9136
8958
7508
11841
9480
13945
9130
8932
9408
10361
7511
8958
7318
11583
8071
9351
9435
9370
21107
7507
9647
7368
12935
7329
8459
13820
7414
2468
7341
9093
5454
15045
8754
14510
8691
11785
11372
7320
7192
8830
12690
7528
11185
13266
8149
8215
8062
7360
11545
8922
5249
9403
8842
7358
9258
12751
21616
7906
13394
7364
7435
13964
11583
9448
16460
11612
10095
6154
7408
13426
8952
13346
9268
7427
13697
15330
11641
9393
13140
15356
5187
9002
5582
8909
8939
7396
5475
7423
7350
8586
9125
8898
12988
13840
7979
7116
17669
7510
10424
5400
8151
5248
9509
12735
6350
9071
6468
13898
11565
8968
9561
9434
7964
14019
9325
8916
8895
14078
9443
8961
11651
9444
9965
8982
9321
5280
9618
9711
9039
12133
7347
9536
9366
7326
13335
8131
7401
10156
7359
8945
9508
9494
16636
7344
1786
8971
13905
10843
8957
9449
9495
6416
8963
9521
1902
5710
12667
11514
11763
10005
8588
13940
9557
7914
13945
11778
9517
7313
8925
9007
5272
15323
11583
8927
7970
14056
13672
8705
9129
8978
8882
9472
17263
4669
11548
7466
11698
11906
11466
9181
5093
11110
8915
7446
8921
7370
14261
9454
12125
16960
7417
11217
8910
8980
9421
11695
17253
9454
9281
5240
9084
11606
13451
6210
10323
8964
9151
16493
7067
7948
9607
9013
8912
8560
13408
9382
9403
15304
11732
9117
9324
7388
9315
11864
7374
8707
6366
9502
11924
9531
9418
7351
9517
9209
11559
9382
12050
5240
5829
5831
2223
5244
5246
7902
5831
2223
5245
5830
8279
11737
11358
6006
7229
7525
8938
9499
6730
9544
8971
11735
13815
7131
8771
5178
15632
9958
13811
9314
13382
20922
11721
9455
7879
12602
13969
8980
8966
8566
20228
8973
8900
9486
9722
6937
15305
9329
6482
12672
8999
11624
9528
9017
6904
14368
8921
14695
13963
9027
9708
9261
12947
9525
13542
13803
5444
11132
9300
9477
13588
9473
14129
1925
14739
13621
8049
8909
9072
7712
5222
7513
7326
7206
6071
7410
9511
11703
9426
8521
8219
9457
5202
4260
11716
14432
8778
11344
1805
11701
5599
8152
9111
7064
8796
9512
9452
8810
7551
8929
9462
8945
9452
11665
9288
11780
8210
8924
13692
5201
13691
7363
11856
4449
14129
8926
12073
9362
8882
9505
9880
8949
8940
9506
9543
8939
5999
9522
9254
11733
8747
9529
7233
7498
11582
6962
9473
18083
9828
10110
16367
8916
8914
11735
9479
4816
15428
5171
1525
9531
4984
8107
3017
11219
4737
9548
3119
8978
7436
9482
9413
9754
8917
4621
13471
8380
7969
6824
9511
7223
12176
2032
4914
8258
9298
9343
5555
7408
11237
2064
7336
8960
12814
9493
11624
11344
9446
7453
14265
11681
14920
7455
16957
7341
8923
7744
8119
14131
8899
14020
7880
10166
2531
7346
7451
7161
7217
6130
8229
8001
10366
8182
8884
12197
9498
7973
6075
7516
9410
13559
7299
9537
7576
8458
6446
14889
11981
13881
7304
8921
8896
8338
13315
7812
8910
21000
9257
13784
4800
11187
8112
10425
7289
13852
12345
13674
7479
10076
9390
7352
14058
9595
11137
8504
12123
12914
18322
10349
9507
9339
9478
11690
13587
9585
10518
15370
9275
5443
9437
9417
11506
9402
8889
9805
13316
8954
8318
7277
7463
7904
13207
11144
12695
15009
5576
7353
7249
13760
9501
22928
7349
7422
7356
13537
9477
7747
7799
9646
10100
13408
9558
5937
9042
8965
8298
10212
9340
10563
7945
8710
8925
10143
9394
8085
8413
8915
15942
11393
8943
14299
10200
10613
12671
9127
8198
9521
10103
15505
11886
5442
8661
10578
11805
1932
9493
13847
7496
12041
13598
8921
14261
12289
8949
4782
8164
5034
2007
15070
11570
14454
12743
8967
8324
7307
9492
11707
9137
10366
12581
7949
7334
13407
10166
7555
8981
14933
15345
8879
10139
9531
7363
7428
7367
7477
8173
5842
9376
14012
17188
10535
7467
3414
11534
16021
8692
11460
9817
8555
6464
10590
8885
9324
8955
7468
1810
7842
7456
13148
11535
15393
10358
9535
7444
9406
15442
7422
14091
8361
12187
7379
15344
11756
7448
8919
9268
7315
8518
8738
11812
13645
7460
11962
11991
13448
18635
12108
12297
14196
11764
11551
7521
7526
7561
20525
11780
7325
8965
9460
7693
13348
11550
8804
11574
8685
12294
13458
14967
7160
8270
10274
11355
14957
7921
7382
11228
8653
11811
16166
13983
10952
8826
8102
6514
11773
8138
9086
7793
4990
5806
8917
7984
14095
8257
10168
16975
8252
5470
8832
8281
8749
8302
8714
5568
10616
4803
8890
9670
13181
14950
11418
7960
5110
8086
10072
9325
10163
6217
14635
9473
8210
10308
9570
10314
8255
8216
11909
7348
3819
11770
11798
14410
10401
8223
14987
7431
14241
8112
6501
13446
7254
10988
8379
13464
10052
11995
14872
18386
9529
7416
13467
8750
19327
9146
10743
14264
8620
7673
7670
13892
8142
14982
10973
13456
7806
10313
13340
11854
11360
14243
9444
11524
19755
13515
8595
7549
14985
7505
12709
13625
13661
7304
10216
10067
20345
4781
9855
8008
8002
7714
15493
14981
8460
11633
8252
14818
14940
11297
11585
7919
14939
12333
12729
9527
6489
9948
8731
5485
8536
8131
8610
7145
11777
8553
10538
8935
10453
11996
7426
8198
14968
12666
9593
11784
4761
9255
9344
12892
8288
2936
10120
9398
11505
11416
8654
9543
11385
8949
7954
8935
8078
7922
7325
11567
1598
3583
5263
9564
11794
9340
7796
6835
7508
9527
7661
9144
7959
5735
5758
11592
11461
11510
10543
8703
13263
8594
9443
9360
7439
9564
7794
7377
8421
10673
13706
7407
13991
11434
9486
8204
13776
12154
11322
8896
19614
9336
13631
8915
7387
14364
8288
5409
9894
9372
13902
5200
9492
5472
11713
13672
7359
16592
7461
7282
5488
12086
9479
9005
9579
7199
14907
15357
9940
7241
6330
23228
8877
15485
7478
4768
10607
12113
7125
9536
14066
7776
14026
12690
9427
7859
9299
7507
9423
9345
10642
12217
7698
13836
7355
10781
14831
10374
19036
5781
9506
11697
11419
9430
13531
7354
10009
9371
8438
6921
11673
15343
9515
7797
12495
7352
9323
8041
9162
12639
10133
9430
10073
13922
10178
12705
8008
10051
3132
6421
8644
12694
9321
5459
11674
11392
9370
11107
9468
8524
9509
9452
9285
8205
8244
20807
7888
13689
13682
8959
9577
9571
10595
13607
7799
8039
1350
8993
8830
9134
5419
7386
9436
6865
7377
9564
11717
9128
8169
6397
13948
7822
8972
9373
7393
8895
13791
13883
8851
8128
10813
14092
9277
7743
8854
10212
8452
7803
9526
14791
8799
8959
6227
11405
8930
19637
8167
8619
13148
5701
9178
8689
13686
7361
7114
8746
10468
6205
9486
8509
11015
9602
6870
11985
13620
7616
13103
9537
9894
9577
9586
7413
7420
9534
8642
19784
9301
9665
6880
8953
13557
7999
12553
9657
9560
7301
17272
9448
5248
14189
8884
9621
10422
11324
7702
7398
19628
11800
9655
7957
8894
6888
8874
8392
9507
10157
9025
10463
10456
11668
7376
7425
3449
7349
16868
8504
13657
7354
14737
8259
11937
9163
8906
9236
6745
11567
8085
6942
15024
11734
12361
6794
8296
13645
12099
14074
10483
9564
13672
12167
11651
10259
8288
9360
9638
8290
13506
9331
6843
8091
9340
9362
13313
9469
10369
8589
9495
12296
9496
7733
12407
9958
4939
11071
9429
10891
10008
11385
5724
11384
9467
13777
17248
7874
7874
8581
11490
9394
10343
8153
6436
10165
10635
7496
10392
14023
9539
11604
9477
8797
7310
7310
9461
1578
9159
12999
7494
9560
7510
10451
14058
9636
10042
16141
8810
6421
8909
11703
9658
8993
11548
10367
7392
6485
8626
8499
9227
9310
7308
7347
10002
10555
10346
8360
9035
8838
7428
10514
7385
6817
10136
7506
10853
10288
14974
8426
9424
5481
9411
9410
7826
5082
8192
13897
11564
7743
11541
9511
21883
6487
9486
14033
9614
7793
8418
9389
6879
10739
7827
13853
7394
9663
11619
9641
7453
13761
11874
10507
5544
6834
7431
7836
9436
10145
10376
11707
6918
6490
7383
7360
9434
6775
7357
7780
7345
9671
11867
7426
8894
9123
14949
13643
8860
8570
8920
6518
6467
6851
12771
13064
11482
9240
23364
11287
8724
8023
7412
8910
5979
9941
13733
7383
7386
9369
12101
12801
10132
10074
8099
10108
11392
11638
12034
7338
9362
6862
8540
14904
7461
9283
6850
7324
13029
8064
13785
9476
13687
6234
11708
14246
7460
8489
14109
7285
12117
4052
9478
9196
10254
8934
6239
11588
7371
7362
13512
14162
7137
10705
7793
7369
4824
7506
7440
12220
15369
17191
6861
7363
9557
7359
8905
11633
12130
6068
18560
9336
7297
9440
14422
11708
8934
7620
5632
12420
6433
8983
9589
7346
8452
7422
12719
14850
6855
9435
8049
13186
13923
7566
8640
10065
8859
6774
16752
7389
8875
5170
7351
9449
9193
10320
14778
7328
8829
8923
9428
14905
6396
6882
11333
11767
7675
9627
8223
7363
7429
8176
9340
7447
7448
7581
6858
9462
9564
14099
9397
11799
7127
9569
9559
11305
7170
9841
7976
13236
10516
7357
10248
22629
7387
7822
10751
7402
14461
14890
7303
8964
13678
7381
8572
10239
11515
10423
12836
7381
14889
7339
7396
11264
7419
13648
7346
9995
7418
14547
8323
9550
11090
7812
17794
7330
6828
8346
9046
4255
9538
6892
9523
9435
10448
11602
7386
8951
8929
12486
7593
7483
7216
7393
6771
8973
15512
8365
13834
9579
11376
6763
9139
7084
6855
11365
7436
9830
8621
6857
14845
6860
6835
10184
6745
7568
6894
14870
7423
6229
10188
6562
6863
7566
7567
7568
6840
6866
7570
6808
11781
7570
6852
7546
6837
7570
7568
6854
6859
6694
7556
7569
7557
5357
6859
6843
7566
7524
6814
13805
6866
6828
6860
6785
6867
6744
7326
6862
6849
7560
6835
7227
6864
5404
6710
6882
7556
6865
9554
7377
7511
6854
15147
10187
7331
7510
6860
11480
11496
9374
8016
6620
7385
7503
9009
9391
10275
7874
9590
7296
10435
14896
12333
4402
7872
7193
8912
12911
7471
7443
6931
12556
7338
3286
8979
10048
8914
7922
6181
7313
10446
6422
7320
6365
11571
12574
9388
9555
6127
6991
15460
8162
5188
7381
14968
9472
9711
10035
7369
8313
7466
7485
6947
8281
9323
11659
8933
13621
11432
7315
6734
6865
9386
7425
9518
14533
9507
13921
17040
9077
14669
9342
9749
10524
9446
7362
8508
11515
16881
15744
8899
11719
9571
13950
8915
14919
9638
4816
10182
6480
9312
7358
14952
12131
4985
7297
6837
7422
10159
7352
7346
9285
13951
13935
7433
11139
7384
9646
14848
13461
8650
16231
8750
9396
6404
10228
9388
16110
7410
7462
11513
9503
4772
12561
14039
9983
6821
8981
9196
7365
5995
5821
5410
7427
9338
11570
5066
9521
5694
14617
10353
9538
7209
15456
9627
14897
10181
11609
8495
8966
14021
12782
9427
13980
11228
9474
13788
9296
7455
10180
12313
7353
9381
10379
7216
12448
9290
15504
9298
9364
9636
8977
14149
7428
12714
7996
10454
7156
12153
8075
7431
9636
7219
7152
7424
14345
12287
8956
9363
14666
9271
7395
8055
9062
7464
9452
8901
8851
13201
9697
10234
10479
7382
7477
7417
13429
20730
10513
8416
11013
7216
7003
17657
13556
8848
9470
7416
11645
7312
10906
9132
14972
13754
10215
7451
5544
9362
14089
11623
6744
9289
9086
12196
11234
9069
7366
7408
7323
7347
13500
8893
9508
13179
7316
8293
7519
14740
7358
8515
7225
7376
9062
13456
7894
12174
13568
7412
7981
15791
7432
7381
7443
8943
9384
7604
7406
8122
9265
9494
14050
12464
9559
11233
7354
9461
16873
8430
7365
11405
9441
8889
13758
13854
7977
7341
14358
8402
9398
7452
12227
6036
9035
7417
6854
9032
12082
8034
7427
9529
6868
8997
7801
13237
9493
11142
8915
11754
7380
7755
7529
7379
7308
7402
11822
8875
10539
13639
7392
7318
5234
7165
8973
14204
9440
7431
6845
9857
7394
9514
9374
2001
11621
14248
7792
13592
7353
11569
6435
9545
6841
8240
9277
14915
7367
9098
11682
11641
10028
13076
8171
13856
9164
9075
9463
9484
9512
8910
7467
11696
15825
7487
10365
7687
9190
11170
7408
11671
14934
14439
11479
7725
9192
9541
7750
13326
7464
8327
9511
14957
11230
9126
13775
9335
9084
9280
8398
13605
7335
13485
13849
9198
7557
5933
7422
10500
15313
11364
9476
6783
4727
7354
11559
15363
9354
9354
7423
7363
9473
11580
8919
7275
9549
11297
13863
10629
8975
9491
9018
11761
8983
7301
7881
7359
11860
7337
14890
14306
9476
9404
8845
10152
9449
8936
7457
7779
9184
8923
7398
9440
13614
9896
15418
9449
8847
8983
11371
11302
22988
9349
5986
9423
9487
7130
6873
9260
8893
8790
7510
9430
7301
7971
9544
9371
13985
9485
9433
9339
7399
9469
7412
12151
7355
7393
7402
9469
7576
6449
10970
15545
9035
7796
11854
8456
13376
11474
9412
9122
11736
10853
10467
7866
13297
14506
7629
8946
14084
6887
9516
11891
13605
8903
10282
11420
8400
9443
8727
11734
14387
9501
7402
9527
13705
8581
8936
12961
9318
8366
13413
6488
12362
7475
9513
9530
6488
11075
13573
8967
7331
15197
13680
12582
7343
11912
9555
6527
11326
8955
6434
9337
8899
7185
11315
13982
9307
14844
7358
9290
8985
13891
14505
7370
7209
4427
11533
7431
9817
10629
8895
11367
14851
13499
14800
14051
11311
14864
11604
6660
7424
7357
9514
1975
13623
7407
6378
9029
7301
7349
9078
12281
9702
7418
7395
8913
5678
14715
7146
6379
7325
1671
7471
3778
17754
1574
9055
7771
8532
7461
8896
10879
13750
11454
13493
13778
13901
13603
9422
9462
7413
9322
9117
19879
9648
8943
10086
8164
6772
9226
7351
9383
9496
13802
10810
9202
9184
7364
7498
13663
11496
8932
12053
7888
11681
8124
9257
9136
3768
12286
7814
5354
8262
11700
8971
8763
8839
8927
9239
11734
10005
10006
14893
5983
12945
6421
11374
8976
11698
5150
10220
13685
9982
4951
7583
9384
7391
7414
13105
9422
8783
9203
9437
8906
10214
9380
9470
9249
9521
13574
7347
7992
4918
9372
9479
21843
9487
7443
9012
6921
9874
11705
12290
13249
6967
9341
2542
9065
10348
13586
12740
13679
11795
8928
7564
8946
11440
10156
14324
9308
9391
16731
7334
8800
9300
11658
11757
12124
12545
11818
17255
9252
8953
9426
13551
10134
11273
7326
11327
8211
9425
6465
7437
15342
14213
11443
9500
12732
9633
9111
9381
8868
12739
10432
12927
13426
8824
9258
8957
10362
16623
7333
9458
15647
9521
7060
9506
11512
7971
6129
9498
16583
9603
11871
11751
9112
9659
10409
4763
13939
14676
9367
7306
9617
9253
15351
8948
8846
19805
13778
13662
13873
11027
14045
11292
7490
8874
8976
15125
6162
9272
8791
14891
9398
13803
9383
13087
6941
7438
14326
10074
11219
3677
6350
6227
7348
9234
13876
11463
11517
2528
7268
7379
8975
14771
12941
8129
9421
3601
8719
9271
8355
8200
13408
3960
5186
17525
12616
9430
8280
13876
8128
8875
9013
9348
8878
14507
11541
9072
7258
7402
9423
11690
9360
21083
9345
9581
6843
15399
9868
10173
12667
11952
9377
12428
7398
9018
13240
7367
16169
8323
11442
9399
11373
11460
9518
7456
8979
13338
8944
8819
11750
9291
9443
8881
9710
6427
6428
10481
11664
7441
7803
7501
7190
9177
7794
8902
13875
9377
12183
4894
7438
8065
6990
7440
9191
9391
10240
6877
14113
8661
9396
4771
9440
9471
7547
9301
5822
9497
3619
13703
12487
7363
11828
10829
14068
12031
9472
15217
11255
10503
9429
13634
9461
11527
13631
13663
13663
7298
9259
13593
14004
9235
8661
4219
8990
12308
8900
9431
8849
9249
6213
7134
10019
8843
13732
12755
12672
11660
12404
7321
12208
12761
8915
7018
8942
9407
13064
6403
12009
7148
13950
9435
4916
7621
9230
8039
8935
10532
10787
15356
9320
7415
8797
9424
9008
8493
7195
8950
9317
13790
9176
15473
7978
12222
17659
9439
8987
9542
1822
13397
2877
7550
7300
7358
6191
7394
7486
7828
11251
11745
9311
8902
8903
7774
11881
9599
7295
8901
11486
16874
8958
8782
9285
13638
15962
9441
8908
9246
9301
9026
12899
13696
9436
13616
7302
9444
9481
9519
8867
11600
8921
8884
9434
12701
8826
9318
6717
9453
7115
9008
7331
13599
9463
9324
1878
8914
7357
12928
9315
10946
7491
9038
9764
9511
12542
9366
9418
4234
8560
11663
11057
11148
6362
5133
11594
5367
10693
14514
8960
7364
12806
8960
16871
7432
9493
11528
10136
12282
8880
9132
5652
9527
9687
8088
7351
9266
2260
11857
11697
8451
13563
9448
8927
8234
8943
7776
6427
9305
9440
8923
3618
9377
14009
7441
12141
7412
9424
11816
8883
13974
8888
8008
7325
9493
9083
7280
7411
9981
8340
11613
7244
8551
8869
7088
5687
16867
7364
9536
9479
7370
9439
10172
22135
9616
6441
14372
9262
7287
8560
6199
2348
9490
9190
8925
13201
7360
9265
7323
8947
5231
4893
9483
8904
9366
12802
8440
6626
9516
9575
7302
8886
8976
12248
9463
8913
11883
11589
13366
11549
9571
11684
9472
9554
6166
9514
6402
10498
13153
13896
11939
7656
8860
8609
9254
8073
15358
12622
11171
8940
13806
13803
9513
15476
7350
9478
9795
13361
9432
8870
7389
9412
14913
8175
8571
8939
8942
13818
1580
8851
8249
8935
11655
9322
12551
13724
7705
8938
9542
11470
9368
8682
9426
9172
5439
9533
8897
9339
13629
9481
9297
5167
6966
13502
14135
9148
8964
13655
9458
9426
7254
24298
9123
7497
9423
7867
9569
8919
7622
14106
4776
9103
13597
8828
8900
11969
7309
13557
8968
7333
5659
13933
13789
9464
12679
7925
8090
4774
8926
13241
9321
9309
9584
8932
7364
12219
13586
9344
9442
21296
9353
11569
7501
11327
10767
6850
8845
9320
9320
7362
9005
9512
8925
11892
9354
12565
8845
8506
8938
7507
3181
10445
11559
10004
11569
9279
14057
7262
8926
9488
8319
10383
7379
4987
5186
8612
8592
13855
11966
9340
10266
9055
7375
9464
9533
9256
7356
12110
6273
9527
6166
7382
2576
13974
7450
9420
11985
11743
9396
9146
12815
8949
9365
5046
10560
9494
8902
13525
8925
11552
6577
8938
9840
8911
13643
7445
11918
4986
11822
5692
5034
6196
13982
4336
4891
9447
9298
7409
5271
11918
8924
8686
7296
9524
7418
11767
9222
9430
12397
9454
5459
9426
9416
9508
7834
9446
9474
15597
9479
11104
11100
11592
7358
11702
7308
7507
9104
9515
9505
14357
7271
14881
7889
9435
8895
14993
9423
7359
9366
10791
7357
13405
9516
9320
5281
13746
9412
11487
7446
9644
9722
10162
4896
10020
7496
10108
8914
7557
12976
12977
8976
7507
9492
6191
9462
9146
7326
8992
8922
15229
11728
6993
10974
9250
8020
9380
9555
8883
9377
5194
13624
13111
13948
11208
11723
10885
9398
9109
9508
9491
9362
6419
8900
9601
13505
16429
7365
16763
7637
10928
16294
8903
7365
8890
9433
14070
8236
9591
9532
12160
7507
9409
11252
8571
8919
9419
9449
8858
9522
3610
13606
13702
9366
9379
8901
14147
9105
12860
12132
17173
9313
9324
12491
9362
6967
13443
7783
7435
6135
9390
8897
13606
7370
13431
5752
8931
1894
11967
7329
9379
11732
8936
9412
9539
6382
7360
13656
10004
9216
11171
16800
7438
10650
13496
8866
5630
9536
8964
9409
8936
14321
13665
6924
13670
13406
12773
6910
7914
9445
6440
9518
11650
9481
7349
9511
5554
9494
9467
8888
13234
13637
11502
9504
5858
7786
6475
8878
9353
12688
13845
11494
11694
11398
9508
8904
7373
5058
11253
16419
11307
9429
11279
7310
9125
5742
8939
13242
9422
11344
13630
5875
16880
6149
14006
5655
9226
9404
1977
9491
9419
8966
8662
7805
9502
6415
9010
6476
9504
9536
6989
13919
13545
7290
8955
16816
7366
9328
4776
5220
9177
9476
9407
7422
8911
9482
8844
15198
9988
7342
8887
8249
8964
13844
9399
7110
6450
9402
11313
8874
13340
8222
7390
9276
7343
11571
8456
8894
8091
6199
8853
11552
7380
2788
11727
2866
9534
7418
11668
7347
12756
8684
7417
9311
7568
5126
9493
9416
9494
12748
7419
9481
9277
8946
12434
6479
8476
9659
2161
9030
9128
9129
9438
5733
8841
9092
13565
8883
9007
8927
7492
13761
9075
9533
8680
5042
9385
7397
9345
8083
22459
8792
13781
9504
6943
12210
6715
12003
11129
8958
8930
11138
9579
9351
9451
6912
11927
7446
8955
13682
13435
8927
11684
9010
9294
8931
7444
11572
7434
13654
9284
8672
8862
9506
8960
9301
9387
15496
8114
8542
11611
15488
6517
9584
9536
8956
1883
9240
12774
9443
9161
13937
9419
13790
7786
7968
13666
5422
9512
8856
9524
7256
7818
9511
9584
5478
9346
5389
8343
8913
6637
10511
7821
8893
7892
13753
7373
9405
9263
6192
9348
9649
11155
11480
9484
15252
5482
9194
6160
8925
8875
12739
8387
8934
9554
9506
12772
10274
16907
7383
14117
17872
9011
6205
9052
7353
9335
8828
11523
12186
13375
13557
13583
1573
9336
9407
9493
5534
8961
13925
8950
9416
14934
13686
8962
6885
11552
12306
11181
8837
9507
7289
9510
13619
9281
5466
9396
9430
10266
8907
7606
8530
9163
14202
7366
9001
11498
7574
8927
13850
8960
7151
9544
14101
15199
6864
15034
9713
12451
9734
11514
13391
11574
11672
8666
6784
7183
5103
7358
11430
8946
6919
8977
9387
7859
8959
11549
8993
5365
11822
8581
9825
11432
13986
13513
11232
11644
9287
14151
9105
9246
7339
4018
7372
6177
5704
9437
13911
8953
12768
11578
8763
8928
11813
9477
9514
13591
8554
7763
8920
9527
9398
9108
13726
13130
9489
8063
9537
8939
8798
8977
9010
8984
8542
1870
6403
8282
9209
8928
7940
9534
6442
13665
7842
4793
13623
8860
9272
9351
5192
14024
9486
8668
8957
8894
9500
9492
9494
6052
14108
8987
7459
10159
12503
13967
9721
8906
7384
9499
7928
9375
6389
9545
9292
8937
13986
11176
6405
9138
13375
9457
8913
11972
6388
9522
8186
11948
9453
9002
9094
7521
9448
9218
13660
6762
13803
8977
8925
9482
8942
13628
11739
8295
12862
11258
4709
3625
9081
8559
9439
8838
5011
6577
5702
9529
9561
9446
11718
10229
6316
11673
9471
9535
9575
14045
13975
8924
9512
8779
7463
9393
11729
8338
13638
8915
12727
9723
9525
6465
8199
7387
8947
9425
11769
6385
4743
9532
9508
9299
8879
8916
8510
9527
13678
13850
14011
9489
9830
11335
17101
7418
7448
9297
10001
13597
9458
5427
14331
8220
14189
9442
9194
9433
6424
8996
5291
8950
10346
11437
8891
10368
9104
10395
11749
6417
9495
15504
7342
11670
9123
7786
5405
9118
11582
11445
11825
13768
7368
13679
9424
10435
8942
7354
1882
5284
5943
5021
5837
11550
7322
8981
5769
9511
9517
7844
9484
10479
8864
7429
5821
8915
11250
13514
14301
7490
7488
7188
7790
8743
9384
2415
9029
8932
9438
8831
2811
12027
8900
6530
7450
9490
13446
11678
9436
11268
11358
7369
7852
7416
7385
7480
7324
13616
7087
13671
8156
7343
7336
8050
9556
8905
9010
8933
11275
8941
9478
9456
8431
7022
9549
7349
7817
15532
12584
13395
8885
7441
9428
11556
9054
12755
7405
8816
7405
8415
14514
9306
7567
11599
12078
8935
9284
12716
8889
7993
8960
7370
9473
9379
8928
9518
7442
8893
9480
9495
6333
8053
6726
8939
10468
9516
10953
11622
7342
4918
9595
9365
11691
14229
9702
8891
9272
9355
7803
7343
7513
7476
5050
8601
11671
11614
4473
3661
12618
13405
9506
8893
10798
13493
12693
11747
13640
8077
15856
8036
7393
9499
9210
9282
8962
12417
9420
8618
9028
17253
6897
8929
10155
6044
6769
11695
7417
8300
7337
8904
7373
7091
7793
8939
12791
18832
8970
7425
7355
12747
11152
9472
8210
13945
9025
13403
8909
8401
6397
12873
9601
8000
12380
9470
4775
5202
8904
7436
12410
11856
9481
7358
9848
7702
8794
14905
7336
11239
8054
8995
8525
8922
7644
9281
21385
8833
9270
10936
9025
9014
8662
6808
8508
12732
11203
17461
8120
8221
10571
9245
6994
8534
11575
7294
10286
9271
12105
7539
13645
9002
7357
12872
13798
8108
7926
15586
11606
9509
12990
6234
11403
11699
17511
7423
12074
12715
9590
8984
12375
7798
9297
17178
13629
9366
10690
12251
11655
13132
9349
9352
9516
15419
9159
8848
7668
11453
9275
9322
9083
13195
11605
13707
8901
15333
9993
8486
8677
9264
7341
7348
12721
9597
8931
9392
12397
9881
14027
12439
9528
9346
9708
8978
9127
12257
6973
13386
13682
7451
7323
6836
21143
11719
9861
7515
7914
8374
13786
8307
14075
13984
6837
9044
8874
13239
1868
9515
9132
11227
9532
8947
9498
7537
7292
7548
5330
9084
7350
8844
6116
9447
9424
13443
5204
1869
9327
9270
8217
13487
9478
8285
8943
11763
10674
8905
11704
8311
7440
11217
11408
7603
17319
8231
11992
8496
13657
11787
6419
13578
14219
9580
13877
13891
13572
14025
6589
11785
9372
8109
9404
7513
9506
7329
7710
7342
9460
7143
11293
7423
7404
9615
8950
8793
10249
16257
7376
11703
8911
14101
10388
4387
14992
8892
14123
15489
13983
8969
7377
6415
9466
15256
13703
12123
6886
7170
9251
7749
12610
9311
9326
6120
8928
6806
9371
11834
9454
7343
9601
8957
7439
9419
8923
9419
12390
7354
9021
9536
13371
9518
16511
7326
9489
6900
10317
7494
7220
7417
12315
11130
5355
9419
1390
7472
12602
10410
9464
9539
5269
7310
13588
9609
9390
12484
7406
7453
7368
7179
6822
13618
10169
8971
6827
9513
10012
9546
9398
7384
9194
13247
9379
13697
12134
16647
7337
7359
11884
11624
8987
8932
11234
6801
8683
12450
15432
7337
12742
8879
8526
9072
9461
7434
8978
9846
14883
13653
5021
8465
14428
9480
14143
16470
9264
8855
7464
19337
8960
8170
6893
8354
7299
8437
9453
7080
9478
8199
11082
7062
6924
8835
15396
11517
13648
10696
9476
5470
11619
9452
7384
13585
13958
21509
6484
9405
11505
8741
11698
12147
13597
9404
7275
12759
7839
15328
9522
11600
14039
7793
7523
13663
15037
7799
9366
9503
12813
9087
13854
13606
10426
12036
9025
9069
9426
10374
9328
8796
8933
9572
7354
7264
6476
11487
8931
8456
8934
12866
7944
7335
8961
8944
8872
6267
7923
9303
9032
11703
14947
7832
11834
8806
6421
5127
11551
7839
3127
7376
8197
7424
5796
14335
16293
7376
9370
8402
11464
13468
9579
8815
7911
13775
7353
7315
9540
9352
9079
11757
11076
13528
7361
9472
8890
12713
15358
6822
9855
16703
7368
10181
7308
9322
9284
7322
7386
8923
9445
9479
11303
8908
9193
9226
8941
7858
12272
7451
10100
15345
9480
11105
9411
14900
7348
12811
11852
7382
8635
14909
15093
11467
7085
12258
14803
8938
7343
7348
15319
9232
8852
8012
15321
5314
7774
8978
9335
6842
9396
10121
8873
7386
7363
13605
10373
9503
11479
9393
8162
14016
5310
8892
9524
4735
4895
12298
7259
7861
11247
5462
11423
7316
9521
8898
13880
7501
13725
8939
3582
7434
7428
8173
9490
10237
8756
7482
7483
7423
7369
13880
9592
6414
8958
8883
8911
10373
12231
13296
8955
9420
5686
9336
8956
8932
10427
9125
7332
10027
13783
13925
8430
11204
7335
15470
8968
10382
7325
6215
14945
13701
9576
11371
12797
13646
11661
11882
9644
8543
5585
9408
13681
7820
7330
7306
7278
13250
7402
7432
8900
9376
5028
14843
7348
13598
7483
9209
8975
9565
13809
9300
9334
12635
13464
8931
9548
7458
9378
7440
6210
13607
12168
8989
15519
5578
5583
5982
8714
7462
9893
5623
10504
8996
8928
12770
7338
8951
8932
11474
4265
13956
13738
10113
6904
7012
7337
9427
12045
7747
11660
8209
9408
9393
9448
7473
9379
13539
7484
8538
8910
6855
7368
9125
11615
9640
8994
10343
9443
8753
8622
7926
14749
7375
11786
7729
6873
8462
8917
7942
6472
5212
6863
15309
9621
10692
9327
9184
8916
12084
13363
8770
11358
11236
9318
13815
8865
7375
13587
7507
12149
8329
12364
9514
9586
8862
9470
7284
9470
7978
8932
7363
9726
7430
7869
7321
8960
5395
11829
9270
13821
9417
15600
15246
7291
6783
9465
9471
7971
14692
7346
9533
9417
11470
14895
7327
14826
7343
7393
9589
10046
11615
11536
5127
5803
7286
7333
8634
9451
8628
9046
14235
9320
11487
11737
13947
12776
9404
7483
9233
6822
13508
7341
10741
9581
9128
5170
7492
7458
7373
15166
7809
9487
9352
7317
9238
9385
13591
7284
14656
7289
8871
14863
7395
7365
7365
9553
2065
10428
6638
7352
9468
8285
13654
8892
9854
12970
9401
9370
7409
7412
11664
9397
12654
9328
9391
8966
11632
7299
11663
7379
6834
13553
7385
13562
6728
9472
6864
8918
9370
9497
7364
9398
9510
9134
7363
13267
7344
7453
6835
7381
9176
5909
7321
7346
8671
7364
4778
7339
7351
9981
16295
9512
11351
11239
13872
9644
11836
2836
23016
8108
8236
7391
9355
15354
9347
9260
8190
10170
5831
9274
9500
7531
13672
7323
14030
8796
11251
11815
14001
13837
9318
13314
11278
9923
9573
15660
11171
9517
9591
7069
6926
10018
11074
9535
2570
7460
7238
9421
13593
7326
9514
7309
7448
8193
11325
16444
10326
9322
9127
11047
9627
7556
7363
7807
15820
8712
11837
9457
6843
21751
7509
6828
7005
9540
6767
7453
9262
7444
7491
9184
7610
7386
7455
6253
7304
7550
6812
7508
9473
9546
7397
7411
7660
7309
7639
6861
8875
7822
21751
6872
7301
11750
10361
7961
6851
7572
5419
6819
6844
4684
6872
6829
6867
6776
6827
17577
9349
8984
3975
7279
6824
6822
9356
7457
11750
11438
10744
6863
10232
12946
6816
6027
7469
6681
9524
6871
12494
10046
9286
6816
4811
14923
6771
13468
7414
7222
5907
15083
9480
14845
12808
6857
6842
8965
7441
7438
9402
9792
6463
13823
12698
7343
12376
8274
6003
8884
9549
9576
9581
9580
3241
10397
14015
8904
9523
12008
7712
9490
14887
9403
9539
11534
11961
7498
14207
11565
7240
10329
8874
16587
6812
9504
8352
9446
8872
9147
13708
9520
7223
7524
14801
11546
9439
8106
6946
9764
7417
14852
7520
6827
9103
7342
7627
14160
7343
11732
7329
8126
15013
7796
9355
7358
9529
6826
12054
7438
13797
10846
9597
13536
14897
9624
7491
9350
7488
12385
9482
16484
7357
7353
9464
10799
9578
8630
7420
7322
10287
9512
7288
11461
8885
5202
13574
9547
7383
7355
13596
6580
7408
9592
14899
7505
6845
9472
9538
15013
7423
11173
11462
7552
7515
7779
7435
7304
7424
7319
7427
7723
7388
9508
7303
9601
8901
13679
9427
14886
15390
7343
9187
11060
7391
10976
9482
7230
9363
14899
10530
7373
8039
14787
11376
11653
9517
11445
7507
13598
7357
9222
13636
9501
9015
11538
5201
7897
7808
7495
9487
7436
9472
10737
9530
9401
7409
8692
11741
7520
11003
7155
9504
7818
11795
9280
8935
8942
12038
5522
12785
9540
9587
7366
12839
6953
9165
9301
7358
9489
12348
9317
8361
13520
13799
6847
7443
9295
6876
9500
13647
13609
15332
7355
13269
8990
7360
7335
11364
8932
7327
9487
12583
7775
7478
9435
9339
19393
8221
7361
7460
11821
10451
14732
7406
11660
13621
14410
11565
12943
13505
9652
13888
11068
7421
6893
7425
9443
7362
7194
7285
7438
7301
7297
9340
9544
7517
9375
12288
9464
14965
10973
9605
9318
7401
13913
6605
9519
9482
7267
9446
11224
8915
9972
9084
3194
8499
5354
7356
14698
9005
7515
7430
7428
14021
14949
6486
7402
12021
11861
8163
5298
7305
7435
7387
7436
9548
8032
8291
10048
7371
12260
9405
9520
14741
11295
7986
9472
8328
7335
7461
9592
9472
9471
18130
7310
7403
14899
7439
13673
10922
7151
7500
7422
10151
9483
7525
6958
9558
7940
12566
18612
9467
9546
14949
7783
7536
7371
14869
9313
6842
9160
6920
13874
14121
11668
8223
13596
13003
14596
7209
7377
9514
11532
7442
9374
7531
13329
15758
7235
6791
8953
7777
14817
9540
8483
9394
9445
6723
8447
9513
14650
7293
9462
10393
10318
11626
9387
13682
7853
9515
15412
7876
7446
7283
7370
6242
9489
7460
12895
14977
9608
5758
8596
8649
23085
8134
15589
11420
7249
8939
6482
6795
10895
11948
9588
13723
15515
5240
9540
12745
11572
7378
9527
7316
8272
13353
7357
8979
9497
8886
9412
7334
7353
13968
7434
10140
9632
7447
9633
9543
7335
9715
8757
9434
8299
7315
10657
13821
15394
8925
8694
3239
9586
11921
5554
7540
7506
9552
14948
8942
7444
2807
7954
13302
14078
9191
9600
4999
8948
13309
4983
9508
9448
13650
8293
8998
14951
9278
15530
9506
13670
9457
9445
6907
8936
8933
10105
6985
14000
7571
9306
13658
12082
15361
1467
9662
11238
9414
13516
7291
7764
7282
9583
11921
9999
8144
7193
14157
9034
6806
9389
9254
8853
8949
9557
13898
7275
7562
10176
5783
6008
13607
13607
13933
16477
9490
12362
8911
8884
5823
5310
7943
11019
9008
9335
9330
9385
14046
7335
12139
15489
8112
14911
6261
7744
9263
7379
9653
7356
9473
14033
8110
8928
9081
8966
7294
15396
7564
7387
9098
12364
7451
5317
10230
8986
13574
8636
11480
9588
8925
11657
7415
7423
8905
9359
10160
11632
10974
11526
9483
7414
7494
13860
8895
7460
5484
13203
7324
9683
4966
12533
11064
7342
7353
7229
14680
7316
11721
9504
11512
11627
6954
5783
11911
13536
7493
8904
13539
14753
8957
8919
9426
11557
9496
9397
5486
9497
7409
5794
2182
14173
8510
11856
9124
9395
7332
7234
9530
14145
10770
8760
12202
16491
5805
11440
14890
9507
8628
7432
13603
9366
13867
13611
14207
12049
7378
7342
8050
11096
11359
7325
9489
7364
13055
7869
11559
1777
11306
8917
9078
13285
9300
7425
11446
18419
7293
9326
8413
9867
12215
3936
11579
6187
10238
13690
13472
7341
9266
9605
7231
11526
9338
8947
9579
7485
7398
5029
9478
13221
7329
7343
7312
7433
3533
9516
14797
15366
9347
7447
3018
11232
11349
8128
7387
13542
12806
16391
11393
12544
9334
11843
14946
7356
12125
8260
13741
7955
7236
7431
14740
7362
13809
9319
9454
8439
9445
14780
7349
9531
12340
9466
8756
8124
7438
7411
5359
9237
11245
9506
9371
6506
10636
14930
10857
13394
7450
7842
6836
12005
9313
10129
10190
13854
14074
7447
13151
13625
14042
9525
10829
11770
10239
8893
7459
7740
14860
6202
6789
8553
11370
13987
7377
13361
7367
9498
11874
8952
8929
12253
8888
13681
11592
9509
13625
10382
9272
7500
8961
8790
8222
6839
9441
9585
15321
9485
11771
14017
7768
12779
7317
9515
11579
11753
14973
7750
7340
13841
9512
9410
11660
9751
10456
8889
7369
8374
13398
12736
7953
8311
9458
7335
8941
9500
14951
7328
7385
5645
7156
13901
9397
4787
10740
8560
8523
8908
9484
5826
7448
7340
2525
7386
9620
5726
14808
13935
11509
10279
11684
13622
6236
9514
7352
11174
9183
14927
10217
7303
8388
8548
7329
7320
13243
8567
9456
14396
10245
9082
9458
9392
7426
10502
11629
7559
9113
10234
9610
5026
7296
9093
7253
14174
9541
9418
5131
9972
13590
10044
8745
9283
7727
9208
9445
11403
15507
8952
9534
9408
14947
8645
15342
6894
9241
11194
8285
8867
10015
11700
7307
11768
7434
7796
7452
13763
8916
8912
10029
11705
9694
8968
11470
6527
6379
9357
13638
9302
8051
7394
11308
13604
9388
9604
13983
8903
9517
8938
9632
9346
9499
11590
7285
6811
13501
12898
9319
13425
7681
6840
9372
10585
13233
14149
17298
9875
11531
7812
8309
7449
16600
9057
13892
8748
9119
6205
7604
9411
12089
9136
9461
9572
9289
17360
8423
7451
8863
9449
2114
7584
10221
7453
11652
9373
7875
7363
9509
9416
8308
9366
10009
8185
10401
14871
8174
14901
7395
12759
7296
7554
10090
7287
8362
8344
14632
13994
11463
13694
11792
11665
7778
17949
7427
8494
9551
15947
7014
8605
9392
9522
9661
9550
5501
8875
8880
7401
9377
7718
6489
9174
13430
13416
8898
7764
7539
9447
9508
15302
13285
7399
5304
12914
9457
14964
7764
6738
9502
9437
11147
11364
5676
9159
9497
9775
9423
7385
7366
13394
8106
13587
5607
12006
9780
13319
22784
7290
14755
8910
11094
11308
2319
11755
11585
9535
9189
10412
8868
11573
7405
9553
9455
11421
8866
9019
14927
6462
7904
9351
10800
9711
8941
7517
7343
11683
8182
7562
9361
8892
7282
9162
9080
9352
7352
13124
13651
8915
13985
6253
6433
5983
6252
7337
11525
9439
9523
8720
9305
5131
7747
7580
11295
8925
10317
5464
9028
9436
9466
11005
13872
9630
10459
12080
5985
9209
8365
14838
11432
14123
12158
9410
8977
9612
7353
7921
11561
7763
13805
14127
9308
11714
9650
10043
8987
5339
7527
15931
9664
7433
7505
6076
9516
15457
9290
11476
8986
7347
8667
8872
8919
10678
7953
9472
9033
8925
8095
12698
7414
7522
11512
9508
9361
9451
11882
6795
6346
8536
13709
8996
4428
14322
6438
14237
14321
6834
7347
11884
13016
9327
8901
7769
6982
6839
7316
7263
12293
9475
11516
7330
10769
8892
9498
10315
7330
10251
12882
11563
10285
10882
8954
12662
13844
4791
12141
9379
9394
15240
9627
12718
6647
8693
9086
7410
13495
14053
9471
8279
19450
5410
15509
7943
8109
8851
9510
9283
11525
12694
13662
9482
8017
9381
13609
14183
8975
13598
8861
9522
8197
12513
8444
11587
12361
8693
7337
1571
9124
10136
9454
13592
7227
11654
9502
7453
9247
9079
7303
7713
8435
9278
5929
6057
9278
7350
7361
7306
8908
6393
11640
11977
11240
10289
7408
8917
8995
12673
9335
12519
9366
7418
7372
9135
11845
13607
10204
9588
11603
12721
9425
8952
13817
11520
4149
9374
15566
8928
9520
9764
7349
3570
8906
5929
22676
9404
13708
7410
11706
7097
7247
7120
9383
11584
12295
11706
14816
12080
11706
8111
21695
8942
13171
9471
7403
11105
11455
14576
16129
7262
8988
8931
8865
9437
8970
9436
13243
14100
6874
8987
15357
10025
6937
9686
9409
9303
9334
14819
12514
9454
7567
7852
9439
8956
12066
6606
8384
11228
14780
11129
7903
8875
9282
9376
13971
10336
11625
7761
9507
8286
8006
13362
13433
9499
8902
8125
9417
9786
7384
8304
11423
20180
6717
8913
7455
16352
7428
7424
8872
10418
11737
9202
6537
13851
13712
12147
13778
12399
5474
8983
4917
8943
9478
13951
9513
8256
7030
13826
8929
8914
15369
9340
7465
13541
7501
9501
13592
8199
16397
8959
9518
9000
12717
11735
8044
11775
7247
6939
9186
9505
8871
8865
9339
11409
8738
9508
5245
1712
15348
14039
9123
13998
12721
10793
8892
10324
13367
8909
11781
7305
9318
8327
7540
8897
9800
11909
6981
14979
10595
8884
14124
6874
9361
8985
9007
10057
9509
9268
9605
7438
11490
11387
12830
9038
14081
15003
8710
13668
8525
7354
8962
14077
7797
8951
13287
10246
8224
8854
7931
8338
14164
5779
4947
7360
19688
11800
13691
8955
9455
9327
7364
11262
8556
7310
13037
14912
9435
10436
8645
7400
13864
14078
14092
19256
8850
8922
7135
9592
8923
13919
8947
9463
11388
9220
7304
8503
8890
12140
8776
9316
8958
13309
8951
16366
7437
9119
9206
8287
7318
9592
1596
8937
10598
14172
10714
9087
12092
6222
6845
9395
13652
16977
10412
8969
6450
7375
7448
9281
11673
17391
4558
9006
7480
9353
10188
8920
11525
9301
11105
10253
12319
11487
5403
9079
7415
8345
9308
9449
8948
9338
11840
11555
8961
14114
8954
5261
9510
6965
7022
13763
6097
15262
13753
5170
14107
9711
9007
9007
9007
7885
8981
9209
8957
9075
9241
9008
9464
9086
9476
11707
12804
11816
9095
9100
13453
11476
11234
11502
9501
8931
15464
7452
7511
9507
9617
9312
9366
13520
9425
1575
9507
6862
9324
9542
9526
9482
6838
10239
8993
18876
11210
11408
8101
9827
13484
17488
9484
7319
7300
9661
13690
9108
13580
8908
9414
10331
12764
10636
9371
9390
8907
8956
11275
9438
8971
7218
9018
4790
11825
13816
7506
7829
9677
12723
5256
9509
8875
8863
8969
9422
8881
5386
5473
7375
10070
7421
9463
13584
6941
11823
10858
8874
9105
9333
1842
13804
9509
13961
9340
7429
8850
8051
7322
10039
14975
9488
9596
11556
12736
5294
13836
13971
7315
13608
13633
10648
7362
17245
9202
8235
6657
9519
11586
14942
9350
8161
8969
9514
8971
9450
12310
7261
9473
11553
14857
13651
6393
8807
7906
7404
7545
9579
9465
9015
4912
14750
9466
9168
8950
10302
8962
5812
5234
9545
11747
8945
9453
9515
14924
13635
9312
13521
7335
12623
8906
8934
8982
6486
10575
13691
15017
9473
13808
9102
12264
9388
7421
7354
7355
16753
7359
11002
13731
7415
7448
7376
9350
11498
5028
11610
9460
9401
7383
13611
6418
8897
9468
12771
8957
7488
6175
9169
9512
9118
9047
5504
7139
12263
9427
7507
12846
7364
14920
11116
13043
7395
6215
9419
9456
1825
13677
9409
5730
8834
12473
5523
13813
11270
13198
9459
18994
8882
8838
8954
13825
9451
9505
8907
9496
7825
8843
7458
9280
8878
9359
9332
3759
9379
9268
12243
13649
8910
13633
17398
9474
9110
8941
8827
5242
8943
7807
8908
9446
5323
11715
10281
8984
9424
11714
8961
9509
9477
7389
10244
5439
7458
8768
9390
10914
2098
7167
8929
12341
9064
12172
9356
20762
7390
8983
12166
11621
5095
11696
10286
9274
11971
13611
8982
4901
6382
13642
7355
11362
9434
10556
5765
13600
11705
15063
8936
8843
13623
6842
14154
8867
9362
11584
13707
13907
10310
9477
11503
9278
10084
9695
11849
6412
7372
7321
7676
8880
8971
7847
9268
9200
11662
11558
10488
8960
10096
7343
8984
11477
11551
9374
9473
4250
6071
9471
8951
10514
8256
7354
12454
9470
7266
9275
9362
9017
14102
8908
9527
8919
13670
7350
5404
11727
9432
11964
7864
7330
11693
8941
8941
9003
12534
5611
8990
11664
2835
6157
2858
8908
9463
6373
12539
9441
8890
5818
11692
4256
9528
5156
8868
8773
8866
11548
9558
9553
11718
8945
9254
11957
13706
9995
7324
9463
9374
8974
12027
8062
8967
8951
11876
13336
10440
9269
13789
6360
8989
9313
8870
9016
8283
9445
12196
10341
9325
13834
5836
14063
9512
9501
8476
9269
12880
13502
12923
9439
7328
8929
13628
9443
8326
9534
13020
4882
7363
6057
9355
8673
9520
10298
9440
9037
13642
6465
9406
13483
12058
8981
6788
13797
9396
8972
11663
9495
5687
8069
9273
6380
8006
10521
8947
9502
7230
9535
8977
6252
10635
9454
4721
9418
9514
12964
8904
7970
3194
6890
9003
8855
8864
9236
9492
11709
13783
9693
9447
7336
8976
9511
13784
11757
9343
7474
10116
11299
6073
5541
11785
8297
10852
9519
8062
11082
2687
8925
8825
8304
8822
13516
14059
9480
8912
9390
17436
9423
8978
4260
7463
9438
9382
8903
13371
5292
14423
7740
6671
8609
11720
7874
9492
6373
7348
13317
11575
9545
2799
9415
5178
8927
5040
5350
11401
8860
9288
9487
12025
14489
13649
9479
11972
9599
12494
7307
22813
8946
9529
8750
4782
5012
5595
9417
8950
9109
8923
13758
5800
5025
13494
12801
9559
6704
8914
8917
8988
5193
8886
13731
9002
9417
13623
9311
8881
8961
8940
9504
11674
9418
7481
9504
7234
14543
13390
9005
8860
9382
9399
11771
8645
9500
13753
9337
13966
9509
13731
11374
5351
9447
9304
6426
1574
16155
7396
7389
8996
9392
5346
9282
5291
9388
7446
8176
9366
8923
13837
12079
7407
8966
10271
14134
8880
6840
13752
9457
8012
13681
9191
9435
9414
15536
8286
8826
9626
6793
7447
9438
5459
6886
6887
10433
8870
16963
9054
9569
9355
9103
8059
6979
5213
7366
8761
8848
5240
14084
9354
9565
9412
4870
11704
7492
12143
7343
11440
7331
9498
9919
5219
10271
13288
11555
9268
9027
9553
10519
9445
8946
8932
8896
8166
11245
11632
8394
13727
8922
13975
13980
16899
8954
12333
13702
16873
7410
11712
10480
7510
6827
7378
8833
9408
8838
9454
10824
5374
8970
8479
9392
9464
9074
9432
9415
5662
9131
11588
9500
14026
9319
7288
9521
8192
7417
9331
9096
7701
8966
8958
9242
9586
8911
14252
9336
7824
9471
7309
7421
8911
12555
13568
8953
9399
5538
7508
9294
9358
6970
9401
13594
10316
14940
9807
13937
14292
12937
3931
8945
8898
13566
8988
13129
10607
9486
13815
13649
9282
9267
12365
8718
11203
9396
9528
11524
8413
9222
12103
12724
7343
8875
5234
7714
8945
10529
6836
8966
9411
8685
9360
11665
11727
9249
9458
8991
9363
9515
9070
7495
9006
12748
13523
5124
10859
3643
3643
8796
9432
9890
8915
9427
10061
7115
13828
12666
13735
13451
10027
13819
8971
12287
10280
10277
9312
9477
9505
6167
17151
7711
11944
9519
12177
13998
8959
9409
13753
9024
9362
9994
4832
9304
8903
9614
11542
11508
9536
9433
7327
13973
9098
14126
7406
4788
8187
8681
11236
8946
11552
8055
9314
13259
9394
9059
13687
13698
11753
9629
11544
8928
10882
7424
7772
14997
11513
9457
9456
10336
7959
8248
15897
6423
9414
9543
9394
9506
8720
11935
11546
5230
11844
13396
11822
8898
7368
13850
10126
7680
9246
11532
12513
14158
4898
8975
11543
7109
8613
8935
8901
16287
13647
9558
11873
9483
8998
7489
11207
13622
12603
12725
7448
13245
9426
7325
5320
7717
8220
8959
8897
9457
9521
9614
8946
8969
9400
8887
7440
8005
9030
10023
8536
8913
9181
10716
5404
13848
8065
9326
9118
8902
6932
14184
8664
8930
5095
11609
14806
13687
6825
14986
12509
6412
8935
6008
17541
8245
11633
8973
9676
9452
7355
8865
14248
6254
9445
9116
9434
8249
7804
13184
11037
8882
10170
8157
9477
6619
2541
9319
8931
6157
2447
7342
9368
8929
15124
7790
8807
5439
7324
7255
6444
9160
11304
6799
8952
13958
9006
11320
13489
11143
7510
9451
10669
9286
9289
7433
9374
9143
8859
10471
10238
9611
11611
10150
13651
10412
7508
4939
9751
11564
8967
9522
13655
7470
11005
11977
8985
9361
13610
13628
11825
9454
13780
12737
4730
12170
8930
8184
8947
7443
9361
13668
8542
7169
7188
4778
16308
14238
12795
9228
9215
10149
10027
9138
10730
10238
9289
11588
6389
7450
6449
13528
13317
8935
17541
8976
7448
9433
2130
14294
8397
6990
15336
8797
7476
8927
11591
13740
8318
5517
7302
9631
5644
11727
8080
9545
6181
8556
12285
8933
14889
9470
7323
9295
3304
10031
9473
7389
11408
5743
7438
12561
20797
9288
9502
8163
14858
7892
9280
7409
8786
7436
14004
11650
9521
8840
10753
8685
7436
21836
8237
9454
7519
7715
8734
5397
13457
9574
12550
13760
7341
10352
11451
13632
7917
8961
9304
5765
10663
8763
9218
12757
9361
12854
14054
9525
8383
11591
13759
7374
8530
8895
9569
12735
13841
15495
11583
11651
7454
10294
11230
8424
7391
10865
10105
9510
16172
6917
9426
7379
8939
13354
7380
8955
7449
15791
8914
12700
8703
13813
8538
9075
7386
9393
7512
9285
8866
9394
9028
9386
14897
9539
7604
5413
13253
10063
6839
8235
10114
6852
9104
7397
7510
7432
11620
12109
7348
7190
8896
11685
12728
14930
6910
9493
12079
11741
15510
7451
8999
9331
10468
6910
11423
7277
7291
15519
7362
13967
9284
7397
10109
10162
10732
13628
14901
9383
13238
6685
9339
10243
12238
5091
9436
11589
11545
8923
7859
9338
14959
4572
6115
9447
6219
9483
1936
6837
6486
11589
9964
6817
6840
8165
7407
8943
6401
11347
7362
14912
9443
11897
9347
9523
7495
6331
11709
7296
8989
9336
7156
7132
8884
5107
11383
7504
13686
7426
7408
7850
9366
13821
9437
8897
13697
11464
7764
10448
13604
9439
2984
7325
8108
13043
7086
7588
12209
11649
7427
8904
9556
14906
9586
8876
1574
8939
9385
13597
8264
15225
7783
13959
13115
10184
13829
10456
10386
8154
9528
4795
7265
8806
5167
14932
7410
9525
8667
8961
9407
16942
8195
9497
8859
8962
8062
7386
7306
11825
9362
13356
9452
7408
12357
7353
8892
9475
7307
14850
9143
9003
9347
11333
7387
9543
9541
6857
11678
5391
7372
7423
9526
8998
7936
12946
8913
12616
17164
7395
12689
10183
13524
8449
8995
9716
7033
14954
23163
8195
13722
9353
9403
8555
9138
10741
9503
9382
7429
14982
9530
11741
15110
9484
12015
13727
9241
11587
9389
14013
14946
9216
9612
8335
8913
11982
9387
9079
11819
12278
11364
9443
9392
8156
8915
7783
7467
11719
13636
11697
14861
9419
9449
11312
8625
11610
14923
8898
8889
8857
13641
7354
9368
13992
14261
14029
11612
8998
8212
8778
8104
11570
9351
10901
11303
7317
17185
9373
11745
9440
9449
9448
13727
7428
6526
7297
13629
9340
9312
5809
7355
10233
14051
11951
12839
9502
8957
7745
7393
8879
7550
7387
6821
7440
7396
7386
9501
7343
10252
7472
5223
13249
7341
11590
11689
8285
5574
14854
9409
9522
12202
13331
13455
14214
7348
9422
7401
9522
4855
9396
8817
7361
8252
7443
9162
9394
9455
7905
9480
8038
9325
14921
25440
7394
9481
9491
11642
7355
9197
9025
11584
11056
9600
14162
9407
7403
7564
6473
8768
7355
6825
7364
10405
9648
10525
8470
7550
11915
15368
9392
8948
6639
9404
7382
7378
10872
7415
7556
9384
7569
6854
6699
9231
6819
6444
6871
7556
7510
14929
14754
5204
7030
11385
6831
14111
6829
7536
9437
6861
6854
9211
6753
8183
7561
6794
4624
7561
14427
7566
14414
7561
6852
7562
7568
7530
7538
7552
7528
6837
14195
11620
9674
7566
6825
6849
9437
11810
9557
7454
13676
7443
7567
7398
7568
7536
9280
6727
7267
4510
7444
7571
8698
7450
9459
9543
9543
15369
6925
9254
7387
7565
12353
9509
7095
7376
7566
7566
9507
9378
10579
7413
8767
15528
7291
7449
10507
9085
6768
9378
9781
7303
6837
7570
11421
7465
7014
8095
10380
14038
9533
9392
7568
12925
7488
6863
6850
8618
10727
13632
7409
8027
7410
8875
11470
11514
13703
9236
7458
7331
8078
6748
7406
13982
15248
9555
7352
7443
7809
9402
9381
14081
9408
9205
7239
9596
11430
6819
7574
14993
14239
7493
7394
14968
7387
13633
15523
6817
13848
6849
9698
7392
10892
10672
10384
11220
4356
7470
7392
7489
8985
11706
11330
9183
11434
7470
13679
8958
9340
10748
13962
8924
7392
9436
6963
7378
10594
8601
7198
7329
7412
9539
8784
7450
9616
10067
7502
9389
19950
7375
7496
14400
8640
5788
11670
9012
5651
15447
5894
15407
6329
9569
8911
14754
7401
7298
7378
7436
8179
7446
7225
19902
7436
8832
10131
7864
7827
11415
11410
13847
11519
9370
7432
9125
9012
4287
15490
7496
7338
9508
4704
7386
9013
7248
7353
9374
14015
14123
9534
8922
7398
7351
5827
9102
7314
7438
9186
14704
7374
9250
10173
9350
8407
6790
8819
5120
7308
10261
7272
13236
7436
9516
6893
7317
9073
9716
9590
7415
8869
6232
14222
8266
11342
7456
14790
7416
6505
9618
14934
10094
13641
7534
13756
14893
9461
13442
9404
19744
4881
8976
9333
11084
7129
7505
7190
11661
7386
9348
7505
7312
9348
9173
9466
9468
15132
7479
11512
9460
8880
11829
10326
10326
9337
8937
10112
7339
9459
5346
10195
5125
7324
12559
7943
7516
15931
14042
9472
7391
11875
9534
8929
13440
9388
7370
12490
9529
10750
8317
9704
9394
12530
11350
11736
6473
10934
7930
12878
12531
8934
12223
10569
9439
8861
12850
9549
9340
15167
7339
7395
7933
11553
14902
10670
7292
11719
8536
13535
14936
13775
13949
9369
8996
12046
5981
10085
11556
7461
7378
9175
9044
12502
7389
4822
1856
9871
9556
9425
8190
13998
3338
9549
7450
7496
8926
7568
12184
8572
9387
11721
9607
11434
11998
11792
12176
13724
8847
7369
4902
7388
7272
4979
11260
9303
12051
9499
9195
7456
5784
10071
11700
7097
9549
7927
14922
11644
12812
7766
9365
8819
7388
12549
6772
9419
9243
5183
11218
13662
13606
7511
15439
7345
7284
6924
11613
13601
7415
12916
5225
10199
7545
10118
10433
6842
7355
9366
7361
12523
10703
8918
11239
8902
11529
12356
12662
9585
7459
7349
14705
7073
13632
7434
8965
11813
13754
8142
9389
8354
13693
14641
5203
16908
7512
5913
13746
11504
6193
5177
9230
11397
7452
7357
7484
11436
6420
7423
9337
7395
8171
7473
13900
11479
9496
9514
8861
1537
4817
7474
7796
11814
9282
13651
6778
7339
10447
15812
9455
9045
5614
15486
9446
8794
12670
11741
8328
9524
8964
13696
8889
9390
6883
11400
3632
9474
7419
5377
16690
7291
11126
13973
9448
7469
9435
8356
8828
7360
11725
7509
8620
9404
5329
6593
11239
1564
7316
5335
16526
10633
11396
8544
7385
14145
7467
11054
15309
3454
14994
11954
10640
6235
14966
8200
9192
8298
9251
7489
9414
5339
9387
7343
7457
7210
6860
9375
7878
9627
14957
11570
9361
14239
7444
7781
9002
12417
11315
7338
7344
12494
2029
11313
11652
11922
9259
8272
22712
11167
9486
5262
9397
13387
9478
7990
6147
13838
7412
8095
13818
11588
8972
9144
9420
7446
9698
9416
8892
8882
14148
9443
12542
8834
9488
8390
17001
9347
9154
9396
9099
7526
6839
7314
7431
14810
7326
15550
7986
14841
7725
12987
7374
9513
8928
7343
9465
9322
9366
8975
11490
7320
7363
9478
15418
6924
5535
8926
7309
11098
13319
9377
9606
11821
11714
7291
13734
14444
7326
8418
9176
4866
13380
7375
8755
1990
5794
12054
9479
14302
9536
7320
12037
7341
8943
13221
12507
9572
15407
7750
12174
7408
9520
7121
9380
9132
9523
9512
9101
5784
9029
5449
7954
9457
13619
7295
2826
13936
7742
11736
9403
13632
12159
10664
14021
13955
12166
9394
9312
7387
15669
14037
12358
8109
19979
9459
14857
8309
5253
9435
7175
16260
7331
13610
8894
8923
9346
14008
5208
8934
9364
7262
14456
8239
8802
6937
4846
11710
13582
13132
5051
7461
16589
8842
13696
8996
13758
8114
8394
9218
7953
10356
11396
7386
9766
8892
7293
7423
7377
9123
7312
9358
8980
11493
9419
13200
7796
6952
7485
7393
13874
8837
11353
9854
9450
9476
6929
9553
9404
8863
10852
9463
9407
9266
8032
9393
9096
9319
14741
7361
7477
15446
9307
11439
13572
8705
6016
7594
9330
12662
9219
6417
7271
7325
9412
9479
7300
7420
8963
9356
9714
9404
16617
9493
8800
9376
10468
9509
9326
8891
15462
6406
8119
8499
11370
13275
13742
13867
12858
9020
8322
9400
6223
12446
6165
13694
2414
4368
13475
3028
10801
8312
7339
9827
7393
9077
7348
7555
8206
10019
13599
8568
8806
13407
11349
7404
13168
11605
9499
9493
14746
9052
14083
17590
8532
11739
9079
9798
8798
13069
6587
8926
9133
13424
10181
7432
9243
10183
13322
8948
8969
14258
5120
13624
7302
10635
9328
9487
7339
9409
13376
7503
8321
13503
8315
14183
9592
11676
9255
9034
13356
12670
8772
7382
7381
11546
8917
9407
13652
15410
6458
11719
9382
11327
13909
9308
9463
8994
14815
14000
8855
13951
8895
13650
9274
9507
13937
9096
12135
8901
7335
9313
7310
14092
11616
11530
7333
12448
9492
9540
11042
9405
9550
8000
8904
7356
9978
7156
11514
10641
9445
9351
13830
7331
10304
7364
11578
8935
14846
7380
8839
6450
6669
13781
8941
5692
9315
11560
7414
9187
9424
9799
6994
13461
11552
13210
8893
9297
7367
13959
14705
7340
6916
9490
9135
11621
6454
8905
7919
11192
3471
11572
8759
9506
3615
13551
9796
13644
8674
8888
13606
8861
7360
7404
9444
10294
6161
11841
9303
5200
10055
15975
8544
8376
9126
13592
9527
12247
9445
11451
4268
12124
9060
4553
9299
9430
11337
9452
7870
7246
7302
13686
7371
11464
9339
7478
10598
9479
9107
9371
12358
8856
8953
12465
7005
9956
9505
13551
11813
13318
12474
11449
6648
9402
11493
8895
10716
9016
6177
9430
11344
9433
13106
7404
9277
11559
11045
9043
8215
7166
7352
13681
20434
14071
7339
11590
7485
8644
13629
13968
8992
8936
9482
11401
13960
9445
8689
7819
8907
8899
7066
9372
6578
10165
7416
5679
8892
7377
9162
6380
14085
9453
15043
9228
11647
9347
9556
9466
11820
12811
11131
5457
9067
8892
11944
2016
9563
7680
10822
9573
11412
8180
7405
8933
11512
22613
8974
10712
10220
7389
16317
18400
9312
12029
11267
7385
7404
7404
13290
7494
7418
11370
9279
13610
13544
11535
14488
7341
7362
13811
8699
11547
8970
7346
9517
10750
8928
5009
9341
6899
7729
5272
7333
7370
10697
7435
4773
8869
6964
9551
8883
9301
9377
13452
7258
7437
7320
9414
4908
9414
4167
5860
8805
9457
8987
7419
9772
6649
5570
7431
10176
11454
9523
16200
7302
7357
8861
9423
9298
9434
9355
7275
15427
10800
8928
9453
8954
7495
7338
14913
9564
10110
9340
13767
17685
7759
13473
13311
9259
6877
10532
8974
8860
7396
13451
8975
7428
7349
8879
14780
8103
6443
12014
9655
9411
5137
7404
8111
9488
13878
8901
13447
9283
3206
13609
9516
12050
8075
14524
5795
9465
14948
11361
9542
16798
7421
9681
5405
5823
9426
9516
10414
14121
9061
9387
7421
7454
13564
15337
11007
5906
11692
15499
5132
9346
7638
7745
8645
7510
11608
9603
6997
8954
8917
14870
9487
11649
9057
11412
15081
6171
5748
9104
9493
9538
9775
11114
9464
8604
8928
9314
7411
9408
13501
9527
9261
5890
8927
9340
13166
15444
13415
7277
12552
9137
14011
15461
12311
9409
14164
13733
5866
8924
5187
8914
3026
6744
8708
8786
11040
13839
11613
13816
14200
6401
11576
8972
7388
8846
11576
7229
12442
8913
7232
13923
13879
8149
13346
9491
9470
7841
11649
9252
8944
10834
8925
6325
12088
13776
13542
9421
9364
9227
14322
11669
11781
11514
9508
1565
9357
9508
8898
7456
13517
9436
11578
11450
8866
7671
9334
7356
5125
13443
9492
6403
7897
13615
9459
8874
8969
9309
13214
13390
8879
5262
14538
8932
13558
9433
5714
7357
7825
9504
14185
13622
9392
6556
7409
7367
4759
11367
9514
9497
7375
13304
11207
10421
8482
7454
8922
5444
9473
8338
17366
9473
9358
8485
9388
6870
7290
8946
8812
8109
12077
6968
7750
11719
13849
13547
9520
7378
9439
11731
11141
13430
9360
8800
6168
8921
9430
7427
9436
16318
7392
7283
9588
9188
9108
8859
8977
10693
9140
9475
15718
6840
8698
9264
9466
9380
13649
9442
11247
7791
8734
8955
5366
8963
7466
7362
5144
8959
11482
6701
8917
9492
12902
7548
15984
7419
11224
13264
10700
9425
15428
11584
8775
8856
6420
9024
17139
7309
8126
9431
9453
8238
15353
8889
8914
9022
7224
7431
10254
9498
13513
5435
8598
13987
9522
11412
14954
10024
9416
7420
15885
7289
9299
9518
9557
9495
6703
13829
12722
9507
13717
9486
7375
8895
13384
11464
9550
8921
13772
7254
9487
13622
9300
9452
7065
7823
7558
8936
8836
14090
9000
9111
11065
9724
9490
7369
13362
9296
8642
9191
9772
11331
6000
4920
8939
7164
19154
8878
12133
13671
7907
9807
14922
12023
9195
5741
4827
11131
9448
7317
12759
7395
9297
8081
11841
12532
8924
5344
9574
13526
2703
11637
8570
7467
9695
7362
8722
5058
12800
14134
4251
6092
10449
9642
9444
6031
4842
12575
9520
8866
16755
9450
9459
8983
13784
13361
7390
7680
8884
14105
12206
7890
10786
6278
7357
9447
3017
6479
8965
8285
9329
9400
10944
7985
8901
6476
5368
8970
8693
7873
6224
8617
9038
9308
8894
11844
13785
7470
11812
10717
9926
10097
8801
13702
8963
8891
13088
9434
8990
13940
10021
9491
8866
9447
10288
6871
9429
10153
7390
8621
7470
10036
6453
7536
13968
14983
8952
9422
10005
5405
13220
9449
7829
6547
9798
10949
11600
6440
9433
13887
5564
11993
13706
5442
7371
8473
6474
8991
10283
11943
9157
7411
11820
23621
10844
14166
12814
8962
16743
9419
9670
8863
17636
8884
13316
9386
13435
7450
9302
5416
14882
9283
6788
11878
15989
9335
13271
8991
9535
9476
7271
7272
1465
11933
9435
11722
11709
11854
7952
12749
9464
7373
13808
9371
8926
13758
6959
11523
9598
6385
8841
5390
8985
9410
11421
11625
9700
12189
11531
13796
9526
10554
9524
8944
8839
9975
9323
8932
8108
5816
10294
9531
8310
13565
9571
14891
8897
11722
8978
12008
13464
9425
8829
9172
9518
9394
16836
7834
14070
14992
9609
9356
13431
9483
15000
9612
10385
7381
9600
13130
14095
9604
11960
11580
7392
14136
8996
8092
6424
9553
9452
7341
9010
9461
13453
1964
9438
6854
14079
9486
4916
9419
15336
9341
9316
9011
9517
10958
13798
13797
5255
9134
10060
9448
12572
11239
9413
9452
14135
6281
9250
5993
13781
5369
8151
8327
11201
7351
9531
7988
7325
8892
6847
8793
7348
8915
11606
8780
9488
4689
9467
8968
11626
7437
4099
6735
10084
9435
9577
7443
8981
2299
17723
9174
9776
10073
11723
7485
10276
13839
9083
13240
11409
11146
14167
9307
9000
9412
5168
5587
9537
8978
9385
8915
11203
12591
9276
8219
8881
6626
12068
8986
6405
1868
9460
9342
7424
7443
8123
9337
13965
9595
9573
16820
7323
14132
7510
11931
4707
5173
10095
11713
10106
9003
5260
3410
6150
9486
7794
12414
6948
9465
4955
9568
8085
8887
8963
7029
13737
13805
9272
8905
5835
8034
9538
9630
9556
9334
18026
9538
7307
7433
9461
11727
14930
7299
9373
9480
8870
7336
8903
7356
5195
8659
9171
9550
5384
13623
13635
7804
13777
9294
9593
7801
6327
8939
11208
8874
8877
9449
9458
8034
9513
8163
8964
5622
6357
9543
9240
9483
7249
9522
8923
2124
8247
11410
11117
9444
7385
7369
4787
8926
9508
9299
11947
11487
6413
11693
8093
13656
11410
4858
8218
9552
9412
9367
9289
10255
9600
9160
7350
9390
12488
5669
9438
8719
9456
9389
13577
8200
8115
13320
7459
8691
7814
8248
9318
6552
11755
8938
13357
8553
9526
7236
8993
9514
11784
8934
9256
5266
12396
9432
6405
8951
7431
12695
7330
13550
12115
8929
5931
13661
9309
8903
12837
5695
8645
9068
13957
9465
6411
14847
9454
10006
9527
11595
7507
9285
10277
9194
8950
9459
10291
6414
17693
8968
9582
11693
9422
9570
7452
7895
8958
8957
9448
8923
9524
13012
9412
8920
11633
9502
8253
9488
6915
7788
13668
6974
7055
10215
9045
11796
8903
9471
8892
9529
8098
5691
8586
7566
11201
8883
7445
9360
9398
9528
9535
7984
11431
9503
9480
13979
9398
11679
10909
9404
14171
8879
9582
14226
8883
9435
6934
7406
11028
9357
7777
18055
9515
6077
9513
9319
9321
14033
8873
13339
9611
12746
7778
8925
11770
8432
9413
11671
11698
6432
11001
5333
9521
7339
10114
9533
9518
6166
9549
9500
11626
8982
8873
8890
12581
10387
9097
9497
9528
15174
9460
14015
12763
7259
9538
6765
12823
9445
14184
9430
9657
11244
13394
12686
7708
9414
9319
6702
14964
9510
7507
10839
4465
13879
9015
4920
11741
7328
8896
6236
13632
8938
9489
14346
11210
8991
13908
8093
12590
9263
8900
8919
13872
9512
8882
14096
6677
12724
12554
7393
7712
11415
9427
8658
10123
12903
7309
10095
8868
14576
9488
9033
12164
8897
5531
6330
7981
9441
9410
8966
9480
8822
8986
9497
13783
7288
9479
7654
5455
10209
13433
8927
9414
8949
8958
4745
8798
7384
8024
5274
7940
7847
10782
8984
11853
6393
9443
9522
6751
10703
9423
13757
11639
12821
10899
10083
5156
9263
5878
8921
9461
9484
5500
7950
10300
9326
10862
10987
11972
9479
9434
9482
8278
11678
9502
13983
8610
9015
9764
15803
6837
7364
13618
8878
9016
13754
12025
6171
6040
8935
9505
5788
9690
9523
9519
9464
7521
8156
9515
11693
11556
11232
7501
7753
10166
1397
14047
8900
10037
7481
8637
14079
13997
11137
13913
11327
11578
13853
9534
14102
13664
7350
9497
9003
8943
11778
14819
9709
5521
7335
10302
9222
8951
13627
9466
5782
9465
9465
9004
9035
7371
11593
9334
9110
9409
9325
9248
9039
4715
5118
11735
7355
9454
10964
5289
9311
6869
9009
7413
9677
8873
9313
8850
7269
8082
8408
7447
9455
8985
9376
15911
9649
7359
6359
15383
9416
14771
7406
14624
10099
9514
13994
10428
9262
8575
16177
8825
10379
6892
9449
9430
6960
8918
7389
9506
7610
9285
9502
14876
11579
8544
11383
10796
13527
11424
6930
9411
6948
7449
6373
9480
8868
8967
6862
11963
6850
12910
7918
13980
9327
8977
11206
9519
8892
9391
9605
9439
13488
9251
9112
13063
12747
11186
13456
9485
9398
10990
7395
11285
9452
9592
8960
9488
9356
9660
11597
7435
9015
8897
8985
5467
13745
8091
10036
8938
9633
8115
6132
9220
8809
9719
5456
5909
2094
9194
16343
9285
11789
8702
11760
5226
9041
11213
4065
5399
5981
17149
9371
12318
8878
13979
9993
9639
11214
11715
11144
9477
15531
11615
8987
9315
8539
9058
9609
8927
11703
11103
11553
9533
8950
14162
9113
6311
12058
13909
9141
5759
15394
6888
12191
9509
11621
15386
4967
9387
8281
3741
7356
11617
12230
8362
12670
11735
9179
6484
12657
9528
9519
6529
6892
9586
9076
9460
9503
9238
8977
13330
7518
6120
9490
9316
9515
7329
8790
10124
8947
9494
7416
9903
8993
8952
9512
7146
13654
8990
7978
9504
10797
11626
8985
9445
9264
8832
11451
9382
14508
8850
11838
7393
8340
8940
9518
5206
8916
7393
9410
9300
7749
13774
9554
9494
8967
13749
9496
8967
9230
11994
8344
8955
6911
9525
8724
7921
9335
8847
7407
6342
10899
11383
9481
7384
8998
13586
9577
9516
7492
8241
7336
9379
8925
11301
11566
9436
7416
9301
8569
5465
5604
9479
9946
9118
6415
9719
10002
11508
8938
11712
8902
7391
4847
9133
11765
7514
9629
9581
17468
9410
6608
9244
9412
7339
12075
8162
6997
12736
9400
5176
9522
9247
13222
8900
11766
9485
9968
10252
7386
9478
8740
9515
8877
8460
11949
8751
7452
11187
7355
9547
9298
8181
12855
16681
7395
6833
7825
9256
15347
13785
13494
5301
8197
7601
8910
8910
10156
8883
8903
9864
9415
11458
9226
9412
12664
7301
6806
14710
13983
6420
13232
13962
9479
7676
9518
8988
21094
7420
8971
9285
14335
5102
13445
8930
8944
9412
9436
8964
9394
7504
7282
12852
13741
14246
9005
8913
16113
9276
8995
8395
13394
6678
15401
8065
9419
9504
8743
9502
9402
9437
11669
5793
4765
9438
8392
11226
9475
6640
9532
10165
10574
14074
9834
7408
12646
7447
7405
6960
7367
12547
16911
8054
9434
6100
8983
9480
11883
9482
13795
9487
6665
9799
9266
7308
8580
11412
13346
6464
13548
8829
8705
11869
11480
7509
10985
9816
18739
6942
13800
11680
9428
11979
5788
8875
8922
10647
8889
9307
5830
8974
5893
11664
9495
15351
9504
6389
7360
14854
23433
8567
7743
8989
8858
8996
9309
11356
10728
9507
7310
11514
14033
11737
9140
7973
11514
5520
8919
9222
9500
4787
6105
9473
8965
9966
7360
13898
11583
11725
13798
9448
9335
7868
9413
15341
9480
13673
5594
7506
7386
9499
13725
12200
10793
7398
12160
6885
7783
8949
8941
9436
16817
7341
11890
8950
9345
13750
13239
9218
9128
9498
9300
9367
10302
14273
14046
16609
7345
9448
8882
11912
5854
10524
8985
11431
8879
16010
8559
13852
5285
7606
7217
7358
14781
5782
12663
9439
15586
12534
9320
10689
5195
14980
10383
8875
9180
7464
7413
13367
7331
7479
11920
14126
7294
9320
7608
11250
9048
13600
6872
9356
9356
12757
9385
9508
7322
9731
9367
11353
9328
2008
10998
6182
7511
7683
8876
11646
13826
9482
7534
7723
8886
8971
11620
6967
11330
7399
11660
9512
9270
7779
6928
11481
7240
11925
7278
8949
7319
7488
7688
11318
13286
9373
13631
8197
7419
10833
7920
9336
12394
6818
10185
8608
7876
9418
7371
7727
7498
11243
11257
8675
14950
5184
7745
7392
7363
7364
11925
9632
8129
7256
7296
7289
11468
10132
5831
19652
6475
6798
7325
9362
9426
8081
9552
9539
6768
8785
8973
11635
9726
7341
7410
14941
16176
8774
12648
9757
7391
11554
13572
7804
9559
7692
6537
12627
8102
6421
14318
7497
11401
9503
13301
5820
9575
9417
9411
9421
9411
13802
7472
13648
13627
9275
9129
7127
14120
8971
9563
5159
7421
9385
16770
7314
9538
7820
9435
5346
9411
7324
9510
10501
9422
12958
7304
13774
11469
12291
11436
9351
7509
15323
9518
12936
5670
5645
9177
15431
14952
13881
4202
7987
8482
9501
7353
7398
9150
7434
7762
7142
11231
8959
9528
6799
7466
7470
7430
7322
7304
7466
8969
14817
8517
7356
7446
9264
7430
7345
4944
14056
16850
7923
6886
9390
14857
9477
9481
7834
8989
7341
6938
7376
11734
7407
13574
7368
9496
9178
10360
7334
9308
11041
11398
18521
7273
9440
9084
11961
12847
14922
6412
14327
7362
8974
7363
15505
13609
13839
14937
13449
7332
12467
9375
7311
13609
7437
7277
7320
10585
8830
9374
9110
5547
5442
9469
9586
9306
15109
16304
7393
8870
9425
7719
7099
11120
7437
11121
9952
14008
7345
9305
7455
7400
11606
13901
12505
7363
9298
6838
9336
9595
9574
8936
7475
7506
11853
7404
13798
7298
7445
9485
14857
10490
11630
8914
7310
9382
11543
5885
10110
9525
7191
13894
5244
8725
7345
4770
9417
9371
9371
7348
12594
9048
9307
13765
11552
8908
7931
10744
8335
6857
8979
11111
10383
7441
9516
8971
8849
13655
14583
14943
13651
7342
13581
8766
8870
11436
7394
12270
9633
12498
7516
9404
9001
6998
14960
7451
5194
10013
6862
13593
6847
7351
8899
9455
9998
9464
11669
9421
7802
13143
13825
14828
7377
9453
7778
7411
7433
7382
10059
9555
8945
7438
14898
7343
8875
10792
7884
11380
7297
9532
12733
13610
14929
9611
8948
11800
8785
8802
7383
4916
7398
9583
9466
15007
8835
7298
11335
9618
9410
4199
5202
11420
8395
9501
9536
7378
9382
9543
6813
11628
15450
11746
8378
12094
9534
14929
16917
11797
8924
9561
10256
7436
13889
7866
9694
5180
13656
7419
12236
9943
11641
7474
7433
10040
7364
16355
9500
11488
5154
9491
20597
9338
13911
9367
7768
8225
6840
10370
7340
7435
5109
11530
15122
7396
9520
6644
6860
19727
9358
13516
5482
9558
14271
5199
7351
4861
8903
7750
13752
14072
7330
9439
9493
10733
14422
7140
7698
10504
10394
9498
10688
6926
11258
10185
5166
11450
6843
6698
6896
7339
9366
9197
7357
8195
7281
9418
8170
7552
15502
7383
6844
12031
9579
14446
7311
8266
9801
4880
7370
7372
15344
10996
8958
6966
11682
7736
6722
7444
13796
9594
7559
7373
9935
9555
7434
11815
7564
10400
10174
14946
7564
8989
6798
9402
6849
7310
6865
11064
4850
9539
6446
6839
4173
6846
6874
7564
5713
6836
11416
14060
6796
9158
9562
6849
7570
7561
4435
6857
7568
6870
7562
6849
7568
6861
6853
6856
14434
7565
7570
7567
6817
10618
7558
7433
7560
6249
7559
6560
7549
14418
7561
6850
6810
6808
7324
6776
6780
9490
6840
6120
13522
7394
9545
6084
6853
6816
6754
6801
6699
6847
7548
9113
9483
8741
8275
9390
14191
7346
7102
7333
6794
15277
15306
9360
6746
13609
7456
6404
8165
7365
7158
6845
10476
10290
9195
6893
9285
7323
7856
9577
7242
10291
11674
13699
7319
7408
6865
6810
7405
14816
9541
9518
9380
9576
9352
7428
9535
7450
9409
8947
7723
7336
7348
7460
9438
6791
14896
9320
7332
9198
13516
5157
6666
11636
11504
8831
7312
11588
7333
13698
7859
9508
13588
10510
9575
7374
9260
9240
7451
8928
9255
9386
5318
7435
7394
14767
7706
12579
12885
7481
7353
9519
7478
7181
7478
16903
8786
10229
9656
9538
7309
8975
7235
7502
11964
8799
9140
10862
9718
5170
5252
5142
9393
13852
7489
7583
13507
7553
9268
9330
14129
6170
7408
7290
9347
9573
7286
9248
14956
7633
9958
13904
11425
7451
14843
10176
5797
7361
9307
7457
14227
9387
9653
6897
9450
9510
6790
14859
10665
7994
8976
9424
6846
10295
14211
8741
9114
7450
9112
9354
9291
6862
8797
9774
8158
9605
10363
15385
6871
11675
7501
13606
7473
7260
9828
7358
7360
8035
6825
9607
7490
8888
9349
13645
9773
9533
7785
10036
10096
9313
7273
11508
11755
7406
10299
11530
7762
7418
10917
5755
9165
8961
11570
7360
7321
7471
5581
8835
13554
13535
13676
6869
13511
7362
9367
10916
8260
7470
11266
14896
17570
8947
9502
8976
9472
15449
9141
9145
13461
7370
9462
9450
8977
9489
15532
8055
5187
10126
9320
13821
22521
14175
9244
6829
13122
13511
11759
8891
7295
7205
11219
7379
9451
9428
8138
8046
11249
12146
14920
6378
13105
13648
8273
11373
6632
8885
13083
7411
11059
9531
8944
8800
13199
7554
9370
4684
9056
9429
9248
10717
10218
9335
8915
11706
5182
9479
9506
6827
7188
17827
9490
7349
9603
8005
9444
10188
15641
11264
8271
7388
7388
13680
8771
7446
13975
11692
10763
7361
11221
9363
9604
7493
5013
8913
6935
15783
9349
6817
9519
9539
8870
11617
14057
9049
9556
14231
7469
11463
7354
9353
7419
8892
7504
12761
9616
8937
5502
9099
7391
8336
11498
15455
16350
7443
13872
12436
6660
7490
14119
9400
7469
13766
12817
8499
6720
8861
9567
9620
9266
17034
7523
13279
10038
7869
13445
7348
7245
11376
9680
9507
9416
9496
9051
7264
5382
10521
7506
12632
6488
5064
9432
11544
9541
12513
11834
7341
5437
1560
13145
9534
16590
7472
8993
7429
9341
7390
6886
7516
8958
7388
9454
7484
9514
17520
8645
6422
9107
11056
9517
10812
7403
13283
7375
9081
8580
16755
7321
7389
7329
7489
12802
11400
7304
7432
9161
7201
11175
8247
14099
14950
7121
13636
13994
13744
13701
8625
13349
9446
9386
8160
13429
9668
14584
9302
11559
11943
13830
10042
9512
8902
11183
13405
11723
11706
13801
8303
19246
8965
9132
10699
4576
8919
9503
9478
9506
7335
8964
14963
14828
8145
13439
8577
14134
9236
10502
11102
9454
15738
17248
7865
7919
9434
7337
10771
6993
9735
9447
9494
9544
4903
7137
7332
14957
13969
11800
8870
7254
12026
7434
9134
9390
9491
11476
14647
11801
9000
4177
8673
13635
7388
9523
11830
7461
7788
8767
7259
9496
7238
5163
7448
8811
8999
9511
9528
11269
14908
7964
11576
12028
11708
11205
8968
7278
7426
5726
14892
13992
15518
7337
14906
11631
7336
7436
9473
6839
13482
11664
10051
13911
9873
7142
9359
7372
9484
7216
13277
5178
7335
9482
9685
17894
7463
5337
9552
13667
19130
13414
7468
7807
8966
13693
9681
7396
7335
8533
11506
9829
11582
9747
6416
8996
14190
15392
5709
7355
11532
7365
10676
8932
12472
5016
8816
7346
5127
13552
11261
8316
6396
11254
9452
11353
9348
9056
12063
6229
10536
11698
12714
3457
11404
13693
14246
7331
13646
14561
11351
19719
9571
14981
11519
11685
7459
9777
8920
9517
12543
13613
7363
11418
7447
7284
9859
12992
13553
8828
9543
8735
10113
7378
7861
8950
13822
11630
8853
7329
7320
13393
8651
11804
7517
9389
8837
8917
12017
8959
9778
13827
14927
6288
2425
13466
6312
13127
9493
9407
9623
11635
13601
6956
9653
8962
9499
14842
11633
9507
8918
12749
7667
12104
9397
7338
9339
13454
14964
10629
8931
7755
9607
11234
13249
7889
9046
9430
13809
5198
9575
7400
10365
7246
9499
8281
9009
12016
13623
9503
6255
11863
15363
9554
3172
14928
6934
13846
13842
7555
4915
13781
13733
7386
12576
14843
14905
6211
13623
7343
7340
15056
6230
8892
7358
8954
5284
7333
13029
7372
9396
12634
7434
7875
9492
7463
13735
11201
7276
9530
6218
8962
6954
9405
7383
7442
4848
9686
11544
7334
11829
7439
11644
9007
7253
8925
14929
9392
13628
9363
6459
11696
9006
7797
9531
9546
7513
8892
11330
7269
8886
8960
7368
7410
14658
7227
7455
9004
8193
14895
9493
9455
9452
12556
9538
9290
14144
6669
7793
8737
8128
7346
13952
9455
6362
13534
11573
8867
5180
8858
9367
7296
13537
8004
8705
7857
8899
7813
7403
7782
6373
11720
17039
11053
7363
15553
14604
7566
16958
7816
7295
13630
13670
6994
9215
13949
7447
7361
7176
8103
11629
15701
11260
7042
9275
8562
12856
9385
13990
5295
13513
9318
11166
7418
5608
9526
9337
7457
11564
6894
11487
7458
8930
7809
9367
9347
9299
13795
7387
7341
9069
9457
14877
9621
8885
13846
8960
10322
11414
9492
8972
9520
9329
13226
8236
9680
8983
9537
9465
7779
8947
7348
12379
15466
13471
8196
10828
14010
9008
9135
7476
11932
8065
7361
8863
9446
6805
8896
7830
8895
13664
4357
5650
9314
8872
9500
9267
11216
7054
12283
11679
5233
9485
5288
11694
9466
9468
12106
10135
12285
15828
10240
11488
9610
13649
14060
10390
9535
8916
5021
6924
14372
9441
13751
11643
9590
9395
7356
7445
9460
2223
13789
12853
9455
11666
7355
9902
9147
7431
14439
7657
12728
12781
14632
10404
14057
8958
8196
7398
7654
7476
16976
10013
8845
11659
15319
7441
13278
9254
6911
11761
10233
9488
15149
6348
9499
8924
13368
17537
8237
6947
6988
11031
7712
13903
15098
4735
11573
13642
11950
9412
11931
9432
12728
13870
14116
13658
7265
9550
3292
8088
9216
10095
8314
9541
13764
8881
7864
13689
1566
9845
14175
7409
8242
9303
5204
9327
9061
9235
5246
22041
8392
10176
8868
9507
7166
4555
12269
9384
7776
9497
6915
11528
10170
11629
11235
9149
12241
8140
10225
7369
12469
8887
9466
7406
8921
13834
8923
7437
7304
9417
7390
11076
15862
6546
6546
7296
9218
8130
11691
13947
13827
9302
14850
7491
7451
13753
8943
8950
9427
9335
7854
10843
9404
9360
7020
8867
12679
10975
5811
14932
13530
9422
8892
9401
9650
9347
9249
8900
8855
16401
7353
8876
1569
5678
7772
13911
8923
16892
13860
4978
9450
9490
9247
9099
9437
12686
9443
11694
11524
7446
9362
8355
9477
15242
6248
2478
4969
4889
4854
5394
8999
8898
4795
9349
9251
13166
9248
9176
12705
9142
9799
8909
9317
9444
5453
13586
10862
7406
5682
8676
10525
13466
7142
8985
9530
9492
9418
8974
7416
8949
13514
11436
7432
9018
10464
9122
13970
7453
9002
1575
7964
9541
3604
5504
13624
7379
9372
10530
14996
11651
7358
2850
13802
2854
13240
9562
9525
12364
13635
1835
7223
11597
7470
8933
13161
8241
9302
11109
9434
5266
9519
9477
5709
13729
14350
8893
9399
8803
12366
12075
9401
7219
11609
13853
7311
13688
9382
13611
8319
9450
11726
6484
7300
7952
9032
9902
11205
9356
7230
15501
10556
5172
13842
11489
7419
9621
11333
9598
14932
8969
14970
3355
9504
7904
12472
8925
9791
9192
16345
8180
8899
12302
8314
8835
11057
9448
7821
1869
8978
10747
13969
13672
9241
7877
6060
8732
7245
12758
9025
8151
9774
8358
7362
9549
13899
11927
9436
6453
8993
14029
8777
5104
8901
7282
9154
14072
5141
12226
8311
11724
6213
12744
11520
7388
8129
16423
5203
12200
11677
13659
11081
6399
7266
14270
7301
8952
8963
14276
7449
4785
13810
9045
6437
9524
13902
8992
8859
13832
14894
9016
13558
14413
8431
4904
9265
10009
8021
13647
6984
8715
8835
5411
4670
14100
5189
8901
11640
7336
8997
8098
9474
15951
11944
8287
16248
7359
9322
5691
11781
13892
9284
5490
13196
6247
13397
13296
8954
13385
12053
12301
8153
11515
8241
8976
5990
13678
1923
5422
12759
6777
10275
8172
13446
13645
7510
9082
9092
10505
8329
7479
17100
13723
14888
9392
8077
11220
11346
8950
13680
13530
1855
9443
6983
7452
8871
7362
8893
8214
11332
6829
9363
11273
9710
9712
9292
14493
13616
5392
9368
7840
10948
10948
13352
7331
14129
13675
3361
6302
9575
11716
8458
9512
9365
11636
9300
9472
9351
13903
9103
14957
10239
5238
13575
9362
8275
9260
6094
8533
9504
8990
7332
13458
13639
16730
9311
7497
9503
11716
7358
7421
9116
8244
8976
10790
13875
6086
9558
9363
11486
7317
9346
8059
6410
9174
12569
8948
8977
11602
9471
9579
8910
11581
13067
9028
16329
7384
7441
9249
14944
11696
6484
13663
8857
8239
4854
10615
7341
7343
8911
5390
12751
12001
8921
8956
13777
11574
8941
8960
9501
12818
16916
7880
8135
13662
7163
9357
9365
9370
7482
7193
7415
13307
9267
11086
7352
9298
8912
7304
9433
8996
9512
6592
8938
14004
8396
7941
9588
9545
9459
5783
10638
12598
8739
9013
10043
9335
8801
5871
12260
8888
8937
9649
9223
11958
8946
14105
9511
11544
10484
11759
14103
3576
16046
9461
6209
8927
11568
15026
8207
7219
7376
11768
8897
13446
11796
9558
9188
10175
9466
8576
10082
13498
9412
8985
10134
6412
9403
10742
9517
9497
9466
6076
4893
17649
8188
8995
8004
11256
14609
7371
9504
13553
13699
9404
12653
8975
2133
5189
8929
7396
9022
6835
4946
9322
9203
8307
8876
14904
7338
7422
12324
14693
9088
9463
9244
7042
8942
14208
8957
9204
9472
9465
9410
4556
7571
8991
3620
9388
8937
13971
9239
13628
13761
13970
7508
9331
6050
8846
12164
9886
5663
8978
14178
8926
8458
9528
14040
9322
7283
10594
9411
9515
9521
12708
9383
13639
8900
6178
7398
13758
15188
7390
12949
8938
8991
9494
1933
1957
8847
9367
8859
9694
5145
8381
10218
8900
9500
9527
11703
9385
6868
13883
9332
16406
6968
11936
7426
8866
9471
9555
7393
7388
11857
7457
5794
6247
11812
12612
9247
12075
8985
7551
13764
6416
10660
9005
11733
8881
9508
14560
11676
12768
15449
9459
8736
8797
15622
11950
6430
9408
9509
7503
12112
7295
13652
11548
9525
7376
9322
8975
4925
11457
9510
9508
13174
8281
8947
12657
7347
13572
9414
6414
8877
9262
13904
7247
11464
11161
7753
13698
9315
9433
13571
13584
9115
10770
10767
10527
8887
13512
7862
7358
9511
10218
11622
7358
12763
9495
5933
1565
14281
9459
8920
9463
11142
9455
8141
8151
8609
7531
9347
9047
8836
11953
13613
7366
13509
9396
9509
9433
8313
4286
9447
15096
9328
8978
13800
6650
9378
9004
6258
8836
8594
12732
14984
9453
8954
11084
13475
8019
8840
9395
11657
9340
11835
5403
9538
18222
6433
8809
5889
9437
13383
9270
6240
8626
9478
13400
13828
9310
13871
11540
7356
9511
6507
11505
13751
6430
2943
8930
12272
14004
6189
6914
1882
4920
7507
15706
9299
7352
5106
5180
9401
7530
10883
11747
7829
8961
7377
9366
5454
9402
8896
8956
11726
13253
7197
11356
4822
15741
6420
6597
11727
8896
9324
9292
9300
8584
7347
13701
13451
13714
9396
9470
9277
8895
8905
9341
8922
10509
9358
1797
11120
5833
9452
11706
8956
9352
12211
9476
9262
8898
8851
12044
6478
10894
8620
13281
8924
12406
11689
8948
9428
9509
9401
9538
5431
8928
10471
9509
9303
10744
11201
9484
8441
9534
9396
7438
8323
7359
9432
9471
11924
9367
14051
6158
9513
12759
5298
5102
9937
9290
9481
9629
14140
9397
9250
5184
17681
8873
12017
9381
9461
9522
9368
12163
15707
8334
8115
9930
4420
7337
11362
10302
13118
5778
13489
7502
13243
13908
6740
8897
9459
8183
11591
8940
7589
11484
8061
8934
7892
10852
3621
9466
8162
7396
8103
8909
11599
8127
5129
9553
4755
9271
11834
8861
8926
7773
1937
9315
16755
7418
11307
7362
11952
8396
11886
8383
9553
7999
9019
13025
12436
14096
8811
7466
13094
8958
7105
7938
2786
7275
8346
10368
5523
5040
8973
9279
9068
9294
8527
8335
6816
5507
8216
8442
8927
7988
1831
6186
8890
9441
9471
4230
13915
8907
8144
5806
5757
12698
7768
8391
15140
7349
1578
11721
10467
6992
9279
11932
14011
8748
7565
9185
7334
10376
9508
12141
9539
7174
4902
7551
9330
3780
13402
9237
8009
6031
14416
8942
9221
11668
9467
10308
8886
12013
9004
8991
9314
9438
18979
8800
6043
11672
13273
8820
8971
7566
8960
8700
9476
8286
6201
12763
14102
3823
10539
7649
9379
8899
8876
8994
13863
11512
9202
8941
12536
8879
7279
7817
8945
8219
11875
14016
8892
4956
9504
7538
11874
12009
9363
8375
10021
8226
10228
7392
6421
8536
9644
14189
9488
10233
10618
11588
7414
13433
8882
7311
14996
11703
8896
12779
6439
9455
6431
8207
9424
8955
9540
8944
10316
9975
7851
13447
11438
11652
8920
10119
7774
8954
6835
7413
14052
14909
13638
13839
14060
7346
8857
7008
8214
8528
10804
7340
13331
8795
7381
1815
9544
7151
13567
8405
9086
8948
8757
9471
12905
7438
9416
13477
6842
9413
9198
4827
13570
9019
10304
9357
9598
10199
7509
8858
9304
7333
6471
7315
9190
1841
7848
9442
9283
10100
7281
7434
14156
9340
9407
8861
7371
10559
9411
9269
11162
13945
8893
9280
11987
8941
8083
9122
15464
4921
7283
7505
15145
8014
9476
11881
8082
6092
17285
10160
7867
17739
7332
8250
7313
7337
9369
9095
5370
11593
14903
12198
9174
8272
8523
11707
7901
5773
5492
9414
12560
8881
7341
7404
7491
9505
9417
12983
7299
7463
7112
7769
7432
8906
9313
9015
9572
8927
8878
7307
7449
7409
9240
7376
12391
9345
9039
14184
7362
14105
10278
5724
7222
12049
7385
9463
8920
9395
4698
14117
7142
8966
10251
7467
6869
8432
9509
9464
7332
9630
9706
2764
8934
11525
7510
8943
9362
9612
14864
4635
11113
8966
9194
7816
3617
7442
9510
4789
9069
11210
14123
13632
7443
6990
7442
9574
7425
8871
9533
8937
8365
12848
7424
9501
14892
7394
7454
11510
14156
10628
12061
6916
8906
13477
8914
14963
5039
7025
12733
11554
7537
7225
8004
10555
6987
9459
5125
14791
14853
8192
6778
7467
7626
6955
9523
3013
11938
9351
9558
9571
8870
7895
7492
7729
14142
6817
11861
10268
7451
14933
9141
9380
7483
14512
7313
11573
11930
6901
6616
11611
9559
13270
6799
7590
8545
9236
8941
11599
14981
9474
7296
9644
11501
7353
11621
7527
7295
16550
6161
11398
7051
13825
9502
9646
7510
9482
1763
9300
11539
15559
8225
11603
5199
13540
8935
9933
9435
9542
9462
12354
9162
7410
8856
7292
7954
7484
8957
7351
7304
2588
7273
9411
10724
4344
9608
7470
6429
5191
8911
8620
9266
10231
7491
9458
8870
9565
8885
9548
12578
14269
6645
7219
7265
7406
9020
6856
7073
5835
13752
8941
6822
12515
7537
15317
9430
7479
13822
9518
9488
9646
8951
10327
9690
8193
13607
14137
8898
7050
7348
7550
9427
7338
16105
8351
11380
15447
11441
14984
9177
9487
13704
12720
6867
7305
8940
7366
7438
9305
11524
14043
11879
9429
7428
18869
7434
9629
13991
10411
12515
9367
10101
7509
13641
11809
14251
11927
9311
8607
7411
9798
7510
14199
13736
9300
13589
7489
7489
9415
7444
9352
7476
7320
6937
11573
12384
7334
12123
15098
8182
11152
7362
7501
11868
9527
7269
9387
7362
9496
9104
9276
13610
10596
7128
7316
11811
7447
11095
14870
11627
7335
12074
13840
9357
9391
3978
8918
9592
10155
9519
8382
9344
8859
9435
8932
9680
7256
8049
7316
6891
14196
9229
7022
11507
7381
13718
9334
14117
6030
16139
8843
7433
6604
11623
6292
12541
8142
9291
4985
9397
12403
11572
7872
8887
9455
6802
7413
16168
6770
7370
13769
12338
7271
8941
9343
14100
5555
7361
10252
7207
11944
11547
7390
9481
11134
9880
11023
8886
6776
9510
7262
4934
5903
10669
5277
9564
11579
11979
9145
8968
4869
11476
8843
14990
15335
11321
7390
7473
8184
7341
8393
8635
7362
9744
6708
7374
14930
9520
7358
14680
7353
9465
13483
8322
14758
7388
7364
15457
7888
9407
9163
7507
14911
7353
7351
9515
10583
7416
7234
7694
14136
13628
13564
11812
13843
7474
13834
6989
11439
5244
7377
13607
6766
7531
7720
7512
6152
7338
11578
10036
7307
10471
7340
11599
8138
11517
8943
7399
8875
7947
9557
13603
13772
8934
7490
13261
14809
9457
11563
8835
9664
9391
13539
9320
9509
7397
10558
13662
8864
9063
9440
5099
7343
7487
10877
7454
12725
7362
6412
10055
9322
7445
9190
7456
11562
11457
7382
10416
8755
11349
7370
9387
10441
8860
7419
7439
9471
9347
7334
14912
10707
9379
6741
7330
9096
9503
6542
11648
11476
7364
9342
10311
7494
7332
7324
8174
9446
9564
13592
7344
7350
8888
7443
11467
7396
7306
9438
6312
7358
9499
11525
9489
9684
11485
11493
9548
7348
9463
16147
8925
6700
11922
14962
7344
8597
11517
8671
10020
16391
6856
9575
7452
9533
6811
4664
8138
14195
7459
9618
6765
9316
9547
7418
11833
13639
7451
7352
11839
7338
9338
9338
7561
6831
10431
9499
7378
9406
8414
7519
7157
13475
9599
12803
6842
12875
9581
9321
5008
7432
11522
6829
6866
9324
6857
9334
6854
7576
9586
11573
6852
6765
14676
6905
7553
6839
6832
3974
6861
6720
6834
6816
7544
6817
6851
13904
13315
11430
7549
13456
8883
9352
7359
21815
9419
13963
9478
7607
5075
8996
8859
13222
11975
7217
7420
9477
9292
9558
8203
7729
9443
7388
12518
7293
13443
10082
7316
8017
7344
4409
6844
11996
7353
13866
12102
9175
11691
9488
7505
14179
7380
7179
7330
9127
9431
12937
7530
7413
7410
7539
7305
7441
7463
7714
15001
9572
7391
13649
8543
6273
9409
11589
5017
7581
7320
5808
9487
7434
7325
8870
7303
7349
9705
7363
7447
11637
9579
7367
6822
11607
9167
7394
8837
11751
15493
11625
7304
7456
9258
6804
8949
9567
13972
11535
12203
8890
15885
9472
9292
7443
16243
7327
12652
6451
9341
9699
12744
9327
8949
7353
7497
7407
7320
19316
9593
9034
13024
8200
9369
7393
14193
7429
8895
8802
16102
9355
9284
9463
7335
11334
9898
9655
8881
12136
9331
7434
9503
7339
9423
6734
9001
7400
8938
7321
5211
13668
7438
12756
7398
9634
16130
9317
8009
11793
7487
7786
9371
11739
8932
7326
7516
7314
11173
7855
4781
10169
5113
8627
5201
8900
7331
9086
9403
6437
12346
7744
8439
7383
9683
7300
9538
9116
15809
12643
15116
9221
12283
3630
7806
16185
6853
13847
9527
7398
14395
7351
9359
14021
13134
12642
10013
9529
8266
13817
12651
9544
7395
9495
11641
8931
8917
7799
5178
9290
7389
10172
9452
15129
9357
9389
7204
7319
9404
7353
7492
12993
7821
9991
7506
6974
9374
12300
13871
9302
8864
11426
9416
13322
9439
9565
13197
8901
8915
11676
9602
8866
7442
13922
8142
12709
11563
6777
10009
5750
7380
9197
8988
7432
10160
7253
7371
10408
8997
9371
9023
9969
11599
9519
8900
7373
8933
8616
7347
16116
13801
9929
13688
8885
6256
7357
7488
8896
6854
7370
9107
9593
10909
7363
7413
17438
8360
6417
9076
7776
7297
8943
16244
8966
13860
9709
9533
7254
11287
7960
9583
8923
7360
9412
4184
7991
9583
13774
9613
16186
7261
11619
7523
8884
13548
11406
15362
7493
9465
9639
7952
7493
9337
8916
11452
8999
10322
4260
11543
7370
11646
12595
14337
11743
14096
11718
9673
11643
14834
7020
10751
8926
6415
10695
9606
5144
8993
7438
13869
2967
11266
9644
10304
7813
7352
11344
9111
9166
9661
10111
6845
9644
7334
7335
7348
9418
11389
7485
12380
11603
10229
11518
8836
9404
6986
7338
9575
13678
9503
8752
11748
2451
13697
12194
7525
7932
7201
5222
7351
9467
13512
12594
7524
6467
9679
13722
8867
14040
7391
8582
12601
8915
7419
14476
10204
13773
9394
15512
14051
7426
11663
6209
11444
8248
9433
13980
9981
13884
11529
11776
9508
1838
7355
11247
5479
13666
13525
12733
11174
9527
11047
7348
3618
14684
16228
7373
10752
7545
9157
11255
9321
8938
6778
8807
10262
7885
5720
13647
13393
13622
8978
11702
12035
6835
13887
8296
7443
6994
9358
7513
8199
7376
7368
8369
9182
14025
7383
14016
8967
9469
9348
9436
14857
9333
6151
5970
8191
9510
9710
9020
9216
9414
9579
10275
7594
9312
12426
10491
12807
16216
11652
6078
10241
12256
14104
9665
5747
9271
9523
13986
13104
10085
10127
12071
7811
8393
7499
9356
9430
7455
14087
11268
20942
9332
4690
11688
13641
13459
15812
14116
8959
12568
11579
7978
9507
9485
8874
8892
8601
14960
20383
13834
12189
12302
7802
8706
7456
7364
14063
7449
9392
9410
8926
9094
9846
9513
11591
13293
7341
7362
9143
9585
8954
8095
9464
9642
8931
9375
10303
7038
8145
11866
11568
9398
8938
7099
6797
8935
13959
5398
8934
13185
7388
13630
1404
13675
11450
11715
13103
9445
9296
8530
9540
7377
9618
10173
8902
10172
12412
8329
10519
7355
14626
10143
9196
9404
13716
7514
9323
7341
10917
8236
6862
9585
11610
12460
11386
9288
14960
7411
11134
7507
8938
9272
9312
13185
10618
9030
11665
9399
8983
14739
9428
9429
9504
15538
10308
13867
11621
7564
10383
7347
10091
19375
9386
7441
7437
13372
9632
9747
7219
8951
7056
13652
14056
8935
13568
12207
10523
9374
5614
15925
13797
7377
9315
9646
6858
7719
8341
13789
11771
7099
15372
7285
6835
7403
7435
12834
13613
9534
8622
9411
12583
9744
7939
7295
13803
14160
8044
7350
8325
7026
14957
7033
3788
9270
15330
12950
13724
9137
14870
13439
5606
9006
9486
7374
10481
9073
9511
7508
17016
13578
13685
11513
11166
14044
9231
8968
12484
9388
8933
1492
9126
9548
13674
7359
11637
7506
11467
13800
9509
14955
6878
9253
7391
7423
11700
11534
9565
8977
8905
13648
13186
7386
9009
13057
11306
4746
9709
9292
14717
7361
11883
9681
7408
11846
6783
13589
7297
13687
9375
14878
8659
5858
11759
8922
12639
9662
7336
9420
13988
9404
10905
13669
13616
12870
11913
9429
7392
9456
11707
8967
9373
7358
7004
11583
9580
7295
9013
8901
8973
9367
12494
7409
7441
9843
13391
8917
9346
7338
8924
9300
11742
11328
12112
9464
6940
9268
7429
8857
14060
8021
14766
13286
13057
9308
13646
9076
9321
6438
7723
7019
8969
9501
9183
7441
13298
13584
8077
1803
7933
7494
8766
2020
9519
8487
7291
7445
14838
11519
9456
7453
11507
10011
9420
9009
14532
10480
7548
9257
5232
6832
13642
13643
8325
12471
11406
3093
4777
9488
7337
9603
9393
9347
7376
9337
3301
7842
8147
14153
7145
13086
4758
9523
13334
7403
10302
6843
8101
13661
7444
11537
10519
13792
9453
12659
7399
7335
11423
9326
8564
9471
12746
8034
9425
7862
8890
7333
12426
8860
7952
8961
8804
7404
7804
7941
9270
9491
8165
8941
7311
6853
13537
8158
14160
9475
13568
10358
11680
13948
10092
12993
9368
7411
14801
14793
9459
7372
9395
11907
12699
5496
7546
7501
7399
10328
7344
7357
11477
7702
13559
9615
7317
7433
7405
16904
7371
10855
11441
13535
7354
10634
5400
8950
7360
8979
8896
15469
7409
7246
10857
8904
9461
7431
9607
6800
7267
5036
9337
9328
9293
7413
7464
9499
9532
11843
18325
10058
7314
12720
7416
7425
7368
12135
13721
7398
13555
13452
5501
7448
13636
8261
9319
14815
7432
10990
11484
9415
15367
5536
8515
14473
9462
11639
6092
5793
9098
9350
9582
11473
9365
5810
7289
7289
11418
14835
7306
9002
7372
6404
9363
8938
13677
8894
17186
10497
13537
13582
9479
9347
5571
1832
7385
7506
14954
15250
11427
7423
8893
7410
7805
8896
6819
8882
7431
13647
5203
9367
10207
9360
9514
11152
7282
7368
11665
6196
12696
9032
7886
14300
13884
15367
7319
13635
9453
12513
7446
9581
8965
11653
10148
16835
7333
7376
7441
8842
7054
9521
12599
9401
8547
8889
9633
11418
7728
13017
11543
8823
19285
8867
9536
9092
8951
9459
15393
8920
14726
12798
8695
13615
7638
8911
7425
11530
13963
9468
8920
8069
11122
7352
10836
9500
7314
10737
12056
9488
9444
9402
9375
7343
13859
8455
13601
6677
6362
9423
13856
7350
9348
9458
7184
14518
8338
14082
7205
10677
11688
12558
9644
7208
8880
16139
6778
11563
11493
8258
12699
8296
11797
9503
15315
9386
6188
11737
11629
9282
14105
9278
6159
7400
13756
6768
7872
11446
8274
10383
9343
9439
8945
10593
8934
7315
5466
7352
11920
6811
7418
13661
5474
7445
7414
14684
7351
11652
7590
12102
9465
9408
8086
9513
6744
7490
11670
9420
7984
16808
4782
6373
13439
8909
9333
10419
14117
8501
8881
8914
7377
4770
2349
7320
7253
11483
13010
9353
13496
8349
4778
7331
7399
9499
7488
15699
16349
7310
7010
13142
11657
9138
8937
9023
11461
7356
13650
11513
7378
7245
13561
9381
7435
8867
7150
9327
13991
4793
16741
13695
7348
9425
9140
8868
12323
9864
21161
8611
9428
7366
12078
11253
8883
8669
9377
7410
9419
13098
14102
9653
15325
12657
9422
14916
8867
11958
8065
8791
7173
13165
9448
8915
8785
4947
11927
10896
14563
9362
8834
8428
13803
5593
8943
12490
13891
11768
9303
11674
9206
9547
8005
8876
11639
12052
7360
10007
6970
9368
7821
9044
9413
15348
8542
12672
7446
7432
11632
11660
9429
9384
8692
11596
12006
8043
13145
8919
7736
8905
14925
9613
9271
5023
13762
13194
9011
5163
9708
9130
9464
10239
10343
6985
12232
6981
13354
13377
6966
6969
10212
13627
8953
11053
10153
8890
13997
8773
8121
12651
12742
9498
6420
11756
9882
9356
11624
6891
13477
8899
12216
8881
4681
9221
9496
9007
9512
9516
14178
12229
7975
13667
9456
8861
9738
8981
13668
8929
9440
9414
9307
9402
5787
8784
8650
6468
12700
9339
8932
16377
7507
9711
10232
8971
9406
11919
5314
2894
9420
9518
11612
6021
7426
12625
8516
17730
7312
9506
8832
9473
13662
6113
9538
9353
6145
9452
14118
9415
8853
8985
9113
7505
7357
9672
11679
5888
8831
9464
13545
15360
8626
7539
9306
15515
7894
8967
13924
3642
8929
8959
8924
9470
7345
9666
13527
11247
14875
9328
14993
14338
8408
8298
11091
10707
9895
9387
14776
13615
9084
13811
14127
9462
9553
10713
13632
9626
9498
14560
6731
8873
9542
9453
9401
8973
6247
7396
9093
8898
13898
9138
11152
9489
8850
11720
9525
12888
9315
9357
11716
8964
9429
11717
7381
5775
9401
14789
7365
9398
9502
13383
7439
9346
7858
8911
11674
7397
8867
8605
9529
12246
12252
9157
6237
8930
9445
6406
5622
8940
12566
13908
6152
14224
9557
8959
8991
7473
12828
7456
9339
9497
7277
15385
12312
9510
7793
6676
8557
11430
8648
9498
7755
9503
9432
11823
13380
9332
9336
11721
8937
9741
9407
7021
11731
8929
11789
12063
8950
18947
9473
9520
5130
6431
13626
5241
8820
8968
8800
9060
11760
7063
12690
9376
8262
9414
9548
7973
11691
11815
13856
13835
5309
8870
14212
9520
9498
9478
8456
8938
9003
10266
7335
9427
7815
9084
13991
13639
13294
13165
13568
9629
5099
11249
9757
15003
9791
9425
13941
16574
8905
11596
8978
8050
6132
8923
7486
11161
20496
9236
6223
6622
5318
9278
7507
8136
7795
13987
9467
9495
9000
8354
9378
1735
13368
9334
8995
11704
7398
7340
7360
13612
8872
8673
8846
7820
11749
7356
10754
9277
9441
6356
6820
11540
12673
9405
17552
7938
12805
10119
13722
9059
8847
14585
8905
5496
9422
9411
8833
11555
11637
7874
9443
9983
10381
7447
12298
9485
9510
9469
12542
8954
9367
9518
9337
11222
9307
9445
13608
11319
8940
14297
11139
8280
9373
8900
9475
9379
8688
8940
11442
9528
8898
13432
7455
7377
5174
8211
7352
5246
9262
12306
10978
12771
5552
5310
9752
11717
13158
9474
11890
6185
14092
13931
5855
1574
11483
8720
8993
12638
9480
8979
8969
11617
8834
5580
2250
5951
6888
9424
12762
11656
6837
6858
8954
7359
12107
9306
12660
5213
8977
9639
10652
6887
7411
17247
9314
11253
8903
5842
7195
11632
15086
8923
8849
9391
8893
11745
8913
7442
7342
8957
5199
9452
9109
9504
8916
9535
9890
9382
8907
5857
11777
6415
9490
13880
8933
9324
8256
9222
9421
9343
13761
6154
9308
9248
8943
13457
7898
5463
5467
1880
12891
13919
8946
8937
9408
5465
13903
9394
13772
7416
6436
9521
6482
9554
9552
12767
8978
9525
5933
9538
8986
10608
7313
8973
7345
8937
12785
13493
6436
7756
9232
9136
10520
7417
11635
10982
9433
9529
7348
9010
11708
8967
6504
9498
11917
10695
9008
9217
8351
11980
13289
9439
10760
10031
11212
9504
7448
12974
16508
8537
7442
11619
10686
12665
7748
5912
13685
8983
9460
7374
9561
9400
7418
9288
6839
7324
6938
9418
11480
9680
7399
7441
8891
7519
7363
14035
11463
11759
9309
6822
9472
7476
11944
7439
7500
9422
9426
7422
7364
7356
7797
7454
7477
9476
6707
7508
9591
9352
7407
9337
7396
9675
9465
7387
11603
9398
22117
7139
11583
9536
7571
9347
7314
9328
6990
9392
9345
9481
9356
7344
9353
10486
9477
7507
7414
11583
14892
7350
9383
9685
9478
11700
7430
7375
7403
7532
11487
7447
9479
9353
7425
7467
6839
11472
7532
7432
7450
9454
7390
9002
9360
7370
7428
9336
7360
15222
11522
8988
9117
7351
7421
7301
7314
8051
12206
12563
11469
6850
9677
8789
9729
15630
9356
7289
8339
7306
12771
7888
7294
9018
13693
12913
7384
7506
8195
7419
9201
7345
7375
11492
7512
9715
9349
6936
15351
7480
11567
8670
7465
8945
6704
7297
7349
14816
8251
8478
6623
7369
9386
7341
10551
7805
7403
13517
13662
10297
9350
7366
7449
7379
9476
7491
4876
7483
9371
13677
9446
8982
7304
7590
9364
7329
9538
8602
9416
6749
7499
15379
5918
11578
7318
9473
9388
5835
9454
7513
7498
11584
7468
9409
11486
9349
9532
11757
13915
6989
10788
9310
9459
14801
7375
7350
12301
14749
7373
7548
9461
7355
6843
7428
7327
7797
9305
11867
10983
7436
14911
11641
7385
8967
7355
11807
9503
7359
7356
7362
7341
8252
7387
9377
13652
7400
11861
9343
7490
7338
7493
14922
8055
9345
15355
8917
7437
8028
7362
14479
7445
7411
7171
9304
9587
6842
9555
9383
11571
7383
9633
7382
10948
9496
6986
14953
7401
7567
7565
7561
6467
9641
7555
6855
6885
7568
7380
8990
10887
9378
7298
17103
9355
11603
9667
8906
7360
9365
9463
8821
7276
15350
7347
14930
11630
9542
13615
9573
14987
7359
7360
7890
6173
11675
15352
9520
7285
3613
9513
6966
7506
8902
11647
11339
7425
11430
7372
7186
7936
15365
7401
7800
7322
9199
7427
7362
14908
7010
8956
9613
9146
7396
11105
7370
8219
9469
14951
7346
7965
9467
7326
9344
8971
7315
7455
4852
11536
9545
11529
7359
12581
5734
9545
4853
7452
7425
7335
8970
