# Supplementary material for: Effect of sequence depth and length in long-read assembly of the maize inbred NC358
Source: Nat Commun. 2020 May 8;11:2288. doi: 10.1038/s41467-020-16037-7 (PMC7211024; doi:10.1038/s41467-020-16037-7)
Supplement: Supplementary file 4 — Source Data [file 41467_2020_16037_MOESM4_ESM.zip › Source Data/Fig. 2B, Suppl. Fig. 7, 9-11/NC358.21k_75x.contigs.fasta.mod.out.len]

8787
3285
7288
772
601
258
289
646
4415
8813
3426
604
3045
948
1650
276
1447
353
199
1053
423
8251
351
539
1055
381
949
1193
13665
250
1914
5687
1389
322
393
1074
890
362
8135
298
14971
809
314
1372
231
139
1166
238
283
410
9456
360
102
4108
1950
130
735
481
10105
4898
4302
1518
522
6247
3398
2120
4022
1378
1658
296
112
122
393
310
143
6421
328
186
9447
504
288
2609
319
610
188
310
233
106
1781
105
157
165
235
160
359
233
540
161
648
5075
544
154
141
211
178
242
1445
273
513
889
5838
1456
298
237
14652
1847
1896
161
1160
360
212
1364
556
192
9391
1543
15358
556
1428
2996
1405
140
1423
3760
332
4698
703
160
122
127
175
149
146
203
117
4853
218
2126
208
157
182
182
141
118
492
1433
335
139
370
439
4117
5835
2519
331
434
408
164
2531
1024
454
3542
434
410
167
2044
1381
461
396
1331
105
131
789
852
6315
627
8839
1808
804
117
125
156
109
157
134
451
1306
469
1329
475
1332
475
1332
476
1332
475
1332
477
1332
477
1332
477
1332
477
1332
476
1332
477
1332
477
1332
477
1332
477
1332
477
1331
476
1332
477
1332
477
1332
477
1330
475
1331
478
1326
472
1323
467
1321
462
1300
144
148
7810
414
523
130
358
304
183
3144
413
677
358
304
184
8753
1765
347
875
266
5324
703
8176
14068
478
1515
1017
953
1464
274
266
489
506
405
4261
473
314
107
1312
1456
2492
2023
258
710
359
6834
816
848
393
452
6816
762
394
353
2684
4255
406
505
487
264
395
1124
5429
1226
394
354
1440
260
2681
202
269
6341
131
943
5052
125
160
348
239
219
118
6817
13771
115
140
224
141
347
447
146
719
109
2204
6851
2834
1290
120
2447
391
437
293
186
425
426
143
502
272
106
4779
13904
889
393
439
538
186
453
301
426
143
505
274
106
100
307
3999
3589
8812
3624
2130
108
3619
1059
314
168
128
182
716
1792
177
182
711
158
1391
3788
432
280
1051
462
8169
5150
1960
2281
4367
1138
2714
626
984
6267
861
4308
4535
765
546
574
245
289
1527
10430
15462
4459
373
175
2273
391
2095
7612
796
3844
7004
256
1977
344
4423
4847
5275
11478
4090
10055
10122
702
4265
404
507
488
392
1121
805
3132
7320
1038
438
398
7130
875
176
4314
339
578
1950
108
928
4324
876
5347
3564
2786
1395
571
400
108
192
844
2228
162
934
1585
247
571
400
108
190
843
2216
5485
669
1226
5394
8883
294
143
253
266
9366
133
528
2244
1325
445
3771
442
2088
323
632
891
537
901
2614
2561
138
191
216
307
3259
360
263
3292
247
1415
580
4058
2339
552
6662
1836
240
105
3392
7359
2493
5451
1398
232
383
677
225
318
2116
1790
9391
656
3241
1102
1036
137
386
555
251
195
181
592
229
258
182
498
471
1397
464
694
1414
867
7375
9419
8238
218
4136
1051
5440
1731
797
112
1819
6181
693
5298
291
143
143
1671
3876
162
7387
565
548
9478
727
14021
4111
2394
7591
459
138
742
350
177
1111
362
5087
383
134
111
293
8996
8870
2023
3608
1449
382
623
1052
8024
333
735
1061
385
5779
533
573
991
9873
3974
5033
351
250
227
229
1084
184
141
358
186
354
252
466
382
412
192
358
316
139
484
2074
2551
446
1910
501
419
4825
7261
133
303
7435
157
179
253
302
740
144
488
1018
3019
500
521
124
355
107
241
297
1773
572
541
1871
2134
6779
620
2975
222
989
1149
8986
1082
4545
1298
481
2881
2004
3574
1242
925
2668
139
113
487
242
286
342
212
135
2154
107
884
9169
265
4920
264
120
149
315
518
330
314
123
210
745
1411
417
2450
9052
870
433
203
202
235
261
179
480
105
705
165
241
442
248
1418
890
878
1568
212
293
237
166
101
152
230
292
113
368
174
891
1329
135
3240
132
783
1154
178
262
382
1097
1021
9829
9408
3628
5830
5844
6136
1306
1426
778
577
134
1366
1721
206
570
674
148
155
1712
1280
4179
6258
3250
117
185
390
106
116
135
184
252
665
1520
1203
208
1449
11068
7420
1827
6405
197
9508
14684
2495
287
2516
10272
1553
369
7250
7124
2737
2634
6427
1664
570
116
1056
194
1112
210
262
584
9292
739
162
370
7087
7268
1114
4393
241
3470
209
554
1506
108
996
412
112
119
2077
159
394
121
7256
5024
185
565
1141
1794
194
378
263
1734
878
5488
392
5539
443
119
1056
424
167
247
533
8997
918
208
628
381
263
271
2940
342
200
5706
509
1863
485
195
212
305
406
2909
485
194
305
391
5563
977
781
2638
4371
960
6221
128
128
179
241
342
132
1916
1214
1219
384
157
175
590
620
4375
2503
4456
606
4428
1652
1278
2983
1277
610
4269
721
428
1008
9284
1022
1902
1498
111
622
2474
455
9430
246
102
391
136
3376
9443
2342
140
145
391
105
136
1885
4926
4180
1008
7388
4424
12535
7645
132
621
179
235
3009
2004
426
167
116
288
264
153
613
179
294
146
189
160
455
5676
232
294
136
171
483
164
127
100
7908
6812
168
307
5845
385
827
1490
2129
649
163
168
439
388
1870
667
152
158
498
388
120
676
2260
4631
490
454
1564
134
2576
133
121
132
114
201
195
13594
121
1129
1339
478
135
432
651
175
132
143
160
372
122
233
2129
1373
1162
751
631
143
408
175
352
9717
3739
458
306
480
348
181
271
490
464
863
397
658
299
234
219
489
272
141
100
149
157
226
3728
9780
5579
2998
2468
244
174
337
606
100
196
194
3232
224
403
434
162
1868
907
103
148
7397
10082
1258
2028
4864
6304
455
335
315
233
1315
136
196
212
126
224
6346
2947
453
561
100
588
292
130
1095
507
1759
667
585
500
112
124
3064
449
326
371
798
512
533
1703
1044
535
129
409
7450
590
446
320
390
103
123
147
655
944
1152
1046
1505
268
206
205
182
609
134
274
134
441
1395
1673
109
228
479
269
340
3365
109
228
473
435
334
251
582
282
666
1285
315
529
7344
261
143
1697
147
1939
263
479
791
5895
6844
1254
1292
748
12725
7749
443
209
1002
310
391
5189
466
285
484
2006
534
1513
671
2049
1485
504
439
494
5222
1207
2050
438
5762
342
471
931
490
326
8248
1371
4330
2655
12888
1426
148
5127
909
168
432
966
331
447
297
396
214
150
205
2784
1910
474
112
149
587
470
2200
4853
796
435
320
366
1691
1082
563
1297
7353
474
1757
6876
1861
248
146
123
923
164
252
456
13866
1172
221
179
318
130
494
346
291
165
1688
1566
567
2057
7596
1391
1884
3324
5362
113
1787
517
1801
1843
678
169
382
155
1060
266
961
780
129
217
316
431
1511
1164
112
593
2106
570
1375
258
170
296
192
363
418
184
2937
351
231
9175
107
128
156
298
157
2206
123
336
380
145
652
129
8800
240
290
1885
346
11691
982
754
7300
4960
2148
1286
2225
551
498
171
1182
635
365
188
162
3096
313
1511
123
6447
14107
347
3263
319
123
1125
356
236
706
1348
118
495
3718
334
1167
8868
710
265
480
770
1767
2567
7234
5002
111
4957
7210
1307
159
3990
475
277
2036
277
309
142
257
1097
261
1476
110
1254
7505
146
256
6645
4944
244
428
3629
120
148
332
3098
490
1785
394
3839
7380
806
3938
111
127
273
1453
925
949
6894
1245
796
528
1939
221
5321
1400
205
483
453
177
239
1650
1095
1480
657
7327
1077
2499
5542
1644
1609
1434
1490
5141
7330
4370
469
4098
4117
4931
1741
371
175
427
1087
522
429
804
444
1415
8021
579
115
127
568
1076
4869
3735
1323
202
120
627
346
123
1427
234
339
225
3580
614
836
1485
393
242
117
214
132
9127
114
213
547
1260
530
4219
990
930
1806
561
2293
2185
279
595
5278
2149
267
543
3234
10131
4726
10792
9431
445
454
6571
364
1179
1563
2756
8202
705
10798
545
1461
147
120
1010
797
240
178
268
1696
206
384
2211
2576
133
1043
171
190
336
2100
4777
311
170
386
1715
969
605
121
382
391
1351
284
184
1667
442
3973
601
1602
5845
275
8679
340
457
417
460
478
1474
269
422
260
7530
126
7413
1003
7476
7409
396
579
1239
386
194
188
539
627
201
223
551
153
675
201
127
163
209
307
159
1402
455
352
187
2395
701
2276
820
4704
140
273
1064
1702
6206
117
1213
1018
921
520
2289
1117
1428
386
7305
463
210
245
787
300
181
252
107
2727
581
2343
2297
247
191
173
4639
465
163
566
479
695
270
378
820
209
282
1463
7441
4408
138
3436
11530
270
223
300
220
136
128
145
329
5058
138
471
229
266
204
136
150
145
116
595
13624
242
7463
706
325
856
5784
5152
4264
709
1251
1521
3643
341
2486
391
373
5298
4545
2283
1591
171
346
266
164
331
1300
651
469
183
192
242
477
432
1264
437
193
160
113
1497
540
899
2723
469
9110
1344
263
1017
176
154
135
354
118
139
160
102
2320
279
4944
7306
301
452
201
774
2179
446
1903
7391
382
176
613
275
7316
13649
912
176
268
1606
482
4775
4464
448
110
263
297
2058
1310
9134
551
111
270
196
133
180
943
153
208
2019
6537
3383
136
120
214
147
198
260
328
2531
335
492
185
1174
137
3076
829
159
282
1134
647
4036
8253
1217
2629
8072
644
4066
2439
3190
5488
1575
2219
1028
4605
4804
1735
158
11589
164
190
106
245
178
187
232
143
420
644
232
387
472
432
716
9097
668
3103
288
1617
527
2411
295
300
369
466
455
1626
126
787
870
1042
1723
553
8880
989
775
7812
202
1274
521
1271
1067
2593
350
5543
7590
1009
811
611
4259
577
820
447
554
624
308
433
502
2287
2825
2430
14093
14861
806
1559
1665
2802
722
3873
3430
112
394
320
163
111
271
155
204
1950
2279
4801
1089
8905
604
2416
1213
1405
2726
404
1062
127
1244
174
1236
2261
1689
186
716
1077
604
622
4426
540
1697
11023
1418
911
238
456
235
163
631
705
141
1586
470
4911
206
858
134
983
1360
441
1331
4421
156
159
298
1081
1115
5048
2277
3638
204
196
866
728
1418
240
765
5808
120
167
1908
369
513
143
174
1115
1784
9271
5740
358
4202
6372
4717
479
870
691
7482
204
1256
9470
14199
233
3912
1610
536
913
1156
9487
1088
722
1233
810
469
360
202
256
1560
155
135
211
206
1440
1592
7731
1212
371
183
7434
1587
7799
1607
1583
6952
1456
186
343
305
1796
824
624
3636
538
550
229
472
424
1890
833
209
376
260
3394
7325
1810
971
902
191
305
146
980
383
2064
1102
220
1093
322
315
1487
336
161
740
109
143
1505
1267
163
251
251
6841
9412
1024
1413
335
139
3939
7117
103
232
349
159
548
649
661
8903
256
630
160
190
321
733
1413
1553
105
8893
1046
1155
2888
7303
8287
3387
1649
106
204
220
168
362
127
537
7349
263
9705
2343
131
146
457
693
462
155
260
159
121
1729
195
244
404
936
433
690
899
107
233
590
156
580
729
1412
1540
104
8988
1013
3166
337
14527
866
1613
202
106
105
234
151
146
259
134
494
283
432
688
910
7363
3092
4061
3434
345
722
135
141
208
146
361
1464
314
527
961
2940
1358
120
1526
1786
226
102
223
113
783
672
480
1247
376
565
207
134
112
135
141
959
756
988
527
102
692
798
6719
13348
273
811
7447
4904
6481
347
348
4730
771
358
114
227
104
234
928
235
1680
1572
296
144
327
120
616
785
2751
195
334
138
126
108
150
120
227
1424
233
118
181
201
530
515
380
1043
1027
8824
573
4211
652
401
1072
110
165
170
1242
459
631
171
1333
3445
344
155
159
1196
183
1644
1447
239
1639
9579
202
136
107
129
172
344
114
126
146
301
256
321
166
12228
7367
865
2781
110
137
107
128
168
444
399
303
457
113
160
384
243
211
845
124
124
2086
1148
359
747
135
8599
165
452
448
845
165
2171
959
478
6822
635
8991
210
7712
11618
1696
462
517
456
421
234
132
898
199
141
176
140
188
167
171
165
437
1013
474
115
156
206
9531
9168
209
2857
269
409
177
249
4575
249
409
1443
508
499
2550
7394
176
4640
702
5214
3757
184
3662
3666
1369
7396
932
517
2276
11751
8726
1328
1643
913
838
925
125
3473
1400
107
472
508
218
684
1577
109
169
1370
123
409
1895
540
1588
143
469
508
300
1645
535
185
1366
273
9322
7457
842
838
8899
256
9025
3012
688
6054
993
662
1459
384
154
334
113
231
2138
722
339
2264
157
6487
354
4784
496
444
1587
134
885
186
147
2195
1393
217
557
574
1402
4151
834
1460
7304
554
485
2131
1352
1247
7456
355
983
668
404
314
2385
7411
457
132
207
111
341
1881
6664
8217
698
5094
801
101
9243
982
232
244
145
319
311
486
1423
629
6804
335
876
518
469
11172
4010
1911
4133
313
4050
482
227
148
216
367
159
1886
2424
159
203
110
829
158
853
5494
2508
257
295
420
468
316
477
875
1755
608
8909
8949
5925
518
375
1066
4579
1944
372
733
1436
137
224
1379
9377
243
2444
131
110
163
4956
695
8283
408
2230
259
152
2659
885
6081
5853
9567
10090
444
1468
1925
3592
665
565
1307
8138
5840
2287
2344
6413
4677
335
349
6446
553
6534
550
703
356
548
1901
347
368
3229
2746
9459
307
171
1342
302
577
141
4196
6640
356
4732
885
248
477
473
307
10729
1049
1968
239
438
877
447
209
160
592
220
162
189
549
1277
831
4142
8890
9510
167
13657
123
116
161
3082
5639
8943
1336
580
346
261
350
4158
116
253
347
198
719
463
154
120
106
150
164
333
5476
153
120
122
133
210
337
767
2672
1446
508
130
338
372
502
13551
258
123
317
493
137
4274
140
9472
652
8208
4668
14840
119
9673
706
356
305
8302
1358
4365
382
480
9292
200
601
597
110
905
7869
211
398
1425
7443
5160
4014
8946
5214
2392
104
503
519
710
558
502
9786
182
274
114
1806
206
262
5093
4848
7327
4068
802
617
576
210
2657
1050
400
2032
211
260
183
244
1479
958
588
4007
5992
5772
6359
5440
362
438
576
136
101
185
852
3375
3521
5419
278
2390
3544
1416
508
111
529
313
1734
172
281
112
2099
797
437
396
172
295
107
1929
1996
612
444
333
2409
212
205
418
440
1843
651
1920
9397
2841
4566
746
4339
3362
4372
647
3361
120
550
413
7369
206
2515
1938
369
4295
2296
168
302
3032
1010
477
133
459
670
795
541
963
1032
144
158
135
273
341
1367
5032
171
1711
129
131
219
111
6400
9341
3167
3807
214
459
3202
2710
3657
9699
2199
9730
4058
5608
283
493
146
944
1471
1697
167
819
149
7011
2469
179
1196
277
294
1122
327
252
624
1653
696
2480
949
400
1291
354
285
286
351
2431
3483
7447
5645
500
1496
239
1402
159
916
182
182
2338
3911
5850
2974
444
141
189
496
7143
382
2067
2015
10997
9327
1465
9615
476
4439
711
1302
9226
1544
176
190
822
870
110
1401
1245
313
737
1668
2331
820
4683
430
204
1588
159
860
153
195
159
578
4737
9070
4372
519
8949
465
459
3331
2789
4051
152
3266
2031
3769
1122
1470
3224
7362
774
560
2093
201
248
275
4592
7502
719
7407
551
374
209
200
251
359
730
809
4435
3768
1020
231
276
500
306
118
910
132
207
1369
2380
816
1429
483
1350
7503
1265
1468
798
514
4155
143
148
225
106
177
508
2057
256
393
106
1508
149
434
687
266
238
739
3825
769
462
101
1896
180
299
298
193
101
407
746
961
8927
203
796
103
432
193
660
2147
5688
4914
3494
1365
9240
2724
5908
1507
691
818
636
332
927
637
7412
407
395
713
129
732
1983
838
271
153
954
3709
1658
160
337
1225
3846
9593
5877
1425
1537
494
837
550
168
927
1027
5600
1152
9034
2899
353
166
169
151
120
222
9530
3513
1024
222
276
1100
9151
484
8200
1003
1448
202
123
319
314
391
771
1889
4207
2930
7052
1081
468
8957
1738
288
5290
693
7285
9317
958
566
151
4529
8696
964
144
130
144
217
135
8851
622
232
130
563
2177
229
103
279
379
104
2964
10368
2503
2539
184
3093
13929
2873
480
244
199
435
332
178
1887
9369
333
208
219
1048
689
1629
138
131
3090
7393
1949
255
195
296
366
525
459
14193
1113
2313
4014
269
5363
1986
170
1814
7429
3013
199
248
198
126
1680
8895
204
1185
765
735
496
1445
253
617
214
1642
926
420
1071
105
210
360
469
284
160
219
161
736
570
1109
974
421
1072
105
202
749
191
306
1317
234
5189
4025
2420
968
203
316
620
1150
351
494
206
1651
305
1417
244
111
140
5090
6450
8800
393
186
174
165
214
214
194
290
2563
661
8842
737
973
255
1862
406
210
429
3619
608
948
1894
448
401
711
508
3393
8853
3862
2502
3972
1105
100
483
496
357
185
363
905
7032
239
163
1708
426
591
194
101
441
2286
9355
5879
531
147
257
308
179
708
781
592
333
166
278
4931
279
100
336
11749
6664
1021
2106
320
498
3719
9284
2308
6566
513
684
1191
124
515
287
962
6029
956
590
1165
401
220
7039
5351
699
8243
3635
4659
212
143
263
3182
282
246
248
263
117
799
2050
1028
898
557
1867
1062
385
541
292
311
189
289
1251
122
168
188
101
290
385
6932
3559
440
9463
494
516
3892
3263
7338
7239
4917
4556
341
6437
4519
1845
156
1940
436
686
5131
700
2727
1365
775
330
432
623
437
1021
3190
342
1931
1922
291
1454
198
249
4532
4965
3607
466
2586
1231
14034
258
172
189
296
162
231
1417
1449
222
229
400
1101
8911
642
2039
224
1977
328
232
276
151
113
123
115
1887
378
635
128
300
114
5250
3618
8881
107
126
3632
3234
8928
640
687
159
9331
3757
8808
1446
567
4695
424
7434
4147
1253
304
9523
169
489
349
709
589
5560
12141
3645
208
127
7339
6692
1380
684
130
551
124
396
339
424
519
404
632
302
219
373
884
366
574
2300
866
2120
1778
219
974
318
518
143
223
292
2939
1721
9423
1046
193
168
425
13749
268
141
129
1058
268
801
244
672
8951
277
123
616
5636
1112
180
456
9152
541
183
577
1010
246
304
1459
166
7619
3643
1928
1470
914
2015
655
1054
360
9001
244
624
420
399
4846
2554
117
590
729
186
552
614
1403
3368
8692
8938
726
1672
1542
693
4835
4674
1036
292
187
1995
2131
2426
5600
277
3101
677
649
367
189
649
289
474
4670
10722
104
216
340
173
209
3211
1719
279
477
356
481
634
854
442
848
155
159
365
1052
5420
490
485
750
258
295
1473
3651
229
443
156
272
3546
136
219
296
817
2333
7321
160
128
411
133
102
322
287
469
341
4941
3340
4127
175
2930
9296
166
449
6335
1955
387
364
101
1011
4086
435
218
139
560
817
3166
1974
3206
2504
5774
3615
13668
1082
9111
695
894
130
420
1477
161
2651
1018
2414
6526
1069
411
1436
537
227
164
172
141
184
7438
893
607
1415
442
351
1912
109
181
523
530
706
1163
208
243
118
207
536
122
1349
4120
305
406
111
313
390
368
13726
588
452
167
523
272
4809
1137
7566
245
151
331
1151
316
259
5043
313
281
294
412
1718
754
187
1013
1344
1741
6437
526
178
130
356
204
1892
3086
3237
804
7398
131
242
131
192
135
281
141
8139
804
119
245
130
213
276
160
1184
943
462
1282
1051
438
415
344
160
501
5521
133
214
343
306
9634
1846
535
311
109
150
3885
135
1482
311
4389
8906
1207
1661
4004
782
372
473
102
1647
186
1491
775
2160
1859
1020
1680
9317
7538
1034
442
523
107
139
621
2607
367
524
107
139
614
1795
7362
5354
11806
279
5255
1208
548
7487
663
437
116
308
746
1118
8882
514
1272
2101
6128
2956
1416
196
13595
294
2454
1170
1165
1406
3099
5557
697
6816
7795
1249
2411
282
170
420
1034
479
181
101
6437
9371
2545
1053
113
101
3074
101
241
256
169
280
4127
123
807
743
5761
2549
249
683
108
141
11739
548
8847
101
3240
6525
8932
3458
10824
3080
101
108
130
145
6883
593
2747
438
1651
1022
7326
2126
415
4310
4016
1493
2241
1400
623
532
185
180
763
722
1360
109
1365
1981
1622
335
460
130
535
518
166
2750
5030
462
163
513
13060
676
587
1144
513
501
147
349
403
126
221
260
460
1082
331
7516
8536
1059
2216
225
536
140
3278
103
336
469
746
720
273
220
149
260
200
278
243
1615
2321
228
1816
7336
694
242
2285
1848
584
117
11173
126
2297
237
322
950
209
1806
9213
2295
2741
666
257
648
1539
2745
6169
393
5786
931
352
4679
152
171
217
8413
466
4781
277
432
163
512
6965
3204
117
1328
1115
922
496
275
167
124
137
119
3720
9291
6234
3461
282
150
157
562
255
112
280
276
1893
2529
101
115
1144
182
466
524
270
1207
691
2187
5945
11745
8246
411
3008
302
3005
1125
325
697
465
5009
493
732
3543
274
121
594
316
152
1701
609
880
1888
242
144
303
380
147
230
1083
421
412
499
677
1514
1513
251
564
218
446
239
184
1829
1459
482
293
339
496
1363
2435
194
255
413
443
1366
1925
642
1610
112
266
847
3925
8931
4699
617
1482
289
2436
253
746
1830
1222
111
168
341
764
1254
939
338
1527
3491
8888
4168
121
552
1260
294
278
364
707
4175
278
108
192
116
871
316
310
1605
459
8900
307
154
402
338
477
7331
3063
2911
7921
4983
1604
176
8336
3244
391
365
371
2436
126
250
267
103
147
256
173
322
1111
148
411
344
635
240
130
294
183
159
1434
965
9086
1351
476
185
403
353
337
1082
1886
8703
1212
354
9403
601
1242
2050
2285
460
3866
443
1148
380
388
1400
2104
1242
220
1760
271
173
538
230
763
421
2499
665
335
2524
1954
7479
851
9084
5815
6441
1928
834
2349
815
259
2371
1989
178
2991
940
891
450
1885
596
279
950
627
5316
7744
3610
626
595
6619
234
749
364
326
410
203
195
519
592
306
267
240
130
735
9090
1708
372
5068
447
516
482
157
151
194
1627
9762
647
13250
446
236
563
575
123
141
113
1918
1595
562
597
123
113
1643
291
1243
2472
2985
187
1163
6253
170
188
212
348
575
7383
118
662
308
1040
9296
1034
1469
3824
8831
3408
5012
1174
667
268
320
441
641
130
424
625
608
1901
269
343
2155
241
870
1126
5319
708
513
3110
6370
810
239
1540
2741
3390
7300
2812
2742
558
618
775
250
198
150
101
159
6056
792
2266
1077
407
867
1466
911
921
964
196
700
434
638
210
121
108
278
595
129
480
6318
822
2373
2198
260
732
3001
101
401
381
439
168
123
445
2087
159
440
373
259
1349
5578
2513
148
123
709
137
228
206
133
107
177
1057
993
134
270
128
2534
3143
673
7644
382
1161
365
382
718
7548
1951
7315
1164
380
384
1448
247
437
217
990
5275
823
14779
311
1087
4275
5210
9112
3698
710
384
4332
4792
4704
655
4046
979
8265
14751
3572
1465
1143
5208
1501
603
1098
654
2611
698
538
186
1795
2528
502
3810
6274
108
419
4098
1193
2439
668
3759
2695
1548
1865
464
2182
825
3002
6268
7457
1172
2733
8541
7397
535
1479
270
1369
100
2883
1464
2827
5410
536
1709
346
539
760
191
720
1053
227
249
595
189
515
450
677
165
3083
7321
2109
3454
708
681
1150
123
520
2209
3162
769
4476
1279
1407
4174
1569
3233
7308
4993
2049
1274
9350
4229
4544
668
139
299
897
1383
9221
3505
13651
237
646
3917
144
166
178
344
394
437
180
205
1688
833
115
124
622
1420
213
336
987
542
302
767
6303
7106
5183
2870
126
2822
684
6223
6994
4063
1357
7517
1060
4017
3391
1623
392
13613
101
523
1203
1035
658
1125
452
6818
2914
2260
238
112
531
3633
1418
247
344
158
182
226
198
508
290
215
117
2060
205
275
203
117
253
9465
136
203
886
7806
1729
1583
370
2226
14568
366
1994
717
536
270
3593
2859
6853
2672
3805
1576
239
1050
10226
830
290
215
151
142
259
2209
136
1646
131
241
137
253
186
143
197
207
572
139
267
325
316
4797
176
130
953
9171
1030
762
2186
1102
616
2851
13849
976
106
105
263
623
230
918
726
350
324
2505
1926
578
2779
2310
283
243
1240
4852
1846
1848
1849
5822
13936
268
987
570
528
194
105
486
231
1132
4866
11914
2844
4228
302
865
10948
717
406
827
361
7773
214
1075
343
1823
9527
3916
4349
3049
180
469
535
2694
116
1728
7036
5628
1106
163
2199
2178
476
101
223
216
2103
705
105
7351
6309
3916
9633
891
311
267
166
135
181
151
312
9359
2509
454
1160
198
309
911
241
185
456
204
259
1372
2382
368
5798
3142
228
6035
1529
14021
6548
367
5011
672
314
728
1298
7134
737
195
7587
128
395
154
462
354
264
254
2022
822
291
394
427
328
265
254
1514
5444
4687
3838
1568
195
130
160
3113
9946
396
171
132
117
158
491
607
1476
3772
176
157
165
186
974
298
1329
8651
301
1333
1477
200
150
1116
451
848
112
243
5487
848
112
245
1434
6208
577
182
2362
990
469
158
119
494
1510
2278
452
451
1427
3864
2723
795
4023
9529
4215
480
5806
5470
341
4632
2618
663
5405
1141
455
2442
591
382
435
482
153
9134
2951
697
385
550
393
255
279
710
436
970
187
170
124
391
4989
1936
6122
134
926
1021
123
287
796
859
1488
118
143
120
134
464
435
709
188
167
521
281
389
494
202
1208
1206
775
1397
1846
734
2207
161
316
153
1166
1171
108
332
198
164
155
205
243
141
212
997
697
203
1988
200
235
164
2689
14788
3793
922
1155
208
184
1029
1185
330
164
6964
1303
606
1845
1458
1106
4823
197
182
358
137
697
6654
195
313
323
172
199
1599
528
536
1954
13817
176
114
128
395
201
402
820
244
4284
2754
329
104
1468
102
140
408
399
4602
2888
2740
2361
366
950
224
297
3212
168
5804
1716
613
875
2371
284
433
356
511
2297
306
320
229
161
565
1561
2278
1102
103
1155
3729
10079
8273
3873
763
631
282
3017
252
8938
254
234
1241
850
248
194
155
305
1944
373
182
725
1111
521
761
2155
1018
315
3618
757
1292
519
273
7453
2170
1077
116
436
1576
391
280
3068
1011
410
579
5099
4196
2962
1026
294
177
1436
13755
1088
3477
616
100
223
269
290
13703
7395
1209
2315
12592
689
2033
1376
224
3676
611
838
1879
250
214
342
319
9495
863
780
266
354
900
627
290
11643
103
579
2094
1791
155
1050
209
1986
850
129
422
122
795
1436
633
3727
369
986
1915
242
247
611
9056
597
150
452
865
187
2114
310
13533
653
820
550
105
771
3347
8931
740
288
933
8926
1034
307
245
542
6183
593
642
8229
160
142
142
205
119
1252
1170
2674
7301
212
582
615
5195
1233
3910
171
116
342
222
6142
7799
8921
475
881
3775
4945
3961
3943
219
897
502
1118
650
197
219
1339
173
350
1110
462
1675
5721
11548
1973
1561
260
382
723
809
136
589
469
2850
1398
380
379
1101
7984
384
589
1350
2892
384
582
1893
1105
355
758
3250
1956
1940
11576
8183
5752
2740
920
130
118
132
109
270
674
794
950
198
317
168
1396
683
888
121
923
134
118
132
214
273
674
802
972
184
101
319
166
1392
6137
1499
8851
2762
2351
212
1372
142
493
742
345
3048
1161
189
452
492
272
237
881
231
1225
183
277
147
148
5178
343
237
9290
122
113
1331
413
7926
2893
4363
13730
1988
8227
5699
425
158
119
106
120
304
1182
4057
3065
7520
1907
3734
5086
3215
803
1871
451
923
2209
526
135
506
1911
238
125
180
314
12645
1630
4366
1311
138
196
133
153
135
109
176
567
466
334
288
387
180
1024
12061
2030
242
1071
315
502
452
512
860
5929
8896
3030
421
1498
1232
121
2259
1263
691
7389
2262
9283
100
549
3544
1886
194
1100
205
210
138
126
155
199
614
119
3781
319
644
185
129
253
9389
136
714
396
352
903
4586
2071
8683
4313
7765
9532
5887
257
905
137
5504
906
137
1479
1119
1118
3591
779
838
503
164
2341
376
164
1064
308
8212
1436
287
9452
2949
2693
804
144
344
221
290
242
261
1205
398
432
955
850
954
3392
5638
7343
2146
971
9357
1354
8267
2646
9389
2828
6094
1134
445
9475
7319
3370
9448
8854
4441
470
406
139
2868
2130
2255
8896
1808
1195
2172
337
119
163
138
310
326
257
719
770
9404
6945
1213
1515
3365
167
704
505
253
183
3391
2374
3030
693
8059
288
258
764
465
1063
747
613
2378
1996
1558
4351
13353
374
296
215
7276
1126
1362
451
634
1092
418
754
105
485
129
247
249
410
230
313
381
134
926
1154
15012
7910
480
323
2198
5296
7353
2170
3099
9183
4147
2263
529
244
139
156
198
4256
1737
5402
195
171
535
179
648
13884
664
7492
601
12993
1269
402
196
232
2139
600
355
449
258
271
770
534
171
2497
450
491
263
356
544
1871
483
1922
11484
1904
142
658
5882
566
429
422
1156
2353
5091
914
115
136
357
3201
1055
1060
891
1923
744
129
621
3560
604
1018
1103
7507
1322
116
670
131
616
2511
922
1079
2816
6974
2786
1133
9119
2823
1012
414
497
1540
1449
175
562
623
176
296
1055
1501
139
3897
4275
9374
5597
269
2310
234
318
1854
583
4858
271
926
755
8808
1168
5585
8951
367
315
355
326
216
125
182
284
128
543
1518
820
1697
808
307
2828
5141
702
8059
6072
242
7309
3930
9302
1074
243
308
676
272
242
252
133
588
164
1822
1299
2182
820
8864
272
1079
111
735
7023
958
5622
280
4562
471
161
129
393
2946
2205
4504
1486
2574
2084
1956
8835
2256
1243
3378
1641
714
386
1081
382
192
876
118
2232
6730
413
1431
226
112
341
460
520
636
309
125
552
960
2660
450
560
762
757
9430
325
379
375
221
1404
160
459
654
623
203
307
2033
325
407
139
426
1697
2518
8901
415
4682
564
197
3474
1634
8256
9439
3246
422
105
126
1887
12787
1080
2377
130
110
136
139
297
178
282
841
946
615
7286
4985
143
3053
8837
10401
526
1619
726
2303
6436
1296
3981
154
1594
5766
272
1467
8029
159
106
479
8504
1900
194
802
727
13939
262
2653
14837
6518
7822
4628
4703
186
1832
924
162
3629
8901
5454
697
102
761
634
618
241
141
155
307
107
1923
146
1354
7648
211
356
418
136
430
131
1124
159
2841
3620
7840
2148
742
108
1060
459
399
717
1795
213
385
210
501
1341
7360
931
2250
3356
110
452
461
1076
721
3273
3408
121
1619
701
8915
5754
184
1680
1465
579
124
5014
5428
3259
711
1357
12146
322
855
193
235
212
225
354
5398
7203
4573
6184
186
3352
9602
3390
2818
397
1518
7464
216
358
2355
272
273
4689
1007
679
126
148
123
286
363
399
730
170
492
265
132
111
172
906
1076
167
977
460
418
266
9384
356
342
501
2273
8874
831
1960
490
1585
4012
9950
5553
2446
482
131
192
186
2519
4994
437
197
188
187
9362
3867
2618
440
463
336
131
130
1623
7442
1452
345
117
130
4967
3096
150
5164
692
8093
3983
8765
190
1330
108
135
137
7624
777
286
3205
922
8937
2240
12614
1265
1578
1739
146
3556
567
168
273
2064
1606
769
289
140
3297
315
1504
540
1041
728
586
1523
1562
7964
1550
1718
1261
635
4754
3431
3342
9523
376
1082
1014
158
160
941
358
285
238
473
764
402
1378
1440
1139
2534
5542
8225
1925
1494
12709
13073
1386
231
335
202
301
233
108
188
365
2703
6514
343
343
4629
9321
155
180
371
230
313
365
885
1743
3204
151
615
3832
3901
13682
6098
1896
4965
6693
2901
787
1643
2143
682
167
5455
167
306
740
114
409
343
2360
202
1988
441
3317
1597
1483
113
359
614
480
5603
113
377
613
477
441
6895
944
9428
2436
225
1098
128
208
170
105
815
428
177
345
1402
181
192
224
393
5321
419
265
253
3320
293
5345
1320
104
114
310
144
442
253
236
534
537
1086
101
460
9477
408
668
4043
4580
1601
4038
2128
1295
1619
170
192
839
837
1590
924
165
1300
1612
170
192
841
838
886
533
8671
1214
619
577
14571
148
4382
4823
1740
7380
614
636
550
523
124
1193
404
154
519
139
923
3260
635
680
534
1578
11047
299
156
3961
5244
840
7339
618
3772
8986
8964
3570
284
342
890
1186
389
341
3156
620
4390
286
680
383
319
258
169
197
1179
671
826
1221
1285
516
171
859
1400
678
261
178
602
386
911
162
3132
3348
723
1080
449
603
617
898
179
3137
355
297
1328
338
243
7446
1157
232
237
1644
278
275
380
326
5164
243
278
275
380
325
127
527
1229
1800
560
4547
150
187
303
185
2048
5099
3558
335
820
476
102
3829
7919
108
8971
5290
4310
583
691
513
642
167
3180
1179
212
670
189
580
13882
831
1508
1845
9165
709
7265
378
804
275
871
342
123
440
220
375
581
235
213
210
177
104
223
130
330
109
4515
7371
1585
716
1089
660
1992
1082
2904
791
975
1638
3363
11921
108
242
177
872
561
296
3079
3360
3995
2246
112
601
1793
3896
902
2849
681
1113
4510
1400
212
745
207
173
1876
486
815
4182
914
823
109
574
235
2280
407
1278
231
1561
210
647
415
2260
138
1154
117
2908
1302
174
12486
1399
1520
118
7949
1634
1041
6139
257
137
122
183
310
137
458
107
237
344
125
729
1621
11085
436
5366
103
1049
216
277
4101
2426
5092
2317
563
2810
750
1086
938
2309
566
12704
172
1738
602
120
246
122
1197
482
292
392
7435
3001
9018
306
9154
153
205
416
627
106
157
181
828
800
1023
110
3021
8868
6131
4029
2195
3956
3325
6098
175
9377
1786
853
4244
2276
813
143
8886
783
143
1021
3119
1989
11894
888
577
232
325
121
1691
449
7346
177
3516
940
979
382
455
842
191
1231
539
216
133
130
232
1020
300
189
540
124
202
109
352
195
1830
798
8717
821
1285
172
1358
292
297
309
281
240
4676
2980
838
1329
1345
174
188
811
859
111
1401
485
205
9159
1206
13451
1416
188
204
7477
1564
13400
417
1557
690
5974
858
709
106
1169
683
550
7948
1200
1782
631
1439
608
881
131
309
441
1661
1242
4199
968
11599
8070
2313
473
5123
1986
7545
4093
112
168
123
473
142
112
557
6365
156
1593
102
2642
413
12797
6172
9185
205
9067
346
3641
3749
2086
845
1901
3124
317
115
102
114
401
277
743
152
521
138
533
1975
1339
9455
1901
1757
164
150
8774
2374
8900
3339
3555
414
229
720
2340
5160
6686
7373
284
417
13444
8926
200
7041
145
1690
396
339
548
434
2747
175
163
110
220
1352
674
241
1919
315
551
8933
162
331
136
898
1949
4985
7302
2644
237
582
1497
4014
6585
1086
1011
167
523
1476
3476
8914
5555
13521
276
4643
125
4450
8166
706
5310
5007
9115
174
8257
706
5300
251
106
960
4068
7332
205
1332
429
7252
117
238
598
318
511
6952
109
725
648
114
155
1836
104
176
1207
930
1514
7362
644
8923
100
139
999
478
900
5684
1284
226
2336
139
2698
185
364
112
238
134
225
409
115
1876
100
322
144
159
3777
151
176
161
1070
2159
2243
264
5340
3279
198
1688
1341
410
1077
106
280
2538
452
703
399
311
405
5064
4283
532
211
2323
112
1023
2112
6970
6461
2687
389
603
2083
420
5058
6943
803
928
333
1400
8962
873
902
766
591
1469
651
3611
572
1004
1956
455
651
438
147
1165
4892
601
228
153
1831
10500
5252
338
5809
1443
1174
13827
12409
1890
140
891
611
3730
229
173
157
1486
156
1144
346
178
1107
1963
3185
3529
208
1301
901
3759
1166
179
347
432
319
1009
1058
330
661
580
568
1404
840
357
9235
352
222
4760
5186
4923
322
2514
3139
2345
2762
2260
2226
2332
145
13688
685
339
1022
485
1296
2926
216
883
308
425
212
310
5126
6376
8895
2665
347
351
4071
3086
107
1790
7744
1831
1473
6647
176
184
249
669
299
469
594
169
330
412
1298
309
1597
299
176
381
1088
5938
618
2612
1330
2283
1239
621
482
7334
812
138
1537
489
1682
7238
2049
7357
1197
921
619
159
9259
3702
3882
6391
7488
2785
4419
477
4388
1220
780
149
513
3138
611
995
1902
241
666
657
549
1557
709
906
823
134
701
5689
2199
1482
1159
295
240
488
1030
167
188
167
658
1127
14892
675
3239
4680
5229
497
477
8052
1975
8896
4517
3046
2620
1427
6854
2368
208
2167
330
3184
527
353
2656
492
1858
3523
1270
7370
8142
7360
4010
2397
1429
225
114
245
437
200
320
404
414
2157
126
238
396
144
282
360
188
7296
651
1716
617
1670
118
222
496
3139
180
577
871
2139
432
422
520
1845
476
156
9412
113
160
365
291
9593
1262
10923
1767
110
141
325
467
7363
9417
630
462
546
1369
452
1346
1350
2418
636
2299
1917
3230
636
960
626
283
6586
996
576
2392
479
884
5672
177
452
14932
4098
1275
525
445
683
2910
7413
1194
147
859
263
2306
227
222
2999
1408
858
328
925
7529
1938
636
8959
1760
620
458
385
146
605
111
104
1209
2350
6072
1397
6732
447
145
325
465
262
103
215
205
390
1266
970
534
219
209
1857
6417
7350
443
159
205
187
362
7231
8751
307
140
4836
1402
169
636
424
125
416
1104
324
254
814
2555
2386
149
388
363
1595
1317
3291
150
387
266
100
301
182
295
4890
141
354
362
119
1258
176
921
189
2218
117
5075
1564
4758
6519
190
1560
146
3034
4599
332
336
4756
1246
3140
1216
1867
1593
1038
1333
7356
1674
541
9087
1434
472
269
137
3048
725
1616
3803
1889
205
3259
1854
1754
1702
217
382
1401
788
222
3063
452
502
8958
2847
7651
1122
760
258
282
501
868
1311
755
291
945
565
235
401
252
704
6812
144
7362
609
230
280
157
2621
1006
9008
138
131
396
448
10593
12388
1987
126
2977
3285
8923
963
762
6006
114
191
753
3059
339
209
322
111
4883
1340
306
1480
100
103
369
142
125
377
395
2663
619
8660
619
2788
5879
7297
1178
604
977
5489
8943
3381
1063
494
2181
1516
113
406
316
395
1053
712
4763
3547
1012
2365
257
2422
4082
3362
864
5478
9681
8966
223
206
130
117
2927
2664
117
711
13860
118
145
667
492
151
2243
2226
824
435
359
885
11958
7635
271
1803
538
747
4518
339
204
1131
157
3058
232
103
279
4204
4527
3651
357
111
304
179
196
4953
5081
756
8759
636
3807
662
167
225
112
492
130
184
195
1924
8560
139
3386
4034
9418
1874
106
3554
443
155
747
129
256
4516
2738
363
9327
8236
6186
222
177
1145
118
118
485
380
368
187
359
564
186
275
2061
238
8975
13475
172
1089
5484
614
487
480
5806
5629
4690
594
305
277
206
152
293
2178
1392
453
3933
1199
787
1316
1031
110
588
730
894
1391
9583
151
2041
449
2149
3262
284
457
708
279
714
884
4037
247
199
348
364
177
8923
161
176
286
834
13985
12687
212
7360
291
208
922
2632
212
7116
1110
9412
6566
2778
248
126
1784
4569
7541
1309
140
170
268
452
954
1406
567
887
261
248
281
234
1119
154
13235
389
449
298
1217
278
1316
773
756
860
4398
8541
2367
2163
184
130
633
637
2216
207
234
269
344
105
103
8606
721
3482
5522
1440
585
13593
5302
279
4653
2031
4677
2029
3225
1642
116
928
714
495
2479
1098
474
308
1028
3411
1196
427
1051
5750
370
147
1245
1724
4357
695
278
2637
209
205
708
1906
129
243
152
120
166
355
143
148
4335
8502
9334
4813
1553
103
983
6449
2258
2019
886
197
355
4413
152
123
154
3298
4169
2457
2314
685
1857
411
199
185
182
347
588
3185
411
199
183
183
347
6670
1785
1396
8831
1026
4299
689
5190
2928
13413
2504
207
2610
337
402
127
351
129
2598
9583
207
1903
127
213
104
422
480
1453
230
113
559
496
486
585
573
11642
350
496
2013
261
1505
137
119
111
238
193
163
113
130
1114
1034
899
415
8830
1465
13774
240
766
148
495
1480
278
313
121
599
123
129
1462
396
209
103
217
518
784
912
435
2050
107
559
191
264
13440
435
152
310
7370
7319
2294
6201
281
1062
638
175
1066
515
366
159
625
174
558
5599
174
768
115
738
689
7309
867
707
4771
4607
1388
126
4746
357
360
720
1093
351
7331
398
1818
203
222
1154
145
219
178
1561
1856
120
749
154
148
138
286
104
131
452
2611
213
702
120
782
344
1026
2020
4334
812
1523
311
1084
1111
6464
7261
2461
467
1208
113
203
227
482
203
1748
170
115
524
426
275
4787
360
6472
14588
786
158
123
273
270
413
600
215
427
1412
572
280
277
472
149
105
192
341
614
7523
512
209
299
138
143
156
9712
5143
701
8408
3769
2196
371
172
257
1098
610
8890
339
353
388
8082
1200
1132
2170
146
463
1026
3120
151
463
1052
1778
1390
5444
1035
193
506
114
931
249
275
206
132
150
105
256
370
224
4423
1068
248
122
134
154
9300
173
2047
234
233
193
938
748
235
730
138
128
1251
1303
279
534
7211
5977
311
182
116
222
102
474
129
138
205
465
481
4586
337
6518
123
193
311
461
308
13610
220
124
104
191
690
367
109
1446
1291
1890
5589
159
1998
252
703
8723
1292
865
386
931
626
7415
673
1694
7169
5416
3835
764
932
2152
723
1363
1778
4719
325
6362
1500
9409
1347
8944
108
7766
4020
6941
4936
529
114
1108
2828
2975
537
624
363
320
145
1131
2039
5236
15362
8635
7111
290
1880
1789
1302
202
115
117
125
2362
5131
1491
1618
9489
1589
9639
247
175
1263
1057
9176
274
322
4207
3919
2529
1446
353
106
199
1372
154
5797
113
216
314
275
773
111
1074
1863
652
465
113
217
296
275
773
111
1074
862
2431
354
591
1173
373
1919
8587
139
1857
821
474
645
3919
279
999
350
1649
7748
1437
1256
2148
4556
4893
297
1110
196
115
245
206
509
429
1204
1798
7663
386
924
5578
287
5032
684
2077
520
381
241
2101
279
3025
5130
2363
3980
1810
680
2750
1216
846
2196
767
184
632
207
1590
905
157
1216
117
1585
9353
615
767
184
632
207
1397
2549
440
1104
7419
1945
5280
1335
1439
382
1593
3958
418
826
2373
434
155
135
156
125
230
1250
119
8382
685
4319
2134
2323
1655
289
214
239
263
378
392
4461
3710
1590
9397
3292
302
1736
8916
4870
2408
3606
895
4137
1150
697
118
303
546
7510
6455
342
4655
1631
326
1166
1572
756
258
394
124
351
251
5505
8999
2945
135
452
258
856
236
5543
452
858
204
1661
2758
3497
4846
1293
454
2522
2297
270
112
1119
405
1316
583
5363
167
112
178
106
6480
347
4716
164
1232
7370
693
9113
2052
440
785
11654
397
2227
5553
5927
157
138
214
538
9024
856
711
1655
132
256
192
247
3550
635
292
286
7642
977
2256
890
774
8153
889
484
2490
2345
889
2231
1724
3789
750
137
1022
3246
758
3184
124
555
530
189
175
301
2488
129
400
109
531
1736
128
135
355
528
478
111
2963
456
3787
342
477
111
1455
129
1213
14340
7912
6639
1328
104
1827
482
3319
2728
8372
143
179
168
282
287
262
177
225
276
1231
11928
8358
705
5305
2514
221
9286
1963
4935
978
434
118
660
185
2412
1018
604
3576
413
118
660
186
1916
779
8844
2657
226
3800
9866
163
9204
251
1014
1941
5231
702
8191
606
8922
230
2283
1608
1693
146
526
8844
164
1133
11718
9673
4729
351
6563
3044
598
5267
1763
510
4038
5126
1440
3342
7992
3984
2409
1093
2394
1133
3346
538
1088
1328
1079
2545
526
1368
451
152
189
207
3768
133
461
1930
387
178
189
207
334
494
299
469
1360
714
8686
2769
629
1601
1330
1315
116
492
1093
631
366
1449
273
577
3265
6937
743
1096
490
2139
994
446
3560
478
258
1397
676
2620
130
588
3085
2239
153
398
5556
8926
4155
1345
127
147
1318
2030
1105
4972
270
1284
1279
2424
147
1321
1237
3928
1144
3906
144
4482
6231
287
3892
1350
1169
7866
2664
9606
6254
352
8136
209
108
106
4206
130
810
437
2617
2188
8993
5186
229
6207
7459
1649
277
667
1041
6332
7540
126
235
181
304
142
2831
285
986
131
107
4483
102
5766
7444
3025
9547
11266
1800
2304
161
3396
3970
2278
1672
1807
978
255
2261
3398
981
150
523
891
881
2929
2200
1969
7442
3763
2689
146
244
1636
168
383
229
303
463
3456
168
383
229
304
468
437
1354
4681
9290
3618
361
1059
157
630
117
991
349
246
6389
2269
308
4054
173
9398
7352
136
137
216
154
104
244
894
3247
4984
2157
2000
425
5721
973
1781
9111
4861
3385
1555
415
1368
618
151
1610
1485
2727
1175
4333
6033
510
4191
391
308
464
6340
9166
1094
2779
279
7448
1418
136
143
3441
3942
2278
469
367
111
299
442
134
101
152
2539
1988
2179
857
3091
479
116
1576
3679
703
662
334
5711
972
594
113
112
1064
6845
115
181
486
305
136
712
1441
635
967
426
7419
178
364
412
2280
14101
6641
427
208
1136
115
170
4865
1129
111
167
1969
471
549
710
361
328
955
138
569
221
263
1283
177
8762
7342
2981
339
3061
10542
165
219
182
104
145
131
120
5058
7335
1324
425
1168
2204
668
9154
333
670
1143
4104
127
152
240
120
130
472
136
619
382
7284
514
126
200
203
123
417
2316
4652
3836
3562
9439
3079
716
125
161
329
283
296
5337
6059
162
195
165
7820
487
427
250
196
1310
425
165
9498
1889
7484
1373
488
605
601
6339
634
592
409
493
130
2362
495
127
448
1409
231
186
8896
11603
879
5944
13744
9044
564
114
9026
288
399
765
403
5544
765
1811
342
505
704
263
402
179
590
672
243
536
406
156
190
326
110
2149
2471
624
3483
14635
318
268
153
134
165
137
5734
282
151
1410
2929
1391
1642
126
165
204
2233
506
1712
242
5358
6405
5113
3912
6473
340
337
4631
349
2153
4930
155
2575
1363
312
213
507
5253
1281
347
480
1583
1477
2925
818
3151
202
880
2246
214
511
121
176
171
328
135
3273
5235
309
1433
181
247
312
132
4772
4632
9155
11520
192
591
6986
318
1749
1130
205
120
1671
1517
5419
1150
214
1100
215
143
1634
7338
188
1320
146
874
3826
4622
9073
1722
214
189
264
431
456
195
134
173
954
4728
348
1476
1606
2639
497
202
133
174
1870
777
1456
1475
307
450
916
450
172
978
8178
704
150
9361
2870
9575
2264
705
822
113
460
698
185
151
717
135
139
1343
538
927
3447
8123
699
4882
5501
894
970
697
4303
2772
5286
697
7550
1874
178
163
174
129
169
5486
486
178
163
174
130
125
198
391
790
2456
5085
4208
9503
2839
2636
804
1259
7521
337
2347
3256
111
638
4189
567
699
268
692
161
2492
1427
1217
1767
3858
537
8267
593
358
7720
1322
200
9451
1286
533
339
388
184
132
386
1435
11749
3361
4640
680
4593
173
184
286
186
576
258
4681
124
104
142
232
315
425
127
350
170
136
706
12426
226
1123
2530
9120
289
722
1819
291
958
1650
490
198
111
373
244
150
494
2208
4551
13697
4138
232
1110
144
786
380
424
229
280
1683
520
474
3775
2680
744
742
1550
6929
293
318
206
682
164
114
9425
1041
1328
2681
7525
2369
5717
1643
114
1315
3239
1319
115
2558
705
5223
2207
638
1023
6170
970
679
488
1416
169
1436
198
295
607
482
247
1282
126
159
534
792
365
300
475
168
630
1018
346
8851
4365
446
3439
1098
1048
335
1110
138
5222
131
993
7351
6840
9467
6095
4634
131
189
1108
267
4278
3149
367
195
187
493
191
120
226
356
222
2484
776
264
704
118
472
149
225
311
222
14173
4286
2096
538
532
481
2205
271
3827
1265
13512
1147
542
2470
5553
1721
5362
6696
3468
5162
131
134
117
515
292
426
199
216
4248
4860
324
5164
2356
2250
2870
728
733
6467
7488
5035
1590
4652
9679
129
3687
170
472
226
135
116
333
312
142
393
127
2159
734
1660
500
1536
150
1402
217
425
160
13721
432
209
154
141
314
196
190
1303
1304
348
418
3219
562
697
3758
332
228
189
1317
7402
1188
4017
471
1054
2449
312
12690
9457
8847
5118
653
683
7538
1955
429
14960
1305
6338
12187
5353
2056
105
144
222
229
151
262
1795
1383
373
201
102
105
112
4342
125
254
217
212
180
1637
537
1921
7515
279
125
104
318
759
197
613
295
8867
5224
706
8142
3521
7390
4062
9472
6070
332
13438
142
125
124
884
1370
1155
3928
1161
555
1371
261
274
2971
161
294
511
242
14959
729
272
140
688
808
116
360
191
315
929
1035
945
839
4374
4175
6708
1532
669
1160
3295
563
1436
1971
5582
585
1943
196
117
175
185
131
513
2087
476
206
795
103
1668
171
150
110
148
3615
149
149
139
108
111
130
149
12603
140
120
622
1533
1489
439
1591
748
338
657
267
392
300
2798
653
8915
2269
414
160
289
153
265
124
560
552
219
1126
259
114
504
14174
199
1448
3248
4330
1982
1082
939
797
463
3569
1056
2188
934
5204
7419
3709
931
401
2610
14477
1694
230
278
229
1109
357
1907
213
529
204
5596
482
213
529
204
584
340
159
2490
7317
906
13618
1256
109
115
145
167
134
513
381
3587
336
268
1014
1912
249
180
148
617
500
151
2556
401
1144
266
379
191
170
13773
3647
853
5956
12368
7906
232
3372
116
1629
4898
9394
526
1407
411
1223
146
392
275
170
232
655
107
860
796
281
1512
1598
3180
15512
2025
291
457
113
122
522
321
2558
117
268
8793
1244
921
5542
881
435
110
457
651
402
986
419
1160
238
833
168
790
239
2486
3131
8399
1461
1517
7741
886
215
406
2853
1464
7221
372
2126
1102
7319
7379
3404
7376
662
377
150
157
153
122
139
231
5601
498
426
156
169
137
172
1663
611
809
2564
286
358
2636
205
6377
1380
190
164
188
487
913
233
2475
421
1270
7426
1125
355
2463
4036
3465
2583
348
175
298
371
938
9032
9738
4523
6445
344
344
4796
862
255
4603
255
234
342
536
378
142
177
231
171
119
4639
343
6462
11082
4631
1480
1173
8704
164
1461
152
5560
2765
354
5584
3653
4553
2715
5922
1170
669
1413
1648
196
155
160
534
549
1426
518
379
3625
493
3386
456
131
331
169
2296
416
2904
9433
282
3243
8912
593
427
103
556
2708
332
129
223
598
427
103
256
124
290
178
222
205
137
491
303
1867
3877
5295
4712
352
311
13665
2500
6303
442
549
220
503
247
2743
574
3652
265
502
241
1430
692
1047
3163
188
119
566
1584
137
727
898
186
153
3159
188
119
568
1404
4456
1272
531
136
102
3721
1347
921
144
2191
3488
723
513
1427
1734
5033
907
1676
536
12026
1692
8984
1404
211
623
202
1628
203
300
146
144
179
9149
888
2919
2083
511
1041
1087
814
1178
8613
1176
2242
264
13980
909
176
222
240
159
384
402
171
1599
601
672
644
7975
1461
238
469
162
255
1595
278
364
251
2650
436
374
198
121
2202
484
226
212
330
170
356
328
6696
346
4740
2223
1887
357
623
11242
526
276
220
1390
321
771
166
133
227
759
830
802
2800
318
180
1624
1985
2179
802
2452
339
518
1409
349
598
1204
1955
1863
1731
120
6456
339
4734
243
316
152
505
214
3089
745
301
676
1137
319
11776
1579
208
9508
148
292
220
318
212
1838
117
223
442
126
1397
3229
13443
364
9379
5296
298
247
231
113
239
7355
202
2918
5979
9748
9904
11247
5650
1582
279
8925
195
139
327
106
138
259
198
105
121
705
305
216
452
104
2178
1329
298
2848
467
293
341
379
306
6830
2010
7292
1459
120
159
242
1173
300
377
382
305
628
1401
760
5713
310
316
442
126
223
105
217
670
678
1899
4794
171
1697
5389
7483
3557
103
5479
829
103
634
495
469
8811
100
1271
1387
13666
492
2245
9090
1234
129
168
268
355
431
160
13528
12733
533
130
108
616
808
339
241
493
1643
1383
177
212
1431
360
588
803
2075
138
572
804
1689
796
3692
797
1489
3338
1073
2377
193
163
377
226
1143
2128
101
178
1783
928
1000
2007
1224
1150
258
162
138
422
211
585
350
577
100
281
441
355
429
205
921
148
926
1594
141
424
211
585
350
368
274
206
389
392
920
453
697
275
112
809
1318
178
9527
668
1023
153
873
7778
153
1562
806
732
800
560
136
175
141
743
2595
1077
197
229
259
197
11047
2217
215
187
927
1094
1247
7348
2054
5285
9392
2506
9401
1100
1418
314
586
136
292
3625
334
530
4905
9792
1265
369
6535
3188
1872
853
1042
3294
4992
8773
2380
144
6226
205
294
346
462
385
5029
396
854
590
8467
429
268
573
174
206
3614
7373
161
5254
2532
1425
307
435
211
117
291
768
409
291
181
222
109
400
2757
8905
2417
9863
3641
555
1796
358
189
1476
337
349
201
150
165
505
511
186
606
501
177
1847
157
147
2009
1601
520
455
1423
592
1195
232
144
145
631
372
243
1114
1425
465
113
372
578
1411
7382
1966
671
3829
6913
5176
911
474
347
405
2349
4052
7417
105
132
693
773
1184
787
323
489
1936
546
449
433
735
709
721
1152
124
518
611
1341
1469
569
1293
6893
351
232
2264
1318
151
2189
2334
194
1191
599
675
131
3112
603
673
1716
699
6500
6757
4450
226
121
711
8108
784
103
7580
1140
156
430
4631
4869
13267
4434
223
814
575
11255
3600
9094
3411
9321
385
8938
472
129
263
288
1156
657
2518
1277
416
1156
4218
2725
5156
943
581
112
1755
2202
814
121
6010
4891
956
1251
3338
1574
5106
6879
208
2234
2177
195
1058
458
517
1466
934
163
237
141
3861
8821
580
1793
319
130
5622
8843
3481
293
904
140
169
828
108
145
268
155
146
1443
1817
7732
1826
111
8103
690
1967
157
1138
5477
157
1133
209
1371
4364
9394
605
534
1902
989
421
3044
989
422
1117
210
665
138
5722
618
1602
1187
2180
191
1727
1227
1054
1478
1083
883
112
136
236
1241
5169
1866
772
103
403
548
325
2350
1751
9367
3859
1665
469
117
556
568
249
283
1783
397
1013
2549
174
1604
839
1302
1008
194
169
193
567
7584
5341
4544
372
336
580
568
1090
2995
1360
375
337
592
565
1090
1983
2866
4454
1867
169
291
342
135
574
210
254
478
432
154
704
139
365
969
2597
203
258
144
337
703
172
134
980
1012
8945
113
3867
1430
480
698
529
5034
469
185
475
525
3080
211
1707
941
2841
607
6137
3035
606
911
2054
11125
2342
3095
1133
1644
127
441
108
400
4019
9790
2579
1451
366
539
1083
8143
364
784
1085
449
377
449
120
400
1153
451
849
1850
194
169
193
323
112
256
361
137
576
266
416
718
792
139
340
996
2704
262
420
707
1012
3878
1415
469
185
407
132
530
5468
469
185
356
131
525
3077
210
1705
940
2839
605
6102
3032
654
835
6780
8978
2970
100
298
265
720
345
276
262
101
3276
303
269
720
345
276
262
101
3276
296
263
720
345
276
262
101
1921
354
4356
2343
3097
1133
1644
127
448
210
404
2975
127
449
127
400
1153
473
825
1847
193
168
192
322
112
257
104
361
160
127
136
315
221
270
487
440
150
697
139
378
999
2706
203
262
487
441
178
111
1012
11702
8935
228
230
1622
124
937
1193
5305
3986
335
508
458
1076
713
616
2807
4251
2546
5888
3499
8965
2275
403
492
485
189
461
2440
1021
453
3627
487
190
462
1970
4371
337
2896
4342
3601
1181
8955
5668
214
309
6835
289
2215
311
888
4243
399
222
586
419
279
667
972
1214
1145
504
3985
4906
1247
1180
1672
406
157
242
1431
976
1220
5650
623
540
1149
3738
1355
136
232
275
184
1184
659
7005
1522
142
875
127
250
296
633
196
2044
142
875
127
251
297
1365
5701
491
270
1078
426
135
297
3257
4008
549
315
314
1217
1184
525
1779
1060
554
133
282
2954
531
543
1900
1461
1946
7731
1832
2799
1415
372
362
1243
8011
371
360
1175
375
4916
399
313
186
221
211
2545
4131
170
1912
881
386
9147
247
3597
241
1420
953
367
5233
14062
1989
6654
2323
6559
4859
5709
1001
366
224
132
110
1175
14195
317
378
1473
1625
7692
1720
846
1217
288
116
103
230
246
212
7443
8262
694
5311
242
117
1547
1561
361
121
666
408
116
127
1458
7951
6994
1204
1091
492
316
332
1974
1348
1382
2586
6475
344
4777
222
9366
6446
3957
1956
272
200
431
119
159
112
1869
277
488
223
467
2362
3741
272
200
8338
4095
792
115
328
1972
1488
7513
1623
1156
4378
2690
4924
109
1201
455
2518
136
956
5588
2546
5662
995
7376
2574
3005
292
3056
1289
326
7719
4791
395
6469
1756
379
281
116
239
239
148
386
127
111
139
146
1263
271
9006
229
134
118
7093
6785
812
7368
1331
4487
3899
398
295
103
122
143
153
224
273
209
216
211
173
9182
7321
5208
8918
157
2116
134
208
8061
698
5301
263
406
133
126
188
832
128
123
126
7383
105
917
2622
1428
283
335
513
221
5244
14016
8497
613
387
170
4933
8967
9143
4419
5769
8523
2128
220
149
224
611
2641
954
516
483
556
154
515
155
617
1960
1617
1662
2556
1452
366
537
1134
2771
4948
386
534
1127
441
3172
12730
554
239
358
1184
553
628
1851
109
980
6609
944
310
5361
452
1275
666
862
705
607
3744
667
733
2144
686
10388
4656
10489
3302
7209
9151
606
599
557
1154
1439
2835
944
388
181
1869
2653
344
351
1159
327
169
9430
701
399
105
172
135
705
3098
137
192
8856
421
126
569
174
360
9348
144
3628
3978
3609
337
700
3180
3098
7499
1944
5735
3729
1918
1213
5455
8921
1052
1186
312
1123
7861
8916
363
10700
14857
2927
451
1406
9349
955
6151
490
174
1167
156
3109
116
552
133
280
475
592
2623
6682
9008
2266
490
156
1153
199
176
490
442
173
1168
137
1776
2503
5689
1335
542
158
109
153
240
1097
1596
188
220
875
1458
181
6554
9400
5510
1984
7538
1720
3148
4189
1345
2037
4909
3727
1258
1617
5370
698
3002
645
1611
2740
4685
9710
1394
553
152
9035
134
258
465
629
7111
7279
272
1453
231
180
179
385
259
264
197
199
342
1098
2345
3836
7445
443
602
3684
293
3405
207
247
137
13983
238
1233
1580
5497
9212
329
602
2770
3176
105
297
179
691
815
1282
461
137
172
112
211
204
377
221
212
208
3544
1174
462
373
1410
5956
3535
1925
137
387
241
199
184
1514
1046
1469
14136
2274
1787
3801
119
9446
171
168
184
149
108
1001
4346
15009
271
213
1745
444
2084
1744
452
402
113
164
450
254
137
162
730
139
513
9579
451
131
7621
638
249
116
314
5659
329
3756
4140
5387
7498
12973
551
10717
693
1453
889
697
1278
1151
540
1120
190
1105
3977
2077
454
11198
9312
3769
5386
1997
1284
160
742
406
326
375
183
242
1431
4335
499
506
6672
3986
506
3442
976
855
3068
1341
1802
456
996
1019
670
1024
132
360
1033
111
5196
359
1034
111
1501
807
8213
5250
2019
2593
634
652
271
8360
2774
911
707
3909
1965
2238
707
2471
740
1069
1073
6489
7408
1602
896
1153
849
1970
1449
920
207
5170
13675
2722
335
114
349
226
213
387
120
3359
532
2698
920
954
4991
216
2332
1744
3602
7502
1409
3712
783
4745
348
6559
1939
418
976
330
880
187
3159
533
6535
2892
2054
5435
985
2301
220
1284
214
225
129
108
216
998
227
269
972
1600
1763
2058
8938
960
829
932
320
309
878
1164
3492
309
309
386
9391
506
161
1164
149
3016
743
149
286
9077
9080
1780
2171
3010
1806
772
124
1193
684
772
2120
9615
3213
971
979
470
6069
1242
137
139
167
183
449
113
321
510
2882
590
137
139
154
399
114
312
501
395
3830
5399
2956
1215
324
407
124
100
181
213
1631
1438
115
9383
310
143
8175
686
5259
238
250
4117
7617
3853
704
223
412
523
5769
1640
533
5773
200
151
109
136
167
279
111
426
312
219
331
2389
304
522
1026
430
1354
108
1364
7704
1489
1458
138
334
383
822
272
2341
130
772
2116
1487
1189
455
2006
185
651
164
202
715
314
1893
141
3364
4005
2296
7129
306
840
1270
1723
2174
424
393
286
817
121
5056
1040
572
384
396
5161
998
247
403
752
535
606
612
101
369
230
236
210
4607
2350
223
8208
1215
9503
978
9271
213
221
1144
854
705
183
256
104
368
282
1403
2057
2442
8347
2596
12490
402
160
157
2317
9523
2304
737
475
519
845
158
1249
5347
734
1342
734
312
185
169
685
2311
477
298
226
170
475
5502
288
106
226
170
475
1418
731
1976
13986
6894
2999
3384
5543
3561
3001
832
256
2255
880
337
9657
3154
10578
1847
4858
13505
101
1244
184
1336
689
159
496
333
240
146
222
837
333
2960
2093
1180
5309
1179
324
1320
2136
1140
306
5175
1142
221
1029
1717
8203
2475
138
120
4832
336
242
365
702
5160
6911
510
8247
620
4550
7811
9094
840
257
1020
1920
116
327
372
597
551
2384
116
327
591
157
155
244
228
117
134
420
166
3166
587
156
155
244
228
117
134
419
166
1896
333
604
3967
7272
215
166
158
243
1447
191
1118
172
9098
11029
1491
1923
1529
619
851
2478
1533
7423
2524
312
308
220
133
103
7499
334
176
122
439
327
765
8810
207
237
519
2173
910
3997
4439
671
123
440
327
876
368
9356
4443
2997
3063
186
7517
1982
131
634
431
214
316
354
205
147
142
383
261
202
189
3143
140
261
202
189
1833
147
4370
268
323
733
9430
1033
295
488
1717
3452
7318
376
10783
2639
178
1595
227
555
152
749
147
124
216
595
965
2778
8916
4172
6999
970
152
205
1453
7728
266
1322
1159
1565
389
1054
453
340
194
288
518
272
1286
269
372
1021
569
462
1062
277
164
172
134
133
527
212
165
421
142
167
128
379
412
1616
1514
471
217
180
202
370
250
243
236
207
1350
1422
3358
4378
6850
4126
14087
270
414
480
344
172
620
6243
835
4291
1954
1456
718
11268
2454
4252
3314
433
5531
145
375
466
9325
476
127
1120
172
104
316
150
422
377
362
294
234
1414
1385
459
7346
374
466
344
172
104
316
150
410
179
378
231
1420
1346
344
618
643
4291
1994
1458
1110
1443
352
229
1123
8066
352
399
424
465
2081
4241
3293
434
6382
476
129
1128
184
133
316
149
272
421
378
362
293
457
1456
1343
329
413
466
344
13704
171
13726
541
4405
6218
7245
7473
2976
7366
4236
104
169
387
1478
1047
3991
130
5343
429
191
128
248
126
108
348
272
191
1491
912
145
428
610
1359
1231
351
127
258
1019
357
141
4690
2150
286
127
260
2899
3235
8979
1939
205
137
244
152
109
537
464
5356
11689
258
166
357
342
459
135
1111
172
106
122
316
313
213
191
2206
397
807
318
204
109
838
7732
6054
199
172
131
349
129
191
627
470
103
168
316
148
271
9251
8950
317
351
855
837
279
3651
3848
8894
7512
361
2709
3740
9605
352
9053
395
1160
520
352
7784
4043
210
1180
521
385
1451
3999
12786
765
468
287
7354
8896
908
345
587
127
803
2254
401
2721
2522
492
1157
532
367
8165
1155
531
367
1400
790
3615
380
1176
487
387
7735
1444
386
387
1450
6310
111
346
262
146
245
6517
8308
7080
864
8480
13799
440
824
384
1173
530
387
2116
6006
354
347
4710
127
1146
534
387
1450
108
345
583
127
588
2245
1386
167
5598
1385
822
5961
7897
101
188
100
603
14116
6840
7275
559
2815
297
310
666
160
567
109
774
701
893
239
538
11089
1183
8959
1659
2780
1026
789
3873
1638
2336
789
2334
2008
583
711
1079
451
3924
2787
11604
734
426
121
1157
1074
3167
1075
1885
4711
6751
8871
550
217
553
340
233
492
142
846
5037
2290
1196
1513
288
7054
9445
5058
5166
499
1577
478
2166
9082
369
809
710
226
159
101
211
155
429
320
129
161
114
435
335
1191
9004
118
3158
187
3499
218
2871
9507
2196
12725
311
4401
6175
177
1276
4540
3974
7861
106
1282
3969
745
269
1796
6149
129
117
414
5497
313
1201
1231
115
104
189
13501
126
159
139
2940
1182
7511
1937
5061
138
1047
185
338
149
8874
8372
711
238
116
1769
8027
1864
1467
5023
184
574
117
520
599
6908
1688
8921
7429
5010
8937
1327
472
625
5359
702
1240
1339
9441
450
1039
9302
676
11749
2481
463
400
693
1602
14960
112
7958
398
879
760
3174
2119
1304
863
870
114
160
209
265
219
2336
870
114
160
210
259
930
760
2413
923
1474
251
3345
2046
1232
795
13834
4317
4081
13356
1368
755
2217
239
340
245
155
275
630
4794
2207
812
364
293
1910
1993
178
278
2579
814
364
294
613
1169
490
4150
5053
443
5384
2113
4825
1898
303
1077
2168
1465
1334
1024
122
100
818
1122
220
104
167
641
198
432
338
124
431
139
127
308
8316
7802
230
126
181
325
143
111
104
1535
1226
7515
674
700
1860
3052
253
108
1877
1158
667
949
1654
349
704
355
907
2784
409
1536
7176
3581
1120
196
3301
4057
3163
334
441
671
1338
140
125
179
241
345
132
178
216
112
218
695
7486
124
3236
9388
136
703
396
120
4022
1410
371
413
1169
8015
371
401
1178
373
2534
4691
2333
512
381
360
331
314
506
510
5780
555
381
370
286
289
318
444
121
8863
258
260
2378
6993
1595
289
537
1817
144
1266
1604
3550
7364
4413
8528
1740
283
438
3858
949
3152
5241
694
8156
12323
860
8868
8505
1378
5982
500
5716
171
2666
1717
8843
1413
815
2297
1921
1574
184
8471
1182
808
7449
2896
127
112
194
175
2919
3040
327
299
3656
10236
1020
1665
1434
592
456
1369
2438
6204
9074
12773
9377
915
249
194
2924
3042
357
297
3662
2826
2157
4832
5941
6966
3113
328
1881
195
192
146
314
355
149
289
309
219
1801
4178
1957
1113
107
549
1295
732
124
1145
680
517
1812
1404
362
220
102
149
125
569
124
1281
588
2198
201
940
469
734
187
470
1043
385
13378
325
713
575
111
180
1079
3712
3046
4856
2758
9258
14548
1772
6981
2466
347
287
1889
211
192
318
359
314
296
252
2305
1699
746
3763
1902
1720
4796
180
1919
5371
4885
4471
1296
1383
369
141
325
126
243
119
139
126
160
608
1424
586
2206
126
6574
3673
4973
6886
954
646
121
171
1074
110
519
3694
3069
4840
5940
6985
3123
329
1881
196
193
146
316
357
288
290
102
223
220
2092
4192
1958
1125
107
549
516
138
1158
417
517
1295
518
124
1162
685
519
1816
1412
361
233
114
105
149
159
569
1414
584
2199
200
894
469
736
187
178
468
1046
391
1794
9464
11654
326
714
647
180
268
1887
9130
842
2129
1117
5263
6478
359
343
4728
401
1127
220
6313
800
4588
8174
479
1010
549
7355
1773
231
131
231
135
126
125
569
124
1284
579
2189
184
2559
961
112
134
147
1944
1022
1010
25437
6696
1266
955
646
9475
3824
6465
394
390
4828
219
180
1076
2592
9388
6571
8859
3597
1360
8324
1095
145
2723
7426
371
474
4140
5216
2081
214
269
314
489
844
118
4020
1439
848
112
246
1429
398
5077
235
304
270
1035
109
3739
2437
4015
736
4998
1731
130
267
231
107
114
136
680
193
1973
1339
459
1322
1744
361
231
114
137
123
124
608
1388
581
2189
181
102
9011
5169
4197
1433
351
559
1101
7999
348
556
1110
370
3916
192
3500
2377
13764
7122
826
1835
7503
1460
1001
236
5597
1013
502
1410
4977
2819
9365
1039
381
375
190
104
545
1457
124
142
9401
126
243
1831
144
1209
176
331
4002
2408
614
319
12170
1316
14740
1143
4023
4861
1180
2830
156
183
886
5507
7449
4021
414
1859
119
249
207
163
1117
5022
5752
309
434
766
4020
408
4304
3019
4417
409
454
1604
2180
7433
1002
319
211
187
115
697
272
1443
14926
671
419
970
2114
441
306
279
4718
764
328
192
890
1777
1551
111
663
321
732
169
920
1795
163
321
270
123
854
267
467
1967
458
224
545
4977
110
148
610
4829
847
8905
3065
3958
143
131
230
7736
156
9187
241
828
230
891
277
207
4606
3076
11465
4383
13591
8046
4547
347
445
211
195
196
179
139
258
198
3572
443
248
352
789
1851
3782
784
2401
669
945
3567
3442
685
8054
625
117
226
123
231
141
1095
1833
8919
5520
3777
637
124
448
429
310
104
203
9548
3584
183
1949
1330
3742
5296
3395
13501
5142
210
115
219
1883
147
1644
1441
431
1967
219
132
6737
9450
1244
7974
8631
1810
9379
2591
1428
469
112
7912
345
230
3819
8081
1403
207
331
720
315
5565
2264
11596
3070
8741
1116
1220
9245
1978
8860
1467
109
116
2227
1561
1339
8680
192
1722
116
6753
1049
9405
1146
131
117
436
402
332
146
424
1271
310
9316
115
134
239
7054
362
3941
9429
13616
2067
108
230
2123
1636
850
3676
600
894
2111
847
398
552
6100
702
5363
239
1755
286
117
113
364
1129
1027
1346
9024
1179
11632
6894
166
9436
7432
315
7483
924
2439
1391
2860
2595
264
1500
1453
1455
4463
1619
1917
1534
2689
1119
454
472
279
1230
1501
182
393
1400
566
7446
12672
1197
8894
351
608
113
145
228
184
139
528
224
137
1088
391
209
570
175
120
1023
1380
1298
175
257
569
120
1022
838
192
581
1447
9405
2543
620
3318
346
1482
273
239
175
583
577
165
671
424
1057
422
5857
7508
1975
2552
5764
8348
3497
2124
4912
4336
346
1643
585
165
673
423
1067
421
8427
6555
1406
112
499
819
180
148
179
2803
2491
1105
234
335
3590
103
514
2258
7037
4772
700
2258
426
482
180
961
8245
15348
5021
2617
13937
1652
6225
352
608
113
145
225
184
112
530
219
139
1091
192
642
3976
1039
9413
1298
9080
2140
6711
294
4624
345
1479
288
175
581
595
165
669
423
1063
420
8487
9053
348
405
8933
2005
118
670
117
162
108
3531
249
127
668
118
186
122
106
281
112
1151
1328
232
2140
9368
7360
8766
343
306
3827
1795
403
948
177
169
4862
178
182
264
3548
129
976
4324
14933
3502
728
526
497
5631
496
1498
3609
4270
7360
350
1129
4982
3884
1436
372
363
1128
2017
1481
6106
371
362
1098
393
1761
2431
785
2173
1872
3215
786
830
3558
4356
5187
488
5630
6724
992
3926
572
245
262
390
134
8876
218
1301
221
221
1299
219
219
1299
550
156
110
2826
3794
8065
888
3786
1479
547
113
729
6469
353
394
355
396
397
356
356
4730
1726
1086
7746
1659
712
3967
1507
440
442
295
449
111
179
125
140
310
104
597
316
7536
1228
1165
2078
3896
11624
5033
6818
632
179
102
169
4119
1844
3714
9089
5233
3173
7285
4965
2734
1310
1151
452
9214
1215
1196
1512
218
224
107
1416
11674
3584
1093
8303
939
9303
3377
172
232
206
161
132
729
238
2286
233
345
132
743
4923
741
225
921
106
142
258
9473
6747
1854
334
371
163
176
135
296
483
2372
113
246
317
1592
920
2416
196
221
302
1718
4317
6366
824
616
371
366
5808
5298
135
117
154
115
154
201
195
140
2417
194
255
413
137
116
183
169
115
154
197
110
208
1888
4246
160
3275
926
2188
9175
713
166
334
1223
221
380
668
4258
3149
337
332
1074
549
3003
7821
2616
3406
701
5071
1499
5816
8283
2166
1394
374
376
1090
8073
386
368
1096
447
1867
1770
2939
262
330
7572
3180
5918
1100
3164
212
831
294
939
116
2756
690
224
1251
627
522
2966
684
3306
2112
257
1856
902
491
293
7455
866
7248
3301
2474
424
845
111
480
287
9415
521
104
2285
1264
7208
8874
1291
4410
565
346
267
102
7236
3909
141
102
730
159
211
783
154
1208
420
114
149
285
475
385
601
3624
102
729
159
211
783
154
1207
419
120
1190
6754
433
581
8179
247
1268
2782
4821
625
8943
1078
6040
4230
1237
120
105
534
4927
105
151
114
338
520
8112
696
5264
460
1556
4802
216
702
1218
1982
1009
13811
392
234
126
13567
100
271
365
1142
164
8433
7587
728
687
5218
370
120
8842
2317
9384
4720
2948
6197
1869
310
2579
10387
1633
1839
829
3696
475
2312
832
492
598
275
180
318
4687
5654
1291
129
118
1641
1817
334
285
572
6611
2180
1880
8915
4990
9448
6321
536
118
167
214
118
1309
386
384
7772
1308
756
383
1448
159
3469
8966
5973
1215
177
232
304
354
1137
242
105
189
5218
164
721
611
112
7173
163
247
136
205
147
223
338
403
509
960
919
7390
2413
3928
2268
331
3892
8791
3463
116
391
470
586
1788
1579
7836
176
13413
1447
111
3073
865
196
9165
122
200
2774
5179
680
861
3917
798
1907
117
169
142
181
1516
179
2025
276
304
184
676
675
902
118
190
168
523
281
321
6837
514
281
339
625
1020
6207
1863
430
757
311
420
1380
128
104
159
265
194
462
238
487
1777
822
823
514
13601
892
467
267
111
2698
4814
1298
273
120
411
3231
1593
1252
7414
737
675
922
240
3511
2144
2258
388
2721
1030
1834
794
1161
210
6555
2797
2554
532
2148
8867
11335
2026
204
635
639
665
2866
14916
6110
860
2346
120
1420
386
376
7997
1147
402
378
1440
2268
7182
9422
105
122
1251
1743
7673
1733
1508
395
668
1903
459
14725
172
171
144
137
363
294
120
379
274
5334
629
8293
181
456
245
203
3062
419
212
521
237
166
114
103
2618
761
4908
7527
544
319
1621
2557
1930
7497
15325
6715
4154
2179
148
315
251
376
433
126
181
1880
233
9884
9653
3754
732
334
444
9070
1629
115
604
384
431
2741
119
361
223
433
451
559
656
490
237
179
238
817
7892
4706
398
393
306
157
411
5308
697
8120
195
187
201
335
807
109
204
240
363
1097
352
1443
291
111
198
147
232
147
294
252
191
3663
9349
238
174
1392
174
637
707
1064
11870
2567
6453
578
129
1042
1991
12145
4375
8830
591
130
144
1833
615
922
408
5882
255
124
176
8889
4767
3210
1407
106
604
152
218
762
2085
107
121
1238
4559
3973
3532
9419
4676
5697
3426
5757
294
147
136
424
272
665
186
198
532
7410
117
8882
951
160
174
1005
544
480
996
9392
2484
5385
3287
1560
455
125
4702
352
355
6714
9139
145
150
6689
9463
4678
2230
474
157
628
107
134
455
364
2617
870
536
145
131
837
127
326
407
1594
274
2369
2216
1136
425
6283
674
155
364
8371
349
1085
178
341
9472
160
8883
638
297
1902
341
1117
184
494
2526
2352
654
296
550
7446
3808
938
798
925
1076
5949
311
244
2159
1061
100
519
232
549
112
1136
1907
391
198
206
486
489
726
651
183
274
927
1407
313
541
506
1895
460
164
4719
227
116
1124
158
8621
497
1425
4197
9242
2749
1190
174
181
817
4694
1924
397
727
7738
2027
1581
500
513
137
147
1634
181
193
293
131
208
444
425
406
639
1911
3990
9324
1021
3707
653
8361
2462
257
892
1054
160
1037
3204
720
1591
7011
191
114
851
408
3497
275
1571
2522
8837
1005
2409
353
588
5524
160
7366
410
1357
1071
472
1000
1437
2870
15340
4294
2544
9524
1328
191
1347
891
425
103
769
1121
11093
4454
282
561
9428
1742
5856
698
4514
228
135
111
158
1113
490
5439
159
1110
1833
631
3224
102
242
231
133
330
1300
1581
237
227
173
4710
352
6535
320
14195
3851
851
1132
310
603
372
197
474
126
1859
1129
310
605
369
198
8705
139
1145
111
489
190
436
427
2566
1448
3812
324
2110
1133
5260
1135
221
3289
4845
3362
2871
3669
4425
1602
754
6456
1846
377
410
314
107
380
128
858
2993
376
295
312
381
126
476
2822
456
2231
1330
5999
4166
781
1247
4298
331
362
245
1318
717
115
433
4063
1383
703
137
1835
12323
4354
480
4720
9335
5226
466
1927
170
113
478
636
851
596
318
811
8868
310
164
161
110
147
432
9140
4536
4990
3072
187
385
433
836
366
356
132
5430
152
1317
369
2914
1152
4855
351
2886
2800
1704
222
407
626
1166
17435
9431
2848
672
162
8924
169
352
1046
108
312
303
617
213
154
433
3065
4562
2796
3075
6100
7348
1752
577
209
141
213
197
360
1600
151
1093
8861
12830
3973
118
203
114
105
651
147
497
13695
8763
122
106
2977
220
407
230
193
138
111
1250
8154
321
110
429
542
165
779
650
4137
1347
4763
3935
2610
142
283
201
4794
195
215
4723
650
643
10381
8962
3491
382
454
237
271
592
678
239
225
169
13991
156
689
113
360
565
5800
113
360
562
1908
9325
114
110
5738
1230
488
180
162
149
1400
307
1612
8867
7286
158
353
195
5096
7435
8253
635
560
8778
112
221
6594
5138
2088
9421
10917
2441
134
943
9381
3836
9608
153
131
5631
1065
194
130
1288
163
1613
4142
1661
103
307
228
136
450
252
8224
2974
8932
2577
1910
268
4021
2588
8829
5035
2679
349
6548
1762
1215
1947
2752
4017
208
2790
11513
6093
366
3619
2452
4206
8984
5878
3679
2830
3393
13650
5495
2396
438
423
120
186
408
8286
1152
7356
5189
3425
6384
5298
2575
1105
1817
8912
11462
127
9002
5217
2632
5967
324
12429
1456
2711
4415
216
498
311
328
193
304
346
1205
8937
3957
139
7712
1412
1683
571
7359
5948
1507
324
6231
2651
278
511
465
2489
1808
4341
263
2911
3350
14418
5301
5205
623
8930
304
1600
1201
847
1447
1359
2220
138
642
879
1761
152
7401
1986
3668
2706
1320
353
206
1689
101
514
172
2702
11657
8846
119
283
222
1636
136
465
1519
335
140
204
220
173
132
490
509
1260
393
1095
2854
2563
6601
3080
561
120
131
175
128
328
5729
120
131
175
136
328
793
3885
9184
1170
6790
5684
1345
1089
1261
7310
5056
415
8830
305
596
181
386
112
5379
109
701
229
14278
173
143
517
8148
2720
264
1381
127
110
502
218
223
193
1227
123
380
1884
7875
469
1712
3616
127
171
110
6831
3484
1304
4083
289
136
1306
162
171
209
168
4883
4145
1182
2233
565
11203
205
629
2288
13137
4086
934
2468
1699
1751
4217
1432
143
1098
317
9499
3049
482
207
723
560
416
824
1560
1229
8712
439
1903
11200
122
146
122
214
5201
7399
3640
680
138
183
8858
1440
5083
114
340
313
104
270
160
168
337
197
2221
911
6865
7331
4315
108
358
133
2193
916
357
371
145
129
122
338
114
200
988
135
397
4162
235
2566
108
1812
169
110
114
206
1415
6228
5510
297
2471
1600
4018
9504
146
3281
497
1157
2564
9201
317
220
175
506
194
160
13502
229
221
680
1671
193
650
8492
9353
4678
637
452
2617
5846
700
5326
201
7250
3054
2718
7296
6774
395
1582
5759
1578
2177
201
103
1769
3900
9768
332
248
129
230
110
7253
2952
9206
7320
2717
229
1159
232
222
681
171
205
106
228
1146
159
622
660
8238
280
192
4770
315
2450
178
101
248
309
242
108
306
249
236
137
649
221
3856
262
137
435
220
139
13235
1705
353
784
5513
358
771
4072
3249
806
2354
821
280
517
24887
877
2112
9395
5300
351
211
138
771
128
845
103
120
244
7377
554
788
888
373
654
1255
269
1939
7620
5919
1193
2064
4430
6685
3544
8925
4278
2158
1511
789
157
1285
147
131
112
322
32750
709
8881
2684
4241
1675
204
863
5517
246
201
861
359
125
4691
4029
682
107
122
1586
547
110
134
155
134
119
1662
190
559
219
207
359
1312
17033
111
381
9293
4267
2243
1173
475
124
386
5117
725
743
842
248
203
462
151
181
130
457
117
392
207
119
12723
179
692
125
1295
9215
2879
2520
552
6345
146
132
193
8846
3862
3852
4656
2654
8838
5551
274
2171
106
128
4179
100
744
2285
9361
2531
450
309
280
872
205
3678
8920
585
126
818
2026
7055
3377
1641
9381
8335
1196
146
151
391
236
992
174
457
4124
1771
5480
765
9333
4608
698
8122
3404
5559
4789
6587
2835
11628
8909
1934
378
9568
3782
282
1384
5015
4144
961
139
938
115
302
129
798
298
204
116
238
112
104
200
273
334
376
125
999
325
1849
141
933
547
797
298
180
116
151
229
273
334
137
11532
275
2360
452
261
202
110
270
1353
1199
446
6407
606
996
813
382
209
128
200
1609
297
1007
1379
202
136
2602
3427
3115
2813
641
9452
4822
831
5619
129
2016
153
436
104
208
997
111
1455
375
771
1073
1685
391
1099
916
381
6347
1445
376
692
1106
386
12595
225
1045
2044
178
128
431
705
275
2213
1213
433
646
275
1647
430
5847
443
11608
9306
136
2202
6522
742
2109
10669
11670
2037
172
100
896
4451
1717
2956
4532
4825
14637
2643
1733
2273
489
224
318
164
119
282
346
1621
254
2885
110
466
484
216
159
333
1938
2036
4738
2367
138
342
266
126
190
1535
431
172
139
242
677
179
220
106
764
287
118
1458
1144
2026
13874
1222
1636
326
145
385
115
6731
136
1617
8969
9749
565
442
196
295
3798
1299
180
1000
716
167
5487
168
230
215
126
1082
385
529
217
226
170
355
269
117
1807
422
138
11496
4939
3264
152
9513
179
113
210
2691
9043
2674
2085
1919
7522
1195
879
536
2773
8092
6110
1491
182
183
301
201
177
470
533
3056
159
4300
9408
1357
191
294
8907
118
113
121
752
8693
634
5151
6986
185
156
584
2741
316
7099
4000
9771
3311
2190
310
164
106
457
5342
120
972
8528
843
1711
7408
7438
471
2871
3140
3993
723
613
147
260
499
526
106
193
8831
1056
160
5139
693
8201
1263
473
1506
242
267
4512
343
1117
105
1033
569
352
1479
4477
856
478
201
1034
114
3309
1032
114
2083
9104
429
545
4243
351
410
6621
274
120
3860
2334
8879
1520
205
8905
4615
227
211
6292
4311
2317
5038
3098
676
7399
1650
1248
2206
954
2921
202
735
107
1593
925
138
954
128
2925
203
743
107
1401
6422
4181
7414
7445
437
185
649
626
219
369
133
2354
944
1556
752
1643
1292
418
350
130
3931
768
2208
468
768
9265
189
225
549
5474
110
367
161
2939
13664
5782
1017
7431
1460
3261
6811
1586
782
461
917
2497
1014
482
3667
921
2015
6642
1279
791
1001
888
1490
3334
2860
728
682
292
791
2734
386
1437
213
170
733
208
446
220
552
3638
601
371
494
283
147
132
134
270
1205
5466
213
171
737
208
449
590
110
2117
431
4089
504
430
253
2563
5675
606
254
126
505
3419
448
134
851
689
2483
384
616
1241
210
8947
125
707
683
1178
122
519
195
11662
5571
892
4034
1706
788
12624
6575
143
953
362
273
448
138
206
161
462
1423
141
142
134
110
226
4625
4621
2185
4017
4855
8945
6619
4181
4690
548
3815
3687
1177
1616
392
2728
9439
252
2185
2749
4857
155
172
728
12407
1006
540
2827
135
1480
143
249
532
161
13629
133
1651
1242
504
691
172
113
2174
1271
498
712
1111
3055
1907
846
9343
5399
8292
2226
1460
512
752
514
5655
749
1958
5617
2022
515
295
862
2891
511
294
498
697
1782
7615
145
459
219
266
158
1759
245
2713
110
209
11446
355
1097
369
557
619
2169
1775
133
2541
4930
711
6191
2745
1536
6218
6581
1319
5261
3011
693
1324
268
1138
535
1243
231
479
1504
4758
2015
277
172
122
729
380
459
136
140
123
13758
244
143
663
154
7738
1967
4736
833
303
649
177
12374
1071
7400
902
5139
712
512
5498
928
7672
11639
809
3404
274
288
211
440
4972
7205
1465
863
386
194
144
1039
466
277
620
528
868
229
8931
2001
311
1099
1100
226
140
573
117
123
465
238
368
1329
1916
3202
595
110
10501
433
5501
6159
529
9278
1252
8085
698
5353
8169
170
104
175
393
114
977
3784
5508
8367
113
104
1075
11629
8316
1891
4707
346
447
6266
7549
356
118
357
230
126
143
294
103
101
348
428
4237
252
891
420
314
624
4035
628
549
121
1158
403
238
650
1277
4045
8554
529
531
302
280
279
339
654
1036
118
245
1073
2498
8925
6524
288
273
13591
304
171
449
415
270
570
310
206
303
104
177
341
100
2530
9411
283
15315
3714
122
236
123
210
886
115
107
299
140
279
555
105
999
295
151
1237
147
1908
9054
1327
9503
211
13618
3712
718
878
7503
1496
110
366
231
211
110
149
118
1396
130
2124
1018
195
384
278
158
820
553
507
216
100
2308
228
227
6518
137
133
163
917
102
260
127
200
12558
1127
141
1610
112
638
4752
3966
778
731
850
120
397
175
1545
2493
1848
1776
126
273
226
4600
295
910
203
355
109
513
147
210
207
119
382
1287
374
175
463
463
409
5794
5897
7157
196
112
385
171
305
299
249
376
785
165
247
200
261
132
299
184
174
1165
286
109
118
3314
281
245
289
491
991
252
890
1639
123
926
105
171
568
9268
1852
1121
5498
443
1102
204
155
205
1887
2984
161
6521
832
11806
3762
1821
9095
4143
134
4044
303
6749
652
4421
3544
8878
446
1313
1690
449
345
1768
1276
197
188
734
2757
1127
193
3119
258
295
169
201
1062
835
3346
559
121
1120
788
366
348
905
3739
349
907
1986
7341
9421
4531
146
522
148
128
229
132
591
165
1282
301
612
190
673
827
482
2910
1550
430
118
226
1144
179
998
3192
4525
2338
1080
2165
1942
171
3119
1080
817
1040
1466
447
6936
11651
1390
1269
1019
5731
11535
1987
1041
450
6013
101
214
235
284
635
162
1060
1310
6738
697
7541
637
102
1812
176
173
865
135
392
814
2191
274
293
101
8249
1954
5127
5850
186
351
181
171
173
118
272
1957
119
476
5766
2062
352
636
657
317
309
915
265
490
596
318
231
8831
1244
202
5442
3169
1143
218
250
302
534
152
286
613
882
6385
569
911
394
341
8176
935
395
347
1456
1446
9194
652
169
132
100
118
164
1204
11493
3505
4769
321
439
674
4324
4357
5729
5134
10046
359
1198
1445
2096
188
670
298
7348
1266
6638
6778
2723
379
1320
4029
4869
962
295
399
133
165
4663
7348
522
453
1184
7208
1133
777
609
2431
8817
706
555
130
459
257
936
1180
3640
3554
930
8531
900
2040
352
495
529
2025
324
725
350
9644
279
395
166
1249
355
536
14236
4931
510
1504
1875
672
408
892
2256
1612
809
3856
1678
2961
811
2323
4447
1509
232
3073
303
133
5879
2377
1241
447
330
427
230
204
188
5273
601
618
11688
5512
7305
3385
669
1204
1555
233
202
265
769
3241
1534
1615
170
261
274
2565
4672
8595
151
1684
1036
260
433
6649
2328
1399
242
708
211
149
133
158
350
310
272
236
146
125
101
200
718
6449
339
339
338
4571
1926
1019
390
1786
107
380
806
131
4224
146
1269
162
1969
5264
703
8147
7505
8740
1504
139
3778
852
864
944
124
2554
259
862
940
124
461
259
2402
147
9067
171
524
131
351
1363
1243
7692
185
1089
291
1356
563
14097
739
1269
149
184
672
12663
806
142
1055
125
153
1285
1772
234
427
514
289
108
3505
1314
5210
14529
2539
2396
1180
1858
941
1479
683
188
919
416
694
115
1155
319
247
3844
3060
6420
2762
165
1249
321
2294
9458
2701
1181
719
167
5494
166
305
2565
4986
4294
761
379
359
342
639
2087
4549
2183
247
2829
6947
6437
275
762
1040
208
103
470
145
100
383
636
312
371
844
2772
3430
3821
9348
4186
1585
1370
505
573
701
407
987
1751
1098
341
168
7350
274
418
107
1137
3914
4994
4680
1821
13856
162
11152
2489
1122
14725
914
3119
1387
5478
1574
1563
6434
2665
1251
477
7940
1138
873
142
737
142
466
148
806
2222
13599
5602
650
2247
9423
740
1229
319
243
137
103
642
487
616
988
8206
5825
941
285
6363
345
1042
9151
2348
367
128
3695
227
334
3088
172
350
2403
2408
4196
244
6855
339
1123
379
486
505
402
2415
997
114
102
825
1405
244
1688
614
122
147
247
270
335
488
321
2627
311
134
142
153
128
144
5886
6958
2064
11539
498
1145
697
4593
407
311
293
756
106
126
146
253
2110
1335
403
755
106
123
145
129
1808
4227
1887
735
1366
5846
534
1911
13859
920
200
364
107
692
310
619
467
11373
1389
180
241
646
2281
190
224
1877
7759
7343
1233
4746
5227
114
13790
9375
9055
522
684
1200
115
563
147
508
1441
494
285
145
2026
1676
2161
1117
529
3660
9402
5858
4362
157
1124
235
1484
3361
2136
151
179
135
265
311
251
312
150
259
386
134
770
519
187
543
9444
233
2396
204
872
187
771
1886
419
8678
236
174
143
163
462
367
150
212
191
236
261
349
7541
1967
201
226
109
199
504
589
1178
218
1102
1140
1752
2396
681
3999
3129
8935
2468
1300
126
417
1072
125
417
780
9474
221
136
279
476
163
849
255
108
502
5466
204
851
256
108
1884
594
200
11585
4250
7314
1159
8875
2034
751
444
2270
2501
5912
11758
3064
1515
8934
3954
5161
2847
664
819
641
2825
199
1373
9500
875
845
1384
287
131
113
380
144
11892
350
6469
448
308
134
3504
906
282
930
309
296
545
6213
112
1619
5251
1625
2240
2100
1653
244
4983
482
1295
13344
160
7336
354
114
1096
11163
937
12067
2206
454
318
5339
7352
6844
1434
277
140
254
322
1752
2796
11866
356
1702
301
510
1143
957
879
9112
104
132
264
652
461
4943
249
12376
2114
4568
413
117
102
11122
118
185
136
1108
1201
146
719
150
2526
320
2772
1033
668
323
1588
548
286
1867
4123
1961
2053
11910
1887
245
825
271
180
1319
2026
245
828
270
180
1869
499
792
2227
868
4139
1323
1459
1501
850
4368
2389
8920
5512
3302
120
7225
4956
241
1820
229
2096
5229
699
8069
2814
5424
4834
5663
11530
2377
7425
765
4027
2508
224
157
1316
138
123
145
280
220
1232
6383
1050
1461
633
687
5068
1255
662
6911
8917
2119
586
519
236
1195
124
513
2301
5322
1589
2035
6336
302
1484
686
4122
380
271
286
210
164
279
162
1526
385
2534
1385
1339
261
1457
342
805
802
102
574
13587
591
13097
174
2554
151
1090
1201
2046
915
3745
107
2175
646
12798
8863
5148
209
1278
14726
180
944
195
3823
615
2947
187
433
107
246
2367
233
138
1939
105
242
102
117
154
275
487
818
8857
317
1748
116
118
163
419
752
153
173
308
877
281
904
3492
342
309
386
8920
1347
493
1117
6168
1075
8850
186
10600
336
3366
6229
1324
948
272
349
512
573
1606
1880
2716
1254
170
201
222
403
390
238
124
1831
518
1895
192
264
886
114
4104
2531
1079
203
375
2769
773
511
295
205
404
202
109
217
1963
7508
2422
4830
8454
1550
393
200
111
266
126
380
112
109
179
902
365
788
1322
8878
7893
184
670
7730
8951
4960
6266
3033
3189
5914
1209
1063
778
235
1127
953
290
150
5810
637
8762
756
1559
220
1141
2150
4714
304
465
209
294
169
655
1851
3271
173
258
963
3995
8395
697
5249
3441
8060
1469
647
834
1942
3772
639
2524
971
417
1732
321
3279
189
121
164
125
515
209
285
466
122
1028
4384
8867
1610
127
1026
1906
1119
857
152
142
171
2313
2899
223
519
405
1153
138
4943
12646
3494
8823
392
518
949
383
2069
1262
11546
4850
1383
1093
222
4846
148
7327
4421
8605
5025
901
4920
4544
1555
6161
2682
13404
443
1724
226
292
240
201
9380
266
441
8291
11418
4105
1621
9633
1231
619
1870
4900
4718
3866
3564
9190
3036
394
318
706
766
924
628
541
991
143
891
703
695
198
264
379
9002
12142
4499
1125
353
2187
119
1351
9819
3985
103
784
117
14728
105
438
176
263
135
208
1291
1499
420
316
194
1502
114
299
219
150
2962
163
4579
204
8889
276
187
219
150
268
5844
387
126
941
135
418
1395
9087
3998
13773
5148
129
125
105
134
128
134
282
10266
3795
156
423
553
9556
14232
1523
481
354
200
153
1259
333
462
477
9568
607
8557
1927
13005
640
1402
308
1664
879
1082
298
147
362
309
244
125
125
851
3585
4744
3170
3836
14039
1958
7194
9409
2781
3345
2684
5557
2564
728
4229
561
1344
305
113
571
1882
111
2041
934
300
1143
12597
855
9521
9672
559
865
202
1482
4188
7319
107
151
120
143
295
2596
314
244
8843
139
116
302
216
396
200
165
411
485
4195
5297
691
8193
2997
142
601
493
315
6597
356
325
4667
351
410
2668
3812
960
1258
242
291
284
8040
2950
408
2733
1284
216
5222
166
144
3883
329
1381
1037
216
270
246
312
214
6402
2832
8851
641
2950
615
142
5993
330
3026
1826
7444
788
863
2839
1026
2436
4393
375
622
1470
1524
503
949
7386
831
132
153
699
1425
9293
129
412
206
401
160
752
1729
108
130
144
764
1124
2023
1145
1194
4300
497
2598
1645
114
158
176
294
138
163
452
6312
279
2163
426
272
297
797
4022
3573
5506
1668
1423
6083
7333
3420
3958
1567
681
11604
6190
10124
1107
12683
935
450
130
238
525
125
360
488
696
649
235
5524
442
695
237
1425
190
673
448
386
154
130
1011
212
664
1972
668
935
4305
713
273
329
7472
113
329
2200
865
7527
687
473
1510
113
132
354
153
6780
133
1260
9060
457
450
226
12179
2638
453
2410
190
494
1209
3978
1324
156
159
1534
194
3026
2350
158
1534
194
2744
6858
697
5215
2263
8862
3056
1150
384
1354
2774
604
649
14167
5153
197
1523
428
2445
337
456
8965
5820
5192
4085
882
479
551
669
1113
1171
4019
2564
905
3157
2170
519
123
1184
683
518
1025
899
490
1634
2368
1382
9581
479
777
310
380
1755
5376
481
207
392
363
786
1719
1288
9472
5238
6024
4371
6848
698
5412
4528
2886
210
352
5577
815
346
189
249
1996
2630
9181
385
1868
285
954
1951
534
1271
119
124
165
705
163
617
557
392
552
1223
912
2107
2103
101
179
431
257
338
360
200
1566
1596
7848
1673
117
358
135
257
166
625
521
196
2833
131
2751
420
477
473
14833
2964
131
703
519
191
834
1969
7511
342
132
2716
1328
215
5536
6355
5933
833
780
3962
1600
2218
730
2428
2173
702
4411
9453
148
974
2929
3347
1992
112
133
203
276
166
180
1972
1465
1857
6124
225
623
1040
182
343
618
238
178
141
117
5677
313
601
236
178
141
1474
3561
13635
2314
5297
700
8139
454
2046
1023
1811
584
780
294
3552
986
4778
2367
8826
962
3110
11252
2152
7758
1506
1266
1994
2990
620
441
7319
716
9133
1207
184
2647
1430
115
129
338
131
370
330
361
171
163
2163
3215
167
130
761
109
525
330
216
516
181
782
425
626
699
1624
199
367
122
4048
4289
132
1212
15367
1121
3783
325
1414
162
313
263
178
2227
1033
8942
1038
557
163
1842
540
244
644
581
579
609
484
1657
8187
703
5431
1412
903
359
187
372
355
496
477
118
1126
347
379
549
356
653
884
862
253
600
274
256
793
1459
133
605
186
298
129
254
121
1190
2098
358
884
215
7215
4186
124
1142
328
1543
2743
6197
2264
7171
159
225
246
278
349
446
2363
1225
878
6486
9033
1591
11622
1334
2235
118
106
105
3698
12696
3660
718
656
103
9024
693
231
164
213
292
14883
652
7946
311
855
172
1941
244
117
1142
535
9098
275
1648
3351
1493
4009
1023
1020
427
310
423
512
259
374
633
864
4750
390
4631
130
413
149
792
259
6328
474
4736
2215
145
11665
638
434
7390
939
1635
7866
1840
2363
482
2666
4604
3000
498
1865
8472
7887
3290
7282
1440
4456
951
117
148
159
251
462
8945
1078
187
202
152
384
194
1393
360
791
2776
1952
1774
1207
116
495
892
1703
10180
6496
492
10177
9514
573
556
376
4267
523
5426
679
101
309
666
441
541
1306
1080
658
1472
322
619
708
2428
9360
591
262
227
261
748
335
417
5181
384
679
423
2049
3216
3577
14395
5270
4010
5860
9367
7548
130
1900
1643
1728
354
759
100
344
636
260
146
1310
5203
150
2637
1073
164
4051
517
8880
3107
581
311
231
171
193
1936
3577
2179
3218
2522
13647
7431
11705
1722
1019
1453
14078
533
405
273
333
180
231
447
3260
372
273
333
180
445
458
4799
565
3286
1722
3305
320
9489
8484
4972
8882
574
8861
135
225
357
924
1289
278
6819
6832
528
1461
8896
4923
1988
3690
8925
888
1077
196
738
4531
8881
7315
2857
6471
683
1146
278
880
526
543
1317
2066
550
1875
116
401
149
195
681
3391
458
132
226
665
1250
1831
569
459
132
226
664
1251
841
6113
401
819
3990
655
840
1029
1225
2071
1026
1223
8660
832
310
168
7220
5611
2266
1466
771
522
1924
187
3756
187
170
182
7073
1573
5784
5499
474
917
656
835
8893
864
707
7423
1056
625
3972
2456
439
748
9199
982
181
932
13465
196
176
421
340
1366
228
115
643
195
115
188
119
445
113
2028
7423
12377
563
1129
410
362
8129
1143
536
366
1443
1063
1397
6231
5200
2249
517
706
341
222
538
6501
15250
406
4674
1442
389
6601
14984
100
6281
9240
3215
2468
5840
681
7513
522
205
171
215
1038
1533
7394
4164
2416
791
654
346
127
288
228
141
363
163
130
166
5459
271
242
476
344
322
644
1262
381
426
292
320
2098
4088
8947
3300
3249
421
1028
2637
3691
184
6093
385
295
228
367
174
124
920
1266
124
170
1738
2712
820
777
835
155
146
133
109
148
134
1139
1322
130
154
1523
297
926
229
411
766
160
1031
110
251
334
1374
101
7359
5571
112
1770
9347
107
13807
127
245
1030
136
776
113
213
1398
307
278
396
223
3510
2210
5230
1140
1115
5349
13853
3844
7213
2266
8389
696
2782
2406
6124
13582
1916
112
926
1392
1609
246
1440
1176
9606
3882
2898
419
2079
423
421
2084
9480
3889
1746
858
690
131
8909
1282
354
128
2760
1462
826
5705
829
619
2764
128
676
139
3109
8894
1674
1425
137
126
290
154
222
774
1261
3087
8938
1037
1127
116
208
132
2710
2346
8893
3689
1091
2555
463
136
263
343
1875
5400
371
984
771
125
9363
224
1780
2540
160
3541
5191
1020
617
174
2195
9231
1104
9171
6404
2537
128
526
102
142
199
193
155
116
304
177
251
241
192
1076
6332
1225
3661
5140
4019
8941
1700
1343
3760
2483
1288
203
1111
444
1215
191
1167
156
3070
781
115
280
462
4319
9004
4563
593
317
1927
7455
160
126
408
846
277
1887
105
1477
4222
13585
8038
271
5841
5028
362
296
783
235
206
276
175
248
259
332
479
1292
268
851
1564
733
519
852
108
3140
7306
1039
748
141
310
191
376
144
248
13786
121
736
636
356
1887
161
519
1818
108
110
163
114
1653
400
1195
569
527
2446
208
716
132
155
6712
15282
2444
3973
9255
14835
290
7394
497
15157
140
302
3624
268
1078
187
126
167
107
304
1863
1507
489
759
202
617
141
134
109
626
5111
138
1805
7609
4594
348
6525
160
1969
176
160
144
178
145
258
381
201
157
128
2195
2166
221
1637
944
8885
1974
153
1633
1357
587
3421
155
155
558
4932
225
9089
195
229
3968
199
148
209
779
988
2998
7391
3683
7457
2248
9631
272
1512
730
318
1213
257
127
135
263
195
560
219
167
385
250
1745
703
139
4629
466
3723
2016
7303
481
810
4197
1730
1043
713
215
126
115
333
120
5811
8840
134
160
269
1549
541
167
8830
852
165
286
385
107
9365
140
117
177
347
1076
122
402
325
219
260
152
257
1124
6427
342
4704
1222
289
2453
1512
162
5975
200
5029
7277
2692
311
403
105
4371
150
3525
5913
4315
198
1525
3857
1526
126
4174
1738
188
198
2501
9350
870
7115
8775
2511
366
183
313
774
535
365
439
122
110
106
404
204
138
122
1354
9122
449
111
198
501
107
188
713
117
397
234
1073
311
239
206
636
197
202
444
557
220
229
262
1742
496
316
1267
588
351
313
215
717
118
375
112
541
155
881
1745
332
323
1372
560
306
182
481
627
578
114
367
321
445
298
101
131
120
129
156
129
153
107
494
661
4305
316
990
3102
3252
849
199
209
5860
11639
1580
1571
1367
2685
6257
239
514
273
2758
1485
2203
3362
1323
3256
9462
143
4113
5631
447
136
343
243
407
136
1718
583
2177
439
487
1993
1068
2894
7255
947
3375
542
730
191
340
116
11058
845
4478
2221
1236
3466
356
261
3082
490
2424
665
1619
1915
743
230
5643
3177
1000
202
1371
189
221
2392
262
1438
389
981
845
5518
2969
277
307
119
176
252
4527
239
130
738
244
298
201
180
221
120
145
3089
1173
1506
298
223
1371
1715
193
326
202
240
5536
238
1690
445
180
492
1040
1356
350
4689
12328
1641
15252
2052
180
1655
1502
727
1290
494
9761
227
4865
1150
530
1463
440
144
395
111
785
2034
1633
472
1209
116
1629
4174
441
309
342
3509
1199
933
309
343
3502
1198
935
308
342
882
3667
1567
1482
3448
153
118
139
162
8251
558
604
164
119
1439
353
127
386
123
1475
14671
9353
109
2863
4316
10596
2303
15367
4012
4945
7430
2943
3298
166
327
274
347
199
9415
2384
4683
339
5718
962
972
5691
146
102
1961
3740
419
1766
148
169
208
208
180
113
607
1829
8957
758
2189
1874
7068
3972
1917
1123
4015
2056
981
114
170
257
100
125
204
128
125
115
1051
1265
788
944
753
119
323
134
101
115
289
136
309
285
161
590
1662
1586
112
129
395
643
1889
6534
3229
1220
388
791
755
4240
675
505
995
6451
343
343
4801
3940
196
2221
547
2630
394
993
1172
754
258
164
152
360
228
328
216
752
870
1066
160
155
146
107
405
375
310
140
646
1651
754
7347
3638
874
697
610
639
179
112
4268
13776
432
1105
3614
777
144
860
13825
1426
219
271
2228
459
988
647
4199
131
747
254
471
175
1762
4484
960
969
7434
342
404
144
373
559
4082
3381
8914
10992
5002
381
14817
797
129
544
2392
120
870
494
210
348
2564
9319
9585
1324
102
229
303
1133
220
4299
1645
6424
3059
134
111
587
3448
665
365
214
299
294
495
7277
1417
1485
1453
7477
580
380
1061
549
450
159
174
178
172
769
112
536
1598
273
3690
436
2237
634
647
169
3204
137
510
841
1102
677
126
169
334
117
2286
1099
677
126
169
335
193
9978
360
100
232
1716
9780
11408
13636
2570
2250
1080
613
3593
356
357
698
3720
839
119
292
119
384
1337
7331
507
7297
540
1012
2973
7453
1443
11290
1073
9028
365
7954
786
371
5501
1099
9238
174
4394
141
171
224
413
167
5099
361
1533
198
340
379
332
177
108
197
2629
109
206
657
13452
104
261
148
879
185
112
168
103
858
276
767
3855
9597
512
116
1348
873
9079
8382
208
893
2267
7184
7398
1229
144
168
119
706
132
1063
228
220
281
268
363
13721
824
348
2129
167
406
123
916
629
3429
110
179
3251
1705
8847
172
1572
1086
176
175
282
1122
175
1044
156
357
623
8238
338
115
3703
225
1193
409
402
484
633
2819
246
409
392
482
460
659
320
347
411
1243
515
242
1003
4490
5036
1467
5894
2187
7701
393
1171
703
3074
4374
656
338
337
131
1234
3178
2425
10172
656
1285
203
2635
638
357
2770
128
1881
215
341
451
2341
848
210
379
261
2218
300
412
126
1782
513
144
531
1945
152
239
202
500
453
672
430
273
1306
1479
400
1272
4013
7404
489
668
2760
1749
573
2310
227
128
1190
1672
334
472
1698
289
5000
2606
1046
5086
2977
5758
5721
2151
698
661
1700
736
161
4823
3500
724
124
1203
683
726
457
691
1809
101
941
2787
1060
256
201
567
980
648
1214
7425
406
1528
1612
135
381
393
1432
474
152
411
237
413
173
1587
1305
972
503
2892
1290
593
7427
155
8662
332
475
216
1840
118
219
334
1862
126
614
739
552
141
1042
12720
146
682
552
222
113
101
3031
318
9295
501
161
529
109
149
495
622
539
3638
3693
13402
229
102
413
2631
124
1037
227
189
396
2561
1266
140
12221
657
2339
1262
2472
1570
154
190
172
1040
406
137
2703
290
373
752
548
5467
375
755
111
1906
5565
678
2680
312
355
398
372
462
876
5849
876
588
11843
1216
367
273
1349
293
527
2626
1068
3369
4634
2706
1648
5918
1018
442
105
220
608
1530
687
318
116
112
420
912
102
2959
6605
1715
952
7544
1487
162
209
664
101
481
312
5751
9538
3179
1063
137
122
244
261
762
6215
9499
2875
374
256
389
187
5456
1705
7417
3386
2138
3595
150
676
160
479
126
482
403
903
380
389
145
266
308
7464
161
2897
5678
453
7413
14497
351
119
5458
9293
1187
4387
1514
7808
5685
2787
1993
6293
2014
1663
3442
382
555
276
2273
116
109
311
213
676
998
7349
763
2347
448
751
191
146
409
444
376
750
461
1074
923
168
107
130
276
400
2186
823
8779
822
974
240
181
1250
883
765
9328
621
2054
4715
345
6646
1517
416
276
199
822
245
475
1468
837
139
5139
3754
1967
3574
2965
1943
3561
1323
1633
130
666
1860
6095
561
1326
882
334
204
2080
1090
7335
390
512
389
106
1206
2904
513
110
329
164
745
279
727
539
445
562
314
247
1422
9348
118
184
150
1038
3847
219
177
174
1707
322
179
354
212
579
142
1037
174
193
261
2534
172
374
463
454
268
246
488
101
1105
2592
1266
1210
3927
1500
658
7267
2477
3164
553
131
1146
686
552
1459
450
1340
139
383
8129
1551
8930
697
1047
2317
1442
6800
423
427
1094
6947
7199
467
291
1154
496
370
187
347
2688
194
2768
3249
9014
3169
622
489
196
489
2407
250
181
14901
310
134
299
488
5029
697
3438
4667
3483
5614
3285
10109
686
546
436
409
426
271
106
664
128
1246
385
256
942
8900
4918
2647
9607
5761
1115
177
2132
7431
203
191
251
337
119
151
727
9461
587
471
498
1115
3726
8935
5116
772
561
149
129
112
863
139
330
240
859
288
504
1471
1812
7724
1756
160
323
410
12629
611
999
9384
13819
1681
2727
320
2473
1265
7119
399
487
5657
1869
1787
866
213
241
723
370
212
1568
911
122
1904
1662
867
182
719
367
161
1395
3281
195
12169
3527
2294
14753
3437
2781
2237
1236
2634
121
118
192
116
508
770
12340
171
157
249
655
1879
17355
8632
4292
392
253
146
573
186
188
121
374
12667
2642
103
108
835
1400
665
1637
2335
693
6369
161
796
131
1941
7246
2020
5172
6717
136
264
314
787
373
336
757
758
669
110
216
3740
128
337
802
456
588
897
218
4155
7415
5009
247
102
186
207
123
5509
1094
6412
2483
414
15348
503
8896
1922
8786
9415
3966
4504
1413
741
767
214
107
170
159
3133
278
8979
1988
560
383
1116
361
382
7292
779
1131
592
380
1399
212
174
214
169
158
2005
4610
215
7360
489
11866
1496
9296
1066
1235
457
1055
1202
174
212
792
111
1406
471
226
9933
356
4943
1594
3569
4093
9139
1589
3477
819
2923
3379
197
280
5790
2085
13993
574
5953
12529
8889
1351
2919
392
201
1404
164
602
306
1772
109
4127
9116
5184
233
101
124
106
1174
1745
2355
5953
664
123
421
204
375
5400
1901
208
399
681
148
496
129
928
2400
3302
503
129
927
1624
5899
6153
1614
1573
210
7354
281
6963
1835
933
150
7395
319
531
1389
730
1046
488
4879
3274
726
1047
488
4888
282
8897
426
482
1987
3752
1766
680
597
325
228
506
8313
5174
759
2466
4335
3761
4130
376
476
458
236
589
9078
567
4729
4004
1020
1022
448
9382
225
175
194
4593
8888
158
127
429
1294
204
420
13538
242
850
3304
679
6976
2503
1487
3031
3589
258
105
1089
479
131
1669
5039
6709
332
4687
2940
11441
1282
1563
210
545
205
187
686
959
366
208
1031
107
3280
1201
146
4402
1351
443
1246
5535
3522
143
335
2424
2573
1138
573
559
175
578
1411
181
237
165
418
173
2282
411
494
143
125
1603
3986
2221
438
2173
10855
351
8965
1257
634
5410
108
410
140
916
2474
396
360
393
213
465
593
1169
9243
814
9326
1115
3695
355
2708
7392
4794
1586
783
720
912
119
2637
1015
4790
2918
15303
8798
4474
213
1106
5755
1069
2302
565
201
205
1022
2455
117
169
347
2041
1437
238
1085
1144
650
184
574
497
1401
700
1151
1049
2625
1486
4516
4282
694
476
7467
8606
1507
284
191
131
1041
137
7405
649
2342
1003
134
3821
7433
1736
6764
914
372
308
446
1157
5162
155
271
2672
242
257
679
7341
2139
1111
407
500
491
383
862
102
7894
9615
1043
127
2262
2865
272
153
133
275
885
3323
13794
147
2358
507
551
123
370
475
360
1992
1242
1435
3264
420
281
441
8010
1583
517
438
233
2152
169
1418
367
156
411
296
225
502
2821
454
120
569
4829
264
668
7131
3987
510
118
746
754
110
105
350
794
344
299
232
129
471
112
121
1266
803
121
724
752
779
106
538
13657
1521
502
402
113
410
540
3283
208
697
111
410
540
307
1538
3807
2349
6521
332
4624
8168
1574
1402
449
418
1251
739
1127
219
325
228
385
303
208
558
443
344
1553
615
502
1012
2221
4450
7357
3937
1047
4588
2829
7344
745
121
3714
381
108
411
162
142
1993
4254
1732
3503
1635
4154
3346
3385
5761
2109
211
13892
917
925
6873
136
222
222
2331
160
194
783
1547
517
232
250
169
1050
311
198
270
142
151
461
150
322
3069
1939
1091
4250
131
709
256
395
436
2446
1149
203
258
2900
2829
1105
1038
1651
229
158
681
481
5466
244
181
229
176
680
481
806
7746
351
324
540
1568
2372
1480
3268
8186
702
5155
512
1920
1275
2445
14687
182
3622
9108
994
416
662
212
5275
4261
4259
9067
6279
752
164
735
11967
7501
2135
1091
356
272
178
106
361
5605
7545
523
131
269
5494
9505
3355
3637
3805
1378
524
133
388
227
4817
662
1202
5731
2593
212
5555
3341
1785
169
214
103
135
1402
134
128
1226
1393
1237
581
202
298
1059
555
484
336
1039
969
225
190
556
592
9244
1159
198
475
236
378
449
287
222
238
9352
6684
12699
696
4329
679
309
299
1110
596
594
1200
1169
1028
938
774
9086
8036
944
492
590
511
563
310
198
11907
202
1470
5088
9395
4339
2343
1716
203
113
345
428
130
453
3447
4720
119
174
182
543
2300
1811
234
344
118
575
2289
7372
732
4791
4762
4769
421
4269
699
172
1359
242
121
113
238
1114
367
3770
235
1987
14317
6928
1398
982
1030
706
803
254
697
670
1555
597
1472
903
488
2283
557
1320
8376
308
1348
333
1225
967
253
14793
350
713
442
876
712
124
5890
422
6912
353
310
144
124
177
861
2425
14801
4021
7411
2627
353
12132
2553
9429
6825
1602
762
247
991
9366
2636
2361
7467
1473
165
634
5638
131
144
633
412
560
6360
6990
396
582
179
415
414
468
870
101
6201
225
5794
11043
1867
8096
6471
10413
937
382
4682
229
561
1443
1303
1564
1256
9096
5555
258
164
5325
701
7953
2810
109
367
419
1966
828
11681
530
4930
445
105
479
6462
6338
394
807
2102
5126
6754
430
231
329
13566
522
292
1235
1711
713
672
566
844
542
207
1078
7633
13626
7514
1930
262
705
225
218
508
152
1118
9446
176
542
232
874
1389
130
327
131
5982
100
513
1079
192
139
105
573
2538
1072
1744
14160
8712
755
6853
2782
847
6779
481
1080
240
138
143
2172
502
214
329
163
518
123
1928
762
312
1441
182
1331
3046
684
1235
259
373
2270
438
1504
166
870
235
3288
3820
13537
11685
2971
8862
2904
104
334
618
470
222
631
106
942
382
6476
8001
358
845
198
754
772
366
7311
438
407
1705
1483
624
331
804
247
2229
1508
6737
477
336
697
11949
259
935
180
288
838
3424
405
1330
14619
125
138
3727
222
1484
192
806
311
3214
6461
8810
5520
955
1100
191
805
422
355
441
555
223
736
1449
544
2815
643
567
453
4286
115
7270
1763
684
8941
334
191
1279
1110
1657
385
308
379
1093
1115
845
5362
333
4578
788
8770
1432
1673
188
6645
1670
192
614
405
4163
9491
3010
6573
13468
2611
1968
2268
661
3522
203
100
108
957
111
124
358
122
137
770
9270
4281
4589
8616
4229
520
121
276
284
253
118
398
201
1098
1449
811
122
120
159
184
397
201
1098
846
443
292
227
870
151
2045
219
773
115
264
2528
9246
1401
136
2432
2035
184
118
250
149
461
1538
119
152
1222
1587
751
998
725
267
7804
5550
557
893
3754
105
151
158
4793
13217
4758
335
411
766
1749
467
12379
4092
190
230
2791
251
133
328
2030
7404
3116
630
1166
1049
1471
385
321
583
559
608
379
13961
1517
372
207
229
353
216
158
149
5618
124
368
209
229
353
215
157
149
124
328
778
216
191
301
592
377
147
1501
247
250
234
559
127
1033
196
2554
360
1168
448
958
439
510
185
175
338
1078
13777
682
1217
392
4858
829
1169
1468
414
277
8459
1662
359
136
301
1670
492
5087
173
191
3032
3907
4900
3595
310
1398
357
232
2375
132
8903
8961
154
886
325
3427
7952
163
706
117
165
104
371
334
454
535
350
117
8897
652
1015
1071
1413
13630
1964
145
110
1112
5143
1102
231
5661
1925
191
173
5138
149
548
9120
1117
133
7559
138
355
278
721
114
2285
125
387
140
488
304
227
682
413
155
113
256
276
1110
591
1221
103
1861
132
186
233
176
228
886
147
1936
3025
7394
1256
199
2245
2500
9016
3368
7333
245
698
1077
8902
217
839
191
316
1594
6475
1136
769
189
1959
532
831
854
844
116
363
212
359
463
1659
305
1055
656
8944
11576
1690
6207
8890
615
863
5050
1775
4046
9645
1214
1916
240
245
358
324
272
7862
4587
3807
118
177
2511
214
122
992
883
100
627
402
7834
282
4723
1410
632
1695
242
575
238
1165
1209
4158
3231
344
1301
2299
763
1597
281
203
812
2327
424
1491
588
7465
1923
888
7749
1766
768
3458
5391
632
178
1224
1419
340
219
274
155
488
151
350
4372
3679
700
631
222
122
142
146
1169
360
477
592
553
158
305
345
181
325
183
199
554
1788
985
626
172
377
3218
165
333
415
578
1181
705
600
171
2951
3848
8230
12167
3853
4767
3300
417
922
102
12746
188
539
148
3499
352
359
1182
1532
261
1085
614
1151
5593
2444
144
280
943
470
216
433
185
1926
116
346
1557
2265
8565
4745
926
3386
312
222
583
1088
1212
821
9326
179
146
3951
6424
6598
484
1887
175
155
1860
7279
4381
561
588
778
4007
4130
7335
281
189
1405
892
137
1192
388
1036
151
224
329
147
168
190
220
146
106
1949
3927
7399
4865
299
695
850
205
131
281
264
1651
1073
6690
5481
474
1031
911
431
557
163
692
198
386
246
274
1272
8670
1417
1475
1304
764
755
238
360
1205
7189
4934
1222
136
9494
1933
1025
3403
2633
1026
605
4063
13796
635
936
400
199
487
296
1257
1390
500
244
118
2072
785
2697
416
498
2588
691
389
262
347
739
5541
2584
3153
4794
3309
1822
385
1787
1008
176
171
769
887
352
187
373
353
493
382
1165
926
271
458
133
139
941
8927
2582
122
371
273
139
114
135
2460
984
122
112
128
154
298
123
131
136
2025
3330
357
122
346
326
4717
2003
1015
11537
610
779
102
1274
167
2123
2616
372
432
1802
522
630
1862
345
401
220
3504
345
359
503
259
408
852
13259
156
116
121
251
1591
380
2929
167
9126
3535
1131
615
4086
1238
126
359
410
123
7444
6869
180
561
402
3606
2640
2118
805
586
728
1039
495
509
743
492
111
101
3014
222
13661
1548
961
940
1215
1963
1458
431
231
721
838
5307
2409
5916
911
129
9368
279
134
421
301
566
177
124
1247
729
170
1403
1707
7797
1599
1476
144
207
106
1321
346
198
136
9029
301
700
156
229
9507
143
106
234
262
425
9210
293
697
424
214
1435
386
312
154
115
1420
445
867
328
5650
868
329
164
282
138
175
115
139
4144
7403
6185
670
3984
10027
1416
2120
159
211
1442
521
12779
231
2162
2372
4110
5066
687
8310
13334
1184
559
548
380
880
262
172
1185
9523
409
313
232
272
5184
4316
6751
482
1307
347
347
1404
4349
3348
1678
202
201
312
308
1586
199
104
312
101
165
312
2702
4828
6532
393
2159
106
1441
1001
160
671
249
224
143
229
1577
9339
493
1495
272
1627
749
489
192
659
500
110
128
100
226
551
372
1247
480
620
780
113
227
271
356
530
13877
210
280
423
1488
101
302
570
4055
13089
1547
101
110
305
956
3418
1258
594
6165
4542
6107
995
148
391
115
103
600
970
1104
1737
1737
1710
7034
575
1398
108
179
309
109
213
1077
872
609
416
102
1009
1071
147
940
11675
1590
108
179
311
110
202
1079
873
604
446
1011
1073
2665
1351
1157
3185
127
851
1574
1425
1129
935
3176
334
2769
1630
3727
1438
354
430
14153
784
9352
7172
588
1158
400
238
618
236
1273
5469
9276
531
222
11717
2063
306
117
469
670
278
5094
980
2087
217
438
543
9062
562
101
8959
226
560
263
253
370
1364
5558
178
1035
1000
304
852
1765
613
424
1488
328
386
851
394
740
106
262
902
518
898
366
407
473
1631
192
506
329
266
1925
590
123
1123
3674
5739
1891
308
320
478
5481
489
308
319
477
175
4173
254
707
241
686
1663
157
170
162
527
354
212
1068
299
278
441
406
634
137
581
892
178
271
614
1808
168
144
879
197
3167
958
740
1421
598
103
228
512
623
127
304
209
133
225
315
532
389
768
1486
3513
16515
1221
1695
208
115
1044
1181
4692
1381
6458
6933
914
169
522
419
498
1586
1489
3629
4638
906
163
255
153
221
100
2174
483
1552
1649
1656
6163
7185
3251
758
1052
168
250
1044
4663
637
237
1294
280
3321
4030
2275
248
767
629
161
368
236
136
449
248
292
166
451
5067
523
1699
9280
8658
286
247
1199
402
389
573
475
428
1203
331
606
9337
131
291
8083
913
645
335
100
1130
9017
387
207
127
523
2354
2030
141
6150
7376
2758
180
232
511
209
574
337
307
1718
197
1307
1126
114
4234
9347
992
6007
225
189
173
1454
130
210
1984
9393
7035
589
6120
382
9603
1185
3102
698
141
240
429
7337
147
193
1482
161
1568
475
775
114
446
1654
112
218
183
664
271
556
575
5124
3901
1211
619
1492
581
4193
3347
1517
260
312
599
529
166
1126
492
929
2956
9504
5923
1029
377
3209
5524
1758
145
117
9289
105
105
153
1768
4030
7397
9055
117
102
348
310
4632
310
319
4777
1185
173
142
215
122
1123
2065
9143
998
9265
479
1059
290
248
347
159
418
144
6373
2376
1048
299
195
681
130
150
137
382
449
212
1151
379
453
1433
939
137
5272
1841
943
137
593
184
1165
12471
386
449
195
279
195
349
378
1987
1428
101
123
179
756
2477
540
4100
7050
627
2708
374
162
315
118
170
123
109
422
2659
144
1128
7992
1563
110
11612
163
141
365
382
1301
315
1155
14783
3696
545
1144
210
1071
2636
836
209
1072
843
382
981
2625
1540
1695
1273
1990
1421
771
216
1547
320
1728
692
352
674
4846
432
1043
2651
1541
1715
1267
1975
1420
736
617
250
320
2472
1020
667
369
539
4020
4272
378
499
452
13643
510
698
527
276
614
319
2526
204
803
657
364
553
1841
4202
367
482
3946
9698
513
702
529
276
242
616
319
1506
1121
204
135
110
789
1288
510
274
162
7134
1720
1276
345
1662
1399
769
415
3879
3982
686
684
2708
6858
1915
547
318
180
1858
142
122
488
147
193
469
418
134
163
393
1472
272
605
157
429
2215
699
241
496
3046
3709
4608
1614
368
5455
7327
6328
719
1821
3171
5587
558
978
744
705
448
691
944
5204
1254
1154
5232
116
298
235
178
289
235
142
4801
1129
764
145
583
8375
457
6971
575
2172
387
1730
152
134
184
140
580
606
229
102
1412
107
141
127
252
566
508
685
159
107
1850
130
281
628
106
318
698
3741
9257
3275
3830
1799
500
270
261
310
163
121
855
803
6580
838
1490
463
270
261
333
163
121
8754
354
143
459
226
179
147
123
189
1051
884
3052
11759
2424
341
260
337
2325
1685
3951
341
260
337
2327
1687
3952
338
260
337
977
1808
2501
3546
577
8676
1161
2945
588
140
534
6313
2511
5811
8227
237
1401
367
682
216
228
187
3478
109
420
945
141
1590
365
680
216
187
3495
3884
2602
9009
1186
1294
106
589
164
463
184
2191
440
942
143
189
918
124
1589
212
604
526
184
1424
748
126
156
941
9581
2810
735
486
1165
4509
418
9420
3063
1323
1281
2219
952
9254
1713
13904
2802
136
215
5180
430
422
680
447
5461
394
183
675
1852
4052
5336
10403
416
587
5976
591
2040
2961
937
450
335
113
218
420
7197
2093
666
8762
2131
381
120
158
230
2264
170
557
482
350
1100
1837
789
1033
7960
6882
1263
570
418
4893
719
246
200
728
283
332
5707
5404
704
7929
7997
303
1646
164
140
159
196
201
211
263
580
4375
3078
701
1691
112
9490
183
165
197
211
1103
561
232
316
4240
3784
260
254
287
8084
5932
848
1262
557
1869
1174
211
3962
193
823
102
5516
125
349
272
652
279
651
1219
3478
570
493
200
11519
137
662
155
1885
353
100
160
228
111
834
745
3897
2627
6247
2073
1532
7445
2365
8154
1635
582
103
125
348
374
846
254
193
2168
582
103
125
347
315
845
255
182
2158
538
840
869
138
231
129
377
158
316
2084
869
138
223
129
377
158
151
8980
581
103
125
350
318
429
749
402
597
108
112
165
909
6460
212
402
212
2332
4862
8291
1925
1566
996
1234
258
517
860
7267
1209
1401
379
374
353
236
930
1230
549
108
118
157
1193
140
429
925
131
1596
212
632
546
184
929
1228
527
146
171
219
2805
7659
1064
6322
623
614
3490
517
1803
143
274
2633
149
913
528
766
274
570
1162
3937
368
445
383
337
112
426
9323
1200
2023
879
2419
10003
2783
6485
518
438
5478
2279
204
121
136
260
324
177
323
112
1793
386
5370
701
2890
8487
5273
630
8762
743
2512
711
393
128
1005
911
239
242
627
2455
2117
6786
10796
214
131
175
319
898
3094
1206
346
100
181
306
300
183
2811
381
358
181
184
108
304
183
1293
863
251
157
341
402
676
1731
162
447
1205
2424
8898
10194
8781
2356
7426
553
297
102
121
136
311
407
177
5912
9310
7876
439
143
328
409
4571
271
2958
7495
1850
8145
1303
985
1838
443
106
1387
344
260
124
100
520
1369
1305
627
1511
1678
439
248
154
377
430
588
9022
138
125
395
1951
514
2689
4111
808
195
5484
900
195
359
241
547
1476
3204
1477
1451
5787
1820
1375
755
1722
1101
117
493
2942
1099
223
410
4808
1495
448
1657
8880
742
101
234
360
609
13447
1816
117
1132
332
334
499
800
214
226
135
102
112
187
790
133
299
162
319
218
611
476
1803
218
200
180
101
320
122
163
551
1370
3080
1045
189
252
137
1812
6500
13584
1470
2222
931
8811
929
485
426
181
1395
242
256
257
7375
375
195
719
524
140
1261
2028
6418
133
483
711
115
217
526
426
132
157
982
107
674
2217
112
951
139
844
222
219
4436
378
1122
382
352
8031
1135
392
351
1439
2147
165
4683
3862
5559
1688
5329
11091
5090
701
8241
8843
623
2797
2122
8867
403
7441
312
9150
203
14048
216
243
5292
5097
4087
1971
230
5704
633
3132
429
491
126
306
156
184
2342
1673
304
6607
348
828
10718
132
14729
3774
8504
4129
2469
852
218
719
513
168
214
541
2011
2728
591
782
1446
716
3800
7211
4968
1234
2588
1470
1450
751
820
712
2094
8969
6200
943
661
398
513
671
3586
746
297
585
870
196
236
446
430
326
215
1640
310
5538
2442
8229
1048
5228
6494
2298
108
186
7019
1509
222
170
102
3683
575
1027
1843
2461
827
2391
1031
1883
102
101
754
186
3680
119
101
754
182
576
1477
200
141
216
169
194
101
493
1092
177
1651
5662
7758
233
154
129
1399
297
9453
323
6438
454
853
264
602
417
128
323
2261
486
9321
6836
191
122
240
296
153
931
219
1239
7847
157
152
926
117
1425
365
386
7777
1405
389
369
1458
3068
8938
1074
111
570
13646
2046
1253
406
657
381
548
814
373
580
709
598
364
390
136
118
218
106
12186
2236
1130
153
666
6636
277
9308
127
224
8923
524
114
1363
625
305
195
496
3430
1238
3638
1855
116
470
361
529
551
762
4774
130
420
364
557
547
730
963
1740
692
4842
9386
138
3158
4547
454
238
302
3225
611
3559
481
232
302
1680
140
6636
1148
2866
9116
3173
382
411
1154
8024
381
404
1151
373
568
4057
483
677
14766
217
324
350
346
217
230
8935
2692
306
223
195
248
472
518
159
770
526
286
306
572
794
155
241
353
371
12283
2452
2029
386
307
180
199
371
230
131
231
374
3311
363
308
180
353
230
130
232
378
3586
1204
282
520
286
306
564
793
155
241
353
319
12276
5989
1196
287
526
284
306
572
794
193
241
352
371
1508
288
1694
1457
1647
1551
110
155
117
287
1052
277
2649
8857
8197
7429
3444
168
345
426
1175
133
254
293
336
1849
9268
861
124
1346
309
509
290
144
315
2102
745
2711
4791
883
187
226
145
449
1427
145
790
329
2705
5881
164
437
817
180
1221
124
8975
137
627
375
238
9464
9438
267
122
171
4103
5742
581
1243
736
1616
519
6926
357
366
357
4675
359
2646
11328
9674
507
440
254
356
3237
612
3644
440
312
356
2038
1445
108
8577
4636
249
732
733
127
459
181
708
797
830
758
906
199
119
310
1533
713
107
4049
179
188
330
1341
721
138
261
263
2065
258
8944
418
236
170
491
134
273
296
156
118
593
1861
159
209
121
1306
499
557
704
1162
172
212
121
503
408
5414
2680
414
4185
1115
7211
529
937
705
844
503
2747
1250
868
414
224
414
352
1353
178
9429
3733
647
464
1223
269
3793
1619
1182
279
962
623
2519
436
1111
546
1012
9300
1850
2350
717
1220
314
1976
7334
3092
11903
1620
2150
9348
4707
3906
8924
348
1083
315
504
1597
12583
4151
6204
1874
4812
1788
1296
841
226
456
1765
124
9131
230
220
415
251
239
112
169
1052
583
522
481
584
521
481
4595
109
1399
7338
5137
2346
3780
3275
3286
874
1171
194
135
186
3574
2515
926
137
694
198
4808
735
4962
835
218
225
2297
872
145
4782
2642
1304
5409
9346
1091
349
4739
159
279
255
7651
1388
446
118
1443
9422
671
1972
8917
815
224
898
228
983
1237
205
7818
1159
9611
3703
12567
175
194
113
247
817
9140
372
661
1102
957
148
196
3400
5622
159
11975
1641
1120
215
1527
793
1470
591
1024
2915
1150
3395
2620
11864
100
138
222
312
5636
292
296
200
349
1244
121
155
273
2477
179
1349
454
1866
207
841
366
359
301
4138
605
243
2836
972
552
682
1166
552
293
1644
7441
589
1516
144
8915
4195
1661
473
484
369
462
7686
4379
183
375
402
356
450
354
341
113
325
1530
176
14348
861
495
164
858
218
377
4552
1833
297
144
843
417
257
7424
1220
570
1003
266
12154
1788
266
238
174
8611
816
807
129
361
195
1728
483
4293
524
852
8992
871
2241
1840
12964
1642
465
661
152
191
412
366
108
496
382
4939
523
368
1169
141
709
1194
626
318
454
680
263
316
159
5238
185
12494
8077
147
107
117
171
1732
566
276
120
9367
9395
179
215
218
457
2273
224
1735
1543
467
1037
386
164
190
126
814
2086
9284
152
6487
8979
2929
110
2009
356
106
219
994
2570
1738
8947
278
252
193
160
177
225
369
4141
831
160
637
227
4746
8901
122
2890
2636
111
547
8421
841
218
277
6141
1528
309
146
138
137
1771
161
9033
543
239
403
666
493
342
169
131
557
1392
208
365
431
604
272
1458
213
130
289
282
180
466
1066
1011
300
1475
702
101
228
271
4716
626
952
122
237
1452
828
287
214
355
7297
1448
282
487
593
115
349
507
316
343
4353
609
1639
3808
1336
1805
1867
249
4629
3421
2884
13161
4856
151
111
3676
255
154
116
3153
151
2815
8275
703
5118
5496
8342
699
5238
3721
313
159
765
1922
521
580
747
598
139
1280
120
332
340
280
1145
521
577
489
973
1066
433
590
310
897
164
235
837
130
550
1031
294
1903
765
1712
330
845
445
370
1890
128
335
145
8127
544
6123
378
4627
341
341
2820
1718
363
422
337
1460
5249
4956
351
214
127
865
2264
1034
8903
535
939
461
11608
1955
7049
5475
839
713
2372
4094
816
2492
370
319
7358
182
1468
246
957
9373
638
4866
270
229
101
692
1491
307
1026
1057
481
1213
367
180
561
275
107
697
378
689
2089
357
1044
219
399
109
351
373
4926
1825
212
893
225
385
8967
871
1268
8212
557
213
246
327
257
383
1079
179
596
276
107
697
377
689
2142
660
11722
1474
210
1823
7745
208
1697
579
318
126
506
1262
1194
2541
2516
1193
1935
1076
514
570
1366
173
5396
1568
1144
8710
794
1654
212
456
5634
147
201
770
427
154
126
379
121
293
184
195
163
7392
219
218
671
169
178
260
483
631
100
101
479
134
384
415
372
188
358
865
1528
153
351
113
465
1206
470
566
107
238
107
119
198
356
1248
430
8693
297
8810
1921
289
196
3718
572
455
598
1667
380
258
273
471
460
2193
228
240
1278
637
9417
410
351
311
295
212
171
469
1659
208
9097
840
226
847
168
125
111
4464
409
2554
1233
127
3284
1228
127
3285
1229
1408
141
580
435
1900
1257
254
313
412
290
509
2212
835
1910
8923
2401
3378
1511
3334
4319
167
9597
2583
1309
3521
7931
3577
1317
1491
1317
485
1309
202
4480
2208
592
9481
110
343
486
1949
1419
1487
3609
225
222
8102
1360
4697
4373
8987
1843
106
148
697
148
451
7422
207
464
1046
412
402
100
176
4921
6151
1315
378
2110
786
187
376
1412
8546
819
207
3145
788
728
141
360
2061
194
1130
5457
365
14029
236
138
127
2356
451
351
117
272
8048
4024
5189
8425
2445
802
8870
754
877
487
178
220
206
157
100
159
1730
1042
8927
9223
206
103
231
8941
187
692
1148
222
220
2028
4307
2979
2458
2773
8136
3182
4039
9404
203
9062
4874
3284
4334
136
447
2015
9489
141
228
1658
229
190
116
129
371
9026
4026
1802
282
3363
9358
9343
426
834
210
666
5616
490
665
413
372
132
154
964
9644
209
2069
2009
6747
1057
797
303
214
1500
337
150
118
342
9069
240
224
544
1092
1420
604
1878
2208
7752
13332
725
877
305
1605
3399
7780
4509
1094
1390
1650
427
4597
664
1663
468
141
183
214
116
574
191
1089
194
976
956
313
3611
424
892
1903
477
243
547
910
478
932
435
119
413
1196
220
1135
2126
118
196
890
203
812
129
406
164
542
1159
341
530
107
554
518
118
212
752
221
248
530
188
107
195
565
609
853
4003
1062
832
623
967
8086
5910
447
1431
579
3051
282
142
170
428
759
558
157
258
450
1428
510
191
476
813
107
1729
391
258
189
208
1879
679
707
821
5829
458
488
588
305
5390
689
2303
583
340
397
923
6266
3874
2909
1520
12326
796
510
157
200
303
7336
172
147
102
370
117
474
683
235
494
4149
101
826
235
104
494
1513
2318
397
183
266
102
244
120
170
1141
7229
3348
7701
1050
9662
6358
4133
6154
6501
640
1779
1534
2743
6162
138
632
5385
1411
2539
13590
6951
550
265
370
199
3128
496
508
169
264
1852
779
189
587
110
424
578
1221
9262
1588
273
421
672
838
1241
182
117
1539
119
241
158
238
2228
3739
8932
2114
10220
9394
1236
737
197
412
209
236
629
1088
5935
12056
8921
1315
265
3223
323
583
690
183
328
338
4022
438
275
356
1763
1887
144
352
165
1004
112
2490
142
358
208
557
928
222
296
170
243
263
217
211
209
190
1819
3606
5902
9565
224
1851
300
1117
102
4874
208
654
7188
2989
1899
271
8895
8972
2788
3428
334
6545
490
212
1148
129
2971
515
152
275
309
2816
8660
11274
992
5933
14878
6801
726
2122
5993
189
260
1118
1876
987
804
224
9375
169
473
654
2026
330
13687
325
182
697
277
386
183
223
1520
579
212
191
192
351
1995
409
384
264
1354
3695
7297
5368
2404
901
1815
473
3526
1011
12554
3331
5318
12498
1933
2189
13589
3587
6862
128
924
453
9355
1612
2106
10676
1199
3192
2390
433
2769
741
1243
1144
162
162
101
138
349
898
186
170
260
9474
316
6795
5051
1597
144
177
325
7408
125
119
366
536
567
4136
972
904
359
186
194
315
374
1159
359
4440
143
412
531
2026
896
8155
374
253
311
205
1411
3894
245
412
124
1794
1718
1872
7810
1189
347
3865
8115
219
1489
400
998
781
540
378
1001
936
338
3475
647
11178
1358
6812
5071
5878
1779
327
825
392
212
978
1451
3558
648
207
571
11524
1186
2057
1670
288
451
450
2945
2473
4819
6140
7361
1232
158
220
248
133
886
212
612
162
190
214
1056
231
12718
200
109
560
355
152
284
273
1895
122
9490
5934
1257
541
499
155
448
943
3571
2718
2698
646
218
310
122
171
189
157
158
151
103
1750
8731
1752
1811
933
1038
5038
4212
6202
13769
923
630
915
450
628
5085
4387
7222
1799
302
278
530
330
579
1256
2347
302
718
112
490
3046
883
480
429
130
1067
1089
1506
1511
1280
229
150
686
1005
4528
3992
672
1501
124
630
3882
672
215
6627
349
4719
923
357
332
380
148
1930
438
747
652
120
701
196
132
248
449
4274
3586
5415
696
8259
5946
7367
6984
2441
1572
4647
4469
9292
4479
2830
208
113
768
113
428
466
151
819
486
165
201
397
127
271
1502
3666
597
4886
484
4721
351
6708
1113
262
385
3327
408
105
147
165
167
374
4261
328
109
127
3448
263
252
191
333
113
275
2179
2793
1954
1738
1484
797
2177
4073
946
2522
330
588
214
182
101
518
3241
3872
1667
516
494
181
506
170
107
361
664
6666
10362
6558
480
2179
540
419
1855
113
210
170
337
442
309
247
1465
1633
2457
282
933
309
131
880
101
202
506
903
1775
648
170
1714
4943
1984
6153
1350
1406
3048
9066
912
534
9009
154
116
672
1256
459
177
951
3147
284
698
167
461
7673
2670
839
1240
2932
178
1765
2182
454
9576
801
2175
6640
7386
15395
117
3462
177
568
364
439
2650
499
3287
2536
1858
1016
386
292
2480
3063
1858
994
390
297
475
1118
624
9148
898
187
596
722
512
201
187
1107
228
740
120
167
230
8884
1171
103
199
231
130
115
353
304
110
706
552
120
113
170
210
349
299
8834
337
333
127
274
3091
1278
8692
346
116
266
253
207
109
2419
1069
6592
1557
505
266
1367
7984
507
141
265
1363
117
6004
1248
4348
8905
6507
8977
2702
334
133
108
251
1589
608
341
300
14286
133
130
7729
409
123
1277
304
683
1123
1060
1099
424
202
270
2412
1637
303
136
1501
756
8815
639
3855
11534
3809
109
112
290
2383
11737
348
7423
2691
7391
1408
381
290
1247
9253
1468
681
287
195
503
1726
800
322
915
2765
2352
2122
6878
1076
2671
1318
3430
720
844
385
300
185
474
1694
3116
199
621
1403
1324
394
1400
1326
424
515
312
136
515
276
2151
720
521
310
157
516
277
1627
4015
2750
2986
5370
11867
5297
694
8232
1978
1480
900
7437
873
1017
14955
11423
2458
5827
8276
174
4317
9524
5244
535
5308
338
705
432
1025
4287
8850
4647
8850
254
998
1331
1079
142
239
165
122
191
111
1660
399
4752
1859
106
344
797
101
544
111
128
122
1096
13800
8651
6714
1058
694
1554
164
949
185
634
365
1407
2413
11467
966
660
237
1220
670
8890
6623
4723
345
352
6726
648
2220
309
185
479
183
132
2155
1839
7522
6764
104
1264
158
120
147
474
571
7506
8895
13806
306
566
5222
348
6653
114
233
182
125
118
762
218
310
135
108
297
7283
3805
11638
5100
1776
3693
652
9605
8723
5646
3092
128
8797
311
232
2011
4636
565
1956
11725
4317
2033
179
8669
523
7371
124
1166
237
518
457
3408
819
1642
151
379
281
452
1639
7033
1815
2266
11249
1082
5497
713
7450
868
1593
128
355
408
631
2585
10359
9548
1850
9126
1895
9153
1798
250
199
512
126
160
296
150
178
427
310
162
239
151
415
139
693
507
11561
1429
1208
4812
1546
2259
8933
3826
9404
3222
865
298
600
497
1596
114
164
199
7578
1700
321
148
105
595
1650
6489
465
255
120
152
461
3147
541
185
243
326
1863
1095
786
220
339
13927
242
106
105
1787
548
595
1116
113
549
197
409
241
158
271
177
6179
210
177
1271
1393
284
409
313
1290
8974
1455
2492
1199
1104
1510
8381
1018
926
151
182
1949
3813
3965
352
241
2310
129
256
778
4407
781
479
6488
5664
6379
3613
3157
149
4479
607
639
483
579
189
129
1269
129
1393
1285
229
402
427
143
145
198
143
136
122
690
317
12486
2025
142
1069
2164
410
156
292
206
214
112
107
124
219
370
182
655
118
8968
126
1421
241
147
307
741
149
1325
1167
2287
1371
1190
9231
134
182
101
1189
1360
196
418
158
116
271
289
240
388
5349
158
104
119
184
273
228
116
1637
7416
1883
14044
3794
9205
3396
208
2281
997
104
146
145
775
452
288
131
113
1262
2652
1983
2464
6043
11166
1397
761
1913
5321
1710
2236
2727
9375
6594
115
335
2055
1358
1156
5870
2245
140
303
101
162
442
271
168
466
155
281
412
745
1688
3011
991
666
699
257
1154
13345
4617
334
6516
160
1584
4048
1700
652
299
1043
230
688
723
133
9193
1667
997
310
249
473
191
640
171
148
242
209
5186
375
10089
7130
590
6016
3793
232
477
5068
527
4117
223
107
141
577
450
333
441
13600
3146
343
120
1496
1882
675
239
116
501
638
254
3202
9081
4770
169
1061
8932
145
10696
552
145
4377
1614
8915
1056
7509
514
3393
9511
102
138
1509
2467
1722
456
156
106
146
1457
158
106
446
391
1437
134
339
279
826
148
643
134
295
149
9161
3911
739
4103
4433
8918
1414
5180
1993
7472
1920
7270
1871
2135
1273
1093
3206
1520
3599
699
7880
759
9345
598
517
171
528
308
153
134
377
331
149
100
464
1423
130
437
8594
434
1919
568
214
250
178
127
356
1136
3176
4010
351
149
139
735
174
138
13724
10144
13640
3682
217
388
974
937
3509
9073
3928
655
2525
220
153
226
848
5617
220
153
226
290
849
5614
220
153
226
849
176
593
322
631
1429
294
376
592
880
276
617
870
123
5770
622
870
113
1646
7828
2610
353
712
5297
366
1005
1634
1308
5399
5746
1968
127
216
186
199
487
272
2948
127
217
185
199
564
643
1600
1843
1095
631
4558
6081
105
7370
2414
3554
405
7226
5230
9318
6612
1400
1045
2206
9006
338
5606
259
648
468
557
845
734
738
1011
4008
1453
373
382
1172
8118
373
399
1169
386
3905
2970
14870
4100
7087
8171
696
5223
7905
6798
1277
198
9137
564
3435
8881
4344
1095
1309
596
362
674
313
153
145
171
287
474
430
502
434
3898
9801
264
8849
489
219
170
256
188
131
111
301
129
2245
684
8834
687
661
118
121
9105
15330
3629
4164
123
876
2251
233
327
120
1732
3884
318
1309
426
189
927
2776
515
222
103
812
390
116
530
646
159
345
1110
1113
5182
10806
6204
8923
1307
3990
3619
2403
296
135
635
204
3054
6215
104
239
137
111
479
430
265
491
550
480
111
7033
515
521
119
250
3554
520
119
252
1731
155
166
137
148
402
405
413
421
319
272
162
273
352
322
236
379
208
267
543
2486
379
341
304
236
376
223
266
555
1528
225
298
263
126
1024
201
319
3598
103
9423
454
1513
11043
2598
451
620
1686
811
337
185
896
1260
8953
4734
211
893
1875
142
178
113
403
254
12114
6249
3342
239
378
320
395
268
134
283
753
169
593
489
218
14957
825
380
417
199
320
303
5246
482
1451
458
251
257
2453
2387
2841
9306
1600
3552
9201
1411
3899
5613
188
270
192
816
106
190
12465
2434
1867
102
510
198
142
246
614
101
3562
1969
610
165
9238
176
1888
2184
448
3793
452
1650
5732
121
785
125
372
686
549
648
654
265
1004
115
3444
1004
115
1973
3478
5601
7350
3299
5013
418
108
1112
113
2298
215
588
108
1113
113
1638
1452
3511
10653
4851
1554
10878
2807
5395
694
5568
2657
2662
1161
1845
266
333
1626
102
391
511
788
132
188
177
8041
1539
159
2003
8990
9948
3863
3030
1420
163
7295
1936
3327
134
2761
2566
2550
180
158
151
228
494
124
13546
1238
712
2920
883
138
107
3818
1002
1467
1882
2945
8182
863
2465
3423
13144
1198
667
4809
390
202
206
222
7354
4264
218
1087
645
7878
233
1080
375
1983
3977
6996
715
1062
1467
303
202
348
119
113
1288
10491
9744
3078
467
1051
186
129
111
303
131
331
716
1587
7225
3405
1016
11075
388
12584
290
480
411
4151
131
2149
285
377
159
147
165
210
2273
8936
4332
9411
2385
4822
145
282
386
636
13737
312
581
605
861
13609
225
339
1242
1117
1419
446
118
120
340
123
564
1873
493
994
9532
3905
1463
416
318
123
558
431
2039
6378
366
1367
292
1350
492
432
120
285
176
239
5544
227
120
184
946
528
333
2451
727
963
3609
10628
240
270
163
5925
2259
10769
2733
4756
3885
319
449
2248
135
271
292
246
247
104
1960
591
5016
7254
1141
286
459
265
284
1222
455
280
2724
289
237
796
264
195
175
140
9808
1216
5582
609
1976
789
489
656
127
309
124
456
1046
941
130
865
235
2295
234
327
121
3465
1656
109
484
236
502
2086
839
269
988
1726
1817
15544
113
1023
2257
1448
366
387
1154
8211
363
410
1151
521
2572
1888
818
103
2300
3454
2940
2635
204
260
641
9156
655
596
1186
662
1603
1591
5057
138
238
339
834
1751
538
1908
152
289
554
273
1741
5016
437
105
447
476
1401
7569
1472
836
114
679
4320
108
100
105
140
102
151
338
134
7402
861
691
663
2394
2513
278
3514
7403
108
5553
3413
2757
278
6162
5771
1600
6835
7324
3391
2188
1737
109
478
8907
556
118
808
225
120
523
180
912
7773
5564
704
8080
5720
965
1829
499
7285
1383
470
147
372
2432
1178
5421
470
207
510
1506
703
538
881
596
2616
144
6726
596
2849
570
991
346
115
577
125
15372
2574
6059
620
319
11780
259
322
444
401
116
173
1518
506
1225
458
346
233
720
389
341
394
336
325
152
2094
541
948
341
335
463
917
347
1769
631
433
1155
373
367
2334
247
4032
2176
4781
724
783
638
241
1185
1403
3916
9817
2672
1194
496
644
117
818
196
8998
449
329
121
823
115
852
1370
106
1292
506
823
115
852
844
5874
128
543
754
153
152
205
110
136
100
367
136
162
223
337
219
358
1858
1002
225
253
216
369
252
2660
1001
225
301
187
320
643
165
115
3073
967
147
3070
968
146
214
1654
161
12150
13207
241
325
297
644
451
652
133
7863
948
237
1765
10219
432
234
324
6521
153
938
1411
2513
1627
161
250
1554
4693
7319
8510
136
6858
274
414
221
1046
315
3169
1687
398
1711
213
325
676
1853
982
1439
3755
1009
412
249
224
1502
5539
272
218
678
2666
4111
521
124
1221
682
521
124
1232
681
739
340
571
153
3624
6114
2592
1959
362
127
602
128
326
887
914
931
936
2022
2282
198
388
489
1633
1085
1192
563
237
345
360
199
399
208
273
219
541
3599
3381
3585
2625
3408
3812
310
1387
2056
2243
544
631
163
1594
912
118
1386
2103
2154
230
461
163
1403
6758
490
7432
8509
2742
3855
169
916
315
320
9345
9315
4311
547
297
355
119
294
5184
193
675
159
149
1842
4043
5730
6735
214
366
594
257
367
900
134
264
763
132
4253
3691
4332
2870
463
5626
3413
154
9137
9061
3609
5648
1197
247
194
139
580
162
13563
1187
1984
352
7380
1655
225
332
124
248
1198
459
161
1236
1188
5085
8715
7284
4372
2803
1522
867
6666
807
276
189
267
185
183
598
524
2991
112
509
410
163
282
153
144
1044
7570
1254
558
469
309
310
878
651
1454
1105
505
431
169
282
260
1963
475
5912
3310
2116
207
1510
1330
7362
748
2522
2462
1112
13870
130
1465
369
369
369
370
127
249
287
138
247
208
129
230
537
4963
1008
346
211
182
113
1415
372
523
3075
9374
9063
370
2569
12303
5889
1107
229
1070
1240
5024
6340
115
6998
194
712
124
5007
376
3695
13356
2621
2093
1196
396
174
166
308
125
763
224
718
132
831
297
4026
235
756
751
1323
5108
135
219
251
883
451
5640
251
883
1862
1078
9369
810
717
2980
309
126
2340
1788
694
269
9359
259
1041
774
3014
9410
468
10804
184
127
261
1499
1011
328
139
3308
1988
1010
322
139
114
1912
4072
7746
6937
122
115
13814
145
2810
5879
437
105
3301
8236
698
4397
866
3156
4917
409
185
201
2861
1614
1242
6920
6915
340
3519
890
670
1146
3299
214
683
5187
10568
214
2813
1187
8941
302
296
572
632
606
482
428
732
290
635
2774
1250
5377
5081
239
112
299
593
560
361
101
9898
4068
201
209
323
267
2856
200
204
185
214
135
214
140
188
819
186
906
443
374
326
695
2327
488
604
606
422
289
322
690
2124
640
746
487
1047
644
1439
477
2042
221
325
284
735
517
7587
4703
136
198
427
412
325
630
3961
2930
5189
1437
239
113
114
201
195
210
358
118
138
121
1523
253
756
418
471
476
326
187
354
872
480
1052
655
1446
136
192
13652
576
413
324
620
207
1088
238
113
114
201
287
194
209
357
117
137
121
1525
235
754
388
452
475
324
187
355
768
439
450
100
486
7056
748
112
169
8905
4639
400
1326
279
485
440
561
314
732
3393
317
730
1649
5371
1847
838
3685
456
1043
2325
838
243
275
749
8951
481
734
206
7159
194
867
534
114
341
470
176
5473
112
464
177
1406
2636
3739
239
404
391
225
351
213
1809
5187
700
2065
6233
471
335
235
150
341
158
178
1789
9436
107
205
5092
4046
4732
8922
709
1547
522
1495
706
1745
4540
142
1428
2999
8633
103
146
660
148
1424
3719
2109
495
493
497
680
108
662
6644
5365
313
143
9632
152
116
8879
13372
342
440
13675
6321
1482
2424
208
239
110
177
221
4069
186
8518
5983
309
148
1166
156
1644
1347
309
106
127
420
299
128
105
643
396
1238
310
928
100
291
145
847
5575
121
139
226
232
869
14842
417
5054
334
9803
2547
1250
3640
2408
100
996
124
591
420
343
9169
133
7441
368
114
234
211
140
424
1428
9090
472
5895
1182
766
2539
703
5422
2933
2827
175
485
784
148
1035
246
120
1498
2010
154
100
1063
434
809
448
5471
870
1849
12572
14659
575
371
765
1328
975
2836
1404
2177
7347
299
159
671
286
7524
1944
8354
5138
6097
9613
4635
1846
392
380
193
115
120
5534
381
193
115
256
1482
1930
446
215
335
233
104
789
5020
215
334
228
104
1499
444
126
407
223
180
154
138
169
583
161
8897
180
391
101
163
8545
357
6726
352
4742
8602
143
6131
1146
169
218
186
13563
176
386
2087
1274
8943
250
127
126
106
140
3789
225
222
1045
7245
512
9258
229
166
137
179
4370
188
121
253
971
1267
209
474
270
116
1848
197
136
209
4728
342
6551
302
2493
203
527
6060
7780
13870
1229
1965
9450
1598
100
8927
680
1557
3930
5645
4247
884
13896
2247
352
125
3668
2286
2713
881
340
308
405
5564
327
298
1062
558
562
120
1158
644
562
120
1158
645
562
120
1166
404
241
562
890
1480
111
406
168
204
300
312
262
1672
200
1314
123
10562
197
169
7790
727
13485
574
129
399
124
186
107
344
107
103
117
170
262
4688
351
351
6651
832
1246
1121
110
195
1552
102
195
1253
1422
5155
720
8118
1579
317
1734
2252
324
1915
1640
7876
1397
679
183
2014
1841
1165
862
1593
7781
350
161
1943
9408
10806
106
9053
3662
444
122
494
1959
5817
15538
13385
7523
1950
124
13291
926
151
144
310
307
193
275
100
2471
3106
5392
4004
1089
4592
708
1060
9441
7307
8891
108
9428
132
292
383
288
159
310
154
131
111
216
131
154
310
5239
1061
5213
107
217
171
152
3845
108
1591
14038
2947
1340
271
236
141
475
341
307
2155
1077
3010
14739
1936
271
101
350
359
2570
280
162
105
225
177
264
437
449
168
273
1252
4047
1000
8983
12416
538
2525
1283
9239
1648
7064
7223
9399
319
2086
2412
526
2994
162
4859
348
6458
476
163
395
1489
2550
4640
204
280
9051
327
139
9480
557
1063
631
1131
174
161
1792
262
330
948
1803
281
4029
8878
4692
12544
4757
110
332
265
647
674
9520
306
1640
285
1633
283
209
1161
574
3071
8988
4103
136
120
182
173
205
911
1430
183
170
173
165
110
166
182
324
1769
1906
6825
2574
1482
3848
5574
22149
4039
7232
681
5085
9337
9825
1899
683
4956
3982
881
824
103
518
3788
7547
1559
158
325
195
123
152
899
387
9312
114
140
401
423
310
534
312
277
241
113
1647
894
7770
9272
1373
236
2642
236
7113
831
8484
537
144
515
138
385
231
136
362
1641
812
2075
505
6341
8938
2860
460
653
1785
4818
413
491
683
1229
3493
8441
11324
1633
580
330
302
274
1623
103
715
122
1183
689
713
2872
210
334
372
248
170
286
163
128
135
998
439
2257
4124
1779
187
177
154
1720
115
256
245
172
407
208
5902
125
164
128
218
129
121
2596
454
1389
120
859
308
8233
2516
481
4502
13331
321
5550
4105
1808
9306
6981
2797
11134
8909
1473
1276
9200
7489
3174
2063
8286
709
1760
1155
7996
1053
4676
4092
997
2922
2783
589
7411
150
2294
2379
208
1122
149
2121
549
1667
8272
698
5235
494
131
1645
595
3126
946
2350
681
4842
382
288
249
775
344
159
228
5524
14960
1859
105
176
3368
706
1713
2809
10857
1874
4371
6863
2428
1609
9323
628
268
2833
318
489
210
337
184
234
1409
378
499
1661
2132
9018
5641
424
228
279
260
151
1528
268
432
109
196
276
237
184
616
2503
225
11775
215
109
456
248
180
166
222
1441
124
447
175
120
486
196
1446
231
458
244
508
3525
5548
459
439
1445
1232
6476
342
4568
1874
5941
6149
6311
117
106
168
3252
1163
1473
202
407
431
306
230
344
664
465
336
710
2118
896
612
3596
336
523
447
1642
866
341
266
169
1135
472
308
1357
5380
3410
6451
1307
100
1269
949
4722
667
4112
903
373
390
9601
2880
962
205
162
437
155
153
211
152
114
152
1219
6191
2386
2264
155
153
211
152
152
1521
129
867
299
762
2982
4535
10488
3347
8236
9419
4503
7174
190
7865
1457
1473
3911
972
160
494
588
1827
8113
2798
727
259
7341
148
734
202
104
967
319
119
122
310
9701
3920
148
107
182
139
106
267
543
3281
10528
315
608
12514
8968
1093
2264
7544
1959
6195
343
858
9323
911
787
6907
5266
793
1719
8821
310
7293
908
137
303
351
377
678
125
134
245
484
466
1639
232
306
13716
891
331
167
516
205
257
318
263
267
128
119
130
196
242
9404
409
358
184
9196
1752
364
1459
550
285
721
203
521
106
1145
204
626
3636
1362
4673
7940
638
454
466
1497
407
639
2739
490
638
1449
1228
202
401
913
1247
7720
259
339
114
3772
225
775
174
141
383
110
279
9154
7355
1145
445
201
148
756
152
190
107
5498
390
201
758
152
190
107
1478
5542
5064
3351
8745
7337
1900
1252
3464
894
287
252
3125
115
432
363
129
185
510
3098
456
507
364
132
185
518
2227
1045
2810
4857
4069
2159
742
380
288
107
100
15111
426
1008
2648
119
114
3165
177
1920
128
1684
7818
1744
1581
5694
1786
759
1183
128
126
121
9507
3058
2065
513
448
473
4302
135
4139
132
545
1599
571
2176
240
305
2121
827
614
1137
292
184
525
119
2533
3994
3824
183
507
1700
3498
8748
609
1610
1869
178
268
712
5800
178
268
430
453
1378
422
768
182
2302
8902
1027
1254
165
375
133
201
235
131
126
374
139
2114
604
233
264
174
242
257
168
377
134
185
235
131
126
374
139
1892
521
652
253
121
2271
239
189
551
3366
139
435
386
237
139
225
175
187
473
5212
434
234
139
225
175
187
1910
229
189
176
2220
1441
658
477
590
124
475
2234
510
228
12475
258
6377
4964
4495
1851
2829
1101
802
218
230
251
241
300
1019
7377
626
120
654
299
428
1436
386
145
364
675
268
122
286
398
370
572
4397
656
314
425
1433
374
317
147
155
104
880
206
612
1572
7535
9388
1726
181
2887
4790
11321
127
3445
4927
3591
2106
9296
3567
122
170
4023
200
214
108
683
272
227
1237
12261
9291
592
9303
734
3464
915
174
436
1120
9445
148
203
5355
3136
8900
4485
240
1181
1034
638
1827
1287
6617
1409
113
455
286
123
191
171
1359
2745
153
912
1583
455
286
123
192
171
1437
2745
7881
2824
8267
700
5247
2331
11715
700
8113
477
390
4714
6576
160
8552
8934
2805
1453
385
530
1158
8110
385
387
1193
267
160
2253
2702
3271
102
7405
13703
4157
4357
3955
1868
381
225
235
133
1404
4822
3093
4028
4795
294
371
154
7432
967
182
9508
183
2950
1144
880
4040
2359
1475
8064
422
9409
8455
1256
1929
297
4768
277
214
852
1510
899
491
3214
759
490
3215
801
491
441
2899
238
991
621
8934
134
569
420
500
1531
383
277
362
4666
560
1151
169
880
709
239
249
1145
112
715
8182
689
5105
314
7525
140
2878
187
158
2776
284
4196
5267
102
841
327
163
447
198
115
1146
718
8935
2496
4246
3160
3282
1130
123
882
142
118
1679
8911
2856
1302
1161
1086
330
5562
159
513
3260
825
7417
2146
10318
5488
8948
3436
14031
233
178
4059
2018
8810
7268
1658
926
209
255
937
213
4882
1098
262
143
321
120
120
338
258
1969
3163
10465
460
8711
1347
10670
3175
1768
176
192
267
251
191
614
2786
176
193
269
137
198
334
905
7745
1092
380
555
183
370
362
585
684
1464
654
8428
8938
1057
8579
837
901
598
711
249
336
102
5136
311
1308
1552
1388
6262
1974
2512
591
5263
707
2520
9398
5859
297
712
2491
11433
7601
5255
180
542
441
353
207
8932
154
193
3018
5357
961
1880
9288
365
243
1293
392
141
1065
243
285
286
421
241
199
1056
232
192
1283
123
312
276
1826
250
3815
8037
1924
1249
9221
6212
374
1156
410
384
8024
1157
411
385
1449
784
5384
2240
10222
4047
7934
2953
2163
124
7094
1667
303
6537
339
4692
528
2695
114
471
676
1433
10173
1841
2393
175
1490
4609
3452
2322
207
352
1761
1141
3204
1141
5522
839
588
112
1024
751
2870
104
380
371
718
6241
718
2094
2317
9375
3744
780
2258
151
400
125
1356
410
726
1129
1262
571
6291
467
168
534
236
1452
3211
310
342
8931
3622
983
631
964
218
112
167
4979
5638
9642
1500
101
581
417
2755
8485
718
2121
697
776
826
460
421
109
1550
262
121
168
116
221
248
454
409
187
1748
708
2442
102
830
9464
515
165
914
1444
234
412
581
596
458
489
1571
1759
234
412
596
488
484
521
1070
3042
520
1070
1872
635
7366
191
8962
3378
9577
126
133
6636
327
241
2280
163
133
891
7424
591
215
4357
7305
4938
876
103
226
171
116
151
226
1864
394
132
2354
122
132
5076
9395
616
3426
3935
113
139
2077
946
6807
564
509
375
118
908
560
851
612
1372
2230
375
118
1883
1698
1711
1999
558
418
429
348
274
418
3588
615
830
895
7270
1591
343
659
9144
511
133
246
148
3260
485
1260
2455
2264
2006
421
2328
4036
169
182
1873
3929
3468
2155
13533
3432
212
128
2643
559
456
1099
2084
4445
1663
3156
2483
942
3932
1398
364
375
1071
8261
353
382
1087
442
9422
1376
1388
239
169
243
402
240
1199
573
567
485
504
304
3546
5181
9377
5355
586
111
1112
845
5432
1357
212
2400
496
120
551
124
1145
4828
7146
1428
541
7362
686
1139
139
552
176
135
678
135
1134
218
388
606
1698
331
547
1705
115
805
373
321
579
139
2562
8062
148
7341
879
6557
8921
341
2172
260
329
116
190
454
113
2049
5008
5091
9009
1450
812
2254
1909
4562
1956
2195
590
181
244
1210
314
1068
120
110
6883
1588
4846
1682
1899
5529
13602
372
232
8283
460
1201
819
8027
5191
1543
11591
2123
1335
8594
232
870
456
9513
137
147
258
687
3158
7404
3806
3122
2024
8655
785
136
7484
5058
137
1486
1959
6111
1077
9204
1099
639
1236
389
142
137
190
336
2385
781
345
1211
124
379
8932
309
102
109
183
114
914
9395
3800
15881
3803
456
592
1434
1665
1021
10241
3659
297
327
3034
1879
159
273
381
297
134
9413
108
8878
513
197
136
198
4724
345
6564
285
7926
123
3170
771
2612
370
887
3561
1380
8869
544
3071
479
16607
3146
14456
2278
5832
2058
770
338
376
429
2172
5710
427
3052
1091
6936
2305
281
391
233
350
189
620
348
821
1192
412
324
301
1108
255
6963
11519
549
480
1128
252
144
336
552
11524
2410
566
523
420
389
1435
4193
106
2143
105
204
1099
185
3876
1829
1210
626
6849
5788
928
520
109
160
103
188
294
126
1898
297
2558
1100
330
4398
2034
3268
3135
1173
8510
2559
157
1785
326
4285
105
200
1098
334
3574
1172
469
11866
277
1609
497
1472
1925
1420
1746
143
9710
3967
515
918
155
999
606
586
704
909
168
161
1247
9401
208
1593
652
907
169
1055
2562
343
1453
494
621
3956
5186
2510
122
979
610
836
1913
495
196
367
255
422
437
322
660
6854
3400
9103
119
892
6906
5453
699
8077
450
1229
366
450
199
1116
210
2330
1335
1713
1873
491
165
175
175
137
5581
8267
2148
850
6513
516
370
137
372
1831
5346
699
8151
1775
385
1530
124
850
104
3495
124
850
105
390
407
176
1935
1473
499
1591
347
255
403
239
119
236
420
1194
381
1514
718
560
310
324
1466
223
285
280
245
260
1355
388
351
425
7451
984
7394
157
103
12386
1532
409
206
124
723
4118
5464
4219
7237
820
1891
1097
1785
3552
8826
819
8884
1068
1128
522
584
381
1306
2154
104
127
129
134
138
783
214
3481
158
1626
148
11714
1456
866
304
5063
2047
4940
9956
752
274
1905
670
510
2011
1097
5130
1088
209
613
7416
2645
382
1396
447
563
203
177
172
705
401
991
106
460
710
1136
1575
1265
6460
425
346
4662
663
370
263
495
177
228
191
8651
1663
7818
1050
15007
621
842
508
2474
199
250
709
13353
635
325
742
533
619
211
1407
1937
2905
5051
701
8547
1282
2565
1092
2042
516
4687
1658
764
108
767
118
526
172
485
194
134
2017
5194
3960
491
2319
643
1665
105
531
1108
1072
863
568
1328
631
5209
4768
157
2015
4148
1802
7607
6154
4486
3828
12344
483
132
192
150
5055
6971
1179
201
1115
197
1182
355
2186
7449
1882
311
879
6732
909
15719
7457
7456
195
141
896
224
120
116
372
8086
464
1001
486
7344
662
1688
136
459
116
7554
1592
206
4109
3133
2315
1655
173
708
521
241
254
192
256
265
1533
477
177
1430
7936
219
9488
259
177
1483
106
1201
166
296
5531
126
420
7373
1425
1432
123
9328
226
453
337
462
477
335
778
560
4614
6721
5071
4798
141
463
341
184
372
122
753
623
359
181
1052
153
7435
576
1704
2204
377
1429
552
143
147
368
3640
576
1038
1583
8119
13818
5619
860
146
375
651
393
1109
10950
1528
674
468
483
417
1855
1845
3110
4265
1925
7283
4992
2496
120
329
1205
622
1402
2828
754
249
186
247
343
200
309
8972
724
217
392
219
495
4802
488
1033
713
3463
3624
642
120
105
4817
6097
225
3762
9500
397
270
271
303
8915
133
5742
4591
380
314
560
127
139
1807
7421
1929
1941
419
260
5061
8290
3200
122
457
138
548
837
102
784
398
516
295
3867
11462
3631
1254
100
4814
133
445
1042
671
2529
9702
7209
5542
12433
266
994
8293
252
1511
1984
495
1474
14131
1151
1280
457
2652
1728
683
366
2678
174
612
1029
2144
682
465
437
4407
243
412
250
166
1287
142
275
296
354
113
148
3884
3340
5341
392
9905
4002
226
267
245
223
102
116
1452
272
153
341
354
212
1053
839
341
138
134
126
151
1721
4333
7479
376
3882
526
734
117
1955
894
612
3660
735
111
1652
5062
3478
8873
3432
429
559
120
1093
1175
128
3106
443
466
8905
1112
430
690
1106
310
2565
5133
6843
875
134
202
294
179
202
1250
2055
8860
9613
112
578
944
5225
1904
269
727
384
2606
249
141
312
269
510
267
146
221
597
563
169
8961
548
1133
2435
594
132
180
279
13685
138
180
220
208
316
5003
296
232
200
1113
295
583
253
231
893
807
392
1070
362
157
644
514
411
591
254
135
294
898
813
392
1070
361
157
595
1121
3087
659
268
412
591
254
135
294
897
810
392
1069
362
157
655
267
412
591
254
135
293
898
812
392
1070
362
157
655
267
412
591
254
135
293
898
811
393
1066
362
157
657
268
412
536
254
135
294
899
813
406
154
276
1514
241
216
468
850
573
144
312
147
541
201
1197
403
783
984
540
131
614
1571
3002
2587
8949
3669
2704
1557
8969
2262
912
111
349
396
104
237
6992
1728
172
428
297
8009
184
651
278
472
2005
914
148
219
402
2556
1817
497
474
2622
2330
2984
6571
287
181
165
358
193
1039
3356
9339
1009
1640
625
587
12548
2628
7362
1172
263
214
461
123
489
1157
1121
183
430
173
4656
3821
159
108
6172
726
195
2806
7793
172
2222
133
1212
114
139
9425
888
105
132
8142
9714
117
1264
9388
5825
9381
3638
10995
507
134
758
268
2899
216
205
188
2407
119
1238
264
7015
5033
5192
6775
4447
340
9113
3354
4013
2271
4920
3022
120
159
163
312
170
8950
1632
1555
1442
456
140
1123
4811
564
253
1902
777
492
5861
765
491
461
236
1305
1114
2698
348
294
694
688
115
2381
1550
688
1882
6891
4912
354
5950
9512
1493
1319
12728
822
121
439
2491
173
761
2031
115
137
161
1744
2685
803
807
8838
815
334
429
13631
2805
9435
315
493
1857
205
234
172
129
8122
8135
1317
133
113
613
139
115
13654
217
225
135
452
1094
104
104
534
804
542
1530
2705
7855
5239
8949
3709
5848
181
7475
954
181
498
104
228
205
316
11254
294
4810
2949
9403
2364
3481
429
120
999
9372
1497
550
152
129
173
8238
706
5541
6835
319
1599
7679
2216
1261
608
3040
4329
597
1402
387
296
623
8156
365
396
624
514
7204
3024
4368
1323
1650
169
141
104
114
127
116
123
170
146
5308
1460
2221
981
5962
982
830
405
274
315
9773
3970
2664
9560
379
443
226
414
112
134
292
729
119
7356
396
169
160
422
1243
337
139
169
226
415
112
301
135
211
265
109
248
178
1788
129
200
166
290
225
132
346
2076
473
509
9342
155
129
200
290
230
248
200
602
5218
752
4388
892
124
217
187
2266
118
756
1113
4930
204
8222
5468
217
1672
484
1611
4707
8873
2288
115
931
2311
223
182
369
120
369
1838
582
1252
374
4023
175
2825
1508
369
1120
4998
252
3712
101
123
532
436
5948
145
617
197
135
116
175
297
497
656
1516
3981
111
595
1006
1031
157
638
358
1092
313
171
205
128
443
433
465
9396
116
485
2061
2147
545
8939
3166
128
281
191
239
411
604
816
289
190
109
306
304
509
161
102
156
1115
367
5958
1101
3005
1922
258
9141
239
222
309
140
310
182
9020
2285
812
830
177
181
2814
103
105
644
832
183
180
2047
103
8536
1174
9580
1042
13684
426
165
101
101
332
189
100
161
291
141
492
143
110
655
491
177
139
856
1807
4153
7238
3395
1284
1590
4834
6993
1493
699
4054
2125
1126
2484
6201
1945
3174
1143
221
2937
8957
679
1441
1766
225
169
412
137
1829
515
172
5932
3839
1406
1703
518
172
1385
145
12656
1557
517
172
1384
1195
9399
525
517
7347
174
171
1384
215
714
2166
4338
1285
7056
1122
210
175
225
107
224
469
2550
4972
515
172
867
2705
122
434
151
110
781
341
256
155
339
422
6569
586
1846
506
172
591
707
171
309
131
269
289
450
3581
8945
1116
157
129
307
165
504
390
205
163
125
280
1803
430
1029
815
154
1886
567
357
644
1976
1177
3798
1358
7391
132
213
277
1269
9784
697
235
1880
1401
682
176
1656
435
110
214
122
180
1008
139
121
936
1591
682
211
1851
435
381
587
848
3700
128
1213
2397
366
539
488
165
214
1943
1175
3665
488
165
214
1474
153
985
363
721
2425
1182
3673
720
1920
310
263
148
8954
650
174
339
8249
7564
2004
809
120
154
132
125
263
100
133
215
140
1889
208
1469
707
2821
208
1468
682
618
232
1136
557
310
1327
12740
112
405
103
506
215
207
131
6698
9685
1573
6145
8757
3304
177
397
1300
3049
4349
9266
2822
1877
496
7080
123
396
8921
141
150
219
115
1361
370
144
577
266
748
307
255
234
137
1531
2650
190
7790
1102
181
456
957
2202
181
456
957
2204
374
7530
597
845
1076
230
1906
196
7730
2128
1471
1897
110
576
595
1167
323
629
490
181
290
7242
9454
6426
735
114
111
250
341
151
281
114
711
1527
949
474
277
3225
949
472
463
323
127
118
113
987
151
426
518
220
964
2498
8467
13991
463
264
142
206
258
186
127
438
100
324
157
833
719
610
11703
9513
736
304
143
113
136
108
11886
827
395
528
140
4213
9429
1390
3548
9046
628
1465
774
5630
118
664
155
498
198
381
8074
2303
1331
2652
840
129
8944
14182
148
2245
144
394
117
445
2744
144
418
419
100
401
300
291
2507
159
409
219
129
376
270
1396
760
5265
223
139
108
183
131
183
396
695
507
110
121
266
477
416
413
411
379
637
7492
3376
1961
7525
6057
284
116
127
403
227
166
391
382
108
133
1257
304
351
428
230
304
351
428
230
304
190
857
420
2125
221
1213
542
2477
613
716
2437
4180
8404
587
436
670
653
133
154
118
136
970
6265
8151
2907
249
190
124
110
243
623
143
165
157
262
100
114
119
966
402
159
2192
970
449
327
207
957
1080
503
187
1129
5690
1430
14779
1018
478
162
701
114
292
5544
135
124
582
197
1619
4209
5229
5267
899
720
813
586
181
866
124
1551
12841
7341
1331
661
3781
2344
159
337
276
15414
579
3144
211
740
1399
430
160
6527
4548
2428
272
2336
1246
129
137
1255
719
6799
821
743
1711
8840
7301
6102
7410
649
590
180
373
606
931
4627
843
360
261
1451
2324
5891
4823
10057
785
1235
6387
7325
465
332
458
4250
7152
170
140
120
213
123
149
142
169
116
4642
4923
571
1117
3331
1115
1971
6772
2593
2627
1028
9235
458
561
108
10177
1220
454
732
1273
7076
2687
131
1682
1752
163
2094
2222
913
3613
4971
301
1005
129
269
1115
963
176
969
200
549
599
343
973
299
3504
508
665
300
2672
5500
5749
397
11665
291
9371
4637
4050
9185
5250
6717
972
841
188
106
10477
505
813
2259
4763
352
5699
1050
7208
2266
112
538
115
804
101
1630
1306
172
207
617
1383
6187
1589
2422
4364
170
220
1435
236
110
1093
212
430
7347
2566
1096
213
2007
472
493
2122
975
4672
1693
6386
5421
6206
2408
838
1000
419
413
137
209
939
1593
3871
5565
2056
7385
1989
3489
4979
8899
989
3881
384
5787
7413
2529
422
1079
221
418
524
222
579
167
238
188
609
440
452
1689
2217
584
2686
537
142
126
189
205
203
181
12173
4723
348
3678
1860
11582
1235
1729
217
337
1518
1042
377
422
404
386
189
219
114
208
1080
4147
15468
1858
2734
11645
159
1419
267
277
1006
7744
1661
1393
460
8862
2512
1071
440
1924
759
2059
440
3769
441
967
13472
399
101
318
194
14169
139
105
187
124
5680
2891
212
227
103
225
4124
723
4430
2066
1263
2127
2753
176
7229
9725
3945
572
4389
1964
2723
155
1085
170
492
143
1291
884
1868
850
5521
471
865
497
1837
480
6240
722
1202
1069
214
306
1990
1092
1411
372
607
1070
7996
371
569
1077
373
2192
1931
493
6438
349
339
338
4623
377
250
836
2274
111
4298
7885
544
3406
442
1769
591
648
166
1274
1865
921
113
798
1356
714
1959
466
1047
1008
346
1447
1145
461
310
483
781
200
396
1304
136
243
1756
143
112
2669
656
9515
9465
2901
2423
164
204
237
177
7375
102
2297
8952
5972
5886
5469
11659
1939
180
364
120
178
311
233
9462
267
6279
9325
373
131
379
1240
132
549
1932
229
576
851
239
478
8882
2361
858
2659
243
165
124
2185
2318
132
225
149
203
940
204
652
8757
4331
7216
704
1363
1979
12149
2722
916
5818
4611
3260
217
132
386
1731
424
7138
8960
5261
3224
9379
229
12340
305
433
101
159
680
113
177
147
990
789
2577
289
8926
222
562
1416
301
136
3739
14015
5149
210
137
400
286
355
1924
643
679
536
127
1129
410
560
481
330
421
285
275
4604
158
2978
262
506
687
8053
222
5197
392
186
221
290
267
356
651
124
222
1166
9178
343
344
9286
5110
8455
1029
920
598
3593
8824
6763
140
2130
773
1632
437
1400
212
723
213
360
585
1877
1467
162
1292
139
486
938
138
1828
668
441
1964
393
162
1290
8505
238
1466
7248
425
631
121
1095
225
220
1945
7570
5271
119
106
122
1100
256
219
245
2425
1387
963
202
182
695
992
1536
318
373
357
507
572
674
234
358
133
154
1638
139
791
522
255
2821
139
793
239
266
233
146
9191
519
6482
3902
169
223
870
1356
158
116
254
377
247
582
2107
824
617
3759
481
257
166
6429
350
4734
227
100
181
249
1371
109
1167
314
5042
270
846
180
1922
15203
1386
1638
13594
3178
516
1900
476
2294
737
2904
415
910
225
1535
159
494
1567
275
193
401
2799
640
1642
175
1332
5857
3133
1966
825
124
2432
2816
5848
447
345
5931
538
345
1880
1478
4547
1245
4792
9468
3576
147
687
2248
2031
635
129
482
968
142
6446
333
4692
122
173
187
1118
1766
7062
639
372
10576
6495
1536
3460
515
661
3647
135
327
4931
2265
1537
1904
533
6250
7514
7349
142
7420
3258
4063
450
939
633
1399
4157
3154
129
954
772
2581
5013
7212
8955
1511
1537
821
2025
1557
322
2534
176
825
104
1170
1398
169
685
175
961
649
928
167
214
522
121
186
926
106
127
1590
170
686
176
939
155
1034
200
181
523
1327
2307
1405
2423
129
452
122
104
291
401
353
1587
269
2978
1005
527
820
4056
13310
2433
1003
756
2272
2895
1709
631
1144
2633
1009
486
1333
462
2077
182
3273
907
5548
1213
3748
6405
340
341
4594
1355
7398
8666
1743
178
984
577
340
577
793
1909
2387
363
102
108
1227
2446
9502
2442
4733
972
942
385
9116
466
185
1559
1350
462
363
14337
406
520
593
3351
523
587
308
232
722
118
155
840
2608
995
131
802
1116
8455
1017
439
540
830
416
1407
5882
155
437
320
163
131
243
182
290
586
639
166
3252
2354
6677
2668
115
431
442
633
166
240
1426
308
529
347
839
479
4770
434
367
432
2255
391
1402
460
136
266
353
246
244
885
11451
5793
8835
2367
1083
3166
3048
166
575
5754
3485
3074
1112
3111
8135
5059
2361
4653
5320
6909
2273
1426
3290
611
761
2375
281
301
1038
278
437
299
756
1773
3605
14793
3111
2503
1033
2229
1720
227
199
395
2828
128
8929
193
128
627
9153
4147
1063
444
675
593
185
6205
1272
413
142
126
1017
311
163
297
172
120
130
293
172
277
153
680
427
2878
4863
229
3073
6971
6772
1012
5072
544
136
1848
1700
4834
2233
1570
287
414
365
595
3579
2228
1397
3327
725
336
6458
342
343
4694
5059
2685
645
1690
2003
414
270
376
371
177
6232
5672
103
314
172
124
674
3974
3253
604
298
610
570
111
110
588
2346
1188
1013
358
636
379
1396
1492
349
4859
928
167
163
724
242
177
448
167
228
205
154
168
372
122
164
169
196
1236
421
441
309
4743
934
309
881
229
2696
619
662
1667
10997
2481
7432
1911
1396
3211
783
153
452
8011
443
1872
9519
10772
212
242
266
4906
1159
727
767
1194
15197
6464
263
428
317
5184
304
233
364
201
335
5188
305
234
410
202
119
214
125
111
449
244
257
6276
14917
3797
635
843
154
132
177
151
688
2355
349
6701
3289
4739
1397
110
877
828
813
183
2756
2560
699
3027
6274
2480
2563
6207
227
1367
7228
653
371
102
1103
104
100
911
150
3991
10932
13879
2939
5301
7369
8638
1003
2619
437
495
266
127
120
239
1419
471
9438
1896
115
122
5303
133
502
1043
950
145
149
731
1315
6076
2718
1714
3279
673
5573
161
314
454
766
142
2559
221
6962
6162
7400
3400
1863
343
1522
4695
4753
1531
487
545
132
239
2641
587
1730
120
324
130
2271
229
196
731
140
949
3792
499
152
161
3882
2032
4653
745
521
154
271
3716
609
521
156
276
1941
1490
127
377
305
236
107
2367
130
156
3947
1189
6828
2878
3305
357
332
255
789
244
310
1385
7130
100
6816
161
525
254
100
1049
219
335
134
113
220
5211
1633
3115
8820
925
1417
297
5031
373
3679
646
148
373
197
667
4648
6759
662
6738
2797
2195
121
2876
428
953
9476
13804
309
103
355
102
113
428
287
211
1253
6006
2277
2904
8924
4783
1072
784
818
147
373
126
9438
2219
138
543
112
297
853
1059
721
577
3249
150
102
302
850
1064
724
579
699
7388
2834
103
294
210
355
1812
15539
201
118
173
519
117
187
151
7485
506
474
470
2550
152
142
631
6468
6792
260
871
691
4064
703
2298
301
4157
10835
450
2117
4627
6596
4989
894
4100
566
7985
1003
338
483
584
2649
4125
1585
347
1191
2010
335
570
381
573
6169
208
120
331
3283
9637
967
15465
367
9324
291
206
1515
124
1348
201
1149
1924
129
772
104
120
335
682
2176
10534
5110
4626
343
429
1548
7791
195
390
3288
1248
3552
4100
1296
212
245
254
169
111
126
206
121
235
116
115
2767
212
255
249
168
111
124
205
176
101
1855
1369
192
166
182
668
1645
157
118
1290
329
1804
2960
3191
972
898
3879
4476
7387
5160
374
4725
3350
6452
369
4751
1519
721
283
2636
4833
535
1419
1321
329
796
4447
115
1334
7310
6796
4277
7412
1860
1136
409
384
7795
1379
625
382
1449
3001
1292
1700
2457
346
121
3153
1257
1443
382
419
1392
156
1955
370
5591
5063
11595
2362
1914
1743
1048
193
193
1014
1457
8794
552
749
211
204
1619
194
781
1133
730
5371
2033
266
207
1137
2085
1640
348
213
1796
1245
871
1394
1211
5881
1283
332
4168
6240
209
1605
2584
678
263
377
1178
571
2302
7257
4935
8811
966
4549
699
409
597
1233
699
8883
3070
2755
9747
640
727
316
284
3636
1234
993
7393
1404
119
1392
457
466
948
2150
508
100
1136
729
373
739
250
120
474
1407
939
392
1434
1526
1341
1236
2481
6498
4673
351
410
6542
847
262
6811
1021
527
1209
370
1180
13529
1974
1238
137
963
100
1125
470
385
415
187
100
854
1920
334
288
104
346
173
747
483
298
4163
1247
416
2362
1054
7247
126
3222
1458
819
910
14754
646
6863
8843
821
1530
151
2503
8896
2685
113
1040
228
7328
116
437
292
151
438
6958
616
707
232
4509
1200
1077
2852
1994
7726
640
1107
9508
3518
1442
665
782
436
688
1297
7750
982
6183
6374
2700
494
1464
1143
2560
356
156
1482
598
425
308
1484
579
3736
201
1318
1723
3455
2279
860
138
5020
4979
797
11180
634
2138
4457
2543
1386
6830
2188
7416
917
105
257
298
223
297
1528
468
170
1355
1204
832
2648
1196
6137
729
293
148
1444
672
2655
6637
8883
672
119
6041
6877
3435
676
119
499
448
142
128
121
11442
5292
1117
2499
4545
149
285
274
1514
268
1881
6180
4011
1311
279
512
293
316
1872
4242
1104
1730
2171
652
784
1719
512
483
870
1581
254
401
600
426
2221
254
100
517
239
404
700
8232
925
2027
739
123
1128
247
471
3610
113
123
101
6954
349
4063
8994
1741
456
425
396
7325
2468
4833
908
4319
457
8915
2937
265
319
5540
1139
2426
607
102
307
225
134
178
1792
409
8687
1624
105
319
166
174
364
230
170
163
746
196
136
132
3501
117
773
219
5972
137
774
219
510
226
1108
8925
4670
190
398
1353
1876
1263
536
128
521
115
611
116
138
286
358
1152
12155
2898
406
2182
1104
433
735
5427
3907
14015
200
1905
223
384
336
533
230
181
507
408
544
165
5759
2908
7821
6640
8842
141
4599
349
3149
164
193
1214
3061
1556
1895
160
1038
314
1958
7331
3293
477
11599
622
332
380
7403
386
246
107
234
152
120
100
351
1444
476
170
255
161
8421
689
5437
222
315
1676
569
539
204
757
658
307
164
673
125
1048
849
135
14149
184
535
799
1489
3260
6312
2523
6848
243
250
705
702
1197
3161
460
1880
491
352
491
111
1666
7789
1655
1470
289
481
1120
381
385
8182
1125
362
386
1394
981
864
845
273
602
369
276
477
126
1870
1119
276
598
378
279
1760
490
348
492
3224
4869
5193
1152
2168
1564
398
1026
126
3805
1030
127
392
450
312
7412
3356
1443
6386
335
2797
2037
6304
6597
135
2483
560
11604
4656
427
930
174
3142
211
271
150
181
432
103
3332
101
11933
113
203
168
361
248
364
125
129
218
11602
2809
496
1179
715
577
6681
1680
2400
2931
700
8200
828
2404
2939
692
8261
8030
888
391
461
462
137
2356
267
552
407
341
687
848
388
116
118
155
622
610
116
141
1327
13709
170
7414
985
452
454
381
7643
7415
220
555
6118
379
5148
3926
112
4869
537
9394
4195
6884
102
1207
361
2817
362
5310
420
2636
583
7455
1404
487
2398
1535
495
168
404
2213
7044
335
525
233
1016
7304
602
2728
2732
1342
195
211
826
500
111
1398
3708
437
6333
1992
7275
1101
179
468
323
137
177
187
123
1914
352
615
784
3279
2195
2981
3933
5387
761
2431
3913
4839
2329
4544
2951
452
1268
138
2127
6220
4326
3637
1853
3568
1447
311
112
383
242
2643
109
1021
180
1668
1976
241
131
2177
684
2160
536
477
241
217
531
175
258
1551
164
1451
630
509
5211
13607
358
403
460
128
1681
3153
7172
262
139
1371
968
272
1010
1778
622
3845
1858
162
669
139
136
251
236
172
277
2498
721
135
4433
868
183
304
1200
7672
300
1234
1455
303
9103
11460
2624
1925
118
146
1022
240
324
239
172
277
228
506
2081
118
145
1026
241
3798
679
1428
235
297
2191
871
542
252
469
159
157
211
2162
5438
3784
1407
5148
2045
167
209
237
342
206
5782
167
210
228
199
142
244
4773
337
6427
351
162
5185
345
1753
13041
3634
4189
176
7761
417
448
180
295
192
915
497
572
308
504
102
224
433
192
846
5348
509
212
269
436
192
2522
1145
217
1027
879
14478
985
1650
1276
1564
418
163
238
493
8076
435
980
4180
879
839
154
7352
450
802
7312
11731
1819
7341
161
1601
530
313
405
5792
428
6132
2017
648
733
5763
2061
1607
5542
3211
2325
215
157
659
752
127
504
765
1785
929
3708
156
931
194
416
184
148
143
463
1344
1448
2089
2554
299
201
366
453
1846
628
119
102
128
329
193
258
214
170
415
338
187
880
159
403
298
958
1227
494
492
129
101
416
169
184
232
153
150
1161
102
7256
4939
1043
219
238
338
157
232
142
150
1148
654
7304
1402
215
614
650
227
598
284
403
339
324
6751
5164
3918
2167
151
894
146
847
4304
665
389
4744
1589
116
612
175
992
573
272
131
274
231
721
261
885
2690
4835
9332
1407
109
661
132
3319
160
155
425
878
119
217
1487
107
662
119
134
3316
1001
8918
357
1661
5317
1070
8921
5914
861
5273
7320
3651
1945
790
312
5566
2573
479
2006
119
177
2166
1209
12453
1649
1701
629
14870
10107
4551
342
6588
323
3460
4795
751
1686
2638
9541
8202
2333
5441
661
1765
1487
206
170
946
244
348
627
122
722
1064
1640
7066
5122
356
2670
12194
129
192
6484
858
4030
255
263
505
484
1075
718
3286
4089
275
287
2816
3591
121
7325
377
2041
7803
5028
4996
1140
559
1798
972
694
5195
1129
386
271
145
139
382
349
199
15016
1084
368
4481
865
328
480
207
190
834
723
125
685
1401
211
2215
4798
1466
3340
886
193
140
325
221
204
187
455
5992
193
118
368
228
206
188
459
491
11488
1423
318
234
300
137
175
3983
6472
5222
11600
3675
5038
115
160
3578
1786
199
301
380
234
136
162
1866
1351
213
239
109
284
134
324
336
2514
540
1406
1251
3464
15335
493
1158
2385
6166
1058
1888
900
115
202
1964
672
191
621
110
1404
1166
2158
6750
2833
1641
172
323
409
5661
753
121
1358
1360
5412
2249
117
638
1414
236
721
14887
2356
221
130
743
435
1192
1093
304
659
674
848
756
624
8046
769
429
571
426
2228
8899
4226
136
1555
1215
281
1093
192
177
126
124
243
233
2312
831
610
3606
569
443
2142
139
1931
168
239
138
276
318
130
3353
168
239
138
225
259
317
380
741
612
135
580
415
654
1953
1444
1509
123
3942
400
713
3274
627
220
1305
406
713
993
660
2453
8884
588
794
761
330
1243
225
115
209
613
158
106
174
6582
344
4739
219
811
164
355
790
300
128
271
317
137
609
166
155
179
1331
435
890
1507
365
9410
399
706
132
245
7408
1660
385
13769
511
455
429
5075
2719
134
211
190
124
134
451
1178
147
771
356
941
822
2642
5486
14827
2236
259
1831
220
377
255
471
390
279
1011
2368
1195
1527
239
183
208
453
136
346
216
874
3288
4761
9471
2517
1233
9304
550
672
136
430
750
1816
133
832
493
547
136
111
112
451
647
2851
2729
213
456
270
252
763
1092
1723
376
214
453
267
252
760
1090
844
11866
3532
185
1650
310
192
625
5315
1014
2287
3294
337
1662
566
1623
125
2311
1029
459
100
183
13632
2325
4889
1115
2896
3769
128
207
1171
1541
2485
3848
265
3944
7378
3532
362
965
115
2129
13025
1545
317
3041
3918
3379
4586
1047
7374
2272
595
3082
425
442
156
1526
7169
1064
3051
836
3512
7347
2992
4909
230
3142
5910
310
4399
5323
669
5145
1690
5414
1007
1302
1280
420
357
177
259
307
4628
620
359
1014
961
497
6382
342
4617
1174
6912
6875
5488
486
3284
232
1410
983
431
1457
2348
389
229
235
809
1313
2026
939
2955
7887
967
320
228
342
433
554
105
1048
207
433
403
502
1218
2341
692
9583
745
1025
180
2606
2333
799
2781
1991
170
3059
816
1433
589
111
1474
11588
5130
2759
15438
6935
1454
7964
5350
7012
1515
7101
7453
4901
902
11838
667
133
7031
360
1403
697
619
645
1013
203
180
439
230
1007
816
1960
2876
1869
632
1091
13994
1018
2558
684
106
780
3845
1610
2349
782
2316
4268
742
14582
4091
205
123
624
4315
1471
459
505
4051
3903
2965
6027
3289
10810
2949
506
413
403
178
4004
4250
4876
135
903
551
879
242
3107
7530
1991
11710
1914
320
544
835
1158
521
149
175
2148
1157
523
195
3411
1558
1521
1327
5414
1545
118
2124
1095
202
1202
711
767
2803
382
3942
144
4577
430
106
331
125
312
2631
1867
489
432
473
9178
1431
951
210
125
1315
1907
1194
359
618
179
394
5607
6901
192
349
319
4313
113
2653
9248
5873
1027
1052
1024
2644
4754
5037
6820
113
107
2445
455
1251
5290
521
278
4390
3785
1886
787
2684
132
553
237
213
299
207
446
107
1176
321
131
651
445
100
593
553
236
170
368
479
321
504
1181
327
303
1901
1306
148
1077
445
2066
1303
146
203
2737
171
789
196
139
2692
341
4723
4541
6033
731
597
666
110
194
228
3990
756
1135
158
416
110
172
507
8824
455
360
370
122
490
686
429
193
103
128
167
6836
3942
10669
1246
1544
1034
142
811
8897
142
811
2262
2522
350
189
103
181
1731
11453
386
8923
122
184
140
1026
463
2438
193
275
7244
164
1555
2048
120
350
241
348
133
502
6498
2105
572
851
2742
166
225
269
340
133
1659
422
886
5837
3376
670
499
381
875
683
117
149
279
136
221
1740
1595
1225
204
1599
455
371
1127
408
383
3283
3819
1132
637
381
1454
2302
231
9373
5821
1475
607
449
122
111
635
1502
459
9263
924
1738
2276
725
117
4831
4685
7132
102
1808
709
383
549
694
484
386
167
1976
995
604
3610
434
167
1645
2898
554
1856
4841
4322
4649
3748
947
2937
3582
2269
125
207
653
692
2006
4669
284
3825
108
13654
508
3013
5921
2407
227
169
9133
3822
1052
1152
6396
3365
1676
3181
10214
222
141
449
940
7260
1644
1327
1684
7409
3698
1642
101
2816
2445
624
8823
139
164
322
310
443
116
1111
154
3534
613
2560
170
139
5932
279
1510
125
196
367
262
4581
267
1086
7209
3142
2257
637
3779
1418
395
226
169
154
188
119
5748
1688
154
5568
1237
113
168
139
103
1797
774
5305
632
906
7403
2700
1146
7137
2150
502
836
988
1473
305
458
423
532
100
434
404
562
948
1385
227
369
2882
676
606
724
1070
226
405
210
135
168
2149
1761
4368
1535
528
1224
218
182
4155
1133
2520
483
1979
7556
4767
345
6498
1429
9418
1384
2140
468
119
308
194
870
3301
865
257
590
396
1445
1811
1301
919
8570
1055
630
795
164
429
1049
772
1640
1126
2970
10848
123
893
358
586
536
227
9662
572
555
516
2431
180
604
136
244
493
314
3573
2314
510
118
202
1761
130
1084
508
412
255
208
234
3087
114
195
100
1302
153
221
335
131
343
272
217
506
500
602
8671
498
9120
535
886
1337
992
4076
2004
448
3616
447
333
575
4831
234
3735
1136
14814
557
4194
3101
5370
3257
4348
185
316
1247
2936
252
184
316
1246
1876
2915
725
2683
535
1642
1685
135
882
2129
209
7243
4964
2047
2491
732
1530
244
802
428
109
457
2030
14919
5762
434
488
1880
2636
9660
6237
2191
492
2025
125
165
2225
3693
6919
6633
4940
2701
559
8001
587
211
1948
3938
367
1136
788
368
613
269
3552
310
8866
4224
2675
1706
4966
7135
3683
729
156
172
1354
406
3180
8645
446
3807
445
2096
3214
9811
11937
2166
338
372
467
1611
2085
1634
1541
8070
1939
265
251
389
368
400
1259
854
1465
5247
3369
5826
830
8925
1239
421
2110
2516
5006
4302
8930
552
719
286
1259
1023
385
111
10082
7193
4831
701
779
159
7337
2790
7447
6186
170
9166
325
5343
694
8121
164
176
214
4589
8815
8588
244
233
192
227
283
321
13147
286
403
164
685
488
502
518
881
273
502
936
373
769
515
1518
144
408
180
582
135
914
9076
774
886
135
8204
680
3993
3351
276
2653
406
530
4001
136
485
1421
4126
7458
3458
497
986
531
2178
503
233
1624
395
7163
1391
445
650
110
4454
745
651
108
219
13602
1427
6683
5916
842
661
2343
493
483
147
9249
390
2582
1553
4141
8919
996
4162
113
292
131
372
110
131
188
113
139
185
321
1168
198
106
334
1051
1669
139
464
787
206
4303
489
596
883
196
10061
15296
3667
285
8850
1961
166
215
566
417
451
181
363
444
1369
1409
130
9044
220
1957
7497
1628
11627
273
850
1497
358
360
173
3898
274
279
2303
656
9610
685
4894
3752
2187
11014
390
228
1585
13707
586
603
195
4358
1269
604
192
1886
126
2512
4823
461
1058
263
1012
6408
7074
4908
208
194
401
598
689
119
11606
577
974
4453
13562
4870
1586
1831
1971
582
180
750
866
416
119
140
124
300
234
170
3337
1467
1046
661
11047
4795
147
1041
449
507
382
159
185
141
456
294
233
1762
207
208
330
146
711
278
535
137
102
1774
630
574
278
4074
15416
2157
9313
8533
2388
154
1459
12485
200
501
671
218
243
3652
673
115
244
1859
8935
776
817
1011
2345
1020
771
3615
5563
585
339
2035
574
11992
2822
4167
3682
104
223
215
275
111
137
125
188
166
217
3317
200
108
143
111
134
124
132
167
198
102
1977
15048
1293
1531
524
1420
5174
686
4609
1836
4808
7420
3879
209
647
2599
183
4491
3202
8825
137
612
119
3212
1724
808
810
1496
104
351
237
169
116
1024
279
4757
396
207
128
2348
628
216
269
432
7256
4838
926
1681
210
184
327
324
2767
9352
6372
120
505
236
174
289
444
218
504
6643
2797
121
123
148
130
112
1680
219
380
866
454
4254
621
635
401
186
808
4392
1229
918
7280
2305
1024
256
1560
8820
170
6656
353
4699
501
562
215
226
175
213
157
133
930
239
776
1723
191
398
374
299
502
238
111
175
441
120
109
972
142
286
255
121
216
1693
13892
7376
316
322
144
1209
1178
1026
975
803
2755
1841
346
6578
2483
1821
5828
338
362
149
115
13876
210
821
130
252
179
565
1328
150
2128
1861
216
659
5059
690
110
1991
3300
1605
7675
1560
1453
2140
190
873
114
216
203
195
6193
541
709
1889
8954
169
923
470
1011
3628
5989
1399
143
451
487
147
1250
161
188
513
585
388
605
8892
4316
3638
453
1450
689
643
783
7701
712
557
261
135
119
587
2657
122
298
1096
1360
1076
531
529
530
1444
384
2286
370
214
152
115
386
178
591
470
212
3838
263
1292
167
560
343
166
108
148
202
206
1064
143
2527
268
268
156
256
7383
1888
790
234
1395
4892
7818
158
280
267
2773
1141
378
2525
790
3502
5090
3917
4673
3641
9237
6974
1018
585
477
950
1187
127
405
478
694
166
4875
7371
577
144
366
105
1394
289
175
381
2409
485
497
376
426
100
137
144
239
1900
995
610
1888
514
279
4994
7243
1020
106
137
197
2059
303
528
155
223
1460
620
281
194
1833
1098
831
376
252
368
194
198
250
554
265
1967
419
7091
1570
701
1279
6759
4287
1435
385
172
1236
812
573
7372
870
234
160
232
483
7038
1780
7915
309
12592
107
9307
138
857
3629
1365
579
476
938
1561
479
509
440
2716
12696
6983
3820
142
136
2506
590
273
214
145
529
1675
4759
217
129
530
1494
325
678
176
576
517
508
429
1011
7413
513
480
2861
6141
476
2658
1677
213
503
3795
606
1018
1923
228
213
495
125
414
128
395
416
248
127
186
268
327
184
166
907
1047
1919
2158
1614
640
491
555
1230
8902
215
470
1224
328
387
2449
454
436
130
487
178
1883
273
3495
7797
2413
119
7533
848
793
813
737
168
564
307
407
2370
2094
808
6055
6037
2703
113
242
1428
500
105
622
180
269
278
296
798
399
338
794
247
4697
366
350
347
5201
449
134
199
1809
397
226
337
204
1176
706
399
288
134
114
130
410
208
685
669
920
559
127
3756
7334
1155
2556
218
590
4540
578
6898
8023
1395
1714
8499
5821
6148
1451
386
354
182
9605
4315
961
957
1878
647
1027
2141
2798
645
418
7121
368
533
1103
533
3186
1575
435
4633
1091
866
205
268
777
1464
182
175
205
416
653
593
1287
398
355
186
191
1299
13524
1233
122
411
1670
158
877
5705
162
876
451
182
202
1705
370
255
603
4333
11361
3687
697
1558
1238
3733
197
13978
5951
2721
257
231
1368
323
159
963
1864
117
160
102
104
154
114
440
110
318
570
460
1844
3377
861
690
3950
1639
2185
688
661
2387
1869
7131
959
107
301
242
346
407
190
210
251
408
2985
143
236
138
173
135
220
152
150
203
241
668
245
730
844
2510
131
11646
127
234
263
181
527
218
297
899
108
1931
645
383
137
6094
368
841
617
1460
220
154
526
1447
331
758
1098
7995
378
618
1086
371
1099
207
481
215
414
356
226
175
14686
768
244
1176
1054
600
598
1595
1526
9382
1209
106
6574
454
4292
8945
11927
1281
24438
2485
9091
1523
622
13644
8230
2467
170
1269
1524
543
1268
3806
2231
5154
718
1308
4194
5185
1901
900
3441
7375
152
265
479
1018
2369
898
434
277
709
453
478
234
8903
470
7142
4964
2983
367
569
511
451
234
113
1219
9294
543
321
1463
1591
7755
1310
1096
222
6779
9319
1287
418
191
1142
9009
352
2853
385
1996
181
1376
1097
11699
518
814
273
824
772
3840
1625
2558
610
1377
388
856
183
575
164
273
589
350
1013
300
154
922
3107
1884
686
5537
520
688
125
2422
340
297
103
1229
276
121
120
2227
4612
239
9134
215
434
598
682
1182
297
379
966
155
309
219
128
137
1301
105
101
973
670
9378
243
621
841
8930
3510
2202
699
228
201
106
433
101
1067
219
1740
643
550
217
306
284
2721
223
179
10756
516
440
170
9319
601
2247
10794
1673
197
140
117
114
718
132
681
1390
3798
197
140
117
114
604
131
593
214
798
6887
1882
3977
255
135
1322
7029
233
136
160
300
14174
160
209
813
264
103
821
226
214
194
133
374
5679
6061
271
3720
246
197
240
7357
9180
275
3438
6414
10308
108
1671
109
121
257
173
105
2024
1022
9055
5653
1889
9224
2732
3145
753
2629
235
132
5507
1759
582
5290
670
14857
1744
2505
1275
1984
422
355
8473
351
116
311
433
471
403
270
154
298
1294
7456
1671
846
13821
2517
3002
5848
211
212
2414
1013
3221
266
241
148
333
130
384
5472
12641
1441
382
406
1199
7995
236
725
396
932
2244
508
404
312
237
323
1418
228
113
217
599
449
5457
450
220
599
555
673
525
104
514
368
505
1075
287
1022
554
357
296
123
378
1666
6165
1242
1665
585
425
464
675
228
780
194
109
174
144
294
1877
602
9744
4065
9245
2204
116
314
362
302
183
394
382
204
321
462
2840
260
134
225
298
1438
604
8884
3453
354
792
4729
229
170
1067
1240
9048
639
1202
2766
8926
628
3478
161
774
5703
2547
1304
2435
3066
1308
511
1588
298
1445
7797
4131
2647
1643
108
3112
197
119
169
140
267
1788
114
119
221
725
252
447
142
262
157
125
4236
1781
5060
526
633
2901
6456
1355
8527
1128
306
397
377
105
197
8874
724
2969
406
301
1659
2354
562
184
336
1494
122
191
797
2373
2236
187
699
250
135
9523
144
328
472
2071
420
161
410
134
223
100
1771
5075
4395
697
228
1036
297
1213
7494
4572
531
682
875
5862
2750
230
1055
2135
1451
1274
2031
3560
455
2320
314
499
2599
6348
416
4715
2852
1230
366
618
576
210
1456
2683
193
883
738
422
1845
317
14836
8957
9558
1190
1015
169
189
710
210
201
127
7284
5025
658
960
8671
7432
6227
1196
9098
497
2718
332
100
447
13622
549
279
753
974
14851
4919
2192
6531
4878
2828
4652
8106
231
477
6542
347
4747
1522
448
934
503
641
3475
1296
13586
5277
8936
747
771
703
1053
1051
1313
9597
158
170
788
1304
7366
6185
1205
1702
617
116
1850
396
110
237
999
114
895
135
1593
631
115
184
673
7429
1181
447
126
236
1149
161
144
899
135
1592
633
117
189
2026
111
225
274
896
407
4152
7970
1085
209
1378
1744
118
2449
7316
1639
1547
2315
1535
1509
896
5383
5079
4336
3728
335
1088
1825
14903
7025
326
1027
798
476
245
203
270
735
902
596
1779
2272
284
409
231
197
200
366
217
1642
2559
3376
1123
1060
1632
1981
835
1872
1083
275
155
114
276
210
411
373
799
190
466
1731
447
484
304
1232
1207
334
846
375
6838
1389
159
5517
309
5457
153
563
7395
7021
236
382
122
4229
14093
105
4688
361
2549
487
697
1295
284
158
185
240
261
3753
103
10394
9348
115
5010
4706
346
6439
9844
3211
2046
284
149
168
176
239
253
2049
103
360
1271
925
163
115
163
6118
9277
4730
1961
561
340
1042
465
5502
557
1043
1879
421
1430
486
1499
310
100
164
131
307
306
251
228
4096
7534
1299
8577
415
342
212
213
1224
2289
1294
395
251
156
260
2241
159
5044
1165
577
9006
175
263
1114
613
5864
3087
428
274
185
3379
484
2258
314
8919
3392
1653
304
389
450
450
3528
767
311
9448
154
1935
336
125
235
486
874
495
524
6701
7453
392
390
180
182
104
482
418
1053
393
571
1017
1299
244
266
1503
307
617
931
3985
2297
436
175
637
243
1407
1534
231
1525
165
1865
310
449
176
2140
446
3949
448
273
3785
2559
896
7871
252
916
494
667
2153
884
945
1521
2433
793
4096
9365
4685
787
616
855
675
1186
5986
4563
351
354
5455
657
10751
3954
1002
2383
1171
2207
456
2763
1835
1992
5545
1729
1264
3447
3989
1605
370
826
2224
765
496
616
191
193
1551
390
3077
575
3280
2376
1887
1215
120
1070
112
2941
119
1067
112
2949
121
1075
112
1622
898
1145
551
1948
2390
591
435
116
117
125
143
230
4647
8504
6065
7319
3054
123
173
413
274
1450
385
403
1228
3183
1460
385
406
1248
386
895
442
631
4419
6031
3803
711
3414
10362
8980
3262
814
763
136
972
419
278
320
247
5290
697
3294
4192
501
444
579
638
175
2830
631
10392
3680
938
2171
434
178
194
175
1047
142
3267
172
10257
8962
3677
611
8769
13757
201
121
1050
205
170
13692
310
9260
1148
101
184
219
578
109
2116
663
314
356
209
738
290
150
959
1421
633
289
100
2624
3744
200
128
3142
797
371
104
5321
939
3697
11169
8746
7864
882
156
1006
113
511
320
107
140
140
115
155
279
318
280
932
6374
2703
4617
2288
540
817
1343
7636
276
204
135
343
812
1650
112
159
254
166
194
181
123
141
255
471
3399
112
260
251
166
227
125
141
552
3635
7260
2004
4074
4937
5726
5087
15396
8887
6338
3942
209
1057
112
178
11726
5108
9430
5618
214
188
132
1651
192
119
373
176
499
281
184
273
152
721
445
2396
494
119
373
247
500
283
183
274
140
6833
2260
14740
746
8922
272
3715
498
3788
144
7458
4550
1703
4870
446
140
140
100
252
501
302
152
367
254
190
421
223
1076
419
507
739
1513
1280
300
1455
216
514
643
155
165
485
2791
2638
7389
689
2788
104
101
133
185
116
1066
159
5111
175
120
505
175
161
8207
9182
5233
4954
5293
413
1754
4829
214
201
401
136
228
171
345
864
858
106
158
192
13888
693
384
141
412
186
192
388
313
2509
1907
507
181
152
488
594
2964
5678
1185
686
8186
4201
3669
13933
4975
214
288
304
214
504
2944
104
511
111
1140
401
235
516
1434
514
237
740
6016
237
738
313
239
1509
1844
2008
211
186
604
162
6545
3122
3489
140
1167
178
208
225
221
461
2106
437
404
131
189
342
112
636
5446
147
238
152
189
339
112
634
1395
2840
9333
9022
809
859
609
1141
159
211
392
154
975
13606
4698
13410
2085
444
144
420
1071
3204
323
934
620
1702
131
1035
1074
100
540
124
1198
237
519
5189
411
336
224
4105
1337
928
162
4084
843
361
8877
1497
426
1223
11533
268
274
202
258
156
338
395
944
9241
2799
8904
315
490
127
170
13777
232
144
105
171
1428
2336
356
562
142
650
356
4663
15354
9049
377
294
347
6340
346
691
491
2474
106
5456
493
135
613
530
2232
2422
13261
239
128
107
1030
139
5300
107
1016
139
1645
1966
2447
2899
132
345
141
111
168
2126
856
306
3843
5575
11639
8159
1462
1903
1015
437
3818
7028
1670
116
259
1512
632
1747
228
170
259
198
230
8116
709
4986
264
6160
2547
136
979
121
153
195
228
115
261
202
344
110
2505
1115
2354
449
368
248
7174
1524
450
372
975
310
264
232
905
4106
5301
225
670
507
575
2065
611
4985
4337
2854
2096
450
3559
310
289
447
751
1455
1535
2100
4669
349
409
6473
1280
750
352
4722
2475
1645
360
138
209
244
185
229
156
554
1938
163
205
100
9382
2982
8540
341
183
109
310
3401
1720
9342
6260
2791
1466
2077
6550
1690
454
243
316
258
202
501
594
277
5901
1784
460
1245
866
867
2679
1136
2260
6373
2960
1808
9372
197
4635
3174
926
876
449
170
2895
220
283
11648
130
2887
887
1168
13830
700
107
377
120
386
654
2173
197
318
2912
4078
7454
2943
1265
245
233
362
310
1071
829
1723
2175
6592
6949
832
2224
4742
462
351
585
186
147
2420
879
358
162
7401
215
3544
594
147
1912
173
2583
339
477
103
249
905
196
110
200
509
1473
323
289
243
390
276
205
404
732
2257
323
290
158
190
156
404
195
110
738
2284
1382
350
118
718
13393
591
1149
450
111
123
278
4235
9415
393
278
367
1642
106
333
419
556
258
2188
3217
106
331
417
557
184
260
426
2035
1116
4097
8470
659
799
367
225
4270
759
110
535
1025
155
173
419
503
278
333
153
242
310
101
171
452
592
229
825
440
3797
5537
242
1462
115
137
9894
4260
198
144
125
1862
2216
4266
7976
2451
3723
1076
144
517
367
395
815
297
220
1975
4755
1123
4444
2824
2466
433
215
2394
743
14800
11214
6342
8374
127
9446
994
115
3199
313
749
235
225
123
170
192
105
157
3157
11789
494
9037
4540
7524
1689
5356
1797
161
163
394
4546
8965
105
1249
985
2756
13843
851
9381
1240
1198
713
4294
279
744
4761
3842
281
190
125
534
249
344
126
590
101
157
120
310
200
108
152
307
209
146
4601
5018
151
9289
410
381
5272
450
3490
4033
3425
546
255
7396
827
4706
352
5511
265
4066
127
108
839
270
310
211
564
184
1637
301
161
851
5714
302
161
841
481
9317
136
8914
13135
9467
13827
398
138
279
6271
646
3027
474
222
481
521
126
267
1698
818
13790
367
214
162
201
151
585
110
104
482
589
11637
13258
271
147
456
3851
6938
199
208
186
443
457
5499
209
303
447
459
1841
1387
693
5175
1495
1598
1325
131
1475
1304
7829
1184
963
1793
238
628
170
768
690
804
9262
864
211
216
556
1077
8164
710
5134
1381
463
9244
492
2568
10356
1554
320
630
3072
866
1614
2587
205
1629
6171
7824
454
260
188
342
312
199
223
267
238
5462
262
190
121
341
100
312
197
226
265
1649
4543
1208
118
259
3898
404
6320
258
163
145
103
196
344
392
253
209
252
793
287
187
114
165
6389
302
125
679
367
119
247
806
682
868
240
382
217
1155
1628
219
467
104
503
484
614
14704
203
175
123
112
162
252
1328
7900
2894
325
9273
324
823
1393
827
223
465
104
491
706
230
366
452
2281
3164
8768
1620
1057
3157
651
182
5379
1943
184
4751
8988
3908
557
1098
3281
2768
644
723
1068
452
606
321
1063
3297
267
291
363
791
2411
1274
435
934
2121
212
228
366
159
419
2081
9538
5677
6627
435
259
1886
337
744
3691
9069
3823
381
263
532
251
842
336
1524
1381
460
3313
2170
2643
1025
130
7468
396
409
1248
2854
160
1037
160
759
591
2300
2059
474
446
310
667
2368
14005
8795
1453
259
1106
534
1004
404
668
127
1029
2836
1107
536
1005
523
542
478
6629
6371
1639
1402
5461
690
7560
3170
4663
700
5390
361
644
2242
649
3602
154
647
586
12498
7690
620
1083
6048
4149
811
624
13591
286
385
156
327
1319
345
751
1862
190
149
397
2544
6451
346
346
784
13610
3926
7055
104
100
256
549
5882
7518
2542
312
464
968
9622
1388
1726
2681
332
553
977
2357
750
354
149
194
178
807
322
1024
928
440
1700
8088
650
4938
6332
185
1304
268
118
209
198
205
135
264
1261
391
1521
205
3162
13698
1390
138
143
891
110
198
233
2225
3132
8946
2790
136
222
225
3582
126
113
190
150
1279
155
3407
3613
227
220
8031
10122
468
4286
2409
215
1262
7972
269
1148
1734
2371
2279
1428
4388
11183
157
628
5853
102
858
1786
232
256
451
2361
991
764
616
804
133
2899
6288
592
903
1436
1970
2098
4771
173
537
2129
324
499
384
112
2606
1622
454
495
511
120
1705
216
183
1328
2757
1066
1470
740
3365
5070
271
1379
155
2155
1790
4363
1004
501
233
352
223
1387
9438
1159
206
445
221
219
352
223
2033
795
316
373
5217
694
8107
13194
195
101
1036
1020
302
1490
156
1447
1168
2153
818
4811
5065
8621
2246
439
4773
1733
114
703
1105
129
622
1201
5721
160
175
1018
625
101
153
221
154
290
1657
114
203
128
130
5169
307
606
2508
4921
906
190
118
414
415
138
215
7833
121
334
110
3510
226
7325
229
314
1889
305
797
9370
661
954
292
505
3049
169
1985
2273
292
561
2216
2791
373
1035
7850
13326
1006
138
470
1036
1907
791
122
564
2131
411
479
1021
2401
791
318
556
1486
3090
2181
2105
2517
102
2205
2098
1315
746
6647
9134
2407
911
2625
13265
4144
514
327
1330
2986
8146
5878
4719
1293
4627
13592
8406
2225
120
415
511
3520
120
331
498
566
3480
494
934
918
515
5731
124
13549
178
412
467
148
364
368
2628
1828
142
1095
4767
867
614
1070
723
751
2344
731
139
5067
3414
10967
885
335
215
2936
194
5081
258
189
481
3247
10932
1946
3018
14692
621
1148
854
128
1048
202
1695
356
184
150
123
107
129
202
134
582
2248
1080
189
13038
1274
633
1948
871
144
4696
144
355
4188
635
5370
9055
2140
133
499
596
278
4297
242
181
143
1177
167
2381
443
170
283
271
242
197
145
1176
148
1759
9123
271
511
308
442
370
6736
2482
189
149
319
153
272
165
147
1039
416
2043
126
255
275
124
13865
1280
242
556
159
13830
1276
132
243
557
159
113
11722
396
2050
337
790
313
114
263
159
316
275
199
223
571
154
8837
1971
693
972
359
260
289
9463
3396
488
1090
2218
505
1404
995
398
570
334
134
411
279
256
1398
111
1331
1223
311
402
2313
222
206
494
189
3235
8950
477
195
3811
4735
354
6471
1864
142
103
3532
4017
653
3944
882
199
9355
442
5251
2506
300
235
102
4544
3598
4884
2554
1811
1547
8140
1521
470
204
733
8866
716
1523
469
3376
8890
1643
1477
5149
698
1336
9343
789
626
204
1231
1384
139
112
1275
419
888
108
175
667
613
139
196
1378
1199
2767
1304
100
3772
127
148
287
539
135
343
1456
276
254
198
160
328
189
156
331
369
107
162
175
1943
231
2231
1858
6798
1020
802
831
1015
2954
11357
5616
1030
1584
1341
679
805
2739
350
667
2251
14492
3787
15308
3434
942
214
123
1834
150
819
370
3124
150
913
112
268
698
1130
2568
4828
2585
1846
334
4566
5423
158
389
291
1179
1768
455
115
1560
3177
9550
217
222
129
233
232
568
109
101
101
303
13596
9455
405
202
323
309
184
127
1984
1674
8894
385
216
295
259
329
5466
1146
269
217
697
790
547
3849
1925
511
2048
10890
1161
2048
475
363
342
267
254
875
209
2524
473
363
343
265
686
1316
455
151
140
219
367
231
467
140
3211
6943
9252
1174
301
1119
3000
186
976
163
1591
119
930
147
2997
199
978
160
1392
120
1522
2332
2649
816
1136
3611
5733
646
2119
6204
5639
1193
9045
332
3462
14046
271
4785
652
313
148
2662
8834
5604
4688
350
576
116
248
9161
1917
396
1646
121
111
127
721
224
629
1663
1232
237
5556
2322
3337
5563
15448
1736
812
312
9133
311
2799
3120
868
481
2094
3965
4404
8833
5414
2153
1566
5524
1383
487
3539
381
574
116
238
965
1593
1705
9194
2306
108
9068
4946
1278
476
215
4014
231
476
170
232
128
100
1190
9267
3261
4562
841
1082
666
258
204
303
252
713
1603
1080
658
222
203
293
2328
121
1867
1308
1526
260
133
207
329
133
7290
926
6810
5098
975
1018
5595
1462
1839
1574
226
315
120
1061
9505
638
3867
1592
1916
107
100
390
274
141
136
538
204
411
377
290
151
163
185
494
128
127
111
655
4255
6006
7218
7322
6571
5709
1250
2259
1860
3658
6580
4194
7271
4953
264
7419
903
594
578
3295
664
2410
209
4301
357
674
420
1170
1039
7101
213
1762
1032
441
1939
1200
9583
3656
2616
4742
9697
3619
2064
2852
14821
123
590
575
380
1934
388
425
197
3223
2502
1969
3451
1146
126
574
726
713
270
3055
6552
4126
3545
1178
2492
841
367
4407
3411
4504
1465
243
287
111
189
192
183
109
187
279
13630
365
134
497
1451
741
314
464
186
328
393
1904
820
581
3101
591
331
110
788
7185
4980
841
7382
796
938
367
223
241
806
1359
682
500
621
123
143
2363
999
601
3539
495
620
122
141
1902
6572
3430
1565
446
172
270
148
2324
583
5088
4329
4734
2608
2109
725
6853
115
190
387
706
227
1339
669
1038
1492
817
1806
182
14777
3441
703
191
7494
10858
403
1262
215
328
135
177
215
103
191
389
280
544
130
1061
166
1290
2709
211
225
918
301
4126
916
101
4972
103
706
593
116
2381
387
136
107
706
588
123
1304
8562
1558
991
1010
401
1523
288
319
299
286
363
1592
3969
207
4703
624
4133
370
955
666
2804
520
561
182
315
288
285
319
219
1163
655
5902
7555
317
645
1030
8819
392
353
8838
2483
113
290
1402
1226
170
397
2718
132
275
279
232
301
250
136
110
152
229
2024
158
166
382
174
173
11448
9107
1282
356
958
12583
9582
6816
3110
4308
142
2303
190
587
1714
3199
211
181
8266
200
379
355
181
219
300
111
137
176
628
1444
481
1933
207
278
450
379
335
244
2946
208
276
317
385
338
685
14809
4034
15282
4156
638
630
1200
606
294
480
1054
372
466
900
462
2243
1029
1636
665
2779
284
10808
1940
7286
4678
529
2169
4904
2238
104
7977
1026
440
301
297
177
152
155
861
5505
415
506
551
1066
301
216
126
141
114
5464
709
128
2162
105
118
3915
178
186
1437
249
6287
4892
3685
938
2334
2005
991
157
155
107
158
146
194
1087
413
1206
1150
207
616
163
1392
12160
1619
438
1052
499
108
215
3764
4372
2158
125
500
215
292
751
1056
609
9519
221
1340
443
1329
456
111
447
4460
2094
477
235
3361
251
118
453
199
224
1124
2543
251
117
452
198
1122
836
5797
5204
448
1389
5328
4849
5793
6150
1982
8607
5205
2634
3259
797
487
1095
9686
744
2604
5413
1073
1552
418
922
605
130
698
885
696
201
279
171
262
1633
990
7521
451
1089
377
361
765
7532
1931
7316
1077
405
358
1398
1437
1031
4296
755
537
3286
5919
1110
154
1535
528
128
909
3254
527
128
911
306
413
219
1592
549
151
1833
266
7535
2170
216
1349
209
141
7106
527
236
255
288
235
200
426
2425
424
576
201
360
289
303
409
1757
1159
215
229
703
6763
1970
4060
1150
469
492
160
1029
491
12603
382
308
704
218
1063
399
1155
1500
12326
7124
1885
7706
1850
1326
5001
7273
115
1984
986
5652
494
788
307
281
5718
813
297
288
2306
1761
472
562
2184
1619
1029
2084
12798
3999
2345
268
819
235
1240
467
617
1254
208
248
2517
9389
515
4461
506
522
394
407
170
238
131
340
162
1845
250
306
14106
8218
4760
239
376
100
250
800
2192
1085
250
4138
119
507
179
1132
2116
1978
4149
1303
4883
4755
119
508
184
293
4711
1093
492
252
6203
2954
190
2182
399
303
520
313
374
200
248
215
707
167
1326
425
2330
403
607
115
111
311
308
393
9128
2149
1165
8911
1032
489
295
812
220
718
9488
1674
1008
604
3211
296
742
1650
616
110
271
1969
7134
245
120
186
237
180
1044
11028
9143
3573
501
176
504
356
331
141
475
1952
213
905
306
606
1178
254
176
109
1384
7379
3386
144
859
1342
469
326
153
110
492
464
1120
110
5033
110
272
586
7910
130
120
189
238
180
1044
11046
9093
3677
1947
108
248
1180
254
148
145
4699
144
856
1347
470
494
598
1012
2866
851
830
853
828
1625
246
172
176
187
454
437
1331
412
740
558
589
9467
4215
505
6219
4636
4356
4455
7879
4772
1362
1710
312
142
107
902
109
1306
116
124
687
400
186
1174
269
109
1857
6481
350
4786
3179
110
1171
1385
400
9043
1877
415
204
180
246
127
238
1774
910
609
3527
161
179
259
132
237
1952
2323
1101
136
104
157
192
333
189
244
6972
2253
169
230
195
565
205
811
272
352
8882
274
2225
111
9163
626
823
4818
3442
9667
213
667
4962
3183
4029
5697
4630
519
1875
361
140
944
162
151
303
145
271
287
868
2099
358
126
323
178
582
175
150
432
147
3430
1184
1644
8097
3249
11985
11978
2232
241
128
1191
9323
160
180
768
131
2757
121
257
9509
1171
149
208
3398
6181
7410
1614
2209
1018
269
100
6663
110
714
124
1111
708
714
3119
3358
272
318
1175
203
5242
1069
172
651
652
292
239
6001
509
157
290
243
509
248
407
232
256
112
135
622
243
443
314
685
1766
135
344
1283
11381
2044
120
382
9054
282
107
168
8836
931
4582
560
8074
176
629
8833
731
895
7846
140
227
111
134
303
819
827
199
166
159
388
179
1383
665
9212
441
1326
423
129
2460
3119
9087
8135
570
257
109
291
184
505
2534
1098
142
866
5329
567
707
3448
239
1694
291
504
278
3762
606
918
1409
712
1146
8262
2471
5743
5195
350
873
308
9199
646
2776
454
102
503
225
197
1766
171
115
364
301
239
411
427
226
705
613
100
201
352
7351
6564
7020
234
4220
395
153
582
150
185
115
106
678
254
2537
164
106
213
255
107
181
3269
1647
5115
617
100
1432
662
8918
7835
4678
398
1452
241
182
3176
801
103
205
306
825
287
1112
6100
212
195
139
104
189
159
296
611
1708
1014
116
184
243
134
455
827
5585
11834
882
341
4663
703
1412
2200
943
429
3192
301
477
380
1093
1128
2151
266
116
116
502
131
872
128
510
171
712
1454
509
158
3898
6679
240
162
160
339
159
528
299
7962
5160
9323
4114
888
1654
4938
2523
2165
3262
4072
2023
9303
228
2120
696
142
101
106
219
323
301
1022
554
350
406
434
2439
2335
1671
1322
1142
372
504
126
475
2810
3917
364
1004
102
253
207
661
642
1357
171
4072
171
261
519
1028
1199
604
3431
7408
1692
493
1541
515
3781
821
2118
11530
6176
1602
3567
1272
1085
330
952
2199
579
793
221
408
1459
3826
136
624
1204
1037
720
586
2756
3827
133
540
3585
539
211
212
114
518
2234
621
116
9145
848
171
102
191
228
2086
2724
983
1899
140
142
106
1048
156
293
154
552
2910
143
175
106
677
209
407
290
159
128
5217
2729
1799
1302
1268
2843
2521
1087
331
14941
244
951
1213
179
312
130
9247
332
3114
322
356
130
851
1015
713
3272
3117
905
245
173
193
5803
3733
678
3559
8910
346
342
1073
383
3536
3385
3369
1820
13599
391
9667
1410
468
327
114
130
492
5473
341
115
130
1887
2897
6915
3985
2066
986
224
647
125
132
123
132
1563
3133
3902
2530
103
203
283
269
169
1653
553
1030
292
203
192
151
13622
143
914
1467
928
2858
5847
337
132
185
250
144
627
3061
4615
1012
729
3798
1173
5769
178
7620
487
12684
180
8987
197
428
174
263
184
370
195
451
5039
515
100
184
370
195
1863
944
235
133
157
170
775
788
553
1015
300
176
151
157
898
3607
1085
261
560
975
1225
300
297
13707
1290
308
172
9766
153
112
2071
5358
121
14042
9423
670
5556
8904
211
628
346
153
145
133
318
7372
235
1133
830
104
9339
9528
196
3320
142
1454
521
2717
303
4492
1114
1825
1610
1614
205
209
599
328
134
915
213
201
1313
147
1933
187
9465
2013
10556
2643
3039
2155
322
169
1400
483
1703
174
2525
364
150
468
216
108
185
490
249
9118
14784
1665
175
1306
6093
15363
3038
403
430
8870
109
157
8856
440
876
526
197
1299
395
127
1760
385
4307
1759
385
2314
642
2074
9418
6779
1026
5911
1260
3131
577
1258
1831
1824
1795
493
1284
12545
104
1477
2641
137
112
7039
143
692
2925
1597
1684
7206
4357
1271
116
178
186
147
1037
240
229
396
6610
171
1536
281
1035
147
104
204
127
699
141
3620
1637
5177
205
985
3821
1115
2179
2589
2479
158
6493
4709
6379
1016
118
1181
9517
608
603
1933
621
1513
411
108
136
1946
2443
117
133
608
2576
9628
3513
6150
1512
12392
1097
3003
100
6184
1460
452
451
1342
1967
4222
1352
564
488
268
1465
309
435
6265
805
807
421
1199
1653
867
438
548
5747
14895
2163
147
177
117
1046
11576
2384
795
528
346
243
174
502
1439
2418
4234
7438
538
8634
714
3502
1782
7310
4899
428
1395
119
576
489
190
169
743
1320
240
1263
5751
1070
9727
6298
2704
5222
1101
105
156
2565
1255
301
1561
183
208
127
13661
115
679
100
297
569
1944
1250
160
1719
140
8670
1121
7412
1463
332
149
121
333
323
298
323
297
1372
381
176
152
13871
295
520
305
3028
834
824
262
121
165
282
678
213
153
759
717
161
497
400
368
1130
551
8249
333
322
14738
135
804
1460
631
711
481
1183
7832
243
194
220
307
155
522
108
120
107
9401
165
173
115
367
126
144
1487
1008
8910
3679
1446
925
262
150
7686
998
834
266
191
116
162
159
227
1655
2785
179
387
927
147
126
150
6535
347
343
1635
2154
9242
5109
3701
1916
2073
408
988
574
582
183
176
1071
105
419
802
1442
1736
1225
15418
7529
9499
128
5259
2090
311
478
102
140
252
551
409
208
528
553
134
411
246
109
218
142
107
308
907
4057
1031
2056
103
101
639
107
357
256
349
609
7437
175
303
398
4142
9562
352
161
228
1199
1034
172
669
307
164
103
151
160
3767
9445
2072
2513
388
341
182
934
3375
113
1507
275
5761
1496
293
2360
140
4245
916
921
126
549
112
319
8895
830
410
695
5015
826
7063
559
1019
178
202
159
241
408
184
840
1804
470
330
377
318
174
222
2286
225
454
5840
3539
1862
827
395
265
492
2409
822
314
267
311
4371
218
1152
13398
761
543
672
1255
722
1143
9397
283
3067
11820
697
1263
1398
241
455
920
11063
2394
206
100
1994
8895
2060
8236
222
2373
219
452
137
236
203
106
164
179
101
194
1308
2164
11670
329
166
138
149
204
106
165
180
101
461
148
441
268
835
190
635
125
4964
8918
2308
1064
505
383
335
203
469
126
203
233
1998
9324
7086
140
1628
7340
863
340
422
111
160
103
206
546
439
285
330
141
154
2105
839
614
3532
295
325
126
173
234
1450
297
178
2421
1255
105
482
369
125
2324
173
565
3204
9151
537
436
518
898
4809
6286
687
10422
6712
779
956
319
1878
2994
7386
4601
3635
2492
1652
476
1133
407
382
8120
1145
383
386
1395
2850
5706
890
496
7339
4849
1811
421
116
833
14877
840
3591
709
296
1884
223
327
153
216
982
739
205
237
429
2236
250
2797
552
498
101
398
171
107
107
422
113
377
177
182
484
2025
245
272
171
1515
403
9306
294
1952
279
257
108
420
210
363
113
145
480
1513
265
434
133
156
146
325
126
1629
115
665
169
218
652
821
370
160
557
527
127
841
5506
530
125
871
1418
5692
1116
4091
3268
9514
11713
2653
1168
1413
1096
4587
1613
114
14845
2082
1220
6850
565
759
2949
1878
4402
1417
167
1756
2478
292
290
171
883
1632
613
358
117
117
130
373
2394
530
4969
122
4342
13233
1848
2814
2344
1848
8419
4708
306
413
4272
351
2838
894
180
104
478
180
121
321
368
117
120
606
165
7398
107
461
183
223
297
949
790
378
959
3873
392
184
5048
5222
4571
700
1594
8875
6591
8206
405
187
317
120
1268
735
1643
6176
2727
1528
1121
988
1298
192
623
145
5240
149
630
2489
5332
2898
1402
165
676
184
177
405
575
546
3835
545
499
1411
1235
1728
4426
725
246
3181
2634
4688
4496
12859
517
124
1159
7316
193
520
757
427
6283
2248
362
308
4264
754
5508
1501
1215
8982
5374
736
1246
1982
4410
1473
974
680
664
2480
908
1501
724
199
143
394
895
1575
911
411
1878
4463
5697
8208
693
3119
15243
2126
2851
6222
669
450
5164
695
1751
2789
665
1229
1289
6437
2654
7398
5288
109
130
484
311
689
7923
9223
108
1031
2308
227
222
5956
568
293
925
581
7256
1067
1260
6431
2373
5093
2555
2572
396
4792
630
2640
670
1143
676
173
496
156
294
259
128
114
1502
167
6184
3731
9786
832
1349
2434
183
3682
145
788
2105
5924
1264
2315
187
241
588
206
1584
938
147
1545
1912
10990
2238
425
190
171
241
667
620
140
218
1282
2116
102
1109
1787
139
343
644
4009
2280
2185
750
957
876
508
558
1109
1358
7212
2953
1424
421
403
280
1523
170
7784
10963
4753
351
297
14925
6165
2348
1973
302
4594
1526
230
191
126
418
169
150
180
1159
1737
7778
1689
104
3305
348
339
411
126
430
172
153
181
109
162
267
4926
2708
226
2458
1730
14769
2871
226
1121
4180
1659
283
398
692
1520
7243
820
9432
2058
919
393
2343
610
1161
1044
1671
24091
3719
125
871
191
720
130
194
715
8923
4358
4926
213
720
4022
128
2324
2413
1424
5831
3984
7390
920
7339
885
7362
830
9350
118
1666
9337
107
1005
455
985
7334
1641
1053
1120
229
145
467
360
263
281
391
503
1227
530
1052
13468
1302
344
399
252
174
142
1028
1285
407
181
179
119
505
173
418
606
1357
131
5690
235
111
160
229
192
7438
734
392
1837
3971
8481
1143
10572
204
2831
1282
1478
1292
1381
1463
156
140
633
257
608
3130
1968
309
12721
1302
5089
5088
314
115
253
130
153
940
132
331
373
6773
660
3049
6180
4812
4768
2129
132
2279
559
327
2374
3007
1198
1408
9390
8949
1185
368
478
267
157
232
320
786
118
468
451
778
926
7890
139
240
7507
14616
1409
3551
810
320
1140
9372
1151
164
1615
2767
5955
1325
847
4871
1051
3181
540
303
1710
2243
1705
119
469
439
254
474
887
735
125
216
128
3083
156
137
336
404
376
127
5434
9821
9351
4964
1608
2326
198
177
998
139
866
486
2112
207
1257
1382
1242
116
503
1415
1167
333
675
147
267
4797
840
285
143
172
602
145
114
3255
8266
9346
1324
1181
4303
646
628
3700
1475
357
731
556
519
402
2699
239
562
1528
1381
1999
2604
1815
568
773
138
247
155
341
365
128
332
276
699
325
1243
1264
568
770
350
139
246
117
337
140
3363
972
1261
355
118
175
141
1026
4411
1293
165
115
174
111
590
2302
497
6280
6109
508
432
147
3939
656
224
1215
427
994
1120
740
172
104
373
1104
1178
1229
1652
442
449
150
135
149
144
811
447
2955
670
5253
639
222
607
104
108
2156
680
1810
1612
1771
683
1617
2174
12659
2793
9369
167
1239
2245
572
483
439
682
5510
547
688
1354
527
3642
590
5028
4005
5371
590
547
105
712
1138
9055
684
551
239
660
130
119
129
150
1002
1610
7626
495
722
1639
126
796
169
424
168
478
379
116
2532
804
169
423
168
189
4528
2545
3448
446
917
1465
105
142
429
330
1443
243
127
106
101
133
262
295
219
377
6953
223
1261
112
1252
7232
1399
1861
121
8926
313
452
165
736
334
12742
2457
428
451
167
151
433
874
317
677
137
5242
473
141
497
381
194
410
550
352
9137
14802
368
212
458
3578
607
8415
9271
4791
843
2979
10114
5022
9353
803
1530
2181
2581
8909
1047
445
1590
2412
7364
997
1466
1752
5405
2525
1854
1009
104
5612
626
764
349
398
213
369
142
243
7430
318
246
1924
1048
429
116
283
201
818
312
152
145
755
229
194
1913
387
1577
681
148
9360
4986
9288
8294
1396
368
385
1102
8124
356
360
1110
485
250
270
1157
630
187
327
395
3025
207
1603
332
6793
13554
5971
4865
7410
2739
14594
1781
197
7715
929
110
1777
3202
1624
785
946
2204
1475
425
460
1873
1892
1071
550
2140
386
4133
8873
2802
3265
1052
2260
490
6602
8633
5379
1421
3523
1714
3141
6513
7354
2927
1887
138
1062
228
2203
1409
753
1618
1338
1823
2797
8853
579
1225
1336
1815
3374
1220
525
7170
7028
294
1805
2309
371
396
2582
440
7330
147
3805
517
1510
970
2396
2476
1187
7531
6329
519
1160
325
103
2181
13519
234
1884
490
420
160
194
6802
197
7809
131
117
209
339
320
430
106
1689
100
108
248
478
271
2652
723
1311
1076
3501
3514
8933
994
4986
4815
7256
4928
3309
7433
1938
374
256
280
366
303
914
1317
487
175
502
112
824
183
200
157
572
478
313
323
7403
920
280
588
6232
565
7195
11850
3218
1666
484
13588
3405
2139
172
173
1139
249
1332
1254
3072
631
3100
1383
121
1025
124
835
240
118
706
216
237
181
1178
1258
449
9515
6957
873
7316
4734
606
2717
828
801
1199
392
489
6651
7411
894
177
449
3225
805
1237
7414
5093
3290
760
488
1070
5647
2646
509
362
2057
127
137
409
151
104
3080
1485
1594
7671
785
1446
526
4120
7666
256
7289
3358
184
205
8940
565
100
124
554
1322
4208
8453
9410
534
302
221
342
240
174
168
104
204
354
645
209
132
251
111
11664
596
2202
262
124
107
314
350
2306
227
222
3270
6705
5046
811
3925
100
9557
2712
310
926
118
110
535
13721
3344
466
308
187
880
1260
2162
110
198
201
115
1621
119
382
980
2192
3650
1481
218
135
2938
1492
163
105
1633
2233
9357
3009
3832
6295
499
1870
271
1211
1190
599
209
1061
2017
2820
5332
4514
2177
9417
3356
3571
4506
426
1142
369
383
406
7348
1129
372
386
412
712
4721
269
4768
4087
262
2587
315
1439
307
121
552
330
213
366
452
9028
1448
510
8864
176
319
13417
913
316
535
337
1892
190
624
2041
2357
805
260
2088
246
316
6478
280
930
2450
5895
1401
213
813
194
1540
2685
1584
210
818
195
1550
2694
1058
1160
1893
2143
1648
173
411
383
2515
173
415
2012
298
218
1251
7368
3281
1178
4621
646
524
1081
465
131
1189
543
427
11933
7098
1521
9354
3548
7887
2295
1599
302
480
406
694
619
153
336
11919
3785
729
312
4749
118
525
1086
108
297
1205
397
398
364
1883
1219
575
164
1164
339
13873
1036
2899
661
1874
1034
903
2395
144
1013
283
1490
5758
1534
1485
5825
2773
4316
2486
707
1351
294
128
151
197
104
395
550
400
2998
156
297
228
104
263
518
2317
101
530
211
4205
2988
1181
232
641
716
709
904
1463
263
7856
1842
1466
2017
192
743
673
1183
163
1541
2287
277
186
1007
1925
1284
974
187
380
498
1631
687
2664
1522
2358
119
829
2137
1089
107
123
3890
283
287
448
174
4017
208
4323
3778
7222
4988
173
225
798
370
9689
410
2906
792
106
566
5043
510
418
564
378
383
499
5177
6499
327
4673
7528
383
713
6765
612
5127
1327
470
141
440
6215
8760
2340
1096
162
342
1483
125
173
127
581
9141
152
427
380
191
163
453
573
133
1056
178
1709
136
106
179
178
274
600
407
106
712
519
433
133
1029
1734
1407
7108
155
133
1028
1733
1437
371
661
3492
168
118
2114
151
4429
289
209
13668
431
1777
2037
103
11984
292
498
1831
709
248
309
1313
119
285
1293
9349
1197
127
732
230
216
541
1719
9311
7404
189
451
1092
675
5284
1094
3343
8789
3580
8441
853
401
375
8894
133
194
128
805
13897
12169
232
1039
153
160
461
134
227
146
610
213
848
159
282
858
732
298
584
347
249
146
612
520
644
1160
124
520
132
391
439
3147
793
584
387
434
1413
247
8870
310
816
431
1016
842
8120
1070
692
1469
933
319
631
757
2141
3984
8845
3407
715
640
5794
14781
6984
550
714
4424
4156
3383
687
1501
1703
7700
276
1123
307
555
107
785
218
1248
7320
3245
1358
7291
902
1240
399
8412
3717
3675
108
1380
750
488
447
975
242
1526
3715
6224
13661
102
1765
2057
336
1155
353
292
381
179
1886
362
713
1427
121
1253
1202
1089
204
284
1286
440
3685
4474
249
513
1170
309
8880
250
6040
247
525
471
2301
189
247
1270
9252
4344
311
829
143
321
104
636
478
6617
1099
1135
4908
7511
1928
4450
1256
656
13406
2385
212
549
9469
4241
120
1592
429
155
1191
236
160
820
3586
239
209
152
2489
817
903
1069
363
231
103
1452
1031
1052
8034
1011
1022
405
169
9554
105
3653
8903
4087
172
331
1554
1072
1073
1106
476
149
2705
7081
2703
1826
1949
1339
123
9011
893
1794
217
614
130
869
4946
1033
1465
1181
3848
3507
1854
909
4971
4843
9441
5305
1487
1124
269
2340
631
13671
567
125
584
212
134
13948
154
4227
131
724
245
155
1244
892
153
102
107
946
204
309
124
700
375
233
199
4813
669
531
11223
648
1300
7303
2852
3918
8370
4126
325
822
927
159
545
587
341
181
123
303
1619
318
244
684
702
1399
1473
495
8808
1878
6750
225
12646
2594
1546
7584
4323
1452
382
742
1092
8101
385
527
1116
419
697
7470
15345
225
229
2201
8915
2590
9465
8638
266
2804
5312
1587
1788
11352
518
4492
1080
5019
8938
2117
8912
980
9350
1602
552
465
157
149
100
232
141
109
369
173
633
640
5995
880
2089
127
7861
133
159
2361
3404
1885
6340
6764
133
108
829
7323
363
2748
10160
5450
5146
182
2930
1842
4191
103
3410
4649
2652
2402
624
480
183
426
189
888
3399
182
142
182
892
1921
106
286
295
3313
6071
1364
2859
2243
9786
7448
491
231
308
166
351
3709
307
266
309
167
423
105
1918
671
6730
4236
458
2046
14957
532
856
2345
1471
9364
937
600
472
2852
13631
306
5896
1224
3530
721
735
1455
6694
342
4607
1339
212
304
4770
337
6455
823
13535
257
585
796
3919
1654
943
101
3993
611
1279
279
9271
2640
1856
7498
996
218
5462
152
449
1063
244
310
299
2697
281
193
2324
8947
6570
428
7420
176
430
1085
2313
171
2034
1760
3003
561
274
207
265
3165
14940
6274
257
198
1692
130
144
106
566
386
719
295
215
660
115
324
117
144
1153
274
13798
182
204
397
8870
1410
645
188
971
3208
120
869
1592
162
659
189
943
3207
5460
2472
1454
644
3243
2050
651
465
179
3529
5423
5065
258
1822
1465
1632
204
221
2762
351
435
12714
1887
140
126
111
281
132
694
1234
9300
1872
144
121
1169
182
486
593
2083
576
2464
609
4425
1210
756
4704
1888
468
1569
169
2034
2358
6520
194
233
219
267
1936
810
613
3289
135
1920
176
166
112
247
2368
8880
180
154
137
151
108
8838
568
127
912
502
2480
272
156
423
306
565
2861
5648
7436
1693
134
130
1300
3459
583
1131
217
110
492
1238
1396
162
504
825
215
1630
2986
103
629
6430
1700
303
1585
109
501
827
142
214
1545
2983
664
1780
466
272
3118
1446
318
7462
4971
1061
1734
2115
5022
704
7980
2153
2294
9477
702
3230
329
247
142
1636
6010
3870
494
160
315
701
1498
838
125
1098
1431
273
445
209
5966
290
183
106
233
564
374
1242
469
641
600
529
311
695
3158
273
697
1647
3667
471
3679
121
339
113
3802
227
305
307
1935
643
213
2461
5047
1257
9406
2488
1881
12590
372
1070
982
4448
3891
924
1208
1575
10863
12152
7596
5706
867
220
656
7094
3976
1976
4506
713
7437
3632
4358
441
1507
587
2345
1007
2203
938
670
1468
691
3718
481
1006
1941
694
579
13626
134
447
469
1189
705
444
173
1407
198
401
136
544
5601
505
8894
1551
1554
213
2156
7230
4993
713
3560
3470
1495
2020
1648
4841
570
8839
140
149
203
102
272
310
3999
13491
393
3338
14846
1330
376
200
2442
445
366
3446
2267
1076
6040
3036
925
536
6946
183
286
129
224
176
3095
138
4190
6999
1762
2271
1122
174
495
273
129
640
639
6791
153
330
110
678
11209
5328
8842
2887
168
243
142
211
439
308
310
874
4878
491
2633
102
469
190
13642
527
1864
903
198
154
364
627
2503
903
196
155
104
101
1228
163
236
526
1309
1347
202
193
213
862
1682
7109
2459
5794
191
538
433
1405
6436
6408
1335
2128
633
11470
707
7112
703
268
1983
174
160
246
1186
8316
3522
230
5524
2878
1401
863
818
213
174
159
2480
8666
3278
502
185
917
1563
948
211
184
174
158
2966
185
910
1586
861
813
210
174
158
2969
478
818
1055
226
279
573
2004
11655
388
266
205
559
621
3893
6056
784
2364
2335
261
1096
222
5250
263
919
196
197
189
1355
8981
115
268
107
316
1136
1053
1447
1370
7754
1424
393
161
9618
309
3736
9523
3835
474
8976
3861
1708
292
2685
4064
7520
4664
9010
278
347
184
284
456
5379
832
601
112
294
616
1872
113
274
147
307
516
3316
10117
3124
462
723
1352
1020
154
609
103
2051
1147
603
9468
3300
752
7887
4966
2679
2789
310
138
118
105
402
1797
3424
3622
5088
3986
9197
1473
2661
158
433
243
8139
250
7289
3458
8946
9506
8925
1928
1899
557
6970
11394
1848
7312
7268
1348
177
205
119
277
366
306
129
277
205
238
2610
209
2459
1221
434
288
566
503
2336
205
1280
816
147
718
422
1012
189
1600
9401
11962
6764
11597
2116
5827
268
128
310
124
102
581
105
1744
183
156
215
346
323
472
274
239
1757
1540
2120
8538
760
4317
7968
2581
8833
156
4155
7642
536
246
114
150
161
645
1273
3751
233
344
118
5380
156
2368
2905
138
7480
1553
2494
335
1098
127
620
1859
177
211
475
178
1405
1352
1714
5399
1097
477
1325
2821
3839
271
1863
1287
492
642
178
154
925
981
1679
563
4469
113
158
109
1767
631
194
1410
166
348
469
610
216
415
625
1296
317
542
1736
2121
1839
1119
535
632
1047
9558
331
9443
244
221
188
1608
1765
1363
419
716
296
373
397
2371
189
1069
1139
626
1257
227
284
185
189
216
3807
936
9451
1566
1450
386
732
1134
8072
359
734
1053
486
14942
14135
518
3420
474
6658
4187
342
3140
547
5205
8959
5163
274
366
118
5173
1691
649
130
110
765
1352
1589
2121
2373
578
2457
219
1129
2122
1100
1907
1222
2255
1464
349
189
171
119
1661
631
2075
5979
1272
721
413
7441
1301
8979
172
152
142
193
151
139
177
107
4007
1300
176
120
115
155
144
2283
9412
4533
591
107
380
709
2645
1454
15392
375
131
236
293
282
337
237
159
248
561
2809
158
4282
341
1369
792
1041
871
387
292
365
201
135
741
2043
866
5702
146
957
267
226
400
207
14920
174
9261
504
657
989
999
9033
3064
2859
646
962
8980
2890
897
286
125
1870
11188
2426
4713
346
347
6464
6467
7894
7505
4754
1611
949
286
133
846
225
2995
112
1133
183
488
7046
4367
1731
361
411
1995
2291
9242
234
2770
399
108
327
4658
1295
2460
6005
8859
633
641
632
4124
2418
481
350
233
285
2902
690
117
220
127
1137
236
559
812
605
316
14050
7323
108
748
3837
428
227
108
381
276
206
130
1472
2340
8881
6522
533
2105
2800
1056
1461
1551
1440
3057
1515
876
6198
3302
6965
1693
2691
121
308
105
3468
226
138
269
919
201
194
314
1546
1309
1939
1212
2050
533
684
1335
530
460
1323
1954
9417
7328
568
229
1173
121
568
113
580
176
2944
6253
4960
469
533
4730
482
368
159
105
546
130
182
131
2455
197
599
409
270
166
106
399
160
1971
2944
928
2592
492
8951
4616
6965
2298
3002
8208
5986
6832
489
1980
1176
1520
3592
266
206
727
492
1179
4087
1659
2403
3199
299
137
1798
935
113
119
157
414
206
8937
315
839
9576
2473
255
986
488
3530
514
618
1297
3728
494
1002
1700
184
256
580
392
232
481
114
1662
207
728
2341
1105
425
1128
394
364
8053
1147
388
363
1432
10574
9616
2341
191
2001
2729
9386
4791
1562
359
3429
7404
1818
1093
2144
105
4211
160
154
103
4808
1831
10632
877
1029
235
296
276
2264
1794
1875
2345
5150
8762
327
681
673
1400
245
1961
507
2090
3121
4071
3786
9095
327
3390
241
2812
507
492
1630
490
839
474
835
141
2918
145
1017
778
440
837
141
2156
761
9312
764
538
216
238
1415
1143
507
396
8488
5372
115
205
13895
454
5546
8893
2299
5144
3896
7578
1254
206
431
539
182
7982
113
614
505
799
501
9330
296
127
228
5264
1132
265
182
716
1440
933
942
1211
754
1852
7296
1449
191
106
284
1166
525
169
213
241
601
621
211
1596
993
136
963
2531
5511
234
297
246
105
283
1152
507
169
213
599
620
1405
1349
9085
1298
681
350
348
4744
191
3002
1227
1413
240
306
450
170
250
229
469
1470
192
168
267
347
910
344
207
514
604
257
344
383
1267
235
2460
664
2239
1721
2653
659
311
5978
254
2004
296
1961
1222
2873
118
1376
695
680
1618
973
1942
834
218
352
967
207
646
222
4386
127
132
188
542
1214
5421
8498
3537
6260
3519
5144
110
2328
2376
463
923
2709
3152
686
4323
2402
4251
4411
906
2230
2215
2947
6415
815
348
566
392
175
8643
347
287
11567
2255
2762
3327
7334
416
5644
778
5095
112
507
187
3814
4628
1551
313
507
168
291
1663
1054
346
972
2124
241
601
169
1582
124
927
124
833
356
1649
3257
14896
101
2130
211
338
316
1400
348
981
676
382
540
2562
1483
2271
188
357
354
4828
2716
9348
3598
381
1907
411
384
8026
1164
430
387
1454
3356
1575
198
481
489
4759
339
4669
1585
883
221
247
7279
2734
621
5166
704
8233
1519
13696
3636
682
621
3790
6746
212
9386
493
6804
2409
262
2130
1645
716
552
3583
479
1022
2122
719
552
1127
321
9025
2580
1041
137
1871
304
271
499
1130
3498
8836
879
2595
285
281
1430
1022
2267
1135
270
545
1098
439
8702
3911
2871
283
1422
2270
1402
227
548
1272
217
1108
220
1139
2133
1373
1070
247
1527
1364
12445
424
130
154
131
7349
639
1100
1179
4720
2452
7355
752
4142
13888
10598
9602
1253
438
3113
6292
4818
5779
4782
107
103
895
1857
143
147
174
236
506
107
203
1896
469
603
3658
2274
471
605
275
406
10621
3625
1594
7601
2953
574
100
793
638
441
1011
106
726
240
477
229
1487
268
143
276
147
5676
3618
614
573
1032
359
387
412
790
514
513
348
2379
2144
1821
142
9150
3110
7250
195
5631
5281
7362
2130
5229
929
672
2965
1317
262
4550
213
1129
5279
1131
2126
3091
2540
9304
1848
629
13538
108
149
131
403
188
241
277
13803
104
118
586
520
7445
106
835
140
213
126
177
198
127
1508
230
346
187
330
409
372
179
667
360
562
129
243
162
297
5296
1235
426
453
598
9144
211
1747
137
380
3089
6689
705
1174
4693
1827
603
687
2377
557
5947
15585
2191
1507
14860
786
9471
9570
3705
1087
3798
7708
362
326
271
305
271
732
144
830
118
271
153
178
105
7318
664
6810
3581
1860
8327
351
1687
551
8514
920
485
1735
738
4946
472
774
194
200
1876
7794
4166
9540
856
1151
177
414
613
978
173
201
227
3840
963
2784
409
2189
1657
4300
382
978
3211
4852
181
531
4210
4601
8771
2128
496
371
254
298
630
236
252
1248
187
6182
108
121
163
122
613
913
2127
9159
166
105
903
7345
191
135
312
1360
1247
190
202
124
127
462
350
533
218
1202
206
297
532
130
207
7398
270
9528
1113
617
9665
964
157
293
8798
8300
234
687
351
155
359
233
104
681
444
101
373
2433
2433
128
171
114
1041
117
101
190
155
538
1993
6461
8960
9320
4677
712
685
1196
123
740
101
280
949
1936
7517
6439
358
356
362
351
4731
12978
308
2217
867
772
7437
7996
873
488
483
12771
3740
258
4251
1423
1149
730
266
431
1243
9416
395
173
5869
1285
2939
284
153
416
492
937
299
241
136
1237
12780
2225
1043
500
402
283
105
221
736
667
725
1486
148
7313
1012
148
5883
133
642
536
3055
3087
219
1061
2281
122
271
7261
801
9199
2111
605
2260
217
295
1315
388
127
350
647
881
1677
4295
2614
10093
1993
264
257
762
354
8768
4789
11531
4120
4968
677
522
126
103
585
528
1021
1501
4180
6258
1587
3269
2404
1765
6772
3449
980
11718
12830
113
154
276
1423
117
171
167
166
598
104
257
380
104
382
1523
718
210
880
1281
169
506
756
891
118
185
6894
186
528
145
5383
11531
2830
2712
133
422
1006
750
1477
875
9413
366
257
148
125
1834
1297
2787
1052
4695
347
6463
6345
5092
12725
1436
540
1452
444
131
8860
11466
279
384
296
230
302
324
434
525
203
1102
1163
892
354
432
291
156
177
3280
564
202
351
151
139
512
5829
176
349
153
510
2350
1473
331
6468
6524
2575
4053
501
1298
392
2016
5659
885
485
12664
299
658
8773
342
232
231
789
2370
722
220
4480
8042
725
1245
6825
161
911
456
1192
119
7310
1328
3767
9295
1818
953
296
573
913
2077
537
926
466
2540
569
582
1621
926
2607
2539
6817
1602
240
5340
1674
128
525
1629
4032
498
562
279
1145
135
7921
1001
1609
598
121
647
1270
290
123
236
1279
170
673
371
292
413
101
9575
7272
6073
1297
222
947
8941
240
380
331
12079
379
505
1936
846
970
14767
492
6444
1158
2805
700
1849
11644
780
2229
4984
863
8953
7348
266
388
664
7197
5051
6865
1931
664
2260
934
8840
3011
9625
6826
301
144
248
2445
165
13236
1592
8180
4903
736
135
143
639
3021
10506
479
130
239
347
323
858
4062
3750
955
1358
263
228
1962
8933
2734
168
3999
8994
2800
996
209
522
584
2553
2733
3951
9385
146
1676
158
116
611
297
1089
4063
9902
291
9450
4982
9238
1022
156
313
492
1120
4580
2901
148
313
209
288
164
405
2172
13686
2578
906
312
159
681
100
1160
1297
169
1193
887
207
238
2829
1244
12147
1162
2690
6201
2740
1543
5418
4538
538
961
12207
1766
654
2788
6383
202
488
5428
344
4797
1514
676
225
261
449
1530
2751
561
108
242
4012
503
8931
208
492
5265
136
14349
502
655
1179
1696
1503
255
237
259
356
157
257
125
798
411
11011
458
160
1289
416
101
364
383
3177
5717
387
258
858
8932
7463
3350
10008
168
185
926
1580
377
617
239
212
841
648
127
209
162
3960
4506
4139
850
6385
8913
5712
1645
213
396
974
830
1484
1680
118
124
121
318
358
515
292
122
172
274
1973
1599
1234
289
120
1247
1094
4400
10508
466
1863
1205
1758
7861
4030
1886
355
436
808
1310
925
125
1695
5385
1683
5365
1693
2397
1485
420
176
1977
1074
127
4743
2331
412
3130
9449
10366
323
4329
1120
262
1399
212
612
572
211
189
1793
751
410
1041
163
886
109
1582
160
610
570
218
1390
2526
573
137
1268
1203
1473
362
179
530
166
336
126
117
3161
361
188
532
167
335
126
117
1864
6767
621
307
516
526
142
200
118
327
991
128
6532
698
5426
8154
1294
4495
3929
1093
202
1313
1619
2862
1877
323
298
945
5149
3925
176
2231
2569
407
1461
2700
1233
895
600
978
255
7975
1725
159
1778
996
5220
7370
3667
1115
1800
14868
1067
228
136
8929
4028
316
172
579
479
4515
4877
7082
333
2484
4433
5839
10064
6649
609
3489
3000
6321
5645
337
165
385
2930
10534
3483
5949
921
6302
166
288
4507
254
180
1087
122
284
210
6282
1149
9162
1545
371
5143
1633
907
4120
6001
7449
2264
721
840
5317
5598
151
8686
8827
520
551
7182
466
1016
108
122
5580
3070
1470
8869
1857
7395
168
6217
4484
204
551
872
8893
3130
492
128
178
301
298
185
141
195
1644
7345
4360
8657
1075
455
1813
232
312
932
831
328
301
5774
4704
2245
578
2637
1039
4405
8840
1826
551
1004
124
3209
7398
8929
135
365
400
2736
1427
146
134
288
667
218
186
208
207
531
9174
586
590
1855
7331
347
511
885
136
1052
155
425
2095
139
359
136
1937
639
412
4122
165
627
354
1855
5647
1758
776
477
183
183
2594
776
476
179
1176
3755
168
233
1148
124
518
107
449
2421
4467
6310
4177
962
255
443
665
852
994
1084
543
305
235
337
1972
651
169
100
656
541
486
1110
237
2963
537
621
312
902
220
566
4122
358
297
4756
1449
264
363
4311
9433
1835
390
1152
193
107
154
139
288
167
176
165
233
383
286
147
3202
232
1243
602
1704
7828
1500
417
418
116
458
285
6433
355
353
1488
1529
402
467
9421
752
772
6454
344
836
11465
1061
307
176
882
110
223
250
950
2299
226
221
6626
920
495
153
3314
600
114
143
347
335
2453
7253
159
2126
1827
381
135
129
193
276
107
1590
214
1265
5000
6237
7693
6712
2766
1004
4359
851
6373
5011
3487
188
362
188
296
365
104
1037
101
115
2030
1425
6995
468
295
481
5861
476
300
484
1849
8585
489
3323
378
140
176
1542
265
1187
1020
176
134
111
182
13603
250
407
576
2796
199
1959
199
159
381
322
900
475
387
443
598
660
237
1403
474
734
4038
827
2152
581
825
555
2850
7254
12433
1142
1060
274
190
209
933
277
166
473
7248
7100
596
371
116
139
295
9009
248
212
392
852
110
136
685
260
267
207
109
8878
4149
1318
952
9423
4274
695
8246
840
255
533
384
336
236
124
167
183
7381
1086
7557
2168
104
1953
510
124
546
121
4977
7231
845
629
523
209
2516
867
615
802
1663
11506
1185
1122
1891
594
359
114
132
307
3864
1856
1147
3636
5868
1413
3701
4841
13517
4813
351
6583
260
2085
5333
554
1987
3718
1838
224
255
266
13630
515
224
222
199
126
173
2954
9344
255
461
792
1086
7501
1007
2077
124
148
148
103
316
129
206
3583
11561
124
148
148
103
319
124
212
1215
177
1827
14820
1569
622
6159
880
618
518
204
3433
495
799
2559
220
169
10203
13590
674
2166
1403
597
524
190
1784
722
343
118
112
895
743
169
156
424
847
133
1590
597
524
229
1782
720
183
171
118
113
1040
3171
4012
1540
1346
314
1083
114
7680
313
323
1175
119
1494
698
5322
3781
132
1644
941
497
1355
2103
113
232
1070
180
492
8270
699
1891
5373
6981
3524
104
2700
545
979
651
981
816
8911
8302
308
3849
1856
8115
1845
127
305
9707
3892
7392
5262
254
135
143
136
120
3301
8934
2546
449
1246
342
188
109
567
132
1282
9560
2412
315
13913
4755
831
9315
3137
228
220
9355
5135
1960
7485
1666
324
9299
132
12535
295
216
810
7367
2989
4848
1673
114
981
278
1436
1795
114
980
405
529
677
210
4806
3936
162
149
236
478
128
285
2364
426
4648
113
666
4530
14897
8108
6650
3840
6780
5029
1176
500
193
100
227
146
171
127
308
2523
677
479
103
112
151
198
106
132
1624
4514
318
142
488
226
322
1003
240
456
436
4023
191
558
433
736
1889
1732
3682
4728
1504
2715
1773
430
1726
9262
571
3841
646
2137
235
1123
920
1707
866
175
622
1399
704
15042
460
2629
4307
650
2503
1623
200
363
1052
327
2517
5989
10130
486
361
4756
596
12640
796
215
604
576
1388
5003
2489
9163
5348
1669
5537
4605
485
9451
1237
198
121
155
2188
309
164
353
278
283
103
178
198
298
205
525
316
256
668
886
6002
11516
3038
1131
121
181
258
123
207
853
128
122
630
1605
119
131
615
1212
927
1218
3871
455
587
4726
351
353
353
5849
404
1470
148
524
326
5247
148
522
107
172
241
995
385
386
1136
8165
362
393
1460
645
592
139
101
105
12326
1492
13583
1393
1022
270
199
8421
705
5137
919
182
178
116
324
106
719
1728
443
1508
2007
156
225
603
115
281
2193
227
231
148
234
669
513
2753
230
242
181
252
213
243
313
164
265
840
390
115
3039
9497
1144
143
3486
3380
1132
903
5871
567
3577
5405
3900
1030
137
280
219
269
222
105
952
180
224
319
107
1554
278
2632
1985
7502
4178
1227
652
484
180
159
1088
112
113
3025
922
2189
961
649
493
340
308
261
1492
1559
4370
882
6753
7495
606
5953
314
214
187
109
2984
8975
2886
1535
269
137
503
219
456
130
570
2987
403
1618
869
2424
1390
9331
520
3137
1382
386
634
286
148
1135
1407
5941
1532
5345
569
9627
2378
868
1894
126
6450
360
2110
127
130
388
2277
968
541
9155
4740
6049
222
150
4269
9114
402
342
342
6430
243
275
14846
307
262
273
313
816
245
235
1591
558
338
235
112
107
168
774
111
204
2342
3304
4939
13392
4049
761
516
104
282
8289
14805
781
896
1367
735
516
525
8528
1800
9393
2773
613
231
2895
1905
882
3531
338
352
352
5588
738
2797
7544
7351
2690
1296
3457
3772
2748
175
4121
107
9662
3798
8933
13816
9149
105
126
2941
1144
1470
8273
9362
1050
9122
1555
14835
2696
618
4987
9267
278
865
2730
1569
491
1653
684
3642
2992
376
431
10601
4300
1527
410
114
497
260
339
380
3108
139
336
194
474
5708
557
173
620
741
701
597
112
6480
333
4667
225
8801
305
430
128
1796
432
211
168
226
3211
1035
2289
225
222
6784
933
1395
168
226
441
207
1190
214
5514
5312
2341
626
5000
8971
310
3809
2745
2283
8769
6987
4031
474
176
553
223
302
166
261
131
2322
3558
5781
3741
972
2087
5662
689
7969
5617
1456
5412
1199
132
155
505
269
6109
2213
309
161
163
915
2842
179
377
148
107
139
1643
313
229
1299
309
983
794
8849
641
147
1119
200
164
6352
862
1922
513
2305
162
5602
1105
446
343
129
4470
2775
466
325
354
3071
466
326
355
1806
1768
474
140
408
15030
553
1402
369
535
1514
6635
381
425
1506
105
7978
161
633
337
504
13711
634
143
13634
139
219
14996
396
6581
492
4405
9359
5201
8994
3908
104
554
381
116
806
185
506
1312
795
8008
255
1329
759
115
125
1356
665
114
109
106
182
3258
1676
807
4371
2207
4045
6568
2731
627
336
242
147
211
136
125
224
256
564
309
105
1320
441
11945
1742
281
370
5007
1976
148
318
335
306
234
1968
8659
3559
1429
199
3734
148
318
335
305
234
530
1502
522
11459
441
11417
1535
7616
125
848
278
121
175
430
168
188
1916
5031
745
149
954
1259
686
1136
156
1661
517
2039
125
415
290
279
780
2497
529
1843
4160
2606
731
8912
13943
1785
9011
2564
1635
1302
686
889
1995
7511
5130
1401
127
136
172
152
786
1614
380
244
717
209
4143
9326
1492
628
102
185
120
517
8908
290
268
1331
4121
641
8627
276
4108
347
6686
9282
668
174
111
175
173
119
1232
3141
693
10131
13536
3445
1283
6544
6861
263
4920
11114
2534
4030
656
1020
112
216
547
7324
4757
4417
2765
6284
5180
3837
995
135
139
3242
1804
8898
3100
5259
433
7382
9688
1604
4510
6620
2037
4258
1680
616
204
2229
419
1077
105
294
404
250
103
715
137
807
1149
3119
641
9473
2333
338
153
752
169
3590
559
339
913
151
323
2074
2859
939
386
1087
7225
514
124
1178
402
144
523
1890
202
1165
972
217
458
560
473
155
5461
13435
192
1340
7457
1236
199
4817
802
103
299
2379
851
4547
5559
3231
2547
698
5456
1356
9408
5146
172
103
132
220
359
113
111
362
127
1739
9258
2209
147
227
696
1237
7204
675
248
102
160
218
118
2076
517
3548
6622
1300
7437
6965
1897
279
245
8939
168
12463
536
2411
9122
3415
5163
7052
3714
199
108
700
204
234
109
115
7280
5575
755
411
1191
1086
133
158
13457
326
980
209
7265
8466
2629
400
1150
132
733
162
2133
226
337
119
317
631
4270
757
215
919
323
4588
1208
1039
5792
550
673
1181
113
2403
203
178
164
124
580
1916
389
363
745
227
393
8945
780
268
370
390
386
180
268
143
3115
3228
364
2214
460
887
2816
201
2671
422
3917
7539
1984
600
5259
3980
342
2143
1511
177
135
456
115
108
6943
6190
8913
6449
1933
586
208
155
1190
11281
1424
472
104
210
323
424
3540
363
119
209
325
389
3304
104
206
325
152
197
388
446
293
5903
267
1739
6793
183
216
283
277
499
266
1073
1361
188
113
218
281
388
744
266
1074
841
2078
259
506
195
3927
664
568
236
394
6017
6125
6927
5171
3277
1712
9115
1097
1117
687
4964
4898
8978
1259
3844
8972
370
2332
6528
6740
7369
4050
1174
1494
296
8971
1013
201
237
437
1367
471
661
195
106
171
220
931
9407
4701
8840
4226
1312
4524
742
150
420
9127
1299
103
105
808
11355
11619
3383
11247
2531
1314
120
4771
9156
665
793
14118
6740
4031
4777
4619
270
259
329
294
170
120
595
270
146
144
133
9026
3926
112
182
190
267
181
738
233
133
678
11600
133
284
16502
1284
162
202
164
193
314
5609
1172
7790
1742
7375
6840
686
3604
7378
1658
2609
1488
837
2117
5361
1940
171
4791
221
2081
668
165
427
875
2633
670
165
426
2265
664
3957
123
3196
11585
2811
7601
325
400
1203
8460
844
397
266
2282
168
862
5673
930
525
108
612
459
2209
146
598
132
112
877
400
387
619
368
456
508
263
180
409
9104
9266
4232
632
1494
373
363
8163
1134
382
367
1449
774
116
1459
1216
7410
1930
1550
1417
1558
1942
1839
664
904
192
217
126
152
1281
7811
121
315
244
3617
665
112
427
656
2129
5226
5634
708
684
817
845
548
114
1126
683
715
3567
8267
3136
787
4862
2716
1012
2685
2083
1487
9496
5901
1139
113
113
577
116
161
213
871
596
426
141
410
162
789
1708
593
299
8291
9363
594
3229
8589
5868
334
147
126
4607
1453
702
384
1781
190
244
239
7381
132
101
159
1317
464
171
117
8854
427
8874
190
334
107
110
434
5695
552
620
9508
809
7345
5501
3470
2544
4200
1165
490
1443
390
383
8124
1135
385
377
1384
280
3057
169
641
6452
342
4570
1997
337
192
531
237
124
909
3854
627
2747
6001
8314
536
2496
112
205
360
4475
4364
8937
1166
2239
7015
7432
2502
2695
8458
5028
4793
145
305
499
1952
552
1129
188
3224
1111
584
506
422
381
800
190
188
100
2271
239
321
5864
9474
1011
268
929
773
383
186
174
1241
191
156
121
618
1083
172
384
379
9460
201
9420
1069
127
120
220
9263
240
536
3259
286
160
738
307
1256
4428
4385
1357
8928
2664
7747
14793
1247
9185
2123
598
145
2650
989
8884
9535
8912
12556
3578
7333
309
4860
2781
2276
1754
2235
1416
11813
121
7260
4991
360
100
361
100
227
308
136
318
1432
3292
5160
1195
1555
6372
745
707
4339
1303
437
4096
1846
2618
225
9084
2471
449
153
575
131
342
2194
2346
1079
247
209
4325
1471
1764
7653
163
1739
1049
1997
7182
10633
8960
3006
839
119
986
1717
345
7149
7527
3307
309
5075
119
476
155
223
7338
189
171
122
116
9064
574
247
214
7461
6324
929
14918
197
8705
1869
11132
10707
1517
261
336
361
172
132
1022
459
2158
302
335
361
172
132
1021
2341
217
642
161
144
183
175
814
1500
8893
488
640
1241
103
110
2247
1974
2408
484
1470
3443
8952
2487
5333
698
8324
4123
925
1023
1357
451
497
172
369
346
3119
229
3322
3008
789
323
129
9610
3360
105
268
281
1553
1884
226
238
8361
8151
691
5164
5485
185
3325
830
715
922
172
510
563
190
1343
842
970
449
145
1671
235
303
107
595
3323
159
301
106
518
1905
2378
172
613
136
217
3523
892
9437
6120
1188
110
667
166
5018
13718
385
167
272
972
7361
111
3014
212
245
279
601
131
122
154
414
2155
7410
182
1141
5249
1111
167
1969
202
1047
9141
8131
7121
582
1702
4802
179
1749
5363
4382
3114
12632
164
4187
414
146
159
1133
14028
4723
347
6650
871
210
817
1154
1089
7241
1730
1776
124
168
586
509
101
209
251
3505
1054
607
483
1978
1422
203
125
188
352
789
3677
2613
5051
500
483
792
366
6608
3922
5041
1261
968
642
323
5589
247
1704
8955
8168
703
5076
498
4473
969
2431
8899
2381
179
1546
648
326
271
4851
1186
244
147
1706
139
1383
130
209
347
314
121
883
3004
8823
5664
1947
146
272
176
208
336
142
204
126
4943
11152
2301
1064
800
113
198
414
232
212
137
356
2429
14154
2145
9892
4066
858
101
148
414
223
213
138
360
1665
2527
3683
2586
690
272
208
162
5842
168
684
186
550
4236
3584
5529
1650
5232
5440
963
130
1399
382
925
1112
7998
384
516
1390
123
1038
6503
9678
3896
2196
799
14831
4687
1455
384
403
1186
2111
211
366
666
311
385
1456
8235
3274
168
281
254
669
955
2145
637
141
239
623
166
429
185
429
377
194
3551
8961
1024
1757
4843
7688
2215
834
248
1887
1662
3736
834
999
1775
1626
714
2236
7384
2893
5350
1667
548
13607
4565
692
8343
3947
1768
2429
329
299
1364
131
100
4058
2849
131
181
131
188
541
7382
676
246
193
392
1633
780
353
561
182
132
623
698
2191
8728
4577
377
138
2840
351
232
3716
555
914
196
282
186
4015
4633
11448
138
352
801
128
135
821
253
884
9527
247
104
106
542
189
106
119
1715
1525
5262
6937
6085
177
147
630
848
146
7053
7409
1737
1120
689
1019
111
101
109
158
486
3797
9586
3346
2962
9292
4171
310
5898
12716
3546
135
103
426
476
1493
595
658
2474
128
7428
2649
244
149
157
289
140
4794
128
273
440
571
436
289
1702
358
262
1073
643
110
167
131
1184
248
219
275
678
602
819
402
360
319
159
1425
262
214
1489
160
148
284
115
8314
168
4416
125
442
190
1858
4275
1261
5161
1241
448
3311
6088
508
8925
162
174
129
213
7251
983
522
482
655
212
4144
544
653
1516
9194
3039
3920
111
4778
190
232
184
1195
326
7037
2193
1781
448
1896
279
325
163
531
195
484
3241
113
123
937
1275
3303
1120
2461
217
1002
2920
487
999
13566
340
1092
532
365
8023
1083
374
337
1450
705
8478
1951
788
322
2071
1236
126
179
5472
1408
532
206
14805
386
614
518
2563
2342
13784
7088
10172
3071
7704
1467
202
7444
8831
1710
2387
162
1338
2014
822
122
204
257
138
119
1871
6353
1093
4387
2782
606
724
1070
101
601
4355
227
2794
133
264
101
14314
119
134
322
105
181
651
4085
1545
9378
11149
5143
771
342
498
498
887
496
1171
3165
9406
4856
327
276
951
1440
354
528
1108
8116
363
408
1431
112
2313
1399
365
386
1205
8094
366
391
1146
487
6971
1992
1971
1137
5709
1138
497
147
374
558
662
1459
2843
271
350
445
383
1195
217
253
229
1422
660
220
365
629
722
927
370
547
1386
6913
502
2972
8067
463
423
3255
14977
145
11174
2532
2337
8944
1689
238
145
482
6750
806
1179
3077
2216
4109
3181
116
1235
218
450
8015
724
1753
823
1401
948
176
141
169
233
441
1575
157
139
418
388
400
131
346
467
668
141
167
167
1088
191
1323
9411
3598
291
188
301
589
370
105
113
428
8660
988
306
137
109
168
1716
706
371
308
1481
149
250
5665
11781
1872
2039
13618
1012
6418
323
1457
166
238
1932
6600
5572
702
8450
417
360
1049
655
300
7207
1103
562
9671
144
231
639
10891
963
13919
888
269
146
325
520
489
1078
718
3450
3072
565
565
4493
1489
363
180
536
3120
9567
226
6728
2733
1342
194
676
963
1589
567
904
192
2733
1343
195
676
111
713
140
1400
7003
128
570
969
131
1286
101
333
1127
1200
2244
983
434
3183
8929
2523
1658
2127
3231
865
980
171
1601
346
190
391
315
341
687
1190
433
595
118
288
158
1493
1390
2044
7250
539
1532
845
176
127
8900
9392
219
699
3405
1922
11673
1149
13880
9860
4095
1244
1039
215
869
321
599
461
3309
140
392
225
927
773
321
9744
106
1263
399
354
3809
2384
440
844
401
354
1463
1223
895
1323
331
1415
138
914
152
259
9558
183
165
667
234
100
129
193
558
795
2428
552
13657
2148
141
165
936
774
5341
697
8002
2186
654
461
320
168
555
308
2734
267
519
309
1078
2708
255
657
209
9007
5563
2513
2065
8427
991
2719
228
193
184
9228
1548
537
616
134
450
5074
533
393
617
134
1871
4799
585
142
198
221
1721
153
399
1220
128
3892
9685
104
1678
6225
172
239
173
232
126
165
508
117
724
126
762
847
776
9717
2429
900
214
814
202
185
2612
5860
463
875
384
8970
1725
2042
341
6469
160
868
101
362
386
180
2353
1363
1009
2727
1075
1283
209
767
1340
169
101
112
124
174
272
408
422
281
170
1516
226
247
1399
462
1586
699
7791
2289
415
13252
3358
4825
505
4276
5460
6060
141
503
6981
13621
7684
776
236
1839
14860
2358
375
671
117
3922
965
4412
192
281
7329
160
676
183
2225
2378
12893
327
8909
806
133
138
133
363
111
131
216
194
210
171
168
481
681
9452
391
118
8015
930
238
5869
135
351
232
1079
1244
270
931
1326
737
112
661
660
473
3099
667
8860
105
1033
2583
1148
1005
661
5534
10714
580
381
2587
5672
705
5391
3047
6393
243
122
721
406
487
210
293
589
246
239
1621
178
113
817
3349
4712
13482
4482
154
7591
8883
1786
3847
1179
1615
796
229
599
630
1592
882
137
1180
1612
795
229
602
633
1402
1861
1787
142
154
303
160
314
2228
4001
7582
1019
529
292
162
1006
1123
147
268
282
326
560
545
2556
110
198
284
212
104
692
787
348
654
1070
333
174
1150
275
279
5523
4373
1327
150
482
636
1431
1293
217
727
3498
1941
1495
7167
4925
9189
5494
377
8961
2849
397
766
160
125
110
148
1714
8329
700
5252
2388
9810
496
3259
106
186
114
229
415
2521
3914
1132
186
114
229
415
2528
708
835
178
308
1057
818
14720
2873
948
146
193
514
13889
487
129
237
2748
7342
2832
240
1008
851
135
5368
1960
171
4777
404
211
124
120
5963
7786
300
402
353
220
238
145
1056
580
4685
4305
332
1501
7372
112
1110
3345
9972
1041
6696
646
1386
858
371
7827
1424
420
373
1440
4559
4611
4506
1312
807
308
656
466
856
125
523
124
1180
155
551
116
1623
1466
184
846
1332
1629
241
1851
604
3618
493
1015
2546
610
347
493
475
333
193
245
1263
145
1218
186
9043
7394
374
6643
1278
2020
301
130
5039
101
1121
364
392
385
317
2168
209
128
396
341
351
229
524
2689
209
128
396
341
348
220
523
2689
209
128
396
341
345
234
472
119
135
620
4799
136
153
9354
476
636
2474
6486
354
4749
6536
937
599
1102
178
309
184
112
101
124
721
387
638
5407
535
4198
2733
6836
315
816
156
103
442
338
143
108
971
155
200
267
116
116
106
690
4415
3749
9370
1488
3196
9354
2029
1911
9105
1250
106
9434
356
1144
1824
115
255
182
218
163
459
301
1652
10488
9281
1218
386
11148
1147
114
5458
185
6712
1863
1409
618
225
183
928
710
1098
12960
6613
217
1144
9273
569
572
339
233
177
436
223
635
8119
1466
424
874
264
233
3323
177
1952
2206
264
233
2545
1056
7854
540
500
469
814
2888
1811
539
499
814
2889
1811
1069
814
462
1435
920
5142
488
1144
2429
716
1150
121
374
936
943
13515
1151
273
9318
127
945
1124
1866
7323
5035
5986
143
556
12374
395
2224
525
130
1322
275
156
486
755
872
738
5248
2463
2224
1656
1341
172
153
183
974
111
1400
3194
2413
346
4939
8447
6051
1296
290
3476
6318
2431
635
2296
1975
169
3219
636
950
481
406
346
334
5133
6765
3621
2532
454
3144
454
1280
164
251
316
519
4066
4176
1987
9423
5702
9397
947
857
932
225
467
192
115
789
305
937
866
122
205
318
4737
1383
1865
7439
4406
484
103
163
8886
154
446
362
254
651
358
101
185
241
1958
755
4962
703
5096
6348
3154
2546
626
4235
5574
965
10663
251
7445
1427
567
4858
4514
3465
9123
195
214
134
220
361
113
111
363
131
273
276
1430
346
424
337
1341
2480
3538
12724
6105
233
3772
227
131
295
910
258
9092
163
1096
13857
3804
2296
6564
352
1459
2872
5836
1027
9731
436
371
539
1206
8079
364
517
1219
404
735
293
545
143
5192
13861
463
9285
1162
177
202
290
467
1087
4407
11626
3434
1288
1459
2504
1406
1556
497
1453
7954
481
1466
103
1683
670
2213
6136
1815
10190
1402
388
389
1146
502
1289
786
1076
2504
8179
9817
3144
3487
1105
1825
1236
2684
2742
1145
15459
8336
783
904
120
2003
553
1352
445
2100
154
182
749
7362
107
9160
107
267
1795
6313
8924
2633
5625
665
248
131
161
2399
4861
214
674
225
120
186
775
843
139
175
506
498
779
13880
438
7647
6175
295
875
126
678
458
7389
738
1213
1078
525
253
449
384
1041
625
353
8066
1148
423
353
1450
621
2639
3060
11568
2062
699
4555
1473
938
5575
113
944
160
262
3530
11353
2102
890
188
401
259
289
447
168
657
7386
1530
305
525
157
110
281
263
2775
3147
8836
5880
1009
103
11598
360
4761
2422
9034
1878
478
357
106
648
226
11828
108
11712
4061
9863
1932
138
290
4637
7835
696
4566
1211
13540
209
634
205
269
442
126
441
139
818
255
5544
139
819
255
611
220
188
1269
11317
8982
2615
207
371
1252
881
8755
497
1257
7419
6186
9393
2755
103
5126
6819
192
119
120
135
1881
363
925
1507
248
6400
185
515
195
391
3080
532
190
384
1973
3333
5498
7357
254
1863
1539
263
7738
1587
283
1468
163
13502
2361
8952
988
5379
3343
5606
421
1300
604
103
398
13538
4834
6536
7024
1783
674
1016
131
681
6436
350
7354
3784
2346
201
1004
214
1994
3573
1004
258
214
762
311
189
2083
168
183
115
5942
6902
1184
2222
197
249
252
1135
8929
852
1441
629
1191
375
1330
7664
327
5010
409
1664
9273
1143
223
192
217
156
219
192
14066
1323
8385
3466
7750
394
279
1264
170
2493
1689
7283
5434
6224
6609
166
1101
426
138
105
811
486
145
9307
586
644
230
1833
3488
1841
327
867
13941
785
100
273
228
172
272
121
309
295
107
5701
473
130
799
506
1992
1587
198
1676
1638
112
465
220
223
289
154
856
1021
9524
1118
132
452
219
236
296
288
1722
2076
1586
4156
4670
131
457
778
644
197
372
238
4861
8152
699
5384
4650
564
106
153
6059
902
382
6639
342
4686
3569
3894
875
2363
101
2304
626
224
132
212
264
2330
290
4587
343
342
6456
456
7940
332
7591
520
124
1155
685
1287
624
1679
441
1337
427
832
223
101
185
227
2972
1554
2444
451
309
311
1496
2052
1199
906
308
311
936
436
370
1554
1919
6413
8871
1697
594
117
1039
554
185
2298
2554
4745
10147
1984
4626
4194
185
170
106
192
124
8088
9561
1147
4201
12290
5139
4149
533
9643
3095
727
423
134
194
216
218
171
187
225
13921
155
773
153
407
9441
2880
310
187
623
210
2788
396
351
187
499
305
294
1959
6787
446
598
257
140
307
252
644
334
134
156
209
1415
9331
7590
236
346
9340
151
3963
287
281
388
135
170
8194
9347
1126
138
119
847
2067
1021
3835
130
9441
4416
105
731
141
4167
402
13502
134
166
2108
8859
2054
416
587
885
3596
13079
6892
1557
132
4415
600
109
236
148
145
400
179
254
1949
242
331
127
374
264
369
4817
12105
423
275
9473
248
1261
482
2511
231
123
1763
3820
2275
9263
6310
6605
809
536
496
786
210
355
4660
1479
330
527
297
307
201
117
271
133
137
188
205
2172
1264
1551
115
4958
3963
376
135
140
123
156
380
108
112
292
168
410
362
1569
4354
2357
196
169
6551
4498
5188
1728
4189
118
157
170
255
107
104
188
192
7256
7834
129
127
690
2457
4963
1022
5121
809
347
556
601
115
1675
1277
250
372
9291
4589
7365
4351
2253
745
199
445
687
2465
4864
7341
133
113
9431
349
542
388
152
149
176
173
113
101
838
769
1139
1069
889
1151
7501
1960
217
4681
489
8399
1857
9357
1973
1196
3844
543
2323
4721
346
1778
9529
4027
1492
8955
252
116
129
521
186
150
596
2779
3068
9439
3998
1012
450
2791
9500
6279
1106
440
389
232
256
345
950
1203
4887
11319
109
311
9243
1052
263
141
496
7886
1457
263
141
489
1528
2715
4347
366
1369
14193
1973
605
670
1025
465
540
197
264
1072
873
210
756
3427
6731
8920
8989
639
2992
4035
655
3675
5472
2470
930
3474
432
865
726
1085
493
603
1274
4246
5968
549
2600
8148
9333
3545
116
7082
358
493
5092
289
242
262
129
273
487
131
113
186
226
232
711
933
13843
2617
5843
9250
260
153
129
157
175
858
121
515
115
281
326
550
1041
5088
1659
1249
3133
1299
447
3125
5228
1090
915
276
503
178
1072
2052
3193
7039
9433
462
3347
11252
7536
1904
373
1939
136
307
113
1181
119
305
345
175
206
168
152
802
333
599
123
343
2197
7195
4742
2501
5613
256
6670
366
311
512
319
174
373
234
187
1886
245
150
250
103
310
378
466
432
4992
1751
15307
2371
13764
378
3731
1400
368
387
1178
924
3601
367
382
1177
505
226
157
118
308
163
9282
174
4725
5065
6715
4743
660
477
252
133
6499
1047
1446
365
524
1105
8126
363
517
1115
492
927
4392
1051
11618
408
386
653
1099
8067
385
592
1073
387
5733
1031
2005
271
7509
248
1350
13041
2127
1125
221
708
103
5741
2271
141
153
470
411
596
611
5625
141
153
470
411
595
611
486
7931
132
1364
1860
1589
818
404
6569
664
6638
694
455
1284
407
647
334
927
244
246
1636
374
191
1165
279
419
8146
398
102
548
1174
234
654
2631
5866
713
557
235
1021
2169
688
110
557
235
1012
843
1589
6529
223
2206
334
110
226
429
5672
2483
8585
1076
228
255
1500
251
193
3932
3040
12423
866
299
219
968
225
1927
1280
426
455
137
130
122
137
868
147
3376
12060
430
703
496
353
282
135
527
2993
101
115
1144
192
493
315
1503
486
848
1013
243
9253
901
486
1505
1528
2460
842
604
1526
1910
314
848
138
139
8304
1047
445
1926
128
361
5252
1927
128
360
1609
12591
5405
1355
874
252
244
147
437
490
180
1148
156
3113
113
126
483
135
281
579
1625
1646
775
509
3478
774
509
2609
719
100
3110
350
126
224
1003
2184
1021
1029
312
13967
276
2984
9106
311
11843
9441
2628
325
125
121
171
121
314
200
266
569
346
194
166
8921
154
9147
664
159
149
220
190
2331
208
744
258
145
181
143
438
565
434
440
186
310
550
153
109
3485
1188
5063
280
1869
3335
7326
1137
9357
12719
1235
129
1256
3886
4505
8311
127
11600
397
181
6413
379
363
403
220
501
127
537
1100
1552
252
655
379
365
405
220
499
125
536
1098
849
2566
151
6611
8528
343
9650
143
316
2596
11133
645
8345
311
103
2869
4026
10066
422
537
173
139
3655
539
249
155
1900
4365
264
1463
1673
995
15443
6733
1646
1246
7063
660
1135
117
427
951
198
210
327
5154
1542
826
198
153
327
1599
8099
3491
3704
2437
1681
236
447
300
5640
5581
3291
1402
383
801
1126
8047
384
494
300
13608
786
394
4512
944
13990
13445
7560
7018
17045
1280
223
264
14811
2993
7814
119
350
230
3776
2882
9580
3558
271
6937
5183
105
225
104
120
3824
302
681
875
170
308
114
3025
308
119
463
1254
1314
2785
9449
2692
4298
2339
7126
3688
207
251
202
451
279
1310
5692
4920
6469
355
355
353
595
13700
4169
3970
8969
2836
6928
317
129
353
4361
2002
243
9999
272
9773
132
1357
105
9486
11063
9535
3714
990
202
1995
6066
6846
8973
139
609
613
126
215
135
105
282
2493
2524
696
976
8894
3175
525
576
614
1268
895
6143
5144
270
581
1639
4311
205
183
1169
121
137
3085
745
125
282
1404
631
2636
231
4364
704
4539
4536
9435
9735
160
4547
211
5257
7493
956
2232
2641
348
395
828
535
711
145
1866
13050
129
268
167
429
728
180
6697
4644
668
2162
4808
2401
186
293
6099
3092
229
156
370
121
728
674
401
1084
312
327
1081
118
248
7924
5526
1007
882
3034
174
1893
2334
771
2254
1139
1337
2783
921
131
417
13666
741
591
106
507
6992
8963
2044
206
591
1102
3814
278
311
1299
128
137
174
143
309
2527
14605
307
1808
5063
3031
226
382
243
14077
269
172
128
677
8927
310
11623
158
156
9261
130
1502
2219
9538
1625
9183
1437
2618
7323
1669
8719
1393
178
663
275
182
4552
674
275
183
1463
6898
826
282
163
3073
143
1166
183
492
660
263
3298
380
8982
263
9691
595
777
471
5470
600
778
1884
161
241
115
8209
461
309
122
1002
9487
2672
175
1096
236
128
1346
275
614
339
1775
1401
5054
188
448
289
1144
155
505
635
4596
289
1127
155
505
635
1965
3647
13983
123
263
1230
8929
512
159
2312
239
261
193
116
1310
131
389
601
131
2068
7578
469
786
1042
4233
5332
179
516
319
322
145
6118
1065
1851
796
248
3575
150
13830
364
2950
798
447
4532
2166
2809
218
319
266
9067
633
1459
998
1046
300
9409
185
1021
1664
213
2289
421
1610
12189
1487
123
1720
109
1272
1082
1331
1570
2286
1056
1327
3343
2845
1452
301
122
138
371
362
382
282
374
550
1077
396
322
420
886
7317
398
251
346
248
200
158
209
1173
1096
356
951
2547
893
488
2887
218
976
144
6231
358
6700
2259
312
1654
218
688
4562
9142
831
1784
753
446
3121
765
507
3063
1221
217
1164
106
293
242
128
362
184
962
395
8887
172
9814
4023
119
123
345
8866
365
140
157
109
310
264
8184
7327
3794
130
439
280
931
2752
389
108
541
106
439
280
931
1641
1629
688
129
334
2055
6839
7085
380
1204
7798
4847
488
281
372
138
1213
3520
11287
1188
5776
262
7639
1517
267
954
333
501
2788
262
950
100
533
572
6156
7606
1400
380
346
1146
8149
381
402
1144
489
5920
4963
1239
3084
1116
177
1229
126
255
9946
1199
1325
8989
193
1101
2338
12334
2180
216
294
6534
2898
317
9303
981
370
9395
370
2821
4042
4027
8925
865
882
135
348
154
678
273
115
142
184
685
305
365
1723
1484
1352
1979
2169
387
279
421
324
116
1919
2101
263
1692
3231
9117
342
379
184
324
156
8909
893
1589
1336
9133
191
287
1392
440
165
144
439
547
977
6899
9465
525
2625
608
608
6408
11911
169
113
100
117
2987
2758
8916
1578
217
118
237
176
435
340
6059
8498
1321
2520
2068
277
3274
4479
1158
670
6293
5457
7379
759
8978
298
1215
620
8157
2607
245
271
137
217
680
2875
7944
1013
10508
8613
144
273
296
191
1213
5705
4327
836
1239
429
245
3606
1074
430
351
320
101
116
109
1661
235
470
585
258
120
541
2725
331
404
605
254
9458
2969
118
217
129
133
357
929
425
106
1972
776
110
122
455
835
2497
775
111
579
1809
199
555
376
9013
17550
1111
481
390
780
110
763
2017
9319
5759
335
9593
419
1445
284
774
212
333
144
107
216
629
416
104
158
122
1400
927
136
9369
141
128
290
12493
7889
693
5196
481
6617
10351
7166
5007
357
14120
313
128
1321
350
487
316
10097
756
3259
6700
4019
474
3906
1457
386
788
1069
8196
312
789
1078
515
3919
4791
2895
264
9409
264
876
1939
1171
205
3207
362
1957
6194
7333
538
491
184
1146
115
101
1702
171
127
282
233
1084
2100
471
452
423
522
716
231
1084
1934
318
163
151
222
1367
139
200
145
4332
9658
2062
1191
6383
6694
397
2534
1759
1325
8156
702
5135
2340
686
316
171
8415
424
106
4738
275
140
210
236
7328
1906
743
629
5669
9036
2750
934
121
1173
184
489
1739
161
2057
373
1082
367
371
8045
1085
591
371
8056
1105
592
388
14159
7452
7382
5690
1030
354
812
2882
2148
2382
1051
812
2217
1262
1222
252
326
186
504
259
1690
1497
813
475
346
343
130
524
922
341
8770
935
342
391
1660
14943
3447
178
123
310
3614
869
3873
3027
2068
9540
2168
1550
445
7394
1447
9427
795
571
1671
8874
4600
127
207
312
169
579
2360
1204
2066
1152
1661
6510
1725
101
757
439
613
2802
101
758
462
2855
416
2417
309
7076
6126
213
668
310
208
247
282
1220
509
148
333
9456
12987
305
12391
1501
328
308
914
285
135
736
137
369
118
4852
1146
9390
105
5897
100
197
253
232
240
1095
2352
7689
135
589
113
178
142
419
307
560
169
217
1224
11650
104
241
6179
2338
4492
521
1802
1666
199
3987
8891
10578
249
103
104
125
1569
1511
112
796
5483
8909
2777
510
1428
1814
4719
383
1122
404
339
8102
1126
404
340
1435
1285
7662
417
7552
1935
5376
11748
427
3396
15351
4504
1643
394
1079
595
385
1455
8056
1885
399
1218
476
383
7821
1488
344
384
1453
2098
12350
268
454
698
9015
8254
1866
725
2359
9247
8861
3286
265
299
296
104
212
162
425
5948
2210
944
2848
1271
823
1342
527
158
1953
106
309
166
186
837
127
819
129
1274
1735
610
499
279
2046
7004
3471
167
1111
166
5128
1201
2563
1361
240
236
166
1446
4875
1659
3973
3413
2435
7501
3349
4008
240
3290
1985
435
940
219
3076
675
943
1778
3666
343
192
8732
143
533
1245
1031
270
169
149
1792
524
897
486
120
147
582
419
594
392
342
993
586
1576
351
178
1371
226
134
294
9001
856
1182
8762
1629
2603
1205
932
1390
11723
1844
9481
5874
131
6834
336
128
1609
9409
1811
8886
2002
372
195
115
286
234
220
512
135
707
1788
1236
3523
352
8903
8922
395
290
1190
299
485
109
476
135
683
138
5458
138
249
188
182
9524
156
117
155
365
361
506
655
1511
3998
8780
9398
5049
125
179
712
671
9401
1170
106
634
225
2022
9823
7380
2553
2464
1261
4686
8100
3809
8564
431
1149
533
367
8141
1147
535
367
1451
4818
11618
644
435
387
119
170
503
1415
107
138
441
1026
790
2278
455
372
307
322
8414
458
371
373
614
5437
1418
328
608
101
6672
367
1036
155
5202
5168
104
623
297
158
850
349
176
347
161
369
185
3359
5552
102
5112
8759
6006
1206
9487
2698
3085
1734
7877
142
258
244
214
2628
7608
1668
255
101
163
214
391
381
312
188
111
188
490
181
1127
131
3099
169
282
757
13646
329
6244
9012
1158
134
4345
3226
1127
110
4945
271
4312
157
2807
171
216
1290
3445
14058
5813
606
441
2170
1240
2163
1669
3689
1240
833
3728
6402
2863
3919
5241
14938
961
431
1151
380
384
8084
1134
365
384
1391
366
112
104
6287
9474
142
476
6714
460
5746
7755
2543
2776
695
8375
1163
9463
507
3095
1562
1675
1483
2989
1644
112
115
767
308
5490
231
112
115
756
308
287
3906
878
153
6135
120
105
2361
865
1064
2294
234
348
1855
4633
243
913
3588
759
3599
6348
4721
5365
8471
140
121
1743
1699
9286
7676
7222
997
577
128
2033
2819
4576
439
991
1875
907
6140
907
582
142
2118
222
227
3691
702
234
103
247
5581
922
130
127
6216
121
220
227
2311
187
945
237
149
1991
1045
410
296
9739
931
8888
2346
140
145
120
784
347
169
2408
206
215
608
574
783
347
169
1880
541
717
306
530
151
145
137
173
503
7519
1635
7047
6871
104
5987
1342
724
3037
6079
272
283
156
587
394
8975
2695
137
1172
191
184
489
127
181
171
240
432
1238
5848
1635
955
1818
11490
116
551
225
529
3497
866
643
1535
2728
6187
2065
4019
2899
2210
831
1020
239
8480
832
1007
678
10936
3561
564
195
177
10500
2017
1175
121
516
124
1074
5424
698
2298
2546
4796
866
1000
2235
1750
1878
729
319
190
270
224
495
366
2587
729
321
190
4089
1517
5191
8442
3960
7046
236
273
154
170
3106
113
1142
202
184
488
438
176
907
4687
220
115
1726
549
1643
476
1140
221
3635
9420
798
4987
3983
551
900
198
126
279
9180
307
311
181
153
383
899
464
107
118
166
224
966
756
8807
637
100
6230
3969
260
1679
1049
3506
8790
3961
1987
3755
850
13412
5890
9490
6098
304
312
126
193
127
104
388
5036
880
6235
2887
482
631
4521
1881
8218
5581
1093
106
4166
3311
10286
3247
552
2519
1054
2041
141
874
210
254
628
3364
141
683
314
311
5875
5133
499
213
1017
2759
5470
1605
329
118
538
319
1996
2664
9394
341
421
1462
191
247
155
171
455
104
7577
11690
1771
1601
1321
621
104
131
122
127
715
758
186
1207
4473
6425
1917
301
374
192
649
874
167
374
372
270
103
215
476
469
582
141
540
300
288
1554
3562
159
142
933
650
516
130
3223
374
372
270
103
215
439
469
582
141
540
300
322
2453
1938
7517
1145
7111
1432
5260
1195
1424
9338
1059
529
1877
265
214
177
204
365
131
130
256
242
173
274
241
2592
261
213
176
207
365
153
258
284
174
274
2828
106
190
273
213
176
207
363
154
227
332
638
172
238
108
222
428
12369
8904
1644
290
474
2833
756
1817
376
1238
2960
1635
496
198
375
202
1710
348
310
156
249
139
186
313
3631
3516
9022
1463
3695
2511
1696
1996
193
2505
5420
5849
1965
2193
183
144
170
107
9277
621
143
117
130
4344
8642
449
281
15800
4524
7817
6668
9280
676
7157
5227
4163
5185
132
105
8842
563
577
385
337
123
157
314
1722
137
8942
1628
3036
6730
6687
412
442
182
155
171
5513
151
171
1056
132
465
6608
10387
879
9210
8296
798
734
450
279
733
124
753
102
3834
240
244
310
5008
6598
410
1284
135
355
782
456
264
203
357
9259
676
276
235
6067
249
4343
452
686
1197
124
521
8714
628
105
485
101
489
226
198
101
237
188
513
1426
123
135
141
3863
9677
11753
330
488
106
559
1113
510
217
7840
410
2775
1737
5684
116
2718
8984
2457
9423
3755
236
831
138
2866
9434
395
800
1684
1249
2265
6793
800
527
131
235
200
336
104
120
1563
7442
168
1604
945
100
220
2484
1984
6885
429
4695
3607
229
1688
7736
1917
1470
3874
6623
135
155
3160
9484
2059
5727
3072
5930
179
5086
6769
195
1164
14833
7954
8809
1271
928
434
595
383
258
118
548
4061
3850
573
580
131
118
252
5643
580
131
118
252
1432
5975
1643
168
224
501
235
683
168
3985
1472
220
474
424
141
122
480
768
106
175
1455
760
8913
106
142
201
1857
3436
1082
11657
5305
4850
2137
5154
14120
235
2110
121
131
4303
9487
6918
904
7886
701
5467
196
118
104
235
172
324
104
950
14059
271
3191
672
9054
4858
3975
2810
108
622
4803
607
332
9480
107
186
498
4528
1249
464
1384
6944
550
124
673
261
612
223
142
184
462
5287
184
1826
413
8898
365
155
711
3487
286
2515
4842
1564
164
281
5776
182
281
734
5381
2224
2998
185
112
127
8327
700
510
1438
1955
132
922
228
372
298
149
396
133
2739
132
921
228
371
195
153
2732
350
243
100
296
677
183
170
1663
1644
207
209
396
506
151
2914
685
220
102
378
875
466
627
8841
170
9160
6745
1250
219
202
3948
9740
166
138
108
1118
111
1238
9303
1597
9557
1045
9460
2095
206
169
762
221
230
330
8818
158
245
726
111
239
9407
1277
116
201
146
116
108
101
263
126
271
6418
256
1194
185
275
1323
306
1740
4752
576
100
502
311
276
2383
2126
205
289
2040
6909
3011
1164
271
204
187
643
212
1440
111
1315
218
306
167
256
166
133
950
9186
979
232
1491
190
133
1121
872
174
257
105
110
3570
5475
696
7272
1590
638
5799
406
303
140
492
205
1143
114
3063
100
592
130
282
4163
5996
1276
2505
9444
8951
1499
1999
7344
777
399
16260
127
259
103
13849
874
252
387
325
392
176
233
227
5297
403
396
176
233
227
1492
825
148
146
301
5195
667
4487
3810
1347
886
336
4717
336
219
5339
4242
1896
550
171
742
3144
550
161
252
359
131
9403
2415
1354
1472
1788
310
13686
174
282
103
359
1537
9463
454
3735
227
222
8152
104
457
164
701
4187
160
6573
347
4712
732
9149
1357
2909
5365
105
137
953
9880
7933
9529
167
122
1049
127
109
152
159
1113
265
880
132
229
115
310
188
108
9228
258
221
725
336
11820
12393
422
1154
536
383
8092
1130
538
365
1448
1411
1540
164
1247
108
113
221
186
224
7324
224
213
595
125
575
2506
906
598
3729
125
576
2041
632
11551
1983
9033
3086
3344
126
156
4041
1005
336
1205
1564
1046
1471
1686
2753
3221
236
2284
4429
121
1673
7834
1708
1460
2537
1421
9239
3586
1709
345
2983
4189
7611
669
6060
4056
1653
112
907
5615
246
112
908
185
530
311
181
162
2371
203
119
2334
3031
703
1852
666
6413
3132
6165
373
1119
802
386
8036
1139
335
696
152
385
1450
8487
1402
6246
101
113
3088
224
3886
2435
283
604
4586
1163
192
8892
300
285
239
321
163
5135
519
2116
8618
439
9428
8593
578
1410
160
617
120
256
143
2426
146
909
1598
160
629
120
190
3138
8769
4801
1335
127
1233
162
228
107
121
652
6310
9465
9461
1660
2486
136
113
13946
228
463
213
867
9377
623
1972
399
118
430
689
738
120
1192
3713
8950
9931
686
519
341
1663
261
118
680
557
222
194
166
130
187
777
553
236
122
146
268
2001
6753
2710
1518
1315
100
103
147
309
110
6509
2408
9087
9407
4279
207
489
194
1170
121
148
1614
7326
5399
9001
3777
6779
1495
131
279
2024
178
503
260
399
168
189
970
227
635
410
10602
2833
178
642
695
727
1157
146
713
2542
1525
4247
12426
1210
1211
2739
8920
4313
191
198
113
634
129
101
130
2491
4471
2409
744
5044
2737
745
876
4444
1570
9426
8422
254
246
117
5503
3764
14088
178
216
232
327
3688
5073
3509
3592
2463
1489
308
2490
5433
308
1111
2037
4178
3893
5565
8868
4165
4708
391
1615
361
140
1575
4990
358
135
1575
402
3600
2436
2353
3405
2190
209
1998
3791
9571
138
517
215
215
130
2007
112
218
407
209
210
144
248
183
4161
5837
11713
913
4534
4808
347
5415
167
688
706
7307
9445
1142
717
995
2290
2207
9052
5450
1356
1453
367
601
1060
8072
366
7424
590
1063
378
7118
4819
3448
1699
186
924
2582
4394
5814
6911
230
271
4613
8906
380
1109
1788
489
152
1351
6312
1124
204
608
14889
2539
11245
10547
311
212
369
952
7631
5664
1239
1848
1212
5115
153
1754
116
1509
7788
1495
1467
7463
110
3374
8445
700
5266
3015
5571
2533
5984
2485
608
4437
1467
793
467
9154
236
969
1809
13866
1096
2779
5194
5084
705
4134
3802
971
283
1190
251
1357
11180
290
146
291
406
603
401
296
226
320
280
483
1880
146
291
405
422
223
238
189
11720
981
1391
7557
113
181
1322
468
4043
384
2578
1494
923
816
231
1154
1493
4758
3614
9422
318
5226
9409
5556
258
6653
355
4771
163
154
2496
513
1097
1555
4734
118
1486
360
370
7812
1499
360
372
1436
1870
2473
934
7945
119
348
233
3758
1855
6912
6373
1639
2248
1065
4951
153
1081
3285
1071
1868
4296
792
1961
5204
347
126
9696
9396
4125
515
9116
7909
1672
1486
309
998
663
118
8015
8900
319
235
660
118
160
2328
153
107
3843
192
1079
9722
4205
698
335
197
191
352
375
145
167
5393
335
197
182
352
375
110
202
318
8402
1979
179
451
653
189
404
459
145
8892
2737
237
449
411
306
444
230
567
2486
803
652
5774
111
127
110
214
1180
224
1080
984
3961
715
2104
157
223
110
210
234
472
152
191
1051
519
117
355
243
8923
405
241
243
140
236
1875
1598
138
252
149
365
579
8535
8861
310
104
151
130
262
9712
208
204
3197
1166
128
884
129
173
108
404
3573
2659
6356
215
6420
7359
1573
3118
3769
911
5765
222
1164
185
268
13899
488
277
109
4863
4729
353
6486
4558
108
12240
8870
1478
6646
3749
584
5604
2402
1419
509
190
262
162
212
2907
873
9307
460
153
173
309
386
913
132
854
604
480
190
160
396
1220
382
292
3064
2273
9127
3781
144
213
104
350
103
130
226
1247
175
2422
549
129
543
291
147
676
1852
624
573
4175
1002
9326
9603
3881
4718
526
838
1604
4961
1128
814
431
210
315
174
184
122
151
187
478
1445
154
200
101
331
7347
1670
8512
291
5138
700
7034
867
11469
4015
2016
2537
9387
2617
1132
2427
9006
316
3828
3381
166
311
2598
9675
3960
6858
267
228
9426
205
400
1212
666
9396
1006
201
9470
207
1317
104
163
211
152
891
130
1611
4804
1945
131
118
694
669
123
112
171
665
374
126
288
275
133
3404
8337
3592
1715
723
1712
1238
1473
129
3401
625
11293
5055
182
128
1199
396
233
1198
494
137
141
9277
201
618
173
174
200
161
1808
12078
4082
104
4161
8901
5624
4821
342
101
177
126
323
719
8775
3282
5619
180
734
9452
976
9475
243
440
1550
185
279
123
280
1984
13433
8906
490
1333
3666
8784
391
834
115
209
803
156
238
291
249
309
275
159
152
181
392
302
220
263
169
137
130
1493
164
140
114
238
230
193
456
120
129
124
338
201
118
338
149
121
102
345
227
802
363
134
477
1127
285
424
167
331
312
114
4909
8905
4698
121
8978
491
4619
523
8874
163
203
169
236
3000
198
270
130
378
4211
183
115
121
155
183
1340
9474
7620
418
841
9341
1976
132
658
577
329
219
117
268
1671
345
102
140
126
159
700
494
6459
8922
114
7839
2245
8975
2289
1330
450
495
401
2675
4767
124
238
112
189
158
121
151
142
9240
107
107
108
181
1005
270
9114
602
629
248
475
2822
7838
5025
9370
3077
195
124
1797
123
145
436
311
207
4801
5833
475
588
124
8223
9474
1066
227
607
487
163
11706
248
141
165
101
118
107
162
164
570
981
425
3774
720
132
4195
177
177
1391
647
8729
468
1401
233
401
3527
8967
5837
202
687
118
179
113
207
690
136
195
116
142
130
3611
1493
588
537
3143
494
897
413
582
445
216
167
1982
124
1962
590
408
129
463
3534
5062
9352
240
5017
397
284
110
11521
3862
226
337
119
7922
2302
311
4044
9020
4975
150
409
212
216
283
168
260
163
145
1539
1523
419
106
845
1260
424
2999
7515
1973
2108
4467
9262
230
2751
1244
111
9055
2405
8898
4302
3269
8851
4901
12044
1281
443
117
367
119
1411
215
336
4708
336
883
4295
1378
4092
1205
1509
9192
5818
680
5064
1154
214
5040
930
275
277
288
3951
481
1110
661
3790
160
8860
3216
2723
7759
1132
2355
1027
183
344
1123
2321
477
3464
1123
1855
8417
204
743
183
253
351
368
112
298
175
109
138
2705
229
356
168
1090
352
229
218
361
100
139
734
985
191
229
212
564
1006
4294
8977
9485
695
1410
3218
3884
4736
387
1097
890
371
8061
1091
892
372
1435
5616
127
517
243
345
8920
1084
1051
8762
485
804
314
1658
3266
8972
3942
2005
7730
674
4004
2176
8939
3387
11689
1088
249
164
422
331
284
108
439
115
214
447
188
132
265
964
8948
887
278
178
172
315
161
119
720
2255
379
192
123
1451
233
270
119
1559
101
106
585
9232
130
1804
4507
9434
5338
4117
6691
125
333
166
232
483
175
214
4934
646
828
1167
1247
646
672
8893
165
1436
167
238
265
373
1299
354
739
537
113
190
225
395
736
4764
102
140
9509
454
372
288
105
282
460
9401
955
2007
7554
274
152
136
13748
5431
466
189
265
791
188
11300
8943
1834
7934
14169
1421
306
5308
1248
331
8958
1432
1794
4017
333
503
140
193
108
746
627
2001
226
6623
3849
243
218
277
254
140
228
4202
9295
1544
7524
1946
2056
8896
330
105
102
297
1034
518
189
105
181
285
9303
112
113
239
173
138
190
141
9044
159
620
280
612
1631
232
1140
489
175
1142
115
113
2936
5944
2038
600
3593
479
2522
597
405
6784
175
123
154
316
9390
2598
1516
133
532
104
165
187
201
232
310
261
1477
4021
1044
2147
1697
104
245
1600
3706
7504
151
1074
730
592
2296
902
9484
886
361
784
8442
6187
210
773
6761
4558
1988
7558
616
2139
2572
616
100
195
1502
104
104
207
11054
219
111
372
130
297
105
268
4686
5673
423
865
5800
127
8527
5152
173
498
9396
1162
118
304
209
141
8977
1437
1261
437
442
308
310
3496
1218
934
7438
279
311
901
529
7862
384
1199
406
385
716
4776
547
744
2594
463
549
745
223
1947
4242
370
7359
309
9432
1420
110
155
230
195
1391
247
9471
303
105
221
270
722
690
189
536
225
655
1871
902
157
127
387
327
479
227
255
139
6536
1063
1537
219
198
222
132
6817
927
2460
1167
2131
443
7768
4489
109
362
8861
249
949
149
104
161
174
265
705
971
553
8949
8898
173
201
531
429
159
146
257
161
558
2448
211
5672
242
559
711
1010
142
253
4809
145
193
267
4349
401
128
1644
136
264
249
640
571
2824
137
121
249
180
640
572
561
914
705
3203
132
1758
2126
705
2428
7366
3413
8114
8883
1314
158
356
117
113
428
460
1162
4915
1160
4949
189
3827
9254
2732
2118
164
1449
156
293
1890
214
1590
764
281
4598
9367
1270
526
117
313
905
220
339
223
418
133
680
7490
6270
4374
2065
7140
522
1374
5190
699
8189
1117
634
489
384
2027
1228
5316
433
181
190
759
112
104
198
204
356
251
148
5291
3248
6158
225
969
1938
7540
1304
9405
1344
272
12527
255
12759
958
183
2265
430
463
3852
1207
957
1257
806
275
2312
8825
4296
6304
5522
5155
326
2087
146
536
138
464
633
367
3264
205
102
168
218
129
183
1286
431
1454
467
207
1720
104
5102
117
207
189
1873
136
140
1228
204
334
109
181
127
242
5590
4158
1045
262
686
980
13840
591
150
648
668
651
207
490
7797
1251
968
574
1178
1112
1012
8433
702
5360
243
6735
4422
8855
866
702
8434
1979
3189
8784
519
195
118
557
5295
212
3623
102
156
1367
215
1031
1290
216
122
311
101
552
1211
2753
8430
315
240
375
1252
102
192
115
194
545
1699
139
215
1061
1391
323
115
1315
215
890
873
140
1504
2348
500
314
222
106
169
119
906
111
740
2621
1733
3589
1123
410
5545
1151
389
269
516
750
139
189
136
643
1159
428
312
101
1411
114
198
456
201
408
504
4189
100
117
156
111
762
345
237
195
120
224
424
465
5091
819
1563
6018
334
9254
3483
395
993
1036
281
688
5177
1104
532
298
137
395
9355
926
448
101
778
313
134
392
149
131
195
265
1633
105
247
392
111
162
332
753
769
449
8199
703
5543
256
178
698
147
9001
775
354
126
212
312
2275
9292
2899
580
9481
523
193
305
1654
471
9475
747
8896
630
307
2650
555
163
2077
157
114
142
186
687
511
116
9615
3856
111
135
742
126
114
317
594
514
159
146
450
176
205
296
255
2503
194
446
450
179
208
263
255
2501
194
445
452
181
208
263
243
699
8072
695
5405
1241
304
143
9034
276
218
2278
5146
801
959
191
570
475
313
163
153
588
1184
3512
9022
5050
172
5248
668
7737
1772
1474
1623
760
417
199
883
118
345
105
206
881
1443
142
238
2585
350
2394
9397
7291
4055
3257
9467
5628
138
1096
2257
123
985
228
132
9250
814
2436
813
131
4242
206
442
121
4165
9290
720
870
279
4331
8884
4482
6782
148
104
446
5158
3429
1708
1060
818
3232
6908
2355
267
3358
3506
9387
1516
9461
545
1093
1396
5630
131
289
731
767
5101
11623
7147
8820
1411
236
9258
509
167
1958
174
166
299
309
365
187
490
222
7017
8966
1831
2570
4946
1006
9522
545
205
1319
314
203
228
548
1971
225
488
166
3391
2024
3436
199
471
475
178
309
454
305
2323
5572
2742
577
1425
1779
9391
2078
1280
3756
1689
4923
4759
8673
130
1737
248
355
5414
1726
248
355
2541
278
6458
3302
4596
6269
1744
727
447
3538
727
446
428
1104
1313
401
666
1309
292
500
172
1612
4559
8562
3215
460
203
222
121
5585
413
1416
2510
5662
642
2497
2417
442
5312
1643
319
1912
656
323
1740
6653
356
4630
2861
4750
933
11609
5310
1148
113
1178
183
468
251
816
142
4305
2561
109
1349
1220
3228
6722
958
1173
2515
469
417
170
101
1653
5633
2150
2028
894
666
3426
167
161
2201
102
197
372
145
989
109
458
164
2095
721
120
1506
983
596
1079
1330
2976
8431
883
8467
2976
175
338
411
336
550
1244
672
1054
1712
647
202
1687
2289
586
6649
149
112
709
396
379
159
1481
274
1319
6388
3394
504
8144
607
149
2595
4750
988
137
479
6522
5853
4543
2888
623
624
524
217
1324
7394
1805
125
672
538
455
348
115
107
440
503
9481
6489
323
882
466
157
2353
2431
1026
782
3038
1850
2252
732
2275
4456
6931
425
406
4738
3302
497
603
887
8165
3450
4002
9810
2876
602
747
714
109
6091
747
714
109
1869
1021
676
293
2177
305
420
1416
254
748
143
2847
3163
13118
2717
2740
917
112
152
586
5778
941
1947
722
2130
203
2361
663
109
195
106
410
9786
3711
1437
339
180
271
377
241
342
135
448
215
474
3822
1170
3671
1647
3187
1381
1348
347
1538
311
1132
1105
357
2759
358
100
1685
789
7502
599
2626
1390
1241
3824
2148
4922
13243
776
494
4067
2730
188
1835
6877
138
137
251
120
427
241
146
188
188
13859
5441
9310
670
803
2208
4966
102
610
4607
415
186
126
124
2032
743
7740
1934
342
742
341
3749
603
10813
562
347
7552
6794
345
4146
426
6469
384
359
1142
375
4065
2607
939
759
1328
217
1366
243
772
3294
974
9099
6878
146
146
8908
145
141
9420
9079
144
829
529
216
173
225
127
6671
2590
114
173
150
2082
6057
3408
1215
7006
1627
113
1622
2067
155
183
506
525
318
4911
658
2422
1461
130
8886
1880
210
583
343
258
191
296
111
236
2423
399
7768
7035
1250
949
6029
2999
528
252
304
951
228
146
294
1480
213
200
268
275
440
471
374
2047
452
1183
2511
2722
4531
516
683
1103
124
519
4274
196
179
747
253
2562
218
654
880
181
1882
641
7085
611
477
2646
4706
1620
2489
416
182
521
237
363
14871
864
117
519
7283
9004
617
497
544
684
1182
139
545
111
1144
1032
148
7250
2875
1857
1404
6641
14077
6144
1786
5750
2573
1125
8171
633
473
440
9467
888
334
156
150
13014
1964
9451
6949
627
579
604
691
107
339
159
117
3971
1034
123
328
441
232
216
222
460
184
213
211
108
1792
147
6148
696
3091
9853
3482
725
159
9267
5138
466
3422
112
132
614
742
2326
231
350
2049
3246
659
885
590
5687
1334
4087
3998
7313
5301
5279
7321
9465
7364
464
1557
700
7965
1402
176
516
241
1610
296
1569
123
218
657
1597
170
610
512
241
1609
296
1563
164
11966
1050
4575
13956
1979
290
1484
5348
4692
855
11678
6434
4128
5140
668
212
574
749
989
350
124
2922
3231
694
1037
475
1523
344
100
2934
363
9124
124
1383
317
240
6392
11210
5521
6026
917
135
379
409
195
484
167
2667
13955
2882
236
195
483
167
858
1817
239
301
407
5289
239
330
414
225
682
284
279
1764
2185
7381
3267
342
1800
112
114
104
145
310
5104
6646
8516
588
1406
784
6417
333
4653
8417
1269
4730
269
303
127
149
5480
9110
3645
125
13398
127
131
136
474
343
116
161
182
173
134
215
110
119
1265
9584
943
9291
2860
1103
616
433
238
116
162
385
173
215
110
119
1261
242
106
219
111
167
165
4135
5261
526
1924
241
680
206
181
100
191
680
622
2541
206
687
216
183
100
196
164
108
487
290
4000
8872
2434
8945
4693
711
164
149
131
328
790
218
137
122
114
1860
176
251
228
8962
6205
11179
2671
238
365
2120
1036
219
460
2070
1461
150
8860
451
494
212
369
109
7451
224
1292
4680
345
351
6456
5189
350
4760
5064
1316
223
748
153
152
448
8995
205
264
1954
146
3590
2851
6747
6199
9472
3966
287
563
334
1862
2610
2026
8913
5962
3058
12719
2529
167
974
207
1185
212
113
1185
220
610
217
155
520
555
542
231
126
221
118
1342
113
158
383
210
635
211
1148
1690
342
417
6450
299
1330
179
233
2493
755
3161
8346
9578
709
125
1177
640
547
3241
6021
415
5839
211
668
283
271
285
3112
355
272
204
1662
1457
2309
2357
5155
965
1257
180
367
2808
542
612
232
122
150
1092
4458
2011
1263
844
340
1370
1065
300
336
131
8909
8470
9298
2689
11035
1011
1455
145
203
314
339
144
5443
160
691
9037
7299
139
839
205
6468
388
388
388
344
4811
2232
3113
8708
11646
2337
810
9519
813
1631
3888
240
6440
3708
7020
411
699
284
508
2522
159
830
427
146
1015
657
1860
184
401
398
428
1015
2110
2563
1384
2200
1591
7811
4017
3625
1708
11916
798
6916
4796
508
703
8175
3877
745
121
151
1707
215
3210
415
120
215
9801
4052
9180
397
188
179
3328
550
115
112
1362
490
8509
1164
346
240
540
260
322
649
120
1093
299
127
147
957
254
2879
3576
222
228
2349
254
1034
5483
9181
600
1061
2315
4614
1797
551
210
1121
131
718
1466
653
478
4548
1455
2308
3913
1986
7504
1928
5429
9023
3552
370
477
330
141
138
277
448
292
2313
551
310
155
433
206
343
132
379
189
2255
547
9241
1940
754
1394
3996
9779
2522
6728
1902
6820
1851
1299
1058
238
684
773
3414
1400
367
382
1147
421
2378
1005
175
2652
7627
4727
356
3183
474
3443
1414
1707
2643
1035
418
1065
303
291
9592
3842
173
7315
5581
869
673
855
1163
3801
5357
328
670
205
4586
3792
9425
351
856
528
5973
1125
162
139
1178
989
492
183
1144
115
3092
799
453
288
2517
1753
1951
784
112
218
532
4602
2287
996
8990
664
218
399
2968
2478
455
1284
4025
13833
5230
295
4170
648
121
171
217
108
116
170
160
487
285
156
2677
626
1074
266
809
118
3543
391
9281
631
1143
386
489
507
408
687
7360
2155
9328
1434
466
7363
133
337
309
279
2349
1811
1100
604
911
288
1425
631
7343
14839
7027
6433
341
1333
174
366
1544
9469
652
201
472
129
1083
954
4693
352
4786
134
279
192
1638
510
437
546
326
163
605
5222
1519
1472
1589
8048
998
3218
1839
937
5364
407
938
305
139
2971
9363
8722
595
276
6699
1994
149
1114
5180
1115
209
4624
837
7284
9195
1827
4970
585
179
1143
146
127
290
2511
8881
4846
1304
6052
2458
7541
7895
3046
2409
834
2133
1661
3427
800
715
166
130
448
1954
9768
4010
8109
1108
148
1282
2302
7360
6773
2342
1721
1481
4382
4715
3057
3165
299
897
8269
901
2151
3495
1220
6394
3656
5913
182
202
122
101
2391
372
1159
417
384
8095
1107
405
381
8019
1101
411
384
720
1538
2476
5835
872
5998
449
139
943
164
1634
1400
385
369
1198
488
2304
210
7946
142
7381
1785
818
1699
2476
5559
229
3312
2261
823
9141
1770
3429
134
9588
7829
3135
6332
4097
352
755
1095
381
2653
268
1126
2601
3074
1123
1856
556
215
204
2313
9220
880
1575
4814
2137
6440
2932
1515
1794
868
1319
897
4571
1796
4076
2206
1473
1336
9437
888
106
700
234
139
538
220
407
141
210
134
135
214
249
202
210
124
396
191
1092
6108
1730
210
486
246
672
220
224
170
1582
4567
1199
3955
1767
1940
3546
1663
5333
3658
1945
5648
3492
343
138
2436
8855
12054
2612
198
473
2476
5245
101
1120
143
230
13672
450
1105
183
410
209
475
1836
228
209
308
271
558
1225
1011
671
419
313
9348
2112
291
203
506
3360
1962
1582
4936
1449
4910
160
5016
103
183
2903
1432
363
217
1090
214
194
533
278
327
2395
7748
349
577
1118
375
5197
3351
227
2519
616
432
2021
1389
630
1610
1745
1179
693
3353
1566
1440
469
4607
6808
5165
796
470
2600
430
5327
7372
15454
306
11014
453
465
416
391
290
101
2391
119
373
990
513
392
339
2392
119
373
964
465
515
392
276
795
1622
1082
1452
2745
2259
2381
1918
1899
1188
8899
2377
2770
390
111
115
287
11962
1896
2867
14807
8148
9389
2580
7306
728
184
13922
915
755
150
133
711
5971
702
8665
548
124
1190
735
451
5338
537
1548
248
2328
608
3122
13810
809
2163
13810
613
138
262
7981
9191
306
9343
5274
146
4763
3833
167
249
201
9085
140
1062
304
171
1070
1093
727
227
327
834
1869
1034
583
109
203
1829
6017
1021
8831
1022
1181
6829
8926
1267
385
2356
5375
290
219
1135
5221
1133
2058
1561
5123
9273
2628
301
1132
1580
230
230
166
122
402
198
368
118
14854
3075
222
1515
11796
3590
734
5269
515
655
237
184
124
1137
4145
150
561
14676
1253
9534
9205
274
113
282
2354
449
6506
8228
696
5338
565
225
2180
385
4175
400
382
286
240
1323
1348
9661
9216
172
241
108
114
13843
204
886
202
224
4295
1039
4141
9224
1156
9332
3726
129
6177
111
8838
272
7398
4294
5799
209
113
134
1637
123
117
204
141
139
283
411
1220
13853
2338
183
117
186
140
144
280
415
170
189
2110
11247
1271
4580
7748
1912
159
1669
5985
4729
356
364
2120
839
1080
406
149
126
177
252
295
175
119
1558
174
13240
117
1628
4043
2661
9419
1379
4837
573
856
470
5478
577
861
1887
4897
4211
1671
1464
1242
1249
150
137
151
153
103
108
319
143
8923
127
126
104
1338
13669
136
309
2252
3059
1900
1748
998
176
9477
181
2916
4516
349
4584
479
486
2785
1361
9313
192
8976
4529
8737
665
2144
520
966
1835
233
166
343
217
9422
111
9181
157
241
228
1904
7608
116
346
228
3506
3670
8120
103
7350
355
2701
9515
5334
5875
1197
13563
283
13377
4647
809
979
122
4624
8957
583
9637
329
311
120
838
146
320
556
288
129
3160
1612
390
931
832
3870
9787
1368
6387
1464
626
223
229
459
1416
921
285
372
380
291
132
121
923
5069
133
1205
1140
1435
389
453
376
496
2841
1881
4445
7459
1882
829
225
3759
1127
5206
691
8461
3119
131
691
376
262
269
136
112
588
293
119
8820
241
608
565
1894
1238
194
2512
1042
498
413
4466
7137
1557
1049
9681
3815
302
217
357
644
5192
215
359
644
1709
118
2670
478
4432
1985
2424
4425
297
627
126
175
453
3346
5256
119
448
190
147
175
14524
449
658
124
670
192
143
3490
4234
1180
3923
3329
8185
695
5208
1074
2615
4408
1133
1169
196
292
875
260
892
833
551
233
1986
6353
315
265
713
2691
550
110
5268
9301
3626
567
155
144
129
208
3036
13825
6407
1722
189
131
321
352
369
154
226
8894
9958
4302
8078
540
100
10106
566
1280
478
318
132
1820
3830
514
1415
4418
126
2589
4734
347
347
2137
515
4358
5695
183
285
412
672
974
2764
675
3181
1605
4848
3908
436
2424
421
1257
105
3669
9352
245
2307
3675
9377
5622
6054
7433
516
5045
196
1018
6949
8200
700
5057
2436
1742
290
187
838
1168
129
719
161
1319
6592
4248
2980
121
125
171
108
356
137
2328
1197
172
153
6267
1988
679
271
402
3539
682
176
277
197
100
6573
8898
2007
116
692
173
137
168
423
300
324
241
222
252
1911
146
1059
8308
2840
370
442
244
536
285
1236
126
436
151
109
203
187
225
7970
8902
916
255
320
381
105
1082
4926
3617
9386
2882
982
4476
13699
734
8905
265
460
7078
8889
9355
522
1306
5758
406
696
323
2699
419
120
2425
249
341
1250
288
381
495
230
168
345
4234
1066
2182
1954
2932
4774
3614
6725
351
3753
8947
932
3491
9361
1911
290
166
181
142
298
186
204
1206
618
10536
341
572
214
8942
638
214
220
121
136
693
694
9052
2811
459
110
344
138
131
146
230
145
482
5447
481
264
157
343
138
131
146
230
145
1914
10998
7187
399
651
13647
255
245
235
150
226
102
100
893
119
6651
479
868
4729
1098
321
2450
5281
657
113
245
363
276
908
223
224
6011
8931
2827
1768
432
9157
182
2049
365
11829
8442
2495
142
8869
128
101
240
3603
197
623
343
1858
389
629
175
572
2298
449
372
8723
449
355
976
183
248
13300
139
271
10258
8868
1261
218
222
220
171
161
534
1041
379
1057
5765
2548
211
554
243
3123
1651
140
123
150
803
307
384
5524
247
140
115
187
837
304
383
450
136
8669
704
5417
5774
491
8080
195
269
1922
1313
589
172
353
4883
1067
354
4861
3267
582
271
252
161
442
478
916
842
8868
1340
1425
12634
4459
6024
5940
192
11539
476
526
194
174
16228
8456
698
3905
1612
541
102
164
596
131
1131
7453
1918
727
739
352
247
105
206
224
157
2132
511
1856
584
534
5486
450
586
530
13960
316
1491
3586
8811
5235
304
9345
393
263
2569
475
129
148
529
110
851
3228
472
128
146
532
110
852
846
146
765
862
440
1678
220
641
675
9307
174
321
9506
308
3485
5299
1711
194
11028
618
190
234
238
186
888
143
307
187
279
6035
1980
7450
6347
1309
7136
136
130
191
9261
817
139
394
796
241
201
178
13799
2283
2187
4761
3671
6886
2254
2242
6992
1120
1238
139
146
116
137
693
1551
984
13819
889
169
364
534
139
3389
198
255
363
419
216
577
109
2578
8951
10419
924
257
201
417
1227
195
690
445
295
167
131
381
132
125
1529
4312
1940
1139
1180
3995
308
732
2915
691
566
564
113
1164
237
521
1617
2886
5845
1277
11589
3349
3725
169
1743
134
1976
7387
548
1681
3173
7657
3625
6193
7936
1978
1019
4561
2463
5113
5428
2832
7377
327
472
192
793
604
359
116
703
275
148
5097
184
1301
1412
112
527
1268
429
3216
5651
195
187
2443
5232
3243
1286
423
2949
470
9388
122
115
1014
109
168
250
384
8864
705
122
5477
1763
2223
9523
7111
3457
8537
522
9066
3301
305
547
217
103
552
294
204
296
279
237
127
692
230
121
126
636
1123
131
132
150
202
677
1104
3931
5176
8438
3222
521
1868
444
230
549
865
2554
444
232
8754
466
210
2865
1918
3604
651
1146
382
360
8150
1125
369
380
1399
7208
149
9482
199
4354
1692
10635
2977
2334
776
1237
1591
127
5010
7333
454
111
211
328
149
177
1118
430
201
1573
647
613
383
178
151
111
336
1000
936
120
100
7463
335
365
379
218
2164
906
655
110
658
349
125
1489
3838
9644
9073
1140
110
5009
110
270
5166
8813
3674
109
281
209
9396
205
9347
9039
5442
13561
932
480
735
9335
13626
515
155
126
135
5873
8001
318
5456
280
1810
343
12328
1128
766
534
197
417
759
774
103
141
166
2929
3507
2854
432
2124
2367
11560
3136
116
325
2013
1260
1520
3658
500
512
274
2140
1022
482
3617
869
1658
4235
7039
157
2926
901
428
177
153
7372
840
401
110
152
9395
349
184
438
262
205
163
7709
1012
174
173
217
108
118
743
310
177
217
222
877
348
263
209
186
305
7272
4851
6307
7393
7137
10342
14788
4143
2038
3784
2541
3655
144
4530
4957
4822
3744
4525
223
107
208
342
197
126
128
134
138
132
296
2982
1335
625
6844
351
4744
5499
263
1724
6850
5077
5575
144
6820
148
236
2390
424
535
232
129
266
181
164
1674
946
819
9708
2927
432
263
114
266
603
392
5198
3951
1112
332
392
260
1928
129
3569
5707
189
223
445
112
114
333
8983
8539
312
3606
174
1404
163
900
819
214
174
2980
146
917
719
1588
163
981
214
198
2782
3258
8958
10472
199
7313
566
107
731
739
5322
394
125
1187
623
248
8926
1331
108
417
1893
5680
139
333
5294
9027
2224
7535
1318
1414
293
190
943
119
201
109
109
2410
596
3771
7231
371
5800
542
492
180
9332
820
2750
7715
3081
3511
430
3983
2753
192
808
1593
119
828
145
2779
189
809
1401
4026
9332
5481
713
257
863
339
6257
644
552
244
450
1197
850
1803
243
450
1202
837
4356
443
154
1135
2352
177
453
516
1181
1821
1478
2548
7245
2569
583
137
113
111
8874
283
384
107
924
115
588
1813
434
887
163
395
2492
11889
1952
207
1351
180
7153
1955
207
1845
989
512
874
1017
7707
1010
1463
4105
254
339
1832
439
868
5396
1019
1424
3495
414
3128
675
184
545
570
163
1592
911
120
3125
675
182
546
571
163
1403
1033
1295
6241
9009
979
1334
4134
251
341
1839
392
910
160
397
5366
996
1314
6241
1023
2229
4136
253
340
1839
441
858
148
401
5397
450
1034
2150
373
8943
6147
1020
2229
4140
253
341
1841
440
460
4000
2932
519
122
1183
684
519
6968
333
256
180
2732
3318
395
1143
171
313
153
119
202
720
121
5557
117
349
317
196
831
201
140
4051
1272
1544
638
249
1737
4330
2741
3531
14866
345
13581
128
899
126
552
231
1165
130
551
809
3752
5200
931
162
1012
7044
162
1199
1548
2052
1270
325
11076
1027
4168
591
1205
245
365
108
393
470
10217
8037
1187
763
3110
122
833
2306
5264
378
7450
494
1557
540
114
2646
453
430
8897
676
199
833
8766
7251
147
861
7400
556
130
1266
1939
1169
270
597
10731
1041
9480
609
151
3254
5144
9353
199
132
292
1246
542
215
130
609
5945
518
521
117
480
1434
11756
1058
202
279
115
236
334
8030
100
152
225
3998
741
8330
8817
494
3054
322
108
122
148
732
417
789
168
511
1829
1428
1858
15013
1846
1138
2911
1433
252
2673
6256
568
1647
382
343
255
466
146
126
360
2882
6084
288
131
1176
937
2834
1819
6226
6319
100
409
284
775
133
253
149
162
1278
7628
9464
2933
274
424
9388
1014
803
492
199
308
4298
1740
3219
833
115
769
8966
1765
3740
186
970
3094
262
970
1853
5324
466
336
4441
2811
8878
12270
4605
3241
5526
8955
3391
4865
667
744
7369
530
166
146
269
314
851
190
104
846
352
266
350
1427
4661
1319
9725
202
146
140
3007
766
186
1216
100
245
120
1329
9341
177
5328
691
8241
278
719
899
246
262
731
6016
4518
1580
1466
2624
192
4712
275
5452
4491
653
4958
7382
7489
9067
9760
3950
444
3042
321
1088
532
622
297
2235
8879
1038
298
602
432
429
114
795
552
130
1363
7267
9244
4978
3945
13572
10965
2790
3474
6132
2640
250
103
9281
115
1079
407
1551
242
115
716
239
2015
2016
622
12788
1902
1383
8865
2494
491
1134
384
363
8119
1145
386
368
1401
3342
2903
363
3225
592
1591
9250
3036
887
187
352
879
333
302
157
718
183
268
14100
4221
2595
9196
372
3862
9465
3717
3189
1083
715
180
179
1384
449
422
267
111
1396
251
162
472
227
120
300
1418
144
179
1292
9591
5234
6196
236
4278
135
2234
490
10865
196
151
674
106
394
170
133
121
105
289
143
14772
1026
176
795
1827
1223
2428
473
4955
1381
665
308
155
192
1107
4030
6424
186
1785
1465
1662
3077
235
121
3130
890
106
119
286
253
558
2871
889
106
119
286
2270
5408
6880
4432
2924
1885
1639
553
709
5344
1111
8363
209
551
227
558
100
100
595
325
117
357
1917
2228
245
2168
8845
3966
240
744
456
343
193
5668
616
380
4720
380
143
194
660
9559
412
374
296
685
559
8962
1253
8149
748
1295
390
1163
125
355
278
1711
221
6726
8896
2789
2629
144
471
303
110
1087
5266
8580
418
1480
243
7571
9596
2628
204
3639
7925
8964
1545
5303
1398
1781
5587
5378
180
182
119
359
1045
442
272
497
877
3833
432
619
8089
1915
482
146
101
134
210
174
146
168
758
2780
521
3874
5255
4631
909
580
275
360
481
317
1425
350
208
4679
197
290
221
127
1475
125
145
318
2612
13421
104
105
101
176
100
9451
561
13589
819
179
5357
5896
2028
337
249
123
342
199
439
1862
676
7748
6472
2444
2700
156
286
494
131
152
5295
183
191
101
156
286
494
131
183
118
980
174
219
8366
7787
5735
714
1810
7451
2194
9441
311
107
636
552
305
6544
9175
2705
3172
3082
9413
2967
13671
953
2437
769
2713
11744
553
2793
342
9217
331
834
933
1572
735
852
659
154
445
563
171
2608
1962
1995
3374
1122
300
3646
3307
13323
2004
102
1796
12345
1634
2657
2732
7373
4830
1160
2809
404
495
121
403
844
104
354
1214
409
649
555
772
190
322
120
1621
8093
699
5359
745
860
568
772
191
322
120
1850
1391
8950
5730
760
9338
1082
413
160
110
378
270
844
193
165
622
3250
1472
1267
667
284
108
191
604
276
393
244
1645
195
184
165
515
929
1895
444
532
108
558
3223
532
432
630
1115
2195
1052
501
398
3641
497
602
1331
433
106
732
804
2957
355
734
807
1882
125
415
2308
6621
1919
109
108
2041
3869
7613
441
12333
143
211
1684
153
362
460
332
498
128
151
301
184
128
172
1123
9020
6668
416
461
166
214
217
518
338
835
5747
15536
8247
8546
1319
694
124
1194
726
755
6481
355
4762
5986
1301
10334
9157
2262
9457
2174
189
1499
593
244
309
294
213
1289
132
310
6929
5248
311
132
757
9210
347
11886
1593
7539
3228
255
236
637
609
807
2326
1051
456
3615
611
812
1855
109
403
310
446
169
231
320
1954
145
1644
1176
131
415
2957
1176
211
418
3785
630
253
1867
100
230
384
213
216
273
4131
1327
425
1712
244
5612
9374
3568
1126
195
533
770
684
7358
1150
139
265
221
9256
297
307
131
149
969
3104
4016
4311
1364
1741
983
2774
8718
6631
533
125
551
218
1273
8054
613
541
132
1108
3181
462
597
1721
711
1746
7428
4274
304
330
152
486
4468
7316
5613
9533
1916
113
223
1289
198
139
257
779
229
210
1227
1381
788
4335
8983
4756
723
4398
2283
8831
752
1667
3516
1780
2356
1903
316
220
244
166
381
1794
3892
6824
3387
388
706
8449
481
341
334
147
342
123
158
7078
11721
2232
138
11939
9465
1743
170
1973
1255
6946
212
135
423
1683
270
128
262
120
9239
809
178
5619
1245
169
199
257
266
338
6137
8960
1831
116
343
114
3644
227
1133
1279
107
247
1501
242
3859
8451
4624
4703
131
419
1074
953
139
126
341
5422
1375
638
742
7278
820
4507
149
625
618
730
1076
452
996
528
179
314
3195
102
6133
981
188
218
770
179
148
147
669
127
1970
386
130
230
372
710
359
2261
489
143
9147
11730
141
9023
539
5930
973
9510
7979
1529
118
362
618
320
318
312
389
2370
273
156
2136
2925
273
157
243
2249
6358
1968
5390
248
284
1008
454
1900
1015
579
3710
1007
454
1431
670
274
252
129
152
160
136
1215
101
162
621
617
2713
1978
7519
6683
228
133
1423
1383
217
14328
144
197
170
144
1129
1341
337
121
280
121
102
853
808
1176
414
944
415
612
352
113
100
1785
5219
703
5737
123
9102
5855
146
117
846
367
136
421
3809
341
617
242
1665
1660
551
112
252
134
102
154
1946
1711
179
753
5466
1213
568
9015
339
8955
1197
2265
8972
1002
476
184
142
12029
950
4399
441
7795
304
105
306
2324
2523
583
9005
8323
1297
8101
2072
868
400
3286
216
868
400
1238
1677
4873
2882
5723
1295
113
356
157
105
815
334
1314
106
168
163
100
715
166
5475
144
371
270
204
494
122
301
1234
2833
3393
834
585
3406
618
506
1179
536
304
239
4942
3519
1371
2647
6912
1559
9536
223
202
308
3021
7065
275
124
1775
394
271
117
206
165
264
3690
217
391
236
132
227
131
449
149
859
255
1238
227
183
14724
275
163
1042
2402
812
619
271
162
1036
1874
941
1266
811
12402
213
101
4925
101
1115
1262
109
157
101
425
352
376
139
473
322
119
127
210
3803
1656
391
240
570
5510
247
391
240
574
5515
247
391
240
440
410
142
615
366
110
203
848
645
237
1727
350
2823
235
162
137
113
1464
139
333
320
100
372
177
1976
300
365
156
1297
975
1093
4561
112
309
279
386
7492
285
2705
587
1336
10013
311
9013
7043
3600
550
249
516
1905
1321
11308
2230
1281
4826
7306
713
536
2256
9057
441
310
4199
242
301
372
940
848
2346
759
814
185
4287
1144
13622
6472
1313
364
3154
5121
697
8242
607
5084
1664
5454
3315
609
4047
657
1864
1856
4680
3757
9178
956
6397
596
689
185
1547
1457
1412
242
358
479
503
1216
482
535
293
665
1369
121
116
1284
115
208
1408
1399
7815
167
11672
989
677
374
513
708
124
363
551
1743
1433
295
302
6599
2606
655
4691
654
982
2965
438
539
689
3394
7438
6178
1538
538
11832
265
1017
1475
1252
1257
318
1988
5450
652
11616
749
2583
211
626
163
1598
893
101
1076
1885
1902
265
211
624
163
1406
1215
463
765
13949
153
132
321
7534
192
1819
160
1530
1751
1724
200
9063
167
535
2751
1274
10359
6736
338
500
488
3250
14102
1670
10291
624
172
1659
482
441
667
1528
122
7486
480
1516
2881
8550
3576
1077
106
617
439
2322
7319
5365
349
867
536
1060
7158
3972
858
1848
246
135
246
1294
2879
247
135
246
373
431
126
127
11699
219
149
212
2756
4653
8545
419
109
922
1130
2551
183
109
923
1130
846
3011
7129
680
547
465
216
105
3619
449
613
7845
13358
1425
896
1559
366
317
1958
7538
143
388
143
111
782
192
982
5550
2815
107
2356
1266
3165
1899
5716
813
3719
5451
10321
232
391
342
1333
119
516
1074
6368
9457
100
7505
220
2042
7335
7578
9330
1479
1758
180
225
144
1160
1223
2372
376
1293
2231
281
9894
3950
620
761
549
217
1032
126
1828
1101
832
2857
4967
294
2518
1974
130
1729
7772
3627
1445
388
353
1167
860
3615
388
353
1165
372
1351
277
1025
455
203
313
1541
7332
1788
5659
1915
240
368
383
143
4503
6998
1732
1154
1207
218
3994
1671
114
110
1071
122
319
3045
2590
1071
122
319
154
5302
487
200
305
1915
5395
14886
9970
119
1008
1266
826
1080
1671
187
888
270
241
3067
187
888
270
241
1157
1071
2854
9763
3722
2920
1125
236
915
1393
11727
1912
1488
789
2716
514
508
1189
3565
467
324
342
1457
392
142
313
199
150
410
124
8477
1370
439
137
1215
573
589
210
1063
398
2238
1404
628
374
407
1258
4970
846
340
16653
908
8533
4123
145
1979
7316
291
388
4981
1278
3312
1257
2445
4851
4854
7439
207
1533
487
1088
998
1457
897
717
125
688
448
703
862
935
506
8250
13460
7365
1493
5160
1149
1871
371
281
193
274
118
459
1425
427
141
135
195
8586
4439
193
104
135
8896
205
103
512
829
3775
6760
2546
1843
2982
137
159
190
1831
9103
290
9445
277
1617
861
1671
8857
1114
159
103
106
183
2093
1101
208
161
6132
5233
711
8231
3399
407
2029
428
233
544
1277
4652
647
410
472
141
177
1901
627
2433
8966
1831
307
159
9258
1921
7800
2754
1623
120
247
376
469
513
131
276
311
273
243
1977
242
239
110
247
331
9487
470
331
380
192
149
428
556
138
3178
380
192
151
428
556
138
1906
129
4285
183
2127
1080
221
178
3916
5690
159
1275
4565
1379
108
130
120
246
394
280
467
509
125
129
273
320
272
243
1976
626
464
761
281
469
490
125
130
4263
183
2026
1089
208
5057
1986
7552
885
7503
110
661
129
110
159
1055
448
4777
4748
14761
4117
12636
5103
2662
9567
6742
1390
9178
114
904
137
352
158
423
1253
6565
444
4667
5790
223
868
463
181
183
1571
1171
124
5343
1718
4357
421
2185
1645
1447
3335
14209
1461
6190
158
1601
1237
506
1527
102
202
131
1949
886
9190
4367
997
9329
1046
5275
692
8319
12548
986
1389
3748
115
2513
9346
4875
124
471
224
122
111
202
266
388
8913
11501
455
1727
8889
2606
104
108
1174
1949
3756
1286
7656
4268
9346
5249
1673
7337
7485
688
551
310
5717
5500
9181
6673
5927
3838
9907
275
293
501
244
465
383
4612
104
894
183
682
297
1221
196
1246
449
1564
135
930
176
605
1033
561
149
255
5391
167
709
547
2162
167
1018
4681
894
9210
1648
180
594
140
479
5515
239
111
180
594
140
282
143
115
3651
373
1023
6963
1306
906
673
3257
317
210
11620
1516
2255
651
2422
5986
6818
1219
344
487
325
149
974
707
5041
6077
4580
377
138
2843
351
232
3655
1262
7033
16960
4431
560
1281
5540
7384
1912
204
209
199
1374
195
169
307
137
344
1266
104
140
7034
9211
517
1057
2557
152
1181
289
219
137
734
1973
448
158
324
13798
9941
3204
147
3016
1431
1728
703
145
8272
699
5248
3015
3954
3143
1024
8419
9009
240
2418
9422
2484
404
107
167
279
225
217
9436
286
9456
325
325
135
214
180
1311
4054
335
6274
2056
2687
213
261
270
901
8868
123
102
127
1954
1436
299
121
132
3253
1405
276
121
131
778
9370
521
8842
5993
7431
478
2377
10057
6480
1398
1308
8097
699
5301
464
2811
9426
7638
2816
966
14759
119
115
1254
228
196
116
3789
8591
4787
3077
293
5468
5292
3699
410
351
4680
490
182
1172
112
3050
286
101
353
202
216
187
412
127
216
1176
1723
1414
8075
1431
7518
3745
322
8350
1158
430
185
195
169
172
182
438
164
122
436
11494
137
227
4039
496
1093
778
386
1454
945
3686
2578
8953
2963
1452
4012
13683
3804
8682
218
1568
1221
3044
5165
5743
5385
2507
5799
136
155
182
207
214
160
1487
1329
9495
349
2195
3138
4475
6611
4876
192
1304
318
1658
1951
1194
8936
3543
8844
1111
9309
2467
11184
294
176
116
228
595
277
645
623
320
8157
1702
503
1280
434
226
333
378
431
1825
726
541
1566
658
551
238
1164
125
107
10991
7352
2763
308
8926
246
6120
1150
751
7429
107
7136
213
1148
970
1251
7377
1811
2309
9448
3211
1168
148
1178
295
8883
183
296
155
1645
173
149
1111
316
564
2639
173
149
1108
1929
888
4653
1525
438
588
512
2784
438
585
510
207
2769
1827
2913
125
563
2536
9133
2190
3768
467
246
363
172
704
714
936
575
3520
476
172
244
1382
672
575
866
168
242
483
290
205
399
840
7350
1097
594
384
1412
2662
1203
135
124
838
2091
340
119
1683
639
776
2604
1825
4713
347
6639
833
6404
12009
6750
1660
702
755
150
1183
434
312
327
1471
3900
11716
5038
287
643
1020
1296
1383
506
113
528
301
2376
372
1603
301
2038
240
450
271
148
123
260
177
281
100
134
130
136
100
120
140
2374
198
2328
5431
6341
3480
406
6476
890
10619
5330
1669
5536
1636
5965
8987
3634
1782
2329
4439
292
1948
268
105
290
137
356
175
1352
817
13778
6393
310
487
512
359
1469
754
133
293
212
1523
882
213
435
3256
885
213
441
338
203
289
818
1172
216
1180
5616
1219
603
2965
1251
1507
670
1125
510
833
5898
513
833
1862
1444
255
143
9438
3794
144
685
2780
10028
1693
168
127
1350
119
110
349
109
9460
1396
2349
9019
4034
7210
291
3412
271
5589
2550
4982
806
300
2507
262
1658
8847
1856
180
684
844
738
269
260
166
1364
608
2149
738
269
275
143
1364
213
576
9161
265
349
8936
8977
107
227
923
1086
1082
3673
1949
2952
5494
692
5186
8932
2978
402
100
355
5076
1170
2427
493
914
544
212
108
137
2524
1445
5465
316
1866
1724
4438
7088
2612
2065
189
214
519
459
1366
2322
317
1037
179
181
7801
318
1057
160
182
107
1067
13839
236
109
1410
1661
251
672
1974
1926
1391
2353
240
294
209
1402
3926
9496
503
6964
8804
2548
1190
358
240
1170
139
107
155
108
413
1962
157
185
7887
632
9289
8555
723
12668
437
262
9217
183
198
119
8006
2336
148
797
214
1630
3435
122
148
223
625
299
434
1258
1571
1622
8937
9484
490
8627
541
4133
278
6866
4692
8940
1168
9342
3130
2531
7379
2363
1441
3286
6045
1182
1128
1399
160
572
490
227
2183
854
146
918
1590
160
139
490
227
895
2743
1180
8028
3158
4976
220
117
154
150
222
228
473
582
2029
5817
1044
194
121
458
193
784
1526
2868
9460
6263
100
1582
8922
970
173
235
220
4952
347
770
270
244
486
1370
280
275
156
140
499
147
201
5615
5184
8758
1122
1283
1233
451
321
9416
949
609
995
966
3217
1206
704
9930
331
196
568
109
8897
143
9096
105
221
279
7269
520
9411
5426
117
2976
595
692
13512
521
223
11552
1917
2469
4076
8999
2673
407
2524
9193
1208
1204
3909
6877
929
254
830
141
354
407
104
956
1554
6120
564
8342
1303
8935
1942
1286
1362
5141
204
202
128
245
1101
422
152
158
1561
530
132
146
5758
4474
6155
1877
5068
4142
320
6504
15348
182
928
1373
277
4028
1985
2840
974
212
5010
2772
1485
1249
729
421
14934
8162
205
1556
132
119
109
121
141
229
1844
8983
856
4727
354
357
360
359
1201
221
1128
5291
1142
2139
5274
11049
2368
5212
8061
3634
3410
9139
1499
6397
1642
2525
9493
6901
132
442
162
273
336
460
107
1665
1172
9572
2044
140
1050
3606
231
191
731
1185
2752
1177
2067
887
481
2873
10302
1296
5909
1418
2856
377
1207
403
385
1455
1639
5013
1034
2791
3829
438
252
536
501
205
3565
11563
8656
1763
531
138
191
207
795
419
2492
251
138
192
207
795
1865
1359
198
3932
5867
3099
3264
3099
5872
103
608
995
6535
760
1163
5064
4057
6888
292
141
629
107
905
608
109
534
306
140
102
1322
422
4866
186
3590
4046
130
164
17439
1488
221
243
155
385
121
136
381
234
110
126
151
119
115
3617
599
112
194
132
240
660
279
105
368
309
1181
4918
9077
13939
945
5676
1790
8849
1881
1608
1326
1635
8608
1638
11769
106
4551
9522
850
147
982
169
118
102
109
1916
602
333
405
145
1330
131
2007
13586
5348
1004
207
255
876
544
310
405
145
1892
4999
8927
848
595
200
172
100
150
1071
569
337
244
253
620
12578
829
183
217
471
2289
6264
340
142
680
114
2322
1455
318
3373
12275
4040
1473
1390
2792
4100
4560
1865
119
222
211
221
266
224
101
566
11078
2830
993
151
13963
3254
2065
102
695
107
1159
137
523
717
2837
5467
388
178
139
2551
5379
178
139
2570
1839
1723
9509
1900
5701
10668
3044
1611
765
490
210
1145
115
970
3751
8926
511
7461
3736
3990
2122
164
159
176
113
281
4409
8158
8897
2929
4428
3527
103
275
413
155
2598
431
293
275
413
155
1795
12870
8945
756
5598
656
202
243
533
100
181
794
462
1906
939
563
3676
179
785
742
13911
2556
563
3680
180
788
1886
4731
6777
5124
228
242
484
112
153
526
267
685
3949
8931
4228
3428
118
131
1201
11963
939
482
4875
286
914
537
2475
201
145
124
1123
360
7848
265
1115
360
1452
123
1168
695
712
1264
8631
567
3128
563
449
6206
7579
2712
758
737
1128
127
751
1634
2575
107
193
309
471
1071
3127
1224
419
463
558
348
407
130
251
2374
4468
3868
1949
142
395
104
100
111
107
907
159
139
7940
8210
3587
320
700
5258
1174
126
702
284
214
605
162
8932
235
330
9552
501
126
106
281
222
354
735
418
140
202
177
753
241
247
4716
3000
1791
5065
4461
1744
7419
11447
1311
5379
1043
10764
1352
1875
612
340
690
244
213
2397
612
102
235
389
104
7984
2700
1166
355
2347
1241
1472
239
679
288
628
127
182
135
133
115
11780
111
160
119
1897
9261
12709
108
111
3376
1678
5030
267
292
235
397
1733
8826
2083
2254
246
1142
243
348
2855
450
4273
866
8958
4620
2726
113
1131
210
183
477
278
605
167
158
158
166
158
123
1045
1353
2597
9516
316
116
168
592
174
127
213
336
295
227
587
180
383
187
9020
6985
994
1264
5430
5004
117
416
545
1247
435
1221
1176
6907
1679
284
2033
344
514
1623
9477
7426
3576
9142
1738
148
353
1766
2411
328
175
183
136
202
2111
11801
5340
213
102
170
621
8748
147
6163
147
320
619
333
2660
133
3551
2287
6660
5406
4886
6447
4115
4902
7449
2582
1049
9224
333
702
7471
154
8140
4129
206
1861
199
181
190
189
302
418
172
203
1463
1600
8058
954
1013
461
9353
8885
1269
2061
5167
112
580
944
5176
6552
1200
127
531
253
112
783
122
164
227
327
1111
8668
8915
2463
1881
655
1266
9694
2628
326
930
322
239
118
2273
1636
4541
3800
852
587
722
1040
497
662
122
202
119
2261
1764
2619
5421
279
5065
1186
4104
3259
191
221
258
1608
9346
1282
542
176
1027
1077
1530
255
447
540
176
1026
1077
847
1361
131
819
122
693
105
353
240
199
209
158
386
161
106
173
7025
13919
454
1967
206
6952
1157
11681
2189
265
1989
461
129
224
1290
454
1662
9430
756
2225
2425
1237
2186
5341
4127
4564
4982
5529
13616
1758
1226
7797
737
220
178
171
146
399
406
118
142
5776
1393
1074
297
128
1568
727
111
826
306
100
192
124
238
2754
8315
1024
130
216
205
114
1015
701
131
2487
7405
1731
1243
8884
4755
477
8885
996
556
783
382
299
188
109
1234
455
148
376
110
119
1912
1850
612
9050
2325
909
989
8581
13803
4067
7309
1919
126
720
261
237
459
1233
3304
459
1078
728
3299
3663
729
120
118
796
9244
713
3407
217
9174
1482
454
1244
5889
1801
130
477
402
258
294
3036
7279
2389
913
272
348
125
3948
10177
143
228
1329
5841
2247
218
3143
1972
7555
2405
8684
7028
221
522
237
401
1130
349
114
482
1022
292
243
188
5575
507
292
244
188
253
118
121
542
164
339
3929
652
1118
7458
2770
8947
461
269
1286
105
412
242
3565
269
1284
105
412
242
1892
385
1428
1097
347
3129
4693
6354
11144
1697
1906
1047
3642
1221
2384
1045
509
2768
252
2308
4036
692
1724
248
316
298
255
713
118
1491
1541
3257
1294
3919
8968
490
14519
1311
756
185
184
180
751
108
1588
939
116
1247
427
346
1419
958
185
228
191
752
108
587
2532
3804
8996
114
6203
1075
1685
838
2110
1773
7724
8997
1765
1278
1169
2280
270
132
6950
108
288
750
766
769
185
193
103
177
131
881
298
312
110
1193
231
1007
141
1130
384
240
480
702
384
240
914
356
754
2282
107
438
133
108
213
366
144
317
218
222
970
1193
3456
1365
318
474
901
282
157
138
844
307
8147
13710
187
7228
4589
306
325
179
215
1015
223
13564
305
3615
498
470
517
103
1071
2300
3387
103
1070
1658
3447
129
349
562
131
491
1918
896
612
3143
129
349
561
131
1907
5460
103
201
9151
195
1419
100
119
325
219
307
366
342
1287
148
475
1051
2180
6777
5949
523
3921
8519
703
1155
3906
4105
1085
1203
1697
9258
130
480
120
312
326
430
296
104
166
119
445
343
479
170
236
101
1115
1656
2180
9484
1490
688
151
1479
1497
1181
616
2359
884
441
940
4514
940
1796
2774
1476
11771
1343
3072
1486
829
467
5825
6949
10413
5054
698
8184
858
1081
2174
639
13931
6970
9084
699
2263
14898
1869
928
389
103
130
2057
185
101
213
363
226
1593
926
115
139
1137
265
2029
185
101
215
363
226
131
1406
4812
304
278
144
110
3081
1176
467
1046
4400
6455
1958
427
2649
923
1211
416
11572
468
981
3813
374
203
237
242
197
1840
288
662
3515
3827
446
1066
642
366
7797
179
1101
337
1344
191
220
8825
5238
1270
545
724
1544
523
662
1181
523
1968
9133
3315
1178
210
183
648
338
521
3207
5204
702
8171
5717
596
1167
121
107
523
1637
4112
7297
876
426
3632
7356
1759
3269
555
230
1057
121
561
160
324
7493
1972
106
5821
1103
3492
7515
1976
3725
8830
6139
2043
9289
118
4496
2814
585
727
1049
694
2976
110
13969
2087
5914
1237
7443
1048
545
4360
332
5812
1530
9412
3093
702
1023
228
123
238
116
9907
4003
397
7272
4970
123
617
542
1772
321
173
478
200
3073
368
8929
814
7015
2461
4634
1657
1306
101
1748
13899
114
463
6087
1041
269
8351
823
3540
11483
4903
6324
205
6299
909
9017
2291
615
605
358
163
518
1502
7348
146
130
5074
4666
350
5238
4529
3307
1200
2401
350
1319
171
1285
1532
862
1376
206
1971
128
6640
494
162
677
110
601
755
552
500
105
147
1553
104
1137
253
1290
491
1535
1539
401
109
171
829
916
3729
420
887
121
913
596
1076
552
2993
249
1185
4998
961
390
452
2209
1774
15006
1443
142
380
886
146
5521
142
382
886
146
1879
7502
925
7424
858
8884
695
135
897
9521
7526
255
1283
551
1149
4411
350
4807
5877
346
147
7447
256
9335
5162
660
403
124
3272
9152
1648
7375
4522
2305
305
1168
716
8280
11429
1194
1488
122
1039
2202
9475
3907
2199
1129
208
4297
4650
3897
3162
4349
116
7329
394
103
8972
125
307
170
272
2353
1708
2780
120
184
436
3139
7312
1614
162
6503
4607
593
6846
9422
7016
1565
13537
1257
4287
611
615
7356
996
15370
2075
1811
575
156
199
208
266
159
244
2100
284
2217
198
2258
2351
151
561
9141
489
172
1016
7799
569
543
145
148
3740
538
145
148
1955
1368
144
130
1642
4181
1429
5382
1426
118
434
178
132
271
1974
1944
2266
191
574
1101
626
105
2386
13579
178
216
153
118
9979
1746
4644
1007
519
552
164
500
1974
2992
444
306
553
164
240
1412
1130
1190
786
677
5941
168
593
114
152
325
398
6819
3116
2266
5589
351
233
3602
128
2844
9357
164
159
194
2602
1324
5317
1243
411
956
8474
1792
1500
8150
1488
112
702
516
588
9236
243
508
981
1837
891
520
120
955
359
1582
1172
1186
122
777
420
2155
209
338
178
552
192
357
1260
131
713
520
157
5264
6509
1790
7469
7625
5830
12243
113
1157
9456
6998
8543
1990
162
133
240
149
3059
104
129
241
520
160
166
8918
215
12455
249
190
282
1322
705
181
1259
647
457
219
328
1299
254
554
764
139
231
5543
115
697
195
242
201
7387
873
1378
11994
7785
1625
2224
165
228
131
238
1185
2421
322
6866
4174
15464
920
8823
1727
214
130
101
275
313
254
6734
1390
1392
10522
2073
9794
9540
8520
5856
276
569
900
227
229
557
272
135
168
162
234
2338
1294
3430
124
1003
153
272
5559
475
886
5683
220
1948
181
2325
969
8917
916
158
209
231
829
472
340
1419
496
183
162
3517
242
336
130
2232
1413
228
220
223
557
940
182
581
3055
5523
4668
339
6464
285
183
374
332
5457
3251
360
323
1194
1302
1291
1730
747
14056
116
192
1548
392
387
8157
441
1096
392
389
1401
381
343
4562
8867
8907
2120
8962
2677
3934
3696
578
1818
2483
8442
956
1185
253
328
138
242
1154
398
117
178
2893
5779
5825
2577
3292
9194
4122
260
337
231
197
4634
351
341
340
355
998
1894
1938
158
286
193
2447
1940
5471
542
150
119
131
182
180
8175
6072
7093
4056
411
1866
12287
7417
1177
4106
229
127
8659
4982
149
136
132
150
114
140
116
276
1710
1620
379
8941
2486
434
161
1138
3599
304
512
107
195
8808
500
151
367
5873
194
711
4024
168
163
952
202
125
187
2313
516
1385
117
310
4792
310
2206
668
4278
357
343
4701
279
13060
13615
1386
7417
142
1142
798
603
9127
6998
281
686
100
138
4699
9191
9909
1298
148
4002
9879
3623
232
1473
9335
334
2580
492
185
1174
137
3077
821
159
282
8087
1021
708
7823
1229
1468
7848
1374
536
226
9414
16429
4740
355
6490
190
220
7827
7428
4274
502
13878
414
2111
1644
7468
1637
9126
1123
1471
810
414
298
248
276
166
487
120
686
4089
2842
347
151
157
188
738
114
275
884
1457
1288
1927
371
208
238
187
236
158
896
328
3181
2216
371
208
252
172
236
158
897
180
462
2583
9311
9534
330
227
809
818
131
4240
4923
873
9122
9009
158
2783
307
3101
2604
9177
1432
1494
1453
387
389
1114
8147
385
389
1116
429
6469
343
338
4724
141
106
104
478
521
1542
478
515
218
181
973
327
403
412
211
398
122
914
2593
386
437
122
914
1658
227
190
287
884
11324
132
705
269
187
357
5669
2442
2091
712
444
3312
209
7161
6755
5035
1309
4237
11506
1441
1440
5382
2664
5293
486
2772
3250
7370
6110
1080
2068
326
936
1298
9420
8299
272
126
1091
3845
7896
129
778
725
124
1130
407
238
548
360
221
124
127
172
154
327
315
400
551
282
2445
127
171
154
327
315
400
551
166
1650
425
117
615
220
172
297
165
1651
308
254
139
523
588
9487
680
9763
127
3533
181
8673
2996
700
2166
1454
7140
4491
1006
5607
1730
1560
14945
4244
669
130
849
1039
1806
6376
1937
856
182
1014
2773
856
626
1258
1557
1580
8378
1420
138
131
2747
235
228
8508
2947
14365
449
427
240
4273
8879
856
4714
1680
7254
14967
3572
213
365
101
131
100
149
148
1265
2167
8263
320
1642
1486
350
4784
8821
2208
501
1238
263
202
272
1308
1725
11513
5673
242
262
618
267
252
209
2858
113
112
1141
211
184
490
303
789
172
215
1141
3282
5674
303
642
223
213
163
3668
4129
5201
1542
1126
3906
3972
3916
8963
5795
1165
7296
6285
388
958
183
4776
5524
877
695
2417
1158
9286
6891
4405
593
110
486
466
224
191
278
3132
495
230
224
408
278
1029
620
927
3698
11400
3545
13613
1336
455
9364
1902
1556
183
527
816
131
4216
114
1647
1501
16606
8620
522
733
1185
149
521
615
8754
7276
143
507
749
465
260
129
101
194
271
698
117
298
7308
979
339
1769
6237
3777
128
2197
6860
5040
10580
7430
998
123
269
181
102
176
183
768
189
1416
447
119
153
123
910
393
3585
4846
3826
2040
116
102
168
695
3314
8917
1224
217
160
168
420
345
545
205
1830
516
8404
4895
365
1369
1797
943
357
243
1554
571
567
485
3685
3204
185
6096
3650
571
874
165
3756
171
1955
2189
165
2975
151
937
384
1339
8957
1115
741
7402
1540
923
7301
842
124
1994
3253
3651
4659
5665
4051
13759
2042
1228
193
365
219
124
961
120
392
5630
124
958
120
1803
4419
420
904
555
134
504
2275
8911
13054
1488
1190
661
3871
2420
2444
5054
2221
2509
8913
3721
1358
9759
1568
1071
138
158
176
1984
642
166
123
333
252
1317
377
5274
7294
3817
6719
725
499
773
1881
4430
1601
465
9108
8491
434
3368
143
1010
254
426
2662
1269
536
145
4339
7014
297
8958
9132
1695
8347
568
1474
306
659
954
1237
8891
875
2208
950
4883
2357
7640
125
1418
418
5426
304
654
935
445
139
417
978
6196
1618
1844
3552
1153
183
5015
183
271
2231
1409
113
109
134
167
241
264
951
504
4263
11873
1001
216
546
4108
663
593
110
6920
1101
2060
9592
215
2082
1901
124
153
145
122
173
299
637
251
278
507
524
7385
2382
13880
12601
137
680
250
1490
808
1266
190
146
294
115
137
123
333
4401
14761
4887
7204
835
7369
260
324
5599
164
2369
156
346
220
122
275
556
399
156
100
191
1396
116
165
607
271
3192
7423
209
3971
2276
317
7483
195
1186
8103
1241
1395
158
616
190
971
955
1834
4266
7019
4562
1916
1199
1921
297
152
4588
3639
7264
1062
1811
879
705
476
229
1138
5629
1124
2125
1325
195
341
193
474
388
9490
117
231
1255
916
4709
412
2525
5666
14795
410
5079
5821
1131
2186
990
1032
336
358
7434
546
2559
195
1593
1056
454
261
681
357
196
432
359
140
3582
1187
103
232
390
196
140
426
3666
212
422
136
419
498
1038
8939
637
314
5608
1097
3934
1339
423
2005
13725
4252
621
1181
139
196
736
125
244
217
7470
208
205
1404
1454
7678
1079
2327
547
9469
524
1569
471
248
307
510
7751
138
2687
825
433
202
479
484
1526
7510
148
3383
585
757
136
11699
556
835
1135
2225
198
4082
1539
696
6933
893
856
13880
844
11425
198
702
3065
168
247
233
301
5805
2798
762
8896
569
734
541
383
496
1050
174
772
300
113
103
775
158
406
192
431
365
1056
4016
1446
1322
392
4929
740
616
123
2795
1676
100
629
2202
7320
1502
2320
431
230
286
417
1584
203
318
148
999
133
276
166
674
180
179
164
378
4785
369
1876
670
4705
393
1259
2232
10118
3726
7194
548
216
274
386
505
260
308
401
1546
3587
10065
1988
2706
13583
5895
216
445
135
309
698
772
139
178
371
119
578
249
6586
926
575
112
1144
1275
828
213
1579
1163
631
114
14238
747
3612
2320
2692
296
9183
302
850
6573
6914
7148
3750
5565
3010
4742
217
571
1692
127
399
470
125
315
224
520
482
124
310
205
435
1007
2133
2792
1092
227
2762
8898
3009
9521
4893
4512
15078
3469
1919
563
8102
646
1945
552
1092
127
451
270
120
506
734
7316
5186
474
348
119
507
115
456
1425
612
355
190
1142
137
368
3912
9708
9335
403
490
170
372
611
4270
7178
1565
372
153
1149
130
1925
118
789
165
158
157
5462
14896
1267
268
4406
402
226
123
190
140
226
207
168
840
201
762
454
253
188
130
220
203
911
3477
3221
6541
296
3470
154
4797
591
187
406
176
2317
451
597
187
404
176
2327
453
601
188
404
175
1503
2722
11492
1626
2506
3873
342
4515
8521
1263
1391
1665
519
227
404
1164
107
516
2106
1530
2724
6186
112
887
3944
712
325
7259
1559
9061
986
1662
173
222
235
215
159
234
1573
527
805
5735
1673
2367
543
138
3147
9025
6597
118
431
487
316
249
2306
4303
5504
1297
14811
6962
119
206
962
3012
371
14758
469
659
600
8092
5139
479
5698
8541
8141
711
241
1432
363
396
1056
391
3279
953
292
3556
2099
2294
292
2795
747
501
1432
224
1098
215
8914
802
1682
149
7319
222
361
1500
322
726
7813
2453
671
1085
222
282
159
106
267
2754
7916
2540
442
8573
1483
349
943
1341
7762
374
894
1090
386
4999
177
13581
1561
1523
376
1514
300
156
1129
182
472
1545
1274
401
1774
634
101
105
112
1006
222
131
135
337
5554
692
3192
2355
511
139
152
349
173
619
4984
276
3349
4320
9858
722
515
102
1519
111
262
13651
5587
645
214
457
133
236
8840
555
899
398
608
193
397
521
877
351
2615
7165
1394
106
363
358
186
764
3967
1162
1627
157
668
336
368
1106
278
523
1546
297
118
104
9524
397
473
808
133
185
578
8930
121
437
405
256
1353
461
2497
5333
2115
802
5452
106
4791
1163
216
388
572
1534
294
231
1781
1206
2304
647
724
316
501
348
548
600
6565
13919
6711
13205
5230
1434
2123
111
1192
1334
2313
514
1160
7511
1960
579
5482
1449
2645
1494
948
334
3482
1500
518
457
258
453
630
1451
373
645
1401
7682
372
584
1117
379
921
1977
822
209
175
107
202
287
176
109
156
281
263
216
4197
14016
3132
186
1349
4495
1818
1527
2914
103
734
174
1010
3004
161
1011
1650
3413
14083
155
2325
7171
3387
115
7497
1927
1486
423
381
277
198
1743
770
490
619
166
518
564
885
9393
1292
149
223
306
440
551
160
6511
295
236
4290
634
4555
418
1033
443
2610
3609
2567
8038
1950
1994
3461
1570
4823
414
4266
4172
290
106
837
5905
290
106
836
445
5242
3039
258
482
1747
9333
524
976
401
1929
249
367
153
704
241
1205
175
1031
6294
476
3089
1543
457
446
342
272
326
132
136
126
145
193
262
429
647
168
141
223
189
251
435
5545
257
161
194
147
221
279
165
1853
13605
281
1277
356
1467
1588
2591
5238
7226
8771
129
225
127
612
189
5035
4020
187
503
1323
943
340
287
336
107
134
137
1482
236
624
166
1589
907
104
952
396
294
366
147
314
1487
185
614
161
1568
903
104
115
674
453
1888
9088
3483
3907
7363
3308
146
233
198
3759
240
1433
1375
380
165
7386
1926
337
1575
607
172
114
8873
563
582
236
6061
582
236
1861
194
1290
733
214
194
614
104
166
161
1887
10013
864
125
417
4063
6138
1631
3993
2607
11105
302
4521
2261
646
1357
4037
609
1050
502
483
144
192
243
1428
374
182
188
2426
1075
113
113
108
207
356
866
1474
4997
198
1169
186
825
724
1252
3762
11743
9966
136
324
214
692
1586
552
13565
13063
457
132
491
202
1170
115
3103
656
300
177
280
266
121
903
237
358
181
300
3569
3930
1711
308
177
175
122
453
1280
9396
2234
2366
5706
7370
941
7697
1334
589
4646
420
604
141
117
882
1638
410
355
153
103
2935
456
3659
6842
4532
2709
6012
3873
9335
4987
3176
1983
2535
154
1486
13934
1739
136
1043
165
185
1336
219
7360
9412
1254
4418
7565
1977
2104
453
286
704
315
337
470
213
101
213
239
397
236
714
2668
943
247
473
405
671
292
133
135
815
498
1607
103
424
1053
155
555
528
1890
8978
1669
463
8570
8900
3028
7774
3202
3156
1242
5468
1237
1723
11600
244
611
311
256
160
162
756
1760
1694
201
165
284
614
449
1247
190
159
1734
1081
309
478
131
105
195
117
615
4563
2153
160
315
357
2315
2168
143
857
15321
6060
7068
455
1310
1000
4531
547
201
385
189
1091
102
3504
1098
102
1909
9091
3029
4771
169
182
931
423
498
556
126
392
262
216
510
479
382
283
2283
2089
2667
168
1628
1069
5441
1655
109
5161
1676
1020
361
503
220
1035
485
1103
873
135
1403
7218
4488
10710
4289
1778
703
166
163
4203
1388
308
151
109
1017
156
3287
134
1023
156
1860
551
558
233
366
423
307
222
339
4203
10874
960
3264
6156
375
1067
704
350
8087
1032
721
351
1446
7668
4082
518
126
124
145
178
214
353
122
223
1268
394
1060
288
2298
227
220
6844
911
1487
7604
8852
4083
6995
4276
4893
2305
6001
9232
3315
2919
6177
260
177
1429
160
808
462
763
309
113
144
2345
160
808
462
760
310
113
144
9436
8300
366
2031
15319
2402
511
6139
1255
238
739
7344
1729
438
545
220
3993
3278
600
6708
8348
5802
2601
2966
187
202
322
240
148
162
1851
556
669
102
1579
549
890
191
284
845
164
223
225
1529
7360
274
8938
209
509
107
3245
9006
189
156
317
361
200
267
115
215
568
13632
346
195
165
348
2313
14803
4451
5151
7121
3325
543
790
993
1550
172
342
116
182
714
1766
3770
159
5549
330
1086
2058
1046
1645
11467
881
3331
3631
2161
929
4466
3921
1047
2902
5530
14909
2455
2830
227
133
133
2605
1914
226
994
230
284
3216
239
993
232
282
740
14977
6239
341
124
1174
5136
1676
128
886
632
198
288
273
1370
5040
7382
777
2903
677
1703
128
2618
624
629
1645
132
4038
1497
2134
8833
844
211
1127
203
1057
185
729
219
1391
378
134
1089
4756
225
587
8069
120
1017
774
2305
4235
2583
144
8200
144
612
2615
7245
4941
113
146
3242
3709
1082
571
11490
1425
5691
523
3861
2278
1599
734
7348
1737
440
553
220
4005
3274
620
9341
1917
7527
2988
186
226
325
177
163
104
1366
989
490
506
672
121
1584
551
109
880
191
608
692
223
224
1991
427
107
13248
542
785
990
1193
14900
107
425
136
172
649
3180
144
345
117
173
130
567
7684
1039
2556
2378
826
2805
1879
169
306
222
148
203
489
5905
170
307
269
147
198
482
5868
170
305
268
201
490
792
3189
627
493
348
4219
351
351
6650
11049
4094
4065
3018
5025
1859
679
101
3633
198
681
178
145
431
9411
1091
11105
2374
901
3912
3811
226
108
150
207
3317
619
344
2588
11660
3953
4439
629
2365
6387
745
537
347
124
1169
127
1418
231
254
290
282
362
7938
7410
3202
505
1466
10100
959
316
155
8679
1009
487
181
178
261
244
258
623
1645
138
243
191
138
270
599
4051
1668
140
218
593
1121
4075
569
4793
194
7451
588
7207
2264
620
136
4280
2099
2450
441
550
221
248
834
1097
408
7980
1041
243
833
831
844
797
3279
2120
2217
802
2490
204
1487
4870
1534
2733
6177
2581
2614
533
1252
8957
7605
5494
9448
702
119
1452
1824
1680
710
577
515
525
227
191
267
348
212
189
1489
1460
981
544
285
6888
2342
6862
1188
148
8907
719
236
207
243
245
683
215
119
169
100
4505
2401
4343
9193
3041
127
8857
1650
381
501
141
301
1634
2715
2632
1017
377
178
280
1203
464
1572
8908
1040
603
182
423
4279
614
1314
1701
280
399
3731
133
469
349
978
1850
468
264
482
1022
5362
1222
1013
1548
330
394
8035
7191
5002
141
20499
360
9458
3269
4962
7393
4300
1128
8923
8951
154
1886
8865
6667
388
492
4676
9419
316
4936
194
4687
273
1622
1188
250
7386
669
231
169
1143
138
345
920
1001
1453
5438
4796
4988
3732
640
3551
1456
254
6289
1196
148
706
594
124
1132
9284
359
239
549
2190
2151
1788
207
264
165
171
155
2878
523
124
1159
677
519
1699
351
6450
3826
8473
7499
5432
467
189
162
220
123
276
101
130
2671
1282
3609
9322
3993
3362
520
133
218
233
101
1845
2591
10759
394
141
261
5692
579
2766
667
305
339
8913
4280
933
577
667
280
684
919
1467
587
3085
8718
8375
555
220
656
392
452
138
724
329
1469
210
399
4871
3529
149
372
343
585
9072
184
163
546
1384
817
114
100
209
547
745
472
2978
6367
4170
4042
554
279
175
843
216
291
618
7308
8594
1129
742
9417
6190
4131
100
249
138
144
958
1778
1304
100
258
137
143
171
959
1660
9340
128
2643
2763
1866
6136
1723
113
635
535
5490
313
107
635
535
1343
2722
7407
7368
1934
1254
2150
8895
4756
101
101
6342
7395
376
132
356
2457
2571
2258
2582
4852
447
3825
450
2102
989
534
1552
7251
1754
1780
137
1424
211
680
761
6351
12615
3071
640
689
616
174
488
2038
6637
330
4614
104
169
117
211
283
2349
2799
566
108
171
5339
1942
153
173
315
688
163
807
998
2536
2877
287
483
5096
589
969
564
1021
123
15358
1117
167
5394
3090
249
944
163
1380
8679
163
1369
1779
372
177
155
284
183
1206
5112
8898
1947
7522
4579
523
1927
439
159
5606
506
7097
2310
7361
565
1686
7759
1654
1476
6503
4058
13529
4850
968
234
2845
167
266
432
243
621
331
1085
202
114
2572
403
1332
197
1353
859
431
101
995
4759
643
1258
4075
1261
7210
6477
11076
2513
11764
2953
1875
4629
1657
1852
943
2189
1849
6004
1085
122
2717
8011
9351
1073
150
3085
1633
7202
9540
326
689
124
1186
727
729
124
1181
685
522
212
223
7315
307
164
1012
198
1342
285
4716
3857
645
317
214
195
507
119
3570
173
2062
4194
7353
8262
207
3945
9749
161
148
874
341
185
112
546
277
403
2176
727
4787
7911
4430
1122
389
194
1319
221
139
1262
111
1947
439
703
586
514
442
475
193
228
121
718
159
403
518
257
179
2317
232
1423
2042
8829
460
630
462
238
7596
2683
2192
1503
385
1740
1365
1320
585
2750
1508
386
1738
1368
1330
585
2767
1508
386
1739
274
9645
669
100
237
121
1208
203
3944
9655
561
561
573
149
5470
104
1420
868
572
1455
4875
1042
101
710
4948
220
318
178
1132
178
308
112
367
152
132
1148
3794
9585
12628
580
304
121
117
355
242
424
3923
4711
113
258
148
382
1353
2198
13717
4046
992
11464
5146
371
133
258
1524
409
577
835
3358
554
117
825
214
319
801
258
999
1399
2754
7235
1171
2136
213
3146
1903
9370
595
1059
1477
5426
7376
3497
531
543
214
302
273
451
1913
868
8188
700
5478
349
617
2647
8952
899
214
302
260
457
1916
894
616
1690
4881
4437
9479
2695
652
2435
4195
3183
248
373
743
1375
166
644
219
291
8946
5797
126
491
171
113
479
149
446
1871
479
164
960
2676
8605
3195
6096
3659
509
1068
428
7109
4669
3311
353
7376
5415
2521
222
3510
5491
4942
1208
1590
1551
448
1529
846
1096
1257
182
561
390
173
343
1373
1094
290
1255
249
199
315
2374
981
668
9169
829
7424
583
1749
7186
8924
1028
3464
2501
125
190
209
114
140
458
185
7149
4006
4360
1274
1903
4030
117
946
367
173
264
493
1595
9540
5018
1396
3952
2563
840
118
456
479
5348
679
2630
1437
362
758
901
8055
362
204
505
923
547
1018
1447
228
148
261
136
136
224
312
4318
4384
2558
248
313
359
890
1965
201
841
3418
841
856
350
613
2626
856
350
615
497
3145
7376
4778
3606
951
209
137
2232
251
729
261
106
854
4797
4050
317
228
309
151
979
746
2650
163
6257
747
1762
7903
920
369
136
214
206
181
901
234
5495
124
700
146
1323
627
1224
107
1340
131
193
185
159
1279
433
1522
247
326
2553
235
139
300
129
622
161
368
236
190
449
235
285
1024
834
7714
1753
1456
105
199
645
452
239
243
183
1060
238
225
183
316
733
203
110
379
3444
738
224
306
581
199
359
516
107
310
109
2094
355
12496
325
9392
451
224
439
1266
1009
1050
7806
10565
301
112
142
2768
120
597
101
109
727
12761
5261
4644
343
6564
2832
5127
173
355
527
421
1998
543
107
6421
1088
3502
338
1128
910
311
428
1177
2302
858
119
209
1768
949
362
1860
4360
9319
1469
116
456
118
452
11156
148
140
115
103
611
356
601
510
157
2690
172
198
189
584
741
278
8806
171
247
12542
6777
5069
1228
101
555
446
9664
4232
107
141
364
144
115
5546
142
691
308
711
257
123
130
550
222
452
2503
1769
134
13641
226
1285
451
286
676
174
624
1712
5020
7288
1558
6688
6853
428
841
3194
798
114
608
305
6189
3045
7832
1425
236
184
229
227
535
229
231
1495
1267
844
1454
595
6698
3523
261
617
1279
153
156
9776
14947
4575
10127
9263
3253
917
390
339
9255
3597
134
409
223
6746
11703
4672
232
176
257
319
239
144
261
470
120
126
1646
184
835
1091
2670
2576
1976
1260
1961
14074
1210
1259
339
413
149
240
2638
115
1038
199
1734
4771
14749
1968
1939
803
237
1136
670
5933
3782
5254
3161
833
101
385
140
115
115
160
177
104
208
4078
1326
1854
1265
783
2678
8922
2984
9120
536
10054
2457
1295
560
105
632
1268
334
1981
284
355
1501
437
173
542
814
562
532
619
107
130
1536
183
2124
1506
9258
874
891
6224
2748
1552
2714
8229
701
5393
3116
1049
9104
4003
2095
4469
2424
114
180
103
4754
360
350
6638
188
443
936
8098
183
2395
8813
6958
117
115
190
1888
1043
290
1276
9014
163
491
211
1171
121
148
3036
263
132
282
242
298
217
234
138
6230
2505
698
9292
567
686
267
915
812
1797
409
307
232
4187
107
230
403
307
307
149
262
306
1171
808
8976
3820
339
342
6422
796
223
310
229
365
166
670
5085
1861
5491
696
8057
2343
993
1460
364
1257
164
664
2113
7061
1643
1468
364
1215
882
1589
136
176
321
101
239
5321
321
101
1649
5849
103
1848
260
330
183
904
5434
7252
6180
2659
797
200
185
161
312
6807
7374
7335
6248
2341
123
220
1459
9701
842
488
174
939
2816
294
239
486
174
939
1874
3257
7503
153
377
141
2402
7063
208
435
207
129
304
14689
338
246
319
223
311
281
4805
450
205
270
322
646
136
140
201
289
227
1258
6287
5032
4177
3676
303
2355
808
1064
175
219
309
840
1157
1495
981
8934
560
100
291
1398
119
3064
294
1417
118
1659
10623
1341
375
387
371
104
1005
285
8931
1283
11487
1546
1065
673
753
751
614
9419
1746
4927
1554
11616
141
7264
394
103
668
728
759
267
359
802
497
645
6406
500
856
1132
103
525
109
3972
1595
11907
8116
108
7364
7542
9572
1899
8943
171
165
130
219
788
123
7360
892
1501
133
670
292
214
451
118
6642
1642
2642
2179
1235
351
120
135
138
249
379
2908
1236
351
120
135
139
6288
2133
214
162
7787
319
312
395
9328
107
467
1912
5045
700
8358
298
4685
3985
516
1163
301
329
9340
7937
661
135
2318
648
314
424
490
232
226
438
1700
1272
7411
9089
1851
9426
503
5541
327
205
231
2988
109
5483
341
187
133
111
119
2199
1648
1962
6228
208
2633
361
261
143
150
226
178
185
661
432
510
779
498
782
150
809
355
262
9025
653
4474
283
287
275
374
162
2079
12809
824
5850
361
103
1716
8157
702
5100
11856
299
104
642
114
123
240
129
139
203
1293
3783
12036
3178
4797
286
699
8551
2360
647
178
118
193
4183
224
5110
166
2299
568
348
270
239
6012
463
586
9662
3855
182
1632
1175
13854
657
2849
279
153
120
9089
124
232
120
120
2250
144
6252
3484
9254
2318
366
11516
336
5145
309
332
2098
8878
14804
622
1026
1517
144
236
604
544
478
284
1632
152
1943
7520
319
702
106
160
2423
427
1113
157
109
104
105
4530
9338
4597
145
238
435
3384
4237
13979
936
5300
13942
3402
8524
1230
4057
3149
1933
452
223
145
711
3356
5705
4799
414
4290
4306
6809
1844
3919
4254
2800
9366
5597
651
1317
126
434
1656
7799
104
384
1453
2983
1086
2638
718
3123
2006
572
545
339
836
185
478
504
111
1590
938
147
2559
630
1121
832
211
478
504
111
1402
630
7572
6151
294
4709
571
1231
13723
387
305
101
199
2044
13663
2009
108
2727
132
564
126
471
1645
537
7523
1967
1834
5541
7793
6045
1872
353
1361
14039
7903
6951
609
167
135
1314
250
9255
263
151
3609
5391
139
271
194
476
533
5032
6931
11600
2655
379
272
128
161
3200
5682
2465
4145
4806
9522
4060
1909
4100
1553
4101
1231
264
187
352
145
214
421
837
631
171
190
211
378
460
107
1068
15328
1711
1242
3279
6219
8979
2494
5983
8027
635
710
349
6989
260
128
125
139
183
1506
107
9502
510
160
135
1123
1242
1302
1982
1057
2542
452
310
157
318
1535
588
925
1223
140
455
126
1949
315
1147
449
1651
6151
201
442
263
5059
1291
2479
324
387
101
520
245
409
406
1603
8293
265
12759
2715
4938
2272
248
256
356
1870
749
151
139
3884
7316
5606
513
415
161
138
142
1938
4665
4946
7282
1392
2658
4594
4810
348
9160
963
291
643
446
258
2262
560
463
112
340
151
352
2599
1949
3126
276
13597
438
358
138
351
127
1065
665
380
298
5555
158
267
141
225
298
2665
1391
409
258
8907
1989
120
1059
704
1376
317
685
2690
129
3224
8379
2002
13942
1787
5881
681
153
5454
139
294
212
153
109
7797
903
1659
360
128
239
557
285
5535
360
128
239
299
788
6125
320
331
110
160
109
1606
5551
1924
277
509
162
165
199
180
1252
233
5480
240
156
165
199
162
1233
233
432
1928
13002
8748
342
1467
988
1090
299
355
200
916
1867
2820
5968
928
1862
222
201
338
163
5553
178
201
338
129
476
728
10236
1727
9405
1427
474
655
5127
222
140
563
9509
6487
5519
135
102
1789
164
489
393
1656
151
423
400
135
689
562
7811
2116
111
939
9186
474
462
1834
195
316
13958
109
180
3144
201
1656
2424
2983
121
251
213
194
304
131
985
13828
3902
132
12226
189
12245
1111
578
1132
410
385
7756
1516
406
382
1404
7172
703
3646
497
752
389
389
1404
274
2035
1248
3572
3812
547
678
1160
124
1249
548
1840
539
1747
388
125
691
317
6233
5488
10177
3418
6644
1376
1156
192
241
4591
2710
12614
5927
452
8990
466
105
240
295
305
505
1421
2503
11619
1063
149
5470
550
121
1182
742
550
9488
240
351
174
157
266
8164
699
5279
4531
2567
12643
1293
726
945
1912
149
1075
300
266
177
5355
513
149
1075
300
266
177
303
4494
292
827
802
8856
802
2459
8501
174
1313
5229
699
6226
8893
2126
575
120
123
1530
8866
8884
357
1519
2407
131
366
2609
4901
5969
6450
3284
4755
3395
4708
341
6468
959
737
620
401
403
101
871
3991
1071
3136
15396
5690
679
2672
4316
5188
8898
1022
341
8835
293
521
301
107
110
5543
2534
184
141
201
159
1673
534
111
263
362
125
7951
14885
1749
1543
11181
2219
306
518
2245
2262
410
232
574
767
127
221
1622
5182
2044
421
120
150
163
252
1528
114
105
1266
5850
6924
5147
2625
5535
839
711
6806
148
837
611
829
2383
446
124
147
252
1857
552
128
2501
296
125
319
937
4760
6628
11082
403
123
9431
5642
5890
425
410
899
3340
421
253
410
899
2051
3040
3481
884
156
337
2059
9478
227
487
3255
279
5812
493
476
177
145
1295
100
1397
161
453
467
196
323
117
182
236
286
277
1276
124
962
1590
159
455
468
211
185
324
116
210
186
235
235
720
1269
1656
997
1184
4781
2130
211
118
2270
7476
8043
351
427
1042
250
201
584
837
629
228
381
407
321
343
311
308
326
859
292
203
508
1906
4600
11520
109
3698
203
508
592
1362
262
1082
1903
1265
2966
274
348
190
352
113
6347
2549
8251
2036
9475
1884
208
938
525
3077
208
938
527
14202
7297
184
313
477
2451
1222
4584
6744
4961
332
458
352
129
293
6893
266
867
310
197
106
653
100
258
269
223
764
112
317
262
3445
100
258
269
138
764
111
317
262
1914
765
325
1033
224
372
464
173
200
408
959
779
131
1272
4628
452
362
818
1996
8969
3755
818
1904
4464
5025
309
186
7464
1222
8428
1031
1299
4258
1091
1115
115
223
116
383
118
164
169
181
1082
421
928
8855
2910
141
108
227
1728
658
180
278
1585
10885
101
658
180
277
4571
7247
2043
2618
8939
1955
365
1775
3399
9348
178
422
336
899
4365
117
1803
1470
4724
315
205
2907
1022
396
6687
1433
249
235
3659
557
9356
930
2145
170
421
6503
1039
421
545
153
572
596
292
1040
1650
158
151
422
1081
420
545
153
574
598
292
963
1180
318
2020
434
197
2147
1029
100
4263
223
282
106
676
110
483
1838
12074
913
483
500
177
172
167
505
2394
834
425
897
795
1214
2182
548
686
1140
115
693
397
335
446
123
195
251
245
607
1326
106
3597
9193
1929
3324
9779
1860
383
156
133
104
203
258
279
367
3550
7396
256
148
212
289
290
3677
192
289
294
3433
14142
112
225
289
120
1889
102
4785
2278
15016
2764
8922
2109
2744
798
145
1496
216
1652
1715
237
524
541
13960
111
111
7513
1974
377
206
156
156
377
206
156
156
377
206
156
156
377
206
156
155
377
206
156
156
377
206
156
156
425
206
101
156
154
181
425
126
101
100
156
154
181
424
126
101
100
156
154
181
118
1453
218
218
497
289
449
467
345
3930
9686
513
3542
8038
6439
9039
751
1792
1693
655
167
603
167
208
1490
2696
831
3631
466
623
529
102
2330
1408
926
9388
4342
559
174
314
478
112
1209
986
970
245
195
195
173
201
151
340
8926
368
202
3679
171
230
172
200
122
131
130
651
500
1392
164
1238
219
296
101
625
1620
552
971
587
4039
776
1574
5084
11037
1090
4501
4829
3005
4600
342
3571
2609
228
180
304
206
114
1797
5403
1479
2015
8002
11004
1659
118
1234
443
2917
118
1231
424
1275
838
11347
124
4821
1002
968
1383
471
140
1037
166
420
112
154
632
453
1254
3281
4310
696
5208
1151
1066
138
420
112
154
411
441
241
297
14356
1895
1007
1025
185
159
124
104
385
448
131
173
142
214
466
2803
447
131
160
265
1531
950
104
209
186
169
4714
3945
2342
792
8942
792
1027
5060
6837
390
4438
7182
3644
9492
3015
5336
1972
158
4830
8286
1745
3702
2822
4668
7680
4346
14883
8316
10230
369
186
2134
158
1124
5230
153
1145
189
332
8978
1282
169
428
178
184
177
284
9628
1044
135
370
275
222
309
502
376
1239
1991
210
7434
160
6518
350
4589
162
2710
1244
7254
3819
181
4791
2124
1674
3297
616
5941
9461
3136
1279
388
360
664
103
113
192
207
361
309
220
564
116
157
891
250
357
290
114
1321
1022
129
170
179
207
492
540
1484
281
538
111
1405
1979
1224
4614
226
5209
246
145
652
9105
412
132
234
203
185
249
205
724
8331
204
207
1174
4989
270
518
210
539
1126
1926
687
268
519
539
1126
841
867
123
204
329
731
743
642
844
485
834
568
1817
384
1194
413
370
8078
1208
539
374
1451
593
353
3166
8879
293
107
593
303
331
172
4302
496
1894
7000
3946
8979
221
349
550
132
200
278
130
449
12742
8295
140
104
201
129
113
136
311
192
656
216
179
3129
1322
7337
6188
8231
698
5419
1950
5794
112
155
171
15438
1169
1651
11510
3585
831
345
121
126
259
125
118
2206
226
566
325
345
121
126
259
125
9417
118
1661
8281
476
132
125
880
737
3624
443
172
234
12450
642
1148
904
1226
6545
5198
8481
251
382
1246
3989
3045
724
862
5223
1684
2755
1240
403
514
1735
3503
1459
3204
11234
1354
645
330
824
2137
4355
1151
679
998
604
1595
602
437
287
249
625
612
387
3914
3235
733
1030
487
511
4237
1488
315
1014
491
1820
956
231
1113
8918
261
8932
1607
189
1101
1998
954
699
243
3064
2404
694
4516
3981
146
175
8888
565
2783
565
152
315
1099
8987
2670
11624
3988
323
498
224
222
127
114
352
358
911
7367
1449
560
1416
266
346
152
206
258
497
1864
586
1184
144
416
731
4959
6291
653
12024
344
9811
2088
187
339
115
379
690
4170
1051
2315
231
222
132
6763
936
4764
7858
300
394
478
1225
455
535
11570
1962
4738
9946
7359
2993
1005
1137
1841
279
130
14551
5414
6953
293
127
312
312
313
143
3165
7337
6179
10040
765
7534
3454
147
8641
114
7336
4805
2322
8180
13697
377
356
9379
617
915
9365
2884
201
201
5197
8155
976
4380
877
298
825
239
193
133
766
2078
761
146
485
146
1020
312
386
1343
297
825
239
193
133
764
2076
138
2989
4489
7092
5722
9354
3280
1479
4784
5905
689
249
247
655
100
324
109
109
153
181
159
803
163
200
177
593
239
121
640
994
240
468
388
9194
1106
943
7448
8062
3646
1373
3316
2224
103
288
180
347
309
3955
287
181
348
308
354
5218
926
7384
8356
4909
449
190
260
336
217
769
342
843
2568
195
241
542
549
356
1211
121
550
3434
345
9398
141
719
10622
1325
2902
1074
1486
101
601
2027
154
124
387
790
246
255
1048
1837
148
190
121
9003
992
8171
3286
3142
131
742
208
237
981
1047
455
446
1068
123
215
1320
11952
322
186
2500
433
2408
1510
135
9546
1382
380
159
108
148
110
759
131
2769
107
1425
173
364
237
139
115
219
903
8456
4795
237
161
230
301
845
300
959
1843
785
2503
9364
1463
4538
284
129
464
264
1310
202
2966
2304
906
490
661
687
2471
679
6863
1131
7445
3450
1486
145
3535
234
349
119
4190
9513
1301
2114
6827
820
678
317
773
3111
2546
8111
755
241
870
484
4088
520
124
1140
719
521
1077
596
291
367
101
559
658
249
246
2499
455
1265
680
227
684
8818
1593
2151
647
116
996
1242
2643
1660
1467
391
676
639
1650
152
214
156
440
205
319
425
576
1153
8971
7753
548
128
2702
106
240
132
126
118
224
220
223
117
10169
13618
134
168
119
227
102
662
5195
4263
6826
2671
4773
118
6171
1654
363
231
291
182
119
1505
171
314
358
1086
240
425
165
6478
421
344
4852
137
801
151
1510
226
197
222
4974
6468
7368
2425
1623
273
121
928
174
166
5946
353
354
355
352
4763
316
109
144
179
353
185
215
204
817
9470
723
1894
220
168
459
141
108
428
3195
972
9764
259
3242
139
251
154
147
142
440
124
1918
579
152
9068
104
104
248
263
267
332
522
2771
149
7453
1388
635
14908
378
1769
6429
347
1265
7406
3435
4537
5025
1413
3807
404
1635
1570
251
1098
180
9071
13627
758
1477
3357
7653
2360
1097
9390
3129
9609
129
430
111
103
107
309
114
13588
345
1438
235
188
396
173
2420
1037
614
1008
1729
955
2341
235
219
121
943
229
3852
977
929
706
422
175
126
1357
11201
903
4922
2400
1063
555
3667
728
1195
4002
192
951
188
2082
166
165
209
536
5269
336
418
170
319
273
127
257
1238
670
12554
108
629
1226
1346
459
1292
2365
2554
9124
2814
1186
451
426
1120
148
1713
1757
203
9539
4975
1057
1862
350
3186
849
1605
563
1833
8291
690
1591
122
1511
1839
967
144
1064
211
261
200
348
343
2963
1921
7526
1211
164
2189
1316
6916
2878
2199
9555
670
3012
2247
1459
12612
132
2712
588
4579
4819
1179
407
480
567
5173
2130
295
445
959
1552
108
857
976
268
132
187
446
214
113
422
266
497
347
237
175
3732
248
368
13975
3273
7472
4292
6759
2015
3736
4937
6647
2530
4773
1158
1135
1024
188
138
286
928
188
220
576
508
10418
8825
3508
8885
321
2353
9419
290
4762
290
139
4425
5209
994
11131
663
8950
934
6004
7151
163
3210
564
398
8759
279
3512
9448
1404
5372
2147
4808
3474
3830
2710
9150
1827
2279
7130
1718
9100
2483
8894
456
14783
260
249
209
152
1416
245
324
386
497
3547
1456
8864
5925
1059
1217
3535
3687
4266
7490
1043
274
326
1411
456
641
569
5506
438
641
558
140
6900
3541
4341
12773
7113
4819
222
698
169
606
954
406
414
333
267
156
272
1378
344
430
6398
189
684
352
255
350
2136
121
358
124
112
6083
3223
7306
122
14921
233
115
550
7537
1959
570
279
294
158
763
160
8906
242
586
231
407
113
4834
446
1992
3441
2244
142
838
1369
7318
7818
1275
1940
4511
176
375
200
246
150
323
1312
700
188
208
141
100
441
156
1206
182
1094
297
762
2947
2923
6218
2624
110
9518
10930
4919
4711
1654
1452
376
399
1162
8044
371
400
1171
373
1228
1723
3679
1864
606
890
502
233
154
8445
794
121
474
128
9067
209
103
202
379
137
1097
1286
4338
718
1053
695
579
2792
4411
4574
1216
8323
9554
278
301
9113
146
263
269
143
787
172
142
223
714
271
3312
898
739
6697
6784
975
391
3757
1321
278
119
1591
7432
1043
920
7131
1835
5402
441
2002
204
380
130
298
357
2150
7354
1212
3844
2335
5237
278
1452
12390
2508
183
169
151
124
219
526
181
329
633
730
582
153
173
906
14008
721
101
5033
170
264
288
409
151
221
463
212
272
201
944
3103
822
198
172
210
256
103
9419
151
176
9069
8923
3242
265
9419
1134
717
185
768
2947
8384
2656
11123
2587
1432
988
4280
895
2746
360
2779
1150
236
10899
282
299
256
273
3091
2542
5718
2822
113
136
279
111
152
201
168
116
1804
538
2183
1362
14911
7613
2332
9357
1663
1332
1520
443
365
2829
1331
216
8651
2103
6870
220
6547
469
908
172
597
2129
2088
2819
4224
213
324
406
1699
137
1090
212
255
665
182
434
1430
457
670
3685
517
948
2112
598
270
373
527
172
577
5022
180
446
682
487
293
7439
141
383
1451
534
6182
7936
1927
2015
591
1084
2226
3921
577
419
172
799
451
111
133
120
206
327
113
325
364
1588
586
419
172
792
715
677
1158
2737
634
7422
3411
142
3594
780
588
8914
698
2428
551
370
6955
13915
640
3182
436
170
1218
526
130
338
764
223
222
109
339
288
190
1635
441
172
391
167
1074
8957
8355
263
881
7316
440
171
390
463
883
442
180
1248
3123
1071
590
4684
9601
2264
2724
9615
3368
1533
101
702
1953
323
140
676
100
8631
699
5143
115
130
165
142
7343
201
152
312
9537
572
4839
285
145
174
144
372
327
4716
11860
4455
3952
3502
594
132
1335
1152
364
5963
986
9255
111
228
248
170
190
538
3676
132
132
720
132
174
2029
6749
2146
9436
706
1169
429
253
292
242
131
102
208
3379
291
241
315
208
937
820
1993
622
228
258
110
156
172
552
2754
633
343
368
482
372
161
170
572
1530
169
996
8081
4316
3086
1247
101
106
120
567
184
195
3707
7020
9383
1864
144
4614
127
227
682
167
5468
166
323
8952
300
287
3291
2361
307
641
147
252
207
113
291
125
177
102
124
140
11550
2125
1131
4606
207
749
5221
699
8271
10802
1884
130
9341
1572
186
120
926
8515
11026
2302
6259
9311
705
12610
723
119
212
204
267
1974
7503
3355
6884
102
101
449
1921
338
8267
724
1325
125
1812
146
193
116
718
240
3114
157
193
116
720
240
261
251
244
416
8320
1402
746
2148
148
235
1206
1278
9278
3052
1449
129
302
426
3164
4838
4516
206
134
489
309
103
7083
1518
1572
2962
1570
294
178
450
3417
1040
6886
139
207
175
882
304
4270
1261
1755
975
969
339
577
369
1111
1202
454
2434
390
579
397
1449
1046
192
7668
1238
2378
1753
5773
1757
463
129
146
332
552
139
3190
15448
517
9128
336
957
3952
1935
663
234
324
256
4582
663
142
514
187
198
227
335
1507
5699
2516
3893
9729
2867
886
479
236
1878
158
1121
681
137
150
487
102
113
134
1387
310
124
106
110
178
147
269
140
279
1585
256
240
116
124
241
207
431
200
109
199
5210
1410
228
214
439
453
158
1707
5615
4017
214
439
443
158
287
3807
1218
132
169
168
8892
203
146
160
1411
710
483
198
208
15258
221
129
5269
2649
3954
551
3945
9466
3041
157
2920
928
150
242
174
687
106
128
391
167
129
6415
548
124
135
199
376
206
125
102
510
621
1014
124
1950
456
3287
6493
7374
2323
2941
671
4251
134
1029
780
502
654
740
732
326
1551
197
187
1043
391
393
708
1267
7789
309
1317
811
315
140
3367
1353
9010
174
358
9549
3856
2097
605
173
894
1345
126
190
7193
6748
8809
4798
4854
250
406
2178
986
9163
3841
918
3149
3735
1807
421
225
430
2573
1412
214
386
340
153
1092
813
184
182
248
2124
122
913
1602
214
386
171
202
1092
813
184
182
244
2125
166
465
9133
2810
15498
3472
4019
4574
9418
1753
6392
1541
4928
9138
5612
129
101
122
1274
210
184
675
228
210
170
2782
9438
3003
14123
2773
598
609
3948
2096
1626
2229
8892
4085
899
1406
567
200
180
963
105
123
714
505
103
175
1031
3409
2373
298
4606
460
1988
14992
1276
1333
129
1581
622
7317
6528
484
1666
206
469
1380
454
241
13576
1195
264
165
1196
3317
650
3738
4389
536
8946
748
9530
496
1465
183
276
204
726
374
7971
8910
290
293
733
100
6149
733
100
1868
4985
3859
164
146
120
2517
7580
5229
8872
7331
4337
2824
1277
1124
1515
4353
13611
4388
177
220
5006
1918
8905
8289
9439
1490
2756
695
1136
1776
1831
1482
1041
3582
485
977
1956
1116
117
486
7130
5498
847
667
1446
694
550
334
1894
1437
1260
114
4371
5591
7376
3285
837
2312
1509
369
781
594
5490
368
780
591
3156
4860
275
169
724
379
2227
866
8818
851
515
6839
1956
155
227
185
824
387
403
367
268
976
1584
9410
7536
352
1181
2743
4955
7249
1941
417
1404
14491
8950
411
6574
3148
776
799
460
171
305
993
3539
143
545
197
235
4047
643
340
266
998
250
517
194
222
2804
780
324
503
123
109
234
156
1309
2202
801
9615
4323
5045
1243
120
1208
6260
4195
4078
479
1125
1919
3301
206
315
1881
156
662
3839
3579
145
355
237
3239
3143
215
1308
156
273
181
301
111
1025
224
1363
3383
627
5655
123
898
333
101
112
124
7423
1856
1476
1475
614
1522
1332
2565
5258
821
2173
117
1196
111
15159
578
148
130
148
445
140
426
5511
148
130
148
445
140
426
1808
278
298
3184
2293
2347
603
6156
8905
896
2520
760
6385
429
1167
1344
7526
1371
563
577
185
2419
157
844
7564
4058
654
437
1974
638
1434
1018
1565
8917
4976
7059
9423
249
1484
2576
1172
1301
2733
4553
208
5673
975
625
683
239
313
264
9460
629
113
1385
1180
4560
9360
4069
8891
457
7342
492
1502
2307
1160
4228
962
550
2256
6366
580
108
102
14287
1350
1274
1297
320
8889
7329
1677
1907
771
2925
5024
1487
1606
6606
6206
2746
1518
9069
2467
173
1486
740
9506
7163
1809
1230
564
102
295
178
391
1255
126
159
125
147
364
227
137
218
111
161
1187
7353
1937
1348
9022
11249
144
339
484
136
4973
2462
1605
601
113
371
1984
282
131
715
1893
7516
1122
137
1172
182
495
1234
358
351
309
268
114
2222
12620
6888
1347
1573
161
2177
5333
1519
704
134
466
2509
4603
4801
2089
1054
326
139
6340
453
153
878
9134
376
2418
1199
344
113
9061
8939
429
523
223
133
866
349
112
2946
168
907
321
112
1661
1026
237
667
227
466
343
632
103
1045
517
438
137
115
212
137
232
219
172
140
178
5993
437
137
110
224
226
219
201
1750
5472
415
7346
4994
9372
284
612
139
1416
518
1356
9108
355
4100
1722
794
280
2492
2677
397
1403
9342
436
3194
503
748
449
1910
1050
450
3694
772
1879
6219
453
3859
449
336
413
127
149
2798
6567
5864
743
877
6121
192
761
13576
8203
2165
1387
5619
894
4395
1321
445
462
285
4961
7284
1261
312
752
1173
603
608
364
580
13891
816
5512
298
167
5485
167
696
1792
115
13877
707
6743
9003
799
9458
160
2575
226
1693
1042
140
4474
341
1203
818
332
720
9580
168
572
255
237
152
137
728
262
100
148
117
147
5592
255
239
152
137
757
262
100
148
148
147
1023
1592
12324
321
788
13570
346
9376
425
210
245
646
262
226
124
155
661
282
823
223
867
1287
1482
871
9372
878
7729
861
471
447
7293
1235
3888
1943
214
3832
9668
2458
215
356
202
692
175
320
196
190
101
142
191
374
151
6419
1808
7328
257
300
8937
388
1286
208
220
3555
4995
991
11799
2925
2307
222
497
937
1226
208
220
715
108
285
13657
1177
1187
109
514
163
712
108
837
1132
422
564
380
563
2245
1132
422
564
380
558
1195
5706
2313
11354
5408
157
510
713
623
419
111
793
1678
868
939
1917
2300
172
1878
13613
1491
9088
2968
2227
1392
2300
402
13653
4344
621
239
822
351
311
104
170
185
115
283
1696
9136
264
121
235
503
1164
6136
7385
3833
7917
407
273
2880
204
1316
4714
845
960
388
554
492
118
371
436
397
351
285
1253
960
388
112
371
299
198
160
357
3941
1271
1416
3047
127
286
800
145
750
961
713
4590
6877
4246
160
377
1395
377
326
116
1331
4123
3410
1218
1966
107
1275
431
5246
6720
893
1850
9355
609
226
317
1268
420
137
1856
1474
11408
3061
160
6498
4559
888
3392
948
5362
1809
11775
7082
1491
2407
1645
123
386
8461
685
878
2493
772
1108
631
474
1298
242
11833
1170
532
156
464
7440
176
11687
659
1359
156
952
1466
184
459
166
111
9383
504
402
601
3885
409
602
2070
1468
684
1924
350
417
1637
110
5370
11706
1730
1880
188
605
145
179
489
1527
4161
8905
2541
4228
6468
1206
916
4622
926
514
164
473
208
3677
770
9282
1553
4440
337
1452
213
124
507
459
8905
6244
3793
213
485
223
110
139
253
248
1250
203
325
373
110
2309
210
1868
6477
431
383
346
4758
3441
930
251
2846
3785
351
235
2338
238
974
1086
8174
2847
2948
577
388
278
430
275
563
125
6742
9053
8943
4345
2411
7932
2746
2396
7490
1990
6922
746
166
193
177
422
2452
177
243
973
432
193
162
302
1610
1644
316
108
620
3922
4369
130
116
1912
633
718
9487
7392
711
5114
136
174
365
902
6010
3604
5451
4320
3436
9207
450
1131
519
384
8140
1132
521
387
1445
1196
1008
1614
258
5434
1118
1210
8141
261
325
558
132
180
364
3280
118
131
375
859
2669
443
131
373
860
2031
251
109
123
280
288
214
288
1340
566
1705
9290
7224
106
1689
4601
848
3090
2451
382
513
170
1065
1653
326
9726
330
380
113
11969
1062
9327
1710
3225
5726
3082
641
8722
108
2003
372
890
2416
793
8236
693
5341
375
13739
276
1869
327
188
904
165
367
254
113
404
819
100
4251
130
13443
292
202
507
1468
506
613
345
395
300
231
380
142
152
597
1149
1866
342
185
168
5515
455
451
186
237
462
9424
327
1127
405
509
666
7479
2184
149
7478
1958
3908
6922
412
412
522
9031
4435
9502
3869
310
210
173
291
457
3289
1012
1947
7729
1420
1073
8809
1830
1412
160
4569
1561
2957
383
291
503
747
622
8844
1661
421
1106
11054
104
182
251
102
171
174
142
160
186
1067
2265
822
1067
1633
197
220
12266
2455
131
361
128
106
309
1361
245
1375
209
7366
464
166
1321
9084
555
299
547
229
958
4810
2211
1831
202
546
1237
190
3982
130
1217
501
2913
5108
184
1975
1514
367
238
978
150
210
809
546
2066
2564
171
320
279
507
267
6388
1156
219
124
148
175
159
115
2990
1636
7813
1104
192
165
104
432
9515
155
790
8947
8300
14599
158
279
347
298
6281
393
104
6280
8899
7736
519
1104
278
583
9546
201
11227
2187
176
343
107
316
7750
1385
280
163
319
9211
208
175
3043
113
112
1174
182
478
127
233
449
143
469
808
177
1893
740
8914
602
115
197
164
169
122
1486
8908
9527
2841
179
179
428
305
195
279
540
335
1459
4029
177
178
2500
323
195
231
538
334
7169
4294
1394
307
203
599
1455
3986
179
171
424
306
195
437
495
334
1462
4029
546
232
239
710
3520
549
237
121
716
1902
173
178
2498
320
538
334
1461
4027
175
186
2496
321
539
334
7160
4211
1385
469
4877
384
434
297
4872
307
185
615
1457
1749
2178
179
179
448
307
185
275
537
330
419
1033
4006
179
179
2465
309
195
279
536
331
1461
179
179
2502
9748
308
195
442
529
322
1450
1742
2173
179
179
423
306
195
217
441
493
318
1458
306
489
3674
2123
301
194
161
279
538
335
1451
1179
2206
204
949
870
265
2639
3761
1599
2466
7367
2484
309
494
318
1450
2006
305
472
334
168
1465
1656
1047
1302
437
648
3515
5890
1517
531
9333
527
2210
3422
1840
454
1434
248
576
5525
246
574
441
601
1437
326
187
508
6675
2846
2258
748
1149
7519
755
982
917
187
495
621
117
464
3699
9440
1436
5104
3895
799
6975
7398
467
172
180
317
226
555
332
1257
373
278
763
192
2512
695
234
789
1934
145
458
1297
8890
1199
1606
570
165
179
1958
14405
9808
9363
4130
460
276
2666
1316
594
6262
1155
254
205
8780
5130
330
368
2238
160
182
467
1513
276
183
377
587
155
119
12435
289
116
7054
9377
2381
225
361
162
14134
1611
9373
1998
8076
326
2222
2198
122
1756
1645
7238
5002
604
9312
2654
452
114
1998
1662
187
710
7469
4379
2355
461
2890
4827
1772
8859
4317
8179
533
6615
350
4915
415
2083
155
2651
1052
392
9106
328
115
152
338
136
141
420
308
149
257
108
338
9748
1851
689
532
4884
358
1150
103
151
118
240
479
1299
159
1872
149
137
127
309
168
433
309
126
167
183
5025
8691
176
590
3005
3890
101
710
2973
3845
1545
9163
365
3911
9693
10891
2877
306
5260
4755
5325
2230
3639
951
228
302
1843
497
535
5918
500
532
298
4285
711
825
1618
3631
4822
300
232
15399
3086
6843
457
9690
546
7608
9462
1214
694
5041
231
310
519
8116
108
2296
1119
473
1936
148
116
249
241
549
167
808
122
8884
1894
4765
3731
1307
4555
10115
7331
266
287
518
9345
185
12225
3789
9547
262
1664
1337
113
1879
647
307
1009
538
10128
3409
254
2399
648
123
130
179
331
112
136
240
741
1329
197
1351
856
424
101
617
638
2938
465
4126
2369
242
990
5168
1603
940
9523
1033
1469
699
9362
308
389
325
212
561
982
167
170
306
221
147
101
378
480
1084
3841
8810
1712
1086
2553
1128
8726
424
9379
7537
1554
587
170
188
197
125
11692
189
587
1747
9423
109
270
353
184
586
201
260
3031
109
270
361
192
593
262
1467
4646
896
1754
2243
1947
292
200
439
115
153
113
5601
294
200
429
119
158
113
450
3135
7402
2219
806
1332
113
274
112
213
656
132
112
544
131
2774
121
3761
191
6603
3446
1285
327
7254
193
148
7875
1880
7290
11891
1490
1605
382
620
1481
1530
129
3769
1314
1417
1974
530
9062
524
2705
268
909
1154
682
168
5492
166
269
381
7429
7039
588
160
2229
2376
516
10834
2836
9535
2952
7258
1246
9082
1310
140
778
3359
11544
1723
514
541
435
348
845
2467
294
984
135
306
766
1507
530
347
216
840
1513
780
9418
8878
380
577
1588
272
7492
417
5909
800
5234
7780
9348
1282
3586
615
5481
143
141
950
3977
9013
5112
1340
13698
2266
128
202
310
8875
314
107
127
727
320
1504
1050
145
145
5497
458
1527
150
194
206
197
462
133
191
158
126
3119
150
187
202
462
318
216
342
126
1346
430
102
172
276
168
3640
125
380
9022
3155
9002
105
483
102
144
233
13876
124
142
103
1198
5811
2472
3749
147
2217
9340
478
8002
9438
7523
4507
1639
442
134
3135
5898
119
1203
5805
2471
3762
148
983
1221
9316
485
15474
4428
1646
442
102
137
3185
7936
223
114
261
277
708
182
2338
143
12642
296
513
407
596
523
564
515
1181
2989
386
309
286
952
9372
2518
904
280
875
307
308
874
5829
112
146
108
137
148
2586
4133
2701
7343
4095
582
6984
4165
621
7401
3729
1251
678
4564
635
185
148
137
178
146
11673
344
2113
890
124
159
171
610
5414
1197
1198
9166
2457
205
190
9934
393
185
637
135
151
1969
3734
1441
121
105
192
221
241
274
832
658
434
233
958
6587
837
852
575
129
178
114
166
286
440
294
437
107
124
174
4316
107
115
174
122
1924
275
461
1200
118
428
1367
1711
8626
117
11138
2180
5994
482
873
2649
3042
5905
7729
1878
160
3092
709
1205
13410
4442
1198
2507
423
110
139
115
558
188
143
201
344
239
184
130
100
782
336
234
3264
185
230
101
725
112
328
166
1875
207
230
8134
8385
875
261
1698
3476
2043
228
6644
923
1659
8269
686
5349
6834
10712
8924
3269
415
627
223
296
1037
190
166
120
3790
319
1033
189
166
120
1921
8528
2823
4646
1829
108
132
8605
194
409
766
308
495
3601
191
275
100
1661
1039
166
328
412
2497
116
1052
167
325
108
310
127
179
224
303
10623
620
4369
1981
8914
1377
1034
1564
1849
2478
316
12351
1409
4230
5085
7149
1311
247
2889
264
9342
264
104
1910
1426
631
3251
1416
702
1218
940
161
222
254
9421
1464
1663
179
179
1433
256
465
748
154
850
2028
253
449
249
747
154
848
834
3014
1634
120
3131
7870
1024
116
173
149
128
191
270
135
139
136
1282
205
12267
430
11630
2341
6214
1093
227
151
102
2307
11033
101
113
173
172
192
4785
9378
2506
487
184
1133
112
3066
888
1423
534
190
323
601
158
279
4641
8973
1574
7393
298
4573
4387
4610
5072
916
260
131
188
9315
176
248
113
374
7883
1275
5612
13618
126
264
255
526
1864
993
447
3802
987
175
398
165
2661
3253
785
233
7268
8185
201
1370
7484
1986
139
105
198
111
8456
3590
148
119
6843
690
1244
666
3147
271
1173
121
377
9289
631
236
265
352
131
431
564
215
2090
245
1137
174
167
144
3800
4257
671
3626
1142
638
432
2127
6713
7008
1705
6430
438
4649
9741
6382
657
3878
1912
772
3516
479
995
106
2326
772
406
1400
431
1096
383
367
8018
1142
382
366
1391
696
1773
398
9351
2016
2438
4203
2474
3985
286
3259
9377
5994
2813
1554
3852
1072
8838
434
1365
2206
13634
701
390
161
108
141
276
3438
210
5100
699
8111
3022
2529
170
417
680
158
1977
1551
453
1737
7298
438
168
1687
124
469
199
4739
584
3227
2190
9238
248
123
5211
7010
603
9478
2109
127
128
232
191
159
307
339
243
1106
241
2535
1794
3819
306
2187
200
419
407
155
385
2619
229
100
204
217
527
349
1208
6644
943
345
180
105
1687
2417
196
351
412
131
5800
361
7348
239
118
7370
3200
2804
199
2079
876
757
8776
757
2311
10328
1224
1613
3962
11584
1181
11981
859
4781
401
1659
3276
108
186
272
311
212
558
176
4735
2614
383
822
101
9547
1064
6350
2256
331
342
152
172
326
216
448
244
115
377
323
161
110
160
2961
3671
7557
1742
356
6538
694
190
387
1123
124
520
180
580
788
346
416
127
545
1311
8786
488
390
121
1580
271
111
149
139
288
221
201
294
228
768
109
240
14328
612
151
104
912
3466
1844
100
317
753
160
324
187
6027
249
593
2705
279
129
101
554
3097
114
280
8467
11581
1124
3734
864
220
198
494
410
277
332
2108
3420
9320
700
2082
6820
332
138
1130
683
728
291
167
137
362
2880
7438
2672
291
167
208
356
1911
708
8782
139
769
2090
534
785
8171
2361
2101
3424
996
963
110
140
148
117
135
4663
8920
3937
303
209
111
4931
223
268
862
2814
1116
209
288
457
327
458
193
3084
265
460
259
312
358
462
200
1651
242
471
136
107
2694
288
100
5158
127
263
326
8657
2044
1464
197
1438
514
182
192
276
108
1939
8956
203
130
131
188
187
131
180
6186
5646
391
3610
1281
6022
3712
2651
212
2790
9409
3681
115
1705
13894
4002
1726
1726
5654
3170
5275
1499
585
9383
801
3851
4748
1076
2348
246
2785
3482
153
120
1858
2100
9334
7199
2389
176
1235
1789
674
630
8228
249
6117
3062
460
142
216
219
198
240
3218
571
215
222
196
284
230
149
1030
13803
847
430
8503
100
105
7599
1922
13998
3135
9456
112
6591
352
309
340
5215
8949
852
276
216
662
3030
131
1172
148
487
639
315
152
5085
386
306
893
120
5960
1545
1256
2869
1740
7007
5892
279
1264
7664
233
7846
7456
1927
139
191
253
895
105
122
1859
5552
8963
14891
560
1733
104
309
304
1015
331
340
143
5559
9393
3484
288
303
4770
920
142
153
160
179
300
143
1020
161
139
207
379
174
114
206
127
180
283
5918
1032
1111
8791
127
222
1847
10414
1255
2770
8979
346
113
4264
479
1833
2021
1251
964
1248
7739
12193
682
1323
574
496
287
105
1902
171
108
172
203
218
9427
9272
12663
156
1527
8955
2145
215
1272
1511
1195
4978
2748
7452
1078
178
107
2019
853
2198
114
133
175
272
8347
535
6339
7925
1278
124
145
111
224
122
874
2203
122
122
133
175
272
9393
6317
7904
1217
579
119
225
122
858
2935
169
7327
1649
3048
915
460
223
1570
176
446
246
666
619
212
1403
5658
963
284
753
375
8792
2469
2824
13131
1679
1885
185
102
604
161
1405
1507
2491
8013
1387
629
162
7326
563
1019
4382
9107
1301
122
337
2163
7456
1259
1039
1999
6598
8874
1863
158
1515
6198
1102
490
878
2397
7935
13827
6016
100
211
1087
1023
179
236
639
517
170
620
526
237
261
787
1134
1940
3179
9101
437
7495
205
217
637
523
267
3964
2118
4137
1727
1582
4437
3962
1104
2133
4225
1725
1580
1188
3117
3849
1097
2132
3600
4343
762
1728
1588
4419
6871
3775
382
3969
9588
2428
2880
722
453
14045
622
100
593
182
425
8556
2476
553
2081
850
769
7959
647
8033
1944
700
1199
761
146
5749
1197
759
146
1852
2440
933
4102
834
121
176
221
407
1293
121
2186
13874
276
817
4673
13662
495
107
151
126
475
149
150
217
415
411
4265
277
2268
205
2361
743
4548
4451
13780
1306
2700
1574
430
8746
671
3006
6823
1400
875
968
2839
1580
517
256
1413
1870
440
5219
284
175
967
268
233
2303
1557
4778
15440
1130
3766
1511
8846
393
7715
1845
1471
613
794
358
471
2231
143
158
435
287
415
741
12227
3519
131
764
586
493
135
499
3599
4291
335
475
3547
8948
2403
188
396
102
120
434
296
129
313
1421
485
949
8974
5933
8251
908
337
2384
7069
1378
8939
3763
6457
982
1895
188
438
5615
453
189
439
391
461
799
2920
294
606
298
194
520
248
150
204
169
121
216
163
643
13657
702
3873
147
163
388
1083
366
291
106
126
147
149
228
295
3501
2450
9257
197
207
1222
1045
1964
210
309
189
2977
8219
116
109
124
213
517
295
219
2838
5963
3383
3475
1695
3468
1237
130
777
491
276
9238
8680
723
2250
3371
3976
2270
3333
559
7306
6805
3258
222
2437
2205
102
696
3943
4733
2389
198
8707
5057
4378
310
302
580
981
1595
1057
2297
233
351
4966
626
8851
742
1573
259
929
4455
9051
2170
335
854
1232
501
1186
234
115
120
327
412
1123
1267
2204
2335
274
519
1108
268
542
375
549
102
100
116
191
1038
434
1542
10960
409
9367
1388
1586
6092
3061
11618
2753
3502
1517
484
227
561
524
105
278
643
2285
496
795
237
255
192
251
2358
2274
545
149
178
191
714
103
122
1658
431
1375
797
271
1088
364
914
222
483
507
395
165
793
153
1251
1746
2481
519
453
281
120
112
132
4302
797
2424
594
7040
8354
514
289
660
106
127
252
2750
13939
187
498
109
4763
145
115
1638
140
221
696
584
5441
264
140
221
692
275
181
306
208
9489
3116
9385
6426
1260
102
222
308
231
9261
9441
109
490
1138
9325
907
2035
1727
1593
8269
8157
6069
3065
9131
1100
231
106
2750
13605
4533
5622
136
1639
4082
6733
4946
7354
4380
936
1278
1808
454
1123
1456
7062
5922
646
1422
596
893
418
332
6921
486
287
4899
126
309
520
763
9112
504
1569
2550
118
506
5035
6716
746
4740
2298
9355
2424
705
262
9062
2008
104
2261
139
253
122
1051
149
1639
3939
100
253
122
1046
148
367
6032
5615
4023
1342
610
1039
828
180
197
4834
321
214
1217
1883
1065
207
146
173
500
466
1700
9166
1306
1217
346
7422
2779
5061
685
4080
1282
986
8109
186
970
150
2431
9784
2327
8625
1372
5173
431
971
8877
990
1958
4384
1287
2878
14576
1882
400
4355
1348
9603
464
265
448
9085
333
473
1623
176
380
5921
2390
4999
2970
279
407
475
238
3743
2123
1840
115
1114
207
1505
179
284
1833
111
825
115
222
500
707
559
363
411
513
131
1308
9306
1478
1663
1452
290
1463
2690
3813
7251
8334
634
9346
2247
331
731
426
157
889
2096
1190
3421
7540
1970
4901
185
6129
157
1201
703
1301
909
4743
1520
2582
127
182
1520
1643
4185
946
445
207
508
4667
334
337
6434
925
807
448
2834
231
9281
993
4661
1574
230
246
2111
4271
361
552
1291
149
746
264
243
139
224
153
526
429
137
264
477
1324
131
2326
434
9217
437
615
2245
9506
1324
434
137
149
974
6390
3337
429
116
167
230
3359
2200
174
226
1918
774
10897
3827
4714
994
4569
8888
5082
909
376
1534
1177
456
182
1145
115
612
1263
2403
212
125
280
6641
429
4671
12620
9732
1225
2478
455
819
316
160
104
1773
1955
7542
4353
258
145
130
187
111
131
238
920
4239
9458
6194
1007
3502
7333
5797
835
273
341
255
187
824
6030
425
814
1916
114
3907
128
821
433
743
299
3837
4729
1436
352
106
110
975
8003
343
705
1088
406
4396
497
545
7493
6814
8972
12826
2430
3980
9472
4156
170
472
9407
13490
115
940
2430
303
2291
5406
519
682
1183
124
519
107
1919
9386
3810
2647
203
564
607
254
165
670
739
3571
469
301
337
3474
1200
864
11572
113
308
183
878
464
340
1471
847
1291
510
550
6437
1967
384
248
214
1385
8980
1388
125
105
11755
4182
2948
1660
1717
2479
6048
3367
7005
467
185
1171
131
1600
663
9258
8663
1370
333
742
107
476
263
228
2514
4674
1501
1616
2014
5069
1601
1041
393
138
136
100
1338
3850
3545
5314
370
489
1881
917
287
868
136
414
610
1967
6260
243
575
601
4179
3444
1887
691
8351
3724
531
130
187
208
3494
605
2700
1844
975
13636
345
912
130
806
2045
4499
1452
384
754
1096
8122
385
527
1098
448
391
4047
967
100
280
1751
482
672
615
103
234
324
307
361
830
622
1460
566
236
4873
103
3328
2586
246
476
2789
290
4684
4102
289
836
305
137
118
110
177
364
3249
1087
6665
331
4652
376
1624
1333
1886
865
162
3783
165
2206
864
163
493
1215
4227
12739
6362
2689
151
214
137
118
429
1907
588
133
306
942
2193
8868
223
201
830
1454
172
309
120
451
1362
1186
1023
5507
2349
620
1220
2812
481
6641
10333
5560
1217
2167
2609
3007
312
122
620
142
14376
7202
1635
156
588
189
344
149
1023
666
1488
9381
9240
6547
492
3006
3516
149
4061
5578
3540
136
196
1771
140
428
3069
2829
1374
6208
1317
144
283
440
434
140
735
102
440
4680
254
458
164
1901
488
689
397
718
102
225
225
154
8768
198
185
172
260
202
853
324
4654
549
178
487
3028
545
177
490
1652
6461
457
177
1963
8583
5446
2038
3659
395
149
246
114
1211
8933
7679
218
101
8435
1850
1523
9071
2626
3704
4590
1166
7955
3570
9327
910
3811
552
145
357
1164
709
1232
548
101
360
313
1968
585
10187
790
188
217
228
393
284
9500
147
133
222
201
206
854
2582
1438
229
169
400
464
443
126
1379
600
430
121
294
444
138
403
3662
425
331
256
433
138
403
1920
8289
4185
169
393
464
502
125
288
204
10829
422
712
815
2608
6694
399
517
201
578
255
188
158
5569
2570
124
251
900
1184
126
170
307
294
949
6449
342
4652
6260
225
100
13555
224
863
311
4898
9317
631
1361
932
680
3766
209
1106
149
3858
1131
1823
927
975
7642
1633
1469
1838
9090
1719
4727
1339
315
129
119
103
480
1236
739
2873
1487
218
196
207
2186
178
6398
4584
1776
4091
7432
847
271
7083
2263
7928
693
566
2976
475
230
13767
429
216
100
183
206
348
477
2212
6064
15342
2874
429
2128
1955
253
362
3199
7437
3216
100
1218
481
6720
132
596
1079
1063
2514
574
108
576
872
2932
1630
291
1465
2044
4134
2240
863
485
128
3101
688
5781
2168
6351
2042
1994
5670
3505
388
1534
509
144
543
102
198
366
2872
4289
5137
130
190
294
215
4655
1643
968
1373
2176
967
539
455
205
1159
668
298
363
102
6728
6611
1911
2555
103
673
1072
237
296
682
127
117
242
136
148
427
247
527
9112
7326
1126
11273
1160
3898
615
445
251
115
242
580
627
3219
612
3706
627
1650
127
160
427
1856
3021
1286
1134
2089
7466
2214
2148
217
197
191
234
4084
7718
2411
8911
3275
1873
218
198
176
231
557
10003
492
4602
386
3443
3353
1513
156
408
180
322
161
169
113
220
212
198
398
180
601
630
3877
4746
6804
10267
2690
154
1465
104
167
722
5687
104
167
721
320
134
274
158
238
2315
5560
3005
9068
7206
1323
5594
1565
9235
2490
611
835
148
152
422
1075
226
249
355
4175
9377
9052
170
160
217
743
244
1121
1016
288
6090
651
9447
1234
544
3361
3882
613
7353
1001
395
1038
518
344
7966
1116
350
341
1435
1482
3157
308
5718
2787
490
5328
8879
4228
2061
9305
219
278
1787
13257
1124
11462
281
4098
1544
8858
236
960
3557
1235
3629
142
5411
8953
6230
427
9263
6307
3138
209
453
447
159
1576
574
916
167
147
3125
209
450
444
157
1370
3105
335
1471
1185
211
705
1337
1977
1920
11692
2845
2724
460
5073
6741
124
540
1269
1601
769
698
971
8556
255
1535
7485
3925
509
191
202
3793
4272
2201
496
203
313
2513
322
4282
9295
2499
825
2518
455
1265
225
3223
5218
8841
761
15420
7805
147
9479
1185
2064
2392
1661
446
392
123
181
163
112
3137
3455
7040
1877
136
248
787
486
197
8269
662
4022
11757
466
273
3979
11658
5022
1103
110
6115
1843
1109
9275
4723
1283
528
372
140
1739
443
1284
7276
821
7332
955
812
181
117
9254
2584
233
328
8829
2438
11565
5518
1067
14835
5835
815
139
5343
536
1129
684
552
1031
1948
538
259
412
9324
1353
2709
5786
2142
6658
668
134
136
188
209
348
239
2471
3095
134
136
234
216
363
239
2238
1854
7452
480
5705
654
6137
2836
4678
228
373
653
207
112
646
219
134
3054
228
371
628
207
168
104
713
134
1754
192
127
2308
126
1177
1514
533
101
587
614
183
2054
535
390
584
618
2206
533
101
591
1408
125
390
590
394
352
247
851
1149
822
1079
2987
1730
703
3890
1263
1742
708
822
6070
2683
1530
728
1890
394
233
148
250
129
384
2463
2235
490
280
241
112
123
2060
3013
5955
4708
7334
4693
6042
900
3946
1858
119
154
215
182
140
298
145
737
194
586
579
9391
1998
154
215
158
180
297
145
471
191
7590
128
112
1751
882
685
137
452
601
1960
504
290
1236
383
3128
1754
933
225
5501
948
219
225
2298
155
811
312
916
9308
5382
2536
4238
1981
1452
1325
319
1027
217
403
361
241
336
411
670
282
239
318
1124
2193
747
4627
135
924
3909
3231
1516
1372
201
992
130
954
748
14823
389
666
300
874
430
479
285
1653
454
157
1466
1527
7715
1479
4089
8137
689
5567
3047
9386
1773
635
337
3351
1084
5724
2351
2520
1586
5131
588
576
2855
1070
364
199
981
132
204
207
163
184
127
223
8209
13976
1781
11440
3511
3888
2482
3492
374
410
294
678
284
737
2587
128
819
190
707
171
8946
1969
140
221
709
230
1249
482
673
352
2739
552
680
1149
8659
7564
5381
687
6105
438
108
194
369
240
105
3280
363
241
116
1584
168
214
385
808
10438
8940
3166
8422
1049
122
382
135
6786
11124
5076
3275
207
2681
5522
2284
102
101
13685
334
612
301
354
1860
469
201
301
155
5747
361
1859
217
467
261
257
234
2394
5360
8252
6558
613
4652
1601
193
230
159
118
163
469
3452
112
151
296
151
149
159
145
473
8178
881
786
3658
1880
126
2284
662
199
13586
3722
4563
3305
11589
5280
13959
115
431
108
490
2989
3009
4366
3567
174
131
794
789
2098
127
689
352
263
378
162
231
6488
9092
2638
963
1841
9679
7843
360
444
7860
1389
159
618
246
1886
1875
387
827
104
913
1560
170
449
100
244
1886
3230
1445
5507
704
245
171
283
569
741
5034
1228
1559
1650
6027
8617
878
658
3784
135
391
1957
1246
553
9352
888
1269
7352
4845
6967
568
263
319
159
121
726
1392
446
1339
1971
1415
964
611
3629
260
113
364
175
744
723
351
9232
359
256
735
1094
13249
855
115
569
172
509
357
133
165
394
1034
1338
880
750
3211
2135
2226
751
2432
700
4275
8862
2640
1026
2298
635
367
184
128
165
482
689
11705
440
8978
549
2937
1799
1097
142
3516
1889
1096
142
5313
9014
1156
491
2062
6921
559
377
346
727
1354
447
1325
1932
239
959
576
3707
407
9332
284
175
121
870
698
117
179
124
359
257
103
110
368
362
9026
3655
215
173
116
7443
136
9287
164
220
2114
2344
331
563
9428
157
132
4142
483
1367
270
749
654
1343
109
1076
421
152
152
9487
264
1495
270
748
653
1342
109
1074
421
9350
9495
4463
379
1072
1447
123
192
379
190
2256
1602
249
175
273
629
249
3705
130
388
127
309
9679
4125
9248
187
258
694
1693
618
297
715
161
1075
498
258
694
1978
746
103
1115
495
147
693
9372
682
234
558
114
436
342
197
301
1599
372
2358
301
157
164
115
239
455
310
1880
250
220
144
127
265
264
111
134
617
457
450
120
664
2370
522
432
709
449
664
1858
3214
788
1302
1058
7451
2508
2898
1145
4139
500
783
151
233
183
3131
508
781
235
234
161
1870
2142
412
602
7439
376
2660
10583
548
7347
7433
2557
111
130
394
2364
1462
608
1833
1103
426
498
130
584
149
1950
1022
493
930
13570
2631
473
130
581
160
1472
3301
8911
713
1830
7146
2134
1562
3548
620
7546
1959
8859
1900
728
3673
8856
8929
1426
117
451
192
113
177
647
2341
430
220
166
256
194
113
199
421
1650
5419
1625
770
504
1063
692
337
356
134
2088
788
840
7789
1512
1462
2082
1374
9249
6085
299
804
1555
6061
893
2911
4901
142
1110
175
425
501
187
276
582
286
367
101
254
189
420
224
263
1023
410
4934
11636
2035
9263
1240
274
197
341
177
5350
1963
7536
641
168
1112
125
227
141
1741
2877
105
9380
9334
1625
1288
429
209
170
261
11269
1385
804
711
2044
900
320
134
104
4255
638
326
445
929
2379
11639
426
536
587
1903
1160
926
431
406
587
2168
810
732
1181
125
740
102
7152
5069
8944
9412
792
350
146
610
381
2438
909
610
3748
382
1900
149
188
968
7902
741
1453
135
1191
11049
800
7471
1767
786
1557
4597
108
707
1168
119
630
709
4343
2465
2037
1001
1809
415
2632
660
7106
562
558
484
169
2252
892
605
626
643
3103
132
209
483
284
803
9064
1217
208
3102
4262
1556
2585
301
291
183
504
119
604
393
164
1594
1432
4239
614
536
347
14256
2014
4858
11726
3152
452
876
111
1941
1018
605
1025
8906
2563
876
1868
3194
3857
184
503
252
409
319
132
137
307
123
662
144
158
1571
959
303
4497
145
325
2378
7695
1741
323
1502
502
304
278
359
119
3904
2857
684
298
358
1555
4139
1871
158
399
228
307
942
115
4820
1780
1075
2399
800
9207
186
158
476
7395
1684
1152
9383
154
1554
5058
9300
5091
2945
5839
273
2497
346
1155
653
6940
3097
765
165
366
1246
9367
3824
211
272
3682
4865
7284
4376
872
658
1214
7419
9422
1870
277
1019
592
7458
4332
447
812
515
603
2798
3744
292
200
147
167
1343
2712
2137
4088
1511
2192
3462
1793
1678
3275
2306
3544
310
483
5247
496
7414
3191
227
223
3203
7391
7445
9384
1402
309
1509
824
225
242
331
2802
824
240
402
228
1244
2494
459
1500
303
611
981
513
184
2455
407
304
181
107
409
147
324
1294
1455
469
677
961
119
331
183
286
285
309
401
452
167
321
472
452
422
1919
3754
457
197
100
447
229
265
127
188
205
244
3221
3226
3013
2281
1496
5743
1527
977
2767
2622
875
7890
3899
9664
2936
2660
1636
626
1061
216
1534
691
234
399
1173
124
735
1866
2003
1333
448
1364
1715
790
9083
464
5450
209
221
358
540
278
148
389
3090
149
1169
185
492
1801
3077
5990
927
3152
11699
1556
793
595
368
492
382
2432
2525
3529
5311
2051
202
231
161
126
200
167
307
8976
695
1353
3476
1231
1003
11374
3008
488
948
2190
1670
4970
199
198
199
1254
639
717
9287
1892
2433
978
5586
2767
3562
3465
1251
101
391
301
197
443
15353
133
7534
748
9279
446
1695
1074
399
1019
1094
5470
8226
702
230
1336
5077
1022
387
358
358
358
354
4675
252
5829
14122
1611
1009
2941
668
174
217
724
250
130
170
535
204
232
172
199
611
186
1619
491
243
279
5025
1150
1926
128
191
266
489
150
1170
137
3079
1089
2281
222
3102
7894
1378
132
3588
3816
926
610
374
304
448
124
155
129
3028
223
9271
1174
222
489
297
441
242
5360
6827
1266
3078
137
1168
202
184
484
490
174
1151
156
2951
744
396
290
232
2016
2431
4242
917
865
7141
3651
632
1383
9027
1587
1164
554
6447
4074
246
4859
460
135
131
3181
3765
14893
9830
5613
677
2368
5957
145
4026
217
999
498
649
5551
514
123
108
590
176
125
1298
194
594
776
1337
520
728
1174
115
588
384
161
287
152
389
148
593
684
1183
115
593
13542
311
229
1230
3576
4749
349
352
6555
10103
6309
236
106
123
120
584
3943
5325
1592
1914
14620
898
912
283
1852
138
937
264
116
162
512
476
2675
8927
2163
3997
3811
14790
537
2350
4596
680
12831
1618
726
214
429
403
834
3493
1990
122
1364
122
3659
1159
114
166
114
166
1340
1550
9300
4662
13659
311
9067
1397
387
384
1510
1953
5315
382
405
787
8839
781
105
3637
779
105
117
6288
5785
7416
1540
3356
2679
419
197
6131
8784
2794
250
217
8971
6001
991
906
539
11700
10779
13946
1886
1398
194
3114
1401
192
3753
2106
9686
430
209
486
1798
1416
9055
174
1599
121
114
476
1298
863
1819
634
7096
1641
13089
3804
4389
290
113
2345
156
663
4048
2925
940
1794
262
5489
1308
451
2883
3060
2269
2147
9599
11989
1695
111
558
302
2686
582
368
277
733
299
5091
1478
11561
1237
8827
6318
3164
7814
3235
423
1166
9090
1980
647
1156
4831
196
114
298
226
312
308
3768
1950
263
146
193
326
154
121
200
1054
1299
179
349
2326
1558
145
9114
3650
1978
7451
1004
1879
452
141
128
157
5443
449
141
144
136
1718
176
146
112
128
381
721
660
1088
1272
245
236
203
249
285
1859
289
347
407
1211
1819
266
1844
221
9264
2017
1615
2222
1932
879
427
3510
878
416
10504
11067
4308
671
1968
1661
6413
8760
336
4445
297
12502
2092
296
557
847
1744
259
189
127
260
679
224
566
7012
639
6946
15385
8330
660
2181
4810
125
449
375
120
100
106
11681
307
5201
10609
7888
1029
2448
484
206
1021
844
1730
510
857
350
127
140
187
425
2643
4309
1597
298
1185
4292
5264
2847
4798
1890
5375
6001
2686
2990
2782
7903
2190
6566
831
9605
686
8932
657
2264
268
656
1346
1260
1053
106
223
106
155
279
100
490
451
4763
8863
3092
4953
3099
391
164
440
844
356
212
179
1880
2151
13214
11510
595
3325
13663
412
636
752
2798
1211
1756
1358
1196
7499
8039
6987
2646
372
1692
1735
9365
133
1410
1169
12358
308
1255
1588
3078
494
6966
395
7364
2605
205
456
1585
529
3521
211
227
2311
427
117
116
1633
164
174
153
128
164
312
516
1235
852
150
272
265
176
816
665
1013
165
675
9053
1644
875
5170
510
277
181
5766
102
827
587
3551
243
175
461
1417
2035
5566
2821
819
674
685
992
4205
382
172
2800
8910
551
491
157
233
2684
12190
424
178
165
170
1694
1090
1434
5844
5308
439
9202
3029
3428
602
322
299
1538
531
387
212
346
2047
161
188
345
252
133
132
137
102
203
5945
121
192
131
101
204
2240
116
6351
885
9513
3655
206
5767
885
478
2819
282
1465
2949
6562
3490
658
342
10810
551
2486
376
5779
489
202
157
169
224
240
1646
225
637
126
522
4021
6540
159
1304
166
8219
6324
5436
4690
8935
4213
195
9389
1215
7309
5109
2365
5716
1406
103
297
548
203
153
3123
147
893
1588
104
297
548
167
3143
5707
4999
1861
694
2361
569
483
9343
459
2635
6523
8267
703
5241
7406
6694
573
4246
2424
9496
6973
1484
1472
1059
8225
1783
184
963
272
391
1889
184
302
252
605
111
898
2634
2973
4965
3411
343
431
396
189
200
5694
416
397
189
200
1479
496
1393
6014
423
263
1073
146
175
9096
120
1222
516
1850
123
240
1307
622
118
513
180
474
6431
323
1540
135
9383
107
690
812
103
480
219
148
513
9528
5978
153
562
349
249
265
4975
9233
343
1579
15394
801
4527
1023
6602
2697
525
1601
718
3155
156
259
119
753
870
3247
7351
4108
1840
3857
9231
159
4726
3406
278
602
943
5145
2344
146
238
113
172
129
220
286
140
973
466
117
277
341
202
184
359
120
725
229
417
164
478
7523
1942
866
1189
661
405
710
1868
154
683
4679
792
114
1024
698
4787
293
273
3195
1390
349
641
528
341
1600
1816
3661
4461
5605
345
634
974
969
1151
7375
2722
137
1603
117
102
288
243
8943
1181
1545
514
208
146
215
444
276
3038
356
768
277
1456
1179
146
6545
3942
7842
8977
953
1483
844
104
111
105
206
122
1404
2253
5199
13988
9370
1014
3106
136
11703
8732
1172
877
1259
507
229
129
129
460
113
1637
6619
6260
6570
2325
7377
129
488
130
269
787
267
169
128
524
130
9145
175
469
521
112
944
9648
222
145
523
409
130
253
615
191
130
269
876
130
269
798
1576
7550
130
104
269
610
1790
162
620
229
1471
1985
228
7248
9322
2419
1197
4973
325
1353
162
459
220
1051
401
1816
1428
1647
6255
1032
317
537
889
502
207
2218
120
4337
352
5777
1431
367
536
1039
8145
387
734
1062
338
489
7743
111
1160
103
699
7018
228
1414
458
234
509
107
199
5516
121
167
128
549
103
199
488
7113
4232
621
901
232
132
1003
5692
316
1209
149
208
206
219
551
3129
149
208
206
219
543
4387
441
4964
6657
7413
2265
2153
523
1096
114
455
802
606
145
2450
508
111
9462
891
151
114
850
5047
9428
3878
193
289
4699
1485
706
689
1535
330
382
153
458
5599
350
161
143
471
390
127
182
6196
1895
2410
4831
5768
2460
212
13603
1988
12782
1243
155
134
236
122
172
1366
1658
314
171
122
116
247
403
173
250
264
197
778
474
2341
142
189
171
122
116
249
410
172
3622
155
134
234
121
162
1874
1737
856
4219
2621
909
234
351
121
1467
3492
1698
716
9283
155
203
112
302
142
5658
205
294
8881
142
2608
208
1281
5069
9115
432
277
4268
442
4205
306
1775
3517
5284
8047
699
5182
5791
473
445
790
248
2128
1031
493
3677
772
247
1470
2541
205
124
4574
8898
1545
2724
6201
1545
4155
1845
482
440
13619
367
640
502
382
235
2059
7045
555
451
359
638
512
218
1017
109
12678
582
978
165
6544
13778
3847
1111
1839
589
589
535
458
389
723
3378
1658
566
418
281
452
185
663
1902
1331
1155
11074
891
142
322
656
101
103
237
701
156
2093
1102
193
241
641
590
312
275
175
302
240
143
340
654
101
103
217
698
156
1952
1106
555
158
4775
8033
11849
211
112
241
546
171
709
9472
1317
142
226
402
390
2053
632
560
3126
481
1023
2525
632
394
540
1264
375
568
212
132
808
577
126
188
162
171
254
273
152
2450
270
463
844
126
189
205
171
254
273
137
2702
463
842
126
187
160
171
254
273
137
1927
406
154
260
113
355
477
226
2151
302
4587
304
134
183
198
180
188
132
425
107
110
105
9046
124
2505
140
1915
2046
561
5783
4374
1636
3999
9673
2339
5396
3039
327
8876
4519
3377
1219
1611
156
2735
443
2597
111
1075
340
125
212
170
232
1903
1153
5515
502
1153
491
220
283
225
1864
5676
8896
8197
4163
9224
8206
6833
197
734
165
2986
7461
2975
148
1376
584
612
1070
112
2590
205
626
612
1069
2033
8869
764
1519
343
151
487
1674
697
7771
8300
2169
1012
3390
8195
9212
2456
3381
717
123
319
4823
369
5353
697
2649
4307
707
204
335
2017
2196
1251
3317
494
169
333
176
358
5541
332
291
1647
5800
1235
922
393
9470
136
5798
759
2289
430
9922
2209
826
203
978
4989
2641
149
710
448
179
5832
1262
14050
141
434
359
1188
1055
604
391
415
146
922
119
1589
434
415
1188
1055
607
367
415
1641
4924
111
1114
5354
4115
9219
1226
3863
249
178
181
386
143
301
3252
818
1262
2219
9055
1117
414
9328
1444
846
174
247
131
101
111
131
101
1102
354
101
107
286
3082
4596
103
6009
1794
185
202
226
343
431
4022
353
772
6826
4323
305
119
877
129
217
314
307
233
741
4226
5314
2288
5725
316
392
1597
899
1648
778
278
637
713
355
490
1808
348
105
277
696
6476
3064
1539
2650
1896
172
411
122
442
131
970
2439
308
278
762
709
594
1410
179
788
150
999
2894
4026
10851
2650
1435
1402
206
1499
2489
1430
120
240
197
203
414
483
685
888
13331
3223
904
482
302
242
391
3165
152
1063
100
147
127
196
858
377
2922
5356
3484
11486
641
6389
6557
4348
335
6882
1857
290
250
592
3778
116
153
1017
327
7471
3972
178
206
2151
2778
4298
4722
492
5575
1128
8544
517
601
2206
8193
9219
1239
2308
529
13695
1482
1989
2707
12069
4100
6401
1716
389
1924
1018
155
1426
633
406
2497
779
471
7282
309
148
324
197
3150
258
678
389
839
2450
298
132
130
413
211
2244
5672
7325
3349
2395
870
11668
11396
1422
496
518
340
127
1183
12686
7719
753
346
342
121
179
127
393
970
2188
2253
6259
2037
1263
2904
424
6379
1867
6803
253
584
122
607
5545
7123
2030
2257
4655
9224
1530
3045
138
137
184
815
5030
182
283
7992
1251
7564
13180
765
120
1520
431
192
108
680
1074
573
946
209
914
3874
1733
131
311
244
2127
232
839
118
8476
339
727
5917
1529
11925
553
5180
6853
8913
152
1637
261
1772
140
1254
208
971
136
103
232
204
705
660
1640
1381
7395
1106
9415
2341
7418
1206
10005
308
558
4401
9703
1672
2375
4477
2919
203
942
265
246
413
1659
3303
2420
6059
4971
185
6161
216
328
4771
606
2164
1803
7535
1629
580
380
163
1835
375
648
5255
1035
211
265
383
274
630
139
370
185
113
2668
1162
160
7375
7126
1591
724
1981
232
1106
139
702
5037
485
4106
554
186
160
1405
1612
1576
137
374
324
669
865
2526
1032
2719
196
5647
3774
177
1138
2225
6263
570
253
220
166
2044
602
1139
1165
449
837
1135
1608
125
2034
1532
383
458
989
12676
1914
2889
729
142
106
185
107
166
155
5899
142
106
206
175
167
156
2122
1000
1718
2506
735
3780
3326
7520
4685
525
140
345
5158
440
1014
8194
12858
506
813
9090
254
1050
1034
2268
454
139
3113
2941
586
1338
1678
100
3110
362
877
8025
7349
465
2594
509
7336
154
161
1123
583
2361
101
155
259
546
1946
9029
929
618
195
645
166
665
3262
206
240
131
211
517
508
470
931
665
389
1124
487
1942
2993
7868
3143
4506
5242
1508
7461
6034
106
289
912
314
1123
529
829
455
1923
950
612
2923
767
2583
1271
6540
2316
5052
1221
2013
1355
1172
9395
1915
9366
6358
3664
822
145
320
563
7298
5818
4281
8807
6004
4185
284
1284
145
347
204
3120
607
570
870
166
958
1600
144
4857
5917
384
552
2810
13824
404
996
160
2235
119
1033
1572
121
127
587
1404
102
923
6391
1269
3388
7420
115
7242
4617
386
1247
4289
4067
981
3503
13638
6066
4514
4882
725
3754
1676
1872
5210
584
1080
2840
949
130
176
734
306
127
106
346
239
133
4994
1109
129
202
1548
2231
1523
1203
140
139
489
522
249
228
145
119
201
112
876
535
330
128
9366
1939
284
150
542
671
751
9514
149
1813
155
727
3016
282
203
411
438
219
2550
1034
2792
5358
2116
1008
7729
594
7424
356
2123
468
212
822
2645
1231
246
1184
205
222
628
1019
2080
572
297
305
642
2227
1612
429
368
2298
245
346
3226
136
1000
913
3165
916
2523
1849
1070
424
120
198
433
128
223
9934
2630
2309
3967
3334
1517
1033
222
433
4713
344
6547
330
2169
1940
333
351
1362
2870
2034
14876
2631
746
264
1052
5839
11050
369
2120
286
362
167
119
112
259
297
2162
3608
1568
604
1860
1679
186
894
479
6581
6382
676
3876
3241
2024
132
120
236
798
650
128
260
1017
596
200
119
1532
1019
4475
9579
7069
4964
8702
112
315
1581
836
236
1325
375
496
14051
1237
1690
207
103
204
252
5201
188
103
220
347
397
605
1638
1037
405
379
1463
14800
4496
399
1200
345
373
8073
1223
520
373
1446
2938
3025
7434
14851
1545
1693
160
333
1414
455
3159
1004
518
2111
1126
150
940
573
191
277
576
1403
1609
501
471
1730
1437
198
517
936
11368
328
7262
517
10882
8895
505
2007
4267
7261
550
1937
123
392
844
7238
2291
2061
2617
13422
1999
9962
4991
7235
5578
479
3229
1639
302
136
1171
6122
220
2083
1809
1910
2265
167
5398
708
5627
485
567
573
1548
240
243
2726
102
199
201
149
941
9282
3197
4422
589
739
836
259
1108
585
4342
1021
204
161
1740
900
1889
7728
1766
1475
1359
135
339
329
265
120
960
1096
1850
6814
3821
5176
867
218
210
1170
121
1048
423
943
439
199
845
587
426
183
1418
10610
9817
1099
1249
3066
462
332
763
771
210
7339
1790
755
13573
149
4829
1221
3522
579
114
3245
304
190
1708
106
119
117
278
276
126
1973
1821
432
234
723
513
124
118
1883
2125
112
1547
1581
201
500
529
388
1449
1203
120
7431
986
370
1526
2828
192
145
335
416
6459
343
339
4653
3154
1284
1386
1937
3939
114
1358
2486
3375
351
206
100
148
116
241
392
6713
3009
145
141
949
502
6507
3965
188
232
3314
621
3612
329
216
204
668
1432
136
510
340
496
980
6876
15474
1399
8978
1277
4211
440
458
102
275
523
296
800
478
1980
352
4726
353
295
4736
943
2759
2960
1186
3550
518
624
7370
4775
4414
3324
955
4816
1340
138
449
139
259
1379
150
602
200
664
477
1528
118
812
200
5721
190
1776
1702
14473
466
313
10031
14910
2401
504
7317
464
424
1639
446
907
9072
2704
520
1396
106
746
212
1098
155
2270
145
926
108
1588
106
746
212
1100
156
214
2271
917
12225
331
2039
1107
347
1591
744
13892
4032
1615
2460
1721
146
1343
439
1359
5026
1389
3174
8842
1146
796
646
430
480
488
311
113
465
8985
5273
478
484
312
113
1664
212
224
9297
138
1775
7358
278
136
110
110
274
3104
134
114
1142
234
483
627
286
197
741
1406
512
733
845
3860
2555
2699
395
781
503
104
8539
1907
385
273
14844
2043
776
368
138
137
4241
641
3715
686
516
454
780
447
5530
449
782
1858
490
1132
11966
5920
1717
9307
7255
9079
4544
10036
8097
699
5210
4845
2627
272
100
1759
447
2126
1752
446
1058
359
181
505
292
231
138
485
1072
438
192
123
504
179
1187
8926
731
679
5673
11315
3587
276
571
2061
3581
1335
4737
351
353
6545
4467
1241
3065
173
992
347
122
227
1420
1159
3710
175
1146
254
377
219
1168
7607
5908
236
8916
1406
432
214
120
2750
448
112
1627
1327
1822
152
702
2058
301
5014
6219
138
150
214
305
281
112
9156
1424
518
146
1655
118
791
367
5018
359
8249
701
537
1568
171
118
792
504
171
246
9488
9229
294
585
3972
2050
9362
1884
3031
3209
1414
309
1960
1453
383
141
2617
149
1030
180
160
1690
1955
384
239
438
263
423
2331
137
1102
1094
2502
5712
216
1568
362
9337
7007
4130
4531
3667
248
141
1118
220
173
668
281
671
827
782
2018
116
190
101
133
278
164
224
320
1751
613
6434
5205
1881
121
3676
108
101
311
198
2941
209
304
199
1205
4745
1078
1188
1447
310
404
5811
1085
616
584
173
101
177
252
1787
497
1883
366
8955
481
551
1002
613
1845
934
151
730
5782
221
225
2296
191
707
128
1724
589
174
186
252
1636
609
1285
390
1411
370
415
3142
2040
752
643
8864
1159
114
706
2284
124
2277
5169
244
150
155
135
793
124
1128
725
706
393
1053
699
182
108
153
9421
226
9982
3499
108
3308
8966
2772
351
208
106
208
216
791
4092
216
790
237
1557
372
158
1581
7300
2150
1651
165
149
460
181
113
211
286
5547
248
165
149
479
181
113
211
286
467
691
3514
4638
4021
7564
1955
1200
5157
698
3613
4919
7008
1604
4030
11946
7343
167
684
692
1030
769
3765
1689
2376
769
2227
395
2171
157
262
339
115
222
336
251
326
204
193
451
982
1124
1939
434
2969
13695
1864
4670
429
511
107
8614
107
2194
13287
15197
311
1459
602
267
151
196
4913
850
1665
355
353
4756
3221
8070
4944
6316
503
1623
166
541
439
1783
8722
2990
2239
2019
2961
1894
385
172
136
108
137
329
143
2166
348
8967
128
10011
3477
108
3293
3855
5792
5274
5097
494
7323
2241
350
205
105
206
162
173
783
4065
216
781
237
1552
372
157
1573
7257
2843
3513
9530
5143
697
5241
1248
816
14927
7916
614
619
7544
2004
2779
13709
1611
356
1666
3678
7475
256
276
3823
4360
1364
318
2851
3598
7265
1515
181
166
134
107
2038
506
498
168
156
137
113
13302
312
162
827
5189
2183
855
201
1978
1475
1452
366
386
1452
8161
363
386
1439
522
13107
1731
381
5634
566
5301
1417
417
308
342
3495
1201
910
309
343
884
7659
4090
5440
101
3780
1761
570
220
343
597
400
169
263
186
1655
1213
993
716
478
417
676
239
2315
226
222
530
5914
240
940
993
127
5852
3929
672
9780
649
424
226
159
831
1165
212
736
444
340
734
247
291
459
1101
419
351
108
118
1081
422
150
147
1408
736
178
480
409
674
424
226
1057
421
540
268
311
819
8965
146
1551
136
2589
4749
8224
6109
886
1474
167
277
222
2123
8960
1156
8353
1373
162
2029
189
211
172
489
1588
948
118
1373
162
2030
183
166
489
1400
715
8788
925
2172
815
109
564
1247
2570
151
625
344
331
736
1466
557
918
176
136
319
362
182
130
219
108
285
2972
196
1104
539
137
855
229
173
3371
485
821
229
173
2018
823
113
100
332
1359
109
147
285
229
412
13705
444
173
185
9527
386
797
1414
1926
783
7402
1107
562
9501
169
699
379
12818
5494
693
8225
1115
216
308
1906
349
180
1020
497
829
240
144
151
795
236
6014
2730
1699
117
391
207
188
240
265
100
5681
1651
1470
1883
3381
1333
1841
984
311
2158
441
312
1498
467
12404
11734
310
278
191
2187
206
678
477
310
329
191
1654
530
670
615
176
3064
197
144
228
243
1855
12082
3843
819
2845
8302
3578
1350
180
979
210
429
4747
501
2963
5765
1664
102
476
880
8840
976
2154
463
321
190
123
390
4878
648
305
388
162
562
4377
1941
7491
1423
961
1937
1872
5895
3458
6811
161
1216
1567
105
389
308
140
4754
5903
2953
624
234
1145
371
155
655
523
285
8873
768
790
399
610
109
342
636
240
504
654
2176
155
537
3773
115
155
537
529
3426
11420
365
470
161
106
1188
264
377
1576
1429
1981
1144
311
207
407
139
293
873
1962
652
11811
234
707
440
1392
810
996
104
918
261
206
170
282
469
214
437
146
2815
1918
121
675
360
172
369
331
425
472
397
1852
176
124
7488
225
103
128
128
836
4125
8511
4803
569
1802
1730
834
410
360
465
4497
9509
10451
806
392
370
107
110
8955
564
6635
1293
873
208
352
246
161
181
164
336
6154
661
444
9349
222
9509
2937
280
1739
291
974
317
589
437
189
1379
9116
795
175
110
1568
3497
8359
2670
1400
11776
129
436
128
141
170
858
450
5624
440
858
1658
3731
2410
3889
6158
2342
6136
2653
429
354
1419
228
236
581
304
143
948
8903
530
401
563
2337
1423
3120
3896
6637
2942
2806
13605
2054
1893
115
849
487
3136
596
888
2369
115
849
398
486
4017
2943
1970
891
303
139
373
5451
1983
7545
699
152
9275
376
536
412
6483
312
383
1246
1024
2524
893
4063
9947
677
326
2109
563
223
3917
2804
157
1298
487
387
1771
271
267
414
663
613
268
8946
2818
5218
2133
1123
3553
3656
7373
1757
1340
1139
209
1149
14922
4483
321
4019
3141
4139
1633
4420
1407
1418
6172
6689
317
858
3327
9829
109
6454
14506
7278
7959
5263
631
189
192
217
434
574
399
4442
174
140
1289
868
7002
347
2489
122
160
207
1010
399
1247
373
173
861
4388
3699
4714
347
3002
985
293
140
170
8144
1344
1191
369
876
724
3367
498
3127
1032
378
1476
734
303
304
330
109
147
315
331
520
5395
309
388
109
147
315
331
2364
1114
8917
1561
2457
7608
120
175
166
9306
3217
1491
1700
227
366
1093
5669
1093
1607
2340
5389
373
1088
226
4075
678
446
426
388
157
303
146
197
122
1640
8769
1762
133
2183
1036
131
1977
4273
138
8468
1716
907
201
309
673
164
206
279
3886
8933
100
283
581
674
167
722
5681
663
159
2131
3643
1503
2089
6288
9437
6487
359
356
462
4355
125
5169
3934
185
3662
1106
999
260
346
445
219
566
207
268
128
160
1212
148
194
221
520
763
251
122
130
1003
126
357
421
1443
1223
1954
338
407
923
449
502
341
3246
889
459
592
839
948
289
211
2144
485
894
136
1002
177
196
103
351
1493
2285
1257
337
209
4144
2002
4701
3401
163
204
514
1136
169
5000
1420
844
4334
1405
431
227
252
476
1902
295
1367
188
154
4683
6394
1301
2006
4701
3403
163
204
514
1129
169
5001
2258
4329
1405
434
225
224
250
475
1899
213
1369
188
154
6947
3687
3303
120
8607
6400
3011
333
936
620
187
162
211
359
327
1375
156
6009
4668
340
6475
1128
1257
398
4252
5886
13376
400
745
2419
213
296
423
403
249
1878
4445
762
343
225
1370
429
160
425
174
629
3240
1918
117
648
254
1352
753
1700
616
117
647
254
548
1569
563
2075
228
210
1063
1019
956
273
9082
7243
485
893
127
162
532
603
1028
666
199
640
161
951
6627
332
4689
466
837
8302
605
1108
341
761
2346
221
14709
157
110
128
142
759
1898
1356
244
469
529
166
196
574
2089
1785
2408
805
816
7699
848
1414
344
402
237
293
449
1357
1415
345
402
238
205
2183
728
5935
1976
443
491
778
2383
1056
454
3731
776
1905
5367
754
1638
832
127
248
140
393
2320
833
129
318
243
140
756
8356
3082
119
105
236
532
172
105
162
139
378
278
4647
4322
2134
715
1173
2068
9067
473
2497
1061
263
346
5132
3894
5200
1315
133
1067
1499
115
1112
648
193
159
2167
115
1112
487
198
603
2404
1193
1696
1789
279
259
725
1066
1881
3109
717
7408
1539
742
15545
1916
1688
172
113
220
329
146
232
926
508
113
2101
312
758
3898
5219
1054
230
168
1071
601
2404
1187
1342
360
1913
280
259
731
255
1011
2942
519
3670
2141
1688
172
115
220
330
145
131
248
1015
569
113
2106
4974
1234
261
359
674
115
1920
132
228
120
157
363
162
270
1021
344
625
508
467
243
241
316
173
538
1199
1336
331
2505
691
268
8171
1189
1636
5291
223
706
849
618
1696
1419
338
372
181
114
4844
495
352
419
182
114
103
6703
369
481
893
5312
1152
403
1661
104
149
116
172
142
2939
2303
104
149
116
172
142
2936
385
1126
373
103
2706
465
408
209
662
1412
117
448
558
467
428
398
365
119
2110
951
495
940
8921
2626
523
371
118
1416
159
143
266
789
1768
132
116
209
190
201
557
136
143
1649
201
165
7576
8630
716
605
1515
4632
178
140
206
5264
342
1193
1994
378
10673
6193
7087
446
1442
15067
11255
209
422
4855
113
113
183
128
13374
108
9469
120
131
309
128
1438
237
6085
2959
2314
4300
1878
584
583
205
872
917
3055
194
1734
2223
918
3055
194
1734
2223
918
2251
494
199
130
1412
7342
124
147
1593
485
148
192
206
420
141
2671
1142
9195
421
623
636
206
224
2631
2014
494
198
253
111
115
386
245
199
3211
478
197
250
111
115
508
192
2043
2579
8642
306
2800
239
4399
7393
2745
1275
1865
3072
2610
290
9760
1732
159
7355
4167
1908
4665
2648
436
4884
4490
7686
3877
15003
2958
122
118
208
433
278
2516
605
7023
7245
385
1348
2753
3051
737
205
554
194
922
454
1433
1700
7412
772
421
1307
358
159
3235
9469
582
2756
206
2884
136
1066
244
287
659
128
623
555
7399
153
266
195
400
313
371
3323
9339
3821
4889
4995
7155
3000
564
656
369
446
8789
5773
7099
629
3259
559
159
3829
7387
5239
566
124
1164
446
228
215
812
177
10150
2719
365
113
542
257
114
2500
295
9051
430
234
639
124
1724
1222
921
341
227
468
2174
447
2106
1693
1728
13012
4353
449
449
1947
279
1602
193
1162
886
245
231
223
3047
1357
9485
7561
106
8759
5228
6887
4999
180
6351
925
561
523
137
4771
881
9371
1794
1329
213
161
428
368
327
606
2493
1322
12083
739
4275
5021
7506
2042
2426
2529
1332
151
228
2032
343
195
1403
113
596
245
561
202
1495
1957
2392
642
1560
1185
198
125
424
145
1102
2223
197
180
424
145
1103
857
2610
4474
426
291
827
1484
1434
3952
11851
848
11204
388
7345
7442
2784
179
198
964
2151
3751
2770
583
1712
621
367
306
192
2102
289
334
1020
141
130
807
3441
580
2478
2448
130
144
1147
2645
6787
7824
106
2975
129
1229
517
1170
6672
2384
7510
1653
330
8860
1241
9385
2633
3293
5424
1274
218
1291
1812
766
883
577
418
6194
677
217
261
194
315
239
702
1320
131
296
143
3278
102
875
562
662
298
166
2953
191
151
11687
281
503
929
301
648
2292
507
971
175
1203
3356
1583
3563
321
398
103
542
9450
163
943
183
442
2605
5012
5058
1461
146
884
2376
5027
9565
690
214
100
106
130
220
310
359
3745
4066
8904
4853
461
9959
3674
2007
571
335
514
3281
571
319
458
453
5149
631
1923
9260
420
655
1043
310
566
549
300
192
144
221
661
528
214
2569
1052
1915
201
184
182
288
155
186
2283
4264
6873
4873
1315
1355
5780
1848
496
138
294
296
5150
163
634
1721
809
3637
412
1762
8896
909
435
521
3379
274
7215
5246
758
1258
218
870
5861
117
1605
7839
1644
1542
1334
382
158
290
611
1654
445
571
738
339
307
5501
479
736
339
2660
6913
2378
9423
6923
5071
112
9030
129
183
297
910
455
5527
512
145
123
680
131
4143
6868
5027
2170
9343
7165
6304
4040
9349
9621
677
6261
12429
2797
779
849
1257
664
956
162
6495
917
3706
611
217
273
295
426
168
105
150
6143
5166
515
1452
101
106
266
457
134
113
101
2278
905
7170
1016
198
242
6410
579
3169
916
371
1122
302
224
2833
3358
918
304
1843
251
686
120
365
3232
195
7228
7431
1573
1033
5680
235
253
118
1024
168
387
370
146
1721
1799
523
7377
1164
12123
4470
1926
481
402
176
4140
630
2256
357
578
274
258
588
148
486
502
177
395
2749
1883
1464
830
523
279
327
301
2422
7472
648
6388
2183
159
3633
360
134
748
186
444
512
9959
8847
589
1550
795
744
519
13154
445
264
288
236
1978
3342
620
2733
491
760
1926
184
104
337
694
154
175
9880
11529
4309
612
502
1058
289
1848
222
314
182
360
212
4712
164
4883
7194
100
1036
3573
14971
4877
1312
2709
346
1562
431
1586
733
191
348
348
1587
915
120
105
1560
549
1468
732
184
432
349
1104
7292
3177
547
1224
674
253
267
723
241
4497
8877
4347
9449
462
436
204
104
191
10185
1447
383
803
1132
8059
383
805
1121
4757
5456
14786
646
4270
998
6295
120
1461
5833
1403
450
477
186
3009
142
1607
359
138
114
1139
242
972
674
158
1679
360
126
215
1161
215
210
3448
10018
104
2680
2589
2638
1008
8149
6496
14923
840
5108
13614
937
3642
12537
3699
4222
619
985
1028
445
1063
5172
264
15335
611
1870
2089
854
1627
8785
2060
1051
222
331
114
1255
216
388
617
729
835
334
313
1730
3658
541
164
8541
1580
256
317
209
293
1281
8911
138
867
181
3034
9447
143
3918
4639
2077
7398
2606
3404
3633
636
628
2180
1063
429
290
399
239
2555
1063
351
216
3628
2274
4129
1352
352
233
256
319
2384
151
4939
2824
387
323
3639
9197
1645
661
3590
661
601
1423
983
224
224
332
565
372
403
284
131
4967
8608
7454
886
13332
1003
389
446
108
266
238
237
371
256
130
127
1647
100
891
175
301
609
191
744
275
916
265
490
354
947
785
1080
2039
11675
998
116
188
610
380
1061
582
889
7457
1000
101
690
344
141
3235
101
689
474
141
980
485
158
819
121
106
1559
250
114
189
360
108
154
110
497
317
101
288
275
1566
535
2235
869
9008
840
499
598
517
11296
9070
1337
7496
322
1527
758
7228
2263
1296
413
125
256
187
316
156
119
309
170
632
877
112
196
3555
494
1002
1914
424
113
208
3705
8859
149
3214
173
261
8936
1938
2182
123
2316
753
291
115
116
336
375
442
1577
271
510
646
156
367
1130
247
359
522
6943
154
746
674
1160
124
714
2664
193
142
467
141
132
105
803
1322
461
423
924
451
310
1091
7999
284
445
9449
266
5382
1035
601
5474
4800
347
4415
620
4055
433
2167
661
223
427
1651
2152
4104
8931
3405
1829
346
3177
251
615
872
2197
337
534
210
209
1121
821
1519
516
219
206
106
236
178
150
1931
442
448
258
405
1426
677
514
224
207
106
238
417
405
13549
1393
188
230
206
828
2176
302
1221
13379
1031
2315
2033
613
116
177
187
842
1649
7264
164
279
113
2025
1117
405
3418
1118
409
555
1203
658
642
151
783
8684
1401
1469
274
137
483
3056
1135
160
504
108
3838
2659
4130
12501
4788
6764
289
5769
3473
5421
193
1013
3277
9404
1201
3458
14896
10191
4224
455
1036
897
994
100
401
365
408
121
379
531
336
176
211
5498
749
120
399
530
336
190
196
9476
2257
844
506
1578
1055
1769
8194
702
5441
6887
1175
814
981
2541
3833
205
121
196
168
261
505
103
829
1487
133
180
351
215
213
321
4336
5380
848
3412
4417
3105
936
233
183
144
357
695
1706
927
185
388
177
222
1401
2802
2366
2043
3925
373
313
584
1031
924
4792
2704
14890
6201
2643
2468
431
4848
136
151
197
512
403
7337
575
155
614
2181
285
162
921
128
189
6808
5052
869
389
7373
912
161
394
835
1418
1927
2384
139
1527
2743
6207
336
183
175
936
1405
223
2028
4387
184
168
266
1475
8062
13543
821
316
145
808
244
2366
1197
2376
451
3108
4164
1397
166
518
263
445
445
305
698
591
1114
3282
494
1065
719
3332
2720
306
2224
851
2248
6249
3341
15488
3560
865
388
318
276
145
166
5636
5122
252
488
415
100
157
1932
198
168
317
275
149
228
424
398
750
197
534
689
571
269
243
5674
1448
122
343
229
242
212
102
619
2408
1504
3604
479
1303
911
335
9061
398
800
6228
614
1202
365
3736
1512
112
2275
13954
2070
6958
3795
8983
1193
2492
139
1701
258
7249
845
273
523
145
315
1059
7910
4326
11764
4660
4391
3130
3401
9026
10676
1744
148
385
472
4771
1229
5902
3758
3167
1345
935
881
294
1961
1940
470
2917
291
1527
304
228
3440
815
254
387
398
115
1327
1953
7521
955
2223
535
4929
442
145
132
137
185
105
183
111
909
1514
520
991
202
4059
1131
3288
8572
931
378
407
6817
1452
406
120
228
484
2330
571
9339
136
771
204
8979
995
401
360
1931
1663
574
177
177
155
146
1793
814
4861
2503
4881
147
180
1940
179
400
635
983
1790
732
573
791
512
13863
209
177
219
410
1345
286
11581
4511
393
5430
883
480
2971
449
162
300
997
1641
169
530
296
694
625
1320
4774
297
4478
2354
154
7275
380
282
195
163
2809
1147
101
571
552
226
285
228
369
231
234
559
1497
1086
589
1419
632
329
362
384
441
926
579
2372
105
230
701
183
177
4161
1111
1221
7277
3015
2996
2437
3215
4801
565
4421
362
301
4143
342
131
376
268
482
1622
323
466
111
401
260
8931
489
1190
1076
550
226
383
287
227
366
109
401
696
901
2131
294
154
1491
365
729
919
408
112
1557
7788
1601
1555
3196
113
814
797
167
155
154
151
676
2314
1533
155
255
465
3677
606
1008
1970
496
268
447
422
564
4400
110
281
146
947
7337
6525
1345
2546
331
338
1044
126
707
147
511
567
460
413
673
1495
130
330
377
1044
100
499
540
564
2353
1023
494
3719
543
1871
466
340
787
621
1253
1288
1753
7195
5002
4426
3086
418
2087
536
2621
966
757
464
9577
727
273
317
435
494
486
2218
402
872
329
3563
5432
711
6028
3994
11902
3808
2252
1420
8898
767
7363
2684
1001
2150
277
163
189
323
136
234
137
293
211
1931
1144
219
137
375
221
532
3913
347
348
350
350
6459
420
494
679
486
4355
2043
1130
692
5901
7423
1525
165
160
1339
9354
384
6646
4790
3564
810
641
328
223
309
131
163
3014
1088
1712
866
4135
366
142
573
489
181
1899
2611
131
1765
7731
9354
1169
1662
1209
135
571
547
4597
4356
540
189
288
1080
195
450
4004
4857
364
1276
15363
3380
1507
6355
3518
3031
5520
2991
8522
2548
943
700
3214
5045
405
6443
499
509
6663
3632
2306
487
392
331
8657
511
542
340
825
181
166
507
721
141
151
338
7354
387
787
3939
3296
113
13710
7842
669
1147
5399
3417
141
182
1121
372
1365
2909
8763
2828
529
261
171
220
1991
1697
3367
8504
3699
780
1284
3660
7240
312
1043
101
154
230
243
101
154
1156
1348
8098
200
162
143
3442
685
283
167
1864
6503
3826
4688
2413
209
335
442
155
1401
194
210
299
391
146
175
11374
309
2304
499
156
1946
292
195
410
638
4193
310
1874
7179
9327
2463
3848
200
486
551
2183
222
134
295
100
159
266
357
311
139
386
2919
222
134
295
160
375
355
309
139
172
198
2891
222
201
295
160
210
241
483
139
1873
3385
359
456
3579
161
583
3604
891
11791
9435
231
3669
15313
4144
6864
1115
1449
2358
1050
793
535
693
619
320
358
4838
138
589
126
4044
1463
481
1002
293
384
5088
482
1005
295
386
1659
692
3128
6732
1914
613
260
1244
466
511
857
1502
324
991
1057
380
206
2846
392
146
466
1531
750
5151
957
145
489
193
1157
111
113
3114
499
127
280
468
792
148
100
1253
5499
786
148
100
1249
1848
326
477
227
280
1565
1092
1536
5907
423
180
1205
4903
2468
576
8831
941
416
388
690
144
467
900
1008
382
137
2513
4380
5624
1605
405
2116
137
756
109
110
740
15023
635
219
355
201
415
382
475
1120
2675
2626
647
942
335
183
12397
2531
5043
3123
1787
170
1691
7327
2963
2207
379
892
7364
223
1841
114
149
120
111
107
1728
852
846
569
143
907
313
2374
1598
882
205
9183
683
191
122
359
157
2841
13851
325
383
146
1050
177
193
1541
439
310
149
310
607
471
822
614
1845
105
105
102
247
114
871
1056
981
1112
1809
1617
174
1252
2237
1312
2220
3909
1870
160
113
698
103
506
689
103
2539
237
130
113
754
135
124
370
669
10974
9638
2459
181
4910
1738
1317
8125
9566
3842
8930
6894
6942
3426
534
364
3782
1027
1104
9059
3651
1427
7335
2348
1668
260
203
997
1607
1005
112
3584
126
4849
4192
939
2194
10234
282
112
225
224
425
215
453
13622
5629
1429
279
105
500
215
340
5176
119
279
139
451
219
341
4819
1096
1816
156
2246
729
251
122
507
3589
1465
568
494
281
171
451
850
13615
589
3018
5868
7834
2192
163
1522
280
759
925
680
2163
280
759
661
3073
1866
1243
9280
368
886
210
2547
19264
866
1781
1645
1364
465
680
1553
144
489
605
6037
2404
164
188
9084
4724
1066
117
720
7469
342
9335
159
1665
6225
663
228
1006
13834
5027
884
194
200
146
1857
2520
5772
5407
252
207
166
6774
1321
2739
143
213
119
13909
171
4649
3652
438
7592
4892
1993
1123
1949
2263
417
509
616
312
3361
494
3230
923
11692
1084
303
173
198
293
820
9828
4119
4336
3977
9837
842
225
163
181
246
796
331
319
6311
2598
159
312
1910
4459
3152
6810
3513
310
5735
500
214
314
3290
1785
13476
235
200
1083
8960
410
645
3365
7293
7403
2055
3062
1084
348
228
647
493
387
808
297
522
3121
131
6928
1662
114
173
126
272
153
157
2046
163
176
547
236
269
1370
10261
587
1769
607
1109
659
703
107
218
397
5191
8385
692
232
294
6389
406
8934
8907
3986
13775
1402
616
165
213
222
1160
1188
1043
289
590
400
1081
161
142
192
920
137
1594
619
167
209
222
1158
1187
1044
916
160
413
1082
914
278
338
1010
387
610
159
5834
1288
1188
7281
11697
1612
397
1298
10134
316
329
152
397
109
144
454
4115
830
338
370
184
334
895
192
1117
1367
385
1229
115
194
331
208
158
723
352
182
259
146
487
231
271
3930
5129
246
176
642
132
1014
1443
4752
5167
698
2638
186
1103
1009
186
1140
1009
518
4966
4113
8655
1709
449
1110
14973
3053
785
853
1974
2256
3464
5150
9307
1919
532
468
2908
289
387
113
450
580
7998
9297
395
842
975
233
502
212
455
264
550
220
128
362
1653
196
374
453
221
214
180
329
2777
4420
1142
147
6732
4715
359
312
273
1096
3755
141
1776
4361
990
2029
1326
1939
212
101
119
542
160
153
232
315
139
6561
9511
4459
222
1596
390
363
383
1098
1001
1461
363
2130
368
882
8858
871
2238
660
715
678
551
1538
408
208
467
383
147
5456
168
669
5674
289
208
140
114
128
100
703
9418
441
1752
1934
2136
340
6483
465
1654
385
846
577
392
1509
707
181
535
120
724
546
331
206
466
987
443
456
457
966
3704
537
966
2045
938
580
2251
1650
151
8822
123
4291
2066
1025
2551
569
346
164
190
7464
1280
334
5548
3223
147
806
715
244
141
4289
2849
594
188
955
1179
2522
1370
112
269
153
544
314
172
209
113
484
1707
336
285
123
1445
383
800
1380
7784
374
404
1391
117
274
3582
7750
2254
236
323
477
1389
507
5510
2553
108
193
190
679
1362
1000
1088
123
425
927
123
1594
162
707
190
2260
1087
905
3793
6997
8909
2727
196
1242
266
707
1379
9541
7953
3165
5758
2990
7587
9192
3210
425
362
1929
1067
842
839
1065
970
1067
858
838
7742
1858
1479
1993
296
111
315
1424
163
2298
613
101
239
303
133
154
1506
340
504
481
7725
473
11479
1620
795
1083
1474
1053
1049
382
539
153
381
1039
554
526
374
241
459
130
263
676
507
4028
6399
940
1749
119
115
105
404
372
142
241
547
3720
1149
698
1024
955
1281
985
140
904
831
798
331
833
111
2505
346
1865
140
904
831
796
331
122
839
111
442
6056
7585
1023
2297
4149
1684
3910
1047
6029
1054
878
2787
3575
14934
1900
1233
2484
713
5120
2515
1674
1498
874
683
8508
627
1503
1401
626
202
178
307
1537
191
166
481
1091
2379
2520
1985
711
4042
624
6175
361
2042
11671
4096
7408
1364
211
591
419
241
115
563
615
139
228
4243
6437
1034
931
251
1738
8908
3639
2359
930
251
2154
3002
104
9285
1142
3039
11170
4800
3446
175
1747
1391
168
173
181
142
2721
263
262
701
214
3736
116
133
162
285
375
287
261
9169
453
365
364
203
358
120
13932
788
3968
5204
730
719
1490
548
1670
429
186
114
310
421
216
3114
429
186
114
308
427
184
8741
11702
1217
534
2256
1526
1390
827
1196
538
4173
677
156
420
1468
365
442
931
3096
402
270
111
683
135
1886
217
2459
4742
338
429
917
415
219
276
115
1165
958
2369
157
280
814
539
434
625
537
504
5595
434
625
532
1936
219
159
287
335
492
302
171
290
4750
598
2403
7082
891
381
288
1276
239
439
127
263
5480
130
372
8227
3419
8804
641
2160
593
143
1755
151
339
1939
220
412
209
286
146
491
262
243
159
400
738
159
300
1183
7092
1879
415
2467
736
2404
1903
623
308
3422
482
1025
2371
625
304
257
5123
464
901
2857
1932
430
246
522
400
632
1538
2747
6204
5170
7467
206
962
209
1788
5032
3186
1681
603
102
8498
2262
2894
5790
8910
7698
9523
1621
741
862
309
8327
702
5178
693
4395
7572
667
1623
13309
603
721
213
192
298
663
3370
265
230
126
238
135
214
3665
231
133
9177
237
135
140
192
1885
4964
1652
9484
305
286
626
173
333
145
5071
254
305
286
327
121
144
332
106
145
5067
253
304
286
408
625
287
106
145
5070
253
309
286
409
592
307
145
878
484
319
112
372
174
127
970
1357
9296
2102
4918
3892
3952
9463
884
8017
5422
111
223
299
671
118
148
120
229
354
3923
583
2517
6660
470
9196
9375
149
1216
315
109
955
115
104
152
2578
4355
680
1247
2952
429
439
1606
7494
437
294
356
105
135
269
198
2236
1441
300
381
132
206
270
150
125
2234
1441
301
370
105
130
270
125
983
520
2057
1018
3158
228
5781
174
239
139
102
148
186
160
773
8978
865
7008
5167
7774
1163
408
1533
242
152
466
333
572
911
183
7014
388
2035
5281
218
207
471
441
1018
1546
3979
151
3023
460
1455
702
1049
735
591
2216
733
459
1175
4239
9621
1602
845
1234
281
589
628
2215
1233
281
588
209
418
453
1209
2660
380
356
358
357
5701
766
1414
530
13662
514
2643
2099
878
1049
2929
5781
1831
3859
763
877
1824
121
4219
611
850
1450
389
408
1170
8072
375
397
1165
370
2839
181
273
231
1364
8561
1948
273
224
192
223
225
466
419
246
1046
290
1417
197
6199
674
1246
1677
197
253
6989
5776
530
169
1826
173
5620
3527
618
124
1184
447
238
585
10741
4852
1460
306
208
505
628
2417
1020
567
3559
500
628
1915
604
2902
11682
6465
2108
483
305
148
208
125
1654
225
204
197
149
202
1565
5206
7847
9107
662
1139
1292
946
576
867
7367
2279
197
149
205
468
1278
101
113
11618
1450
388
530
1177
954
318
6835
5175
4934
6930
7113
387
556
1170
392
3684
260
260
2881
308
257
426
1985
7560
467
305
212
111
164
2498
2178
6120
3070
5129
11141
1643
172
272
953
8296
909
881
3712
4897
3288
1660
114
596
114
298
3588
114
596
120
300
585
3852
6349
3763
806
3644
1179
136
321
918
883
210
228
1207
2256
1437
3021
223
203
4822
273
741
2236
4884
5704
1093
14915
1314
589
559
9572
6527
537
277
515
197
373
159
139
216
1960
1177
485
1173
502
120
373
136
219
1383
107
3428
181
9288
872
5055
1383
451
7211
1483
1486
2331
617
5695
118
1647
1463
1647
127
192
1679
12866
472
701
368
1152
3474
1152
114
129
2226
1638
129
370
278
2382
3434
112
579
943
5221
1794
1355
2371
7298
739
124
1145
436
249
521
1293
205
1787
4020
11796
529
592
2026
9545
1378
2076
379
933
649
321
640
375
314
315
277
295
2164
382
891
756
209
114
617
209
5751
1710
2225
6894
6483
2056
7487
1043
328
264
3681
2207
3870
2866
8713
5081
356
1668
421
9371
2102
469
1337
4563
9486
5483
1163
595
3990
545
2232
6020
637
3968
1367
1751
274
221
189
8938
337
311
363
209
278
9489
128
428
6228
752
1998
176
366
249
242
119
3818
106
176
216
256
1375
328
159
118
166
317
328
499
421
151
129
3634
335
132
14854
182
7353
1738
142
149
319
207
181
127
3070
142
141
321
209
178
10548
3765
232
1366
14708
13592
256
6099
831
3720
7235
3183
3696
8590
4208
371
6630
169
588
769
168
322
377
5874
1914
105
1340
4551
1789
762
113
791
174
826
6152
952
1510
527
10906
4339
2188
4744
2619
3763
819
974
379
1675
738
5381
7389
214
224
569
6786
653
1164
2468
398
2364
152
9174
2117
906
2536
663
702
2121
442
996
9419
769
4419
7495
322
231
114
489
229
5408
231
114
489
229
2164
944
2654
3098
2748
3479
7553
325
415
204
138
130
355
1787
526
477
114
12292
1875
698
112
175
1643
114
788
202
141
3011
181
114
789
202
141
131
4573
14249
4282
205
198
302
104
183
215
141
141
142
1372
1560
503
2014
104
196
281
157
140
2461
4731
347
346
6466
4830
5019
234
799
3030
591
239
440
229
307
298
3445
142
8892
166
161
120
2701
611
4009
5126
691
8203
4203
1316
1019
187
1679
1415
133
245
605
192
279
1574
1471
765
3917
9824
2013
1628
239
1458
650
5103
6742
114
886
7258
2293
1261
556
1070
426
3371
4805
348
5812
9374
672
1039
290
578
108
8956
108
887
548
894
346
5859
111
115
165
392
442
3142
1971
1224
133
461
1287
889
323
5821
2092
2120
9514
2560
359
6468
936
142
154
1149
120
5994
262
5987
5041
698
8437
3150
1983
7144
4474
322
1876
109
215
261
147
490
381
7294
608
425
4865
114
2550
4844
2181
831
648
509
263
1056
4264
2591
4706
2911
3009
382
486
297
2161
732
2451
620
685
1183
124
518
9596
1340
263
609
2555
3536
9908
2638
983
5709
12595
370
341
4715
13207
335
732
121
922
1090
344
9606
253
3083
473
407
259
393
312
203
303
212
374
4713
1355
200
110
774
7431
111
5879
9213
1253
2191
9680
1968
247
1107
309
162
100
552
568
174
107
177
260
273
224
9440
115
6045
9194
2633
8049
5690
8912
2829
572
134
537
310
262
325
121
197
239
1153
313
163
544
146
199
216
1579
876
355
312
1664
839
4286
3457
124
439
1104
1637
1720
2628
4359
1746
2249
846
813
1026
922
453
596
3705
14204
110
2928
2129
2245
1098
431
1358
5173
6409
13627
610
833
919
299
708
120
12862
4430
2695
2509
7809
4144
1372
131
1683
2085
869
9010
1918
383
8577
1218
518
310
4876
8973
2443
3545
1484
4677
702
3152
790
362
5162
702
1262
4776
342
554
118
181
506
142
761
371
206
2216
4224
4903
447
279
9151
1790
322
218
390
5232
271
7318
1448
223
200
735
409
105
266
518
118
135
137
5989
13948
2178
5600
607
2805
670
968
490
291
8810
842
852
663
281
250
120
1120
7392
2507
617
130
1458
506
279
248
119
3118
8788
953
348
168
532
378
375
300
1581
281
232
8819
182
530
280
232
2273
13791
5634
10346
1571
331
426
995
308
13313
2008
458
459
1505
654
3636
3829
1181
1927
1025
127
2470
2648
772
984
263
640
109
1476
3362
6484
6570
3909
5269
7421
1273
2870
8875
4417
218
131
113
176
150
520
481
125
1441
484
460
3871
9198
470
6663
3284
250
185
132
351
5627
3090
1427
113
3086
1423
104
1902
4158
3345
932
229
983
14917
399
541
1015
288
140
215
152
861
671
4857
1132
555
1022
312
962
2059
4916
178
139
137
2487
2374
169
181
165
275
394
1205
2662
2175
807
136
3814
4150
11842
5288
2644
2595
1774
7402
2287
654
872
8479
6767
1232
143
13586
2029
932
498
748
7449
350
2488
383
619
1190
195
241
404
258
2020
351
617
500
209
6469
343
343
2315
7308
2341
195
270
223
7379
477
579
3119
5887
4526
553
2495
226
618
6104
2421
7599
307
601
983
653
409
241
690
170
1588
2262
291
7913
1104
192
184
830
146
1566
1332
8700
1530
218
2635
493
148
7529
601
147
1431
1073
653
329
198
680
528
15468
878
808
3725
867
233
936
938
1296
9912
844
1671
8846
2001
3661
8490
2290
720
972
7341
723
2271
2660
7245
12963
3391
453
8964
3369
11243
726
778
4380
7755
4699
1110
912
2293
565
300
2148
411
182
163
1075
2949
4437
10687
185
8986
3277
110
187
684
196
702
208
5058
277
188
696
151
206
4752
11771
509
761
5821
830
140
8915
1636
1642
258
5061
558
1641
344
836
487
413
1044
812
1478
1583
205
1871
835
2084
7208
5267
2025
249
127
121
1414
1600
5442
129
707
773
859
532
2362
463
894
724
155
626
1241
656
971
4319
130
201
3483
322
347
1122
2944
321
323
1087
1652
4808
927
332
137
136
181
321
174
1430
217
204
181
318
148
336
1133
2052
9130
244
2685
5132
2104
124
156
276
244
116
1719
4824
1373
513
2387
1641
103
269
2685
682
168
5449
168
312
2499
3088
3352
460
775
3449
2256
1601
1827
4155
8997
636
158
1970
1331
445
1359
1189
361
184
937
2298
5118
172
398
274
203
4727
201
1293
7792
236
317
1263
119
359
325
188
1487
5276
9485
7630
204
2531
837
310
1941
4746
355
358
845
648
7326
119
201
2766
2698
700
5278
6487
348
4857
2923
723
126
3294
4398
13648
9409
920
449
3868
450
2112
385
599
549
440
3514
585
201
1796
358
705
1050
746
630
105
1420
244
7317
7257
8920
142
229
929
14904
230
310
4747
4672
418
9529
690
9476
5182
141
375
138
490
312
1375
7427
115
323
195
116
4395
9208
5165
783
285
1329
638
409
603
259
779
212
5883
3027
2931
487
529
305
2309
1362
443
459
4136
5064
1280
2869
7509
1553
339
140
295
6515
6719
5596
698
8413
2743
2826
1021
444
103
257
3126
3063
643
309
172
472
129
121
265
350
5053
1661
6378
6640
4441
7172
4462
7638
1495
2247
1254
1403
220
913
189
1889
449
361
1894
1261
103
860
1590
220
912
192
3158
6141
1667
549
5229
278
549
2306
1254
1986
740
9368
695
308
790
122
194
4207
722
839
5316
4480
1890
529
110
116
174
1028
144
450
144
3929
527
185
108
112
6484
1864
933
194
595
2567
933
108
164
3480
116
253
545
2452
1824
1702
9038
452
446
367
175
1667
2604
1721
208
319
321
880
382
400
866
729
1720
648
378
529
919
2148
1025
608
3668
911
1655
4640
3075
4377
3672
5129
1917
1105
9398
5071
1538
283
112
442
188
541
286
518
464
2048
283
112
434
188
534
521
678
2317
2169
4016
1510
176
697
2115
957
6231
12051
2570
6140
584
109
844
6135
137
1827
4067
146
1229
517
1170
5399
3252
2021
1008
846
363
320
121
181
101
119
3994
639
2895
2992
11735
8729
2538
100
4001
1891
497
3834
2972
3384
9797
7334
2448
207
2216
4732
7341
4455
506
1204
797
510
1109
9425
1113
12013
641
1093
2579
1796
1036
1102
1102
1103
5708
1926
4973
3930
2505
280
1676
210
411
102
5627
248
210
429
166
153
2428
542
401
3994
171
341
121
133
220
404
280
131
1086
2117
171
305
614
131
1086
843
604
9625
3666
856
175
436
1985
938
140
1855
1354
658
3519
1004
129
148
303
375
1488
211
617
1588
932
124
120
1183
323
1101
8094
687
5091
1121
247
570
591
1421
3913
1955
492
609
725
751
347
114
1152
1456
7491
7435
1605
2003
928
2823
355
131
201
113
130
112
880
180
109
317
1460
275
328
953
194
253
154
115
1252
13758
938
496
643
1989
1543
189
174
817
155
2675
164
382
1546
167
1437
2470
8889
9531
1194
119
3140
1970
1033
590
127
157
7581
7362
9441
1810
5031
105
2330
1100
4519
203
5715
886
482
378
497
6515
880
381
3263
3020
511
7365
4370
4455
4022
1267
592
575
180
104
322
148
203
13890
277
305
117
212
139
4774
2075
7144
1338
1593
395
231
279
216
1445
1590
9491
766
9492
6869
244
816
7354
374
6457
7050
1517
690
354
1527
2740
479
6528
10273
2772
1616
1773
2092
1084
1754
673
1017
272
4041
1346
824
136
167
297
185
475
126
135
2126
1093
1529
8878
3641
7569
1963
1389
550
4325
710
243
4584
523
1269
312
427
157
201
1957
104
550
139
1138
1274
229
550
364
517
162
3536
746
123
280
331
3588
6359
458
8242
699
531
3027
918
794
4175
2141
1301
1066
990
1088
1946
1406
432
381
189
441
1380
266
1348
140
926
1596
201
432
410
189
441
1385
207
268
221
187
1337
880
209
219
1005
996
1565
153
920
7948
229
1169
1109
4067
1274
1290
665
1642
159
649
1180
400
141
357
7696
7341
412
2012
1721
297
317
207
9330
523
2147
1093
1467
9494
10110
9289
183
184
351
1519
209
7541
10688
556
5519
217
309
491
3480
205
4905
1064
127
177
105
106
1162
7879
2555
3047
2435
6068
6358
6690
544
1305
473
140
211
1243
7409
1065
825
266
213
533
1362
204
147
393
191
2300
262
182
554
420
103
1616
6772
3671
7521
1432
577
6642
476
257
341
2170
1041
476
257
341
1640
5859
297
420
440
943
101
506
171
1147
113
2227
9384
181
282
8943
591
121
129
281
1399
804
1152
936
657
578
924
939
128
125
495
590
415
841
442
955
9269
1190
1201
506
5873
8525
1021
623
625
1001
268
101
184
199
270
277
128
504
1075
318
2681
7443
3652
1269
472
205
162
134
163
199
144
3225
11935
168
114
4331
154
296
373
401
5492
319
170
312
405
1830
2918
335
242
142
135
259
172
249
533
899
4768
2219
796
8809
872
515
118
1693
320
906
627
2054
268
259
1224
197
145
740
714
218
7381
180
592
263
128
774
166
574
164
601
179
267
176
161
103
510
220
7432
104
104
9329
224
221
138
1221
2370
6989
3469
2977
290
383
564
427
2127
8869
290
129
122
613
1984
1173
118
117
479
333
3802
1901
890
111
472
3211
890
111
467
128
1550
13658
180
214
237
133
212
315
3840
2683
2535
2692
844
7412
1344
642
170
611
236
129
498
1312
187
1608
118
159
615
1800
153
206
1613
197
404
346
185
826
294
205
642
3183
1426
1561
8970
1296
4671
1018
2061
13568
5737
3593
1846
206
1037
1201
336
2685
134
136
432
1395
243
612
721
835
4379
694
615
460
1045
693
3289
4401
8191
5925
998
7207
2626
1341
8400
435
468
622
641
3003
1570
134
180
333
237
5078
693
139
1183
193
695
137
1577
416
432
307
507
623
141
304
2421
370
110
201
2994
125
1099
1403
273
445
109
104
437
144
3414
176
238
6466
5652
618
502
6424
680
738
1043
863
152
275
309
1591
161
2267
1813
759
415
670
320
6392
1283
6185
801
3064
1151
1098
1373
208
257
249
1116
1099
840
1234
487
151
3932
6276
1270
4687
334
6721
2751
2778
10675
119
1548
7650
25506
1452
1136
1221
5198
557
4076
3958
2282
301
1423
400
139
631
153
133
583
663
4775
535
4284
4865
402
150
120
322
160
117
593
2045
8936
6892
408
1128
5929
835
103
300
664
1887
843
585
3327
599
906
2358
844
371
576
3715
1555
199
103
207
163
4772
1754
1533
1993
5506
442
4999
206
114
107
206
217
107
144
123
123
441
116
146
206
363
869
1896
361
769
4120
5361
107
145
638
119
104
107
119
205
6409
1696
206
119
107
3617
1243
386
193
3791
107
114
128
2585
8934
1973
12011
4251
1029
5056
929
1587
2170
2424
225
9015
390
5071
6792
184
181
185
479
2776
4296
232
5421
119
9300
117
352
874
8933
1178
9115
1330
1189
982
3248
293
1357
356
531
178
362
202
111
5294
6149
338
124
128
3202
3356
1941
7560
6166
5770
163
194
153
118
145
1102
1662
555
720
312
526
282
127
831
3090
113
115
1143
183
489
1269
9622
960
298
223
3641
8048
5411
436
9418
221
398
8833
192
6491
354
340
4692
852
442
6030
11724
1833
1993
9363
124
8043
5428
455
800
221
398
8847
192
9640
11197
867
442
7819
1992
10869
1369
4018
7244
7240
314
2929
221
995
330
572
203
245
518
4593
5677
3351
532
502
2550
3906
8930
2617
3942
3497
8700
10327
1878
1664
121
103
993
2180
170
154
482
370
463
141
461
322
125
278
116
175
1527
109
9356
199
145
1217
993
145
100
156
457
2366
865
691
663
8972
582
9033
301
4029
304
8876
599
187
418
382
469
1112
298
304
235
247
385
1123
637
383
8068
1106
402
383
1453
201
578
672
491
350
709
294
791
13674
212
462
3828
13706
5103
264
7403
1985
7562
3852
3634
1176
15352
310
126
949
3325
274
7697
105
8879
5030
4039
5075
246
221
374
2980
763
243
581
351
817
2614
5338
3647
657
394
2689
4873
2571
6336
2182
1049
5987
1165
4992
701
8438
6195
1362
6287
548
101
227
1019
138
1227
305
9425
222
197
7343
140
107
118
198
312
785
138
1089
1635
9416
3074
355
355
456
201
850
4716
351
6448
409
711
683
1172
124
696
100
333
298
3850
346
9439
4401
342
6425
9553
557
1704
345
223
2789
235
236
113
124
306
301
540
193
5517
9342
387
103
5798
158
726
124
1178
686
723
107
107
2119
9128
6924
12700
309
1076
268
2677
649
476
215
106
234
9031
551
9548
121
1172
228
519
6861
15331
7925
246
262
1330
109
112
1092
1530
235
1963
262
144
312
184
281
139
109
202
570
195
136
5167
430
350
6175
233
4870
3795
7733
318
5114
4125
103
115
116
510
285
9320
1297
279
3515
885
10295
9769
490
3779
5002
8799
5714
1342
995
663
9445
665
2854
1229
481
9078
201
484
467
131
138
100
3166
1276
2565
384
7013
146
104
102
1243
320
9392
10093
5305
8058
3143
4211
1456
7802
1651
4707
346
354
355
1443
1394
615
657
211
330
3009
120
930
1586
615
657
211
330
3008
5041
1385
3046
1172
3350
1286
1061
133
395
137
197
362
205
576
1424
225
1216
227
5426
1885
374
679
589
515
1208
214
2375
105
909
671
404
1090
2139
226
217
1838
4679
269
925
117
282
137
812
3002
114
1146
193
184
491
190
9430
8765
491
148
1144
111
207
3221
2829
9291
4631
1439
216
133
185
163
9233
226
152
6028
132
710
601
146
2691
4898
4195
2613
5158
913
297
512
156
512
156
507
191
219
1842
438
1439
3704
219
11204
311
214
14054
3722
8997
1049
9232
266
266
3301
9347
636
505
9414
1674
7348
6288
1900
405
5234
133
142
116
2469
359
8479
359
1125
765
738
9161
5838
5666
1137
3074
1136
1861
2646
722
326
374
1172
487
353
3011
10254
233
2459
2734
1167
472
352
1488
1735
4119
2778
2827
682
458
140
958
4173
9416
1607
458
140
963
2173
4646
3544
3635
498
1053
828
1625
1774
217
528
1158
2410
2357
8868
3208
2019
669
2226
678
12026
2187
797
547
344
328
351
211
109
160
112
121
101
138
127
2229
639
1695
1297
2551
9283
326
499
208
164
217
387
136
102
234
1043
2321
1148
272
3569
4036
2157
2265
385
445
179
9427
14142
6638
356
4745
459
4149
128
605
116
187
279
190
769
6917
5077
8152
266
421
4245
620
1678
8850
2951
379
100
2566
11851
131
110
143
2403
216
592
131
382
111
131
172
6192
254
9392
8595
5640
8913
3610
3747
151
125
754
322
4182
197
367
797
830
141
113
122
377
306
1323
2505
8535
601
456
681
504
5070
606
680
1898
5320
6555
788
159
258
8430
159
6534
354
4789
709
777
404
114
127
2975
10237
8945
187
7101
6965
274
307
240
628
136
202
1225
191
462
429
800
1077
2625
429
800
1077
850
1427
2224
9120
380
1070
1349
7510
5135
9018
196
1896
184
338
612
443
169
1219
9282
518
633
130
127
222
326
448
107
135
196
2105
1724
1028
132
185
257
237
105
8826
189
552
1144
247
552
492
1597
5966
8583
710
5019
2567
2569
8227
1423
4840
483
9296
2745
530
3872
4749
339
6452
5488
1119
980
1453
224
595
3059
931
830
581
7416
1010
2461
294
201
154
1421
286
5024
881
260
1127
1623
4035
740
1443
102
2944
1445
4989
7126
6049
8861
402
248
7390
2978
3069
2479
552
2258
1727
1494
1480
2174
163
271
206
9149
269
308
293
257
280
264
418
467
14802
270
1910
244
2043
8699
2168
142
270
4394
2560
523
2299
1713
180
3347
523
928
481
1937
2202
208
178
239
11114
294
629
135
182
5194
120
380
742
534
554
1324
1627
3379
235
145
102
196
1954
363
209
257
1981
1238
8816
7100
1191
2357
8962
4354
1039
7943
1508
4907
7391
686
1250
3342
701
5146
5574
308
1741
11588
316
146
1613
236
302
101
277
257
6566
697
5365
8853
200
102
397
358
105
142
131
378
127
186
151
178
205
156
114
162
110
157
1919
519
7116
286
7301
1395
519
144
1184
404
239
552
6184
1818
2519
1656
196
296
227
151
2580
9471
3166
297
214
151
2594
1620
1365
4416
3954
743
186
1434
2566
1728
903
1660
218
530
609
161
1591
924
100
103
1701
436
1650
212
530
606
161
1397
724
3395
240
4680
5606
2211
1627
326
902
7260
4979
205
9336
838
964
748
2916
6303
2544
1182
681
1808
1570
4135
2579
2321
420
700
537
13680
4820
1442
1085
437
3589
190
14013
2137
4334
9455
8259
9457
368
868
313
171
133
191
215
365
611
562
142
2557
585
730
1058
1254
195
567
101
1988
122
184
210
115
216
310
106
661
210
4521
9378
3724
1792
5878
3400
12072
1584
143
1342
310
166
113
663
210
3851
9571
14194
146
154
4302
3470
14948
3072
343
4699
1869
1131
103
101
1334
127
5677
2544
13555
6636
3250
3175
1358
327
120
439
138
214
840
273
726
392
6182
3861
5779
3985
1642
846
3954
679
1273
2297
798
106
199
322
212
8955
1260
152
129
9506
1689
492
127
108
546
309
480
681
3082
156
1172
185
487
266
683
5179
115
350
13627
426
1183
1190
359
134
1691
517
893
223
125
115
149
9059
210
1385
271
110
6112
1970
8524
701
1889
2807
9290
9434
332
210
176
263
167
5494
164
716
104
1750
1764
10236
19623
2592
7158
5651
275
3006
3730
1346
6994
180
1627
101
174
280
128
286
120
1789
279
4972
1080
1316
156
1147
183
486
273
431
264
6842
11819
6675
117
433
328
965
167
2651
575
959
328
963
167
1784
141
207
101
12080
1027
113
122
2200
4816
9218
4492
1862
176
283
213
498
331
534
4564
13581
109
165
111
656
136
9507
9244
113
537
205
7081
1991
9371
5044
1625
1139
310
1492
14761
7902
225
3623
8363
364
1474
9722
8732
488
184
1144
137
3073
1102
175
134
269
829
4897
128
1739
544
320
1263
626
351
217
659
467
344
147
1048
401
105
3075
150
1143
175
496
149
523
1669
2393
3741
5509
2945
248
325
307
4176
2941
1437
6741
1381
1751
2118
136
782
104
424
852
688
5594
8976
3520
966
382
770
306
175
293
149
546
394
460
8263
703
2944
2401
532
261
11644
530
259
107
688
1313
3041
1396
109
829
770
794
1717
4807
5182
2866
2974
1766
1565
2169
3403
4545
3527
5091
741
2546
1933
7533
1177
736
127
369
922
118
1855
752
1728
9138
1382
3246
4355
196
190
7525
1942
252
151
861
281
215
625
129
376
1996
6337
9126
2828
191
3099
2139
14000
2086
305
328
101
271
176
2629
1829
289
328
774
364
109
460
1157
137
3015
216
540
598
1717
1026
110
180
206
724
122
362
166
588
427
117
1363
122
398
2531
1983
3753
3687
5176
1472
2041
3768
3537
3643
5240
6955
2825
263
105
1744
8636
4592
1044
7772
8075
702
5225
1348
6272
3040
3706
4526
9003
1098
1190
100
698
234
11610
599
11234
3101
910
1443
1707
688
4670
4086
4681
614
2219
798
2457
3079
1173
1998
107
2225
1001
1116
14004
160
1877
1239
964
1219
3681
185
192
3299
4077
9318
1204
170
203
615
1267
7327
7002
3612
3978
170
828
8925
5928
1581
355
203
335
438
927
489
974
377
1973
108
1033
519
116
274
249
135
2295
2757
7540
1929
6570
817
122
1172
184
147
2421
3455
8245
356
379
4917
1216
102
145
2770
2029
704
454
394
128
104
351
6457
347
716
1291
4096
292
295
344
682
105
219
1183
467
340
187
157
110
7402
1787
308
121
105
204
101
185
154
125
1382
8872
213
5587
623
143
218
1376
9155
5510
1571
720
1983
135
1086
313
220
6676
4724
9392
501
351
4748
2949
321
826
4892
201
637
1133
104
710
994
3724
156
141
1058
194
428
192
154
109
310
109
5686
386
192
154
109
310
109
2528
2492
4586
1009
497
8931
338
3038
203
1941
2354
794
2240
2101
2278
6475
346
4711
2678
2951
2837
5127
330
863
422
2465
552
462
395
395
3849
1955
362
2866
3721
477
4098
9988
447
3659
10819
9162
323
657
208
4495
2965
613
447
136
5027
2844
101
121
131
144
311
101
383
167
252
400
305
174
101
1231
9371
311
426
119
8186
6526
341
4697
5789
4833
[truncated: 3,591,056 more chars]
