# Supplementary material for: Effect of sequence depth and length in long-read assembly of the maize inbred NC358
Source: Nat Commun. 2020 May 8;11:2288. doi: 10.1038/s41467-020-16037-7 (PMC7211024; doi:10.1038/s41467-020-16037-7)
Supplement: Supplementary file 4 — Source Data [file 41467_2020_16037_MOESM4_ESM.zip › Source Data/Fig. 2B, Suppl. Fig. 7, 9-11/NC358.21k_75x.contigs.fasta.mod.pass.list.len]

13193
13665
14971
15005
9447
9412
11503
9572
6834
6816
7544
6817
6851
13904
13315
11430
7549
13456
8883
9352
7359
21815
9419
13963
9478
7607
5075
8996
8859
13222
11975
7217
7420
9477
9292
9558
8203
7729
9430
9443
7388
12518
7293
13443
10082
7316
8017
7344
6844
11996
7353
13866
12102
9175
11696
9488
7505
7380
7179
7330
9127
9431
7530
7413
7410
7539
7305
7441
7463
15001
9572
7391
13649
8543
6275
9409
11589
5017
7581
7320
5808
7482
9487
7434
7325
8870
7303
7349
9705
7363
7447
11637
9579
7367
6822
11607
9167
7394
8837
11751
15493
11625
7304
7456
9258
6804
8949
9567
13972
11535
12203
8890
15885
9472
9292
7443
16243
7327
12652
6451
9341
9699
12744
9327
8949
7353
7497
7407
7320
19316
9593
9034
13024
8200
9369
7393
14193
7429
8895
8802
9355
9284
9463
7335
7336
11334
9898
9655
8881
12136
9331
7434
9503
7339
9423
6734
9001
7400
8938
5211
13668
7438
12756
7398
9634
16130
9317
8009
11793
7487
7786
9371
11739
8932
7326
7516
7314
11173
7855
4781
10169
5113
8627
5201
8900
7331
9086
9403
6437
12346
7744
8439
7383
9683
7300
9538
9116
12643
9221
12283
3630
7806
16185
6853
13847
9527
7398
7351
9359
14021
13134
12642
10013
9529
8266
13817
12651
9544
7395
9495
11641
8931
8917
7799
5178
9290
7389
10172
9452
15129
9357
9389
7204
7319
9404
7353
7492
12993
7821
9991
7506
6974
9374
12300
13871
9302
8864
11426
9416
13322
9439
9565
13197
7820
8901
8915
11676
9602
8866
7442
13922
8142
12709
11563
6777
10009
5750
7380
9197
8988
7432
10160
7253
7371
10408
8997
9371
9023
9969
11599
9519
8900
7373
8933
8616
7347
16116
13801
9929
13688
8885
6256
7357
7488
8896
6854
7370
9107
9593
7363
7413
17438
8360
6417
9076
7776
7297
8943
16244
8966
13860
9709
9533
7254
11287
7960
9583
8923
7360
9412
4184
7991
9583
13774
9613
16186
7261
11619
7523
8884
13548
11406
15362
7493
9465
9639
7952
7493
9337
8916
11452
8999
10322
4260
11543
7370
11646
12595
14337
11743
14096
11718
9673
11643
14834
7020
10751
8926
6415
10695
9606
5144
8993
7438
13869
2967
11266
9644
10304
7813
7352
11344
9111
9166
9661
10111
6845
9644
7334
7335
7348
9418
11389
7485
12380
11603
10229
11518
8836
9404
6986
7338
9575
13678
9503
8752
11748
2451
13697
12194
7525
7932
7201
5222
7351
9467
13512
12594
7524
6467
9679
13722
8867
14040
7391
8582
12601
8915
7419
14476
10204
13773
9394
15512
14051
7426
11663
6209
11444
8248
9433
13980
9981
11529
11776
9508
1838
7355
11247
5479
13666
13525
12733
11174
9527
11047
7348
3618
14684
16228
7373
10752
7545
9157
11255
9321
8938
6778
8807
10262
7885
5720
13647
13393
13622
8978
11702
12035
6835
13887
8296
7443
6994
9358
7513
8199
7376
7368
8369
9182
14025
7383
14016
8967
9348
9436
14857
9333
6151
5970
8191
9510
9710
9020
9216
9414
9579
10275
7594
9312
12426
10491
12807
16216
11652
6078
10241
12256
14104
9665
9271
9523
13104
10085
10127
12071
7811
8393
7499
9356
9430
7455
14087
11268
20942
9332
4690
11688
13641
13459
15812
14116
8959
12568
11579
7978
9507
9485
8874
8892
8601
14960
20383
13834
12189
12302
7802
8706
7456
7364
14063
7449
9392
6966
13377
13354
6981
12232
6985
10239
9464
9130
7355
8859
9708
5163
9011
13194
13762
5023
9613
14925
8905
7736
8919
13145
8043
11596
8692
9384
9429
11660
11632
7432
7446
12672
8542
15348
9413
9044
7821
9368
6970
14931
10007
7360
12052
11639
8876
8005
9547
9206
11674
9303
11768
13891
15465
8943
5593
13803
8428
8834
9362
14563
10896
11927
4947
8785
8915
9448
13165
7173
8791
8065
11958
8867
14916
9422
12657
15325
9653
14102
13098
9419
7410
9377
8669
8883
11253
12078
7366
9428
21161
8611
9864
12323
8868
9140
9425
7348
13695
16741
4793
13991
9327
7150
8867
7435
9381
13561
7245
7378
11513
13650
7356
11461
9023
8937
9138
11657
7010
7310
16349
15699
7488
9499
7399
7331
4778
8349
13496
9353
13010
11483
7253
7320
2349
4770
7377
7589
8914
8881
8501
14117
10419
9333
8909
13439
6373
4782
16808
7984
9420
11670
7490
6744
9513
8086
9408
9465
12102
7590
11652
7351
14684
7414
7445
5474
13661
7418
6811
11920
7352
5466
7315
8934
10593
8945
9439
9343
10383
8274
11446
7872
6768
13756
7400
6159
9278
14105
9282
11629
11737
6188
9386
9503
11797
8296
12699
8258
11493
11563
16139
6778
8880
7208
9644
12558
11688
10677
14082
14518
8338
7184
9458
9348
7350
13856
9423
6362
6677
13601
8455
13859
7343
9375
9402
9444
9488
12056
10737
7314
9500
10836
7352
11122
8069
8920
9468
13963
11530
7425
8911
13615
7638
8695
12798
14726
8920
15393
9459
8951
9092
9536
19285
8867
8823
11543
13017
7728
11418
9633
8889
8547
9401
12599
9521
7054
8842
7376
16835
7333
10148
11653
8965
9581
7446
12513
9453
13635
7319
15367
13884
14300
7886
9032
12696
6196
11665
7368
7282
11152
9514
9360
10207
9367
5203
13647
7431
8882
6819
8896
7805
7410
8893
7423
11427
15250
14954
7506
7385
8903
1832
5571
9347
9479
13582
13537
17186
10497
13677
8894
8938
9363
6404
7372
9004
7306
14835
11418
7289
5810
9365
11473
9582
9350
9098
6092
9462
8515
5536
15367
9415
10990
7432
14815
9319
8261
13636
7448
5501
13452
13555
7398
13721
12135
7368
7425
7419
12720
7314
18325
10058
11843
9532
9499
7464
7413
9293
9328
9337
5036
7267
6800
9607
7431
9461
8904
10857
7246
7409
15469
8896
8979
7360
8950
5400
10634
7354
13535
11441
10855
7371
16904
7405
7433
7317
9615
13559
7702
11477
7357
7344
10328
7399
7501
7546
12699
11907
9395
7372
9459
14793
14801
7411
12993
9366
10092
13948
11680
10358
13568
9475
14160
8158
13537
6853
7311
8941
8165
9491
7941
7804
7404
8804
8903
8961
8860
12426
7333
8890
7862
9425
8034
12746
9471
8564
9326
11423
7335
7399
12659
9453
13792
10519
11537
7444
13661
8101
6843
10302
7403
12779
13334
9523
4758
7145
14153
8147
7842
3301
9337
7376
9347
9393
9603
7337
9488
4777
3093
11406
12471
8325
13643
13642
6832
5232
9257
7548
10480
14532
9009
9420
10011
11507
14005
7453
9456
11519
14838
7445
7291
8487
9519
2020
8766
7497
7933
8077
13584
13298
7441
9183
9501
8969
7019
7723
6438
9321
9076
13646
9308
13057
13286
14766
14060
8021
8857
7429
9268
6940
9464
11328
11742
9300
8924
17039
7338
9346
8917
13391
9843
7441
7409
12494
9367
8973
8901
9013
7295
9580
11583
7004
7358
9373
8967
11707
9456
7392
9429
11913
12870
13616
13669
10905
9404
13988
9420
7336
9662
12639
8922
11759
5858
8659
14878
9375
13687
7297
13589
6783
11846
7408
9681
11883
7361
9292
9709
4746
11306
13057
9009
7386
13184
13648
8905
8977
9565
11534
11700
7423
7391
9253
6878
7429
14955
9509
13800
11467
7506
11637
7359
13674
9548
9126
1492
8933
9388
12484
8968
9231
14044
11166
11513
13685
13578
17016
7508
9511
9073
10481
7374
9486
9006
5606
13439
14870
9137
13724
12950
15330
9270
7033
14957
8325
7350
8044
14160
13803
7295
7939
9744
12583
9411
8622
9534
13613
12834
7435
7403
6835
7285
15372
11771
13789
8341
7719
6858
9646
7424
9315
7377
13797
15925
5614
9374
13643
10523
12207
13814
13568
8935
14056
13652
7056
8951
7219
9747
9632
13372
7437
7441
9386
10091
7347
10383
7564
11621
13867
10562
9406
15538
9504
9429
9428
14739
8983
9399
11665
9030
10618
13185
9312
9272
8938
7507
11134
7411
14960
9288
11386
12460
11610
9585
6862
8236
10917
7341
9323
7514
13716
9404
9196
10143
14626
7355
10519
8329
12412
10172
8902
10173
9618
7377
9540
8530
9296
9445
13103
11715
11450
13675
1404
13630
7388
13185
8934
5398
13959
8935
7099
8938
9398
11975
11568
11866
8145
7038
10303
9375
8931
9642
9464
8095
8954
9143
7362
7341
13293
11591
9513
9846
9094
8924
8924
9410
9413
11633
11070
11519
11524
6854
14165
7650
7394
7415
9173
9632
13190
7449
7457
9557
9488
7373
7329
9587
8972
11854
8915
7421
11462
14127
3408
8905
11976
6845
17168
6943
8962
6989
7362
8475
13013
9425
9638
8950
5548
8367
4909
9512
13625
13654
7475
13012
12626
10986
13846
3106
9342
10358
6439
8873
14996
8938
7395
7964
8939
7657
9580
13662
10794
8677
9758
9399
7347
5615
11715
11452
8954
9556
8870
12740
9685
8757
7398
9423
8171
11703
11885
9429
10245
8944
6762
7490
17314
8151
6856
8116
22240
7301
10699
7325
8057
13473
5501
11655
9185
9474
15885
7347
11612
7385
7413
11582
6713
13472
10255
11286
9465
7375
8926
11659
9462
8749
9379
8053
5197
8824
9077
7248
8201
9191
10474
11513
5165
10203
11474
7349
11491
7392
9502
9116
7276
11451
7420
6909
14793
7279
6067
12353
11572
5660
7918
9503
14917
6701
9438
5303
9512
7449
7796
6816
5211
9476
9438
7388
15539
7466
7463
9324
7387
11572
4536
10413
10603
7094
9747
7393
7128
14739
8843
7328
9508
7410
7292
8883
8788
7050
8992
7325
7301
7331
11585
7392
13536
8587
8338
4796
8339
11604
13709
9093
7199
9062
13607
11460
9456
9319
11537
7761
7352
12323
8750
7304
9085
10125
13369
16214
7320
7863
8624
11587
15335
9410
13769
9471
7981
14804
7378
7347
3284
13661
15438
5350
12588
7824
6720
8867
6836
13687
11453
8923
9994
9211
12370
9373
9263
9490
7260
7409
7556
11610
8532
14814
12668
8556
9528
9660
9395
6794
7337
14132
9371
13057
9442
11626
13706
13562
21383
8059
8917
9160
7407
12066
9556
7168
8808
13892
12844
7383
11033
7372
16727
7413
11690
7334
15615
13923
10400
10086
13978
12461
9382
13644
11321
7342
9407
8918
4691
9845
15709
7357
9180
6414
5867
9245
4729
11341
7797
16902
9523
7494
11479
9558
9585
7432
13622
11639
9597
7366
7429
7316
7950
14408
14089
9348
11491
10585
11621
8919
6701
7141
22513
9365
15333
7317
4419
11063
8948
9260
8734
9608
15394
9432
8194
7458
5789
6811
13146
9333
13606
9268
8877
8904
13774
9894
9372
13830
6986
8756
11778
8954
6691
3316
5272
7396
10818
9317
8914
9460
13792
10456
13973
9239
10618
6745
6389
5059
7468
13593
9622
7381
4891
13698
9438
15872
7325
11385
7733
14017
13549
12876
6190
11722
11560
7587
9343
11356
7396
9550
8834
15421
13299
8833
9250
7290
11908
9505
7322
9575
9583
13291
7382
11529
14777
6261
13447
12583
6816
14809
14583
9519
7874
13810
9502
8507
9605
16231
12771
9389
9109
9488
7379
6411
13661
11617
6972
9667
9446
9370
9509
9008
9737
9546
13346
7351
15058
7838
11825
8022
9303
8148
11530
12964
7857
14941
8910
9328
10739
10093
13702
8880
9465
15363
10198
9418
7467
7173
11360
9517
9628
7657
7062
14895
7428
13661
7400
9401
8910
9242
7441
11668
8895
8123
9397
8895
11670
16190
8918
9324
7340
9148
11081
11412
14877
13224
9514
13233
9480
7388
8859
7863
7316
8541
15243
7398
7256
7466
13511
7784
14925
9432
18204
7384
9322
7334
8888
5781
12721
9165
6590
8949
7508
5427
9351
10341
9032
7727
8794
8926
9143
10102
9350
8909
9277
8865
7354
7809
9550
9369
9515
14955
7411
7414
11664
11751
13721
8489
9357
10127
12812
11374
13489
9925
7368
12904
9499
10520
11499
11972
9311
12171
16217
7320
7291
16391
8880
8180
13406
13712
9552
9487
16186
9011
13653
5073
7303
12278
6937
11352
8912
9350
7323
14165
8017
9786
9364
4596
7498
8947
7420
14940
8870
8004
9300
8838
7434
22255
8122
7462
9477
6906
7959
9406
7808
7437
13623
8894
9531
8759
11209
8842
10129
11470
11929
8981
9618
9523
11577
6901
9468
12849
8705
8925
7312
5212
5906
9558
9443
13357
7430
8945
9412
7133
14920
9261
9033
8980
7496
1751
6167
7323
6965
9417
7328
9486
8515
8930
9576
9369
7404
7179
8893
5560
14810
14896
7279
13696
8672
7355
7250
14767
7362
7467
9304
13538
13803
7445
9252
13705
12400
7196
1807
7398
9528
9320
9492
11531
11715
9413
11505
12716
8860
7310
9295
11339
9859
9575
8941
8918
9450
9222
13946
11096
8931
5265
7852
9449
8662
8382
9092
11633
7370
14868
8920
6270
7338
7449
6855
7395
7366
8916
9174
7331
7338
9592
9421
11465
9102
10450
10150
12384
4746
13599
9423
7381
9510
15683
14613
7278
9344
13590
7490
9299
8061
9827
10129
12522
9451
10088
13583
6495
7336
5063
10518
4101
7495
9331
9627
14846
9393
7351
14835
9267
11480
11347
8849
6702
8151
9359
8994
4985
8997
9479
8908
12904
13536
7324
9688
9473
8134
13435
7457
8715
8939
8945
12098
9110
8962
7369
8956
9135
11599
7790
6840
7378
12251
11584
6518
9104
9266
13540
7412
12049
9360
8889
8854
8874
9508
7345
11364
8727
8937
9474
9460
9263
8928
9185
11410
9556
9083
8960
7505
7338
7437
14918
8913
8385
8952
12966
13975
8409
11474
7361
9125
12057
11720
8752
5589
13915
13697
8885
5817
1383
14014
12375
13644
14831
12471
7382
11784
11448
9527
7409
13478
9292
12705
7428
12979
8925
8825
12230
4787
13164
5472
13784
8519
9353
9406
10427
14977
12970
8660
11772
13618
9671
9567
13834
8929
11671
5437
9510
10122
9717
8458
8970
7791
13621
14860
7329
2225
12186
8939
13482
8883
13825
5833
8940
13889
14496
7342
12252
7372
5450
11577
7394
4799
11589
7204
9273
12115
13515
9318
11018
7374
9122
3772
11239
9731
13861
9288
7362
9159
8924
7389
11568
10363
7386
8827
11828
13998
8982
9393
11945
8952
13538
7118
9259
11825
7283
6772
1841
9524
10549
16191
8189
8871
12128
9561
12710
13921
9441
8408
9331
9339
13471
8859
12101
4256
7329
9357
9439
9500
9245
14193
8944
13843
8024
9433
15307
13764
9790
13375
11618
12492
6784
15950
8585
5859
12135
7776
9229
6465
7326
17293
8314
11133
8024
12809
8866
14564
12014
9580
12120
13700
9535
12766
9190
12202
13666
6858
8927
11778
9183
7443
9691
10191
13983
8929
13830
14105
7491
8280
8878
13821
7327
8112
6890
7798
13589
8989
13627
8925
9133
9465
11891
8978
8786
8151
8974
9593
11314
9459
9463
13697
13498
4188
10105
13964
7328
8932
7382
11524
7394
9427
7748
12393
8891
8909
13407
9487
13507
12350
7501
8493
11723
9470
6834
8886
9524
18719
9823
13499
13603
9487
1570
5867
13646
14058
12973
6402
13455
9474
10532
8863
8035
9387
15010
8975
11490
13638
8453
9558
9680
15678
8345
9394
13773
9338
8904
9278
8932
9757
9203
12471
13628
11753
8972
9423
9434
9598
11841
10254
11657
9479
12573
7357
8738
13765
9557
6405
6583
9445
7344
14253
6489
13685
9456
12087
9149
9529
9228
13469
7324
11549
9227
10296
10498
8100
9428
9377
8950
7997
9035
10223
12548
8857
11140
9546
11713
9445
7424
12712
16160
9718
8906
7630
14889
11245
8177
11180
11720
9409
13599
7423
5204
9712
5513
6418
8870
9292
9300
8584
7347
13701
13451
13714
9396
9470
9277
8895
8905
9341
8922
10509
9358
1797
11120
5833
9452
11706
8956
9352
12211
9476
9262
8898
8851
12044
6478
10894
8620
13281
8924
12406
11689
8948
9428
9509
9401
9538
5431
8928
10471
9509
9303
10744
11201
9484
8441
9534
9396
7438
8323
7359
9432
9471
8034
11924
9367
14051
6158
9513
12759
5102
9937
9290
9481
9629
14140
9397
9250
5184
17681
8873
12017
9381
9461
9522
9368
12163
15707
8334
8115
9930
4420
7337
11362
10302
13118
5778
13489
7502
13243
9310
6794
6878
9497
7768
8054
14871
12091
9451
7002
7313
9449
13986
11945
13956
12234
11210
13953
10744
7381
9291
8549
11179
8860
11560
9585
5711
7125
9298
7299
14137
13931
8447
11502
9241
13505
12911
9425
7260
6265
7360
7363
7343
9469
9995
9363
9706
7341
7210
6707
7381
9135
9588
9263
6466
9348
6379
5575
7415
13810
13810
9343
9078
9781
9260
5262
9534
9205
5359
9661
13817
6177
8199
13607
15616
7350
13563
9637
3759
14511
14061
9301
13825
13246
7405
7757
8888
11144
8902
9386
8923
10033
7187
14847
9157
8868
13142
9359
10058
13960
8811
8919
9506
13799
8951
12123
5433
9388
11754
9126
9637
7463
13584
6377
9396
9335
5456
9347
11560
11658
7342
9395
14788
9964
8531
9145
9269
8983
8958
7313
5291
9332
7822
7918
11889
13866
9992
6063
6749
14866
12374
7560
8897
7251
9480
9353
10293
11755
8030
13143
15013
17168
9455
8126
8955
7369
4043
9341
13735
8879
13572
13569
9465
11380
11302
5480
9552
8962
13843
7748
7787
7451
13641
13352
13974
7373
14125
9321
6585
8674
7629
8994
15536
11598
9457
11886
11705
8398
9374
9256
11428
14221
8972
4135
11704
9465
6859
9086
12001
14328
9015
9005
8250
5716
7350
9536
6455
7492
9396
13622
9178
5082
9635
7438
11614
13949
7534
9063
11321
7319
8337
3618
9508
9136
9328
7772
9803
7320
9501
9879
14886
7955
10085
7439
7307
9435
14139
8952
9248
8100
9526
14761
9346
11212
9189
2755
10050
11620
14830
7384
7034
14191
9009
9422
9436
9456
8868
8969
7431
10056
14068
9879
11494
15931
13681
11508
8927
7352
7429
7377
9428
7565
15605
8150
11716
4940
6862
12495
8038
10209
9438
9460
20424
8867
9128
8932
6148
13839
9289
12668
9217
10327
8938
8940
9342
7379
9326
13150
5196
8922
9407
11552
8926
14934
9921
13273
12545
9493
5076
11266
11563
8961
8967
7629
3617
11769
16729
9522
12572
9509
7445
5598
13908
12310
13780
11792
8932
9537
7419
11434
7248
11771
8958
7665
11800
6163
9353
6798
15931
6464
8175
9430
7405
9048
8537
12584
9515
7458
9599
14171
12020
7275
6950
9172
10464
11544
9484
8831
13899
13931
14898
8405
13416
9133
14045
9453
9479
13964
7443
9412
9540
8929
9962
11483
4645
11228
10436
7424
9521
9568
7447
9335
9475
7329
7312
11272
9422
13537
8336
10047
12385
9236
7469
3281
8903
15462
9540
8561
8692
13712
9189
8935
14269
12285
5412
12927
13060
9195
13906
3622
9335
9414
11585
7428
9109
9526
8110
8168
11506
7370
9420
9487
7328
14945
8213
14967
11993
11513
5642
12987
9253
11400
13613
10353
7301
3748
11885
7430
13296
12231
10373
8911
8883
8958
6414
9592
13880
7369
7423
7483
8756
10237
9490
8173
7428
7434
8939
13725
7501
13880
8898
9521
7316
11423
5462
11247
7861
7259
12298
4895
4735
9524
8892
5310
8162
9393
11479
9503
10373
13605
7363
7386
8873
10121
9396
6842
9335
8978
7774
5314
15321
8012
8852
9232
15319
7348
7343
8938
14803
12258
7085
11467
15093
14909
8635
7382
11852
12811
7348
14900
9411
11105
9480
15345
10100
8679
7451
12272
7858
8941
9226
9193
8908
11303
9479
9445
8923
7386
7322
9284
9322
7308
10181
16703
7368
9855
6822
15358
12713
8890
9472
7361
13528
11076
11757
9079
9351
9540
7315
19810
7353
13775
7911
8815
9579
13468
11464
8402
9370
16293
7376
14335
8663
7424
8197
7376
3127
7839
11551
5127
6421
8806
7832
14947
11703
9032
9306
7923
8872
8944
8961
7335
7944
12866
8934
8456
8931
11487
7264
7354
9572
8933
8796
9328
10374
9426
9069
9025
12036
10424
13606
13854
9087
12813
9503
9366
7799
15037
7523
7793
14039
11600
9522
15328
7842
12759
7275
9404
13597
11698
8741
11505
9405
21509
6484
13958
13585
7384
9452
11619
5470
9476
10696
13648
11517
15396
8835
6924
7062
11082
8199
9478
9453
8437
7297
8354
6893
8170
19337
8960
7464
8855
9264
16470
14140
9480
14428
8465
5021
13653
14883
9846
8978
7434
9461
9072
8526
8879
12742
7337
15432
12450
8683
6801
11234
8932
8987
11624
11887
7359
16647
7337
12134
13697
9379
13247
9194
7384
9398
9547
10012
9513
6827
8971
10169
13618
6822
7179
7368
7453
7406
12484
9390
9609
13588
5269
9539
9464
10410
12602
7472
1390
9419
5355
11130
12315
7417
7220
7494
10317
6900
9489
16511
7326
9518
13371
9536
9021
7354
12390
9419
8923
9419
7439
7422
8957
9601
7343
9454
11834
9371
6806
8928
6120
9326
9311
12610
7749
9251
7170
6886
12123
13703
9466
6415
7374
8969
13983
15489
14123
8892
14992
4387
10388
14101
8911
11703
7376
10249
8793
8950
9615
7404
7423
11293
7143
9460
7342
7710
7329
9506
7513
8109
9372
11785
14025
6589
13574
13891
13877
9580
9376
13578
6419
7200
11787
13657
8496
11991
17319
8231
7603
15662
11408
11217
7440
11687
8311
11704
8905
10674
11763
8943
8285
9478
13487
8217
9270
9327
1869
5204
13443
9424
9447
6116
8844
7350
9084
5330
7548
7292
7537
9498
8947
9532
11227
9132
9515
11442
8323
16169
7367
13240
9018
7398
12428
9377
11952
12667
10173
9868
15398
6843
9462
9581
9345
21082
9360
11690
9423
7402
7258
9072
11541
14507
8878
9348
9013
8875
8128
13876
8280
9430
12616
5186
3960
13408
8200
8355
9271
8719
3601
9421
8129
12941
14771
9378
7379
7268
2528
11517
11463
13876
9234
7348
6227
6350
3677
11219
10074
14326
7438
6941
13087
9383
13803
9398
14891
8791
9272
15125
6162
8976
8874
7490
14045
11027
13662
13778
19805
8846
15351
8948
9253
9617
9367
14676
8811
13939
4763
10409
9659
9112
11751
11871
9603
16583
9498
6129
7971
11512
9281
9506
15647
9521
9458
16623
7333
10362
8396
8957
9258
8824
13426
12927
10432
12739
8868
9381
9111
9633
12732
9500
11443
14213
15342
7437
6465
9425
8211
11327
7326
11273
10134
13551
9426
8953
9249
17255
11818
12545
12122
11757
11658
9300
8800
16731
7334
9391
9308
14324
10156
11440
8946
7564
8928
11795
13679
12740
13586
10348
9065
2542
9341
6967
13249
12290
11705
9874
6921
9012
7443
21843
9487
9479
9372
4918
7992
7347
13574
9521
9249
9470
9380
8575
10214
8906
9437
9203
8783
9422
13105
7414
7391
9384
7583
4951
9982
13685
10220
5150
11698
8976
11374
6421
12945
5983
14893
10006
10005
11734
9239
8927
8839
8763
8971
11700
8262
5354
7814
12286
3768
9257
8124
11681
7888
12053
15880
8932
11496
13663
7498
7364
9184
9202
10810
13802
9496
9383
7351
9226
6772
8164
10086
8943
19879
9648
9117
9322
7413
9462
9422
13603
13901
13778
13493
11454
13750
10876
8896
7461
8532
7771
9055
1574
17754
3778
7471
7154
1671
7325
6379
14715
7146
5678
11399
8913
7395
7418
9702
12281
11057
9078
7349
7301
9029
6378
7407
13623
1975
9514
7357
7424
6660
11604
14864
11311
14051
14800
13499
14851
11367
8895
10629
9817
7431
11533
4427
7209
7370
14505
13891
8985
9290
7358
14844
9307
13982
11315
7185
8899
9337
6434
8955
11326
6527
9555
11912
7343
12582
13680
15197
7331
8967
11075
6488
9530
9513
7475
12365
6488
13413
8366
9318
12961
8936
8581
13705
9527
7402
9501
14387
11734
8727
9443
8400
11420
10282
17386
13605
11891
9516
6887
14084
8946
7629
14506
13297
7866
10467
10853
11736
9122
9412
11474
8456
11854
7796
9035
15545
10970
6449
7576
9469
7402
7393
7355
12151
7412
9469
7399
9339
9433
9485
13985
9371
9544
7971
7301
9430
7510
8790
8893
9260
6873
7130
9487
9423
5986
22988
9349
11302
7170
11371
8983
8847
14971
9449
15418
9896
13614
9440
7398
8923
9184
7779
7457
8936
9449
10152
8845
9404
9476
14306
14890
7337
11860
7359
7881
7301
8983
11761
9018
9491
8975
10629
13863
11297
9549
7275
8919
11580
9473
7363
7423
9354
9354
15363
11559
7354
4727
9476
11364
15313
10500
7422
5933
7557
9198
13849
13485
7335
13605
8398
9280
9084
9335
13775
9126
14957
9511
7464
13326
7750
9541
9192
7725
11479
14439
14934
11671
7408
11170
9190
7687
10365
15825
7487
11696
7467
8910
9512
9484
9075
9164
13856
8171
13076
10028
11641
11682
9098
7367
14915
9277
8240
6841
9545
6435
11569
7353
13592
7792
14248
11621
9374
9514
7394
9857
6845
7431
9440
14204
8973
7165
5234
7318
7392
13639
10539
8875
11822
7402
7308
7379
7529
7755
7380
11754
8915
11142
9493
13237
7801
8997
9529
7427
8034
12082
9032
6854
7417
9035
6036
12227
7452
9398
8402
14358
7341
7977
13854
13758
8889
9441
11405
7365
16873
8430
9461
7354
11233
9559
12464
14050
9494
9265
8122
7406
7604
9384
8943
7443
7381
7432
15791
7981
7412
13568
12174
7894
9698
8936
11959
6762
11099
11999
11863
5421
9300
8933
11440
9516
6209
9589
9418
11598
9640
7819
8700
13674
9535
15352
9053
5075
9425
7343
9416
11515
9439
5517
10261
9548
6669
6175
9769
13465
13652
6158
9291
9176
7375
7866
11204
9347
7348
7374
20476
9427
8843
1796
10194
11640
14055
7945
9120
7502
8976
5172
9646
11540
7390
14802
12029
11114
8962
6184
9471
9545
9336
5679
13554
14194
13603
8955
9506
6140
13627
6358
9434
6491
11818
8220
12078
9507
14760
9694
5970
8947
11644
9502
12192
13969
9003
11610
9318
7327
8925
9508
9159
9392
11532
5114
11583
14638
11564
11716
12740
8795
14013
9495
9340
12487
9315
14839
9142
8948
8949
9158
7328
11921
9448
9459
12380
8957
9460
11711
8947
8492
7385
7353
8899
9511
8658
9748
11464
11730
12952
8912
14115
12628
6205
8289
8947
11124
11688
8955
11540
9439
9191
13800
8871
14085
8906
13469
12923
1793
9588
9020
15493
8937
4694
9452
11748
9284
19629
7277
7704
5502
13608
9447
14143
14138
8018
7746
7464
9056
8960
8672
11603
8953
9351
9509
11759
8922
12344
9328
7644
4675
9136
8958
7508
11841
9480
13945
9130
8932
9408
10361
7511
8958
13655
9598
8847
7640
10471
9383
9384
7395
13881
20566
8357
11552
15427
8941
5709
6205
7432
11417
14898
8028
9112
7357
7378
11686
11257
7289
7032
9007
9469
11578
19146
7175
14785
8985
8312
9712
8886
7811
7505
6458
13881
8194
7454
13655
13720
9731
14114
9591
9521
7767
13586
9444
9317
8909
9799
9142
9105
12705
9176
9248
13166
9251
9349
4795
8898
5394
4889
4854
4970
2478
6248
15242
9477
8355
9362
7446
11524
11694
9443
12686
9437
9099
9251
9490
9450
4978
13860
16892
8923
2420
13911
7772
5678
1569
14461
8876
16401
7353
8855
8900
9249
9347
9650
9401
8892
9426
13530
14932
10975
5811
12679
8867
7020
9360
9404
10843
7854
9335
9427
8950
8943
13753
7451
7491
14850
9302
13827
13947
11691
8130
9218
7299
15862
6546
6546
7390
7304
7439
8923
13834
8921
7406
9466
8887
12469
7369
10225
8140
12241
9149
11235
11629
10170
11528
6915
9497
7776
9384
12269
4555
7166
9507
8868
10176
22041
8392
5246
9235
9327
5204
9303
8242
14175
1566
13689
7864
8881
13764
9541
8314
10095
9216
8088
3292
9550
7265
13658
14116
13870
12728
9432
11931
9412
11950
13642
11573
4735
15098
13903
7712
11031
6988
6946
8237
17534
13368
8924
9499
6348
15149
9488
10233
11761
6909
9254
13278
7441
15319
11659
8845
10013
16976
7476
7654
7398
8196
8958
14057
10402
14632
12781
12728
7657
14439
7431
9147
9902
7355
11666
9455
12853
13789
2223
9460
7445
7356
9395
9590
11643
13751
9441
14372
6924
5021
8916
9535
10390
14060
13649
9610
11488
10240
15828
12285
10135
12106
9468
9466
11694
5288
9485
5233
11679
12283
7054
11216
9267
8872
9314
5650
4357
13664
8895
7830
8896
6805
9446
8863
7361
8065
11932
7476
9135
9008
14010
10828
8196
13471
15466
12379
7348
8947
7779
9465
9537
8983
9680
8236
13226
9329
9520
8972
9492
11414
10322
8960
13846
8885
9621
14877
9457
9069
7341
7387
13795
9299
9347
9367
7809
8930
7458
11487
6894
11564
7457
9337
9526
5608
7418
11166
9318
13513
5295
13990
9385
12856
8562
9275
7042
15701
11629
8103
7176
12466
7361
7447
9215
6994
13670
13630
7295
16958
7816
7566
14604
15553
7363
11053
17039
6373
7782
7403
7813
8899
7857
8705
8004
13537
7296
9367
8858
5180
8867
11573
13534
6362
9455
13952
7346
8128
8737
7793
6669
14144
9290
9538
9452
9455
9493
14895
8193
9004
7455
7227
7410
7368
8960
8886
11330
8892
7513
9546
9531
7797
9006
11696
6459
9363
13628
9392
14932
8925
7253
9007
11644
7439
7334
11544
9686
4848
7442
7383
9405
6954
8962
6218
9530
7276
11201
13735
7463
9492
7875
7434
12634
9396
7372
13029
7333
5284
8954
7358
8892
15056
6230
7340
13623
6211
14905
14843
12576
7386
13733
13781
4915
7555
13842
6934
14928
3172
9554
15363
8001
11863
6255
9503
13623
9009
8281
9499
7246
10365
7400
9575
5198
13809
9430
9046
7889
13249
11234
9607
7755
8931
10629
14964
13454
9339
7338
9397
12104
7667
12749
8918
17625
9507
11633
14842
9499
8962
9653
6956
13601
11635
9623
9407
9493
13127
6312
13466
2425
6288
14927
13827
9778
8959
12017
8917
8837
9389
7517
11804
8651
13393
7320
7329
8853
11630
13822
8950
7861
7378
10113
8735
9543
8828
13553
12992
9859
7283
7447
11418
7363
13613
12543
9517
8920
9777
7459
11685
11519
14981
9571
7386
11493
9400
11485
9684
9489
11525
9499
7358
14629
9438
7306
7396
11467
7443
8888
7350
7344
13592
9564
9446
8174
7324
7332
7494
10311
9342
9355
7364
11476
11648
6542
9503
9096
7330
6741
9380
10707
14912
7334
9347
9471
7439
7419
8860
10441
9387
7370
11349
8755
10416
7382
11457
11562
7456
9190
7445
9322
10055
6412
12725
7362
7454
10877
7487
8482
7343
5099
9440
9063
8864
13662
10558
7397
9509
9320
13539
9391
9664
8835
11563
9457
14809
13261
7490
8934
13772
10151
13603
9557
7947
8875
7399
8943
11517
8138
11599
7340
10471
7307
10036
11578
7335
6152
7512
7720
7531
6766
13607
7377
5244
11439
6989
13834
7474
13843
11812
13564
13628
14136
7694
7234
7416
10583
9515
7351
7353
14911
14969
7507
9163
9407
7888
15457
7364
7388
14758
8322
13483
9465
14680
7353
7358
9520
14930
7374
6708
9744
7362
8635
8393
7341
8184
7473
7390
11321
15335
14990
8843
11476
4869
8968
9145
11979
11579
9564
5277
10669
5903
4934
7262
9510
6776
8886
11023
9880
11134
9481
7390
11547
11944
7207
10252
7361
5555
14100
9343
8941
7271
12338
13769
7370
16168
6770
7413
6802
9455
8887
11572
12403
9397
4986
9291
12543
6292
11623
7433
8843
16139
6030
14117
9334
13718
7381
11507
7022
9229
14196
6891
7316
8049
7256
9680
8932
9435
8859
9344
9519
10155
9592
8918
3978
9391
9357
13840
12074
7335
11627
14870
11095
7447
11811
7316
7128
10596
13610
9276
9496
7362
9387
7269
9527
11868
7501
7362
11152
15098
8182
12123
7334
12384
11573
6937
7320
7476
9352
7444
9415
7489
7489
13589
9300
13736
14199
7510
9798
7411
8607
11792
9311
11927
14251
11809
13641
7509
10101
9367
12515
10411
13991
9629
18869
7434
7428
9429
11879
14043
11524
9305
7438
7366
8940
1828
7305
6867
12720
13704
9487
9177
14984
11441
15447
11380
8351
16105
7338
9427
7550
7348
7050
8898
14137
13607
8193
9690
10327
8951
9646
9488
9518
13822
7479
9430
15317
7537
12515
6822
8941
13752
5835
7073
6856
9020
7404
7265
9426
7219
6645
14272
12578
9548
8885
9565
8870
9458
7491
10231
9266
8620
8912
5191
6429
7470
9608
4344
10724
9411
7273
2588
7304
7351
8957
7484
7954
7292
8856
15496
7410
9162
12354
9462
9542
9435
9933
8935
13540
5199
11603
15559
8225
11539
9300
7510
9646
9502
13825
7051
11398
6161
16550
7295
7527
11621
7353
11501
9644
7296
9474
14981
11599
11435
8941
9236
8545
7590
6799
11960
13270
9559
11611
6616
6901
11930
11573
14512
7313
7483
9380
9141
14933
7451
10268
11861
6817
14142
7729
7492
7895
8870
9571
9556
9351
11938
3013
9523
6955
7626
7467
6778
8192
14853
14790
5125
9459
6987
10555
8004
7225
7537
12733
7025
5039
14963
8911
13477
8906
6916
12058
10628
14156
11510
7454
7394
14892
9501
7424
12848
8365
8937
9533
8871
7425
9574
7442
6990
7443
13632
14123
11210
9069
4789
9510
7442
3617
7816
9194
8966
13303
11113
14864
9612
9362
8943
7510
11525
8934
2764
9706
9630
7332
9464
9509
8432
6869
7467
10251
8966
7142
14117
4698
9395
8920
9463
7385
12049
7222
5724
10278
14105
7362
14182
9039
9345
12391
7376
9240
7409
7449
7307
8878
8927
9572
9015
9313
8906
7432
7769
7112
7463
7299
12983
9417
9505
7491
7404
7341
8881
12560
9414
5492
5773
7901
11707
8523
8272
9174
12198
11593
5370
9095
9369
7337
7313
8250
7332
17739
7867
10160
17285
6092
8082
11881
9476
15145
8014
7505
7283
15464
9122
8083
8941
11987
9280
8893
13945
11162
9269
9411
10559
7371
8861
9407
9340
14156
7434
7281
10100
9280
9442
7848
1841
9190
7315
6471
7333
9304
8858
7509
10199
9598
9357
10304
9019
13570
4827
9198
9413
6842
13477
9416
7438
12905
9471
8757
8948
9086
8405
13567
7151
9544
1815
7381
13331
7340
10804
8528
8214
8857
7346
14060
13839
13638
14909
14052
7413
6835
8954
7774
10119
8920
11438
13447
7851
9975
10316
9638
8944
9540
8955
8207
6431
9455
6439
12779
8896
11703
14996
7311
8882
13433
7414
11588
10615
10233
9488
14189
9644
8536
6421
7392
10228
8226
10021
8375
9363
12009
11874
7538
9504
4956
8892
14016
11875
10264
8219
8948
7817
7279
8879
12536
8941
9202
11512
13863
8994
8876
8899
9379
7649
10539
3823
14102
12763
6201
8286
9476
9617
8700
8960
7566
8971
8820
13273
11672
6043
18979
8800
9438
9314
8991
9004
12013
8886
10308
9467
11668
9221
8942
14416
9516
9389
9361
13668
8542
7169
7188
4778
16308
14238
12795
9228
9215
10149
10027
9138
10730
10238
9289
11588
6389
7450
11248
6449
13528
13317
8935
17541
8976
7448
9433
2130
14294
8397
6990
15336
8797
7476
8927
11591
13740
8318
5517
7302
9631
5644
11727
8080
9545
6181
8556
12285
8933
14889
9470
7323
9295
3304
10031
9473
7389
11408
5743
7438
12561
20797
9288
9502
8163
14858
7892
9280
7409
8786
7436
14004
11650
9521
8840
10753
8685
7436
21836
8237
9454
7519
7715
8734
5397
13457
9574
12550
7341
10352
11451
13632
7414
13820
8459
14855
7638
4265
11689
9285
13919
9392
9388
8064
7477
9293
9541
7404
8118
8998
7441
9418
9557
9477
7311
5723
13641
14750
10863
13565
15521
8065
8843
9042
13715
14173
9555
5201
13900
13900
9572
12524
12857
7781
16562
7421
8047
13526
13671
6258
6423
9401
15038
8916
8696
7336
9321
12595
7382
9362
7861
11474
9511
9434
7736
7384
7440
7367
11595
7818
13645
13600
13509
9527
9577
12792
9524
8943
4669
8364
9464
9474
10127
12068
13977
9378
10185
10215
8922
8929
7457
13899
13236
13764
5400
7332
14897
8937
8958
14294
9311
9026
6251
14243
8945
12066
14987
9385
9103
6743
8861
7221
9476
11898
7324
9501
11326
15396
9452
9256
10267
8964
4975
10145
7428
9526
7411
14189
15795
8907
14023
13909
10587
13887
10645
7512
10253
9140
9764
10219
6468
8955
9375
7335
9514
9559
5740
8982
7329
9538
6827
8314
4818
12750
8996
9467
9184
8932
8977
5346
14625
7495
7260
14897
9535
9405
8949
13135
9336
9874
9062
9365
2662
11832
9521
8036
9699
13489
7325
16277
7315
5297
7429
10748
6768
14963
9128
8948
8922
10035
8947
8880
9506
9416
9482
11781
13955
10249
9005
11837
5443
8932
9474
9429
8967
5007
5243
11816
8872
8891
9441
9420
8963
4239
9343
12303
11013
4912
9559
8957
8861
11599
9540
9009
11093
8885
12763
8931
9012
11595
10780
7426
11549
7393
15141
7345
14025
11737
8683
6385
14045
8972
8873
6231
7342
9317
3520
9442
11595
9735
8889
9383
13558
9056
9735
8677
9444
13805
11739
7361
8908
13696
10702
16952
9192
15518
13742
9217
13497
11337
9341
9757
12783
8934
5585
7350
11574
9482
9483
9317
9449
7398
9551
9278
7455
9177
9359
5819
16204
7632
9354
7991
10368
10876
10218
9687
2901
9029
13851
8963
13847
8867
13892
8985
13656
9535
8934
9508
7291
9518
7323
7411
9380
7358
3625
10179
7519
13530
5190
15351
14959
9315
7273
9350
13548
6754
14527
11904
9466
15364
13229
7322
14885
9413
8710
10126
14520
8875
11069
11068
7359
7360
7890
6173
11675
13430
8907
7552
13958
7396
8943
8935
8109
7912
7576
8688
8933
8961
9009
11241
8934
7426
9453
11323
7294
9379
14050
8151
9275
8296
14085
14092
7360
9541
9320
20050
9000
8926
9410
9371
15496
13551
11065
10704
14044
9808
9291
9354
8988
7516
12073
9355
7386
8927
9155
7784
7940
11739
5315
8811
9533
12087
13111
7345
8959
8969
8092
7433
7386
7342
12192
7100
3613
7285
9520
3614
10183
8904
9356
9316
9523
12415
6997
12416
5793
9429
11717
7381
5775
9401
14789
7365
9398
9502
13383
7439
9346
7858
8911
11674
7397
8867
8605
9529
12246
12252
9157
6237
8930
9445
6406
5622
8940
12566
13908
6152
14224
9557
8959
8991
7473
12828
7456
9339
9497
7277
15385
12312
9510
7793
6676
8557
11430
8648
9498
7755
9503
9432
11823
13380
9332
9336
11721
8937
9741
9407
7021
11731
8929
11789
12063
8950
18947
9473
9520
5130
6431
13626
5241
8820
8968
8800
9060
11760
7063
12690
9376
9414
9548
7973
11691
11815
13856
13835
5309
8870
14212
9520
9498
9478
8456
8938
9003
10266
7335
9427
7815
9084
13991
13639
13294
13165
13568
9629
5099
11249
9757
15003
9791
9425
13941
16574
8905
11596
8978
8050
6132
8923
7486
11161
20496
9236
6223
6622
5318
9278
7507
8136
7795
13987
9467
9495
9000
8354
9378
1735
13368
9334
8995
11704
7398
7340
7360
13612
8872
8673
7820
11749
7356
10754
9277
9441
6356
6820
11540
12673
9405
17552
7938
12805
10119
13722
9059
8956
12287
14345
7424
7395
14492
9271
14666
9363
12153
8075
7431
9636
7219
7152
10454
7996
12714
7428
13696
13570
5736
11482
7360
13923
11515
9298
8952
9041
9735
8690
7423
7444
9451
9442
7028
13734
9287
7229
8250
14313
14962
9398
7354
7357
11425
9371
7488
10482
8210
8875
8821
11206
11526
7906
7503
7458
5916
13313
11370
13895
9485
9457
8574
13520
9696
5486
11707
12900
8794
7370
9587
7358
7457
14034
16922
7739
12373
15503
8168
9350
14069
15509
8912
9156
7317
7347
13616
6837
11510
6993
8266
13750
13750
14090
9481
8356
13638
6879
20937
9009
7592
9399
9328
16129
8750
7796
6175
9570
9438
6108
6162
6158
8474
9389
6289
11533
9333
9399
15333
5494
10057
14367
9437
9455
14001
13425
12192
13319
8747
7463
7302
16383
7424
7612
8887
9344
12751
10146
9412
8928
14961
9389
9550
12400
15060
11485
13014
13066
11788
9403
8907
7365
7367
8779
7436
17375
8422
7357
11496
9421
8942
11855
7340
9396
4250
6695
13821
1843
8173
11742
7439
9428
10085
10302
11905
2995
8651
9419
10205
9474
7521
10447
13370
9312
8686
21884
9526
8273
8538
8087
10649
13634
9438
16340
9461
13622
8932
10486
8175
13041
7572
8857
8160
7348
9491
8998
9448
7383
10137
9522
10258
7443
9368
10790
8867
9338
8158
8710
10257
11263
9414
13897
4670
9561
8816
9604
6464
9439
6826
7614
8017
13681
10497
9469
9437
8922
8142
7833
13529
7492
11603
8607
8911
9335
13278
13677
7692
9423
9494
9416
20358
8282
7453
14133
12323
9656
9110
9493
12736
8977
5369
8552
8927
9371
9278
6489
6388
16919
7938
9243
6824
10249
10138
9531
9430
13406
8925
8897
9340
9446
8951
7363
7365
7057
6839
9962
8542
9607
8836
7357
5779
11191
9534
13674
8777
8979
7828
14261
13960
9279
7309
9687
13620
9484
5874
9522
8977
9416
8983
13645
9352
9593
13732
7412
8896
9536
10632
10696
7379
11419
9501
7270
7774
9373
8723
9483
7750
8907
9544
9548
9524
10666
9522
10374
13286
9589
14228
15522
9601
8889
9472
13565
9429
6373
9460
11555
5805
8042
9263
9281
15253
13910
8193
6040
9504
9387
9565
13319
9403
7356
10414
9463
13266
7383
11315
8957
4247
7764
12865
8762
9557
9504
8915
8922
9451
9342
9430
9517
8295
8917
6811
16130
8892
8875
12360
8950
8994
8962
9276
9357
6343
9741
9206
9370
8857
12656
4580
6363
13424
11602
9121
8945
11512
7423
8974
8904
7609
13319
6828
9358
10186
9461
14019
9527
8982
11982
8976
6931
5374
8907
9487
9286
8988
8949
8925
5369
9509
9292
15783
9542
9381
8870
13696
12475
11478
11869
8914
13798
8067
11913
13982
8854
13647
8894
7302
7810
11138
7636
8906
6593
7536
12972
10105
9270
9092
11251
7956
12303
9541
9580
9802
13558
8888
17196
5293
11686
13693
8027
7754
7444
10960
9499
8926
9516
9337
11907
7409
11899
12899
7534
14160
16059
8709
9252
8603
11612
13536
8290
13996
12344
8262
9542
11630
14930
7347
15350
10097
7563
7391
7568
6302
13615
9573
14987
9487
11713
10169
13873
9513
7438
10238
9611
11611
10150
13651
10412
7508
4939
9751
11564
8967
9522
13655
7470
11005
11977
8985
9361
13610
13628
11825
9454
9414
13780
12737
4730
8784
7450
9616
10067
7502
9389
19950
7375
7496
14400
8640
5788
11670
9012
15447
5894
15407
6329
9569
8911
14754
7401
7298
7378
7436
8179
7225
19902
7436
8832
10131
7864
7827
11415
11410
13847
11519
9370
7432
9125
9012
4287
15490
7496
7338
9508
4704
7386
9013
7248
7353
9374
14015
14123
9534
8922
7398
7351
5827
9102
7314
7438
9186
14704
7374
9250
10173
9350
8407
6790
8819
5120
7308
10261
7272
13236
7436
9516
6893
7317
9073
9716
9590
7415
8869
6232
14222
8266
11342
7456
14790
7416
6505
9618
14934
10094
13641
7534
13756
14893
9461
13442
9404
19744
4881
8976
9333
11084
7129
7505
7190
11661
7386
9348
7505
7312
9348
9173
9466
9468
15132
7479
11512
9460
8880
11829
10326
9337
8937
10112
7339
9459
5346
10195
5125
7324
12559
7943
7516
15931
14042
9472
7391
11875
9534
8929
13440
9388
7370
12490
9529
10750
8317
9704
9394
12530
11350
11736
6473
10934
7930
12878
12531
8934
12223
10569
9439
8861
12850
9340
15167
7339
7395
7933
11553
14902
10670
7292
11719
8536
13535
14936
13775
13949
9369
8996
12046
5981
10085
11556
7461
7378
9175
9044
12502
7389
4822
1856
9871
9556
9425
8190
13998
9549
7450
7496
8926
7568
12184
8572
9387
11721
9607
11434
11998
11792
12176
13724
8847
7369
4902
7388
7272
4979
11260
9303
12051
9499
9195
5784
10071
11700
7097
9549
7927
14922
11644
12812
7766
9365
8819
7388
12549
6772
9419
9243
5183
11218
13662
13606
7511
15439
7345
7284
6924
11613
13601
7415
12916
5225
10199
7545
10118
10433
6842
7355
9366
7361
12523
10703
8918
11239
8902
11529
12356
12662
9585
7459
7349
14705
7073
13632
7434
8965
11813
13754
8142
9389
8354
13693
14641
5203
16908
7512
5913
13746
11504
6193
5177
9230
11397
7452
7357
7484
11436
6420
7423
9337
7395
8171
7473
13900
11479
9496
9514
8861
1537
4817
7474
7796
11814
9282
13651
6778
7339
10447
15812
9455
9045
5614
15486
9446
8794
12670
11741
8328
9524
8964
13696
8889
9390
11400
3632
9474
7419
5377
16690
7291
11126
13973
9448
7469
9435
8356
8828
7360
11725
7509
8620
9404
5329
6593
11239
1564
7316
5335
16526
10633
11396
8544
7385
14145
7467
11054
15309
3454
14994
11954
10640
6235
14966
8200
9192
8298
9251
7489
9414
5339
9387
7343
7457
7210
6860
9375
7878
9627
14957
11570
9361
14239
15475
8080
7444
7781
9002
12417
11315
7338
7344
12494
2029
9416
9014
9373
11957
11349
14880
13880
13844
7457
14175
7787
7364
5815
8949
7379
8861
1951
8866
8838
7294
13627
12879
7454
8336
8921
8300
9450
4780
6683
7439
9393
9379
14319
8934
7401
7038
8209
11089
8882
8176
9305
14065
13408
9409
9514
13681
7491
11128
6864
4601
9556
12972
7258
3009
9737
9469
15540
7177
2024
12793
9408
6953
7500
9037
15591
8229
6396
9115
8929
9444
8890
7160
6098
3289
7503
9540
9729
9509
8983
13897
8017
9393
9518
13836
8905
7456
10150
9519
1844
5812
7966
13705
7445
7344
9458
9687
9461
8049
8045
9461
7432
8976
11597
9944
7429
10082
11269
10460
11717
7534
9485
12818
10320
9550
15429
11716
7359
7374
9536
7434
9205
10603
9315
9392
9454
7442
11884
8913
9008
5183
7652
10938
13396
11633
14047
7939
9397
11872
13952
13639
9448
8304
7805
11975
17377
7376
9162
5081
8959
9632
7482
12993
8067
6843
8928
7363
9286
8990
9356
7342
11538
9525
7552
11402
12714
8911
13265
11291
7875
7421
13661
12594
7248
9461
8097
12398
8678
7376
10860
19153
7561
6840
9576
12291
7370
8920
8023
7886
7479
9538
8926
18631
9887
13744
7412
9862
14923
8740
12403
9687
13976
8985
7428
9627
9531
9232
7408
12722
9464
8898
21833
8913
11945
7455
9389
11266
13606
14524
12463
8582
10207
9752
8912
11493
13317
7288
10024
6404
7050
9352
7407
14117
9462
8981
12733
8874
12546
7955
8238
7390
9536
6713
8940
8244
10348
4370
15401
8020
9454
11796
14325
9301
14998
11725
7298
8902
9496
9515
8944
9445
9073
8864
9362
14146
7037
14688
8929
7415
11162
7310
11928
6650
5121
11574
8998
8932
6445
9617
9528
7352
9261
13969
7471
9595
9342
8920
9328
13584
13933
8342
9543
9439
9449
11235
8186
11300
3695
8131
9542
19061
7349
8144
9285
6486
6252
5560
7451
5501
8960
6789
13788
8066
9519
9495
12972
9340
13681
10054
10068
10224
9328
8862
7928
14778
11880
15388
11778
11166
7318
8083
9458
9372
7321
7255
8927
11675
7363
13968
12750
9359
7966
7373
9225
8303
10823
7351
14012
9643
5073
5575
9077
11078
6003
9380
8948
9573
9339
8707
13561
14196
9577
14059
14262
15312
7435
7448
12164
14923
9358
7390
7331
7494
13834
9400
8945
6680
9364
13972
11388
9671
9174
8686
13311
6178
8277
6056
9733
9652
7875
7421
6856
11497
9357
7359
12647
9530
11978
7159
9271
9481
9507
9904
11354
9534
7401
7390
11196
10987
9357
9548
9376
5260
11463
8901
9510
9422
7506
12655
9512
7437
7412
9504
7740
9026
9374
9313
11406
5087
11737
8782
9433
9538
7309
8951
14217
9030
9586
8891
8724
8956
4119
6853
9547
8998
9472
6813
9529
8004
8947
7332
9278
11664
9465
12119
7315
3624
11510
9437
9385
4650
9385
8799
8876
7552
13943
15370
13897
9329
9586
9473
11681
9425
9388
12199
8919
8957
15390
9574
15533
7445
7161
9440
10326
9462
7374
9229
7434
12046
7422
9303
7484
10144
8865
7653
11794
9022
8844
8127
9350
13526
8946
9280
9202
10364
8939
8918
7345
13869
5721
8791
11598
11373
6344
7941
9397
8918
13614
8952
9279
8893
15342
7314
9418
8280
8847
13615
13099
9260
14060
9452
9182
11613
7755
7439
9286
5977
11748
8972
9454
9356
6672
5398
13462
8947
9114
7124
7449
9411
14977
9188
14896
7329
9002
13376
9722
7384
8298
11945
9125
7409
12368
8415
1721
8273
8753
8955
8908
9536
11682
7444
9385
8988
9410
8984
11419
9099
7508
9550
12893
7856
16080
13327
9067
7354
7355
11490
7210
8873
8960
6363
13895
7425
11690
9126
13896
11711
8986
8867
8641
8885
7228
5509
11220
9416
9556
9393
7564
9252
9769
9580
7163
9545
9284
11709
13833
13951
9123
9430
13940
11756
9383
9381
9480
11532
13661
7366
9437
6155
8991
11751
11592
8897
9464
4874
8847
9459
11394
9358
9912
7390
9490
8953
8974
10103
13944
8473
13464
9642
7470
9428
9512
9333
9499
6482
13905
14088
13660
14031
15645
1717
11423
6910
10468
9331
8999
7451
15510
11741
12079
9008
7996
14206
14154
11585
9498
9670
13851
12529
8912
8773
8916
14953
8989
11723
11708
8629
12768
11752
2090
8163
8001
9416
12296
8191
8279
6418
8930
9548
9467
8623
10015
8048
11576
9395
11634
8003
5824
15632
9442
12712
11446
10235
9394
11555
6966
11716
13896
13602
8920
10018
11099
7463
13869
7420
6018
8919
8216
8124
8268
7458
6889
9494
7559
9465
12404
11704
13618
8871
10559
11561
8951
13842
5455
13999
9521
15441
8920
9852
9455
9493
5741
11109
4837
5110
4896
8315
2040
13500
11786
7356
15332
9660
12368
9440
9511
6467
13660
11163
11919
8521
13597
4770
7308
8838
6486
8801
9475
11247
13627
9425
6021
7906
9411
8900
9479
8645
11780
9004
7381
5279
9422
7430
11691
15541
16326
9355
1944
9180
7394
9470
9269
9385
13693
7322
12428
9615
9567
11151
11502
5872
8041
12870
11509
11177
8939
10179
4730
4573
8917
6173
9323
7299
8871
7345
9285
9395
4400
9651
8087
7379
8534
11231
1195
9492
8166
9435
8922
7346
4219
7433
8930
6721
13971
7306
11681
9500
13086
13737
7462
8973
8034
8844
9261
11866
7340
7306
9496
12720
8977
8937
10712
14087
9311
8228
18269
6485
8850
6608
13696
7967
7411
7430
12474
10656
10911
8927
7826
9248
10030
8930
8376
9227
9323
5225
6493
16917
7379
8721
9391
11463
13026
9494
8976
8824
12769
9627
7389
9522
11117
7419
7379
9482
8599
9521
6384
9604
8922
9534
11658
10247
9473
11567
7499
11442
8979
13722
8599
6193
9378
6305
2265
13459
9317
9365
7448
13968
9442
8898
13416
5721
4952
11704
9551
8934
14022
13106
8934
4785
16179
9407
11714
11787
8847
7363
8923
13621
13612
13613
11706
7376
16754
7348
12825
9435
12196
12021
8566
11848
8951
8723
11590
7192
8934
13652
7294
7127
8967
9253
14081
4821
16678
7357
9351
8966
8852
13760
10772
15827
8902
8119
9472
8942
8927
13890
4706
13489
8983
9465
6058
9455
13897
11546
8601
9525
12187
10302
11833
7431
7479
8940
5934
9330
9481
9471
9410
7418
7369
8879
9461
9510
7428
11227
8490
11919
9510
7131
7394
11581
10368
7991
9390
8913
9122
8933
10596
8913
14021
16975
9528
9512
9514
8946
7917
8936
9598
11748
7181
3089
6884
4769
11124
7687
9358
9519
13621
10637
7419
9308
12926
14271
7901
9528
11304
8274
7373
11857
11579
11709
9275
9536
8982
7360
11841
9385
3293
14338
13926
8738
7370
12424
11845
11739
14270
17973
9550
11495
7834
7616
9049
6872
8832
11799
9450
10325
14096
8782
14096
7449
12154
9447
7267
7791
7349
6899
11575
13649
8610
8903
11681
9771
11591
8763
5899
9424
13547
9569
8959
8945
7381
7417
8935
9358
11829
9470
6345
7465
7336
8899
8941
4888
7405
9496
9405
7346
8705
9250
7823
12165
9525
7455
8948
8940
13919
9383
10235
9270
9286
9429
9443
13853
11706
13806
9489
11645
9507
8901
8977
11414
8228
9369
14422
9515
5175
5589
13734
21908
11442
7694
7731
13498
9628
7425
9526
10423
11412
8872
7458
14706
8847
11817
9384
9642
8419
11289
5181
8928
8862
8958
13512
7308
7808
14700
14073
7813
9789
10026
12506
9065
9591
13703
15532
16996
12612
10301
8936
8900
9597
6438
7324
7450
9500
11361
8977
9429
12715
12769
9362
8268
8958
9502
9405
17782
11363
9400
13840
5653
7344
9533
7209
11950
7748
13656
8933
8848
9007
6749
9638
11760
11617
12825
12943
8475
9534
11558
9427
7761
7389
7522
14880
7041
13900
13630
7341
8509
7563
7452
8980
8907
7349
14103
11180
9415
16337
9453
10979
7324
8939
7267
11535
11818
7015
6850
5203
9583
11271
9425
13703
9532
13934
7348
7431
11192
8898
7348
14001
9310
9591
9460
9298
5389
9486
9582
7442
15458
6839
7348
9568
11705
15348
12230
11602
6689
8883
9113
11963
13699
8094
14031
7357
7407
8349
9314
9359
7455
3161
8798
7435
6432
14946
11095
8973
9106
9465
14094
5811
6189
7338
12732
9444
13685
12104
10274
8941
11106
8906
8934
9475
7348
9552
11652
9480
11800
8836
8895
9086
9155
7304
8376
15527
7337
12661
8372
7382
7931
8857
6905
14057
7645
11130
11772
7329
8809
7376
8929
8993
9510
13627
9475
9430
14365
13629
13516
4770
7394
8908
6817
9234
7370
13872
7364
7359
7403
5081
8661
9306
13895
7160
8931
10339
15356
9355
13993
12096
9575
8890
9412
14858
6199
11540
7796
8961
12016
8802
7363
7347
21392
10010
11716
13368
10037
10460
10232
9531
9886
7315
14268
13688
23070
9423
11907
11450
9480
1887
3797
5632
5505
10493
7156
9567
5775
5297
8259
19437
16278
7367
11678
11263
7138
11257
7140
9425
9455
6838
15204
8939
10237
15007
8846
7506
8997
9282
13655
9549
13718
9396
12257
4839
11452
23192
8277
7410
9412
9465
11820
4958
11626
11960
8107
11951
13389
9546
7301
14907
7434
16288
7331
13653
7379
7320
7040
11572
8999
15365
12487
5243
7289
6838
7357
7329
6836
9569
10880
9931
9340
13665
9059
9384
6909
8944
7972
9513
7896
9506
9451
7279
7767
8922
8925
13485
11361
9447
7461
9440
8879
11566
8889
7384
11225
3375
15085
12461
12675
3146
7371
9559
9230
9306
14357
6840
6940
9566
7452
8928
9386
7357
8203
10037
7838
5352
7415
13785
6839
16054
9947
7363
9567
8935
11672
8785
7398
12528
14034
7381
8783
11363
11833
12981
7535
13810
9576
12799
9477
10308
8598
13213
15111
10691
10788
11208
8904
9393
7356
19495
14094
9439
11680
14184
12746
9270
10405
11702
9177
8226
14086
8932
9420
13601
9429
9597
9314
9407
12713
7909
7336
7536
9365
8717
10135
12138
7347
7780
14650
5318
5629
9370
9865
7309
14874
9557
9540
9445
7039
15485
5786
11245
9447
8013
6885
9007
7350
9609
9391
7948
9370
7920
7343
5608
9544
8892
7328
9564
14843
8431
11147
8992
3835
7385
13472
9424
7364
14980
9369
13700
5940
14010
14908
7349
8924
11591
15531
4769
7361
4767
8322
15049
9477
10572
13798
7354
20230
7370
9553
11653
13645
9444
10051
9587
7254
9504
14917
9600
7365
5303
7271
9266
9472
9628
7291
2840
9448
8977
14919
7453
12811
14287
7454
13483
10280
7400
12244
8479
10591
13879
9373
4416
7987
6939
7379
8907
6524
13963
6470
13718
13701
12100
7436
8184
7734
7436
9097
9090
7756
8137
7469
14095
6684
11736
9556
6236
9308
14874
5396
9628
7423
7397
7453
5039
7354
7305
7316
7313
14117
13920
5327
7397
8111
13670
8198
6841
13779
13801
6675
9052
13608
7408
7044
12756
8957
9507
7956
8950
7323
12582
13606
6438
7861
9365
7425
15451
6467
9528
9431
9167
13322
11522
12858
4690
9343
5651
9494
9483
8955
11663
14165
9478
10209
9053
9434
7340
9358
9485
7314
6896
11431
13575
13473
9981
12313
9319
8252
7903
7413
11939
10460
11751
16325
8968
8428
14123
9285
9357
7826
9281
11865
6416
8918
9695
11526
8896
11620
17738
11520
10947
9494
11534
11299
15474
9004
9454
13839
9531
8716
8971
15691
9316
8444
8456
7379
14060
5071
7889
9527
8936
9540
13355
9346
8886
11668
1981
7962
9497
14593
14962
8197
12667
8978
11643
9514
11488
12793
7599
10229
14006
8979
8776
9495
5822
7408
9507
13849
9464
8900
8544
9247
9522
8893
4258
8808
8892
7798
9522
13975
14137
13648
12478
12410
9331
8843
13412
13978
6119
9296
7391
8932
11739
7078
11703
9250
11678
13492
9063
8503
17553
7365
9423
12051
6415
9447
8967
5749
16988
8240
12460
7510
7288
8226
11684
8315
9503
9516
9534
6881
8918
8988
14701
6473
9533
11549
8963
8965
9523
9546
7390
10229
9313
9505
12608
11184
9123
9139
5721
9520
6157
7450
12613
8527
8936
9340
13785
7402
9542
9400
18933
8203
8979
9731
9525
14044
7392
4885
8186
7960
4477
13646
9354
8220
9541
11234
9425
7391
13786
9446
12812
5253
9486
9575
6644
9402
8941
12263
12360
14187
13209
9596
6908
7778
12746
9611
13339
8873
14033
9321
9319
9513
18055
9515
9357
11028
7406
6934
9435
8883
14226
9582
8879
14171
9404
10909
11679
9398
13979
9480
9503
11431
7984
9535
9528
9398
9360
7445
8883
11201
7566
8586
5691
8098
9529
8892
9471
8903
11796
9045
10215
6974
13668
7788
6915
9488
8253
9502
11633
8920
9412
13012
9524
8923
9448
8957
8958
7895
7452
9570
9422
11693
9582
17693
8968
6414
10291
9459
8950
9194
10277
9285
7507
11595
9527
10006
9454
14847
6411
9465
13957
9068
8645
5695
12837
8903
9309
13661
5931
8929
12115
13550
7330
12695
7431
8951
6405
9432
12396
5266
9256
8934
11784
9514
8990
9526
13357
8553
8938
11755
6552
9318
8248
7814
8691
7459
13320
9209
7421
11738
9388
12264
13808
9102
9473
15017
13691
10575
6486
8114
8982
8934
8906
12623
7335
13521
9312
13635
14924
9515
9453
8945
11747
9545
5234
5812
8962
10302
8950
9168
9466
14750
4912
9015
9465
9579
7545
7404
7906
8807
6393
13651
14857
11553
9473
7261
12310
9450
8971
9514
8969
8161
9350
14942
11586
9519
6657
8235
17245
9202
7362
10648
13633
13608
7315
13971
13835
5294
12736
11556
9596
9488
14975
7322
8051
8850
7429
9340
9509
13804
1842
9333
9105
8874
10858
11823
6941
13584
9463
7421
10070
7375
5473
5386
8881
8969
8863
8877
9509
5256
12723
9677
7829
7509
13816
11825
4790
9018
7218
8971
9438
11275
8956
8907
9390
9371
10636
12764
10331
9414
8908
13580
9108
13690
9661
7300
7319
9484
17488
13484
9827
8101
11408
11210
18876
8993
10239
6838
9482
9526
9324
6862
9507
1575
9425
13520
9366
9312
9617
9507
7511
7452
15464
8931
9501
11502
11234
11476
13453
9100
9095
11816
12804
11707
9476
9086
9464
9008
9241
9075
8957
9209
8981
7885
9007
11515
9548
7409
14995
15008
9497
12320
6930
7410
4795
11636
7398
5476
7331
7364
8906
11426
7484
9519
9357
9373
7338
7339
13462
7369
7351
6850
14934
7457
13442
6825
8808
11273
8959
6461
7810
7468
12791
8128
11540
13086
9541
7396
14953
9126
9518
8709
14917
10128
7462
7284
10793
13404
8919
5213
13600
7848
6820
9378
7432
10436
7455
13645
13624
7230
7200
7352
4739
7493
15535
7335
8491
14898
8168
9121
7444
7606
7335
9568
12316
7454
13929
8720
6710
7393
9456
7305
7211
10678
6377
11368
12030
7114
9346
9420
9094
10172
9140
7349
9351
9499
8931
4984
7343
7883
8944
7383
6421
7841
7247
6876
14664
8960
9449
6598
7328
8702
6464
12882
9443
11307
9960
8622
9513
9398
8965
8997
7513
7361
7080
9105
9426
9292
8294
13951
11637
9623
9727
13834
7873
11246
14798
7329
8821
8659
13681
9321
13494
8617
7439
7449
8605
11243
3424
5207
14102
7378
9316
9587
8911
8886
10225
7459
10836
7429
9624
8369
9338
9407
9421
9454
9433
8770
8770
11548
9358
6432
14851
9119
9462
8177
6718
10659
9510
8918
13465
1854
8941
6652
9303
8930
11804
7928
9299
8582
14959
13913
10202
7390
13940
6522
9314
13509
9354
9614
10789
8946
11127
14162
12691
8920
8438
11097
7334
12707
7348
9375
9351
13872
7507
13391
13460
6795
14198
5126
11096
9354
9518
7456
8979
13338
8944
8819
11750
9291
9443
8881
9710
6427
6428
10481
11664
7441
7803
7501
7190
9177
7794
8902
13875
9377
12183
4894
7438
8065
6990
7440
9191
9391
10240
6877
8661
9396
4771
9440
9471
7547
9301
9497
3619
13703
12487
7363
11828
10829
14068
12031
9472
15217
11255
10503
9429
13634
9461
11527
13631
7298
9259
13593
14004
9235
8661
4219
8990
12308
8900
9431
8849
9249
7134
10019
8843
13732
12755
12672
11660
12404
7321
12208
12761
8915
7018
8942
9407
13064
6403
12009
7148
13950
9435
7621
9230
8039
8935
10532
10787
15356
9320
7415
8797
9424
9008
8493
7195
8950
9317
13790
9176
7978
12222
17659
9439
8987
9542
1822
13397
2877
7550
7300
7358
8924
7279
7445
7422
9579
7316
11779
4945
11676
8672
9100
8898
8896
11095
9312
11333
11499
7342
5952
7982
7257
6334
7010
9373
11143
11459
7335
20010
8445
7447
9519
6156
11612
8721
9453
14189
9504
7355
13795
8939
8874
13989
10112
8787
8001
9525
11692
11883
7377
11659
9505
8505
9442
9473
8945
8830
9446
12234
5845
4350
9444
7307
9503
13469
9512
7453
10163
11496
7371
9477
7441
9404
9502
7377
6924
7400
11634
10050
8862
9327
7727
9522
7339
15812
6963
7583
10675
7501
7444
8862
8113
11870
13763
13229
5798
7913
5830
13881
7276
5197
10473
14399
9459
13576
9064
7308
11359
14883
8996
8967
9507
9342
7426
7468
9420
7415
7473
5338
8948
9514
13412
5126
9416
9494
7419
9481
9277
8946
12434
6479
9659
2161
9030
9128
9129
9492
13182
13325
13748
11944
9733
8939
15513
10551
12741
9515
11815
7369
7393
9956
7739
8921
7375
7953
13774
11385
13913
9394
9095
10700
9179
9285
8039
7901
9087
14619
6791
7390
8956
9555
7405
7323
9477
8872
7372
8327
9138
13585
9525
8872
13352
8941
6969
10212
13627
8953
11053
10153
8890
13997
12001
8773
8121
12651
12742
9498
6420
11756
9882
9356
11624
6891
13477
8899
12216
8881
9221
9496
9007
9512
9516
14178
12229
7975
13669
9456
8861
9738
8981
13668
8929
9440
9307
9402
5787
8784
8650
6468
12700
9339
8932
16377
7507
9711
10232
8971
9406
11919
5314
2894
9420
9518
11612
6021
7426
12625
8516
17730
7312
9506
8832
9473
13662
6113
9538
9353
6145
9452
14118
9415
8853
8985
9113
7505
7357
9672
5888
8831
9464
13545
15360
8626
7539
9306
15515
7894
8967
13924
3642
8929
8959
8924
9470
7345
9666
13527
11247
14875
9328
14993
14338
8408
8298
11091
14576
9488
9033
12164
8897
5531
6330
7981
9441
9410
8966
9480
8822
8986
9497
13783
7288
9479
7654
5455
10209
13433
8927
9414
8949
8958
4745
8798
7384
8024
5274
7940
7847
10782
8984
11853
6393
9443
9522
6751
10703
9423
13757
11639
12821
10899
10083
5156
9263
5878
8921
9461
9484
5500
7950
10300
9326
10862
10987
11972
9479
9482
8278
11678
9502
13983
8610
9015
9764
15803
6837
7364
13618
8878
9460
9016
13754
12025
6171
6040
8935
9505
5788
9690
9523
9519
9464
7521
8156
9515
11693
11556
11232
7501
7753
10166
1397
14047
8900
10037
7481
8637
14079
13997
11137
13913
11327
11578
13853
9534
14102
7350
7930
7087
7385
7416
11268
9436
11678
9490
7450
6530
8900
12027
2811
8831
9438
8932
9029
2416
9384
8743
7790
7188
7488
14301
13514
8915
5821
7426
8864
10479
9484
7844
9517
9511
5769
8981
7322
11550
5837
5021
5943
5284
1882
7354
8942
10435
9424
7368
13768
11825
11445
11582
9118
5405
7786
9123
11670
15504
7342
9495
6417
11749
9104
10368
8944
8891
11437
10346
8950
5291
8996
6424
9433
9194
9442
14189
8220
14331
5427
9458
13597
10001
9297
7448
17101
7418
11335
9830
9489
14011
13850
13678
6031
8009
9237
13402
3780
9330
7551
4902
7174
9539
12141
9508
10376
7334
9185
7565
8748
14011
11932
9279
6992
10467
11721
1578
15140
7349
8391
7768
12698
5757
5806
8144
8907
13915
4230
9471
9441
10009
8890
6186
1831
7988
8927
8442
8216
5507
6816
8335
8527
9294
11418
9068
9279
8973
5040
5523
10368
8346
7273
2786
7938
7105
8958
13094
7466
8811
14096
12436
13025
9020
7999
9553
8383
11886
8396
11952
7362
11307
16755
7418
9315
1937
7773
8926
8861
11834
9271
4755
9553
5129
11599
8909
8103
7396
8162
9466
3621
10852
7892
8934
8061
11484
7589
8940
11591
8183
9459
8897
6740
13908
9346
5389
8343
8913
6637
10511
7821
8893
7892
13753
7373
10124
9765
9405
9762
9402
13446
6501
8112
7315
8518
8738
11812
13645
7460
11962
11241
7853
15530
7393
7712
11415
9427
8658
10123
12903
7309
10095
8868
7374
9460
8983
13685
5912
7748
12665
10686
11619
7442
16508
8537
12974
7448
9504
11212
10031
10760
9439
13289
11983
8351
9217
9008
10695
11917
9498
6504
8967
11708
9010
7348
9529
10982
11635
7417
10520
9136
9232
7756
6436
13493
12785
8937
7345
8973
7313
8986
9538
9525
8978
12767
9552
9554
6482
9521
6436
7416
13772
9394
13903
11710
6160
8946
8964
8966
5936
11790
6084
9458
9392
7350
8943
9022
13473
9505
7421
9419
13717
8215
9000
8045
8200
8204
7825
8825
10765
11625
14110
6126
9847
9508
11610
9316
5436
7048
8789
8919
7854
8135
7405
7375
8895
8470
7359
8972
9499
12978
9841
5472
13602
7950
11773
7427
8887
5813
9422
10905
10935
11843
5744
9225
17994
11561
21547
8998
9457
7368
14996
9528
12539
8901
14134
9438
7345
7365
8920
15499
8145
9308
10699
11542
10256
9527
11737
9469
7383
14950
11564
10336
9250
11579
3511
5871
12004
9628
13608
9526
11755
13276
11716
9468
9477
7339
11275
12216
8871
9032
11822
13959
7033
4913
8864
9353
13671
8156
7343
7336
8050
9556
8905
9010
8933
11275
8941
9478
9456
8431
7022
9549
7349
7817
15532
12584
13395
8885
7441
9428
11556
9054
12755
7405
8816
7405
8415
14514
9306
7567
11599
12078
8935
9284
12716
8889
7993
8960
7370
9473
9379
8928
9518
7442
8893
9480
9495
8883
10156
8910
9346
7414
9532
9508
13649
9106
13692
13137
10532
11244
9488
9173
8938
9549
7865
9545
11596
8927
9532
8909
7326
4318
7030
11721
5052
9273
15343
5240
9171
7350
13520
11534
9442
12400
9456
9131
11006
2478
11409
13425
7306
7363
7359
10331
15499
15522
7225
14902
9496
7452
7380
9711
9408
8371
7396
9093
8898
13898
9138
11152
9489
8850
11720
9525
12888
9315
9357
11716
8964
6829
6867
6827
17577
6855
9349
8984
3975
7279
6824
6822
9356
7457
11438
10744
6863
10232
12946
6816
6027
7469
6681
9524
12494
10046
9286
6816
4811
14923
6771
13468
7414
5907
9480
12808
6857
7443
8947
8184
8930
12170
8900
11521
5787
12376
8433
11789
6491
9507
9007
5126
9409
7392
7799
8942
5389
11968
14024
8737
7369
7456
9469
9241
11403
11854
13960
9466
7422
8889
15267
9491
9410
14710
14675
12198
13315
9445
7554
7568
7569
7562
7570
6844
6845
4684
4685
6844
6843
6023
8958
12686
12621
4919
7168
7498
7385
8940
13602
11710
13402
12808
9467
9483
11211
12135
8917
19630
6899
9436
11272
9520
11463
7516
3359
9185
11203
6427
6381
9319
11944
7500
7422
7356
9478
17233
8550
7548
11968
9399
13773
10886
7392
9463
7449
8009
8380
9398
13435
10120
11117
7336
12351
15798
6866
7571
6859
6868
7570
6861
3461
9335
6870
7391
6820
7569
6837
7452
7560
6870
7566
6859
7568
6864
12037
13465
9005
8667
6953
9046
9360
8955
10178
5199
9573
7410
7570
7561
7565
6858
5236
7565
13880
8941
6987
9458
9416
8929
8216
8925
5559
12769
8971
9404
8901
7884
9300
15333
7379
12168
8132
9342
3642
11616
8328
7477
9476
6707
7508
9591
7407
9337
7396
7387
12687
22117
7139
9536
9328
6990
9345
9481
9356
7344
6836
6859
6866
4502
6800
6560
7559
6249
7560
7433
10618
6817
7567
7570
6856
9455
6853
7562
6870
4435
7561
7570
6849
9562
9158
6796
14060
11416
5713
7564
6874
6846
9460
5028
7507
11583
9383
9478
7430
7375
7403
7532
11487
9479
9353
7425
7467
6839
11472
7532
7432
7450
9454
9315
7384
8014
8935
9553
13767
9566
5561
6861
4637
6797
7569
7554
7569
6824
7547
6893
7569
7562
7568
6876
7563
14434
7563
6861
7550
16271
7451
6900
6918
9561
9400
7418
7324
11480
9680
7399
7441
8891
7519
7363
14035
11463
6822
9472
11583
8071
7507
9360
7428
9336
11522
8988
7421
7314
12206
8789
6623
7369
7805
13517
10297
9350
7411
7454
7364
9036
9455
14878
8069
7351
7557
7564
9346
7349
7506
7417
11525
7414
7355
14042
7445
7362
7437
11707
8937
13997
11525
13842
9473
10514
9121
11778
8960
2484
8892
9391
7589
7348
7376
7514
5465
2943
11559
9209
9517
7351
9418
9531
11924
9502
6366
13693
7506
9201
7375
7512
7936
15365
7374
8388
22333
7414
9427
9926
7356
8066
7505
15365
7362
11373
9399
7321
6475
9448
6936
7382
11460
9378
11753
6844
14199
7877
7564
14448
7559
7568
6875
7358
7374
9656
4438
14426
7569
7998
7565
6850
6877
7556
7618
9391
7307
7359
7351
7506
7271
7543
11663
7360
7508
8243
11698
12764
11347
9309
6843
14988
7309
8890
7970
7734
9392
9379
9150
6918
9510
7425
7315
9442
8082
7724
7365
8795
7346
9545
9447
6363
7417
9457
9412
7315
4852
7618
9358
7314
7423
9590
14268
6842
7349
9633
9680
9360
8795
7483
7491
9476
7366
5443
8796
9158
7298
9321
9543
6851
6823
4684
6843
9783
16241
7626
8964
7387
9545
9158
7424
7331
13664
9476
9663
4851
7406
7506
6966
9513
6418
7422
7371
7429
7395
7569
9555
7347
6890
7434
7415
15030
7362
9645
9478
9512
13636
9710
7346
7359
15332
7423
13691
9470
7377
8526
14519
9366
7845
7510
7439
9400
7347
7338
7306
9551
9480
9336
7338
9665
7297
7452
7376
9644
9714
9249
7063
9363
9395
14413
7560
6847
6856
7425
7346
9628
9268
6841
6482
8900
6233
7348
7336
7349
9577
9565
12883
7376
9446
13677
9371
9545
9410
9205
10131
7888
7568
6869
6093
7877
7567
7565
6862
7354
9387
9396
7362
7569
8523
14517
8923
9833
9474
7366
11732
9288
8061
7343
7353
9322
9444
9175
13626
9527
9394
9513
9457
9444
10156
7438
7386
7378
7470
9473
7415
9636
13674
9543
5315
13611
6483
7281
9110
7467
11180
7409
9358
7370
7386
10535
7595
7264
9558
9423
9451
12885
7332
7569
7045
6842
7421
9833
9474
16596
7244
9385
8085
13663
12741
9336
7511
7312
7506
9351
9393
7322
7386
9334
15010
11582
9348
9833
9474
7931
9490
7346
14841
6857
13086
6229
6888
7347
14251
7325
9832
9473
9402
7506
16673
7396
9683
9414
8140
9502
7455
9833
9474
9316
8609
9747
9387
7346
7505
13835
6549
8404
7381
9354
7400
7376
7332
7415
9654
8990
9432
7376
7343
7343
10103
8059
7298
6467
7416
7423
11542
9709
9658
7326
6890
7346
8144
9706
9346
9398
11451
7417
9604
8431
8072
7354
10485
7424
7460
6858
7999
9931
7329
9658
12514
7322
13630
16687
9668
12779
10168
9175
13604
9391
9423
8921
9340
7350
9542
9723
7368
7379
7359
6440
7346
9306
7412
9496
8695
13679
9774
9689
9563
7347
6860
11517
9392
8912
7346
7372
7688
7352
9659
10770
9673
9315
9457
8100
7741
7381
7362
7545
6920
7573
6921
7438
7329
7042
7379
7381
9470
7519
9326
9564
9423
9590
9354
9275
9206
14079
7455
7362
7402
9557
6661
7354
8138
9600
11362
7387
7348
7366
9630
11750
9007
9390
7360
9538
7327
7505
9677
9579
9432
11570
7419
6987
7566
11580
7425
7411
7401
7339
8298
7567
7325
7312
9421
7378
9473
9431
8552
7431
3123
2001
1640
7330
7346
7506
7311
9383
7419
9433
9629
11634
7358
7361
8308
8743
8383
8024
7667
7345
7337
10761
9682
7684
7325
7346
16232
9384
6983
6887
7344
7377
7385
6920
11161
7329
7362
7368
9555
9520
9164
7963
9431
9868
9508
9150
8792
7346
6890
7273
7362
9829
7345
9357
7339
9387
6918
11559
7384
9421
10589
9392
7417
1766
7527
9312
9432
7285
7505
13231
7420
7322
6896
7451
9486
12250
6848
8790
9306
9591
9547
7347
6889
7347
7507
8831
7377
7486
7732
9745
7568
8771
8412
8854
8052
7732
7372
7446
7346
6889
7337
9524
15397
14162
7349
7271
7568
6113
7501
7335
9480
7343
4174
7506
7341
11712
8894
7407
9873
9280
7389
11646
8835
9432
7419
7509
12365
9433
9403
11404
7382
7310
9832
9473
6989
7457
9515
15349
14904
8434
8074
7714
7355
7319
9624
9264
7330
9669
9872
9513
9386
10691
10332
9972
9611
8532
8174
7411
7196
9398
9574
11632
7404
7346
9833
9474
7374
9387
9637
6880
9350
9431
7487
7485
9626
9433
7354
9664
9320
9344
7377
7501
8050
7692
7332
7712
7381
9913
9374
14104
7371
7385
7365
9455
8226
7868
7508
7381
11386
6842
7460
9366
10389
9342
9470
9346
7324
9346
7508
7371
7717
7357
9406
7366
7392
7308
8202
7509
7315
6889
7354
7318
9995
9637
9277
9431
9492
7332
8916
9524
9564
10386
9668
8063
9364
10412
8767
8408
8850
8048
7329
9430
10656
9941
9605
7347
10089
9372
6995
7378
10131
9772
9413
7383
9474
8116
7401
6841
7306
7335
7344
7352
6799
10072
7692
7364
7345
13349
12619
12261
8873
6841
10451
10092
9374
9026
12376
4389
9535
9897
9541
7409
6837
8818
7305
7346
8115
7347
7346
6842
7787
9421
12445
10524
9577
7760
9397
6884
13541
5980
9480
4927
11638
8925
9324
10865
8988
8229
10685
8918
13580
7503
9269
14243
14916
12065
15359
12688
10180
9103
6157
13793
9449
9529
10729
14037
8895
7307
11208
9531
6674
7599
8879
14240
11698
15542
9450
8870
14091
8760
11416
7427
8893
11682
7451
11825
13549
9266
13887
9294
8761
9451
6402
9470
11687
10021
7441
8040
9489
9176
6430
11827
12210
12906
9412
9311
9307
10370
9398
11673
8985
10697
5151
8229
13695
8253
12928
5435
9362
8521
8975
13597
9470
11776
13535
8504
9386
9300
9388
12301
9516
9964
13649
13790
8933
11266
14665
11838
10309
13731
9575
8944
12528
11569
9550
6170
8862
11145
13470
8946
7393
13422
10039
5289
9266
9503
13049
7479
14200
12050
9511
11730
8953
8913
9468
17073
7906
3823
11872
9502
11596
7807
13370
9512
10237
7803
8934
8904
7922
9157
8922
13583
9291
11698
14528
8273
13587
12776
12616
8904
9355
8930
11862
9519
6183
15336
10084
11610
9332
13593
13039
9348
9459
7727
17029
9561
13614
8233
11795
14246
14102
16730
7471
15380
9849
8906
8879
11689
17143
8939
13799
8914
8444
9434
15144
21880
8236
13704
11565
7464
9442
11342
7788
8463
9370
9492
5275
12093
7805
8943
11358
9231
9562
9320
12796
8552
13724
7905
11240
9552
9515
10178
13931
8942
7757
9370
9320
8637
8936
11675
12711
9346
9506
9385
12187
7999
11907
9457
13778
9593
9418
7434
6859
9407
8122
8953
5992
13713
11381
5165
13953
6843
6705
5147
8989
11467
7410
11629
11344
9525
13627
13359
15379
7381
7410
8224
9231
11640
9527
13674
9566
9596
9379
8281
9498
7261
5111
15927
6811
13565
6371
6832
9278
11741
8689
7610
8289
9415
9438
7346
9265
11393
7269
8944
9231
9748
9408
8926
7434
9081
11523
7380
9349
9360
10018
7519
7483
7387
9321
13526
8550
14329
7365
7328
7560
9450
11040
7344
8904
12639
9423
7325
14085
8077
13967
8166
9655
7239
8909
16116
7348
5124
7329
9570
9171
7485
8687
8900
7179
8887
8882
8926
7399
7438
7985
6428
9404
7276
9240
8171
13943
9341
8869
13969
8951
8937
7397
8925
8943
8431
7458
15334
8911
9435
9017
7310
9066
11060
5716
6473
11755
8861
1730
11668
8994
12106
11193
15304
13708
8822
7358
9351
8903
9549
6865
6040
13838
13676
9281
8860
12930
6870
11040
9375
7475
7387
5415
11170
8860
10855
7134
2642
16493
7337
7395
9407
8424
8948
7405
7959
9197
4941
7355
7556
11313
11627
7889
12702
8889
13592
10162
9560
11669
8760
8851
6276
5197
7635
14059
9499
11399
13579
9306
13550
7323
9433
12475
5185
7996
9337
9538
11808
8856
7439
7383
9228
8879
7436
7693
9245
7471
15728
6334
8954
7530
9259
8903
17025
9326
8886
4585
13501
8890
8947
8062
7409
8899
16268
9705
12027
13251
10212
7439
8835
7359
9017
9462
9531
14849
8774
9366
14553
9373
9354
9305
9450
7237
16976
8066
9446
13656
7445
8137
9993
9219
9431
9411
7301
11167
10628
7337
9516
10860
8848
5131
9499
6811
9556
8559
11472
9682
9092
13559
7413
8946
9525
2830
9385
12635
7314
9366
7470
7174
8093
9253
7408
14273
8956
11546
8978
8935
6115
7355
8934
12630
7425
9537
7325
10579
9447
13774
13892
9443
7509
8984
14120
12700
7572
13567
9456
5282
12645
7410
7354
9070
10815
9533
9866
8958
12699
7883
8945
11435
10578
14248
9394
12291
11377
7346
8511
7380
1825
12908
13914
8945
9346
8958
8920
12531
14024
13267
11700
9395
9411
8919
8934
8896
11475
11357
11002
7208
8893
20030
13421
9298
15560
8157
8683
10189
13931
6710
9326
14658
6228
8884
15285
9224
10169
7394
10169
9445
9423
9064
7283
6977
9875
7327
7342
11844
9315
7979
7936
13919
6293
5644
7428
7390
8032
5285
8809
11443
13424
13856
9554
10954
10023
9330
9371
9942
9687
8920
9375
9355
5577
1877
8370
13967
8847
9952
13887
8191
9411
13579
9251
13876
14225
8916
9376
7500
10560
7355
9521
11895
10161
5467
9418
15123
7388
9314
9419
7549
7781
9058
9390
9319
8890
9375
9063
8977
9108
7367
6255
7332
8658
9495
11193
10265
12301
9333
5547
5739
11697
7338
6018
8843
12285
14952
11497
13942
8908
9217
10737
7431
13078
7424
9279
8856
8189
9242
8884
7404
7348
6379
11701
7433
9544
9963
7653
6730
7545
7410
14156
7422
8858
12272
9411
9360
9430
9417
7780
6471
4208
8152
12639
7522
4776
7335
9487
14942
7344
9381
9401
11524
13379
7354
12220
11551
10397
11736
6877
9443
7328
9536
6438
9284
8933
7243
7342
11227
9387
10220
7408
9411
10179
9649
8905
11926
7449
12441
12065
14967
9411
11253
8947
9490
13375
11624
10556
7432
11661
9174
7243
14744
1572
8931
8970
13653
9381
14901
11191
9481
9257
7275
9608
9574
8037
9326
8877
8852
11241
9460
13654
7793
7429
9619
11292
9632
8464
7438
11524
16580
8952
4766
14475
19625
7501
7950
7574
9988
7340
10964
5774
7330
9428
11915
8204
7511
11516
8401
10025
8875
10066
12925
9392
14853
11601
13329
10276
9517
12030
3852
5252
4982
10065
13733
9514
9319
9344
13894
14098
9367
11548
11441
11017
9518
7268
9582
7354
9343
9511
13700
7299
8882
7420
11863
11371
7378
8859
7377
18852
9662
11618
9138
8945
5269
8667
7390
10434
11253
9988
3640
7601
9400
13895
9318
9466
9507
9087
7510
14462
13753
8482
7363
12465
6994
11963
15395
9387
6823
9304
9434
9622
7309
2161
12091
10126
9259
7356
9127
7930
9386
7430
9644
11469
9721
12433
17330
11362
9325
8118
9083
8871
10834
8919
14206
6858
7485
4644
10329
13551
7467
13331
7406
8901
7355
13559
13912
9409
9293
9459
7425
11416
7357
12645
12645
13764
9602
9623
12891
13939
3139
9206
5410
9542
5699
9106
9452
13855
9976
10593
7338
9451
9297
13706
10131
7375
9301
6590
9229
5122
11436
7398
7456
7368
11903
11324
6201
9407
9461
11760
7358
9523
9045
9458
9393
7415
12675
14872
13555
8974
6893
9351
7409
9599
13664
2593
8887
7352
7604
10576
13675
9099
8902
8983
7342
13642
9481
9506
7858
7367
11541
7326
8824
7441
11705
11563
9451
9390
7376
6956
11675
7525
6045
7360
9431
7286
11562
7338
7375
11123
11338
7360
7476
9702
9492
5724
8951
10937
8881
9316
9320
9418
8926
14135
10544
7441
9585
7936
7427
1999
10611
12063
5279
7467
1853
9053
7411
9398
9457
6835
9642
8168
5178
12528
8945
7330
7517
11204
7880
10391
6807
6973
11546
5130
10250
13486
7301
9370
14893
15411
9356
9427
21310
7631
9559
7854
14195
9306
7330
13537
8866
15334
11702
7423
7811
10248
11627
11414
8623
7354
14313
7484
11547
10736
6799
11362
5466
10459
9415
7690
9325
9900
8839
7444
11638
9561
8899
14053
7783
9413
9382
9377
7354
10246
8030
10127
16680
7363
6749
7365
9016
9441
7378
7441
7405
10116
7341
16520
11274
11737
8966
9392
9390
9323
6529
9538
6272
13613
8964
1932
11044
9584
10743
5045
8992
7373
8082
9465
7492
7432
8756
8899
8976
7298
14008
8441
5759
7516
15036
13770
10726
9902
9422
11463
9436
7866
12102
7336
5259
13230
7079
4835
11400
7511
13651
8525
13287
11420
8919
8879
13724
11422
9430
7450
11420
10228
11890
8985
9414
10142
13362
8991
6935
7382
12585
8939
4620
8995
14979
11913
10233
7893
13560
14799
9518
13832
11353
7434
5138
16117
8900
14472
8988
4734
5199
9478
9490
7560
14889
9612
9533
9482
8979
7732
14554
7351
12987
17112
7480
11846
16855
10449
8147
6884
7434
9303
14099
8927
14051
11370
13792
14568
9499
9319
13036
9345
12378
12356
7512
9366
1570
7328
7282
11447
7298
7331
9426
7874
9573
11511
13769
9413
2811
7435
9438
8319
9439
8916
6816
8698
14913
9332
11207
7910
5346
11740
6868
7441
7315
6413
11717
9121
7891
7430
9508
9619
5447
8699
13383
13217
7351
11433
9529
8588
7349
11147
13787
8898
6684
8236
13405
9543
14944
12295
8944
5121
13497
14337
8582
10360
19102
10843
7371
6933
12080
8868
9593
12420
7436
7458
7498
13664
14715
6885
9378
11705
9532
20404
8930
6449
13977
8903
7368
8934
12289
9543
7511
9624
9508
9433
11656
9094
8107
7522
11565
8937
13909
9023
11101
7415
8371
8938
9474
8906
13328
9919
7811
14084
14081
7568
14137
9482
6475
9412
9109
10439
9401
9318
8347
7383
9505
9091
7314
9482
9406
9179
9330
7358
8915
9433
7797
7851
6460
10948
9539
8858
7333
9370
8249
11301
5295
15299
9739
8893
7879
8281
11900
7307
13487
6397
8855
8934
11381
7292
7358
7294
11214
12343
13593
7390
6817
7402
6655
7822
9492
11556
9049
6391
7418
12140
14813
11658
3122
7335
7468
9378
9015
7399
7749
9406
7760
9218
5192
6910
14740
8226
14737
14246
9434
7729
10943
8058
7509
7482
7350
8279
10875
7428
10721
8913
14534
11916
9288
7391
10073
12394
12688
9376
9306
7305
7335
10310
8413
12422
5239
13829
14047
11536
11336
9500
9259
11647
9026
11503
12620
7311
8997
11663
7284
1877
6819
13436
7402
9492
6919
7344
10190
10493
11134
14132
10051
7314
7462
8097
7369
7371
7375
9239
7330
7602
14804
9201
14807
11604
6448
13066
14872
9249
5638
9082
9263
14728
7359
12266
10193
8338
7303
9539
11175
9458
14802
7377
12835
7440
7826
8900
9285
15358
6807
6700
9322
7422
6435
14508
6876
7344
11470
9491
9255
7794
8941
7409
13160
12387
14800
9460
9041
11710
13792
9498
14955
13449
14264
9092
9345
7249
15437
8365
11583
8852
9406
13939
13919
10268
18207
8056
14386
9486
6396
9365
7433
7420
7352
9395
19537
9778
9335
7353
8481
9470
14808
6869
6671
9583
7490
9379
8271
7289
7396
10490
9629
8604
5191
11761
7338
7284
7425
5174
7230
7406
7456
9377
5622
7283
14771
7310
12664
12018
9487
9390
11459
4846
7399
11687
7348
8307
15191
4089
9858
9595
15331
7316
7332
7352
9489
15385
7379
13751
7436
7799
9569
7056
7365
15393
9341
7331
7339
11915
7394
12624
7400
2145
7355
13835
9488
13914
11155
9527
6732
9411
14952
7549
7355
9404
7914
11800
5579
7482
7387
10423
11129
8958
9351
11384
7383
7372
6988
8058
10370
12470
10707
9372
5138
7395
7304
7479
11525
7363
7801
7378
9274
8967
7049
7393
12815
7505
10182
9138
8010
9542
9297
6846
9488
9500
7332
9721
13431
7338
7325
15638
8200
11698
8313
14105
8270
7801
9556
9118
11577
9800
7227
11109
5289
7477
12762
7374
9365
7341
7634
12049
10645
7294
7669
13610
9504
13714
7303
11861
9213
7413
7321
7428
14903
9311
12213
7674
8698
6840
12476
11364
9336
5173
15256
7854
16473
7344
11583
11147
7344
7810
14833
9297
14899
9387
13440
12273
9330
13528
9635
7366
21585
6662
5372
9357
6746
9407
15759
14081
7296
8653
7318
4821
7443
11173
7425
6799
17057
8167
9414
7313
7346
13649
1822
1992
5396
9403
9377
9605
6775
7315
7293
8876
6828
9226
7328
7034
9596
5049
13015
14970
9451
8011
7488
15968
6782
7307
10888
11491
6870
9500
6838
7414
6640
9376
14182
6833
6806
6789
14933
13501
9592
7357
9395
7459
7237
7488
7549
3703
8772
7419
7295
7286
5309
7358
10344
7335
7324
9435
9449
7359
7310
10162
7334
11941
6822
7337
7358
14759
9488
11423
11666
13964
7387
7330
7336
8641
7845
9473
11393
14910
6821
5941
6717
7536
4629
7548
7541
7550
7552
7548
7563
6759
7336
14239
6842
7563
6200
7557
6836
6824
3057
7543
6607
7543
7539
6840
7556
6294
7557
4909
6796
4785
7549
6839
7561
7544
7545
13500
6706
7554
14908
7553
7561
7562
6845
7560
14944
7548
7430
7552
7376
7416
6825
7540
6770
9579
7540
7550
6516
7523
7564
9294
6857
7350
7560
4584
7562
7520
7528
9365
5887
7552
9369
5886
14714
7548
7523
6824
12878
6763
6713
7534
6825
7544
11527
6832
7349
6719
11046
7356
9371
14758
7355
7531
11571
11140
6807
7548
7341
14247
6783
9471
10346
12572
8635
7322
7314
11570
7443
6671
7471
9197
10482
7466
13604
11461
7262
9391
6753
6800
7317
3775
6911
7345
6839
9403
14972
6699
6839
14038
10788
9360
9478
9500
5926
6687
7401
8105
8916
7498
6723
8245
5583
11609
9362
9324
6650
8701
14903
7351
10170
10981
13607
7401
14842
9175
11025
9141
7609
9398
7420
13647
6839
7390
9330
10152
11378
12776
9475
9058
12322
13541
14922
11644
9365
11573
7504
6923
9151
8989
7345
9353
7475
14959
7457
7528
7240
6775
14886
11400
10424
9161
7961
4831
11782
9618
9246
7333
9352
13625
12000
11437
13424
9535
13896
9493
11743
6128
11279
7432
5095
12051
7449
12399
9412
13613
13325
13720
10452
13617
4919
12673
11808
15346
7329
7441
9336
9964
8647
11257
10012
10887
12316
14927
7965
7284
14756
11550
6851
14829
7359
14827
7402
12339
15296
9544
9447
9403
11202
7130
11207
9342
7498
14137
14086
6096
9442
8439
9295
8939
13580
8830
7403
7237
14069
7345
13813
9589
9563
5316
13327
5900
6794
13516
15268
13956
5646
6795
7361
9949
7440
9312
10956
7354
8816
13646
7438
7079
9477
8856
9291
8920
9525
7228
8945
13517
15459
9501
6503
8957
9446
7347
5155
9652
9492
7341
6873
12536
8925
8067
14389
9078
11326
12308
11666
9310
14769
7329
9188
10557
7338
9554
9257
4551
13821
8846
10419
8939
7361
13916
7366
7297
7436
14728
14813
7363
13733
7333
7299
13747
13292
8977
9252
10118
9306
8945
9490
10057
11540
12201
13592
7752
12000
7370
6805
7751
7364
9604
7086
15256
5946
11140
9921
8349
11008
7730
9580
8850
11562
7478
11295
11343
13448
9548
10523
8930
7478
7154
9857
7317
7349
9912
9544
11587
9113
8902
13384
8039
9578
8199
6476
6489
7424
7430
7363
19170
9824
9441
9451
10404
7488
12030
15347
11438
11986
10067
11323
9550
10146
9474
11312
9407
9319
9521
7238
7284
10060
7948
11681
11621
9614
5164
13609
9413
6790
19139
9440
11401
7511
9695
11326
7303
11616
7386
7399
9706
9352
7385
11462
7325
7677
11428
7557
9369
15529
7429
7441
9503
13844
9151
7349
12244
8876
9135
11880
15348
11854
9523
9442
19144
9399
11543
11680
11606
13694
9386
5382
9377
13506
7207
13842
13823
9454
10010
13067
8198
2600
10710
9415
13736
5461
11780
3735
13781
14913
9484
7477
14772
11591
9497
9581
9597
7475
6944
9162
8523
7492
11880
7372
11815
9381
9425
11509
7488
8417
7401
8907
13831
7502
7671
7402
8922
7354
7549
9148
9475
7337
8871
6735
11607
7409
9627
9508
7701
15187
5619
5355
9568
11441
8950
9383
9334
9480
6805
8838
13841
5303
13435
5068
7463
7389
9539
9317
14241
7399
14357
7900
7585
8940
13650
11908
9390
9298
9483
7426
8146
10794
9456
2845
7304
7948
9403
6664
9343
11437
11524
7326
8952
6962
9464
7424
7431
15472
7344
9349
15430
7795
9024
7269
11757
9100
9471
9316
9504
9257
8994
7452
5735
7472
7362
9387
8994
8983
14767
16875
7503
9490
11276
7414
5423
9314
5159
4716
11199
11143
9151
7348
9488
9261
11064
9118
7275
5143
8822
9651
8141
22305
7405
9893
7335
12071
7366
7422
8417
7630
13907
7419
8995
7908
8924
2792
9309
9508
13608
7411
10479
11435
9344
7209
9517
6514
11562
9964
3052
5507
14888
8410
25225
11613
14818
9622
12152
9112
12277
7323
7446
7301
17888
9505
9467
9567
7269
7741
7253
6471
11895
11504
13982
6103
10604
11956
14838
6208
8227
11503
7154
3223
9656
9417
9160
11695
8890
9487
9277
9502
9415
9332
11708
7438
11232
7841
12263
11519
5876
7380
13114
9392
12060
6562
5218
18205
7463
9389
9550
7393
9473
7404
9394
14091
7417
13640
11658
12522
7969
13633
9539
6124
15058
12779
12382
14835
11724
5331
8935
7407
10121
7279
9061
11607
7430
11131
8754
8803
11672
9677
10524
10697
9095
7200
7817
9519
8802
7733
4440
6818
7435
9358
7356
11226
7572
9278
11529
8951
2682
7362
7314
9539
7415
7457
8870
7274
9483
9391
14055
7782
9441
14142
7493
6822
14937
7483
9383
13723
9313
9771
13431
9446
12357
6466
7428
9835
17590
8901
6710
8974
12813
9610
9838
9516
10113
10153
9411
9661
12591
9455
12096
9476
13002
9388
7538
9298
9809
8893
9416
5037
9457
9182
18728
12716
9159
13658
7399
7830
14092
9296
13553
7426
7846
7340
13589
8986
7342
7140
7374
8138
7179
7799
7329
14885
9394
7271
7453
7455
13649
7361
7447
12145
7931
9393
8720
8744
7221
14862
11175
7365
15293
7010
12315
7913
8094
9157
9358
9310
9501
8476
9269
12880
13502
12923
9439
7328
8929
13628
9443
8326
9534
13020
4882
7363
6057
9355
8673
9520
10298
9440
9037
13642
6465
9406
13483
12058
8981
6788
13797
9396
8972
11663
9495
5687
8069
9273
6380
8006
10521
8947
9502
7230
9535
8977
6252
10635
9454
4721
9418
9514
12964
8904
7970
3194
6890
9003
8855
8864
9236
9492
11709
13783
9693
9447
7336
8976
9511
13784
11757
9343
7474
10116
11299
6073
5541
11785
8297
10852
9519
8062
2687
9296
8925
8825
8304
8822
13516
14059
9480
8912
9390
17436
9423
8978
4260
9438
9382
8903
13371
5292
7740
6671
8609
11720
7874
9492
6373
7348
13317
11575
9545
2799
9415
5178
8927
5040
5350
11401
8860
9288
9487
12025
14489
13649
9479
11972
9599
12494
7307
22813
8946
9529
8750
4782
5012
5595
9417
8950
9109
8923
13758
5800
13494
12801
9559
6704
8914
8917
8988
5193
8886
13731
9002
9417
13623
9311
8961
8940
9504
10240
10471
8859
9143
9374
7433
9289
9286
10669
9451
7510
11143
13489
11320
13958
8952
6799
11304
9160
7255
6444
7324
5439
8807
11691
15124
7790
8929
9368
7342
2447
6157
8931
9319
2541
6619
9477
8157
10170
8882
13184
7804
8249
9434
9116
9445
6254
14248
8865
7355
9452
9676
8973
11633
8245
17541
6008
8935
6412
12509
14986
6825
14806
11609
5095
8930
8664
14184
8902
9118
9326
8065
13848
5404
10716
9181
8913
8536
10023
9030
8005
7440
8887
9400
8969
8946
9614
9521
9457
8897
8959
8220
7717
5320
7325
9426
13245
7448
12725
12603
13622
11207
7489
8998
9483
11873
9558
13647
16287
8901
8935
8613
7109
11543
8975
4898
14158
12513
11532
9246
7680
10126
13850
7368
8898
11822
13396
11844
5230
11546
11935
8720
9506
9394
9543
9414
15897
6423
7959
10336
9456
9457
11513
14997
7772
7424
10882
8928
11544
9629
11753
13698
13687
9059
9394
13259
9314
8055
11552
8946
11236
8681
8187
7406
14126
9098
13973
7327
9433
9536
11508
11542
9614
8903
9304
4832
9994
9362
9024
13753
9409
8959
13998
12177
9519
11944
17151
7711
6167
9505
9477
9312
10277
10280
12287
8971
13819
10027
13451
13735
12666
13828
7115
10061
9427
8915
9890
9432
8796
3643
10859
5124
13523
12748
9006
7495
9070
9515
9363
8991
9458
9249
11727
11665
9360
8685
9411
8966
11664
6836
10529
8945
7714
5234
8875
7343
12103
9222
8413
11524
9528
9396
11203
8718
12365
9267
9282
13649
13815
9486
10607
13129
8988
13566
8898
5250
8945
3931
12937
14292
13937
9807
14940
10316
13594
9401
6970
9358
9294
7508
9399
8953
13566
12555
8911
7421
7309
9471
7824
9336
14252
8911
9586
9242
8958
8966
7701
9096
9331
7417
8192
9521
7288
9319
14026
9500
11588
9131
5662
9415
9432
9074
9464
9392
8479
8970
10824
5374
9454
8838
9408
8833
7378
6827
7510
10480
11712
7410
16873
13702
12333
8954
16899
13980
13975
8922
13727
8394
11632
11245
8166
8896
8932
8949
9445
10519
9553
9027
9268
11552
13288
10271
5219
9919
9498
7331
11440
7343
12143
7492
11704
4870
9412
9565
9354
14084
5240
8848
8764
5213
6979
8059
9103
9569
16963
9054
8870
10433
6889
5459
9438
13531
13043
11622
8903
13599
13827
13402
13820
8981
7304
5611
6116
9276
7462
6246
11743
9563
8719
7381
12399
9539
14922
11757
8288
11698
8253
7216
14903
9326
9584
9375
13771
9531
8956
9303
11731
8972
7368
6644
13457
6836
9610
7334
7389
4149
9464
12668
11501
7363
8972
12693
14823
12468
1592
8180
13603
7365
14425
9439
9469
8706
15309
9336
8871
7403
8664
11356
8947
4848
11346
8853
9480
9291
11370
14037
11160
13672
7847
11385
7987
8013
8314
11503
11486
14005
9048
7124
6385
7656
7478
11419
9485
9332
6902
15321
10418
13571
13861
5462
13587
9237
5682
13578
13355
7981
12868
11628
9000
13349
7367
11609
9525
11668
8127
11617
7416
7442
12149
8262
16170
10069
7325
9590
14220
7843
16556
8964
8747
9466
9294
8668
14971
9511
9015
8422
8609
11699
8857
9375
8150
6881
8886
7665
8982
10419
5765
7485
10267
7295
9713
9467
8868
11888
7378
7358
9544
8992
14013
7824
7755
13799
9515
7164
21916
8377
10236
9102
6845
11703
9343
5250
14940
10523
8981
9389
8780
8950
13861
21066
7489
13737
11814
8870
9143
8276
8259
9847
8998
11682
11982
9475
10104
9130
11461
11740
7327
9516
8113
9384
4826
13580
5935
9385
8997
7799
5090
11951
5963
8702
7801
8153
8052
8255
7407
7364
8870
14975
11081
13640
9049
13943
9013
6636
11260
11299
9023
8141
8425
8932
9211
9851
9368
8677
7336
8584
6432
5992
8900
9450
9469
14021
7374
14035
8928
11456
11676
15802
10845
11572
11217
13850
6852
8895
13605
8915
8932
8888
9486
5306
13826
7379
9456
8947
12371
7126
13958
7400
5857
8951
9360
9519
16429
7454
11891
22733
9025
11639
11730
4807
6832
7053
9499
13025
6735
10884
7052
10260
1816
8239
11734
9329
11514
12186
13659
7479
7362
9311
9396
15491
14979
13162
5829
14899
7438
9087
7439
7316
7386
11886
11371
13998
12269
9023
9549
8960
10536
11923
11649
5939
8908
9513
11533
13939
13780
11735
7347
10277
8949
9429
13645
7590
6969
11443
14948
6762
7443
13890
7337
7260
8864
9539
10734
10737
9333
7510
8952
8435
13680
7871
12687
9440
7380
8337
6198
3703
6423
7045
4916
9483
11720
9480
9597
7411
6293
7905
7321
9445
8522
6252
9514
14942
14941
10095
13700
8952
12334
11402
18026
8027
9241
9360
7393
7415
11432
7413
9575
11194
8851
13526
11961
11725
15547
13358
9383
9051
7397
7353
9559
9489
7434
6431
9437
9498
7931
14034
8892
12543
11582
11563
8913
7347
8922
16216
7319
7806
8620
8185
7358
9510
11457
8828
6784
8755
9420
9414
12069
13389
17531
8940
13372
11809
7293
10245
8728
11212
7340
7814
14454
12445
8884
13611
8932
7447
7509
13611
4000
9367
12384
7367
7353
7301
8994
13981
9420
7864
8931
11283
11570
7922
14917
13897
9014
11417
9108
7399
14053
8852
7299
9457
1842
9543
11278
9310
9274
12737
13679
7451
8192
9303
9424
9453
9359
11777
7213
8972
7397
9567
11963
8948
9517
14929
13423
11841
12080
8459
8886
12495
9493
9534
8943
10371
9375
8865
7365
9573
5190
11286
11148
7914
14089
13857
6594
8932
6394
4715
8893
8876
9307
8918
7382
6755
7234
10262
9564
16235
7707
13612
11200
14914
7454
7311
8006
8652
10566
9490
13334
8902
11538
9006
7367
5652
12443
6824
11595
8878
8892
7316
8004
13712
8454
9118
13716
9316
7504
11551
8806
8248
9564
9319
3373
7380
8749
5096
16846
3624
13705
14207
9469
8785
8567
9387
11420
8995
9446
7303
9092
13667
9487
9023
7315
9911
10463
9292
8873
10652
6969
12430
8889
9501
7404
4851
4843
7413
9566
9915
7177
9491
11321
14237
9289
6351
12685
7417
7271
9555
7356
9496
7559
8939
9555
11630
10018
9520
9349
9517
7464
11110
9376
9386
8352
9006
12729
11208
7371
9101
7612
7435
12714
11938
7365
8802
13258
9519
9595
9442
12674
10495
9490
9570
7487
9104
13785
9518
13722
14070
7372
5920
7419
11406
10138
8872
7351
9407
7764
9540
11483
10141
13586
9370
11603
12176
11286
9367
6423
11568
14739
9318
4654
9227
13688
8937
15829
7460
9874
14791
11982
12908
13662
8882
14859
15341
12270
7891
14770
7249
7552
8916
13644
9561
9550
7685
12001
11288
10417
11437
13093
9467
3143
15157
8939
11257
9487
7362
11507
9431
11540
7243
10911
9978
9417
7758
10455
13673
11671
9508
2117
14225
9158
9480
7424
12111
12359
11625
13604
13979
14271
13625
7357
14000
11717
9982
9563
8854
7458
13987
6711
7444
5564
11273
8399
11731
7286
7364
8751
13745
8781
14829
5362
13807
7344
8388
7765
11852
9946
5470
12153
13668
9698
7279
13288
7374
13602
8487
10691
7909
9564
8257
7331
9531
14868
9351
7744
7503
11492
8226
7355
12316
14765
7256
14930
7403
14693
11229
7571
14896
8246
13637
9577
11256
15452
5154
13591
10206
7490
8908
5182
9113
7402
9333
5588
4247
13134
11562
9361
14368
13921
8505
7274
8300
8961
7330
9371
11177
8990
14948
9579
8850
10303
8810
7476
7420
9410
7504
11929
10212
12165
12970
7372
7366
7449
13902
11365
9228
8821
9045
9557
9641
10956
8024
7529
15513
9251
8934
7428
10163
12353
14685
7365
7351
10724
8461
10735
7772
7384
9441
5194
14182
7448
10167
6970
5763
11214
8321
13930
7428
12145
13721
9284
12046
15147
7445
7401
8233
7438
11846
13625
7986
6443
7508
7378
9312
9281
9611
15698
8077
9382
8912
13864
7425
7402
9539
9105
12596
7394
7444
15075
7469
7784
7400
7429
16392
7344
7497
8667
7330
9444
9475
7371
7070
14359
6993
22333
9564
9566
8950
9569
11825
14790
8941
6441
7163
15455
13671
9337
9508
11384
9321
7979
7437
9324
9368
6358
11108
7469
14882
9233
10239
13977
3618
8230
13670
14969
4915
7415
9480
14176
5603
13835
11583
7294
7429
15482
8876
7452
9458
9495
7422
9598
15363
17385
7291
7441
9959
9532
7364
1555
13757
9309
13927
9458
5695
21830
6839
15368
7293
11797
7462
10364
9204
7640
7372
11186
13678
12536
11246
7451
9271
6960
14925
7785
9479
13966
13956
8300
14004
9156
8857
7432
13866
9546
7402
9727
9593
7336
8886
7468
9420
11451
9648
14972
7470
15302
9434
6875
7343
8390
7427
13688
10066
8886
15445
9388
12916
8298
14163
15512
9538
9558
11533
14188
6831
9712
14966
9091
7459
8370
5891
15305
7400
10680
9086
7318
9311
17906
7509
7201
9516
9010
7398
9342
9626
14903
7379
6331
8699
9497
7894
7394
10472
15528
9131
7277
7254
15372
9563
9496
7817
7882
6676
14919
10435
9349
4818
14629
7375
7756
9377
14988
9562
9124
9346
13077
6891
8125
9478
9670
7652
8927
15513
7334
11232
8849
20840
14778
10287
8952
5088
14011
7475
13191
11673
9316
13132
7226
23270
9580
9470
16141
7250
16261
11474
15406
9035
9652
7440
14958
7390
7363
10308
7357
7563
7347
9529
9452
9520
9359
7361
7966
6420
4990
7360
9453
7347
7510
7289
14988
10676
8901
15016
7431
10216
13608
8181
6841
7783
8906
8375
13913
8687
8310
11519
14971
9744
8535
12074
6836
13998
7998
10831
7006
6250
15147
7570
21688
9649
6805
9454
9465
9585
11662
12850
6830
7754
7537
7550
6799
6833
7535
6840
9415
11611
5186
7554
7543
16826
7539
7547
14769
7555
6842
6856
7547
7546
7567
7530
11450
7538
7903
6867
7545
14286
7435
7551
12948
6767
7554
7555
9638
7541
7770
7542
7549
7549
9531
5416
7548
7554
6773
11693
9491
9407
7549
7559
7549
7343
6823
7540
7261
14978
7337
19842
7546
11294
14966
7543
8113
9131
8680
9098
9367
6798
7604
6422
7432
9493
7338
11476
6659
7403
9549
9097
7333
11364
5562
9298
15289
7352
7378
12183
13808
7744
9694
11679
7587
7415
14895
8299
5424
7334
13244
9418
13693
9310
9454
13438
7216
8637
14625
9732
7400
7349
9375
7036
8145
9050
7288
9425
11387
18455
11451
7437
9520
10239
14827
7692
7364
15282
16174
7777
5382
6935
7568
7379
8182
14610
13806
12272
7330
8270
13930
11489
9223
14027
6800
1901
11147
13644
9502
9327
15294
9355
7474
12093
7387
15015
7871
11398
5815
12177
15477
9540
7297
15303
7354
8919
16226
11503
10903
11975
7378
8866
13889
6870
8943
7564
9319
8930
7327
8983
13488
7349
14680
7443
9989
7566
9419
7767
7288
9586
14045
7721
9174
9358
8955
9119
8708
8096
16007
7515
7438
7507
1371
5372
7436
7335
9332
15447
6983
7544
7359
7437
10515
11390
5277
9515
9221
11192
7328
7498
14274
5212
7391
10048
8673
11644
9509
7323
9882
7418
10373
9352
9150
7514
7214
10115
9380
14932
13873
8873
9543
10128
11414
16061
7461
9147
9088
9295
10626
15446
13790
7348
4525
8868
7380
7471
8625
8036
13713
8950
9565
9613
8932
11800
13623
8981
7354
16816
4884
11888
13673
15372
8989
7462
15356
13752
7275
7287
14548
8096
9692
12588
18882
7410
8867
5806
9449
12749
8214
9503
16366
8937
15347
8527
8712
9395
6466
4754
14840
14318
7532
5243
9348
9304
12121
9598
7308
13970
7372
7371
7288
9492
7430
7336
11407
8032
10121
10274
17241
13637
12044
9392
7305
7555
11544
5032
7375
11384
9350
9443
12581
7323
7323
10133
7442
11677
10085
11323
11947
7849
7464
7438
11372
7355
7373
7421
7432
7245
7111
9341
9270
8909
7496
13621
11929
10367
9395
7291
7367
11695
13635
8931
13953
9066
12993
8884
7478
8028
10844
9495
10571
7851
5812
6921
7169
11553
7303
14206
6413
7564
7420
13979
6800
9621
7345
8209
13674
7815
8831
9942
10378
9493
14977
13252
8886
13623
11866
16312
6571
11352
13898
7992
6847
13712
8482
7403
16091
7406
7577
7361
5832
11075
6672
7399
8921
9801
7889
7327
13590
7370
12496
7818
14031
7360
9396
8975
9517
6687
9397
9385
9521
7380
14662
9523
12390
9281
7354
11881
7726
14901
9572
7976
7281
8138
8806
20345
10992
10307
9262
7804
9311
11619
8819
11211
9404
13605
9594
7340
11399
9509
9413
15341
9046
8393
7402
9522
11836
6227
9130
8849
9349
11198
9376
9521
6843
11573
9556
14908
13887
3132
9593
7391
10248
12920
16358
7376
7559
13872
8939
9128
9384
9418
7361
14853
7511
13489
7965
9055
9468
13457
9579
12118
17064
7724
8980
7341
8742
10585
7394
7395
10040
9342
9494
7356
10417
9105
11917
9409
14903
7456
7433
8874
9034
7454
10389
8949
11948
12748
6499
7387
9494
9344
10071
8832
5326
13667
10218
7429
13465
10444
6841
12762
8998
15245
7463
8902
13482
10669
6448
9552
9527
7419
7384
7381
8115
7315
9415
4225
11681
9540
8918
9516
12609
7701
8822
9428
11538
7592
7130
9500
8800
9410
7983
14044
13931
8288
13408
10846
9417
7652
6846
9528
11724
8279
9359
5245
6808
7406
7365
12291
13766
14940
9402
4577
8970
7495
12746
7337
7509
13676
7507
9313
14841
11502
13479
6792
11431
15477
13739
13647
11704
7356
9616
8017
9456
7242
9516
10719
10092
7461
14893
9378
7406
7676
13305
9258
13627
7492
7954
8934
6454
14021
14841
9526
7469
7475
8150
9464
9387
7432
11183
10133
8996
11531
9511
9275
2445
9539
8890
9378
9709
11369
8391
9648
8960
8393
8909
14812
10819
19554
9333
11550
11234
11518
7355
11715
7437
9516
13617
11729
11728
11660
9168
9200
6775
9358
9286
9630
11616
7300
14219
1664
13383
12603
7676
9065
7520
8882
9445
12731
9382
8960
10441
7391
11633
9386
7306
7895
7339
7542
10212
12312
11583
7382
14764
6550
7341
12600
14114
6766
8932
9349
14897
9562
13665
7328
7888
9505
7345
7497
13667
13803
16560
14231
12777
13704
9408
13639
11705
14233
14816
11596
9065
7454
9426
11739
16971
7343
6751
12986
8882
7328
11635
9388
11624
9415
7332
9330
9344
7430
9322
9564
11643
5202
14043
8950
8552
7167
11995
9437
13285
5630
11711
11777
14659
9097
10244
11650
8958
8905
8989
7275
11652
22335
7350
13554
7445
13622
9429
7397
9584
7777
9034
9568
8690
7424
9395
12922
8968
8016
11283
15387
10204
5119
12161
8949
10133
9517
8941
9128
12545
8943
10738
8931
11565
8732
13320
8939
5168
6483
11919
8025
13837
14029
12470
12091
9379
7737
14230
12067
13652
11638
13257
7302
9605
7390
7457
12730
7466
7256
5798
7337
3079
1822
5662
7369
13372
9371
7231
13940
11782
8735
11679
8868
9392
7008
8773
9572
9575
9330
11517
7237
9363
11292
8873
7562
10868
6870
15007
7712
9360
15232
7728
9543
7518
13750
9874
9552
11698
7323
7983
9375
14195
11424
7783
14219
7362
9392
7409
9381
7359
9104
13608
9313
14632
5511
9578
5925
8916
9374
8976
10163
8063
7535
11150
9375
7376
9449
13632
7427
14860
13650
7478
11670
16470
7419
11603
7369
8149
7356
7403
14145
8993
8700
7489
13646
10292
12299
11695
13226
7562
9485
11395
7264
9078
9511
7422
7469
9575
13335
9434
8892
8701
9591
13927
7277
7876
7839
7437
5592
8710
9425
9553
7143
11353
9176
8107
13921
8906
7556
7359
6849
13658
9125
7398
11634
15322
8452
9969
7472
9543
6644
21328
9472
9648
13765
9648
11210
7307
8952
13936
3353
8158
9600
7439
7543
9518
14475
11370
9419
7726
6861
9559
6838
11490
9365
9525
14860
7436
14059
11650
9409
8691
7573
6844
14695
9597
9552
7378
7299
11355
7266
7380
7357
9625
7510
9712
14904
9447
7461
7321
9401
7435
11276
11580
13602
6941
8131
6835
6847
7463
15325
11225
9430
7308
7573
9715
5547
14917
4421
7557
8889
9382
8938
7496
6757
10522
6843
7510
7562
9349
6853
13642
7554
10276
14958
7543
6853
9369
6825
8518
4426
7369
6821
7557
6850
6839
7407
3055
7570
7569
8844
13997
7452
13755
6819
9450
9365
11448
7351
13295
9519
7435
15339
7379
13710
7255
8413
10062
7509
7505
7430
8453
12174
8961
13627
12570
13788
7361
11457
9445
8154
14969
8371
13597
13558
10155
9416
13344
8238
9423
13695
10587
10453
9542
7724
12835
7316
8929
6929
6792
7906
9530
8674
11593
17988
9392
9385
7520
7884
9411
7857
13641
9822
8720
7345
7655
7947
9320
10828
11660
12398
9541
13494
9414
8054
9391
9481
7498
9581
9378
6890
7347
7963
11270
11772
13485
14855
7618
8985
9470
7780
7335
9535
9400
4740
11789
5616
3686
6498
6898
9659
4252
8925
8287
7432
6877
4370
6893
9608
9298
9430
7130
10033
7381
7003
13200
13438
15336
6409
7410
14934
8216
10013
7333
8262
8849
10136
9338
7504
7398
14254
9387
4926
13263
6590
9588
8476
13693
16191
22950
7378
7722
5211
11982
9227
15501
7389
13628
9265
7511
15504
6665
7438
9523
7351
6993
8493
8586
8719
9407
5418
8445
13648
7371
15494
7879
9502
7360
7466
9542
8847
13830
9479
15463
6986
7483
9527
8339
8398
13859
9471
11724
8920
9400
7920
9240
8181
7346
9428
6426
10116
11819
8964
7336
9875
6426
5409
14904
7363
8432
9145
9479
12446
9087
9303
8660
9526
9525
10126
7983
10514
10059
8211
10414
8947
9447
7310
9483
8896
8682
11493
10649
14895
11693
7403
9358
14052
8335
7348
9405
7439
8967
9173
13967
7271
7541
13698
9157
8254
11905
7717
8939
10237
9369
9298
12011
9340
7332
8922
15370
9539
8979
7333
9623
9437
11010
14945
13774
13656
11222
5270
10107
17587
9488
13327
8976
10022
9498
9265
9433
13644
9567
7376
9402
9792
6463
13823
12698
7343
12376
8274
6003
8884
9549
9576
9581
9580
3241
10397
14015
8904
9523
12008
7712
9490
14887
9403
9539
11534
11961
7498
14207
11565
7240
10329
8874
16587
6812
9504
8352
9446
8872
9147
13708
9520
7223
7524
14801
11546
9439
8106
6946
9764
7417
14852
7520
6827
9103
7342
7627
14160
7343
11732
7329
8126
15013
7796
9355
7358
9529
6826
12054
7438
13797
10846
9597
13536
14897
9624
7491
9350
7488
12385
16484
7357
7353
9464
10799
9578
8630
7420
7322
10287
9512
7288
11461
8885
5202
13574
9547
7383
7355
13596
6580
7408
9592
14899
13640
7505
6845
9472
9538
15013
7423
11173
11462
7552
7515
7779
7435
7304
7424
7319
7427
7723
7388
9508
7303
9601
8901
13679
9427
14886
15390
7343
9256
9187
11060
7391
10976
9482
7230
9363
14899
10530
7373
8039
14787
11376
11653
9517
11445
7507
13598
7357
9222
13636
9501
9015
11538
5201
7897
7808
7495
9487
7436
9472
10737
9530
9401
7409
8692
11741
7520
11003
7155
9504
7818
11795
9280
8935
8942
12038
5522
12785
9540
9587
7366
12839
6953
9165
9301
7358
9489
12348
9317
8361
13520
13799
7443
9295
9500
13647
13609
15332
7355
13269
8990
7360
7335
11364
8932
7327
9487
12583
7775
7478
9435
9339
19393
8221
7361
7460
11821
10451
14732
7406
11660
13621
14410
11565
12943
13505
9652
13888
11068
7421
6893
7425
9443
7362
7194
7285
7438
7301
7297
9340
9544
7517
9375
12288
9464
14965
10973
9605
9318
7401
13913
6605
9519
9482
7267
9446
11224
8915
9972
9084
3194
8499
5354
7356
14698
9005
7515
7430
7428
14021
10159
14949
6486
7402
12021
11861
8163
5298
7305
7435
7387
7436
9548
8032
8291
10048
7371
12260
9405
9520
14741
11295
7986
9472
8328
7335
7461
9592
9472
9471
18130
7310
7403
14899
7439
13673
10922
7151
7500
7422
10151
9483
7525
6958
9558
7940
12566
18612
9467
9546
14949
7783
7536
7371
14869
9313
6842
9160
6920
13874
14121
11668
8223
13596
13003
14596
7209
7377
9514
11532
7442
9374
7531
13329
15758
7235
6791
8953
7777
14817
9540
8483
9394
9445
6723
8447
9513
14650
7293
9462
10393
10318
11626
9387
13682
7853
9515
15412
7876
7446
7283
7370
6242
9489
7460
12895
14977
9608
5758
8596
8649
23085
8134
11420
7249
8939
6482
6795
10895
11948
9588
13723
15515
5240
9540
12745
11572
7378
9527
7316
8272
13353
7357
8979
9497
8886
9412
7334
7353
13968
7434
10140
7447
9633
9543
7335
9715
8757
9434
8299
7315
10657
13821
15394
8925
8694
9586
11921
5554
7540
7506
9552
14948
8942
7444
2807
7954
13302
14078
9191
9600
4999
8948
13309
4983
9508
9448
13650
8293
8998
14951
9278
15530
9506
13670
9457
9445
6907
8936
8933
10105
6985
14000
7571
9306
13658
12082
15361
15365
1467
9662
11238
9414
13516
7291
7764
7282
9583
11921
9999
8144
7193
14157
9034
6806
9389
9254
8853
8949
9557
13898
7275
7562
10176
6008
13607
13933
16477
9490
12362
8911
8884
5823
7943
11019
9008
9335
9330
9385
14046
7335
12139
15489
8112
14911
6261
7744
9263
7379
9653
7356
9473
14033
8110
8928
9081
8966
7294
15396
7564
7387
9098
12364
7451
5317
10230
8986
13574
8636
11480
9588
11657
7415
7423
8905
9359
10160
11632
10974
11526
9483
7414
7494
13860
8895
7460
5484
13203
7324
9683
4966
11064
7342
7353
7229
14680
7316
11721
9504
11512
11627
6954
5783
11911
13536
7493
8904
13539
14753
8957
8919
9426
11557
9496
9397
5486
9497
7409
5794
2182
14173
8510
11856
9124
9395
7332
7234
9530
14145
10770
8760
12202
16491
5805
11440
14890
9507
8628
7432
13603
9366
13867
13611
14207
12049
7378
7342
8050
11096
11359
7325
9489
7364
13055
7869
11559
1777
11306
8917
9078
13285
9300
7425
11446
18419
7293
9326
8413
9867
12215
3936
11579
6187
10238
13690
13472
7341
9266
9605
7231
11526
9338
8947
9579
7485
7398
5031
9478
7329
7343
7312
7433
3533
9516
14797
15366
9347
7447
3018
11232
11349
8128
7387
13542
12806
11393
12544
9334
11843
14946
7356
12125
8260
13741
7955
7236
7431
14740
7362
13809
9319
9454
8439
9445
14780
7349
9531
12340
9466
8756
8124
7438
7411
5359
9237
11245
9506
9371
6506
10636
14930
10857
13394
7450
7842
12732
6836
12005
9313
10129
10190
13854
14074
7447
13151
13625
14042
9525
10829
11770
10239
8893
7459
7740
14860
6202
6789
8553
11370
13987
7377
13361
7367
9498
11874
8952
8929
12253
8888
13681
11592
9509
13625
10382
9272
7500
8961
8790
8222
6839
9441
9585
15321
9485
11771
14017
7768
12779
7317
9515
11579
11753
14973
7750
7340
13841
9512
9410
11660
9751
10456
8889
7369
11941
8374
13398
12736
7953
8311
9458
7335
8941
9500
14951
7328
7385
5645
7156
13901
9397
4787
10740
8560
8523
8908
9484
5826
7448
7340
2525
7386
9620
5726
14808
13935
11509
10279
11684
13622
6236
9514
7352
11174
9183
14927
10217
7303
8388
8548
7329
7320
8267
13243
8567
9456
14396
10245
9082
9458
9392
7426
10502
11629
7559
9113
10234
9610
5026
7296
7253
14174
9541
9418
5131
9972
13590
10044
8745
9283
7727
9208
9445
11403
15507
8952
9534
9408
14947
8645
15342
6894
9241
11194
8285
8867
10015
11700
11469
7307
11768
7434
7796
7452
13763
8916
8912
10029
11705
9694
8968
11470
6527
6379
9357
13638
9302
8051
7394
11308
13604
9388
9604
13983
8903
9517
8938
9632
9346
9499
11590
7285
6811
13501
12898
9319
13425
6840
9372
10585
13233
14149
17298
9875
11531
7812
8309
7449
16600
9057
13892
8748
9119
6205
7604
9411
12089
9136
9461
9572
9289
17360
8423
7451
8863
9449
2114
7584
10221
7453
11652
9373
7875
7363
9509
9416
8308
9366
10009
8185
10401
14871
8174
14901
7395
12759
7296
7554
10090
7287
8362
8344
14632
13994
9128
11463
13694
11792
11665
7778
17949
7427
8494
9551
15947
7014
8605
9392
9522
9661
9550
5501
8875
8880
7401
9377
7718
6489
9174
13416
8898
7764
7539
9447
9508
15302
13285
7399
5304
12914
9457
14964
7764
6738
9502
9437
11147
11364
5676
9159
9497
9775
9423
7385
7366
13394
8106
13587
5607
12006
9780
13319
22784
7290
14755
8910
11094
11308
2319
9348
11585
9535
9189
10412
8868
11573
7405
9553
9455
11421
8866
9019
6462
7904
9351
10800
9711
8941
7517
7343
11683
8182
7562
8987
9361
8892
7282
9162
9080
9352
7352
13124
13651
8915
13985
6433
5983
6252
7337
11525
9439
9523
8720
9305
5131
7747
7580
11295
8925
10317
5464
9028
9436
9466
11005
13872
9630
10459
12080
5985
9209
8365
14838
11432
14123
12158
9410
8977
9612
7353
11561
7763
13805
14127
9308
11714
9650
10043
8987
5339
7527
15931
9664
7433
7505
6076
9516
15457
9290
11476
8986
7347
8667
8872
8919
10678
7953
9472
9033
8925
8095
12698
7414
7522
11512
9508
9361
9451
11882
6795
6346
8536
13709
8996
4428
14322
6438
14237
14321
7347
11884
13016
9327
8901
7769
6982
6839
7316
7263
12293
9475
11516
7330
10769
8892
9498
10315
7330
10251
12882
11563
10285
10882
8954
12662
13844
4791
12141
9379
9394
15240
9627
12718
6647
8693
9086
7410
13495
14053
9471
8279
19450
5410
15509
7943
8109
8851
9510
9283
11525
12694
13662
9482
8017
9381
13609
14183
8975
13598
8861
9522
8197
12513
8444
11587
12361
8693
7337
1571
9124
10136
9454
13592
7227
11654
9502
7453
9247
9079
7303
7713
8435
8206
9278
5929
6057
9278
7350
7361
7306
8908
6393
11640
11977
11240
10289
7408
8917
8995
12673
9335
12519
9366
7418
7372
9135
11845
13607
10204
9588
11603
12721
9425
8952
13817
13639
11520
4149
9374
15566
8928
9520
9764
7349
3570
8906
22676
9404
13708
7410
11706
7097
7247
7120
9383
11584
12295
11706
14816
12080
11706
8111
8942
13171
9471
7403
11105
11455
14576
16129
7262
8988
8931
8865
9269
9437
8970
9436
13243
14100
6874
8987
15357
6937
9686
9409
9303
9334
14819
12514
9454
7567
7852
9439
8956
12066
6606
8384
11228
14780
11129
7903
8875
9282
9376
13971
10336
11625
7761
9507
8286
8006
13362
9499
8902
8125
9417
9786
7384
8304
11423
20180
6717
8913
7455
16352
7428
7424
8872
10418
11737
17186
9202
6537
13851
13712
12147
13778
12399
5474
8983
4917
8943
9478
13951
9513
8256
7030
13826
8929
8914
15369
9340
7465
13541
7501
9501
13592
8199
16397
8959
9518
9000
12717
11735
8044
11775
6939
9186
9505
8871
8865
9339
11409
8738
9508
5245
1712
15348
14039
9123
13998
12721
10793
8892
10324
13367
8909
11781
7305
9318
8327
7540
8897
9800
11909
6981
14979
10595
8884
14124
6874
9361
8985
9007
10057
9509
9268
9605
7438
11490
11387
12830
9038
14081
15003
8710
13668
8525
7354
8962
14077
7797
8951
13287
10246
8224
8854
7931
14164
5779
4947
7360
19688
11800
13691
8955
7636
9455
9327
7364
11262
8556
7310
13037
14912
9435
10436
8645
7400
13864
14078
14092
19256
8850
8922
7135
9592
8923
13919
8947
9463
11388
9220
7304
8503
8890
12140
8776
9316
8958
8951
16366
7437
9119
9206
8287
7318
9592
1596
8937
10598
14172
10714
9087
12092
6222
6845
9395
13652
16977
10412
8969
6450
7375
7448
9281
11673
17391
4558
9006
7480
9353
10188
8920
11525
9301
11105
10253
12319
11487
5403
9079
7415
8345
9308
9449
8948
9338
11840
11555
8961
14114
8954
5261
9510
6965
7022
13763
6097
15262
13753
5170
14107
9711
9007
9007
11313
11652
11922
9259
8272
22712
11167
9486
5262
9397
13387
9478
7990
6147
13838
7412
8095
13818
11588
8972
9144
9420
7446
9698
9416
8892
8882
14148
9443
12542
8834
9488
8390
17001
9347
9154
9396
9099
7526
6839
7314
7431
14810
7326
15550
7986
14841
7725
12987
7374
9513
8928
7343
9465
9322
9366
8975
11490
7320
7363
9478
15418
6924
5535
8926
7309
11098
13319
9377
9606
11821
11714
7291
13734
14444
7326
8418
9176
4866
13380
7375
8755
1990
5794
12054
9479
14302
9536
7320
12037
7341
8943
13221
12507
9572
15407
7750
12174
7408
9520
7121
9380
9132
9523
9512
9101
5784
9029
5449
7954
9457
13619
7295
2826
13936
7742
11736
9403
13632
12159
10664
14021
13955
12166
9394
9312
7387
15669
14037
12358
8109
19979
9459
14857
8309
9435
7175
16260
7331
13610
8894
8923
9346
14008
5208
8934
9364
7262
8802
6937
4846
11710
13582
13132
5051
7461
16589
8842
13696
8996
13758
8114
8394
9218
7953
10356
11396
7386
9766
8892
7293
7423
7377
9123
7312
8980
11493
9419
8914
13200
7796
6952
7485
7393
13874
8837
11353
9854
9450
9476
6929
9553
9404
8863
10852
9407
9266
9339
8032
9393
9096
9319
14741
7361
7477
15446
9307
11439
13572
8705
6016
7594
9330
12662
9219
6417
7271
7325
9412
9479
7300
7420
8963
9356
9714
9404
16617
9493
8800
9376
10468
9326
8596
8891
15462
6406
8119
8499
11370
13275
13742
13867
12858
9020
8322
9400
12446
6165
13694
2414
4368
13475
3028
10801
8312
7339
9827
7393
9077
7555
8206
10019
13599
8568
8806
13407
11349
7404
13168
11605
9499
9493
14746
9052
14083
11739
9079
9798
8798
13069
6587
8926
9133
13424
10181
7432
9243
10183
13322
8948
8969
14258
5120
13624
7302
10635
9328
9487
7339
9409
13376
7503
8321
13503
8315
14183
9592
11676
9255
9034
13356
12670
8772
7381
11546
8917
9407
13652
15410
6458
11719
9382
11327
13909
9308
9463
8994
14815
14000
8855
13951
8895
13650
9274
9507
13937
9096
12135
8901
7335
9313
7310
14092
11616
11530
7333
12448
9492
9540
11042
9405
8000
8904
7356
9978
7156
11514
10641
9445
9351
13830
7331
10304
7364
11578
8935
14846
7380
8839
6450
6669
13781
8941
5692
9315
11560
7414
9187
9799
6994
13461
11552
13210
8893
9297
7367
13959
14705
7340
6916
9490
9135
11621
6454
8905
7919
11192
3471
11572
8759
9506
3615
13551
9796
13644
8674
8888
13606
8861
7360
7404
9444
10294
6161
11841
9303
5200
10055
15975
8544
8376
9126
13592
9527
12247
9445
11451
4268
12124
9060
4553
9299
9430
11337
9452
7870
7246
7302
13686
7371
11464
9339
7478
10598
9479
9107
9371
12358
8856
8953
12465
7005
9956
9505
13551
11813
13318
12474
11449
6648
9402
11493
8895
10716
9016
6177
9430
11344
9433
13106
7404
9277
11559
11045
9043
8215
7166
7352
13681
20434
14071
7339
11590
7485
8644
13629
13968
8992
8936
9482
11401
13960
9445
8689
7819
8907
8899
7066
9372
6578
10165
7416
8892
7377
9162
6380
14085
9453
15043
9228
11647
9347
9556
9466
11820
12811
11131
5457
9067
8892
11944
2016
9563
7680
10822
9573
11412
8180
7405
8933
11512
8302
22613
8974
10712
10220
7389
16317
18400
9312
12029
11267
7385
7404
7404
13290
7494
7418
11370
9279
13610
13544
11535
14488
7341
7362
13811
8699
11547
8970
7346
10750
8928
5009
9341
6899
7729
5272
7333
7370
10697
7435
4773
8869
6964
9551
8883
9301
9377
13452
7258
7437
7320
9414
4908
9414
4167
13565
5860
8805
9457
8987
7419
9772
6649
5570
7431
10176
11454
9523
16200
7302
7357
8861
9423
9298
9434
9355
7275
15427
10800
8928
9453
8954
7495
7338
9564
10110
9340
13767
17685
9447
7759
13473
13311
9259
6877
10532
8974
8860
7396
13451
8975
7428
7349
14780
8103
6443
12014
9655
9411
5137
7404
8111
9488
13878
8901
13447
9283
3206
13609
9516
12050
8075
14524
5795
9465
14948
11361
9542
16798
7421
9681
5405
5823
7439
9426
9516
10414
14121
9061
9387
7421
7454
13564
15337
11007
5906
11692
15499
5132
9346
7638
7745
8645
7510
11608
9603
9389
6997
8954
8917
14870
9487
11649
9057
11412
15081
6171
5748
9104
9493
9538
9775
11114
9464
8604
8928
9314
7411
9408
13501
9527
9261
5890
8927
9340
13166
15444
13415
7277
12552
9137
14011
15461
12311
9409
14164
13733
5866
8924
5187
8914
3026
6744
8708
8786
11040
13839
11613
13816
14200
6401
11576
8972
7388
8846
11576
7229
12442
8913
13923
13879
8149
13346
9491
9470
7841
11649
9252
8944
10834
8925
6325
12088
13776
13542
9421
9364
9227
14322
11669
11781
11514
9508
1565
9357
9508
8898
7456
13517
9436
11578
11450
8866
7671
9334
7356
5125
13443
9492
6403
7897
13615
9459
8874
8969
9309
13214
13390
8879
5262
14538
8932
13558
9433
5714
7357
7825
9504
14185
13622
9392
6556
7409
7367
4759
11367
9514
9497
7375
13304
11207
8837
10421
8482
7454
8922
9473
8338
17366
9473
9358
8485
9388
6870
7347
7290
8946
8812
8109
12077
6968
7750
11719
13849
13547
9520
7378
9439
11731
8890
11141
13430
9360
8800
6168
9430
7427
9436
7392
7283
9588
9188
9108
8859
8977
10693
9140
9475
6737
15718
6840
8698
9264
9466
9380
13649
9442
11247
7791
8734
8955
5366
8963
7466
7362
5144
8959
11482
6701
8917
9492
12902
7548
15984
7419
11224
13264
10700
9425
15428
11584
8775
8856
6420
17139
7309
8126
9431
9453
8238
15353
8889
8914
9022
7224
7431
10254
9498
13513
5435
8598
13987
9522
11412
14954
10024
9416
7420
15885
7289
9299
9518
9557
9495
6703
13829
12722
9507
13717
9486
7375
8895
13384
11464
9550
8921
13772
7254
9487
13622
9300
9452
7065
7823
7558
8936
8836
14090
9000
9111
11065
9724
9490
7369
13362
9296
8642
9191
9772
11331
6000
8939
7164
9014
19154
8878
12133
13671
7907
9807
14922
12023
9195
5741
4827
11131
9448
12759
7395
9297
8081
11841
12532
8924
5344
9574
13526
2703
11637
8570
7467
9695
7362
8722
5058
12800
14134
4251
6092
10449
9642
9444
6031
4842
12575
9520
8866
16755
9450
9459
8983
13784
13361
7390
7680
8884
14105
12206
7890
10786
6278
7357
9447
3017
6479
8965
8285
9329
9400
7985
8901
6476
5368
8970
8693
7873
6224
8617
9038
9308
8894
11844
13785
7470
11812
10717
9926
10097
8801
13702
8963
8891
13088
9434
8990
13940
10021
9491
8866
9447
8873
10288
6871
9429
10153
7390
8621
7470
10036
6453
7536
13968
14983
8952
9422
10005
5405
9449
7829
6547
9798
10949
11600
6440
9433
13887
5564
11993
13706
5442
7371
8473
6474
8991
10283
11943
9157
7411
11820
23621
10846
14166
12814
8962
16743
9419
9670
8863
17636
8884
13316
9386
13435
7450
9302
14882
9283
6788
11878
15989
9335
13271
8991
9535
9476
7271
7272
1465
11933
9435
11722
11709
11854
7952
12749
9464
7373
13808
9371
8926
13758
6959
11523
10994
9598
6385
8841
5390
8985
9410
13793
11421
11625
9700
12189
11531
13796
9526
10554
9524
8944
8839
9975
9323
8932
8108
10294
9531
8310
13565
9571
14891
8897
11722
8978
12008
13464
9425
8829
9172
9518
9394
16836
7834
13205
14070
14992
9609
9356
13431
9483
15000
9612
10385
7381
9600
13130
14095
9604
11960
11580
7392
14136
8996
8092
6424
9553
9452
7341
9010
9461
13453
1964
9438
6854
14079
9486
9419
15336
9341
9316
9011
9517
10958
7363
8186
13553
8928
8944
7370
7451
10323
9911
9461
8895
9501
9164
9378
8968
5118
11737
2685
9359
9564
7483
11403
16780
8022
7341
12138
8892
7429
10132
9348
8369
9258
9397
9440
9250
7329
7436
7346
9341
7375
7395
5162
12529
8430
8633
9073
10076
15115
9108
6992
6903
6953
8221
13750
10145
14098
9271
7321
13101
6872
9412
8877
6817
9267
7458
7344
7409
8891
14041
11941
7847
7339
8930
7470
10325
7459
8593
6372
9089
14030
12238
13659
9487
11506
8835
9520
13605
7915
5124
9536
11540
13652
7237
8903
4758
9319
7329
8578
7999
7369
6272
8823
8987
8894
12746
9091
2316
12019
10322
8976
11602
7358
7364
10795
8893
9515
9404
8703
10639
11936
8990
9376
7441
8831
11745
6384
13620
7361
11672
7388
13666
13846
9430
8835
13501
7370
9716
7441
7464
5187
13406
9469
11253
9573
8886
9654
3167
8870
8689
16525
9801
9282
10268
9644
9412
7364
11712
9607
9097
3280
9113
13272
7975
7327
9374
9286
14105
12434
9451
7436
12342
11254
11462
9021
4359
7304
8329
12083
13562
13048
14885
8039
7458
11400
9502
10963
11632
15245
9530
9488
13640
8241
4779
9000
11466
13431
7584
7778
9743
7395
8830
24138
14141
9422
6737
7259
11854
8865
4809
10428
13685
7347
13511
7909
11818
9394
7430
10306
10911
9460
9718
7099
7347
5721
8888
11575
14774
9883
10188
13826
7404
9220
11573
4883
12294
7350
9501
9852
8905
13138
9291
7350
10644
7443
13235
8576
9885
9377
5844
8750
8902
11683
6172
7106
14133
7401
8428
7297
9308
9451
7404
13345
13642
13152
8902
11727
7353
8890
8882
9438
13497
8584
14127
13778
8513
9425
7303
9382
9538
8904
7419
9542
15415
9126
9717
9415
9330
8166
8989
11689
9423
11589
8845
12553
10530
7315
11399
8848
9545
8971
10462
8886
9271
9360
9496
11555
9375
11214
6425
9447
8995
23009
8018
13525
9449
9340
11666
8661
14425
9309
13947
9201
11247
11592
8828
9471
8952
8972
14986
11793
8340
9456
7888
6825
7342
10100
7329
9290
8184
7744
8226
8312
9010
9003
7367
7424
8951
8965
9530
9966
9122
6496
11547
13724
9354
9397
7440
11294
8959
13970
8770
13402
9324
8323
14067
7454
11242
7315
13903
9689
5063
9505
2834
9448
14354
9463
9463
13656
8432
10332
8903
7355
9433
15343
11464
12523
9384
7758
11470
13627
8425
6421
11727
8551
11077
9404
13639
7278
13317
7180
9590
8930
11362
7574
8926
11228
7495
11740
8864
8809
7273
8914
11636
12515
8805
8793
9120
15362
11599
11426
17100
14185
7783
9334
10083
9530
14101
9542
13813
11479
8283
13338
13472
12837
11178
5097
7339
7332
8378
13339
20997
7354
13932
19909
14132
13662
8863
7342
9273
7360
11248
7853
8978
11545
11413
9135
10954
9478
9336
14944
8334
9501
9065
17002
9007
7968
13769
8945
7631
12536
11649
7420
13154
16592
13312
9878
7426
10536
7893
7417
9449
11532
3610
13582
11757
8917
10347
13621
9287
10283
7249
11606
8989
10882
6436
13784
8753
7390
8094
8878
7361
7499
10057
16172
8365
10173
7359
3411
12755
11558
13718
14258
6398
8903
9538
15460
9504
16030
8957
6226
8005
9489
11811
13368
5044
8490
9244
16129
7966
8913
6342
8187
11235
8971
14896
9517
10047
9424
13910
11689
12715
9363
11364
9208
5072
9041
8901
13733
9418
11261
6479
9405
9450
8925
11718
7370
7384
11709
4754
1919
9737
9027
9486
9478
8010
9522
8895
5088
13607
10797
11118
8424
13582
7431
9616
9386
7330
6452
8226
7142
13470
8942
8901
8048
11738
5102
9332
2995
8997
8765
8480
8931
7461
8928
8937
9096
11728
16028
13477
13345
7328
13955
5477
12003
8934
9513
4788
13375
14034
7474
23218
7467
8257
12482
8972
9408
9203
9342
10731
9422
11615
14738
6894
14088
8921
9495
7792
13283
9486
7499
11686
7421
9012
9558
7376
9361
9465
9393
7833
13019
10173
8915
7287
7287
9444
14932
8930
13725
9486
7355
13894
8366
9322
11654
11314
13781
9479
8850
9521
8409
8918
13404
16862
7348
11696
8957
11509
9305
8884
6139
11890
10540
8879
8944
8915
7354
8905
7313
8905
13719
9424
9343
13148
8965
8447
9387
9496
13770
9512
9350
6783
9630
9698
9732
8872
7495
7429
6912
9661
7375
9629
7514
11765
9133
4847
7391
8902
11712
8938
11508
10002
9719
6415
5375
9118
9946
9479
5604
5465
8569
9301
7416
9436
11566
11301
8925
9379
7336
8241
7492
9516
9577
13586
8998
7384
9481
11383
10899
6342
7407
8847
9335
7921
8724
9525
8955
8344
11994
9230
8967
9496
13749
8967
9494
9554
13774
7749
9300
9410
7393
8916
5206
9518
8940
8340
7393
11838
8850
14508
9382
11451
8832
9264
9445
8985
11626
10797
9504
7978
8990
13654
7146
9512
8952
8993
9903
7413
9494
8947
10124
7329
9515
9316
9490
6120
7518
13330
8977
9238
9503
9460
9076
6529
9519
9528
12657
6484
9179
9777
13228
5418
5205
2884
11008
7504
8805
9374
8224
13668
9273
8951
19489
9436
9313
6440
15352
9657
7299
9140
7776
7301
9159
12859
7770
10029
15264
8891
8056
9463
7267
7713
8889
13764
13593
9173
7413
7726
13773
11528
9317
11669
10728
13350
12887
9298
9515
10075
9365
9648
10735
9401
14794
9698
7941
8856
8919
8869
8946
7350
8892
8481
11924
9324
7429
12006
6437
7331
10440
7439
7395
7330
9342
1819
7325
8826
11085
9334
13728
9493
14138
9213
7331
8911
11510
9499
11474
13921
7272
9465
9271
6177
5461
9242
7250
9387
7489
7378
8922
6607
13480
7433
7424
10292
11701
6749
11610
9436
6942
7409
6800
9516
8797
11067
17195
7776
8909
11559
14693
12312
6361
11591
2907
14235
9298
17353
12021
10658
7373
8517
7324
8912
6274
11648
6795
13877
8130
6916
9391
7420
10079
7435
9341
14754
7361
7723
8049
9433
15328
9343
13911
7382
12309
5273
9425
9498
7474
13909
17329
11725
5544
14579
8933
7357
7311
5346
9528
13848
12742
9376
11903
11931
8132
13635
9502
9028
8875
5470
8971
14751
7288
9348
8961
13882
8853
8906
12554
9414
6394
9060
9284
6403
9420
4381
14926
9271
13548
18538
9846
9388
9407
14195
11136
9321
14938
9077
9391
14950
9082
13622
9070
9480
7950
7489
9487
10453
8798
11762
11843
9374
13735
15696
7242
13604
13803
7430
9109
5188
14940
9417
9547
8997
6981
13427
9586
15321
7696
9903
11702
11604
14794
8789
16593
14156
6758
9287
8804
2166
9495
9196
8203
8914
8270
8747
14239
9382
8822
14756
10246
9186
6749
14684
9736
5713
11554
6477
7397
9088
16217
8754
9249
9478
9007
11932
12710
14529
11666
5185
11608
9408
13827
9433
8902
9198
7263
11595
6866
12803
5242
9568
6816
7321
7406
8871
9344
8936
6870
8922
8312
9461
7301
13531
9102
9150
8117
8909
8865
13857
10590
8942
7358
9537
7246
9192
11447
11535
9496
13043
8152
12668
9497
9406
5506
8754
16232
8973
8129
9408
11474
13747
11859
9497
9365
12740
8918
16228
11512
1911
7327
3740
9047
12159
5142
9454
11523
13562
9506
18822
8200
9474
11274
7348
11479
9965
11890
13291
8979
8918
7597
9872
7244
12788
13911
11391
10389
9034
11486
9447
8937
8944
7831
7557
9447
7422
9449
8126
7439
11086
7445
9413
8101
9056
10024
11647
5575
10686
9399
8816
9546
8861
14032
8679
8346
6873
11513
9295
14308
7428
7309
5664
13575
13779
8506
7344
8267
13770
13249
13926
9404
8829
11905
6345
8797
7422
4823
8791
8001
9204
8942
12273
7422
9503
9445
9703
13606
9438
13235
9566
9327
7723
14836
12655
8942
14214
7241
9016
14613
7295
11572
10201
8923
8886
9399
7484
9475
9712
8923
8927
9246
5671
11588
7493
9414
7058
8863
13637
9555
8890
12660
11646
7260
7399
13387
5133
7348
7347
5098
7247
6474
6912
11257
9379
9489
9599
13564
6901
12263
5099
8921
9381
14002
10491
10134
9366
13033
6830
16280
7876
7387
6871
6873
9506
8196
7981
9340
4749
8821
5564
7401
7315
11247
7469
9359
7319
9181
7340
8902
10560
8079
14028
7335
6481
14701
9507
15520
7893
13584
8911
9390
5247
9409
9415
13799
8947
13580
9392
10103
12555
11259
11393
8964
9024
10028
14672
1948
4802
12379
9113
7357
7427
11247
7120
7344
9017
8284
11582
13611
5198
4879
7438
9588
13321
7423
13888
11530
9487
6788
13954
7919
9548
12209
7371
13541
14563
8342
7315
7442
9349
14929
9471
10216
14892
9503
7348
12735
7656
9424
6778
8986
4262
9010
8555
10327
8995
8710
13302
9640
5217
7405
9429
9901
8966
9727
13415
7373
13495
11404
11635
7125
8064
13655
8887
10189
9453
8943
9380
13728
10177
14305
7256
7444
13481
7585
11456
11745
9495
10223
4263
11667
9512
9470
9499
14883
9142
7800
13686
7308
7498
13952
13654
9350
14026
9335
11712
14039
9546
14014
14737
7363
8915
10193
10476
9442
7427
7298
6803
14422
7808
14961
9450
9733
9366
11628
13279
9604
7718
7487
8202
15926
8932
13679
7249
10238
7351
7493
6517
8689
9404
13813
14922
8864
7379
7378
7896
6835
10124
9608
11292
8939
13746
9518
12490
8700
12300
14605
15506
8541
7547
9461
7462
9758
9608
14502
13634
9349
13633
3322
13595
9453
7429
10662
14718
10752
5217
8177
9133
11830
7554
9930
5188
13812
9577
9501
7402
10713
2886
11860
7422
15666
8424
9385
8006
9260
8936
9065
12138
13898
10477
14368
15384
9422
11647
9493
12661
13868
10465
7383
7394
6918
11141
9614
7425
9559
5142
7457
9389
7835
8983
8803
9034
9361
10460
6841
15462
7892
9335
5514
7361
7310
14915
7457
7508
13404
14890
8946
8900
7286
10197
7425
13455
9395
13665
7509
10683
14924
2213
1652
4611
9434
8979
8072
7287
8001
9460
11457
8718
6922
9536
13962
9513
13872
13828
13400
9478
8626
6240
9270
13383
9437
5889
8809
18222
6433
9537
5403
11835
9340
11657
9395
8840
8019
13475
11084
8954
9453
14984
12732
8594
8836
6258
9004
9378
13800
8978
9328
15096
9447
4286
8313
9433
9509
9396
13509
7366
13613
11953
8836
9047
9347
7531
8609
8151
8141
9455
11142
9463
8920
9459
1565
5933
9495
12763
7358
11622
10218
9511
7358
7862
13512
8887
10527
10767
10770
9115
13584
13571
9433
9315
13698
13493
7753
11161
11464
7247
13904
9262
8877
6414
9414
13572
7347
12657
8947
8281
13174
9508
9510
11457
8975
9322
7376
9525
11548
13652
7295
12112
7503
9509
9408
6430
11950
15622
8797
8736
9459
15449
12768
11676
14560
9508
8881
11733
9005
10660
6416
13764
7551
8985
12075
9247
12612
11812
6247
5794
7457
11857
7388
7393
9555
9471
8866
7426
11936
16406
6968
9332
13883
6868
11703
9527
9500
8900
10218
8381
5145
9694
8859
9367
8847
1957
1933
9494
8991
8938
12949
7390
15188
13758
7398
14076
6178
8900
13639
9383
12708
9521
9515
9411
10594
7283
9322
14040
9528
8458
8926
14178
8978
5663
9886
12164
8846
6050
9331
7508
13970
13761
13628
9239
13971
8937
9388
3620
8991
7571
4556
9410
9465
9472
9204
8957
14208
8942
7042
9244
9463
14693
9088
12324
7422
7338
14904
8876
8307
9203
9322
4946
6835
9022
7396
8929
5189
2133
8975
12653
9404
13699
13553
9504
7371
11256
12822
8004
8995
17649
8188
4893
9470
6076
9466
9497
17218
9517
10742
9403
6412
10134
8985
6404
9412
13498
10082
8576
9466
10175
9188
9558
11796
13446
8314
8897
7376
7219
8207
15026
11568
8927
6209
9461
16046
3576
14103
11759
10484
11544
9511
14105
8946
11958
9223
9649
8937
8888
12260
5871
8801
9335
10043
9013
8739
12598
5783
9459
9545
9588
7941
14004
8396
8938
6592
9512
8996
9433
7304
8912
9298
7352
11086
9267
13307
7415
7193
7482
9370
9365
9357
7163
13662
8135
16916
7880
12818
9501
8960
8941
11574
13777
8956
8921
12001
12751
5390
8911
7343
7341
10615
4854
8239
8857
13663
6484
11696
14944
9249
9466
7441
16329
7384
9028
13067
11581
8910
9579
9471
11602
8977
12569
9174
6410
8059
9346
7317
11486
9363
6086
13877
10790
8976
8244
9116
7421
7358
11716
9503
7497
9311
16730
13639
13458
7332
8990
9504
8533
6096
9260
8275
9362
13575
5238
10239
14957
9103
13903
9351
9472
9300
11636
9365
9512
8458
11716
9575
6302
3361
13675
14129
7331
13352
10948
7840
9368
5392
13616
14493
9292
9712
9710
11273
9363
6829
11332
8893
7362
8871
7452
6983
9443
1855
13530
13680
8950
11346
11220
8077
9392
14888
13723
17100
7479
8329
10505
9092
9082
7510
13644
13446
8172
10275
6777
12759
5422
1923
13678
5990
8976
8241
11515
8153
9361
12301
12053
13385
8954
13296
13397
6247
13196
9279
5490
9284
11781
5691
9322
16248
7359
8287
11944
8331
15951
9474
8098
8997
7336
11640
8901
5189
14100
4670
5411
8835
8715
6984
13647
8021
10009
9265
4904
8431
14413
13558
9016
14894
13832
8859
8992
13902
9524
6437
9045
13810
4785
7449
14276
8963
8952
7301
14270
7266
6399
11081
13659
11677
12200
5203
16423
8129
7388
11520
12744
6213
11724
12226
5141
14072
9154
7282
8901
5104
8777
14029
8993
6453
9436
11927
13899
9549
7362
6839
8358
9774
8151
9025
12758
7245
8732
6060
7877
9240
13672
13969
10747
8978
1869
7821
9448
9000
11057
8835
8314
12302
8899
8180
9192
9791
8925
12472
7904
9504
3355
14970
8969
14932
9598
11333
9621
7419
11489
13842
5172
10556
15501
7230
9356
11205
9032
7952
7300
6484
11726
9450
8319
13611
9382
13688
7311
13853
11609
7219
9401
12075
12366
8803
9399
8893
14350
13732
5709
9477
9519
5266
9434
11109
9302
13161
8933
7470
11597
13635
12364
9525
9562
13240
2854
13802
2850
7358
11651
14996
10530
9372
7379
15782
13624
5504
3604
9541
7964
1575
9002
7453
13970
9122
10464
9018
11436
13514
8949
7416
8974
9418
9492
9530
8985
13466
10525
8676
5682
7406
10862
9429
10260
13627
12681
5513
7274
12458
11068
7060
7418
7303
13982
10115
9433
8705
9385
13370
9330
7369
7293
14889
13969
8846
15405
7265
9247
9131
9480
9523
6484
7335
8836
7351
6271
9337
11522
14888
9350
6717
6798
7010
8965
9274
7429
9175
9449
8928
9354
12458
8824
8896
8863
5363
8983
7324
11564
5426
8623
5779
7262
8918
11386
7451
9425
12728
14898
7861
7341
13463
9400
4859
4852
11356
8978
9257
8791
9414
21187
9223
9583
10211
8920
11373
11544
1939
9579
8926
8660
8986
11476
13459
7453
11704
7869
8021
9321
8909
9251
9058
11529
6982
9112
9670
7331
16301
9327
7346
9390
7538
9789
9606
8889
12192
7379
7353
9462
9458
7341
9422
12367
8914
11334
6853
8457
6604
11667
9438
9335
9531
7264
7884
7778
7417
19666
11494
3533
14836
7921
10351
9289
7376
9635
12707
10378
8896
9374
8579
13486
14674
7888
11877
5510
5782
15461
10287
7884
8941
9589
11471
4759
9027
12795
6847
12959
8135
7313
8949
7436
7912
14869
8975
13942
7356
14587
8875
10049
8829
5087
5100
7743
14913
9033
8197
12733
9320
8924
9401
8888
9593
9615
9612
7353
7369
7637
9425
9348
7490
11693
10275
15320
6161
9615
14926
9392
8903
9288
11344
8935
13717
8917
13292
12183
13203
4450
8947
11554
14912
7422
9387
14918
7745
7268
8827
8911
9250
8736
7443
13310
4779
13901
7318
11734
9408
6918
9532
6489
7362
7456
9537
8957
10202
11643
13672
8777
9490
8786
11790
9549
14935
14137
13073
8859
13635
9120
5202
8932
9497
6424
11429
8736
9514
7352
13723
11584
9520
11373
10270
10132
7935
14968
8888
9544
9469
7533
11954
8063
7310
7455
6723
10659
7389
7324
9515
13638
7387
7332
13461
9006
14623
8916
9836
7905
11647
7361
7250
9218
13651
9386
9539
7700
13745
11084
16633
10408
15340
12892
12878
7885
11958
12764
9541
9630
14092
7785
9619
8719
7409
10838
7325
14981
14899
9597
9110
8805
11564
7488
15520
7420
9398
9772
13038
7442
7270
9353
13541
6767
9339
9415
12214
12206
14949
5182
5172
10629
7523
18759
9491
7263
9355
9889
9456
10112
7445
8375
13576
9412
10167
8802
13373
9511
13390
17529
9141
8442
11650
7503
14954
9474
11702
7407
14051
8964
9592
10115
6816
8887
9493
12704
8963
19421
7263
8885
9471
6940
8971
11648
10616
7343
8903
22558
11659
7395
8698
7481
9550
9857
9516
5401
11784
7425
9449
11712
10342
14307
9512
5779
8197
11524
13760
8910
9142
15326
18893
11477
13487
9368
9367
8911
1246
17167
7780
10306
8050
6406
8584
14991
7459
9389
7433
14111
11661
13470
8931
1693
17389
8938
9160
4798
8250
8083
9528
10924
10087
8919
11980
8882
11632
7984
8931
14508
8458
9490
6464
8384
9543
8917
15134
6823
12759
11837
11715
6306
13830
5332
11559
9355
9441
7779
7308
9466
4248
13623
11726
9132
9728
9329
7483
13397
9267
9000
9443
8186
10480
9403
9359
14821
8019
13850
5012
9151
12674
8806
7364
9499
6870
7417
10376
7450
8972
9116
13679
5173
7358
8906
8427
11589
6122
7993
9369
9027
14826
13472
7479
11721
16360
9562
9073
15012
8060
9263
7506
11578
9529
6145
9335
9375
11275
8483
13482
7422
9528
12130
14399
11514
7392
13146
5156
9251
13369
13634
9194
14939
5748
5216
8932
6410
6925
9296
13613
9437
7415
9155
11536
8847
9212
11493
13562
9580
1864
9494
9435
13457
7302
13418
11341
11521
1857
8867
13543
11241
5826
8995
11493
9423
7285
10806
11324
8709
5205
11484
6180
9518
9363
13722
13349
8491
13831
9300
11688
14855
13464
11688
8913
12373
8307
8864
9403
9588
11525
9325
11139
8483
8939
11864
6779
12453
9333
13723
5821
7459
7352
15531
12792
7367
9639
11511
8918
8924
12747
8185
3625
3625
9409
8906
10589
13405
9329
10092
8670
17326
1678
9303
7325
5097
5900
9367
7246
7519
9389
12161
4802
4785
8892
10280
9467
9482
9460
7491
9007
8387
11150
4320
8946
11514
9653
7331
7704
11574
10882
5904
13817
9101
11551
14040
9267
10138
9440
8921
2483
9438
9651
9471
8877
8865
7385
8882
9060
14044
9487
13245
13842
8925
9372
11596
11698
9491
9338
8913
9522
9350
9322
7295
13578
10891
9368
13895
9346
13916
9190
8320
14931
9230
9389
16291
15101
4628
16221
6206
6373
13620
12215
8895
11570
8968
7357
14008
5622
8890
6918
8868
9453
14906
13805
11326
10208
8960
10087
7837
7385
14201
11507
8635
9489
10247
9320
7389
6400
9622
7457
11687
8894
6892
8146
9296
6261
13753
7432
9400
9230
11845
13821
8781
9465
5121
5471
5988
9304
11229
11464
11687
9446
3345
14090
7379
10618
9405
9289
10642
12067
11657
11917
13586
11824
11513
9447
8924
9325
9416
9363
9383
9512
16366
7449
11768
8826
14176
7356
11939
9331
9283
8870
11388
6298
8944
13644
7356
9413
15934
9508
10212
11513
8894
9485
15331
13652
9326
9395
8991
3208
13248
7931
9977
8845
7439
12429
8895
15372
9389
10123
9366
8871
7475
5931
17151
7389
2412
11527
8867
5229
9480
6194
13685
6594
8388
9314
9299
5212
9177
7335
11596
8917
9378
12291
9327
6131
13307
6348
8234
9691
8884
5256
7326
22292
7330
13647
12506
7351
9147
9529
8668
13517
5506
2073
8161
9510
20801
7358
7876
7392
7461
4813
9081
9099
7499
8624
8727
7398
9463
13591
7836
9101
8342
16129
7316
7482
7379
8900
14018
12471
9531
9489
6509
12634
9110
9471
9508
9597
12293
7350
11329
13910
5594
9376
16218
9109
1862
9347
8954
9487
8849
9359
7339
7332
13114
9432
9211
13493
9240
4765
9457
9425
13723
7606
9248
13888
5389
5181
13794
11732
9434
8912
10064
9402
13361
13369
6175
8959
8934
11933
7935
9522
13612
4957
7310
9539
9424
8683
9438
12708
9656
9417
12841
9590
11700
1959
5527
7314
9495
16182
6912
8069
8979
8888
13962
8906
7312
5595
8930
14916
16629
8977
8811
8900
9430
10594
9179
5107
14112
8889
9492
9433
9279
14110
8460
6172
11320
14734
8838
11702
10402
9272
12166
7838
12937
8526
11762
7298
9310
9508
7710
9513
7501
9385
9527
9447
9213
13980
11519
9345
13719
8921
9538
12799
9522
9475
5484
11647
8481
10819
13389
9417
7211
6713
14925
6441
15412
10630
9384
9651
11126
12773
8773
9533
9680
13925
8063
7872
9506
8934
8344
6470
9622
7117
6430
11237
8200
9445
11523
13131
3895
9514
5425
9062
7520
15002
12686
9478
9008
8782
9438
8930
8942
9419
8478
9127
9514
8290
9537
7185
9417
7445
7317
9056
8855
1928
10824
9369
13535
12100
12595
8099
8859
9451
12280
11494
8897
8790
10580
9400
6288
5471
6809
9393
10590
9584
9513
7302
8863
8992
9402
9420
13922
11478
9519
8990
12727
9562
15347
13760
9504
12064
10670
6420
8905
16993
8045
13668
11577
9137
1811
10442
13597
7283
14468
5291
13341
9254
8131
9440
17409
7589
9266
9977
5455
9629
9529
13680
15260
7761
11678
9470
14636
10753
7530
9363
9415
7835
11981
7458
8967
7376
8969
8942
3144
7906
9642
7396
11649
7343
11768
9326
14157
15161
9457
9716
5748
13898
9379
9007
8302
9032
9565
9013
7686
13587
8935
6867
13420
9321
7349
11929
16339
8955
8994
7360
9131
9000
8602
8275
13583
8746
8951
9296
8899
14664
4966
8511
8797
13871
8982
13711
7216
11687
9524
7300
11490
11578
8859
8859
5132
6696
8950
11559
8962
10912
14061
9419
7281
8938
12897
7333
9283
9212
11482
9246
9328
11531
9547
9346
11037
5821
11312
9714
9394
11579
7525
7363
6845
10513
9536
9419
7363
9301
9519
6883
13724
12563
21721
6785
10192
9702
6337
7384
7356
7343
7346
13860
14742
9536
6800
15322
9350
9633
7350
7433
6953
9095
11561
15326
7401
7362
7247
14787
7358
7085
4653
7266
7402
4489
9343
9386
11588
10318
13926
12247
8108
9616
7283
9708
12813
15488
12026
7418
11452
14191
13492
9577
7392
7339
15950
9123
9286
9539
9298
7405
7262
7353
7254
8053
8165
14879
7218
9047
7977
11605
15471
8042
9561
7320
9472
11275
9175
9466
7280
6592
7359
14844
9119
9344
11565
11227
9884
8036
6830
9120
10110
9368
10202
9535
9281
6806
7498
7720
7791
9057
9381
7114
7729
9060
7671
8145
8148
8001
8121
8590
10333
9592
12067
12242
9475
5701
8985
15417
9392
9355
13426
6706
7388
13587
7414
9390
5386
15401
10759
8667
7346
10393
7476
9500
7413
7400
10001
14297
11312
16066
11889
11792
7548
7357
13844
7313
7500
5353
9510
10475
7763
10621
4856
7381
9480
7381
7306
6010
8256
9630
12616
9437
12747
11211
7748
7359
10458
9321
15326
9258
7386
6590
6591
14831
7536
6808
6871
7397
8826
15336
7370
14978
9449
11362
10972
9447
7779
11295
7683
9548
9214
11633
10610
13902
11497
6827
15741
5424
9059
9502
7302
9502
9503
11438
9460
14372
9533
9391
9535
8915
11070
10141
6110
7405
7379
7884
8565
9586
13620
9524
6841
14085
7609
8270
11564
13784
10244
7451
6214
10076
7295
9141
6425
10138
12161
7508
19256
5186
6854
9611
10345
9637
14065
7752
16556
13761
7407
9476
13801
7625
7548
8132
9374
7327
11607
6943
11423
7361
5986
11692
5262
11334
15929
6428
9121
6832
13934
6997
12702
9463
11688
11623
7470
7341
7484
9575
6441
9559
8898
13635
10180
7475
14872
7366
12655
7331
6796
9393
13476
12743
8854
8855
7441
11615
7211
8877
7458
7399
11556
7795
11095
9431
4158
10372
13705
16243
9256
7339
6876
20309
10848
7404
11915
6449
9595
9367
7924
10229
7354
13740
7180
13670
9488
7424
10844
11207
10793
8914
13640
8879
7436
7363
9364
6834
9556
12525
11304
9128
7418
6580
7363
14200
9586
7217
11405
10762
9274
8874
8822
13532
8218
7417
8870
10119
8987
11652
13673
8864
7915
5746
7433
8049
7257
9586
7362
7384
12877
5108
10992
7393
9973
8121
8230
14029
14448
8036
14906
11549
7567
15357
7919
9895
9444
9542
14852
13658
8865
7315
14421
9599
7905
13795
14850
11793
13959
11249
8267
9462
8880
7303
7356
9365
15371
7382
13520
11293
7332
7952
2713
13673
9699
8135
7004
7014
7385
7803
11764
8886
7094
9466
7391
7347
6956
7453
5475
6405
7477
9442
14375
7418
11359
7015
11551
7460
6442
7508
13134
13972
11600
11742
7346
10036
7376
7979
10981
7371
3325
9542
14853
9493
9500
8952
9441
14210
9649
9063
9212
7337
7400
9386
6901
5450
14392
6902
15409
10342
10017
9533
7302
9060
9685
7234
8776
8368
8984
9415
10166
8930
7465
9621
6862
9286
7350
7459
9529
12599
12611
8194
7382
7368
11571
7175
5302
5307
5302
15898
6967
14875
7401
9467
9470
14908
7365
7502
7383
7343
7984
11836
13914
9618
8960
13665
9283
9177
7322
9210
12049
6942
7337
5879
10905
11755
8901
13633
7437
9550
7419
14916
10318
9042
7343
3333
7535
9537
11013
9509
9225
7390
7384
7460
10494
7897
7143
9473
5061
9338
13169
3515
10368
15381
7936
5729
7372
9742
8933
7302
8518
5622
7281
7017
14114
7346
8941
14026
14930
2723
9588
7356
4942
9396
14913
10239
9483
8830
11604
7923
12746
13678
13660
15579
10612
12363
10791
9418
14240
7418
11162
9524
14898
7429
11835
9378
14093
14924
1909
9653
11243
7537
9407
15977
6405
13608
7483
8873
9703
7339
7574
15009
7319
9428
9745
13667
13913
9053
9426
11471
10053
13781
13372
7345
7377
8921
11162
7209
9144
14883
7430
8606
5061
7368
11587
11802
7578
7479
17147
7694
7107
8939
7441
13716
13639
7383
9318
14971
7374
7367
7392
7392
6921
9242
9132
9234
9120
11470
9121
9122
9765
6849
6931
6936
6866
7456
9539
7412
7329
8601
10594
7378
6963
9436
7392
8924
13962
10750
9340
8958
13679
7470
11434
9183
11330
11709
8985
7489
7392
7470
4356
11220
10384
10672
10892
7392
9698
6849
12726
13848
6817
15523
13633
14756
7387
14968
7394
7493
8858
14239
14993
7574
6819
11430
9596
7239
9205
9408
14081
9381
9402
7809
7443
7352
9555
15248
13982
7406
6748
7331
7458
9236
13703
11514
11470
8875
7410
8027
7409
13632
10727
8618
6850
6863
7488
12925
7568
9392
9533
14038
10380
8095
7014
11421
7570
6837
7303
9781
9378
6768
9085
10507
7449
7291
15528
8767
7413
10579
9378
9507
7566
7376
7095
11748
9509
12353
7565
7387
9254
6925
15369
9543
9543
9459
7450
8698
7571
7447
4510
7267
6727
9280
7536
7568
7398
7567
7443
13676
7451
10181
9557
11810
9437
6849
6825
7566
9674
11620
14195
7460
6857
7408
14420
7411
9435
7503
11272
13687
10371
9416
9711
8794
9353
6839
9469
5113
7502
15504
6831
7264
7883
14924
7498
7397
14358
9359
9858
7407
11414
8850
10598
14145
8948
9308
8598
9385
7350
10094
11875
7390
11355
11687
9419
9372
14950
7169
5390
6470
9214
9542
8437
8070
14009
14895
7362
8718
7372
9381
8937
7343
5179
9414
7356
10280
7318
11807
9376
9710
10234
4744
12458
9375
14979
14947
9385
8950
17611
9559
13362
7670
8981
9498
9449
7902
9350
13713
9328
14962
9139
7346
6852
9394
9219
5119
7319
11812
6826
13942
11596
7406
9540
7313
11686
12815
9292
10230
10102
7344
9647
11580
7512
8962
15360
14883
7497
13845
9332
11980
7318
7439
7416
8954
9551
4428
8475
13331
8952
7366
11299
7358
7057
9348
7464
9376
9356
13479
12672
7496
13934
6023
8961
10349
9540
9541
13745
5341
9589
13338
13397
10893
7792
9098
7910
14113
9380
7391
7468
7365
10060
11760
4759
7156
14958
10385
11818
9155
9370
7276
7357
11300
12423
5234
14941
10332
9544
7232
14853
7371
7354
9328
7364
4704
14830
7326
7383
9345
9629
12277
8075
5558
7447
9190
7193
3804
8555
9404
12949
9336
8978
7570
11504
14804
14929
5238
7456
7569
7345
7563
10333
3787
9825
9518
9466
5957
7422
7960
6895
6864
7566
7564
7562
7567
7563
9320
7848
7564
9709
7885
7562
7567
9520
9474
7568
7418
6841
6870
7283
7559
7565
7030
22378
9345
7568
7393
9527
7569
14933
7568
7571
7348
14436
7566
7354
7541
7359
7567
7036
7563
7569
13679
7567
7567
7566
7569
7542
7569
7569
7568
7565
7036
7430
14400
6880
8221
7563
14334
7570
7564
8001
7565
6866
7558
7568
7037
9270
11679
7195
7571
6835
9836
6819
14089
7569
7823
10205
10135
6753
7572
6825
11287
8380
9364
14914
7468
7448
7569
6868
8566
13917
6860
8989
6838
6429
11670
7764
6879
9373
9555
9524
6861
8758
9432
9403
4430
6829
6848
7567
9298
2468
7341
9093
5454
15045
8754
14510
8691
11785
11372
7320
7192
8830
12690
7528
11185
13268
8149
8215
8062
7360
11545
8922
5249
9403
8842
7358
9258
12751
21616
7906
13394
7364
7435
13964
11583
9448
16460
11612
10095
6154
7408
13426
8952
13346
9268
7427
13697
15330
11641
9393
13140
15356
5187
9002
5582
8909
8939
7396
5475
7423
7350
8586
9125
8898
13678
12988
13840
7979
7116
17669
7510
10424
5400
8151
5248
9509
12735
6350
9071
6468
13898
11565
8968
9561
9434
7964
14019
9325
8916
8895
14078
9443
8961
11651
9444
9965
8982
9321
5280
9618
9711
9039
12133
7347
9536
9366
7326
13335
8131
7401
10156
7359
8945
9508
9494
16636
7344
1786
8971
13905
10843
8957
9449
9495
6416
8963
9521
1902
5710
12667
11514
11763
10005
8588
13940
9557
7914
13945
11778
11391
9517
7313
8925
9007
5272
15323
11583
8927
7970
14056
13672
8705
9129
8978
9472
17263
11548
7466
11698
11906
11466
9181
5093
11110
8915
7446
8921
7370
14261
9454
12125
16960
7417
11217
8910
8980
9421
11695
17253
9454
9281
5240
9084
11606
6210
10323
8964
9151
16493
7067
7948
9607
9013
8912
8560
13408
9382
9403
15304
11732
9117
9324
7388
9315
11864
7374
8707
8931
7560
7560
6825
6751
6861
6839
7553
6905
14676
6765
6852
11573
9586
7576
6854
9334
6857
9321
6866
6829
11522
7432
5008
9321
9581
12803
7157
7519
8414
9406
7378
9499
10431
6831
7561
9338
9338
7338
11839
7352
7451
13639
11833
7418
9547
9316
6765
9618
7459
14195
13632
8138
4664
6811
9533
7452
9575
16391
6859
10020
8671
9362
11584
13707
13907
10310
9477
11503
9278
10084
9695
11849
6412
7372
7321
7676
8880
8971
7847
9268
9200
11662
11558
10488
10096
8984
11477
11551
9374
9473
4250
6071
9471
8951
10514
8256
7354
12454
9470
7266
9275
9362
13648
9017
14102
8908
9527
8919
13670
7350
5404
11727
9432
11964
7864
7330
11693
8941
8941
9003
12534
5611
8990
11664
2835
6157
8908
9463
6373
12539
9441
8890
5818
11692
4256
9528
5156
8868
8773
8866
11548
9558
9553
11718
8945
9254
11957
13706
9995
7324
9463
9374
8974
12027
8062
8967
8951
11876
13336
10440
9269
13789
6360
8989
9313
8870
9016
8283
9445
12196
10341
9325
13834
5836
14063
9512
9297
11200
9390
11867
7252
12943
9490
13619
9316
8827
8840
12664
7433
8210
11307
9437
7798
13496
9331
9438
13348
2995
9503
10634
9573
13816
9327
7361
5202
8127
16181
11753
7307
7317
7943
8913
7784
11936
9546
5838
7335
9699
9534
7316
6946
8140
12109
9272
9500
22704
6167
11509
14869
14027
7466
7367
15598
5911
8893
11582
9642
8821
9024
12303
13845
21000
7355
9322
14944
11539
7403
14133
8879
9533
2143
13929
9499
8953
9482
13775
12742
7433
12773
9100
7172
11570
19515
13709
10451
7415
7379
8923
9462
7284
7345
12098
9458
7340
8925
9608
8953
7221
9493
9391
8967
7436
15494
9555
9577
8323
7259
7265
11891
13479
7349
9374
11113
13672
7784
7329
8910
14770
7297
15265
12506
6438
7246
9381
12774
13917
14258
9487
9464
13474
8251
7507
7601
7122
14095
10756
4787
8923
8973
7414
9205
15744
1969
12982
11948
14899
12203
14743
9561
7299
8164
12678
9446
8936
14830
7451
10068
9351
8322
8699
10736
14852
9559
20503
7350
8925
10233
12676
7462
14853
7724
13485
12663
9283
13525
11642
8976
13925
12501
7333
20449
13872
9255
11617
7404
14907
8059
9519
11834
5477
10275
13659
13656
10529
9124
9394
8068
15979
8999
13883
7733
8928
8965
14473
7257
12751
5062
12836
7361
9321
7510
12287
9491
7529
7367
6400
13639
10512
9096
9628
14050
8846
13681
5178
7980
8920
9466
13945
5080
1844
10170
7965
7786
9424
9420
6883
13921
9140
8087
9448
8923
9092
14928
12425
7389
7055
9339
8972
5926
14138
6838
8115
10480
10480
9030
4857
8269
9100
11504
7431
15704
13874
8901
17377
8557
9480
9477
11354
9360
2538
7344
8929
9509
13364
9004
6397
5068
9010
8952
10376
8857
11586
12824
9457
10099
7279
10322
11555
9524
9526
9329
9509
8971
9494
20738
9359
8911
5335
8989
9425
9493
6928
9330
9487
13774
8282
9518
14041
11555
9478
9285
5309
9346
8855
8711
11959
7921
9461
20943
9529
8623
7407
11249
9330
9433
8370
10375
5500
9338
9533
14240
6485
9363
9398
4792
8937
13930
7758
6318
9391
9002
10438
13613
11711
6854
6022
9334
7751
9639
9532
8803
7462
9399
9438
13950
7427
14732
9528
11704
12660
11760
12672
11345
9469
9362
8237
9396
9444
13742
11759
5870
7357
8929
8305
8451
14030
8483
13627
7369
7497
7368
11948
14825
11427
4681
7855
9321
13714
15438
11469
13742
7402
8841
9436
9477
9445
5170
3167
11586
7836
9482
7357
6784
8731
7364
15771
9441
9173
9424
9457
7288
11578
9308
7348
6785
8896
8132
8913
8859
9305
9149
12091
8811
11224
12406
7438
9529
15305
9434
7438
12756
6964
11688
8913
7590
8890
7362
13076
12169
5493
7316
20199
7351
8933
14867
9530
7892
7767
11483
11612
16890
8067
9359
9008
9443
7177
8774
11565
9329
8927
8876
7415
6423
13246
13675
9411
9116
10749
13649
7171
7423
7276
9350
13809
8907
10648
8453
7368
2343
15802
6415
8735
7066
7346
9286
11401
7372
9690
11682
9401
8192
6399
8860
9508
13792
4833
11378
7791
7404
9275
7428
7624
11611
8922
6471
14817
11662
7224
8858
8889
13936
8693
8533
7747
8914
14869
7414
9060
6872
7791
14115
6238
7366
15313
13243
8605
12933
7835
11886
8880
11554
8860
9434
7318
9318
7256
8961
16285
8973
9554
16116
9511
5248
14112
11732
7345
7323
7587
5267
9306
11308
9384
11549
6185
9534
9352
7415
9452
13905
7953
9699
8999
9295
7398
7435
11660
7358
7457
6170
16739
10513
11850
5153
9509
14508
7355
9483
9122
8173
8980
8892
8560
11188
11693
9426
11213
9345
6945
9112
7300
8997
14872
12521
8373
11503
9993
9435
8907
6894
8980
13890
7341
10305
9383
6358
7441
9300
9437
7978
9480
5680
6147
7344
9050
10297
7406
7357
9305
9597
12466
9018
10130
17165
7488
13790
9406
13828
7323
9589
7320
9003
9824
3096
9602
7941
10211
7488
7374
7491
6662
8840
12097
8147
13914
8294
9439
7637
11394
13933
8992
10163
7358
7336
9043
9550
9290
9520
8942
14334
14468
8931
6767
8928
9316
9404
9363
21756
7443
7442
13635
14954
9436
9198
7331
9253
7284
7417
7509
13185
9483
7867
7511
9346
9354
9297
6690
8979
7208
14969
6922
9324
7359
9457
8336
7387
7347
9535
7412
9298
8897
13645
11704
7905
1874
9166
6308
7337
6988
10645
9317
11548
7339
14172
7340
11435
7463
7363
13639
11438
7792
8569
9495
7347
13319
10161
9415
9589
6792
7357
13402
9545
17602
7304
14938
9382
7958
9537
7510
10465
7381
7353
14898
9555
11089
11270
13483
11558
10025
8154
13745
13646
7370
9548
7308
9452
6883
7362
7427
7522
9548
15293
7883
6710
9331
9383
9446
10293
13616
15376
16727
7773
14834
23150
10212
9453
8893
6792
7008
6453
14299
6843
9151
11560
7506
7361
14056
9664
9511
9129
7442
9007
11351
11746
5149
12743
7435
9467
6922
7362
13565
11611
6105
9355
8935
9094
14030
11587
9401
7379
4892
9127
9312
12072
9435
9117
9433
9270
9514
7381
11923
7290
7460
11034
9453
7831
8932
12286
11708
9043
7475
6212
13708
7953
7435
9484
7409
9400
7449
11237
7522
10250
5158
3095
11697
9316
8927
8995
8699
5690
11406
9277
12541
11082
10616
9155
9133
8193
9515
8366
13012
8894
8886
7502
7424
5239
7456
6375
7339
8930
11042
8930
5024
9402
9324
8647
10545
12450
7785
8712
19020
7507
6942
8437
8091
9320
8841
5241
8006
7081
7389
3696
14018
11309
9525
7223
12598
11788
9347
8830
8831
8917
9538
6142
12797
5761
8293
9259
9458
8970
6238
9432
17246
7825
6438
11958
8902
9430
8238
7433
15527
9483
7426
8900
7333
9263
9511
7437
9473
8867
8750
7552
10167
11975
8533
9493
9334
12622
1421
12659
9449
9512
9510
9300
12183
13323
13697
8928
12144
8298
16799
7350
9354
11724
13832
8934
11726
9434
8947
12030
9366
9381
9099
9508
9297
7470
11632
6942
8967
13853
7883
8881
9537
9266
13673
9192
9439
11752
15733
8288
11973
8857
9390
13414
8983
8513
12931
7906
8936
10425
9427
6948
12880
8947
8850
11724
15759
6229
8954
9420
4965
9071
9450
5178
14697
9402
9392
10662
9008
9491
2110
6123
9540
9424
9529
9267
8810
8965
5403
9017
8602
6938
7516
6387
9514
12100
8972
8953
8964
9414
9470
11309
7633
9439
9368
9341
8425
8118
9480
8977
11946
8931
8886
7512
8661
12506
9164
6155
9493
13874
12186
9399
9035
7433
9479
7777
14987
9280
7492
9426
6580
9211
9691
9524
9379
3771
7426
8969
9274
13534
8982
9318
7354
7418
9530
7423
8042
10209
9006
13571
13842
8865
5306
14802
9449
7429
9498
10540
11689
7195
8128
14016
8939
12028
13900
8190
13883
11718
8935
9046
9533
9681
13808
9512
7386
11965
14163
10221
8828
7338
8960
3610
7059
9552
13813
8960
9225
9426
13925
9487
11698
7436
8318
9384
13613
18143
9460
5441
9409
9326
9500
13949
7881
12774
12809
12201
9692
13755
5352
7431
4993
13436
7358
11957
7914
8963
13562
8893
9008
9466
9196
12089
9298
5299
9508
14046
7343
11084
14929
11474
12553
8897
8852
7897
9324
8994
2365
8484
9366
8235
7614
8921
8947
11763
8995
9283
11625
7883
8980
8842
9495
13405
10154
9566
8840
9007
8973
8930
7545
7785
8902
2569
13372
11239
8963
8950
12099
9470
8915
10289
10235
14088
8973
8945
9367
9175
9378
16642
7353
13410
6474
9404
7425
9470
13993
8785
7422
9385
10012
13413
8275
7510
9853
7880
9379
9157
9449
7455
9590
11201
9506
15527
7430
15545
6840
7509
11679
9107
8837
8855
7056
12803
7368
5299
9685
9533
9515
8801
10491
7363
9172
5668
9013
8999
9056
9164
11867
16557
9495
6745
9501
13458
4912
7344
9520
12428
12853
8844
8938
12080
9546
9211
8928
11708
11776
8560
8923
8010
6840
8013
1719
10336
8438
7446
7441
10453
13751
14467
7423
8805
9141
14501
7472
8975
11171
9341
9193
13794
7347
13500
13177
10001
11182
14153
6815
7278
9445
7884
9126
10729
11620
9413
7361
9358
9425
9497
12927
10839
9411
9326
8042
8903
9864
9415
11458
9226
9412
12664
7301
6806
14710
13983
6420
13232
13962
9479
7676
9518
8988
21094
7420
8971
9285
14335
5102
13445
8930
8944
9412
9436
8964
9394
7504
7282
12852
13741
14246
9005
8913
16113
9276
8995
8395
13394
6678
15401
8065
9419
9504
8743
9502
9402
9437
11669
5793
4765
9438
8392
11226
9475
6640
9532
10165
10574
14074
9834
7408
12646
7447
7405
6960
7367
12547
16911
8054
9434
6100
8983
9480
11883
9482
14805
13795
9487
6665
9799
9266
7308
8580
11412
13346
6464
13548
8829
8705
11869
11480
7509
10985
9816
18739
6942
13800
11680
9428
11979
5788
8875
8922
10647
8889
9307
5830
8974
5893
11664
9495
15351
9504
7360
14854
23433
8567
7743
8989
8858
8996
9309
11356
10728
9507
7310
11514
14033
11737
9140
7973
11514
5520
8919
9222
9500
4787
6105
9473
8965
9966
7360
13898
11583
11725
13798
9448
9335
7868
9413
15341
13673
5594
7506
7386
9499
13725
12200
10793
7398
12160
6885
7783
8949
8941
9436
16817
7341
11890
8950
9345
13750
13239
9218
9128
9498
9300
9367
10302
14273
14046
16609
7345
9448
8882
11912
5854
10524
8985
11431
8879
16010
8559
13852
5285
7606
7217
7358
14781
5782
12663
9439
15586
12534
9320
10689
5197
14980
10383
8875
9180
7464
7413
13367
7331
7479
11920
14126
7294
9320
7608
11250
9048
13600
6872
9356
9356
12757
9385
9508
7322
9731
9367
11353
9328
2008
10998
6182
7511
7683
8876
11646
13826
9482
7534
7723
8886
7504
8971
11620
6967
11330
7399
11660
9512
9270
7779
6928
11481
7240
11925
7278
8949
7319
7488
7688
11318
13286
9373
13631
8197
7419
10833
7920
9336
12394
6818
10185
8608
7876
9418
7371
7727
7498
11243
11257
8675
14950
5184
7745
7392
7363
11925
9632
8129
7256
7296
7289
11468
10132
5831
19652
6475
6798
7325
9362
9426
8081
9552
9539
6768
8785
8973
11635
9726
7341
7410
14941
16176
8774
12648
9757
7391
11554
13572
7804
9559
7692
6537
12627
8102
6421
14318
7497
11401
9503
13301
5820
9575
9417
9411
9421
9411
13802
7472
13648
13627
9275
9129
7127
14120
8971
9563
5159
7421
9385
7314
9538
7820
9435
5346
9411
7324
9510
10501
9422
12958
7304
13774
11469
12291
11436
9351
7509
15323
9518
12936
5670
5645
9177
15431
14952
13881
4202
7987
9501
7353
7398
9150
7434
7762
7142
11231
8959
9528
6799
7466
7470
7430
7322
7304
7466
8969
14817
8517
7356
7446
9264
7430
7345
4944
14056
16850
7923
6886
9390
14857
9477
9481
7834
8989
7341
7376
11734
7407
13574
7368
9496
9178
10360
7334
9308
11041
11398
18521
7273
9440
9084
11961
12847
14922
6412
14327
7362
8974
7363
15505
13609
13839
14937
13449
7332
12467
9375
7311
13609
7437
7277
7320
10585
8830
9374
9110
5547
5442
9469
9586
9306
15109
16304
7393
8870
9425
7719
7099
11120
7437
11121
9952
14008
7345
9305
7455
7400
11606
13901
12505
7363
9298
6838
9336
9595
9574
8936
7475
7506
11853
7404
13798
7298
7445
9485
10490
11630
8914
7310
9382
11543
5885
10110
9525
7191
13894
5244
8725
7345
4770
9417
9371
9371
7348
12594
9048
9307
13765
11552
8908
7931
10744
8335
6857
8979
11111
10383
7441
9516
8971
8849
13655
14583
14943
13651
7342
13581
8766
8870
11436
7394
12270
9633
12498
7516
9404
9001
6998
14960
7451
5194
10013
6862
13593
6847
7351
8899
9455
9998
9464
11669
9421
7802
13143
13825
14828
7377
9453
7778
7411
7433
7382
9555
8945
7438
14898
7343
8875
10792
7884
11380
7297
9532
12733
13610
14929
9611
8948
11800
8785
8802
7383
7398
9583
9466
15007
8835
7298
11335
9410
4199
5202
11420
8395
9501
9536
7378
9382
9543
6813
11628
15450
11746
8378
12094
9534
14929
16917
11797
8924
9561
10256
7436
13889
7866
9694
5180
13656
7419
12236
9943
11641
7474
7433
10040
7364
16355
9500
11488
5154
9491
9338
13911
9367
7768
12644
8225
6840
10370
7340
7435
5109
11530
15122
7396
9520
6644
6860
19727
9358
13516
5482
9558
14271
5199
7351
4861
8903
7750
13752
14072
7330
9439
9493
10733
14422
7140
7698
10504
10394
9498
10688
6926
11258
10185
5166
11450
6843
6698
6896
7339
9366
9197
7357
8195
7281
9418
8170
7552
15502
7383
6844
12031
9579
14446
7311
8266
9801
4880
7370
7372
15344
10996
8958
6966
11682
7736
6722
7444
13796
9594
7559
7373
9935
9555
7434
7564
10400
10174
14946
7564
8989
6798
6849
7310
6865
11064
9539
6446
6839
8867
14154
6842
13623
8843
8936
15063
11705
13600
5765
10556
9434
11362
7355
13642
6382
4901
8982
13611
11971
9274
10286
11696
8913
5095
11621
12166
8983
20762
7390
9356
12172
9064
12341
8929
7167
2098
10914
9390
8768
7458
5439
10244
7389
9477
9509
8961
11714
9424
8984
10281
11715
5323
9446
8908
7807
8943
5242
8827
8941
9110
17398
9474
13633
8910
13649
12243
9268
9379
3759
9332
9359
8878
9280
7458
8843
7825
9496
8907
9505
9451
13825
8954
8838
18994
8882
9459
11270
13813
5523
12473
8834
5730
9409
13677
1825
9456
6215
7395
13043
11116
14920
7363
12846
7507
9427
12263
7139
5504
9047
9118
9169
7488
8957
9468
8897
12185
6860
7560
6843
7555
7559
7564
4627
6860
4682
6872
4684
6844
6819
5419
7572
6851
7961
10361
11750
7301
21751
6872
7822
8875
6861
7639
7309
7660
7411
7397
9546
9473
7508
6812
7550
7304
6253
7455
7386
7610
9184
7491
7444
9262
7453
6767
9540
7005
6828
21751
7509
6843
9457
11837
15820
8712
7807
7363
7556
9627
11047
9127
9322
10326
16444
11325
8193
7451
7309
9514
7326
13593
9423
7238
7460
2570
9535
11074
10018
6926
7069
9591
9517
11171
15660
9573
9923
11278
13314
9318
13837
14001
11815
11251
8796
14030
7323
13545
13672
7531
9500
9274
5831
10170
6791
7401
6841
6868
6815
6005
6843
6501
9313
9441
12354
6413
6861
7261
9477
7584
13749
6793
14053
7253
6818
7326
7391
6951
6781
15005
9259
5803
8931
9617
6733
10475
7425
9339
7345
8941
6719
7424
13826
8812
6626
7264
7367
7378
8773
13259
7070
10026
14414
7362
7355
6799
4558
14706
8923
7336
11443
4564
8783
13633
11793
6858
8002
7405
9377
14161
10170
14479
7477
7425
11212
16093
8715
8954
12400
9475
11209
6861
6842
7341
22369
6915
8008
6869
13542
10627
9412
9650
5281
8918
14310
7539
11348
6814
9757
15499
15702
10412
14050
8070
10894
6941
7221
9329
15558
10060
14479
10571
7316
15902
8893
14036
7587
9583
13955
9347
7758
9473
17499
9688
10713
7444
7283
7302
13509
7366
14792
7346
12320
9488
8439
14853
8911
9173
13421
3661
9373
12911
7274
7298
7335
8933
7223
9474
11397
15661
12718
16195
14124
7392
8852
9593
9534
11304
7945
8958
13648
7527
10047
11622
9653
9728
14840
15519
5017
11682
6795
9558
13825
7391
15239
14089
8963
7372
7503
7391
9443
9345
13782
9315
7500
7366
5290
6852
5594
11304
12564
8967
9200
7522
12335
13063
8283
7363
7352
7376
13454
5772
9547
16259
8903
9251
12533
13622
7307
9567
9496
8455
7399
11478
7449
8391
10386
11561
11655
14945
7420
9610
13486
7311
9366
14190
7428
15369
7665
11902
9123
9499
5142
9519
11439
14748
17971
13782
8274
10596
10310
9384
9985
7344
11150
9549
6794
7347
8408
9420
10409
5299
15493
7381
11445
9071
7386
7395
7361
15776
7354
11712
9163
9310
11865
7354
9427
12741
7521
13670
9419
10736
13906
10915
15370
14040
15787
14142
9499
7404
8919
9476
9562
11435
6877
10184
7387
19173
7452
8910
7302
9527
7483
7492
9446
7255
10334
7050
12657
13831
5226
7351
7382
9632
8114
13963
7172
6435
9576
8546
9409
11900
6064
7360
7267
9534
8572
14298
13647
6851
8330
9528
7327
13633
8916
11456
13659
10252
13647
13288
12840
3889
11706
7367
7475
19945
11592
13608
9461
7364
8815
9576
7455
11579
7510
9478
11674
12743
9794
10251
13665
13630
13653
8952
8387
12038
14909
8145
7944
9376
7526
8937
9353
1577
9581
7306
7474
14947
9750
9565
10292
13561
9354
9352
9326
9383
14916
9235
17989
13701
8964
7367
13642
13032
8949
16511
9548
7377
7520
14360
11258
9333
8725
5119
9313
6879
5262
9532
7428
8970
12722
13580
7421
7456
11246
10266
13732
7449
9615
13976
8644
9347
9057
7817
7770
9641
13595
7347
7321
9514
10171
5916
5886
5302
9547
5183
8483
6467
7365
8976
9468
6889
13616
6836
14584
8282
9378
7349
14957
9543
13130
8940
13692
5935
13994
8898
13810
12976
11822
6883
7466
9376
7362
9114
7456
9863
13966
7507
5581
7449
7450
7336
8678
7963
9604
7318
8118
7306
8530
7172
9170
9282
9165
8928
9198
12542
7311
9493
4361
5552
11946
7363
14296
9265
6480
11985
9436
8924
4749
11914
8927
7335
3628
14071
15000
8982
9115
9052
6114
14160
8907
8984
15339
7373
8536
9017
9309
11197
7996
7304
9449
8200
9056
14526
10208
10178
9133
11524
9276
13835
14115
4752
7425
17505
8913
9503
10679
9459
10682
9564
7377
6867
9436
7386
9134
8830
8993
1350
8039
7799
13607
10595
9571
9577
8959
13682
13689
7888
20807
8244
8205
9285
9452
9509
8524
9468
11107
9370
11392
11674
5459
9321
12694
8644
6421
3132
10051
8008
12705
10178
13922
10073
9430
10133
12639
9162
8041
9323
7352
12495
7797
9515
15343
11673
6921
8438
9371
7354
13531
9430
11419
11697
9506
19036
5781
10374
14831
10781
7355
7698
12217
10642
9345
9423
7507
9299
9427
12690
7435
14026
7776
14066
9536
7125
12113
10607
4768
7478
15485
8877
23228
6330
7241
9940
15357
14907
7199
9579
9005
9479
12086
5488
7282
16592
7461
7359
13672
11713
5472
9492
5200
13902
9372
9894
5409
8288
14364
7387
8915
5945
13631
19614
9336
8896
11322
12154
13776
8204
9486
11434
13991
7407
13706
10673
8421
7377
7794
9564
7439
9360
9443
8594
13263
8703
10543
11510
11461
11592
5758
5735
9144
7661
9527
7508
6835
7796
11794
9564
5263
3583
1598
11567
7325
7922
8078
8935
7954
8949
11385
9543
8654
13737
11416
11505
8894
9398
10120
8202
2939
8288
12892
9344
9255
4761
11784
9593
12666
14968
8198
7426
11996
8935
10538
8553
11777
7145
8131
8536
5485
8731
9948
6489
9527
12729
12333
14939
7919
11585
11297
14940
14818
8252
11633
8460
14983
15493
7714
8002
8008
9855
20345
4781
10067
10216
7304
13661
13625
12709
7505
14985
7549
13515
19755
11524
9444
14243
11360
11854
13340
10313
7806
13456
10973
14982
8142
13892
7670
7673
8620
14264
10743
19327
9146
8750
13467
7416
9529
18386
14870
14241
7431
14987
8223
10401
14410
11798
11770
3819
7348
11909
8216
8255
10314
9570
10308
8210
14635
9473
6217
10163
9325
10072
8086
5110
7960
11418
14950
13181
9670
8890
4803
10616
5568
8714
8302
8749
8281
8832
5470
8252
16975
10168
8257
14095
7984
9471
8917
5806
4990
7793
9086
8138
11773
6514
8102
8826
13983
16166
11811
8653
11228
7379
7921
14957
11355
10274
8270
7160
14967
13458
12294
11574
8804
11550
13348
7693
9460
8965
7325
7561
7526
7521
11551
11764
14196
12297
12108
18635
13448
11991
11995
10052
13464
8379
10988
7254
5465
9410
8937
8946
13919
1880
5467
5463
7898
13457
8943
9248
9308
6154
13761
9343
9421
8257
8256
9324
8933
13880
9490
6415
11777
5857
8907
9382
9890
9535
8916
9504
9109
9454
5199
8957
7342
7442
8913
11745
8893
9391
8849
15086
8923
11632
7195
5842
8903
11253
17247
9314
7411
6887
10652
9639
8977
5213
12660
9306
12107
7359
8954
6858
6837
11656
12762
9424
6888
5951
2250
5580
8834
11617
8969
8872
8979
9480
12638
8993
8720
11483
1574
13931
14092
11890
6185
9474
13158
11717
9752
5310
5552
12771
10978
12306
9379
9262
7352
8211
5174
7377
7455
13432
8898
9528
11442
8940
8688
9379
9475
8900
9373
8280
11139
14297
8940
11319
13608
9443
9307
11222
9337
9518
9367
8954
12542
9469
9510
9485
12298
7447
10381
9443
7874
11637
11555
8833
9411
9422
5496
8905
14585
8737
8847
13798
13807
9434
4017
4004
8293
8955
7799
12526
9435
9433
13811
9458
11672
14235
9429
13193
6618
12041
8900
11520
8845
13636
8289
9414
9446
7682
10348
13668
8850
8101
8311
9472
8348
11384
9439
7791
8952
9629
9455
8710
8970
17496
8049
10475
11133
9523
11581
14278
7348
8853
8903
9443
8785
8915
20521
9364
4761
10347
9266
7384
8869
4810
2339
8836
6989
8487
8967
9426
10254
11900
6832
10942
11475
8910
8229
7087
8939
9466
8952
9491
12373
11633
2884
9143
7425
7387
7351
9460
9448
8903
8959
11502
8899
9096
9484
6825
11765
9401
3704
12329
2217
5403
10246
9360
11599
8874
10851
6460
8189
8840
6825
10674
9266
6385
8963
6409
9476
7793
9505
8926
8968
8994
9345
9544
9829
7967
19931
7401
14684
9588
13628
11818
9286
8966
9268
5348
11400
8635
9389
9432
7437
8970
13569
7355
12355
7365
8865
11533
7406
9182
11017
9544
7510
7786
15664
9489
9094
10262
5613
15464
11497
9270
6448
8854
13659
4898
15364
9297
14315
7337
12839
6043
11667
9481
15453
6474
7391
4773
8830
1989
9505
9542
11709
8758
11176
10647
9403
9192
13523
8841
7779
8810
9452
11737
11945
6499
7379
9289
8956
16542
7275
6532
9358
14159
15460
8951
7197
13582
9636
11545
12519
9277
9562
7388
9388
8075
9279
9377
7351
9375
8958
8874
7386
8834
7991
9545
10159
7343
9469
11287
13845
13636
9524
8992
7861
11698
12626
4953
16358
9355
9362
8940
9336
9331
7779
9468
7365
8691
7473
9255
5067
5187
9332
9375
13816
11688
9252
9119
9534
8476
8919
1881
11525
8920
14009
8404
15697
11314
7337
12622
7424
5200
8990
9509
9572
9127
9579
4776
8894
11290
11520
14019
7698
8836
8916
9320
8936
9490
17797
9492
8838
1575
13871
8668
8950
9613
7484
9189
9361
13880
6875
9498
8436
8940
13402
9456
11653
14174
9329
12386
13706
14953
11241
8894
8959
8542
8104
9455
9494
8718
13702
9646
7950
11584
11801
8430
9591
9416
9194
4895
7344
8935
12022
9560
9511
10336
13506
8914
8938
13448
8920
7357
13670
9521
7119
12790
7511
7365
8037
8939
8589
8034
9445
8865
12098
10719
6142
7462
11289
9560
6435
8430
7881
8974
13660
8913
12813
8906
13477
11739
8968
9310
8050
11577
8926
6900
13644
10948
8772
9308
8874
9436
7121
10740
9503
9392
16274
7362
14781
5131
9447
13580
7397
7474
13698
9475
11668
9510
13911
9496
9270
10038
9031
8959
9404
13986
8907
5220
8932
8963
12086
9641
7282
9504
8467
13754
13750
8921
9357
9345
9532
9450
13820
11695
7363
9884
9312
8947
11225
11088
7450
13821
13797
5255
9134
10060
9448
12572
11239
9413
9452
14135
6281
9250
5993
13781
5369
8151
8327
7351
9531
7988
7325
8892
6847
8793
7348
8915
11606
8780
9488
4689
9467
8968
11626
7437
4099
6735
10084
9435
9577
7443
8981
2299
17723
9174
9776
10073
11723
7485
10276
13839
9083
13240
11409
11146
14167
9307
9000
9412
5168
5587
9537
8978
9385
8915
11203
12591
9276
8219
8881
6626
12068
8986
6405
1868
9460
9342
7424
7443
8123
9337
13965
9595
9573
16820
7323
14132
7510
11931
4707
5173
10095
11713
10106
9003
5260
3410
6150
9486
7794
12414
6948
9465
4955
9568
8085
8887
8963
7029
13805
9272
8905
5835
9538
9556
9538
11046
11491
11490
11486
9409
5835
5830
11487
9473
15379
7499
6751
7404
7459
8115
20643
9222
9398
8838
15065
9085
8842
9412
9450
11160
10604
8907
15746
8923
14857
7914
12762
13702
6755
7054
9285
8654
9302
14857
21313
9292
8884
8908
8274
13628
11230
8131
5606
9392
11786
9445
10159
15391
11527
6937
9445
9275
13344
9149
11463
5248
11586
4762
11313
13634
9181
7255
5212
8665
11487
8975
13464
8987
13658
4753
12390
13209
9507
9491
8106
6368
11670
13565
9266
9153
7364
4277
5125
12369
9441
12903
9106
8910
9459
8981
6369
9286
12281
7359
8924
8979
7310
9433
8561
7294
8929
9453
7595
11697
11765
5976
9415
11836
8976
8932
9325
9418
9427
7382
10378
9513
11207
13561
9128
6883
10294
12704
7384
9146
6600
8884
9436
8893
13275
7326
13606
10157
7807
12595
9432
8895
9107
9596
6331
9284
9339
9275
7362
7326
8864
11237
9545
9112
7917
13651
14884
9421
9530
2075
9139
9546
7327
8898
9261
13693
8599
12642
7628
11542
13189
8949
11910
9309
9366
9513
14101
9010
9655
9506
10389
10207
6058
9397
6664
11168
11510
7373
7412
13591
12838
10032
6943
7942
7353
7439
7529
7382
11370
9416
13444
12651
13826
14765
13651
7338
8327
7445
12077
8191
6995
7373
11391
8997
4767
9630
12066
8946
6544
11343
11450
9388
6808
11942
9440
6338
3198
8192
11954
12710
11567
10882
10129
9498
12469
13317
7482
9498
10322
8901
6394
13800
9439
11199
15650
9484
10634
11434
8860
9291
8973
13569
13460
13602
13422
13817
7395
10582
8959
8132
8928
10282
7380
8952
7026
9263
8957
3100
8542
14838
7259
7408
10173
7396
7480
13739
7363
8779
10126
8326
4916
15297
11642
13965
8136
7420
7397
10141
14944
7415
9452
9302
9304
9386
1757
9811
12386
12336
12319
7386
9345
13546
9152
11742
15525
8828
7500
13630
7395
11350
7335
8949
7567
7378
5205
8906
12557
8927
11670
9496
11219
9725
9529
13804
9361
8483
6489
11504
13904
21756
8098
7428
7169
13871
8994
6825
10102
7446
7455
9549
8265
9459
6593
9239
9187
8775
7391
9785
13618
12297
10100
7402
7913
12223
9745
9073
7908
14517
11657
7309
9076
11645
14648
6081
8965
9428
13671
8911
13371
7445
7390
9453
14362
9274
10165
6504
8935
9307
12284
13620
14871
9367
12677
6326
9345
7570
7373
11560
7373
14023
12741
10979
6727
14204
11694
11602
9360
9512
7378
6481
7503
14410
17014
8095
9503
7435
14056
9626
12728
9371
9288
9374
12083
8988
11494
12761
6859
11768
8363
11678
7411
9371
14020
9065
14971
7363
15831
9415
7382
10011
9452
7410
7580
13771
13182
7882
9520
4750
7296
14471
8826
10938
9452
7500
7491
13363
9394
12374
8951
9361
7057
9334
8204
8802
8162
7321
6149
9392
20731
7087
7405
13658
13103
7340
11621
7368
7377
6791
10605
10541
11182
14948
11593
9403
15318
9162
7456
7898
9442
9471
7447
7408
14013
13836
13707
8915
5876
5196
11401
7368
12306
10832
11579
11554
13915
9538
10478
15742
9758
8960
11552
10435
8926
6874
7357
9500
9432
8981
11716
9556
9276
14050
13524
13611
7301
7306
10965
10502
8021
13995
11586
7190
4651
6718
4764
7566
9059
5793
11709
9549
9772
6896
10201
7432
9396
7224
14871
2942
6884
7394
15491
8222
10572
7811
14890
7345
11725
7355
7347
7294
14982
5888
8784
10926
15497
9514
10193
7520
15514
7461
7448
13828
9444
10115
7311
7363
7404
7502
9464
7795
8954
9462
7230
8854
5514
7422
6824
7366
14045
6862
8876
8529
9518
11699
11985
5968
12848
14722
7345
8916
9398
9396
9404
9369
11558
8013
9061
13250
5664
9270
8932
12845
9014
7369
8968
7477
7374
9455
9240
8886
11682
9390
8043
9448
8784
7408
3269
8435
9217
13512
7290
9517
11578
9442
7009
13539
11570
9408
6938
7396
7905
8890
8842
12037
10601
8958
9381
15811
6978
8561
8923
8845
14080
9397
9474
14135
9511
8851
14745
7383
8505
8897
9203
9483
9140
9518
8924
8850
9272
8916
8952
7439
15907
6439
10772
11784
10071
13853
7718
13743
9121
6450
8865
8256
1850
5184
8845
9432
10379
12746
9445
9525
9517
8869
17348
13687
8898
12500
7578
8936
9363
9477
9637
8897
17680
7154
5219
6063
9354
9489
9238
5236
9498
9473
9453
13640
7438
8894
7455
9050
8428
13610
11515
8054
4424
9328
8910
8914
8510
13597
13444
14771
9381
9491
4010
8882
9474
7883
9378
8895
13584
9262
13335
9427
11579
13946
7760
8936
13842
8567
9500
9381
9442
5391
12562
13384
11110
13845
11673
10142
8876
9295
3536
7129
8888
9332
2851
9394
7503
11535
8896
9443
9247
11708
9030
9275
9573
4786
8997
9000
4256
12780
8377
13175
9481
9288
7128
13732
9453
8651
10190
14990
6450
11972
9522
13880
11696
8956
7929
11699
11688
7565
9519
11935
8963
9416
9486
16839
6435
9326
9464
13886
9378
8127
13450
11352
11404
8976
7369
10251
13713
7459
8227
8894
9427
8856
7796
11916
11704
9457
7421
3821
13625
13668
8960
11827
9465
5832
13667
1936
8733
7459
8101
9273
9367
9423
14635
8973
7344
8921
8940
8962
8924
13700
7506
9377
14163
9073
12500
9437
9678
2684
10558
10257
10204
7188
9509
7444
8992
7863
8209
12039
9515
7424
12334
13929
9416
13946
8911
9452
9359
8997
11713
8947
8905
9721
8343
3419
6760
12745
9382
8875
6763
9018
9200
11680
9426
12658
9604
7366
9510
9471
12447
9017
11587
10844
11535
13925
10388
5254
8936
13028
8925
15170
6379
13485
9456
7455
13667
9456
11618
8897
9419
8963
1720
9488
14963
4350
8930
8848
8968
8903
11227
9269
11537
8263
9479
8893
6838
9543
14975
5321
9514
7252
13666
14973
11708
8886
13056
9523
21397
7850
11354
12175
13301
9295
7359
8959
9000
9541
8946
17737
9555
14859
8900
13631
10633
8943
8723
6440
8862
7398
9476
10385
12951
7360
7499
8943
9264
9331
7411
9211
13522
9510
11939
8051
12224
8313
7966
9506
7209
9423
13741
9535
8081
8907
12039
9415
9091
11860
9506
11762
8568
5230
9359
8876
10072
11330
14035
14225
6945
9518
8878
5188
11730
8174
8889
9448
14756
7345
8850
5240
7269
7377
9458
9511
7336
13613
8944
6350
8705
9453
14845
10670
8950
12467
12039
7436
9497
7392
7471
9313
6834
8557
14195
13882
9419
9363
9585
9426
7347
13492
7886
9156
9283
8945
10401
9543
5801
17340
6880
9492
4564
11429
12019
8882
14231
9737
14422
7773
1376
11149
13789
7796
2040
9377
8908
5063
10110
14994
15871
9499
8931
13137
8882
10378
7964
9467
5042
7332
9522
8950
8866
11305
7408
11653
8256
6388
9513
9987
7481
8592
10871
11801
4313
2176
9255
5154
9385
7474
17303
4546
13849
7509
17521
9478
9443
12266
9532
9536
10162
9522
13969
9511
8078
8646
14911
8836
8435
5409
14661
6823
8929
16300
3845
11689
7249
13463
14982
5224
14090
3643
10438
9701
7336
11302
8930
7450
9310
14751
5340
11630
7448
7392
11543
9512
16239
9389
7420
7632
9606
9454
10082
8850
13203
9870
8852
8141
8933
8952
9361
9483
8938
9455
9456
9560
9463
13989
10251
8588
16724
7399
11837
11337
9283
9532
9241
11489
12219
11521
12735
14319
6352
11111
13614
7398
8915
7508
6449
9503
13676
8888
9404
13581
9398
9353
11817
13777
8615
8922
9425
9289
13632
8919
9505
8896
8890
12624
5512
9163
9374
7317
11804
9469
9453
8798
7374
9435
11644
9535
13680
7276
16366
11760
13936
9415
8945
7850
9556
9402
9382
7482
14176
13438
9190
10711
9403
9449
7443
6499
11410
9557
9496
7475
9532
11825
4408
13450
7387
6803
8267
7404
6826
8924
7383
4948
13789
4320
11499
9527
9408
14913
9418
8042
7422
11397
12186
13580
9010
7452
13716
7881
9446
11376
5795
7441
11667
9929
8994
7354
7014
8835
9566
14828
13356
8937
6182
11997
9400
7536
7468
5368
12740
13438
9535
7416
9323
12718
6800
9664
9502
7581
9351
8890
14000
9844
7216
7423
7445
13507
14508
16791
8954
7455
11695
7299
8989
6147
8943
9859
13659
9649
13524
11684
9192
9469
11526
13701
10345
13802
9498
8923
12286
4895
11641
9515
9068
9140
8901
7325
6583
8871
4251
8117
4758
7261
9614
7326
11675
8946
7470
7412
6932
7377
13178
7291
9367
7345
9142
7369
15225
8972
9823
5757
7418
9487
9024
7095
11885
7414
15108
9486
7450
13848
8131
7376
9322
7352
8942
14051
11062
9516
8880
7479
10045
5156
9424
7767
9345
9407
9461
7759
8860
9434
6920
7301
9432
9654
12801
7560
13367
11487
9517
9479
13791
9566
9572
13741
7335
9526
9496
9485
7363
9405
8970
8962
13477
7392
7408
7419
9361
9265
11256
7688
9603
6986
9524
13979
8954
7432
13663
10350
6928
8952
8379
7286
9536
11597
7962
6326
9355
9401
9422
9200
5251
9137
7427
9490
6471
9632
9286
9320
8965
3170
9442
9528
3473
5290
9488
9258
15527
9441
8992
13546
7790
8224
16619
7677
6501
9481
13183
11640
7360
12280
13656
13521
12543
11595
7352
9456
11726
9573
11601
7403
7707
10285
9584
16299
6914
7805
14724
7450
8874
7570
9263
8945
8833
7216
14925
9507
13907
9551
10388
7415
8845
7571
7454
7345
10178
8171
16365
7416
5654
11138
9469
9416
7346
7418
7364
7366
14028
7501
12335
4887
9509
8337
7378
7718
10893
13410
13946
14275
7843
11633
7371
9443
9620
15609
8108
10168
11745
10424
11377
7417
8909
9395
10784
9343
14030
8214
11598
8019
7923
6624
4941
9502
6701
8995
8840
7368
7364
8864
9549
12184
6472
9099
9154
12830
8960
11252
7336
8044
7429
8918
2913
7391
7505
7421
7769
4745
12576
7434
9101
13728
15119
9622
11471
12298
7362
9570
9369
9699
9340
9377
9706
9346
13633
7481
9507
8907
7317
8877
7402
14791
7364
14939
11448
9320
6883
7472
3211
9375
7367
7763
7341
15441
9445
7408
7325
12171
6921
8980
9508
10623
8872
10651
8274
7713
8193
9188
9537
8187
9532
10005
15347
7332
9645
15469
5415
12090
12327
13215
11446
7327
3564
7391
5056
11178
9731
6654
8937
6993
7402
7331
6833
12257
10156
11219
11661
9426
8936
14746
12396
7341
10233
15426
7576
11404
7345
12363
7918
6903
7359
7340
16318
9455
9534
5083
9576
9408
12888
14822
13814
7511
8940
7324
7433
13905
7414
11665
7382
9303
9440
7500
7326
9540
13381
9389
7401
15434
11224
12660
9485
7449
9099
9383
9550
10197
14962
13852
15343
12686
13627
7642
7322
7360
1944
6510
14828
13594
7473
7403
11566
11056
9420
10042
7376
7428
10560
9561
12404
7351
7350
10402
7192
6806
7778
9325
13359
9479
7230
10256
8350
13596
7398
7009
13595
5391
7256
11268
8003
6478
14841
8231
9087
12558
10166
9475
6229
14854
7341
5349
9350
9431
15470
13625
12800
7422
15372
7673
9316
6992
9500
9402
9188
7501
1843
9617
9564
7349
9170
6246
7389
9805
9578
9322
11167
6849
9008
9495
7362
8904
7336
5821
10904
10404
3632
14884
10279
7364
12847
7433
14145
10062
9323
9613
10819
14576
13859
14100
15503
7404
7416
12923
9443
9402
9460
7418
7397
9456
11849
10771
9556
9490
14727
7360
11453
9361
11346
7426
15852
13647
13642
9348
7973
14953
13497
10509
9309
10638
7366
7298
9437
7371
10187
7389
9349
10136
10162
7329
7449
7464
16193
7465
9600
7333
7340
12694
13945
8955
14927
10993
6866
6756
9441
6790
9391
6210
9468
11559
14123
7510
11652
15384
5210
2056
13535
11809
6797
6805
9913
7431
7864
9478
9626
8086
7417
15497
7400
3979
6824
17847
6967
10790
6808
6839
7386
13849
6052
9480
7401
10163
6859
6830
9556
6780
9457
6833
16572
6834
6815
7335
7555
19847
7396
8932
7392
6862
6832
9118
4558
7567
7346
7569
7567
7564
7560
7567
6861
7569
7552
7538
7568
7562
6852
14414
7561
14427
7566
7561
7561
9211
6854
6861
7536
6829
14111
6831
7030
14754
5204
14929
7510
7556
6871
6444
6819
9231
6699
6854
7569
9384
7556
7415
8929
10872
7378
7382
7382
9404
6639
8948
9392
9344
15368
11915
7550
8470
10525
9648
10405
7364
6825
7355
8768
6473
7564
7403
9407
14162
9600
11056
9025
9197
7355
11642
9491
9481
7394
14921
9325
8038
9480
7905
9455
9394
9162
7443
7361
8817
9396
4855
9522
9422
7348
14214
13455
12202
9522
9409
14854
5574
8285
11689
11590
7341
13249
5223
7472
10252
7343
9501
7386
7396
7440
6818
7387
7550
8879
7393
7745
8957
9502
12839
11951
14051
10233
7355
9312
9340
13629
7297
6526
7428
13727
9448
9449
9440
11745
17185
9373
7317
11303
10901
14805
9351
11570
8104
8778
8212
8998
11612
14029
14261
13992
9368
7354
13641
8857
8889
8898
14923
11610
8625
11312
9449
9419
14861
11697
13636
11719
7464
7783
8915
8156
9392
9443
12278
11819
9079
9387
11982
8913
8335
9612
9216
14946
14013
9389
11587
9241
13727
12015
9484
15110
11741
9530
14982
7429
9382
9503
10741
9138
8555
9403
9353
13722
23163
8195
14954
7033
9716
8995
8449
13524
10183
12689
7395
17164
12616
11372
8913
12946
7936
8998
9526
7423
7372
5391
11678
6857
9541
9543
7387
8321
11333
9347
9003
9143
14850
7307
9475
8892
7351
12357
7408
9452
13356
9362
11825
7306
7386
8062
8962
8859
9497
16942
8195
9407
8961
8836
8667
9525
7410
14932
5167
8806
7265
4795
9528
8154
10386
10456
13829
10184
13115
13959
15225
7783
8264
13597
9385
8939
1574
8876
9586
14906
9556
8904
7427
11649
12209
7588
7086
13043
8108
7325
9439
13604
10448
7764
11464
13697
8897
9437
13821
9366
7850
7408
7426
13686
7504
11383
5107
8884
7132
7156
9336
8989
9226
7296
11709
7495
9523
9347
11897
9443
14912
7362
11347
6401
12793
8943
7407
8165
6840
6817
9964
11589
6486
6837
1936
9483
10424
6219
9447
6115
4572
14959
9338
8923
7859
11545
11589
9436
5093
9215
12238
10243
9339
6685
13238
9383
14901
13628
10732
10162
10109
7397
9284
13967
7362
15519
7291
7277
9493
6910
14930
12728
11685
8896
7190
7348
11620
7430
7510
7397
9104
6852
10114
8235
6839
10063
13253
5413
7604
9539
14897
9386
9028
9394
8866
9285
7512
9393
7386
9075
8538
13813
8703
12700
15791
8914
7449
8955
7383
13354
8939
7379
9426
16172
6917
9510
10105
10865
7391
8424
11230
10294
7454
11651
11583
15495
13059
13841
8895
8530
7374
13759
11591
8383
9525
14054
12854
9361
12757
9218
8763
10663
5765
9304
8961
8854
9411
10716
8952
20620
9281
8851
10092
9514
9521
7259
9129
7462
11714
13456
15684
6132
14862
8542
9267
7464
16711
7507
9444
9486
9393
8898
9389
7508
11593
9385
13846
9542
11718
11752
8067
11431
5828
8938
14003
6879
11350
1882
5925
9527
8586
14854
11610
9461
13939
11391
13149
5243
9483
9319
9472
7342
5575
9461
8875
13603
9496
12520
5631
14806
9474
7415
10136
9770
12053
9203
4785
11211
8895
6124
6340
8886
9523
8734
16923
8888
11788
8816
10299
11560
5106
8915
8848
7163
8914
8854
7162
9506
15347
12632
13656
13780
13724
8986
8892
8619
9521
8919
11917
8931
13766
1811
11967
9467
8918
5368
11931
11361
7383
8887
8916
9396
5116
11664
9013
7379
4945
8923
14144
13888
8071
13962
5035
5179
11795
11943
9465
8964
12754
8969
7453
9295
13671
13931
16454
7390
8966
13471
5046
12784
9414
11688
8335
9505
9018
11974
9688
13629
11763
13632
9311
4914
6926
12121
12144
7371
10521
9497
14181
8919
8918
6342
9580
9472
9510
11694
11505
8540
7449
8788
12492
11446
11690
8989
10686
4909
5007
4928
8733
11877
13773
9013
9148
8988
11388
7361
11651
15479
8992
7897
8953
8902
9142
9456
13953
7592
7991
9469
7352
9467
7131
9535
14494
7512
15303
9474
8094
9852
7411
11711
9476
9455
9576
8921
13448
1586
22123
14257
12070
11508
11513
9092
5733
9574
13741
9281
6472
11553
7439
3739
13968
9411
7401
7484
7360
5285
16833
7399
6471
9523
7511
7539
7349
9521
7326
9002
7738
9547
9348
9379
9404
12716
13213
12598
5409
9500
5106
9276
8568
6070
1334
11546
9597
5102
9434
5661
9380
8939
9412
5483
9928
8514
13529
8159
11546
8863
8934
9124
7392
8984
9344
7391
9510
7739
14941
8932
12951
8868
7434
11721
7648
11659
11609
9364
11544
9184
9749
15557
13729
10658
7361
15295
7877
9508
11627
7351
11247
7324
9348
13507
9474
9427
9541
9403
9560
8957
10565
11337
11353
9076
9149
9455
7386
7362
9474
5541
8036
9548
8444
9422
8995
9425
13880
11647
9491
9602
11578
15009
7173
14633
8973
9555
9513
9440
8934
7513
13717
12636
7356
7819
13453
7402
9503
9679
9272
8928
9036
9482
9283
7425
2947
7437
7397
6434
9480
13594
11736
9439
9509
5182
8841
12667
11668
9402
10315
5577
9526
9533
10669
13909
7511
9476
5848
5979
7342
8752
9257
8954
10053
4846
11571
12264
9047
9093
7562
11833
6121
9436
8897
9510
11950
8963
8983
8999
17337
8155
14028
13814
9525
4880
11509
9403
3751
6897
12463
9419
7330
9478
8936
8994
2631
1799
13728
9097
5798
13307
15996
9364
9021
13726
9456
11598
9452
11636
5241
11698
17088
7391
9354
15383
9291
7401
14369
14220
8930
8884
9406
8917
11999
8982
8947
9542
5801
8985
9424
11228
8927
12797
9231
13474
9063
13637
9514
7275
13398
7402
6370
11510
9056
5195
13674
9444
9642
7884
9527
14465
14341
5221
10316
8931
8630
11599
6703
7282
9406
14008
6428
10261
6208
7506
7426
6591
7893
11677
9138
9273
10389
11384
12523
7358
7422
7379
9488
8900
12087
7350
11586
14149
8913
9995
8532
9308
5404
7435
13802
10866
14889
7131
5717
13590
9458
9456
9384
7406
7396
9521
11204
10268
9537
4766
8711
7330
8914
9529
9580
9378
17215
6149
6173
9570
6732
9922
11784
9425
7423
8993
8906
9091
9564
9376
5814
5820
5304
13787
15439
9644
8274
7795
13569
12149
11496
13949
12056
8916
10212
13598
8929
12044
9445
11816
2013
9343
11595
8950
10483
13654
5997
6411
9056
9396
7010
10920
13387
10315
8265
13696
8958
7362
11261
11577
13926
6453
9450
11545
11450
9245
9248
9247
15378
14103
10405
9532
7759
7480
12305
9419
7942
11963
5481
9520
11252
8857
7346
6889
9497
9003
8943
11778
14819
9709
5521
7335
10302
9222
8951
13627
9466
5782
9465
9004
9035
7371
11593
9334
9110
9409
9325
9248
9039
4715
5118
11735
7355
10964
5289
9311
6869
9009
7413
9677
8873
9313
8850
7269
8082
8408
7447
9455
8985
9376
15911
9649
7359
6359
15383
9416
14771
7406
14624
10099
9514
13994
10428
9262
8575
16177
8825
10379
6892
9449
6960
8918
7389
9506
7610
9285
9502
14876
11579
8544
11383
10796
13527
11424
6930
9411
6948
7449
6373
9480
8868
8967
6862
11963
6850
12910
7918
13980
9327
8977
11206
9519
8892
9391
9605
9439
13488
9251
9112
13063
12747
11186
13456
9485
9398
10990
7395
11285
9452
9592
8960
9488
9356
9660
11597
7435
9015
8897
8985
5467
8091
10036
8938
9633
8115
9220
8809
9719
5456
5909
2094
9194
16343
9285
11789
8702
11760
5226
9041
11213
4065
5399
5981
17149
9371
12318
8878
13979
9993
9639
11214
11715
11144
9477
15531
11615
8987
9315
8539
9058
9609
8927
11703
11103
11553
9533
8950
14162
9113
6311
12058
13909
9141
15394
6888
12191
9509
11621
15386
4967
9387
8281
3741
7356
11617
12230
8362
12670
11735
8996
9392
5346
9282
5291
9388
7446
8176
9366
8923
13837
12079
7407
8966
10271
14134
8880
6840
13752
9457
8012
13681
9191
9435
9414
15536
8286
8826
9626
6793
7447
7567
6876
7567
7997
6865
11674
9418
7481
9504
7234
14543
13390
9005
8860
9382
9399
11771
8645
9500
13753
9337
13966
9509
13731
11374
5351
9447
9304
6426
1574
16155
7396
7389
13446
7328
7074
9483
9471
12257
9417
6815
7351
13437
7451
9470
15349
6288
19211
7132
7438
7785
7795
7366
7889
3416
7444
8027
7333
7319
8921
8892
8128
9386
14953
13626
7337
13892
11901
9617
12496
13511
6396
11860
10190
5298
9328
9138
10264
14952
8931
9555
8934
9241
14368
7359
6185
5241
11357
5672
13545
8931
9438
10957
8959
9443
8191
9614
5389
5355
13813
8887
9035
8875
7406
7684
7211
9437
9424
8892
13883
1651
9454
7506
7319
6763
13820
7862
8856
7362
7907
7385
9413
11246
8977
7376
7406
7453
7489
9529
7366
7359
12802
9326
9448
9454
7366
8821
9501
13621
8098
9435
8302
2126
8185
7363
13882
8972
8191
7980
7525
9350
9372
9336
11594
11562
8118
7372
9492
9352
11782
9399
8756
4856
9593
11496
11595
13709
12808
7447
13639
12373
10616
7428
11800
8101
11524
5442
9006
8899
7459
7361
5346
9422
15789
7375
15356
9128
8944
9497
6826
9400
8846
9150
9537
13773
7863
13692
8868
10087
9180
12126
7444
6922
9686
7420
10041
9501
12729
13422
7839
13657
9405
10904
14234
6476
7403
9471
6227
8983
9342
10363
14069
15316
9634
9148
13940
14023
13309
14834
8874
8860
8999
15982
8995
7364
14942
12728
9350
8539
8921
5262
9624
11215
7880
9378
7918
6009
10157
13942
9011
8885
8878
8869
20089
6186
9354
13876
10457
7415
9490
13441
9366
9434
5399
7285
7415
9531
13420
15497
7350
11697
9042
8847
4701
11107
9467
11522
12379
8848
8924
6279
8938
20301
7420
8967
9367
15029
13651
8224
7905
8786
7384
7531
13681
8949
8075
14257
8921
9076
8937
9538
6838
14413
7568
13197
7388
7370
14986
7685
7351
8485
9336
8950
9493
11581
9471
7316
9413
13295
7438
5213
5219
9467
7357
13252
7368
6339
7475
9400
9385
9445
12739
9002
9468
9426
15983
13642
8958
9502
13657
9425
9358
7410
8807
8327
7557
11148
9406
13607
9329
9132
6908
9648
13678
8949
9431
10081
11501
13814
15377
15032
9377
9259
5194
7509
8920
9083
10449
15387
9108
10675
9720
7506
14220
8939
14865
13312
9511
9443
11475
9107
11699
8102
11684
7379
8967
8934
9347
11682
7042
11231
5969
11580
6349
8943
5461
9495
7976
6638
8968
9403
8790
9291
7775
20323
8601
13397
9482
10889
9541
5408
13562
15455
6467
9332
9258
9612
12310
8907
8929
12597
10730
9502
8433
7322
11786
8898
7459
7556
14748
9209
14102
8101
14924
12063
8129
8819
9470
9387
7334
8900
11701
11286
9502
8946
5503
9547
5493
9455
10196
9431
11186
8951
8786
7107
9587
12784
14031
17324
9405
5711
9470
9404
8837
8909
8964
10320
13518
7745
6663
17539
8512
8938
13439
11732
9637
13282
7822
8913
5541
8961
8287
17446
13402
7509
9209
9179
9387
6696
11791
7448
11688
9673
8884
7339
9372
7385
7616
7218
9511
7455
9473
8909
9014
8909
7440
9400
5900
8967
8918
9348
7345
13987
7422
8638
13110
6875
8476
4749
9437
8911
8951
9437
9542
11656
14953
5211
8891
9465
8024
16780
7454
9527
8900
10217
7881
13001
6421
10016
8205
6781
9433
11659
10377
8332
8986
8995
11098
12372
13344
9337
16335
11158
11720
13213
12137
13973
10580
8890
9463
9346
13585
5034
7507
9546
12472
6247
8973
9401
9453
9542
8873
6731
14560
9498
9626
13632
10713
9553
9462
14127
13811
10221
9084
13615
14776
9387
9895
10707
7453
14265
11681
14920
7455
16957
8923
7744
8119
14131
8899
14020
7880
10166
2531
7346
7451
7161
7217
6130
8229
8001
10366
8182
8884
12197
9498
7973
6075
7516
9410
13559
7299
9537
7576
8458
6446
14889
11981
13881
7304
8921
8896
8338
13315
7812
8910
21000
9257
13784
4800
11187
8112
10425
7289
13852
12345
13674
7479
10076
9390
7352
14058
9595
11137
8504
12123
12914
18322
10349
9507
9339
9478
11690
13587
9585
10518
15370
9275
5443
9437
9417
11506
9402
8889
9805
13316
8954
8318
7277
7463
7904
13207
11144
12695
15009
5576
7353
7249
13760
9501
22928
7349
7422
7356
13537
9477
7747
7799
9646
10100
13408
9558
5937
9042
8965
8298
10212
9340
10563
7945
8710
8925
10143
9394
8085
8413
8915
15942
11393
8943
14299
10200
10613
12671
9127
8198
9521
10103
15505
11886
5442
8661
10578
11805
1932
9493
13847
7496
12041
13598
8921
14261
12289
8949
4782
8164
5034
2007
15070
11570
14454
12743
8967
8324
7307
9492
11707
9137
10366
12581
7949
7334
13407
10166
7555
8981
14933
15345
8879
10139
9531
7363
7428
7367
7477
8173
5842
9376
14012
10535
7467
3414
11534
16021
8692
11460
9817
8555
6464
9324
8955
7468
1810
7842
7456
11535
15393
10358
9535
7444
9406
15442
7422
14091
8361
12187
7379
15344
11756
7448
8919
9268
11683
11601
6299
8921
4958
6885
10251
11674
9460
13808
9419
7291
7174
9453
8976
9566
6136
7086
8954
11785
8939
9548
7592
5058
12783
9444
9379
9458
11684
9401
8357
12355
17773
7494
13842
9751
11559
9506
8978
11851
9404
8987
6930
12071
14143
9498
9505
9066
6889
9511
6622
7997
3801
9462
8456
8956
8909
1955
7085
9314
16550
7573
9438
9336
9545
7340
7438
8949
9468
1789
9569
8941
16516
7423
7818
11309
9440
11326
4699
9379
9249
8952
13677
12516
8776
3382
9585
9484
5127
8879
9534
11839
7362
8905
8980
8363
8900
9795
8103
7791
5865
6837
15517
7892
7442
16879
8863
7346
9393
4894
7399
9577
3665
13993
9350
8905
9359
8861
9388
13958
8053
9245
9495
7443
9378
9481
13381
8917
12360
9010
9442
9391
7447
7378
13903
16445
7029
9280
5386
9266
7953
7356
8916
5303
9566
13430
10085
8109
5199
9690
6144
12588
9486
13716
11592
9572
14011
7691
13937
9520
9135
15858
9457
12040
7402
1998
9404
9415
11697
11781
8362
8000
11244
13987
7439
9456
10798
13948
5185
12929
7498
13725
9540
11925
9653
7364
8913
9422
3231
9382
6849
6852
6816
9580
8130
8905
14176
7298
6835
7434
6867
4170
6834
21292
7562
6776
6846
11674
14924
7335
7598
13402
6872
7566
9531
7567
7565
6416
6848
7560
6853
7554
7568
7562
7538
7567
6862
7560
6863
7568
7529
14911
6730
7570
7340
7380
7331
7334
7382
7347
9263
6192
9348
9649
11155
11480
11082
9484
15252
5482
9194
6160
8925
8875
12739
8387
8934
9554
9506
12772
16907
7383
14117
17872
9011
6205
9052
7353
9335
8828
11523
12186
13375
13557
13583
1573
9336
9407
9493
5534
8961
13925
8950
9416
14934
13686
8962
6885
11552
12306
11181
8837
9507
7289
9510
13619
9281
5466
9396
9430
10266
8907
7606
8530
9163
14202
7366
9001
11498
7574
8927
13850
8960
7151
9544
14101
15199
6864
15034
9713
12451
9734
11514
13391
11574
11672
8666
6784
7183
5103
7358
11430
8946
6919
8977
9387
7859
11728
8959
11549
8993
5365
11822
8581
9825
13986
13513
11232
11644
9287
14151
9105
9246
7339
12467
4018
7372
6177
5704
9437
13911
8953
12768
11578
8763
8928
11813
9477
9514
13591
8554
7763
8920
9527
9398
9108
13726
13130
9489
8063
9537
8939
8798
8977
9010
8984
8542
1870
6403
8282
9209
8928
7940
9534
6442
13665
7842
4793
13623
8860
9272
9351
5192
14024
9486
8668
8957
8894
9500
9492
9494
6052
14108
8987
7459
10159
12503
13967
9721
8906
7384
9499
7928
9375
6389
9545
9292
8937
13986
11176
6405
9138
13375
9457
8913
11972
6388
9522
8186
11948
9453
9002
9094
7521
9448
9218
13660
9525
5824
9377
9426
9523
6449
10314
5262
8708
5112
11462
8040
8939
11936
11399
8498
8127
8978
5000
13830
11363
12086
9016
11639
8026
9760
9389
10458
7943
15696
9441
12740
8918
7996
3954
13817
7955
11703
8975
4805
9513
12965
8308
6206
6437
6493
11795
8680
7357
13927
8999
13890
13632
13797
13617
13977
10705
7512
4780
8942
8760
9559
9476
9516
9449
8904
8316
10955
9078
11737
13653
14182
7772
11895
11607
11514
9467
7045
6434
9002
9017
6904
14368
8921
14695
13963
9027
9708
9261
12947
9525
13542
13803
5444
11132
9300
9477
13588
14129
1925
14739
13621
8049
8909
9072
7712
5222
7513
7326
7206
7410
9511
11703
9426
8521
8219
9457
5202
4260
11716
14432
8778
11344
1805
11701
5599
8152
9111
7064
8796
9512
9452
8810
7551
8929
9462
8945
9452
11665
9288
11780
8210
8924
13692
5201
13691
7363
11856
4449
14129
8926
12073
9362
8882
9505
9880
8949
9506
9543
8939
5999
9522
9254
11733
8747
9529
7233
7498
11582
6962
9473
18083
9828
10110
16367
8916
8914
9479
4816
15428
5171
1525
9531
4984
8107
3017
11219
9548
3119
8978
7436
9482
9413
9754
8917
4621
13471
8380
7969
6824
5844
9511
7223
12176
2032
8258
9298
9343
5555
7408
11237
2064
7336
12814
9493
11624
11344
6787
8913
9456
9491
11269
8996
7368
9035
14757
7345
7503
8960
11713
12753
13822
10450
11646
11756
8040
8435
10015
13858
10314
11629
9480
9523
7921
9267
11734
13801
6583
8726
9485
8931
14032
11324
9048
4051
7446
9461
14996
5301
9631
8900
11425
7364
11694
14131
9204
8999
7379
11539
11580
7032
4910
8842
8797
8119
12082
11072
7471
13001
16018
9485
7436
7430
13252
8350
8920
10955
8404
4781
14929
7394
7917
7288
9408
11656
16297
16935
1417
9483
9509
9468
9525
8976
9556
9540
10749
15690
13566
8438
7750
9541
9408
9427
7361
9438
14330
7372
13444
9260
9379
7146
13714
8805
8853
4900
7037
6750
4907
11519
6756
4915
7033
9464
7316
5581
14922
7493
7338
9343
11861
7341
7356
9503
11807
7355
8967
7436
9461
7373
12301
7375
9459
9310
6989
15355
7346
7346
7335
6983
7623
11156
7396
9146
7010
7362
7567
9633
7383
11571
9383
9555
9304
8854
6982
8798
15310
7375
6987
9875
12889
7566
5918
7569
7558
10170
9097
13632
9384
13454
6476
5403
12613
7335
13878
11917
6842
7326
9792
9155
7324
9432
9628
6961
15031
9391
7739
15387
7315
7397
7744
9142
7308
11484
11513
7340
10622
10247
9532
12744
7389
7415
9360
7512
7347
7392
7410
7347
9474
9468
7687
7328
9431
9398
9510
9510
9528
7306
7324
8695
7506
8973
7510
7379
7334
9417
7385
9326
8296
7343
7347
6890
7346
7346
11970
6842
7420
7423
7543
13683
7415
7355
9424
2986
6399
10485
9553
9682
9561
9405
9308
11160
9390
7308
16463
7356
9428
7587
7323
12281
9703
9313
9474
9758
7362
7502
10370
9657
11609
9660
9658
9611
7791
7358
6939
6944
9424
9572
9577
11607
9772
9412
9833
9474
9833
9474
9645
6841
13903
7362
7362
10123
9765
9405
8436
8077
7313
7341
7286
9380
7301
7329
7327
7398
9733
7325
14599
14600
9832
9473
9394
7328
7337
3116
1996
7334
3121
2000
1639
9641
13677
7382
7362
8172
7466
7450
7356
7348
10459
10099
9382
10408
9335
5664
8305
9406
9425
11881
11894
9367
7347
7346
6877
7346
12202
13674
7576
7322
7321
6888
6886
13660
7336
7346
6888
7346
11608
9656
9296
9399
9386
9580
9322
8606
6928
7332
7368
7916
8649
7360
7287
7456
6840
7320
9343
7312
7343
7348
7423
13652
7421
13654
13655
9121
10824
10465
9702
9343
9108
10822
10463
9700
9341
7344
9313
9329
7346
7344
4682
7564
13670
14934
10011
10001
7342
7344
9429
9429
9420
6915
6920
6921
7699
7343
7346
6888
5943
9652
7359
7362
7347
7338
7344
7307
7330
5439
7417
8101
7741
7382
9682
14744
7352
14736
7351
7368
9665
9425
9421
9415
7440
7282
7279
7346
9425
7212
7645
9747
9389
7790
9401
9343
7339
9329
8919
8910
9192
7044
10098
13637
11389
7744
7335
13556
9310
10592
11644
7232
12011
7345
10274
8929
12019
8511
8853
8724
5827
8895
8235
11763
11148
7409
7455
8924
8955
11622
5194
11551
11589
13377
8988
5208
9488
11629
8855
7926
8334
12501
8865
9348
9273
11514
8879
9485
10032
7728
13328
9490
5168
6634
9438
11895
9434
5313
8907
9484
8432
5914
6432
9296
6186
9414
10199
10695
7792
13541
10423
13498
9477
8852
9365
13790
9074
6143
3292
8991
9329
10424
11550
13178
8088
10783
11661
8886
9169
11022
11666
9483
7573
11689
8767
7400
11923
1991
7293
10507
8913
12743
9457
7414
9363
8785
9256
15406
11679
8891
15383
9454
8897
13456
8918
7385
11832
6861
13453
8156
9367
9476
10657
8968
14597
13593
13636
7800
9790
20027
8561
7506
11505
7407
11872
15342
7740
9524
17432
9415
7397
9640
3431
9366
7191
5728
9477
10005
15192
7842
6078
9400
14075
9600
7023
11563
9468
9375
8938
9390
8885
13509
8603
8404
9417
8931
14541
16862
7498
7498
13710
12746
14025
15422
8907
11950
13552
9516
9501
9461
9333
14738
9992
8025
8895
7371
11930
7294
9389
8411
7222
9444
7896
9281
8670
5370
11680
8918
8824
9250
2001
9118
8897
8636
8876
12112
9813
4752
9322
7356
9493
3510
9487
8891
11141
8909
7399
7342
9622
13730
13507
9206
17431
8160
8898
8937
15027
13557
9114
9036
14459
9498
9502
10265
7326
7298
11600
7448
13512
8845
13406
8459
9494
9335
8601
7491
8932
9570
17709
12278
13861
11621
8871
8397
11369
8417
10280
13327
12244
7437
2428
11524
6738
6863
13478
15306
8918
9265
14220
7426
9236
13599
9872
11473
14022
7269
11874
13850
9322
9257
9192
10329
9424
4776
9111
9458
4658
7318
9278
11947
7831
6407
9323
16070
13770
9406
9424
9168
7540
8944
13063
6408
8470
9044
9079
8827
8914
9355
8941
8851
9276
8981
14047
9210
9334
13976
11318
12727
7908
12444
9084
9500
9381
13778
13585
13877
9613
13813
11544
9819
14083
14187
8940
8886
11414
9102
10600
13257
7367
7788
8110
7350
7321
15460
8836
13531
8916
10173
9462
8871
9602
9505
10253
5937
9407
7815
8731
8884
11996
11801
13589
14937
9960
13466
11478
14107
7365
9415
11670
11576
9363
7347
9478
8954
8879
9426
7815
6825
12630
14043
3615
5273
9325
10376
10273
12016
11051
14619
9453
14882
7975
11728
7297
13061
13173
11522
8473
6139
6053
9373
15056
8975
8527
8803
8858
8905
9380
9118
8781
9988
12719
11435
9499
8959
9006
11988
8980
14884
8987
9536
9356
9416
9358
9315
9389
9122
7356
10046
9491
11766
7392
11575
9359
22471
7785
9497
8930
12650
6095
12337
9384
8324
5945
10700
7738
8807
11682
7481
8483
8916
9484
7369
6439
7843
6438
7445
9979
9378
9326
13780
7340
14388
15306
9191
12007
16273
8925
10721
11582
8830
7752
10745
13922
7345
9494
17992
12269
7379
8880
9479
7375
8899
8921
7233
7940
13862
13607
7830
10418
11410
13290
11478
8963
9605
13318
7401
8880
9485
8241
9341
8906
5219
5695
9591
7453
15329
7345
10513
8963
13923
14490
13878
13401
17267
9395
7438
9342
6379
7354
15375
9428
3362
11133
11905
7419
7344
11991
14735
8928
13579
13814
15382
7383
10220
21063
6135
10788
7940
5407
9439
8932
9411
15428
8943
13307
7321
1833
13609
6024
9311
7313
8946
9606
7380
14801
6784
8228
11724
13640
13521
13300
11701
13524
10185
10824
11487
10773
1802
11825
7428
12193
7334
13959
11431
8286
12176
10827
7381
11817
7385
9810
11582
11495
7991
8889
13828
9487
8844
8943
13408
12340
13832
7194
8963
8024
7348
10744
8188
7343
11725
11142
14053
11577
9459
7624
8990
6407
13169
8286
14680
7264
9504
10066
11525
8324
7689
9090
9510
7357
15063
7650
15458
8111
7375
9409
9554
15968
8847
9192
11446
9196
9524
8287
13602
8910
13413
8861
7490
8898
8715
18777
11587
8915
4964
8331
7258
17106
7509
8305
9450
7245
7219
9305
11721
9484
15169
8840
16887
7744
5278
8958
13494
8814
9279
5787
14481
8784
14942
16472
7372
9585
8256
6138
11740
11432
13893
8880
13643
7315
20517
8650
14878
14758
7397
11291
8869
7257
19026
11069
4758
12351
7959
13074
8928
10231
7912
6966
9347
9446
9370
8068
13613
9153
11963
9367
9099
12248
2931
9536
7763
9310
9533
11834
7468
9442
9497
8909
11308
9586
9576
11404
6193
10403
9338
10030
9534
9755
7375
14044
11532
9942
12235
9090
10059
11245
12587
11958
13308
9472
6355
12980
7791
6994
7341
8956
9539
13425
7818
9544
9378
7395
7420
7442
9156
7757
14183
7386
9449
7345
13089
7444
9493
13895
12353
9617
9363
8898
11388
13590
7735
14098
11562
11886
10081
11776
7721
11981
9172
13715
9116
6521
9312
11606
15799
7426
13937
6658
9469
8828
7333
7306
9496
11396
12302
15694
8213
20605
13749
9395
9497
13994
8826
11499
14035
6721
7391
9444
10774
9559
15281
8962
9396
9545
7345
14093
8873
11929
13343
5199
9376
9558
8913
5206
7407
7814
8468
11329
7768
10166
9474
8916
7298
7415
6189
7421
12171
7431
9474
7556
13394
7320
6942
6873
16364
7486
10227
7348
9961
13942
7823
8065
9349
7359
7001
8793
9388
7374
10594
11501
7404
7259
7407
9420
8903
8467
7297
13994
11524
8144
3048
7883
11562
9609
14964
8121
11818
9364
5219
13679
7353
9318
13515
12653
11513
16320
12494
6899
9572
7417
7445
11311
9434
9349
8012
11685
14788
7352
7342
11359
15413
7339
8451
15482
8038
7387
6820
7450
7408
13599
7284
9364
9346
11652
16303
11227
10387
11774
7374
8150
5082
9377
8519
6823
11562
7407
7425
8388
14027
6892
8351
14841
8379
7119
7674
7468
8132
13216
9528
14814
7430
9541
7046
8895
7400
9461
9213
9360
16936
7494
11383
7395
5392
21196
7358
5404
9572
9504
9350
11549
9341
8961
7331
14809
9361
9419
15314
7329
13841
9425
13596
13647
15518
9414
11782
11619
10523
18700
8698
12699
11575
7435
5161
8919
11388
7283
6831
8851
8884
9524
9519
9494
12337
9915
9532
14209
7368
15333
7313
11513
9518
9375
6214
6931
11407
9510
6834
7108
9532
5889
7354
13002
11781
11716
7352
8820
6840
9587
7042
8257
9343
7405
6953
7345
15360
8867
5447
9379
10261
8927
10255
9471
12658
10247
7098
9011
11097
14207
4865
7488
7384
8949
9611
9478
7982
7275
14132
9313
10959
7766
11937
7799
11539
8774
7361
7288
13610
13597
12339
9375
11404
8995
9599
13626
8833
7266
9715
8395
14003
11574
11652
19955
7343
15326
8785
9169
9511
11346
9612
11668
9384
8968
8224
13039
7344
7712
9517
11921
9482
7362
14091
7315
12878
10433
6663
9358
7394
9450
7542
12315
7985
12537
9539
7510
8927
15493
4231
7388
9397
7375
10529
5388
7444
12883
9469
14120
11425
5240
5840
9465
9396
7240
7302
14951
11444
7423
9495
9528
9244
9547
7385
7214
11779
6842
8887
7357
5146
9494
9539
14904
11222
9537
7285
7356
9502
11723
7692
5523
13134
8503
8679
7322
8307
13785
10933
12063
9753
7415
9427
9676
11587
14938
7389
7473
6841
14929
9355
14227
13988
11236
9556
13819
15948
8595
7386
11574
9139
11006
11513
12699
7921
13670
10187
7370
3198
8929
11603
8924
9557
7510
7303
6833
9138
14197
14211
4768
8924
13742
7176
10109
7502
9561
9659
9372
9394
9530
7295
13665
5351
7409
8509
10250
16102
8921
7369
9575
12199
9012
7393
8285
14875
14651
7744
12293
9133
13964
9018
7799
7353
9320
6875
12328
9361
8909
14493
6833
8931
14954
9996
10228
6919
7445
9399
11523
15499
7810
7562
15526
7440
13853
11910
11539
7740
9129
11284
5378
7357
7547
10067
7569
7915
14928
12142
10136
11699
7565
8377
11517
10104
14984
7562
7325
8250
8174
7806
2317
7561
6593
6822
3522
15454
7564
7571
7567
6851
6853
14412
7569
7567
6867
7571
6860
7387
7547
14755
7389
7569
7570
7568
6831
6829
6829
12641
7366
8485
14164
7469
13128
9390
6839
8966
11635
6794
8251
15466
9357
14467
7393
8894
11728
7662
11543
9274
9487
7234
8971
8961
11760
8848
8912
10898
12006
8528
10196
7789
8180
13606
6160
11435
8945
8985
12742
13618
6191
7394
7486
7828
11251
11745
9311
8902
8903
7774
11881
9599
7295
8901
11486
16874
8958
8782
9285
13638
15962
9441
8908
9246
9301
9026
12899
13696
9436
13616
7302
9444
9481
9519
8867
11600
8921
8884
9434
12701
8826
9318
6717
9453
7115
9008
7331
13599
9463
9324
1878
8914
7357
12928
9315
10946
7491
9764
9511
12542
9366
9418
4234
8560
11663
11148
6362
5133
11594
5367
10693
14514
8960
7364
12806
8960
16871
7432
9493
11528
12282
6488
8880
9132
5652
9527
9687
8088
7351
9266
2260
11857
11697
8451
13563
9448
8927
8234
8943
7776
6427
9305
9440
8923
3618
9377
14009
7441
12141
7412
9424
11816
8883
13974
8888
8008
7325
9493
9083
7411
9981
8340
11613
7244
8551
8869
7088
16867
7364
9536
9479
7370
9439
10172
22135
9616
6441
14372
9262
7287
8560
6199
9490
9190
8925
13201
7360
9265
7323
8947
5231
4893
9483
8904
9366
12802
8440
6626
9516
9575
7302
8886
8976
12248
9463
8913
11883
11589
13366
9571
11684
9472
9554
6166
9514
6402
10498
13153
13896
11939
7656
8860
8609
9254
8073
15358
12622
11171
8940
13806
13803
9513
15476
7350
9478
9795
13361
9432
8870
7389
9412
14913
8175
8571
8942
13818
1580
8851
8249
8935
11655
9322
12551
13724
7705
8938
9542
11470
9368
8682
9426
9172
5439
9533
8897
9339
13629
9481
9297
5167
6966
13502
14135
9148
8964
13655
9458
9426
7254
24298
9123
7497
9423
7867
9569
7622
14106
4776
9103
13597
8828
8900
11969
7309
13557
8968
7333
5661
13933
13789
9464
12679
7925
8090
4774
8926
13241
9321
9309
9584
8932
7364
12219
13586
9344
9442
21296
9353
11569
7501
11327
10767
6850
8845
9320
9320
7362
9005
9512
8925
11892
9354
12565
8845
8506
8938
7507
3181
10445
11559
10004
8924
11569
9279
14057
7262
8926
9488
8319
10383
7379
4987
5186
8592
13855
11966
9340
10266
9055
7375
9464
9533
9256
7356
12110
6273
9527
6166
7382
13974
7450
9420
11985
11743
9396
9146
12815
8949
9365
5046
10560
9494
8902
13525
8925
11552
6577
8938
9840
8911
13643
7445
11918
4986
11822
5692
6196
13982
4336
4891
9447
9298
7409
5271
11918
8924
8686
7296
9524
7418
11767
9222
9430
12397
9454
5459
9426
9416
9508
7834
9446
9474
15597
9479
11100
11592
7358
11702
7308
7507
9515
9505
14357
7271
14881
7889
9435
8895
14993
9423
7359
9366
10791
7357
13405
9516
9320
5281
13746
10559
9412
11487
7446
9644
10162
4896
10020
7496
10108
8914
7557
12976
12977
8976
7507
9492
6191
9462
9146
7326
8992
8922
15229
11728
10974
9250
8020
9380
9555
8883
9377
13111
13948
11208
11723
10885
9398
9109
9508
9491
9362
6419
8900
9601
13505
16429
7365
16763
7637
10928
16294
8903
7365
8890
9433
14070
8236
9591
9532
12160
7507
9409
11252
8571
8919
9419
9449
8858
9522
3610
13606
13702
9366
9379
8901
14147
9105
12860
12132
17173
9313
9324
12491
9362
6967
13443
7783
7435
6135
9390
13606
7370
13431
5752
8931
1894
11967
7329
9379
11732
8936
9412
9316
9544
6382
7360
13656
10004
9216
11171
16800
7438
10650
13496
8866
5630
9536
8964
9409
8936
14321
13665
6924
13670
13406
12773
6910
7914
9445
6440
9518
11650
9481
7349
9511
5554
9494
9467
8888
13234
13637
11502
9504
5858
7786
6475
8878
9353
12688
13845
11494
11694
11398
9508
8904
7373
5058
11253
16419
11307
9429
11279
7310
9125
5742
8939
13242
9422
11344
13630
5875
16880
6149
14006
9226
9404
1977
9491
9419
8966
8662
7805
9502
6415
9010
6476
9504
9536
6989
13919
13545
7290
8955
16816
7366
9328
4776
5220
9177
9476
9407
7422
8911
9482
8844
15198
9988
7342
8887
8249
8964
13844
9399
7110
6450
9402
11313
8874
13340
8222
7390
9276
7343
11571
8456
8894
8091
6199
8853
11552
7380
2788
2866
9534
7418
11668
12756
9311
9272
7549
14418
7561
6850
6810
6808
7324
6776
6780
9490
6840
6120
13522
7394
9545
6084
9671
6853
6816
6754
6801
6699
6847
7548
9113
9483
8741
8275
9390
7279
14191
7346
7102
7333
6794
15277
15306
9360
6746
13609
7456
6404
8165
7365
7158
6845
10476
10290
9195
6893
9285
7323
7856
9577
7242
10291
11674
13699
7319
7408
6865
6810
7405
14816
9541
9518
9380
9576
9352
7428
9535
7450
9409
8947
7723
7336
7348
7460
9438
6791
9320
7332
9198
13516
5157
6666
11636
11504
8831
7312
11588
7333
13698
7859
9508
13588
10510
9575
7374
9260
9240
7451
8928
9386
5318
7435
7394
14767
7706
12579
12885
7481
7353
9519
7478
7181
7478
16903
8786
10229
9656
9538
7309
8975
7235
7502
11964
8799
9140
10862
9718
5170
5252
5142
9393
13852
7489
7583
13507
7553
9268
9330
14129
6170
7408
7290
9347
9573
7286
9248
14956
7633
9958
13904
11425
7451
14843
10175
5797
7361
9307
7457
14227
9387
9653
6897
9450
9510
6790
14859
10665
7994
8976
9424
6846
10295
14211
8741
7450
9112
9354
9292
6862
8797
9774
8158
9605
10363
15385
6871
11675
7501
13606
7473
7260
9828
7358
7360
8035
6825
9607
7490
8888
9349
13645
9773
7785
10036
10096
9313
7273
11508
11755
7406
10299
11530
7762
7418
10917
5755
9165
8961
11570
7360
7321
9702
7471
5581
8835
13554
13535
13676
6869
13511
7362
9367
10916
8260
7470
11266
14896
17570
8947
9502
8976
9472
15449
9141
9145
13461
7370
9462
9450
8977
9489
15532
8055
5187
10126
10984
9320
13821
22521
14175
9244
6829
13511
11759
8891
7295
7205
11219
7379
9451
9428
8138
8046
11249
12146
14920
6378
13105
13648
8273
11373
6632
8885
13083
7411
11059
9531
8944
8800
13199
7554
9370
4684
9056
9429
9248
10717
10218
9335
8915
11706
5182
9479
9506
6827
7188
18106
17827
9490
7349
9603
8005
9444
10188
15641
11264
8271
7388
13680
8771
7446
13975
11692
10763
7361
11221
9363
9604
7493
5013
8913
6935
15783
9349
6817
9519
9539
8870
11617
14057
9049
9556
14231
7469
11463
7354
9353
7419
8892
7504
12761
9616
8937
5502
9099
7391
8336
11498
15455
16350
7443
13872
12436
6660
7490
14119
9400
7469
13766
12817
8499
6720
8861
9567
9620
9266
17034
7523
13279
10038
7869
13445
7348
7245
11376
9680
9507
9416
9496
9051
7264
5382
10521
7506
12632
6488
5064
9432
11544
9541
12513
11834
7341
5437
1560
13145
9534
16590
7472
8993
7429
9341
7390
6886
7516
8958
7388
9454
7484
9514
17520
8645
6422
9107
11056
9517
10812
7403
13283
7375
9081
8580
16755
7321
7389
7489
12802
11400
7304
7432
9161
7201
11175
8247
14099
14950
7121
13636
13994
13744
13701
8625
13349
7372
9446
9386
8160
13429
9668
14584
9302
11559
11943
13830
10042
9512
8902
11183
13405
11723
11706
13801
8303
19246
8965
9132
10699
4576
8919
9503
9478
9506
7335
8964
14963
14828
8145
13439
8577
14134
9236
10502
11102
9454
15738
17248
7865
7919
9434
7337
10771
6993
9735
9447
9494
9544
4903
7137
7332
14957
13969
11800
8870
7254
12026
7434
9134
9390
9491
11476
14647
11801
9000
4177
8673
13635
7388
9523
11830
7461
7788
8767
7259
9496
7238
5163
7448
8811
8999
9511
9528
11269
14908
7964
11576
12028
11708
11205
8968
7278
7426
5726
14892
13992
15518
7337
14906
11631
7336
7436
9473
6839
13482
11664
10051
13911
9873
7142
9359
7372
9484
7216
13277
5178
7335
9482
9685
17894
7463
5337
9552
13667
19130
13414
7468
7807
8966
13693
9681
7396
7335
11506
9829
11582
9747
6416
8996
14190
15392
5709
13755
7355
11532
7365
10676
8932
12472
5016
8816
7346
5127
13552
11261
8316
6396
11254
9452
11353
9348
9056
12063
6229
10536
11698
12714
3457
11404
13693
14246
7331
13646
14561
11351
10762
7570
6808
7570
6866
7568
7567
7566
6863
13067
14870
6830
6894
7568
6743
10184
6835
6860
6857
8621
9830
7436
11365
6855
6835
9833
9474
9821
9463
11607
6858
6832
7448
6858
7565
14407
15646
12734
8886
9360
10104
4712
9290
8147
9601
3619
10168
6456
7340
7400
8799
8949
11529
4979
5970
11794
13913
14075
8307
13786
8374
7914
7515
9861
21143
11719
6836
7323
7451
13682
13386
6973
12257
9127
8978
9708
9346
9528
12439
14027
9881
12397
9392
8931
9597
12721
7348
7341
9264
8677
8486
9993
15333
8901
13707
11605
13195
9083
9322
9275
11453
7668
15419
9159
9516
9352
13132
9349
11655
12251
10690
9366
13629
17178
9297
7798
12375
8984
9590
12715
12074
17511
7423
11699
11403
6234
12990
9509
11606
15586
7926
11541
8108
13798
12872
7357
9002
13645
7539
12105
9271
10286
7294
11575
8534
6994
9245
10571
8221
17461
8120
11203
12732
8508
6811
8662
9014
9025
10936
9270
8833
21385
9281
7644
13630
8922
8525
8995
8054
11239
7336
14905
8794
7702
9848
7358
9481
11856
12410
7436
8904
5202
9470
8000
9601
12873
6397
8401
8909
13403
9025
13945
8210
9472
11152
12747
7355
7425
18832
8970
12791
8939
7793
7091
7373
8904
7337
8300
7417
11695
6769
6044
10155
8929
6897
17253
9028
8618
9420
12417
8962
9282
9499
7393
15856
8036
8077
13640
11747
12693
13493
10798
8893
9506
13405
12618
3661
4473
11614
11671
8601
5050
7476
7513
7343
7803
9355
9272
8891
9702
14229
11691
9365
9595
7342
11622
10953
9516
10468
8939
6726
8053
6333
9373
9480
8870
7336
8903
7356
5195
8659
9550
5384
13623
7804
13777
9294
9593
7801
6327
8939
11208
8874
8877
9449
9458
8034
9513
8163
8964
5622
6357
9543
9483
7249
9522
8923
2124
8247
11410
11117
9444
7385
7369
4787
8926
9508
9299
11947
11487
6413
11693
8093
13656
11410
4858
8218
9552
9412
9367
9289
10255
9600
9160
7350
9390
12488
5669
9438
8719
9456
9389
13577
8200
8115
8928
9036
10281
13245
9554
7334
9313
8920
14187
9393
8904
5507
8132
9398
9518
12605
9531
9412
8837
9336
13657
12632
8923
7318
14060
14623
13458
9521
9526
8972
9399
8986
13481
9534
11230
6178
12035
9519
8956
8963
8904
11653
5469
9338
8966
9512
9455
9487
9447
9446
9140
9320
9081
16220
8791
5191
8928
9566
8967
9362
7331
8962
8971
8901
9501
9497
9293
8549
5297
9487
7422
8236
5447
8211
8985
5091
6497
8907
9390
9531
13498
4754
9714
11222
16272
11661
8058
4878
7455
7162
9652
8961
7421
8928
9495
8937
9468
13181
9487
5143
8983
9244
9434
9293
9597
9462
8920
8993
6356
13484
9375
9318
11199
11596
9479
9495
13996
11859
9344
8940
11402
8687
13363
4420
11580
8969
7645
7339
16243
9521
12715
12902
9491
8084
11363
10437
9021
9296
8973
9433
9818
13009
9462
11421
9444
7327
2050
5814
5413
8612
9545
8919
11711
11745
9425
9486
9292
9295
16789
7336
8997
12759
9469
6762
13803
8977
8925
9482
8942
13628
11739
8295
12862
11258
4709
3625
9081
8559
9439
8838
6577
5702
9529
9561
9446
11718
10229
6316
11673
9471
9535
9575
14045
13975
8924
9512
8779
7463
9393
11729
8338
13638
8915
12727
9723
9525
6465
8199
7387
8947
9425
11769
6385
4743
8961
9532
9508
9299
8879
8916
8510
9382
12050
5240
2223
5244
5246
7902
5831
2223
5245
8279
11737
11358
6006
7525
8938
9499
6730
9544
8971
11735
13815
7131
8771
5178
15632
9958
13811
9314
20922
11721
9455
7879
12602
13969
8980
8966
8566
20228
8973
8900
9486
9722
6937
15305
9329
6482
12672
8999
11624
9528
9464
9478
3045
7548
3054
7563
7542
5917
7559
7568
7568
7570
7377
9657
7455
8845
7427
7313
7509
7434
9791
7448
7359
7297
9340
7352
7370
14951
7965
9344
7569
7350
8910
6844
14200
14204
6834
7101
6714
7569
7562
6795
6848
6791
4879
6850
11726
6549
6858
9361
7349
13928
13984
6837
9044
8874
13239
1868
7343
7092
9143
11611
14883
7507
9578
9375
6792
7536
6848
4553
7564
6719
7568
7561
7567
7449
9367
13643
13628
8228
9359
7422
9367
9351
7353
7568
6904
9216
7513
7443
9328
7278
9714
7510
7493
7418
12071
9457
6844
15695
15739
6860
6861
7559
6857
6840
7290
7309
7354
8303
7300
7412
7431
7417
6231
7836
7331
9521
7412
6849
10013
7349
9461
7433
7413
7306
9630
9621
7419
6786
7509
8358
7673
7291
9382
9393
7422
6867
6821
6838
10135
7383
9381
9650
7375
7347
7345
7508
9387
9378
7252
7330
9521
9374
7456
10148
9771
9442
10442
9635
9667
9514
7341
7344
12751
11662
6953
9303
9319
7326
6890
7429
7346
9401
9627
7502
7342
8910
10202
9420
8362
7509
9994
9636
9276
9980
9624
9264
9244
7308
9423
7309
8909
7293
8917
9683
7447
7354
12027
7345
7354
7508
7424
7326
7330
11896
7358
7366
9347
7494
7475
7339
7346
14116
14053
9576
7416
9401
9780
9599
9577
9338
9315
9362
7356
7386
6762
6754
7347
14734
14048
7347
9538
8205
9111
9089
7386
7381
7894
7924
8013
7334
7258
9360
5293
7347
9615
9644
7172
6724
6854
6834
6841
9353
8894
9311
9335
7508
9356
9380
11638
9324
7345
7354
9395
9349
7333
7539
7347
7563
7507
7321
7497
7308
7495
7410
7413
8863
7804
7695
7788
7672
7506
9401
9387
9267
9261
7307
7335
9581
9600
7337
7358
7380
7354
9333
9360
9319
7358
9365
9331
7348
7331
7368
7332
7320
7337
11896
11872
9496
9487
9246
15338
9929
9569
7362
7356
9361
9382
7411
7346
9148
7400
7411
8214
8929
8574
6874
6888
7346
7341
7368
7381
7385
9712
9700
9375
12847
11587
12494
11442
7308
9136
10013
9655
9295
8934
7360
7358
7346
7352
9352
7370
7323
14498
14142
14066
9330
9283
7348
7368
8222
7360
8064
8244
7369
7300
7328
7290
6935
6953
11020
9544
9735
9719
7345
7359
9403
9409
7437
7426
9648
11630
9367
9483
9512
5535
5551
9424
9433
9408
9403
7419
7428
9592
9472
9442
9331
9343
7383
7426
7403
9536
7705
7708
7351
9398
9421
7346
7331
7747
7774
7758
8017
7658
7299
8412
8054
7695
7336
7363
7394
9506
7321
7326
7334
13658
7483
7506
6760
9850
9376
7345
7346
8899
8925
11770
8432
9413
11671
11698
6432
11001
5333
9521
7339
10114
9533
9518
6166
9549
9500
11626
8982
8873
12581
10387
9097
9497
9528
15174
9460
14015
12763
7259
9538
6765
12823
9445
14184
9430
9657
11244
13394
12686
7708
9414
9319
6702
14964
9510
7507
10839
4465
13879
9015
4920
11741
7328
8896
6236
13632
8938
9489
14346
11210
8991
13908
8093
8093
12590
9263
8900
8919
13872
9512
8882
14096
6677
12724
12554
9301
9324
8896
11727
6597
15741
6420
4822
11356
7197
13253
11726
8956
8896
9402
5454
9366
7377
8961
7829
11747
10883
7530
9401
5180
5106
7352
9299
15706
7507
1882
6914
6189
14004
12272
8930
2943
6430
13751
11505
6507
9511
7356
11540
8955
9420
5686
9336
8956
8932
10427
9125
7332
10027
13783
13925
8430
11204
7335
15470
8968
10382
7325
14945
13701
9576
11371
12797
13646
11661
11882
9644
8543
5585
9408
13681
7820
7330
7306
7278
13250
7402
7432
8900
9376
5028
14843
7348
13598
7483
9209
8975
9565
13809
9300
9334
12635
13464
8931
9548
7458
9378
7440
6210
13607
12168
8989
15519
5578
5583
5982
8714
7462
9893
5623
7347
10504
8996
8928
12770
7338
8951
8932
11474
4265
13956
13738
10113
6904
7012
7337
9427
12045
7747
11660
8209
9408
9393
9448
7473
9379
13539
7484
8538
8910
6855
7368
9125
11615
9640
8994
10343
9443
8753
8622
7926
14749
7375
11786
7729
6873
8462
8917
7942
6472
5212
6863
15309
9621
10692
9327
9184
8916
12084
13363
8770
11358
11236
9318
13815
8865
7375
7507
12149
8329
12364
9514
9586
8862
9470
7284
9470
7978
8932
7363
9726
7430
7869
7321
8960
5395
11829
9270
13821
9417
15600
15246
7291
6783
9465
9471
7971
14692
7346
9533
9417
11470
14895
7327
14826
7343
7393
9589
10046
11615
11536
5127
5803
7286
7333
8634
9451
8628
9046
14235
9320
11487
11737
13947
12776
9404
7483
9233
6822
13508
7341
10741
9581
9128
5170
7492
7458
7373
15166
7809
9487
9352
7317
9238
9385
13591
7284
14656
7289
8871
14863
7395
7365
9553
2065
10428
6638
7352
9468
8285
13654
8892
9854
12970
9401
9370
7409
7412
11664
9397
12654
9328
9391
8966
11632
7299
11663
7379
6834
13553
7385
13562
6728
9472
6864
8918
9370
9497
7364
9398
9510
9134
7363
13267
7344
7453
6835
7381
9176
5909
7321
7346
8671
7364
4778
7339
7351
9981
16295
9512
11351
11239
13872
9644
11836
2836
23016
8108
8236
7391
9355
15354
9347
9260
8190
9062
7376
9345
7225
8515
7358
14740
7519
8293
7316
13179
9508
8893
13500
7347
7323
7408
7366
9069
11234
12196
9086
9289
6744
11623
14089
9362
5544
7451
10215
13754
14972
9132
10906
7312
11645
7416
9470
10277
8848
13556
7003
7216
11013
8416
20730
10513
13429
7417
7477
7382
10479
10234
9697
13201
8851
8901
9452
7464
9062
8055
14149
8977
9636
9364
9298
15504
9290
12448
7216
10379
9381
7353
12313
10180
7455
9296
13788
9474
11228
13980
9427
12782
14021
8966
11609
10181
14897
9627
15456
7209
9538
10353
14617
5694
9521
5066
11570
9338
7427
5410
5821
5995
7365
9196
8981
6821
9983
14039
12561
4772
9503
11513
7462
7410
16110
9388
10228
6404
9396
16231
8750
8650
13461
14848
9646
7384
11139
7433
13935
13951
9285
7346
7352
7422
6837
7297
4985
12131
14952
9312
6480
10182
4813
9638
14919
8915
13049
13950
9571
11719
15744
8899
16881
11515
8508
7362
9446
10524
9749
9342
14669
9077
17040
13921
9507
14533
9518
7425
9386
6865
6734
7315
11432
13621
8933
11659
9323
8281
6947
7485
7466
8313
7369
10035
9711
9472
14968
7381
5188
8162
15460
6991
6127
9555
9388
12574
11571
6365
7320
6422
10446
7313
6181
7922
8914
10048
8979
3286
12556
6931
7443
7471
12911
8912
7449
7193
7872
12333
14896
10435
7296
9590
7874
10275
9391
9009
7503
7385
6620
8016
9374
11496
11480
10436
6860
7510
7331
10187
15147
6854
7377
9554
7556
6882
6710
5404
6864
7227
6835
7560
6849
6862
7326
6744
6867
6785
6860
6828
6866
13805
7566
6843
6859
6847
5357
7557
7569
7570
6837
7546
9575
9581
17468
9410
6608
9244
9412
7339
12075
8162
6997
12736
9400
5176
9522
9247
13222
8900
11766
9485
9968
10252
7386
9478
8740
9515
8877
8460
11949
8751
7452
11187
7355
9547
9298
8181
16681
7395
6833
7825
9256
15347
13785
13494
5301
8197
7601
8910
11717
9128
8169
6397
13948
7822
8972
9373
7393
8895
13791
8851
8128
10813
14092
9277
7743
8854
10212
8452
7803
9526
14791
8799
8959
6227
11405
8930
19637
8167
8619
13148
5701
9178
8689
13686
7361
7114
8746
10468
6205
9486
8509
11015
9602
11985
13620
7616
13103
9537
9894
9577
9586
7413
7420
9534
8642
19784
9301
9665
6880
8953
13557
7999
12553
9657
9560
7301
17272
9448
5248
14189
8884
9621
10422
11324
7702
7398
19628
11800
9655
7957
8894
6888
8874
8392
9507
10154
9025
10463
10456
11668
7376
7425
3449
7349
16868
8504
13657
7354
14737
8259
9163
8906
9236
6745
11567
8085
6944
15024
11734
12361
6794
8296
13645
12099
14074
10483
9564
13672
12167
11651
10259
8288
9360
9638
8290
13506
9331
6843
8091
9340
9362
13313
9469
10369
8589
9495
12296
9496
7733
12407
9958
4939
11071
9429
10891
10008
11385
11384
9467
13777
17248
7874
7876
8581
11490
9394
10343
8153
6436
7854
10165
10635
7496
10392
14023
9539
11604
9477
8797
7310
9461
1578
9159
12999
7494
9560
7510
10451
14058
9636
10042
16141
8810
6421
8909
11703
9658
8993
11548
10367
7392
6485
8626
8499
9227
9310
7308
7347
10002
10555
10346
8360
9035
8838
7428
10514
7385
6817
10136
7506
10853
10288
14974
8426
9424
5481
9411
9410
7826
5082
8192
13897
11564
7743
11541
9511
21883
6487
9486
14033
9614
7793
8418
9389
6879
10739
7827
13853
7394
9663
11619
9641
7453
13761
11874
10507
5544
6834
7431
7836
9436
10376
11707
6918
6490
7383
7360
9434
6775
7357
7780
7345
9671
11867
7426
8894
9123
14949
13643
8860
8570
8920
6518
6467
6851
12771
13064
11482
9240
23364
11287
8724
8023
7412
8910
5979
9941
13733
7383
7386
9369
12101
12801
10132
10074
8099
10108
11392
11638
12034
7338
9362
6862
8540
14904
7461
9283
6850
7324
13029
8064
13785
9476
13687
6234
11708
14246
7460
8489
14109
7285
12117
4052
9478
9196
10254
8934
6239
11588
7371
7362
13512
14162
7137
10705
7793
7369
7506
7440
12220
15369
17191
6861
7363
9557
7359
8905
11633
12130
6068
18560
7297
9440
14422
11708
8934
7620
5632
12420
6433
8983
9589
7346
8452
7422
12719
14850
6855
9435
8049
13186
13923
7566
8640
10065
8859
6774
16752
8875
5170
7351
9449
9193
10320
14778
7328
8829
8923
9428
14905
15936
6396
6882
11333
11767
7675
9627
8223
7363
7429
8176
9340
7448
7581
6858
9462
9564
14099
9397
11799
7127
9569
9559
11305
7170
9841
7976
13236
10516
7357
10248
22629
7387
7822
10751
7402
14461
14890
7303
8964
13678
7381
8572
10239
11515
10423
12836
7381
14889
7339
7396
11264
7419
13648
7346
9995
7418
14547
8323
9550
11090
7812
17794
7330
6828
8346
9046
4255
9538
6892
9523
9435
10448
11602
7386
8951
8929
12486
7593
7483
7216
7393
6771
8973
15512
8365
13834
9579
11376
6763
9139
1880
5687
10590
6283
15403
9164
8991
11624
11772
11245
16481
8923
9380
9485
10877
14182
9317
9437
9406
10923
8779
6198
13817
8975
8729
5078
8932
8954
6858
11521
8903
6208
12066
12653
9173
11901
13404
9549
2056
11678
10810
6419
7327
11571
8416
9433
14154
5535
8989
9221
8942
9298
7371
7387
13918
11517
13486
13731
13680
7343
5187
13706
9595
8758
13808
13765
7393
8945
10532
13249
8934
9529
12551
12136
11727
13382
12255
8912
7732
8907
13637
8253
9405
7065
8888
8717
6135
9452
7611
9102
14341
7835
11426
8996
7764
14850
5714
9532
12751
9277
8934
7070
8967
8891
13464
6747
14181
13540
1920
4570
10364
9495
8880
9087
10420
9434
14062
7024
7251
11924
7947
8948
8971
9556
9508
9252
14128
10431
9556
7912
7397
10515
12727
5289
9519
9252
9282
11192
7806
11912
5740
9509
8535
9493
13865
13558
12240
13767
5277
7946
9310
7339
9511
5521
5927
8929
10674
7445
9357
7508
16233
7552
7193
7163
8909
7337
13645
13667
7416
10530
6492
11611
9083
3114
9338
13860
9133
8661
14291
13690
9479
14024
7944
7495
8078
8998
8132
9426
8913
12520
7428
11458
8938
8936
5473
9520
7536
7461
9385
9496
9164
7827
8962
15591
13726
9698
11720
11785
9725
17533
13703
5619
5711
7486
7263
12592
10740
11914
10725
7230
13623
8802
13708
9503
8807
13854
7781
13077
7454
14096
8298
13596
9528
6932
7416
7412
14953
15295
13861
11561
8916
8870
9503
7349
9814
11489
13055
7897
9319
7321
12708
9515
11670
7426
8974
8857
9510
7802
16380
9042
7325
1934
7419
9706
9405
4633
8983
8934
9366
10546
9392
9014
9333
10295
7752
8929
7386
14006
20158
9486
7316
11574
15642
15500
11956
10626
13682
8927
8982
7259
13706
7346
8166
9396
13364
9562
7968
9366
11003
7385
13950
9322
11381
1970
5219
5142
8873
8894
17119
7365
13856
13515
14550
9026
9544
9258
9240
8960
12810
11830
9510
9121
7497
14611
9288
7256
11845
10735
10633
10773
7364
11499
8923
9429
13809
8114
14921
9413
9437
9831
10091
7381
9481
9605
14680
7335
8740
9528
11715
9227
10141
14104
9621
13435
13620
9512
9531
9419
14054
9918
9227
8835
7839
7343
7452
11685
9536
9505
7711
9686
12462
8909
7522
7312
14106
8931
4782
8916
7329
10434
9326
8673
12617
10259
7365
9414
9941
7883
9486
16115
9442
14171
9416
15140
13671
13660
8959
8893
12430
8927
9342
8714
9518
8961
11228
8935
9422
9424
5092
9408
11477
9462
9522
9522
8347
11914
13236
9304
7774
9369
11722
9081
5459
9548
5478
9584
9511
7818
7256
9524
8856
9512
5422
13666
7968
7786
13790
9419
13937
9161
9443
12774
9240
1883
8956
9536
9584
15488
6517
11611
8542
15496
8114
9387
9301
8960
9506
8862
8672
9284
13654
7434
8931
11572
7444
8931
9294
9010
11684
8927
13435
13682
8955
7446
11927
6912
9451
9351
9579
11138
8930
8958
11129
12003
6715
12210
6943
9504
13781
22459
8792
8083
9345
7397
9385
5042
8680
9533
9075
13761
7492
8927
9007
8883
13565
9092
8841
5733
9438
7429
6984
15630
9356
7306
12771
7294
6821
7558
10173
7566
7556
6909
6923
7346
7281
12044
9365
9982
9654
7333
9347
7350
9346
7302
7422
7449
11597
7365
6455
9552
8413
7696
8020
7347
7343
9827
9468
7403
12442
7346
8494
9558
9437
9274
8606
9357
9384
8101
7741
7382
9428
9658
7350
7343
7320
8387
7331
8338
7288
7334
7342
10218
9404
9380
8049
8063
7345
13722
7431
6833
11582
7900
8843
9274
13841
7820
9461
9382
9375
7787
7575
7510
9382
9282
9340
9230
7453
11810
9345
5304
10826
9535
7129
14369
9572
9572
7349
8896
14820
9373
11030
16399
7346
7293
7400
8146
8560
9225
9135
13859
9422
6884
9418
14126
8956
11505
12488
9471
6222
12610
9428
8895
9624
9625
11662
11351
8833
7564
9477
7350
7250
11724
9028
9443
7310
9290
8070
11592
8854
8840
7005
4737
9323
5397
9289
11723
7397
5123
7277
7324
7207
7409
9495
9522
11343
9253
9411
13964
7356
11002
11585
6423
9126
12322
11402
13823
9202
12551
9455
7097
9282
8922
7439
11710
12825
10228
13656
7425
11510
8883
9539
8057
11899
9292
9359
8420
8619
9485
8911
11672
11650
14066
11723
7355
6824
7443
7341
5319
9142
11606
9714
9016
14788
13572
8958
8582
7966
5235
7257
9654
11205
10362
8917
9548
4915
8924
9508
8880
14558
11275
7302
11334
7731
9314
8944
13791
15289
9895
13349
13384
8996
5455
8966
7464
5235
13390
8320
8676
7306
7340
13219
9415
14638
13798
9421
7576
12140
9454
11108
7259
8270
9203
6839
9459
9506
7307
9026
15858
14917
8126
11150
13803
6492
11583
13193
2266
7495
8432
13188
8887
8951
8919
11563
9332
8991
7374
11633
13302
13690
13319
8885
13537
13382
7129
8891
9001
7391
7376
9170
13647
14223
11684
8956
9538
13597
10684
14939
5743
5788
4661
10582
11544
2152
7439
9592
7491
9472
9549
8144
7318
8079
10563
8940
8982
7426
13581
11429
9517
8393
10164
9196
13477
7687
11679
12358
8896
6402
8642
8929
1873
10485
8930
8388
8935
10628
8961
7514
11263
9503
9529
9009
8926
9298
7780
13671
7720
14052
13135
11565
7334
7833
8030
9096
15453
8903
11718
12093
6354
16399
7335
9434
7932
2944
8959
7349
8530
12766
9003
8024
11711
11786
9360
8985
10329
14040
7326
9372
12607
10364
9605
12678
8879
9031
5057
6115
13410
14122
13116
8894
4749
8919
9311
5967
8922
9490
11783
13992
11105
7459
9425
9587
9355
8978
13656
9534
6940
14916
11139
9202
14113
13847
13727
8131
10615
8954
9655
10867
9005
13752
12237
3629
7391
14330
9502
9552
13672
18251
9346
11537
11471
13632
8860
14890
10767
8317
12771
9477
11658
20012
12578
7381
9490
6846
9271
7342
9379
13385
9529
9277
7143
8899
14155
15357
9296
7437
11722
9444
8981
10569
6421
9257
9427
9003
9522
8894
8848
14194
12268
13751
7308
7375
7800
9010
6869
7430
7327
9028
13606
9651
10657
5468
