# Supplementary material for: Effect of sequence depth and length in long-read assembly of the maize inbred NC358
Source: Nat Commun. 2020 May 8;11:2288. doi: 10.1038/s41467-020-16037-7 (PMC7211024; doi:10.1038/s41467-020-16037-7)
Supplement: Supplementary file 4 — Source Data [file 41467_2020_16037_MOESM4_ESM.zip › Source Data/Fig. 2B, Suppl. Fig. 7, 9-11/Maize_PH207_v1.0_NGS_GCA_002237485.1.fa.pass.list.len]

5338
8925
4930
14002
9349
6501
6925
7327
15061
5130
7398
7449
12178
4798
7328
5349
6125
7482
13813
4735
7486
7313
9504
7323
5202
9623
7509
5329
2569
5535
7394
9371
6872
7385
7620
7378
7281
7436
13848
7300
5397
2676
9625
7410
8180
10955
8184
8279
2452
9546
7436
14794
13632
7283
12592
3574
6070
13670
7435
9701
9437
5419
9533
9300
5089
11405
7391
13703
8481
9485
9396
7184
13650
7563
7035
13907
9470
9667
7444
5818
7448
4268
5502
9575
7514
9518
6891
5958
9576
4693
7116
7394
1577
4985
7316
7151
7188
4760
5411
7377
7353
7406
2343
9310
4838
7447
7915
9642
7302
9558
9489
7281
2984
7229
7449
9456
9004
9553
5216
7312
7523
7329
7329
7437
7928
7323
6794
13177
9632
7270
9526
7429
7390
7431
9081
9536
7523
7346
7421
11545
7309
7397
5470
9606
11522
10850
7245
11401
7414
5107
7411
7472
3213
7404
12193
9564
13928
7392
6841
6952
7436
3141
7452
9595
7350
14731
9469
9593
7359
9130
5617
7420
7699
6858
9572
7410
7599
9503
7371
7464
14074
7386
7405
9442
11856
9536
7375
7543
6214
5218
7369
7412
3981
8966
6230
7415
9628
7572
9407
8786
7355
7429
9602
11493
9421
7440
3358
15075
7392
6645
6983
7455
9598
7416
7216
7267
7561
7513
7516
9453
9588
14996
7482
7437
7472
9425
9592
9891
10811
9593
7012
8629
5665
7400
9611
9586
9496
7276
11797
7448
6778
9103
7514
11339
7388
7445
7434
7459
7428
7397
7385
9456
7958
7435
9671
7518
1864
7373
7386
7511
8096
7430
9594
9559
11281
3782
7021
7445
9535
7345
7322
7264
5184
7397
5107
7389
7262
7425
6925
9586
7362
3182
11199
5381
7376
9258
9675
9618
5372
7424
5624
9551
7221
5393
8181
13587
7523
9472
4749
13982
9559
12837
7438
7359
7349
13967
9636
6825
2339
15528
7244
13808
7404
14772
5364
6704
6174
5294
3197
2421
9544
6251
7366
7357
3633
7184
7517
14041
11295
12330
12199
15328
10016
12333
7296
5206
7244
5143
13210
7480
5456
11407
5324
5469
9482
7240
6844
9566
7424
9389
3786
13864
5818
5238
11341
9432
6186
7356
7400
7662
7384
9124
10644
7937
9536
9604
5085
5600
11640
7360
9433
9563
9062
5204
7303
9533
7402
7478
11085
13730
6100
7289
5123
6932
7403
5489
7128
9538
9436
7213
5253
7470
8539
7375
7530
14179
6417
8885
7210
6129
7408
5637
13935
5089
9420
5672
7020
14124
9544
1841
7491
2970
7307
7418
5396
7384
13995
4959
15168
5173
9636
7371
8131
5161
3626
9676
7357
9336
5400
5216
6649
3433
9277
5282
9378
7403
7440
9476
5350
5144
7362
6905
8386
3298
7509
13888
7139
7448
7408
12811
4151
5378
4151
7388
7462
11465
5211
6293
7348
7197
7381
11364
7294
5950
3701
5948
9518
7376
6928
4569
9593
7313
9518
9373
9386
6805
1807
9609
2911
7242
7415
5285
5038
10530
9530
7738
9425
5222
7165
9432
9641
13139
9591
7438
7408
12373
5153
5237
8188
6606
7391
5024
7495
7481
7701
7408
7430
9428
11471
7018
7431
2998
9621
8091
7459
7524
11358
11304
5089
7123
7680
7477
7435
9530
9458
9580
9602
9405
7478
4749
7232
9493
9479
9371
7410
9623
9838
7555
9389
14127
7348
5572
9473
7498
6872
9491
7377
8011
9547
7567
4994
7458
3512
7301
9077
7365
7330
6879
9586
7291
11372
7783
7429
7476
9622
8924
9595
7496
9582
7396
7355
13877
11320
7328
6378
6862
6875
6854
9451
7529
7375
6852
9570
6842
9620
4498
7309
11500
7126
7404
6962
7413
7391
9318
7386
7722
4288
14253
9464
11709
7499
9069
9700
7394
9529
12674
7431
5394
8667
7584
7362
5369
7288
6028
7204
9570
9555
8255
5452
9572
9572
6215
5432
8965
11469
5264
6431
7352
7359
9475
9654
9641
7365
9596
7216
7939
9498
11244
7368
7259
9601
9344
7413
7323
6967
6445
7331
7379
3325
7293
9533
7467
6872
11319
7390
9609
7461
7915
5064
13166
7511
2723
9552
11837
7321
7325
11172
7235
7464
7067
10813
12374
7451
7466
9578
7333
4838
5600
7377
7387
7426
7345
4204
7289
7237
5510
9582
9595
2551
5226
7154
7428
7262
9323
10318
14794
7471
9597
7843
7378
5311
9641
9477
7103
7413
7398
5882
7285
9681
7495
11563
6896
7440
7202
10704
14101
9517
9622
11784
9636
6985
9483
8187
6443
9594
7453
9498
7947
5545
9557
9203
12600
6964
9611
5671
9417
9600
9508
6958
4633
6142
7475
7840
9613
5249
7474
7514
13124
1744
6245
7277
7418
14824
3160
7244
7560
7433
7399
7347
7353
7412
6971
7516
4103
7312
9346
10185
13832
5187
7344
5596
7406
5440
13484
7208
9583
13526
7408
6376
16040
7444
6891
7399
11809
7343
3347
7454
7480
12575
7337
4722
8825
6909
7045
5464
7422
9406
7452
9300
9455
8598
6212
9570
5110
5110
13672
1384
3291
5201
11439
5901
7033
5245
7435
5210
13960
3237
5594
5190
5149
7332
5193
8472
5612
6911
2152
6863
9269
7479
7385
8411
5013
7454
7929
7444
6618
13677
13382
9422
7489
5398
13731
12135
10705
5473
7386
9395
7325
7372
7063
5361
9291
7384
7430
9529
3193
13870
5558
5199
13277
9449
9607
7455
10742
11330
5477
2914
7444
11742
6121
7482
7330
14118
7391
7534
6561
7486
13995
8137
10175
7428
5449
7461
7924
11713
9562
7446
7293
7413
7418
7930
4776
5323
9174
14011
9596
6848
6568
9553
7344
7154
7386
10605
7359
7349
5888
7515
7231
9401
6617
7306
7420
7619
7383
9474
11397
9582
7275
9532
9544
11283
9525
7506
5534
7482
9504
11190
5197
12035
7509
7261
7369
7414
7346
7355
7358
9972
5484
7302
7379
7636
14874
9309
7514
14774
7266
7504
7405
5590
11195
7452
9560
7481
9568
6845
7377
8020
7407
7429
7504
7347
9349
9557
9597
11274
7416
5603
14396
9578
7299
13457
7462
9108
7202
9511
7422
9519
7477
7236
7391
7351
4990
9565
10022
7459
7282
7421
9503
4779
5472
7747
7342
7302
9621
7553
5566
9577
9522
9591
7350
9600
7483
6794
9054
7196
5890
5102
9534
7375
7564
11312
7454
9578
9613
9517
7413
7292
7273
7402
6439
9525
5198
6524
6841
6795
7364
7472
6667
9678
9558
5526
7414
13915
7427
5455
9480
7455
9491
7418
11180
7928
9601
7360
9408
9637
1382
7454
5297
14275
3795
7621
12612
9350
9540
9498
7242
9538
7489
13941
9543
7384
9522
14241
1664
7454
7419
9624
7371
9590
9591
8060
8675
8666
7344
11298
7313
7349
9582
6680
5236
9562
7374
7419
7655
5928
7362
9381
7430
7457
7299
14751
7514
5173
7395
7277
11294
7398
5653
5844
7303
2996
9531
7384
8998
7472
5408
7835
12384
5436
9503
7370
11224
9637
7403
14167
6183
9584
5225
6232
7293
5184
7381
7326
7330
11084
13053
7339
9449
7388
9540
5409
9522
7474
4761
6203
7451
9590
9079
10890
6698
11366
11372
3275
6339
1738
7129
3071
9546
10417
3347
14039
6165
7353
4776
13970
5239
5277
7477
4822
9489
9578
6555
7564
14348
3426
1863
9593
7317
9491
7355
14159
6332
8949
12012
5933
9589
5428
3349
5464
7371
7937
14663
7444
4655
9554
7373
8705
5068
8783
8335
3298
13925
6099
6697
7368
9579
7465
11452
5072
7366
9510
6480
5142
5989
6852
5615
7443
6948
9079
9608
9583
9547
9544
9519
3501
3766
5442
9631
9576
1979
3240
7443
6835
5596
7409
9565
7405
7579
2774
11013
12664
11364
8005
13870
5552
13703
11540
5437
5141
9575
7376
2841
7214
9471
6134
10607
1825
1878
7070
5482
7320
7365
7356
8160
9532
9526
7351
7304
11317
6165
6425
9526
7447
7463
9540
7382
3052
7376
3132
9522
9549
9481
9342
7484
9443
9564
9407
6570
7388
14064
7465
7494
9559
6267
7441
7386
11149
7485
7534
11251
10128
7207
5466
11471
7437
7455
6552
7384
7494
14041
7516
9938
7374
12318
11416
10014
7282
9528
6347
11473
9651
7481
6912
6756
9591
2811
11271
7443
9549
9646
5449
9536
10257
7443
7368
7337
7345
7166
6926
7258
13464
7359
14008
9581
9517
7020
13412
7282
1880
7342
9217
5715
7326
5295
9590
9412
9590
9575
7390
7360
7493
6411
7463
7368
7430
9526
7403
6759
9686
7439
7278
7473
12677
4883
7346
7382
7407
13928
7409
5584
9555
7406
12404
6398
7534
9602
13370
7494
7486
7385
9528
7534
9399
7419
7498
7040
2006
7384
6843
7311
6760
6700
7853
7397
5220
7401
11407
11846
9565
6218
7350
5960
7362
6980
9518
7368
7358
6846
6784
6808
7448
6688
7568
9428
6809
7339
6925
6720
7298
7437
7517
9418
7302
4920
7473
7344
5104
7474
15011
11191
7157
11279
6116
7372
7353
6801
5818
9972
9425
7452
9566
9682
7497
9603
12462
13799
10808
7506
7370
9432
11313
14255
7397
5739
7428
7409
11552
7476
7447
7294
9550
7294
7298
7450
2604
9557
9601
9598
7283
7395
9343
6745
4107
7032
7435
5198
7985
9458
11450
7304
7434
8188
7188
9619
7402
7345
7749
7623
7347
7444
9540
5218
7471
9609
7471
7288
7497
7484
7432
6721
7454
7432
8019
8027
11263
11266
7443
10619
9421
9383
9534
1841
7469
6373
1424
8586
6853
14221
7127
11262
7440
7440
7386
3627
13697
7258
7879
7464
7268
8972
5393
9237
6865
6944
13398
9639
7368
7448
6036
11523
5378
5568
11505
7140
7564
5510
7360
7472
7336
7493
6553
9233
7190
7447
7555
7342
4561
7376
7301
4123
9630
7312
5371
9516
5240
9400
7409
9176
6886
9529
7487
7464
11828
7469
7439
7409
13498
7389
13728
7302
5195
14226
7405
6694
7452
10180
9555
9492
2695
7459
6869
7356
9515
9703
7514
5251
9465
7367
9644
13795
3086
7102
7300
9463
7251
9525
9878
7328
7469
5157
6895
9648
4325
7403
7430
5173
7335
5519
7464
9495
7458
9560
9621
5321
4583
9198
5066
7330
7520
3633
12116
6955
9302
7454
5187
5391
13402
4826
7374
5300
5902
4861
11680
5223
1985
9042
5954
9149
7444
7080
7371
7332
9508
9596
9602
6126
5305
7378
7438
9779
9419
6869
5185
11423
7498
7389
5479
7257
11226
5228
9544
3031
9575
7450
13886
9534
11342
13839
7482
9569
7328
9529
7364
10265
9587
9593
12302
7398
12373
7027
6115
6175
9513
5160
7234
7496
7304
7290
7474
7261
7368
7385
7372
7472
9919
5228
9592
5489
7855
7480
13776
9515
7445
11682
6959
13957
11440
12366
7414
7331
6897
7508
13322
7348
9574
9578
9594
7291
7396
9481
9480
13905
9578
7404
6569
8946
7452
11437
7484
7325
7490
7375
13689
7437
11604
9533
7408
12887
9533
9383
7676
5132
7406
9566
7463
7378
9616
7172
11826
5184
7239
7387
9653
7194
3806
7107
7458
10577
14395
5086
7539
7217
7394
7783
6422
7298
7270
6636
7437
9587
6832
14438
7378
4566
13691
6856
7370
6884
7402
7560
9412
7434
7468
5439
9623
7243
6870
9568
9594
7309
9612
11509
9616
5146
4438
7346
7286
7387
7397
7403
9178
9319
7434
9589
7254
7059
5229
7322
7409
6439
9617
8548
9554
9502
7555
7482
9596
12731
7424
7810
7343
9553
7145
9551
5937
7352
7484
7450
7453
7963
7306
11022
7354
9628
9014
7387
7242
7304
7498
5321
9565
11771
11291
7267
8502
7348
7436
7362
7373
5325
5614
9617
7226
9546
9618
9490
7339
7263
9449
11392
7431
5115
3376
9590
7452
7400
9130
7380
7411
9603
7346
7418
7455
7920
6830
7469
5995
9501
8338
2474
9281
2320
7194
4849
9571
11680
9118
12453
7451
7486
8896
8902
7259
10789
1630
9466
9573
3879
7431
7344
5706
9584
9522
7466
3422
7450
7417
1919
2403
11774
7454
11508
11320
7426
11916
11317
4989
6809
7441
9802
6782
4071
6680
11311
6172
11428
8642
5521
9473
5484
6158
11239
5460
6289
7398
7447
12058
7443
7446
1902
7228
7435
5330
5377
11454
7456
7142
7220
5507
5047
7307
7481
11421
7480
9447
13810
5476
4802
10633
9570
9555
5948
9540
12885
5485
5490
7203
7413
13427
9169
7498
15153
9621
13970
10120
7357
7375
7122
2138
2461
7436
11500
6890
7380
8926
11661
11459
7387
1575
2672
9174
9585
7306
6033
9628
11388
10041
9515
7524
7453
9630
7459
9591
7404
7336
7384
7929
7424
7506
7396
11069
6839
6648
7501
10437
7401
3286
8879
7315
6423
5986
6993
9601
9495
7414
5466
6791
7450
9259
5192
11690
9553
7349
7497
9552
6378
7425
7478
5250
14063
10847
7331
7222
9069
7556
7383
7464
11146
7424
9549
7191
7290
3101
8380
11319
9671
7358
11288
8148
7341
9506
7159
8835
9524
7344
7275
9507
7381
7115
9490
12806
7011
6527
7447
5739
9569
9592
7182
7341
7479
13968
1403
5189
13808
5497
8386
10881
14043
7352
10963
9642
7456
11452
6171
5226
5475
7177
6194
7446
1882
12017
9438
7309
7505
7371
7405
7379
9597
7564
5292
7973
6921
7476
9630
7517
7345
6285
6235
7146
5059
7442
12418
9647
9585
6965
7392
7490
7944
7343
6858
5892
7393
5063
9129
2789
7940
8280
2161
5546
7376
6712
9511
13912
13855
9558
5117
4894
6221
7028
8649
5405
6083
2809
7386
4744
6028
6406
7439
7520
9557
7452
7372
1869
7407
9599
7415
9586
7163
5399
7256
14031
13494
13788
5037
6038
7407
7404
7566
7425
7944
7161
9491
7444
7187
7470
7373
7258
1841
7442
9535
13763
7462
9565
2707
9399
7446
7494
2657
7437
9676
6252
7461
4723
9554
9386
13867
7301
7432
9540
7256
9583
5310
7429
11216
7514
9349
3183
9695
7458
7391
8971
9533
9560
7349
7317
7100
9473
7422
7505
7469
6667
7403
7459
7478
9566
9702
9651
7395
13885
7322
6840
14027
9611
9631
7474
7231
7404
7109
7458
9531
9580
7415
7432
7316
7428
9490
7375
7488
7367
11548
7273
11982
9586
14144
9602
9602
9618
6018
9472
6863
6835
9565
6696
6028
12956
9401
7520
9575
7371
7416
7398
9510
6967
7337
7440
7393
9581
7465
7380
9585
5211
13811
7316
7375
7334
7462
7289
9026
7362
7201
7305
7315
10980
9607
8500
5519
14971
7315
7395
9547
7369
7467
7413
7155
7388
9523
9568
6804
9604
7251
13812
7559
9445
9518
7298
7319
7460
5444
6797
5243
7350
9415
6673
9547
7541
1657
1473
7297
7316
8031
13844
7208
7480
9604
11560
7326
7464
7315
7350
9591
9570
7218
7240
9559
7348
7365
1777
2757
7765
7268
13600
9574
11804
7137
7374
7362
5364
7369
7423
9627
7502
9519
9513
7343
7348
7386
7687
9564
13943
10216
9533
7538
11257
9046
14246
7427
7480
7435
5308
7418
11346
5081
9578
9429
5433
11536
9531
5135
7596
7498
13870
1882
5365
15961
9084
11516
10606
5612
6658
5473
13860
6763
11273
11111
14406
10522
13854
9431
6874
7484
7358
5330
9703
9541
7574
7330
5410
6028
4420
7558
6967
9607
9109
2762
7364
4018
12212
3553
9399
10452
7357
5524
7316
9695
9765
12007
4435
6472
2687
5352
7384
9625
8758
9453
7359
7456
9426
4838
6055
8280
12939
3765
9552
7337
5468
1306
5556
5811
7494
9491
10088
5175
6798
7508
3084
13319
2130
7303
7499
9417
7377
7438
7185
11563
1401
1937
4305
5180
8103
7317
7232
11578
11317
8627
13796
9321
7407
7456
11566
7445
9502
9646
7445
11211
6748
7317
15254
7511
9556
4719
7346
6815
5132
9625
5462
7376
9454
10673
7310
5984
7436
6072
9603
9586
9565
6945
5195
7493
7381
7383
5320
7411
11455
7337
7519
7456
7423
14147
7495
7451
11562
11273
7340
4146
14868
7459
9544
7425
7936
14099
7503
7431
7415
7314
8461
5483
9564
7428
7466
8569
9566
9529
7462
14401
9444
9471
9543
2551
2832
10603
7224
5265
7251
7471
9622
7389
6969
7509
7413
6956
9472
7434
11429
3057
7417
5584
11803
9538
7695
9188
5222
7404
7410
3479
11315
5220
7457
7373
11284
9595
6999
4308
10733
4729
13884
13725
7396
7439
10193
9577
3214
7426
5459
11398
4890
7367
9591
7404
14009
5177
7410
5466
6942
8045
7455
7546
12792
5151
11393
7551
8776
5466
10712
7396
9595
11586
9537
7402
3739
7577
5408
14266
7346
13628
5142
2752
7448
6642
10272
5398
6001
7319
5539
7296
13712
6817
5411
2371
5210
9848
7028
8035
7460
5463
7383
9597
4708
7414
5474
7268
5241
7348
7047
3205
9594
6771
6344
9227
9613
7518
6277
7467
7305
7329
7442
7373
5853
10813
6667
13769
14049
9424
7449
11338
7468
7438
9635
7436
11208
9552
6251
7394
8047
9484
9533
7510
7293
9506
7311
6853
7365
5400
9590
7353
9198
9437
9611
7323
2144
7322
7348
7335
7449
12007
5201
7353
7344
7320
9568
9445
7332
7305
9556
7313
7296
7245
9590
5109
6933
5274
9599
7554
7455
7371
9590
6881
7407
5197
5402
9576
5513
9570
8468
6301
8162
6697
9395
7363
7498
9502
13933
7416
7400
7524
7318
13945
9610
7423
7327
7409
9439
9247
7356
9545
9622
7388
6891
7337
9687
9604
7121
9462
13667
7433
9606
14063
8350
10335
7276
6727
7528
7351
13849
9566
10319
6021
7356
5439
1531
9324
7204
8583
12549
14590
13846
7343
4576
7255
9497
4180
8673
7339
4705
7330
9341
11743
9413
7450
9605
7342
9525
13812
9349
6750
9536
5219
7315
6221
9607
9673
6994
7348
3624
7363
5137
7350
14235
9480
5295
7640
6942
11953
6995
6948
9766
9563
7285
9488
1616
4795
6718
7506
9409
7429
11747
4995
13780
7525
12988
4884
5351
6154
9548
7197
9482
3355
9806
5241
8228
7483
5226
7439
7376
7434
5187
9511
7445
7448
7352
6975
7667
4991
5954
7375
7411
5483
6212
5146
7319
7926
7522
5308
7354
3100
6338
1884
2231
4896
12055
11367
7894
7895
7325
3622
11820
7272
5053
10243
7228
7120
9482
1841
7326
11204
5820
7070
3392
2903
15375
8929
9585
7448
12095
7388
10255
7578
9572
7301
7464
7318
7466
1754
9521
7354
9625
7579
7290
7462
7923
7409
7056
7380
9292
7305
4296
9601
7512
7501
7383
11205
9501
7276
7100
7373
9539
6321
7426
9536
12607
7454
7299
5565
7383
7213
9534
11150
4941
9583
7329
6725
7940
7507
5529
7421
5106
7502
7519
7433
9517
9370
7343
6745
6737
9612
6812
9344
7453
7592
6860
7226
9635
9505
7417
15482
9521
3075
7390
7502
7340
7346
6794
13898
9633
4899
7503
7459
9582
7393
9495
11390
5169
7363
7218
7375
7398
7493
7459
7367
7511
7362
7349
6444
7515
11074
9571
4682
7504
13690
2451
7360
7058
11417
7295
7354
7280
7423
5972
9585
5908
5169
9565
4653
9490
5413
7378
9624
12415
14642
15215
7193
14261
9487
7333
5610
7415
7426
7877
7406
7906
9574
5531
9508
3303
9383
9563
7241
9384
8599
7383
7477
7439
9566
7384
10701
7468
7445
5545
15194
5822
7295
7945
8497
5493
6683
7236
11365
9622
7316
11673
6917
5105
7393
9551
9550
11168
7380
12136
7172
9422
5057
7155
7257
5241
9312
4254
7419
5015
7556
6174
5121
12316
6131
5353
3247
7210
5664
6240
9387
7451
9189
6867
7982
7239
6771
7407
6880
7338
9591
7412
2943
12060
4805
7775
6884
7531
7369
4562
7196
6959
9566
3324
7044
3055
7909
9640
7395
7388
7418
9287
7371
7406
4886
7321
13186
7413
4724
9218
7254
4920
7429
7320
1880
6356
9107
1192
2944
7388
7504
7797
7409
11381
7592
7441
9319
7449
7254
