# Supplementary material for: Effect of sequence depth and length in long-read assembly of the maize inbred NC358
Source: Nat Commun. 2020 May 8;11:2288. doi: 10.1038/s41467-020-16037-7 (PMC7211024; doi:10.1038/s41467-020-16037-7)
Supplement: Supplementary file 4 — Source Data [file 41467_2020_16037_MOESM4_ESM.zip › Source Data/Fig. 2B, Suppl. Fig. 7, 9-11/Mo17-CAU-v1_GCA_003185045.1.fa.mod.pass.list.len]

10147
9126
8978
9441
9437
8019
10889
6223
11691
8900
7957
12870
5301
9332
11818
7424
9347
14978
8191
8894
5215
9557
8457
9993
8861
5211
8918
8930
4931
5855
8235
5833
13944
13659
8117
7446
7515
10676
7584
7286
9484
8008
12032
1659
7731
7262
7360
9330
8878
13810
6923
14892
7408
11445
13825
9371
5207
7422
13767
14375
9444
6380
9533
8871
9511
11849
2579
6174
8927
8797
13019
5851
12256
14949
7057
11960
9298
7324
9560
9632
9357
9037
8936
13621
7173
7364
8907
8973
7439
8929
8860
8958
10112
6426
14249
9456
5239
9460
14099
7897
13894
9517
7171
9569
9467
7983
8689
13276
9336
13211
8908
9558
8991
9473
9500
15199
9000
2906
12382
9512
10912
8891
1881
11896
11281
11665
7263
11727
9268
9535
9397
7260
9016
7213
9445
8966
9520
10932
5115
10290
11766
11750
8995
7444
13925
7570
11363
9518
13521
11758
11903
6184
7349
5189
13735
9633
7402
8832
8250
9180
8873
15021
7243
7050
7498
7301
14064
9423
12635
6102
9370
9414
6141
13755
8905
5547
12593
9164
7341
9532
8578
5613
6764
9891
14189
13542
4512
12090
9451
10375
14197
9006
10429
9192
8347
7400
8055
14244
11289
9522
9528
11341
8946
7941
7398
9807
9489
11960
9268
9293
7818
11934
5757
11562
7426
9110
13878
10160
9462
13119
12257
9382
7343
9430
8945
8888
8314
8569
9439
11600
13128
9149
8303
9216
7816
11793
9441
9417
14282
4793
13129
9493
13218
8721
13358
9458
14807
9443
9310
11756
9000
9734
12158
8930
11422
9443
8314
9496
7326
7328
9537
11756
9555
8341
11606
11151
7739
8007
13118
11661
9306
9525
12275
7087
7455
11877
11139
9612
11596
7364
13799
11128
9598
8807
7578
9931
8945
9357
4774
9498
8889
9779
9355
8936
12555
8443
16498
11701
4789
7315
9400
9373
10437
9644
8508
9554
4768
9165
8710
9439
9299
6848
13753
5057
12063
9525
9158
12948
9077
8865
9595
7358
9492
9824
3779
8872
8939
8949
7802
11812
9513
9070
14475
13883
12880
5587
10255
6998
11787
9461
7456
8033
9700
8915
9028
9382
20265
7372
7972
7313
9491
13786
9194
5290
13456
6201
9350
10209
9528
9518
5379
11442
7398
5745
13056
12832
9939
9015
10159
9546
7407
9211
11277
11190
7785
5664
8903
8934
8979
13815
8766
5840
10786
6196
9522
9044
9003
17648
13627
13823
9398
9579
11961
8981
12977
7489
11291
9501
7358
7360
6219
5704
8960
9310
11250
9450
8158
7453
8829
11753
16900
7944
9483
12005
7696
4735
11300
7383
15468
8961
7199
13622
11706
15564
13862
9524
9292
6058
5240
5750
7293
8078
9289
9379
8004
12096
9447
9444
6843
9424
9431
8091
11641
13417
13180
8817
2945
8975
9389
2955
11768
9463
8835
7894
9395
9514
7352
9102
13403
11398
13560
7443
13854
9546
13687
9342
6054
23289
9391
7900
16406
9400
14047
12313
7388
10487
10415
10234
7365
9565
12683
8138
7355
9570
8595
15035
11426
9381
9382
9357
13728
8891
8941
6415
9518
8942
9173
8920
7445
1882
9178
10334
8928
12408
13292
5472
9367
15159
12074
5159
8995
12536
8951
9330
9471
13911
10217
11561
7047
16250
8934
8874
5520
14032
7428
7594
7697
8797
8873
9367
9610
8948
8941
15667
9545
9305
5330
8920
14456
13937
9215
9175
9328
6874
8931
4724
9266
9481
7988
8137
9410
9394
12635
8903
5308
11485
11400
13585
13711
8889
8416
7785
9403
2684
8911
9543
9467
5535
12953
11549
11589
11860
8924
8435
9596
9421
9206
4895
7345
8938
12045
9581
9515
15422
11598
8927
10019
13448
8199
8957
7432
8704
13662
8231
7595
8523
12006
8584
13932
11257
6429
8037
8951
11857
3710
11551
7339
5206
14191
9436
9607
7382
8482
8984
8933
6899
8921
13514
6499
9359
1851
8899
9091
11738
12116
7340
11845
8955
13702
10955
8929
8946
6148
14233
11516
14987
14843
5142
9452
13581
7475
13713
9368
10596
9460
9503
8873
9006
9508
5210
11665
9064
8978
5652
7284
8982
11166
8928
9168
11965
9535
9531
16523
13878
11559
9862
9531
8965
11247
9097
7541
9203
9473
8983
13298
8931
12008
7367
9272
7428
9037
8185
10053
1884
6055
9525
8836
7359
14107
22529
8973
9117
6115
9266
9266
13007
13670
15358
7377
7512
8547
9320
8968
9522
4892
15546
8031
6428
10124
11740
14558
8878
7365
7387
11727
10181
9134
11534
18159
9903
11476
7040
6336
14194
4749
7437
17533
8938
9007
9466
9474
10680
7338
12899
9530
10168
9433
9344
8133
8908
8344
8912
9472
2676
12849
12541
12012
8954
7383
9435
7443
9155
8907
9300
9284
11575
7284
8310
12009
9622
7512
11729
7399
8981
8031
9507
7892
7384
8930
9330
9023
9337
11466
10113
9298
5210
9049
15369
8961
7411
9037
14112
7425
13462
8968
15015
13739
9908
11789
7347
7480
7324
9353
7509
9510
9336
9423
13971
9041
8974
7307
7373
12419
8978
9373
7358
13686
10064
9299
8935
10387
12199
9681
11431
9055
13693
8937
9351
10955
9372
7396
8984
5729
5729
13869
8184
13656
8533
13434
14056
6759
9380
8960
7442
5833
13154
12265
14496
12317
11831
7334
6959
13798
9522
14050
9335
11281
4789
8095
3115
9522
11441
9025
9380
9596
5650
9009
9048
13712
11367
9342
13709
7345
13687
9130
9247
13456
9534
12279
13669
5849
12246
8943
11685
10440
11489
14697
7384
8141
10746
9010
12795
9565
9511
10024
13631
9882
3274
9036
7406
10447
1831
9248
12351
3014
8698
13178
9410
8955
9308
7276
12029
14722
14579
8152
8121
12207
5694
6137
5589
11461
11409
8833
9528
9391
9336
7447
8824
9528
11768
13631
8873
8899
8255
11545
7298
8925
9623
9769
13632
9380
8951
9473
7897
6417
10019
11273
15399
9481
9454
8539
9052
8896
13019
9531
14705
11363
13890
8005
9285
8941
8963
6929
6416
7930
8917
7254
11498
8935
10758
8997
7372
13346
11704
6048
5604
11722
7837
8914
8916
5872
11732
7415
12251
12464
9625
12383
7982
16802
10371
13784
11645
7398
8219
7452
9345
9487
14071
22937
9676
8193
9303
8943
10551
11742
7853
11742
13719
6485
8877
7500
12773
9638
5802
10470
7395
7395
10550
13616
8984
11861
9394
11752
9440
11662
11242
9356
10490
14063
13697
6980
8916
14960
12793
9464
9436
9358
7028
3256
9069
9400
7025
7026
13458
14075
5805
9413
6008
9495
5826
10825
11637
9211
14975
9082
9034
9261
14117
9466
7312
7447
7330
8984
10137
9881
9533
7325
9805
7787
9332
11756
12734
8954
14028
9547
11337
5643
7538
13954
7441
9591
5087
9183
13651
7340
7495
13666
11415
12614
14145
14145
13755
12809
3698
14626
9390
9545
4792
9520
18207
6860
9486
11753
4138
14261
11432
14010
7383
9799
9283
7366
8916
9351
11959
12131
9498
11619
7654
8674
9540
7456
7798
11565
7769
9438
8970
9476
13848
12152
10241
13932
5487
17356
12607
11249
14978
9393
9257
12480
11727
8166
6829
8936
9429
7394
9684
9350
9718
10797
13736
13311
13756
7330
9974
7447
13783
7394
11487
9459
8872
7514
9433
15006
17122
10988
9334
9368
13294
8980
9369
7269
7451
8984
9413
13894
4391
11233
13867
13887
8977
7915
7930
9887
9541
9417
13140
9067
8355
13510
8948
8916
9071
9636
9570
13678
8817
9148
13772
11794
9188
5448
12141
8204
8970
9376
9002
7338
6945
15402
6492
11310
12583
8959
9547
12257
9147
9602
11266
9396
5311
11661
5763
11368
14930
11549
14550
9520
11974
10591
15185
11319
11288
15453
11978
7280
11014
13650
9519
9461
12095
7486
14245
6761
8958
9465
7362
7360
7362
7494
13547
7556
11335
1339
10279
8597
12217
11513
9676
7354
9229
9752
7337
9407
13235
5579
8894
15389
6401
9320
9527
9155
11638
7335
6693
7302
9297
7346
21069
7348
8224
13580
7390
8500
9624
9640
8023
7397
9443
10196
11611
8687
9519
7453
8086
9404
11514
8468
13960
14178
11888
13700
7325
12286
10260
10225
5854
9583
7862
9394
9528
6422
11270
9573
12175
7431
8123
1807
14010
9532
9158
12472
11726
13970
12005
14025
9544
7366
7035
1879
15022
9548
8818
7407
13524
15394
9341
11379
9132
16324
8873
8962
9536
7340
9386
8363
14966
7779
9504
7045
15338
10271
8945
8984
11724
9423
13919
7459
7367
9530
10171
11610
9553
15796
14218
14451
8115
9409
9031
11470
8911
9458
9470
13176
9382
8173
13456
10088
10253
7427
14925
10274
9344
9106
14235
8882
6092
5834
13783
8952
12116
9001
5239
5757
5109
8783
7384
12022
14082
8904
9539
7369
9347
7444
11615
4898
13852
13676
9532
9342
14095
15030
14960
13560
7405
9441
8937
13343
7307
13149
15034
13624
9019
9384
6744
13438
9645
6509
9515
7430
13803
9485
5706
9259
12606
7391
9342
7342
8919
9586
5853
7509
9634
13438
8596
8945
13670
8971
9414
7324
13541
8048
5534
16577
7434
9283
7786
12861
12523
9585
13901
13901
9585
14213
13724
9057
15537
8074
13639
10867
14753
5734
9478
9584
7441
9001
8120
7408
9553
9315
8203
7369
14313
9353
10357
7351
7725
13793
6609
7460
13783
9417
5281
9593
6845
9575
7513
13883
15563
6421
8985
7386
13835
4800
6424
11761
16926
9408
9468
13996
7814
6329
11791
7372
11589
8328
9434
11623
11537
6064
9529
12965
9679
11883
13593
8836
8903
13041
9346
16361
7372
15545
8490
13546
13773
8975
7451
8972
9108
8995
8936
13972
14053
16162
7387
8949
9457
11793
12738
13660
14936
8271
9327
7347
9459
11564
10061
9670
7379
9434
15568
13896
9600
9341
7383
7450
12076
9401
11356
8193
16999
10897
7446
7422
7349
7844
9620
8945
12660
9008
8978
9440
11724
9546
5141
7477
9104
9469
9505
1631
8999
9600
12633
5614
5316
10304
8234
7459
7392
12755
9483
11608
8771
8155
11263
7332
10379
9312
10248
9153
12096
9365
7441
7450
9129
7433
15957
7338
7316
9465
9954
11454
8422
7008
8251
7354
7368
8956
13533
12929
9433
9144
11632
8793
9473
8103
13945
8962
8906
8809
7849
13550
4641
9548
13350
8777
5411
7436
7371
13710
7376
8861
9511
9631
11617
6425
8880
6945
7490
13423
8903
9581
19112
7375
11625
9425
14138
11514
9131
10561
10294
7451
7399
8860
2342
9275
7070
12617
11875
13559
7922
11387
9675
11692
9418
8210
10109
11597
6827
8876
9442
13766
9293
5027
11228
9331
8932
14554
7191
9199
11655
11625
7249
8939
8936
14392
7562
7364
12808
6396
9239
8739
9466
7751
12660
9645
11720
9379
13656
9126
7359
13887
11429
9497
7209
10538
8928
7911
9561
7312
9572
16108
9479
9285
7636
9423
7440
9490
7345
9286
5290
9402
7431
8898
8677
7439
7459
7960
9642
5477
7404
7448
9346
10185
8558
11686
7469
6422
13700
7752
9460
13846
14517
7361
9519
9128
8682
8857
7442
5277
9471
11279
13797
7364
16789
7878
9968
11897
9594
4569
14995
8989
10572
11480
8876
13654
5789
9475
15395
8247
11668
12786
9505
8019
8033
7585
7982
9463
13720
9304
7281
9052
7405
6853
14053
7717
8983
15464
12483
10122
8227
7451
7772
9557
12623
5904
7322
7389
10284
14046
11961
9720
11206
9093
9391
7382
10220
8398
13675
7564
8842
12098
8152
13930
9472
9456
7370
7353
9075
16626
7308
7437
8678
14505
7351
9473
8140
11683
9482
8828
4815
7820
7374
10732
9311
9400
6402
8151
7468
7311
9988
5689
8924
6709
9197
6384
7801
9158
7896
14858
8874
6702
13590
7360
7210
7421
9483
5030
9540
7461
9530
14786
11681
7360
13221
9405
8110
13932
14082
14782
9348
7329
11337
16521
12035
11838
8876
7471
14896
7372
14312
12611
11046
9552
7491
11560
6836
7323
9637
6794
7380
12816
10891
15566
7321
9603
14989
13589
11902
5350
9335
7362
7384
11454
9565
13184
11648
8907
9442
7366
10325
15193
13750
13646
9586
7308
9479
6887
7365
7443
7533
9567
15307
7890
6726
12561
13711
7527
11422
13673
7783
11462
15082
9481
12293
11587
7565
7497
15170
8948
7472
7360
7509
13713
13727
8205
14773
13542
13518
9362
7372
8862
7459
9446
14985
11969
11180
8921
11366
13337
7477
6326
15927
6434
7376
9600
1840
2000
7345
11417
11927
13107
7533
7552
11683
9686
11124
7056
10802
9862
9484
12817
9428
14912
9458
15394
7360
12588
9395
12462
11640
13506
9376
8891
7329
11295
9524
11484
7391
9427
11453
9355
17976
14034
8958
8955
20221
7324
9432
7384
13639
8337
7421
8947
13114
13641
12101
9007
8866
7391
8995
7397
11624
9124
8953
8865
11586
13568
24079
8520
7397
8737
13956
7461
12325
9606
7337
7634
7448
9436
11522
11446
15383
1688
8493
7344
7318
5982
9728
9493
7228
11728
7255
7412
13686
13664
7455
9193
7434
11762
10842
11488
13571
9678
8282
9249
9652
8946
13410
10814
7284
6184
11613
15395
7463
10132
14940
8711
9551
9163
14971
13621
7400
9552
13086
11578
12791
7468
7817
8534
9548
9504
11318
9531
5172
6458
9685
10098
9015
10124
9308
9393
11626
12785
13052
8580
8988
7969
11187
7934
11725
21713
11767
9645
9234
7053
4802
7434
14283
9466
7678
9613
7326
11345
7363
7098
6898
7472
5113
3210
7400
7434
7785
8927
12132
15403
15003
15406
15569
14981
4534
9580
7919
8853
15059
7364
8406
10751
8985
8284
8977
8021
9276
9564
9545
8102
13985
7274
14959
9589
15393
7160
8911
3820
7657
8860
12399
7438
13471
11516
7323
3573
7391
9723
7342
6727
13432
9150
7147
10350
10320
7340
9355
14206
5409
9426
9445
8929
7380
12350
14309
11629
11042
9583
13960
7437
7357
10235
15552
7359
12380
7943
6909
7362
7362
9637
16334
9539
9492
9460
15030
5090
9590
9424
12938
14829
13824
8227
1877
13635
10215
11311
13156
14259
9403
11285
7347
12615
13152
1742
11956
7414
8542
10411
7261
19129
9327
9602
18489
9486
15572
9518
7455
9695
12139
8531
7420
9570
7365
9115
9394
7428
15446
8661
7336
6989
10039
13469
5215
13377
9421
15548
10248
8968
15830
7336
14059
7717
7370
8954
7366
7436
12709
9444
9538
13989
9440
12373
7357
7365
7481
6807
8610
9328
7319
8899
7219
10206
7484
7301
7398
13578
5397
7258
8012
7367
8243
9095
12562
10170
9446
14890
7336
5349
9354
15560
13675
7421
15403
7699
9348
9622
6994
9517
9407
9228
7502
9623
9571
7350
9171
6251
7389
9161
9598
9341
11243
6852
7363
8905
7352
5842
10905
10409
3634
14959
10286
7367
12893
7433
14176
10066
12744
10022
9484
14629
13862
14124
7406
7424
9445
11085
9442
9461
7400
9541
11856
9590
9536
7366
11497
9435
9375
11348
8278
15859
13661
13695
9351
7981
9599
13490
9311
10650
7370
7302
9461
7375
10200
7390
10716
9092
10167
10170
7337
16230
7467
9572
7337
7340
13990
15049
11000
6879
6764
13679
9486
6800
9395
8515
11687
6215
9077
9553
7451
14128
7481
11918
15406
5218
2058
13549
6800
6833
9917
7433
9846
7871
9483
21650
8096
7420
15570
7412
3981
9490
6851
6825
17856
6968
10789
6826
6824
7420
13976
9485
7413
17759
7568
9574
6871
6866
6842
16576
7487
6727
6842
7336
7568
6371
19839
7383
8965
7394
9221
6881
6754
6870
7168
6856
6233
14977
15569
6866
9147
6870
7569
13686
6825
4427
7568
8522
6823
9375
6841
7308
7543
10277
13679
6864
9368
6853
6783
8943
9390
8916
13560
4430
14934
5547
9738
7577
7774
11223
10312
7467
14906
6852
9593
7413
6849
8140
13602
11282
7438
9452
9451
7348
7319
7461
8784
13207
14951
7360
14266
7382
7306
11394
7355
7430
9602
9634
14697
6855
9430
11673
14122
7451
14918
9536
9388
11493
6843
9577
6873
7734
10204
9421
11376
14502
7345
9433
7406
9524
8127
3358
7444
8883
7301
11226
13714
9535
7392
6645
9533
7474
9922
7418
14087
14021
6871
7401
9158
13717
6857
7361
7567
14844
8040
7884
11559
9368
8860
9346
7927
9311
11717
13572
7436
14369
11731
9590
9592
6847
14337
11422
7415
13888
7964
8785
9366
9610
13638
6991
14978
9194
14110
7370
13638
15016
6983
13764
9534
11802
7360
6870
7433
7469
12473
7405
11644
8851
7308
7357
7469
9455
5827
14183
9111
10139
5045
8781
11585
12316
13727
8779
9142
14205
13248
9478
15522
13622
11974
7536
7523
7801
15023
7723
9464
10866
14602
9431
7422
7252
9587
13727
16146
14049
7367
9097
7232
7385
7480
11511
5836
1852
9149
5832
5558
7303
7462
7397
9370
7365
9546
13920
9564
7453
7315
13859
8944
7339
9427
14240
7749
10376
11753
7366
9429
11913
12155
12473
7453
11975
14024
11762
7355
9405
7432
9382
5169
13330
11605
12738
10738
8962
9538
13917
11192
5122
7345
9639
7378
14721
7316
9316
9397
8959
7154
11626
13961
9313
9207
9323
9457
12547
11800
8907
10196
13588
11659
7438
9003
7444
6899
7353
8684
13702
9415
12719
7463
7355
9464
7336
8953
8953
8451
9734
5204
7597
11348
9572
9353
7378
7437
9382
7434
9369
9494
13582
14029
9018
14095
9185
9344
15400
7458
7444
15044
11859
7788
6782
9368
7381
7487
9530
2652
16959
9017
9474
7283
9454
7390
11437
7342
15224
7404
11853
12289
11381
12226
7364
9601
13889
9509
9566
10698
7193
9410
7438
11423
11642
6158
7347
11379
7585
6435
11508
9474
7431
7287
8079
8985
7353
9449
4610
2213
8975
14964
10689
13674
11783
15021
9439
8987
16067
8662
7360
10204
16279
8950
14917
13427
7426
8889
7479
14965
7311
7373
5521
9516
9360
7893
7426
15520
9098
2779
6847
8893
9039
7853
9426
7462
5142
9585
7428
6919
7397
7386
10466
13925
12674
7396
11673
9318
9456
15400
14413
10504
13918
12155
8944
11575
8037
8118
11707
7195
11567
10018
9574
13821
14079
11743
9318
8951
9586
9938
7945
11838
9138
8190
9414
5229
14730
10641
7415
9377
3324
7251
7569
13637
9752
11702
7391
12269
4196
9399
7314
9476
7371
9600
7899
7372
7384
13815
8691
6518
7511
6839
15905
8936
8967
7374
7226
9486
12553
7275
7341
14513
7364
7425
7344
10290
7430
7366
9126
8954
7447
8943
8968
10259
7824
11341
13252
8039
13577
9397
9476
4972
15603
13582
7496
14933
8179
7366
14683
14994
9495
14884
6895
7221
13691
11949
8709
12052
7181
7461
7436
8983
9650
7330
7367
13989
3782
9475
10205
8064
7129
11673
11497
13545
14962
7388
13417
9805
9032
9903
9481
8304
7426
7408
5217
9643
13306
8712
11668
7510
8561
9021
6783
7679
12793
7361
9579
14962
10226
9536
9360
7442
7332
14502
7351
9167
7358
9270
23104
7528
7030
8858
11493
12625
9385
7376
14960
9056
9471
8939
11631
7368
9528
7318
7392
9394
9495
5496
1934
7513
9094
9442
14283
14931
9413
13648
7346
7271
9650
13679
9389
6288
11464
9501
11556
9632
7429
9376
8925
8965
7533
21437
8913
14758
13657
7894
15579
7993
9534
7467
14716
5558
9581
11454
9355
7395
8924
5788
6050
12197
14390
7448
14178
7377
7229
7229
9459
7397
7360
7325
7439
5566
5184
10120
8240
7365
11750
8922
13323
8568
13694
8429
9601
12546
11347
8652
8973
5566
6688
11814
7407
14018
11745
11707
9446
8938
9280
11608
9618
13706
7357
9150
9415
7820
7474
8857
8959
8942
7156
9422
8938
8931
7371
7532
11008
7254
10552
8958
1845
8950
14914
6827
7503
8984
7753
13693
7360
14542
9639
5582
12735
8863
9493
9354
17822
7360
12607
8931
14446
8947
14992
9454
9691
13932
7376
9389
12735
7345
14433
13595
9201
12462
15013
11427
13740
12723
9464
13661
9676
6908
9483
9368
11772
6313
9365
10093
9081
9530
13199
13488
9413
7299
14472
9507
6045
7426
10760
11160
5272
9125
7368
11536
10395
8619
11418
13930
12912
14525
11702
22160
9368
9560
11621
9970
7360
11330
8233
7396
18915
9549
8202
13640
4242
4793
8070
9752
4718
11191
7396
14358
11823
9668
15396
13723
8917
9458
8383
13943
7369
16268
12784
6893
9547
4995
11747
13936
13714
9110
8030
8787
9528
9459
9667
8166
6372
7368
10448
9670
9595
12790
8847
17785
9047
11045
14010
9291
9101
9528
11564
7802
14079
9086
7505
9556
10681
7391
10927
13705
13806
15503
13234
7811
8044
6483
1978
7495
7469
7462
7275
9532
11924
11658
9023
9300
9480
9580
8834
5256
12837
6879
11845
8384
11372
12102
7344
9577
19599
7213
11517
11450
9497
5302
12808
7869
9553
8947
8217
9175
6692
9496
9594
8901
7219
9533
11846
13845
11623
6435
9002
8206
9436
9948
8267
8601
6385
13363
9070
9558
2169
8925
9572
7572
11475
15047
12814
9168
9447
9595
16193
8634
11513
15283
9120
8994
8146
13672
11746
15855
9001
15372
7399
11060
9193
9063
6852
7413
9277
13720
11232
13819
14262
9372
8833
14070
13135
13710
9532
9107
8464
11977
8094
6294
14060
9103
13698
8989
12632
7364
8442
7538
7621
9200
9001
11558
8979
9371
7340
8982
5477
11836
8902
9466
9473
7985
8184
11625
12004
7340
7445
12024
9334
9428
14842
7449
9471
9629
13434
11514
11640
14516
13827
9685
8947
9301
9525
7373
7375
9543
7373
16662
7986
8961
10713
7387
6942
9430
8696
13101
5287
12370
7388
14017
9361
8598
14955
15401
9496
6843
7761
7385
14961
9403
9566
10125
12074
11851
12291
11535
6943
8174
9515
9440
8033
11740
6289
13531
7342
8534
11345
8106
9576
12126
10514
9301
9522
7876
8992
12143
6401
11650
12379
14794
13389
11603
9317
8912
9265
8937
8136
9596
6873
7417
15177
12055
8918
13689
9419
13288
18651
4986
5294
11857
10343
8721
7455
7478
13534
6621
8943
7386
7543
9430
7480
9464
14975
11086
9328
6221
7310
10012
9393
6873
6879
8829
8386
13692
6901
13729
11589
8929
13867
9172
9543
9555
8945
11502
12283
7242
7468
9494
11300
9207
12028
7421
8521
15407
6418
11936
9478
7478
14997
9430
9359
8844
9105
12275
9346
9402
11967
9537
11561
12271
7510
6425
14055
9137
10756
7603
9394
9454
7743
6145
8384
10087
13999
11986
12165
9033
9468
9418
4978
19899
9438
9603
14148
7829
11661
7325
6350
7365
8859
13099
11278
9172
8856
6757
9356
6612
13999
9342
9456
11999
10766
3194
13590
13940
13072
9014
14226
9478
13563
12726
13369
8052
8988
8888
10251
13328
12662
9602
11782
15009
13447
13721
7731
9526
4309
6427
7383
7976
10423
7339
7291
7356
8962
9483
7421
3633
15195
7492
7353
14245
10126
9409
7827
11713
9076
8320
8487
11507
8324
10176
7343
6731
7383
14161
7395
9453
9589
9332
7938
8986
7496
11698
9170
8940
7179
7179
11767
13481
6417
4286
17432
9310
8748
9495
9330
8945
9731
11695
13864
12320
8897
8925
12711
11103
9527
9190
5823
8782
8935
12179
11794
9344
8936
8540
8247
14268
8879
9553
7358
8922
9121
8991
11762
9261
9403
9525
10206
13115
13463
9066
9326
7414
11994
7378
6072
8977
9525
8925
9457
11191
7425
9353
9164
13446
7433
13674
14116
9437
1883
9522
13932
8945
8536
6421
8787
9956
12417
11690
7867
9515
11656
11623
6787
6322
9460
9597
9544
8255
8260
13521
11588
8955
13738
8407
9546
13566
12717
10289
9460
11820
7396
8928
13631
11772
9423
10132
13561
9321
7783
6708
13685
13769
8880
9573
7295
7440
7377
8962
9543
9396
9467
9289
13716
7382
9541
14024
9313
9052
7161
11770
13061
19558
11841
8176
8941
8984
9301
12047
9468
7368
8949
7500
2267
13209
11762
7308
11252
14951
15859
9366
6216
9366
6864
9205
7480
14236
9082
13485
9295
12984
9427
7557
13456
12540
7096
7989
12898
9510
7730
10215
11687
8996
9502
10087
10058
11562
8987
9424
13597
12000
2547
8932
9131
9579
11087
13561
11197
3980
7426
10026
11786
10197
7271
9508
13694
13236
7427
10429
12663
8854
9672
3481
14876
8744
7472
14985
9518
13671
9508
11604
7437
10422
11529
6467
9030
8938
10475
9548
7458
9456
8448
6823
13541
8719
8930
9533
8302
9321
11984
14379
11270
7288
8085
9554
8899
7143
11500
7445
13704
10251
12836
11758
8952
9295
7103
9683
7417
9459
8835
9481
9577
12317
7396
14080
6835
8997
12120
8990
11354
9568
9569
7437
7240
7351
8952
14184
8974
9383
4762
8868
8903
11652
9465
5021
12057
9413
9451
8037
15760
9470
7373
9081
6844
7371
9516
11767
9450
9543
7393
9263
5680
7289
9163
14301
11757
7889
7410
9576
14139
8401
8991
13719
7801
14960
8860
9654
14266
7061
9475
7459
12231
15009
9555
7372
8291
9532
7460
7361
9382
9503
5878
5407
9289
14605
13717
9074
7419
11145
8515
6503
10185
13724
7534
9193
13708
8991
9513
7491
13872
8971
9474
12536
8233
13721
8957
9455
9542
7334
9312
7394
9231
8934
12519
7438
1850
9254
9324
11561
7362
10419
9679
11263
7203
12195
9342
11340
11799
9233
11907
10465
14082
14567
9506
1556
10731
9452
9488
13693
11752
12812
9323
9339
13696
6424
11625
13901
9350
6233
8686
14059
8910
20714
5839
11773
9437
10932
8899
8934
8898
8979
9341
9527
7753
12544
9515
7347
8922
9507
11762
13978
13334
8961
9768
8932
8069
8208
7363
9581
9464
8980
7486
13854
13423
9260
8874
7364
9446
9440
3512
5880
7819
10018
9540
9523
7664
6873
8948
13521
13459
7394
10767
11177
11757
13608
9425
6431
1456
8904
10719
5142
6468
9486
9479
7973
12018
11910
14198
6520
7541
6553
9547
7437
11242
8499
6938
12427
11606
7995
9367
11649
10619
14043
9334
13741
5735
18777
7339
9431
11410
9503
4770
11134
7706
9385
10491
9529
9594
10644
9313
12957
14285
7937
9536
11310
7377
11872
11529
9280
9571
8717
9340
8974
7362
13520
11878
9394
3293
14429
13932
8741
7372
14285
17980
11564
7842
7626
9060
6912
11808
9464
14110
8783
7450
8092
13623
13768
9523
7302
7801
7356
7383
13611
8925
5927
8625
13765
7346
7388
3623
9656
9289
2658
11474
13617
7300
9401
9345
7250
6833
13848
13930
9406
9421
8935
10077
7325
9282
7394
9541
9464
9540
9508
11418
11744
17509
12125
5600
13738
16939
11446
9503
9361
10452
7747
11640
6470
10615
9028
9544
6410
13715
9414
5994
10484
12714
9935
14977
12514
9432
5240
11317
12542
8553
5181
10189
15242
9016
14951
9685
7741
15400
13906
12319
15522
8596
8764
7363
9408
10924
13801
7458
11588
8734
11612
7157
7304
10225
7439
14996
6438
7345
7455
9507
7797
14993
10628
9359
8288
7347
9337
6423
7380
7761
11484
9422
9017
6233
6849
7421
11616
14777
11695
13772
6448
9456
7781
16408
7444
15559
7541
7512
9531
11747
10144
7030
13390
7471
14889
7432
9608
9424
6320
6617
9323
11169
7435
11520
11594
9393
8870
7368
10182
9389
11594
13668
7364
7561
9351
11571
7483
11856
9461
9558
9961
13715
9586
13948
7363
7432
13879
9204
11823
7391
7402
14984
9591
14383
7447
9714
7399
8920
11259
9007
7369
9020
14803
7357
7510
8960
11991
7426
11743
11190
7476
10049
11169
9563
14485
11613
13933
8727
13822
13819
9528
1595
11441
5718
9012
13675
15943
6752
13867
8288
8942
13630
9369
7113
8808
7045
4911
8872
8807
9523
12673
4920
7355
13736
4928
8874
11697
8809
9168
11082
6188
7375
8925
1840
12238
9384
9288
7943
11652
5641
13520
11791
15288
16892
1413
13526
7497
10230
9441
7576
8566
10057
5908
13933
9339
6309
7290
9431
9266
7797
5505
7351
11549
13396
9201
9322
7138
9675
8358
9124
7369
10178
5210
4954
9244
14097
9037
10780
9434
10428
9272
7441
14978
8896
7684
9400
12806
14142
6100
8967
7160
9531
9129
6401
10596
8963
7512
11815
8146
9449
2026
9515
11655
13902
9164
7449
11242
9507
7424
13628
9438
7811
6893
11152
7525
9413
6673
9525
9331
9411
14065
8625
9298
8209
8915
9394
9455
8955
8347
7456
8842
8875
1953
8863
11573
7377
9479
13789
14194
10121
7484
12659
13893
8919
14980
11365
11962
9444
13359
11782
8945
9777
8962
9466
5489
11972
8003
15598
12088
9282
4604
9467
9313
7128
9449
9611
6838
9546
11460
11687
7363
6845
11835
7407
7368
7487
15037
9069
8731
12565
9971
7365
12240
8072
13702
9438
9538
9436
6746
9453
7335
13987
9448
11820
7305
10219
8593
13523
6149
8920
8959
9107
13576
7789
5729
7219
11032
15446
8042
13785
5293
16370
8889
9409
9362
6395
9414
9494
5919
9218
2198
9324
8883
10808
9434
9299
7441
11422
7235
8917
9266
8937
8944
9523
13352
8705
11236
9013
9407
11313
9454
5733
5332
9229
9042
4511
4507
4928
8936
7981
9439
9307
8541
9999
8978
7348
11589
7360
11706
12090
9003
7379
7424
7359
13531
11479
14575
5150
13735
7531
6938
9363
7382
11615
12507
8519
7411
14990
9324
9486
8763
5225
14393
14508
9495
7855
10604
10289
11340
9281
9028
9371
9257
9363
11828
6541
9497
9264
9022
8917
8872
8839
11530
13852
8846
8949
11729
12778
8927
9147
9362
5479
13475
12003
8895
9426
8962
8947
8873
7466
9395
9356
12819
5242
13972
11676
9017
8961
13538
9520
13372
5800
9107
15823
1797
10363
13294
8916
10237
9133
7842
9447
7412
13733
8915
3748
5511
9468
7222
4884
7015
13929
8179
13681
8949
10027
6129
9085
9661
10558
11677
9027
13886
8925
8949
7416
9529
9289
10772
8498
9361
9350
10108
9424
5851
4304
8941
8094
6796
13176
15364
6910
8971
9337
5779
7327
9529
9166
13775
14251
9443
9533
13571
10349
7404
8814
8308
19853
19838
11704
9560
8937
7405
13460
13722
9242
8942
7286
15757
8351
9428
14937
5716
9429
9433
9330
10732
8924
8976
8934
11615
5100
13528
7445
6848
7371
14065
8611
2717
9388
5976
7949
14736
7352
8935
9439
9433
9423
11621
9072
7428
13369
11424
15017
8615
12047
11669
9341
14200
3625
9306
8894
7479
7395
9263
8987
8816
8915
12985
9562
8954
8942
7460
9004
9705
13383
11988
7020
13544
9287
11581
8944
11531
9425
12238
8894
9557
9491
12058
10638
9544
7366
9389
15885
7014
7511
14133
6955
7510
14110
8047
9471
9531
7627
9365
8916
9370
7253
9502
9302
8931
8970
14275
9517
10784
11872
10103
6861
9155
9452
6465
8876
1853
9513
9460
9465
12761
7396
9518
9077
11099
9465
9527
10241
7083
11719
8938
13700
16301
11590
9155
9491
8968
9387
9389
9498
7366
6418
9503
5221
5221
5221
9434
7367
2260
9125
5230
6061
10652
13705
9607
7490
7376
9439
6002
8876
9035
9435
6817
11220
8884
8739
6905
11186
11851
9345
10916
8966
4023
8926
8651
9287
9386
8989
13632
10488
7302
11487
8948
13804
6452
8163
9655
7771
8973
9362
5199
10290
13664
13893
14347
9375
9380
7513
8992
9391
10046
12123
11503
10398
4757
11167
9524
11748
12198
13688
11670
8817
13355
9518
8922
9469
14359
6841
12871
8933
9522
11770
15166
4793
6241
7448
4255
7359
1836
9512
8150
6414
10759
8993
8995
9006
10222
6455
9528
7450
12277
9774
9357
14064
13895
6231
6417
7367
5119
8950
8926
6484
7365
13581
7363
9486
13506
9537
9582
6606
13733
7109
9542
7420
9275
11465
7387
9660
10879
10718
8502
8972
11794
9500
13670
1936
12621
8957
8941
14284
9348
7425
9381
9544
16303
9493
11996
9550
8948
14242
11747
11261
9351
9480
11731
8923
9508
9517
10638
10288
2679
9463
9253
7384
8909
8920
10220
7216
8961
11377
8962
8981
8996
7441
12341
13994
9423
11973
9434
9240
8981
11756
12768
8349
8981
10047
7306
8943
9470
6155
9386
6770
11572
9460
6342
9500
9610
7376
6121
3777
8956
10996
5642
13854
7354
11345
13978
10695
11602
7411
20083
8865
13910
9465
13641
11553
11455
10820
15347
8519
11976
8612
9537
9474
7309
5049
13872
15586
7401
9387
8042
8986
8914
11301
9272
5101
8964
9532
13694
6436
8958
11711
6415
9297
5634
11777
10967
11603
9480
12157
7352
12472
9358
7507
7445
9090
5396
9476
9853
7359
11427
9473
7956
7403
10289
14096
1568
8909
10630
8682
14024
13948
9460
5988
7434
11082
2647
9247
14504
5173
9345
8922
9352
9433
8857
10466
9493
9427
13721
9083
9533
9536
8283
9448
13756
12484
9454
9414
13364
6383
6431
11402
9533
9104
9748
9352
7968
8917
10726
7335
11665
5837
10183
9522
8979
13228
9470
10033
9419
8978
7346
7480
8133
9244
9511
4756
11555
14787
13633
6353
8709
8747
8981
14999
7926
9403
8928
8836
8865
16317
7432
7191
8969
3777
4535
9531
12206
9533
5807
6971
8931
9619
11540
8990
11578
10273
12053
14318
9745
8935
7344
1376
9354
13794
7822
9365
10172
8940
14311
9532
7840
8927
5297
9343
9355
7364
9525
8886
9527
11752
8685
11846
9530
8956
10878
5125
13266
6394
12842
11527
9431
10363
9531
7643
8914
9375
7431
8895
9312
12573
8930
14060
8969
8850
6456
14945
6032
8837
8441
5415
11900
7357
16249
8868
5077
9435
9114
4557
13455
14893
5221
3647
13995
9702
11276
8934
9336
14764
5346
8940
8945
7440
7379
9513
7381
7446
8441
8897
9469
9477
14238
7154
7579
15684
10242
8952
13919
13504
9408
11750
10579
8963
8954
9529
8250
20672
9395
5450
11171
10914
11771
10289
9517
9551
8919
11745
14136
14052
9522
11805
5238
11271
14187
7960
8782
7317
7327
9977
9454
6146
11278
9555
14280
9458
14947
9929
14354
17764
13498
9274
7956
13865
12173
4784
13549
12645
7353
10635
7276
9499
8898
11972
9463
10290
8903
8409
2483
13520
8918
11569
7726
9525
10625
8906
13475
8955
8908
4717
6814
13390
13369
5206
9554
5284
9466
8874
2319
12615
11617
6558
15943
7462
9435
5296
13756
5205
9517
17451
8899
10308
8980
9541
9009
18958
9257
3212
9058
17541
7304
13319
9516
12793
8566
2869
5552
9245
5204
7834
5199
10628
13519
4852
13678
8946
8830
8903
5345
6753
9015
13860
10272
12969
8968
7368
7850
7436
8771
5405
8917
11243
9378
9350
12816
9028
8227
9474
11561
8937
8839
15761
6901
7433
9308
7406
9401
7440
9549
9528
8333
9474
16222
8928
8908
10377
9520
9516
9537
9463
5585
12444
13691
8941
10265
17599
7810
12783
11704
11595
13213
9519
9678
9446
9510
11799
9526
9512
13080
7448
13260
13773
8994
14942
8163
9434
6990
9463
9543
9032
17165
16206
7311
10343
9557
9031
9467
9476
9257
8966
9554
14073
14995
12147
11721
9178
9420
5990
7358
14568
9496
2826
5206
9474
9430
10935
9556
11463
4788
7385
9340
11552
11570
14286
7812
14976
11596
9474
5300
14526
14088
9402
11170
8947
9529
14216
9571
5091
9532
9455
9520
9484
8210
9518
9352
9539
11698
7910
17459
9506
6416
9555
9518
8433
16341
9033
10954
12229
7446
8296
7390
9328
12376
8988
7353
7569
9381
11613
7210
11250
11770
8935
9467
9053
9423
10253
9480
14228
11785
8792
8529
9517
5662
9362
5233
7759
11616
7386
10646
10646
13588
3750
13653
8779
9419
7330
7903
9340
12610
7075
7396
13588
13776
6107
6023
11455
7516
7327
8940
9475
8864
9253
8934
8111
11991
11208
8653
7430
8481
8380
14197
17602
8136
8954
12190
13298
9189
19643
6905
9463
9522
11286
15052
9735
9020
11273
6429
10223
7373
13867
8905
9515
12086
9400
13789
13786
9486
11615
11596
11621
4941
8383
9436
13442
11197
9476
10202
7354
6088
15849
8914
9451
9477
9518
9509
11474
7764
7378
13659
12771
9236
9466
8794
9000
7447
7509
13780
12743
9014
9001
7406
8382
8874
13619
9765
11608
7953
5169
9483
17403
8979
13942
8815
7231
9561
11189
7510
8892
7319
13121
13123
9295
2707
1425
13563
9403
7452
11727
7369
10501
5175
10703
13739
9523
9524
11917
8703
7411
9027
8955
7411
8934
11399
8936
7869
8874
11293
8738
8999
9456
8916
8638
8913
9470
10746
10624
8002
17023
7797
15112
13692
14174
14922
14118
10853
11703
10405
9295
8887
9316
6676
8865
8999
3289
11647
9399
13248
10822
11439
14084
9644
9523
11674
4928
8976
13674
13500
11058
13742
7613
8459
7190
7408
9372
11724
1998
7304
7891
10549
7441
9576
8588
9524
14995
14968
8040
11627
9493
13181
11776
9637
15576
10763
15518
7050
14215
7983
12814
7446
14987
9389
9474
8579
15526
8926
9377
9508
9015
8991
13576
8944
9396
6891
8941
13695
13676
7823
9857
7709
13831
9437
11729
9501
8985
7436
3440
9384
11515
7354
8474
4793
7934
7455
13458
13685
9117
9558
6403
9411
7538
12314
14101
17627
8921
11655
8889
11440
9496
9000
6462
15550
13366
12036
9395
9641
9349
14749
9261
11196
11734
15294
9454
10035
12045
8513
8854
7351
8900
15867
11148
7327
17750
8934
10309
15358
7426
9308
8724
5378
8824
8913
8907
2012
9521
8421
9684
14177
11841
8843
5108
8965
5754
13321
9554
11706
9537
8684
14748
12243
9853
9109
9446
9401
8237
7366
13325
14967
7511
9440
8080
16489
7508
13676
10524
8014
13626
6878
6901
13803
8924
6879
9457
9270
13550
13084
11734
6204
4792
11157
9010
8956
17438
19871
9447
8945
8722
8238
7498
8104
13558
11772
8126
7372
11144
9454
9342
9360
8648
8946
12344
8854
13979
8970
14018
11555
9383
13546
15908
7453
9055
2431
11385
6903
13592
5259
9528
15395
6212
9648
11369
8958
7283
8501
15935
4686
13700
11446
12956
9718
9713
9478
8969
9291
9213
9598
8927
10349
9546
5476
12889
8963
7365
8251
8446
9494
12011
8941
9080
7419
7431
7865
9131
13236
12319
11958
7348
10188
7356
8500
9085
9230
8861
9398
9598
9333
10992
14078
8093
10725
6192
4768
9504
14131
10715
7373
12977
9891
15841
8925
9023
10181
8173
9861
8985
8935
1847
13680
10356
11515
9697
10351
5948
3341
7362
9586
13848
9373
11615
15575
8955
6839
5965
11779
10807
10333
5948
9519
9447
13063
9673
10247
9349
15022
8936
6871
9393
8281
13600
4408
7336
6826
9294
8172
12102
7704
7540
11710
7377
9463
13893
14507
5227
12721
7326
9548
6126
8924
9479
8496
7540
13737
5164
10340
7575
9521
14770
9570
12570
9497
8681
7512
10730
8991
9290
13518
15030
11578
5974
6146
6090
11475
11965
12875
10073
9110
8893
8247
16224
13659
13788
9515
10661
1825
9020
13924
8706
7339
8919
7839
13789
13750
8680
8943
9415
13600
13728
13890
11838
11654
7410
8565
7454
22553
7805
12788
11504
12833
8974
13418
12397
9394
11703
5973
8846
9516
8277
22295
11744
14118
11675
15564
12567
8983
9386
10269
11718
11583
13136
12913
9545
11763
13576
12189
11881
10949
8135
7394
14475
9210
12618
9418
10778
11650
8875
7778
13535
4569
9538
13716
6848
9402
9178
13727
7122
7480
9198
8828
7394
8888
7116
6360
16246
7304
10643
8911
9497
11305
11157
12740
6414
7841
9257
8785
2251
13895
9149
6399
5690
9482
13851
11971
7305
8985
2204
11618
7502
6160
8842
8830
11628
10069
15111
14163
7449
13954
15401
11760
10486
12460
13697
13890
15581
7392
12566
5424
12914
8122
10125
11576
11226
5204
9617
12743
14041
13466
13999
2086
9411
10831
8250
11741
13690
6228
13437
8982
10402
4589
8481
13694
6794
13862
9154
13730
9445
9323
6455
11549
9324
15469
9526
11864
11795
7984
7358
7470
8984
4845
6639
11574
8012
14976
12120
13875
9584
7832
7408
8902
7863
8783
13711
13696
9413
11503
9640
14171
9488
10803
8242
8899
7387
11786
11232
15026
9527
12277
13691
9011
9392
9485
9532
3842
20664
9383
8667
8947
15397
10020
12061
9288
8400
7412
7445
13352
9783
8901
9362
12048
13505
9010
14997
7360
12598
11593
9465
8957
1936
9833
6841
7439
13531
13808
5808
13514
8889
11881
18932
11669
8934
12660
9010
9591
9332
8903
13716
9603
7348
7372
11715
8834
8875
9524
7436
5217
9568
14231
11478
13342
8889
7839
9714
9243
6846
8960
7368
7409
9388
7342
7566
9627
9558
9385
13873
9986
16531
7368
14207
8474
10256
9594
14918
9416
8789
8165
7911
6048
7412
3554
7163
13672
9483
11601
8691
6652
7270
10576
9345
9402
9619
9155
8934
15402
8181
9563
6186
6652
9386
9468
5995
14924
8920
7433
14016
9523
5469
9348
8997
7458
7417
7343
9686
9510
9057
9446
6471
15183
7819
13381
7332
8927
8180
7435
9696
7337
11864
9518
13698
8983
8931
9138
7300
13013
9257
7353
8867
7558
13691
8993
7516
17229
9004
11469
10134
7397
7471
9513
13722
13924
12373
9667
11827
9462
9133
9250
11593
10235
7543
9522
14288
7406
11904
7745
13663
7425
9176
13719
9123
6606
9335
13463
8932
8128
7455
12847
14725
7931
8865
5152
17415
8939
14700
7399
8847
7508
13089
10116
9429
8891
15565
9601
7357
6868
9114
9597
9700
10806
12606
9341
9611
15486
4790
10555
11570
7796
13353
7826
8947
9114
9317
9463
9448
7338
5324
8946
8095
9358
3598
9549
8856
8701
9151
10386
7349
7412
8696
5263
11685
7388
9592
12781
7513
11605
14385
13708
8866
11543
9496
15582
9561
7390
7430
12742
7469
9395
11619
7372
8880
13694
10247
7365
9977
13954
7830
9372
7369
7010
8831
9419
10654
7914
7437
9511
9516
8934
8489
7349
9995
6458
9458
21126
7658
12890
9510
14991
9476
12981
9383
8719
19340
7570
13571
11548
16393
7165
11644
12545
14958
6942
9624
7459
7497
7926
7349
7523
14981
9397
8897
10310
9348
11798
11501
11796
11572
11483
9376
15470
8936
11320
10396
7396
7048
12841
5089
13842
9397
8527
10960
12679
6864
11611
8140
15547
16625
7446
7445
14143
5207
6905
11594
8361
6851
7762
7426
14862
8398
7123
7681
14937
7501
8134
13248
9544
9388
9456
11487
7417
8898
4911
5011
21239
7367
5410
14921
9580
9365
9392
9602
8978
7331
14988
9421
6296
15397
7339
14957
13684
9096
13669
9347
15567
11706
11779
13141
7316
14951
11569
5161
11391
7298
6843
8860
8916
9584
9574
9514
12345
9923
9585
15375
7325
11546
9383
6223
7025
11463
9544
6840
7111
9573
5890
7357
13683
10842
13023
11799
11784
7365
8824
6847
9606
7042
8263
7452
6957
7356
15402
8976
3181
8917
5466
10264
8927
10287
9483
10271
7102
9021
11165
14218
4874
7501
7391
8951
9632
9492
7985
7302
11630
14148
10973
7778
11995
7803
11563
8825
7366
7298
13610
13653
12352
9399
11431
9005
9605
13687
8836
7267
15573
7335
15564
19978
7366
8883
9170
8980
13787
7395
11401
11513
5598
8975
9393
13689
8928
8915
6921
7226
9418
7313
7369
10938
7396
9667
7427
9381
8952
14518
5621
10007
19170
14979
8864
9469
7496
18661
11713
9386
6856
13637
9334
12707
15583
12512
7346
13764
11695
4253
15032
13234
7383
9616
7500
9459
6864
7391
11395
14246
6819
9430
7248
7304
15028
10615
9555
9492
9535
10086
9258
9555
7386
9945
11846
6845
7204
10167
4607
10573
12458
10560
13668
9535
14927
10025
7377
13541
5617
7381
10227
9382
7342
7431
7473
14425
7921
14168
6467
7373
9436
7877
7359
13983
7453
6842
9662
14105
12870
11594
6874
8865
13651
9788
8967
18245
8944
5029
7715
9892
9990
7429
13659
10172
21402
9498
7446
7333
7398
7481
11609
9141
11014
11552
7938
9183
8297
8872
10182
6509
13805
9661
10178
8967
11080
8087
7338
12028
9622
1823
13311
9630
7337
2764
1826
14267
11571
9032
13529
15571
8072
8475
8560
9135
9595
13919
7495
10253
16078
8927
9966
9658
9582
7396
8291
14951
14658
10134
7744
12306
9136
14032
9019
7807
7355
9322
12370
7570
7571
9392
8927
7572
14501
6802
6837
7570
8942
7573
7572
10004
7564
10233
7553
7448
9401
7566
7545
7551
7822
7570
7571
7470
13865
11931
7570
7573
7574
7572
15334
7572
7571
9133
5378
7572
7569
7573
7565
7568
7921
7568
7573
12145
7573
7574
7569
10138
7572
14185
7573
6872
8386
13655
9543
6874
13460
7330
14999
6863
6780
13735
6864
7467
6860
6787
4171
6872
14418
6850
6877
5890
8930
6848
7419
7572
7589
6882
6854
6872
6703
6855
7568
9386
5514
9687
10697
9429
11031
5828
5727
5971
11417
12329
9776
9451
11602
7529
11834
7375
6869
10540
9561
12240
14888
7367
9365
9570
6910
9518
12632
6822
7571
7377
9736
6356
7405
6985
7355
7358
13873
9583
6843
9620
15404
9369
10035
7352
6962
9140
11594
15394
7405
7542
7374
7254
14809
7364
12378
7093
4657
7308
9544
7435
15586
4499
9391
7312
9417
11666
10332
9733
12263
8117
9638
7270
12829
12058
7431
11553
14214
13514
9613
11097
7413
7391
15971
9142
9318
9332
7459
7571
7258
8901
11881
14899
7364
6733
7258
14006
8189
14920
7221
11787
9486
7446
9797
7295
6615
14956
9133
4332
11492
8040
6831
9166
9166
7206
10124
9464
10219
12241
9593
9286
6842
7729
7827
9096
6453
9408
7175
6724
9058
7681
9528
15026
7439
11694
8161
8014
8144
7406
11897
7499
7445
7458
7304
7250
9552
7343
12452
10182
9555
9547
5689
7557
13807
9334
9535
6749
14856
9639
11514
12422
7472
7390
9186
9611
6736
7408
10540
11468
14991
5700
7610
11876
9455
12134
10443
12433
7586
9518
11676
7452
7405
10044
9407
14345
12847
12835
16033
11943
8011
11879
7482
7539
7362
13890
9183
7333
7505
5369
11393
7784
10656
4884
7395
9527
7397
7345
14647
15393
6028
11754
12635
9459
12768
11278
9077
9368
15368
9366
6592
14203
14928
7407
9955
15012
7842
13321
11420
14990
9627
13706
10408
14978
7468
12690
8533
7409
7690
9568
9305
11676
10640
11827
13934
11538
14972
8271
6890
11590
7317
15748
9010
5436
9067
9504
7307
7378
9509
11507
9475
9124
14398
9573
9397
9572
9293
10164
13962
7771
13664
7375
13017
10155
9388
6239
15548
8569
11579
8946
13541
9670
6489
9634
9552
6933
9557
7643
7977
11522
10253
6215
7466
10079
7295
9155
6438
10181
12188
7512
19269
5199
6863
9630
9090
10351
9650
7433
13988
7407
11585
7418
9377
13880
9438
7339
9412
8214
6848
7363
9441
11353
10965
11725
9662
7365
14225
10766
10678
10124
9539
9400
12877
9472
8966
5143
11664
9483
10335
7481
7359
4890
12746
15015
13672
10182
7482
14986
7607
12655
7332
6840
9993
9404
9290
7317
9642
7348
8899
7460
10874
7434
11963
6453
9630
9412
14797
7927
10232
7363
18070
7450
8951
8843
13753
7211
7940
13699
9499
7456
10854
11244
14207
10804
9516
9134
13646
8893
13913
13923
14975
11018
9102
9141
7420
6589
7368
14246
13713
9649
7285
11410
10763
9293
8896
13557
9446
8222
7427
10125
8999
8598
13720
8868
7940
5758
7451
13711
8132
8386
7365
9386
7381
8246
7317
5285
12059
14647
13937
7435
9388
10327
14095
7451
9406
6863
9491
15113
13564
7450
13676
7020
7334
9610
7925
8549
14012
11301
8884
7316
11568
9362
15398
13524
11631
7361
9534
9009
6849
8139
5755
7030
7017
7805
7811
8896
7400
7838
7096
9486
7512
7512
7406
6833
7357
6966
7464
5480
9425
6448
7478
8843
9474
14387
7423
11403
7021
11564
7461
6442
13157
14011
13668
7347
7916
14949
7377
14929
9397
11271
11479
7293
11509
14655
9235
9534
11816
15028
9765
11608
9407
8970
9541
7329
13709
7446
12409
17245
12771
11633
9537
6820
15573
15272
9396
7903
11469
9292
7460
8608
7383
7391
9598
9384
11765
1768
5816
7373
7356
9543
13086
6975
7441
7446
11581
8713
9633
8679
8931
9473
22730
7378
13929
11850
8089
7502
23682
8707
14980
8707
13694
12428
7391
4953
5891
10928
11760
7382
9581
9537
11234
7458
13371
9602
12239
3333
7461
12189
13827
7438
9597
7981
9580
7373
7418
7352
13644
15559
7302
14302
7365
9383
13981
11581
7396
12821
7312
6893
5533
8946
15401
13225
9525
2729
7358
12277
13649
9614
7423
16304
15141
13734
9495
11752
9463
9634
13666
15612
12052
10806
7367
3836
7367
8016
14909
7404
11278
11835
8888
8950
1917
5229
8816
7608
7392
7470
6820
9343
7497
9406
8208
10231
17631
7391
9255
7322
9477
13369
7344
7500
9162
14959
7464
8655
7348
11627
11848
13686
7585
7466
17154
7697
7120
8952
13734
9578
10697
7376
14983
7333
9471
4836
14961
8780
7218
10165
11349
9533
7512
15573
9581
8943
14921
9541
7565
8279
7494
11569
9961
7429
7355
7369
7803
7403
13645
7524
7387
8912
7915
7373
13199
8904
6182
3445
7429
7426
11992
7346
7573
7800
4203
9628
9405
13880
11589
7502
7046
9488
13764
10119
6853
12713
14999
7335
9524
15552
11112
11540
11541
12595
9529
13837
6821
11557
14217
11229
21592
9574
7305
10418
8040
10248
9635
7465
11442
7424
9447
13604
13729
7475
13641
9051
11548
13957
9421
11669
7795
8083
14242
11681
11752
9295
9469
8390
7459
9414
8304
9375
11780
10442
7015
9641
9494
14084
9573
9421
7458
9532
7904
9081
8959
8966
9418
7490
7511
9595
10449
12186
8171
7949
6724
7398
5315
7446
7473
7818
6844
5226
13759
15568
11657
13404
15560
9391
4953
8627
7415
11672
7164
9344
12526
14335
8909
13647
7154
15018
8884
8963
7339
9600
7428
8926
11631
13981
8587
11823
7390
13771
23211
11456
10252
13578
9012
8008
7372
9301
9615
11659
7430
10611
7456
14126
7346
7262
8256
11750
9304
9323
6896
8775
9806
9386
8969
6847
9753
8920
7860
7323
9171
8268
12005
6304
10318
11702
16446
9073
9314
17652
14794
11658
13673
7367
7471
9597
9387
8946
9328
8905
14950
9487
6661
6427
14996
16213
8855
9469
11381
7843
13641
11307
7378
5311
9466
9298
9001
7449
8758
11571
9586
8588
9639
10673
6681
11540
8578
14242
13272
13733
9405
13098
7964
9122
9647
8948
14086
13688
8415
7323
14965
7555
8097
13703
7435
4924
18687
9542
3775
2651
13819
9447
9014
7413
9400
13841
14948
12699
12937
13998
17541
7204
9456
7397
16037
8691
9425
9572
13729
9136
12560
5293
8920
9881
15734
7368
9249
5882
9803
11741
8860
8900
11407
7831
9565
12010
7651
7482
13645
11673
13729
9625
7383
8013
9112
13801
10148
11795
9387
10623
9086
13935
8933
8186
8916
4682
11130
8962
8861
9482
9491
7495
13639
13894
5466
9236
3392
9595
12519
12710
16422
6969
8999
13997
11547
9448
7498
7405
8404
9677
7799
6882
7383
16301
8943
5744
8993
9483
11749
16008
7341
12715
13361
7746
14043
13678
13606
7268
13646
8985
10273
9478
8166
13947
9021
9470
7741
7458
9630
13702
16837
7307
10467
10467
13416
14107
5262
8640
12780
8896
15576
13422
9312
7327
12020
9619
7356
9601
9605
13310
7398
11613
7398
14970
6293
8908
10296
9056
8132
7292
8216
9572
8084
8211
7461
2484
11552
7464
7553
9262
11529
12110
13744
11658
6985
9785
9483
9416
9030
7220
11501
10413
11468
7398
8187
15419
7410
5491
9368
9079
9355
7317
11922
7340
8117
8964
8964
4972
12329
13612
9315
8906
8900
15390
8073
7401
10222
9439
7485
11435
7699
7087
15014
7424
7404
7443
9593
8988
8590
7817
10175
5535
9526
15399
9632
9490
7357
13868
7136
7403
13512
15004
11891
13852
14986
7308
7313
11774
13260
8454
5311
7947
9584
8602
5545
6940
14989
7302
8344
8964
9469
7373
11354
14069
14982
14238
7380
9392
9618
11642
9729
9270
9203
13635
11918
8982
7312
10462
15556
10478
9662
9285
9598
8964
12600
6964
6164
10637
6464
8983
8946
8505
7582
9599
5659
5824
8447
7463
9460
13754
9476
9377
10167
7430
5185
9427
7613
9548
11497
7254
11908
8159
7186
9304
12272
10062
7002
7462
9450
11889
9737
8550
11672
12079
6425
9508
16203
9017
7351
12288
6958
11374
8918
9371
7374
14182
8039
9398
9399
11609
4632
10609
8953
7436
9008
15455
9310
8909
7443
13764
13329
5002
6911
7964
7840
7439
11780
13667
9614
8886
15134
8711
11280
8974
9533
11659
13620
6868
7117
7995
11582
4793
12063
5249
5924
9535
8992
6813
11033
7474
7515
15562
7195
14937
9271
9037
8991
13125
1744
6244
10863
7345
6977
9495
7340
9572
8576
8945
9595
13618
7418
7189
6894
9364
6381
14450
8956
5561
11607
12149
14824
13684
7355
9384
13714
8987
3160
9377
6439
7344
7273
7419
9402
13563
13821
7472
7318
5332
5032
7434
9395
9404
8000
9545
11750
5006
11579
11537
9713
7463
9512
3224
7373
9305
11386
9894
11447
9810
11266
7360
13874
11603
9484
9501
7347
11442
8243
9087
8626
7428
9533
9523
8383
9185
11655
7379
5176
7347
7468
6860
7414
6972
7369
9205
7345
7683
7363
9521
9437
8861
10467
13781
13709
9448
7384
9577
15692
14644
7288
7457
9359
13692
8285
6987
6521
11748
14668
7325
14748
9143
6838
7473
9838
10194
12570
13638
13587
6506
7366
5084
10532
7540
9392
15000
16104
9401
5170
13522
9410
14936
9329
14945
13255
12884
11273
7355
5534
9445
8850
10815
13045
14267
13584
13153
8125
9113
13696
8986
7799
16610
7286
9523
8148
10358
13459
7475
5273
8962
7816
8275
9217
11154
8941
9415
14752
9189
11579
11206
7431
8947
8633
9556
8936
7442
16359
7431
8380
7444
7251
9339
10785
11754
9560
15114
7365
8956
7450
13684
15551
7397
10440
5189
7368
9084
7451
7397
8943
8401
8965
12973
3449
17007
5608
11482
7367
14827
11217
5867
1384
14032
12430
9252
13673
14978
13681
11467
7365
7419
13502
9444
12751
8937
8867
12253
9394
13243
5474
14870
13831
8227
21854
9508
9355
9409
10479
15393
10013
9372
7367
7903
7155
9299
8932
11708
5440
9544
9468
15394
9169
11357
12619
9326
8190
8956
13704
13673
11369
9506
8957
4835
10080
9476
12631
5064
7371
8842
4941
6887
14539
7366
12260
8967
7803
6908
9348
7392
5174
13262
13098
9612
9561
13723
9001
6854
3773
13395
9111
10480
8989
7591
7337
10067
9501
9552
7376
12412
7421
7455
9977
9480
14075
13852
12936
12623
9467
13611
8152
9571
7038
14235
7333
12170
8937
9317
9319
10322
9438
13649
9269
7329
9287
10883
9293
11609
12836
12636
8984
8165
10454
6558
8849
5207
7673
9410
9392
7846
11338
11736
8957
8937
7302
4244
4344
14120
9382
7194
11574
14969
13732
6324
16043
13659
8646
8959
8221
13678
7442
11818
9186
7444
11754
6128
8986
10194
10806
8938
13853
14106
7527
8321
7353
6891
7804
9522
8643
13654
6964
8997
9477
9251
7409
9189
9468
8951
8980
7399
14931
8363
16943
8973
7486
11742
12044
6429
7486
13323
11161
9489
6982
9478
15172
11634
9442
13245
9429
13893
12825
13579
12359
9445
11806
8964
5197
10340
9471
7797
8975
7436
13416
5162
6878
13997
8958
9288
8944
7343
12756
8797
8858
8045
6491
9486
7451
9516
9462
13497
13838
12207
9497
9550
12038
12707
8989
6416
11951
14392
9390
6032
13627
9012
6485
9116
15708
8348
9402
8821
9349
8996
5937
8924
8182
13676
9215
7897
13705
9206
12488
14934
8969
4788
3347
7454
7651
7480
9514
9194
9330
7278
9106
8998
7502
13707
9414
8984
9498
8921
12684
7373
8741
13762
7406
10442
11659
9416
9333
2466
7410
13692
10887
9938
10243
12640
10795
9341
8910
8956
11942
7425
9020
13699
12558
19465
11278
11757
9451
13252
7327
12735
7631
9496
8178
9531
9525
7467
11967
13719
8947
7435
5469
15395
14121
9445
7343
8966
9384
4722
9319
9320
8762
8273
7345
7414
9783
14090
11547
9016
5817
7371
7343
8948
8950
17072
8284
9454
13314
12680
8990
7446
13540
6090
8552
10330
14041
12864
12146
12948
9436
9455
9375
9502
9450
9560
16028
13659
9520
9443
9369
11897
7423
9457
8808
8334
9948
14473
9528
8142
9584
8936
9014
8912
6673
6909
8595
9454
5043
13686
8582
13880
9233
9466
9484
11737
12690
13818
8411
12796
8870
13795
13294
9447
9451
11493
9114
8977
9504
11743
13408
8957
18583
6424
10011
12921
7366
13457
16198
11755
7725
12786
13671
10083
10086
10357
6353
9004
13584
8115
13830
7987
6650
9195
10213
7655
10438
9319
7774
9438
13527
9540
11804
9418
9285
13565
7378
5198
12207
11742
11822
8915
7463
7565
14820
14191
8408
7353
6484
8104
5799
8702
9516
9070
9064
12084
6491
11266
8915
9470
9397
8923
11752
11322
12105
9095
7417
9246
13328
8983
11972
13542
9383
9529
11414
9378
12589
7377
10186
9487
9411
8909
14235
9534
8912
5751
9450
9558
9521
6000
9452
8142
12002
10270
9291
6753
9394
6696
11794
7452
8886
7345
9375
7387
7622
7224
9483
8930
9026
9400
5921
8920
9364
7338
7338
15545
9400
9781
7338
10810
13703
9146
15570
5344
10409
9471
16747
7418
11395
7847
12941
9448
9151
8908
7492
8909
8877
16988
7371
8684
8870
9382
10267
9549
12140
13879
6140
6192
11842
8923
8081
8974
8917
8557
10619
9006
6183
8928
8977
15245
9004
3299
17208
8318
10578
9498
14248
9297
7499
9570
9291
5427
11791
8976
8926
8917
8937
9414
10710
13637
7500
9317
15403
9812
9756
13672
15410
8946
8049
14057
10193
9526
8939
6570
9496
9211
8183
6044
9473
10279
11291
5942
6484
10305
7637
8927
12423
11285
7429
10074
9258
9487
7344
8980
8900
8043
11644
7454
4926
8246
8959
9437
6017
8871
10028
13684
9561
11752
7934
8941
8888
9123
11447
9545
11828
9454
8977
16787
11794
11991
10285
7362
7558
8950
7383
9522
13541
9392
8999
9423
12309
9516
9974
9379
13676
8940
9019
9020
9625
13842
13964
13713
6428
11900
7294
5845
5835
5106
12298
12010
10060
5318
14222
9534
8909
8942
11663
14221
8768
9023
7813
13385
8964
9519
10239
7812
8945
8976
10186
9194
3623
13765
9133
9331
13547
14552
8294
13626
12865
12628
9278
8917
8933
9613
8998
9815
13997
13579
8392
9522
10667
9468
11330
10242
17039
9355
8929
9259
8298
9357
8877
17158
8949
8961
9499
5769
2979
9485
15149
9525
13683
13572
9486
10289
14908
9500
7801
9540
8463
8922
7360
8966
5245
5294
4603
9529
9515
9059
14259
10350
12716
8949
9137
9527
13042
8034
8542
9001
8907
9222
5210
8889
11109
12869
9489
11924
9427
8959
13960
9430
8017
7908
11273
12008
9477
8956
9301
11351
9357
9471
9547
8775
8991
8637
12759
15321
8707
8809
8901
4706
8942
13473
8863
11757
12024
8940
12066
8877
13698
11334
5179
9459
13919
9383
6841
6690
5149
8984
11405
7400
11512
11283
13633
7492
11286
6787
8225
9203
11523
13445
9129
4867
7394
5190
7375
7678
8281
8871
7266
5116
7378
9120
13571
11747
6375
6845
12957
11574
7455
10934
9527
9658
8292
9027
9531
11763
5217
11754
9318
9188
9080
11417
3748
11354
9518
8893
9001
9234
9526
9561
9313
9558
9564
9668
7365
9495
9521
9459
6865
9410
9189
8061
14277
9388
8949
14070
12634
5783
9594
9006
13783
11056
8926
9560
8970
9440
7940
9534
14103
11204
9673
8944
11118
8879
8676
9396
12262
11715
9269
8914
7358
7426
8936
3786
11912
9443
12731
13640
9723
7513
11563
1957
7092
13445
5628
7775
16003
8974
14936
11981
9266
8967
9483
1790
9611
8945
15586
13467
11771
11479
8896
13291
15032
12332
9217
9518
5379
9381
9121
13683
9634
11285
7440
11798
8052
7402
9642
8941
9623
9497
5132
7364
9403
20043
14207
8906
9380
8827
9767
14955
8981
9591
7454
7446
16900
7282
9401
12468
11103
9443
9577
3662
8918
7142
9018
9121
10887
13657
11355
13717
11681
5224
9091
11266
5094
9569
11575
13981
5025
9250
8945
8947
9724
8906
6482
8919
8078
7435
10422
9518
8985
9365
9451
9422
9467
9398
8201
11618
12048
11153
6763
13673
9384
11708
8920
9309
8710
9292
9539
8749
9544
13697
8939
13914
16671
8120
9448
7385
5398
11748
6839
6732
8886
8900
9479
13720
11540
9546
13890
9139
9040
14330
9482
9313
7279
11572
9347
11080
8421
7906
9575
12702
9373
15368
9349
7315
9444
9490
8736
11397
8990
7439
5938
8996
13500
9523
9412
7355
9526
9917
8955
13479
7432
9483
13716
9445
9457
7390
11604
8970
9516
6365
9529
6239
7960
7336
10705
8953
7757
8949
9498
9532
9363
9522
14113
8656
11685
7312
13914
6513
14261
8981
9446
17026
9414
8863
9290
7858
8141
7385
9012
9521
7460
12802
9497
6900
7444
9323
9526
5831
9354
7328
14442
7467
9424
5684
9395
9878
9067
2663
9310
8037
13508
7325
16140
5295
7436
10765
6772
14972
7933
6297
18674
7497
9132
8955
9024
7949
12052
8967
8956
8054
9067
8769
12255
8708
14064
5161
9391
8151
8365
1801
12393
14202
7506
8970
11114
7459
9532
5445
8955
8897
9485
9082
9445
9463
12193
14275
9454
9534
5697
11585
7953
13203
9445
9875
5196
9519
12905
11045
9288
7431
7817
9545
8868
8876
7727
11679
9528
11606
11281
9408
9511
4670
9585
9375
13728
13728
8901
10340
13948
7847
8944
9525
7419
8922
9550
2707
7999
10665
11563
9432
9014
7426
8764
8967
12795
9102
7376
9376
12737
9268
8978
9435
9386
9490
10153
6756
15415
9011
10550
12740
9716
14977
8871
7935
7385
13673
7432
8981
9818
8934
9004
13900
7387
11686
5800
11265
13688
11379
6021
13883
7626
7101
11962
13696
12338
9533
9367
9624
13739
7430
8904
15010
12881
9012
13401
11663
8938
7426
5260
8847
9498
7410
8765
6954
14204
9450
8083
14076
15391
11570
8975
8709
8163
10122
9534
8958
9491
8977
9462
11577
3402
9487
11346
7421
9372
8976
9298
15258
13923
8669
13470
4025
9341
12079
6215
8988
11655
9465
8872
7677
7345
14173
13465
15634
8973
9464
8952
12028
8065
15420
10280
6837
11278
14837
3374
16151
8910
8881
8932
9402
8999
7798
8133
14211
14445
8959
5021
9831
9365
11851
6351
9383
8859
4592
6381
9555
13493
7404
11609
6746
6733
8978
8024
8988
13328
6839
9477
14033
9485
9544
9462
9339
11848
9425
8951
8911
8933
5369
14262
5393
14116
9541
9526
13677
6840
11578
7350
8931
8840
5558
9400
11892
9960
14112
9486
10050
9275
6178
5353
8896
10212
9378
9371
8989
9131
11667
14418
7507
7295
12599
10253
10374
9588
7417
7565
7439
9101
11587
8973
9059
7860
8932
7958
13756
12654
8886
10740
8959
15553
7419
15008
8132
11223
10163
12549
1556
6242
13066
8979
9473
11189
13580
9520
11787
11652
11634
13708
7381
9674
11725
6919
9435
7393
7426
13707
7367
9548
7441
9415
11575
13635
8995
13904
9358
11852
6874
12142
10185
9522
9442
9680
9001
7190
6412
13808
10998
13674
7266
11419
10248
7382
8957
10623
5941
11818
13648
11010
8906
8916
7391
7174
11271
8934
4790
8343
11436
11628
8318
13913
8300
11479
16914
8560
7374
9335
10564
13455
11746
16575
16786
7424
8949
3192
7463
7687
1880
9516
7299
13858
9404
8946
5959
14654
8903
9519
5635
10195
9389
9523
13352
6717
8847
7974
8896
9474
7256
10214
9497
7350
9201
7474
7474
15846
8858
7330
8988
7304
10202
7835
7428
8927
12625
14331
12325
7015
6853
7369
8898
9117
11615
9471
7673
6349
9450
9373
8457
7539
7372
7342
14025
8850
7034
11279
9568
9124
13663
9432
9618
2088
9144
9618
7392
8918
9280
13700
8634
11530
10488
9701
9169
10507
8693
8904
7304
13705
9683
9400
7475
13567
13646
11487
8971
11550
10303
6297
11592
9442
20328
7453
10008
7557
7392
11383
9506
13483
12722
13837
13716
14403
7353
8364
14118
9137
7513
7460
12121
15008
8204
7018
7397
8297
10943
4792
9920
7395
13587
13897
9476
6348
9103
3217
9192
9470
9540
9443
8874
13778
11673
9348
7840
12317
8953
6062
11558
8918
9559
6879
7389
7804
8957
14012
14266
5219
5889
8930
9043
7352
9569
8201
11322
8555
14933
7032
11084
9401
11693
10370
9416
7486
12286
7347
13759
9388
8184
9531
8809
15280
9549
11931
6365
15319
7782
7210
16956
11762
11244
15702
8842
8574
11027
6808
8970
7257
8878
8234
9446
13519
9151
11710
15430
13700
7398
11380
9803
9000
13504
13892
8218
13603
13542
12025
13874
11760
9771
13964
14970
9552
9539
11244
9256
14962
13315
9384
12739
9147
5199
16150
8927
13445
8893
15401
11564
13248
9527
13458
11624
13539
7299
6426
9435
14330
9091
7915
7368
9524
13862
7343
9532
11965
7454
14962
16581
8956
9574
13698
11534
9416
10036
8940
7443
7413
9469
9310
14378
9288
8838
8923
8956
14984
13800
7365
14617
13815
8689
9524
7378
12105
8103
14969
9512
8834
8979
4670
7364
9430
8023
12538
9539
12048
7418
9579
7530
9014
7631
13682
7459
9401
9514
7384
8062
10713
11291
9483
9231
12050
8938
9420
8854
9466
9318
9367
7503
8912
9252
7391
9415
11255
7362
15697
11432
7440
14215
16243
11961
5828
5290
6863
14958
7453
9500
8085
5812
14166
10254
9381
11817
15033
13826
9369
11341
7461
22513
8794
6285
9576
3708
8605
12827
11182
8096
8568
14153
5431
6195
10074
12771
9706
14244
7410
7277
9607
10148
7793
9592
15005
7426
11499
13730
13490
7360
7457
7415
7591
7271
10221
9536
4861
8076
7268
11642
7459
11310
7750
8852
8014
9116
7355
7462
5198
15391
8906
9091
14004
13782
7866
1840
9144
11261
12219
9507
7372
7372
3454
13379
11699
9443
9147
7375
14732
7436
7182
3473
10094
9269
9569
11064
9552
11963
11174
11684
9468
17059
13402
9524
5817
7409
7356
7360
9130
9464
7345
7345
15036
13934
7154
10818
9604
16191
6995
5850
11732
9413
9579
9809
6906
10213
7438
9402
7224
14946
12789
2942
6886
7396
15506
8236
9551
10605
9175
14935
13661
7359
7349
7303
8978
7512
5888
8786
10936
9527
10199
15559
14982
7464
7458
13833
14234
10152
14826
7314
7368
7471
10760
9500
7826
9540
7230
8855
9592
8887
12263
4339
9510
6862
9544
7891
13883
6616
8955
6410
4727
10448
8916
8885
9171
8221
9128
11402
13738
8489
7306
13199
13193
9447
7371
7377
8885
6853
9369
16237
14969
7355
8044
8699
10585
13365
8907
5203
5202
12468
6832
8990
11659
13599
8020
7350
14682
9231
12193
7352
8067
5328
3383
12751
4881
7388
8762
4607
3627
13737
14219
9478
8611
9483
11425
9030
9476
7315
13668
15007
7338
9937
9307
11719
10669
8865
6995
12489
8944
11397
8908
9524
7410
4858
4870
9450
7451
9596
9934
9468
9013
9582
8948
9240
13146
11912
7366
7367
7631
9197
9380
15398
8122
9565
9551
7418
12413
8964
12869
6387
7366
9039
13809
7410
10198
9441
8360
9017
12781
7396
9138
7623
7454
12731
12018
7387
8846
13347
9525
9622
9467
12734
9449
9420
9031
9622
7506
13749
9110
13801
9544
7458
13649
9549
13748
13726
14086
7394
5924
9004
7505
5534
6819
7473
7278
9528
7317
14083
7710
11291
6261
10694
9419
11294
9357
11103
7463
8917
13743
9553
6821
8835
7308
8937
7385
11432
7464
9327
13676
9404
12033
13680
10542
13705
9397
13722
6412
7583
7368
12426
11768
8933
15016
7737
9631
13698
9573
9562
9485
7692
11681
12761
12751
4901
13691
7360
12918
14255
15001
12026
7508
12326
3154
9486
9586
7399
7472
14078
9772
5111
5693
13511
7411
11595
7254
10918
10002
9571
7804
10494
9060
5398
13708
11543
7302
8067
9013
8687
13622
4735
7367
8911
8952
11928
11920
12230
7346
7364
12188
9359
14986
7396
15104
11779
9379
12211
7401
12498
14092
9433
7402
9547
13689
9147
11791
7414
14105
7346
10525
9469
7354
9742
13753
8795
14956
5374
13785
7358
8413
7786
11614
11956
9974
5485
12156
13674
13322
7379
13626
7356
7637
14907
10733
7939
9586
8271
7335
9589
10967
9653
7758
7512
11495
8239
7366
12317
14774
14963
7266
7450
14709
11307
7573
14991
8255
13701
9612
11321
8894
15564
5161
13650
10210
7506
8931
5183
9125
7405
9360
5590
4259
13151
11564
9388
14379
13932
8516
7279
8318
8971
7346
8207
8981
11195
9482
8959
13264
7355
12781
14985
9624
10331
8825
7479
15125
13852
7440
7381
7511
7659
11999
10213
12982
9305
7415
7365
9709
7449
13909
11368
9234
8826
9069
9560
14018
7502
8946
10959
8033
7531
15581
9258
8951
7433
10165
11463
12344
14695
7366
7371
8463
10783
7779
7402
9458
5203
14191
7453
13685
6971
5762
7613
11237
8334
13942
7431
7439
12147
13743
9298
12058
15158
7453
7406
7467
11867
13666
8020
6450
7511
7383
9328
9290
9612
15701
8077
9419
8919
13877
7428
7404
9564
9106
12600
7399
7456
15091
7472
7818
7414
7429
7355
7505
8678
7348
9488
9476
7372
7073
14361
6995
9567
9618
8957
9596
11838
14800
8943
6466
7176
15537
9357
9517
11404
7985
7450
12994
9386
6366
11127
7471
9249
10244
13992
3623
8237
13674
4919
7417
9486
14228
5603
9536
13899
11618
7314
7434
7471
9474
9556
7428
9609
7294
7451
9967
9578
7367
5123
1555
5803
13780
9315
13960
9469
5701
21848
6846
7312
15399
7300
7466
9204
7643
7375
11227
13682
12570
11247
7451
9273
6968
14998
7802
9484
14034
13961
8308
14016
9180
8861
7455
15047
13876
9552
7410
9733
9607
7337
8889
7471
9461
11474
14981
7472
15322
9435
6363
6876
7349
8394
7429
13698
10077
13453
8887
15541
9403
12917
8307
14166
15565
9547
9559
11542
14204
6834
9721
15026
9092
6941
7462
8371
5891
15321
7471
10674
9089
7319
9314
17910
7512
7202
9574
9013
7423
9358
9647
14917
7380
14974
6334
8702
9500
7895
7396
13600
10479
7438
9145
7287
13747
15400
9571
9496
7836
7895
6686
15003
9372
7427
4819
14644
7377
7759
9402
15042
9570
9141
9352
13079
8947
6916
14890
8128
9519
9675
7653
8934
15558
7338
11273
8856
20841
14930
10291
5091
14016
7476
13196
11681
9349
7235
23276
9603
9474
16157
7255
16332
11515
15511
9035
10241
9658
7444
14976
7391
7364
10320
7384
7571
7351
9572
9471
9565
9369
7362
6427
13668
7349
9502
15394
7512
13963
8914
7297
14992
10678
8902
7432
10230
13663
12872
8590
8186
6844
7798
8907
8375
13919
8688
11548
7013
6255
15157
21701
9657
7568
6813
9473
9491
9606
11682
6871
6975
14831
7461
6822
7364
7572
6336
4432
6859
11419
6849
9552
11652
5821
5198
7572
7571
9314
7569
6228
14886
6865
6839
9576
6868
7573
7570
7573
11532
6701
7565
7573
12813
7918
6897
6855
9124
12969
7573
6842
7570
7571
9658
7800
7573
9545
13007
7568
7573
7572
6795
11732
7575
7571
9448
7567
7370
7568
7273
15046
7364
19950
7564
8910
11363
7436
8168
9171
8774
9126
9412
6847
7676
14262
7472
9562
7350
11545
6667
7423
9654
9154
7370
5580
9344
15390
13522
7367
7414
13900
9713
11704
11861
13884
7646
7427
15045
8331
12229
5454
7370
13294
9480
13749
9358
13540
7221
8650
14643
9637
7409
7426
14999
9402
7897
7053
9070
13877
7298
9453
11453
15003
11461
7455
9400
9567
14963
7706
7373
15392
16223
7783
9491
8995
5391
6936
14971
7571
15020
9593
7418
8212
15402
13854
12315
7340
7464
10553
13966
11532
6852
1907
11180
13664
14991
9539
9363
9389
7477
13817
14852
7512
11579
15023
7928
11583
5828
12219
9600
7322
7357
8929
16246
11588
9537
11620
8919
18306
8495
7398
7598
9376
7380
7492
10029
15158
7585
9426
7775
7299
9609
9637
14102
9527
7757
8986
9137
8730
7364
8155
16029
7531
7450
7512
1382
1567
5390
11545
7358
10206
15006
7454
7879
11219
7370
10878
10607
11441
5297
11716
9602
6821
5227
9518
13456
13307
7997
11638
7800
9497
11840
13426
11920
9718
7328
9382
11682
7900
7398
9484
7281
7374
7353
7802
8903
15037
9577
11419
16087
7474
11601
9290
8887
9374
7398
7480
12273
13922
9518
10039
15690
14151
7459
13656
8164
8929
8965
9608
10379
6340
9576
12877
13697
10844
7410
12504
13902
5972
9065
8167
9525
7364
14015
9540
9351
5265
6131
5624
9451
9323
8400
9400
12524
10278
6795
13666
9490
9262
11404
9282
9531
9451
9603
11687
6912
9269
13789
8239
7449
3628
9491
4791
11038
15570
3823
13636
9624
14145
7378
6899
9613
14960
9639
11572
6890
20365
9522
9806
13698
9357
7383
7567
14114
5031
7375
11390
9355
9535
12618
7335
7370
7460
10108
11446
12078
7877
7473
7440
8051
11431
7372
7392
7452
14851
7461
9461
14002
14002
9408
14928
7465
12314
13709
11809
5130
13409
8241
9194
7513
9484
9524
7861
5890
10072
7198
9054
11329
7398
14918
9550
12814
8988
9492
6794
9005
7483
7392
11798
6844
15560
7360
9010
7264
7367
8927
8255
14043
13742
6701
7427
8929
19068
9231
15474
7895
7350
13591
7377
12525
7547
14087
8964
7370
9398
14807
7416
10890
8229
9611
8057
9522
9140
11645
14017
13916
9547
15566
8972
8365
11432
11786
11574
2879
10273
7361
7802
8340
7217
8633
9548
11712
11621
9522
7342
11424
9510
9492
15408
9050
8395
7403
9547
13320
6234
8849
9373
11223
9387
9569
6850
11583
7931
8306
9584
15007
13931
3133
9608
7397
10254
12927
18714
16364
10614
7377
8356
11524
7537
12121
9794
12428
5269
9151
9439
9443
7369
14916
9567
7967
5469
9337
9132
9056
9343
13476
11638
9580
17023
1978
9060
7343
8966
12430
7304
7491
19778
8227
11631
8100
7473
9537
7342
7779
9537
7352
9972
7460
7442
8880
7459
8950
11961
11820
8894
7382
9305
8927
12343
8752
9363
6470
7321
13715
13334
7324
8050
9578
7361
8858
11554
12364
13685
13024
7826
7354
13671
9354
7315
7315
9226
10405
7710
14124
13349
7340
7341
7376
12477
8363
11963
11638
11884
8862
11065
7724
8321
9298
6873
14210
9355
7178
7363
5249
6838
7406
11584
19240
9472
13143
9264
10404
7395
12627
13638
6892
7552
7871
7495
8889
9318
9645
13678
7277
14989
9538
11342
12561
9674
9219
8035
9498
15487
7787
7242
9538
12308
7463
10673
13714
6910
7555
7448
7413
7673
7474
6374
11656
7320
7427
6111
15981
11048
9829
14840
9482
9282
6640
2445
9194
7167
7673
9053
11469
9550
9525
22947
8079
5829
6398
9334
13883
8856
10132
8978
8938
7374
13615
12456
9578
8144
6579
7441
9260
9292
1664
13439
12608
7521
8862
7334
9380
9588
7934
9526
6629
14275
7865
8983
10461
7494
7536
13725
11289
11426
9611
8955
7935
12220
9532
8901
8877
7307
7364
9472
8161
11732
15014
8376
14307
13572
13515
9278
8586
13714
9503
13991
12773
9460
9116
14029
11601
8849
7983
9348
9550
9541
9612
11618
11570
8215
14966
7354
9026
7502
9554
11847
7992
10021
1881
8922
9840
8739
7365
7658
7961
9326
14126
8913
3236
11740
9258
12880
15398
8675
8955
7387
5642
8748
7945
8930
7386
7337
12733
7343
11298
13843
8931
9862
7331
9545
12775
8929
8922
13643
9431
17340
9402
13459
9247
10223
10343
13660
7605
9405
13692
8360
7027
9598
9711
6896
4379
13061
6906
9617
9311
8890
9442
7132
10036
7383
13237
13484
13460
6434
8916
3328
8696
10089
7350
11745
8243
17393
7380
7348
9356
8926
6439
5707
7469
6876
13880
7398
12585
7365
13878
9582
9552
11815
13265
9604
10692
5392
9524
9476
10136
10480
10173
12033
14975
9478
9527
7874
9030
9961
13567
7854
14031
13593
8190
10203
9277
4763
9529
9491
9442
9520
9510
15534
11756
7469
9383
10379
5236
9348
9562
11726
7481
14189
8484
7374
12653
7770
9557
14188
7419
9195
7513
7822
8911
8986
14800
12083
6839
13152
8544
7655
8966
9369
10013
15396
2014
9491
7351
9138
8037
14910
11447
7433
5712
8944
15540
11593
20588
8366
13897
7412
9789
7413
7407
12789
7652
9607
13677
12908
13689
8280
4860
9033
10506
8119
9364
9531
14998
9091
16136
13303
13446
9113
9343
8925
9457
8098
9164
13942
7853
13541
9657
9598
9369
8101
8453
7358
14734
7406
10916
9414
13285
17368
5231
15595
8918
8881
8942
13685
13663
7264
14930
7331
12597
7258
9234
7438
8901
11013
9572
9772
8884
13602
6841
5726
9408
9240
8823
8926
14074
7404
9254
8960
7475
13839
20502
7283
4772
8972
12684
7459
9510
10673
9546
11527
11527
13544
9826
10740
8702
8336
9909
9129
10050
7458
5142
16974
7436
8955
12698
8163
7299
9562
14752
12213
11755
9465
7934
9114
11656
13012
8092
7430
11891
4801
10765
14098
11779
7128
9581
7617
7514
8717
7552
13282
6502
11346
5173
10326
5231
5118
9443
14978
7395
13817
13983
6908
9042
7296
5372
6804
7887
13717
11119
9390
7359
13478
11910
7274
9587
9588
15564
9861
9594
7440
8974
9417
9394
11361
16813
9244
9526
14091
12191
13602
13496
14254
7398
9520
8226
13711
6880
9604
7307
10608
8926
8567
15674
8182
12834
7387
7398
13705
5653
11753
13681
9473
7441
9490
14077
13730
5790
6793
7448
7319
7480
14979
9432
13692
13850
12307
8833
11645
9668
8910
8117
5916
15649
12792
7386
7503
14035
14921
9338
2006
7392
13520
8945
9503
7341
5844
13676
11618
11791
8950
13959
7267
5537
15470
9464
9472
12695
8958
15048
9066
9479
2994
13253
9950
9291
13468
9513
11285
13140
9476
9256
9376
7707
8887
9117
7949
8850
9395
7258
13651
14228
7343
5521
8230
7275
9383
10968
5279
8618
9068
13439
12140
13985
9355
14992
14869
7447
8997
8848
5276
13444
11422
11083
14232
7607
8526
9363
7399
7355
14955
13972
7352
12317
8922
7386
6281
9368
11618
11299
7352
10356
9102
6845
10093
4935
14922
13892
7837
12308
7429
9479
11812
9531
17055
7386
13950
6836
8993
8959
9388
11725
9340
13650
13379
8870
9471
8905
9624
13808
7335
7439
12813
8924
7446
8066
8972
8381
9452
6900
7570
9714
7966
14243
9392
11807
11697
7336
11632
6985
8331
9452
11531
9448
1949
9595
9986
7006
13461
11745
7877
8021
9350
8916
9297
9064
9429
8965
6420
8917
9670
9272
7458
7370
13701
9509
15542
9158
9485
11408
13305
6853
9483
8482
6605
11674
13686
9484
9350
9535
7272
7889
7800
7426
11527
3534
14840
7936
13438
9295
9408
11269
9638
9540
10386
8948
14115
8944
11621
8988
8598
13488
14698
11920
5515
9092
7381
9502
9013
9736
8893
4442
12688
9329
11054
10412
11319
11754
4867
7359
14603
8857
14109
15063
12282
11513
14879
9025
8197
9668
11144
11752
11674
15381
9540
13901
7345
9628
8930
11587
9116
9260
7937
9348
9439
10903
8843
10922
7496
11520
14939
6162
9010
9628
14964
6935
13766
8326
9290
11397
8952
13720
8838
7433
7895
5753
7316
4465
11606
9278
8832
8915
9291
8723
8777
7445
13317
13917
7331
11746
9445
6933
9521
9464
8996
10084
9182
12404
8937
9498
10211
11682
13657
13085
8860
13686
2212
7567
9538
10391
9522
8927
9520
7354
13722
11614
11406
10277
9106
8918
8338
7512
15005
9319
10300
9375
7310
11542
8138
7331
8860
13948
13447
14893
8629
8709
13245
7701
11084
16645
15396
12921
8975
12885
7886
9496
8885
9643
14088
7795
9630
18504
8722
7413
13716
13500
7335
9674
9617
9121
8814
11583
7497
13462
15590
14551
7429
9383
7364
9503
9817
9084
7445
7277
9363
13587
9430
14963
15396
5194
10658
7531
18761
9510
7271
9384
9900
9470
10175
7450
13644
9449
10184
14948
13624
13358
15328
13566
6477
13420
8970
8444
11679
7511
14966
12048
11663
13941
8205
7267
7268
9516
11636
9390
8930
9723
11756
11690
13738
10291
8857
13100
8098
11586
14711
7254
13449
11544
13663
8933
9497
11473
8612
15075
11731
8026
9468
7450
5127
11508
11755
9912
9051
7367
8934
22587
11685
9524
7519
7947
11256
9136
7399
7428
9489
11754
14355
7374
9249
9465
13999
7242
7294
14771
12897
8075
9529
1249
8886
9085
9478
13580
11906
10115
6565
10390
11261
9353
11425
11791
8954
1693
7421
11752
8655
14052
9505
8933
8929
8990
9019
11709
9360
4233
11721
10469
9638
11649
6163
11199
5738
6201
6949
14103
6492
15145
6854
9413
10497
12783
13622
14490
4761
11224
3073
16308
5333
11594
9368
9449
7797
8963
7326
9484
7996
5934
11757
9411
8147
11696
8903
7306
7514
11742
9334
13423
9025
7304
11750
15025
9413
9387
14841
8037
13853
5013
9152
11777
9372
9387
9360
9293
9038
9363
12969
15138
9520
8807
7365
9552
6872
7345
13719
10385
7450
9026
8978
8462
7959
5172
7393
8895
8952
7766
7426
14971
8962
9463
8930
8089
17329
9507
7384
13306
14062
9524
13699
5719
13639
8937
11610
8039
10743
8898
9021
10890
7814
13594
14322
8948
8115
7816
12164
13599
15039
7412
7809
7915
7334
8914
8201
7439
10555
5913
13852
9228
8921
7540
8999
9357
8860
9215
11517
9586
1864
9527
9458
13468
7308
11344
11598
1858
8927
11243
5834
9014
19214
9451
9515
7219
9477
11556
11519
11485
8959
9513
9146
8722
12545
7345
13232
9014
9377
7308
7365
5852
9522
15251
9439
8958
9628
13171
7373
7298
11764
9341
9518
7303
8946
8958
7182
13732
8876
2963
15490
8982
11598
12425
8976
7986
12766
8183
13524
9304
13743
9374
9249
9464
8924
10607
11900
8695
9469
9291
8898
8005
9177
7289
9988
5918
9446
6433
11612
7570
9674
9419
10334
7349
8957
7397
8948
9471
16398
7509
9033
6840
8903
4864
12243
8924
15021
12414
9901
9000
6843
7286
11706
13384
11548
7944
8865
12973
7177
11268
8621
9298
8986
8937
3168
11917
12581
10320
9459
11512
11827
9403
5282
13894
8097
8161
15908
6647
6432
11541
8967
7399
8984
12970
9088
7374
14154
10291
17045
7510
13132
13086
9365
5468
9386
8944
8962
9645
9554
8924
8974
7341
13699
10919
8966
9370
13919
9283
8327
8263
13875
14974
8925
15135
16313
13014
6217
6164
13791
9814
8947
10031
11863
13721
11469
6377
9553
4843
10927
9021
9634
7464
14005
9210
4367
8996
12791
9289
13640
12813
5784
9004
1449
14140
8999
11945
10103
7373
7370
6714
9470
12714
8970
11216
11834
12609
7435
13832
8993
12059
6425
7392
15565
8949
9359
13827
8925
9475
5121
5489
5993
13792
6607
7819
13859
9479
3345
14151
13295
7496
9417
10706
8685
8949
11753
6421
6175
14636
7819
11638
5623
6188
11569
9053
12172
12289
7353
9007
8318
8903
12684
14039
9039
7382
9040
9414
18191
11221
7920
12838
11330
8990
8935
9538
8988
9518
9488
9500
8145
8965
9468
11699
11551
8897
8914
9198
8989
9524
6844
9543
14017
14033
7354
8938
8252
13723
8827
7959
9973
7443
9536
8499
13699
9420
12748
12099
7501
9005
6426
12462
8926
7241
7770
2402
9006
9511
5657
9562
9958
11764
8978
5246
9299
6216
13702
6611
8434
9524
11297
9207
16147
8797
7426
11650
8942
4655
8820
12313
9337
6156
9412
12437
6356
12673
5443
7332
22337
7330
12526
7544
7138
11796
9550
8706
3381
5533
2091
9522
3384
11906
7380
7915
7440
7477
4822
9111
13804
9032
8659
7479
9489
13663
10006
14932
7856
9122
12787
11277
9578
9299
13337
14011
6555
11860
14441
7556
9441
13780
7332
11754
9698
13640
9133
9133
11498
11476
9698
13325
11620
10143
7487
7330
9299
13281
13496
9534
15547
7564
10180
8933
7312
8383
7446
9396
7835
9347
9512
11681
9545
9377
9716
9516
12321
11348
13942
3426
11506
1863
9463
5205
13814
8956
11614
8930
9525
14723
14456
9446
13753
9258
13899
5395
13923
11807
8934
10085
4787
8980
13444
9877
5198
9880
8950
11968
7944
9532
13617
4964
7326
9555
13859
9000
9574
7479
9595
11731
1942
5817
7438
9321
8974
12172
8213
13353
11856
9511
9106
7187
12173
14301
12199
13758
9455
14072
7356
5601
12658
8942
8945
8934
9563
14158
13478
9589
9519
9412
9301
8547
14119
6187
11325
14748
8863
11714
9336
12180
9516
7426
11190
12773
10278
9309
9485
13385
8867
9946
7547
5732
9352
9304
9602
9243
8968
10749
8491
7353
8854
8940
7500
8884
13706
8088
13314
9431
12500
8772
11098
8873
9434
9466
10307
8540
9004
9528
10150
8881
17172
10131
12896
9505
6229
5661
4798
11557
13190
3898
8887
9488
8939
11616
8958
13911
9452
8302
7200
9093
9420
7450
7319
8860
1933
10833
13553
14972
12109
12596
8122
9009
8867
12283
11514
8941
8799
9532
7859
5472
6827
9396
10597
6926
8308
9364
7320
13926
7514
8838
10207
8890
18993
7511
9434
10413
11680
9558
6719
9442
8512
9462
10705
11718
11589
9276
8926
16991
8049
11571
9300
8920
9136
8478
14495
1580
14188
8949
9480
10964
9527
9286
9334
9489
7609
9277
9978
8920
9340
9542
13737
15279
7763
11664
9482
14642
10821
7542
9252
7783
8372
7177
5362
9548
8911
13695
9020
12215
14348
11720
13543
8859
12729
8126
7379
14163
8973
7434
5750
13903
9387
7406
14564
9394
15389
5910
9344
13607
8970
11970
16351
8961
7377
9472
9019
13603
8278
13531
9428
8804
8928
4986
15220
8521
12822
8954
7225
14092
11299
7461
7329
11605
11512
10580
3366
9807
11159
7029
9291
7346
7073
9466
9482
8944
8960
11088
13936
15014
8001
7608
8980
12059
6368
13757
5840
1963
8439
9268
9286
9499
8999
8169
15005
11251
9360
8926
9341
14014
9403
9470
8928
12486
10132
10238
5888
7409
4655
6298
9438
9411
9456
15052
7306
7872
7200
9427
8848
9010
10616
8923
11138
8154
10096
11311
8871
8812
9130
9344
7954
7463
8289
8837
13607
8960
8141
9579
9544
8569
9033
7472
8589
9402
8836
13711
9472
8983
9101
7437
9159
6999
9548
6894
9519
9529
2904
10652
12785
13975
14314
5468
9474
13974
11359
7429
11899
8932
13670
14264
8974
13687
5268
9487
9342
11721
8113
13720
13421
9483
7307
8124
7360
5573
7804
13721
8611
10269
9312
9392
9440
13305
9371
11900
16894
13695
5038
10187
9442
11515
12127
9226
9282
9476
9417
12312
7407
9908
9554
9379
9444
13578
14299
11748
14586
9416
9443
13301
11427
9550
11981
9488
9550
9226
8933
7354
11277
7997
13776
8818
7456
9522
11447
4946
8729
9491
8949
11682
7402
11669
6387
7373
8703
11272
13988
9475
9093
12000
9542
13447
7824
8959
7419
11468
9072
9503
8498
7512
5831
5062
7335
8906
9401
7754
5899
8783
12479
9281
13575
4920
6927
7376
10520
11767
6218
3298
9483
9871
11752
9467
9502
9528
14671
11517
7473
8788
8897
9532
14212
11462
5441
7398
13866
5314
5385
9334
9045
4955
13634
13124
11400
8219
7433
8994
11422
7484
6575
11203
6099
9197
12746
11926
5241
9522
9532
8985
9555
13977
7618
6078
14971
11583
9383
9496
9908
13945
7147
7382
9428
9428
10829
8451
8852
7440
5101
7928
6209
9253
13624
9469
13776
1588
9298
9569
11167
7396
7189
7513
13731
2754
9441
13643
8941
8925
6454
7373
7356
9579
7331
8822
7129
7604
8642
9098
10089
8994
6960
13357
17252
9460
6445
10511
7482
6436
9520
9369
7010
5409
5623
1334
9390
12175
7465
16936
8140
4718
9399
5659
14995
9625
9292
7317
5275
5132
8866
8933
7449
15085
9509
11659
13976
9523
8953
9334
7563
15265
12662
13934
8345
9302
11644
4901
12591
11472
9392
14151
8727
11554
13002
9345
10052
10082
9360
13781
9442
8851
9381
9457
7322
8944
11728
7365
8928
9547
12759
9381
7972
7375
9263
8309
10841
7359
14038
5075
5586
9079
11109
6006
7965
5990
10973
8264
7132
10098
7359
13987
12031
8771
8918
9597
8420
10063
7302
7381
7939
11815
9543
14279
5142
6896
8011
6940
8228
8872
11578
8952
7338
10267
5231
14028
8817
8876
11564
11661
7465
8896
17421
8653
9500
13951
6198
6406
10411
15991
7952
13536
9014
8954
12094
11266
5144
5989
9022
13973
7425
5280
8939
9927
7355
8982
8707
1903
10277
9516
7889
14862
8911
8173
8064
4737
9561
11722
9302
11461
11757
7369
5615
7353
7443
7740
7679
6933
8956
10973
8991
9362
11760
4773
9543
7375
2167
7409
14360
9302
8980
8679
9515
13533
9024
8490
7362
6991
8962
6948
6842
7411
9382
9079
13948
9160
9201
8966
11535
9130
9608
9213
9382
9345
8848
9426
13308
7399
8143
9583
11752
12520
13595
9099
7493
12412
7458
6355
15389
9547
9579
6881
9440
9544
9519
9804
7072
9372
12969
9777
14754
22872
7362
7350
8480
13650
6734
7520
5641
9165
11038
15451
9378
7211
9441
11722
9439
9349
9136
9135
13800
6736
1888
9411
7813
9525
13610
8941
4989
10866
9478
13832
8963
6989
9442
8847
6884
14716
8905
8887
11325
15528
7432
6108
9324
15471
7395
7457
4708
15031
14231
9044
8374
8702
9210
2000
9465
11333
8624
11542
9295
9496
9411
12699
8276
8299
13886
7650
13653
9259
3501
9717
11387
13534
11933
8617
7456
7468
5792
7382
9325
8960
11538
3766
7916
8938
8892
10234
7473
13141
12545
6794
7394
7305
9621
9281
9380
7865
14177
16214
6350
10093
11471
8944
4759
8818
7355
7312
9456
8154
7294
4798
1854
8891
9736
9527
8947
11844
7935
9434
11918
10342
9380
8852
10434
6771
7331
13993
15305
11074
7772
13774
10673
13875
13396
9631
8947
7153
11223
13898
13524
11794
15398
16858
7379
3542
11254
9528
7848
9399
7365
7419
1812
8953
9543
9549
11543
8988
7364
9365
11309
5276
7232
9476
7330
11233
7395
13962
6597
8956
10368
14093
9282
6195
9415
9800
10083
9440
8908
11374
11544
6273
8890
12520
9375
13626
9457
7497
7570
14376
13072
9368
12740
11212
7383
5258
9556
8945
15497
7857
11978
9335
9726
9964
11639
5165
11823
7800
9173
9526
9507
11729
10891
8121
9007
8695
8978
7240
12473
12669
8929
14201
8889
12648
9551
9525
7321
6664
10878
13852
11361
9400
11059
13520
13717
12285
9148
8901
9416
9047
8986
11145
5777
8924
9294
8873
12145
11261
9046
9544
9440
7863
16690
7784
16996
8356
5659
9986
9628
9700
7502
9029
6076
13777
10179
7360
9297
12980
12451
9422
7498
7844
12681
9467
11971
7756
13400
8985
16518
7349
9528
9437
9597
8461
7438
7992
9294
4956
7594
11363
4920
11670
4795
7955
7304
13854
9557
7475
10306
9188
7384
8983
12556
9453
6790
12027
8033
7997
8939
11754
9502
9623
7769
9383
8944
9455
10912
11749
13926
6202
9448
13707
9547
11366
11643
9390
11788
14307
6933
7750
7415
10237
7463
7370
7411
9042
9479
11062
9500
14975
9484
9511
8287
11541
7437
7993
8172
5182
8957
6379
8369
7390
7385
11924
7515
5518
13773
8195
6869
11752
11095
12026
8935
10525
7266
10555
7321
9070
7297
8157
13564
14926
8927
9498
7327
11201
7382
8991
10665
7351
13507
8819
9461
9550
8978
5141
9588
6840
9575
9593
7467
11537
9691
13860
7407
7443
7754
12649
9491
8812
11908
7210
9458
8097
7394
14198
8739
6134
7354
8380
12997
7306
10606
9457
7303
6861
7485
9238
8892
13856
9455
9390
12652
11816
7294
15286
9316
13709
13576
7636
13592
9488
5294
11533
21690
9539
9450
8892
13573
11448
8921
10568
9392
11453
8520
7409
1826
9447
9462
7462
7709
9508
7313
11370
8974
7622
5277
9328
9610
15563
6668
11659
8754
9556
11482
4952
9278
11225
7158
9045
8899
16471
9331
9495
7438
8906
8919
7129
16079
8838
4636
5099
9422
7380
9200
16231
10206
10202
9489
9090
8924
8334
9403
11718
8512
10423
7384
13717
11866
9355
9302
8969
6317
5651
7449
9083
9570
7931
9492
6986
9292
9485
7431
7288
8805
8562
9370
13709
8968
11632
13716
14187
15563
11652
8972
8614
9079
9972
9255
13694
9419
11565
7346
7070
7512
13705
5482
8991
8838
9379
15060
7261
9487
7800
13249
7319
9022
8912
6996
9521
9389
8934
9147
7439
9541
6267
7365
8670
9365
11244
11989
11849
9385
6847
9106
4253
8941
7356
6080
12351
15012
8160
9519
11515
13989
11613
12911
9246
8703
8879
15577
9532
9301
8887
8226
9327
7571
8564
7684
7368
6410
7456
9626
10032
7687
13725
6780
13811
7449
14132
7456
8891
12323
9458
4778
9700
12783
7358
13442
9455
9526
7803
4232
9620
8189
4792
11443
7368
9398
7407
13892
9423
10741
8901
9654
9471
9494
9285
13823
9442
10617
6627
9166
9543
20573
7351
9438
9473
11878
7469
7304
7254
7369
9654
11317
10500
10052
11898
7444
9253
14236
9080
17161
9001
9392
8890
9529
8860
7513
7372
15029
7417
7884
11784
13420
11675
7449
8506
9445
6955
7386
7527
8148
11866
6922
8783
9527
9274
7276
9609
7685
9633
9623
9540
9367
10777
7388
8881
11309
9473
6165
8965
14807
9590
9345
5873
13631
8919
8888
8947
8133
7463
14492
19658
7512
7977
7327
8735
10955
5795
7310
13712
7395
9397
8212
7522
11514
8455
10047
8867
10034
12939
6065
9400
11443
13368
10324
9560
12038
3858
5253
4984
10080
14957
8968
13776
9331
9353
13910
14228
9395
11624
11494
11158
9567
7277
9641
9401
9525
13722
7336
8911
7463
9540
7380
11907
11481
7415
7392
14978
18887
9674
11632
9140
8948
5270
9797
8678
10462
11320
8636
10072
3653
7698
9509
9729
8945
11642
10176
7365
9654
9609
11473
14669
9551
14471
8093
13789
8513
7378
12470
13520
7002
8904
9401
6844
7280
14510
9444
9636
7823
3061
14080
4497
7376
14453
7451
13741
8952
8733
14997
6151
10236
7628
7307
9461
3132
12642
12261
14842
7509
11498
9101
9522
11395
13207
11686
9414
7448
13956
8624
7076
7863
8251
15586
13921
10677
15877
7356
9550
11993
9482
12693
9163
11625
13776
9684
7521
9629
11539
9283
13773
5416
9587
13725
9532
10015
10623
7362
7426
9523
9334
13725
9344
13052
7450
9002
5146
11518
9529
5110
7379
7370
6385
9570
10545
7471
7490
6882
11198
9671
7311
9391
9391
9371
7412
11475
14974
7465
8974
7305
9443
7449
11385
7217
20845
7626
8988
6609
7345
9623
8883
9486
6905
8017
6814
9578
7422
14549
6833
10378
7335
8909
7461
7748
7267
13184
7422
10988
7368
9495
8045
9542
7437
11535
6043
7524
9244
7273
9368
8706
11396
7308
9454
7398
7157
9565
9321
7439
7485
11948
9724
9579
5824
10941
8899
9389
8103
7452
9434
16379
7467
14242
10593
7458
9601
7953
7439
1715
11692
8899
10240
23239
7823
1859
7422
9500
9476
7364
7534
11251
7940
11485
12713
8923
13668
6715
6860
10419
6819
6985
8317
5146
10250
8983
13500
7386
9407
13572
9446
11747
7350
11660
12161
14101
8586
14980
14378
21361
7655
9591
7871
16895
7351
14203
7349
13557
8870
7388
11518
22362
7448
8921
8755
9604
10788
13840
11671
11632
14986
8616
7353
8980
9467
8227
11586
7876
10745
7207
11384
5466
10467
9417
7699
7455
13926
7034
7785
13926
7427
15397
8923
9429
9393
9383
7310
7316
9589
11465
9466
10824
13962
7446
10601
7437
5431
7379
7422
10040
8610
8640
9293
10006
9423
9455
10997
7455
7445
9341
6552
9485
21504
9554
1932
9587
10754
9440
5040
8995
7384
11756
8087
9442
7494
7437
8768
8954
9608
7301
14041
8444
8962
5769
7516
15069
13710
13775
10731
9000
7420
9906
11754
13344
8904
9938
7387
7590
7514
6906
9312
7374
12330
8897
21323
11061
9507
9440
8929
11413
6842
12318
9545
7444
5332
14206
7429
7513
7450
11413
11865
11984
7341
9550
9566
9526
9658
14983
7415
13622
5485
10467
8939
9428
6948
9959
8713
8821
14192
7432
8935
7346
7029
9414
10171
12138
6998
11571
9054
24029
6945
8557
7397
10228
9142
8915
9559
11278
5207
9512
9550
8963
11679
9507
8980
7738
14551
7350
13005
17130
13272
7235
7481
11843
10021
14898
11473
7845
7449
9609
7475
11448
9458
15027
12224
8892
9643
9007
8866
9541
15580
11627
7378
9348
8317
16035
11455
5182
9402
11754
11846
15575
11726
7426
6611
5780
7215
9360
11738
7794
8958
8964
6439
8331
10828
11194
9451
6848
8707
14917
12386
11270
7911
5380
11783
6885
7443
9189
9158
7382
7788
8966
9646
5449
13389
8151
11424
9536
8596
7354
13417
13720
5727
13786
7511
6686
8239
9473
13436
9548
14992
12296
8974
5122
11684
13942
14339
7319
8588
10360
19102
7985
7375
12082
8886
7314
6455
12422
7443
7460
7509
13679
9341
6915
9390
9380
11739
7789
20397
8892
7309
8901
7520
11264
9348
8292
7858
7659
13524
9472
8353
12289
9569
14425
7512
9425
9541
9097
13081
7318
8959
8408
7741
11245
11153
7417
9380
9572
13334
13920
9921
7813
14098
7577
7572
14173
9423
15898
14940
9176
10485
8416
15404
9428
7345
5226
7166
7158
7381
7692
13180
9161
14901
9506
9284
6926
13656
11027
9560
7366
11752
15557
16108
8295
11433
13464
7425
11380
9636
8565
9499
8160
11521
9422
9413
7901
9505
7760
6497
12335
9457
8938
14065
7358
7386
12388
11730
8912
12027
7615
9009
8379
13928
7908
9581
11769
14322
10740
12169
9482
14957
9882
13736
7356
13835
13272
7456
9369
7020
9475
9313
5202
14776
8239
14978
14318
7486
9061
7760
8101
14963
9527
7535
7478
7364
9404
7968
10682
9473
5082
8957
11565
10138
12496
12753
9398
9352
19207
9098
7630
6221
14114
14978
11584
11459
7902
14011
10312
7355
14219
14982
8945
14763
9571
7532
11592
11532
12147
8911
1880
9439
7444
11167
9443
10225
11793
10116
7334
7364
9543
7495
8026
10616
9179
6488
13051
7422
13626
15573
7351
9273
7534
8082
5163
10469
7352
14162
13530
11325
7372
9359
12701
14790
7407
7437
14151
9443
8360
7324
9661
15956
8566
5291
7459
11125
7452
8822
11926
4900
13847
9431
7454
14533
6896
7373
9790
7300
9774
15391
9537
7201
9459
7400
13655
7347
13144
12466
6764
9527
7889
10592
9479
14947
13488
14268
9225
8844
9462
7375
7357
11623
8878
9137
8499
8072
7490
13579
9489
9061
10180
6411
9398
7464
7442
7370
7379
9463
9813
7430
11169
9525
8424
11969
14883
6886
13822
7403
6759
9687
7511
9479
8288
7334
7418
10545
9632
8654
5209
11845
7365
10650
7312
7434
5205
13879
7278
7436
7473
9429
5675
7301
8232
14911
7366
12677
12069
9520
9410
7468
14983
11750
2287
7381
6372
9531
10204
7355
14940
7364
12179
7398
8228
10722
14206
13691
14861
7441
12815
10043
12277
9603
13815
7461
7835
9615
7388
15440
9411
14922
9361
11545
7363
11186
13826
11624
7397
7888
7511
13674
5220
7401
9371
11407
9119
9581
12573
7007
5395
13700
8738
9367
15025
7440
7347
7443
9251
11847
7396
7876
7338
13810
9565
13726
7702
7318
12126
9565
10219
7365
12085
5437
12876
7504
15286
7889
16229
8961
6859
7494
9517
9156
7822
8297
14164
9586
8346
15666
8218
7350
7369
13507
13369
7703
9738
7360
9536
9601
7440
6867
9320
8044
9163
10211
6953
7534
7410
7075
8968
9260
8900
7369
11469
7505
7354
5147
9521
9273
10713
15248
8103
6999
7287
7410
11367
7418
9317
13616
11144
10439
7398
7493
9056
5584
7918
9409
7406
14989
7564
9450
6748
9500
6967
11202
9638
13962
9549
13928
17390
7372
2150
14995
7430
7423
12821
11785
7407
7381
8288
7364
9471
8236
13491
7354
12337
11731
13555
7372
13731
7885
7424
21711
6698
5377
9403
10413
6761
15824
10739
8990
8675
7341
7458
11214
12488
6843
11606
8934
9427
7385
6761
7377
9608
9451
1831
5058
2006
5406
14997
9467
9414
9697
6834
7382
9403
10162
7419
8914
6849
9285
7366
7040
5069
9551
13689
13088
15032
9528
10585
16031
7332
10919
11946
11641
16052
6902
9591
6847
15535
11542
6870
7498
7418
6646
9400
14243
6865
6857
15037
15037
13553
9620
8954
7364
9470
7477
7301
7534
7566
3715
9088
7453
22878
7307
7309
5309
7401
18581
10394
7368
7354
9528
11730
9522
7368
7342
10214
11965
18609
6844
7368
7403
9518
11460
15572
6980
14011
7460
7339
9423
7362
8675
7867
9543
11412
14954
6851
5963
5741
8980
5742
7569
6730
7566
4643
7569
7570
9472
7573
7571
7572
7572
7350
14278
6862
7574
6218
7571
6850
6842
3061
7568
15169
6657
7572
7570
6890
7565
6379
13563
7535
7571
7822
14631
7571
7570
6880
7569
6778
7570
6849
6843
7572
7570
7572
7570
6550
9914
7572
7566
7572
6730
7645
9099
14287
6879
7572
6838
7573
7482
13162
6860
6845
7571
7570
7409
6865
7453
6842
7567
6781
9597
7572
27546
6769
7566
6545
7573
7571
9352
14449
7568
7381
7552
7794
4602
7563
7572
9382
5894
7194
6866
14360
7569
9369
7569
7406
7361
6730
11081
7381
21087
9388
14782
7366
7567
6846
13951
11535
9103
11235
7676
11409
6833
6844
7366
14356
6786
6807
9491
10380
8668
7337
11675
7448
6689
7500
9249
11521
10502
7568
13686
11553
9425
6761
6818
7340
3779
6925
7379
7367
6877
9484
6848
14254
9399
8462
9551
9558
9579
13530
5940
6694
7417
8157
8934
7541
8254
10135
7407
6688
7376
8296
7357
9393
8926
8929
10566
10055
9545
16111
9524
8812
8954
6122
15559
7446
8265
10355
10422
9551
6847
11307
9564
7357
7450
7325
9632
13541
7407
15520
9349
9016
8167
9873
9361
11489
5583
9432
9929
7375
9653
9585
7409
7466
8300
7359
15566
5480
22379
7418
4271
15554
11442
8427
11354
9184
7462
7786
14777
6139
5103
7472
7463
14235
13698
15411
7933
15012
9366
8839
9483
9672
7396
7465
9387
9983
13695
9118
11313
6819
6701
10042
10999
15025
11943
14963
11594
6852
6865
7489
9359
14876
12443
15404
9562
9481
9445
14962
11269
7148
9635
11279
8271
9432
7328
9332
14959
7513
9506
14261
14115
6116
9497
8512
8683
8973
13690
9028
7465
7254
14090
7372
9199
13846
7352
9630
9633
5331
13494
5905
6801
13552
14064
14077
5678
6799
9971
7423
9382
10898
9414
7385
13834
16705
7740
7283
9378
9356
9432
7495
10046
15465
7279
10657
13258
8091
7280
7760
9376
9376
7471
7323
9384
8428
15295
8989
14708
7366
5181
9676
9506
7364
6884
7315
8930
8133
14432
11349
11693
8917
9352
14801
7344
9219
9532
7366
9305
9603
9440
14187
9760
15758
7525
8933
13978
12841
7479
14995
13563
7454
12462
9658
11944
11633
8545
7356
13816
4793
10810
8450
13699
6473
9271
9726
9573
8967
9586
13699
11656
12222
7506
13639
7796
12093
7382
7794
7370
9636
9313
9574
13552
7350
7372
9405
4954
12346
8452
8139
13639
7518
8107
7389
11304
14088
8881
11547
8982
7376
5702
8915
14823
7273
7334
13761
13701
6799
9470
9342
6828
9122
7479
8971
7313
7410
13801
9596
12058
9553
8997
9626
9843
7399
19221
9853
6878
5787
6967
6840
8641
8040
7333
7345
13668
10422
8906
8996
8971
9247
10191
9276
7510
11457
5063
9573
7006
9567
9222
7461
7818
7944
10036
8198
11255
6208
9564
6382
7317
7453
8219
12896
10335
7383
13673
7434
8968
7764
9477
7568
9403
15553
9511
13873
9182
7364
12323
8948
9718
9543
14926
7294
13537
16220
9564
5386
13606
9074
7300
8946
11738
7078
11230
11408
9611
13673
6890
7331
9473
9716
14564
6154
9577
8979
2592
7418
13731
11025
11679
7430
14038
9517
8200
7368
6876
9575
7377
13736
8917
7411
10514
7283
7395
7520
7719
9533
8875
9632
17381
8233
14979
9521
9552
7384
8883
6741
6744
8647
11669
7441
11295
9674
13669
9615
6453
7724
15238
11703
12751
11567
6840
9529
4107
13706
8145
7032
12180
9134
9465
13975
9038
7376
7819
13655
8782
13891
13463
11505
7467
7130
7401
8921
13438
9035
11707
8726
11316
9671
7397
11662
7385
10547
9487
8952
8955
11334
13435
11754
5769
10403
15015
11485
9399
1565
11400
11870
11396
5639
13834
20499
7476
11537
9125
9551
9020
5731
9474
13109
7383
9536
9623
4073
7868
17399
11350
11071
9673
3621
9002
8974
7830
9531
8915
11705
9672
4547
7724
15572
11828
6025
13681
9067
19003
13569
7513
13705
12591
13599
9613
11607
7374
7458
7539
7510
9005
5153
8486
9880
8871
8371
10217
7640
6870
8427
9375
3514
9489
6828
15419
9273
7380
9260
8933
2795
9378
23459
8478
9530
13621
7413
10496
11505
9387
7318
7231
12410
6949
13725
8943
9993
7864
3052
5519
11902
6896
8542
15013
25346
6490
14975
9661
12183
9137
7337
7459
7345
17999
9594
9582
7280
3331
9585
6209
7257
11997
11527
9003
7880
7433
9148
14444
9301
5142
7654
9611
7362
7381
9697
7446
9367
11754
11994
11651
8921
9553
9361
13674
9477
7952
9457
7444
9446
8817
13161
9410
9560
13859
8441
5217
13705
9703
13222
1155
5343
13563
7370
8436
10275
12741
13736
9007
9447
9611
13235
9539
13483
5355
8030
11913
8929
7791
9472
13798
13314
11629
11690
9718
7872
7345
9256
6605
7446
9399
11795
6613
7790
6536
7364
13618
9805
13993
9399
14074
8134
12102
9525
7494
6880
7939
7486
8992
9396
13707
10279
9329
9785
11887
9467
5268
9459
9112
7365
7432
9844
17599
8904
6721
8697
3629
7363
9561
14936
12091
11345
7357
6794
11784
12056
2029
9659
8920
13386
7325
9957
9820
8898
9434
5037
9459
9211
18769
9470
7333
7808
7393
7347
8973
13605
13327
9130
6977
8072
7342
7850
3622
13562
7434
9326
14096
7846
10023
7400
13728
7454
7486
11738
9683
13678
7453
9556
9364
8760
14916
13589
7946
11733
8019
9140
7913
8099
9158
9388
9310
7293
9626
11851
8945
10365
9313
8780
13437
13931
8952
14177
15006
9586
9562
10370
7397
12805
3636
9845
9475
7471
6257
6843
9478
9584
8772
7408
14060
7362
12728
7792
8308
11699
9265
9818
8905
7930
6254
16712
9412
9528
12695
8896
13841
9443
8874
11692
18068
14184
9289
11685
9387
9445
6131
13549
9512
9356
9288
13539
7428
11404
8733
9522
11285
11541
20167
8927
10067
7303
11013
11892
8902
13689
8380
8136
10027
8964
4740
7348
9441
9402
8996
16377
6322
8860
9410
10432
11412
8024
13936
13153
7478
11534
8800
14089
12648
7328
13673
9451
9449
7355
10244
13665
8914
13402
14976
11606
11247
12813
12170
14271
9525
12530
8827
6944
9571
11259
8945
7384
9123
11503
8256
8901
8986
13709
8761
11797
9325
5026
9488
14977
9517
8474
9447
9413
13487
7367
8939
9474
9526
7364
6802
9790
8887
8152
13721
8919
7667
13466
5790
7498
9629
13804
13383
9487
9504
5490
9526
10244
15312
5771
11703
9458
11598
12202
7287
14970
9369
9402
6372
6836
9292
13557
5190
11621
13868
13784
15015
8875
9145
8282
8269
4977
10878
10278
9378
11687
12041
9477
10180
11673
8907
9365
11148
7896
11202
9558
5275
9468
13723
12645
7397
9294
11764
8923
9532
9527
9418
5941
13376
8999
9541
8098
10338
8643
11576
13889
7373
13830
8528
7979
7348
10268
8855
13690
8940
8063
8286
7455
11542
8940
7532
8946
13582
12820
6865
14178
13668
14980
6703
6708
11314
9634
8957
12426
11211
7182
8918
12810
5152
8904
8962
9571
9431
9381
8679
9362
10127
6429
13892
12528
10120
9524
7340
10326
8590
7465
6018
8936
9357
9470
14052
7376
10106
8618
8962
17226
8065
11709
7420
8956
1410
8586
7398
7397
10329
8152
9552
6853
8896
13638
8957
9676
8970
7373
13487
7126
10217
5770
9461
9440
9476
9529
9416
15918
7559
5848
14745
6378
7352
7389
13466
13466
14970
13473
14962
13163
7496
13215
7295
13601
8843
9574
8691
12974
8934
8943
13704
5272
4908
8165
6846
9285
9401
9285
8871
5455
10095
8958
8143
11533
10846
9305
9284
9379
10177
7388
9313
9504
7401
9089
7439
15259
7335
7386
11897
12006
14037
14048
11833
13379
9361
10677
10289
3627
13755
6986
9635
8719
9378
10248
9436
9018
12735
6336
7324
13967
13798
12025
7351
11758
10282
9453
13641
9156
7630
9031
8609
14970
6762
7451
13899
7344
7269
8242
8983
13711
12365
8687
7514
11707
11722
12469
13868
3703
6428
7046
5102
8922
6606
14937
9506
9535
12863
9485
8523
2644
13726
7317
13714
9434
8983
12341
11435
9986
9403
8911
9275
10848
7527
8969
8477
11748
11280
8699
9038
9463
11612
8445
9939
8003
14218
14212
8102
16809
9524
12243
8962
6769
4909
13871
12535
11707
9682
8993
12553
9015
11753
8634
9543
11757
9488
9486
8046
9443
11752
7351
8461
9483
8901
7266
8575
2076
8622
13957
11698
9459
14552
8976
9520
13950
14108
9524
8979
9056
8927
8117
8904
15857
10785
13780
8862
8967
12678
9353
16703
7360
4834
14093
9264
8983
7308
9470
13683
8943
7195
11637
8726
5212
8953
9702
7337
9457
9527
9009
9369
12464
9545
8995
8996
13655
8929
8968
12911
8962
7462
13639
9001
7593
7352
4798
13058
13061
15986
7045
11760
6457
5276
5730
11743
13977
7459
9369
9343
13473
2247
6306
9392
6210
8261
11595
13721
8966
11661
4576
9522
11688
9635
9604
6014
6392
14981
11668
6865
9060
7425
9632
5734
5408
5448
8843
11591
9019
8957
9342
13711
8923
11389
9224
8377
8938
10040
9271
10162
8895
10915
7432
13708
6621
9359
14473
9286
14060
8888
8925
9825
8975
9533
13684
9457
12647
8560
8627
9234
7398
9465
7516
8901
9533
11620
7331
16875
7355
9011
8905
7312
8901
7851
2446
9489
10458
1204
13326
10197
10356
9419
8994
18030
9398
9483
13656
9496
13401
8885
9461
10148
9341
8896
13979
8881
11190
8052
9512
7368
5804
1599
11755
12799
9275
8556
9021
7447
7389
8902
8788
9820
7909
6036
9256
9467
13590
7511
9012
8382
8959
9481
13626
19728
9525
13674
10535
11553
12571
8895
13747
9187
5133
2341
5583
5105
9201
8973
9004
9880
15440
8988
10759
9382
8933
9480
11591
9023
6948
8954
3571
8937
9503
22441
13626
12409
14062
11305
8967
9011
9521
8936
13656
13907
6970
9470
9031
8991
4898
9397
9577
9433
9124
9593
9344
9554
5934
13712
8914
8978
8906
9405
6484
9530
8373
13475
7361
8636
9078
8975
21516
9534
10903
9462
13404
13866
7456
12024
12017
4762
14970
7966
13409
3536
8921
13978
13237
11869
7373
7397
9961
7755
16006
7954
13785
12015
8384
9496
13728
16264
7430
13702
11434
8530
14439
9662
12518
11777
12187
13712
5376
9603
8916
8972
9684
13919
10281
10334
9434
13745
8888
7427
8344
9147
13603
9530
8882
14028
14101
8961
11537
13969
10129
7394
9372
11398
8916
8616
7394
11799
8915
8559
8882
8718
9319
13893
8991
6166
7372
9021
9432
9024
5568
7453
7911
9017
9394
16836
9541
9456
11644
7357
13851
11772
7491
9304
7457
6035
7167
9768
9261
7564
9397
9586
6565
9455
9509
9405
11256
5510
7227
7013
8978
9502
11744
13902
9162
11759
8988
8876
7148
7149
11502
7357
9053
11702
9312
16806
7364
7360
14105
11896
11653
9385
12762
9563
10404
11447
9437
8988
10854
9443
9463
6464
9485
11887
8918
9284
4977
9136
8278
1722
8424
8869
7425
11392
11191
14209
8975
7364
14938
11440
13740
8431
10577
8899
13470
5406
9498
7802
9004
9014
14028
9336
9520
5979
9348
11718
14050
7947
7362
9487
7412
4751
8954
8243
9447
9268
12751
12681
9071
8094
5555
9429
7292
8908
9425
7299
7161
9511
7320
6886
11566
7339
8943
13626
9396
7948
7216
9502
8987
5732
13604
7324
7324
8798
11927
7163
9338
7205
7443
9180
8876
8879
9376
8869
8872
8193
11854
9517
9536
8777
9448
9399
9579
9232
8968
9449
11854
13725
8979
7190
9621
8252
7447
9149
9598
13669
8956
13950
6368
9398
9303
9491
4903
9536
7555
9335
7295
4607
8944
11408
8844
9070
8808
9236
9398
9538
11313
9617
8145
7376
8897
12821
7376
7301
6850
9491
5090
4123
8759
8979
9630
11588
14220
9032
8886
7312
9521
11434
9323
9383
14011
9034
8700
9511
7450
9573
11455
7436
6416
8908
8947
7472
10434
10075
5277
11867
9299
7409
7438
9644
11484
9907
9523
9914
7623
9176
9714
11699
8068
11538
18313
9151
6886
9474
9529
7455
9108
9129
11883
8941
9582
9546
12227
7487
6129
9594
14939
7464
9444
11828
13854
7501
16827
9483
13806
7443
9393
15026
12258
7338
7462
13935
6708
7439
7409
9360
11407
13498
7389
11557
10324
8929
17557
7461
9001
13921
9295
9658
1757
11659
7828
13731
6845
9188
8902
7439
12283
11637
15158
13728
9103
9306
4763
6484
7774
7422
11707
11571
7508
7410
2914
7447
8034
7340
11501
9472
7170
12200
12783
14875
7458
7457
9047
9858
11531
6180
8978
9535
7460
4943
6626
8023
11610
8218
14073
9352
10804
9454
10785
8916
7386
10434
10192
9384
7400
9600
7412
16108
10373
8943
13841
14028
11543
7358
7355
6910
7417
7309
9352
9407
5651
8168
9673
10180
7347
7456
7595
7424
9554
13876
6988
7435
9371
9403
2695
7290
9512
7468
7338
7527
8685
8952
9239
8900
14655
7379
8480
9399
7354
7354
12581
13555
9447
11425
12089
9355
5910
8857
8288
8641
8844
9880
7510
9482
5179
13662
11515
9121
8888
9592
13355
7369
9514
7434
5294
12351
10001
7439
9700
9272
7428
5121
9490
6697
9463
7519
5254
11608
11263
11436
8958
7964
7350
9540
7339
7890
9372
7437
7459
13771
9346
7367
11344
7211
9368
9622
9148
9454
16163
8846
7302
7224
5129
9591
8938
8915
8907
9011
10697
9599
12202
10892
11544
8215
9645
7357
13797
8527
9561
8503
3832
7512
7570
11397
13759
9205
14760
9001
11653
5812
9293
6030
8132
5081
9426
9352
14941
9591
7424
10075
7353
14746
11634
9614
7372
9327
8136
10095
7458
9426
7942
7421
9611
7798
7102
9042
9493
12091
13425
11548
7468
5551
10329
9399
9404
7336
9533
9297
7139
8964
11321
11808
9541
13769
7487
8954
11674
13544
7410
7267
4789
8123
6089
8369
7430
6462
9668
7300
9398
7343
9460
8876
19649
7337
9439
8370
14923
4791
4898
8321
13709
11558
9253
17563
7880
7411
8993
6148
8970
7328
11727
8999
7306
7441
7218
9848
14016
10530
14801
11742
7225
9540
7444
8583
9920
9005
6830
11577
7632
9474
7583
9172
14331
9539
9772
6831
12738
9325
7420
7429
5373
7436
7942
6212
8943
13359
14932
10158
7031
9123
4791
10760
5163
9943
11681
8802
11412
7942
8877
14091
14990
10528
13844
4325
3509
8943
6428
8203
9358
11900
13671
11046
9655
10149
9776
7017
9366
7408
9573
11700
9470
8859
8217
9583
6138
6199
9452
5477
13056
8504
11592
9023
9633
9642
13690
9358
9283
9322
16403
8407
9467
9838
11613
9419
8980
7376
8809
7357
9580
9482
7360
9379
7722
7194
7185
7478
8931
8923
6615
14597
9035
13972
7374
8920
8695
9377
10906
11680
7446
9522
7417
8703
12712
7463
8991
7525
8710
9502
7399
7386
6352
9369
9350
10410
8688
7299
9279
5268
9193
5756
8904
11679
9560
9492
8917
10511
9621
9788
18881
11988
9682
7163
9389
9459
9467
7461
16850
7511
8026
9480
9434
8293
7619
10321
11258
15274
8906
7055
8956
6122
13812
9341
7393
7510
12523
5768
8272
8963
12773
8846
8969
14148
8737
13370
5321
11938
8967
9171
7390
9389
10400
8865
7386
8891
10699
9004
8958
7904
9382
7380
12194
9415
8158
11176
8030
9571
8942
8834
16366
8393
5121
8915
9262
8945
9554
6487
9522
7383
8891
8916
11998
9232
14146
8972
6989
9321
8929
9367
9516
16816
7372
11774
9507
8961
8979
12153
9276
12586
9640
8934
8949
9320
11252
15401
9234
8461
8954
7785
9018
8417
8997
12749
7672
7340
11788
8936
17807
9249
5009
8918
8988
9447
8099
5403
9929
8968
9317
8950
9551
9193
8257
9307
15189
9532
9493
8976
8533
8580
10171
14097
7206
9572
8972
13581
9114
9439
7355
12585
9553
6430
16785
7921
6961
9067
7406
10180
15080
8211
8960
9588
9622
9849
9383
9100
9233
9484
9501
8959
13250
7705
9400
8907
10972
7835
13442
9479
9524
6428
12785
14173
11284
8857
8850
9066
11572
5391
8986
10987
13403
7819
5072
9011
8981
10388
8861
14933
9549
11781
15944
8580
10331
9388
8609
9021
6202
11709
8473
6034
14328
9456
12722
5049
8803
9385
13541
8999
7349
8994
6943
6185
8884
8958
9405
9056
9454
9332
11305
9645
5549
5555
5261
8877
4332
8963
7944
5161
9509
8617
3095
9398
9515
9226
9440
9527
8566
8943
9145
15399
12551
12587
8841
10047
10269
10051
9206
9137
8214
9524
9464
9303
9294
8692
16989
7460
12777
6386
11698
8520
12457
9487
7802
7426
6947
9005
7915
5202
1576
14210
9471
5286
8908
9471
11901
9543
14505
9293
10975
8955
9076
9553
8565
9527
11772
7938
7615
8850
8946
9510
8967
8913
8943
7922
9265
9512
11679
8367
7780
8969
8951
9436
13603
13986
9535
9008
14316
9425
13759
5256
7414
7440
13627
9471
8950
7395
9354
13875
7358
12829
12417
14265
13286
9300
9253
9450
14992
11558
9387
11592
9518
9473
9468
11775
8981
9542
6850
9078
6959
9490
8958
9530
8938
13867
12064
9004
8996
12813
8917
8947
12584
8495
6935
8536
9296
6997
14126
9396
13862
6026
8924
9488
6982
6144
11764
9482
9460
11970
8982
7375
13744
13665
9489
9548
8934
9394
7313
13452
8996
18069
9522
8558
8934
14246
13693
10271
11815
14013
8126
5405
8955
13640
8963
5275
4264
12671
11127
9531
9403
16329
6999
10040
10345
7318
9494
9485
11348
7635
9492
9377
9347
8430
6847
9338
7367
8918
7443
8804
11623
8671
8070
8435
9188
9447
5837
17535
7418
9196
11857
9483
11805
14602
1900
7371
9477
11137
7332
7797
7204
12977
9439
6597
6057
6063
9182
7363
11258
11481
11605
11516
8018
9507
9555
12286
7365
9598
7442
8762
9003
7448
11103
8974
8892
7396
5311
14808
9454
7431
4882
9461
7397
9453
9453
13534
13806
9524
9474
16851
9345
11752
10536
9390
8849
9469
9343
9470
8826
10223
15269
7362
5116
5205
9398
9079
14108
9369
2033
7402
7457
8143
9587
9386
13635
18157
7310
8951
9507
14831
12259
13940
7483
7438
10294
7961
8633
11287
9602
9165
13529
13907
13601
11422
7964
5320
9496
8820
13776
7328
11528
8967
14053
7347
7510
11509
15031
11487
12563
18595
10613
11591
7317
5064
7432
8848
9497
7343
9474
8612
9544
8994
9046
8940
13925
9212
11458
8597
13887
9409
9349
11267
8841
13800
9135
11802
9007
9071
9008
8995
8933
7555
7796
13441
9469
6126
8973
9015
7459
7576
9302
13691
14896
8972
5626
8999
7460
8981
9546
9474
9358
11764
8977
4889
6345
9339
8834
13546
7906
8975
13077
8967
13582
9000
6179
14078
8955
7857
8981
15570
7439
11516
6069
7287
5774
5305
9017
9544
8807
9531
13453
5689
10061
9061
8924
8137
7596
9143
7378
9437
9447
8699
9596
7416
13678
8902
6418
4915
7396
9430
8761
4954
7949
6384
7496
8950
8251
7241
8048
7438
10652
13936
7390
10370
8908
7372
9001
11556
9442
11235
8805
8896
14539
7473
11886
9779
4819
11205
7807
13696
9472
11266
9183
11776
6878
8968
13177
10004
12434
14168
7451
7419
9380
8964
7844
8912
13695
10737
9419
7374
9371
7339
12932
10843
12810
9577
6896
11413
8222
7446
10540
11508
10026
9495
8989
7449
7321
11754
7374
8934
8962
11699
9175
9041
13892
14035
10357
13574
7209
13713
13707
9430
7438
5185
5239
9021
9488
7363
8960
7517
9404
7570
13476
6834
12448
13217
11504
7338
17010
9577
9573
15008
11631
7458
12394
7487
11488
9441
8363
6911
12035
7511
7387
5112
16587
13675
8949
7011
7431
2551
9308
11685
15412
5418
11263
9492
7364
8967
8070
12040
7286
9434
9418
13720
7375
12763
9162
9513
7495
13519
13669
9439
11451
11724
9557
8221
9233
9440
13609
13452
7196
5889
1912
8948
9624
9378
9539
5223
13567
8960
7389
6857
6480
11246
9957
12821
11253
9089
13946
11598
8976
7326
13687
11500
12422
7356
9213
7396
9372
9126
9392
13374
9625
7969
9376
7415
13951
9348
11460
1973
5231
5148
8909
17148
8914
14573
8719
13633
9134
7344
13730
14994
7335
9518
12815
9518
9140
13691
7500
14615
9291
7274
12676
10740
10103
7511
11530
8930
9432
11016
8106
9434
9456
7363
7997
14211
5098
5633
7356
8887
9066
10301
13014
8935
7555
9438
13739
7362
9418
5453
7450
14091
9116
14251
8933
13657
13446
7415
7984
4326
11901
7853
7361
7459
9561
9526
7717
9696
12470
8910
7523
7319
14145
9292
4786
8938
7317
7344
10437
9348
8673
12639
10261
7370
9430
9956
9513
7353
13809
16120
9511
12206
8949
4963
8872
14861
12433
8817
11261
11902
7762
8236
7666
8855
7398
14919
15176
7789
9432
9572
9572
8359
11751
8965
9353
11772
9113
13460
7327
7075
12551
9485
7514
12811
9631
13307
9352
12143
7363
9274
9529
7366
15410
7935
18931
9140
15023
9027
9147
3278
8029
7336
7329
13149
8133
9395
14980
13664
7346
13911
7512
11943
8597
9574
14887
13520
14443
6399
9543
11939
9423
9369
15014
9142
10265
9587
8936
9257
14364
7365
9592
7450
7489
15585
7455
13640
5277
14602
8963
7430
8979
9450
8985
11870
10691
14969
7361
5231
11193
7222
10023
7444
7828
7537
7263
7435
13896
8936
9486
6244
9438
6764
13869
7862
7367
13710
7922
7511
9423
7433
7469
7501
9615
7389
9181
12803
9342
9585
9480
7376
9392
8836
6415
8124
8718
9434
2127
17343
9415
7398
13874
8956
9049
7999
7538
9388
9351
7369
4318
12711
9450
14252
12426
8174
8922
14604
7239
13493
13916
9464
4823
11286
9482
7379
13624
12373
10610
6413
7435
8111
5441
8999
7323
13821
10411
8908
9084
7893
9237
9443
7352
8718
13310
10893
9186
12107
9391
7400
7463
10018
9484
12561
9382
9710
9710
6234
7999
11706
10363
13842
14080
9557
7511
13964
7512
14058
5827
9559
7806
13369
15432
9462
13897
6984
7374
14959
20079
9377
8543
16257
7326
5264
14027
8080
9626
11236
8920
7886
8859
7490
9311
6203
14093
12462
12270
11522
6844
11204
9116
15868
13760
14035
11792
10077
8914
12504
6172
8951
13606
8899
8935
12105
12350
7435
9325
8106
10463
7431
14479
9510
12221
13661
9536
9519
9543
7440
7367
19451
7395
9312
8923
9019
14861
8982
8398
8181
5160
9961
5915
16231
8927
10268
10248
8934
9360
9977
9859
7352
8911
8934
9604
9316
5278
12613
9477
8875
9388
18209
9441
6429
12893
7363
11578
13759
5274
9592
18073
6355
11170
15361
7496
7366
9505
9401
13434
9658
7494
9391
11129
7370
7677
14962
7474
7078
8359
7255
12759
11567
9609
12568
11752
7339
9401
11474
7341
11310
9008
5812
8866
6139
14055
7367
9422
10252
8945
9476
8975
7370
6874
8844
8898
7457
14969
12713
9670
9477
8376
7385
14020
9021
7364
6912
14065
8934
9318
5191
8872
6876
7380
13006
8947
5206
9305
12097
11121
9901
6426
13484
9528
9437
7270
11667
11660
9507
7001
9365
11451
11363
8075
8051
7439
15579
11282
11745
9311
7396
13905
7169
5405
8937
10352
9484
10335
9414
7372
11477
8939
9332
11631
8963
6503
7356
21401
10013
8958
10062
7698
10219
9541
14280
13719
9460
10406
7992
9293
6000
1886
3783
5225
1939
9475
13720
7386
7392
14596
7428
11918
6425
13379
8266
19443
16291
7374
9524
11280
9077
7138
12335
9767
15411
9457
6842
11323
7373
7365
6671
7444
9642
7010
10200
8901
8801
10376
14603
8749
7332
5442
8370
15394
13714
7460
9270
4768
2055
8890
9537
7325
7344
7493
8814
9519
13663
8842
13842
9475
8937
8945
9373
7896
9234
8911
8184
7336
9336
6361
10125
6396
5412
14897
7369
9477
9611
14880
8947
7385
8172
3212
11417
14220
24286
10064
10062
8918
9485
9435
12758
7318
9514
8909
8860
13600
10657
12362
9703
12964
9482
8927
7996
5983
5296
10292
8904
8914
8911
9442
9180
8986
8236
9182
6974
7176
9774
5275
7340
7378
7415
12470
11947
7727
6494
7439
8978
11310
9494
7863
15531
12651
7359
5181
14355
7257
11550
9145
12425
10821
6958
9374
7360
7367
12315
7507
13916
9576
9595
7721
15028
8928
6777
11542
12868
8635
9523
7375
7416
13636
7449
8271
5119
11877
9369
11359
12684
9118
11888
7030
13740
17491
7230
8265
14322
14974
9402
7354
7373
11459
9377
7508
10489
8875
11567
7922
8690
10163
14931
8896
9512
8892
8289
9549
10091
11423
14093
6735
9484
11751
13823
9402
13976
9655
18823
6944
6933
9576
14298
12905
9544
9459
9515
7368
9359
9415
8452
8680
7319
7358
13712
15571
6848
11571
9474
11688
9539
13751
13751
14148
9482
8365
13660
6899
11933
7509
9315
9414
17785
9004
7811
8235
9457
7339
7446
11695
8138
13663
8474
9472
7330
4752
5511
9593
9808
7456
9018
9470
9477
7439
13465
14951
12218
13322
8749
7475
7348
8957
8888
12086
11484
7353
10150
9457
8936
9574
9556
11133
11534
7647
12810
13904
9477
11284
5598
5241
7369
7383
8793
16025
9536
6340
9339
10161
14944
4730
8964
8919
1840
10302
11907
2995
8655
9422
7822
9586
8815
7438
9340
8690
21896
9535
12244
11598
13684
9447
7389
16344
9463
7433
13669
8932
10490
8198
7577
8882
8159
7388
9600
9466
9300
7985
8903
9588
13036
8491
10917
7514
10648
9382
13714
7750
8858
9466
7397
9996
9462
15563
8870
9474
7323
10257
14959
14957
9304
14346
9404
14476
13832
11278
9387
8971
12566
9118
8937
12747
9528
14122
7411
9411
7050
6406
10030
7310
13366
11496
8917
9772
10210
8583
8047
12466
14531
13606
11283
9392
7464
11968
21864
8920
8901
9469
12741
7414
9271
9625
7431
8988
14018
9734
12407
8745
14975
15550
7424
18639
9893
8946
5304
6302
8956
7367
12302
9601
6847
7585
9299
19167
7746
10861
7968
8679
12435
9283
11427
10109
9111
9507
11306
13265
8947
7719
6376
11408
1825
8332
10733
14980
7365
8934
6859
8938
15520
9501
9343
9542
10104
11620
1597
9618
5366
13968
13687
12531
8302
9546
9483
13664
7443
13987
10332
13992
13443
11402
12055
11986
7430
8927
7444
9549
9368
8967
9369
9497
7490
10474
6870
9325
17176
15414
13548
7819
22348
7429
7439
9540
7377
7375
11772
8071
13689
12832
15537
9487
7543
11721
10469
9995
11296
6873
6862
13647
13380
7343
13510
14796
7425
11053
8075
7828
13101
9438
2990
7425
7459
9053
14182
8923
9589
9570
6717
5920
7413
10229
9622
9803
6864
7438
7712
9628
9548
15579
7466
13663
7897
13460
11771
10735
7439
13578
9018
9363
7399
11775
9421
9857
7426
15570
7004
14001
12887
9404
9533
8939
13252
9406
7461
13177
13821
11719
7367
11769
9421
14183
14971
7326
9404
9605
7426
10346
11942
7436
12558
9374
9575
9536
10094
14231
11462
8722
11520
11938
7395
5181
9498
7511
7366
7318
9729
9398
11411
9569
16595
9553
12466
9384
14984
9384
9721
15570
8949
17663
9602
13370
7676
9526
9454
7918
15581
9356
13725
9331
14967
9191
7361
6860
9471
9269
5132
7317
6842
12527
11621
7406
9552
7355
11704
5642
10538
8285
10362
9566
7463
7420
9591
6866
10178
7738
9566
13372
13119
8970
10639
11348
7379
7068
9405
7468
9389
9363
13519
12683
7515
14014
6032
8965
10358
8822
9531
8976
9564
6855
5346
9616
8310
13404
10894
9514
7808
9099
14144
9399
7391
7469
7365
10067
4771
7172
14971
15553
11824
9162
9355
7465
7290
7696
11521
11337
11844
15032
9578
9562
7217
7362
9770
14855
7374
7316
9314
7322
4702
7238
7357
9302
11465
12287
5556
7352
6895
9384
9193
7194
3806
8558
11479
12993
12355
7107
9130
16535
7544
7352
11444
7566
5244
7407
7546
7877
7563
7546
3785
9491
5958
14047
7564
7963
6901
6860
6886
9301
7568
7571
7569
9765
7569
7894
7572
7568
7571
9557
9474
7419
6841
6862
11603
9480
7570
7571
6718
9370
7573
7568
7398
9539
7567
7566
7573
7565
6900
7352
14932
7568
7544
7570
7570
11174
7540
7575
13691
7571
7570
7569
7441
7431
7570
7588
7571
7573
7566
11528
7570
13508
14437
12813
8210
7569
11558
7571
10708
14335
7573
7893
7575
6868
5087
7562
7568
11715
7570
7217
6845
9841
6846
14107
7569
7571
7541
7569
7573
7827
6755
6835
11305
8363
9389
14912
7470
7464
6867
8575
13879
6867
9003
13535
7570
6842
6428
11708
9558
9527
6868
7366
7040
15642
9441
4435
7561
10173
5993
6859
6511
12027
9425
6405
6864
7298
9458
7586
6675
6807
13637
14071
7257
6833
7330
9252
6853
13665
6818
7658
15038
9291
5822
8947
6731
7334
8926
6695
7356
13892
6709
9474
8860
9536
10235
6640
8005
7268
7469
7340
10100
8660
13217
7070
14385
7375
9381
6767
4563
7355
11474
4566
8812
13690
11892
6858
8007
9380
14166
8885
14560
14548
7485
7438
11232
16154
8754
8968
12426
9575
11262
6914
6887
7370
22464
6951
8022
6887
13577
10645
9474
13505
5288
8972
14362
7565
11365
9780
9776
15791
10456
14106
8113
10916
6996
7246
9388
15573
10074
14498
10585
7327
15905
8898
14066
9616
14067
9372
12873
11737
9530
7770
15015
8493
10717
7460
7313
13602
14928
12357
9518
8534
15031
8966
9203
13428
3667
9406
12915
7300
14051
7339
7363
13532
7289
9500
9531
15719
12634
16226
14139
11136
9200
9515
8861
9135
10424
8700
13875
7353
9483
14920
8828
7369
11762
6797
9594
15405
14915
14171
8981
11835
7411
7509
7407
9480
9422
13822
9326
7513
7448
5294
6879
5600
11353
12733
9589
8998
9204
7535
12385
13067
8304
7355
7394
13450
5792
11647
9513
16277
8918
9287
13702
7307
9612
5042
9523
8478
7406
11510
7451
8395
15549
10396
11574
7447
9616
12733
13512
7323
9388
9343
7674
11916
9133
9512
5145
9556
11452
14763
17995
8279
10600
8980
4438
6974
10315
9397
10019
7351
11155
9554
6820
7350
8408
9431
10421
15502
7388
11488
12297
9082
7397
7403
7364
15790
7356
11776
9179
9319
16484
7361
9443
12742
7526
15550
13705
15396
9432
13919
10922
9585
14065
15811
14275
14264
9530
7433
8920
9492
9589
11485
6894
10243
7394
19198
7457
8915
7306
9552
7484
7493
9448
7252
10349
7059
12684
13841
5226
7380
7410
9654
8126
13984
7179
6438
9619
8550
9418
11913
6075
7361
7289
15895
9500
8575
14301
13695
6877
8355
9555
7339
13667
8920
11461
13706
9129
13717
12849
12153
3888
8942
11708
7478
19984
11623
13660
9503
8819
9623
7463
11582
7512
7511
9485
11754
9803
10309
13710
13672
13669
8967
4962
12089
8159
7948
9391
7554
7993
9363
1577
9586
7312
7482
14975
9763
9565
10299
9390
15801
7292
9357
9395
9530
9277
7374
8959
16518
9596
7386
7521
9396
9624
14384
11284
9343
5122
9048
8983
9319
6900
5265
9535
8974
10056
12731
13597
14957
7451
7424
7457
11256
9390
10306
13737
7449
11725
11364
14001
8649
9363
7510
7810
9468
9520
7343
9553
10171
5917
5886
5310
5192
10142
8969
12079
8382
6536
7377
8983
7144
7379
13975
9570
13582
8861
11710
7377
13759
9385
14998
6950
7326
12015
7428
8941
13749
6850
5937
14007
8929
13830
20495
7509
11840
6911
6733
8996
7486
3626
9376
7365
9119
7484
9867
13977
7513
5585
7450
7452
7353
8690
7963
9611
7317
8114
7309
8532
7173
8389
9405
13765
7457
9505
6752
12816
15567
10344
7948
7360
10056
13431
11419
2479
11022
11762
9016
9485
12404
11653
9502
7414
9470
11574
13532
7351
9174
15403
9288
5055
7031
6472
4320
9348
6979
8842
9594
9460
9494
11288
11886
10539
12799
11955
9465
13826
7332
12791
9459
8905
8344
10706
11730
13745
14989
9602
7540
9570
13222
6897
8918
7275
9449
13587
13927
10833
12832
7359
6852
11637
14098
7488
8142
7762
9080
9108
7735
8190
13658
7437
9468
13719
10736
15099
12940
9392
10912
9469
9284
7158
11911
9459
11152
5922
7394
11859
8505
9422
14638
15392
15583
7412
13680
10271
13486
13659
7438
14314
7376
7356
15889
8574
7443
14028
11809
9277
9526
7283
9523
9520
5313
13895
7363
11745
7396
20237
7371
7365
7259
11572
15390
9436
9574
9561
9574
7658
4770
13508
9452
8981
7363
7483
16138
15558
14016
5938
13762
9382
14989
7373
9456
14549
8958
7445
7582
9676
9159
9508
5610
7355
5611
7308
7927
9370
7928
9358
9544
7325
9496
6861
7994
9461
9837
9406
11669
13715
7576
11520
11337
5199
4916
8928
9792
8309
9297
10711
11133
9189
14259
9551
9516
9462
13858
13851
7507
9466
7398
7272
16837
8920
8817
11911
13737
11542
9493
14129
9181
13511
15013
8036
14078
8054
11628
17560
8164
9526
9493
21796
8940
8924
8825
8869
7852
14114
12348
11395
3625
9579
14115
9149
9365
14076
7324
8902
8789
7373
15013
8995
8900
13850
9578
7418
5568
8964
6764
14738
18815
11559
15082
3376
6490
7369
12677
11406
11074
5708
1361
7243
8929
7780
7282
9447
5844
7903
9534
9487
14188
7255
7655
10050
13331
9376
8984
7577
8858
6353
12937
9576
14851
7304
9614
13394
11924
8116
11547
8600
4958
11800
9439
7404
8294
9404
9470
11438
6863
4840
7463
9140
12416
7424
12773
9489
7379
7770
7381
14834
10432
8305
13839
11449
15056
7052
7782
5878
7399
10617
9536
9133
11406
10779
7365
13900
7420
8244
7501
13193
7174
7376
14266
7355
12156
12397
9542
8993
12215
15013
8911
9529
7452
10156
9375
11718
8388
9288
5523
8940
7758
9446
7299
12913
9444
8050
9388
10239
11890
12423
12555
8468
8703
9132
9449
11439
9352
9194
7015
6972
13794
10188
14130
9333
7921
8308
9469
7365
13111
6905
8937
6830
9392
7469
7358
7319
7429
8924
14110
8167
9361
9614
9442
13841
13197
13949
9204
11170
14078
12275
13722
9597
13498
15868
7293
9583
13657
7382
5126
9562
11597
13731
9444
8874
8037
9361
9594
14922
6269
5189
9541
7366
2320
8160
7813
8748
11809
8291
10209
14054
11748
8813
7506
11750
6387
11874
13677
7390
8943
11441
7398
13685
8262
9492
14988
8156
9448
14932
7317
7354
14596
13865
14990
6970
11676
7314
9163
9284
8907
15273
7294
7365
13448
8349
11637
11409
14074
9368
13288
9407
15719
4888
7358
13601
14093
6120
13709
13656
14079
8248
10358
7317
4892
10250
8949
10412
7368
13689
8373
7808
1890
13395
8212
7498
5720
9468
9398
12115
12549
13634
14080
15000
8041
7485
12268
11476
10969
9422
8951
10544
13817
11778
7442
9519
8965
7834
7391
14053
14915
11508
13447
7347
15570
6935
7458
8905
11332
7306
11905
9416
7380
7316
9447
9381
9642
7387
9692
13529
9552
11309
10560
7759
7270
9445
11601
9302
8939
8872
7282
9494
14159
7516
10140
9310
9717
10785
4894
12365
9548
9882
9302
7365
10745
7449
13693
13231
8672
9903
8051
13693
9542
5858
8778
5261
13997
9446
9342
15537
11600
12708
5253
6821
9582
1630
7937
9466
7406
13416
13663
13212
8903
7432
10349
8946
13498
7512
7463
9591
15511
9170
4986
9175
9453
9332
8178
11761
9456
9015
8873
10354
12563
10570
7347
14975
11426
8861
8959
9128
9573
9422
10476
9484
8908
8388
9355
9373
9483
6429
11764
8996
8036
13533
14977
12247
9527
16371
7396
9393
7497
8888
8884
9487
11568
13590
8752
9718
7368
11759
10660
8998
5055
8906
9457
7303
7292
9296
8418
9455
8920
11208
8385
8972
7365
8827
14276
11267
11707
7386
7437
9537
10008
7752
6833
8670
6505
13790
9359
7355
13740
9374
7374
9675
7802
13464
13619
7373
9485
11288
13612
7344
5254
8952
8935
8946
9388
2769
8804
8982
8972
9395
8027
7288
7421
9515
8444
13739
9494
6573
9688
13550
7198
8952
11289
7513
8873
7426
8873
7049
8991
9296
8371
8992
12782
9307
12049
15013
10055
7801
11279
11489
6797
8289
13399
13527
19848
6997
9007
6947
5142
9357
13666
4795
7512
7391
9523
10913
11826
11789
9278
8864
12807
13803
10263
7854
11754
9479
8977
12937
10811
10969
7352
8003
8907
9132
11378
10133
8541
9740
10153
10124
9574
9296
9765
9477
13097
10065
11877
13819
9606
7296
9461
9467
7435
7434
9402
6916
7323
8087
8985
13594
11729
9645
8960
8369
8944
8175
12326
8839
7382
7387
5536
9360
7418
10440
13458
9432
9518
7353
8439
8925
12605
11580
10569
6185
7880
9529
15163
9533
8883
16537
14072
9275
8948
8927
16150
8133
9402
8698
8971
9521
9433
8874
7357
9517
10476
9011
9507
7450
10052
9425
13925
11751
10429
8938
13781
12740
9394
9380
11423
9631
15281
5629
9022
9339
13741
9425
11278
6484
9422
9468
8940
11767
7386
7417
11759
4755
1919
9751
9031
9515
9497
8012
13536
9320
8848
8028
7364
14147
10265
8136
7434
9387
8289
5531
13594
8970
7385
8930
13336
12577
2348
9518
10245
8023
11855
9512
11021
11774
16036
13481
13403
11277
7376
7339
5478
13851
12095
14718
14003
11411
6248
9315
13807
8582
8994
8932
8950
8965
9276
14013
12706
13721
15577
7336
8772
9244
6163
7350
11155
9291
11636
5632
8065
8990
9527
13792
7797
13279
8070
10891
7365
13511
8983
7909
6604
11311
8937
7459
12564
7295
9454
9654
13703
11253
9766
10172
7399
16337
10344
14444
11698
9430
9447
17335
11329
8949
7439
5329
9448
13242
10219
9554
8049
10472
8681
8946
7853
14961
12136
8375
6147
9377
11905
8939
8915
6356
11471
8860
9116
7345
9344
13595
9249
22710
8697
7474
15582
9733
6838
6916
7437
7501
10190
9807
7417
9625
6881
9746
6796
13797
9440
8324
8885
9587
11536
5604
13524
11266
8467
9456
8980
8701
11633
13447
10920
8374
4071
11654
9422
11552
9474
9045
9292
13990
9066
14211
9494
14814
13961
6002
4026
6681
7763
14930
9498
9388
13660
8950
10214
12309
13808
11796
6913
8775
11877
13644
7441
10328
12285
14064
7946
9124
7512
9650
11595
8835
7306
14759
11994
9078
10325
6197
13050
9559
9360
5675
8001
9392
13520
14155
13597
9483
9368
8961
8869
8823
12028
9563
14844
10460
10470
11679
5225
13970
9398
13993
9006
7626
8527
11356
9183
8598
8773
11167
11588
14598
11470
11156
12711
9142
8927
8879
8503
18488
10289
8980
9499
12257
6862
13993
4600
9403
8974
11829
8896
9494
9448
9356
7385
11592
9462
8133
4795
1908
13728
9528
9356
9261
12979
8173
10460
9471
8938
9375
6212
13768
8275
8973
11224
11696
11569
9477
9225
13812
14120
8907
13518
10260
1793
9600
15567
9386
9003
8118
15114
9395
4826
9485
9481
8979
8682
9120
8796
7312
9354
8017
7746
7469
9040
9410
9513
5927
12347
9378
20602
5484
16851
7359
4687
8995
9439
11039
6429
12219
13210
15538
11625
10880
8921
9095
7588
6296
7373
12357
11474
8907
11653
8926
12737
8877
7533
9659
13264
8209
8062
7361
11550
7886
7356
11533
9453
8841
7369
8878
9447
6006
9391
9336
11550
6483
8923
7306
8905
8903
11549
9317
12269
9449
6818
10857
7352
5175
7366
8071
7073
13622
13453
9453
12536
9536
2743
6149
11270
14054
8899
11665
15410
9590
9533
8762
11761
9432
15619
15580
8987
13119
6239
8964
9527
5475
9137
8940
9416
9740
13788
5183
5237
7426
12058
8120
7173
8667
7378
11752
7059
11583
8983
8879
9488
7499
10926
9544
7402
8944
8908
14087
9486
8909
13886
9443
8963
11703
8950
9298
9136
5295
11875
9616
9371
21467
11695
8983
9447
9181
11702
8871
8910
11401
8893
13510
13343
8216
7446
8856
13984
8890
8895
15088
9504
9291
1778
13921
10847
15407
8976
12795
6286
7341
9455
8969
13771
1902
5713
12687
13781
13950
2219
14115
13723
8298
13470
5474
9566
9566
7445
13666
13541
11896
17626
7493
7361
9397
9399
7776
9361
15573
7382
7155
13812
12949
9643
11762
8886
15529
8907
8168
4615
7869
8968
8959
9556
9031
9364
8221
7795
8964
9437
9392
7290
8917
9456
8993
3255
7479
9514
5411
8424
9192
5282
8208
12224
7965
9015
8917
9376
6433
9462
7647
6235
5207
9453
6253
9452
11524
6285
9631
12230
15159
9475
5948
11755
9021
8198
13825
7325
10011
11750
7764
12287
8415
9005
9331
12085
5255
2224
5248
7916
5254
7909
5833
2224
5249
8282
11750
11362
9207
9470
8966
9516
3398
5272
8938
9442
9057
12127
9464
11747
8484
13849
13372
7140
9490
8681
1867
10258
15156
8955
4998
9206
7370
5469
9484
14486
13975
9344
5206
13317
7435
11779
20174
6451
13696
8913
8582
9479
8935
6948
9340
6479
12674
11656
5222
11593
12553
9242
13490
9953
8107
11722
9358
9529
15249
13762
3418
13985
6225
12010
9440
9319
13633
15404
2945
7847
6403
9410
9300
12443
6593
5229
8899
9469
11585
9520
8945
8901
15386
6436
9585
11686
11750
9304
9636
6365
8264
10815
7914
8935
11646
8131
7941
17233
8296
9293
6140
5530
9520
9534
9565
9732
12791
12545
9539
3169
9086
9475
7383
4663
8940
8927
8921
6329
8973
8988
9508
5232
9451
7370
8371
4932
9528
9285
9522
9539
9294
10779
9435
9425
5780
8938
9484
14008
9192
8655
10231
1894
11238
8946
8081
18092
9835
10122
16389
9284
13968
13683
9400
13859
10515
5718
8956
7680
14008
5181
8984
12916
9492
8954
14063
9369
8940
6804
5849
7200
5201
5489
7401
8951
8904
9468
2063
9477
11328
8873
7453
9283
10052
14307
11694
7470
10164
8666
8144
11914
12115
9643
9461
9448
7270
11897
8914
7006
8009
11446
8998
8868
8339
11005
1147
8677
10316
7409
11166
7572
10304
9468
14976
6831
14127
7981
13614
7340
10150
8082
8239
13888
10480
9509
14209
11850
8125
7822
7510
8622
11735
8944
8741
9478
8730
8912
9536
6841
9546
11176
9392
8903
18358
8018
10340
8873
8990
8255
13221
8901
10164
7393
9416
1984
5507
11739
6754
8811
17512
8003
5305
10166
13685
10498
9829
10573
11753
13361
12401
11200
9441
14996
5597
5092
8132
14160
10098
13709
11857
9270
12590
8935
7367
9405
7782
9597
19338
14627
8971
10184
7989
14290
8934
9359
7941
14081
8959
10231
8932
14001
10636
8117
14182
10315
7410
9265
13732
9002
11105
3665
8933
10775
7472
9586
8057
8383
12602
9203
8942
8051
12444
8956
7502
10525
9378
12639
13618
4790
7810
14158
12217
11057
10394
12245
7837
17047
8106
5588
5300
10328
9649
7450
9980
11910
11332
15074
11535
9064
10483
12447
2364
8895
10027
6834
7365
11479
21109
7433
9331
7820
9614
15840
10369
7307
8981
8990
10812
8973
15391
15010
15400
10138
9534
7364
7442
7371
7481
8184
7510
8996
7428
7409
11279
10608
9406
6904
11409
9420
7371
6838
8175
12031
7372
13834
10615
7580
13733
12852
7617
7368
7428
7481
14295
14092
8668
13862
8986
9111
13325
9780
9314
14950
15210
9152
15565
11588
9398
5373
13964
9966
7466
15558
13538
9520
11470
9054
7384
9437
11475
7336
7402
10525
11018
8534
15401
10490
7790
5364
9418
5434
8183
10336
7832
8849
7370
7759
6226
7905
7371
10293
7384
7342
11593
12383
1597
3585
5263
9588
11804
9362
7802
6844
7513
9555
9145
5739
5755
11618
9545
11482
9457
10550
13303
8600
9467
7429
9570
7804
11432
9676
11833
10247
4839
7150
9523
12162
11327
8935
19622
9343
8921
13466
9612
14947
9932
7441
9578
9315
10563
7316
11640
14069
11339
11488
5122
11363
14437
8300
10050
7377
8610
9364
11540
7419
11218
3869
12348
7485
5071
11676
12418
8556
7478
9254
7356
7411
7883
9002
13785
13927
8165
9542
10507
7444
9186
9631
11506
8666
8006
12968
10386
8172
7756
10619
11260
14141
7414
15124
13388
8314
11712
9456
11274
7633
13548
7355
10025
9385
8451
11747
8279
10118
7801
11452
9436
7365
8790
6865
9169
10163
9457
7498
11758
9154
13492
14354
7753
7690
7741
7741
10691
10231
15153
9467
9471
17812
13614
15248
7812
8922
8950
14171
9137
22747
9120
11492
7939
13069
8935
8164
8220
9640
8330
10419
8718
10707
13384
7609
9389
9083
5959
10114
10082
11714
11667
8873
16241
8683
9100
8106
7190
7409
9569
10726
15729
7433
11603
6401
8847
13970
10779
7829
8991
9449
7409
13803
13961
8160
9274
10848
13684
9816
7618
10120
8902
7367
8657
10071
9478
10763
7840
12550
15012
8905
7899
8961
11524
11500
13157
10266
9232
7375
7122
8755
10485
6215
9539
11160
8256
11913
13854
11549
12045
11847
13801
11687
13110
9155
9023
11609
8745
11618
11502
7361
7618
7305
7633
11351
8141
7436
8667
19842
9333
12080
14875
9519
8672
7579
15033
12847
12847
11689
9743
13560
9602
13515
5713
5959
8906
9662
14107
15556
11406
13913
12865
7993
8920
6890
9797
7707
6698
8915
9534
8990
8441
9543
9287
9087
10288
13645
17212
8256
9502
7318
10205
15409
7743
8533
14992
8290
13045
9160
8987
9278
17273
8354
8096
7449
9136
9367
8221
10198
9043
11488
8947
14078
13321
6379
10186
9132
9160
11661
9533
9398
20673
7741
6842
9600
10992
8134
9229
8915
9370
8979
9400
7797
13527
11439
9489
15566
6871
9543
15018
10098
9291
7479
14291
13722
11679
11405
10129
8963
7449
8903
6288
11459
7038
9972
16319
8909
10094
10726
7248
9647
8627
7395
14015
9257
8020
5311
11178
7387
14060
9541
5797
6892
1918
19236
8031
9202
11753
13695
10204
12209
9042
9122
11730
9488
2172
11765
7439
8790
13964
9553
7336
9531
9390
8080
9514
6855
7476
6688
8365
9230
9348
6918
10557
9481
13798
13791
10014
13544
7420
13547
7350
11735
12577
9437
13565
11697
8948
11859
8946
9643
8222
8944
11689
6988
11878
8000
7422
9604
11617
9591
12522
7755
13977
18726
8955
12021
8429
8970
13504
7966
10399
9496
9798
14237
13803
7437
7392
7850
13928
10156
10384
11767
17853
6924
8844
7426
6508
7396
9438
13875
16807
8172
11625
9453
7395
7758
13775
7406
9174
13073
11491
14260
9243
15411
23408
11324
7562
7385
8921
6027
7383
7368
9324
12804
10142
10078
8106
11399
11636
12005
7308
9306
6859
7413
6812
8066
13702
8866
9493
13657
11622
14268
7433
8496
13981
7290
4052
9193
8932
8945
6255
7381
13519
14162
7146
10717
7823
7371
4826
7516
9611
7818
8721
11439
8860
4445
14781
15943
6420
12819
8257
9445
13072
7990
9466
10601
10439
10247
11714
8789
6852
22768
11313
9520
9306
9614
8469
11758
7435
12765
7444
14930
6870
9437
8050
8864
10263
13288
8980
7368
9195
6957
8239
9025
11679
7444
7787
9470
14277
9441
5714
13077
10595
10262
7355
6902
8239
9496
8371
15355
9537
9631
7458
7377
9403
11721
7665
9221
7273
9039
9595
14089
7138
14462
9595
9595
8934
9841
7980
13257
10517
7382
22670
7826
10753
7404
14461
7336
13681
7384
10242
11534
10430
7405
7340
7930
7397
11316
11899
7925
7422
8017
13690
7284
7400
14525
8321
9516
7808
17741
7272
7265
8050
6797
9050
4255
7553
6870
9511
9396
7347
8923
12478
7596
7497
7219
15070
6770
8352
7404
9643
11396
6741
7087
13989
6862
11317
7477
9806
7324
6834
6828
9475
6730
6845
6849
6863
6800
7569
6804
5361
13596
6850
6857
6819
13782
6867
6831
6872
7572
14082
7285
6872
6854
20224
11069
7588
6839
6865
9543
5409
6684
7571
7563
6869
9543
9553
7573
7383
11219
11446
6886
15156
10212
14919
7570
6880
7313
7571
7548
7570
11513
11523
9392
8019
6649
7394
7502
7569
9404
10277
7911
9589
7307
10438
14925
9541
12363
4417
7402
7486
7457
6933
12561
7342
3286
8915
7930
13721
6180
7314
6423
7352
6384
14901
12576
9392
9592
6153
7392
6992
15559
9583
7391
15028
6869
8014
9498
9815
10038
7413
8319
7480
6969
8289
8119
9513
8955
11125
7347
6763
8864
9892
6873
7369
7275
9527
7444
4762
7397
9610
14531
8230
9359
7357
7454
15323
8950
9792
11799
10536
7567
11478
7777
9590
7438
9463
14855
13416
15411
6449
9342
14678
10140
9555
12318
6844
13644
9531
7473
10070
8874
5014
19031
12098
10514
7372
7271
10616
14205
11853
10170
7360
9355
13892
9547
8496
9129
9397
7927
8992
3766
7416
13018
14596
7160
11298
17011
11489
9438
8984
10374
9287
9181
8985
11682
9287
12816
7428
10505
14436
7482
7334
7453
4731
8946
9546
8089
10565
9308
7360
8926
4713
10453
15799
6813
13740
12444
14993
6762
8884
9164
5250
9026
13536
13169
9369
9204
14046
3484
5436
5054
9438
5170
8233
4985
13661
8942
9489
7846
9522
15021
13718
9286
8930
12841
9025
9132
9403
11031
15158
9426
9416
6222
8939
7436
7461
15532
8093
7246
7309
21946
8008
8006
9339
7216
13651
8439
9491
8851
7341
9473
7431
14052
9548
8926
9747
10846
14687
9535
7432
15015
10111
7479
11840
7456
11285
9264
7444
15012
9412
7515
7234
7355
14112
9606
7000
8508
9453
16027
7820
8466
9495
7551
8271
7431
11805
10238
7464
8943
7426
9354
14065
12538
9465
13721
7356
7348
13774
9386
9402
15150
13420
11757
11782
16201
8766
11900
7435
9568
12660
11893
7398
7473
13990
7383
7776
8953
8865
7524
7309
7346
7922
9549
9368
11067
5755
13889
8325
14994
14240
4692
6892
11835
7435
7934
10442
12448
6842
7439
13584
5436
11491
8936
2001
7696
8931
11442
8203
13661
9579
6812
10120
14920
9558
10839
5071
10183
9803
7354
7342
13850
9530
9433
7804
8754
7821
8413
8933
9785
8816
10293
10397
5112
8083
9413
7932
10047
9452
7337
9696
9487
9701
9575
12611
10046
6838
9812
7381
6882
16229
9528
7371
8969
7369
9537
19536
9429
13511
10748
9549
8736
9423
8950
7475
8241
7519
7372
13698
11799
11713
13699
11560
13879
7345
16351
7366
8812
14963
7456
9361
9164
10257
12960
7458
14450
8949
8992
9832
7464
8331
11895
9590
7400
7279
8961
8885
9488
9353
6792
6741
9186
9090
9498
9314
7230
11749
13862
7367
7507
12732
12846
8837
11540
17831
7472
9671
11135
12044
8893
7251
7315
13944
9126
5721
18611
7390
7019
5200
9013
8984
10840
9443
7371
11310
7360
9550
6257
10166
12256
10574
7474
9474
9375
9411
8626
9391
5127
7294
7408
5190
17188
8302
21636
7387
10545
14977
13675
8884
9032
9265
5609
8947
13807
9127
8014
9447
9457
9506
7158
6900
8879
10640
8835
7482
9571
9598
14925
7433
9410
12294
11845
7395
8674
9684
4791
11683
6432
10356
7497
7003
9552
12497
14145
6870
5151
8433
7797
11578
8120
7329
6897
7330
9433
9592
15387
9663
7355
7380
7115
9716
14088
6905
9519
11892
13666
17390
8925
10286
7425
9597
10407
7482
11629
11426
8409
18223
8746
11788
9524
10761
9527
13690
8921
13965
9442
9542
5367
12585
7343
6527
11427
6455
9350
8382
11696
9588
7409
9793
7854
14743
9343
13723
9303
9352
7367
14141
9325
11752
10088
7479
9486
11669
7951
8082
6865
9617
8668
13239
11372
7561
7723
8044
5792
8934
14968
9437
13725
13751
13672
8446
6896
11240
7352
11826
11834
7360
7423
9029
7190
1872
3661
18651
9369
7356
7440
9913
10079
6700
8912
7524
7467
7425
5715
14730
7158
6384
11739
7341
1674
7479
3782
11639
17784
9604
8084
1574
9763
7792
7507
8930
10887
13773
7419
8928
7390
13968
9470
9516
10830
6772
11286
8969
7511
10453
8545
10838
7925
9450
19947
9676
9294
11900
12776
8963
9637
8225
9432
9231
8969
5114
8837
10034
8646
13721
20743
7457
16885
7369
8874
12685
8137
9330
9620
7838
7317
11015
9590
8322
7420
6047
9445
8930
8937
13400
9744
9492
7501
9019
11804
14335
9526
7364
9631
11136
11429
5602
9979
4980
9696
9497
13747
6954
5291
9570
14591
7351
9501
6240
9279
9296
8861
7424
10302
11275
11549
7440
8760
9534
9516
6152
12486
3387
3612
9033
10191
11750
5510
13637
6981
12442
9572
13457
9494
8611
13870
5217
11239
13872
12011
12669
9512
8073
6786
8553
4246
6258
14097
11508
8985
13581
11994
9429
16762
7351
8806
9326
14949
11654
8875
9528
11771
12161
11883
17291
13805
8964
9363
13302
8918
8877
9571
11480
7343
9702
7370
8185
7418
10133
11490
6032
13619
9539
9442
12822
9649
9136
14230
9391
9428
9435
12780
10473
12967
13875
9281
8859
8408
9491
9477
9116
12614
7339
11889
9272
13706
7343
5397
10840
5206
15422
11573
5715
6305
5840
9008
6946
9202
8951
9284
8916
14043
7398
11684
7370
13798
14750
7357
9040
14073
9358
7328
7348
8161
13958
8416
9510
13580
8924
15504
8877
7302
7249
7572
12841
15423
7923
9310
9473
9513
16310
7398
11253
9541
19852
9447
8935
6956
11766
11908
13134
14378
11724
5610
8954
3698
14109
9279
9546
13730
13998
13730
11535
11672
2531
7351
13630
8917
9338
9462
8057
14872
9452
9435
8283
9551
8819
13922
9339
8796
7336
12295
11325
8530
8965
11763
9371
9392
8683
9479
13942
9494
13474
9406
15573
7964
13921
9642
13719
12664
8941
12664
5881
13794
7535
7381
7244
13643
14936
6866
15555
6808
9900
13787
10198
13735
8907
12722
12025
9643
9422
10522
7418
9069
13335
13719
7393
12142
11720
9522
7456
8982
7093
8995
11756
9440
9515
11351
9406
6428
13730
7448
13906
8951
13136
9451
13538
11887
8198
12466
9804
13710
11660
4899
12796
13649
9599
8074
7443
6901
7117
8789
9461
4937
4774
9454
6766
9528
6866
5961
5350
7511
9439
10850
16215
7155
9277
13966
9415
7742
10849
7942
11894
9362
9289
1888
8931
8974
8327
5454
10510
8941
9069
8508
13718
14037
9038
9235
8715
8887
12806
8850
2792
9337
7618
11642
9393
11016
8917
7173
7313
7464
15712
6403
12011
7153
13959
9677
9612
10985
6369
9128
11462
7648
14033
9641
8810
11781
13110
8749
8032
9280
10360
13399
2877
7271
7366
8956
11754
11663
8364
8936
7387
9519
7846
7458
7975
5211
9012
8969
8974
14683
11917
11060
9412
11263
8897
8195
11969
7371
7676
8626
9540
12374
14248
11972
13151
9398
8339
9506
7415
8963
8992
9492
11531
7429
14879
11502
8569
9304
13445
9486
17154
15562
7380
7382
10305
9490
9183
1868
9574
7433
13492
8931
10616
12706
12628
11769
9434
12009
6000
9364
9672
9304
11784
9399
6680
10727
14584
8985
7369
12843
5822
8937
9289
11402
9223
9005
12360
7437
7415
13399
13594
9059
5798
9058
15289
11582
14061
14044
7352
13851
7464
9330
8840
3621
9443
11615
10176
15340
6214
9263
8818
9497
9431
9525
7370
6386
9475
8370
9074
9156
11136
11558
15509
9982
8777
12937
9785
9481
10212
12529
7305
9928
13882
8901
8927
11595
13692
15569
13751
9457
10798
9161
8943
8985
8892
9433
12044
9059
12839
7324
8950
17464
4632
5241
4898
9556
8916
9384
9079
9448
9245
8232
9650
10437
11635
7366
7427
11751
8908
11674
7284
11551
9577
11711
6171
7686
9547
9009
9522
7355
9120
8378
11669
11893
12638
20165
8330
8059
16962
12917
13383
7444
12008
7432
5008
7365
8221
7381
6274
8816
7349
9544
1587
7563
6972
8933
4952
8958
9519
8982
9330
9318
12215
14021
7370
9538
11495
9591
9341
11077
11505
14960
9605
8952
9384
10501
9123
9512
6981
7332
7513
7393
8986
11601
9350
9443
7271
14945
13738
12462
4894
7476
9514
7639
9500
16603
9312
13781
7433
7352
6920
9476
10616
7845
13539
13983
15841
7385
9445
11246
8927
9091
4793
7475
13566
8858
9252
13071
9332
9626
9435
9523
8905
11951
13971
13630
9396
7318
9304
9032
11473
9282
9401
9621
12008
14964
8945
13395
8519
9455
9478
9592
7518
12828
12386
9462
3604
10463
11639
10011
9006
11593
9349
14092
7266
8936
9494
8382
1921
9318
7390
4996
5198
9408
9386
10259
9066
9405
11524
7387
6286
7562
16254
7398
8187
9499
13662
7325
7366
12718
13867
7473
11717
9093
9761
9163
12821
8967
9339
5035
10587
12402
9535
13547
9135
8922
8932
13578
15024
5042
11851
5706
5038
7343
7428
4339
4900
8995
7440
9368
5270
11921
8697
7328
9583
7457
9513
11809
9262
8889
9089
12419
12066
9527
5460
18817
9447
13216
15401
10649
8989
7785
7784
6495
9381
7376
9354
9522
14187
7338
8878
7320
9512
7485
9462
7512
7380
14946
9011
7467
7561
9029
9390
4817
8867
8830
8944
13707
12845
9432
9445
12124
9334
13733
12446
8890
13122
11979
11866
9411
8996
9564
8964
9633
9091
6420
9301
9485
15936
8291
8909
9468
16229
7818
11676
14100
8864
10842
7512
7456
8240
11152
9585
8939
9635
8610
9446
11753
7390
13708
11650
8398
13718
9482
9525
8899
9481
9393
8944
12794
7808
9996
7882
10020
12138
10923
6063
7568
11450
8290
9546
10998
9384
6450
13177
5269
8553
9003
9639
13687
7794
11756
9419
9963
13673
7388
13519
5764
8933
1894
11987
10268
7341
9001
11602
7490
11654
9224
8949
8792
9315
7365
7578
14044
16833
9486
8933
7486
7417
11631
14954
7366
13509
14315
8867
5635
8972
9249
7392
9570
14354
11850
14311
9482
8996
8928
10164
10445
12673
8952
13612
8861
6440
14299
9355
9518
8980
11729
13026
7466
6194
21341
4828
9574
11893
5891
9419
12088
8107
6405
11753
11050
7951
7454
12268
9354
8882
12841
9013
11402
10921
5788
5242
9425
13965
9497
13824
11524
6255
12203
13680
9498
9656
9393
9357
8860
8962
14121
7357
7395
16019
9849
10814
9934
9409
7452
10181
13097
16387
7542
12324
11835
7311
8922
1976
9492
9454
8663
7827
9701
9007
6485
13944
7294
9059
12288
11648
8900
13899
9514
9337
9174
9416
11466
8695
7373
11583
11815
6818
11492
11564
8928
7365
8903
11756
9407
11452
14785
13727
12321
9492
9652
14350
9331
8924
7392
2789
11766
2868
9430
8878
9515
5368
12734
9321
9525
2160
9032
9132
9486
5778
9087
13615
8905
7036
11505
9355
13461
7511
11720
8297
6607
9480
9362
9332
6492
13779
8690
5041
7402
9537
9402
13701
6942
6716
11589
5085
7361
13453
16257
9352
8523
9332
9501
8137
13833
7512
9587
9481
13153
8932
15200
8802
9206
11770
11179
8326
8883
11869
8998
1883
11141
8511
7361
7521
7306
7948
8529
9478
9300
11446
11420
9482
11971
7820
9527
9523
9587
5546
8238
10359
9552
13572
6000
12029
4191
7919
7458
13988
8867
9238
6210
9405
7365
7358
11822
8881
11827
8940
8875
12769
8397
8939
9559
9532
11793
8900
13700
8893
15407
9511
5173
4993
9524
9138
13078
12357
8939
8902
11257
22612
9466
9491
8721
10676
9416
10495
8984
8893
8872
8995
6448
9606
13622
9458
9009
9458
5506
11412
8536
17204
6797
9533
9502
13667
8928
13857
7155
9556
14158
15058
9712
13507
1547
7426
11553
9500
11198
15688
9525
8685
9001
8935
7373
8950
7185
5114
9435
9375
9171
11466
9411
9535
12690
9335
9348
13485
5367
11827
9599
12663
9495
9827
9466
14055
8931
9540
8908
13768
9523
9343
8940
9420
7328
8479
9413
9012
6431
4020
8836
6194
8959
5313
9026
7383
9526
8095
8659
9429
8901
9538
9673
8942
10801
8970
9425
8908
11934
8894
8935
11727
9459
11817
9637
8544
11168
9527
10867
9328
7206
8863
11197
8980
9214
7942
14153
8948
7730
7427
9323
9479
9481
9524
12470
13675
8960
8626
8995
14035
17514
11756
9397
8233
8703
12475
14038
20166
6061
11600
14252
13705
14018
8914
11925
9488
6178
7342
8264
9477
13764
11646
9411
9465
8872
9535
13988
9506
8960
1869
11195
14140
9409
8965
9437
8917
8998
6487
9516
13884
3110
6488
8951
5839
9169
13723
9530
13681
9576
8994
8951
13380
16315
7444
14943
7361
8988
14567
13631
9463
15408
6592
9428
8565
9442
5058
5867
1400
14290
9005
10367
11761
9478
9504
8340
9366
13536
7463
9416
11767
9351
9294
14798
9268
8948
9437
6386
9328
14213
8943
18114
9599
8982
8924
6707
14021
9492
6198
11464
16590
8755
13449
7511
8907
12127
1815
9565
13118
8875
8923
8848
8937
8975
9989
5619
9457
9485
8965
9470
9493
9476
11272
7362
10720
9486
11718
14017
11263
14092
11450
7313
13647
9378
8927
7327
1882
5288
6352
9446
9279
9483
11536
9491
10365
8834
7429
5820
8926
13498
14297
5298
8267
7166
7791
9460
8680
9346
2415
8949
17204
7433
8829
6912
2809
9530
9479
6381
5379
7371
7551
6372
11276
9158
7511
9568
7406
7414
14010
10196
9467
7362
7297
7480
13652
11862
8882
15994
7292
6417
8832
8830
9527
14611
14792
9079
8830
11248
8913
9045
11401
11407
7386
10477
8188
9287
9045
8898
8922
14532
8864
8812
6419
8939
16269
7282
8924
7455
9701
9525
11719
7415
9355
13834
10456
10687
11879
12349
2821
10613
1162
5830
15116
9398
9368
11756
9507
8890
6960
10615
11323
9334
16439
9086
8428
5049
9477
8623
11635
5411
7486
7398
10391
13323
13953
9545
9545
9031
7396
9223
8960
11733
9482
9521
2404
8952
9676
16457
7463
9477
7437
8371
7328
8988
18862
8793
13822
9876
13759
8915
7377
13318
9500
6406
7384
8918
12807
7439
11706
13706
9478
8955
13393
11760
8409
8297
10936
9424
7386
2766
12735
7796
9527
9504
8744
9297
7620
13460
10336
12524
8961
17218
5190
2758
8696
8509
9508
11248
8971
9473
9002
11705
19400
8959
11624
7297
12954
12158
8912
13703
9308
10366
13644
15125
7661
9064
11733
8999
13812
8113
15011
14158
10334
15208
8886
11745
8959
11408
12921
9514
9271
12778
11744
8916
9452
8977
8929
7322
9554
10415
11144
9008
8938
9477
6176
9424
13183
9318
21743
8079
7947
8918
13713
8943
9000
15398
14120
16890
7396
8718
7410
9006
9604
9016
14978
13729
13582
9359
8964
9510
11393
8343
13491
9350
9564
10646
7995
12265
6997
9485
7546
9590
11581
11557
8984
9722
7513
7450
9067
7752
13244
9507
11591
4235
13694
13856
13654
11262
8969
8953
8952
7297
7549
5353
12316
14016
6118
8943
13863
13461
5210
1869
9299
8210
8913
9484
8266
13548
11513
5460
11644
13904
7288
7713
10554
5353
9333
9401
11119
11248
13525
14219
8101
7566
7699
6125
11635
8855
7389
13697
9591
13290
13925
7366
13940
7378
7276
7381
3587
10348
8691
7661
12142
9684
14071
5379
9442
8891
6026
9467
7322
13556
9287
11331
7357
8954
7273
6016
7392
11695
12389
11280
9197
9001
7426
8994
13724
8390
11593
9453
7363
9627
8973
7450
7459
11723
12278
9320
8113
7713
14971
10496
9350
7574
7303
8910
13337
6431
13739
8948
11199
8913
9369
8306
6163
13712
18284
15598
5199
6913
13481
9895
8892
9507
6796
9522
6840
13550
11871
9357
9341
21028
7339
8516
9217
7764
6877
14092
13852
14970
7365
15581
8939
7460
8098
7364
8989
9075
8247
9475
9521
7439
8986
9862
14931
13702
5037
8477
14492
9516
12000
16546
9293
8412
9426
9572
7351
8439
9459
15952
11671
13706
8942
8899
6847
6933
11267
14938
8834
11540
8921
13686
10696
9229
8041
9015
9631
8913
13657
9412
7278
7948
7864
12082
9506
7397
9565
13810
13800
13645
15048
7813
9139
9455
5273
5654
13689
8175
9072
9532
7292
7344
9438
11230
7272
3028
9658
20404
12819
8911
8528
13844
7484
12034
8859
15014
9535
11854
13422
6915
8957
9349
12393
7467
11619
9243
8911
7372
6748
7404
8889
12008
7964
7755
8448
13778
9947
9531
11796
9431
9486
9346
8476
7929
11792
14152
7528
11673
6831
9863
9352
10188
7362
7574
13815
13736
11550
8967
7907
7322
8579
8143
7033
16862
7944
9542
8115
11199
8806
13464
8853
7234
7445
13312
12855
9237
10766
9939
9479
7365
10235
11655
7946
7380
9939
7366
9943
10419
15052
9407
9339
5453
5177
7112
7707
7470
9503
9060
9436
7373
8964
16329
7380
9429
4954
5647
13639
10808
7939
9398
10205
9513
11436
8934
8980
11794
7212
12408
9593
15399
5879
7512
9842
13764
8945
3619
7449
7463
8240
9564
8783
7489
7490
7431
7379
10421
7413
9613
9390
10962
8889
9593
8994
10317
9396
6866
5681
11121
5773
9377
7382
17763
14977
8313
13831
9524
8322
9524
14385
11617
9639
9407
7437
14923
12578
11675
14519
7512
7341
15547
9931
7307
7390
10384
6006
7321
8909
9579
7510
12786
7344
2080
8970
9676
9415
13701
7833
7337
7335
7268
7434
4723
4688
7822
8994
7991
7344
14091
4331
7403
6508
11741
9406
7453
11455
11562
6394
14875
9552
7865
9386
11778
8881
11147
9343
13862
11703
7301
7373
6513
9616
9383
12714
13537
8940
9623
7492
7455
7757
13718
9500
5587
5997
8820
7476
9898
10687
6998
10106
11511
15005
8955
4269
13967
19439
9300
6917
7027
17833
9607
7342
9485
7342
9467
7405
16831
7763
9556
9811
8567
8966
9537
4835
8985
8277
7490
5559
8122
6329
11907
12886
12305
13155
8927
8074
10724
9380
7376
9208
5295
12189
13434
7359
11372
11307
10061
13692
7514
9856
9342
9349
9483
3183
9612
9548
8339
9695
9264
8819
9376
7458
14159
7396
7391
15022
7361
8971
5401
11856
9282
15609
15267
7327
6842
9464
14940
9533
7984
7352
9560
18692
8875
9430
11487
15013
7349
7411
7387
10053
13798
13909
9521
11660
9501
6578
8148
7317
7100
9347
12342
9493
7442
7400
9473
9087
12346
14312
5056
14986
9503
14033
13621
11332
7432
9479
8884
8869
9052
9403
5985
7422
7467
11390
7571
11760
8418
5170
7505
7334
7469
9674
9530
7382
8017
7327
6815
13679
9545
13599
7362
13379
14796
9418
16638
14980
5850
9406
2065
4793
11508
6667
9193
7338
9485
8834
12324
7316
6454
10210
9437
11674
13402
9426
9399
9287
8460
9398
7320
11543
13576
7319
13566
8926
11421
7332
7350
7459
7294
7453
6569
9410
11299
5645
5408
11635
7455
7733
7378
9990
11901
11447
9777
11651
6479
9702
9651
11520
10720
13250
8187
8089
7395
9360
8897
9294
8192
7322
10176
5848
9281
9596
7472
13675
7331
14032
11903
13685
7755
8022
10839
14027
7862
11311
9611
7344
9506
6968
9525
9631
2566
7474
7175
9463
13479
10252
8103
4631
7398
7953
9490
7328
9553
7314
7468
11331
10221
10324
9889
9076
9559
7547
7092
9409
6842
21672
7424
6841
7462
7449
7496
9185
7649
7386
7456
7295
7548
6820
9526
7415
7397
7659
9633
6867
7365
7809
6822
7316
7961
6840
7571
5418
4671
6847
6830
17592
6748
9401
3980
6833
6829
9418
11767
11535
10746
6865
9454
10226
12956
6826
6028
7469
6696
9565
6889
12528
10051
6835
4811
14945
6776
13540
7415
7454
5916
15086
9490
12840
6875
6863
8965
9854
13720
6474
13867
12870
12766
8286
6018
9618
9594
8917
9602
9555
22484
3237
12278
14111
8922
7699
7243
9570
11454
11982
7507
14322
7264
10330
13628
8890
6823
12727
10353
8365
9443
9550
13712
7200
7500
11548
8117
9797
7395
7569
6844
11510
9112
7367
7650
14203
7516
7373
8378
7337
8145
9012
7825
9367
7488
12060
7474
13810
10879
13581
7514
14952
8554
9686
7531
9354
4953
12437
16443
7289
7375
9490
10873
9621
8653
7428
7341
7364
9685
9544
7361
11527
8896
5211
9570
7388
7380
6606
7465
9604
13696
13385
7509
11721
9593
8326
11720
9581
9614
7453
11268
11501
7395
7639
7525
7799
7440
7368
7439
7343
7446
7754
7410
9597
9664
7308
9616
8930
9010
13699
9462
15035
15486
7419
7356
11647
11109
7420
8364
10968
9510
7398
9378
14903
7416
11861
10574
7393
13724
11412
11690
9556
11464
13703
7371
18908
11997
9561
11549
5208
7820
9504
7438
11768
7511
10738
9575
9410
7414
9248
8957
7520
11027
7159
9513
7844
11519
9050
12044
9556
9624
7367
12846
9169
9310
7365
9535
12355
9330
13811
6876
7316
9298
6877
14999
9504
13712
13597
8997
7357
8979
7344
10741
7334
9566
7479
9441
9357
19426
7462
9503
7415
11682
13700
13658
14428
11572
13516
13907
11667
11074
7437
6899
7439
7439
9026
9448
7362
7201
9518
7305
7448
7320
7315
9367
8071
7520
9390
12310
10980
7414
13926
6610
9493
7285
7404
9477
11272
16933
7365
8942
9983
9088
3194
8500
5356
7372
7523
17267
7469
14023
10241
14971
12033
13736
8075
5304
7315
7440
9337
7395
7413
9547
8035
8298
10065
11706
12352
10588
9409
14779
11310
7991
9486
11306
7303
8330
7369
7468
9483
14991
7323
7413
9469
14896
13673
10924
7447
7155
10171
7394
9498
7531
8887
9549
8475
6777
18547
9437
9573
7784
7525
7376
9284
6839
6126
8071
9462
11484
13788
14958
7393
9352
9531
12059
8909
7559
9319
15759
7261
9651
6792
4556
8972
6448
7788
9542
8485
9445
6725
8457
9518
14662
7298
10407
9524
10329
11655
13689
7863
15420
7876
7450
6785
7319
7369
7460
15004
5766
8597
9484
8654
23162
8207
7518
11855
11442
7254
8944
9675
6502
6797
10904
14240
11790
13730
15579
5243
9571
12774
7923
11622
7382
9558
7350
8274
13414
7393
8983
8903
7340
7256
9415
6673
10258
7316
12484
14930
9348
11737
9547
8387
9603
8795
9543
9438
7317
10657
9560
8942
8708
3238
9625
11933
5558
7541
15235
9519
5232
14981
7447
2807
14989
7959
14082
8498
12935
8816
13704
12211
7358
7487
9584
13730
7379
7397
10226
7317
11623
8363
15000
11611
7485
15015
11329
16107
14964
5488
6849
6844
8912
5311
11423
8060
8060
8896
13714
9471
9471
5169
7850
15316
14306
9346
14790
1657
11051
12025
14971
8990
9211
7442
10074
7364
7960
1473
16482
11349
9503
13589
7333
12701
7300
7804
7297
13644
9389
10032
11754
7839
14209
9063
12693
6824
9402
13737
7695
9457
9544
9565
13808
7316
7600
12732
11379
10185
5814
6035
13674
13674
13569
7186
7428
7443
9520
7381
15054
8082
8062
6376
9334
7297
9405
12144
7368
2400
8906
13817
12171
7208
14403
7350
8199
9483
7460
8324
8881
8637
15489
7243
10998
9412
10281
7984
13650
11575
7480
9604
8953
7384
7431
14719
8903
7435
9395
10171
11118
11560
9503
8771
15029
7417
7892
7515
8905
3236
7464
5495
13221
9753
4992
12544
18478
7395
7371
7374
14033
7250
7350
9591
7052
5835
12008
9649
13376
8908
13561
14768
9665
10957
7418
8269
10419
11586
9582
9402
5500
9563
7424
5804
2196
13960
8528
9416
7345
8119
7240
9566
14163
10793
12220
9046
16547
11562
9560
8639
7445
13708
9416
7514
8164
15402
9560
6838
9759
7391
7348
9855
11145
11367
7365
13659
7356
13089
13985
11935
11622
1777
5342
11370
8960
9073
12980
15882
2757
13174
4224
18453
8990
10855
10829
13422
11783
13747
11934
11455
8097
8914
11439
7364
14969
9640
11988
12585
8006
7518
11636
7452
9651
9405
9625
7488
7863
6409
15573
5078
5384
7437
7112
16770
13772
13813
5425
8887
8897
5651
14415
9388
15000
5833
6882
9368
9472
10191
8406
9119
10186
7287
11760
9603
7972
7306
7435
14768
7374
13849
9347
9551
9478
6231
8442
7134
9484
15548
9395
14976
7351
7360
10972
12430
8985
7016
7420
12703
3619
9435
9523
14145
11524
11400
11311
8936
4505
10660
9523
7308
7354
9152
9158
9539
6545
7315
9384
11493
7450
7330
9343
7853
7374
8981
9278
7300
9556
8042
9214
14997
13706
9402
14122
9594
11660
14094
10241
7800
14979
6209
7307
11417
7365
5120
10433
13920
9627
15005
9548
14933
13703
11601
9515
13655
10397
9334
7502
12819
8965
3228
8791
8226
5128
15373
7362
12537
7844
7859
12444
13947
8165
7346
13910
9526
6841
11299
7390
5126
8957
5209
9394
11634
9505
9284
8905
7958
8316
9516
9513
7343
7400
8951
8918
13893
14972
14926
9887
8507
8786
8984
7857
4667
12518
9497
10949
7413
14046
14297
12124
7583
10359
11358
10366
7767
11446
9384
8919
8861
13679
9587
10670
11014
8201
7391
12832
14210
5978
11707
9519
11405
14365
9315
11573
11996
9151
4971
14112
12644
9567
8687
8888
11800
7168
9375
7363
7339
9495
14205
9416
14977
9442
13933
8010
5301
6847
9546
7345
5321
7312
9382
10783
15526
12712
5047
9384
9440
7349
10187
9326
7353
8799
7660
9390
13880
12751
7537
9552
8952
13601
5803
9064
11611
7401
7457
8055
11544
11840
11308
12086
9644
13989
9610
9046
16227
11673
13708
8217
11857
7406
7347
12830
14976
8977
15557
8971
5136
9348
13426
11407
13691
14269
13657
3930
7373
11624
12336
21896
13703
9383
9131
7480
9399
7801
9130
7618
9429
12143
9187
9590
9296
17374
8433
7455
8868
9469
7427
8581
9261
4933
8964
7457
11670
9391
7876
11734
9466
8316
9385
10014
8188
10405
14911
8177
14915
7402
12772
7315
7555
10113
7304
8373
8358
14638
14018
9139
11510
13738
11806
11723
7783
17968
7432
8498
9564
15967
7025
8607
7318
9411
9538
9665
9557
5505
8877
8881
7415
9400
7724
6489
9178
13450
13692
8917
15170
7789
7553
8757
13332
13362
5310
8783
12933
9479
3422
9555
9462
11273
8913
11387
8043
6639
7721
5708
11570
10317
10414
9396
9452
7393
8123
13637
12436
13428
7358
7444
9525
7386
8016
2389
9545
7802
7770
11498
13604
8926
7094
6784
7358
7426
10384
9110
13677
7390
2389
11465
9125
9359
15670
9333
9405
5082
9578
10095
6106
7284
4796
13892
9429
13774
14030
7357
11909
11769
8217
7620
6030
8930
6262
11771
14517
11904
9179
9038
7357
13096
13630
8913
14012
5188
8650
11102
9338
9362
7352
4843
7348
9290
4764
10344
11987
10150
9446
7803
9615
7429
9473
8760
13712
11559
17265
10262
10163
8948
7835
8915
9427
9411
8944
8812
8899
7511
13870
7356
7354
6130
1883
16387
7398
9137
9526
7778
11591
9544
11479
14134
12234
8987
9636
7393
7939
15266
11611
7791
13817
14223
9320
11783
9665
9435
7372
5365
7530
15961
9685
7462
7513
12614
12602
8715
6115
11639
15467
9306
6208
11558
8968
6971
7747
9148
15004
9301
9328
13922
8889
10686
7979
9505
8944
8117
8980
9554
11903
5764
11699
6746
13521
13719
10331
11700
9814
7293
13576
9523
9314
8323
6489
9515
9391
8943
6093
9355
8998
12492
8256
11191
7460
6808
5225
8916
5104
13288
8131
7482
9086
9408
9469
9568
4970
9403
13278
8958
5949
11578
10555
9360
9020
11981
9489
5470
13625
9343
8864
9442
9878
4482
10299
7434
13169
9538
8958
9002
7012
9447
7412
5298
9324
11591
8961
8169
9016
9366
12736
11995
9452
6462
12087
12749
9330
7980
13889
9422
13808
9542
8968
6433
16349
9540
11730
7458
9257
11643
13450
6633
10814
7838
7964
13865
9598
6072
10350
11280
7488
9521
11019
8917
13680
7376
7376
10266
9200
8944
8947
13654
9097
14850
11437
8959
9583
6414
13688
11775
9473
8360
9428
14008
11583
7914
10536
12238
15608
9311
9466
8957
9774
8976
9511
13794
7530
11745
9260
9436
7433
13847
9304
9363
9672
9535
9520
13195
1840
12087
15630
7511
13659
10531
11252
8875
8977
13238
9551
11115
9013
11469
14592
16154
7279
8993
9520
8938
8982
9465
13370
15442
8977
9465
11838
13935
12265
13812
7944
7511
6419
8944
6494
5443
10336
14609
20977
9399
11625
11648
11527
7780
7586
13387
7766
11371
9393
9597
9475
13890
9400
13436
6890
8940
9787
7398
11457
20526
9663
13848
12331
9545
14272
14191
17188
9203
13617
7417
7416
8950
13706
12148
11116
13861
12404
5475
8988
4652
3172
8269
7346
5311
9534
8863
9105
12777
9431
9407
9483
17454
8051
11805
13934
6941
9192
9495
8247
7484
12971
7352
11027
8942
1716
12820
8939
9595
15382
9157
8989
8091
9585
14008
11742
7358
9336
7309
9486
3139
3169
8914
13717
5330
9703
7396
9013
7172
13579
9469
5410
9450
9080
8634
7385
9469
11914
15390
5087
7574
14015
7992
14804
9541
9438
7398
7397
8823
9967
13695
19961
8181
10168
7373
9305
9246
9588
8943
9517
1595
8336
9490
5967
14094
14119
10595
8859
11651
14074
6625
9469
11703
9111
13922
14098
14337
9442
9525
12100
3171
7374
12334
11484
9465
7512
8886
12267
4420
9721
11531
12765
9558
9286
12098
8914
6222
6849
9156
9398
8815
6430
12780
8857
13508
7998
9475
9526
9579
9304
11137
7492
11970
7681
9336
7515
8326
10340
9531
8936
11772
9486
7408
7557
8455
9782
13926
9347
11844
11580
11915
9441
9418
6975
8791
15279
10321
7355
15113
7375
10089
13645
7513
7796
7355
13356
7340
13814
8878
8941
6040
8679
8965
20958
11871
9511
13690
7511
11278
15580
13032
11502
11234
11508
7526
8477
9592
9361
8889
7578
9619
12971
10097
13487
9371
12712
9550
9333
11201
12742
8315
9453
1576
9519
9103
14184
9717
10132
9446
9428
9257
9267
8634
8508
13540
7430
12089
9508
7369
9114
8985
9443
8914
8174
9531
9460
7398
11281
8019
9305
11790
8858
11230
8669
8901
4751
9246
8965
9525
9460
5397
5470
7371
7421
9429
6953
12381
1842
9491
13032
13833
9700
9270
8937
10958
9380
6194
9350
9470
13852
11762
6553
5463
10660
9631
22920
7362
17248
9203
11689
6658
5536
9511
9464
7832
7428
9517
10271
6781
9473
9545
9323
8990
13656
13094
11699
11309
7465
6393
8900
9399
9579
8963
13706
11328
4891
9369
10663
10707
12789
13860
9523
9512
5833
5237
9562
11762
9350
9546
9491
7324
13518
14973
13702
5817
5782
5490
7364
13628
13570
7345
8911
8955
14926
9221
7540
10600
13718
6490
8922
9302
7623
9405
9483
8959
14163
7448
14565
11767
5184
8909
9928
9289
9318
7498
6184
9206
9595
8993
8841
9536
9048
5499
7139
12280
8988
14022
11195
9436
9021
7500
8887
9458
9304
7300
9644
11093
8783
9586
7487
8920
9043
11936
8940
9389
10133
7494
8975
8898
8947
9439
9046
8934
8931
9294
7738
13981
3757
9450
9277
13700
9582
8790
7920
9786
6449
7811
8913
9474
5331
9825
8926
12312
9032
9439
9425
13883
15756
7060
8977
11561
12778
8171
9554
7511
10247
5440
7462
8771
9431
10912
13907
9439
2098
20996
9480
7334
9552
13948
7394
7444
9541
9533
9449
11000
9527
9364
11280
8978
9518
7490
12793
9122
13994
8668
15006
11757
9537
9387
7785
7372
9352
6657
8874
6915
9304
12434
14094
20256
8960
3776
10698
19924
9522
2176
9838
9493
11911
9506
7336
5902
8839
8970
13740
5764
9541
8988
10443
9988
8956
10939
8939
8987
10832
9334
7406
17941
3839
9765
11001
11655
9001
9401
13660
16786
8921
13701
7353
9291
11604
15001
8967
5718
9471
13537
9473
9476
8958
9423
13833
14039
7818
8572
13722
2858
8938
6490
6373
11320
8887
6464
8929
8902
6020
14916
5826
7630
7757
7740
4262
9478
7979
7364
11752
8876
6235
13790
8940
9499
9488
11274
19551
9528
7362
14103
8968
9289
13073
5933
9477
13991
14002
11854
11580
13925
8933
13488
12016
6369
9490
8915
7031
13662
10191
7281
7710
7553
7313
9792
15039
13027
4885
11710
8551
9254
9531
9376
9469
9101
12309
7365
7183
11704
7448
13625
12093
13537
13501
13700
9044
9522
7901
8986
9553
11731
10537
9755
5516
9348
8850
9491
8989
9519
8864
8939
9857
10883
12042
6895
7511
9522
8685
9544
13611
13229
9695
9473
7361
8979
9306
9403
8356
7571
11691
2300
8981
9435
7384
7043
11775
10214
8999
12824
8926
7447
8848
11753
12778
9526
9513
13750
13278
13530
15519
9539
4248
8891
8947
9407
13197
12067
6841
7512
6647
6852
9416
9455
10713
8885
9523
9292
4760
9401
8111
8271
8829
11854
9718
19209
8930
10409
8938
9487
8927
9458
7395
9553
11180
8950
12651
2800
12223
10891
9407
7334
17090
11609
8891
9533
9531
2144
8648
9501
7478
13659
9008
10548
8907
8920
10220
10239
14922
6508
9519
8624
9559
7788
9342
13404
9017
9450
7507
9522
8918
9114
11601
5027
8996
13705
9354
13658
8927
9516
13742
8938
8461
10474
10711
8890
9500
11769
8817
8959
8214
9136
8959
8945
9493
12886
5116
8963
9529
13960
9353
9523
8829
13880
5446
13872
9435
6425
1574
16172
7963
9333
11756
16931
8598
5352
8931
10593
13803
9541
12110
7424
9371
11781
3554
13762
9477
9468
8031
13693
9196
11410
13884
8275
3048
9442
9337
7245
8830
9628
6771
7447
5460
6890
8879
17025
9066
9616
13551
7638
8920
4287
8928
12682
7650
13817
9352
7726
7811
14592
9486
10100
8930
12086
8985
14033
9331
9442
11288
9294
8846
9049
8904
9325
8959
9518
11806
9488
9482
12409
13905
8183
8997
7939
11763
9385
14036
9539
9846
7564
11782
9315
6387
7421
8958
9466
10547
7391
7380
9063
8842
8997
8476
9406
9494
9549
9474
9456
8946
9385
14035
9339
8928
9006
8924
16724
8692
10552
9001
7440
9905
11996
7399
8959
16707
9246
9611
8915
9469
9510
9360
9529
7830
8492
8960
8161
7464
8951
9425
12303
9456
10522
9545
9092
7347
8961
7258
8935
8931
13951
13010
9294
17246
9020
8725
11838
10645
12089
11927
9285
7353
11194
8886
8769
14074
5496
18958
8927
13760
12661
12147
10321
9379
8258
8418
7384
10239
4722
8936
10713
6820
6507
7363
9513
7354
16481
7395
9146
6066
12146
5446
11518
7345
13661
9489
7339
6860
9463
9426
12408
13551
11962
14282
8954
11333
8941
5342
12610
9126
11288
6247
11512
8925
9123
8888
12625
11293
11618
11562
5245
7120
7809
13833
7351
5208
11651
9318
9053
8917
14023
11649
7021
12082
8068
13772
13809
9454
7012
9518
7471
9490
9979
8073
13772
9289
8923
7841
7292
9486
8921
9227
18062
9209
9437
9381
9333
9964
11208
9079
13516
9102
8122
9459
9459
11692
11533
9835
10830
13017
8852
9548
11204
8961
9394
9398
8855
9085
9477
13733
8973
6432
9001
1310
7314
7721
7980
17861
9579
8726
15933
6454
9431
9130
7802
11631
8462
9477
8610
11577
9087
17263
7892
7382
9774
8909
14960
9140
7789
13502
10322
12809
8908
16321
9491
7495
11266
9262
13625
12603
4071
9541
7510
8251
8984
9807
8079
11734
9537
8885
9677
8972
8849
7335
8031
8812
9333
12780
7337
7379
11912
4579
11619
9445
15858
7303
13071
8945
7437
13769
5416
9679
9082
14332
13210
11578
9008
10350
8966
11420
9542
9455
11935
7317
9523
4939
7891
8133
7849
8056
15776
9585
9482
7453
11210
8398
10088
12030
9614
6554
10144
6208
8990
9513
9480
9477
4883
7312
8364
8960
7510
8997
10732
5226
5375
8283
7835
13299
11765
11191
8903
13683
9470
10326
10195
10765
9462
21048
9465
7396
8942
9369
18562
7379
7846
8870
17423
7836
9536
9398
9001
9532
9377
9407
8963
8945
6845
15534
7821
9730
11267
9537
10170
7355
10304
11231
6798
8845
5207
14054
9132
9520
11509
13856
9447
7434
11144
9450
9316
11385
12713
13962
11734
6115
9329
11626
10218
13704
14924
7409
9442
9817
8406
9484
13686
10497
13335
9363
10067
9388
13643
8897
9032
8209
11627
9400
11254
8982
9399
9013
17469
6844
8929
8210
8188
13809
11880
7456
8770
7375
13687
7421
16203
14272
13662
9459
7346
14245
9270
9222
10150
10032
9150
10232
11316
11595
6390
7374
11602
8671
8978
9517
10057
8839
15374
8007
8365
9711
8892
14319
8943
6452
12804
15527
4531
9405
9546
6869
2130
7285
14305
8401
10604
9345
13767
8314
5517
9653
5653
11766
6261
12091
8563
12288
8941
15049
9454
7386
7325
7909
3305
10039
9474
7391
9561
12401
9487
8237
9015
10485
13669
13692
9393
12799
11607
6491
7426
4955
8928
8915
9166
9731
21883
13402
8241
9474
8729
7526
7716
8740
8686
8244
7325
8474
8867
9605
12600
13760
7345
10367
7938
8973
9527
14870
9399
10221
7806
8428
7436
11244
7872
8616
7358
9503
11562
8416
9303
8871
7152
3486
9146
8193
7371
13454
7296
10206
9337
9411
9321
6141
10210
8147
16647
7450
7038
10954
7447
7157
6910
11847
7293
9518
12269
9176
7405
15812
8927
8704
9490
8926
10061
7509
10157
9305
17406
12769
18911
7465
8459
8918
16957
5415
13161
6818
8211
10120
6852
9100
6723
9007
12101
10174
7360
7194
8884
15575
7567
11970
7268
8304
7480
10761
6414
9007
7814
9599
8938
6949
14949
14361
9177
11758
9165
7348
7455
7375
9996
7400
7387
7430
9187
9474
7359
8817
10148
7375
7472
13635
9429
14031
13233
9236
9257
9484
12145
9216
11218
3178
4552
6116
9409
10094
15044
6049
9471
7286
9377
8895
12502
6948
9397
13673
11674
7410
9390
13539
7446
8223
7429
9522
11104
11357
11644
15046
7922
11668
9368
11897
9360
7355
6818
9433
9535
7350
13506
9436
6169
8898
7365
13695
7360
7418
9592
7855
9413
13828
12072
9310
5181
11320
9586
7325
7363
8953
1693
9379
9100
13094
7088
7595
11671
7430
8920
9592
14934
9596
8885
11707
1574
9397
13599
8278
15264
7789
8553
15019
15003
13828
10458
10393
8167
9546
4798
7270
11731
8814
5170
14955
7412
9546
8670
8838
8984
8689
13573
5245
13558
7269
8948
11491
13869
6813
9597
11310
5184
14926
5158
5580
6525
4879
15398
8895
6865
13693
14775
21051
7361
6849
9542
9542
12627
8955
14350
13560
7317
8863
8455
8206
11801
9361
9410
8557
9149
10765
9394
7440
11779
15092
9536
12018
6369
13734
7962
15572
9438
14019
14982
9248
9548
8846
7415
9405
7499
9396
8902
8926
3791
9146
7545
7321
9431
8123
14876
9348
7501
7796
8610
13644
8937
8871
8797
13640
9522
7283
9328
13950
14260
14031
8275
8773
8109
13697
9567
9368
14855
10909
11314
7338
17202
9381
9488
9486
9491
11646
15821
8512
13670
7396
14235
5850
7412
7362
7413
12109
13244
7423
7564
9532
9175
7408
7456
14874
7362
7451
1795
12064
13673
11942
13649
5053
17584
7427
10256
9628
8887
11723
9517
10256
6836
9589
6832
9510
22292
10217
11568
10559
15393
14215
13725
7349
7362
9559
4866
9402
7368
7445
9175
9407
9470
7906
9502
8029
9348
14963
7402
9521
9507
11683
7370
9206
11606
11120
9646
14207
7381
7412
7569
8866
7366
6482
6855
7388
10445
9654
10557
8479
14819
11932
15575
9391
9442
6660
9443
7389
7382
10896
8940
15034
8374
14207
6865
6710
6463
7569
7513
15027
7467
10701
7135
8119
9452
6883
9358
6843
6859
9478
11842
11821
13712
7444
9177
9322
6742
7274
4512
7454
8702
7453
9466
7374
9255
7321
7389
12369
9518
7377
9530
9386
10581
7413
8773
7292
7453
10518
9117
6773
9388
7308
6840
11431
9038
7466
7015
8096
10386
14038
9569
9396
7567
12980
7493
8327
6862
7381
6870
8620
10730
7412
8028
7412
8891
11488
7386
14657
11122
7567
9281
13302
7513
11587
14924
7579
9508
7043
7524
5727
13703
12767
14950
9325
9325
7385
7443
9542
7372
16212
8902
19534
7441
7339
7379
9363
7500
11708
11597
4346
8166
6871
11548
7443
14664
11665
7501
9003
15028
5336
7434
12783
8169
8870
15040
11302
7511
11499
14877
7433
7371
9272
5557
8126
7567
7446
7012
7378
7944
6838
9404
8995
15083
7789
13317
9982
7347
6903
9467
9624
8835
14903
5589
6711
9510
9475
14958
7511
6998
7392
14102
8926
7512
9344
11362
7397
8931
8730
7354
15536
7382
8938
12351
10768
8045
8920
9683
11963
9612
13801
9421
12220
7483
9168
4314
8985
7512
10501
11919
7362
15561
4719
7396
7379
9452
7281
14016
14206
8942
14951
7406
7367
5835
6915
9145
7333
11594
9172
7395
10188
7346
9367
8444
6815
9417
5132
6463
7332
14921
15365
9464
13852
7403
9491
7311
7398
7382
7313
3619
8940
7344
11902
8922
7363
9134
9734
9625
14104
7380
11720
9082
9404
6843
7410
9554
9635
11768
9428
8744
9543
13927
10468
11669
7398
9447
9468
6924
7723
9459
4884
14102
9185
13356
9425
8061
9322
9315
13686
8237
7343
10164
8968
11751
5244
8912
9609
10386
7441
11309
6306
9435
8773
9544
9397
12732
9103
15943
11744
6981
9474
11451
16848
7391
16849
7353
11878
9298
13454
9408
6500
7376
12479
5973
5838
7384
7449
6418
7573
9454
22314
7315
8860
8701
7346
12570
11362
11778
14939
10958
7934
12955
11047
7459
9469
7366
8950
7876
11586
13807
7542
9558
9342
15211
10024
11585
7394
7936
11495
10673
7310
11750
8940
10897
9410
8898
14313
6964
10648
14953
13785
13950
11890
11889
9523
7562
9672
13099
12063
9336
7436
6686
11751
8120
13395
1849
11556
14843
7512
6072
9521
4383
9603
9586
7488
14176
11923
14216
7965
9564
6945
6485
8992
6869
9185
11024
11516
9661
9259
12295
7923
7397
7279
7365
8900
5378
7909
7331
14680
9569
9565
6805
9227
12561
6775
9428
9287
5195
11266
13720
13676
7512
15555
7351
9602
7320
11624
15230
15230
9676
5231
5035
12483
7429
8077
5231
7556
10175
10441
7493
9369
7373
12531
10713
8920
7350
11293
8915
12222
8569
11177
9589
7463
7353
14960
8879
9557
10609
15396
7454
12280
14488
7139
14224
9011
15000
11785
8918
7411
9556
7291
11253
6896
11397
7446
8869
16195
8733
4793
9545
7396
7492
13904
9526
1538
9637
7801
9341
8932
6791
9365
11997
6245
11208
7365
7369
7647
7649
12835
11409
9363
7823
5614
9325
9450
9446
11793
8336
9573
7377
15561
8966
8882
9406
6885
11442
8944
3636
9480
7425
13657
6040
13035
7486
7817
11965
7437
5485
9028
11321
10904
9003
9353
1561
11415
9486
8992
9163
10343
15399
15222
12409
13330
8732
11628
12285
6243
8220
9205
8299
9263
7499
9453
5353
9395
7345
8708
12798
7360
13592
8823
11994
13354
7313
7506
9390
7364
13699
13861
9364
7813
8136
12921
12772
12490
11361
7340
7345
7779
12496
12939
4146
5807
9457
7374
9458
8460
8999
7233
8063
8910
7511
13643
11648
8937
8962
9538
11453
14804
5739
13373
13809
11483
12632
9222
8948
11306
13634
9792
9271
12315
7454
8446
13477
7343
9484
13720
16715
9444
7423
16833
6869
11745
14095
9279
8954
12085
6820
7810
6450
9338
11314
7384
8818
11537
13594
5207
11898
14293
8935
9470
10507
5240
13652
14099
8945
8863
8234
7427
7308
9541
11183
9487
11365
15398
8756
5610
6298
7377
7375
9136
7375
11568
7391
7859
9514
7357
7814
6071
9436
10229
13409
13382
11660
8904
14976
5474
9564
9399
10626
9133
13930
9535
9516
9457
15034
6392
7428
7466
13776
8379
15005
7385
9496
11754
11988
9286
8289
9453
22869
7942
11174
9510
7403
14126
8847
9420
13566
8396
7505
21153
6173
13868
8121
9557
13925
11728
11584
9178
5826
9410
7465
9437
8943
14244
9490
9024
9526
12574
8881
9519
8407
17070
9386
9424
13688
9116
7546
7366
7459
7356
15609
8005
7794
7747
13021
7345
9615
8960
7359
9488
13047
9353
9396
7289
9346
11633
7305
7382
9514
15572
7008
5551
11231
12321
9661
11785
13827
9637
14485
7353
8470
4881
13396
7406
1995
5820
12113
9509
14985
14326
9544
8938
7352
12189
7352
8985
13444
12427
12843
5113
7172
9405
9559
10525
9534
9178
5805
9055
5509
9585
8920
10468
7986
13643
6416
9565
2833
7292
10523
9161
7335
10826
10599
7953
8002
8680
8935
9423
14922
7459
8987
8901
12298
5266
7822
9717
11414
11468
6843
9517
7514
7001
9401
8255
4862
5068
7475
16670
8869
11219
14498
8339
7945
12082
8985
13671
9623
7324
13867
11644
5284
9236
9609
9482
9728
9605
8441
8885
14015
8870
7072
9398
7470
9361
8071
9423
9161
15954
9448
7501
9405
11487
13651
6041
9331
5405
9452
7313
11849
9293
14975
10761
8980
9370
9743
9425
16692
9153
9512
8816
9412
10554
9509
9603
9362
11753
9399
13650
8628
9080
8932
15487
6428
8145
11429
15586
13833
8469
9335
13926
8092
9054
8959
9447
6095
9318
6253
12507
4265
6233
13732
4523
13716
13709
17689
3051
10251
8996
9881
11611
7380
13735
7580
8231
4894
10047
9134
10249
8841
7366
11836
19075
9449
13245
8070
9583
12861
7471
8593
11813
9103
9823
8817
6605
10667
8947
8902
7370
14181
8249
8544
12099
9552
7367
9086
7420
9405
11756
12024
9483
13490
9636
9094
13874
14267
9548
7846
12542
12457
7827
11707
11744
11178
5267
11769
10731
9242
9521
7888
9483
11985
9518
13819
13590
12453
9538
9450
15044
9797
9007
14960
14026
8904
14014
8310
7446
8463
13413
13685
13701
6436
7695
12285
11611
9403
7324
11687
9630
12271
9080
22382
7486
7367
12472
13464
7068
8483
9523
7911
9506
11770
11787
8922
10693
11600
9405
7896
11520
8959
15018
7410
13849
5703
11542
7479
9871
7024
11600
13217
8972
9558
7791
10095
7458
9361
7361
11831
8965
11264
13533
10074
14695
7351
13569
9774
7339
9622
8112
7352
8947
7335
8985
8323
11327
7800
13354
13690
6206
11587
9610
11863
11451
8884
8972
13618
12296
7508
9517
7926
8102
13628
11701
15519
19092
7354
7821
12485
3422
17912
14416
7328
7449
9519
5421
9079
11319
9568
7426
13355
11580
12306
12962
7684
12032
13693
14577
14998
7367
7732
7393
14015
15023
13318
9218
6759
15781
1580
9052
14195
8929
5222
11210
9425
11533
5837
14944
14017
14929
9312
11687
13603
9371
11525
7298
8184
9388
14014
11428
8383
7381
9963
8704
7851
8938
10139
13755
13719
8272
10181
7441
9721
10444
11284
9595
7403
11768
11712
6387
14166
8411
14924
14366
15104
9280
7887
9438
9610
8928
6440
9347
7756
11180
9462
9524
13766
9476
8661
8940
7329
2022
12761
13620
9165
7344
13966
7382
14671
8311
7977
11787
9299
5468
9205
12514
7790
7362
7465
11699
10507
9672
9529
7879
14146
7393
8010
8018
7241
7405
8750
12737
12656
10519
9429
9663
13731
13559
5277
7409
7352
8453
8519
17473
8851
9583
11559
7952
7462
9030
11809
10975
10270
12091
9488
12595
14855
7368
9059
13687
9340
7291
7456
7471
7389
7396
9264
9449
11965
7711
8829
15670
13783
7439
10193
11503
8869
9453
7419
9365
9468
9390
7305
9459
8955
7428
7528
13742
7400
7542
9447
16037
6617
12706
10578
7396
9444
7406
8963
8825
13154
9679
14313
7415
8135
8722
10984
5834
8970
10604
11125
7032
14089
9584
13594
7346
10468
10468
13335
11997
11210
8883
10354
9633
10234
13673
13342
13589
12103
8095
9041
9465
9388
9522
8926
7178
9567
12655
6842
9528
9727
11983
5459
12030
11261
13746
16947
7153
7455
15429
9313
9443
5911
6851
15586
7396
5130
9387
7642
9489
8291
8962
11663
9466
8891
9545
10832
7002
8192
8942
7155
8929
9526
14918
9530
11681
9539
9076
7378
11452
15114
6189
5793
9153
14991
9561
13544
9290
11199
8644
9344
7432
9437
9003
8183
13591
5795
7243
9527
7508
13582
5198
13496
7415
11979
7335
15397
9401
9093
9323
9360
13609
9527
5190
8924
1819
6791
8716
9544
5475
12268
13643
4819
9406
15158
8916
13699
13580
13658
9519
13201
7302
9514
12312
13213
9609
9471
6379
8904
6789
8973
9416
8850
8881
10820
13805
9518
8321
11891
8123
13649
8926
9461
7981
12562
13623
6178
8997
13465
11665
7439
7435
9022
9513
8990
6481
11519
14776
7952
7500
8046
10067
11565
7421
22886
9270
6435
7935
9404
11657
13699
9519
9675
7066
11641
9352
13220
8883
13551
14572
8964
13588
9478
11593
11280
5739
7410
7843
9576
9656
8768
7385
12777
7305
7387
9693
5605
13668
6558
7422
12013
7384
4795
9462
9525
7327
14013
12297
9795
5291
13714
11529
9012
12424
8017
9438
7351
8264
10503
6983
7357
10014
11756
5773
13485
9510
7359
14152
13499
11277
9405
6899
7350
7337
9005
6429
8681
9590
11656
12103
14102
8951
7567
5209
5417
8941
6211
8378
9428
5394
8943
7022
7445
9279
7332
9531
16312
8937
8906
13714
9524
9302
8891
9417
10037
15569
10191
8969
9594
7900
13733
11724
10412
9491
13398
9523
9347
13529
13470
8596
13726
8909
9001
9523
7357
7188
7759
9485
8406
7364
7804
10724
13902
12268
8588
8965
9207
13636
6869
12001
9245
9465
11807
9615
7552
16047
12337
13896
9202
11316
10622
8992
15563
5790
2806
9621
12285
8065
9516
8997
9422
14193
12448
8921
12003
13556
9389
8611
14065
7319
6914
12408
9549
14617
7330
10711
9514
10009
9446
12760
11799
15509
7396
8899
11288
11537
9595
8924
13805
5020
13680
9306
9464
9492
6755
7158
13926
8882
14266
7039
7836
7695
9284
9558
9123
13566
7399
9427
9432
12025
8985
8253
9525
5911
7402
8800
14932
6855
7337
9393
9479
7511
8881
11513
12968
13888
6109
13451
13938
12250
11478
9522
8267
6902
9919
7796
8545
8938
9608
13691
11007
7524
7423
13964
8899
11782
8864
9143
13731
13914
4849
12830
8870
9458
9521
8899
8879
7365
7499
13454
7395
8965
12630
7697
9588
8918
14161
16419
2983
13680
8117
9188
9338
9505
9460
7835
8979
8701
7897
6227
11912
8917
13807
7490
10090
10104
7373
5784
8825
7285
7375
7365
9494
8941
8895
8979
8946
9566
13971
9535
7355
9021
7210
7725
8920
8939
8044
9105
9249
7297
9243
7817
9404
9779
11579
9425
9479
9254
9386
5555
7371
7331
11738
11904
9156
7366
11753
8918
13580
8902
14139
10606
9524
8911
8864
9467
13446
14970
7985
9565
13372
7474
8806
9457
7361
13621
8393
11629
9587
15992
9378
13335
7273
7272
9012
15014
9012
9454
7971
9933
9495
6188
9670
13683
8991
11555
8960
9117
11501
12494
7257
9512
13830
13157
6136
8892
9981
9347
9314
8111
10644
9257
9555
13658
13571
9571
14975
8899
11752
8984
12008
13546
9438
8851
7362
14074
9628
9537
13437
8990
15042
9628
10388
9627
14141
11557
9422
9124
12174
8938
7361
11582
7394
14142
9988
7352
9479
9540
8945
1965
7453
10947
9483
4923
5112
8029
7816
9584
10535
1808
9586
15279
11543
9011
9019
14082
10067
9435
9456
14178
6285
9279
5666
9494
8329
7327
14001
16157
8952
1985
9511
9318
11693
5077
15194
8969
9280
14216
8843
8955
8730
7419
8935
4737
12142
9484
8840
6372
8928
5224
7413
12450
13152
13636
9489
9298
9467
8190
9240
16330
7338
11661
11097
9299
8006
8343
6631
10382
8974
11664
9351
8998
11564
6407
8987
1885
9488
9626
8945
7457
10731
11759
1681
1568
13376
9365
8342
11628
13959
9598
9624
7327
14173
9684
7511
9432
9087
9492
14971
9461
13807
9368
8985
8988
8916
5282
3446
9512
8106
8984
8948
7804
6948
9523
8650
8949
9464
8940
8973
6492
7415
8990
7369
9347
8827
7420
9396
13805
9543
9294
8998
7457
9508
10033
9444
8866
8885
9290
9196
8942
5394
13600
9503
15367
8947
9440
4967
10802
8135
9359
8950
9606
8988
7824
10076
8964
9079
8334
9009
14036
13670
9931
9141
6226
7250
9360
7283
2714
6443
8112
9445
9467
12500
9582
9488
13663
10532
5102
13888
5510
4885
7393
8938
8093
13680
11633
11420
4868
14928
9416
9395
5208
1568
5457
9435
8999
8896
9577
9381
13340
7427
8533
6558
8976
9534
7266
8725
8933
9237
5266
12412
14177
9332
7441
7430
12706
7342
13558
9524
8729
8812
10066
9068
14065
9477
8991
6415
9496
9484
5398
7400
11649
13610
12105
9435
6001
13898
5244
9615
9578
13498
7361
16771
9009
11719
6431
8905
9529
8188
8724
5976
6259
9498
8260
6918
7796
13683
6978
7061
11830
8917
8923
11229
9060
10667
13991
8922
9008
11977
8850
7452
8222
9411
4579
9380
11625
8985
11998
6835
8174
8956
14720
13727
11630
12289
9490
9377
13977
14252
9442
5548
9010
11914
9443
4723
9802
8593
16061
6531
8954
9509
9523
9410
8929
14993
9011
8933
9426
12449
10817
10988
8985
13757
8978
14008
7345
10132
11865
8991
12809
2494
13081
9549
8709
8850
9003
8918
7348
8902
7365
8930
11998
8979
12666
9483
8981
15199
7850
14057
11277
13456
7709
9447
9345
19241
5290
14974
9519
1998
8992
4467
9011
15376
9562
8785
10701
4922
16809
7402
11323
6165
12581
10541
9467
13891
22036
10100
15377
12814
7417
9496
11951
8561
11268
7384
9607
13990
10267
8914
9112
8949
9335
9447
6676
12568
7393
9336
13718
11447
9433
4072
4778
7782
9018
7788
6655
9499
11577
9472
8982
5722
9419
22447
6055
9501
7945
13438
9425
10614
10614
5858
3443
9466
5858
13451
9132
11747
9514
7995
12016
13922
9476
10089
9545
9397
9665
8905
8385
9472
9643
8049
8931
7361
9443
7320
7848
9338
7443
9552
10717
9446
8483
9337
13193
8084
5273
9714
5097
10230
8952
10348
11028
13728
9433
8592
8968
11955
8632
8880
8946
9516
6120
14197
9467
13828
4871
13462
10355
10333
7241
13360
9549
9480
9452
9253
9464
1397
7462
10033
9031
7813
9837
7794
8966
13608
13920
11592
13867
12770
8831
9530
7354
7407
8313
9460
9508
7340
7335
9008
7286
9471
14819
5496
8957
13629
9488
9480
9480
9049
8943
9656
11515
7376
11659
9118
7353
7028
16115
9427
8034
9519
7431
4717
5292
10967
5294
9316
9201
7460
8878
11347
8891
8069
8638
7742
13609
13424
8102
7449
7381
9552
14979
9397
11598
7378
9446
9378
7510
9388
8960
9295
7060
9446
18646
7350
9262
7422
9486
6962
8920
7389
9334
9509
7609
13761
13358
10732
7374
3095
8967
7503
10474
7021
8459
5482
13544
11285
10090
9430
6950
7455
9294
9402
6502
9333
9330
9446
11522
14037
7397
9686
14107
12267
11760
8907
9437
9597
9521
8733
10996
7308
7438
11881
7428
11722
11714
9363
12727
8959
9657
8920
9227
5872
8959
9476
9723
5441
5217
9477
13542
7217
13396
9521
7955
7365
7290
8362
5241
10383
5124
9345
8008
7367
7378
11360
8890
6946
5757
9384
12685
7554
10897
10866
14085
5711
11177
9507
8913
10215
8916
13961
7887
11754
11047
8862
8940
1402
24240
9223
8963
15805
6915
9470
8854
9357
9627
8878
8924
11700
6742
13687
8442
9274
11753
7414
9456
13495
8883
9517
1639
9138
11105
13656
9398
8919
8829
9335
7340
12083
8799
7047
7427
13706
9061
9428
7457
14078
12375
8812
13090
8872
13412
7522
12443
7463
8993
8937
9524
7336
7868
8822
10127
9537
9510
9431
7653
5349
4883
13694
8180
12434
10810
11707
8986
10413
9587
8107
8471
11669
12085
7396
11686
1969
9047
2506
11906
8887
13588
8232
10358
8961
8901
8930
9546
7512
6183
9394
9521
9639
8961
8393
6916
9533
8727
8984
10019
7907
13504
9362
8852
7419
6344
10917
5488
13267
13856
15015
9449
10066
7851
7374
9356
8963
17935
9348
8945
5464
9517
8405
6411
8146
9613
11269
9472
13603
8947
8949
12752
7391
4852
9132
9663
9024
13444
7518
9631
17494
9435
8882
8941
8921
6125
9552
7727
11620
10555
9449
12793
12226
8911
6825
9474
7419
9526
8883
13688
7396
5833
8714
9638
7354
10417
10136
8982
8470
7466
9673
8698
11743
11996
10382
13699
16569
14272
9411
9546
4993
7380
5312
11854
8934
7866
8532
12067
10498
12677
9458
7317
6856
14782
14117
6442
6028
9565
8704
11747
8884
9529
8862
9434
13570
9516
14288
6424
9371
7513
7458
7339
9267
6210
9292
9301
10737
7788
10517
8980
7380
11959
8914
12096
8083
7445
11281
7419
9576
8909
2219
13654
14090
9513
10690
9459
7368
8713
8414
9456
4902
9458
8973
8863
14215
8063
8744
7441
12000
7472
7470
6988
7372
12556
8903
9495
6122
8905
6165
1639
8997
9366
13369
7315
3903
7238
11268
8968
13465
12850
8700
9501
7544
9360
9253
7443
9563
13649
13653
8948
7884
9430
8921
12104
5853
5949
12691
6531
10651
9397
1759
12054
15404
9537
7369
8579
11916
7760
10204
8992
8878
9007
9448
11376
10813
8898
9090
8973
11774
8991
8290
9185
7977
22592
8923
12955
9236
4793
6111
7315
10164
8899
11735
13951
11721
11731
13814
9502
9451
11510
2132
13715
9430
9248
7359
9313
9186
17043
11662
8883
8973
6838
11777
15396
15780
3416
12781
16142
12807
12004
11719
14114
16625
7351
6842
7375
14937
12179
8888
16036
8577
8034
13901
9604
5287
7621
7242
13371
7367
5792
12674
9464
15641
12563
9386
8992
15043
14475
8950
7400
17789
7357
7339
13426
11314
8895
9196
7513
7459
14304
7415
5968
8901
12784
7367
7403
7395
12753
17984
9740
17037
7730
9232
9424
8484
13650
16265
8924
14041
8928
6830
8948
13665
6893
11292
11293
13379
12810
9398
13569
9426
9493
7358
7243
2015
6204
7704
8909
13408
5474
12597
5373
14905
11256
6406
7395
11382
11505
11235
9404
8349
8950
6435
7394
18392
10997
13243
8959
7369
9144
7471
6835
11559
6980
13970
13752
9283
9719
7445
9372
11595
9393
8911
12097
7851
6146
7355
13825
7318
11598
13845
9163
11279
11415
14251
13356
10233
7748
7286
12563
13640
9663
6355
7377
9795
11497
8846
11573
11663
9250
13563
9552
12815
7370
6251
8932
6019
13713
7484
5695
7447
15562
6263
7361
7430
9201
11591
7362
16261
8826
12647
9803
7400
11594
7399
9625
8573
15550
8986
8985
13471
9460
10377
7517
7394
9528
8129
10462
8047
9604
9460
11818
9484
7555
9533
9423
13870
7510
13682
13655
9331
9161
9141
7133
5282
14191
8982
9579
5197
7426
9396
12700
9543
15256
16861
7362
7859
8956
6463
5351
7358
9570
10535
9444
12963
7311
13804
11470
11442
9372
7524
13015
12949
5754
9525
5668
11350
9195
18978
7425
14999
14057
4229
8512
7287
9662
7368
5179
6487
13727
7406
11408
9549
11288
7134
7372
9558
11689
9567
6801
6857
7800
8310
7475
9391
7279
7253
9552
11294
14503
14625
6899
16240
7332
8440
13686
7452
11657
14884
8842
12767
11212
11480
7489
10973
13683
8323
6548
7454
7564
11427
7365
14959
7388
5400
7775
14759
14966
7365
9315
14981
7495
9590
11494
15553
7360
11576
8659
4838
9389
5475
11631
7374
9572
7486
9635
8175
5944
7445
9366
6855
13353
7403
6223
9204
9806
13920
8099
9436
9588
7118
9787
12256
15499
15130
7501
7792
11591
1991
9349
8900
12086
2630
13746
3435
13930
10418
14006
15023
7445
11577
8802
1933
7422
8577
14256
11759
5282
9477
9624
13705
21005
7800
8953
7482
7515
14930
7409
7864
7359
7451
14929
10497
7364
8928
9390
11556
10154
7375
8953
9577
9009
12612
7194
13693
12834
9610
8824
10022
6219
9511
2892
7447
15035
10330
6864
6463
8983
11173
10404
7444
9576
8978
8853
13727
14587
14985
13694
7347
13591
8769
8899
11440
7398
12284
7417
7462
7297
9397
9479
10954
10953
7365
4908
11386
9389
9521
11567
11546
9635
7305
7388
14259
7403
9424
7032
15014
9564
9594
7368
7312
15405
7380
7404
9614
7472
9353
8871
5074
5072
5068
7208
7369
7251
7340
7317
7412
8964
7250
8927
6788
7389
8813
7427
9604
9545
11796
9936
11904
13414
8925
7313
7559
9494
10342
13511
7820
9519
7486
11574
9425
13729
18628
7513
4792
9466
7335
15119
12489
8900
7302
9462
9461
9554
15511
10195
7002
12295
7381
7413
9402
13719
7431
11489
9538
7475
6758
7458
7334
9549
9647
9434
9484
5241
9468
9569
15399
7313
7297
7601
7352
16473
7294
13604
13297
10377
7342
5109
11570
9565
7401
9543
6644
6862
6861
9372
5482
7434
14282
14312
5208
7352
15045
4863
7763
13762
7332
10543
9445
9553
14426
7301
7147
10527
10399
9511
9152
10187
7511
11469
9601
6848
6707
6899
7348
9390
9201
7371
15111
7506
7291
9433
7560
7388
6865
13902
12035
9601
7313
8269
9809
4884
9716
7375
7377
15404
11024
7315
9716
7736
7041
9617
7419
9636
7576
7398
9937
9036
7439
11838
10185
9789
9619
8500
9406
6860
6879
11073
11364
6444
6842
11250
6801
6864
6763
6825
6711
6864
9194
8762
13674
9462
7297
15398
14162
7122
7608
6808
15393
15396
9405
9803
7479
13725
8230
7376
6858
10493
6846
10301
11546
9209
9338
7874
15524
9685
7315
10331
13620
7337
7437
6888
6843
14950
9627
9395
9679
9389
7445
7492
7511
9436
8977
7744
7347
7361
7478
9545
6828
9381
7343
9267
13596
5174
6680
11568
11573
7339
9093
7362
13733
7906
13640
8762
7457
9298
9149
7476
6874
8933
9385
9400
5412
7464
7416
14930
7413
12613
7817
13030
9545
7252
13852
9582
11749
8747
13810
10252
9816
7324
9479
10485
9371
7382
7423
14992
9542
13566
7330
7939
9539
8979
13791
11630
7450
9014
6965
14693
13202
15538
7341
7018
9525
12563
9783
9018
14011
7454
7804
9378
7450
12220
5068
11010
15541
6450
9371
15475
7141
11767
10170
9034
4803
9418
7529
10200
13382
11610
11633
6811
13711
7368
13881
9667
7376
6880
9198
9518
11665
10483
8668
9603
9412
9332
8816
11357
9476
7363
5061
9460
11843
13579
5290
8980
7353
9395
9818
7753
9472
7813
9329
13661
7408
11570
7023
9184
9534
12329
7452
15871
7454
10261
7443
9590
7350
14929
7335
9418
9510
10452
7956
11257
8992
7455
13640
9507
11351
9384
7492
11752
7936
7511
5970
9519
15811
8324
9480
6868
13526
6879
9414
3823
8162
11551
9475
7372
7443
7953
7368
15449
6301
9349
7448
14620
11003
12837
11618
7378
16277
7426
11708
8582
7463
8262
19045
7415
7378
9401
14491
7363
9487
8117
11220
9287
8925
6019
13669
13299
7924
7416
8218
8980
11678
7375
15544
13713
8652
7502
9018
8421
7996
9606
14329
5464
7520
5434
6428
9614
13690
9618
13209
7599
4709
13710
9276
9358
8943
11781
7573
15025
5197
9592
7807
5445
8881
7481
15010
5123
8964
7407
9431
11926
13680
14842
9459
10225
15742
11256
8275
7397
7397
13733
10051
8787
10274
9399
12339
13631
11865
10590
9609
9381
9370
9400
15504
7352
7367
15864
12406
22402
8776
8684
12098
13901
8890
5923
12524
8317
8278
10317
15398
14909
7362
8965
10160
7925
7348
14001
10529
13681
8276
8142
14063
9606
9026
8160
5507
7389
8341
13674
9632
8978
11914
6902
9398
11749
7377
8957
9475
7491
13765
12839
8874
9610
10306
9272
17073
7527
13283
10050
8474
13449
7351
7271
11460
9525
7840
9565
5430
10291
9032
10183
13713
9362
11497
12655
5075
9452
11582
7332
7591
5439
1560
4749
8042
7175
9526
11012
13835
7393
11652
9517
11577
12319
15393
7398
9351
8431
14461
11469
9375
13966
15547
5616
8183
7408
9404
7384
7947
6627
7383
12129
9380
13985
7356
9406
9183
7204
11180
8259
13555
13718
12550
9575
15367
7442
15397
7447
7439
11473
13754
8643
13398
9343
8311
7382
9357
13670
7494
14606
9746
7354
9565
12286
5330
9386
15554
9171
7453
7320
13397
7536
14058
11728
4882
11259
17382
7846
10113
13957
9042
12628
9536
7416
9376
11385
11617
9755
9489
9680
7381
7895
11703
11336
8488
9679
13451
9155
14863
12759
14997
9570
9593
9427
9532
8948
4576
6352
12664
13822
11300
9511
7328
7892
9475
7456
7394
11372
16863
7379
8955
7306
6411
10021
11320
11863
9255
15108
5134
7477
10914
13735
11458
13747
7469
10212
11601
5703
11662
7334
13630
12328
9341
9092
9394
9455
13646
11425
11766
7376
9413
11658
7449
11615
7365
7329
7479
4840
5716
9479
9385
16000
13708
11224
14921
11246
10981
9400
9542
7387
9329
7347
9486
9764
7469
13771
9586
11568
8967
13696
9682
7341
11596
9837
11629
10213
9367
10727
11783
9604
7500
16246
9525
13986
9574
9570
11321
8771
7372
7519
13660
9438
11321
9377
9511
14858
9471
6393
6272
10545
7304
4243
14047
3180
8987
7406
9435
7252
13795
7498
13403
9421
9386
7443
6823
9280
9563
11510
8922
10988
13716
9427
11474
3411
11559
9332
7442
7523
8922
8931
12066
9776
13831
15002
14901
8941
6290
13181
8113
12216
5781
9435
9536
9540
13807
8911
7817
8857
9389
5182
11903
9639
8931
16369
7412
9376
2963
9263
11933
10028
10263
11343
8190
13572
10014
12227
9484
5219
10573
6015
14997
12204
19652
7339
9290
6329
7315
7825
14926
11051
14796
13446
9483
8950
8196
7970
8688
8173
11510
7346
8896
9370
10026
6174
13622
16766
7326
5888
11838
11565
16322
8851
9461
9536
9528
9474
13619
15074
8933
7385
8049
14794
10350
9604
7303
9183
11823
14011
11084
9263
6861
8971
14792
9303
9695
7327
8965
14988
11187
12556
13972
7289
9208
7396
9764
9548
8931
8933
8861
14173
6669
8965
7821
8746
8145
7351
13978
8136
9459
11162
8871
5357
13732
14948
7869
8906
7819
8499
6374
17035
11058
11729
14929
15602
14610
16975
7831
8531
6994
7338
9008
7368
7367
15572
13386
7947
6832
7348
10232
12061
4287
7253
13993
9006
9011
3624
13542
9335
7552
11459
7296
7877
9449
9545
7340
7461
9623
13661
9361
7432
5706
9541
5833
11206
6901
11576
8594
9518
10199
7411
8904
8199
13118
13650
5137
10431
9522
7657
7300
8947
6591
9308
9259
7471
16602
7391
14936
3378
8974
8940
7313
8996
7570
9460
13800
8830
9547
9434
13874
10117
8453
13365
7859
12262
7347
10724
9123
7427
13329
13523
8192
11120
10784
13947
9138
8886
7464
9504
8916
9441
8893
8899
13656
4354
5643
9292
8881
9408
9454
16215
8829
9075
8158
10858
7256
5294
8005
7358
8901
13526
11574
16286
7316
8134
9446
7392
11559
12328
15857
7511
14945
9268
9702
11209
13696
14122
7764
9599
3230
13792
9543
9577
13798
9397
9649
7374
6779
13150
7441
14976
7419
14746
12069
12638
7858
13696
3582
8910
6876
9053
9486
6380
7342
5208
9027
15352
9026
9124
10631
22719
9022
9374
13966
9528
8950
6104
5845
9003
7456
8982
14466
6917
9395
11566
8990
13804
10218
9487
8949
13460
11725
17572
8246
6949
6995
11085
15153
7733
13932
4716
7028
11581
13714
5250
11952
13751
10469
4793
8971
11594
9472
7230
9766
9520
6085
6511
8650
13673
13531
7386
9348
7285
8175
7346
9374
9474
13736
1572
9887
14188
9421
11857
8558
5718
9300
9788
9106
9538
9562
8944
8039
12154
9626
13791
8276
7334
5104
13699
23463
8535
9498
9401
7802
9552
13628
7367
11582
10217
10217
8992
11706
14818
7420
7845
9550
9162
14996
9010
9493
9166
7438
8929
5979
13840
10743
1623
9693
7349
14870
7438
8975
8934
16201
7565
11608
12745
4795
9435
9440
9420
8921
6718
8945
8969
10464
9311
15021
7506
7460
9020
9722
13757
8939
9483
9367
16055
8537
9427
9295
21240
7031
7296
7429
8309
9958
8936
3626
14964
13585
9463
11570
10180
13638
8959
8966
14483
11747
13670
9200
17019
8493
4995
9501
13782
9367
8922
7886
13462
5956
4945
9183
14266
7562
7525
10636
14222
6404
9395
12735
14226
9094
8764
7434
13669
9481
6424
6495
11759
4858
4823
5430
14054
11587
9433
8209
11574
8882
15416
2446
10922
8995
9257
9485
8862
11240
9761
7400
9148
9437
8991
9475
9461
8468
5701
14966
9019
9442
11775
7394
8174
12988
11457
9498
13923
13676
13390
13390
11258
6837
6445
7358
7463
8973
6904
11574
7428
9030
3780
7355
4884
5353
3982
7471
9509
7637
3584
6154
15792
7458
9379
6751
15032
18048
9411
9161
7412
7451
9135
7196
13930
8626
7397
9458
7422
8818
9480
9005
8798
8955
13650
9337
7359
15566
7364
5712
13720
14360
9847
6611
8718
12433
10995
12038
7218
12189
5216
9521
8760
7304
9034
13477
10532
13208
10659
8872
10563
9333
8381
9529
13871
10514
9393
9097
4791
15021
3355
7885
9267
13626
8876
8268
8595
5443
8734
7822
8883
14098
8911
8921
9317
8877
8778
11972
9333
8809
8965
13699
7275
8145
8993
9807
9598
13886
9473
4822
15566
6453
14060
8766
5146
6498
9322
7456
13239
7476
7470
7377
9526
6217
5308
11782
8883
12524
15053
7384
11847
8917
7370
9639
10115
7397
7301
13494
13675
11199
8350
5206
4262
8665
14174
10063
8930
8935
8985
13662
13661
13660
8865
9501
9526
7632
8944
11506
13658
7032
7397
8716
8862
14906
5433
4672
14171
5195
8906
10183
9511
10502
9640
9434
6434
13696
8292
16249
7376
8965
5721
8916
9487
6866
7618
7340
12794
8746
15016
9229
14269
7367
12774
10011
8774
9464
9968
8991
7180
11201
9427
9290
8176
11533
8247
11431
8981
5426
9452
14854
7818
11150
14097
9171
15415
13610
9426
8101
11236
8941
5033
9523
7359
12607
9545
14196
13460
7379
9029
8937
9336
7302
13382
1858
11119
15265
8868
7395
8156
7368
8902
8237
13378
13775
12065
13491
10098
8966
14127
13690
7503
3362
6307
13649
5858
14007
9484
12336
7335
9294
12012
8923
7367
8977
9464
7357
13852
8242
9139
5257
12350
10508
8537
7337
9525
9207
7366
7451
9411
9198
8262
10830
11278
8962
7367
8987
11513
13505
12308
7382
12772
6428
8953
9188
9012
7678
9445
8969
13365
9035
7362
7445
6317
9471
9271
6417
16374
9413
13699
8952
8861
8253
4857
10626
7345
7350
8944
8379
13686
8878
7423
8739
8922
8961
13783
8955
8965
7031
11759
9500
13605
13424
11965
12504
9002
7448
13698
8869
7500
7938
7195
7353
9524
11666
6963
8920
7303
9453
8926
13840
9534
5468
6974
8825
14009
15045
9419
7667
11798
9314
4991
8377
12611
8744
9027
10053
8801
5886
13865
8935
8946
9005
9455
9010
11640
13805
9124
16053
12132
15554
12030
9298
9192
9338
8580
10089
7511
9596
9519
9384
9467
8969
7821
17012
7511
7957
7433
5512
15836
6492
12109
9511
10745
6137
11895
4072
10645
15641
9020
8018
6433
8948
11362
7460
9585
3778
2133
5192
9599
9456
9488
14055
12773
9533
4946
7364
14005
9132
8978
9524
15016
7339
12339
14563
8958
11659
15181
9317
6105
9526
9469
9423
8978
7585
12772
9473
3010
8296
8946
7431
11361
12791
11642
4328
8936
8858
9543
13652
13103
15255
8698
12850
11705
7475
14249
8465
9553
14060
8964
7355
9522
9262
15567
9521
13882
9026
9428
1931
1961
9461
12546
9402
6905
13148
9304
7377
7711
10282
7352
6431
14024
14124
9564
7905
7397
6386
8885
9478
9574
11871
9680
5800
9519
12347
9016
15405
6256
11451
6148
8981
9263
12123
6846
14942
8870
15516
11664
8702
13369
15457
15739
8740
8801
6419
9584
11966
11963
5116
5206
5910
11532
7371
8056
7319
13682
11626
9532
13198
8286
9355
9052
11378
7398
6286
5718
9419
8250
11202
7404
7251
11469
11212
7763
13729
9333
9450
13593
8964
13597
12016
9145
9798
10528
8890
12038
13551
7863
7940
13690
11538
7926
11138
10220
11625
8800
1565
14300
9525
10296
7509
8966
9452
7395
4895
7267
7466
9917
9526
9459
8941
8143
9269
9892
7983
8888
9589
11294
14075
11571
9517
5308
9514
9449
11842
9540
9427
11534
13650
9192
8969
7208
13816
9019
3100
7464
10605
7346
9315
8162
8981
9513
9417
9756
13547
7428
8887
11722
10371
18237
6437
9448
13387
7110
6338
12837
14015
12908
13458
16274
2943
11752
9487
8877
13319
15574
8886
8908
8142
9445
7361
9422
11782
9387
7452
8780
13719
7821
13565
3056
5562
5271
10562
9543
9461
8978
12267
8942
13254
9558
7345
11796
5311
9042
9479
9535
9518
9402
10922
5440
10027
8931
11522
6136
6192
8928
6772
15185
8967
9542
8824
13934
6754
9278
12817
9551
10465
6131
9027
10214
12078
14964
11716
6083
7364
9018
9529
11808
8974
9004
7247
12378
13832
9549
4201
13337
8967
8966
8988
9291
12894
8990
8733
9295
8904
7292
9468
6900
13697
9350
6909
9522
5259
11789
7455
9511
7398
9043
13569
2231
9465
1859
4896
9277
9466
5253
7129
12179
8882
8089
6120
9451
8940
12054
9487
9368
12165
15710
8336
8119
9934
4427
9555
7349
11373
11722
10306
13119
5822
13510
7355
7504
9557
8857
10808
13705
9506
9433
7378
8978
8987
9306
7894
7895
7461
9442
5203
7836
15277
11380
5220
5827
10519
10203
5135
8875
13144
9309
6870
9428
8880
12525
9463
8803
9446
8232
8871
8445
17462
8269
9404
11924
5488
9381
10578
7259
4797
13126
7358
8930
8083
9448
8511
8894
10014
5844
9021
9662
11091
12743
10346
7776
8786
4610
13950
13458
8946
8942
9294
13689
3620
9170
7443
9401
9398
7750
9514
8942
12848
12112
12007
8963
10380
8968
8890
10667
1866
9268
9218
10309
12755
7703
8960
5173
6862
6443
9328
6453
12675
8883
6059
7285
15462
8095
9293
7432
8056
4794
14148
9442
3824
5777
9468
8064
16443
7049
8932
8995
12176
11647
20265
7404
11532
6911
7823
8948
13743
8259
8191
10002
9329
10143
8975
7908
15001
10244
8375
6147
9323
6435
9426
10243
10621
7783
9480
8867
7705
8936
14144
15048
9417
9057
10946
11980
8937
8136
8689
11629
5763
8950
6303
7253
9679
8944
8913
10683
8535
12622
7427
11483
9981
7862
5611
11464
9536
8616
8936
11211
1878
7777
11565
13690
7335
15557
6416
13677
14068
7372
8857
7011
13249
8977
8222
8534
15707
4894
9160
7228
7120
6684
11538
9228
9765
8953
10904
7409
9430
4826
9542
9447
7351
7321
11772
8883
9434
8073
12788
1841
9511
9400
10416
9327
12757
7372
8906
9020
13046
10521
6426
15364
9481
8799
11655
9390
13653
9629
9295
12843
13692
9983
8888
8742
10299
10863
10194
7356
6457
9493
11917
8084
9530
4795
11671
15008
7898
9398
16315
9554
11343
7344
9376
9148
7042
7163
6690
8228
9352
14139
7282
5517
9581
13401
9410
9385
7354
7416
15374
7416
11759
13828
10456
8995
7340
7387
9567
7787
8908
15123
9295
9583
8946
10258
8338
8886
7456
7449
7379
12403
9319
11710
8875
7963
14181
8776
8853
14142
14048
11725
5175
11659
11786
8252
13616
10180
9573
7388
8948
4704
9391
13368
12337
12638
8979
7219
7686
5125
9348
11700
8772
9689
7470
5397
11778
7412
5704
9020
13517
8965
4645
8987
8598
9195
7845
7385
7448
7348
8871
14015
7449
9594
7428
8945
8374
12851
11653
7435
9522
9563
4325
9226
7425
9597
7508
11424
12552
9498
5866
14031
10760
12903
8953
5470
9411
8962
7511
9397
8753
7845
10187
13715
7412
13637
9378
7580
7378
5263
7560
5834
12744
7892
10760
11262
15036
12243
14062
14096
9571
9636
7946
15570
9473
9008
6845
5499
13990
11491
9497
11613
6941
6846
6846
14966
6635
7451
7926
7344
7972
11450
9336
7348
7513
10590
11179
9183
9181
8922
9543
13144
20092
7464
13689
11421
9433
10305
8929
9437
9214
9486
16629
9095
8488
7062
13722
7319
15008
9642
7376
15544
8899
8980
9553
9307
8247
9290
9338
9543
7464
6117
7451
15401
13636
9597
7313
9545
7980
8968
7354
8286
9492
8156
10742
7503
4352
7496
15034
7390
6345
7804
13502
6851
7224
9037
9440
5848
7367
7405
13223
9374
8843
13651
13594
7728
6131
12983
13809
14006
9569
8075
9335
7410
14934
12768
7345
14143
7444
9360
7011
9391
7358
8970
8561
11902
7357
7617
15404
9137
9646
11443
16135
7402
7375
11689
7306
14993
7295
15022
8930
14882
6451
10422
7515
14882
11359
7321
11695
7370
7444
9152
8959
8958
10135
11919
15001
10017
14970
9444
18891
7446
14032
9341
12521
9369
10115
8065
9601
7318
13599
11317
7365
7438
11334
7371
13838
11904
9316
17374
10954
9817
7512
12278
9020
5529
8215
5219
7837
7424
6908
7325
7282
10515
11660
12407
7383
12178
11205
11280
8577
8978
9593
7276
9395
7386
7382
10607
7157
9680
7339
11907
6721
12662
11757
9541
7367
13879
7421
11409
7410
13688
8530
12526
9690
15406
7511
7303
6906
6444
15153
7797
8988
7799
9539
9659
7334
13872
13331
8888
8387
15052
7800
8932
9377
9405
13744
6047
16240
12392
13686
7373
8576
10231
7458
7751
8353
15390
11730
11785
7346
9341
7368
6321
7426
9535
8974
10162
10095
9436
8222
14996
12850
11493
12606
5795
6904
7450
13786
8962
7414
7299
11245
9281
5565
7382
10289
8701
7793
7214
11954
11630
9534
11150
9926
8422
11053
8918
7341
4944
5916
5318
11684
14835
9501
7540
7406
14932
15030
7813
7415
7473
8916
11834
7378
13676
9285
15548
13713
7417
4758
14940
7794
7392
8841
5910
6725
9542
7333
9451
12108
9570
13541
14938
15054
14948
9436
7377
10076
14955
14380
7027
9444
7504
11891
7355
14956
5490
7396
6207
7823
7455
13636
5615
9576
6868
7314
22928
7946
9535
7455
10633
9569
9989
7514
9590
7537
7214
12793
7441
19016
9204
8132
10453
15395
7319
8993
5824
5529
9363
10442
10177
14154
9483
7849
8766
11616
12445
9090
9639
15568
7393
14198
6860
9534
10388
7421
9376
14956
8963
14155
7401
14930
12740
15007
13618
9369
11271
9602
7430
14163
13710
9583
14942
8887
7443
9455
5110
7371
7501
8990
7307
10896
7519
7376
8319
15048
6435
12157
14997
7367
10566
9362
7369
6851
9216
7356
11584
8931
11859
6916
7368
13660
11434
7253
9494
9470
9520
14989
9536
9371
7303
8151
9833
9400
12385
7344
9158
9561
9051
6551
15405
7381
9410
11771
13201
6177
9383
13754
9892
10357
7353
7367
10030
13699
13647
7307
8158
7369
7345
7366
7358
7396
11542
13688
14011
7306
7433
7357
5329
15484
14971
8944
14026
7348
9618
9416
10166
21011
7385
14942
10350
11575
9536
11597
9441
11584
11797
9617
9496
6746
7223
6740
11954
15146
9662
7371
12730
9594
7336
8801
9537
9611
7455
9564
6814
8439
7447
7400
7463
6763
9345
6873
11501
9531
7420
14648
13645
14813
7353
6814
11494
11818
7358
9076
6835
9366
9366
7592
6842
10439
9457
6872
6844
9580
7523
6870
13534
12806
12463
9617
9350
7568
7398
9319
6862
11595
14198
7569
6861
14443
7569
6706
6831
6863
4427
14327
6794
12362
9373
6871
9374
6866
10186
9547
14058
9531
14049
7654
5091
8626
11820
15179
10442
9485
7381
7228
9490
9378
9635
8211
9419
9491
7410
6826
7324
9015
13449
10144
7324
9485
8918
7290
8179
7579
8048
6838
9521
3071
7514
7571
9360
7362
11821
9346
11514
11175
7512
9460
7547
7421
7446
7395
7607
7351
7456
7474
7551
7713
15173
9664
7404
11460
13660
9265
8560
6267
9293
9416
9494
8744
7594
7310
6857
13918
9468
7437
9452
9551
13319
9458
8886
11521
6846
14020
7257
9407
5380
11845
8728
7343
11009
14009
13495
14969
13660
7455
13706
9585
9585
11719
9534
7541
8970
7435
4796
11456
9634
8897
14238
15026
19363
9617
13116
9148
8237
9530
9392
7415
14197
7448
9001
16114
9368
9370
7834
9301
9527
7367
11442
9914
9687
8923
12172
9368
7465
7344
7511
9475
11556
6762
7417
8963
7426
7326
12819
5219
13682
8164
7039
10135
7407
10397
16174
6467
9342
8045
7503
10284
9024
8938
7449
7356
11653
7522
11236
7946
4787
10184
9358
5114
8646
13040
5205
8943
10778
14110
9096
8962
13939
11138
9179
9152
7447
13043
7322
7439
9316
5906
19639
7386
12350
13699
9523
6880
11686
7398
9448
13900
13007
11900
15105
9478
7494
6951
5070
11777
8246
11271
13118
9427
12171
9759
24318
13631
8282
13855
9633
7417
11754
8936
9020
7335
7817
13304
11667
7800
8916
7420
9548
7377
9545
7402
7372
7219
9308
8590
7886
7441
7505
13548
9556
9361
7525
9534
14049
7355
11278
7436
14314
9432
12136
9547
12759
9380
8976
7375
11190
13830
15609
9383
9756
7493
7542
6396
13631
10418
9507
12186
7376
8846
10024
14673
4874
7613
13899
7255
9424
7538
8953
8665
7367
9032
6970
11706
13819
13696
8933
6259
7363
7507
8965
9438
9112
7363
12086
14952
7425
16534
7456
11847
9077
11754
7780
7346
13866
8934
8930
9684
8920
8000
8978
6444
8295
7515
12299
8151
11074
14707
13114
15077
8943
11634
7527
8884
8874
10629
8353
12507
14447
14933
9400
12846
10190
7519
13803
14815
7942
10331
4262
11574
7378
6416
8940
10293
11573
8354
10604
9137
8948
11011
9599
9347
8281
13328
14768
7345
8937
13117
9526
8772
11619
7360
11745
9187
8815
9687
11357
9430
9491
8917
9479
12964
13594
7364
8941
11493
7536
7370
9443
7846
9570
13739
10075
11074
7339
12528
9449
2453
9489
11667
11284
8934
13384
14306
9507
12134
14032
10063
8936
10575
7771
9322
11667
9366
15554
9023
13474
6945
13946
7360
7065
5205
11417
13342
22915
13964
8269
8804
13401
9398
11353
13673
9383
7295
5480
13721
13536
11196
9566
11066
7354
3627
14698
7379
8929
7280
11867
13969
7423
11758
13690
8896
7516
7384
9412
13814
13449
7340
8900
9506
9339
10324
9470
6398
14960
9013
7865
9017
9346
4264
9338
6178
5973
9715
9779
9025
11309
7366
12063
9448
6971
9472
11756
9302
9391
12439
9736
7793
9657
6090
6848
13501
9678
3383
5757
6647
10820
7353
11265
13528
3087
12804
13782
7397
4653
12019
12248
9480
7994
11781
7986
9424
9518
8901
8606
14992
20407
13854
12195
12303
7984
9634
8907
5383
7278
9422
8571
7296
12331
7363
8921
9393
9229
11530
11210
5287
9440
9537
8997
7369
9717
15877
9403
11749
12014
9490
7466
5717
8677
13685
12012
9252
7404
11305
13620
14144
7382
8923
13602
1400
13619
11440
11613
8790
9446
9309
8530
5409
7378
9624
10153
8873
12413
9269
13007
5208
14623
10098
9201
13622
9233
13865
7299
6831
11631
12462
11423
9337
14189
7440
9378
7354
9047
7627
8879
8897
9184
3048
9012
8977
8941
9273
9338
13191
10625
7364
4790
11694
8912
9392
9509
15565
9407
10567
7586
9373
20644
8999
10394
7352
10097
12196
11986
5392
7362
9436
10834
9331
8949
11786
7057
13699
14068
13641
6247
9391
8670
15979
9014
14314
9458
11516
9648
11887
7726
9556
11415
5810
9113
7363
9569
8627
13572
9449
12583
11956
7931
14183
8047
7375
8330
7042
13654
12786
4727
7035
3772
9281
9456
8938
5610
9526
7415
10484
9063
9605
17008
9049
13665
13698
9544
11531
7552
11271
14051
9271
12542
13107
7574
7877
8994
9422
8946
1492
9125
13710
7361
10392
4796
7433
14283
11486
6885
9336
7426
11744
9568
12180
9598
10036
8889
13872
15002
11294
14078
4949
10993
5288
12762
11786
11898
8908
6775
11174
9655
12605
8007
14231
9749
7418
11896
13658
5866
7366
12514
4981
7373
7923
13457
4728
13953
13052
13661
4957
5993
9251
9043
9504
17370
13019
10670
13762
8930
7916
14844
8863
8903
9569
7433
7468
8939
7513
8930
9374
7348
9304
11752
11371
12137
9474
6965
9307
7451
8926
14123
8076
12270
5352
4660
8950
11219
16363
8991
7394
13631
15785
6440
8944
9669
9540
8530
7429
13885
7395
9442
7468
9502
9453
9486
11578
10005
10027
9487
9525
7586
9265
9307
5386
9504
13654
7410
4801
12011
13842
7489
7479
5179
9441
11675
8856
8926
8932
8918
9516
9570
12225
3779
7411
10314
14206
9393
10537
13782
9565
12680
7396
9570
4263
8051
9509
7916
8917
7356
12465
7961
8965
8911
7445
7852
7978
9300
9512
11811
8178
7341
6855
13660
8187
14167
9528
13591
10373
11745
14035
6220
10110
13011
9381
7512
14927
9547
7382
9403
12006
9525
5505
7557
7510
7502
10333
6750
7399
7365
11517
7727
13590
9625
7352
7454
7415
16981
7505
7387
11506
13571
7369
10656
5445
9176
8954
7383
8993
8905
7477
7270
10891
8915
9488
7439
9613
14202
6829
7327
5083
9382
9309
7446
7522
9554
9542
11916
18376
10080
7328
7423
7437
7395
12237
13747
7403
5518
7468
13723
8282
9359
7446
11007
9450
5545
14482
9478
11757
6101
5805
9106
9389
9631
11555
5822
7342
7342
7467
11476
15013
7363
12219
7407
6422
9348
9399
13754
8955
10530
7745
9476
9146
1836
8939
12819
7517
15014
6299
8774
9009
9414
7369
7458
7379
9545
8961
7838
12205
11451
9644
12301
5213
9399
14477
10241
9366
9565
11275
8959
7295
7409
11759
6275
6215
12829
7945
11649
9536
7362
7363
9071
8916
11674
13202
10193
5617
14089
8565
6859
12025
8962
6152
14783
8942
7787
9499
9582
13037
19372
9549
9143
8966
12522
12878
8886
7516
8980
9009
10670
9359
5754
5494
9169
12841
7774
9514
9480
8942
14984
9431
5315
7852
9522
7333
13785
7495
11664
9552
8260
10118
13383
13880
13617
11602
6683
9436
11686
13507
8922
8761
12193
9082
7350
6186
14134
5199
7225
9507
13095
8826
9505
7299
8891
6833
11621
11570
13011
9592
5763
11077
11365
9020
9622
9596
8876
10257
7396
11565
9199
9474
9423
13783
8766
13858
2963
7334
8994
7341
5470
7367
9524
6847
6840
7454
13708
5511
7457
7438
8682
11895
13967
7462
5208
9007
13978
14551
11778
8108
13108
11481
11695
10519
12714
11689
9418
16261
10494
14111
8909
8534
9238
13719
8905
7357
14948
13727
11729
14946
7307
8935
8951
9486
7393
8584
9868
4220
7457
9481
6717
15379
8012
8944
10043
5586
9547
10411
8884
13956
11703
12094
9621
5971
9514
11549
16396
9069
7433
7025
13168
6433
8769
11171
6405
7302
14913
9260
9445
13902
9110
7426
8905
14814
7411
8125
13681
7778
13592
9397
13645
7773
5625
6027
8661
8609
9117
12579
12467
6387
10752
9454
7377
12134
3344
9318
5045
11863
9522
9578
5057
8867
7380
9446
8951
7449
12163
9418
8988
8788
7282
13423
9514
13779
12667
9086
9167
5633
8952
14068
9224
9571
12284
9620
8955
11691
12077
14940
7384
10052
6973
9281
9651
8947
9076
7287
8018
9299
11652
7396
7146
9303
11651
8691
8894
9293
5046
8410
21022
7365
8908
6426
13661
13764
7592
8019
13020
13534
13307
13286
15382
6985
13635
14264
19439
7803
14978
7402
9459
9165
13822
9500
13697
7321
7433
12123
13394
9452
8819
9426
5790
11331
4681
9505
9294
9524
13490
9176
8946
13824
15016
11591
11959
13692
5540
9480
9463
8865
14172
8977
8461
13705
7393
9474
9411
9310
9464
15320
7822
11615
7327
5796
7415
9584
6915
12037
13408
7953
18547
8107
13675
7403
9518
5200
7460
7340
5324
9517
12640
8514
7337
7391
9485
8915
9529
11221
12127
9333
14998
13868
9451
5081
8954
9273
7414
9246
9431
8626
10578
5201
7549
13267
6895
7370
8939
10678
15398
9237
6952
11837
13706
3642
8950
13344
14525
16236
8859
5373
8056
7289
10120
9378
14492
9451
12306
13606
9773
9454
7332
19358
8247
9495
7402
9401
13676
9084
7396
9873
9527
4997
8987
8007
5791
9006
13604
11698
7482
9701
11607
9327
13646
12080
5282
13891
9129
8970
8865
7505
9045
10538
8967
11185
8855
8920
9539
9531
12888
9327
8800
6486
22115
11501
9467
13650
7311
9427
11613
11906
9425
5419
13483
11157
10380
7409
7356
13524
8956
5932
9520
11895
9458
4944
8931
8004
8129
9544
9326
8902
12004
9519
9501
6528
4990
2732
8873
8916
11881
9453
13957
8915
9718
7222
8843
6938
6051
3524
12316
8891
6578
7481
8064
9447
8069
10542
8904
8274
9480
8936
12072
7474
9448
8914
8949
9236
5719
16550
8980
8805
12749
9407
1426
12019
7048
11843
13870
13910
7394
8874
14251
9438
9331
6425
8942
10281
9448
10393
9083
8407
8972
11735
8548
8390
6420
8963
9698
8960
8818
7392
14327
9589
12237
9502
7144
9499
8990
9529
9301
13482
9436
15937
9500
6135
5360
10205
7489
9570
5530
14260
9415
7554
7487
14115
8754
8946
12565
9532
13631
6593
7364
10765
14941
9375
8984
9434
6372
6830
9426
17553
12765
11185
7754
5469
5582
4884
9453
5467
9426
6152
7883
9455
10385
8642
7349
11559
8892
7346
8875
8612
13860
11750
9468
6194
9435
6413
5720
11472
14332
12035
14055
11456
9461
5735
9560
9301
8949
6399
11882
5990
9055
13100
5330
9554
5221
8920
13723
8894
7317
14718
5384
8495
9880
13276
7182
7949
5110
8731
8997
9546
11644
11755
9514
6869
13827
7214
9435
8920
7459
8950
14493
13468
12033
10751
17811
7400
8979
8964
9505
13807
13804
7408
9465
8968
7210
10440
9459
1858
15094
8928
13534
11351
11752
5359
9463
8899
6060
4869
7324
9475
11517
11796
11689
9553
12484
7343
13902
8898
9144
9461
9110
9461
9510
7448
14614
5819
9213
9069
13672
5025
11901
9486
8592
8958
8996
9555
9525
17451
9336
8902
9001
11993
9228
2943
5469
8952
9333
9515
9563
8424
5307
6223
9525
16236
9535
13433
7385
6164
11977
8997
9528
9518
16941
7964
10409
14449
5663
9462
9519
8974
9429
8882
9471
9520
6966
13447
10338
8940
9258
13286
10207
9143
8892
9545
10848
14070
9495
9409
9295
9387
16511
11298
7982
7447
11642
10656
7774
5914
13696
8989
9490
7376
11726
6629
7371
7395
13518
13690
9368
7369
9481
7494
7417
8252
8173
7569
9893
7571
7574
6602
5057
7572
6379
7572
6865
6863
7355
7573
7415
6878
13913
7036
7571
7420
7570
6852
6693
6675
7981
9374
7631
7375
7374
7418
7373
11474
7441
8897
8293
7300
9462
7477
7365
9564
9382
6827
6865
6850
14415
6856
9464
15694
6864
14858
15029
11481
5836
11414
9353
6844
11518
8073
7365
7383
11735
13782
7456
14054
9316
9479
7501
13934
8746
14970
6890
6850
11603
9431
7396
14939
12884
6846
6888
7769
3066
7460
7376
11110
9437
20338
8982
9511
7413
6818
3061
7569
7566
4367
7565
6733
7567
7568
5279
7421
9371
9425
7570
6865
5073
6860
7572
7571
6855
6857
9592
7571
9199
6847
9084
15332
7511
15572
9478
9430
7141
7569
7409
6836
7569
14248
7402
7568
5713
6836
7567
9485
9164
9506
6685
11518
9519
9643
9549
11812
5211
11636
11408
6868
14122
6839
7567
9522
6869
6887
9227
7567
11623
7509
8929
7364
11803
14878
7654
9092
9213
12449
19169
9147
8437
7372
8731
9488
9265
14959
15401
9429
9283
7103
9787
6853
6820
8789
15361
8964
11277
13866
10204
14937
10253
9519
10800
5257
9643
7379
9520
9684
5077
6946
11664
7568
6850
7566
5138
7568
14062
9603
4990
7361
9478
18729
6463
9387
6848
7637
14860
12555
14284
14589
13487
4779
10113
14952
10020
13661
7756
14267
9191
4809
9397
11653
14196
7240
7775
13973
11405
7572
9021
4932
6829
12836
9575
8775
7480
11645
8465
9426
13632
9433
9913
6860
6872
6804
6858
14449
7572
6865
6863
7541
7566
7362
7551
6866
6801
7345
12867
8914
8964
7347
9469
7782
14020
7326
7395
7382
9457
7406
13145
8556
10523
14929
8238
8247
9564
9527
6986
6197
7232
7509
6838
14006
8000
10837
6120
13620
7305
13695
9404
14955
8999
14102
7457
11627
11555
14664
5878
7347
16245
7379
8941
9439
6927
7582
11482
13771
7364
11507
11524
6926
3551
16554
7570
6822
6866
9521
8513
7378
12828
7308
7258
12796
8893
9490
13583
7571
6871
7561
4645
6866
7384
6808
5926
2532
6852
7788
3492
6869
9580
9420
9438
6130
11360
7451
15514
11904
9385
11972
8941
9595
7574
6850
6797
4880
6855
10614
6824
6874
7564
6795
8607
7375
5199
7540
6868
7571
6825
13257
8777
7861
9609
10793
9366
9547
8093
12827
11264
9161
14086
12623
7435
6407
10289
9417
7345
11404
9362
14988
7276
9320
9569
9483
7395
9347
9489
15010
9121
13547
6880
20273
8993
9473
7141
11763
8223
8891
9594
9341
7339
7369
7381
12051
7446
14419
7568
9249
10608
8032
15127
5935
11798
9301
9474
6862
6841
9462
5166
7270
9315
9514
7571
7371
7566
8944
8959
7387
8018
9667
8729
3254
6841
7409
11427
4551
12459
11864
11757
9324
13803
7383
13543
13464
9423
9384
6824
7547
7570
4688
7569
14221
6866
5422
12423
6998
9471
9434
13029
12290
7515
9492
9476
6810
6859
6864
5748
12440
12425
10848
9085
9408
9408
7465
6878
5437
8000
6858
5378
4447
14434
7564
11174
10719
9517
11287
8964
9350
7499
8885
8939
8885
4823
11373
11848
8939
4754
9533
4046
6869
7572
7508
9481
9560
13099
6235
6949
11556
10110
9796
13451
8987
6892
14022
13998
7394
7226
7462
7454
7458
7412
6852
11648
9423
16742
9318
6881
5252
7891
14803
10319
8940
8124
6869
7573
6848
6852
6230
11666
7387
12518
9480
9473
10029
14375
14238
11362
7607
10628
7568
6858
8955
9379
7337
7597
6108
6162
7458
7392
7334
7570
7567
9284
13702
9456
8919
7348
14966
8895
7346
7367
11373
7544
9494
10349
9360
11752
9546
9570
9360
6878
8185
5714
8705
14950
13284
7505
11477
11129
14966
9229
7276
4130
14455
7571
8876
9344
13710
13887
8542
10286
6724
9496
8812
11294
11294
9404
7347
6858
6867
8242
14892
6414
10367
9228
6747
9523
11265
10111
9417
8926
18584
6424
8794
12731
6862
7042
9536
7339
3243
21929
6974
7782
7346
3599
9504
11287
9496
7571
7571
11851
8901
8890
11579
5795
9225
7706
7837
9363
6490
13701
3205
5688
12851
9630
10960
9385
7353
7346
9741
13791
7064
5220
14221
7057
7721
7360
7317
8928
7818
4645
14726
11489
8848
8198
7397
9329
9011
8888
9561
9006
7570
6859
14978
9087
6832
11041
7075
8869
7886
14050
14943
12391
15003
9006
9475
7467
6866
9481
8909
7940
14962
9560
10714
7377
7520
7351
9446
14999
11434
9396
10257
13923
12611
6848
6859
8862
13657
8817
7414
7365
6863
7569
6868
6890
9451
9463
13541
8851
5210
7406
7382
7329
8968
12715
13505
12550
13312
6839
8909
6862
7566
7538
6870
6834
8817
7329
8115
9357
8960
14975
7839
9472
8896
8817
10253
9722
8924
5912
7450
6824
10214
15148
15022
10291
9460
9560
7386
10147
8881
6762
11758
13582
12038
9574
8389
8896
11828
13859
8973
5795
7571
9457
7567
10187
8292
9360
7644
1566
7615
7362
8996
7457
4512
7270
8848
13336
7781
13498
7309
14037
9430
14992
9786
10198
10407
5806
7289
11837
13616
6816
1564
9449
11533
14984
5991
9155
9532
8833
9478
9628
6994
6876
9353
7437
9358
6448
13422
5211
8883
8943
8926
8841
8871
9665
12575
8849
8099
6868
7425
7398
9448
7831
10487
8905
9199
7365
10346
8816
10381
9353
7309
9521
9398
7999
15088
9434
8672
6860
9386
7958
9673
5053
9127
8900
9634
7915
9488
5817
7406
7296
9762
13879
5654
8232
7384
9627
9109
12525
9094
8690
13728
8729
6734
7807
7496
6877
4915
7510
10263
14007
7426
11171
9361
7495
6847
9349
9527
5789
7391
7782
6868
7569
7570
7429
7543
8954
7238
8945
5812
10137
8084
7437
6861
9528
7958
11073
9310
6219
2112
1802
1489
2119
1495
2115
1491
2112
1802
7194
6880
8958
10317
13191
8862
13164
7417
9360
6852
7375
7373
4770
8858
8277
7325
4935
6825
5652
9502
8847
7156
6846
6224
7916
9628
7348
7364
7302
7531
12423
6860
10252
7319
6429
9608
9470
7425
11603
8926
7411
6776
9558
8359
5557
7362
9126
7452
5414
