# Supplementary material for: Effect of sequence depth and length in long-read assembly of the maize inbred NC358
Source: Nat Commun. 2020 May 8;11:2288. doi: 10.1038/s41467-020-16037-7 (PMC7211024; doi:10.1038/s41467-020-16037-7)
Supplement: Supplementary file 4 — Source Data [file 41467_2020_16037_MOESM4_ESM.zip › Source Data/Fig. 2B, Suppl. Fig. 7, 9-11/Maize_Mo17_v1.0_NGS_GCA_002813505.1.fa.mod.pass.list.len]

9327
13646
12080
5282
9129
8970
8865
7505
9045
4427
6863
10818
6706
11148
8784
14198
11595
6862
9316
7398
4870
9350
9617
12806
13534
7523
9580
6844
6872
9457
10439
6842
7592
9366
9366
7358
6815
14813
7353
13645
14648
7420
9543
11496
6865
9345
6763
7463
7402
7447
8439
6814
9564
7458
9611
9537
8803
6684
9233
10904
7409
9430
4826
9542
9447
7351
7321
12350
9434
8073
12788
1841
9511
9400
10416
9327
12757
7372
8906
6426
15364
9481
8799
11575
9390
13653
9629
9295
9985
8888
8742
10863
7356
9529
4795
15008
7898
16315
9554
11343
7344
9376
7163
6690
14139
7282
5517
9581
13401
9410
9385
7354
7416
15374
11760
13828
10456
8995
7340
7387
9567
7787
13616
8908
9583
8946
10260
8886
7456
7449
7379
12403
9319
8875
8875
7961
14181
8776
14145
13959
13763
5175
5170
11425
11785
8252
8252
13616
9573
7388
9391
12337
7219
7685
5125
8772
9689
7470
5397
7412
5704
9020
8965
4645
8987
9195
7845
7448
7348
8871
14015
7449
9594
7428
8374
12851
7435
9522
9563
4325
9226
7425
9597
11424
12552
9498
8941
9482
5470
9411
7511
9397
7847
13714
7412
13637
9378
7580
7378
5263
11632
7560
5834
12739
7892
11262
15036
13973
13925
9571
9636
15570
9473
10128
6845
5499
14006
11412
9489
6846
14966
7451
7926
7344
7285
7511
10590
9184
9543
13144
7464
13689
8930
9437
9213
9486
8488
7062
13722
7319
15008
7376
15544
8901
9307
8247
9290
9338
9543
7464
6117
7451
15401
13636
9595
7313
9485
7980
7354
7347
7425
6215
6275
13612
11760
7409
7295
11275
9565
10243
14477
9399
5214
9644
11451
12205
7838
8961
9545
11101
7364
7459
7369
9414
9001
8774
6299
15014
15565
9624
7517
8939
9146
9476
7741
8955
9399
9348
6422
7407
6200
9427
5505
12095
11713
9459
4907
5582
5469
7705
17553
9426
6372
9434
8947
9375
7364
13631
9534
8946
8754
14115
9415
5530
7409
5360
6135
15909
9472
13482
9436
9301
8992
7064
14327
9589
9444
7504
7355
14956
5490
7396
6207
7823
13636
5615
9576
7314
9535
7455
10633
9569
9989
7514
9590
7537
7214
12793
7441
8926
9204
14059
8132
15397
7319
8994
5824
5529
10177
14154
9443
7856
8766
11618
9090
9639
15568
7393
10388
7421
14985
14155
7401
14930
12739
15007
14995
13618
11271
9602
7430
14165
9583
14942
8887
7443
9459
5110
7371
8502
7501
8990
7307
10896
7519
7376
15046
6435
12157
14997
10566
9362
7369
7356
8931
10263
7446
7253
9494
9470
9520
14989
9537
9371
7303
9400
7344
9561
9052
6551
15403
7382
9410
13201
6177
9383
9892
10357
7353
7367
10030
13647
7306
7358
7396
11542
13688
14011
7306
7433
7357
5329
15484
14971
8944
14026
7348
9618
10166
21011
7385
14939
10349
9536
9441
11584
10522
7295
7344
7424
7843
5219
8218
5529
12281
7512
14975
7459
8581
9392
11929
14335
7385
11466
3168
7438
7365
11336
9001
7359
9601
8065
9372
9352
14051
18890
7445
9444
14972
15001
11917
8972
9152
7444
7370
11662
1829
7321
11359
14882
7515
10423
14882
8930
15022
7295
14993
7244
11609
7375
7402
16135
11443
9646
7617
7357
8558
8970
9391
9360
7444
7345
14934
7410
9335
8075
6890
6379
9330
9698
8963
6421
8550
8392
8407
9083
10393
9448
10281
8941
6426
9331
9438
8875
11845
6928
11708
12021
9409
14679
8805
8980
16550
5719
9236
7481
12136
8953
9595
8275
8913
8073
4802
11351
1858
9459
11366
10440
7210
8906
9471
7408
9505
8964
2943
5469
8954
9333
9515
5307
6223
9525
15919
9505
7120
7228
9160
15705
4892
8857
7372
9640
13677
6416
15557
7335
11490
7773
1878
11213
8936
8616
9536
14569
9983
7367
8944
7253
15406
8950
5763
7402
12395
8898
9144
9110
9461
9510
7448
5821
9213
9069
13672
5025
9486
8592
9506
13705
10808
8857
7382
8978
3344
11597
11944
9549
5057
7441
9446
7397
14990
12163
8988
11185
8855
9541
9531
12888
9327
8800
11501
7313
9427
11612
12943
9425
5419
10995
10375
7411
7356
13524
8956
5932
9520
4944
11388
9545
9491
11519
9328
13197
2732
11831
14062
7243
8904
6964
6055
9506
3524
15403
12316
8960
6581
7482
7378
9433
4660
8950
11219
16363
8991
7394
15785
6440
8945
9540
8530
7429
13885
9443
7468
9502
9486
11578
10005
10027
9484
7586
9265
9309
13654
7282
4801
12011
7489
7479
5179
9441
8856
8926
8934
8918
9516
9570
12225
3779
11424
7411
10314
14117
9393
9565
7396
9570
15003
11620
9509
7915
7356
12465
7961
8911
7445
7852
9300
9512
11810
7341
6855
13660
9527
13591
10373
14035
10110
13011
9381
7512
14927
9547
7382
9403
12006
7557
7511
6750
7399
7365
13590
9625
7352
7454
7415
7387
11508
11434
13571
7369
10656
5445
9176
8954
7383
8905
7477
7270
10891
8915
9488
7439
14202
7327
9348
9309
7446
7522
9554
7328
7437
7395
13747
7403
13457
5520
7468
13723
9359
7446
9450
14687
5545
8561
14482
9398
11757
9106
9389
9631
11557
5824
7342
7467
11476
7363
9470
9571
9224
14068
15003
7446
8971
5635
8918
9167
9086
12785
9539
13427
7282
9293
7432
8056
4795
14148
9362
3824
5777
9468
8066
16852
8932
8980
20265
7404
8930
10899
13746
10010
9329
10143
7065
7360
13946
6945
13474
9366
7771
10575
10063
9507
13384
8934
11284
9489
2453
9449
12528
7339
11074
13739
9570
7846
9443
7370
7539
11493
8941
7364
13594
9479
11554
9489
9430
11357
9687
8815
9187
7360
9526
13117
8936
14770
7345
13328
8281
9347
9599
8948
10603
8354
8940
7378
11574
4262
10332
7942
14815
7519
10190
10192
9400
14447
12415
8353
10629
8881
7527
8942
15079
13641
13114
11074
12299
7515
8295
8832
6444
8978
8000
8919
9686
8930
8934
7346
7780
9077
16536
7458
7425
14952
7363
9112
9438
7507
7363
6259
11706
9032
7367
8665
7419
9424
7255
7613
4874
14673
10024
7376
9507
10418
6396
7493
9383
15609
15561
7375
8976
9380
12759
9547
9432
14237
7436
9471
7355
13918
9535
7525
9361
9556
7505
7441
7886
8590
9308
13979
7219
7372
7402
9543
7377
7422
8916
7796
11669
7333
11752
7417
8282
24318
12171
9427
13118
8246
11706
5070
6951
7494
9478
15107
11898
13007
7306
13900
9448
7337
6880
9523
7386
9316
7439
7322
7447
9179
9096
8943
5205
13040
8646
5114
9358
10186
4787
7946
11157
7522
7356
7449
8938
9024
7503
8047
6467
16174
10397
7407
7039
14024
8164
5219
7326
7427
8965
7417
6762
7389
13498
7409
7439
10399
8270
9527
11961
10408
9398
12717
7279
13132
7378
8918
8088
9448
8511
8894
10014
5844
9021
11089
8786
4610
8948
8927
9294
3620
5359
9464
8899
6060
4869
7324
9475
8979
7337
10751
7390
9435
7214
12899
11644
9488
12648
9000
8742
9483
7976
9468
13285
9942
13983
8516
5384
9714
7375
11417
13342
22915
8269
13401
9398
13673
9383
7295
13721
13536
11196
9566
11066
7354
3627
14698
7379
8929
7280
11867
7423
15699
8911
11758
13690
8896
7516
7384
9412
7340
8899
9339
9470
6398
14960
9013
7865
9348
4264
9338
5973
9716
11309
7366
9448
6971
11756
9302
9391
12439
9736
7793
9656
6090
10156
13501
9678
10820
7353
11265
13528
3087
12804
4653
12248
9480
7994
9518
8901
14992
13854
12195
12303
9634
11341
9422
8490
7296
7363
14116
8921
9393
9229
11452
5289
9440
7369
9717
15877
9403
11749
9490
7466
9009
5717
8694
12028
9252
7406
11442
13661
8925
13685
1403
13719
13115
9309
8530
9399
5413
7378
9624
10180
8906
12415
9208
8290
9380
13008
5209
14643
9272
9330
7351
6865
9595
11631
9337
7440
9378
9047
7629
8879
8897
3048
11231
9273
13191
10625
7364
8912
15565
9407
7586
11611
7352
10097
12196
11983
8953
5392
7362
9356
10833
9331
8949
11786
7057
13699
13641
13822
6247
9400
15983
10626
9025
13978
11778
8108
11485
11695
12714
11686
9418
16261
14113
9238
13718
8905
7357
14948
7227
9486
7393
9868
4220
7457
9401
6717
8946
5586
9595
10411
8884
13956
9621
9434
11549
9069
7433
7025
13170
6433
8769
11171
14913
9445
7456
8889
8926
7444
8125
9341
13702
7790
13596
14669
9409
13667
7780
5625
6050
8622
9117
12610
6434
11475
7380
12134
8624
12730
7371
9662
15146
9346
7512
9381
7547
7421
7446
7395
7607
7351
7456
7474
7551
9664
7404
13660
9265
8560
6269
9293
9416
9496
8744
7594
7310
11585
7437
9452
9551
13319
9458
8887
11521
11521
6848
7257
9406
5380
9689
8728
7343
11009
13495
14969
7455
13706
9585
9585
11719
9528
7541
7366
4798
11460
9634
9148
8237
9530
7415
7448
12150
16114
9368
7830
9301
9527
7367
7368
11367
9914
9687
8923
9368
7465
7344
7510
9080
8992
9688
9396
15039
10052
7384
12077
11691
8965
9620
7454
5511
7457
7438
8682
7362
9361
7560
7514
3071
9521
8052
8052
7579
11372
8918
7324
13449
9015
7324
7410
9491
8211
9635
9378
9510
14687
9490
7228
7337
9485
10442
15179
5091
7654
9531
13971
9547
14018
6861
9374
6873
9373
12362
11481
14858
6864
8918
15694
9464
14416
6856
5713
6837
6829
4934
7969
6740
7223
6746
9496
9617
13699
15551
12049
14495
13810
9439
7325
8082
5373
15028
16293
14587
13392
8967
10884
3642
9299
6953
9237
15399
10684
8939
7370
6895
7549
5201
10578
8626
9431
9246
7414
8980
9450
11515
14998
9335
9529
8917
7391
7337
8514
9517
5324
7340
7459
5200
7322
13193
13675
6915
7415
11269
7327
9464
9310
9410
9474
7392
8977
8864
9463
9480
5540
11591
8946
9176
13490
9526
9294
11333
5790
9426
8819
9452
13396
7433
7321
9500
13822
9459
14980
7803
13635
6985
11652
11498
8019
7593
13764
6426
7441
8908
5046
8894
12365
8700
11742
9303
7146
7427
11754
11628
9301
7300
12829
7945
11649
9536
7362
7363
9071
8916
11674
13202
5617
8565
8927
6175
8973
15451
9499
9582
13037
19373
9549
8966
12522
8902
7516
8980
9009
9359
5494
9049
12841
7784
9514
9480
14984
9431
5315
7854
9522
11493
7333
9135
7495
9552
8260
13383
13880
8446
13617
6683
14912
11686
8922
8761
9082
7350
6186
14053
11478
7225
9508
13095
7299
8891
16224
6830
11572
11081
11365
9622
8876
10257
7396
11565
9199
9474
9423
13783
8766
2963
7334
8994
10647
7341
5470
7367
10126
8689
8136
8939
11980
10946
9057
9417
14144
8936
10680
9480
7785
15008
10618
10243
9476
9492
9426
9323
6147
8375
10244
10222
7908
8990
8248
9451
8811
9488
8900
9448
6904
9378
5140
11744
7430
15279
7836
5203
7461
7895
7894
8989
9170
7380
9401
9398
9086
10848
8745
11584
12407
7383
11205
12390
11280
8577
8978
9593
7276
9395
7386
7382
10607
7157
9680
7339
11909
11757
9541
7367
13879
7421
11409
11409
7410
13688
8530
12526
9690
15406
7302
6906
6444
15153
7797
7801
9539
9659
7334
8888
8387
15052
7802
8932
9377
9405
13746
6047
12392
7373
7458
15394
11654
11786
7286
9341
7370
6321
7426
9535
8974
10162
9436
14996
11493
12606
5797
7450
13788
8962
7414
7299
11245
9281
5565
7382
10291
8701
7793
7793
7214
11954
11632
9534
11072
8422
11055
8918
7341
4944
5916
5318
11684
14835
9492
7540
7406
14932
15029
7812
7473
7378
13676
9285
14982
15548
13715
7417
4758
14940
7794
7392
8843
5973
6725
9542
7333
9570
14938
15054
14948
14941
9436
7377
10079
14955
11531
11531
14334
14045
11459
5451
9529
9633
9302
8965
6415
9558
8983
9435
8947
11594
13769
8978
9569
6131
7728
13596
13651
10793
9374
7405
7367
5848
9440
9037
11605
9493
7224
7804
7390
15034
7432
4352
7443
8158
9492
9702
7543
8007
8987
4997
9527
9084
13676
9398
7404
8936
7367
9534
7367
9473
8942
12842
12007
8963
8940
8968
8890
10667
1866
9270
9218
10309
8959
5173
6862
9328
6453
8883
6059
9029
7376
9490
8989
5914
7774
10656
7447
7977
9387
9409
9466
9495
9545
8892
9145
10207
8940
13443
6966
9518
9471
8882
8974
9519
9462
5663
14449
9519
9528
8997
11977
11660
9455
9991
10387
8649
7384
14820
7368
8111
8885
10770
8612
9469
6217
9435
13967
7462
5210
8276
11348
9375
9435
11497
7366
9536
9590
11856
9541
7400
9461
9442
7424
7406
13864
14629
10066
14176
7433
12893
7367
10281
14959
3634
10907
5842
7352
8905
7363
9501
14904
6852
11243
9341
9598
9163
7389
6251
9171
7350
9571
9623
7502
9407
9517
6994
9348
7699
7421
13675
15560
9354
5349
7336
14890
9983
9495
10177
12562
9128
14845
7367
13446
7258
5410
7424
7419
7469
7244
13424
9328
13807
8967
9171
7390
9389
6807
7502
7365
7357
12405
9456
13963
9491
14985
12709
7439
7366
8954
7370
7717
15830
7336
8968
10248
15548
9421
5215
16700
6989
7336
8661
15446
7428
9394
9527
6986
7394
8965
7383
8845
7379
7336
6842
9654
7489
6842
6855
9573
7421
6849
6233
9422
7761
7380
6423
9337
7347
8288
9359
14993
7796
9507
7455
7345
6438
14996
7439
7304
7157
11612
8734
7458
9408
7363
8596
15522
12325
15404
7741
9686
9016
5181
12544
11320
5240
9432
9935
12714
16204
8753
11379
9341
13524
7407
8820
9549
1879
7035
7366
9544
14025
12005
13970
11726
9158
9532
7431
9573
6425
9394
9583
10225
10260
7325
13700
11892
14178
8468
11514
9404
8086
7453
8686
10196
9443
7397
8023
9640
9624
7390
8225
21005
7285
9297
6716
7394
11648
9155
9613
9306
9549
7293
14147
3698
9392
9541
4792
18207
6860
9486
11753
4138
14261
11432
7383
9803
9283
7366
8916
9351
11959
9411
15567
7654
8674
7456
7799
11565
7771
9438
9476
12152
13932
5487
17356
14978
9393
9257
14177
7383
13803
8166
6829
8936
9429
7394
9684
9350
10797
8914
8986
8042
9387
7338
15586
13872
14180
5049
7309
9470
9537
8612
11482
8806
8520
15347
10820
13641
5874
8916
7837
5604
6048
13346
7372
7386
7399
9467
11261
9053
7369
14803
7357
7509
7875
11991
7426
11743
7476
10049
11169
9563
14485
8727
12062
9528
11441
11438
6864
6986
8959
8904
9704
9470
14777
11695
13772
9456
7781
16408
7444
15559
7541
7505
10142
7030
13390
7471
14889
9608
9424
6320
9323
11169
7435
9393
8976
7368
10182
9389
7364
7511
9351
11493
7483
11742
9461
9586
7363
7432
13879
7402
14985
9328
9591
14383
7447
16568
9716
7352
7475
13581
9452
5142
14233
13334
8961
9538
8959
12583
11310
15402
13607
21908
7338
8767
9376
5448
11794
13772
9064
8817
9570
9636
8905
8948
13510
8355
13140
9417
9541
9887
8977
11234
7269
9499
9369
8980
9334
10990
17122
15006
9444
8872
9459
7394
7447
9974
7330
13311
8145
9644
6503
8515
7419
9074
13717
14605
9289
5409
9503
8424
9382
7361
7460
9532
8291
7372
12231
7459
9476
14266
7061
9654
8860
14960
7801
8991
8401
9577
7410
7890
11757
9163
7289
5680
9263
7394
9450
11769
7371
6844
9081
7373
9469
15761
8037
9451
9413
9465
8903
8868
14184
8952
7351
7240
7437
9569
9568
11354
8997
6835
14082
7395
12319
9577
9481
8835
9459
9685
7093
9295
8953
11758
12836
7445
7092
8683
9554
8087
7288
11270
14379
11984
9321
9533
8930
8719
9774
8450
9375
7457
9551
10475
8938
11531
7437
11526
9508
9518
11600
8744
3481
9672
8854
12663
11373
11174
13709
7345
13686
8279
9130
9247
13288
9534
12121
5849
12248
14697
7384
12795
9565
15582
9521
10050
9882
3279
7480
10462
9248
3014
8787
13192
9445
9363
7323
12168
14664
8172
8121
12216
6149
8868
9542
9345
7465
9528
9356
11768
8917
8256
11545
7298
8925
9770
13632
9380
7445
9475
7896
6417
11273
9481
9454
8539
9052
8896
9531
14705
12249
9285
8941
8963
13157
6929
6416
8917
7254
11498
8935
10758
7502
9513
9024
7435
7439
7343
9430
8945
8888
8314
9493
9381
11308
9348
8946
1936
13559
9500
17398
10879
9660
7387
11465
9275
7420
9542
7109
5332
9582
9537
8505
13506
9537
9486
7363
13581
7365
8925
6072
7378
11994
7414
9326
9066
13463
9525
9403
9261
11762
9121
8922
7358
14268
8879
8247
8540
8935
11794
12179
8935
8782
9474
8925
8897
12320
11647
9591
8949
9330
9495
8748
17432
4288
6417
13481
14923
7179
7179
8940
9170
11698
7370
7938
6942
9332
9588
9453
7395
14169
7383
7343
8324
11507
8487
8320
13621
9076
11713
7827
9409
10126
14245
7354
7492
15197
3633
7421
9483
7356
7291
7339
10423
7383
6427
4309
13942
9526
7731
8980
13447
15009
9602
13328
8888
11832
8052
13369
12726
9478
7501
7885
13670
9266
6115
7407
6688
5566
8652
11347
9602
8429
8568
8922
11907
7365
10120
5184
5566
7439
7325
7360
7397
7229
7377
10123
14178
7448
14390
6050
5788
7395
9355
11454
9581
14716
7467
9534
15579
7894
13657
7533
8925
9376
7429
9632
11481
9501
6288
9389
13679
9650
7271
7346
13648
9413
9439
9094
7514
1938
5496
9495
9394
7392
7318
9528
7368
8939
9473
9056
14960
7376
9385
12625
11493
11493
7030
23104
7528
9270
7358
9167
7370
7307
13361
8923
10671
9423
9336
9510
13545
14976
7388
13417
9047
9481
8305
7488
7408
5217
9643
13306
14298
8712
7510
8561
7521
12793
7361
9579
10226
9536
14947
9360
7442
7332
14504
9382
7972
7313
9491
9194
9511
8923
11731
9480
9351
8948
9610
9115
7365
9570
7420
9695
7455
15572
9486
18489
9602
9327
19129
7261
10411
8542
7414
13725
1742
13152
7347
9403
14259
13156
11311
10215
7374
1877
14829
9421
9590
5090
9492
9539
16334
9637
7362
7362
6909
7943
7359
9599
7582
15552
10235
7357
7437
13960
9583
11042
7380
8929
9445
9426
5409
14206
7340
10350
7147
9150
13432
7342
13932
7376
9389
12735
7345
14435
13595
9201
15013
11427
12725
9464
13661
9676
6908
9483
9368
6313
9365
9081
9530
11690
9413
7299
14472
9507
7426
10658
7609
11160
5272
9125
7368
11536
10395
8619
11418
12914
14525
9368
11625
9971
7360
11330
8233
7396
18915
9549
8202
13640
4242
4793
9752
4718
7396
14358
15396
13723
8917
9458
11994
8164
8385
7369
16268
12783
9547
13714
9110
8787
9459
9667
8166
6372
7368
9550
9595
8847
17786
9047
11045
9291
9528
11488
7802
9086
7505
9556
7381
13808
15503
13234
7810
8044
6485
7495
7469
9289
7462
7275
9300
9480
9580
5256
12837
6879
11844
7344
9577
7217
11517
11450
9497
5302
7869
9553
8946
8217
9175
6692
9493
10572
8061
7343
7822
14629
12544
7347
8922
12308
11247
7486
1601
13689
6874
6824
6829
6829
9459
12717
14144
9546
8407
8955
8261
9600
9460
6787
11467
7867
11690
9956
9956
6421
8945
9522
1883
9443
14027
13674
7433
9164
9353
7426
9231
8936
12519
7438
1850
9254
9324
9679
11263
9342
11340
11800
9233
10465
14550
1556
9323
8357
9339
6424
9350
6233
8686
8896
13646
9586
7308
9479
6887
7365
7443
7533
9567
15307
7890
6728
12565
13714
7527
11422
13673
15397
11463
13850
15082
9481
3478
11587
7565
7497
15172
8948
7472
7360
8205
14773
13542
13518
9362
7371
8862
7459
14985
11969
16069
11180
8921
11366
13338
7417
6326
7436
1840
2000
7345
11417
11926
7533
7550
9545
7056
9862
9484
9428
14912
9458
15394
7360
9395
11482
8891
7329
7360
9524
11484
7392
9427
9355
14034
8955
20223
7324
7384
13639
7421
8946
13641
12101
8866
7391
7397
9124
8953
8865
9508
9381
8812
9393
9496
7433
9846
7871
9483
21650
7420
15570
7412
3981
9490
6851
6830
17856
6968
10791
6826
6824
7420
13976
9405
7413
15569
14977
7462
6839
10557
7396
8928
9423
10134
13559
9321
7783
6708
13689
13769
8879
9573
7295
7440
13680
7377
8962
9543
9396
9468
9289
7319
9540
11606
9313
9054
7161
11770
13061
19618
9352
8176
8941
8984
9301
12047
9468
7368
7500
2267
13209
7308
14951
15859
9366
6216
13030
6864
9205
7480
9082
9295
12986
9427
7557
13341
7096
7989
7730
9502
10086
9424
17200
2547
8908
4915
9131
9579
13562
11199
3980
7426
10026
10197
7271
9272
5101
8964
6436
15021
11715
9317
11730
8913
11064
11612
9519
12208
7381
12391
9523
8023
7517
7445
9165
5410
9484
7381
9546
7950
7413
10304
8899
10638
8734
9489
9480
3090
2779
13651
7340
7495
6201
9350
9528
11442
7398
13056
9939
9183
5087
9591
7441
7538
5643
11337
11395
8944
11754
9332
7787
7325
9533
14962
10143
8984
7330
7447
7312
9466
14119
9261
9084
9211
9495
6008
9413
13986
7025
9400
9072
3256
7028
9358
9436
9463
11175
14965
6980
14063
11662
9440
11753
9394
13616
10549
7395
7395
10470
9638
12773
7500
6485
11742
7853
11504
10551
8943
9302
8193
22937
14071
9487
9345
7452
7395
13784
7982
9625
11732
7348
14988
9603
7321
15568
10891
6794
9637
7323
11562
7491
9552
11046
12611
7372
14896
7471
8876
12034
16521
7329
14781
9348
14100
13932
8110
9405
7360
14786
9530
7461
10834
9300
9555
15677
14206
5031
9514
7458
7212
7415
13650
6702
7930
9173
14999
9206
8925
5689
7364
7374
7468
6401
10732
7374
7819
4815
8828
9482
8140
6852
7414
15193
15566
7366
9442
8907
13184
9567
11454
7384
7362
9339
5350
7048
6921
7487
7558
15859
13661
13695
9351
9594
15015
13490
9311
7370
7302
9461
7375
10200
7390
10716
10170
7337
16230
7467
9572
7340
13990
15049
6879
6861
7440
13690
7369
7458
7385
9481
7494
7427
13456
9382
13176
14893
9470
9458
15575
8911
9031
9409
8115
14455
14218
15796
10171
9533
7367
7459
13919
9423
11567
8984
9466
8945
10290
15338
9504
14966
8364
9386
7340
9536
8962
7346
9435
13568
11523
7397
13956
7461
9606
7337
7448
9436
11522
11446
1688
8493
7344
7318
5986
9728
9488
7228
7255
7412
13686
7455
9193
7434
11762
10842
11488
13571
9678
8282
14030
9249
6126
9653
8946
10816
7284
6175
15395
7463
14940
8711
9551
11495
14971
13621
7400
9554
13086
11578
12791
7468
7820
9547
9505
11239
9531
5172
6461
9685
9015
9308
9393
12785
13090
8580
8990
7969
11187
7934
21716
9645
9234
7053
4801
7434
14283
9466
13740
8929
9171
9547
8945
11676
11427
7242
7468
9494
11302
9207
7421
8521
15407
6418
11936
9478
14997
9430
8844
9105
12275
14041
9346
6425
13879
9137
14945
10756
7603
9454
7743
11573
6145
10089
12165
9033
9468
9420
19898
9438
9603
14148
7829
11585
7325
6350
7365
8859
13099
9172
8856
6757
9356
6612
12421
13999
9342
9456
11999
10766
3194
13072
1853
8876
6465
9452
6861
11872
10784
10784
13925
9517
14189
8967
9301
9502
7253
9370
8916
9365
7627
9531
9471
14110
7509
6955
14133
7512
15885
7014
9389
7366
9544
10638
9484
6852
14906
7467
12196
7771
7577
9738
5547
14935
4430
9390
8939
6783
10523
6853
9368
6864
13679
5994
9414
6410
9544
9028
6470
7436
11640
7747
14709
15565
9361
9518
16939
5600
11418
9560
7439
10072
7345
10080
9427
9422
9003
10567
8740
8131
8131
9429
7366
11753
10376
7749
14244
9427
9142
7340
13859
7453
9564
9546
7365
9370
7397
7462
9325
15564
13862
6058
5240
7293
10931
9289
9379
8004
12096
9446
9424
9431
8091
11565
13419
2945
8975
9389
2955
11768
9463
8835
7896
7896
9395
9514
7432
9102
13403
11398
7443
13854
9546
13687
9342
6054
23289
9391
16406
9400
7388
10487
10415
9564
7412
7371
8957
5356
9336
8949
11308
9757
14014
3647
5229
14988
13463
9132
9448
3850
8898
7373
9542
8957
13721
8233
12536
9474
8971
13876
8990
13707
9193
8542
14967
14346
9380
7513
8994
9391
12123
11503
10400
4757
11169
9524
13688
8927
7840
9629
14315
8941
10172
9365
7824
9354
1376
12793
7344
6865
9745
14318
8909
12053
8990
11540
9619
8932
6971
9533
12208
9531
4535
3777
8969
8899
8933
9341
7310
9393
6879
8829
8383
13692
9365
10134
5199
9442
8973
7773
11418
8948
11411
7302
9386
9287
8926
8966
10918
11851
6905
8739
8884
6817
8106
9435
9035
8876
9439
7376
7490
13709
10652
6061
5230
9125
2260
7367
9437
5221
9500
7366
9498
9389
8968
9491
8914
9156
16301
11921
8938
7083
10241
9527
9465
11099
9077
9521
7396
9465
12473
7453
14024
11762
7355
9405
7411
9382
5169
13330
11605
10738
8962
9538
13917
11192
5122
7345
9639
7315
14721
7320
9316
9397
7154
11689
11626
15029
13963
9313
9323
9457
11802
8907
10197
13588
7438
12171
7382
6899
7353
8684
12719
7463
7355
9464
7336
11348
8953
8986
4641
9534
8775
5411
7436
7371
7376
8861
9511
9632
6425
8880
11195
6945
7490
9581
19112
7375
14138
8808
15572
7224
10574
10301
7470
7427
2342
9396
13267
8765
7070
7934
11617
11391
11473
9699
11691
8210
10116
6841
8876
9530
13807
5027
11250
9539
9425
8939
14572
7244
11735
7249
8939
8936
14394
7441
12805
8748
10476
9466
7786
11773
9672
13671
9128
7421
11275
14995
9557
7919
14971
9641
7302
9637
9558
9355
7638
9541
7440
9490
7345
7372
9286
9402
7431
8898
8677
7439
7459
7960
9642
5477
7404
7448
10185
8558
7469
6423
7754
13846
7361
9519
8682
8857
7442
5277
9471
13797
7364
9968
11897
9594
4569
14995
8991
10572
11480
8876
12197
9473
15394
12786
9505
7878
15003
7603
14133
11486
13744
9365
7347
9052
7405
6897
14056
7731
15464
12529
10122
8253
7452
7776
13748
9532
5912
7328
7423
10306
13652
9725
11309
9141
9441
7447
7377
10220
13675
8152
9472
9458
8940
7370
7353
9075
7308
7437
8678
14505
9408
16926
11761
9907
15568
9434
7379
9675
13309
11561
11561
9459
5540
7347
9327
13982
8271
14936
9482
13660
12738
6833
8949
16388
7387
13964
8936
9108
8972
11608
13773
13546
8490
15545
7372
9346
13041
8903
8836
9679
12965
9529
6064
11539
9434
8328
6329
13996
14082
8904
9539
7371
9347
7440
14906
4898
13676
9342
15030
14960
7357
7405
9441
8937
13343
7307
13149
13624
14117
6744
9645
6509
9515
7430
13803
9544
5706
9259
12606
7391
9344
7342
8919
9586
5853
7509
9106
14966
9635
8596
8945
13670
13779
8971
9414
7324
13543
16577
7434
9283
12861
12523
9585
9585
14213
9057
8851
13639
10867
14753
13687
9478
9581
7441
8120
7417
9556
9315
7369
14317
9353
10358
7350
7725
13793
6609
7391
9337
5281
9593
6844
9575
7513
13883
15563
6421
7386
4802
6424
9467
9313
7127
9449
9611
9547
11460
7367
6848
11835
7407
7368
7487
15037
8731
12565
7443
12240
8072
13702
9439
9538
9436
6695
9453
13746
7335
7305
10219
6149
8920
8959
9107
11158
8938
13576
7789
7224
13789
5311
8903
9412
8972
9425
6437
9529
5929
2198
9392
7894
10888
9448
9335
7448
7235
8929
9375
8951
9523
11026
9407
9454
5332
9229
9042
12764
4507
8936
7981
9439
9308
9999
7367
7360
12090
7379
7424
7359
13531
14574
5150
7531
6831
7382
11617
12507
7411
14990
9371
9486
8763
5225
14393
10889
8900
12870
9334
9421
4604
9282
13522
5665
11687
8982
9303
9384
12238
1840
8925
7375
6188
11082
9168
8809
8874
4920
7044
7355
12673
9522
8807
8872
4911
7045
8808
7113
9369
13630
8942
8288
15943
6752
13675
13878
16523
9531
9534
9168
8928
11323
8982
7284
8999
7362
8978
9064
5210
9510
9010
8873
9503
9460
9368
7365
8441
5415
8837
6034
14945
6456
8850
14036
14060
8969
8930
12484
9312
8895
7431
9375
8914
7643
10363
9431
11527
12842
6394
5125
10878
8956
6764
13679
9486
6800
9395
9595
6215
9077
7451
14128
7481
15407
5218
2060
13549
6800
6834
9917
11938
6453
9609
9306
8919
8855
13852
13710
8915
8949
12838
8929
9147
5479
12001
9424
11882
7989
8961
14149
14375
7466
15402
9356
11201
8927
13972
11676
8961
9522
9107
15823
1797
8916
10237
9133
7843
7412
13733
8915
11531
5511
9468
14051
7222
4884
17209
13931
9025
13595
13681
8949
10029
6129
9085
9662
10478
11677
9027
13888
7416
9529
9289
8498
9361
9350
9424
8730
4304
8094
6796
11631
15364
6910
9337
12733
5784
7346
9613
9178
13986
9445
9501
13493
6634
7404
8878
11660
9522
9578
7406
13460
13724
7244
15757
8351
9428
14937
9429
9435
9330
10732
8924
11615
7445
6848
7371
8611
2717
9388
5976
14736
7352
8935
9433
9417
11623
9072
7428
13369
8934
15017
8615
12047
9341
3625
9306
7479
7395
9263
8987
9462
8082
8816
8915
12989
11811
8942
7460
9004
9705
7020
13544
9287
13688
11756
9527
9525
7364
9357
9547
9147
9602
9396
5763
11368
14929
11549
9522
11977
15185
11319
11598
11288
15453
11978
7280
9519
9461
12095
7486
9001
13662
9502
7369
7570
11394
10322
9451
9748
7426
10872
9255
7348
9413
8944
5577
8931
15562
6401
9396
8937
7481
9203
9472
8983
13298
8931
7367
9272
7365
8185
10051
1884
9525
7359
14107
8973
9117
9283
8922
7915
13768
7366
9546
13654
7532
9579
6419
6927
9033
8946
13655
7444
15044
7790
9368
7381
7487
2652
13865
9474
7283
9454
7390
7342
15225
7404
11853
12289
11385
7364
9601
13889
8860
9566
10698
7193
9410
7438
11346
6158
7347
11379
7585
11508
9474
7493
8986
7353
9449
4610
2213
14964
10689
13674
9439
8988
16067
8662
7360
10204
16279
8950
14917
13427
7426
8891
7479
14966
7311
7373
5521
9516
9360
7893
15520
9098
2779
6848
8893
9039
7853
7462
5142
9585
7428
6919
7397
7386
10466
13699
7394
9456
10504
8945
8037
8118
11569
10018
9574
13823
14079
11743
8954
9938
11838
9414
5227
14730
10407
10672
7415
9461
15567
3324
15559
7264
7577
8458
14911
8981
9642
7453
12365
4198
13990
9401
7338
7433
9616
15007
7899
7388
7384
15016
13819
8691
6518
7511
6839
15905
8936
8967
7374
7226
9486
12553
7273
7341
7364
7425
7344
8812
10290
7430
7366
9126
7447
8943
8968
10259
11343
8039
9397
9476
15604
13582
7496
14933
7365
14685
14994
9495
7221
13690
11949
8709
12052
7181
7461
7436
8983
7330
7367
13991
3782
9475
8064
7129
14020
7413
6849
8140
13602
11282
15023
7438
9452
9451
7348
7318
7461
8784
14951
7360
14266
7382
7306
7355
7430
9602
9634
14697
6855
11673
7451
14918
9388
11493
6843
9578
6873
7734
9421
11376
14502
7397
9538
7440
9618
8162
3358
8965
7311
11247
9539
21333
7392
6645
9571
7477
7431
14087
14021
6871
7401
13717
6857
7361
14843
8040
11560
8860
14928
7070
9346
7927
9311
7436
14371
11731
9590
9592
6847
14337
7415
13890
7966
8785
9366
9610
14972
9194
14020
7370
13638
15020
6983
13764
9534
11802
7360
6720
7433
7469
7405
8850
7308
7357
7469
5829
14183
7394
9111
10139
8781
15573
12316
14989
8779
9142
14205
9478
15522
11976
7536
7523
7797
15023
7723
9464
10866
11030
14601
9433
7422
7252
9587
13727
7368
7455
7385
7480
1852
1823
9149
5832
5558
7223
8986
8021
9276
9564
8102
13985
9589
15393
7160
8911
3820
8860
12399
7438
13471
11516
7323
3575
7391
9725
9439
9385
9592
11905
10644
9313
12957
7937
9536
7377
11531
9280
9569
7648
9340
8974
7362
13520
3293
14429
13934
8455
7372
7839
9058
6912
9464
7450
7302
7801
7383
8934
5932
7385
7404
3626
9303
2658
11463
13693
7339
6219
5704
8960
9310
11250
9452
8158
7455
8829
11753
16772
7828
9481
12001
7696
4735
11300
7383
8961
7199
7366
14971
9298
9411
9331
9525
6673
9413
7525
11154
6893
7811
9437
13628
7424
9507
11239
7449
9164
13904
11497
7446
9515
2026
12830
9449
8147
7512
8963
9094
8641
9127
9531
7160
8962
6100
9400
7445
8896
14978
7441
9272
10420
9433
10781
14099
9244
10178
7369
9124
8358
7033
6870
5257
9153
9446
8938
9279
9618
13706
7357
7820
7474
4046
14950
8857
8959
8941
7120
9335
8938
8931
7371
11008
9020
7254
8958
1845
10978
14915
9629
7505
8984
13693
7360
9639
5582
12735
8863
9354
17824
7360
8931
8947
6729
3084
7424
9347
14979
8894
5215
9556
8457
8861
8918
15573
8930
4931
5855
8235
5833
13944
8115
7446
7515
10676
7584
14116
7350
9552
9490
11518
7422
13767
9446
6380
9533
9512
11849
11849
2579
6173
8927
8797
13019
5851
12256
14951
7057
8209
8915
9394
9459
8955
8348
7456
8842
8875
8863
11493
7377
9479
14105
10121
7484
12659
8919
9444
11782
9675
9466
5489
11972
8003
15599
12317
14496
12266
7444
9380
14058
8533
8184
13869
8998
16866
7360
8153
7792
7432
6629
7371
9393
7361
7439
1685
7406
14951
9383
9493
8867
15574
9006
5297
7427
13236
9508
9616
14527
9557
7887
11382
9280
9390
4768
8710
9494
9439
9299
5054
12062
9158
9077
8865
11571
9595
7358
9494
9824
3779
8870
7802
9070
14475
12880
5587
7002
13685
6199
4427
8522
6822
9375
6839
7308
7543
15038
10277
7489
12865
8979
9579
9398
13825
14298
17648
9004
9044
9522
6196
10786
8867
8979
8905
7785
11190
11277
9211
7407
9543
9425
8894
11973
2124
9519
8256
8256
8773
8773
8994
8922
15061
7283
7086
7498
7301
14085
9435
8730
6139
6145
13763
8965
5547
12654
9164
7272
9621
8580
9893
14189
13542
4514
9451
14201
8996
10429
9192
8347
7399
14244
11289
9512
9527
7941
7398
9807
9489
9293
7818
11936
7396
9110
9462
13119
12038
13712
7345
13844
5650
9596
9380
9020
11441
3115
8095
4789
9335
9465
13511
20085
8865
7411
11525
10696
11345
7354
5642
10996
8956
6121
7374
9493
6342
9460
11464
6770
9386
6155
9472
8943
7306
8349
12768
11759
9240
9434
11973
13996
12341
7441
13032
7216
8920
8909
7384
9253
9471
10288
10638
9460
13523
8928
6873
7664
10018
3512
9440
9446
7364
9296
8874
7486
9516
7387
9560
8980
9463
9581
7363
8210
8210
10873
15059
7364
8853
9577
14981
15569
15003
12132
8927
11556
7785
7434
7400
7472
7100
7363
11345
7326
9613
9454
10761
13608
9425
6431
1456
1456
11596
8904
10719
9486
9482
9320
12020
14109
6520
9550
7437
11244
8499
11524
9367
11571
8922
9334
15733
5735
18777
7339
9431
9641
9535
14011
9397
7260
7213
9445
8954
9521
10932
5115
10290
11766
13709
11750
8995
7444
13925
7570
11363
9520
6184
7349
5189
13738
9633
7402
20714
15035
14669
5839
11750
9437
1841
11726
5138
7919
6850
6867
7377
7512
8547
9320
12167
15546
8031
6428
11502
14558
15523
7366
7387
9134
11534
11507
18159
14023
7040
14194
7437
9016
9466
9474
10681
7338
12899
9532
10168
9433
9344
10150
8908
8912
9472
2676
14860
7423
15051
7364
7433
13425
13918
7383
9434
7417
9153
11415
7284
8310
12009
9622
11729
7399
8031
7892
7384
8924
9330
9023
9337
10113
9298
5210
9049
15368
8960
7411
14112
7425
8968
15016
13739
9908
11789
7347
7480
7324
9353
11571
9554
7739
13118
11424
9306
9376
7087
7455
11139
9612
11428
7364
13803
9598
8807
7578
8945
9357
4774
9498
8889
9355
8936
16498
11550
4789
7315
9400
9373
9644
8508
16946
1417
13527
7510
10231
9441
7583
14939
10053
5940
13970
9363
6333
7444
9431
9366
5505
7363
11676
13447
9274
9394
7155
9321
10388
8936
9299
7358
9373
11743
9561
11342
13693
8937
9351
10955
9372
7191
16316
7432
8865
8576
8930
9403
7926
14999
12214
8747
8747
8709
6353
4756
9246
8133
7480
7346
8978
9419
9470
8979
10183
11665
7335
10726
7968
9351
9748
9104
9533
11402
6431
6383
9414
9454
13747
9447
8283
9536
9083
9493
8857
9433
9352
8922
9345
5173
9247
7457
4947
6000
7433
15400
9344
14938
9018
9493
9369
7434
9382
7437
7378
9353
9574
7597
5204
9537
7326
9496
8314
9443
11422
8921
11550
9737
7453
8997
11756
9310
14807
9457
13218
9492
13129
4793
14282
9417
9441
11771
7816
8303
9149
9461
7456
8034
8034
9750
14907
8915
9336
8908
9558
9002
9500
15199
11370
14001
12382
9507
8891
1881
11281
13842
7263
9381
9378
7334
6959
13802
10234
7365
9565
8138
7355
9572
8595
11426
9382
9357
8891
8941
6415
9518
8942
9173
8920
7445
1882
9178
10334
8928
12408
9391
5200
8995
10961
9404
9478
7091
5520
14071
7452
7605
7700
8931
9367
9615
8953
8950
9499
9545
9424
5328
8938
14530
9195
9372
6879
8934
4727
9504
8143
9395
12774
8933
8933
5308
11487
13678
13714
15036
11247
8915
8420
7802
9403
2684
8937
9624
5535
15566
13695
13891
11549
11589
9597
9421
9206
4895
7345
8938
9581
9515
15422
11600
8927
13448
8199
8199
7432
13662
7594
8794
11257
6429
8037
14136
3710
7339
14191
9436
9607
7382
8935
6899
8921
9359
1851
8899
9091
11658
12116
8956
8929
9670
8946
6148
10287
8953
8821
12819
8922
9469
8933
9578
15166
4793
13791
6241
7447
4255
7359
9512
6414
8995
10223
7450
9357
14064
6231
6417
7367
11860
5119
8952
8926
6484
6869
8901
7569
9914
6550
9872
7572
6843
7571
6778
9241
6880
13805
10182
8872
4189
9183
11554
9143
11611
7398
7333
7446
9498
13659
7429
9990
7715
8944
8967
13648
8865
15402
6874
12870
14111
9662
6843
7453
13983
7359
9436
14166
6467
14166
7921
14425
7473
7431
11892
7343
9382
10227
7381
5617
7377
10025
14927
9535
13668
12458
10573
4607
10167
7204
6846
9945
7386
9555
9258
10086
9535
9490
9555
10615
15028
7304
7250
9430
14246
6819
11397
7391
6864
9459
7500
9616
7382
13234
4253
11741
11702
7346
12512
15583
9336
13641
6856
9386
14055
7496
9469
8864
14979
19170
10007
5623
14518
8952
7427
9668
7396
7369
7316
9418
7167
6921
8915
8928
13689
9393
14980
8975
5598
11513
11401
7394
8978
9170
6677
9401
12468
11103
9577
3662
8918
7142
9121
10887
11359
13717
5224
9091
5094
9569
9465
9400
9443
10124
10678
11383
14229
7365
9662
10965
9441
7363
7799
8975
13420
5162
6878
8958
9288
8944
7343
12756
8797
9185
11722
9192
11319
7405
8918
15036
9519
13681
21819
13441
9179
6345
5718
15404
13724
8556
7463
7912
9618
7366
6423
5964
7262
9429
14145
7435
3627
11899
3352
9205
5207
8075
9112
14065
5539
7156
11821
7777
9150
14999
7506
9494
15578
8871
4899
8521
5996
8883
8937
8944
9568
8970
12440
9411
9153
8973
14931
7399
8980
8951
9468
9189
7347
9251
9477
8997
6862
8643
7810
6891
7396
7527
14106
8938
8986
7444
9186
11818
7442
8221
8646
9435
5205
17452
8899
9547
8093
18962
9058
7304
9516
12793
8566
2869
2869
5552
9245
5204
7835
10628
13519
4852
13678
13552
8946
8830
8903
5345
8908
8929
16222
9474
8333
9528
7440
9401
7408
9308
7433
15761
6901
8838
8910
8227
12816
9350
9378
8195
9557
6145
9454
8782
5238
9522
13765
14136
11745
8919
9553
9517
11771
10916
11177
5450
9395
6778
7499
9392
8139
15564
9928
9568
8073
9435
7430
7814
9430
13576
7395
9556
7802
9322
9457
9610
5409
11770
7304
8837
9629
15034
9457
8950
11158
11987
8981
5227
12803
12365
7234
9593
7351
13663
15400
8192
9553
9818
8958
4753
8870
7445
13675
6427
9194
9446
9510
9512
7448
7490
7411
13666
10521
11699
9515
8970
8223
7194
11549
7378
8978
6848
14222
9614
6374
9360
8835
8991
9493
13442
7479
8853
14059
7812
13287
16663
9258
8440
8563
11753
8961
7432
9407
9368
7283
5148
7547
13385
14467
11433
11521
10727
9561
9133
5378
7452
9321
7392
11397
16325
7490
9784
7415
7208
14991
8888
8147
7382
8899
5410
7375
8956
5146
7365
9389
10299
9310
6752
8937
9505
9365
9946
5346
15391
14913
7387
9446
8148
6471
9333
7355
13379
7332
8927
8175
7447
11583
7400
8261
8923
9526
8970
8931
9138
11531
9257
7353
8865
7558
7516
17229
10136
7397
7471
9513
12373
9667
9462
9133
9250
10235
14292
7406
11904
13663
6838
8924
8903
9495
13731
11536
9589
9374
13903
9138
13704
9489
12135
7409
9347
8427
9648
9441
9364
7367
8938
9457
9532
9548
11396
7439
8996
13500
9412
7355
9530
9919
8955
13479
7432
9483
13716
9447
9457
7390
9516
6365
9531
6239
7336
10705
8954
7759
9005
9497
9532
9363
13936
14948
14356
17764
13498
9274
4784
6746
9522
9453
13549
9463
8903
2483
8915
7726
8906
13475
10895
8908
4717
6816
13390
9555
5284
9466
2319
11617
6558
15943
9548
8997
6846
5608
5149
8999
11492
7414
11355
13674
11325
6789
11553
8225
9233
11522
13481
9129
7401
5190
7395
7678
8290
8871
7266
5116
6617
13573
6375
6845
12960
11495
7455
9658
9027
9531
6958
7452
9347
8263
7042
9606
8824
7365
13683
7357
5890
9573
7111
9544
7025
9623
9549
11470
7325
15375
9582
9923
9514
9574
9584
8916
8860
6843
7298
11391
8958
5161
11569
14951
7316
11778
7467
7328
5833
9526
9323
6900
9497
9520
7385
7422
8141
7859
9291
7330
6861
6780
6864
7466
8550
6787
4171
6872
14418
6850
6877
8930
6848
7589
5329
5905
5736
6855
9386
6743
9687
10697
9427
5830
5727
5973
11417
11130
9521
13213
11704
17598
10265
5585
9463
9515
9123
8888
8941
7934
11747
9555
10028
8871
6017
9441
8956
14848
7454
11645
8900
8982
7344
9487
9258
8171
14942
8163
8163
6990
9463
9543
16206
7311
10343
9561
13836
12934
9476
9257
8964
9550
14075
14995
9014
12149
11721
9178
9420
6602
6379
3526
9462
7355
8514
7415
8954
8963
9410
13390
13919
8954
10242
15684
7579
16043
13732
7194
9382
7302
11340
7839
9392
9410
5209
15575
10455
8175
11762
12838
11760
9386
9374
7333
9364
13726
9440
9351
9347
9353
8938
12170
7333
14235
7038
9571
8152
13611
9467
8943
12938
16900
7446
7454
9591
15004
5926
14962
9767
8827
9380
8907
9401
7364
5132
9497
9532
8941
9642
7402
8052
11800
9437
7440
9634
13684
9121
9382
5379
9217
15032
8896
11481
9486
13467
15586
8945
9611
9482
8968
11742
9266
8974
16003
7092
1957
11563
7513
9723
13640
12725
9443
7052
7426
7358
8914
9269
9520
11715
12262
9396
8678
8879
8931
14103
9534
7940
9440
9559
13787
9006
8920
8710
9334
8749
9544
8939
8120
9448
7385
7417
11487
9456
9388
9544
13248
7079
8140
7501
14937
7681
7123
8398
14862
7418
7762
6852
8361
14054
7445
16625
7446
15547
6864
8526
9397
12509
13842
5089
12841
7048
7396
10396
11320
8936
9376
11485
15397
9348
10310
8900
9397
14981
7523
7349
7926
7497
7459
9626
6942
14958
16393
9412
7339
9438
13881
9377
7418
11508
7407
13992
7433
9650
10351
9630
5199
7511
6438
9155
7295
10079
7466
6215
10253
11522
7977
7643
6933
9552
9635
9670
8946
8569
15548
6239
9389
10154
7375
13664
7771
13850
9572
9397
9573
14400
9124
9476
11507
9509
9287
7378
7307
9504
9067
5436
11265
11590
6890
14972
11541
11827
9305
9568
7692
7406
8533
12693
14978
7468
10408
9627
14990
13321
7841
9955
7407
14929
14203
9366
15367
9368
9077
11278
9459
11754
6028
15393
14647
7347
7392
9527
7395
4884
10662
7784
11393
5369
7505
7333
9183
13890
7362
7539
7422
11879
8011
11943
14345
9407
7405
7385
8185
7586
9455
7610
5700
14991
11470
7408
6736
9611
9186
7386
7472
11516
9639
14856
11560
6750
9536
9334
7557
5689
9547
10182
7343
9552
7290
7458
7445
7499
7406
8632
9325
13698
10244
5201
9106
5197
8966
11804
9445
12359
9429
13245
9442
15172
9478
15564
13973
6982
9489
11160
13323
6429
11751
14006
7258
7364
7258
7459
9332
9318
7391
7413
11097
9613
11544
7431
15569
12829
7270
9638
8117
12263
10332
11666
9391
4499
15586
7435
7308
4657
7093
12376
11460
14809
7364
7254
7374
7419
7405
15394
11594
9142
6962
7451
7352
9369
6843
9583
7358
6985
7405
6356
9622
9570
9365
7367
14888
9561
10540
6869
7375
7529
11602
9451
7154
14032
9477
8897
7446
22947
7381
8917
5405
15406
8771
7436
7368
8968
5217
9318
9188
9080
11419
3748
11354
8896
9234
9530
9483
9313
9558
9667
7382
9412
9176
13719
9123
6606
7455
14724
7931
8865
5152
8939
14700
7399
8847
7508
9429
8891
15565
9601
7357
6868
9597
9700
10806
12605
7692
9551
14984
15520
3634
4809
7808
13380
7831
8960
9142
9375
9475
13702
14981
14964
9437
9315
9468
7360
5331
8992
6931
9419
3598
8964
9549
11584
8779
9195
10392
7367
7443
8696
6208
7442
15579
9592
12782
7513
11447
13708
9496
9562
7390
12744
7469
9395
13854
11619
7372
8879
7365
9977
7831
9372
7369
7010
8831
9419
7437
9511
9516
8934
7349
6458
9458
7659
12890
9517
14991
9476
12981
9383
8941
13242
8719
5398
7312
14261
8978
9446
17026
9414
9259
8929
17039
9355
11330
9468
10667
9522
8392
13579
13999
9815
8933
12627
13444
14124
14548
8290
13432
9334
9129
13373
13765
3623
9194
8976
8944
7812
10239
9519
8988
13387
9023
8770
11495
8909
9534
5318
10060
12010
5835
5845
6428
13712
7949
9019
13676
9379
9974
9423
9392
13549
9522
7380
8950
7558
7362
13663
5182
11355
8918
8940
12024
11757
8863
8944
4706
8901
8809
15208
12759
8637
8775
9544
7429
8910
8927
5942
10279
9470
6044
8183
9211
9496
8939
9526
10193
13672
9756
9793
9317
7500
10711
9366
9570
9297
9523
7354
8954
7409
8970
5488
7885
9939
8961
8729
8961
12302
11672
13266
14667
8976
8917
5466
9386
10263
8928
9482
7102
9016
11165
4874
7501
7391
8951
9632
9492
7985
7302
11632
14148
10973
7778
11995
7793
11563
7366
7298
13610
13653
12352
10946
9606
13687
8994
7267
15573
7335
15561
19978
7366
8883
7412
6852
11301
7166
8996
8883
7855
9401
6418
11489
11758
13473
8976
8838
9454
13286
9545
11449
9250
8945
8947
9724
8919
7435
10423
9519
9362
9451
9422
8203
12050
13673
9384
15569
9347
13669
13681
14957
7339
15401
6296
9421
14988
7331
8978
9602
9392
9365
9580
14921
5410
21239
7367
14920
7221
7446
9797
7295
6615
14956
9133
4332
6832
7206
10125
9464
10219
9593
9286
7725
7827
6451
9409
6725
9058
7681
9520
15026
7439
8929
9392
8928
9402
7355
7807
9019
9136
12306
14658
14951
8291
7396
9582
9658
9966
16078
8927
10253
7495
13919
9595
8562
10456
8072
15571
13529
14267
2764
7337
14914
13311
14985
9481
1823
9622
12028
7338
8967
3773
9111
7590
7337
10067
9501
9552
9357
9301
8956
12006
9430
13960
8953
9427
9489
12869
11109
8889
5210
8907
8542
9520
9137
10350
8574
10987
4603
5294
5245
7429
8955
7360
8463
9540
9500
14908
10289
13345
13683
9486
2979
9499
20378
8883
9856
8911
7565
10234
6366
7448
9430
7822
7570
7470
13865
8284
7376
12412
7421
7455
9977
9480
13556
7573
9763
14943
7921
8760
7565
9594
5783
14070
8949
9388
14277
9410
6865
9459
9495
14501
9754
8476
8942
7445
8985
9578
8922
7336
8899
13678
13664
6938
6786
10184
9265
15014
9574
7536
7369
9693
11243
14246
12973
3449
14012
7547
15567
14828
3380
8880
5472
7949
1384
14182
14289
14967
9364
9589
8215
15139
9544
9424
9310
8946
8919
8977
9329
8960
9499
9547
9071
8451
9978
9277
7608
9489
9335
9286
10964
1580
14495
8478
9136
9300
11571
8926
9276
11724
8512
9442
6719
4909
15405
9477
8836
9434
18994
7513
8887
8838
13900
7488
7320
9364
8308
6926
9399
5472
7859
9532
8799
9476
8867
12596
12109
13553
8860
7319
7450
9422
9093
7200
8302
8302
9452
8958
9522
7451
7352
9472
8910
8931
9435
10096
8814
9130
9345
7463
8289
8837
8960
9579
8569
7472
8589
9402
9472
8983
9101
13782
6999
9548
6894
10488
9694
9148
8693
7304
7965
8170
13648
6297
9442
7453
10008
7557
7392
11383
9506
13837
14403
7353
7513
7460
15018
7397
8953
9920
7395
13587
9476
9103
3217
9192
9470
9428
9428
7382
7147
9496
9383
6078
13702
9455
8919
13977
4159
8985
9532
9524
5241
12597
9197
6099
11203
6575
7484
7433
8219
11400
9045
5314
13866
7398
5441
11462
14214
9532
8897
8788
7473
11437
14671
13865
9429
5536
13440
10615
9529
2904
10652
12784
13533
5468
8686
13975
7429
8974
13687
5268
9489
9342
11721
8113
13720
9483
7307
8120
7360
7804
8611
9312
9392
9369
9440
9371
18856
13695
5038
9442
14827
12127
9282
9417
12314
7407
9554
9379
9444
14299
11751
14586
9416
9443
13301
6381
8859
9383
9365
5021
14447
14211
8133
7798
8999
9402
8932
8881
16153
8910
3374
14837
6837
10282
15419
8066
10903
15634
7345
7683
8872
9465
8988
6215
12079
9342
4025
8669
15258
9298
7997
7354
9226
9550
9488
11981
11981
11427
8944
7322
9457
9381
9362
14361
13781
9360
10001
9345
9535
9447
9624
11479
13739
7430
8904
15010
9013
11663
8938
7427
5260
8847
9498
7410
8765
6954
9450
7101
6021
11379
13688
7387
13682
9004
8934
7432
7385
7935
8871
14981
4793
12740
10550
15413
9009
9490
9435
9493
11857
9268
9376
8980
7376
12795
8764
8764
7425
8966
9432
10665
7999
2707
9549
8922
7419
9525
7846
10340
8901
9375
9586
4670
9511
9408
11283
11606
11679
8868
14266
9545
7817
7432
12905
11587
5697
9454
14192
9463
9445
14110
9082
9485
8897
8955
5445
8970
7506
1801
8151
9391
14065
8932
8708
12255
8769
8967
12052
7842
9132
7497
6297
9514
7933
14972
6772
10765
7436
16142
7325
8037
16340
2663
9395
9878
9395
9424
6006
11188
9078
5586
5075
14042
7359
10841
8309
9265
7375
7972
9381
9548
8928
7365
9523
13776
8823
7456
9522
8729
9491
8949
14818
7402
11669
6387
7373
8703
13992
9475
9095
12000
9542
7824
8959
7419
11388
9072
9503
8498
7512
5833
5062
7335
8906
9401
7754
8783
12478
9281
13575
4920
6927
7376
10522
6218
3298
9483
9469
14151
11474
12591
4901
9302
8345
13936
12661
15265
7563
9334
8953
9522
7449
8933
8866
8866
5132
5275
7317
9292
9625
14995
5659
9399
4718
16936
8140
7465
12175
9390
1334
5409
7012
9514
6436
7484
10511
9460
17252
9452
13359
11604
4793
10089
9097
7129
8822
7331
9579
7356
7373
6454
13645
9441
13731
7513
7189
7396
9569
9298
1588
13777
9470
11278
5308
6209
7928
5101
7440
8939
9488
8886
3898
13190
11479
5661
6229
9505
10131
17172
8881
10150
11601
11570
8975
8709
8163
9535
9491
9462
3402
9487
7421
9372
8976
9399
1565
11399
11870
5639
8963
12775
8846
8846
8969
14059
8737
5321
15015
5771
11754
11334
8955
8952
9487
10547
8306
11628
7385
7397
11708
9036
13438
8921
7219
7467
11505
13463
13891
13655
7819
7376
9038
13975
9465
9134
12180
7032
8145
4107
9529
12751
11703
9615
13669
9674
7441
11593
8647
6744
8883
7384
10789
7329
9229
14979
9663
8875
9535
7719
7520
7395
7283
10514
7411
8917
9385
13736
7377
7368
9517
7430
7418
2592
8979
9577
6154
9473
7331
6890
13673
9611
11408
8772
11230
7078
11738
8946
7300
9074
5386
9564
16223
7294
14926
9543
8948
7364
9184
9511
15553
9403
7508
9477
7764
7764
8968
7434
13673
7383
7453
7317
6384
9564
6208
11255
10036
7818
7461
9198
9567
14832
7006
9573
5063
11379
7510
9276
10192
9247
8971
8906
13668
7345
7333
8040
8641
6841
5789
6878
19224
9853
8898
9553
15545
13880
7451
7333
8971
7479
9127
6827
9383
8481
6830
13711
7405
9108
14925
7373
13741
12244
8952
8733
10236
7628
7307
3132
12263
14842
7509
11498
9101
9522
11395
9414
7448
7863
8251
15586
13921
10677
15877
7356
9550
9482
9163
13554
9684
7521
9629
9283
8392
5416
9587
13725
9534
13867
10015
10623
7362
7529
9523
9334
13725
9344
13052
7451
9000
5146
11519
5110
7379
7370
6385
9570
10545
7471
11612
9463
13973
7860
8699
11748
8969
7527
10848
16839
9275
8947
9403
6843
11214
7458
7341
8675
11242
8990
10739
10413
9403
5377
21711
6698
7424
13731
7372
7354
8236
14943
9362
7363
11185
11624
7397
7888
7511
13674
5220
7401
9371
11409
9118
12573
7007
13700
9366
15025
7442
7346
7443
11847
7876
7338
13810
9565
7702
7318
12126
9565
7365
10886
12085
5437
7504
7885
6861
7494
7822
8297
9585
8346
15668
8220
8220
7350
7369
13509
13369
7703
7360
9535
9601
7440
6867
9320
8044
9163
10211
7534
7823
7377
7505
12617
7428
5147
9569
9388
10741
10741
13711
8860
8860
9461
13685
7438
13687
7364
6784
14868
9591
11749
7892
7459
9576
14295
9307
8903
9566
7410
15008
7358
11694
8882
15395
8506
18395
7490
9552
9052
6411
9398
7464
7442
7370
7379
9463
7430
11169
9525
14883
6886
7403
6759
9687
7483
9479
8288
11792
7334
7418
9438
5209
11845
7365
10650
7312
7507
5205
13879
7278
7436
7473
9426
5675
7301
8232
14911
7366
12677
9520
9410
7468
14983
2287
7381
6372
9531
10204
7355
14940
7364
12179
8228
14206
13691
14861
7441
10043
12978
7461
7835
9615
7388
15440
9411
7364
8288
7381
7407
7423
7432
14996
11489
2150
17390
7372
13928
9549
13962
14165
11265
6973
6748
14676
7251
7409
9435
7933
10642
9073
8095
9518
9443
7353
8913
7313
7285
9527
7332
6886
11675
7355
8961
13626
8920
9427
7216
9560
8799
9026
7371
7379
8916
8867
9549
12063
7185
7489
9203
6488
9522
7383
8891
8916
11285
8315
9232
14146
8972
6989
8929
9367
9522
16816
7372
8980
9211
7316
14803
9157
13730
7400
7846
14096
9326
13498
7370
3622
7850
7342
8072
9130
13605
8088
7347
7393
7333
9470
8912
8740
9487
7261
15060
9379
8838
8838
5482
5238
9272
7552
8921
3536
7966
4762
9312
9053
7357
9527
9418
5941
13376
8999
9541
8099
10338
8643
8150
9318
9689
8991
6166
7372
9432
9024
5568
7453
9394
9456
7357
11772
7491
9304
6035
7167
9768
9261
7564
9397
9586
6565
9455
9405
5510
7227
8978
9502
11693
11759
8988
8876
7148
11504
7391
7446
7426
9399
13616
11172
12405
10457
7408
7493
9056
5584
3484
2002
1641
9538
7373
9961
7755
16008
7954
13785
12014
8384
9408
13728
7360
14016
9385
12762
9563
11449
9437
9443
9463
6464
9485
8920
9284
4977
9140
8278
8278
1722
8424
8869
7425
11392
14209
7364
14938
11440
11440
8848
9634
11314
6703
14980
13667
12820
13582
7472
8940
7455
7370
8286
8855
10268
7348
8530
7372
13800
7430
13702
8530
9662
11777
13712
5376
9603
8916
8972
10334
9434
8888
7427
8343
13592
8882
15670
14030
8961
11568
13969
10131
9372
11398
8916
8617
7394
11802
8915
8559
8882
8718
5491
7415
14983
9658
9566
9550
7341
8937
11984
11865
11413
7450
7513
7429
14206
5332
7444
9545
12318
11413
8929
9440
9513
11061
21323
12330
7374
9312
6906
9938
8904
13344
11754
9906
9003
15069
7516
5769
8963
8444
14041
7301
9605
8954
7437
7494
9442
8087
7420
8064
8962
8620
7376
9470
9357
8936
6018
7465
8592
7340
7616
4983
10120
13896
6429
10127
9362
8679
13981
9431
9574
8962
8904
5152
8918
7182
6771
7404
14059
6210
11848
13776
10674
13396
9647
8947
7866
11577
13926
7455
7699
9417
10467
5466
11384
7207
10745
11586
9467
7353
8616
14986
11635
9604
8921
7448
22362
7388
8870
13538
7349
14203
16898
7351
9591
14382
14980
8588
12161
11660
7350
9446
13574
9407
7386
13500
8984
10258
5146
8317
6985
6819
13672
8923
12717
11489
7940
11251
7534
7364
9476
9500
7422
1859
7823
10240
8899
7953
9601
7458
14242
9434
7452
9389
8899
9579
11948
7485
7439
7322
6664
10878
13854
9400
11059
13721
12285
9148
8901
8901
9414
9047
8924
9294
8873
12145
11261
9046
11435
12341
8984
9514
2644
8523
9485
9535
9515
14937
6608
8922
7046
6428
3703
12469
11707
9493
13583
8675
13711
7269
7344
13816
7453
6762
14970
14002
7630
9156
10282
12025
7324
12737
9021
10250
11594
8719
8976
11823
5165
9964
9726
9335
11978
7857
8942
9556
5258
7383
11212
12740
9368
14376
7497
9457
12520
8891
11544
11374
8908
9441
9800
9415
6195
9282
10369
8956
6597
9767
7395
11233
7330
7232
5276
11230
7363
11543
11543
9429
9504
8953
1812
7419
9400
9528
3542
15400
13527
8906
8954
8872
9484
9544
8777
9448
9399
9579
9232
8968
9449
7190
9622
7447
15578
9601
15398
13715
14066
9364
9491
4918
9610
7555
9321
7342
4649
7358
8948
8844
8982
9070
8847
9307
9476
7363
7381
21085
9386
14782
7366
6846
11535
9103
11235
7676
11409
7975
6844
7366
14356
6786
6807
9491
10382
8668
7337
11677
7448
6689
7500
9249
11521
10502
7568
13686
9425
6761
6817
7340
3779
6925
7379
7367
6877
9484
9399
8462
9551
9556
9579
5940
6694
7417
8915
8963
8906
9405
6484
9530
7361
9078
10476
9528
9459
13404
7456
7512
7070
7346
10208
9419
9255
9972
13530
8974
11576
15563
14189
13716
10909
13709
9370
8805
7431
9485
9295
9492
7931
9570
9083
7449
5651
6317
8969
9302
9355
11864
7384
10423
8512
9403
8924
9090
9489
10202
16231
7380
9422
4636
16079
8838
7129
8919
16076
8891
7438
16471
9331
8899
11225
9278
11482
9556
11303
11499
6668
15565
14360
7462
7338
15026
9393
7443
13694
16827
9483
7501
9444
7464
14939
9594
6686
7487
9565
9582
8941
9129
9108
7455
9529
9474
6886
9151
11540
8068
11699
9714
9176
7623
9914
9523
9907
11486
9644
7438
7409
9300
5277
10434
7472
8949
8908
6408
7438
9573
7450
9511
9034
14011
9383
11480
11435
7312
14026
8886
14220
9032
9630
4123
5090
9491
7301
7376
8897
7376
9617
11333
11757
11465
9302
11722
8172
8913
14862
9516
10279
1903
8982
9927
11650
7997
6790
9456
9188
14192
7477
12086
7304
7955
4795
11670
11363
7594
9294
7992
7438
9534
9437
16520
7351
13400
7756
9467
12681
7844
7498
9422
12453
12980
9297
7360
6076
11255
14315
7442
9333
8100
9471
7213
11990
9493
12655
7756
21893
7462
7442
13873
9691
11537
7467
9542
9575
11214
9588
5141
8978
7351
10664
7382
11201
7327
9498
8927
14926
8157
7297
9070
7323
10554
10525
8935
12026
13190
7387
3061
6842
6850
6218
14275
6859
7350
9282
14117
9520
8977
14552
9459
13957
8622
7266
8901
9483
8461
11746
9443
9486
11758
9543
8634
11753
9017
8993
9682
11466
13782
11920
8852
12741
8436
7370
5343
13705
5217
9560
9410
13161
9446
11245
7444
9456
9477
9361
9553
8920
11888
9367
9455
7446
12794
9697
7381
7362
9611
7654
5142
9301
14444
7433
7900
9662
11527
7256
6209
9585
3331
3331
7280
9579
17998
9594
7345
7459
7396
9661
14977
8542
6896
5519
3052
7866
9993
6949
7231
7318
9387
11507
12275
7413
13621
9530
9378
2795
2795
8933
9259
7380
9273
15421
9489
3514
9375
6870
7640
10139
8871
8486
5153
7510
7539
7458
7374
9613
7513
13569
19003
9067
13681
6025
11480
11830
15572
7724
4547
11626
8915
9527
7830
8973
3621
9673
7545
9477
6842
7453
6869
10461
6845
13160
9617
8721
16005
9099
7525
6719
8929
8968
7462
13639
9001
4798
13062
15935
6994
11760
6457
11744
13977
13973
7459
9369
9343
2269
6306
9392
13700
8261
11597
12648
8889
7346
8929
8978
8695
9007
15006
9525
9173
7800
7434
5294
10001
7439
9700
7428
5121
6545
4505
8173
8252
15030
10111
8388
9455
8944
9383
7768
9623
9502
8774
8415
8055
7506
7478
9316
7366
7532
8899
9661
7324
8360
14153
7439
14790
7407
9359
7372
11327
14164
7352
10469
5163
8082
7534
9274
7353
13630
7422
9181
8026
7495
9545
7360
7334
10116
9443
7440
9439
1880
12147
13590
11534
11594
7532
9571
14219
7067
14011
7902
11459
14978
14037
6221
7630
9098
19207
9352
9398
11565
8912
5082
9473
6288
9404
7364
7478
7535
9527
14975
8967
7760
9061
14051
14978
8239
14776
6924
5202
9235
9475
14956
15605
7020
9369
9517
7456
13835
7356
13393
9882
14957
9482
12173
10740
9581
7908
13928
8383
8383
7615
12027
8915
1410
8586
8586
7338
7397
8152
8152
9534
6853
8896
13638
8957
8970
7373
15006
7126
10217
9461
9416
15918
7559
5848
14745
6378
7352
7439
13163
7496
13215
7295
15032
13601
8843
9574
8942
13705
5272
4908
8164
6833
9285
9401
8871
5455
11760
8148
11530
10846
9305
9284
9379
10173
7388
9313
9614
7401
9089
7439
15259
7335
7386
11897
12006
14037
14048
11719
13382
9361
10677
3627
6986
9537
15389
9774
7300
9790
11656
7373
6896
14533
7454
9431
13847
4900
8822
7459
8966
11660
14103
4576
9522
3636
12805
10370
9562
9586
8952
13931
13437
8780
10365
8948
9448
10390
9488
7932
11946
8952
9758
8960
1855
4803
7294
12352
13695
8185
9466
7383
9576
7355
8858
4759
8956
10098
6377
16224
7868
9408
9363
9631
7316
7429
14293
12545
7592
13180
7413
10234
8891
8938
3766
11538
9325
7382
7468
7456
8617
11387
9717
9024
3501
13652
8299
9411
9495
9295
11542
9209
11333
9465
2000
9212
15035
7457
15471
7395
9325
6108
15528
7432
11327
8887
8908
7908
8929
7461
9001
13923
9295
1757
11503
7828
13731
9188
15158
13728
9103
9306
7449
4763
7774
7366
11491
7508
7410
2914
7447
7340
11501
9472
14875
7458
7457
9047
9858
6180
7460
6626
7942
8023
8218
9352
10804
9454
10785
8918
7386
14000
9384
7400
9600
7412
14977
16124
10374
8432
8947
11470
11394
7367
7371
7419
7356
9426
8175
10180
7347
7456
7625
7424
9554
6990
7435
9494
2695
7388
9570
7475
7364
7527
13503
8752
8953
8909
14736
7460
6197
7232
8480
9399
7354
7354
9447
11427
9355
5910
8641
8844
7512
9482
5181
11517
9121
8888
9592
7369
9490
6697
9382
7519
5254
11448
11269
11436
8960
7350
9540
7339
7890
9372
7437
7446
9346
7367
11349
7211
9368
9622
9454
16163
8846
7302
7224
5129
9591
8938
8915
11500
9599
12204
8903
11544
9645
7357
13797
9531
8527
9561
8423
7512
7570
11397
13759
9205
14760
9293
8132
9426
9352
11398
7424
10070
7353
11634
9614
9327
8136
10095
7458
9426
7942
7421
9611
7796
7102
9041
9493
12091
13425
7468
9399
9404
7336
9453
9297
7139
8964
11320
11808
12863
7487
8050
11674
7410
7267
4789
8123
6089
8369
7430
9659
7300
9398
7343
9460
8876
7337
9439
14923
4791
4898
8321
13709
11478
9253
17563
7880
7379
7411
6148
8875
7328
11573
7306
7441
7218
10530
14801
7225
9540
7444
8583
9920
9005
6830
11417
7632
9474
7583
9539
9772
12738
9325
7420
7429
5373
7436
7942
6212
8943
13365
14932
10158
7031
10760
5163
9943
11520
8802
11412
7942
8877
14091
14990
10528
13844
4325
3509
8943
6428
8203
9358
13670
11046
9655
7408
9573
11700
9470
8859
9583
6138
6199
9452
5477
8504
9023
9646
9358
9283
16403
8407
9469
9838
8958
8835
5448
5408
5734
9627
7425
12782
6865
14981
6392
9604
9401
8941
9595
7306
12732
7810
11733
9336
8961
6254
16776
7341
9532
9392
8896
13898
9463
8915
11782
14166
9289
7571
8564
15579
7368
6410
7456
9626
10032
7687
13725
7449
14045
7456
8891
12323
13935
9458
9700
12783
7358
14160
9455
9526
7803
7803
4232
9620
8189
4792
11445
7368
9398
7407
13892
9423
8901
9540
9471
9465
9285
13711
9442
10617
6629
9166
9543
20573
7351
9438
9473
11878
11878
7381
7469
7304
7254
7369
9654
11317
10500
10052
7444
9253
6487
17161
9392
7513
7372
15029
7417
7889
11782
13420
11675
7449
8506
9445
7386
7527
8148
11867
7616
8783
9527
9274
7276
9609
9633
9623
9367
10777
7388
8881
11315
9473
6165
8871
9590
9400
5875
8986
14492
7512
7977
7364
10981
5795
7337
13758
7453
9443
8225
11583
8457
10060
8892
12942
9404
14976
11619
13370
10324
9559
5253
4984
9331
9353
13910
14230
9395
11160
9567
7277
9641
7392
9401
7336
8910
7463
9540
7380
11483
7417
7356
14978
18886
9674
11634
9140
8948
5270
8678
10462
8633
3653
7698
9509
9343
9729
8945
10180
7365
9654
9609
11475
14669
9553
14471
13789
8513
7378
12474
7002
15573
8904
9401
9348
7280
14510
9444
12587
9636
14082
4497
7376
14453
13980
6866
9382
9440
16697
7785
9987
9628
8957
9626
7293
9310
9388
9158
8099
7913
7132
9140
8019
11682
14916
8763
8150
9397
14977
9551
7453
9683
7486
7454
9528
7354
7368
7401
5309
7309
7307
7453
9088
7534
7302
7477
9470
7364
8954
9499
13553
15033
13780
6857
9400
6646
7418
7498
15535
6847
9591
16052
6902
11645
10919
9532
8923
11764
9294
11648
7397
13723
5275
9558
11202
7896
9365
8906
9477
12041
11687
9377
10278
10879
8282
9145
15015
11625
9292
6835
6372
9402
9026
14970
12202
7287
5771
10244
9526
5490
9488
9629
7667
8152
8887
6802
7364
9474
8939
7367
13487
9413
9447
14977
9517
9488
9325
8761
8938
8901
8256
7384
8945
6944
8827
14273
12813
11606
14976
8914
13665
8950
13455
7355
9451
13673
7328
14089
13486
8802
7478
13936
11331
9410
8860
9322
9441
7287
4740
8964
14961
8380
8902
7303
10067
8927
11543
9521
7396
9490
9388
9362
9529
6145
9508
9391
11765
11029
9560
7366
15557
16108
8295
13464
7425
9636
8565
9499
8160
11521
9422
9415
7842
7760
6497
8938
14067
7358
7386
12388
7376
8809
7357
9580
6712
7360
9379
7722
7194
7478
8931
8931
8923
6615
7374
8920
8695
9377
7446
12711
7462
8991
7525
7399
7386
6352
14384
9350
8688
7299
9279
5268
9193
8904
9560
7947
8917
10512
9621
18881
11988
9646
7163
9389
9459
9467
7461
16850
7511
8028
9480
9434
7619
10321
11942
15274
8906
8958
6122
9341
7393
7510
12523
9351
8923
11393
9224
8377
8938
9273
8895
10915
7432
14068
7357
13708
12051
6629
9419
14537
9347
10940
8953
8049
7541
8254
10135
7407
6688
15561
7376
8297
7357
9393
8926
8929
10566
10055
9463
16111
9524
8812
8954
6122
15559
7446
8265
10357
10422
9551
6848
7450
7325
9632
7407
15520
9349
8167
9873
9361
11489
12743
5583
9432
9929
7375
9653
9585
7409
7466
7359
15566
5480
22379
7418
4271
15554
8428
11354
7462
7786
14777
6139
11362
7451
5103
7463
9366
8839
9483
9677
7396
7465
9387
13695
9118
11313
6819
12062
6701
10999
15025
11943
6852
6865
7489
9359
14876
15404
9562
9481
9445
14962
11269
7148
9635
11281
14263
8271
9432
7328
9332
7512
9506
14261
6116
8435
8683
7465
7254
6884
14090
7372
13845
7352
9630
9633
5331
5905
6801
13552
14991
14131
14089
5678
6836
7372
9970
7473
9411
9395
7394
13896
9513
16728
7756
7342
9560
9394
9457
10058
7302
11797
10698
13331
8094
7341
7779
9460
9460
7471
7326
9384
15792
8436
14284
8989
14708
7366
5181
9676
9506
7364
6884
7315
8930
14431
11349
11693
8919
9352
14801
7344
9219
9496
7366
9305
9603
9440
14140
9760
14305
15758
7525
7415
14995
13563
7454
12462
9658
8543
7356
13816
4793
10810
8450
6473
9271
9726
9573
9586
13699
11502
12222
7506
13639
7796
7796
7382
7795
7370
9636
9313
9578
15567
7428
9433
4955
8156
13663
7518
8111
7396
11311
14166
8888
11624
8982
7397
5738
9359
11561
14062
7408
8772
9584
9397
6840
6257
7471
9475
9389
8934
8993
7439
6267
7365
8670
9365
15565
11989
9385
6847
9106
4253
8941
7357
6080
9484
15012
8160
9248
8881
9532
9301
8887
8226
9472
4643
7566
6730
7564
7332
16031
10585
9528
15032
13088
13689
11715
14467
7040
7366
9285
11660
8911
7419
10163
9403
7382
6834
9697
9414
5406
2006
9451
7377
6761
7385
8934
8016
16811
9526
8102
14214
8003
8052
9512
7368
20782
7383
1599
9277
8556
15404
9425
16572
9371
21968
11410
7421
5279
11794
7447
7389
8902
8790
9820
7911
6036
9256
9467
13590
7511
8382
8959
9483
10535
11659
13750
6910
9187
5133
5105
9201
8975
10103
9880
8985
10761
9382
8933
9480
11354
9023
6949
8954
8937
9503
13626
11305
8947
9521
8921
6970
9470
9031
8964
4898
9397
9577
9439
9124
9594
9556
7967
6006
7965
5990
9480
10973
7132
10098
7359
13987
13939
12031
8771
8918
9546
10063
7302
7381
9268
9447
8952
7412
9487
7362
7949
13963
5979
9520
9565
7157
7439
9526
7319
11474
9450
7348
9367
7524
6043
11533
7441
9558
8046
9558
7368
10997
7485
7325
7771
7473
8912
7364
14557
7465
9647
6833
8077
9599
9572
7391
7061
6650
7310
11511
8888
7630
20884
9601
7217
8156
11490
7453
9443
7305
8974
9467
7466
14974
7412
9371
9391
9391
7311
15024
9670
11198
7490
9522
7368
7342
10214
11965
6845
7368
7403
9518
15572
6980
13919
7460
7339
9423
7362
8675
9543
11412
14954
6850
5963
9262
5121
16366
8865
7386
8891
10699
8960
7905
9382
7376
11464
2003
5280
7428
13884
9021
5144
12140
12174
16008
10425
6198
9515
8655
7569
11682
8881
8918
5242
7364
4750
8921
8248
6962
8012
6923
5142
9543
9434
9433
7369
5615
7353
7443
7740
7679
7679
6933
10973
8979
9364
11759
13201
7375
2167
7409
7338
9611
13235
9539
5355
8030
11910
8929
7793
9472
13316
11476
11690
9718
7874
7345
9256
6605
7446
11794
6613
7790
6536
7364
9805
9399
14074
12102
9525
7494
7939
11638
14998
7486
9720
9396
9329
9785
9467
5268
9112
7365
7432
9844
6721
3629
14964
7363
9561
14936
11345
7357
11784
12056
2029
9659
13386
7325
8898
9354
5037
9459
6884
8847
9442
11277
8963
9368
10866
4989
8941
13609
9525
9411
1888
13800
9429
9439
11722
9441
7211
9378
15451
5641
7520
13652
8480
7350
22872
7362
14754
9778
12969
9374
7072
9519
9544
9579
9547
7458
12412
7493
9099
13595
10890
9583
7399
9425
8848
9345
9382
9213
9608
11535
9204
9079
9382
7411
6948
6991
7362
8490
9024
9515
8679
8980
9302
11537
9125
9551
9020
5733
9474
13109
7383
9536
9623
4073
7868
11024
17399
11352
8990
9540
13743
9472
8562
8676
9311
9268
9317
7400
9546
7520
8901
8901
9564
6490
7370
9016
7337
9859
8948
7356
8925
7734
9518
1204
7465
10356
9419
9398
9483
7391
7385
11922
7515
5518
13779
8195
6869
8939
9428
6948
9959
14192
7432
14079
7346
14937
9414
11600
12138
6998
11573
9055
24029
6945
14179
8557
7397
10228
9142
9559
5207
9512
9550
8963
9509
8980
7738
14551
7350
13005
17130
13272
7235
7481
10021
14898
11473
7449
9609
7475
11370
9458
15027
12226
8892
9643
9007
8866
7378
9348
16098
11457
5182
9402
15575
6611
11424
7215
9360
7794
8960
8964
6439
10828
10828
9451
6848
8708
8708
14917
12386
11270
7911
5380
6885
7443
9189
14987
7382
7788
8966
9646
5449
13391
7354
8151
11426
9536
8596
7354
13417
13786
9473
9548
12296
8974
5122
13942
14339
7319
8588
10360
10360
7375
12082
8886
7314
12422
7443
7460
7509
13679
13715
9341
9390
9380
11739
7785
20397
8891
7309
8901
7520
11264
9348
8292
7858
7659
9569
14425
7512
9425
9097
13081
7318
8408
7741
15583
6497
11245
11153
7417
9380
13920
9921
7813
14086
11611
15898
14940
9176
10485
15403
9428
7345
5226
7166
7382
11564
7692
9161
14901
9506
9284
6926
13656
12796
7258
7308
6134
7383
7368
10606
9463
7253
6896
7485
9290
8938
9469
9437
7356
15398
9332
12239
7636
13592
9488
5303
11533
15021
9580
9464
8913
13658
11457
8937
10619
11460
8520
7426
1826
16079
9473
8986
7543
7720
7364
11371
7611
5285
9328
14939
11749
13926
9448
13707
9547
11366
9390
11788
14307
6933
7750
7415
10237
7463
7370
9042
9479
9501
14975
9484
9510
8287
11541
7437
7993
8957
7427
15394
8925
9431
9393
9383
7310
7316
11465
9466
13962
7446
10601
7437
5431
7379
7362
10040
8640
9293
10006
9423
9455
10997
7455
7445
9341
6552
9485
9505
1932
10756
9440
8995
13775
7384
7804
5406
13470
10577
8432
9369
11501
11544
6870
7406
9357
7283
7450
7489
7455
13640
5277
8963
11390
7430
8980
9450
10691
14971
7361
5231
11193
7222
10024
7444
7828
7537
7263
7435
9438
6764
13869
7862
7920
7571
9423
7433
7469
7501
9615
7389
9181
9342
9585
9477
7314
9392
8836
8124
9434
11460
2127
9415
7398
13767
9049
7999
7538
9388
9351
7369
4318
12712
9450
12426
8174
8956
14727
7284
13506
9473
4857
8208
9192
5411
9514
7427
14424
3255
8231
7335
9392
9437
8977
7795
9364
9556
8959
8968
8168
8907
15529
8886
9449
12949
13927
7155
7514
15573
9363
9399
9397
7361
11588
14625
11640
13976
9142
8957
9154
8503
18610
9554
12275
6894
4612
9424
13692
9007
11829
8895
9522
9448
9462
8133
4795
1908
13728
9528
9356
9261
7444
6671
12907
15577
7363
11323
14965
10154
9457
15411
9430
7141
11280
16291
7374
8266
14597
7429
7392
7386
9475
5225
1886
10406
15574
9460
13719
9541
7688
8958
21401
7356
8960
9332
8939
11480
7372
9414
9484
10352
8937
7396
9311
7440
8051
8051
8075
11363
9365
7001
9507
7270
11548
9437
9527
13483
6426
12097
14208
9304
5206
8947
7317
8872
5191
9318
8934
6912
7364
8376
13606
9670
14969
7457
8898
8844
6873
7370
8977
9476
8945
10253
9422
7367
6140
8866
8998
11310
7341
11474
9401
7360
11747
12568
9611
7261
7255
8359
7474
7676
7370
11129
11129
9391
7494
7295
9658
13434
9401
9505
7366
7496
15363
17933
6215
9592
5276
13759
7363
12893
6429
18209
9441
9388
8875
5278
9316
9604
8931
8911
7352
9861
9979
8917
9360
8934
10248
16231
8927
5915
9962
15002
5160
8181
14862
8983
8923
9312
19451
7395
7367
7440
9519
9536
13661
13077
12325
7906
8836
9339
6345
4890
8979
11764
9546
8216
7570
14335
9503
13660
19908
11547
7478
11708
13717
14381
9456
7373
9382
13762
5940
14973
7365
8929
7509
15555
16138
7483
7363
9452
13508
4770
7658
9574
9561
9574
9436
11412
7259
7365
7396
7363
12784
13898
5313
9523
7283
9277
11809
7443
11803
14878
7655
14971
15889
8574
7356
7376
14314
7455
13659
13486
13680
15583
7412
15392
14638
8505
7394
11152
5922
9459
7158
9284
9469
10912
9392
15099
10736
9468
7437
7436
9108
9080
7762
8140
7488
6852
7359
12832
10833
13927
13455
9449
8918
13222
9570
7540
9602
14989
13747
10709
8346
8906
13471
9459
12791
7332
9465
12799
10539
11288
9494
15392
9460
9594
6979
9774
9348
4320
6471
7031
5055
9288
15403
9174
7351
13532
9470
8989
11022
2479
11419
13431
7360
10344
15567
7226
14961
12816
6752
9505
7457
9405
8389
7174
8532
7309
7317
9611
7963
7353
7452
7450
5585
13977
7484
9119
7365
9376
3626
7486
7445
9566
9566
5474
13474
13722
14115
2219
13950
13396
12687
5713
1902
5629
15286
9632
9380
9394
12740
8938
10429
11751
9425
10055
7450
9507
9012
10476
9465
7357
11716
8876
9433
8969
9402
8133
16150
9275
13910
16537
13372
9533
7880
6185
10569
13978
11580
12605
8933
8440
9394
7313
10987
18055
9508
6234
7999
10363
7511
13874
14058
5827
9307
9399
9645
7470
7497
8200
15432
9462
6984
7374
14959
20076
9377
8543
16257
7326
5264
8080
9533
11236
8922
7886
8859
7489
9311
14095
12270
11599
9116
13760
9515
1894
8946
18092
9835
10124
9284
9400
13676
10515
5718
8956
7680
5181
5912
12913
9504
8956
9428
10734
11971
5849
9513
5201
5533
7401
11114
8912
9506
2064
9529
11369
8943
7453
9283
7465
9355
9162
11824
15553
14970
7172
4771
10067
7365
7469
7391
9399
14148
9099
9443
7810
13404
9616
5346
9564
9531
16252
8824
10358
6032
14014
7521
12683
13519
9363
9389
7468
9405
7068
7379
11348
8970
9566
6781
7738
10178
14936
6866
7420
7463
9566
10364
8285
10540
5642
11704
7355
9552
7406
11621
11621
12529
7317
5132
7361
14969
9331
9356
15584
7918
9454
14927
9526
7676
7433
8920
9589
11485
6894
7394
8915
7306
7423
7432
9368
7252
10349
7059
13841
5226
7380
7410
9654
8126
13986
7179
6439
9619
8550
9418
7361
7289
15895
9536
14305
13695
6876
8345
9555
7339
8920
11461
13706
9130
9834
12040
9434
9418
13720
7375
9162
9513
7495
13669
9439
8221
9233
13338
7196
5889
1914
9624
9378
13569
8960
8929
7389
6480
11246
9957
12823
9089
7326
13687
11500
7356
9213
7396
9126
9392
9625
7969
9376
7415
13951
9348
11462
1973
5231
17148
11322
14573
13633
9134
7344
13732
14994
7334
6733
20497
7511
8929
5937
6850
13749
8941
7428
12015
6950
14998
9385
13759
7377
8861
9570
13975
7379
7144
8983
7377
6537
8971
11496
5193
5310
5886
10171
7343
9520
9466
7810
7511
7833
9363
8649
14005
11287
7449
10306
9393
11256
7457
7424
7450
14957
13597
12731
8974
9535
5265
6900
9319
8981
9048
5122
9343
14384
9625
9396
7521
7386
9596
11689
16515
11825
13706
7374
9277
9445
9395
9357
7292
9390
10300
9502
9763
14975
7482
7312
9585
1577
9363
7554
1946
9391
8160
14945
12093
4962
13672
13710
9803
11757
9485
9623
8819
10811
10969
7352
8003
8907
9132
11378
10133
8541
9740
10125
9574
9477
13097
10065
11877
9461
9468
7435
7434
9402
6916
7323
8985
13594
9645
8960
8369
8944
8175
12326
8839
7382
7387
9360
7355
10440
9432
7475
9416
8885
9461
10149
9341
9480
10892
10263
9511
8864
9278
11791
9523
7391
4795
13666
9357
5142
6947
8289
11409
6797
7801
10055
15013
14405
12049
9307
12782
8992
8371
9549
9296
8989
8925
7198
13550
6573
9414
16525
7421
7288
8027
9395
8971
8980
2769
9448
8946
8935
5254
7344
13612
11288
9504
7499
13619
7804
9675
7355
9359
13790
6505
8670
7752
9914
10010
9537
7437
7386
14280
8827
7443
8972
6869
7490
9497
9376
9368
9549
7444
8927
12055
13443
13987
7443
13664
9483
9546
12531
13687
7354
5366
9618
1597
11620
10103
9542
9343
9501
15520
8938
8070
6859
7365
14996
10733
1825
11408
8947
13265
9111
11427
9993
9462
15563
8867
9474
7323
14961
14957
9304
9404
14476
13832
11278
8965
7423
8871
9118
8936
9528
7411
9411
7051
6406
10029
7310
11496
10210
8583
8047
12466
14531
13606
11283
7464
8920
8901
9469
12741
7414
9271
9432
7431
10737
8988
9903
13693
9542
8778
5261
9446
15538
11519
15563
5253
6821
9582
1630
7937
9466
7406
11550
8903
7432
10352
8946
13498
7463
9591
15511
9170
4986
9175
9453
9332
8178
9457
9508
9676
7582
7445
8958
7372
8908
7390
13508
14437
9590
15407
13548
10040
7439
9378
7377
7377
11773
13689
15537
9487
7543
11723
10468
11296
6873
11558
14538
6862
13647
7343
14796
7425
8075
7830
13101
11241
9438
7425
7433
9053
8923
9589
9570
6717
7285
10229
9622
6837
9548
15579
7466
7897
13460
10735
7439
11928
9363
7399
9421
9857
7362
15555
12887
9404
9533
9406
7461
13177
13821
7367
9421
14183
14971
7326
9404
9605
7426
11942
7436
12557
9374
9575
9536
10094
14142
8722
7395
5181
9418
7366
7318
9730
9398
11411
9569
16595
9558
12466
9384
14984
9384
9722
15570
8950
17663
9602
13370
14191
12969
9585
13919
10750
9432
15550
7528
12742
9443
16484
7361
9319
9179
7356
15790
7403
7397
9082
11488
7388
10424
9431
7350
6820
9554
11155
7351
9397
10313
6974
4438
8980
10600
17995
14763
11452
9556
5145
9512
9133
11916
7674
7446
9388
7323
12733
9616
7447
14997
11574
10396
15549
8395
7451
11510
7406
8478
9526
9612
7307
9287
16277
8918
11647
7397
7355
8304
7471
9204
8999
9589
12735
5600
8611
5294
7448
7513
9326
9422
9480
7407
7509
7411
15543
14171
14915
13851
9594
6797
11762
6443
7369
14956
9483
7353
13875
8700
10424
9135
8861
9515
9200
12537
11136
14139
16226
12634
9531
9500
7289
7363
7339
7300
12919
9406
13428
8534
9518
12357
14928
13602
7313
7460
10717
8493
9581
15015
7770
8951
10544
13817
11778
7442
9519
7911
7834
7391
13447
7347
15570
6935
7446
8905
7306
11909
8385
7457
11629
8932
8950
8964
9276
12706
15574
7336
8772
9244
6163
7351
9291
5632
5720
15384
9527
13796
7797
13283
11498
7365
7909
6604
11311
8937
7295
9654
11253
10172
7336
16337
10344
11698
9447
17335
11331
8950
7381
5329
9489
13783
10263
9554
8681
8927
14963
12136
8375
6147
8943
8949
11545
9116
7356
9356
22751
8766
15632
8816
9751
6916
7437
7501
10190
9806
7443
9625
6883
9753
6796
8926
9587
5604
8980
8701
10921
8374
4071
11417
9422
11394
9292
13990
9066
14211
9494
14814
6002
4026
6681
14930
9388
13660
10214
12309
6913
9057
8938
5272
3398
8967
9471
9207
11754
8282
8935
9340
6483
12674
11656
5222
11587
11587
12553
9242
9953
11722
9360
3418
13987
6225
9440
9319
7867
9336
6872
6902
6917
7963
9263
14185
5958
9473
9524
3788
10334
7544
7458
5244
14953
11545
7398
6501
11581
9398
9391
7369
8841
9453
11530
7356
7301
8062
8209
13266
9659
7533
8904
12737
8926
8907
11479
12359
7373
6296
7588
9015
8921
7778
11627
15538
9509
8474
9472
7330
5511
9593
9808
7456
9018
9470
9477
7439
13465
14951
13322
14094
8749
7475
7348
8957
8888
12088
7353
10150
9457
8936
14964
9574
11139
7647
9477
11286
5241
15544
7369
7383
14944
4730
12292
1840
10305
11907
2995
9422
7822
9586
7438
9340
12244
11598
13684
9447
7389
16344
9463
7433
13669
8932
10490
8198
7577
8882
8159
7389
9466
9300
7985
9588
13036
10917
7514
9382
13714
8858
9474
7397
13644
7441
12285
14064
9124
7512
9650
11597
8835
7405
14809
8904
9078
11448
10353
6215
15574
9602
9360
5680
7385
9446
13550
14973
13608
13604
9437
8968
8869
8874
12083
9589
14844
10470
11597
5207
9398
13993
9006
7626
8527
8598
8971
9455
7341
6286
12795
8976
15407
10847
1778
9291
8895
8889
13987
7446
8216
8888
8871
9181
9447
8982
9371
9571
5295
9136
9298
8942
8965
9443
8909
9487
8908
8944
7402
9544
7440
9488
11982
7765
9515
10011
13829
14071
8198
9015
11748
5948
9475
11417
3212
7385
8947
14880
9611
9477
7827
6755
11305
8363
9389
14953
7470
7464
13881
6867
9005
6842
9391
9558
9446
7366
9441
7364
9492
9906
5418
15413
11685
9308
2551
7431
8949
13675
16587
7387
7511
12035
6911
8363
8363
9441
11490
7458
11633
15008
17012
9575
7338
6874
7510
9404
7517
8960
7363
9488
5239
5185
7441
9430
13707
13713
10357
14037
9084
9175
11561
8934
7374
11754
7321
12049
7449
8990
9495
10026
11507
10540
7446
8222
11413
13931
6846
9841
7217
11715
5087
6873
7575
12932
7340
9371
7374
9419
10737
8912
7844
9380
7419
7451
14170
12434
10004
13179
6878
11776
9183
11266
13696
11205
9779
7473
14539
9442
9001
9283
8678
7968
10861
7746
19167
9299
7585
6849
9601
12302
7367
9559
8956
6302
14024
5304
8948
18639
9893
14767
13977
7424
15550
14975
8745
12407
9734
14018
9368
14076
11412
8349
7365
7294
8907
9284
7314
11519
6970
14990
13865
7317
14932
9448
8154
14988
9492
8262
13685
7398
11443
8938
14425
7392
13677
6387
11750
7506
11748
13884
8291
8749
14971
7544
2320
7366
9541
5190
6269
14922
9594
9361
8034
8874
7094
9244
9446
11311
9482
5126
7382
9583
7293
9597
12275
11170
9204
13949
13197
9441
9614
8167
11220
7429
7319
7358
7469
9392
6830
6905
13111
7365
9469
7921
14130
10188
13794
6972
13487
4779
14593
9369
9132
10113
9105
8703
8468
12555
12423
8934
13692
10974
7835
13442
9479
6428
12743
14175
8857
5391
8986
13403
7821
7027
8981
10380
8861
6719
11781
7511
9337
9437
7389
9447
17081
9450
7574
6768
13843
10459
9557
9394
7419
13463
6730
13311
6017
9481
9370
2973
7398
9539
5226
6900
7352
7340
9495
14942
7572
9240
11174
7658
13691
4775
11506
4895
9092
9213
12449
19169
9147
8437
14925
7380
5412
2168
6432
12317
7342
10125
10629
6426
9372
7347
9254
7942
9402
8946
9515
11755
8351
13720
9528
8919
7504
6995
7394
7367
9537
13281
4806
9274
7460
15573
5443
8898
7388
8750
14603
10375
8801
7010
2945
7847
9410
9300
13556
6593
8899
9469
9470
8945
15386
6437
9585
11686
11750
9304
6365
10815
7438
8048
7241
8950
7496
6384
7948
8761
9430
7316
10020
4915
6418
8903
7416
9614
8699
9447
9143
7534
10874
9061
13453
9531
8807
9546
5305
7244
6069
11518
15585
15569
7439
15570
8982
7857
8955
6179
10779
9294
9539
9523
9285
9520
4932
8371
7370
9451
6329
8921
8927
8940
4663
7305
3169
9539
9732
13214
6111
9333
5530
6139
9293
17232
8296
7938
8132
11523
7914
9479
8582
8582
8913
13696
7435
9344
14486
5469
7370
9206
8955
15156
1867
8681
9490
7140
13325
11752
8296
13678
9464
12125
7141
9076
20264
8982
9473
8975
9333
5255
8762
9432
15582
6230
8964
9531
5475
9137
8940
9416
9740
5184
5237
9211
12058
8120
7173
8667
7378
7059
11639
9315
11411
14005
12095
11872
13849
5478
7339
7376
13481
16036
11774
9512
8023
10245
2348
8936
7385
5531
8289
9387
7434
8136
7364
9322
8011
8011
9497
11987
9751
1919
4755
11759
7417
7386
11767
9468
9422
6484
9425
13703
7424
12426
9140
7463
4840
6908
11457
9541
9404
8295
7412
9468
11820
11964
8116
12071
13394
9614
7304
14913
9576
11410
6420
6825
7572
8984
9376
14978
10054
7301
14281
9590
9422
9522
7903
5846
9455
7282
7790
8933
6808
9538
7453
12373
7435
8111
5448
9081
8926
7365
13872
10418
8943
9094
7938
9278
9444
7389
9186
9696
7433
7481
9512
13425
14988
9408
9592
7364
8936
9587
14991
10265
9142
15016
9369
9425
11861
9666
6399
13520
14887
9574
8597
11943
13664
14980
9395
7329
7336
8029
3278
9037
9140
18931
15408
7935
7366
9529
9274
7363
9352
12813
7514
9537
9486
7075
7330
9355
11483
8857
8359
9572
9433
15178
14919
8855
7666
7666
8237
7758
8817
12433
8872
8949
9508
16120
9958
9430
7370
8673
9348
7317
9292
7319
7523
8910
12470
9696
7717
7459
7361
7855
9245
11529
9422
10969
14533
7485
8041
15000
13637
12115
9398
9417
5720
11631
7498
13396
8213
1890
7808
13689
7368
7359
10358
15023
11762
14079
13656
13709
14093
13601
7358
15719
4888
9406
9518
9142
7500
14615
9291
7274
12676
10740
8095
15578
10107
7511
11532
8930
8106
14976
9434
9456
7364
7997
7356
8887
9066
9438
7355
9418
5453
7450
9116
14255
8926
13657
13446
7415
11456
7988
4326
6429
11039
9439
8986
4687
16851
7359
11415
5484
9378
12347
5927
9519
9410
9040
8017
9354
7312
8796
9120
8684
8997
9481
9485
9394
15114
9386
15569
9600
1793
8907
14120
13812
9225
9477
11628
11224
8973
8275
13772
6211
12109
9471
10460
8173
7431
8106
7435
12349
12105
8935
13606
6172
8905
9400
13250
8959
9501
9484
9233
9100
9383
14215
9622
9528
7379
7770
7403
14832
10432
5171
13839
15064
10246
7052
7782
7399
10617
9531
14076
10779
7365
13900
7420
8244
7501
7174
7376
14266
7355
12156
9539
7925
12215
15013
8911
9529
7452
10156
9375
15414
11718
9288
5523
8940
7758
9366
9444
8050
9388
8672
13693
7451
7365
9302
9882
9548
10785
9717
10076
7516
9494
7282
8872
8939
9302
9445
11288
14941
9406
11309
9552
7387
9381
9447
7316
7380
7806
9457
7339
7446
8135
13663
8873
12563
7347
14975
8861
8959
9128
9573
9420
10476
9486
8908
8385
9373
6429
8996
13533
14977
9527
9393
7497
8888
8884
11568
9720
7368
7395
10660
8906
7292
9296
14929
9455
8920
9012
8917
8947
12584
6935
8536
6997
14126
9396
6026
6982
9482
9462
8757
7375
13665
13318
9489
9548
8934
14067
9616
8898
15905
7327
14498
10585
10074
15573
9388
7246
10916
14108
15791
10456
15579
14983
9776
7565
8972
5288
13505
13104
9474
10645
13577
6887
8022
22465
6951
7370
6887
6914
11262
9575
12426
11232
7485
14548
14166
9389
8010
6858
13690
8812
4566
11474
7355
14757
4563
6810
7367
9381
7375
14447
7070
13266
8810
8810
7402
7480
7268
8021
6644
10239
8887
6753
13896
7437
6746
8944
7343
6756
8951
5827
9291
6844
13666
9619
9359
7352
6843
6814
6675
7587
9481
7298
6885
6405
12400
9466
10024
6528
6867
6003
7588
7357
9375
9395
9617
7354
9546
8937
6896
8011
9468
9420
9837
9423
7576
11520
7055
5199
4920
8929
9792
7388
8324
9402
11158
9199
14273
9618
9490
13870
13962
7507
7455
7339
8911
11567
9486
9326
9181
13511
15013
7346
8036
8054
11549
17560
8164
9526
9493
21796
8940
8924
8825
8869
7852
14114
12348
11395
3625
9579
9149
9365
14078
7324
8902
7373
15014
13875
9578
7483
6764
14780
15093
3376
7385
12685
11553
9507
1361
7243
16329
9403
9531
12672
4264
5275
8963
5405
8126
10267
14320
6285
9452
6253
9453
5207
6235
9462
6432
9376
9015
9486
6380
7342
5208
15352
9026
9124
9414
9315
7509
9404
13660
8366
9490
14148
13751
9474
11573
10159
13712
7358
7319
8679
8452
9415
9359
7368
12926
15401
9458
12905
14300
9574
6933
6946
9655
13978
9402
9484
6735
11425
9549
8290
9512
8898
14931
7922
11335
10489
7508
9377
11459
7373
7354
14974
14322
7230
17491
13740
7030
11885
9118
12682
9369
5119
13636
7416
7375
8635
8928
15030
7723
9595
9576
7507
13773
12315
7369
9147
11550
7257
14355
5181
7359
12653
15531
7881
9481
11310
8978
7439
6496
7415
7382
7340
5275
9774
6974
9438
7911
9180
8911
8904
5296
5983
7996
12264
9482
9703
12362
8860
8909
9514
7318
9435
8918
10060
24286
9129
7104
9343
12993
9614
8557
3806
7194
9193
6917
7448
5558
12290
9350
7387
7335
7364
9342
7353
7374
14855
9842
7217
9562
9578
15032
5602
11431
9631
7365
7501
13400
8937
8930
9445
7418
8322
9590
7840
9620
9330
8137
12685
8874
16885
7369
9161
12623
7457
8646
10034
8837
5120
9231
11905
9432
9637
12776
11900
9294
9673
9450
7925
10838
7510
8969
11286
9516
9463
13968
8928
7419
10884
8930
7507
7798
1574
8084
8084
17784
3782
7479
7158
1674
7341
6384
14730
7158
11482
7425
7467
8912
6700
14956
10079
7440
7356
9369
1872
7190
9028
7423
7360
7352
11242
6896
13672
14939
13751
14968
8934
7723
11372
8668
9620
6865
8084
7951
11671
9486
7479
9325
7367
15566
9304
13723
9343
14743
7848
9793
7409
9588
11700
8382
9350
6455
11427
6527
9590
7343
7714
5367
9541
15049
9442
9287
8984
9438
11489
17011
11298
14596
7160
13018
7416
3766
8992
7927
9397
9129
8496
9547
9356
7360
11853
7271
7372
10514
12098
19031
5014
8875
7473
9252
13566
7475
4793
9091
8927
9445
15841
7385
15867
7846
9476
7414
7433
9312
16606
8854
7639
9514
7476
12461
4894
7271
9443
8986
7393
7513
6981
9512
13622
9123
11589
9384
9605
11305
14960
11507
9341
9591
9533
7370
12098
9318
9330
9519
8958
6972
7563
1587
9544
7349
8818
6274
13622
7381
7365
7432
12008
9448
12022
16962
9228
8380
9120
7355
9522
9547
6171
9577
12058
7285
7427
7366
11634
10439
9650
8232
9245
9448
9079
9384
8916
9556
4898
5241
13736
17464
4632
8950
7324
9059
12041
9432
8892
8945
9161
13751
15581
13694
8939
8901
9928
7305
12528
10212
9481
9785
12939
8777
9982
8374
9480
6418
7397
9525
9563
8819
10372
9614
9391
7511
9426
7373
9290
6848
9428
11494
11318
7405
7441
8685
11198
9500
11557
7423
1547
14904
14160
9556
7155
13857
8928
9422
6797
13487
17208
8536
13924
9458
9458
13624
9606
6449
8995
8755
8893
8984
11361
10495
9416
10676
8955
8721
8721
9491
9466
11245
8899
13078
9846
9138
9138
4993
5173
9511
8893
9559
8875
8940
9406
8881
11822
7358
7365
9405
6210
9238
8867
7919
4191
15498
6018
9551
5546
9526
9527
7820
11420
11446
15124
8989
9305
9478
7948
7309
7521
7361
8511
1883
8998
11869
8883
11423
8326
9206
15200
8932
13040
8137
9501
9332
16257
13236
7361
11591
6716
6716
6942
13701
9400
9532
7402
13779
9442
9480
6607
8297
7511
9355
11504
7036
9087
9304
9032
8978
11475
9282
9401
9621
14964
8520
9455
9478
9700
7518
12386
9462
3604
11564
10011
9004
9349
14092
7266
8936
9494
8382
9318
7390
8985
5198
1837
9488
9389
9066
13794
9441
11609
7391
6286
16312
7413
8194
9585
13664
7368
7392
13898
9442
9087
11764
9163
9385
5053
10591
12422
9535
13578
9214
8950
13660
15358
15024
7343
13936
7368
4339
4901
7440
9368
5270
11921
7328
7457
11809
8892
9089
12419
12066
9527
5460
13220
15401
8989
7785
7784
6493
9381
7376
9354
14187
7338
8878
7320
9512
7513
15030
9460
7318
9396
13631
8905
9523
9435
9626
9332
8088
7369
9281
7376
13710
14961
7373
11491
8926
10027
9640
8646
8218
8164
8935
13069
7939
9120
22747
9126
14173
8950
8922
15250
13502
9471
15153
10231
10691
7690
7753
14354
9154
11760
7498
9457
12654
9169
7861
8790
7365
9436
8279
11747
8451
9385
7355
13548
11107
7573
11276
9456
8314
15124
14141
7414
10619
7756
10386
8666
11508
9631
9188
14937
7444
10507
9542
8160
13927
13785
9002
7356
9254
7478
12418
11678
5071
7485
11218
3869
7359
11544
9364
7377
10050
8300
14439
5122
14069
11640
7316
9317
9578
7441
14947
13466
8921
5948
9343
8937
11327
9523
7150
4839
10247
11833
9676
11432
7800
9570
7429
9467
13303
9399
11482
9538
9534
9145
9555
7802
9588
5263
3585
1597
12383
7342
7384
10293
7371
7905
7428
7511
7481
7371
7443
7364
10139
15010
15391
8973
10812
8990
7307
10369
15840
21109
7433
11557
7365
6834
10027
8895
2364
12454
10483
9066
15074
11332
15355
9537
9631
7458
7377
9403
9221
7273
9039
9595
14091
7138
14462
9595
9595
8934
9841
13257
10517
7382
22670
10753
7404
14462
14937
6861
7336
13681
7384
10242
11534
12840
7405
7930
7397
11899
7925
7422
7353
10003
7423
15567
14525
8323
9568
11092
7821
17815
7343
7274
9050
4255
7566
6893
15038
9549
7386
8961
12507
7596
7506
7241
15070
6770
15556
8364
13837
7407
9643
6765
14011
6881
11371
7480
7363
8620
6870
14849
6838
9478
9784
6760
6896
5521
9495
13185
7339
8921
13690
9527
10763
9524
11739
8746
11631
10406
9597
7425
10286
17390
13666
11891
6905
9716
11589
7115
7380
7355
9664
9433
7330
7863
7329
8120
11578
7797
8430
5151
13586
10854
9552
7003
7497
14966
9684
8674
7395
12294
9410
7433
14925
9598
9571
13668
7482
8835
10640
8879
6900
7158
9506
9447
7984
9127
8947
5609
9265
9032
8884
13675
14977
10547
7387
17188
8302
14936
5210
11505
7428
7364
5127
8935
9455
9375
9274
9588
7474
6891
7388
10574
12258
6257
9550
7362
11312
7371
9443
9429
9529
2868
2789
7392
8924
9335
9652
14785
11608
9407
11755
8903
7365
7348
8985
11682
9287
12816
10505
14436
7482
7334
7452
4731
8946
9546
10565
9308
7360
8926
4713
8292
15799
13740
12444
14993
8884
9164
5250
11928
13536
9369
9204
14046
5436
5054
9438
4986
9514
4609
7270
9315
9526
13661
8942
9489
7846
9522
13718
9286
12841
9132
9403
15160
9417
6222
8939
7436
7461
15531
8092
7246
7309
9339
7216
13651
9492
7341
9473
7431
14052
14968
9548
8925
10847
14687
9534
7432
15015
10115
7479
11840
7456
9264
7444
9412
7515
7234
7355
8864
14100
7818
16229
7794
13687
5269
13177
6450
9384
10999
11450
6063
10925
12138
10020
7882
9996
7797
8943
9394
9482
8899
9525
13718
8400
7099
7390
8610
8939
13514
9585
11153
8240
7455
7509
10688
17504
7995
5305
10166
13685
10498
9360
7285
16162
14052
7336
9531
9390
9397
7478
6688
9230
9348
6925
10557
9481
7420
12577
9437
13565
13565
8948
11859
8946
9643
8222
8944
6988
11876
7422
11617
9591
7757
13979
18726
8955
12021
8429
8970
13506
7966
10399
9522
14237
11873
7437
7392
7850
10384
6924
8844
7426
7396
9438
13875
16807
8172
9454
7375
9174
11493
14260
9243
15411
23240
8729
8032
12222
7422
6034
6649
8019
9392
11515
6247
10439
6880
10212
6886
11446
7383
9553
9533
9403
7563
6684
5409
9349
6865
9875
20224
11069
6857
6873
14082
7285
6831
6856
6849
13596
6852
5361
9664
6763
11059
17047
8106
5588
5300
10330
9648
7431
5189
9924
4980
9696
6954
11502
5291
9570
14618
9555
6240
9320
9320
11345
7440
8760
9572
9570
3612
9033
5522
13714
13680
6981
9572
9494
13323
6379
16785
9132
11661
9604
9555
14678
9342
14855
9463
7438
9590
11480
7324
9490
9401
7374
11335
9377
7532
6856
7847
7328
7430
7365
7405
7379
9520
9490
8330
10419
8718
10707
7609
9532
5959
10114
10080
8875
16241
9100
7190
7409
9569
10726
15729
7433
10385
13970
7829
8991
9449
7409
10848
13686
7618
10120
8902
7367
8657
10071
9478
10763
15013
8905
11499
10266
9231
7375
7122
8755
6217
9539
11160
8256
12045
11847
13801
11687
13110
9155
11609
8747
7370
7634
11351
7436
19948
14874
7759
7370
8849
7832
10336
8185
5434
5364
15403
10525
7402
7336
11475
10536
9794
8950
15323
7454
7357
9359
8230
14531
9610
7397
4762
7444
9527
7275
7369
6873
9893
8865
6764
7347
8870
8289
6969
7480
8319
8319
7413
10038
9498
15028
7391
9583
15559
6992
7393
6153
9592
9392
14901
6384
7352
6423
7314
7930
8915
3286
12561
7457
7486
7402
8945
7449
6916
14925
10438
11581
7307
9589
7911
10279
9404
7502
4111
3752
4193
15340
6214
3621
14883
8857
9333
7466
13851
11661
14060
15368
9058
9089
13415
7425
9005
9266
9534
8942
9554
9367
8937
5832
14059
8978
7336
7719
7360
9429
10748
9549
11587
13303
8656
9423
8950
7475
7521
7372
13701
11562
13883
7345
16350
7366
14963
7456
9361
10257
12960
7458
14980
14450
8949
9831
7464
8331
9590
7442
7279
8965
8885
9488
9353
6792
7439
9341
9090
9535
9396
7263
11753
13864
9210
7559
12743
12970
8840
17887
7478
9671
8922
7319
7358
14042
9126
18619
7390
7120
5205
9028
8985
10840
7409
9406
6904
11411
7371
12031
7372
13838
10615
7580
7432
5221
7428
7481
12754
7032
14295
15406
9111
13325
9780
9314
14950
15210
15564
11590
9638
5373
9966
7466
11590
9520
9054
7384
10293
7362
7372
9392
11689
15035
8672
7419
7537
11522
9270
12590
8935
7367
9405
7784
9597
19338
14167
8944
8971
14290
8934
9359
7941
14081
8959
10231
8934
14003
9536
9441
5597
8133
14162
9616
12781
4790
13618
9378
10527
7502
8957
8051
8942
9203
12602
8057
9586
7472
8933
3665
11105
9002
13732
9265
8904
14182
8117
10638
7352
11950
7371
8195
8897
11354
9412
11060
8969
5211
7975
7458
7846
9519
7387
9419
9962
13673
7388
8933
1894
7341
9001
7490
9224
8792
9315
7578
14044
16832
9484
8933
7486
7417
10897
14954
7348
13509
14315
8867
5635
8963
9249
7392
9570
14354
11850
11850
14311
14966
9482
8990
8928
10445
12673
8952
13612
6440
14299
9355
7331
12067
8909
15936
8291
9405
9301
9091
9633
9564
9411
8890
12125
9445
12845
13707
8944
8830
13525
9390
8855
7561
7467
10469
9010
14948
7380
8980
13026
7466
6195
21343
9574
5891
12088
6405
11753
7454
12268
9354
8882
12843
9013
10923
5790
5242
14013
9425
13965
9419
11524
6255
12203
13682
9498
9656
9393
13585
9357
8860
8962
14121
7357
7395
16019
9851
10814
9934
9409
7380
16387
7542
12324
9492
9454
9565
7905
8663
9012
6485
7294
9059
12288
11408
8902
13899
9337
9174
9416
9569
8556
11694
7470
10164
8666
9643
9461
9508
9448
7270
8914
7007
8009
8009
8998
14154
8868
10316
7409
11166
7572
13931
10304
9417
14976
6831
14127
10150
8239
13890
14209
7822
7510
8741
9478
8912
6843
9546
11176
9392
8905
18357
8017
8873
9004
13221
8901
10164
7393
9496
5507
13560
8811
8893
9743
13560
9602
13515
5961
8906
15556
11406
13917
7993
8920
6890
7707
6698
8916
8441
9287
9071
13645
9502
7318
10205
7743
8533
8533
14992
8290
9160
8987
9278
17268
8096
7449
9367
8221
9045
11488
8371
9496
6902
7355
10262
10595
9566
13077
5716
9441
7781
7444
9009
8239
9195
7368
8864
8053
6870
14930
7443
12765
7435
11757
8469
9614
9306
9520
22768
11313
8789
10249
10603
9466
7990
13072
9445
15943
14781
8860
8721
8721
7818
9611
7516
7371
7825
10717
7146
13519
7381
7387
8946
8932
10257
9212
9516
4052
12120
7290
14142
8495
7472
14280
13693
6235
9495
13726
8068
6854
9331
7462
14949
6877
9375
7341
11401
8106
10090
12804
9390
7403
8878
9515
9321
2160
9132
9533
7369
14584
8985
13742
8792
7439
9490
11730
11425
10204
9202
8031
9541
14062
7387
5314
8788
8020
9257
14015
7459
8627
9647
7248
10726
10094
16319
8909
9972
7351
10016
11459
6288
8903
7449
8963
11406
9380
11681
7479
9283
10098
9543
6871
15566
7789
9400
8979
9370
8915
9231
8134
9600
6842
7744
9398
9465
14982
6880
15405
10029
9465
11636
9428
8360
9393
11775
6414
9583
8959
11437
14850
9097
13654
14129
8950
8944
9200
7376
13680
8917
9383
7300
9727
11100
13770
7525
9389
11582
12016
6369
9492
7031
13662
10194
7281
7710
7553
7313
9792
15039
13027
4885
14092
11710
8551
9256
9376
7435
10034
9478
9101
12309
7443
11627
7448
12095
13500
9523
7901
8986
9553
11731
5516
9348
9491
9046
11869
8864
8939
9857
10883
10538
6895
9522
9544
9695
9473
7361
8979
9308
9403
8356
7511
2300
9435
7382
10912
9431
8771
7464
5440
10249
8171
12778
8977
9425
9439
13735
7506
8947
9037
9472
9052
7336
8934
8931
9294
7739
13983
3757
9450
9277
13700
8790
8790
7920
9787
6450
8913
5331
9825
8926
12312
17050
8152
9619
7232
9080
7937
9464
7832
7428
9547
9323
8990
13658
11699
7465
6393
8900
9399
9579
8963
13706
9369
10663
10707
13860
9523
9509
5833
5237
9562
11762
9344
9561
9488
7324
14973
13703
4247
9327
7963
16172
1574
9435
13883
8796
9528
8963
9493
8945
9136
8959
8817
9500
10711
10474
8938
13721
11700
9814
7512
9523
9314
8323
9356
9391
8943
6093
9355
12208
8254
7468
6810
5227
4793
10151
9446
7831
7497
9565
13714
11666
8948
7835
9427
9411
8944
8812
7513
13870
7354
6130
1883
16387
7398
9136
9526
7778
9544
11479
9422
8987
7393
7791
13817
14223
9320
11521
9546
9429
7372
7551
9371
7424
9541
13803
5303
8933
5352
14193
8598
16931
9559
9519
6508
9681
8919
8907
9008
13659
7478
9501
9533
8891
11531
17090
7334
9407
10891
2800
8950
9553
7397
9458
8927
8929
9718
8829
8110
9401
4760
9292
8930
9523
8885
10713
9455
9416
6647
7514
6841
14133
6658
17248
9203
22920
7362
9631
10660
13643
5463
11805
6570
9367
6200
9385
9371
9453
1842
13512
12381
6956
9481
7424
7379
5475
5396
9498
9520
8974
9248
12747
4769
8901
8905
8925
11846
9305
11281
7398
9459
9531
8174
8914
9443
11296
9114
7371
12089
13540
8508
9257
9446
9717
9103
9423
9519
9453
12742
11123
9333
12712
9371
9619
8889
9361
9592
8240
9218
7526
11502
13032
7510
11585
7914
12240
15608
9466
8957
9511
7530
9260
7433
9363
9672
9534
9523
13195
1840
12087
10531
8875
8978
9551
11115
11469
14592
16154
7279
8990
11549
8935
12437
9465
11483
12336
7374
3171
12100
9530
9441
9113
11622
9469
14074
14032
5967
9491
1595
8943
8921
9588
9230
9305
7373
10168
13697
9967
7400
14804
9541
14014
7574
5087
9469
7385
9080
9450
5410
9469
7172
8996
7396
9703
5330
8914
3173
9486
7309
9336
7358
8992
15382
8939
1716
5257
10817
8942
11027
7352
12971
7484
8247
9494
9192
6941
9483
9407
9431
8865
8865
7434
14990
9356
8649
5188
8947
14013
8928
13659
7369
9079
9477
5049
8428
9086
9334
11323
14584
10614
6960
8890
11756
9368
9398
15116
5830
2821
11117
10687
10456
7414
9525
9701
15581
8924
16325
7337
8943
9959
14535
9260
8925
8920
9069
9344
12476
10485
9333
7386
9407
8946
8891
18862
8988
7386
8369
7437
9477
7462
16457
9674
8952
13783
2404
9521
9482
11733
8960
9223
9031
9546
13325
7398
7486
5411
9452
9600
9333
7980
9421
9542
7899
6433
16349
9540
11730
7458
9257
15558
6633
11426
9052
11280
8880
9084
14615
9577
8850
6433
16052
7344
8951
13693
9512
11753
8848
8999
11775
12615
9355
14163
7439
7475
11447
11521
7439
7452
9459
13268
13194
9530
8876
11748
7364
7978
4262
7630
14916
6020
6464
8887
6373
8938
8572
7818
13721
9476
9470
5718
8952
15001
11604
7353
13701
8921
16786
9401
11657
9765
7406
13742
8987
8939
10939
8958
10443
8987
9541
5902
7336
9506
9493
9744
3776
8960
14096
13666
11691
9499
9488
18919
8882
8968
13073
5933
9476
13991
14002
10340
8936
7408
7557
8455
11584
11914
9438
9418
6975
8793
7355
15119
7375
10089
13519
16251
7796
7355
7340
8878
6040
8679
8965
20958
8959
9483
9405
17059
7623
9302
8922
6492
10486
9221
14926
8955
8911
16193
7345
9530
5311
7346
3172
4652
8984
5475
12404
13861
11116
11116
12148
8951
13617
17188
9203
9416
14021
9407
12331
13848
20524
9663
7398
6890
13436
9400
9475
9598
9392
11371
7766
13387
7586
7780
11627
20977
9399
10336
5443
12735
9366
8961
11436
9324
7412
9002
10893
9538
7434
4473
9878
9442
8864
8864
9343
13625
5470
9488
11981
9020
9360
11578
5949
8958
7324
9403
4970
9568
9466
9408
9086
7482
13288
8915
7377
11612
6409
9097
9045
9354
7470
8409
10936
9424
7386
2766
9357
9473
8996
9114
8918
9522
7507
9342
7788
7499
11529
9416
7479
9462
7404
7259
7506
10814
13865
9598
6072
10352
7488
13552
1869
7455
7364
5365
7530
15961
9685
7513
8715
6115
11641
9306
3712
11560
8953
7747
9148
15004
9303
13922
8889
10686
7979
9505
9067
8944
8118
8983
9554
3554
13762
9336
7681
11970
7492
9304
9524
9475
13508
8857
6430
8815
9398
9156
6849
6222
8914
12098
9286
9558
12765
4420
4420
12267
8886
7447
9628
8830
7245
9442
3048
8275
9196
8031
9468
7511
7944
13812
12265
13935
1600
6419
8944
8945
6915
8874
11587
7371
9389
9522
11758
15006
8668
13994
9122
7490
9518
8978
11278
9364
11000
9449
9541
7445
7394
13857
9552
7334
9480
2098
9439
7344
9165
13620
2022
7329
8942
8661
9475
9312
13768
9524
11180
7756
6441
8928
9610
9438
14048
7887
9279
14924
13988
6387
11712
7403
9595
11284
10444
7441
10181
13719
10139
8938
7851
8704
9963
9209
15390
7381
8383
11629
11357
11104
11104
9522
7431
8223
7446
9390
7410
9397
7758
8982
7286
9527
6091
15045
10098
9468
6116
4555
3178
11219
9218
12222
9482
9353
6689
13241
9402
9429
13660
9528
7472
7376
7428
7389
9496
7430
7470
9391
6946
10087
5335
7379
7456
9127
8964
8914
8973
6494
7415
9471
7369
9347
8827
8581
7420
9396
13807
9543
7394
7314
14282
11963
9426
9463
7339
9489
13661
7345
12146
6068
9146
7395
16481
7354
7363
6513
6513
14053
10716
10254
7399
8288
9465
18971
8945
8817
8947
7352
9285
11927
12089
10650
8725
9294
13010
13951
5199
4263
7258
8961
7347
9093
9545
7345
9395
5353
9453
7499
8299
9205
13649
6243
8732
12409
15399
10343
9486
11415
13596
9584
14089
7032
8970
14035
7415
14315
9679
8825
8963
7406
9444
10578
12434
16037
6617
9447
7542
8941
5342
12610
9126
6247
11512
8925
9123
8888
12627
11293
11697
5245
7120
7809
7411
11650
5208
11651
9318
9053
8917
8790
1564
13610
9435
6001
5244
9615
9578
9379
6762
6432
8905
9529
8188
8724
6259
9498
9426
11645
9534
7798
13683
6978
8917
8925
11229
9035
10667
13991
8895
13907
9007
7453
9411
4579
9380
11627
8610
9477
8462
9130
9431
6454
8726
8650
9464
8940
10961
12223
11815
8964
8055
9121
9367
9245
9288
7860
9428
11455
9483
5563
7381
7369
8587
5244
9609
10386
7441
9435
8775
9543
15553
9397
12732
9103
6887
9393
11451
7471
16849
7353
11878
13454
9408
7376
12479
5838
7384
7449
7573
9468
14988
22315
7316
8860
8701
7346
11362
11778
10958
7934
7459
9469
7366
8862
11586
13807
9476
9342
6949
7404
7940
11577
10673
7310
11750
10897
9410
8898
14313
6965
14953
13558
13950
9524
7562
9672
13099
9456
12303
9425
8951
7464
8960
9473
9480
7830
9526
9360
9510
9471
8915
9612
9248
8959
9001
8924
15368
8928
14035
9385
8947
9456
9476
9549
9494
8476
8842
9062
7380
7391
8958
7421
6436
9316
11782
8982
7512
10501
7364
15561
4719
7396
7379
9452
7281
14206
8942
14951
9000
7406
7367
5835
6916
9145
7333
14734
7395
7346
9367
8444
6815
5132
7332
14921
15365
7403
9491
7311
14985
11557
7458
7382
9603
9643
7313
3619
8942
7344
8924
7363
9134
9734
9625
15587
15922
7380
11606
9082
9404
7410
9554
9635
11768
8744
9543
10468
7398
9447
9468
6924
7723
4884
14102
9185
13356
8061
9391
9384
8237
10264
7343
5510
4885
8938
8093
11420
4868
14928
9416
9395
5210
1568
5457
13692
13671
10484
9015
12140
9487
12401
9555
7391
9474
10039
3305
7909
7325
9472
15049
8941
12288
8563
12091
11766
11197
5517
13767
10604
8401
14305
7285
2130
9545
9405
4531
11248
15527
6452
8943
8894
9712
8365
8839
9517
8978
11602
7374
6390
10232
9150
10150
9222
9270
12798
7346
9459
13662
14272
16203
7421
13687
7375
13903
7456
8210
8210
8911
9399
9400
9388
10067
13335
10499
13686
9753
9442
7409
13704
11625
9332
6115
12713
11385
9316
9450
11144
7436
9447
9520
9132
14054
9437
5207
8866
6798
11231
10304
7355
9730
15534
16302
9407
9377
9532
10092
9398
8870
7846
7379
9369
8942
7396
21048
9465
9462
10765
8905
13303
7835
8283
5375
5227
10732
8997
7511
13663
10532
5102
8865
9492
12026
4755
8976
7426
8869
8929
13590
14217
9280
8969
15194
5077
11615
9318
9511
1985
16157
8952
8332
9531
9279
6285
14178
9456
9435
9019
9011
11467
15279
9586
1808
9640
7816
8029
5112
9483
10947
9479
7352
7394
7361
12174
9124
9422
9627
10388
9630
15042
7731
7423
13437
9537
9628
14076
12060
7362
9438
11919
11752
8899
14976
9571
13571
9555
12802
9257
9314
9347
8892
6136
13157
13830
16805
11501
8916
11293
13572
7350
8920
7373
9369
7493
7556
5231
7427
12479
5035
5231
7425
9676
15230
11624
7320
9556
15198
7351
15555
7512
13676
13720
11266
5195
9287
9428
6775
9227
6805
9565
9569
14680
7331
5378
8900
7365
10046
7397
7923
9259
9614
11518
11024
9185
14150
5075
8992
6485
9390
13993
14037
8275
8772
8109
13697
9368
15843
10911
7338
17202
9381
9488
9486
9491
13804
15711
13670
9356
7396
14237
7362
7412
12109
13244
11576
7423
7564
9535
5269
7408
7456
14874
7362
7451
1795
11942
17584
7427
10256
9628
8887
9517
10256
6836
9589
6832
9510
22292
10217
11567
10559
15393
14221
13725
7349
9444
7362
9556
4866
9407
7368
7445
9175
9407
9470
7906
9502
8029
9348
14963
7402
9521
9507
7370
9206
11606
11120
9646
14207
7381
7412
7569
8866
7366
6482
7388
10556
8479
14819
15575
9391
9442
6660
9443
7389
7382
10896
8940
15034
8374
14209
6865
6710
6463
10154
7512
7467
10701
7135
8119
9452
6883
11812
9381
5211
6868
14122
6840
10690
6869
6887
9227
5935
6782
7398
6847
11525
11520
8959
15018
7410
13849
5703
7479
7024
13217
7796
10095
7396
9361
7361
14758
8971
11268
10074
13569
9622
8112
7352
8947
7335
8985
8323
11248
7806
13690
6206
7339
5220
11451
8884
8973
12296
9517
8101
11701
15519
7354
7821
3422
14223
17912
7328
7442
9519
5421
9079
11319
9568
7427
13357
11581
12306
12962
7684
12032
14577
16568
7367
7393
9247
1580
9052
8929
5222
11212
9425
11533
5837
14944
14017
14929
9312
9371
11525
7298
9388
11276
7339
13465
8993
7983
9463
8926
8916
9518
10820
11439
8850
9416
8976
6789
8904
6379
9609
13213
12312
9514
7302
9519
13658
13580
13097
13699
15165
8923
4819
13643
12268
5475
6791
8988
8924
5190
13611
9360
9323
9093
9401
7335
11979
7415
5198
13582
7508
9527
7242
13591
8183
9437
7432
9344
9561
14991
15112
6189
11452
7378
9078
11525
9530
14918
8929
7155
7002
9545
8891
9466
8960
7642
9387
5130
7396
5911
9443
9313
15429
15405
13586
7455
7153
13746
11263
12030
5459
9531
9567
8928
9524
9388
9465
8095
13591
13343
13673
10234
9633
11996
4383
9603
9586
7488
11923
11923
14216
7965
9564
6945
8079
11734
9537
8885
9677
8972
9406
8887
7447
8035
9441
14760
12790
7364
7416
12029
4625
11639
9448
13073
7463
13769
5416
9719
6725
6863
6407
8987
1887
9626
7457
10731
11759
1681
1568
13376
9365
13958
9624
7327
9432
9087
9492
8974
8988
8916
3446
9432
8321
8948
7804
6948
9338
7436
6686
1849
11495
6072
9835
11533
9459
9102
9079
9963
9333
9381
9437
9227
8921
7291
7841
8927
9289
9979
9490
7471
9518
7012
9630
14945
7782
9472
5460
6889
8879
14110
9596
9616
7638
8553
7530
9436
13817
9354
7726
7816
14592
9486
8930
10319
8940
8984
9331
9443
13628
9294
8848
8848
9050
8936
9245
8959
9518
11807
9491
9482
15402
12409
12409
8997
7939
11763
9387
11456
13922
9539
6481
14776
7952
7500
10067
11565
7421
22886
14929
8238
13210
7564
8985
7510
9564
10355
8860
8889
9458
8926
15027
15568
8627
11830
7514
9412
14875
11566
6430
9482
7325
9146
3791
8963
9383
7499
9428
7421
9548
9248
9438
12018
9536
15096
11779
7440
9394
9149
8558
9410
9361
15019
9798
14130
8455
8863
7381
13560
14350
8955
9542
9563
21051
7361
14775
13693
4879
6525
5580
5158
5184
11310
9597
6813
13869
8949
7269
13560
5245
8689
8838
14021
8670
9546
7412
14955
5170
7270
4800
9546
8167
10393
10458
8553
8279
13599
9397
1574
8885
9596
14934
9592
8920
8893
7430
11591
7595
7088
9100
9459
1693
7363
7325
9586
11320
5181
9309
15568
13828
9413
7855
9592
7418
7360
7365
8898
6169
9436
13506
8289
9286
11874
11754
7380
15004
8379
13776
7466
7428
6392
9516
9511
9133
9398
9564
5474
8906
11660
13382
10229
9436
6071
7814
7354
9514
9457
7382
7395
7391
11568
9136
7375
6298
5610
15398
9487
11183
9541
7308
7431
8234
8863
8946
14099
13652
5240
10507
9470
8935
14293
13594
11539
8818
7384
11314
9338
6404
7810
6820
8953
9279
14095
16833
7423
16715
9444
9484
7343
7454
12315
8877
9298
10420
11310
8950
9222
15145
12626
11608
13408
14868
11453
9538
8964
13737
8938
5491
13643
7512
8063
7233
8562
9458
9457
5807
4146
7781
7345
7340
11361
12773
9162
12925
7813
9364
13861
13699
7364
9390
7506
7313
14953
13029
12290
9363
7511
13592
8823
7360
8968
9490
9377
14040
7327
15090
14731
13700
13966
7382
11661
14671
8311
7977
9299
5468
9205
7790
7362
7465
11701
13166
7879
14146
7393
8018
12850
7241
7405
8750
10519
9663
13731
8975
13559
11558
5277
7409
7352
8519
17473
8851
9583
7952
7463
9030
11811
10270
9488
12595
14988
14855
7368
9340
7456
7471
7389
7396
9264
9449
7711
8829
7439
10193
9573
16245
7379
8869
9453
7419
9365
9468
9390
7305
9459
10917
7428
7528
15571
15577
7400
8364
7312
9477
9463
9513
6208
6556
9614
13858
10088
11210
7453
12495
9482
9585
8051
7851
8133
7317
9468
9489
11422
8949
6395
11564
8997
9351
10431
6642
8344
11740
16350
7350
9293
9473
9359
13488
13175
7438
5226
8965
8352
5267
10731
9242
9517
9483
11985
9538
9450
15044
9007
14963
14026
8904
14014
8310
7446
8463
13685
13701
6436
7695
12285
11615
9403
7324
11609
9630
9080
7367
12472
7911
9506
8922
10693
6949
7360
7456
7348
11690
14362
14946
6949
8938
9599
9007
6414
7480
8306
7268
11972
15575
8884
7194
7360
15564
6743
9102
6854
10128
5415
17082
8938
14931
7320
7474
18918
17412
7516
10072
9531
8733
15812
8927
7445
9176
12288
9514
7375
6932
7157
7447
10954
4192
10917
16647
7450
10210
9411
9339
10206
7296
13454
7303
8190
3486
7152
8870
9303
8416
9503
7358
14962
8616
7872
7863
7436
9399
14870
11943
8975
7938
10365
7345
9605
8867
7325
8686
8686
8742
7716
9477
13402
9166
8925
8927
4955
7426
6487
9599
7935
9404
11580
9520
9675
7067
11565
9352
13220
8883
14574
8964
9478
5739
7410
7843
9576
9656
8768
7385
12777
7305
7388
13668
6558
7422
12241
7384
9462
9525
7327
14013
11668
5291
13714
11533
9438
8264
6983
7357
13485
9510
7359
14154
11281
8506
8506
9405
6899
7350
7337
8994
8681
9590
12103
14102
8951
7567
5417
11770
8941
6211
8377
9428
5394
8943
7022
7445
9279
7332
9531
16312
8937
8906
13714
9524
9302
8891
9385
10037
15396
15569
8970
9598
17233
8882
7158
6755
9464
9306
5020
8924
9595
11537
8898
7396
15509
15030
1867
12762
9446
10009
9516
10711
7330
9549
12413
6914
7319
14064
8611
8611
9389
8923
9422
8997
9516
8065
12285
9621
2806
7480
8775
9575
15564
15007
11316
8966
9202
13896
16047
7552
9616
9459
14240
13636
8965
8588
7804
8969
8965
8406
9485
7759
7188
7357
9518
9001
8909
13726
13470
9347
9524
13398
8225
11762
7417
9582
12500
9467
8107
6445
7287
9360
6341
7250
6226
9141
13370
8334
8964
10078
7824
9606
8950
9359
8135
10802
4967
8830
8947
5398
9196
9308
5205
8910
8968
7039
7840
7689
7689
9284
9558
9123
9427
9352
12025
8985
7402
8800
14932
7337
9393
9479
7511
8881
12586
14068
6109
12250
11478
9522
9919
8545
8940
9608
13691
7524
11614
7423
8899
11782
8864
9143
13733
4849
12830
8870
9458
8899
7365
7499
7395
12630
7697
9589
8918
14161
2983
13680
9188
9338
9597
7835
8979
7897
6227
7262
8908
7490
6713
8825
8825
7285
7375
7365
8941
8895
8946
9557
1576
7355
9021
7210
14163
9442
5548
11914
9445
4723
9802
6531
8954
7351
9509
8929
14995
8935
10817
10989
9245
8981
8980
14009
7346
12809
2494
13187
8709
7360
9500
7361
14981
9685
9526
10035
7462
13195
1397
9464
9253
9452
9480
9548
13192
7241
17065
8920
4314
9168
7483
9421
13804
9612
11963
9636
8920
10772
8938
11622
7382
15536
7354
8729
8932
7397
9344
7515
8926
7392
7511
14958
9475
9510
6711
14903
8835
9624
9467
6904
7347
9982
15083
7789
8995
9404
6838
7944
7378
7012
7383
7446
7567
8126
5557
9272
7371
14877
7433
11499
7512
15040
8870
8169
5338
15028
9003
11665
14664
14996
7443
6871
8166
4345
14954
11708
7500
9363
7379
7339
7444
8902
16212
7372
9542
7443
7385
9325
9325
14951
13703
5731
7524
7043
7579
14924
9393
11588
13302
9281
7567
11122
14657
7386
11488
8891
7412
8028
10730
8620
6870
6862
7493
7510
9569
10386
8096
7015
11431
6840
7308
9388
9117
10518
7453
7292
15563
8773
8773
7413
10581
9386
9530
7377
9519
12369
7389
7321
9255
7369
15581
6926
15405
9466
7453
8702
7458
4512
7274
6742
9177
7399
7444
13712
11412
9476
6862
6843
11574
11640
9578
9381
13340
7424
8533
14147
6558
8976
9534
8725
8933
9237
5266
9332
4782
7441
7430
7342
13558
9525
8729
8812
9068
14065
9477
8991
6402
14892
9499
9484
5398
22869
7942
11174
9510
7403
9420
13566
8396
7505
21153
6173
13868
9557
13925
11508
9178
9410
7465
9439
8934
14244
9490
9025
9526
12574
8881
9519
17070
9386
9424
13688
9116
7546
7366
7459
7356
15609
8005
7794
13021
7379
9615
15425
8960
7359
9353
9396
7289
9346
11438
7382
9514
15572
5551
8940
11233
9661
11785
13831
14485
7353
8470
4883
1995
5822
9509
14985
14326
9544
8938
7352
13833
7352
12429
12843
5113
9398
7172
9405
9559
9534
9055
5509
15395
9585
8920
7986
13643
6416
9565
2833
7292
9161
7335
10826
10599
7953
8680
8935
14707
9423
14922
7459
8901
5266
8942
8290
7819
9717
11416
11470
9517
7514
7001
9401
8255
5072
16674
8873
11971
8985
13671
9623
7324
11648
5284
9236
9609
9482
9605
8441
8885
14015
8870
7470
9361
8071
9423
9356
7501
9405
11487
6041
9334
5405
9452
7313
9293
14975
10761
8982
9371
9743
9425
16692
9153
9512
8763
8816
9412
9509
9362
11753
13650
9079
8932
15487
6428
8145
11170
11429
15586
8469
9335
13926
8092
9054
9447
9320
12507
4265
6233
13736
13716
10251
7580
9134
7366
11836
9484
13245
8070
9583
12859
7471
8593
11817
9103
9823
8817
6605
10668
8947
8902
7370
14181
8249
8544
12099
7367
9086
7420
9405
11756
9636
9094
16504
9548
13856
7835
11177
9589
7463
7353
11014
10802
9557
15396
7454
12280
14488
7139
14204
15000
11786
8918
7411
9556
7291
11253
6896
11399
7446
8871
8871
16195
8734
9545
7396
7492
13904
9526
1538
7803
9343
6791
9365
11208
7365
7369
7651
12835
11409
9363
5614
9325
9450
9446
9573
7377
15561
8966
8882
9406
11442
8944
3636
9480
7425
13657
6044
7486
7437
5485
11344
11321
11413
9541
4071
12603
13625
9262
7495
9411
13702
8947
12809
7789
9140
14961
7382
9087
2135
13813
9454
11613
14952
9670
6188
9164
7415
8932
13675
9541
8920
9155
8864
9469
13446
14970
7985
9565
7474
8806
9457
7361
13623
8393
8393
9587
15992
9378
7273
7272
9454
7971
15374
22036
10100
14135
9467
10541
12581
6165
10701
8785
9479
7339
12257
9011
4467
7709
7709
7851
9483
12668
8979
11205
8930
7365
7348
7354
8831
13867
11516
11358
8966
7796
7813
7721
7313
1309
8519
6432
8972
13733
9085
8855
9398
9396
8961
11204
9548
8852
13885
9598
9807
7373
8848
9471
11984
8810
8884
9391
8962
8956
8924
14127
8556
7840
9451
8318
12307
8903
9034
15959
13683
9276
3355
3355
15023
4793
9097
9393
10514
11448
13871
9532
8381
9333
10563
8872
10658
13208
9374
9458
15566
6453
13971
5146
13971
8966
7355
9550
9262
15567
8978
9461
5271
5562
13565
7829
13719
17422
7452
9387
11782
9422
7361
9445
8142
8908
15576
13319
8877
10890
8940
2943
16273
11644
7451
14993
9136
7196
13930
8628
7397
9458
7422
12680
9480
13650
9337
7359
15566
7365
5712
14360
9847
6611
8600
10995
12189
5216
9521
8762
7304
2417
13477
9631
8996
11506
7367
9552
7802
9401
9498
13701
5108
7394
13791
8276
9626
8038
8944
9106
9787
9300
8558
9421
7318
14188
1572
13450
9374
7346
8176
9348
7386
13673
6511
6511
6085
9766
7230
9472
8971
4793
8465
8948
14252
7475
8698
15257
13103
9543
8858
8936
4328
12791
7431
3010
9473
12772
7585
8996
9423
9388
6105
9317
14562
8957
12339
7339
9524
8978
7364
9531
12773
13966
9488
9456
9481
5192
2133
3778
9586
7434
11362
8948
9521
7378
9003
15641
10645
4072
9485
6137
9513
12113
5514
7433
7957
7821
11842
9468
9384
9518
9482
7508
10089
11575
8580
9338
9192
15554
16053
9124
13805
9457
11518
9005
5886
8803
9352
8744
12611
4991
9314
7667
9419
8826
6974
5468
13842
8926
9453
8920
6964
9527
7353
7195
7500
7448
9001
12506
11965
13424
13376
9500
7062
8965
8956
8960
8739
8739
7423
8878
8936
7350
7345
14491
10626
8126
6338
7110
9448
18237
6437
11722
7428
9756
9419
11966
11963
5116
11533
7371
7319
13683
10545
13200
8286
9355
7398
6286
9419
8250
7404
14989
7251
11469
11212
13730
9333
13593
8964
13597
10528
8888
7940
13690
9465
11538
7926
11138
10220
11625
8799
1565
14301
7509
9452
7395
7267
7407
9917
9524
9459
8941
9269
9892
7983
9590
9517
5308
9508
8904
7292
9469
6900
9351
9534
5259
11786
7455
11796
5311
9042
9479
9539
9521
9402
10922
5440
10027
8931
11523
6192
8928
11804
8824
13934
9278
12817
7345
7340
7618
6866
8916
7340
7461
9623
9360
7432
9541
13196
7411
8904
13118
13650
5137
10431
12054
9368
12165
12165
8119
9934
4427
9556
7349
14122
13935
6431
7352
10284
7377
9304
13148
6905
9402
12546
9461
1961
9428
14979
7412
9410
15032
9379
7458
15792
6154
3584
7471
4795
9435
9440
6718
8969
10465
14190
15021
7506
7460
9020
9721
13757
8939
9367
10558
9427
7031
7296
7429
9958
8936
3630
14967
13585
9546
9463
11601
8959
8966
14483
11747
2424
13670
9200
17019
4995
9501
13782
9367
7888
13462
7525
10636
14222
9395
12735
14228
9096
8764
8764
7434
13669
9477
6424
6495
9433
11576
8884
15405
2446
10922
9257
8862
9761
7400
9148
9437
8964
9475
9357
8468
9019
9442
7394
8177
12988
11457
9498
14913
6837
7358
7463
11576
7428
9028
3780
7355
4884
5353
3982
9336
8937
11533
9029
7379
13460
14196
9545
7359
5033
11236
15414
9171
14854
7818
9452
5428
8980
11456
9427
12278
9970
9464
10013
7367
14269
9229
15016
8746
9453
6120
5253
9466
9277
4896
9465
2231
9037
7398
10098
12065
8902
7368
8156
7395
8868
13382
9427
9351
13650
9194
8968
13822
3100
7464
10449
7346
9315
8980
6131
9022
14964
6083
7364
9018
7247
15539
9551
4201
8969
8966
8988
6742
9291
8989
8733
9295
8982
6917
9395
8990
13924
10218
8949
6949
6995
13932
4716
7028
11581
5250
11952
13753
3205
8964
16249
7376
8292
13696
9640
9511
4672
5433
14906
8862
8929
7032
13658
11428
8944
7632
9446
9501
8865
13662
8984
8935
7440
8705
14174
8665
4262
5206
8350
13675
7301
7397
10115
9639
7429
8917
11847
15053
7384
8883
11693
16512
14204
6215
9402
7470
7476
7456
9322
9452
9542
10306
13510
7355
7504
9557
7300
9308
9259
7471
16602
7391
14938
3378
8974
7313
8998
9379
8830
9547
9434
10117
8453
7859
12262
7347
10724
9123
7427
14284
13329
11206
10854
13977
9138
7481
9504
9388
8930
9480
8907
7832
8899
13723
4357
5653
9355
8843
9538
9475
16316
8897
5294
7364
8905
9361
11802
16286
7356
8137
10583
9381
7392
11594
11749
10165
12328
7512
14946
9268
11209
7764
9599
3230
13796
9543
9577
9397
9650
7374
13150
7442
14977
7419
12069
6386
8885
9478
9574
11875
12347
9016
10287
6256
11453
6148
8980
14942
15516
13369
15461
15739
8741
8801
6419
9584
9600
7333
7450
12076
15398
9401
11360
11228
8193
20459
10897
7446
7422
7844
9620
9008
8970
9440
9690
12183
5141
9104
9388
9524
8998
9520
12633
5614
5316
10304
8236
8236
7459
7392
12755
9483
8771
8155
7332
10381
9312
9153
12096
9364
7441
15402
7450
9129
9582
7433
15957
7338
7316
9465
9954
11454
8422
7008
8251
7354
7368
8956
13533
9433
9144
8793
9473
13949
8962
8906
8809
13550
12010
9659
7360
9374
6958
14163
7448
14565
11767
5184
9318
7498
6184
9206
9595
8841
9048
5499
7139
12280
14975
9455
9233
9035
9035
7613
13189
8918
9459
14127
13690
7503
3362
13649
12336
7335
9294
12012
8923
7367
9013
9464
7294
13852
8242
14999
12350
8537
7336
9207
7366
7451
9411
9198
8263
11278
7367
11513
7382
12772
6425
8953
9188
9012
14429
7678
9445
8406
7405
7445
6317
9468
9271
6417
16374
9413
13699
8952
10442
5454
9477
8825
7385
10819
8943
13980
15583
7417
7446
9482
11047
11240
4941
13759
8133
12771
9237
7381
7330
6399
9189
7530
9570
13666
8637
8975
2651
5233
11518
9437
7819
5378
7275
5120
12239
14118
7373
9479
11593
5469
2431
11628
13573
5948
3341
5225
12719
5972
15564
13328
7356
12081
5691
5424
12257
7439
7396
1953
4286
6991
7335
9521
7834
7352
7418
7268
13702
9356
14284
7386
9421
14057
7233
10396
5089
6865
15546
7468
9572
7417
4837
9576
7452
4885
7501
7391
6789
13608
12351
9387
13840
9535
7426
9476
9620
7362
9397
7977
13696
10794
7540
1873
5229
9470
9293
9300
7361
9966
9420
13552
6251
6802
9134
7469
2729
13368
7400
7346
11361
7803
5201
5608
7427
7489
13647
7154
13479
9437
9304
10649
9304
8625
9386
9575
9401
8918
9733
17643
14792
4590
9597
9487
6536
7378
10044
9407
9605
14855
9860
14025
10633
7390
10217
7353
9287
7921
13981
7451
9646
7391
5260
7326
7616
9608
13313
7398
7459
11193
13410
5535
9050
12182
7860
8602
5545
7253
9544
9598
11365
12715
8195
5824
8447
5189
9193
6898
6759
6786
8960
9535
12822
1746
6239
9595
9599
7625
8994
3445
6832
11376
7463
9397
13523
13683
9466
6696
7334
7414
8712
6972
9183
6014
13763
16535
7369
13679
9649
7230
13711
15388
16763
7521
3774
7333
8927
7801
7920
6442
5315
14307
12039
11045
7481
9384
9456
9449
12465
13751
13697
9441
9398
8998
6422
13485
2091
15548
9307
14747
9442
5466
15261
6652
9468
9329
7429
9394
8885
7358
7412
9642
9026
13305
9481
5199
8422
7282
8932
5112
7363
7377
7371
7376
5791
9503
11234
9458
3345
13751
7935
13982
4025
14177
6380
5558
2300
7376
7465
13765
7521
14493
9540
9521
13501
7392
7441
8890
9442
11231
7490
14781
9442
6349
2879
13958
7132
9506
7225
12722
14044
5301
8362
11474
7459
5375
3217
6078
3309
7389
7474
7178
5195
7335
7353
12038
11452
7411
9526
6751
9469
7367
4271
4670
12496
9490
9519
11388
6128
5485
5817
9302
12600
4512
7410
9385
8980
8866
5817
9172
9447
7375
13724
7449
13367
7418
7500
9035
9297
7412
13599
11465
9153
9523
7315
9606
11099
8909
11565
9596
9582
8945
9240
5653
12377
11191
9551
7400
8935
3654
9441
17567
12782
11203
7400
9525
7336
6574
7456
16957
9065
5534
7797
14177
7458
7349
11369
16467
4418
5398
7451
9742
7321
13657
9466
7647
7438
6209
13511
7346
7786
14603
15488
8034
7287
9069
7530
7432
7472
9346
5580
9613
11367
9550
3383
1555
7299
4990
6714
7641
7415
7290
9147
9435
7486
8887
15541
15542
3402
9509
7565
3277
7370
6942
7462
9413
6942
14901
7420
12896
7423
8371
13633
9361
9647
7414
13739
1858
9126
12318
9279
8888
9522
5417
8371
9111
9382
8940
7878
7169
9087
8982
14000
7417
9565
7304
8451
8855
12885
13919
14158
12600
8184
6279
7432
1382
9623
9599
1947
7397
7439
2663
6135
5469
7347
11528
6906
9522
9399
7370
7376
9548
7351
9485
13927
8927
9408
7315
7375
5502
6717
7150
3823
5359
6257
7431
6278
15793
5278
5198
8913
7436
7350
7449
9570
9552
9484
7345
7345
9645
7470
13894
11436
12319
7409
7419
5531
9491
7458
7466
9389
12608
9417
12782
7379
8020
7413
8158
9377
7435
5390
14744
7385
7008
8809
13540
15599
11577
6928
9476
7432
7242
13667
6278
9285
7443
6636
7324
11179
10716
5374
1881
9583
12026
11298
9652
14909
4379
9616
6715
9266
9266
14191
13603
16180
9426
7611
8544
14629
9573
8822
7505
9887
7265
5667
9380
9789
5626
13602
7514
5118
5110
5231
5118
7395
6804
7556
7307
7362
7374
7232
13481
7214
13903
5203
9423
6881
8564
5038
7274
7335
7771
7479
4856
9598
1693
2994
7699
9997
9664
5521
5521
4174
7275
7386
9365
8833
8833
13953
14016
4718
9513
9298
6589
9518
9638
10387
9796
12741
7018
7312
7453
8926
14879
8948
4466
9503
13917
11603
6935
5205
6933
15048
9182
10216
9509
5205
9601
8902
8937
11004
12919
4990
6756
5204
6829
11283
9517
4233
15147
13623
4761
9390
5297
8486
7373
6383
9152
6871
7448
7406
8462
8462
7321
5534
3711
5834
12172
8915
12942
9387
6685
3153
9549
7468
9213
4367
12661
6432
7392
15945
7448
5490
5993
7496
7361
8903
12684
13632
7337
11259
9540
14980
7430
7335
8443
9504
7427
5752
5536
1422
11906
7380
12443
9968
7028
1863
5395
14047
5601
5127
8935
9479
8848
14008
18000
6572
5711
7284
7284
9489
7858
5472
8857
14161
9575
9547
7376
7406
9394
15389
5820
9344
7258
14940
11243
9261
13408
4656
7385
7427
9445
11331
15032
14750
9418
1864
13982
7440
7476
4670
4718
7419
9625
9397
9466
9423
7602
5275
7417
9595
11731
1747
14644
7340
7375
7448
5074
5586
7597
2707
9563
4835
1380
3095
8564
9507
10091
6645
10620
5397
7414
7173
10464
13657
7336
10211
12091
8945
15558
12444
7392
7423
14983
14989
9671
10279
2809
6282
13944
7358
7341
1674
6430
4866
13619
8517
9304
13475
7381
10158
13564
9643
7442
15238
9338
3109
2761
9183
10619
5517
12627
12584
7352
14933
7037
2418
5117
5891
7204
7279
9476
12026
8322
7357
6592
3665
8601
7463
12719
9547
9580
13739
7558
9266
9470
2759
12921
9175
12265
12265
7348
7450
7298
11270
6429
13645
7197
7374
9159
7426
9627
6187
7431
8451
9026
7546
15886
7821
7447
8857
14947
7398
9564
11932
11116
7368
6057
8498
11196
14332
7322
3183
7453
5667
5304
7314
7440
4896
11156
7512
7531
13744
7461
8775
7490
7427
7344
7337
14027
9575
4331
9551
4268
5233
12907
7318
7105
14437
9473
7327
7515
9526
9386
8926
11451
7315
8934
7434
7406
7402
11371
6781
9651
5032
7376
7467
2389
7462
15326
5422
7277
9473
7420
11549
9549
9602
9591
10620
5964
6695
9603
9400
12571
8803
5128
10932
7155
10801
7420
9486
7801
6871
7396
8996
11666
7272
19401
8226
8226
7695
7441
11502
8871
7444
7368
9675
9293
7201
7977
7305
7467
8497
5311
5304
7310
7410
6610
7679
12351
11303
7361
7541
6400
12234
7323
7413
7646
9400
13677
7530
9568
12576
9467
7243
9531
6791
8484
9448
5113
13814
6018
5910
9427
12707
7208
11251
7447
2807
11846
12935
14297
10746
2566
7973
13124
7620
8614
12727
7485
5488
6071
9485
5808
8188
7258
7480
4971
6610
3236
8903
9607
9475
7479
7464
7370
8909
9665
7517
5426
6841
9483
6547
9627
9596
9548
7502
8930
7310
4667
12518
6683
7414
14154
2389
9587
4735
5978
5133
9046
13709
13783
7407
14976
7804
6817
8179
9517
7449
7555
8934
14628
9412
7261
6197
12783
9046
5309
12619
9480
8913
8042
10692
8008
2389
1335
7587
9578
8939
7330
12409
2065
9086
7482
8094
13868
7356
13935
8463
7311
13509
7329
14081
11847
7315
6754
11280
9518
7765
13795
8957
12310
7369
4761
9401
7788
3194
7488
9371
6947
3554
9320
13763
7360
7905
6819
5032
7310
15562
10128
7029
9516
14931
6990
9508
9479
14040
7400
9661
7217
2735
6763
7442
11468
9679
11397
6412
4851
9122
12269
7466
5219
6861
5618
6880
2219
4227
7457
9553
6105
15578
8920
8628
4393
6406
8929
11376
6251
7194
11265
6375
11100
7352
9533
5282
5197
5068
11469
11330
7524
7411
2630
5592
9454
2964
9466
7303
7413
9549
11351
9497
10676
4945
9441
9445
6644
14915
6137
7526
7434
5483
15128
7403
7248
5290
7559
7388
7775
9553
7521
13328
7460
5109
12339
13388
8961
15012
7501
7455
13440
9220
8648
7447
8117
9597
9467
7892
7350
7324
10257
7252
6844
9093
6680
6446
10095
7478
7353
7492
7536
7266
6825
7303
2014
7243
7195
13674
8762
11182
8885
6146
9606
10313
9272
9651
10049
9526
9565
10291
9032
8911
7398
9466
18077
5439
1560
6597
9526
7470
7860
4945
7494
14606
7454
14606
9032
11570
2555
7559
13397
5402
7055
6112
4576
13630
5495
8253
11451
9766
7215
7477
15743
10225
7468
9272
7340
16428
9837
15674
9434
8300
7561
5219
9397
6015
6367
6015
6414
3416
7938
9460
8198
6381
7045
7372
9607
9515
7326
7423
6896
11572
7365
8925
4357
5653
8989
13698
7863
7339
6823
6995
6948
9645
7346
8184
7442
7420
9427
9399
7147
6994
8748
7358
7604
9298
9480
13650
7986
9374
13131
9127
7314
5292
11604
7667
6860
7389
7317
6751
1961
11732
14925
7212
7411
8082
6120
6780
5420
8648
5457
8132
12419
13486
5031
6804
11996
7375
9344
7164
7392
7458
4553
7417
8627
4953
9391
15560
13404
15568
5226
6843
7818
7473
7446
5315
7398
6267
7951
8171
10449
9595
7490
9418
13385
8898
9081
7904
9532
11692
7459
9421
9573
13634
9494
9641
11303
11780
9375
9448
7459
8390
9469
9481
8083
11667
9421
13957
9050
7475
9609
13604
9447
7424
11444
9635
10250
8043
9574
14128
9529
12595
11464
11112
14993
8730
15552
9524
7335
14999
12714
6850
10119
13764
9488
7189
7502
11589
9405
9628
4203
7574
7346
11992
7426
7429
3445
6182
8901
7373
7915
8912
8912
7387
7524
13645
7403
7801
7369
7355
7429
9961
7494
8279
7565
9541
14921
13336
9581
15570
7569
9529
11351
10165
7218
8780
14961
4838
9471
7333
14983
7376
10697
9578
8952
7466
7585
13686
8655
7464
9827
14959
7500
7344
13369
13798
10062
11388
9477
7322
9255
14971
7391
17633
8208
7497
9343
6820
7470
8816
5229
8909
11835
11278
7404
14909
8016
7369
3836
7367
10806
12052
15612
13666
9634
9463
11752
9495
15141
7423
9614
13649
12277
7358
2729
9525
13230
15398
8947
6893
7312
7396
11583
13981
9383
7367
14302
7302
15559
13644
7352
7418
7373
9580
7981
9597
7438
13599
10169
12189
7461
3333
12163
9602
13371
7458
9537
9581
7382
11760
10928
5891
7391
12428
8710
14980
23682
8707
8707
7502
8089
11850
7378
22730
9473
8931
8678
9633
8713
11583
7447
6975
9543
7356
7373
5820
11766
9384
9648
7391
8608
7460
9292
11469
7903
9396
15573
9537
11473
12769
12409
7446
13709
7329
8972
9406
9534
9235
14655
7293
11481
9397
14929
7377
7916
7347
15340
14013
6442
7461
11486
7021
11403
7423
9474
8843
7478
6448
9485
5480
7464
6966
7357
6853
7406
7512
9486
7096
7838
7400
7811
7805
7030
7941
8139
8949
9534
7361
14246
11635
13524
15391
9362
7316
8884
9481
11301
13923
7925
9610
7334
13676
7450
15466
13564
15113
9491
9406
7451
14095
10327
9383
7435
13937
14647
5285
7317
22749
7381
9386
7365
8386
8132
7451
7940
8868
13720
8598
9001
10125
7427
8222
13933
9446
8896
9293
11410
7285
9649
13713
14245
7368
6589
7420
9143
9102
14975
13915
8893
13646
8906
10804
11244
10854
7456
9499
4171
16924
13699
7940
7215
13753
18070
7450
7363
10232
7926
14797
9412
9630
6453
7434
10876
14725
8991
20342
6886
7344
16280
4161
9438
11110
7460
8899
8899
7348
9642
7317
9290
9404
9995
6840
7332
12655
7482
10182
13672
15015
12749
4890
7362
7481
10335
9541
11664
5143
13867
8940
9530
9490
6959
9078
9542
8981
9468
9473
9543
11596
9380
14992
9450
9253
9300
14256
12417
7358
9354
8951
9471
13627
7440
7414
5256
15400
14316
9008
9535
13897
13603
9436
8951
8969
7780
9265
8943
8913
8967
9511
8946
7615
11683
9527
9553
8955
10975
14509
9293
14957
12969
10473
9435
9428
9391
9136
9536
13619
6035
7418
8185
7370
9702
7343
9302
11480
8956
8877
8918
9363
8963
13805
17293
15561
11771
9527
8875
14949
9326
8806
16762
7351
9429
11994
7278
11510
4246
8553
6786
13872
6979
5217
13872
7417
9496
11951
11271
7384
9603
8934
9112
9335
9447
6676
12567
7393
9336
9433
4072
4778
7811
6659
9338
9504
8995
9508
9049
5722
11488
11708
6381
8915
8818
9403
10134
9530
7425
9343
8241
12009
13715
8846
3141
7362
11753
9484
7377
8503
10734
9293
14926
9540
9443
8874
7841
8952
11482
8920
9479
14115
6879
7389
7804
14012
14266
5221
9043
13132
7416
9296
9057
14055
9827
9495
11829
5367
9346
9335
9535
9584
9411
9173
9375
9435
5114
7185
8949
7373
8935
19535
9537
7369
8969
7371
16229
9528
7381
6838
9575
9701
9487
9696
7337
9452
10047
7932
9413
5112
10293
8816
9785
8933
8413
8754
7804
13850
7342
7354
9805
5072
10839
9638
10120
6785
9645
13668
8208
11442
8982
7723
9386
8944
5443
7462
6848
9423
7435
11855
7914
6892
14050
4692
14240
14994
8325
13890
11068
5756
9369
9550
7922
7346
7309
7524
8865
8953
7776
7383
7473
7398
12660
9568
7435
16201
8766
11757
13420
9402
9386
9617
7356
13721
9465
12519
14065
9354
7426
8943
7464
7431
8270
7551
9494
8466
7820
9453
8508
7000
9606
9328
14975
9464
7543
7386
6621
7478
7455
8721
10342
6788
9419
8918
15181
7417
6873
9596
8937
9265
8912
9317
14794
6401
12143
8994
9522
9301
10514
12126
9576
8534
7342
13277
6289
11742
11685
8033
9440
9515
8173
6943
12076
9403
14949
7385
7761
9496
14967
8602
9361
7388
12370
5287
13103
9430
6942
7369
10713
8961
7986
7373
7375
7373
9301
8945
8945
13600
14516
11640
13811
9629
9391
7449
14844
9428
12004
8181
7985
9466
8902
5477
8984
14816
7340
9371
11558
9001
9200
7538
7364
12632
8989
13698
9103
6294
8417
7788
9107
9532
8220
13710
11662
13135
8833
9372
11233
9345
15010
9121
15008
9119
13720
9277
7413
9066
9193
7399
8999
15855
11746
13672
8146
8994
9120
15283
9595
9447
9168
12814
15049
15399
11475
7572
9572
8995
9556
9069
13944
8601
9948
9436
8206
8206
9004
6433
11623
13847
9533
8901
9056
8927
8117
8905
15857
10785
13780
11500
8968
12678
16703
7360
4834
14095
9264
7308
9470
13683
8945
7195
11636
8726
5211
8955
9702
7335
9457
9019
9369
12464
9542
7319
9497
9484
7635
9492
9347
8430
8430
9338
7367
8918
7443
11623
8671
8070
8435
9188
9447
5837
7540
9196
9483
14602
1900
7371
9477
11137
7332
7798
7204
12976
9439
6597
6057
6063
9182
7363
11264
11605
11516
8019
9507
9555
12287
7365
9598
7442
8762
7448
11103
8974
8892
7397
5311
7431
9461
7397
9454
13534
16851
9390
9469
9470
8826
10223
7362
5116
9398
14108
9369
7402
7457
9587
9386
7311
9507
8962
14831
7483
7438
10294
8633
9602
11589
9300
9165
13529
13601
7964
5320
8820
7328
8967
7347
11511
11489
18595
10613
11591
7317
5064
11518
7432
9496
7343
9474
8612
9544
8996
8941
9212
13887
9409
9352
11188
14111
12227
8841
9135
9071
9007
8995
8933
7798
9470
6126
8973
9015
7459
9302
13693
8960
5626
8999
9298
7324
9632
9357
8936
13621
7173
7364
8907
7439
8929
8860
8958
6426
14248
9456
5240
14099
13892
9517
7171
9467
7983
8689
13276
13143
8926
7451
9307
6965
9474
11371
9304
8096
7348
9374
8929
13395
7513
8939
9846
7468
7435
9569
8903
8863
14844
7916
15015
13762
10556
13019
9504
9043
5993
4957
13661
13050
4732
7923
7373
7366
5866
9484
7305
13658
7418
9749
8007
12605
9655
11174
6773
8908
9106
12762
5288
10993
14078
15002
8889
10036
9598
12182
9568
7426
9336
6885
14194
7433
10394
13710
9125
1496
8946
9422
8906
7877
7634
13107
12546
9271
7639
11533
9544
13665
17008
9049
9516
13716
9063
10484
7415
9526
5610
14977
14023
8643
9457
9281
4727
13654
8330
7375
8047
13810
7946
9450
8629
9578
7367
6480
11501
9579
7726
11993
9650
6854
7383
12810
