# Supplementary material for: Effect of sequence depth and length in long-read assembly of the maize inbred NC358
Source: Nat Commun. 2020 May 8;11:2288. doi: 10.1038/s41467-020-16037-7 (PMC7211024; doi:10.1038/s41467-020-16037-7)
Supplement: Supplementary file 4 — Source Data [file 41467_2020_16037_MOESM4_ESM.zip › Source Data/Fig. 2B, Suppl. Fig. 7, 9-11/NC358_21k_40x_pseudomolecules_v1.fasta.mod.out.len]

140
4644
1732
1063
192
79
44
74
199
182
629
528
94
61
287
121
8860
9434
55
104
63
80
74
687
5572
215
41
61
53
121
94
1888
370
546
148
638
220
326
659
1759
54
138
601
707
62
412
122
102
24
854
325
657
74
211
1286
2054
102
1323
482
592
674
9431
181
178
5030
8948
100
312
34
56
4749
3505
5673
5336
59
69
56
457
253
353
69
125
145
56
134
121
38
133
41
37
449
110
131
173
505
176
133
105
17496
5219
4324
2917
590
4897
6870
5528
216
1423
106
155
1058
964
1074
91
934
37
732
133
106
107
609
116
1283
430
76
299
863
1063
5630
83
1757
124
437
1292
3281
3790
105
501
78
325
601
1381
1199
2995
3841
278
9484
364
45
42
250
617
86
125
76
47
66
19
95
526
8170
5080
1856
821
9392
3823
3091
136
206
52
295
111
328
525
497
7186
2217
1417
641
129
81
86
129
42
1052
549
147
100
262
3757
10143
422
89
2392
207
256
915
88
1857
10465
639
203
151
100
172
1956
882
6326
144
9337
1341
263
110
3774
109
58
788
547
130
108
261
1517
9380
12407
1482
529
554
1015
519
130
105
201
31
322
78
200
74
714
53
6128
10781
3400
1964
8930
407
8977
6508
511
734
14866
5552
1436
602
8238
394
506
1307
3308
2465
286
660
569
1140
8903
4914
1241
184
452
1418
4021
5135
469
58
303
602
282
1616
78
2734
2245
652
162
416
125
2247
65
482
7519
6517
477
271
566
4628
180
637
263
200
298
722
265
169
1590
57
141
594
106
403
169
51
637
265
200
98
3983
9742
204
713
209
169
1296
139
722
352
1088
6545
7310
853
75
599
2273
3214
1814
472
1022
67
3102
477
1021
67
840
7928
5253
7580
5968
1597
9454
5878
1968
671
5132
326
44
333
42
2480
1526
832
1215
70
1179
596
394
2354
1185
967
519
239
399
107
222
328
619
125
518
89
3825
6984
205
38
2833
218
688
335
342
4095
2509
8231
691
2890
2485
11265
7947
756
69
1891
204
540
5475
477
205
539
1885
2504
3707
114
490
5345
6360
61
783
131
82
5216
136
197
1004
1409
1292
245
496
8791
248
124
68
56
1003
6797
153
5184
986
5548
7280
3505
378
77
4944
4160
1265
204
55
2936
543
1773
420
468
69
3968
667
1870
1196
11186
4522
618
6314
2597
6262
121
641
4339
222
298
227
109
382
212
570
2521
6071
2600
378
1216
2320
245
101
148
915
8925
192
1627
127
244
763
1164
586
512
1420
104
1846
82
311
43
448
5380
307
205
1966
2162
1831
231
3616
2978
72
526
205
1114
247
1172
6222
2757
1550
7937
2305
249
1787
2177
74
435
109
94
67
904
135
108
71
72
260
5804
1351
6349
6890
490
880
6384
4226
1429
793
13733
42
125
291
1853
8237
6012
1001
5414
8835
2325
5067
6797
3926
1253
1877
238
3631
234
428
7223
8845
751
576
216
274
3973
1818
7410
1810
1849
3815
7495
130
2983
2005
1357
2233
4330
4331
1473
540
106
1889
235
8331
691
2486
8957
3062
1127
211
112
330
145
105
7579
997
1390
68
965
287
79
104
211
58
92
11
92
538
127
47
155
177
51
259
623
140
277
1303
163
720
92
1450
1158
5243
59
5362
1946
116
113
182
4795
7242
340
171
537
4320
215
62
343
607
78
632
714
887
73
220
872
89
287
218
1291
286
877
242
268
95
870
1168
4732
6960
4096
238
544
683
564
2046
5558
7339
8382
7112
120
2608
260
299
201
88
435
579
9517
1472
347
742
424
1138
59
442
383
241
194
53
49
212
101
899
669
1529
281
1196
2023
496
359
450
8951
692
244
365
65
225
725
618
146
50
518
96
3715
1036
1037
9145
8413
1067
70
4829
3124
3884
991
412
1786
219
850
2304
8043
8860
189
158
205
2605
52
111
1490
230
92
1205
268
68
1124
3270
6983
3237
621
8857
4050
6668
9029
2481
5379
176
337
715
9254
435
1989
1282
56
488
1240
72
73
103
88
279
135
67
3075
101
112
1171
505
504
1144
112
101
3112
209
104
282
501
377
622
6043
2836
3085
4936
11586
51
92
93
172
277
2594
172
277
7397
216
315
1173
113
101
2986
384
294
648
50
63
450
122
678
87
4955
1975
51
382
242
99
310
419
97
681
389
2754
89
66
197
640
45
256
91
143
459
410
1855
2965
7375
5236
810
175
6244
1205
428
62
1329
3002
73
843
2574
8464
1508
698
700
51
3398
1007
1125
678
7464
365
248
1549
9504
5910
2071
1286
1067
9385
3285
514
443
11
91
395
625
134
32
474
149
1848
620
878
125
112
588
424
588
6540
7430
2601
88
105
112
5244
3940
7146
7494
1939
1807
3013
417
184
147
118
224
1306
549
666
227
157
217
632
129
106
128
10192
7370
3419
469
95
933
310
3196
2121
574
2904
2055
3125
268
467
228
1481
428
41
11498
795
426
368
1104
682
309
9050
376
1352
136
9285
355
1171
112
100
3015
9406
120
211
119
318
279
168
437
39
61
291
77
126
112
1291
418
680
342
159
2130
503
3546
155
1273
550
220
277
11725
3784
1520
342
5811
395
60
261
47
5308
4751
1177
1873
3654
1179
3020
733
1282
706
57
299
58
704
128
58
257
47
1247
3816
4681
945
95
596
386
1878
109
3516
2659
109
683
43
86
97
430
1656
305
121
251
434
153
1027
118
2573
49
408
51
46
518
1111
279
551
14
153
536
1203
81
49
107
124
255
2854
3278
8233
3453
168
7448
526
87
84
216
950
6825
1322
391
224
6132
71
474
1077
44
2303
4605
502
84
2644
119
107
127
69
30
108
3622
229
6552
57
2558
279
11650
5150
9473
1504
545
535
8166
406
1443
2686
218
560
236
147
1859
610
13459
56
317
509
477
271
14042
925
732
8960
820
205
165
143
208
67
123
3136
46
4316
9397
4586
35
35
209
134
2108
1679
1197
6884
5129
456
7499
1945
2979
1694
237
93
998
1986
7469
1390
97
152
161
43
158
78
713
56
110
4878
7298
356
1404
712
316
61
49
944
3555
3188
7804
72
83
114
247
131
11026
9455
103
2484
306
479
555
54
161
135
1682
1112
118
5841
5709
189
98
637
80
2314
1568
698
777
8887
3361
1089
106
154
91
55
663
2024
69
576
2758
646
462
92
57
154
106
211
1360
369
281
502
8182
1230
124
38
1199
88
134
120
404
75
222
10583
129
155
161
923
210
104
49
7598
546
4222
54
1051
1657
906
433
64
63
573
223
55
9426
93
119
2757
279
535
636
12034
1298
138
139
9443
8815
99
85
63
62
46
835
810
393
206
129
32
114
2274
1905
1302
914
895
2998
5897
3324
2505
2190
1058
53
630
8912
9653
8880
8135
228
576
272
627
147
546
63
316
104
1078
510
218
57
254
268
1944
167
64
593
344
73
392
859
631
972
376
2767
2178
1075
885
91
84
505
481
8931
306
559
178
53
162
229
2268
103
92
4463
2160
3950
9209
1140
870
599
322
208
211
521
122
35
163
130
123
214
137
272
225
3087
7585
692
8878
1354
6043
154
139
79
154
139
79
9422
105
1193
119
5257
183
1150
5715
3174
946
1993
9292
1092
224
62
175
515
595
227
721
618
131
58
517
99
33
35
1533
139
9303
104
5176
1965
184
5612
8706
325
65
534
686
225
371
613
129
485
98
2843
2836
2960
2845
90
1104
2514
167
185
260
95
4639
787
107
31
250
102
244
947
8959
3332
2890
270
516
96
8000
2816
9390
327
8004
2230
3050
58
184
2962
184
8525
1616
99
91
200
138
1477
820
9056
2977
1268
4256
278
1191
132
75
243
95
56
322
107
78
1791
1618
7091
7510
1932
93
182
193
7899
230
228
3769
80
111
507
1146
113
102
2489
8347
4737
261
702
8100
1411
3869
630
51
96
205
75
125
282
179
224
60
107
109
3686
69
4424
119
707
126
570
83
297
904
1293
584
621
44
269
4081
84
1140
528
1640
14049
1595
1317
2553
9179
3640
1563
2472
3609
595
1507
4857
1401
59
284
450
168
113
627
549
141
31
7559
11634
2779
1415
2398
379
370
199
198
1946
3110
70
115
157
87
114
70
399
91
52
102
747
7526
8989
1105
7379
306
51
144
2037
3455
513
404
80
142
87
110
55
51
101
50
310
188
374
1499
157
1164
475
80
100
775
489
188
981
196
251
556
484
66
509
652
445
512
122
38
191
96
57
120
180
232
1295
853
469
3724
1506
3651
230
218
3039
71
59
418
4553
4170
11500
58
514
11694
1092
75
7543
1938
184
541
1659
296
3084
7418
593
47
216
1074
85
242
1297
4931
3630
65
516
724
226
336
503
518
95
179
849
8937
2567
3324
75
249
230
139
101
433
277
216
8886
217
220
8770
423
379
137
53
61
72
132
57
105
322
188
6206
1867
153
614
286
9296
268
2134
418
97
50
214
2248
233
171
401
68
204
182
84
1158
1200
7325
313
484
10803
3192
278
819
36
101
55
75
147
940
5952
8202
8828
914
3181
852
8922
2644
335
43
120
203
39
8840
1152
35
1043
9100
630
2093
13791
5181
9419
7355
5753
1354
473
453
172
5133
3273
95
110
413
57
38
9460
76
40
60
96
649
54
66
123
1041
65
5182
2317
8161
701
5374
4589
8357
699
537
9439
4794
475
1400
107
46
199
838
255
207
2017
368
5419
154
9465
149
8811
580
184
132
132
133
166
141
3656
5058
77
211
119
440
1875
118
1568
1896
4689
351
351
6493
38
2518
527
2460
1005
67
69
229
3668
1978
5187
524
67
45
38
6156
64
117
50
47
1273
60
155
98
61
36
123
411
228
205
648
211
1786
9491
7149
7139
270
92
126
95
634
50
128
337
2220
758
326
198
626
428
538
834
611
280
7445
77
219
8172
692
5179
51
590
1591
5584
12561
436
253
1155
43
1437
99
692
124
635
374
226
685
302
3262
119
142
362
85
1262
55
1430
1206
51
119
142
363
85
1260
55
848
8281
393
1543
174
1509
9466
1954
121
216
728
1595
7335
724
186
167
109
219
256
729
148
169
133
402
67
147
87
114
75
70
545
2336
1175
350
3699
1848
1516
3573
7325
4009
2793
7598
3685
11149
1285
5557
30
3515
4078
9380
1324
7553
1901
58
168
589
2597
58
223
486
1143
113
101
3092
172
251
392
296
103
5520
965
232
85
240
2514
1670
2584
1140
5702
90
141
12001
135
251
2078
524
765
2395
6585
776
56
336
4842
985
230
337
877
463
176
102
2603
1761
7198
4415
7347
176
117
1551
2736
2395
1045
1524
6923
5944
131
57
1969
3747
2339
4356
2036
800
586
2882
482
5597
2962
169
51
1977
124
477
2244
8873
2049
9414
164
73
155
380
68
501
1168
113
101
847
1861
71
201
694
63
640
230
370
624
123
694
96
1153
8710
575
63
95
280
92
548
147
5813
6081
4617
3692
35
2106
11981
3560
9117
6648
4108
1364
3038
317
82
167
178
9303
80
165
6569
3768
9486
2873
746
5997
63
121
780
148
94
2281
8868
7191
328
83
132
230
70
9403
35
461
177
74
1417
8837
506
11646
130
447
243
2146
6097
1626
311
127
218
355
112
136
262
354
1348
6463
253
219
77
286
136
100
610
174
257
196
733
1291
1485
1678
314
3519
218
83
5450
5666
897
1899
241
175
315
197
5430
182
35
224
268
4119
182
35
224
268
1900
386
197
527
8895
3051
4558
335
2398
5024
1259
1810
459
481
3829
9094
1519
3720
1276
3672
1810
5693
2635
5379
1772
897
158
4941
3102
913
1662
163
4555
241
467
1494
1234
134
124
241
197
368
251
310
161
120
146
270
191
194
219
71
216
770
600
2432
1547
92
8574
3684
3735
791
2284
73
137
90
98
87
109
154
7830
3629
6730
5056
1475
7291
3888
3703
686
676
507
296
7361
89
126
370
50
969
4250
121
971
477
1413
1328
2331
992
65
125
114
56
127
696
109
1235
2406
56
710
406
1201
176
1879
633
329
199
955
223
215
125
1168
1010
1558
146
1180
54
837
1669
585
240
115
290
92
2200
60
3043
143
987
5017
81
70
988
88
8814
2065
1098
6287
34
1930
1272
1172
5653
533
988
75
271
787
461
1889
250
211
540
1266
119
152
144
444
235
490
1141
113
101
3037
159
282
604
2583
99
126
625
631
4375
1332
1148
626
2044
64
4899
9163
1338
142
2563
8935
4100
2378
224
152
478
1256
283
481
325
327
61
13326
1832
8997
2335
533
362
8206
352
1418
5717
6799
3614
336
2476
97
1946
70
904
32
281
63
150
2320
1802
529
4550
11618
3020
143
180
840
488
457
2982
3962
6926
1814
654
341
5501
1558
921
3147
38
1161
11678
91
5611
650
1825
180
868
103
640
312
56
234
117
44
89
112
71
4419
1582
11213
8794
6613
490
4325
52
734
62
7179
1066
55
2115
1069
55
834
1769
49
215
170
128
1465
1477
101
112
1161
322
8881
188
238
244
584
88
110
693
116
167
410
59
740
9297
165
47
71
1683
80
649
1259
9378
9441
1261
181
8088
699
503
1621
236
13781
386
65
12
177
11
127
108
952
1257
272
47
238
420
11783
1140
43
216
132
43
137
113
43
38
189
132
43
31
136
113
43
38
189
131
43
31
135
111
43
38
188
132
43
138
376
128
31
90
218
134
153
3135
9383
1758
8146
695
5308
1420
2417
776
185
143
9194
259
1193
254
244
1337
6652
57
1607
6447
5998
3178
3332
5176
1337
101
2394
150
154
199
81
129
133
83
71
2751
9315
6561
182
227
379
84
310
3617
69
904
32
283
153
782
84
357
880
313
281
146
102
128
67
7223
3725
9320
5953
3996
1574
297
59
61
208
1475
7886
35
586
90
215
828
196
159
422
2119
6640
159
6188
3452
96
523
143
662
332
221
400
200
521
5450
258
80
69
204
46
270
127
1888
13790
1946
6950
95
722
124
159
734
827
2027
5078
47
216
259
2010
104
512
111
1269
4537
4805
7530
178
413
128
99
1069
460
3014
669
1285
1892
3301
3712
2660
676
541
8640
8376
1082
1455
5067
194
53
176
93
66
193
282
407
117
94
258
977
358
376
1394
1633
460
585
140
1935
437
464
609
141
999
454
6001
165
4568
1303
256
8905
8870
772
68
558
3745
8927
5829
3826
54
3815
194
63
1235
458
46
102
174
74
756
162
561
149
1004
2425
1539
4088
6242
122
161
69
370
1249
338
4262
197
1435
380
139
171
3607
361
69
1018
1193
6830
892
381
78
523
652
11123
4561
4772
359
3808
843
3868
7235
34
519
1442
231
202
562
5504
1488
8671
682
1950
1203
36
202
106
3565
633
1441
102
1748
8849
3253
47
239
52
351
125
4701
75
871
8548
46
128
31
130
3379
4196
2150
8853
3627
3607
6858
5188
5789
122
83
400
1459
508
186
2253
255
86
5278
256
750
1263
302
205
210
111
206
162
2885
12628
200
184
106
157
32
126
864
100
27
176
35
352
44
318
456
74
37
207
1224
9038
467
605
62
1907
64
3499
213
3345
421
1520
204
2269
10132
1164
507
369
844
289
13359
162
91
106
258
103
123
319
1737
6856
905
184
708
5835
218
226
1524
480
3439
2568
845
191
707
126
252
7374
2869
69
629
8782
746
4563
207
473
3633
384
114
1388
8828
523
522
693
376
527
576
1083
1063
74
1272
189
267
77
755
1348
1413
1582
74
178
131
176
150
412
725
157
128
131
166
1149
539
755
11601
1502
6161
2018
2689
1238
3428
344
118
102
81
322
14
119
311
67
1890
87
1474
138
194
166
189
336
291
405
58
2803
7787
707
2827
275
101
112
1162
505
277
498
138
1321
94
152
212
37
220
532
1376
434
1167
513
99
5775
99
1638
6367
2483
8384
757
417
806
9195
381
206
122
205
3637
5956
9671
1627
6148
273
1688
821
3710
4881
925
1509
7216
1213
6573
122
206
1240
183
181
6760
11531
2694
199
98
88
126
61
220
575
151
1350
58
189
41
61
192
2224
4397
4027
9391
491
7843
5150
689
8268
4857
1641
406
743
124
327
210
232
113
152
62
114
476
185
168
301
130
94
665
122
35
90
184
171
2727
32
1446
390
8179
386
482
8946
58
140
73
3486
1853
386
415
33
122
71
88
110
64
87
105
40
87
79
3258
84
407
51
159
267
182
279
63
21
9342
58
13345
5405
692
8014
975
3797
4280
9332
5380
1803
59
118
110
1451
11613
10705
99
33
187
5500
394
74
492
127
109
185
43
229
1103
208
162
54
609
129
171
554
221
221
624
80
82
3224
4203
9374
4996
10425
667
6369
244
1321
8829
90
4649
339
6436
213
2993
3749
558
280
2459
569
644
280
1512
5088
715
158
178
179
2373
8909
1322
9195
484
7876
4654
356
128
2845
1033
8890
4787
156
641
3363
2321
8901
140
700
8096
53
113
45
394
424
9262
329
1683
122
125
242
5711
170
6393
6914
2996
8297
696
5035
6289
548
13578
162
614
98
5069
700
8181
1108
4311
1814
338
170
140
126
161
221
930
65
80
607
209
206
86
1635
11449
9656
561
532
8266
535
1446
913
553
171
128
607
54
162
208
1105
229
44
185
108
128
494
74
372
183
33
117
110
118
59
1834
80
629
221
221
551
171
130
606
54
162
56
9640
3879
158
1108
228
44
184
109
128
500
74
397
187
2902
9335
875
33
117
111
118
59
3963
6347
7341
5323
7575
302
240
1446
69
2050
2594
203
1854
49
196
19
575
120
37
1781
760
117
66
59
374
6450
68
923
175
565
65
80
182
253
9497
224
184
222
13837
27
8763
443
449
1752
3097
10930
239
3974
1634
206
191
707
5554
160
3924
4808
225
113
92
84
90
1870
886
2422
1360
1736
10777
373
248
4371
542
93
4461
337
336
4180
303
595
521
277
9298
416
8238
251
311
333
139
54
179
625
221
221
552
171
129
608
54
162
208
1105
225
44
185
109
128
499
74
396
186
33
116
40
216
344
1211
1911
641
75
574
2927
107
955
67
80
118
58
4686
1313
1061
1636
247
4935
700
8190
1546
506
181
289
306
2030
102
988
52
33
117
110
117
59
1111
518
118
59
1837
278
257
282
291
139
54
54
175
622
221
221
548
171
130
603
54
162
209
1103
229
42
182
109
128
507
924
153
22
110
117
245
626
221
221
552
171
130
608
54
161
208
1105
229
43
185
109
128
500
74
392
186
33
117
40
216
344
1211
965
154
21
110
118
59
370
803
64
110
61
66
66
66
308
8420
108
71
7316
58
50
61
98
105
7393
8901
6974
794
69
32
186
200
46
63
344
732
109
1886
103
199
5368
473
201
790
93
515
64
3425
70
57
62
133
13201
9265
1247
522
1132
111
100
2968
297
122
139
280
117
299
61
161
8889
789
800
764
9246
4587
9082
2376
8904
1793
211
5155
9504
3870
610
240
61
143
21
9416
3119
768
154
212
75
107
71
10468
6442
1736
11000
361
245
899
153
1690
66
633
6969
153
1564
3401
9647
2477
308
200
188
73
2519
1650
114
151
404
1689
1789
114
151
404
437
3420
195
5948
8808
3045
8755
3387
11447
1635
1918
195
294
45
154
999
389
478
192
2225
277
758
499
127
47
85
7413
1871
1234
246
254
191
1029
11655
4427
263
180
225
13339
1409
168
7822
102
203
43
60
191
96
55
38
135
3357
8847
8826
7718
8834
963
45
3220
3553
8878
4753
161
897
2087
155
161
130
424
339
628
116
139
9664
3883
98
199
2416
71
389
1167
1735
832
4880
301
494
2292
75
4371
3258
330
440
10692
8207
781
9238
2790
59
83
75
67
396
3396
637
6753
1058
41
13
67
53
110
194
905
5469
13924
141
234
175
1159
957
8752
1867
11514
2532
4191
9620
4290
2381
6468
1371
750
66
258
48
183
1467
40
8007
2109
6594
979
349
206
182
172
104
103
94
112
7423
1219
7697
2019
72
1465
903
143
149
506
1163
111
101
3053
129
277
277
161
153
12356
2708
101
112
1165
504
31
107
1308
9366
1736
101
105
182
489
121
679
101
105
151
9311
517
92
1260
1286
11551
179
123
270
71
5991
681
2964
718
304
170
3713
2553
9105
728
14302
273
2231
504
77
167
91
268
209
2141
5662
346
3662
304
250
776
664
240
428
2749
280
312
469
113
712
4057
8902
163
4309
1232
528
8929
4728
223
658
205
90
683
819
131
4242
540
172
357
220
338
403
1695
187
391
7455
8304
523
175
136
55
24
497
1446
64
5320
86
3654
93
150
54
485
1170
113
101
1883
11400
1201
227
55
554
917
8465
2491
9208
3659
2267
55
552
746
792
6024
6694
479
649
47
149
59
170
335
1386
201
59
177
50
193
1051
129
183
417
118
76
174
85
132
55
16
69
31
104
133
188
38
43
113
135
31
43
128
215
43
31
100
129
188
30
43
68
455
3797
1200
105
419
600
69
426
157
1303
545
275
289
56
33
171
886
8967
2906
94
279
304
486
445
950
7748
238
256
9169
3086
6599
1272
3060
3903
820
506
458
5895
1670
83
551
227
161
784
5799
62
101
102
125
1156
9100
761
612
50
492
738
428
112
101
2861
67
87
282
9504
9436
197
116
2777
3753
2240
2568
1955
177
3034
1242
5065
6302
83
777
323
1518
8162
758
1306
916
560
111
876
70
688
597
425
522
95
6134
346
4691
347
623
734
6952
3609
63
78
343
668
67
71
312
194
89
126
1426
702
83
135
71
131
8920
218
9179
402
8860
663
411
95
208
931
458
4970
95
628
825
5509
4352
513
1722
726
137
272
224
397
167
500
100
13976
88
1669
413
2501
610
8866
8342
6812
387
1428
1662
81
972
268
501
1166
114
102
3022
80
125
185
10540
8138
102
1208
676
97
242
200
289
1312
1184
819
1283
261
291
12335
8794
485
216
1638
691
4323
584
21
77
3148
76
56
1641
3000
1275
6640
128
483
385
8173
377
1440
2438
2894
287
8295
704
1205
3444
53
992
1504
5919
700
1312
4061
122
4013
721
1649
229
2819
231
7897
8895
90
81
705
5568
383
159
993
1260
720
590
229
369
607
124
750
95
835
6640
1398
161
100
711
323
102
86
145
54
869
52
51
110
460
648
419
216
57
1586
1010
102
86
134
229
640
6786
8234
3772
2674
377
13527
1295
1920
285
183
132
1519
3976
1912
283
230
883
81
276
223
312
47
747
96
390
415
518
248
37
119
356
1207
400
99
116
103
2080
526
61
524
2881
294
93
87
209
92
158
1049
77
112
625
169
2792
615
463
49
1282
355
98
346
1654
311
1059
761
3895
466
77
300
190
962
3711
227
218
8085
8908
47
711
51
9411
55
3628
235
113
30
69
118
108
121
5269
2257
535
86
6186
12395
148
95
591
146
661
334
230
681
742
3419
4082
7486
1922
4779
5699
207
79
97
5002
1520
8822
1637
326
526
13858
1680
4705
717
1562
1771
715
3737
230
111
30
69
127
108
102
42
7775
1319
4601
161
4729
7710
193
2177
411
263
968
36
175
133
3536
645
1433
135
1357
160
325
1395
4011
3056
8862
1920
7681
84
89
49
133
492
69
9029
686
906
88
595
45
1456
197
13546
505
237
722
1514
429
673
5577
2036
3195
769
256
248
521
594
93
998
9113
373
390
264
122
184
145
90
1273
9321
235
185
53
1125
526
96
127
273
194
1344
266
85
6011
9300
2838
226
89
186
163
4659
80
625
282
99
330
715
160
1558
56
122
195
630
131
93
188
102
146
50
632
280
98
332
717
193
160
1392
1325
5726
7474
7235
4941
1649
883
3874
8362
69
1651
2503
1290
1241
1278
51
119
185
9077
2946
5627
1824
199
6674
174
313
902
2173
1757
5207
1283
1846
3264
224
65
1036
2333
152
4329
1858
3691
513
1430
3784
77
233
8909
3427
1334
182
8951
1450
76
749
8796
629
50
130
252
268
76
100
470
197
178
9479
130
187
33
581
408
58
51
9531
3526
36
276
122
1966
1022
512
855
1168
2169
725
89
476
312
104
568
58
159
63
127
119
29
189
185
300
555
113
173
138
61
295
191
70
280
248
1472
519
418
9204
759
916
1273
259
1535
307
197
802
1375
227
276
133
1292
43
544
117
94
100
1275
178
101
122
2805
1306
3121
6125
13329
96
7776
186
232
2995
326
680
237
3069
529
757
1658
8900
205
389
1401
899
141
121
82
8816
3006
6406
7818
797
64
1880
94
5504
472
94
92
369
47
8473
1078
4634
298
54
77
7898
698
5095
9346
91
134
214
35
71
112
9116
9210
919
31
51
636
8772
755
9317
2604
45
65
474
1162
113
101
776
280
128
92
504
291
73
96
94
7439
236
306
368
226
555
121
146
3979
182
390
204
4462
1015
6200
2746
1539
3744
1792
440
770
97
4199
127
172
41
68
336
1650
4211
1138
642
686
115
119
143
104
596
93
568
43
7384
5847
1904
675
8409
2268
312
1130
9081
4882
4237
4658
336
351
6595
9030
1875
6221
1324
78
157
224
15
124
1389
93
212
88
672
131
1742
566
10310
1925
7413
1947
1552
1755
5190
2153
896
192
244
5462
242
1448
1618
3267
2424
2539
141
614
3503
61
182
4859
59
270
503
85
804
33
984
116
131
162
87
131
803
8776
87
200
229
1162
83
504
168
332
271
1006
2729
1847
9083
4785
504
105
313
5876
1958
4642
796
1211
1132
1211
231
160
132
103
120
160
187
159
1739
12704
7543
2071
1262
11593
807
208
1118
1696
96
10394
1225
347
5280
187
345
589
291
148
91
269
79
133
90
610
584
216
2977
4970
908
2093
7121
2310
3030
1376
11503
8279
6137
1525
426
792
1809
5525
5180
1784
997
3853
3693
1517
594
1511
6808
260
63
128
75
302
250
981
310
134
143
227
89
92
40
146
4722
267
535
1824
9104
89
179
6888
602
7527
1926
9153
1015
402
1564
260
9154
5672
73
78
155
212
709
1476
621
202
6237
9263
7305
215
5423
2323
298
305
334
299
7802
9747
3987
2132
125
464
1147
114
106
59
422
513
1792
1000
137
6852
4852
7058
1748
138
1558
66
1843
1665
118
472
418
1709
2526
655
813
803
32
346
572
65
5017
700
715
16
114
58
564
178
166
244
2242
518
9427
632
43
58
90
25
88
66
60
110
105
13712
9336
916
341
573
536
513
465
237
5066
2732
3861
4651
1097
3200
93
165
163
63
259
24
41
133
8864
82
332
220
82
70
43
8030
56
8167
12157
9491
1634
3547
2204
9353
1987
1214
1169
70
428
272
36
58
2246
1433
3158
5318
1346
213
7299
967
13770
5290
689
9637
3917
135
84
379
72
474
2257
330
171
196
682
678
224
738
451
13641
209
124
532
8890
183
92
50
641
44
94
180
179
248
172
74
6992
5229
883
52
19
70
24
375
43
157
552
100
164
6256
13733
3108
491
5042
2315
8756
6680
8936
87
104
251
8815
65
225
162
84
149
4361
4137
6240
3096
2546
577
227
54
74
180
222
343
1331
1604
488
194
406
117
271
2388
3841
2747
1550
118
123
340
354
834
124
2436
330
745
912
264
3456
6642
345
4713
5414
3374
36
748
1259
722
1705
416
213
148
40
805
96
699
1225
122
9256
96
49
1382
1059
3158
642
763
8333
765
1442
10603
340
611
425
533
135
12286
7327
1291
12304
59
183
932
9393
9401
294
435
9364
654
197
104
85
245
504
714
4299
583
4706
2086
1555
1261
54
173
418
442
993
8922
13275
153
210
5515
229
8919
146
58
152
87
129
108
498
3034
101
112
1165
495
111
160
1837
8911
4592
4508
4666
523
5971
524
475
3186
4739
1395
304
197
2511
1638
113
535
227
125
112
1027
1324
263
173
273
787
5665
456
58
59
4643
522
5960
541
463
3179
4718
1396
301
195
661
58
477
172
64
753
753
189
296
12505
259
115
31
4271
6259
3962
289
88
128
415
112
2561
8099
1325
6960
814
162
63
23
1136
1940
105
142
545
98
497
10670
1793
2854
2483
64
508
712
9458
588
2304
403
316
106
140
48
20
132
262
565
213
95
284
6259
5178
900
2477
7067
155
91
98
308
362
4659
2915
2878
71
308
362
159
131
764
2953
61
975
159
128
150
761
2951
61
977
7441
4321
463
84
171
153
1443
2065
69
1224
153
858
84
171
904
1860
248
360
710
5471
345
1389
8862
144
634
9535
8950
3229
115
51
1155
8957
6135
108
41
1310
1646
5650
2784
645
273
5938
50
1437
227
198
2045
37
6584
349
4715
354
259
2898
8947
10200
458
155
246
1410
459
91
321
823
12775
7790
1297
255
721
136
4185
171
1038
8379
3973
140
158
156
54
2964
1083
5386
8841
3516
28
1942
92
167
402
194
354
95
901
7490
1980
11359
2577
13819
7321
268
184
1373
4020
9376
5439
3845
293
653
103
2011
195
97
106
111
102
152
50
269
874
75
591
4398
146
293
1037
687
1708
656
2256
1031
1686
1254
4062
41
11645
745
7314
736
964
193
1836
9085
3303
3330
3636
69
1928
87
2538
2221
9347
1718
376
591
85
756
278
217
506
359
203
15
133
130
100
990
515
914
810
1251
270
1248
1106
1030
11574
291
159
2219
336
315
2985
1913
2601
4609
609
61
316
208
373
1883
4329
5589
6064
1169
9423
184
10422
2791
4085
2657
1116
5564
374
1017
1886
325
136
567
1942
451
8730
56
754
769
1457
696
90
1206
210
251
9252
14588
712
729
159
113
8477
594
395
196
126
179
5576
196
126
179
1983
726
443
3338
90
9153
164
309
430
710
208
353
1698
13956
197
45
165
1204
98
63
44
723
3783
65
480
733
98
78
1331
81
161
565
834
245
212
232
113
115
376
217
1578
788
109
1023
106
386
1518
1778
425
137
98
41
34
310
141
531
182
1434
109
571
545
991
274
15
2814
1656
2459
95
696
124
665
46
388
223
686
523
67
11684
3243
327
24
329
23
335
818
8916
1968
4686
351
6440
591
232
502
1171
615
413
159
357
13
80
777
1852
3262
559
550
309
478
2816
905
190
562
564
566
336
8843
2747
37
374
758
4746
9703
3888
11202
1877
478
530
1172
2492
480
3468
53
103
1011
228
246
905
59
1000
605
387
452
1317
101
1058
3701
103
734
4487
3957
456
83
71
220
100
85
280
199
72
1145
295
228
847
72
157
808
359
53
76
147
90
67
9334
7425
1940
41
86
95
534
75
66
80
5664
100
271
86
6374
4208
1154
2306
4385
278
1770
302
63
240
350
87
68
50
158
104
379
208
400
176
136
2465
1688
10065
800
184
1293
9355
90
161
59
136
230
283
86
9351
90
98
7084
3263
1041
2389
885
85
177
8394
529
9284
7921
11786
635
876
220
1657
1292
3235
103
42
1137
294
236
6144
54
1362
184
1063
138
95
408
79
1629
38
859
1050
254
740
127
821
937
404
162
61
593
4024
1429
4628
651
627
13670
3145
7164
207
95
551
114
1706
712
3671
137
49
135
3883
171
183
172
152
550
426
353
8946
1685
191
812
521
2156
148
116
1050
39
8523
14762
3294
3122
5090
66
425
115
2142
156
1787
8834
4206
12492
6864
1864
6237
7008
66
107
577
424
7299
2093
1740
2052
6288
12607
124
140
315
167
903
308
7394
140
132
41
66
51
8830
538
1430
214
779
4828
208
35
2631
9519
1505
2468
3078
764
600
539
262
237
761
2553
14320
262
1053
1413
2835
8455
71
5871
3657
2025
49
310
46
94
1727
1805
146
49
310
46
94
2322
553
271
17
440
432
159
557
1622
31
45
131
188
30
43
100
3604
783
250
2308
228
218
6659
268
924
505
2206
164
75
108
100
5828
164
75
108
100
5830
164
78
108
100
415
5295
153
318
4447
4741
2588
1242
2672
150
1922
1337
1374
814
1335
1332
1374
505
601
363
28
4574
8911
3283
410
4928
687
97
1580
481
160
3450
160
236
1456
1700
741
8926
2404
9455
5808
342
140
3379
1784
5662
7798
1516
5568
2043
13964
7338
3300
409
266
9137
1268
1707
391
5940
8971
284
226
178
559
107
332
520
363
73
200
5051
9054
2242
375
125
99
8921
113
109
627
562
148
279
234
279
9098
9085
172
72
199
150
272
276
46
44
9782
573
659
940
3082
2128
5662
9132
4543
4064
1433
453
383
948
7498
1931
138
430
6091
853
55
858
175
342
74
114
60
269
2079
54
859
175
340
75
118
2920
736
145
6208
491
1172
112
99
2664
415
49
130
280
179
267
877
86
9374
536
3834
391
279
896
1435
6111
5039
134
550
535
264
296
268
251
8823
42
777
2803
1518
9663
3019
7896
852
3327
2310
106
607
1250
2250
706
602
6089
6079
2544
2039
534
1397
461
62
909
523
639
65
226
370
595
124
713
632
226
370
596
124
65
523
98
479
312
313
1865
5642
152
8631
1322
115
91
540
455
1397
1892
6201
1351
91
539
774
876
309
851
80
143
8889
78
589
230
203
1575
506
3695
8901
5108
229
5446
513
441
9258
1865
1123
1951
113
4086
1240
1370
830
48
777
104
4119
3143
2629
9566
6772
482
4406
11583
4556
1326
167
533
1392
375
4888
133
1284
219
173
718
83
102
11
77
423
423
545
409
53
169
201
91
141
702
127
58
1472
219
173
827
75
102
11
77
425
423
542
411
4652
2830
138
3383
3264
7337
5732
236
916
1980
291
438
5474
8905
675
183
8928
782
9463
188
126
62
73
222
48
23
2880
9436
1715
2940
5784
4094
826
3663
9188
9418
2652
183
74
98
333
1184
8772
384
450
1237
3794
7552
3240
3028
140
505
1174
112
101
2754
8601
1236
9412
8921
518
4448
126
3836
277
243
428
126
135
282
317
437
1862
95
1897
243
2211
1099
2478
233
9432
157
248
604
3747
210
1188
1248
345
7286
10405
151
9820
614
143
431
478
124
388
2927
76
51
45
8946
189
90
3573
464
1876
163
256
484
193
827
9082
1330
140
8974
5097
9384
1813
72
123
176
221
1600
2313
222
363
120
657
5020
1932
265
375
28
86
195
53
254
2182
14
64
256
2591
264
373
7545
97
694
728
141
76
6620
148
47
156
740
40
142
609
289
361
817
2129
3737
366
298
2708
1127
8888
6731
9282
458
1163
4798
3912
292
7423
10788
150
70
4710
3937
12064
929
236
2536
3247
339
7046
82
4809
155
130
266
1043
5496
1172
3671
161
596
2693
4360
3159
10269
8868
4663
936
2477
105
66
119
277
328
2432
2483
936
1928
4917
664
6341
4425
668
934
340
89
844
155
1218
69
296
49
359
414
44
68
56
3242
305
89
450
1055
2088
1191
57
518
516
221
376
617
107
723
95
12020
2125
734
673
47
265
45
254
618
564
907
90
224
91
496
132
5840
71
229
177
219
1508
2342
218
78
8453
4557
1707
85
196
107
141
49
49
8979
9412
336
106
5686
710
239
443
220
338
638
146
711
97
3589
555
502
7363
74
494
88
212
120
2546
2508
6813
5123
578
585
115
245
1405
100
102
1545
5333
408
253
445
1248
281
277
17
192
76
122
187
383
338
127
149
105
317
337
108
392
280
1408
95
519
124
641
340
230
397
239
688
2981
188
221
145
1232
1813
284
536
190
5413
284
536
190
305
319
410
519
11484
475
477
3622
776
8910
1928
397
155
172
132
536
1587
1306
251
310
1817
206
442
133
1901
54
54
508
306
2847
53
219
625
136
191
107
57
77
1191
4481
432
5047
5910
1866
905
284
3512
3170
131
1273
1868
577
865
35
1133
3564
2418
8954
2418
1111
2338
9455
142
1135
54
49
5185
6914
4144
16646
2071
762
423
3062
1073
8927
9235
847
912
641
76
100
95
150
98
135
55
52
151
2341
103
173
83
42
45
1231
233
86
73
179
426
9213
333
3271
6494
1885
3166
750
4703
55
413
3133
410
1860
637
879
86
119
321
202
682
128
221
1470
60
124
49
652
79
426
148
51
868
120
320
192
683
195
221
1404
2267
9482
4378
902
5323
2638
2331
2181
3461
982
8091
6035
634
2547
64
120
204
1174
85
802
225
126
113
56
148
170
14154
73
213
67
133
60
725
1609
1327
11603
2996
748
106
149
212
95
64
177
88
256
3661
8857
4512
4590
345
6562
160
5296
99
181
9173
150
118
81
46
621
1499
3921
9794
37
4021
4893
7431
177
2857
2170
7393
7274
1311
161
86
76
5298
204
393
50
332
8429
4655
5076
7348
1491
2955
9448
6315
2650
461
128
122
202
68
48
70
26
96
199
2200
177
57
8806
430
867
219
1607
79
215
428
7775
421
826
9302
4990
1008
2653
2828
8756
9943
400
298
1682
1667
660
499
96
1189
450
743
659
135
821
95
8858
7425
666
4250
225
142
130
96
119
424
50
139
621
370
225
686
703
9701
553
8256
590
570
9457
262
1677
1090
133
300
53
1229
122
125
8947
8935
6875
4593
8949
1057
121
77
388
232
11537
537
102
142
94
8926
468
204
166
487
444
136
405
57
493
652
1091
200
3988
124
7078
11726
665
9279
1677
149
107
89
168
1282
936
9108
6370
8772
4433
1127
5860
7037
120
11991
1548
81
102
124
70
75
126
79
1552
83
9471
233
161
312
74
46
107
48
68
49
133
250
590
149
334
2153
9419
8909
4600
275
8212
2460
5313
839
717
6843
392
224
127
1417
112
1546
856
91
529
62
11735
6096
9400
812
166
4806
1341
2753
473
2615
1092
20
125
32
69
56
158
70
9418
98
92
111
235
63
140
233
222
9152
4903
7463
190
53
213
8975
180
3276
1156
215
139
190
471
162
263
245
632
260
95
202
391
370
379
148
5391
1662
79
1678
2983
4674
342
6635
1322
777
444
4953
3589
307
186
108
2223
2873
419
112
1470
7566
3434
2920
93
9279
625
1818
5545
415
502
3179
9338
3803
4705
337
353
6471
2096
159
3496
2402
7952
180
130
477
133
185
237
2205
4760
300
1050
2807
2173
1077
12613
1096
6011
576
2353
188
1193
2116
3856
7017
193
339
1199
42
1012
505
211
818
623
4445
44
614
117
426
462
203
14296
1040
609
165
342
172
5169
284
5065
1180
762
163
180
621
86
54
81
61
734
84
132
1203
297
107
126
887
677
2708
2953
1279
3955
178
367
110
160
354
8903
10561
9370
3279
2687
1270
4259
371
55
63
151
1502
1592
639
1051
201
150
373
37
198
711
618
753
267
3463
451
736
271
72
208
1674
836
70
998
37
395
2779
169
174
819
11872
1364
201
1885
679
2565
8855
7574
4790
98
48
78
4774
720
839
6829
102
43
101
2127
453
8853
1849
2113
556
642
226
308
647
94
62
569
95
1505
78
4479
10700
2833
688
1590
765
124
993
12617
4282
4605
1127
112
180
141
2992
4029
727
341
116
4351
409
64
602
4616
2626
7832
520
196
2225
1335
1864
274
821
59
243
338
2763
144
502
58
352
62
97
719
306
62
243
341
158
1994
532
378
401
336
494
648
1225
198
804
380
231
120
6376
136
1001
64
139
68
672
94
190
379
340
79
61
384
15311
1246
3477
103
84
228
48
4790
128
693
9048
35
40
2621
40
1623
102
1204
100
3162
7930
638
9384
584
2986
73
179
746
281
2185
131
1829
402
8944
3574
745
591
5244
314
1170
5551
1965
64
519
432
848
1422
14287
345
62
76
209
324
83
1115
1664
5915
6468
359
359
358
358
356
4730
3583
98
99
112
1143
506
172
111
113
11695
131
79
785
585
5727
944
2278
11231
624
150
7269
2875
9519
6634
1691
1047
193
7459
877
155
177
48
540
5299
480
2047
5870
292
210
66
2644
411
800
250
1287
182
306
81
548
3608
552
2212
102
117
49
139
360
596
1951
383
2688
978
58
137
6101
8220
992
1128
628
2907
108
103
100
136
967
7805
1049
7421
11938
157
9461
8921
87
847
280
2316
229
110
36
69
123
108
80
6626
250
965
417
1081
203
853
599
236
357
2032
2390
1227
6759
2140
818
5535
770
877
1890
2610
209
30
5867
69
8917
264
52
161
390
1487
96
662
541
84
435
730
1204
808
63
865
206
94
166
884
152
120
167
55
132
87
90
289
3399
1922
6405
6058
34
76
148
342
9250
9360
3459
179
69
206
114
93
13102
8975
562
2375
12795
3954
12216
9417
320
889
71
37
92
79
82
7099
8805
2090
5027
8992
4085
5324
9332
2039
100
179
107
134
75
419
369
212
1949
7552
72
494
657
1085
200
3970
150
32
177
99
1784
976
491
1173
112
101
1166
3569
2235
5265
209
402
6153
1812
73
80
2538
289
968
362
104
7021
2552
1558
112
822
674
689
132
299
954
7318
7403
1672
1786
579
1068
811
212
293
256
12
385
275
96
513
699
451
4044
14763
1664
2518
63
158
457
759
1073
1810
4498
296
4787
270
821
9020
2614
5646
41
102
108
127
69
30
111
1775
230
1286
202
45
161
1261
11142
9104
1044
101
80
883
11850
250
8969
600
130
132
179
101
3176
1535
9270
84
1261
6103
906
5482
64
669
534
41
78
43
380
3700
1669
8985
2022
230
111
30
69
42
108
102
42
7817
9226
212
801
212
409
935
8025
7750
238
102
9371
170
108
106
182
1211
32
182
1213
32
181
1211
673
254
158
929
30
556
8176
9328
752
2259
5399
701
479
857
65
412
2693
7811
7096
4223
39
684
151
1955
9270
6608
1797
8287
3802
3990
1201
30
11344
275
9405
8787
1032
145
166
149
116
59
501
9598
3937
173
136
3212
1290
1717
516
1034
320
698
1648
1489
6605
1237
1044
2300
229
110
36
69
124
107
81
3164
3433
939
2957
1475
170
68
100
197
3620
1402
1300
903
2512
221
4967
8624
497
2187
2279
1350
4022
1986
3593
44
198
116
92
115
49
470
1358
7027
3727
112
638
410
11358
9003
647
1886
99
8882
43
2987
2307
660
64
255
380
6442
6598
480
3487
108
981
420
1102
65
35
204
328
374
233
13523
307
588
12692
2276
969
127
1384
1074
2752
7570
3020
7460
6490
7278
115
8812
591
226
64
8953
259
89
148
756
399
2174
379
6503
2147
3928
13569
2024
7433
3636
30
2970
129
166
281
2030
1589
2251
598
54
4333
1447
401
8235
355
536
2940
517
486
3283
77
54
668
303
25
137
152
132
132
180
2431
367
4473
3855
9632
4522
47
99
70
590
315
456
1772
591
369
682
112
59
625
520
8184
8190
7360
150
695
405
786
124
753
248
83
2301
230
218
5877
711
41
104
107
83
926
1412
42
2469
112
937
153
730
3203
173
125
798
473
448
555
91
3910
8666
91
86
2504
50
67
216
149
1262
49
50
53
52
141
105
37
251
4951
800
383
847
11068
8537
3180
2015
4029
4032
4840
171
1984
5393
1039
7365
1802
4481
8881
201
330
6721
757
116
1486
1206
1659
54
796
54
3041
54
2778
541
363
445
2017
194
247
1251
5589
8875
1588
428
118
184
3814
11537
3414
4778
7400
636
172
203
446
152
395
844
119
64
3084
9217
2872
106
10606
968
270
2292
230
211
6683
271
942
660
945
4199
16030
2050
502
909
336
221
190
107
81
212
716
335
67
462
102
133
60
2892
2314
4459
1733
9545
2438
3353
9771
7508
3022
7781
2114
5559
228
1494
8055
5018
1162
1480
3991
772
368
1938
9459
7467
58
715
298
1166
343
122
437
135
521
712
4011
1872
1362
833
2008
471
699
1912
1611
310
6877
425
13185
66
72
7699
1719
9127
3562
2147
474
244
6036
1905
2126
413
4820
351
4324
4688
1951
183
5166
666
7197
10495
1007
2675
2700
4263
1424
2337
1183
1667
1718
2876
8981
97
410
4441
960
192
59
83
5367
9108
2853
951
319
1356
65
501
240
9356
52
35
4674
1863
288
7054
68
1581
1309
7640
1301
7324
531
13923
862
1192
5559
15491
1268
10199
10252
628
3607
1003
8157
129
4006
6477
347
4701
1925
3617
320
2562
2530
4552
8686
312
167
79
1145
2216
1414
9369
7878
89
279
101
169
146
66
622
9312
880
1510
7269
2864
6428
1120
396
468
691
355
289
773
1230
176
540
110
202
109
88
85
102
153
556
115
133
474
124
149
149
320
4350
4943
4497
3852
4522
711
54
6188
1473
2035
4412
5287
278
2467
489
96
304
224
106
175
651
1040
2355
1259
7057
8454
4953
156
450
120
325
1440
2043
69
1208
152
842
89
203
921
304
135
268
65
164
126
49
818
403
830
80
158
65
189
62
49
231
8861
341
184
97
258
300
2859
977
7135
8927
2228
650
75
186
131
100
123
236
500
137
8906
162
118
229
440
70
174
155
80
426
298
216
199
117
118
228
100
1220
122
201
1889
329
148
1540
47
72
130
1323
306
212
1395
302
1605
8845
4132
1088
8246
701
5422
11703
3923
528
399
869
261
4222
2074
1617
8080
3213
2371
57
1203
1277
312
10010
552
474
8236
450
1484
824
1305
651
5842
554
232
105
429
75
1027
158
1585
57
199
424
660
86
91
187
168
52
554
301
426
77
395
660
202
32
193
1398
3023
368
8743
2630
1372
99
130
483
1486
1244
4921
52
627
633
1587
787
560
102
1448
5813
15367
469
6736
9476
1843
359
670
414
12902
424
6699
622
2164
1170
102
3518
9281
10217
3272
10280
786
1464
843
869
435
181
530
1943
1640
7331
594
196
8846
584
301
574
4544
8292
688
252
379
8947
585
91
572
1896
164
719
89
150
224
2521
1111
51
591
491
1135
113
102
3020
406
125
283
114
95
11679
154
57
76
449
290
88
152
99
6315
7509
1962
1569
428
614
207
157
434
220
206
6809
3943
9677
836
3857
172
4312
6814
262
5306
1227
3884
6487
5119
610
118
72
39
296
192
302
3174
427
196
637
1649
118
244
3615
361
69
76
1027
2125
118
8897
446
475
917
118
38
7376
118
117
77
95
184
126
3237
6079
3472
1235
129
4904
5351
1879
4787
5633
8857
48
167
9471
2031
155
68
206
32
133
1547
617
732
63
104
194
99
241
875
2783
139
2318
8812
1402
54
82
191
295
376
137
92
28
81
425
197
372
408
40
79
108
6933
9126
2172
265
1079
1513
1472
5829
1409
307
166
1994
527
8890
4849
1168
5877
1252
809
1983
4387
348
14039
354
137
266
457
3901
5113
5029
8845
3481
281
903
2137
5305
699
8634
1188
131
817
636
1387
473
127
1640
512
70
1563
6735
9487
2214
1020
225
541
512
7209
541
678
123
355
4992
7257
1847
1953
235
659
1677
59
81
1418
4651
1327
2136
215
252
71
548
73
103
96
521
57
70
112
622
372
230
403
237
520
57
117
212
11706
245
192
424
347
5617
709
4404
848
10099
921
3102
241
13782
3397
7679
537
535
8004
9465
252
917
1028
1324
14672
77
159
71
1487
427
3265
427
1519
1376
159
98
1103
549
96
1398
11168
4927
64
1650
66
189
3620
2826
189
433
482
62
7171
715
9374
8143
6088
108
67
93
47
213
352
180
1919
72
242
135
4161
72
113
3170
2823
5516
9235
3961
866
10280
380
2967
5418
4922
8600
3437
1768
380
212
121
462
61
670
87
138
1656
9355
115
502
2701
8842
3044
115
439
465
636
81
677
472
183
557
3663
8975
1263
6344
7780
2488
3907
145
81
111
696
1576
1704
60
47
1156
8790
537
97
2526
52
695
400
115
605
836
3959
4766
3891
1710
358
5756
5190
455
2086
9425
53
819
253
98
1038
97
231
229
88
1120
68
84
133
85
79
347
658
2460
2316
8909
1382
402
211
450
1426
61
65
73
165
823
131
4259
154
1729
11734
1008
1790
6454
256
616
271
1682
127
235
3192
7590
2196
14418
766
1834
446
415
1879
5127
114
452
2443
8974
198
248
53
1429
6269
10663
704
2528
97
560
138
807
4346
4241
4690
131
100
93
6118
4860
1646
3236
7459
1957
4293
4785
503
1173
110
11946
3113
174
47
326
260
673
157
1100
6471
197
377
314
124
1777
8782
8418
8864
5344
3116
2503
134
46
108
71
76
62
624
159
56
277
945
4024
251
5572
1123
101
4945
101
213
8100
9364
147
7378
114
104
182
116
418
259
6290
2853
4480
7823
153
81
1481
5009
489
1318
1372
1354
184
53
191
51
751
1006
661
7357
216
128
144
575
9275
588
74
5541
8958
2880
298
490
675
1838
168
8077
509
4374
182
185
61
12870
6080
595
423
81
1404
75
138
162
8951
6459
2462
1221
10587
36
2104
13755
6079
530
141
205
49
185
4323
7277
4922
232
214
201
260
184
178
222
2315
1608
222
178
80
249
87
59
44
120
4683
351
6644
43
129
186
30
43
31
116
128
187
30
43
1650
286
593
1803
1032
210
84
1070
6540
5908
9338
6608
186
634
407
762
1225
7902
670
71
635
2264
244
8453
484
506
241
413
1605
1221
1283
190
35
629
583
31
115
251
424
50
164
172
171
183
810
222
436
631
3851
1852
2143
588
7004
1522
61
105
78
61
4283
8917
4608
9103
50
10022
4105
261
183
224
2235
8781
4707
373
671
302
408
7190
980
7018
8832
2136
893
1557
1276
11839
438
1233
51
8683
4898
113
159
113
243
68
577
432
118
1948
7508
133
97
232
7449
9223
1687
1331
441
1336
2240
64
1568
164
8572
179
937
49
4478
525
423
2924
198
711
423
2176
4784
428
228
6672
6017
15496
1280
2222
321
1873
428
3270
429
88
94
408
114
3829
166
172
8597
9478
139
878
82
8817
142
227
183
252
70
84
314
197
254
84
1434
466
1482
1670
9634
5421
127
468
27
2383
1214
36
175
3755
1924
1429
929
139
158
1110
49
632
12475
2854
678
197
359
223
704
600
147
708
96
905
1044
120
1767
9619
1726
4159
307
5361
3587
1355
130
602
8162
84
29
98
16
198
50
630
8829
745
80
15117
1085
8928
1680
9354
814
6006
194
403
260
3276
13755
106
38
79
53
3578
284
63
1607
8446
701
405
1690
5197
1290
13766
6938
204
9036
1443
538
4823
498
865
55
2654
865
54
843
3402
539
564
3295
486
9252
3616
11028
223
1832
510
2998
1111
1321
1745
154
4214
43
2302
312
472
1345
7428
1666
1272
7332
295
741
2092
163
156
152
716
684
226
712
621
124
700
70
833
178
621
3890
1506
9731
3897
7348
672
2866
192
5010
165
161
71
2142
192
391
174
1154
13423
91
655
99
80
593
535
164
900
86
573
716
103
161
1216
927
8909
516
225
115
79
202
36
1264
128
2331
8642
126
8323
1999
1850
5650
369
3010
1531
337
398
515
1553
17
72
67
122
63
79
109
37
92
90
3672
120
981
73
226
616
887
334
108
92
191
158
9735
49
131
2819
6884
5118
3049
1897
8999
1042
76
160
55
173
9156
7961
1198
2309
1897
1453
230
218
2882
257
70
84
76
65
5178
5429
9445
1862
4778
8707
56
119
9367
1511
115
1817
304
1177
363
66
1377
235
261
216
355
232
756
218
128
139
899
56
253
267
72
38
227
311
124
2197
405
71
440
1360
63
383
823
876
466
116
575
600
60
100
1690
5268
699
555
8871
7813
3970
9909
43
568
3317
438
1614
730
1527
130
401
1576
400
52
3030
1614
9063
2769
86
140
3622
69
1219
153
864
88
45
133
153
880
4823
61
96
84
114
63
73
75
88
34
9420
3171
1594
7063
109
749
1223
424
119
376
1239
87
140
112
661
7346
8953
2097
345
44
129
140
218
129
10804
1955
326
1339
72
295
89
161
87
70
366
134
440
131
154
4059
3465
9503
6352
901
42
7391
4043
616
131
2966
2790
7659
1200
6301
4002
329
710
8660
6876
1176
126
482
211
90
183
128
214
53
1111
1495
7992
120
1723
3417
6191
5826
2328
4892
2808
519
276
4996
4411
7359
8550
1686
980
7527
852
1205
1674
303
101
1698
164
2204
9545
6954
1055
2071
6995
1391
8894
3253
592
318
2163
4074
1716
1536
265
1012
8492
1644
3204
7465
510
10155
6478
4007
1487
549
866
355
172
625
945
64
160
334
181
223
139
547
1141
54
82
351
50
64
388
175
178
258
7335
521
55
274
149
526
822
3770
3183
9480
6217
5340
555
729
466
257
1326
97
1188
1353
2247
729
1025
4882
2637
1308
524
556
117
4716
407
815
3631
2524
11282
6398
2868
164
943
464
64
2259
180
161
859
143
498
84
323
93
1308
4679
351
351
3692
2630
106
151
304
205
3896
1329
13810
8410
1898
1786
2302
13616
6743
870
5376
4969
5278
381
1834
1196
404
9354
1993
49
2552
2214
902
429
360
5358
2091
12436
1092
71
53
420
344
1267
104
1823
70
61
5559
1754
12278
1505
1946
7532
277
208
196
155
49
486
618
127
2308
8909
6859
421
8329
685
5291
55
225
235
100
2204
8974
399
1234
498
453
2412
119
181
767
1641
6813
3603
294
449
81
50
1096
278
1872
11691
2644
12566
9542
3945
54
641
4629
99
5099
153
72
19
97
952
3129
5526
4482
3904
4900
5944
60
641
3955
1198
451
404
1454
2822
887
3653
7819
111
1257
131
1759
728
660
132
280
618
501
2953
145
930
3947
868
1257
131
1747
5892
6160
5226
3381
1795
9154
333
246
3417
78
12455
4141
6047
1204
79
87
69
316
55
154
681
234
732
3451
1299
1700
1260
795
100
211
415
1773
9377
5239
164
87
185
148
11487
6360
1037
9361
792
70
8937
144
4429
6095
1116
5758
9164
690
7478
880
3213
181
1925
2209
2443
4667
1409
544
407
1454
1320
1356
1176
3426
2110
2144
13538
787
657
315
358
85
196
73
9312
5418
49
2398
1274
9310
3306
343
357
6699
1429
68
79
54
123
112
96
1004
9473
673
128
1833
116
109
111
97
14272
40
214
79
39
102
93
160
280
4025
395
2524
899
476
1157
150
1133
1973
5779
941
7784
65
596
684
231
744
606
123
65
597
94
1884
7109
830
262
204
1578
7587
46
49
315
2225
4772
347
2651
95
520
3993
5211
152
61
101
263
373
91
1921
7496
538
86
355
227
560
1531
6958
1884
7364
4428
2579
4057
314
703
1577
4481
4876
759
868
76
163
4761
3929
64
878
172
700
1030
1325
1318
1690
2074
4470
7550
3568
201
156
4399
2768
6503
4708
516
194
2224
134
185
66
171
2053
242
92
3858
9342
5110
92
11517
164
315
59
113
612
119
159
64
183
85
5061
5222
77
58
158
111
113
852
226
36
56
406
9099
111
127
177
359
70
126
278
435
80
164
46
8825
56
640
4311
3036
1514
775
627
9130
362
316
1489
1051
1843
6353
2572
5860
258
456
512
1488
9338
276
117
243
1656
4568
4483
505
1168
112
101
3095
55
49
144
281
97
3638
82
2026
32
1275
9268
4783
3595
9407
5825
994
119
205
101
37
80
76
115
392
364
12402
692
1511
435
1729
730
121
561
266
125
144
79
1429
61
1849
1185
935
737
3792
13826
3569
8410
976
95
896
11698
1039
46
816
196
1168
137
725
102
414
195
53
283
256
69
85
129
92
102
94
1151
6359
347
311
151
108
9242
518
378
91
618
219
9123
81
117
7524
1962
35
118
83
77
42
130
496
256
120
2758
616
64
160
141
101
1873
295
2935
60
166
690
5490
5512
13621
1641
211
69
86
801
219
3710
7838
110
755
146
670
334
221
693
755
1611
5143
2408
5792
8843
7997
530
117
2979
42
1832
15
341
285
177
1932
104
1361
524
635
139
324
87
1881
1394
2218
200
902
81
80
1188
1673
350
243
208
5049
9003
5713
2954
381
235
137
2589
11499
4818
184
625
249
184
537
71
859
8830
8262
118
8771
10608
1964
368
209
164
5683
369
209
164
580
2782
1233
79
161
406
1333
121
128
74
87
47
903
96
260
55
193
222
1287
1296
10336
6642
2281
2550
5400
2032
186
4802
840
479
2230
4354
93
489
389
3889
1384
920
8893
8414
517
6961
2011
1208
4042
158
8178
698
5155
74
5163
137
845
55
1086
476
109
1974
55
1086
401
574
8260
2317
409
438
7229
6302
2159
468
629
512
5150
520
394
1817
143
1030
5062
6267
312
322
85
3381
7251
482
1957
72
2182
341
73
218
227
2274
207
755
153
86
3951
774
97
2384
1311
1994
102
8924
665
8958
3764
3387
4811
6304
4160
249
256
8471
318
323
5557
1729
5379
345
335
1802
116
420
2243
385
133
996
83
436
96
2805
101
11552
1036
171
479
77
180
179
176
24
150
383
452
645
548
235
9279
231
299
9278
83
142
746
1307
132
133
280
96
67
298
55
290
494
891
5593
6091
228
101
6505
42
3687
257
111
100
3111
39
147
278
135
72
81
117
7447
9273
216
77
58
112
184
791
9031
216
4585
1243
310
7488
2022
34
1259
1918
6299
481
2418
1545
6921
1730
75
70
4244
131
821
138
735
92
2927
1967
5960
465
327
2259
4347
4651
1113
147
831
55
128
88
33
340
130
63
85
270
114
109
72
568
638
221
580
7142
545
130
99
2295
1423
562
362
1448
7656
1754
2564
2959
511
462
84
273
1447
2255
551
95
7099
2335
4220
9490
4664
282
901
757
75
189
84
47
96
518
926
4887
8875
4516
8066
70
456
840
227
1231
838
181
811
794
304
112
106
98
2485
245
208
89
5131
38
64
1101
1295
498
9564
2267
9117
1726
98
6220
492
494
7272
5004
82
4923
4008
180
1289
533
39
87
82
4762
91
1179
463
96
100
685
115
6968
881
358
84
782
153
283
32
906
69
3489
358
84
383
404
1680
302
4580
6177
69
337
2053
8920
2236
69
69
319
69
69
319
68
129
94
4495
7651
56
2039
9365
391
548
391
32
278
153
387
40
322
57
550
189
31
101
227
224
184
603
94
118
54
26
3220
8872
5965
241
1286
126
501
503
64
106
168
116
6399
433
11354
1504
52
102
523
50
121
629
732
227
686
80
546
65
170
152
71
194
115
66
494
3927
9744
795
200
137
42
139
7354
4640
338
6544
937
6798
8955
3068
4070
1056
662
2055
8925
2189
1142
885
1222
5694
388
436
5075
707
8099
426
4177
1510
2349
306
484
1326
1885
226
1296
703
8071
2566
2414
807
91
59
36
81
835
1416
9244
1016
151
231
92
70
4197
9276
79
913
9427
1008
27
213
14
236
9299
137
225
102
208
74
38
652
912
441
532
67
9296
4757
1156
368
7458
1524
8808
193
1322
2226
4103
1886
19
257
151
59
3038
324
4836
6928
134
174
69
197
2784
3411
3644
928
3434
9332
144
698
975
5304
8832
1548
443
1887
53
103
85
117
1532
8913
12525
4155
8892
531
63
9279
65
753
99
210
136
243
308
2116
2137
8899
6332
5504
703
707
4530
59
141
424
73
80
3774
1265
1201
2891
9457
533
639
452
278
2376
183
1202
69
756
9490
3716
176
351
15720
230
83
168
373
1623
191
329
47
75
101
69
67
141
215
2494
996
43
30
188
129
43
31
137
276
131
41
31
34
56
4224
5865
2784
969
77
262
270
115
111
178
178
6754
14496
2552
2508
5326
227
90
125
672
452
1899
1061
4749
350
6631
13699
80
670
1361
8890
545
909
697
154
117
10906
911
90
464
8905
80
144
772
478
77
161
1895
707
592
565
4816
7013
651
572
185
778
1295
209
99
137
12491
122
132
1404
97
542
895
13946
3958
7207
333
1227
8561
5096
63
462
1857
131
71
3163
185
7801
8912
2220
831
245
89
865
154
4819
139
89
471
2426
264
282
499
182
132
162
97
70
31
115
259
458
76
212
54
9310
7481
542
254
1069
1281
264
517
216
1298
9192
8268
865
144
400
95
160
182
606
5551
301
283
167
238
6632
9361
532
7354
4929
439
4516
3684
614
899
13488
5113
703
8085
286
1266
1078
6866
1041
5041
686
8073
286
1260
1071
6838
2941
104
2864
876
1418
1039
1511
123
293
1561
344
165
237
1926
225
121
7517
1920
1051
92
9320
186
528
618
119
113
291
253
323
5680
4543
322
81
4348
9337
4595
6361
76
66
265
216
604
75
130
41
165
231
3644
125
8443
5278
98
157
2495
366
427
95
160
117
1961
419
6234
11245
3446
398
8936
1288
597
96
426
285
73
446
47
497
230
58
93
570
115
155
4966
7204
69
8653
1124
701
1314
345
485
2295
6884
1452
358
8238
394
570
2425
9439
3334
346
2620
6131
8171
4267
2207
7818
889
557
1748
3286
758
509
147
149
114
110
3014
216
85
970
88
49
853
116
144
201
451
995
5570
11633
1092
101
126
219
4822
14155
4020
601
99
75
227
590
498
496
4201
9291
1410
12384
1770
84
1396
92
2089
1348
2599
9339
322
204
674
1603
547
8824
549
989
3032
2445
3794
57
9759
6716
1615
11792
8918
3333
31
5319
2671
9731
11038
2256
311
9811
14910
5100
1694
8983
3661
11219
36
551
305
3291
8843
436
6895
8809
2572
239
38
5746
117
326
22
91
45
76
127
218
9397
189
879
457
485
161
67
3759
8954
1550
1262
108
448
44
222
704
62
265
1234
938
242
138
286
293
166
409
8933
2202
3754
1882
6623
5229
4757
8549
7408
1083
434
3751
146
96
66
538
2866
67
2057
64
522
106
557
318
1627
201
1517
186
1711
479
436
94
192
114
29
1168
34
3279
89
107
96
421
54
844
1264
3754
9439
1292
1224
1176
5703
1152
872
862
9425
1187
12329
5742
8981
1792
196
1929
3902
4146
5379
88
3794
8987
2991
2098
2060
112
204
459
3841
204
460
492
12528
581
9410
969
1102
175
123
1192
701
13704
11004
368
8453
2852
12631
916
97
615
14265
147
5211
419
8950
5002
7310
2256
5187
220
6043
489
1889
236
3620
233
438
554
161
111
108
357
31
115
289
88
630
134
282
2194
1237
1279
2976
9141
79
5311
696
2234
359
219
226
138
358
5060
217
290
138
356
1588
6106
4694
99
749
143
604
735
219
725
767
3926
14243
5030
363
382
506
207
35
4104
313
315
6464
51
2568
1489
129
147
235
116
221
136
131
153
1216
173
139
246
113
102
8884
290
91
487
1054
364
1728
243
6712
67
1210
941
584
490
2483
380
618
489
1580
97
810
6002
5348
95
588
65
136
626
33
140
9585
210
225
682
547
65
561
40
5308
1910
484
1766
1118
9418
1127
731
2488
4011
3694
588
840
9190
44
90
37
42
107
1536
1292
167
269
410
78
181
43
7290
7344
6286
6789
352
4774
872
5956
1087
2171
284
44
151
2289
8555
232
413
1502
63
75
289
445
1182
1042
1602
329
87
68
69
620
2210
196
539
128
174
1564
69
259
41
1810
265
413
531
1946
305
107
87
185
125
122
594
818
305
4911
8911
1527
87
276
165
487
488
2706
163
90
18
126
74
137
391
11163
1410
3756
4730
606
198
299
213
255
616
221
439
1218
1571
8236
3210
6854
5173
3803
171
2075
9568
6790
481
3977
9404
1505
1821
361
273
49
13715
168
1324
399
9486
263
1413
112
261
62
1377
4584
425
60
1889
959
98
3718
3624
1317
96
217
658
79
649
219
81
885
154
52
61
97
228
1450
392
8205
391
587
176
538
4010
279
2279
1626
133
103
114
52
323
72
498
639
429
36
106
196
145
2063
8892
3992
2043
5824
1222
3735
177
8912
5442
3833
9507
4342
3975
48
81
524
8195
114
233
322
63
653
80
12881
1277
588
85
114
597
8072
690
5516
375
372
1856
8886
5753
6297
9337
2864
6021
63
1154
104
85
714
374
9190
137
70
762
800
193
8892
76
3288
875
5274
3556
1194
1641
9393
949
163
8717
163
1561
274
166
9406
68
214
114
103
46
701
8356
8414
2316
215
4039
944
271
53
2070
229
218
75
2832
463
875
9335
2887
8989
3877
276
55
933
5313
122
85
790
451
8587
87
88
225
106
186
892
3206
4745
537
1415
1621
928
53
237
6684
218
230
2308
174
803
7796
265
964
120
229
853
249
104
92
65
166
174
166
89
969
82
591
8877
1992
5040
2153
983
1208
80
3779
371
2545
662
559
106
90
5368
8920
2484
1136
65
74
107
359
776
406
243
140
225
553
270
1453
83
107
1340
1235
473
362
1166
5274
4293
7862
596
13704
2353
2918
8656
4118
375
3164
596
3077
1583
1281
9503
9802
5896
591
122
8854
110
67
1001
1092
125
1405
193
1190
5960
851
278
555
1691
4635
2872
2340
924
168
218
217
84
388
7087
141
7354
1913
387
5527
247
387
454
5000
9156
1465
492
94
9524
974
913
6061
1533
219
71
2173
6999
8940
105
653
3576
5606
436
105
619
272
189
114
95
194
90
50
63
117
134
288
3612
8851
2816
2033
491
473
47
122
1348
161
4275
126
828
5750
8933
6583
164
92
201
7757
116
107
69
30
111
2052
229
1493
570
2285
4704
9165
6908
4718
3867
2052
6795
532
58
8918
169
91
226
1141
149
631
5818
1660
283
4962
3574
277
176
106
1790
316
394
2391
1173
6094
1127
2589
2528
7516
1227
1782
6690
330
2458
492
1275
59
68
492
164
74
75
101
3882
1915
58
4286
1378
428
451
155
1653
7818
12474
7723
108
42
69
30
111
3613
229
947
421
374
109
3332
373
1878
713
146
585
47
78
745
5564
206
716
155
630
9127
568
52
36
642
145
3159
2913
230
104
106
109
321
100
398
75
9386
4912
2987
5940
1911
4727
353
6657
221
1116
9422
9225
1799
4421
93
661
366
601
1020
122
110
392
1390
1008
86
397
5190
6921
121
1291
87
239
3369
9543
9597
2235
5765
236
800
475
7016
107
87
1982
200
373
2332
23
227
6890
1451
429
8204
417
500
1702
3376
1064
8180
2942
2029
1680
486
356
131
101
107
85
80
220
66
728
1154
8850
1790
5637
1701
477
146
1920
148
239
120
108
141
2410
8315
243
385
7180
307
106
138
4469
3266
8978
745
1251
328
249
59
148
69
126
127
108
38
37
127
99
6135
202
608
2372
986
83
216
3580
611
3669
4452
114
115
1660
1020
8633
487
40
279
7442
74
471
45
111
591
1442
470
82
9094
370
84
188
7972
8591
3342
2638
11284
894
1047
130
1163
1848
6474
1106
532
372
111
138
279
185
66
373
157
163
130
717
145
198
1230
564
11771
34
622
143
49
3929
214
1252
146
210
1283
483
522
481
83
3782
277
270
127
1015
97
178
112
352
178
884
964
1150
40
1621
4528
1231
75
1453
1065
174
1005
122
197
440
1228
37
6852
2473
5017
7272
487
606
3314
138
71
266
63
210
79
127
8791
6420
320
9589
8426
2454
1341
9014
163
111
269
456
7503
8877
5371
107
348
1856
2112
104
56
75
537
140
92
671
80
697
84
520
1923
3078
579
1862
3660
401
456
3819
2835
7729
118
105
70
30
111
2324
228
57
623
684
224
371
634
98
57
644
97
1351
6353
1459
7260
354
296
595
717
126
4152
2515
697
210
403
65
227
746
611
146
8946
552
96
6797
296
3587
3940
13661
5062
3474
368
1621
7443
5371
3238
3346
143
4296
2833
611
731
490
438
420
156
497
517
113
4194
4019
164
75
2586
11224
3072
1774
1166
153
64
470
8902
773
42
412
6414
3483
3926
5257
2867
5119
1055
1093
124
12810
5362
8881
2309
1447
374
8185
374
490
5772
400
322
4752
306
133
180
130
82
64
47
3618
229
109
27
69
108
117
864
993
2555
6594
148
4942
5428
668
381
515
11655
426
311
8950
3304
1856
11044
6042
309
9280
1503
66
4739
32
58
49
207
5634
1506
501
1077
2202
819
1224
124
72
121
1254
172
76
698
1142
68
68
108
240
57
105
223
776
129
61
180
572
2941
324
140
92
1178
8958
100
291
1814
424
667
198
2678
430
107
226
209
161
443
2566
18979
8964
5054
520
342
90
453
612
2932
3922
6923
6214
333
23
47
6526
332
4694
168
114
395
552
124
549
429
112
4070
3714
8916
112
1483
4259
69
119
2507
4720
2814
189
170
8787
189
64
4496
293
196
1154
120
56
6312
204
1842
626
154
70
557
520
110
613
1921
6498
199
637
977
8161
703
2943
2402
123
209
581
315
363
186
38
196
146
91
189
146
2788
7549
9456
1188
1366
9994
64
1166
175
9439
210
8422
70
989
8907
220
2611
2189
640
464
7631
8914
105
167
537
1321
10841
2847
3472
102
1227
147
3963
3974
703
95
5809
204
427
84
730
91
135
355
301
5300
1647
13636
7760
1274
3903
749
276
561
2791
3911
628
715
2982
286
316
3920
2605
6183
1585
3493
116
76
141
261
1038
247
997
2598
80
407
67
107
79
120
182
68
3284
8312
4993
192
80
95
522
2772
2248
9290
3300
8879
4848
1008
226
125
171
1311
1727
484
4084
2957
13756
1767
475
183
3275
1074
215
150
809
2845
9388
10507
383
1957
2603
295
1642
157
520
1643
307
2604
2773
476
390
266
75
1258
140
149
81
4252
669
1144
3293
53
82
671
862
74
143
96
2917
11252
9113
2561
159
5588
332
1083
905
213
1170
1127
2604
1086
121
1785
1163
830
118
98
61
217
3139
6334
3145
7572
2049
699
5393
2400
95
747
3782
1784
2379
1465
83
572
617
4051
2172
6728
6859
130
1186
106
179
125
1730
5738
2099
3178
131
1072
259
391
178
817
1936
7545
372
9387
2807
667
6004
5244
100
4038
113
9011
7773
1322
12107
321
1217
5040
309
140
57
93
65
776
35
1102
2835
128
1063
11398
528
6266
1444
522
397
8317
526
393
611
2658
352
74
767
7561
7387
1350
638
49
4596
3281
1275
638
405
531
13807
689
195
171
1574
56
127
432
649
72
91
82
188
108
51
52
635
104
769
100
4289
362
518
195
171
1401
6003
4487
14778
534
1552
4687
1196
4773
3351
3170
2693
738
395
129
658
66
179
176
57
265
139
648
52
451
4670
183
75
1307
9411
8190
103
113
35
76
158
340
49
13555
1614
7396
6227
707
5146
2215
112
317
160
645
136
220
2991
4486
484
439
1052
13690
142
216
128
92
126
683
3242
1693
11595
7419
2754
995
337
1841
2261
299
494
143
70
131
227
9543
9442
2799
110
111
11659
61
9029
9427
94
49
60
212
157
63
1476
8936
8653
477
364
178
928
43
57
278
6559
109
69
30
111
2289
229
43
57
269
955
154
58
351
161
401
1293
1667
177
1696
78
15
77
4247
570
9496
2361
93
1286
3485
7590
57
666
684
226
343
679
143
57
667
95
1800
1764
338
258
310
97
109
1554
8905
12150
104
208
100
105
126
165
133
161
88
438
391
38
137
42
394
489
329
74
61
530
29
94
137
906
1239
83
234
313
888
190
1521
1183
342
162
152
1901
1299
3047
82
166
13899
4800
762
1682
6166
2085
9481
322
9252
1712
99
117
50
519
682
228
741
608
124
65
649
96
177
81
80
251
5582
727
3854
9018
4221
6986
4833
4223
8934
4705
413
1116
127
6731
429
4686
89
285
3735
9389
5157
196
108
10363
92
709
4380
8891
73
1172
871
862
524
1995
1015
495
2604
4740
508
702
8075
3988
492
8957
103
152
5220
60
96
1279
10572
6378
821
3080
7421
251
599
1680
766
9392
1301
8912
780
40
121
359
1153
254
83
179
43
236
3667
230
111
30
69
42
108
12
7664
157
101
7024
3285
39
656
8944
64
8369
2583
237
8498
2628
2204
584
222
232
139
60
1983
7508
157
13602
326
139
196
531
165
181
9161
287
3728
7380
4698
81
3591
98
697
124
612
695
228
727
695
159
4454
9170
640
8822
2256
6573
410
351
3587
9622
1108
3797
277
1655
2282
3709
3699
3528
465
484
3259
6202
1092
3734
3698
3715
320
301
477
493
84
1633
8821
1792
148
2030
7516
1973
5461
1850
2420
6541
213
8082
709
4905
9419
334
104
94
91
104
1919
2639
249
2378
104
101
90
99
645
4107
128
355
484
6316
5034
387
88
61
1145
5104
98
5717
1381
138
45
196
52
52
5788
8862
3538
1176
252
72
2304
900
89
1659
28
614
94
181
66
71
38
8458
5321
8199
5569
331
2787
1281
4353
4355
77
162
320
182
843
8900
13995
1242
86
7705
1183
4108
479
1217
287
7933
4259
729
127
130
591
725
226
684
695
1464
285
947
502
48
4477
17662
9448
208
59
77
320
135
81
44
283
120
523
4251
1214
462
4779
724
9346
727
8763
9758
84
3819
1519
131
102
471
346
691
180
133
1185
2232
9312
823
4328
414
4819
258
5346
380
1479
9622
786
7510
479
1580
1749
674
163
1016
472
52
1778
13713
504
937
727
171
150
61
58
282
135
17
87
203
111
1394
8129
9422
4767
822
34
919
101
112
1173
110
595
1361
246
602
863
88
486
171
4965
695
8178
172
90
1144
2593
1688
5749
9460
808
4857
5749
5936
6647
7363
2039
161
8960
571
66
5799
1222
1877
4764
353
1712
3060
39
5611
87
126
88
102
40
1727
496
190
348
802
9287
1184
187
156
641
2649
1151
46
84
85
50
12412
1029
408
128
260
221
358
45
1080
168
6475
162
83
704
3006
169
507
100
187
496
2801
1777
5306
212
4167
108
1863
10036
3745
1135
372
137
70
9042
572
630
573
203
133
67
102
146
214
835
179
106
36
408
206
181
492
656
120
893
186
199
3962
476
1695
8949
268
6662
6557
1716
894
232
54
2297
228
214
1859
4658
230
52
928
2412
484
3960
2809
539
902
3968
711
3096
11002
2440
11797
10628
89
210
717
3001
100
2935
753
158
2210
9060
1218
1197
202
7848
1222
1537
184
576
3831
1953
3079
1296
7443
1076
1391
201
62
95
184
9246
255
150
7922
8622
2420
358
111
161
538
67
1229
89
200
1263
656
899
53
97
1541
98
1883
556
747
112
193
298
170
329
531
434
261
1445
664
248
115
202
35
9125
1305
70
47
15
2000
2289
1187
2864
7545
4005
9763
1501
952
733
892
271
70
1126
185
513
9232
1596
96
2379
230
878
541
153
6913
7708
8916
1865
555
326
10706
754
181
9220
592
256
276
181
91
103
857
1429
418
2677
170
7325
6693
956
2153
4817
2444
1281
388
109
204
411
529
64
219
105
492
226
418
2216
168
6932
454
78
59
1659
371
591
847
192
564
522
193
174
455
12525
1630
123
1199
166
138
58
95
282
7311
952
537
683
320
4584
5687
1247
130
103
1933
7507
8875
2577
197
256
1510
355
7019
8844
2383
331
53
129
4902
783
337
379
81
431
173
638
268
110
887
200
5511
120
76
610
386
59
137
1867
5639
1325
85
7128
2199
8980
5929
3386
6927
31
192
58
64
69
79
386
138
65
99
1218
5234
11939
1330
7363
2830
1713
11576
11088
14286
6017
9259
3182
99
1782
83
867
308
1328
211
82
136
310
684
3386
2508
1377
61
3454
65
5194
2228
2657
6476
1015
2638
80
1469
6324
8866
2611
889
11973
472
214
593
138
107
210
1279
115
906
682
40
191
186
10506
2329
9425
4552
5056
936
3875
8900
1768
8907
3325
1302
261
134
329
4741
144
7709
7986
218
228
3669
1469
107
226
84
83
96
49
142
67
90
160
3879
1748
7971
654
9494
99
179
409
722
254
144
52
141
100
453
1893
91
5027
8912
1919
9338
369
3046
463
89
342
1457
70
1380
1335
34
7863
1995
69
1204
154
846
89
107
166
505
1150
112
101
3068
75
538
115
282
82
7527
94
264
220
5228
259
220
1818
51
1990
165
243
140
1226
116
683
84
258
7333
1002
9014
2188
6077
3550
5467
683
2705
2288
6673
731
974
225
8276
1541
123
221
41
349
4941
11714
9996
3609
1180
7387
9429
3735
1810
2648
543
9336
1631
163
3633
263
37
6563
76
69
53
106
51
77
53
4073
4821
391
3931
5329
699
8060
4028
14987
205
3624
240
5513
1818
1334
46
176
144
456
85
390
78
96
1279
764
935
1915
153
325
2577
1482
49
774
6740
4496
8973
2841
1119
1849
9109
711
1329
3770
9047
748
1567
98
208
2900
174
467
873
426
3217
1385
5879
3442
2612
97
2714
1710
1585
52
89
82
2214
1438
177
4049
7215
8714
5833
3284
76
1183
291
507
1172
111
100
2986
60
102
62
474
102
68
75
2215
95
339
102
223
109
136
191
238
316
274
118
221
89
62
1138
586
539
215
11161
3594
601
705
2229
1471
4597
1564
1004
1995
6899
119
60
102
641
8758
1398
605
725
298
385
98
274
166
461
1623
10607
2916
5629
674
8036
3252
112
6511
2688
9140
2430
2910
514
540
172
130
161
75
307
692
592
58
68
130
161
297
310
225
232
116
666
678
1656
9195
7568
276
130
173
498
331
528
493
8980
13157
195
4252
487
4544
4888
151
657
95
3075
170
269
1459
2032
95
2270
525
96
854
9159
2425
8910
1276
169
2070
1891
8911
6425
964
13632
53
77
277
190
34
1263
7221
276
251
174
1153
1614
336
439
132
3871
9060
2596
768
8990
870
2344
602
9289
6377
133
8924
173
171
123
13802
850
2226
2049
64
54
101
355
242
55
89
281
101
54
65
58
281
89
55
461
251
75
53
320
1309
158
614
210
92
710
325
229
319
1147
814
166
552
9290
6811
14517
2192
1357
2517
386
1401
413
80
11165
742
477
12255
1422
349
141
50
155
142
372
1661
1096
59
6980
6986
131
146
142
151
538
50
135
35
205
116
169
8877
498
142
679
460
3950
1994
515
418
165
1726
220
81
102
74
1189
81
115
1259
5763
552
682
224
339
212
187
639
117
695
96
353
3033
197
558
921
206
456
58
8918
279
1834
533
153
474
1435
5644
5519
7472
1614
153
966
2114
12731
7027
6325
5016
8043
1031
121
65
2689
7303
1164
8608
5273
234
209
182
429
1941
44
49
104
96
147
141
51
55
235
76
1898
6615
8810
2333
4428
283
1230
136
276
386
9405
287
570
293
455
3701
9416
4178
1123
201
169
234
59
470
114
247
3569
69
1210
161
154
862
84
193
863
546
334
63
121
2606
6906
5138
3897
2207
6801
2744
52
340
243
243
61
465
348
130
87
118
66
64
230
184
1040
102
67
72
63
76
68
123
1125
203
5974
179
5007
1356
3715
474
1574
700
8099
2712
119
132
205
91
22
1411
5173
60
285
105
88
170
1574
593
782
111
460
102
175
969
146
1158
221
647
117
258
3827
7347
258
1559
59
413
233
7362
191
515
96
94
485
1172
2832
6350
620
800
1001
133
5329
7982
1072
2407
3427
133
1580
960
521
254
233
691
146
178
42
278
14
111
108
405
97
109
80
9341
160
313
373
2033
1650
441
243
46
570
5072
249
441
243
352
564
2543
6023
9127
2663
2168
223
106
372
57
161
127
134
1759
151
961
199
86
411
381
129
698
725
342
66
92
2922
7824
2783
6473
341
4701
6834
537
1183
82
844
226
70
1923
342
351
102
2012
9041
2257
11727
2854
6301
10683
349
71
195
195
347
1926
3207
2735
12565
4649
1998
181
601
512
1091
93
1090
51
64
1091
51
92
1089
51
88
82
9268
704
48
159
230
705
465
244
2600
5262
5789
75
8228
71
189
127
107
1799
1758
10251
65
227
302
263
391
215
13308
220
118
519
92
35
40
7313
42
177
234
281
1449
93
5456
50
386
387
6499
1411
1005
207
34
1724
772
233
61
129
78
359
43
137
113
357
222
131
135
124
81
597
889
209
251
1044
255
7043
2076
3802
13837
3567
4804
6766
2639
144
340
908
295
2199
375
355
1298
1538
264
381
258
324
1380
440
103
91
143
1797
1793
60
200
103
108
100
826
4165
10067
274
82
1434
106
265
4534
1509
2766
2091
70
110
103
105
90
943
2150
8181
5924
4430
482
7713
1165
6657
583
406
756
3862
78
17
205
13
351
50
3193
92
1145
444
7443
1406
9163
7912
3739
8906
4888
1456
259
201
123
1249
44
156
9349
614
215
5361
8945
805
3170
3160
9470
123
245
111
103
44
3588
302
1819
4908
8666
1001
1562
163
1880
2036
3873
163
860
1574
1914
3269
1302
6103
7175
911
198
291
1266
9450
805
3785
230
111
30
69
127
108
102
42
5416
533
515
5662
1904
2447
204
40
13907
152
6257
974
7754
14545
1556
467
14842
85
82
140
283
257
214
412
2041
212
4249
7242
538
24464
21056
1696
8728
2408
253
210
183
192
152
2642
415
7217
467
130
314
52
265
73
69
59
271
110
1201
89
3926
726
1646
1288
2170
584
1992
7491
6165
3386
3430
371
9979
4233
227
130
34
14619
190
559
1610
1350
349
360
224
190
626
477
1540
8932
4544
1975
8299
142
150
138
1467
6439
548
235
359
227
73
7741
1182
268
622
83
709
96
722
8022
3582
10662
926
574
5292
579
741
797
140
255
392
343
762
354
3783
309
709
237
335
227
341
643
127
734
86
6970
5131
6498
5143
3667
379
304
124
91
6630
348
348
4928
50
218
61
103
130
876
5122
504
135
385
1676
8972
7062
101
307
150
137
680
1558
153
8624
153
1010
4520
9086
3829
96
8912
5216
480
8906
13646
3687
1286
323
1811
560
9180
110
5661
9423
1683
66
47
69
2377
8993
7009
413
12767
189
184
557
152
1011
175
1599
418
5705
8851
3742
555
675
55
1281
25
7579
4116
6253
1446
377
8205
517
578
3186
9831
1599
2619
543
40
1050
9041
148
210
2608
11766
1361
68
160
5378
1070
883
195
900
1484
5040
7249
4682
399
1846
5338
694
7610
175
293
1451
7032
4053
1059
2168
1455
578
7994
8922
272
547
547
4882
9471
325
283
6597
1161
213
319
3541
6663
3140
9334
2191
8710
8882
215
3326
185
2813
8453
4579
2445
1864
3287
87
73
72
2742
6895
5183
1805
7846
1867
434
2053
1030
179
420
149
200
114
54
102
74
305
72
57
1120
167
125
515
57
327
1411
903
490
5632
4165
2070
1012
344
761
320
1222
113
97
125
1033
257
565
1803
99
542
2606
7216
3809
13388
5083
1939
1272
1497
9490
3125
3342
14952
568
140
1269
321
617
392
138
82
128
153
149
23
102
11
97
56
437
210
6540
538
4367
8067
4582
1772
78
348
385
119
101
384
91
87
177
2533
10503
1022
94
105
540
922
8229
767
1453
9478
277
202
616
75
2395
1138
2519
2630
8955
3547
40
14902
3339
8930
3211
7708
68
202
265
554
1448
532
2168
111
162
209
6890
585
1849
8042
6827
5194
53
906
6520
555
439
1590
8314
3142
6310
1264
678
1865
54
118
1421
48
2399
93
118
582
551
11978
6275
647
682
4320
89
54
163
1171
745
1072
120
43
43
412
96
81
606
5093
5013
7276
2875
1595
5902
2779
1146
668
2584
6143
6304
2132
3788
457
2944
5813
2639
2401
2325
4034
2909
1837
4322
1576
3427
4544
430
41
71
2721
119
218
229
3660
5113
5881
519
1128
220
7867
8300
1388
7425
2883
8939
4704
1192
1092
400
227
670
62
6095
189
171
224
220
613
674
5007
927
53
255
6732
218
199
2131
53
258
1987
1707
11743
3624
9308
3699
62
9423
69
3342
9258
2189
2031
3295
2553
2928
6520
1264
8252
289
61
112
130
1065
100
9139
44
2007
2022
1110
9380
6016
81
109
272
3891
9711
151
130
1249
450
2173
3789
1085
83
191
34
185
137
1975
1954
8946
7301
5391
722
4622
338
9744
1913
9281
1590
10239
1324
1497
144
673
148
42
354
219
47
151
45
55
211
1759
1282
498
6416
3423
499
96
113
2501
842
101
96
113
1812
1955
212
2099
12370
12784
108
11310
2077
185
376
6915
5379
7483
1236
224
1209
1468
1270
249
1253
4872
5216
2798
1627
45
505
2464
7428
358
1112
908
195
120
1459
1555
90
3503
45
13659
10201
456
9312
1197
15505
2251
5841
88
132
85
5975
663
7712
3417
51
131
185
652
827
211
67
9283
69
111
454
99
6493
3063
12730
5418
585
1128
76
119
141
41
133
438
761
232
3025
8985
1853
348
348
348
5357
9246
1096
362
314
93
157
9276
308
7821
58
3365
8114
11262
100
44
712
149
1089
2313
9535
1507
9388
5303
1838
91
3873
142
174
395
1539
9457
5679
3180
2855
1614
7672
2381
1901
193
2219
140
565
647
7274
6330
984
1909
1248
1187
8835
3602
40
851
55
865
132
114
707
566
300
70
8899
38
209
652
334
1181
280
432
86
57
99
538
726
69
13
72
14
3416
3037
1177
2811
9018
1656
149
292
1163
3481
130
2457
2105
3779
282
610
1248
4148
642
38
680
108
122
156
20
38
96
73
632
491
3936
901
1360
76
360
32
66
519
25
632
4001
485
2036
348
1457
187
197
1080
516
111
1304
90
182
91
364
1274
13466
88
1265
876
776
8042
1205
1638
8160
698
5236
10437
1702
136
117
431
276
1979
413
952
826
7401
477
711
141
125
271
375
152
456
56
202
31
258
28
29
310
80
52
52
1418
2551
172
66
36
89
124
1699
4434
2528
760
9074
1743
1100
10295
1119
1022
692
7406
1623
998
365
140
935
2749
279
972
5545
11448
2650
536
3441
139
176
217
1818
308
205
291
115
31
736
1491
7519
6789
13890
4342
14933
1296
1788
8287
48
94
268
106
650
548
1658
661
389
572
651
540
1525
2771
1031
125
44
477
419
2760
187
173
1577
2159
1043
9073
223
1091
86
8872
832
309
163
3519
10462
316
10793
2958
63
5774
162
117
59
239
2751
6472
342
4745
6566
866
74
831
1113
2643
2884
971
3209
11238
5206
8894
1035
649
251
402
2389
894
602
249
402
1880
8894
807
2727
953
74
575
43
717
960
130
95
4284
53
2003
8796
546
8930
8821
83
406
3958
364
3427
5112
55
9402
649
7554
1577
713
332
861
52
169
420
94
720
137
60
1764
712
331
860
739
1401
781
5953
6623
1795
9086
997
1144
8975
525
942
13006
107
143
73
732
214
103
99
301
196
106
881
54
18
13345
457
1210
606
164
181
92
390
491
596
115
277
7439
240
43
1281
1088
348
684
215
116
512
167
135
103
384
195
84
1009
86
526
5935
2063
7314
2853
4724
3256
4373
4058
3337
4309
466
647
138
271
841
14939
534
113
1420
8400
707
5323
500
1008
1455
518
8241
523
550
13100
7366
853
93
29
32
71
1843
1775
9031
984
5592
13588
14110
112
302
220
1152
575
3116
52
148
245
91
143
4066
691
91
389
1424
700
807
8493
226
776
125
1252
112
418
1214
1294
1490
781
872
9051
738
182
3596
4751
9358
5363
102
1231
70
97
74
250
379
158
177
280
3900
9606
3402
1759
8263
5920
448
952
1233
634
312
57
331
714
1810
82
139
416
615
110
139
91
200
156
53
633
244
56
330
715
1198
3146
389
556
7575
460
6800
1201
1949
519
2336
86
69
113
379
6758
2070
1502
5807
3015
3875
123
169
1459
834
45
4105
9170
1516
9486
737
48
50
801
205
9273
286
2880
9516
1016
6377
119
69
1830
306
7268
463
66
711
907
66
68
7509
5036
7245
67
394
7955
61
141
231
223
4718
7429
1404
826
183
184
145
122
477
60
5801
81
436
148
8909
36
206
66
82
3076
11642
76
1074
59
1219
1736
185
64
50
119
118
207
306
792
127
5821
65
49
61
17
65
3037
269
50
1343
281
169
141
96
51
3111
99
110
1169
180
489
1035
445
1356
3043
2035
13594
5432
4734
495
1243
200
174
37
165
1999
1040
120
9043
8898
151
117
150
111
402
290
66
723
307
256
84
40
96
345
840
466
160
99
108
1037
58
420
113
995
270
132
9737
1394
268
139
45
148
234
340
8347
5811
175
206
1164
71
1611
5491
6962
183
56
227
49
8896
3305
1400
212
987
306
636
53
153
219
85
127
106
526
412
131
57
1588
211
986
307
637
5534
7806
4917
3887
9647
302
222
182
323
366
77
11567
635
7335
528
162
772
1175
3429
3429
711
4039
7020
927
57
6656
218
230
2332
48
922
717
135
8277
699
5249
90
536
50
60
102
270
486
89
94
1398
14562
7777
617
51
269
123
142
141
156
139
149
1327
3851
3502
6627
2090
2117
644
565
86
248
1026
550
52
194
403
230
373
629
124
521
97
321
14016
188
97
1942
194
238
6089
2793
801
3819
2030
7294
2176
11800
1033
1687
123
100
3188
7412
1248
9125
4735
1518
126
189
154
134
406
162
552
30
166
60
116
9419
175
229
8894
223
925
200
1124
132
325
8277
715
4546
665
117
635
1642
553
198
227
339
642
131
522
91
521
681
652
967
215
16549
1348
1264
2749
8436
324
13372
223
329
102
11
86
19
1234
1305
1577
8940
7013
11805
1449
638
8190
390
489
2014
232
215
1912
268
3483
283
559
883
700
2664
9398
1382
245
112
594
9383
817
7121
182
7489
804
2271
3384
3840
36
2585
9056
898
1118
4330
5143
2270
531
98
2650
6680
8541
9412
1887
588
183
206
72
39
9948
480
133
201
41
456
130
2118
6632
1778
467
647
8015
2387
9334
6969
1395
547
376
188
356
38
114
109
140
6779
92
306
8839
339
171
417
745
452
70
399
855
623
211
762
1501
7993
320
146
5504
145
2030
1890
4468
316
2542
316
124
1567
517
9789
8016
92
452
2410
115
400
187
451
1856
909
3745
1556
1308
1692
12704
10858
939
63
97
78
114
5784
8889
1376
5929
2387
2307
112
168
166
1705
347
73
217
109
110
370
523
645
352
1253
325
82
154
197
201
73
216
1172
9502
1243
166
75
292
324
7350
725
202
205
2470
6713
2168
1344
531
1391
12677
7782
3544
1679
1504
8185
4912
96
202
5563
101
685
8667
371
5827
7430
443
151
1926
4626
2340
149
156
281
32
2976
1105
1466
4214
961
2724
413
578
1960
5978
7317
61
2904
4681
12518
5412
7347
658
360
237
55
65
75
451
145
277
168
100
898
1444
8917
769
7334
64
583
2668
1372
3950
8917
4416
699
564
1473
1166
332
143
160
66
87
1194
637
128
8239
907
11576
12139
6343
1204
8730
3832
2190
247
1794
62
291
4494
294
289
5331
9176
147
1057
5638
9545
222
3723
3198
155
383
47
3312
83
67
359
3742
1863
3248
301
1098
5017
241
97
4015
622
51
173
19
188
400
564
10416
1336
1530
320
4997
7226
11228
1089
8881
5239
3669
534
46
1327
106
96
1025
9122
3330
298
227
690
602
94
3945
5117
61
540
95
912
532
280
119
981
8932
134
659
477
7334
87
276
94
139
108
152
407
5223
95
6343
3655
7426
5442
2028
6648
41
154
386
389
557
315
1400
208
197
575
45
718
188
674
5546
189
89
4818
1390
1529
14954
8008
4069
14034
138
6107
43
4087
263
4950
615
1247
6403
6562
352
4698
1100
498
5658
474
3412
1646
58
3488
117
58
305
350
9494
814
100
4321
100
4187
664
210
177
84
633
1467
1066
8957
8419
96
131
1786
99
686
225
117
484
168
2932
1212
504
150
754
1276
1132
172
484
9400
851
337
3701
1331
409
211
93
163
6031
218
643
175
278
247
165
180
2263
6266
3265
44
196
152
11693
6487
866
637
3040
526
134
10488
8826
3192
2460
2806
6574
1209
624
1613
7435
572
3200
7530
1926
1937
686
8329
1692
1456
1372
1699
171
1978
2332
244
2288
201
1444
3211
2189
3306
4476
5082
1270
1825
4843
5094
5149
12540
3296
1409
99
34
186
179
9264
8809
7346
865
1661
7385
347
2395
133
82
181
157
127
107
6338
8247
702
2864
2438
2729
181
467
7468
13228
1197
2726
1312
2677
2728
416
370
205
149
3631
1605
1700
94
835
1139
1678
891
153
3181
2460
1649
5733
153
1727
3170
1011
3078
189
1942
2300
2330
224
402
639
2680
9040
3128
214
681
187
236
142
51
170
41
69
65
67
119
162
1133
703
764
100
62
179
211
173
1098
654
1305
1074
96
9301
27
3335
9370
1792
9339
3031
137
69
123
74
148
118
1340
722
14024
1765
4050
669
2324
404
55
931
8768
1691
187
2920
1497
1875
1353
596
266
42
42
38
38
213
159
93
4864
62
42
38
42
38
38
42
40
212
1152
63
1666
192
93
75
57
62
103
64
998
7427
10657
5037
6848
2196
96
126
3772
80
6230
1764
339
977
7308
736
268
196
313
84
274
69
154
470
91
747
505
60
23
139
7262
8757
608
101
714
124
658
229
294
225
689
522
8607
16587
1500
1646
108
46
92
4220
131
812
976
1555
1902
9365
455
1336
13608
3533
11347
4614
618
1019
101
377
3129
216
375
110
574
4403
6869
9233
1156
2412
876
5516
51
4746
165
954
41
386
2273
7230
1161
5787
8923
3911
3974
3906
1060
93
1542
5201
4127
3668
163
213
221
642
290
5666
3277
1138
624
529
329
161
302
505
1145
113
101
2844
209
261
268
618
52
135
179
40
5655
11505
1716
29
1300
64
201
34
42
390
69
1237
2207
8803
4777
350
39
1484
1637
320
8242
2162
1264
56
365
206
2464
1123
14946
7249
1679
87
4731
854
8852
4269
239
427
448
14344
129
2947
8486
176
2742
149
131
138
1419
8379
1576
1776
627
184
2873
1014
182
2040
6437
138
1021
847
130
679
4241
14932
1558
1728
5589
1005
4488
7129
113
127
1449
2164
700
79
2997
8657
3532
87
235
9717
680
7487
1934
398
1855
166
70
387
296
107
29
172
15
216
615
116
425
1647
327
552
400
2542
327
552
399
127
124
35
221
360
546
237
407
226
711
605
124
708
91
776
129
7892
3844
115
1091
494
8286
9418
1297
935
39
326
44
2068
1080
6101
7362
3248
2776
490
5294
2675
5381
1502
1441
11508
4236
1309
5044
6755
7152
210
3308
563
188
716
2091
2346
153
5667
357
152
215
705
132
11319
883
62
1657
261
473
386
2592
261
418
478
64
208
959
181
263
515
477
1542
521
478
84
66
84
139
53
4717
337
343
6471
242
491
390
8272
384
1444
882
150
1514
9089
33
253
2603
3098
307
2779
156
8963
9094
872
4918
4226
131
812
808
84
330
9513
9296
2614
462
108
172
164
208
371
2207
3171
92
187
164
208
371
1927
1287
353
1457
882
275
91
114
83
735
2835
4088
685
1168
1456
1123
9113
1636
7452
1642
2111
414
13861
501
4261
7413
6440
1410
617
220
6488
355
4738
73
16410
9397
89
144
87
225
536
83
48
1367
89
7832
1775
8925
912
8056
282
128
145
3072
100
111
1171
507
2574
287
55
9274
113
37
84
1359
3618
9840
3996
1298
9887
9097
4696
100
6993
9109
602
796
1141
89
142
201
58
7422
1405
13598
13031
279
4693
343
357
4273
2207
310
4792
310
295
1389
91
187
125
66
88
73
75
93
950
163
216
89
168
84
143
4030
711
194
35
5859
151
500
8792
195
98
312
12
183
81
144
90
78
329
3583
1137
165
44
434
2530
8906
379
3418
276
101
140
80
59
4981
8645
85
89
45
127
83
209
56
4094
1180
7395
12269
1862
411
4053
7092
6048
56
8145
56
119
119
72
76
5468
89
2444
193
284
57
220
1893
998
355
340
341
351
4624
197
231
337
260
4120
65
9155
3278
2569
5795
5758
2884
398
1153
102
1185
956
8431
2480
1814
578
3691
3904
2658
40
8911
2110
8898
8842
4559
44
140
87
35
381
119
1450
383
8351
391
692
14051
745
1729
1290
61
62
1299
1194
323
360
3251
5457
297
374
183
46
285
6463
342
4667
5519
3056
549
110
653
426
228
1409
2348
55
279
3516
162
170
1411
340
472
110
829
196
92
209
158
916
8912
968
2253
66
519
1925
13
106
219
5655
887
474
5541
56
37
1002
124
3427
1294
61
2336
67
130
57
237
227
901
556
95
275
93
82
56
5851
8525
9552
9799
2073
10514
1392
1388
6676
255
315
1712
8787
917
15467
4178
6858
321
2419
1182
2211
1621
7763
11955
1378
873
7378
200
695
5553
234
12
118
764
554
59
291
1298
328
219
457
647
1254
69
180
701
1314
164
149
12457
70
219
8899
167
520
241
64
211
3069
149
240
44
162
62
1989
8503
6991
9441
1155
113
12146
5800
7623
7463
1790
6481
4785
55
41
136
77
96
728
131
663
64
231
296
231
678
711
178
338
209
2154
1192
122
1185
1171
1582
359
409
192
483
123
520
894
1835
231
734
415
514
449
244
65
91
163
110
87
163
71
9190
841
699
895
8932
1788
8463
954
411
1242
5314
1324
2601
132
159
56
9335
2840
128
3586
229
111
30
69
42
108
119
5461
2268
3116
3012
3819
398
61
325
58
81
173
230
99
39
592
56
164
98
5936
671
785
1189
1137
1412
239
46
390
2986
47
1970
240
76
403
64
1007
4647
1743
9971
118
90
152
215
13570
2383
105
322
300
1100
416
349
2262
1940
1972
271
132
1425
5403
1424
28
4178
1640
101
114
144
1368
1955
148
3881
148
579
7787
1016
491
9137
460
158
560
70
151
2349
2178
284
2194
87
168
284
2097
1808
2074
10710
4619
995
7352
614
610
4287
1257
13537
1562
6969
9368
6835
71
593
93
2266
55
473
1799
6501
162
1614
7288
3135
433
470
2317
1700
2348
275
170
149
90
125
8956
117
394
52
7328
189
4344
3159
3896
4644
2323
526
1446
208
2259
3906
9476
22
2199
1039
122
1484
1192
11424
8242
716
1168
305
2306
4518
36
7373
1645
9137
3266
133
660
5140
9380
144
7437
147
208
5873
4786
370
4411
1149
551
95
1299
254
7524
9520
896
135
692
8873
854
7421
922
7492
1876
436
5746
432
1442
14977
31
27
1773
2209
452
68
83
159
960
5000
1186
249
2987
552
1076
47
595
912
121
887
419
3732
918
829
25
191
109
435
1564
1534
491
1288
305
1137
82
130
98
1550
138
677
565
755
601
127
59
676
162
6741
183
80
1947
169
370
1376
23
869
1531
57
1295
171
1318
633
99
2394
1199
3304
4526
10245
5291
7338
1501
806
57
518
163
358
61
140
233
221
612
2288
8969
910
6270
205
6319
4903
4657
347
6467
3539
821
8349
263
90
7128
217
77
13880
1746
101
1301
1657
4629
2460
7003
812
8924
367
28
3072
615
1771
558
646
138
123
4941
7251
397
102
4085
9896
146
237
51
133
38
227
1023
683
3091
9417
1527
5790
331
4353
538
1045
7416
1230
5906
81
2076
13968
2971
695
159
427
493
486
722
584
2806
4488
118
9276
2042
6138
8806
3722
1953
7479
3485
1073
5815
104
1962
7469
160
143
79
97
559
121
579
711
226
510
554
64
3269
1758
7352
3625
875
7257
4104
1637
95
523
107
121
614
735
226
596
5708
8166
701
5191
3204
92
521
65
338
656
75
182
264
210
1177
3314
69
9127
1967
98
595
57
123
667
335
221
633
595
57
1541
55
722
620
1270
235
490
376
5233
8828
220
191
1442
641
8196
641
492
3822
3509
658
287
1839
146
371
3809
1062
255
11544
210
1207
923
2649
426
1958
6452
4400
1046
467
1172
112
99
3077
88
93
32
135
279
120
169
304
4812
1585
102
704
336
97
52
308
638
52
148
103
199
82
92
130
72
657
421
202
54
1775
102
709
332
103
52
309
637
1868
14914
2263
698
9084
6955
13920
56
639
2174
1081
857
8163
700
5035
10354
6938
5810
466
1639
3066
1337
11673
1475
2773
1796
4514
441
883
2359
616
1176
1497
1359
151
688
1486
9438
2176
1655
1114
185
62
478
62
132
96
103
296
67
348
326
311
117
214
229
57
9251
1695
1202
1081
4096
3905
1154
703
8528
3920
695
116
5947
6770
2220
192
530
149
148
1365
59
158
35
656
218
332
329
147
1424
265
96
9134
98
133
5456
1904
348
3377
360
69
85
1014
1917
491
349
64
3446
1656
3420
2299
418
125
169
470
196
496
3611
98
176
13552
128
223
1018
215
58
325
366
4599
7236
187
13709
8129
307
844
138
157
901
474
318
1365
3455
1193
969
124
222
317
221
92
468
107
2277
754
356
912
78
109
378
702
479
78
109
429
1128
141
1007
1192
297
880
102
195
174
769
766
1163
6949
222
270
2279
1169
1278
1765
8983
7685
1771
2110
836
1685
1075
6203
114
8978
6406
587
210
158
104
47
891
320
144
900
51
139
94
429
93
635
430
141
54
1479
210
141
719
202
320
1310
14492
490
8950
3919
1292
3253
1770
1013
143
901
694
4035
2304
250
2766
626
2446
1218
218
3756
1906
65
1695
42
74
39
74
11140
6354
4691
3128
347
1097
1428
385
1892
412
3560
411
461
8911
2765
7458
1118
652
3927
160
77
95
73
542
121
397
505
5569
1019
480
114
349
124
601
706
225
399
237
692
229
7027
8682
2405
9482
3143
227
2247
5810
1327
156
10209
3947
81
348
272
910
2385
7272
3035
34
114
125
44
388
295
109
1800
5886
171
369
1394
285
321
1562
9163
217
3408
9228
795
137
94
57
234
166
92
121
101
4425
3297
725
489
444
414
168
753
3226
1234
81
484
173
261
719
126
1918
7306
4065
13795
8575
988
908
2325
9044
611
1849
1910
75
45
80
87
147
314
1610
108
188
60
354
628
56
424
566
996
8861
476
4747
8833
1245
1731
7406
2486
131
701
1013
50
114
205
109
982
8312
2750
238
274
125
192
79
85
907
47
111
725
94
1562
76
138
297
1074
1393
5776
111
49
404
55
178
737
7795
1226
1757
13580
5514
4974
4561
4119
5362
2221
1237
2392
2223
111
755
9431
1662
198
247
1422
460
1989
264
2185
11670
1156
6941
206
1963
452
13909
7023
35
173
106
162
83
127
209
93
122
214
39
152
105
692
95
122
818
131
1361
847
54
1086
407
540
446
255
1529
54
1085
407
542
1284
9351
1612
259
222
191
65
87
3249
4101
1186
5064
279
5392
2611
1764
2257
436
120
661
498
150
426
488
726
588
877
3796
4536
1634
2272
659
562
930
40
326
2626
9683
1266
655
64
1878
2458
8909
8661
1111
352
228
356
523
370
90
112
253
24
531
126
312
1197
6541
5176
944
580
112
5157
2062
1269
8879
363
311
9352
100
1014
8444
1788
172
415
137
1909
206
4126
8137
154
7464
698
333
9223
1045
2576
7443
4899
4111
6437
4882
46
5403
6659
2287
3550
63
132
67
2660
351
619
342
6154
147
8737
621
41
62
50
47
170
102
213
93
5326
11806
2110
136
183
175
2410
1763
353
147
1736
6376
465
53
2260
3573
7415
9444
1622
514
343
521
437
1074
284
1676
6902
1177
1219
435
1247
545
416
117
4999
5431
1264
994
6986
9016
187
33
91
33
383
227
336
249
87
174
592
123
130
116
316
9525
2588
1352
1044
36
158
166
157
158
167
222
233
140
257
492
1131
113
101
2725
4618
8927
864
4269
421
70
71
2836
107
124
69
30
107
1351
227
2252
2081
8794
1729
397
318
49
291
552
5019
1675
3369
37
108
12698
9219
1892
119
192
44
600
55
111
88
11771
72
407
133
136
134
181
29
127
628
679
239
1472
1241
2346
355
1165
2699
7991
469
428
2393
213
244
850
475
1874
1352
10761
1042
5375
1308
11442
7409
1743
4455
5062
1796
2995
4710
347
207
202
140
80
418
803
360
394
226
128
499
9532
330
13
90
71
8932
162
56
374
242
704
64
129
1174
67
83
5250
700
320
11778
7926
139
159
907
192
60
222
1945
3865
4468
66
88
2374
695
213
473
198
248
93
1224
108
3126
71
186
1069
470
125
55
4182
95
752
127
599
707
230
734
755
2712
7561
6198
165
55
448
96
561
3127
565
8616
1264
410
712
695
227
747
614
123
1597
560
402
8210
956
531
201
96
400
2539
536
914
286
4872
482
937
11968
1199
3426
4224
8917
3946
681
518
153
67
483
5127
6783
4729
1898
200
640
3676
344
67
2671
13907
754
199
641
3675
344
67
1053
1905
471
200
633
243
201
5596
282
754
8867
12803
1792
156
58
184
291
431
2598
156
101
202
103
3525
4427
2928
8861
8150
4394
277
131
161
59
2120
3984
3732
7464
507
8879
3751
971
101
112
1171
505
88
765
1610
3042
10685
5680
1892
9463
1720
1838
139
5405
123
139
419
5468
2834
716
523
137
404
232
345
618
129
695
102
2062
3244
13953
151
993
2827
11061
565
101
224
221
211
119
1858
4548
4089
2792
1378
1465
4006
12249
3369
318
1453
2321
110
127
678
142
172
103
8518
83
139
85
829
12558
617
194
156
208
152
569
1070
149
104
42
201
595
846
8921
4995
1891
875
254
207
995
59
5343
13573
2007
110
149
56
57
58
1328
78
75
80
419
1915
70
38
67
100
88
58
247
170
983
951
9483
4556
106
8329
3399
1638
8592
1634
1326
68
1605
1871
8807
1788
5657
944
13919
9085
4914
1180
309
368
298
434
12
140
102
214
124
193
34
108
594
3586
78
111
72
118
34
151
62
44
126
110
36
210
381
122
36
384
159
236
226
1486
17364
162
172
157
4053
3588
57
57
4865
133
48
422
1321
102
250
21
534
109
142
356
82
31
905
38
107
37
629
292
6882
4052
5059
1162
759
6532
995
607
103
5855
3098
3261
3098
5835
3927
198
96
1359
1869
387
192
346
2489
524
190
530
1760
8640
11546
3561
205
300
317
252
438
3786
2770
1034
5002
1637
1454
403
544
2851
1418
5909
1296
2266
52
537
7443
2873
481
888
87
2064
1174
2739
1173
728
190
88
231
3604
117
1032
291
2044
9570
1171
1664
145
71
103
442
144
132
6898
9471
2518
1640
6382
1514
9129
3406
3631
13275
2368
11047
5272
2238
5402
221
1201
359
360
357
354
4727
855
8949
1845
236
141
91
121
119
96
39
89
161
1555
205
8139
14921
421
729
1249
1486
2767
51
5008
212
3812
1987
4023
95
1371
927
181
15333
6505
320
4138
5067
1876
6153
4468
5754
182
529
1599
50
78
158
54
152
164
1347
159
128
220
79
35
26
171
5115
70
56
1361
97
143
1095
1940
8930
1303
8309
562
6114
1389
79
962
119
109
56
353
141
830
253
929
6873
3907
1204
1208
9175
2453
117
129
406
2672
8966
4072
2455
1926
11548
271
521
13487
692
595
2975
162
5405
2561
7881
521
7260
284
234
191
109
65
54
9090
143
61
8891
351
109
567
466
330
9929
705
1205
3216
966
56
201
607
949
9346
321
451
1235
1282
1121
3662
5111
5167
5621
192
499
139
155
1368
486
244
192
270
75
770
347
4950
220
81
255
98
172
969
8882
1581
96
82
6256
9436
2862
1526
781
193
457
131
119
62
50
58
1044
5814
2026
582
473
216
43
47
77
138
4638
215
117
3151
72
8001
647
293
1019
1762
56
140
420
641
47
51
398
147
53
640
293
1016
189
160
1399
1126
1181
6033
3281
1441
2364
7373
2529
3130
9349
1166
8935
4691
6860
274
4131
540
8617
490
9476
8933
1625
1571
1255
431
299
222
147
3429
122
1632
218
2707
7979
197
183
9219
262
66
437
12676
722
8543
9260
630
7873
184
157
108
1960
413
108
88
155
184
138
2323
60
1171
240
358
1190
2546
8787
6954
503
9496
3927
1401
209
191
240
2349
221
137
563
1923
1973
980
74
427
191
13841
239
830
582
548
8275
547
2321
73
43
1365
118
459
519
31
215
189
2061
2612
7061
4437
1725
1866
316
5461
1447
2524
168
108
192
544
306
914
91
492
2427
1171
5073
69
52
166
401
2979
8920
5187
697
5501
2951
1949
3657
1081
56
1078
922
228
33
57
9005
8925
349
263
9156
576
212
180
203
269
738
55
2150
799
269
738
55
844
684
180
1856
8830
1656
2505
1367
4982
2539
90
5583
3409
562
786
7210
4042
9042
2351
270
102
1154
9432
349
68
110
119
261
326
1478
192
1693
10026
57
56
2780
684
144
3793
9426
143
1441
71
1860
568
5901
564
1126
670
1507
1252
2963
603
1218
5615
1178
75
228
1181
818
288
203
437
562
2844
432
150
1887
211
269
133
123
755
1466
359
513
487
310
6388
13763
817
1351
127
203
1947
292
4433
2328
1783
3637
8982
5944
1634
5534
67
1601
5317
10616
890
6467
405
345
3123
6311
5404
2327
2380
141
120
52
30
130
135
84
62
259
116
2039
300
1604
2376
299
55
51
113
514
1383
1296
1019
5031
11721
3901
66
1471
624
497
754
703
1647
6735
11989
6400
862
6626
347
4712
1825
2601
775
641
92
1686
119
108
69
30
111
2236
229
839
124
135
1198
2664
1463
595
7512
553
205
330
483
29
204
343
867
575
672
1381
244
475
3522
217
936
714
703
246
467
3768
2190
9109
2565
174
2911
1823
2802
160
436
2852
172
438
1526
4646
890
1928
110
135
2639
564
316
135
1645
155
183
8877
295
516
1168
3212
9406
2309
1809
7376
1251
971
1162
213
7135
192
7422
751
1162
6118
95
246
8925
308
2763
7354
10991
107
146
660
331
226
65
401
237
550
63
657
1563
535
724
1822
431
482
148
355
378
167
417
244
434
1252
503
1701
86
8066
595
116
92
176
11186
2466
9324
1114
8874
3543
8923
1192
1952
1658
318
1305
4874
6603
4471
2195
349
9463
1329
1486
160
218
198
182
155
133
5798
2506
15
77
5405
5730
5170
3044
1221
1568
217
8674
3803
13660
4009
1453
2962
8955
2574
3683
945
1450
652
524
4036
11512
436
182
122
163
53
443
172
78
96
195
39
151
429
1158
8329
322
3746
7520
196
153
8078
153
1723
1171
160
134
494
79
113
43
38
187
124
109
166
112
43
216
131
202
317
65
3047
101
113
1173
499
4682
351
410
3701
72
53
5297
5465
293
3079
4785
8587
3789
160
157
1254
399
14759
965
2814
7636
9378
2817
464
5300
700
8093
83
1308
1398
6477
10051
2372
94
477
7429
5991
8841
521
9332
778
446
3251
280
253
1952
8858
93
904
84
328
213
2683
2057
6270
333
4053
1311
180
214
121
325
325
9421
9426
63
35
217
216
75
131
2480
9407
2413
240
8988
8401
133
1027
3139
3953
3016
5247
697
8254
147
40
702
1726
36
1431
3014
181
40
3197
9921
13740
113
2179
734
219
282
63
1198
191
2556
517
99
9210
7032
140
54
90
94
196
104
1266
296
344
87
307
169
143
1372
189
1911
7384
5539
1282
560
4433
16961
7011
1261
3657
228
111
30
69
118
108
2842
71
70
317
4580
6075
5026
70
707
973
163
344
1219
6813
5984
2422
2256
1516
11717
210
317
3257
907
1309
6970
1023
373
3657
392
509
5441
476
1916
9199
894
92
4676
1011
166
2156
544
48
262
617
745
5489
254
153
560
1034
292
176
158
931
135
51
1577
1252
143
99
1219
297
682
183
907
53
104
129
88
4611
64
466
275
13775
5916
6672
94
9231
5490
5705
93
551
688
7466
7335
1675
5244
91
9354
4268
7639
1287
3754
1943
226
741
617
94
104
2610
10603
454
96
103
72
11471
8917
371
171
130
49
474
124
56
4871
9317
2509
91
3743
1386
982
12527
8337
691
338
2803
994
4344
9117
882
1943
350
504
1229
1594
97
68
157
6167
85
1455
14108
3327
1447
1637
2179
420
4320
1698
5309
124
603
736
227
1568
183
459
842
89
5704
4631
362
350
6544
1237
418
157
351
129
83
899
9050
1372
76
6672
9526
2651
5065
12570
4068
14745
4734
4760
446
1052
97
82
25
87
47
98
94
99
125
658
110
29
102
7455
882
7441
1924
5027
207
2047
179
63
4242
95
519
472
289
242
1965
197
109
197
308
52
366
365
463
235
1375
4549
1266
94
89
159
5663
3864
174
39
219
2158
182
49
4266
96
1890
387
74
118
88
3167
390
76
115
331
469
9462
290
241
1959
198
109
198
308
53
372
490
466
1823
2746
7789
1910
9180
94
43
158
165
1829
32
8899
2421
625
1903
178
64
400
113
4635
1262
536
2023
404
3387
8110
685
2740
2441
6101
161
39
206
2107
183
67
106
103
89
159
1110
8807
1666
857
1613
277
9326
285
8966
1802
190
157
42
87
2966
1837
7282
3753
66
17
52
824
509
103
8859
193
103
190
4418
221
8336
196
126
422
1400
233
435
1850
1143
5107
1485
7320
13245
87
5065
3184
218
1172
860
702
457
313
771
704
893
1447
987
364
1515
207
145
7412
27
4815
7244
1253
3305
1252
4960
387
281
7306
166
1958
15
167
140
2510
1871
8478
886
16483
340
838
4958
1256
92
504
120
373
627
1403
2230
630
569
1210
133
443
1361
8418
80
32
198
49
142
440
1453
672
547
3554
1179
80
507
504
2700
783
1482
1915
82
93
11560
1390
910
235
2907
3695
103
9539
2848
1156
318
153
3067
789
322
1884
1069
819
1258
1003
9927
14774
5372
35
1919
227
487
5289
153
2572
3040
1921
4021
217
1200
1152
1732
7234
4890
167
235
1905
5642
1786
7317
1535
312
202
121
128
197
407
152
103
82
85
451
199
277
472
1263
508
356
3598
994
350
1435
3608
7736
1718
26
137
53
1940
569
64
2239
293
4930
2838
830
1096
1819
209
546
757
617
3935
9796
2535
1294
373
2363
115
1216
1156
43
90
55
149
194
87
119
225
180
1757
1476
9234
7526
7279
2282
7473
97
9343
6352
1073
537
118
138
440
1329
152
279
10312
5446
3678
804
5678
1888
3153
1267
2344
107
2784
5521
801
81
25
115
67
83
448
94
36
143
88
380
67
136
7442
1938
70
110
108
358
763
780
894
1423
13264
7793
611
478
3609
107
213
464
544
676
7074
2999
844
67
1128
42
387
2297
67
1130
44
386
250
8496
4621
2742
179
218
11611
122
138
368
82
2896
821
373
171
1851
855
3929
7092
1044
149
64
5349
7299
2314
439
627
48
1074
36
3536
47
8486
2882
1504
7360
1517
666
441
477
1650
170
616
10233
1667
14032
3237
485
496
333
6705
7508
500
67
2230
1271
2746
533
161
9013
198
1701
1605
1527
160
155
1812
108
81
192
7488
84
265
132
13828
121
760
61
75
133
74
486
229
572
1205
1398
163
663
310
864
53
163
189
82
91
636
426
126
59
1591
161
665
320
204
11554
647
5415
1368
628
113
218
216
326
1257
2779
1007
263
6437
341
344
345
4679
533
593
203
39
715
6055
7380
3385
689
535
437
2950
977
649
4657
640
52
6666
301
295
1426
155
1573
546
363
121
708
123
508
58
67
160
988
11619
7813
164
1400
143
206
130
238
111
1424
230
111
30
54
114
100
102
42
1354
656
55
293
615
544
628
222
68
174
82
272
1679
1286
532
424
675
116
160
591
6338
960
9119
3749
4667
1854
1859
4676
606
3310
5437
1658
5080
607
8234
5793
3145
364
1325
6462
13555
1142
4276
184
80
814
753
2342
847
933
371
301
240
4163
103
440
9038
2260
45
525
709
74
7283
4817
1268
2218
11275
1319
1954
514
671
2141
547
904
7008
8900
327
11245
584
1097
1418
55
285
7440
383
277
297
80
4508
389
176
116
1083
970
1293
155
176
365
122
299
1958
185
202
325
137
1114
117
352
113
114
200
2802
202
697
70
135
1759
76
644
46
845
201
110
409
615
161
318
177
243
5470
570
174
162
247
5633
170
105
1641
94
3994
214
118
48
320
473
139
346
50
112
1258
5897
336
220
12368
810
1261
937
1855
262
1111
835
2390
14569
227
58
1230
247
808
450
3572
1776
86
7018
3002
62
201
216
19
93
9488
1550
6837
2592
1360
3501
4919
36
50
300
89
65
533
1176
504
618
3388
585
834
3390
2825
1234
301
122
494
35
203
34
90
151
332
5558
737
106
1307
809
105
104
156
67
363
1286
5667
119
60
2855
4831
1664
1235
400
3766
2060
8050
1281
8234
8910
578
2514
2328
84
324
105
70
303
53
39
7749
433
4364
945
2671
352
9957
996
8922
2259
1194
8913
336
8986
567
1197
5435
751
99
178
70
1705
1934
1658
1654
338
3791
158
367
843
125
145
5837
9011
123
5716
704
5201
1895
113
408
941
412
1173
806
848
367
1338
1122
168
257
292
192
127
67
14289
217
1401
1621
67
72
60
6507
9326
2689
85
40
259
237
361
589
469
162
102
1209
135
58
66
82
130
96
252
277
670
62
1433
454
3707
361
69
1017
1894
453
564
5359
1969
6305
2225
66
240
125
203
2911
110
2127
153
271
2358
153
155
154
154
204
614
340
116
48
1523
7936
9420
971
5916
535
169
8950
11689
9137
102
488
2260
359
34
55
61
385
1967
668
171
179
760
102
293
77
43
973
201
5875
101
4927
483
159
421
483
720
612
121
668
148
4463
808
7285
227
728
633
1403
2165
517
2668
339
144
126
138
29
937
99
64
4699
4602
8439
3855
1733
1249
1109
3635
229
110
30
69
133
108
114
1820
8915
6135
338
160
90
63
69
109
1244
5612
50
87
91
9215
58
87
270
1679
668
6933
1254
1956
154
86
79
1737
9386
2100
9835
2227
11720
7075
78
157
213
426
481
8407
701
387
3375
6816
3886
1655
138
118
29
1891
2347
1763
3461
1645
743
8779
2271
4590
4694
8932
4331
1484
196
1227
216
224
759
51
303
93
277
1289
109
222
112
1918
9536
5610
608
7294
4458
485
58
152
329
304
4270
7427
1744
722
1726
656
468
467
2585
1097
132
615
8030
1272
218
551
532
6632
8746
2773
34
982
1739
1362
4294
3988
3076
233
194
874
152
147
297
204
9155
213
137
111
265
50
139
623
341
224
7338
61
640
765
543
32
89
27
85
66
195
1126
3564
9314
5589
244
1712
76
425
1325
1711
315
2102
164
268
125
1866
116
630
3783
108
76
211
330
2178
801
106
76
249
1636
144
1946
113
445
353
109
2073
246
172
379
3231
224
67
1051
2556
800
189
3224
7510
1584
11865
346
9176
764
132
387
5221
6875
133
1318
213
455
313
242
593
1497
142
2165
9420
2247
9138
10310
1300
5986
11598
755
722
232
373
649
124
694
98
1318
8501
8168
15517
5734
835
35
154
86
97
129
50
52
6630
8948
1123
172
72
33
108
184
300
87
151
126
491
803
362
153
1680
82
210
142
78
66
12313
441
7610
3843
133
264
1656
108
93
1911
6618
2346
1878
730
352
167
2760
729
105
1357
769
233
3636
556
196
2190
1244
630
443
3212
557
245
1887
922
518
71
112
1644
244
606
202
423
102
1083
3236
58
45
801
35
154
98
99
413
1083
9262
754
5662
8878
1386
1850
191
86
1659
5358
700
8085
1618
190
649
408
1530
149
97
402
2780
1155
4779
7362
2729
2655
13926
1766
1999
13237
3261
3629
298
1119
3374
1988
1958
2602
559
188
655
269
82
730
1565
935
872
9232
2792
553
11732
5575
949
13653
2965
9404
3083
3170
2703
9146
6504
306
545
629
105
9336
2159
7435
1807
714
5730
7783
8340
219
194
978
353
492
289
5681
496
290
2641
2443
6461
7715
660
1829
169
332
2004
5870
5347
179
836
13571
321
272
295
9429
97
13404
609
301
1700
318
620
43
125
1473
221
457
4662
207
1420
317
478
621
1249
4616
4797
3869
92
520
2775
762
97
266
60
1913
8076
611
428
3835
875
495
440
486
44
83
179
78
5366
5527
1773
1388
5285
1537
8912
7891
3638
204
2628
9596
7553
33
1729
416
8516
5196
1082
311
2607
2751
8831
6716
39
140
1698
201
93
151
1162
389
1293
747
1723
6417
1245
8943
559
667
187
72
260
409
1945
7522
658
202
144
123
379
4725
380
92
617
5648
193
343
455
744
3964
8830
2167
60
2219
1928
120
365
325
595
549
250
8886
1111
5336
710
553
1639
1883
2923
4425
6865
5378
2255
191
2827
554
500
193
2823
556
371
234
3070
1659
415
536
417
170
58
26
186
6419
4023
98
755
64
255
71
1006
170
160
1272
4946
472
2423
1222
1826
311
1026
14763
115
724
83
86
120
139
166
392
106
673
86
349
10818
489
2230
135
4247
6195
5160
9523
1272
175
55
70
105
62
1413
598
113
251
1395
421
446
1382
178
1082
3186
3713
9451
3859
94
372
59
86
9188
6786
14089
158
90
302
333
861
351
186
886
3037
9191
1584
591
3223
362
2897
3331
1446
529
8326
531
657
2468
8774
1372
1964
12747
623
1993
2033
126
806
67
115
240
1555
1084
69
178
56
74
9184
44
2632
6113
3466
2785
10938
3904
9578
3882
4941
9157
7221
116
85
1332
552
554
87
383
387
602
298
1034
8828
38
2232
297
622
529
1085
319
3040
442
3937
9707
9048
7449
7317
4953
649
4491
5441
328
70
50
249
189
4703
193
2624
1559
167
411
4515
6007
252
178
118
31
607
267
716
121
271
92
278
8250
689
5322
177
9329
1321
100
1213
183
765
2984
61
140
339
101
9720
1331
4644
1424
58
349
265
162
351
846
196
849
314
269
146
68
102
71
7349
95
739
660
4858
3381
8921
5516
3237
4590
12204
8836
2760
4422
336
466
5317
1862
93
186
217
3081
93
184
215
3737
1757
8912
769
101
112
831
3215
1740
4296
308
492
40
803
1014
9406
424
274
2923
9446
7632
1260
162
79
149
56
808
76
284
409
284
100
77
6287
6162
1781
2793
928
1168
129
6304
2868
359
125
146
455
383
54
143
1630
562
6227
2654
247
1426
2892
1137
1845
14973
1853
1425
1855
828
320
3048
40
491
127
8770
8312
739
3989
224
63
76
112
45
90
63
8027
66
334
99
243
115
118
174
314
1057
11683
1898
543
5893
253
532
1238
126
190
101
9331
5129
3237
81
67
609
9445
1041
56
10696
598
36
1169
1926
1264
130
146
555
7380
857
146
7239
8656
54
748
35
58
197
672
190
126
69
8806
427
2625
363
279
116
539
1555
142
218
495
7425
377
5254
2305
832
122
3107
763
124
625
372
231
65
403
212
8034
10211
61
392
136
37
342
59
42
31
242
1199
587
640
4136
1027
11053
326
1276
2054
1783
7830
913
5141
3736
808
95
691
112
624
349
227
677
546
70
65
375
894
309
13540
345
14803
3529
2736
4326
1734
248
638
1544
1272
4042
364
825
347
5538
732
202
95
120
153
301
97
183
1993
3311
2734
181
6864
690
676
223
362
615
122
690
93
2934
3995
458
4138
2301
196
6188
8935
367
2241
196
451
5389
458
4137
2231
195
8950
196
503
874
651
1838
87
207
1949
7145
181
87
1343
87
206
1942
11889
2506
338
746
107
384
282
8853
137
583
2570
7214
2530
1476
1856
255
672
451
2564
253
472
4345
836
55
1239
65
1800
848
55
1071
65
554
642
6270
339
867
49
36
68
66
80
42
81
507
141
194
5481
9336
4022
1401
177
203
653
321
75
426
299
559
53
146
170
85
162
82
286
436
226
13
44
1592
177
203
653
321
75
426
299
561
3991
430
3503
3074
81
7688
2733
817
9315
179
490
124
6126
371
7203
3755
102
2736
202
63
119
288
266
267
266
828
36
190
293
1417
1316
7533
2228
8961
5289
355
139
5679
1894
458
49
58
1327
8916
378
97
248
639
267
1185
125
397
5308
739
732
107
553
7304
199
10460
8925
3262
633
418
427
78
262
204
657
133
195
163
1586
57
127
707
70
91
247
169
51
830
419
426
78
254
204
660
133
195
163
1403
174
106
3605
108
72
83
56
81
8514
8948
331
131
118
85
182
5670
3574
129
1928
1845
3955
5211
391
603
246
274
432
2925
9702
815
947
1674
3854
6850
5540
5093
6838
1721
268
5488
11941
58
625
1334
2990
299
90
221
84
519
107
222
4435
3708
4817
4922
4521
143
3653
2538
3788
2043
4109
14746
10406
7089
7392
2433
3855
4772
7219
305
186
262
348
877
223
176
740
105
135
161
174
112
1003
7705
237
140
118
9333
404
839
81
7370
95
11
85
117
129
426
271
223
172
140
223
213
2829
156
16
7006
4222
68
1656
3583
175
43
66
1018
2122
160
503
3661
1517
1237
2013
33
111
69
107
116
3130
11561
2362
2116
435
2850
59
3503
2908
321
154
610
726
97
196
532
66
759
1120
12248
343
1811
280
5469
78
319
8015
5866
61
81
75
512
13611
9304
734
476
921
13549
5446
9029
9349
203
9404
211
109
32
3673
8782
5153
271
110
4989
1117
9030
9579
3845
1490
117
143
2208
30
342
118
7452
933
111
109
103
55
178
383
611
647
1756
487
128
151
327
211
76
98
452
77
3989
5303
4975
124
1598
1239
769
618
1752
2865
139
10674
1664
138
4344
192
9503
148
84
7171
1455
375
8309
391
511
3599
94
1906
25
2842
39
127
456
8700
115
2147
265
179
641
118
553
114
1648
94
3280
8456
5167
3941
1105
678
196
150
132
44
87
1124
636
121
135
223
44
669
104
76
279
296
41
204
294
551
159
107
546
3300
9032
523
8535
3452
7093
9548
2223
1768
5478
75
122
705
134
8859
384
168
120
1015
40
43
115
122
9370
470
2949
423
1286
3242
5227
2444
296
586
196
193
5661
3248
429
1264
521
120
38
1405
1299
60
91
51
52
145
72
188
5085
148
1181
110
195
275
703
45
99
112
358
49
47
609
790
476
176
42
324
7353
2838
5436
5118
2436
207
842
4304
1018
1975
7966
6187
3617
7663
69
3178
1682
545
7391
1978
134
1743
169
3722
3351
11577
1265
5817
2877
1610
65
514
235
227
369
618
122
694
103
561
75
688
2892
709
299
975
322
2674
1175
1137
1918
4236
1875
51
586
689
32
195
1228
417
134
257
244
928
10390
8930
2573
486
3533
883
13650
987
1553
692
300
141
1239
1120
6991
2248
2258
6862
3664
4725
2186
2283
77
13736
41
180
218
310
850
142
139
821
95
9197
129
208
93
255
614
74
182
37
7025
1298
6355
7502
1981
6051
279
81
132
308
891
109
232
183
67
624
11008
194
1734
5286
3459
305
7413
1949
321
174
9303
675
644
177
170
202
216
185
1685
445
873
159
758
146
845
55
851
468
3194
55
852
472
2560
148
119
94
52
389
9311
309
5214
8830
3586
1497
193
316
13896
531
473
5492
533
1879
70
511
1934
114
179
159
738
680
1872
7411
223
699
604
131
546
102
543
1619
3955
697
8469
2332
3288
10636
217
11540
5962
5977
4412
12573
1425
177
132
58
1341
8882
840
160
486
96
156
97
155
274
588
97
3284
4863
353
1066
4888
353
171
591
1317
81
110
271
194
8038
486
5751
5391
700
8639
450
383
247
5584
1469
60
3113
91
236
589
211
2546
5774
1054
382
1041
84
99
131
221
218
1257
8843
10199
368
107
220
139
13227
248
183
59
974
211
8783
197
2174
50
65
572
103
195
629
388
1699
191
235
717
294
3590
42
240
40
8860
110
2509
8425
66
11846
369
2053
138
9134
67
432
1766
2825
8880
5990
224
254
65
223
121
904
31
113
122
363
138
40
658
2285
320
450
1788
873
2450
321
1098
4715
866
479
6644
890
100
102
122
79
150
246
259
13619
652
399
7181
83
10996
1887
138
476
5443
477
138
512
2812
9001
694
692
121
38
65
226
76
216
32
66
225
628
8958
92
214
572
341
10538
98
610
1196
288
167
1906
9322
3486
931
8942
3763
352
6732
3608
4771
2929
1961
2179
1066
4235
343
168
230
482
645
1249
211
249
2413
119
416
157
949
1765
323
79
685
402
83
5780
1308
524
9351
8797
7065
456
260
8875
734
13662
4475
980
2873
1908
7417
3598
4900
1050
105
286
114
320
120
133
184
88
206
910
8872
7961
82
219
203
179
148
121
1237
122
505
204
160
2824
8291
782
143
126
171
1902
243
474
137
173
691
127
1999
8921
6553
396
286
3523
1863
6221
120
106
1187
2321
137
359
172
139
124
125
104
70
86
2986
4210
6525
1312
783
128
1156
289
211
1731
2412
5060
697
8190
6922
1008
105
195
5036
514
7419
6053
5621
9376
3673
2309
245
12929
90
68
1250
49
243
65
2421
434
3896
4848
1657
3166
677
2767
966
677
417
283
183
5676
4353
515
2136
359
346
4742
2576
219
4391
1407
506
3827
1802
60
393
59
477
1276
563
10101
89
541
66
8100
227
4329
64
9932
8845
222
85
64
257
1736
6313
13755
3023
208
129
195
107
566
3644
9328
5268
134
110
91
97
550
74
2686
710
265
90
313
6350
1986
227
533
834
153
892
260
875
292
1112
153
1133
4406
2613
135
1073
5184
693
8172
3327
3110
670
1176
1831
2269
81
69
1971
90
1456
130
47
670
85
78
662
450
14493
56
438
5237
3340
451
169
70
49
625
297
4418
2417
1972
4379
475
2660
118
1711
74
5188
74
302
3809
9597
1053
1554
7092
4458
413
520
2506
214
1241
77
1890
629
639
241
109
8814
119
274
579
118
136
265
262
377
103
692
131
2774
89
257
8497
691
5206
1136
3767
220
828
1881
7473
4446
1881
2842
497
516
1434
1140
1205
5075
923
214
904
1415
459
510
1464
6384
64
1367
13805
823
194
640
1610
3929
556
318
831
110
318
9625
318
264
83
8943
99
4615
1050
820
4670
13327
284
13581
1198
5874
5333
9496
2699
354
53
7343
24
52
8137
3677
3516
229
111
30
69
102
107
119
7667
1904
51
228
72
241
157
64
9177
77
295
9321
67
217
146
166
212
46
248
228
1826
965
752
99
2142
55
72
8860
4527
8972
63
192
9305
1361
2786
487
490
9448
13594
1749
1036
3050
2176
308
86
148
135
13649
1335
52
8853
61
59
92
319
81
143
320
107
103
155
114
137
150
1245
1235
1774
4952
4879
1884
574
5908
569
4805
1360
9324
2660
4035
952
13291
142
1556
56
36
101
175
232
50
55
32
129
41
194
98
149
406
1077
838
2116
441
356
4730
5973
1666
158
1920
7742
4564
1264
11201
2085
164
105
129
2325
13815
1361
1628
209
117
5783
4283
7386
8835
6164
3730
9288
1149
9135
4127
1034
3232
1076
322
670
204
13821
277
114
136
171
9207
95
9645
214
353
91
1347
248
190
1320
237
301
378
4517
378
93
114
2164
126
756
5287
695
8236
6454
117
103
81
37
113
9199
9548
46
1250
14736
36
68
633
142
4059
1123
165
132
186
238
425
515
5271
716
3589
11704
1502
3042
14834
368
190
59
132
85
166
42
218
1578
177
3051
9241
5133
177
418
1989
5228
71
219
291
5383
2411
373
1302
8891
6806
1175
1023
8726
1014
5959
1854
319
1030
1862
240
230
720
1093
1068
171
304
1058
49
111
9039
88
3814
4754
189
5272
9311
336
9070
7934
612
13749
2145
808
13797
3117
2324
245
1547
536
5337
449
735
226
372
624
124
545
8628
703
5966
711
133
150
755
917
13884
184
729
7300
2577
58
9321
8147
14864
2863
1892
11915
55
391
16
74
2770
2348
29
48
8829
1186
1898
1918
7368
1454
1067
1611
805
511
978
372
119
2377
126
508
985
371
165
2401
198
521
458
10993
303
15411
1637
5668
5317
430
2222
390
797
5179
6813
4603
468
1440
1565
3355
695
1183
1748
1608
629
1389
2022
430
69
615
48
2521
66
3645
5185
545
503
7794
3000
103
312
366
50
526
1480
2906
183
103
5009
160
4908
1457
4941
1591
1966
3349
83
507
193
314
1895
162
49
9336
313
419
670
1011
1225
202
610
209
1838
475
409
157
1050
450
13671
230
143
1187
5061
280
2480
473
113
189
51
36
2610
9200
2789
8813
2433
57
343
3493
5631
1941
3650
5320
1670
3536
1938
1767
3954
1199
80
4561
1572
170
217
669
85
486
209
1727
6091
1091
191
395
64
210
201
165
101
537
108
889
9407
1336
1479
2209
4073
1799
4567
894
1317
868
1795
3842
6454
2132
5080
397
879
9198
2318
204
92
452
420
214
111
97
555
1849
3171
2570
264
89
2638
525
757
4128
6316
3132
7825
9575
133
3425
1771
9130
825
2267
3315
228
5579
2488
1697
819
1792
7372
142
7936
209
2301
490
390
1444
1876
174
500
5986
871
5824
2477
1539
721
457
8235
840
8223
456
539
2389
204
183
6436
3641
46
6379
1226
3489
2211
8314
302
3157
3067
4720
53
4389
1435
1718
2340
6772
7367
2298
1281
148
1110
8104
87
4014
9764
1948
454
186
31
182
713
798
3399
1694
2135
830
2400
3031
7887
7536
2455
6021
1316
13743
2475
686
335
127
1525
588
4924
1832
9143
7247
834
4623
207
5134
2283
6695
276
597
8710
9364
2967
472
5902
67
1629
3227
8971
1781
1524
5265
447
173
129
332
415
438
1612
63
192
278
133
4786
353
4696
953
1085
472
42
670
9395
1558
1329
271
6429
6995
14866
44
7327
631
1422
287
911
604
1100
1810
2375
279
312
191
167
191
7366
465
1433
9301
2155
142
7365
617
195
281
45
506
343
133
345
79
139
123
1191
638
212
288
9276
31
100
3947
809
1409
626
46
66
2698
288
470
313
116
71
661
4158
300
5220
13829
4021
99
1435
37
285
2467
2945
556
195
8980
195
2299
4593
531
113
1939
1751
216
2517
286
454
82
3090
101
111
1143
490
986
1177
139
690
82
5874
2098
98
527
182
351
9382
3788
4346
270
222
670
317
174
5308
3781
1159
854
670
867
5553
7259
3840
9549
303
1065
541
2635
1707
1406
3425
475
8265
7595
2634
186
1007
2378
584
382
1444
3407
772
682
236
1058
1298
1854
6842
1890
5167
1575
2521
9721
3959
1385
749
79
1937
9196
50
545
114
2236
377
130
36
312
56
204
381
50
149
155
532
2304
297
296
287
179
390
3561
9027
5426
1926
7450
1927
3911
2306
1456
4555
478
652
1468
96
76
713
131
597
701
227
210
551
1791
4586
2310
1057
600
9169
5482
1079
67
2348
229
215
3576
2923
67
959
99
147
167
138
299
1093
125
120
649
322
254
68
542
565
1164
8457
119
495
1359
112
114
550
57
3327
115
114
81
83
398
9117
3983
9741
214
88
126
357
3207
54
84
212
508
1638
133
743
3844
8135
697
5296
6912
793
11920
1707
3618
4017
7794
1594
2196
1377
2565
2111
158
396
402
187
1887
70
78
62
651
169
827
159
2526
130
104
413
244
7018
3717
6441
240
3887
1601
9544
2336
11649
8700
3110
2229
57
4848
387
6595
204
32
44
834
23
116
7270
9004
718
5577
344
314
56
197
113
1452
1012
11020
2689
9309
8532
8898
324
2567
339
919
1255
2007
82
79
108
4947
1079
743
347
123
130
120
185
609
121
282
189
2811
422
1364
965
5162
2354
2309
1456
1666
118
3113
663
205
5801
418
6026
3235
544
236
400
230
359
626
124
545
90
9593
8341
3153
755
2486
234
66
188
1329
307
6476
342
341
342
1690
1148
213
635
207
75
39
385
158
113
1341
118
223
536
558
520
88
155
110
78
123
82
43
1188
113
124
1187
181
949
117
47
2518
12646
71
3050
5947
8851
2023
2609
1855
324
674
186
3962
7473
1966
6194
6726
2843
3576
142
63
1874
106
265
205
8971
65
447
152
153
750
198
223
1310
5048
4751
350
5184
40
6558
348
4690
1291
223
7440
129
368
88
168
310
87
46
8892
88
1421
2070
461
220
2258
361
47
237
2667
11191
6198
8960
266
115
215
176
1859
122
137
789
131
711
4688
8943
2430
8885
4000
487
39
98
108
96
164
561
458
2554
621
97
712
557
458
1925
532
5231
4125
180
56
312
57
220
99
242
1285
2155
2865
9299
945
9575
1493
466
224
260
13420
125
3642
9140
5478
47
62
74
65
132
87
4727
1270
8385
4689
342
6460
782
1409
595
8537
6627
5123
56
89
87
112
85
112
1799
596
342
3265
7383
2181
1755
48
280
324
684
179
223
5529
221
2034
995
80
2890
13955
2843
412
382
919
6025
5523
11198
6393
243
1383
124
9150
363
2993
127
1551
489
163
419
488
711
3291
2993
127
1006
776
576
149
93
86
211
667
5142
4127
6439
4705
343
6621
858
4688
5347
1483
290
1978
13960
4574
1069
11973
165
861
323
686
1570
76
198
594
101
94
91
224
148
53
861
323
686
1402
7973
664
1557
464
7354
9463
7330
5293
5290
7334
4003
4079
1340
5689
589
884
652
3243
147
2045
73
108
133
69
30
110
2294
228
223
741
77
617
131
86
41
3404
465
71
5151
78
9265
159
724
3524
9831
3760
6142
1819
153
442
95
106
3972
130
338
88
48
108
692
604
59
73
579
646
6903
9442
1917
13011
81
334
887
9465
440
478
635
8158
1121
2576
5753
1772
6119
14074
6641
1405
1860
3038
7234
1033
1156
111
95
708
139
622
370
230
682
812
34
517
617
9005
7338
97
519
117
646
31
153
14938
190
225
65
282
235
615
58
183
417
2488
63
1620
4706
79
2646
477
251
611
139
7088
640
1885
307
542
52
371
168
2420
200
199
4306
96
518
82
124
614
659
231
686
517
50
4543
2719
2505
1182
452
2047
373
469
59
444
275
500
81
213
1480
84
245
90
948
355
303
252
581
2996
6045
978
1252
7033
7779
49
396
396
146
1867
64
85
34
236
273
344
564
60
182
1874
8924
1453
2421
655
4909
317
524
506
186
155
2066
1623
113
1627
7001
1215
3409
6066
2102
272
190
173
114
476
2585
6688
225
188
135
830
143
9077
9385
36
122
145
8893
145
56
146
6868
62
9069
39
39
977
77
3315
776
243
1356
53
225
1331
762
46
872
2612
4069
552
401
8260
256
399
1454
4009
9301
3011
356
750
5292
761
369
6117
127
4717
4860
990
87
169
225
703
1162
870
782
533
871
561
60
74
162
86
39
957
429
1282
309
1316
103
97
169
13672
149
65
7354
12580
3586
1628
7788
1607
7719
2787
1051
232
3473
2142
9553
1855
79
361
4589
9194
13641
103
581
61
5574
503
61
1883
319
616
125
261
69
98
86
54
41
117
113
94
419
99
1862
310
142
457
9123
3141
8807
5092
147
7450
8842
1000
574
540
9498
268
1881
2972
73
3067
290
44
133
64
1255
411
234
582
777
153
313
44
4301
590
221
908
2293
624
2636
13324
2724
2514
44
583
286
168
408
421
2244
1104
2361
175
6116
175
575
2396
184
254
106
7326
334
3280
8832
2833
1606
9371
5035
952
67
92
74
454
1151
100
111
660
155
87
8939
202
125
211
2179
1429
502
440
3593
233
76
994
1122
906
6447
410
429
250
301
1631
50
7480
671
1057
1126
1135
96
16
228
14
177
628
236
3721
678
67
9325
9421
1062
612
2779
474
425
644
4682
1863
446
93
2133
1211
350
3568
393
93
1038
8936
628
70
149
28
78
102
208
9027
7284
2028
4303
7629
3053
8525
309
792
88
1285
410
442
412
55
138
11657
1327
211
234
44
131
163
436
134
131
237
1658
203
3499
3937
3927
193
950
312
548
869
1669
113
437
3412
2313
114
431
440
93
312
1264
1185
110
53
125
408
106
142
33
118
406
280
195
421
3630
9736
9053
8857
147
119
85
791
2830
95
597
58
124
638
366
226
443
173
76
764
7347
6046
2322
38
6451
359
356
4761
2995
9934
450
509
451
5504
509
453
5492
509
2481
11625
3744
1871
1207
3440
2847
623
5842
1107
80
13729
11938
1168
692
9749
585
107
73
616
2310
95
519
65
9107
1665
2464
525
465
5688
466
27
1913
5855
7510
1072
14506
1875
107
2941
78
437
198
271
450
5451
476
1847
509
284
1470
767
8241
774
505
98
1051
95
13426
691
8947
3315
9727
136
136
419
693
13172
477
3893
902
904
80
216
156
2013
711
9106
8469
7098
1918
10675
6113
131
384
150
1639
5578
10578
1958
1469
1551
63
158
357
624
230
72
65
87
127
455
1211
1135
3685
7384
1682
5544
12300
89
192
1393
8984
824
789
380
358
153
2164
56
11942
13910
14005
66
118
968
133
5651
1314
87
135
128
42
12727
9576
9164
119
3061
8872
6091
182
1406
6495
1872
1731
1176
2955
3303
9006
44
648
1289
747
70
86
163
237
96
47
20
133
1254
664
2002
8933
2134
800
736
196
750
4255
7236
440
636
542
129
86
101
155
298
713
165
1395
1136
237
110
30
69
102
108
1887
140
2233
5343
703
8169
1737
809
58
2171
664
274
521
8923
111
91
566
1480
1361
1724
152
611
2921
8534
4235
3223
455
696
225
343
637
140
522
91
2417
1222
1028
125
160
74
55
118
86
4058
1298
8104
279
74
171
407
168
458
861
8070
407
8257
694
5482
428
85
45
7413
3681
5368
2132
2035
9438
110
59
71
50
50
112
1119
215
630
152
727
242
7165
13748
70
7435
80
60
1658
505
5502
247
372
1982
340
593
9319
7246
154
6285
246
1206
2098
14916
9220
2204
4537
5075
699
8435
4579
158
3941
80
302
1349
1648
3563
107
227
8744
4691
47
1349
2716
5086
633
748
12342
8816
59
1399
3024
2442
641
316
1148
2843
4624
2889
63
2740
1289
4842
63
68
63
68
101
1273
1283
480
6135
459
37
2711
6229
2560
2799
313
1828
3136
10711
9200
662
4900
513
3880
1159
8822
1816
8915
1396
9301
1980
56
64
333
63
5796
3047
1787
1273
87
115
98
90
58
213
4044
312
519
1980
1477
627
5059
698
4028
7222
3229
624
548
4365
423
9442
3368
478
82
3513
5985
15385
1935
3033
760
131
290
44
133
64
1088
92
195
657
4515
4969
4153
338
3309
668
3442
13655
1176
519
52
132
112
111
179
4655
173
55
75
219
2297
3841
4348
5339
2338
537
1883
764
715
477
6610
10362
56
1181
2782
6331
9892
97
58
681
628
505
725
3780
9482
5610
148
1325
159
123
464
171
5001
7315
7887
141
138
1113
184
97
46
74
62
11879
55
7263
4825
94
62
46
659
92
1877
120
829
2284
230
111
30
69
127
107
120
1671
229
5898
9470
3034
2227
4231
2050
374
2535
1594
149
3201
1501
837
930
363
200
404
8858
226
339
634
159
88
253
582
122
601
489
3045
286
521
2901
246
507
1506
4135
793
4618
14954
140
346
6479
1086
8268
700
5155
126
571
656
2474
326
45
7418
192
4053
4410
2297
4134
822
629
784
7535
2022
2685
2823
422
112
2490
722
185
2398
1329
475
4743
4177
57
692
523
95
516
97
592
2167
90
6046
2181
1273
531
442
193
2196
9090
5109
2635
3709
1593
624
9378
6160
187
14970
1770
5332
9252
949
871
3034
2796
453
112
1647
67
1799
2310
146
87
3939
13212
2260
368
517
7448
12017
833
681
5492
532
143
217
13583
154
8846
3324
390
50
8942
702
159
158
346
72
350
104
5212
1171
4342
1355
1511
380
8516
4371
3541
1467
4772
5346
9174
8790
3729
975
4059
308
208
5423
161
698
8997
190
389
131
65
485
54
364
1031
9284
190
131
2702
267
406
777
134
78
3403
14257
4422
8954
359
182
65
2246
217
67
5333
569
200
65
3430
2942
51
211
11
347
1692
2220
1505
122
563
28
1047
166
2343
8950
3400
4538
1403
171
993
109
966
1729
5894
1013
286
65
162
368
137
255
104
545
54
38
82
479
14894
776
183
7334
188
1166
162
204
591
445
236
85
104
383
394
195
365
259
4861
5405
3937
9748
317
9425
185
843
425
145
126
283
91
2670
378
517
8944
515
8544
7896
701
4536
798
598
371
515
553
169
509
160
7457
520
216
6694
6571
1386
282
547
8751
95
660
393
1146
175
2177
130
3068
147
353
765
164
2183
3388
161
1900
5677
503
27
469
128
3865
4881
37
4915
8921
4426
553
6860
6717
79
2134
2089
167
35
206
1908
536
1172
47
136
1440
73
141
401
1268
505
450
98
1138
32
1305
1865
284
1093
1794
7756
640
190
1366
11383
1175
4812
158
212
141
846
84
6728
982
666
777
359
258
108
206
905
111
77
64
4594
1938
371
5571
455
425
274
14079
4522
4804
8741
4171
551
98
149
88
383
66
143
1248
353
958
225
253
75
610
420
5808
3378
1935
5534
628
454
5538
355
223
3012
8753
8080
9361
3347
609
67
14076
443
14828
3856
1397
82
1259
5091
698
8192
154
903
55
570
82
691
78
1447
7682
6909
5169
1170
321
78
149
107
101
96
93
196
425
120
867
271
216
114
3459
2019
211
114
1639
108
341
117
407
64
420
134
47
85
414
383
76
170
39
43
1698
44
440
145
533
9435
142
146
85
3656
9416
6815
1949
7491
908
254
6032
35
7176
3561
153
2914
192
86
1923
78
645
1674
299
644
540
1086
228
1464
135
978
217
2415
76
6661
697
239
436
220
344
631
124
101
1641
90
535
87
341
247
69
206
2173
216
390
521
104
365
2169
270
137
150
188
133
196
2154
2498
197
2231
5290
1184
1539
34
76
7467
8937
2263
7254
5741
7303
1100
2652
2233
58
332
75
136
202
84
390
35
156
263
145
222
110
68
86
76
732
5717
1764
8698
152
975
3359
1612
12779
5370
2523
2517
214
982
152
423
308
489
724
1064
2532
942
475
424
4229
1449
3189
4200
2106
556
1116
6594
248
5764
64
708
730
54
58
392
5052
7267
3179
691
1058
4592
320
445
1254
606
86
1571
2944
9483
4188
185
59
84
502
514
887
8777
688
381
657
518
520
419
530
56
214
185
634
9043
210
84
1189
1615
789
66
108
523
3687
885
8986
153
1563
9973
319
107
128
82
391
143
9615
3879
1429
1450
476
8257
373
659
11649
1856
69
122
658
195
14
295
2397
124
60
441
79
310
377
309
155
9285
88
183
63
99
227
203
149
197
570
203
52
195
600
349
1919
8836
7615
361
52
64
70
96
11689
58
142
128
62
9962
2268
1267
1591
356
300
104
140
477
568
46
1788
51
93
62
5480
50
93
62
134
563
97
56
54
198
7343
96
94
160
1476
678
577
5850
7437
1021
478
7356
13123
1395
473
1260
908
2987
20
112
552
1187
3175
5880
5474
3254
3204
556
914
112
2384
12726
2372
7627
915
1448
5940
5390
3034
572
801
1449
522
1120
152
111
345
29
2697
581
274
1917
2114
3070
1439
510
1552
2756
2932
562
264
9420
1745
8574
650
366
75
84
56
177
5055
85
157
56
177
1732
617
2039
23
331
9746
9476
2195
659
1375
702
2852
2501
8471
1780
2115
151
11471
11954
6017
2713
4230
6663
1449
389
8265
534
654
741
2013
3485
468
396
3014
3032
424
340
340
361
4699
88
767
79
419
131
373
163
8698
163
1584
146
431
8099
826
350
2301
790
7383
2122
51
236
1108
9309
330
108
406
78
5252
3265
7335
3964
6497
104
4392
4042
841
3091
3950
4709
830
5149
1730
301
144
233
1442
2902
6800
1055
1588
9453
4021
8910
2913
3705
4602
146
5327
901
4079
1275
203
205
1994
351
89
282
95
9345
378
642
185
6420
110
56
390
1110
8918
5855
669
5389
119
1976
4919
6237
89
2260
7175
9431
4231
1622
587
13661
918
8357
911
1450
411
3665
1078
4218
45
1107
919
292
134
129
657
491
181
216
250
198
356
2433
1693
5336
693
8296
431
3589
2882
66
134
9321
9610
2905
2393
13993
218
9580
279
177
416
1660
388
5529
446
428
98
13470
367
353
111
64
87
104
7679
190
1222
71
887
378
855
425
269
280
114
235
3294
2828
2137
4901
11513
4006
5317
139
4738
14153
3696
175
1708
581
3895
4616
1017
3605
1377
557
434
2630
562
758
108
1019
261
89
13514
9353
5429
6054
2365
6330
171
189
434
404
1832
6193
2189
3341
177
91
137
137
155
4832
2037
229
1343
130
106
199
92
394
211
135
3025
25798
971
3265
7433
143
5865
4897
135
3489
66
437
154
141
83
168
1634
962
133
31
916
133
124
191
2452
788
634
116
2149
2569
112
1956
5240
1779
5219
1224
83
175
652
2263
9285
1539
14581
3431
10408
2932
440
288
350
4079
1322
2949
7406
1640
1089
6150
877
2112
7448
76
761
1431
2956
1454
438
108
131
2761
437
293
499
536
7966
175
44
108
256
160
89
156
1574
87
166
2406
1040
1750
7427
474
347
183
154
446
1367
92
255
73
39
22
169
98
9386
818
1398
1474
4570
7405
5118
1445
272
1106
274
157
546
276
1657
1443
1421
832
166
104
201
103
520
119
1186
896
3826
433
6476
42
88
1770
57
258
177
610
9525
1465
131
190
127
88
253
276
9735
4055
1218
563
95
160
4501
7472
1917
4513
440
146
278
429
550
13761
216
113
1822
89
5199
81
366
276
9562
183
66
214
52
791
1584
1026
539
189
46
244
4658
43
940
189
242
1433
64
924
6449
8829
7373
3892
2940
116
1384
1079
385
109
149
424
72
4654
3911
82
123
77
102
329
651
163
151
11419
150
1537
1205
91
551
58
124
604
705
223
351
236
547
58
2735
2041
3949
5752
520
268
574
380
709
3616
8165
700
5327
3332
7385
309
340
282
201
13699
516
181
1366
600
1597
1496
480
38
8266
527
236
117
3267
1415
220
412
532
37
37
157
298
223
378
158
4170
131
731
5738
442
157
3702
41
8690
327
5459
1094
47
437
3612
847
941
3085
97
8217
5586
715
107
4199
132
713
372
104
420
2033
454
3734
1881
113
437
3139
105
430
4079
870
147
13916
129
1303
5188
402
342
1010
43
64
1830
2762
529
147
13964
129
1304
5185
402
343
2640
134
30
786
345
1907
2253
773
7094
340
48
2370
214
462
196
1378
6495
355
342
2698
8899
1983
3314
13573
4101
108
196
570
4040
566
8170
979
601
4370
941
533
386
555
1902
1077
4990
1593
2739
246
3063
2964
9849
1958
332
1131
1346
289
1917
895
1598
3228
113
651
13625
8486
63
152
690
113
1711
628
125
169
218
157
2976
2408
43
2650
9086
346
210
624
143
100
253
180
387
160
107
423
791
948
4885
935
584
536
3728
993
2069
75
129
1927
88
3682
753
3588
7199
2304
444
445
3000
7245
4989
5381
1074
2547
1108
6833
1137
3104
2016
96
260
1712
3622
96
326
429
339
84
1545
4018
3117
4965
1697
181
97
82
1028
7436
3984
1205
408
219
225
41
8989
799
449
1867
317
389
168
59
49
192
72
142
22
9412
4687
1880
6230
1959
3790
7404
1170
2686
631
32
251
87
7537
1952
401
836
56
753
163
207
137
91
102
131
209
5429
700
8156
132
194
102
9238
55
1264
1555
426
73
56
68
570
260
66
3490
556
265
60
7463
114
1427
436
2697
1034
1975
530
526
217
102
216
7436
162
74
605
3850
400
9349
9246
87
94
9384
1869
86
600
4222
13892
1768
83
452
2254
342
163
817
94
105
154
220
233
148
6204
1642
9281
1258
355
267
2690
148
178
11662
130
150
1192
2578
2482
864
3643
891
1942
2677
8216
8882
2716
1455
210
68
124
84
47
161
115
152
184
152
1363
303
197
2520
106
1015
105
72
1467
147
175
146
32
878
2091
2911
9071
1662
2599
733
533
7402
6989
652
1110
537
10276
289
7634
5594
303
14879
832
403
427
74
298
656
9368
212
1406
250
1724
309
116
1156
120
90
119
322
113
1834
237
3653
479
2302
4038
337
534
445
167
1556
5625
3398
1678
79
3774
1192
7417
7705
3618
138
6670
906
273
1905
847
2444
2235
8954
2286
138
394
253
2163
1360
86
371
185
171
906
4040
506
389
4354
47
3880
389
1447
2174
2160
682
161
6491
333
1833
430
53
2260
82
8432
4014
2543
1590
9347
7124
4824
415
235
3963
6822
4773
255
894
211
1253
444
330
757
447
99
248
3204
657
1226
2023
3259
533
27
7446
91
932
297
234
463
204
2818
783
315
340
5748
2925
6071
1275
1522
173
380
1060
304
171
345
1941
2866
9139
164
5895
867
56
817
2628
427
809
567
5322
217
4898
2454
191
57
5709
4058
511
161
334
1866
423
2492
583
45
406
5723
45
1809
1163
349
1212
2476
446
433
1270
381
177
251
43
353
9026
76
202
80
147
69
408
74
1052
326
1144
327
1986
3169
54
118
123
125
102
74
228
949
55
383
5584
293
123
306
102
3455
121
305
102
446
533
8897
1511
31
1534
268
131
119
475
832
8917
6524
9338
2853
1194
79
2753
92
1471
2327
13075
1562
8863
2618
508
7265
5011
4054
6825
4651
6521
946
180
642
142
423
72
5131
105
649
141
447
1661
1389
2241
2922
112
465
547
3586
8186
698
5458
2042
323
1246
5236
2885
1228
2665
4225
52
8951
136
2262
4757
213
199
128
302
2780
3402
99
7354
950
3440
9377
5935
12228
1269
1748
2464
3325
2223
216
921
1285
850
6319
83
5237
6971
1142
7481
1924
2546
86
156
167
217
4335
1274
4503
540
419
359
94
430
88
413
108
246
871
8251
689
5465
12247
723
116
76
254
243
1246
1536
145
473
122
706
165
496
698
159
120
1041
521
2086
6400
1749
8936
778
7734
4023
104
1903
1068
6063
2719
1345
2171
117
91
16
155
80
154
40
2491
8728
3277
6154
11722
543
831
98
6534
39
105
41
107
127
69
30
111
1911
229
1028
1220
1261
46
159
155
105
89
444
1656
198
394
2378
200
129
5211
698
8202
612
68
1795
3431
736
729
227
725
638
146
746
70
3647
1893
84
358
52
4421
8817
3419
163
9385
1423
996
7983
178
1372
314
4297
5281
702
7157
868
213
296
29
490
1161
2137
470
118
1470
7142
411
1409
454
454
3685
90
478
1000
2392
1362
452
539
3810
5057
259
6641
41
68
114
88
1359
1267
1368
9438
109
92
413
1649
292
708
2864
386
8700
102
59
825
1044
95
449
363
227
10032
1698
3791
679
552
275
2760
1245
650
7786
8199
3472
1331
4999
2800
686
6766
6957
3267
440
64
259
1426
62
10389
2461
2592
188
2632
343
1343
6573
9410
551
4918
192
481
6026
537
329
2595
259
497
118
451
933
1053
347
1679
1202
2893
1210
69
446
2033
2618
705
337
217
366
598
222
151
117
109
250
93
98
70
7194
111
1239
9017
65
2101
211
6624
342
4725
5188
495
481
5520
1855
8451
3931
9623
2727
566
3603
350
3700
1875
538
4521
3377
6747
4996
5188
3684
691
1964
523
1624
814
680
621
711
11546
65
5028
9108
5572
3331
35
187
1268
369
259
176
6884
41
408
241
659
71
86
1850
9669
4290
4141
98
10169
1276
3655
1167
507
1615
71
4401
7229
503
1142
113
101
3109
118
293
90
92
135
279
183
85
129
91
100
346
72
157
72
2623
9347
4027
342
4851
610
96
521
127
607
339
227
404
193
549
840
3964
3833
909
1492
7388
7945
4187
3283
476
2093
1033
9079
82
7704
7886
13596
727
1399
203
9101
926
278
345
93
356
110
64
2525
197
304
1462
162
885
83
28
244
156
660
1457
121
392
114
1281
7073
7760
6613
871
105
78
62
61
457
55
105
84
49
130
134
3595
6055
2309
3939
3386
2820
5282
12
129
30
132
4706
3541
8880
1594
180
227
279
150
9545
238
163
160
4045
1946
1676
8792
1643
2287
836
1567
1183
2279
7411
1039
5010
4060
715
206
86
88
921
12184
573
4336
2344
2993
2065
1986
9142
537
163
155
1285
32
209
204
146
70
690
372
832
135
1078
160
500
400
4469
9372
4944
225
364
1044
217
2382
3847
209
250
5331
100
198
249
1262
66
65
62
206
363
95
793
5744
169
117
2111
1276
195
4717
301
9228
999
1129
9417
412
337
76
360
3652
1629
87
199
13951
173
406
123
9172
131
219
174
131
119
88
218
164
1043
14309
949
4358
7438
4947
5285
4219
1581
181
29
540
6705
711
3208
645
7238
9020
141
61
1389
1582
1002
38
263
418
50
142
456
660
2519
14614
365
227
181
57
71
1811
988
6188
44
266
84
415
117
1303
1109
272
2736
1588
1026
70
3492
9530
763
131
817
208
119
84
266
43
104
682
272
6520
4337
2511
1712
2567
5320
3139
725
1766
7022
2110
13553
6902
1603
1768
718
1016
7182
7043
7054
1484
4807
4614
46
6549
206
105
102
876
62
81
56
569
4447
192
11712
8675
4853
62
3323
1640
4127
1071
1346
12720
1699
1509
8936
307
709
12677
13753
293
3479
964
3873
1193
8790
428
1639
736
738
4315
95
547
520
645
93
11506
84
36
48
1504
105
124
340
2303
93
3169
37
7427
6999
8731
118
135
5326
4067
1741
2806
6613
13542
11643
1705
760
5239
701
8211
7593
4396
475
1640
99
3532
355
3407
398
3969
244
1229
5060
10184
3867
12905
2236
281
163
1404
8876
12686
49
1576
101
114
1146
488
275
651
324
1081
272
770
214
120
9275
448
34
929
5133
95
3848
4547
338
6454
341
690
13622
783
1915
443
88
221
1490
88
1055
5969
463
84
325
258
9460
2467
831
401
429
78
261
203
558
160
1588
53
127
698
56
79
92
90
199
148
50
827
400
428
78
254
204
560
1578
826
69
902
32
282
46
153
859
84
528
917
3805
955
69
1222
151
845
89
310
884
6745
14842
3872
6790
1037
69
9399
7738
4604
535
9414
859
2487
1634
126
74
421
1367
2156
125
107
426
308
2528
626
3436
446
9597
482
2754
694
321
8955
216
1858
294
639
212
361
320
202
715
99
160
1417
6649
4762
4002
115
4324
4666
4428
1061
3974
3385
383
204
114
1804
142
9411
371
1728
6745
279
147
87
145
59
3099
101
112
1143
269
299
2969
189
74
811
1135
412
9212
59
2667
2631
9197
6732
5398
1502
489
706
4918
522
1246
297
2957
8054
4532
1198
4907
1306
4184
665
1209
1442
455
508
517
2059
102
82
4509
2425
12286
927
4068
2934
5448
700
8159
6669
5098
3455
477
487
83
500
3805
4507
2156
573
295
79
155
1890
177
1925
3408
178
579
997
926
269
6695
218
228
2306
51
57
269
933
6335
200
149
3034
8859
1774
9625
259
2622
485
1498
13814
1245
58
529
66
84
120
1158
53
6236
13561
8455
134
84
106
7321
125
94
3378
4378
1571
3494
9592
3967
993
698
7906
1291
31
115
260
387
5193
96
524
3335
1278
190
474
165
13859
359
570
2740
803
289
1163
503
1168
110
99
2644
293
189
282
57
94
194
7211
1657
5816
279
3091
619
105
107
302
375
407
6088
6322
4222
8933
352
7089
1170
3322
338
1234
431
297
480
54
48
450
139
793
363
103
57
191
223
297
450
125
515
217
191
606
531
87
188
969
1043
3227
325
4902
70
272
640
209
290
243
97
1192
425
1292
164
14031
91
123
294
514
8814
8848
110
1468
140
464
8507
172
1187
471
1291
149
155
1222
1356
184
11212
2251
165
133
253
143
157
110
109
95
110
29
6080
9300
3280
67
92
102
205
163
481
6728
189
91
1984
198
401
2267
350
343
668
2118
7382
532
573
5060
511
700
7505
6371
7523
556
410
2369
7664
9533
1106
133
384
803
7375
127
351
340
1461
12003
6693
1511
2178
896
1421
3716
2584
1525
3616
61
97
997
306
192
680
1400
151
14895
5580
13101
4891
9377
3532
7988
6245
150
465
1695
48
4393
10546
272
2255
52
34
109
4779
9125
35
211
346
680
98
94
212
215
608
168
162
180
319
530
112
216
638
1005
1241
112
118
335
576
112
523
6674
11469
247
174
237
700
97
464
219
1100
78
2269
466
28
1100
78
859
211
279
156
525
966
86
116
9086
426
5170
697
8367
405
1227
6035
140
7733
1053
146
2392
1627
146
3180
3125
1064
2902
6630
348
4689
2473
4123
369
2707
4913
1789
448
50
82
115
1311
350
1304
1028
8467
7413
1427
240
142
440
3186
241
152
354
194
2054
178
9361
276
8829
310
71
145
474
1248
5129
112
371
972
217
43
1781
487
374
1892
1216
760
9421
861
112
186
159
2787
59
1280
1454
399
3579
5241
701
8336
1061
3725
532
554
6047
1125
336
1367
56
306
248
14774
213
116
3104
10651
451
83
464
1111
2455
4331
2863
488
2300
467
499
2471
2282
2105
1844
3069
880
8505
253
263
194
386
1111
516
6783
9506
2409
107
467
540
320
376
1232
1425
1675
3636
1279
5001
697
8511
6475
341
4645
129
3511
6045
675
867
2903
405
856
7793
555
84
1765
35
72
71
100
1084
1175
1429
315
7025
5311
307
1113
9123
193
87
478
3273
932
9541
4205
6103
861
1443
326
33
333
3274
7431
3064
16
153
38
38
677
1303
171
1514
286
483
1185
467
6799
1820
5345
71
555
91
98
2625
79
118
3051
175
93
302
321
118
2156
3213
413
84
443
49
1192
939
101
3742
5032
322
794
891
210
1576
3234
547
72
1934
2499
1706
1877
318
1120
55
14367
1031
108
369
131
85
85
2357
1875
1084
4520
546
61
1478
302
4593
173
2263
435
1877
261
1928
474
550
379
109
2775
471
9057
11088
2712
599
6394
302
44
281
434
125
636
799
875
116
131
524
730
1674
157
118
5198
717
5946
8222
627
2609
1232
2477
115
104
113
119
32
202
80
613
6497
4785
527
30
231
257
208
117
168
144
279
92
120
477
3705
8045
9466
536
360
327
4046
295
129
120
141
464
237
9494
151
4819
1977
262
152
1855
381
378
399
674
8929
2235
14520
209
575
1171
1250
2416
2467
429
6641
3618
2555
1984
218
192
3185
1971
1336
461
1462
2139
639
272
332
701
224
164
148
1336
53
127
595
108
94
446
155
53
638
271
332
700
1683
1618
79
560
90
179
5736
560
3167
90
179
1980
1809
80
949
5220
6904
1821
731
407
177
718
132
4078
61
1143
297
140
202
156
93
3286
6479
356
4737
2684
1317
3429
1150
8898
496
1848
368
5614
753
436
5922
435
430
46
1067
249
1552
2158
5359
1337
3243
750
7385
9290
1945
1330
98
1682
196
736
782
119
968
46
68
1390
1097
148
187
192
391
3385
382
1648
544
2002
625
325
208
313
137
192
107
1230
9485
6009
1431
296
97
4961
809
3724
8925
5575
2344
1476
792
156
231
56
82
708
5599
390
168
476
164
2129
6626
213
9224
405
1470
4491
1918
4172
248
1477
260
216
297
434
14
159
117
33
144
11
140
31
42
263
612
901
4204
7172
63
680
491
2664
2867
1271
109
829
73
1388
2291
195
521
380
2529
1005
212
1671
1276
697
1304
492
938
4128
91
11705
9352
3211
1815
165
520
1685
851
129
937
3786
134
550
5700
145
407
181
923
170
221
8689
823
750
353
467
175
72
2808
425
126
280
218
3308
7368
5838
59
125
1411
829
1084
1154
1225
9503
3664
81
71
272
1641
1152
641
1536
1230
478
1553
138
1738
110
736
401
6872
202
118
2278
2213
517
82
166
5265
4056
5129
1136
754
364
554
5759
9420
3130
870
1747
2941
3658
5803
878
616
7346
11861
1454
584
7729
545
56
4079
1186
4967
4676
145
1208
9326
803
7362
2926
1762
186
455
104
344
47
228
4341
141
826
107
543
97
165
118
323
8931
32
202
40
2312
491
1115
289
273
135
183
57
62
1670
703
5211
4651
357
357
372
358
6461
4480
4310
4289
2591
128
127
232
1676
485
6812
2401
296
198
2518
574
421
1415
82
240
298
293
550
194
404
225
740
608
146
551
92
1796
2164
58
1553
898
11608
1088
6358
4840
244
72
8900
276
109
7300
441
866
109
5259
112
188
619
1254
1237
207
993
13787
1175
1567
2421
207
307
5245
216
785
7849
305
1198
295
95
109
58
97
9372
140
3142
271
297
955
2313
59
2673
222
6832
202
308
89
956
2148
142
38
3146
271
298
958
1355
5134
949
2299
2374
3483
2423
3114
971
59
2677
432
310
89
639
1277
323
2147
63
226
35
129
16
570
192
219
299
501
1844
801
194
2717
511
384
228
68
85
11740
162
1206
59
48
50
1340
8891
3997
209
7325
196
287
954
1503
8093
699
5436
12110
681
114
626
1811
100
2934
5802
648
120
3459
3426
489
708
102
3347
219
533
461
93
251
87
127
337
297
204
783
156
4187
4421
6656
3212
73
136
2226
2377
5831
887
55
1066
319
2739
8864
1733
479
356
2042
1415
440
5537
458
5174
699
8240
4176
1315
150
9299
191
2454
346
695
151
1404
2747
6219
1792
2671
3329
41
3805
107
3083
4709
521
295
282
160
134
651
258
159
1417
2814
712
2788
6253
103
209
288
43
36
221
14521
186
266
75
456
8683
8479
5991
436
680
174
4504
168
424
124
442
222
1148
9151
2583
157
9363
4843
120
1311
9360
2748
1049
10849
106
63
57
318
109
569
7164
3861
2621
810
1232
2200
71
236
816
92
118
72
194
1276
2692
354
9441
373
44
836
207
936
89
1177
72
1614
8939
684
56
433
1829
6457
148
5136
131
226
102
35
2097
352
251
10304
11459
4021
589
456
141
3849
123
265
2105
2691
6261
246
73
597
477
2646
6148
3520
4473
1068
2183
3551
2136
290
1291
1079
492
377
1167
421
64
735
102
168
107
160
309
5827
2443
8793
629
7522
779
756
208
326
1502
286
38
43
634
149
280
529
618
209
1604
6976
61
1664
338
415
4159
2595
1752
313
276
178
584
7368
4281
171
1970
4017
6480
349
343
1849
2387
1354
2170
1206
63
8925
423
360
340
240
81
55
229
122
110
1615
1851
3935
3150
1792
5275
5243
130
2009
4536
7432
9543
2447
7574
3908
1031
8024
386
2358
1194
15350
8088
676
1196
92
291
1430
1964
7473
6979
38
136
5456
108
302
212
235
2419
287
7437
507
1173
112
101
1883
9711
13851
3746
1165
152
282
262
773
3390
2690
1128
2636
1012
2441
5720
1778
1968
1582
138
8626
138
109
5116
1513
818
7300
6986
91
107
7670
9397
440
4596
1594
1775
9050
1007
843
2654
1884
548
5293
2786
3635
198
385
642
87
4020
301
169
66
138
1127
11717
150
12
147
12668
13
550
3115
6484
702
548
903
222
1244
194
355
87
682
8925
2120
67
5420
1368
9228
8911
3935
1268
9481
1666
118
79
490
2254
118
1302
1294
239
9168
1246
12126
689
703
93
274
125
51
118
459
40
63
60
9016
8838
954
5333
1147
929
1046
214
273
5455
698
8446
1673
3106
6499
7377
143
217
136
200
141
74
186
273
169
571
1536
679
9066
3687
2883
4803
3899
57
617
572
236
47
44
303
3167
57
550
198
9526
403
203
715
612
117
57
519
96
1221
99
2026
2559
1640
108
179
214
46
989
361
5689
212
5041
977
467
555
569
709
4815
955
1798
6662
1889
502
754
551
352
1453
436
1746
2317
83
497
1119
2420
1902
8878
5894
2602
6420
2214
2616
819
2140
3800
253
3274
236
24
109
155
370
523
355
367
1253
324
82
154
197
202
65
210
1846
3451
1904
105
343
3287
104
341
2048
3722
2441
4943
964
163
422
488
701
3430
4427
3744
1019
11235
3136
89
294
1809
269
3957
494
2580
352
77
1179
489
656
259
186
7290
735
9206
557
303
263
7604
634
398
116
292
199
698
101
171
1569
55
162
599
61
90
83
89
181
110
49
50
630
390
114
352
764
128
212
865
241
7294
65
200
704
115
174
1402
1539
140
12
57
199
2422
8900
3860
7216
7363
9229
545
1560
135
1016
756
234
565
2257
574
1657
2438
5297
14923
1036
2045
2936
937
7215
2254
4750
601
590
3847
65
7147
9368
306
870
1565
3658
841
11732
1485
732
249
251
3882
6284
1485
731
250
7980
7484
1990
5846
1939
103
169
120
705
2197
6581
1914
131
37
531
3644
131
42
527
2836
9588
7777
1649
11469
353
216
184
1217
2704
215
153
538
1512
92
724
7095
452
222
157
150
2158
2729
5557
9735
3178
7867
196
13760
214
1524
1959
1304
2749
10640
9105
1060
63
7832
1889
3882
1947
240
3690
344
1233
2400
240
605
657
49
270
365
1977
2013
394
560
463
205
332
712
439
221
2490
8098
6342
92
200
228
220
133
107
965
1507
174
1673
6413
567
372
1183
477
795
283
882
1018
506
168
1463
4713
2555
5007
11382
9342
2343
562
4861
3391
3497
984
122
130
78
2165
1435
8995
3711
1402
9458
4082
105
172
981
313
122
240
1434
136
3622
148
175
261
556
975
279
279
7336
149
672
149
272
55
13894
110
1984
1106
2699
8911
6733
375
489
82
2472
8585
4447
29
56
139
85
136
446
392
420
67
1907
111
142
382
4158
83
2856
278
104
179
1044
608
89
1019
3341
343
2328
9073
2607
83
847
176
3636
123
1335
277
186
132
145
178
194
1230
110
1432
1347
3051
4393
120
8867
393
192
128
385
224
714
599
189
8800
547
6273
3596
1164
464
300
14
657
820
1296
139
1828
9463
2927
62
55
143
95
4147
131
842
150
893
1468
479
53
6468
342
342
342
4621
11633
8624
1816
708
478
166
4634
4001
343
2700
9474
263
219
1355
13847
205
235
2200
1887
1813
4255
163
742
5559
351
146
119
1114
9373
125
1309
96
3866
302
297
3691
2764
585
721
489
414
156
460
847
3716
394
8348
5486
263
98
57
518
58
179
2813
5210
123
623
378
227
677
516
57
38
1717
1624
8935
3435
2703
1470
446
680
115
1965
2509
97
257
932
564
147
1263
5439
62
273
46
1430
90
83
219
1628
429
419
492
589
1156
229
382
69
47
175
133
3665
1860
5474
7197
6444
2183
6618
9281
8900
1238
181
435
281
1443
14631
2418
1807
9308
661
650
35
1531
236
1747
185
34
31
454
2172
2830
448
385
2331
474
784
7410
1649
11902
841
7268
1099
71
370
164
695
224
939
919
1186
5019
4318
8765
1198
203
35
1794
2608
304
640
74
85
168
60
140
232
219
231
157
346
6413
4112
592
8931
2411
671
313
888
568
137
121
236
391
3260
2875
137
110
237
389
161
1210
13341
128
110
1412
670
268
64
42
38
42
38
42
37
42
40
208
83
4859
64
42
38
42
38
42
37
42
40
222
203
71
1079
44
2342
2173
1961
692
1452
789
8226
783
549
731
228
710
626
94
548
100
452
1596
1626
581
10615
3051
51
90
248
2220
104
62
33
202
103
247
343
13807
245
181
419
172
57
5904
4230
2561
171
1044
699
4108
504
275
530
64
1860
794
3040
9439
5218
798
1455
4362
2893
286
130
152
159
177
227
466
1039
452
2393
186
8882
1448
293
1393
434
121
70
801
4919
4211
10923
2537
3448
1924
916
466
180
217
8902
202
190
3163
11877
197
276
213
356
2231
196
545
2053
1278
9106
268
175
121
1183
329
227
1565
9195
2020
4472
5114
1376
378
202
2059
4536
7290
1668
52
246
384
250
1594
13550
7544
59
94
411
58
237
131
7810
1549
68
4951
1103
1658
215
132
55
38
4131
4437
10300
4261
2414
533
485
636
602
1314
332
1652
6364
4092
13686
4654
2624
7414
7413
1505
100
254
1318
909
9379
1043
1284
220
114
114
103
104
2957
616
308
42
13806
667
72
6218
42
124
863
1517
3599
7318
2693
57
148
1953
194
2216
230
844
782
97
234
1370
112
2661
263
83
184
9332
2572
5837
73
6359
20
7341
2158
2375
511
226
815
111
121
1354
82
2082
9103
1904
254
853
2756
7966
2339
1155
1099
674
11064
13782
633
390
474
247
503
1233
2096
425
55
279
120
672
541
171
349
757
1818
208
160
659
97
3501
10753
5360
9686
3834
129
114
62
120
1864
108
5508
445
107
435
264
53
363
2028
2948
5867
3636
2390
4360
7888
1446
357
8255
405
540
3023
513
1585
305
1446
94
3542
1041
94
2065
31
667
7415
3024
131
2492
2672
775
1878
523
478
1112
2220
196
3362
1898
4316
710
3254
648
14856
2629
5238
699
7911
5210
91
636
190
893
423
3127
971
165
4480
5727
196
493
5781
133
8900
12428
784
630
785
4462
61
303
7463
1597
6084
8913
1020
7611
353
772
1962
720
179
3421
44
87
2012
424
203
1770
1284
8819
894
36
503
655
67
3970
39
1080
55
1613
73
6865
55
928
293
1111
138
70
123
128
3004
356
1843
627
259
1316
2722
873
327
84
727
3046
811
7425
3173
3825
14010
1344
4642
659
4115
2143
1344
5634
36
279
147
9437
2952
255
73
149
1732
55
1631
2446
2846
65
4628
6302
8936
7174
7733
552
2633
3616
215
3021
291
476
369
496
983
2640
3109
1231
10023
3880
1109
370
182
234
4203
1624
1303
1399
582
630
320
88
498
323
98
2522
5639
843
55
1233
274
209
175
364
1663
984
55
1232
13
209
212
66
365
1205
1802
7389
1680
9014
383
2637
470
1237
6013
93
670
4994
9358
4673
2375
1636
1311
1397
580
650
319
88
496
322
98
1986
2666
3526
8843
1450
72
212
2343
39
68
51
40
50
150
127
65
272
286
63
219
8572
6424
796
142
110
6590
33
966
75
1018
777
672
156
258
204
132
676
2619
11522
1262
82
369
63
408
482
183
83
715
6754
1509
8690
2818
9139
6338
2830
3315
2309
244
456
3844
116
4218
5083
434
79
43
137
8747
62
106
460
722
329
211
516
1314
144
7067
54
1309
1842
502
7836
6646
485
3726
13652
2833
274
498
475
128
50
8865
373
196
153
123
193
1961
7126
7300
2820
397
246
958
345
269
6487
9365
1201
1201
7422
1545
9315
3032
2126
1419
135
118
163
5841
4757
350
353
356
6486
3783
527
416
3529
1284
448
850
1549
313
5367
704
1106
4215
453
3603
225
76
999
930
1220
344
434
3956
9278
2490
2310
247
3469
321
117
3351
130
1047
11423
612
2573
2734
554
87
217
1352
1591
275
265
256
116
521
96
762
1284
1422
50
107
131
654
7381
1935
1553
822
711
63
1451
366
6595
916
366
512
1022
747
8870
629
46
9605
81
1683
195
61
243
2976
255
1343
611
627
91
121
69
99
1304
442
905
932
238
194
320
2734
5692
1593
8080
447
1968
429
363
74
1347
5096
1030
1325
1302
319
7301
1133
6915
1353
2047
510
1906
9413
176
196
162
1344
181
8943
502
325
378
115
490
66
767
213
516
186
107
415
588
951
45
2479
2673
703
3937
2018
421
478
122
3238
421
512
4434
329
208
211
1017
285
526
1651
1788
1033
1222
3079
11835
6680
1720
6431
1166
93
5007
93
271
2723
117
150
443
473
76
102
719
135
9299
134
630
1429
8862
7647
235
1394
2513
77
679
53
192
302
356
308
673
832
516
597
1366
1151
4021
144
42
519
149
129
47
630
8749
747
294
1627
5222
701
7907
756
58
499
176
1920
13
120
274
4126
1084
6320
2531
319
884
215
122
4823
325
4557
11423
38
8681
3695
4034
11447
145
1947
366
263
863
7794
1293
205
125
157
178
1302
4232
6093
7395
2857
3331
5929
5604
51
30
9970
4668
335
6799
44
12507
9261
1550
966
8867
190
1162
996
70
1390
9409
3621
135
7461
247
329
1741
2366
8575
255
150
5346
177
118
175
780
2007
8901
2945
330
559
9324
2150
7431
4595
1175
7415
3433
1486
554
6731
5235
4912
1555
557
544
4626
4875
1643
3463
230
2135
5126
169
715
5435
4729
425
6479
160
530
12275
149
669
1283
1311
657
135
105
75
287
147
240
683
298
203
515
439
474
1428
120
9114
69
119
2791
474
133
1249
4227
15
318
38
312
276
194
72
137
8909
1317
1953
6481
87
126
4121
102
108
170
48
37
232
650
4493
49
927
209
107
4118
351
297
4776
7997
72
4727
14932
9207
2535
4855
1860
392
3874
7486
5091
3843
381
741
954
12334
66
4188
519
4840
708
4694
4490
10300
11658
1326
104
3177
6278
202
95
165
96
258
1002
5607
11532
4834
2182
4369
475
384
542
788
8240
626
1454
883
218
2733
278
47
176
1995
1604
1261
2414
619
1090
117
129
120
135
1840
211
150
109
95
5608
1049
907
152
3350
4578
151
1573
514
1130
42
517
63
3019
125
676
636
262
269
110
1177
6452
2474
552
366
8873
8868
634
83
261
168
4307
556
208
1125
55
1421
205
3116
6062
3178
1613
3007
6103
8691
2983
6541
4322
3547
75
197
634
67
14
431
73
106
1205
2798
654
5233
699
8072
10051
182
681
141
134
469
76
292
105
244
241
1227
1270
1280
8891
4732
110
84
208
88
67
80
66
84
61
512
416
451
1226
3775
7792
4377
1864
236
114
101
340
239
12288
1081
538
224
242
2370
219
103
1189
224
243
1421
709
1413
459
872
4856
394
985
230
508
31
5776
2526
436
719
906
2108
2367
112
887
1172
1059
1765
4019
496
495
15464
150
88
570
4146
164
633
218
56
4545
2832
156
147
588
1300
574
44
4998
2472
359
62
948
186
305
519
105
41
104
163
278
2323
320
99
41
1302
484
704
8547
3244
2113
6296
1951
2681
1758
179
5902
720
1929
3552
181
1330
2335
175
246
196
296
1389
354
130
468
88
585
78
201
54
92
9123
99
388
268
179
88
63
1026
98
818
7759
7470
451
1645
142
132
1061
335
41
576
482
2248
389
597
575
1886
127
5234
2548
9533
858
4415
1310
6214
1183
179
12399
5500
534
1933
2204
269
223
184
1296
109
32
64
1330
4304
4465
1454
8895
3576
14925
3381
585
298
2644
4382
3058
11
433
2033
8027
91
549
58
130
646
46
376
226
292
3922
5145
65
240
52
147
6882
407
1351
2790
297
85
51
139
45
4567
2880
392
276
50
11560
11314
130
703
4068
7805
1407
592
2486
1690
253
144
1498
1113
278
66
8163
702
5296
1477
14067
588
2090
3853
4188
343
3462
6242
3175
2455
6206
3155
10926
655
1106
253
267
407
144
499
892
973
153
8651
153
1562
2148
32
460
184
48
55
95
1157
4018
511
535
1049
2035
95
75
306
124
329
5253
2118
98
33
14090
141
79
3901
2965
15328
5211
7276
1597
1345
470
1110
5177
7312
1612
1358
623
3105
207
550
774
8193
786
1455
2928
9111
6023
401
232
51
76
985
1923
239
9051
476
437
251
202
90
67
8598
113
210
285
71
651
617
74
30
9106
4582
367
70
1353
600
314
4448
50
186
221
217
88
80
139
1147
3493
49
6423
274
505
785
170
1240
140
2133
9219
495
315
338
5577
70
5597
1641
27
388
3042
498
2559
549
113
2934
549
113
1418
5332
11944
4129
240
1867
2098
1304
8871
154
123
1231
802
492
119
169
80
13837
163
49
3371
31
99
2399
41
2643
7591
1233
771
609
546
3225
1623
12533
124
147
556
165
6600
4052
7299
4587
8994
616
2859
9326
6555
774
14929
1117
4037
9096
1727
1191
9347
1996
6343
700
5306
649
1942
4420
630
1851
1954
11552
3061
725
38
149
893
8886
3994
611
6923
11465
1924
8037
154
104
1111
102
182
1277
3042
145
1973
810
2061
1667
161
78
183
105
548
5349
709
1279
139
1252
388
221
12754
8262
1753
743
163
569
9522
75
193
267
91
1456
1170
212
659
273
7470
140
3923
4335
363
163
8621
86
1568
1297
3103
1414
11557
1880
67
539
209
435
226
709
605
88
572
95
197
260
197
1570
200
186
6606
7346
10980
60
460
191
4147
1448
63
129
118
6095
453
139
7501
8948
45
2052
766
1429
91
105
828
635
144
46
610
9329
348
455
6542
284
6328
222
36
1446
149
430
2479
773
323
212
32
220
42
8961
307
42
1104
1613
9062
83
519
2149
246
222
3570
664
6940
12286
2494
605
337
4456
338
8972
2545
847
332
447
87
61
324
1213
2564
447
71
4854
522
797
314
10362
5044
7301
142
2398
86
4324
405
124
3483
407
182
2194
784
1522
2197
9528
1121
625
2152
976
2246
2028
595
4269
93
1049
96
177
522
1013
5522
353
1535
5608
501
2333
478
157
3123
4371
6216
5530
1160
1244
1804
2019
647
45
193
286
314
247
593
261
128
824
4675
3553
163
1571
202
94
548
167
109
8943
6019
4419
228
1491
107
665
175
39
79
60
1994
1976
2614
10461
453
107
193
177
739
2697
2347
9834
2626
11743
1268
1837
37
1763
4178
1554
7363
896
4778
344
342
4699
385
1306
61
96
1182
757
1149
341
10197
4403
254
117
1546
196
48
1111
83
703
899
12577
299
722
242
210
1590
57
126
711
59
103
91
82
195
109
51
52
1179
931
3738
3964
84
7319
11990
206
1428
166
191
184
145
4902
6985
359
1167
114
102
2057
885
117
279
1098
257
72
1152
45
88
328
760
317
1143
7422
1584
13748
3765
2683
503
1047
705
4571
843
1554
1294
130
1854
4239
3617
3304
74
372
3424
1582
3722
609
3490
4260
526
1850
132
153
346
368
2871
138
154
93
525
1803
778
2192
190
370
738
97
219
260
2606
210
1874
725
67
87
213
108
182
9304
1706
110
1241
244
40
93
162
56
12390
102
57
1400
234
149
549
156
86
69
172
2051
3822
8446
5668
9122
197
1414
237
563
672
2465
477
6730
10446
513
920
83
266
505
369
1820
458
1038
1454
2342
1618
83
1328
374
116
269
126
501
1530
460
9409
1213
182
318
565
494
1170
112
101
2984
355
227
180
317
1490
109
2277
1264
6380
345
4790
5492
5582
6207
501
9534
3245
639
179
301
662
4539
429
1193
1041
9343
4599
2241
163
56
35
3999
713
537
233
4624
471
7440
67
4000
1360
155
43
55
185
4676
137
1939
592
76
2725
547
1900
9195
219
703
65
130
58
14980
78
213
1952
23
357
47
352
1058
4808
206
15484
3245
3015
1811
241
2952
3534
274
150
9471
255
561
6215
7245
3937
3125
270
979
1370
1849
71
2219
195
107
2968
471
1938
486
51
504
120
548
5579
158
539
1138
580
367
86
1161
78
719
1350
2158
195
8883
196
484
239
674
8089
1686
283
592
373
417
5977
1909
13654
143
1675
121
187
1358
1464
1218
79
218
657
13903
266
393
97
1617
1479
322
140
1884
1500
2463
168
7964
1821
711
7365
1468
13948
8676
9714
1638
8971
3510
79
102
74
1884
581
37
371
280
118
48
93
68
3093
100
111
1141
504
46
265
85
76
1677
3802
236
72
9300
6075
236
193
422
5568
708
229
578
151
182
413
1357
4213
7387
2379
7438
2585
11663
79
92
523
158
3401
246
95
735
564
635
8880
1228
280
89
154
180
1207
3404
9309
5725
248
2149
3450
7340
1099
1907
101
112
1173
500
7478
76
288
521
354
9332
2573
722
536
505
5695
1917
1029
562
1160
2738
3202
680
1500
1222
7309
6169
1136
19021
392
1137
26138
161
1251
65
429
26078
163
4114
6233
732
6472
2433
54
711
2179
393
2137
2022
4790
388
774
2527
1110
1338
156
1288
1315
620
444
1420
284
41
1245
125
848
1199
6390
7458
123
5865
8862
3297
284
135
47
718
6952
9522
493
1170
113
101
3103
766
127
280
200
1469
9576
2403
813
3820
650
311
679
285
3716
7742
4274
5055
1236
4729
141
566
348
244
3721
66
1899
6080
551
4435
303
1805
1761
653
1029
2574
1863
168
5306
170
498
5149
347
2036
585
1406
171
192
725
202
298
1275
134
68
895
5346
302
218
389
469
80
3284
1769
452
220
82
3679
9353
3553
5115
504
164
4038
9399
1839
163
767
1334
2226
5170
389
111
301
255
436
7537
1949
2228
667
1690
115
81
56
418
41
173
53
65
677
414
378
274
649
152
419
488
735
3300
416
349
301
8308
4393
1250
816
7453
1848
282
168
5051
340
88
145
195
221
57
784
313
209
81
125
187
105
70
298
1695
6911
7597
1564
911
10405
3159
3997
935
100
736
914
3771
458
13723
4939
1415
3841
7339
1076
125
582
1136
3181
5213
70
200
60
189
1335
74
3149
2917
8370
767
1360
1743
121
1198
121
1198
121
4664
117
202
108
1365
5181
9498
2434
9112
1618
874
765
156
14
179
153
179
562
919
397
979
119
788
900
15634
145
245
148
159
113
4850
2163
9479
1884
121
460
4026
121
460
509
1782
998
669
4769
3627
8962
1007
465
13508
2076
7454
2138
789
940
8833
75
8886
138
70
192
193
9170
179
1361
5645
4740
325
5719
8560
3080
69
164
28
272
57
1317
240
278
622
1944
60
89
291
480
4556
7389
84
2724
1075
85
1945
792
100
183
69
192
127
89
295
5469
11647
1375
7801
924
258
53
2292
229
211
6730
243
933
1108
2267
6666
660
9382
8808
6972
207
151
1560
219
69
3967
4729
11242
2453
2660
386
102
281
215
2293
751
44
1896
425
238
166
1920
2283
276
9326
13536
1912
2202
7638
472
2637
112
579
942
4584
1669
740
3617
2048
4672
1121
83
211
3371
9041
75
191
8079
193
2203
1510
270
63
66
1086
790
2579
1452
388
8194
399
488
6289
4845
9451
2086
8239
3930
53
5118
657
5003
571
66
42
1024
659
140
697
246
141
39
86
251
339
5221
2693
150
1971
8686
2907
148
84
1042
12211
199
1168
434
283
237
98
631
692
224
3682
1074
4392
7279
381
69
730
4512
4337
279
4572
2977
525
63
892
503
39
2871
134
341
130
1278
178
42
63
351
103
495
519
1230
142
67
480
6629
7445
1920
7046
141
473
58
2261
370
442
13601
223
601
393
252
459
1127
173
51
3918
14893
3454
67
970
1895
231
218
161
168
8894
1648
2353
391
230
390
1104
853
2619
1127
163
3365
168
961
410
1294
286
243
424
4831
6519
159
45
543
84
4524
13811
2954
271
51
75
1177
3568
145
4413
1899
155
3142
155
3138
155
127
90
2087
360
4804
4622
1822
194
218
524
9345
164
119
218
1132
8548
1620
1190
35
212
100
73
6355
4849
5129
1640
303
898
316
9429
80
523
1733
182
399
192
2598
201
582
532
219
20
53
29
999
253
6206
2616
50
505
109
960
390
1516
8891
1388
3075
2421
270
270
48
353
749
176
553
104
175
74
554
497
495
558
11445
6903
3520
1680
845
88
5884
3893
478
818
7429
788
13574
1615
393
129
176
3906
14065
5440
608
8972
143
3402
332
1079
1006
1065
513
1034
112
655
3248
665
2437
209
452
1884
7288
1110
4931
8927
4191
9866
1686
4010
9786
9132
162
6299
176
8817
1441
304
197
2532
41
555
172
182
70
126
5457
3257
8954
6050
2426
1053
156
7366
178
990
152
8588
152
1566
119
2683
1852
305
4860
267
118
5610
695
5338
73
191
116
109
180
148
133
152
102
172
295
222
506
91
157
307
30
136
68
182
188
1408
9360
929
354
764
91
202
827
62
663
1918
1491
1675
1747
272
4958
1176
951
3597
7576
177
9353
189
75
62
180
165
132
1082
1929
895
419
3512
95
548
115
88
50
521
161
453
226
664
562
124
50
522
102
571
339
225
65
212
1594
223
42
1408
212
244
702
320
105
80
134
850
53
51
110
503
15
612
93
112
73
754
28
244
702
320
105
80
134
851
79
6880
4797
2425
146
170
523
50
2153
236
4728
7425
6387
4621
539
241
269
5140
122
116
146
217
122
451
1959
176
256
104
93
1092
1254
88
65
1058
174
2356
3555
1062
1742
9367
757
1332
411
88
323
1039
4318
248
709
1201
219
13629
426
152
1025
1572
9300
5848
1721
28
6209
237
825
8886
8525
236
1258
5863
571
372
8354
380
1452
7814
208
70
136
109
122
7183
121
1400
2897
57
421
167
96
766
3553
773
2542
181
5527
231
120
75
130
162
161
395
6509
9391
151
522
12
223
74
1599
7353
956
11076
138
50
523
95
239
87
6178
848
453
859
55
1102
2618
55
1101
227
109
4567
154
260
170
218
856
207
399
226
242
70
181
186
2605
101
9475
8820
224
2762
108
1573
57
2595
699
3186
6974
1483
133
1479
539
1788
2178
341
340
6543
4209
1786
608
139
68
1215
626
1551
8504
285
8859
1490
182
82
60
269
277
1021
526
187
642
2174
5094
3823
491
5196
5183
926
213
142
167
143
6150
67
75
11881
2684
99
722
3211
943
152
204
8337
152
1585
4167
313
425
168
7340
359
9059
1554
1790
4259
47
45
2705
133
998
320
646
2161
5708
217
65
58
10029
142
70
106
209
183
221
1918
2016
3496
3443
7395
8879
1562
191
69
6058
1269
2119
1495
7359
6040
339
8977
27
36
741
695
5117
808
1776
213
259
184
745
4173
498
1934
624
4506
3343
1783
2253
355
311
93
7835
209
2892
2137
2264
1563
166
284
279
754
708
185
4780
2326
853
2136
97
69
232
299
390
314
1272
37
279
383
4800
344
3386
1962
655
14653
8876
658
2257
776
8103
1092
3302
722
79
2072
1945
3100
467
298
711
435
476
457
5670
1738
7423
9124
5414
7942
149
1469
2484
1293
118
6745
1747
119
86
3025
119
83
106
2148
173
254
7484
722
221
1516
888
426
149
4108
606
523
185
112
1475
4611
1918
59
1825
1289
9071
453
1561
1770
485
848
1637
770
2550
283
13773
1986
829
116
680
9419
382
85
5200
58
64
698
31
4997
699
8167
97
29
1580
514
192
729
5427
6989
4203
2185
505
4971
3696
12325
3632
3430
349
1243
154
2211
507
670
2276
115
137
3048
2531
1934
111
12950
507
9609
549
640
116
215
575
681
1091
378
123
514
2529
341
2387
2445
1208
384
721
184
66
78
345
923
404
1988
1176
44
3719
752
386
874
183
737
418
592
1680
7314
444
3519
7023
587
2454
1336
9591
1276
2640
69
1029
3430
2784
91
667
190
582
226
94
63
413
1325
7399
156
219
1239
217
941
874
856
245
1792
555
98
818
48
435
44
130
769
114
150
163
348
1421
643
36
444
127
51
207
1043
9238
2212
2580
1454
406
5925
325
406
556
6287
1873
255
116
232
331
2634
91
523
50
124
242
729
7309
66
227
689
80
739
507
4858
969
97
310
702
193
209
1398
4643
2344
33
3550
478
9310
194
2191
9356
98
583
199
1658
221
105
178
712
185
3660
11759
7092
218
3712
711
143
207
150
468
353
7243
4971
71
369
196
838
1226
8987
101
1197
2953
524
280
58
75
269
151
9831
183
1971
279
189
1933
714
470
386
209
545
1948
354
1202
487
549
282
176
47
6929
451
200
8729
201
2258
2338
4212
7067
1948
670
275
211
4188
1031
1843
58
2459
2687
634
2324
195
152
931
78
9127
5336
331
4478
260
661
119
9599
376
4347
200
233
108
898
285
96
127
60
90
758
56
56
49
6752
4016
4689
4399
2288
148
81
8334
971
163
8082
1504
62
2230
1585
159
173
418
46
188
140
94
137
113
46
183
129
43
31
154
1188
5297
2884
9278
568
197
7175
850
28
3957
9400
437
767
161
740
5577
335
118
101
79
192
842
55
854
84
431
230
394
1559
55
853
84
431
150
2329
487
6651
10256
5019
616
168
101
132
176
1313
1410
7203
2961
3275
1899
1714
416
217
375
91
387
1261
229
112
570
3555
233
1109
2092
88
426
439
363
801
230
2638
2898
488
6504
2682
270
2052
1472
61
138
233
222
95
82
221
1713
437
385
533
511
144
919
521
195
2218
131
1812
424
592
525
70
3129
7369
6011
1732
426
29
6467
30
32
3268
5021
2313
4030
3328
2778
191
5329
5624
1619
7198
4204
275
2327
5104
805
677
847
277
840
6403
1926
7378
7202
1633
2200
1438
199
192
908
237
361
999
1544
1402
225
4026
401
1741
159
619
2681
439
473
775
2487
562
7732
604
107
496
497
88
338
266
985
13319
1218
186
2209
546
86
186
9483
1676
8117
529
1023
571
92
54
87
8842
184
2689
1939
7443
10543
2335
8850
1017
2242
277
5517
132
523
595
226
368
629
118
522
1059
2640
5178
1531
54
2194
229
92
2365
7482
3265
1093
104
97
345
559
473
1205
5801
306
2125
6707
984
60
307
1903
1336
57
481
1445
1634
5373
1763
179
4793
5900
6832
468
52
2262
1106
863
255
1391
1530
674
3443
1845
4437
1054
791
8187
1791
5186
4226
148
559
613
289
559
13895
1340
9952
776
437
377
848
55
2585
377
848
55
841
885
478
6871
632
510
9005
1664
862
5559
1046
442
233
94
340
1205
54
784
50
549
229
404
7494
1950
226
708
615
131
709
102
194
323
332
819
107
74
212
482
813
209
9446
123
1040
128
176
468
7285
197
355
414
477
1198
4023
4250
3408
3725
2255
123
1337
954
1058
11685
5604
4632
6590
160
1906
3707
296
2201
2189
1444
5386
238
610
54
103
1445
490
509
270
14249
3590
939
918
123
905
1268
1651
1552
13943
9571
2063
9010
535
2944
73
106
125
69
30
111
582
230
8964
834
8901
320
836
99
444
293
276
1346
495
202
10156
7342
1250
2270
2267
534
50
542
52
670
226
358
614
116
693
52
96
6620
7324
285
1311
8206
133
131
364
769
1129
180
824
109
1952
2515
4593
1792
643
154
470
212
48
42
155
102
434
294
222
1010
148
478
191
1400
882
1950
4599
829
189
747
627
836
266
155
102
434
255
110
223
1050
148
478
192
7521
3652
5573
3967
1697
4799
4595
70
8915
877
1230
2666
69
211
198
102
67
6976
4364
8781
901
206
1208
1117
2134
205
218
990
9275
6008
928
12700
4273
2533
54
2212
1834
627
134
86
108
771
1107
2876
13707
242
169
2181
5538
2198
150
1733
13995
7248
193
624
2337
167
50
7384
234
7925
1906
7557
8065
696
5646
3608
6655
8867
647
1195
66
1935
7522
609
171
14144
129
109
154
202
836
194
877
215
120
454
194
354
390
3167
940
187
419
1909
921
6296
5206
223
233
140
62
351
7475
2526
5572
4364
114
8946
1130
6531
59
295
1624
183
520
610
4796
559
19
4633
4269
81
1048
114
249
892
297
136
3980
10501
537
76
771
8895
143
305
328
261
894
1866
365
91
254
74
2111
6768
973
9046
1846
1042
8915
288
132
173
75
71
499
1404
388
3587
222
1187
1907
251
20
393
112
140
222
2078
137
301
65
4740
9368
2261
7241
5032
45
2118
1778
77
123
115
638
170
610
558
8395
9316
487
702
124
108
204
567
96
383
70
523
1907
688
792
2135
2682
1548
659
14823
2087
13772
10317
1063
121
132
695
98
313
155
507
6744
3776
507
81
571
299
2673
599
277
254
59
7331
9027
1260
148
9526
2245
637
107
360
2355
274
8636
3705
713
69
1211
94
7212
4976
42
5196
225
149
480
267
251
243
353
284
820
338
91
101
81
82
561
539
551
170
303
2320
1001
5168
3170
9404
1734
1551
1096
8003
603
418
381
67
452
1890
452
160
908
121
219
64
87
709
696
1563
451
39
2611
1934
496
1135
8119
9363
4423
8850
1012
2437
214
79
973
867
11501
1577
471
1388
2200
11646
1413
1875
795
195
2328
411
2405
714
1973
203
239
2389
797
516
44
70
54
60
401
28
596
937
63
7301
6831
7615
504
83
1738
180
1194
959
42
1405
7412
3893
64
87
159
1624
56
7430
7435
391
344
133
393
382
1716
1690
13587
588
578
5727
144
1700
60
321
181
1914
1238
749
1111
1291
298
2349
82
4117
397
9490
14953
5254
7021
2084
3702
321
4159
4997
7189
73
350
1184
2634
579
168
173
154
2284
15
57
72
420
106
119
217
321
235
51
444
219
1655
1467
851
2186
4297
212
57
990
467
606
1190
9453
65
2912
543
298
335
99
557
516
152
432
489
372
3040
67
357
1903
141
1004
178
119
331
4277
221
110
556
320
9199
8338
311
4941
171
1215
841
472
140
69
162
734
611
1047
515
1561
61
49
494
334
1689
974
54
167
4254
133
184
930
630
7341
253
126
186
49
6173
9239
2852
606
652
578
3601
397
3990
3631
6494
410
351
4689
6245
4441
237
149
3455
895
755
164
414
489
726
3311
2905
6450
8688
7084
543
344
355
91
1182
367
2557
138
32
277
142
1112
70
183
468
226
310
196
4556
2724
3383
856
336
2603
660
588
4267
2871
1404
7414
6636
5882
6721
2966
660
7511
2164
120
1335
732
2564
1473
13143
3834
9005
302
12786
4724
4652
8855
2167
2205
67
529
354
113
100
3036
133
363
294
690
108
582
4110
534
4345
627
9147
573
635
506
1491
1901
99
443
141
3723
140
3723
133
265
2060
98
214
149
1163
17
69
2787
91
9354
129
1627
4234
527
275
589
9411
1446
577
398
2924
3246
4889
2260
62
1242
415
442
345
9489
317
190
163
181
143
67
235
312
127
236
2047
533
1865
901
2199
331
4746
3908
2664
406
418
294
48
369
68
1732
6180
2733
1522
3405
7215
86
817
212
107
438
2657
871
525
4361
1902
1264
4358
327
1383
252
228
364
174
1018
171
292
179
104
734
134
7508
1981
143
193
667
276
8860
83
9344
57
240
50
2631
703
176
350
334
405
373
102
954
163
161
152
51
142
920
4737
352
9346
91
167
9317
249
366
1021
415
8594
3663
754
361
190
138
129
294
931
138
77
189
177
961
809
181
7494
1321
436
150
2214
1809
603
186
386
4198
168
612
2518
1125
1284
570
248
418
6747
87
6471
345
4741
135
1908
456
102
528
429
1161
338
1649
478
997
174
88
794
7377
284
305
230
318
1447
342
1316
7648
3620
5420
1164
428
238
378
2911
251
310
1652
3758
212
1052
144
236
119
1138
1427
1522
2254
5142
973
31
322
1158
66
44
33
8643
331
355
1876
1109
438
7290
3973
1455
8613
4041
2759
2558
3768
789
752
669
372
927
6874
71
218
230
2310
1145
3136
91
461
401
565
704
1166
1493
77
1359
519
265
403
54
93
12
8895
65
1483
237
54
55
138
76
528
219
324
1518
271
25
180
178
55
639
1527
618
717
2255
53
462
3517
649
1419
60
4906
1594
1202
1345
48
972
1271
161
243
735
513
39
239
65
132
182
590
167
1656
3952
3053
5827
8692
14888
1478
96
6690
341
4584
1482
64
131
162
98
643
130
382
164
4477
1620
413
841
1221
1780
8381
398
1144
137
86
278
2039
106
326
81
220
218
213
187
1020
10363
73
876
79
133
89
325
6930
525
153
1214
69
3526
252
7877
77
8666
9328
2778
718
108
84
444
4193
9446
561
289
310
312
168
80
1876
3730
300
185
103
5966
3382
155
803
1896
180
505
214
579
3061
973
354
3225
9809
3899
4897
935
342
3070
496
39
1249
219
1160
7476
1961
1333
11560
1821
1437
149
70
863
3240
469
71
2255
20
162
42
8335
1882
122
24
432
3188
122
432
302
2008
2298
547
2176
620
118
677
185
279
188
29
127
480
7385
173
1220
2722
5660
940
1867
7346
149
3913
1947
2463
337
75
2738
5168
1314
10940
1360
1172
3526
922
3910
4326
4837
1567
521
1141
573
76
71
270
173
586
128
130
1389
1374
1152
3752
489
1105
105
95
261
370
609
711
166
4005
1100
84
583
161
155
89
2549
1329
875
372
218
378
92
1675
7261
4973
7167
503
612
528
1551
770
868
353
1008
80
51
53
233
437
3450
603
528
1262
468
290
434
499
273
1332
940
118
196
117
147
20
3926
11642
70
4994
120
673
983
1986
1613
219
1040
117
617
57
174
1508
87
25
169
383
69
98
724
517
7406
8425
48
437
406
301
3258
489
2847
2320
4141
509
81
1966
3034
6472
346
345
345
4490
9278
241
700
381
6877
3496
2337
2667
869
2140
664
1148
519
800
59
98
60
71
548
165
1941
41
8874
80
455
2166
209
8212
1477
2883
11198
4052
71
121
359
605
545
241
1051
7001
13630
822
1455
6644
2062
11699
63
208
489
2278
3475
1547
2748
6218
3729
4857
2679
4461
56
9304
6294
2757
3129
14934
1020
410
296
1663
863
462
46
2762
4537
12806
267
92
264
1865
129
1872
218
219
797
51
9156
41
57
71
450
46
499
351
1462
864
144
4814
144
440
2996
14704
46
3275
353
1462
141
166
1201
195
343
295
155
4605
336
335
340
339
1039
497
5632
1873
5425
160
2543
931
179
1575
63
481
1729
2131
7210
2709
8043
122
277
735
1539
9203
3864
3904
40
147
67
537
441
264
44
191
54
695
191
520
382
119
534
99
123
1150
2207
819
4526
2064
7335
2478
2722
10990
564
3702
3396
10538
427
4347
1811
4044
1139
158
101
12211
677
1322
3271
8320
198
3109
5267
8381
8349
1068
3382
310
419
166
1762
7431
1140
315
5119
1864
3131
487
44
1120
2857
508
129
2560
1180
387
180
655
2687
806
216
165
523
162
941
113
463
212
5901
461
467
5952
469
1880
1547
304
612
123
92
4388
3239
9314
2226
13735
3376
317
1558
94
630
191
6892
7333
7800
42
102
108
42
69
30
111
240
230
3089
1927
2125
196
2232
65
284
5775
2808
7332
188
241
382
288
2734
5841
3351
6300
66
556
259
694
324
68
1851
1313
458
655
229
383
496
822
59
422
292
105
582
236
349
287
1381
4771
2721
2390
1647
367
3549
225
65
1029
2143
366
409
2691
6788
1285
1572
907
66
136
509
114
633
284
2068
8837
192
479
142
194
2005
8184
8253
689
5266
976
823
2514
1699
73
1778
345
2937
7329
2235
5716
1722
223
260
97
179
142
1003
1307
154
4892
4349
3125
1070
3819
75
777
359
6477
8470
6469
42
706
2721
3022
4268
5011
1660
1174
2549
2857
1513
109
299
7474
100
114
139
287
125
115
31
225
930
397
636
671
316
959
790
1064
517
196
2238
1328
7358
5801
99
53
667
452
241
141
88
5671
163
1034
1416
438
455
193
500
3900
9640
7866
15463
486
1234
606
1533
151
781
1305
197
993
656
1111
3870
7574
90
5522
2657
7776
1583
4259
6284
4324
14831
2960
8624
3100
3426
39
768
658
1204
233
191
1116
372
567
7376
236
401
116
225
710
612
2719
3424
580
95
387
1896
115
665
830
2385
115
989
243
1000
2454
8901
845
73
1167
3688
499
1451
410
507
2392
167
41
1466
878
270
159
747
39
6245
4677
1021
334
3299
6623
112
1554
747
195
2731
229
165
177
4582
4706
352
6804
858
163
176
1624
5103
35
9141
1271
35
147
74
97
133
52
78
142
61
133
459
49
110
132
116
120
216
270
775
758
13214
9808
1146
72
506
1169
92
2770
4790
169
7360
104
551
43
576
676
229
704
588
121
62
574
95
656
681
112
1342
3165
186
843
3276
211
85
11
139
229
283
522
7043
168
172
86
1915
2395
167
170
59
359
95
108
202
436
633
94
98
68
138
162
268
769
100
4127
220
313
363
1762
200
1056
576
94
1412
2360
6308
4194
4395
983
204
11404
14957
3070
107
538
353
1424
194
2488
1504
1039
1622
78
2813
8928
187
557
630
93
2204
8670
194
518
1407
256
958
207
835
252
571
2185
5643
236
715
643
4224
7210
3126
5415
361
309
421
458
503
632
737
397
102
8999
1228
221
275
693
302
127
171
2630
712
355
4561
6977
770
645
500
2106
5631
459
229
174
348
418
2553
1700
662
3287
83
486
91
2179
13618
1865
5914
9184
951
488
486
318
95
119
517
396
675
1295
694
825
620
789
249
135
991
87
59
463
93
1687
74
2025
17053
1119
662
1042
548
144
437
130
44
284
734
5484
1784
5011
4039
1341
14666
21
642
229
7356
391
516
5971
2172
6664
8674
10208
11696
4182
6230
627
539
466
338
500
496
209
1676
1670
13637
13168
13544
4300
1118
1586
634
79
158
9078
146
488
1245
619
384
204
578
1396
8813
2840
1890
463
515
8264
525
1451
4592
4562
4081
4715
14691
4524
1404
163
195
652
352
75
427
401
826
2605
738
1480
4124
330
133
4497
139
1386
625
401
3953
921
1888
1880
3841
153
248
226
1746
969
337
6296
90
166
608
493
222
498
5180
866
55
148
182
4203
4147
261
773
3468
4622
23
537
108
2353
1064
211
526
1056
785
1175
85
140
645
1183
62
1167
1133
1112
122
220
610
505
194
7386
2914
842
68
351
699
101
1395
4529
3824
1529
751
7375
61
2133
7268
101
300
2067
1168
634
803
3854
4729
681
590
1316
5362
692
2485
1560
8074
919
67
14925
5559
695
14858
139
9353
191
2016
554
743
1020
498
13
71
425
664
104
1725
226
556
3309
190
400
805
1694
9795
3939
4162
614
2453
5032
4179
2829
406
416
164
1925
5433
696
5400
2692
1579
4003
1730
5386
5280
4357
7541
557
9542
1270
4194
596
3779
313
407
141
876
3333
4268
693
74
286
343
265
85
86
61
68
61
433
155
452
2894
7509
1423
5316
125
279
3319
437
183
14876
493
1034
1890
284
509
5571
472
285
510
508
292
47
239
41
68
242
4015
337
1616
7378
5426
511
239
5469
503
907
7339
779
2392
815
2133
2202
401
248
165
8181
14922
6773
279
7741
466
70
57
36
498
543
110
6789
1211
1337
3705
2682
6574
1681
1543
199
6081
4171
3851
5399
9838
563
913
4414
311
4107
289
7224
186
387
444
14
191
12
70
289
466
174
1630
1342
103
3114
143
9353
631
8974
1809
707
1458
67
48
175
134
33
107
25
3239
9532
3284
2531
48
522
1070
3181
11106
3704
415
2111
2540
45
523
1073
1207
152
868
3056
4248
475
978
711
52
407
749
2204
517
381
8262
381
1451
2936
5738
529
1793
11550
2078
166
629
63
3299
134
183
74
4769
3866
396
2003
591
96
49
67
121
364
1991
557
143
114
121
72
829
297
491
8918
718
1534
841
2507
1021
8882
12879
6839
4040
759
152
426
407
488
725
589
2784
2593
1033
178
416
266
1586
173
428
1641
2369
340
873
1155
55
85
100
154
985
883
83
144
144
144
104
646
428
448
88
2140
972
76
69
233
3574
119
384
1424
77
232
1877
543
5477
492
424
97
68
4489
3664
584
642
1663
230
85
13724
31
69
106
703
820
626
196
2675
4294
1832
128
1407
579
671
8517
2270
391
411
855
3978
196
536
490
103
42
1273
3984
837
943
1432
1074
812
63
7360
185
2406
327
191
505
806
4541
1219
5426
9549
3649
980
97
4228
619
1603
543
8948
1281
781
1995
7303
1139
6060
3176
5797
7911
840
2137
543
75
90
941
1064
104
2505
9451
175
779
95
386
566
748
48
3839
1273
11154
1366
406
58
7678
4317
7266
6860
7599
471
3349
2431
7350
160
406
500
1611
509
513
778
1333
727
186
1136
8909
803
458
5688
920
431
1157
79
209
262
1452
659
59
1444
7449
3108
2789
7768
587
543
240
682
383
2573
170
190
1277
3684
1403
1622
118
12019
322
823
263
78
425
424
829
50
24
140
396
93
635
436
1677
210
203
822
261
78
425
425
831
951
612
316
12039
1175
1959
604
112
280
78
57
42
379
195
2545
943
6394
9551
178
2048
193
7269
950
182
3166
4732
597
2156
1296
149
198
14
1968
369
1008
12241
10202
87
591
964
342
454
400
227
97
6663
1451
578
462
3359
191
445
709
5683
366
5550
707
1701
1071
116
607
121
126
4615
2390
695
1819
575
400
1424
1475
649
191
555
829
706
656
3689
309
169
75
413
95
78
40
90
41
126
41
53
1254
65
83
11178
460
1305
519
3185
527
121
90
1284
117
240
115
167
166
136
119
377
107
103
1008
1410
329
706
675
879
6227
9324
8686
576
192
2212
1433
9344
3196
298
207
52
5159
7183
107
133
2686
943
454
721
5095
7300
2190
1403
45
739
48
534
114
654
2220
195
5292
140
7399
9254
8124
391
43
6294
2338
7182
347
70
1009
707
207
556
460
2445
207
493
2063
3859
8073
200
2275
7107
1257
1097
610
4633
51
5212
1381
552
193
343
1776
158
670
302
4977
8433
673
105
37
188
1138
2332
1485
407
92
458
1024
65
53
637
232
123
82
107
326
716
1673
94
193
1227
302
53
769
388
110
1208
55
533
617
5641
616
1415
210
159
58
168
771
131
13628
8240
3959
4093
12240
5159
62
140
382
578
41
297
189
1783
27
8626
13619
321
928
6985
1242
173
31
302
1458
725
270
7367
4020
8309
1709
15356
4056
1204
212
187
3086
410
1106
2694
656
536
1075
585
235
913
291
1758
35
6886
1207
39
32
121
808
6722
474
170
3315
170
1666
2210
584
47
49
169
133
417
2331
1905
1387
1648
1317
2664
1413
123
7281
1962
14849
1223
1001
175
1057
700
3160
6182
528
9734
126
1973
106
597
3421
157
438
5196
5638
4312
90
142
919
729
1867
194
237
5325
395
3241
2321
2032
2892
273
278
1309
2281
3485
5036
46
218
70
765
66
167
148
197
31
1790
161
1110
67
4761
142
156
222
186
9069
1890
521
5490
481
524
76
79
367
59
344
205
265
177
1480
2622
3212
824
758
9423
2697
2643
553
2566
3688
1415
2652
14836
4566
6229
8891
3437
1853
717
839
5257
6321
10511
278
1267
7001
3641
697
5268
962
1001
671
4905
1551
1795
1309
475
195
694
1185
183
342
500
486
49
994
8970
3342
6673
6833
784
4139
9148
447
1112
6152
11549
2679
7498
118
1360
1346
136
82
943
719
251
917
155
1009
93
6054
812
555
92
369
194
492
217
454
787
1109
5946
4732
359
364
6639
572
342
1650
1939
8025
690
1470
2958
565
877
8276
700
5532
363
124
863
217
1308
479
604
430
81
540
5678
74
882
8874
1430
2875
1721
115
365
96
586
331
160
7366
6134
6925
2192
1783
13585
3929
215
201
5419
7346
388
690
8431
2065
3679
214
356
860
215
2604
396
737
723
1275
279
329
230
147
55
44
335
38
137
364
498
3868
77
1173
1548
1544
476
2572
8141
703
5225
5295
551
366
1847
5623
3995
884
3550
14866
11968
92
1318
2255
34
266
1746
3295
4186
94
60
2258
6186
159
32
214
2156
8778
252
434
87
464
334
488
349
2419
55
84
65
163
1096
1147
1926
283
94
1021
9496
10123
8625
5168
3935
343
1162
1572
119
475
223
7321
1804
770
4345
7424
150
83
76
10512
8787
149
5791
144
1859
2237
487
419
157
338
332
51
8861
1884
215
204
805
165
3929
9674
2212
8323
375
54
507
4864
32
39
504
1232
697
19
181
112
91
118
1062
134
156
254
1446
103
2601
8997
5681
1300
2346
2432
3315
72
11334
1622
1393
6526
342
4851
597
1972
1325
444
1329
3003
2556
2358
537
4472
4996
6614
8870
3776
683
421
540
389
1221
3032
176
1994
2569
2269
263
3605
616
1346
236
2608
1935
2439
2949
2058
4411
153
887
2093
229
1630
7485
3831
4274
32
1140
152
92
90
69
702
137
638
49
1676
1083
1536
1142
4595
160
6520
347
4579
346
439
3049
7103
1026
1150
140
129
175
184
1286
578
81
1127
61
1845
614
1361
145
224
1164
92
242
36
1701
269
735
349
580
1421
633
534
128
1135
247
765
830
418
428
78
272
202
652
248
162
2067
33
223
505
232
149
258
70
4943
249
172
66
63
61
7504
333
926
53
132
155
6597
82
109
124
33
9432
42
36
111
2288
230
53
270
928
102
2054
13744
931
148
445
137
478
408
172
468
1869
486
1651
1087
417
550
674
2141
897
7279
206
579
1662
5071
2290
1560
179
8144
961
6207
1601
3931
4134
786
1290
632
2215
72
74
146
55
212
86
240
129
133
136
2369
539
7330
458
52
219
3749
13533
5738
133
98
98
207
8606
580
400
363
203
2369
1753
11802
14542
8640
14914
2049
1356
1997
7726
66
7316
2027
52
350
144
99
487
11510
2482
334
228
132
6666
477
657
5499
7227
2268
3593
1352
63
77
82
98
4541
11628
2990
859
103
5132
333
219
76
50
110
786
678
639
1765
1475
10688
4472
2132
293
3492
1673
996
587
325
350
171
2708
54
544
2090
2043
1449
3542
1413
139
9334
1001
3068
5693
2699
807
281
53
2311
231
111
36
69
131
107
71
1586
820
607
269
54
926
6541
1458
100
97
1884
1390
148
60
834
98
7425
297
2631
246
2113
2259
55
466
7478
6547
132
6778
633
2329
62
770
147
7263
6684
466
264
164
157
297
368
8934
454
6008
1921
348
885
546
1343
1243
1648
2710
1693
3442
5323
274
187
148
339
3597
184
27
86
991
568
7283
4967
631
156
8907
470
107
304
1158
310
49
853
122
160
70
96
448
107
3821
7466
1635
2668
95
548
50
4221
47
63
13315
694
2015
239
15529
2300
80
105
59
150
530
440
214
297
3026
1654
82
884
553
431
345
1920
1188
165
235
294
4661
362
351
6491
122
6855
9380
9301
103
192
262
1000
211
777
77
98
171
208
226
153
191
116
86
178
1472
421
103
191
261
1903
449
264
1374
2371
2367
1718
2698
1565
163
8705
162
960
1014
7543
1393
223
826
5264
1538
632
7382
2001
371
479
94
3992
117
90
84
363
1344
1654
226
935
1200
2774
1947
8925
1216
3315
372
974
532
3937
5179
3855
464
8739
12421
590
3618
3639
5368
1112
131
9264
7306
11598
1442
3846
6059
3322
2674
354
236
282
143
259
298
464
662
616
892
9305
252
59
429
240
18
502
89
9100
150
1392
1546
216
253
59
698
670
1935
3928
4233
4877
411
58
1318
7494
523
95
466
2601
1427
56
436
88
1005
175
160
6890
5155
163
8883
54
122
252
229
103
43
96
99
7153
7108
11737
7440
1704
626
321
1012
119
1619
1450
309
1106
4660
9423
895
1438
248
6301
222
583
1440
2130
233
75
76
355
526
308
440
9115
4125
922
308
1860
599
236
1547
249
239
571
1529
1126
331
177
41
111
100
267
112
31
505
188
997
87
161
64
134
253
24
35
2520
17
406
712
1728
14931
590
66
1044
68
1506
1176
4486
108
229
82
72
158
97
520
2098
116
117
313
12658
1089
4473
353
4698
97
184
257
310
76
342
3710
2846
9199
728
8895
177
9558
162
574
482
113
176
716
78
4713
5362
9371
1435
362
224
1724
94
298
4598
157
9267
3217
872
83
977
455
896
1735
851
1000
1676
4567
78
1720
2419
9487
917
2729
1233
5183
88
390
461
83
249
688
1838
850
1319
930
330
43
3498
524
2266
13720
2826
45
49
201
1566
269
65
59
91
1241
139
135
4969
6679
715
621
56
1947
3883
2193
1700
1445
1251
160
96
213
618
1050
695
138
177
47
789
299
112
34
166
456
1927
250
271
296
823
253
5125
775
8252
5740
2129
182
34
460
1425
86
791
1909
163
110
3258
164
111
1952
5604
3460
2901
352
61
90
4809
61
130
1759
588
2638
8298
13437
5796
1651
367
3304
5001
7224
6371
7864
53
4819
186
96
151
1878
286
1181
916
3172
285
767
8847
58
294
123
65
13511
51
202
692
645
670
2304
277
5210
2553
4150
3668
950
1686
8229
539
125
483
2286
627
4812
185
928
1061
666
486
1886
303
1184
484
920
7284
978
303
535
65
685
3633
1454
98
1829
916
548
7460
8196
702
570
1602
9454
580
119
742
869
183
181
820
623
793
280
69
114
449
63
3791
63
1929
159
144
349
109
13
55
335
123
210
100
171
113
179
1306
4234
164
1565
65
92
148
148
283
627
520
566
955
770
854
8940
178
556
3219
194
218
556
53
355
114
90
94
127
921
509
454
2337
352
273
212
8914
4282
3274
391
31
464
1913
314
189
237
3089
417
694
990
3523
2119
2338
2771
4984
1130
10716
11814
11594
14464
4511
1854
1373
516
334
5702
4411
499
3357
966
163
7814
179
1567
1317
536
626
2861
248
95
150
2076
1744
8927
956
5314
757
61
560
7706
4602
1664
2640
2914
1272
65
61
300
344
2241
300
255
460
3342
256
2328
3621
458
439
192
674
105
343
2734
145
155
199
1635
116
564
89
130
427
105
203
137
2666
387
393
74
218
5002
1584
244
201
253
78
431
427
831
697
4100
1904
286
1223
111
30
372
49
391
224
74
221
52
1138
500
195
1543
1431
144
89
537
3238
178
504
6198
59
96
664
357
4659
4132
3242
791
424
675
6185
424
4048
2003
1388
858
140
362
1894
450
76
7474
87
6203
1120
305
1945
3613
3735
13694
2337
272
472
2524
205
57
1346
938
483
2663
568
553
1652
272
582
9153
84
123
107
178
1251
88
271
171
8065
213
9125
637
508
694
7421
1798
5011
6815
2375
2648
46
167
351
254
593
161
233
564
93
246
33
1498
69
605
1512
1544
154
5133
460
120
37
1911
609
7405
1495
9393
1565
124
961
679
454
1437
500
509
1439
137
1236
202
323
2590
610
307
190
177
2731
404
683
3164
63
80
124
335
146
147
2311
140
99
811
192
850
885
2519
421
486
1721
2637
590
1138
8773
3707
279
625
7431
1495
937
9387
8511
1999
1617
1875
434
242
1118
669
155
425
507
726
1009
6700
7407
546
56
2256
1145
1708
7545
5158
2325
992
134
103
308
892
268
1586
58
127
434
664
79
136
92
194
169
53
901
135
78
103
307
177
607
272
1398
7246
109
1314
1511
404
3395
4352
6167
8493
5422
743
846
481
185
156
147
61
81
963
833
197
844
4981
950
107
38
59
765
2753
2067
142
8263
35
267
1332
122
417
108
32
1142
118
738
336
372
435
405
129
4688
4591
1825
116
178
2352
77
2126
185
250
738
155
803
148
154
136
113
31
1041
7890
1664
6243
966
4728
673
11805
1949
1392
5373
15363
8508
1588
618
397
837
7560
1488
6625
418
8822
143
817
1817
43
314
2505
968
797
13497
173
1491
173
1152
252
140
9338
300
13603
6067
8878
1957
1109
142
167
312
633
1134
7317
235
99
2154
253
641
8971
2360
1007
1754
768
28
3462
678
3907
10750
3819
1473
702
6666
7424
1497
9011
1798
5056
7423
2317
815
866
3613
293
665
60
55
527
216
1454
1653
1144
1616
10362
2020
5167
5789
4717
350
360
6474
37
1614
6231
545
5869
42
177
83
372
4675
167
165
1366
4581
328
101
112
1172
504
257
4964
257
883
1464
2043
1294
393
9485
400
1916
1548
2528
794
4369
6154
1653
6169
1245
1734
3555
312
178
95
254
238
124
86
60
74
68
102
683
131
4138
823
283
287
1484
952
521
488
383
175
7366
1260
356
1280
136
3017
41
366
72
9406
179
175
70
679
215
5781
2174
9697
1214
359
220
506
830
2337
2954
1510
13702
6179
3421
721
4019
442
4157
266
3779
381
98
86
15553
230
177
131
328
2426
1403
714
204
312
68
255
637
52
146
186
82
91
86
636
433
201
58
1781
713
204
311
68
255
638
3327
4194
480
743
382
670
139
177
112
213
205
101
204
944
9744
218
228
262
112
301
637
7613
691
583
130
387
1435
9176
900
247
1102
9416
309
909
268
688
6420
111
1523
256
1358
847
233
469
954
8092
2552
91
11536
615
69
157
2662
38
7013
4397
331
279
1916
202
166
81
78
61
1817
45
48
148
78
60
610
9365
428
184
11557
255
371
1348
1445
981
2729
595
1591
662
320
44
52
648
777
53
167
202
91
58
94
633
53
226
133
44
1591
159
190
666
320
45
910
1124
2303
2509
2119
465
40
145
20
153
652
4725
13678
2691
166
346
7881
673
8960
5475
3809
2583
7618
700
2516
4051
485
567
2119
240
243
435
730
3899
1532
454
78
4834
4736
356
359
6480
3354
1857
849
2312
8932
1023
97
3198
2438
2228
188
750
96
38
101
263
34
339
484
459
193
783
560
1048
6130
478
11621
1503
7939
2679
74
1778
873
556
122
41
878
9078
207
54
219
304
833
847
892
1946
1525
3697
4853
319
530
103
1516
430
192
2229
2773
258
504
215
173
269
179
324
917
103
649
9164
1058
7434
166
13529
1200
402
500
1876
67
332
653
1762
55
208
454
180
107
73
91
164
167
52
909
34
78
9667
371
4692
653
482
1387
332
654
186
1402
699
210
390
1589
2051
92
454
283
603
91
528
117
650
498
1938
9204
267
209
276
483
1140
78
982
469
1174
94
584
1140
78
851
195
447
111
185
982
347
11512
1030
150
100
675
448
8888
64
9306
3645
54
1397
4452
13639
6306
599
1970
6407
31
483
237
1435
710
450
1273
123
503
2046
67
581
125
247
233
117
78
158
12
95
1568
8908
1200
153
251
839
15
101
594
754
90
1554
544
429
5544
5365
708
6298
14932
1821
4969
972
778
607
209
547
1691
8110
31
118
256
169
362
202
223
3820
1901
3663
1541
7315
11971
2864
662
116
958
161
927
1348
110
217
340
375
953
764
7007
1598
89
929
113
52
6517
218
230
2308
821
3057
490
389
338
82
50
166
85
311
59
238
69
126
219
6422
263
223
1697
9480
1853
9156
2241
3169
759
192
204
120
123
104
1614
304
1133
407
683
254
305
586
79
147
1336
413
9802
205
7388
9354
1769
3070
108
7290
4734
92
1274
528
136
109
95
205
378
1856
233
417
141
51
153
1441
477
137
95
221
377
130
300
10511
3947
1141
1491
1627
657
262
78
420
434
815
186
1207
1609
180
2464
402
8957
11614
6571
107
939
411
5568
705
51
66
7407
422
71
1349
1498
212
454
306
122
583
2143
159
191
136
786
481
585
4954
6650
790
220
1679
344
20
190
315
9144
607
585
157
2688
3252
1313
3361
642
185
489
4806
904
3726
3141
8918
4929
1886
456
1406
238
759
77
110
153
618
1739
432
1039
4023
568
2323
4330
1429
2626
738
708
487
1107
464
4148
583
1220
500
114
9718
3835
397
570
1505
2108
4189
70
244
196
272
402
210
32
1718
2202
43
131
212
43
122
31
43
131
188
30
43
172
358
8860
80
345
793
2266
630
382
736
229
2491
141
598
1970
1127
1334
1771
1896
2739
111
70
456
4905
2436
6466
349
4737
2665
846
55
1071
322
753
1482
55
1069
323
195
4388
5633
7565
9495
4030
1608
804
739
661
189
282
103
78
133
71
103
256
640
52
170
388
33
710
47
204
57
1028
102
71
134
107
304
641
3419
3455
652
485
193
1071
5252
61
140
233
213
1713
193
2182
2193
625
547
596
2868
3983
1759
32
197
199
32
69
2941
533
2211
223
2198
3103
154
6295
644
120
2817
612
703
489
328
419
162
886
576
1133
2310
7961
2443
9081
6440
580
3764
585
214
379
2027
1277
603
1429
9024
3779
5704
8604
809
71
226
189
208
171
5023
4025
96
927
1840
6283
95
516
50
124
644
339
228
675
515
50
3286
3019
5453
3105
5486
309
5642
132
191
997
11801
113
394
850
1009
7376
5740
4971
3729
198
3292
5598
9556
1926
3780
612
46
380
242
488
1757
11496
375
135
428
314
640
683
4028
65
617
683
225
368
627
124
771
94
5151
695
8101
278
187
351
7449
669
4026
37
4417
2793
603
710
488
419
162
663
4978
638
49
122
64
115
460
143
1248
9523
4992
7276
239
497
476
2323
1860
201
464
824
201
464
3455
4058
478
83
2848
141
123
334
376
2392
2381
4210
221
134
474
5570
229
767
3692
82
1717
3172
2001
2161
3745
113
473
133
346
85
122
7311
466
1015
155
196
86
53
3684
138
2533
906
342
198
104
195
499
1595
185
4706
938
2723
460
1607
1796
169
1746
1484
3798
4839
1951
78
39
3410
1472
135
713
331
1120
2159
2075
6397
8267
692
5048
788
82
105
17
623
164
2498
274
1248
1276
2115
225
282
204
9197
1382
3828
696
2985
7434
4965
1405
1725
72
411
529
188
4172
1682
94
202
222
3853
895
239
72
1854
408
35
205
1488
9087
3705
12
178
101
27
557
6881
436
2396
590
53
796
318
3631
4326
4695
4816
1294
4660
56
141
222
400
124
1338
6407
9109
1054
355
57
174
545
418
271
70
100
669
493
285
1712
363
52
273
202
149
486
115
1165
412
374
434
199
4023
248
4945
270
209
99
241
1266
490
119
1200
150
478
511
307
5471
749
354
2176
12964
2051
537
212
926
354
204
155
512
604
562
1122
216
216
340
3692
723
489
328
425
155
491
504
286
1191
216
215
341
1846
1922
5511
889
1854
422
116
333
3246
267
1527
897
550
2743
2237
682
248
81
855
659
14865
2307
9975
12206
3087
6727
478
190
87
269
226
1427
113
388
100
179
315
272
2479
1304
630
54
1486
2951
34
9571
4039
213
1078
3464
32
60
244
487
199
751
87
122
5007
1312
945
228
97
413
5541
290
510
84
277
2961
510
114
277
1584
500
1851
7323
6419
868
721
945
426
283
4886
3654
1260
690
1271
264
101
516
252
195
2014
739
177
138
7687
3345
15535
5294
6542
340
339
339
4602
534
566
337
49
38
106
1654
7486
343
117
432
487
168
1014
123
2640
145
408
7786
1413
118
39
83
15
27
203
24
113
86
413
518
620
360
1126
75
325
82
154
197
202
100
205
710
5554
331
177
33
5092
7360
4274
641
13618
275
1921
1660
310
1315
5505
230
699
88
91
500
1595
8158
45
53
671
110
31
114
258
346
68
341
215
15
72
148
128
1296
582
373
498
203
439
2630
2541
6011
546
195
8942
195
2221
71
120
3986
1822
11738
1232
498
2904
3876
6113
1000
16
112
48
202
325
86
391
212
65
148
127
113
1496
424
913
5427
77
3230
704
189
543
192
2186
543
51
299
571
174
463
7638
87
163
919
2759
192
366
120
118
212
1244
119
456
724
453
1843
279
611
7869
7221
1208
317
697
247
2028
118
475
1441
7969
225
2491
69
93
1963
204
3527
30
521
156
95
273
99
70
60
195
162
13608
326
147
257
299
39
59
138
1396
90
607
847
5215
109
1113
2316
256
3096
231
94
79
144
167
188
99
333
150
2688
1400
11930
320
2038
83
93
366
82
5223
705
8265
296
716
264
1191
840
97
9311
599
918
62
320
923
8669
1556
896
966
69
9137
64
906
516
2249
8898
2566
497
567
191
1518
618
572
1019
402
1445
582
7740
746
304
661
531
828
1421
2269
9282
320
557
69
112
477
36
201
654
6866
403
169
115
2200
7427
1560
215
60
1102
184
1440
171
507
91
107
329
237
183
955
140
1055
182
94
362
406
1730
541
5405
138
39
105
785
101
700
486
1377
11544
7624
290
4046
1667
1645
118
381
5710
118
382
430
8190
1551
343
3822
735
301
106
795
1804
263
1318
498
1164
1341
272
262
87
104
118
497
546
147
182
251
462
64
1433
303
660
95
1302
619
868
11944
2658
930
1931
4063
2279
8607
1352
3746
1372
1913
64
831
1151
332
186
2360
2296
2353
6158
4566
1664
830
426
426
75
323
560
1801
58
132
717
69
92
92
1950
1791
7451
7084
4299
193
169
49
831
425
414
79
324
345
5738
7917
8979
6145
3305
55
52
9972
13238
620
4583
95
523
91
653
50
515
227
400
137
518
50
965
7135
854
350
104
179
662
61
152
682
57
154
73
799
295
73
2033
3436
9373
4709
2203
195
192
150
118
902
123
969
101
51
90
470
829
402
852
233
75
75
939
790
1083
232
520
5232
52
53
901
338
269
165
506
1688
1059
6808
7877
127
19
247
551
93
214
92
345
248
176
5207
508
375
1508
311
210
279
133
739
3590
4428
14917
5316
2328
101
112
1164
9512
388
44
389
389
1372
9652
3888
812
49
66
454
1658
1295
503
634
2380
3166
1727
125
178
3222
986
128
178
634
305
2125
13438
159
373
1286
207
564
194
426
223
2884
897
1147
844
285
168
3876
167
2230
6538
554
95
209
6802
11820
2520
259
315
2672
1708
279
8906
1405
167
117
717
330
72
429
426
815
51
145
244
91
58
72
647
49
423
200
54
1698
716
330
72
430
426
819
4297
2254
1342
3516
5902
1858
210
108
658
279
144
1147
3444
1925
3228
4054
551
3517
211
216
948
1275
4668
1096
466
431
2440
58
1302
74
107
75
193
88
41
99
2168
4780
339
6462
2917
6951
213
129
414
1043
108
435
370
211
2200
4972
697
8221
628
93
1240
117
150
165
69
270
620
485
2209
13860
1433
804
255
1246
98
1484
1158
4754
7449
1817
653
295
5918
12674
1569
226
1141
648
249
4409
3077
5376
6739
1009
2125
1622
801
427
426
77
206
674
253
161
1480
64
188
664
73
79
355
137
404
325
840
1028
3973
1561
223
65
236
4720
544
5999
199
280
122
729
4583
143
7923
1280
377
2213
863
215
7463
248
2291
627
162
205
5512
484
170
203
1443
389
844
4872
715
124
1582
89
1103
119
19
320
90
78
157
1025
63
137
108
1012
1037
98
484
50
124
631
372
231
696
520
65
1293
655
1229
9380
12492
9078
1528
94
353
168
76
77
1343
420
114
2686
387
1459
437
3592
4989
9198
5985
1055
410
2671
116
522
62
868
2210
111
1631
124
715
1182
163
1057
14907
3972
4980
209
4027
811
3410
1761
1864
33
7460
2148
12338
2344
3962
1516
881
165
2972
43
6177
2744
1544
1864
505
9521
2104
1603
1603
1695
3742
2392
2984
58
2386
245
4335
159
106
344
133
346
79
137
125
1176
2315
2549
87
4691
539
279
135
1300
1243
740
1091
167
4748
352
6774
60
5395
188
60
96
39
379
66
922
657
441
566
1889
201
50
79
245
154
58
146
2139
995
75
233
1184
356
3308
678
388
1337
6173
118
5121
53
3931
1977
1466
100
473
203
302
39
119
156
845
52
147
518
647
210
216
58
1770
99
456
207
311
110
140
204
639
1350
323
14927
157
561
1247
347
279
120
470
1113
3197
519
61
549
235
118
1969
31
3280
1567
150
914
1135
3752
2166
276
285
100
5895
2253
195
3611
2519
259
223
501
2358
4890
196
531
954
4280
450
85
1162
2955
1219
2600
806
1711
247
444
774
148
374
57
230
13608
354
478
3907
3025
6859
2385
7388
392
288
402
1321
738
1156
95
251
789
149
1824
2892
43
13554
2771
751
385
598
38
100
245
1634
122
5477
5882
4966
7201
3747
6244
73
75
567
267
222
274
115
31
219
94
216
71
65
721
107
110
1804
35
3225
3564
4899
1078
1378
7144
1741
235
546
66
4214
113
1499
1720
11219
1864
4027
6480
353
4709
1171
332
2655
387
174
1048
109
207
153
7256
2304
3083
65
1852
268
5651
450
551
650
816
601
318
7262
416
1864
119
27
75
40
364
1264
55
1769
440
119
27
75
40
363
68
1263
55
838
4334
1131
749
349
288
524
531
224
274
424
422
767
110
1063
332
134
4187
1767
44
1447
87
149
899
1096
354
290
126
372
737
1006
49
309
77
1034
212
531
104
391
2074
8666
4102
3345
1245
1525
1078
4585
797
243
1430
1209
93
109
1630
2591
7465
1193
167
351
221
7808
2259
694
108
159
469
2102
135
397
3689
7208
194
130
143
774
1448
4429
246
348
151
1150
24
61
109
95
135
1737
2497
413
14
444
986
3316
2241
1370
207
5353
3900
361
7758
3343
2358
1759
3962
3577
1192
2736
530
279
601
323
5552
577
27
8467
308
1160
3188
7669
4533
2101
4407
780
207
658
1959
2029
2264
341
453
7658
6686
484
10309
234
2323
4973
621
321
113
155
289
711
1845
12430
836
216
37
886
195
207
133
86
111
1247
596
653
506
2531
67
920
10346
2483
7580
83
11271
1879
5427
193
2445
33
1340
663
259
1923
793
512
820
345
501
94
2854
832
620
91
1139
1072
325
346
604
90
728
77
1331
230
230
161
304
699
9328
6685
1389
556
1200
8766
220
35
215
9104
100
66
41
3370
126
201
153
687
8046
9393
6944
2312
2371
725
4920
313
241
747
5595
386
998
223
78
2473
4382
476
1531
216
34
628
9277
2353
50
1447
385
8327
386
657
2253
6953
7455
2623
841
8160
5660
2459
2614
48
247
165
208
5681
116
1057
202
129
1179
387
450
58
43
14055
3550
522
953
13630
805
28
434
73
505
1723
450
8194
4779
2078
1567
153
8571
153
920
6858
1201
2134
1032
505
1201
1337
14954
8544
1985
8937
379
910
1011
136
132
244
128
1884
222
8814
546
239
1420
505
12782
231
564
457
1433
366
712
571
268
6852
126
588
95
129
110
168
426
446
1653
513
670
474
814
4392
228
798
833
3166
704
487
323
423
154
865
734
238
138
40
378
1813
667
4242
9811
3110
390
546
1880
1375
118
1135
310
200
7366
614
2780
271
469
249
336
573
454
2043
13452
1931
2499
935
899
8705
2302
3751
5339
732
1659
111
160
187
3122
112
142
119
176
6488
1429
4667
2161
159
7869
555
937
189
65
84
106
1261
205
1279
5541
1047
4611
7333
1869
6612
170
69
673
220
853
528
104
507
570
998
251
2003
184
42
1872
178
83
919
152
1563
114
460
336
67
138
185
275
169
1215
2934
186
102
197
53
111
510
97
96
378
180
2437
56
247
167
1291
1536
104
31
167
434
96
903
197
180
390
1653
584
54
1075
2037
161
208
132
479
101
202
1478
638
156
151
252
193
918
51
758
619
205
95
834
7334
227
166
7005
9126
4038
3264
45
2667
1108
547
518
457
537
9351
1115
93
2716
664
5475
2322
131
33
346
44
296
840
1982
4725
250
284
56
1467
289
268
14286
145
1113
284
3513
896
4837
3044
1207
777
9365
3397
3210
4266
7457
5295
1092
4602
1932
7531
2872
79
126
309
4294
13093
7482
1866
1579
1586
207
327
829
50
267
22
60
14374
507
279
3061
627
495
108
364
2365
57
266
241
262
2344
480
6775
185
84
1946
461
2234
373
14708
921
363
813
66
223
230
54
86
228
2757
3512
219
260
86
228
1439
65
281
1757
2816
747
2933
613
244
102
849
849
64
3895
599
142
360
56
2049
1304
79
768
64
191
448
1423
1234
90
65
3603
1989
545
1642
101
77
130
195
67
310
131
2457
189
77
132
239
67
8676
1348
1564
7392
7303
625
131
305
774
267
154
951
507
8681
134
2220
118
354
525
1245
574
566
263
752
475
458
132
96
41
1789
1798
7323
5251
3879
356
129
153
447
406
30
5367
36
1500
225
918
39
58
691
671
5448
3058
2385
184
237
7383
118
196
267
206
45
5524
206
45
1428
1316
598
974
53
636
7022
351
9198
1741
118
76
503
229
3197
573
704
488
419
114
27
62
127
5574
11664
1857
1058
59
2299
1187
11186
355
922
294
69
406
595
508
146
483
634
477
394
2600
85
1725
7220
1557
105
466
1706
242
248
147
2156
1973
2758
105
197
120
132
106
475
224
1408
487
1332
439
1367
249
870
829
1150
2184
9401
376
222
5133
148
247
437
4793
398
346
403
4824
122
209
357
119
1230
2640
974
1187
101
358
2217
725
158
423
489
725
3243
1717
2832
400
2744
490
1307
4030
3572
221
207
333
48
409
4931
659
1443
27
9228
4482
1404
162
115
718
202
418
203
945
10489
83
1621
12013
5684
548
94
116
240
5646
94
176
240
1425
336
2797
1680
869
191
185
7245
4209
3829
385
150
2051
2153
7177
1502
822
112
1006
77
202
377
367
102
1964
383
112
91
2710
206
424
6938
61
126
164
233
2471
206
645
291
202
1954
711
616
5526
690
338
14871
15
364
2777
571
57
747
151
134
113
130
163
1882
898
538
414
3071
123
46
387
1695
300
989
3449
171
1966
2340
2674
6087
651
975
383
719
159
819
426
428
78
272
202
647
1625
305
3508
6653
889
2573
109
46
12427
3103
178
1967
2224
3210
178
1967
2227
2436
6729
2648
755
8363
2267
50
75
3076
86
784
1940
739
284
91
865
2088
724
1788
9578
6243
9326
758
2128
195
3453
603
186
11649
1446
3175
4150
14998
9702
3261
6708
14971
2130
1392
110
710
106
1294
268
116
7957
116
225
100
75
135
380
639
53
169
372
94
168
63
671
538
191
53
1583
161
195
708
320
108
108
135
382
640
316
2201
196
534
7424
744
556
323
68
236
3137
688
6832
186
4866
13634
2638
2105
480
2132
1288
163
125
135
653
175
2904
2443
159
184
108
135
142
547
69
391
51
156
200
91
137
69
108
614
201
53
1591
214
195
652
328
108
135
127
547
70
391
1572
762
413
5081
131
1908
9565
3109
478
485
6725
352
4714
88
331
2310
80
14927
4602
305
321
6539
328
1762
512
103
11627
2585
279
5708
925
1958
69
439
407
472
5492
113
1492
13675
148
57
1090
1047
7257
4933
5179
5249
1400
7652
3254
1501
2535
7553
828
181
9676
467
14820
112
332
5204
495
209
7807
6755
916
5132
639
1720
2933
396
209
158
590
82
50
141
355
206
162
158
983
80
1405
1979
7521
215
6545
6486
82
50
157
354
208
158
156
690
86
80
141
349
198
101
1603
7517
6590
6589
83
47
141
355
208
159
158
692
80
83
47
141
355
207
161
158
983
80
83
47
141
354
208
163
158
983
71
50
45
80
80
83
51
141
355
207
163
158
983
80
83
99
9536
3189
47
141
354
207
159
158
984
80
7553
3158
47
140
354
206
159
158
979
80
114
2408
89
611
1312
5519
97
2509
3632
123
35
105
270
8837
2210
195
301
1430
72
2165
2697
3328
636
1870
7322
1647
764
269
1036
10354
6581
470
772
2038
608
3103
2303
577
33
298
101
84
559
302
1706
506
261
4157
4712
430
4752
68
140
233
223
2510
4333
5380
7330
2111
506
663
1303
33
33
119
478
3125
2253
5268
546
55
2257
56
793
5511
1325
14859
5286
2101
4672
4487
142
6892
1801
269
1474
242
49
2598
1803
14932
13661
4850
3825
520
206
79
118
103
297
48
149
609
617
1240
883
371
35
1241
7271
11417
6329
329
1804
71
1127
2728
491
1876
626
1400
289
1016
7450
596
1419
467
3104
3808
9339
502
8236
2794
232
51
80
1001
1905
628
499
574
1221
449
6887
3893
7467
2826
1339
8927
1022
48
169
961
3264
1583
449
510
1839
998
60
467
101
87
375
289
256
178
3031
111
461
240
2847
533
219
288
266
4914
1194
500
766
185
493
14026
1829
9352
10475
1767
7371
135
2691
518
102
552
6131
4688
33
2549
135
304
560
4725
54
3016
275
11659
1019
425
302
12
47
583
671
647
3770
6410
8914
7186
3655
56
1060
195
1561
8137
5868
3202
321
12494
982
14498
4154
3087
7335
4277
161
565
97
195
532
250
7226
15481
6395
193
2674
622
5284
284
499
1455
445
41
55
946
5001
8036
423
532
103
5325
677
1895
167
1230
1986
514
9432
429
640
1773
7668
416
2701
8130
7388
7327
1393
10482
4860
1361
5390
449
562
2960
788
1416
799
343
6446
1154
283
503
1431
417
6922
1723
1334
3870
1888
964
554
1136
3954
8959
2590
14855
734
116
3328
815
638
95
179
987
1831
315
7165
978
348
182
6458
342
353
347
357
1927
2798
181
3129
663
129
141
2413
1663
343
828
479
243
148
134
666
423
212
157
1398
1648
413
788
9538
272
567
490
155
419
491
483
727
3282
2959
161
962
407
150
157
982
37
3586
2429
8791
1806
65
6676
1263
490
258
417
1313
3333
8818
11509
307
437
1900
190
145
678
524
661
11
36
20
8605
849
3625
4172
72
132
721
246
4371
173
188
107
2405
293
547
256
64
7685
1423
1224
459
1573
3407
1891
30
539
3128
532
3120
30
536
715
974
138
8661
142
1559
468
1891
250
164
3121
255
1553
929
3745
4698
3634
6197
5143
119
84
1884
103
3118
92
3083
1584
100
2020
884
220
327
1850
4404
13665
8711
1702
167
346
11775
1297
88
1555
445
2461
114
191
153
41
62
153
189
461
399
487
95
230
80
1368
818
420
426
77
252
124
93
65
281
96
209
1290
2028
5655
418
106
1865
100
89
1808
2830
811
119
421
425
84
1767
1681
62
549
96
8747
1661
169
131
200
74
1300
2201
169
129
226
72
162
477
499
550
267
61
57
126
2284
122
178
175
434
9193
505
745
2117
159
244
196
357
92
1406
24
148
480
93
3797
43
510
286
4528
670
8257
9519
1871
1541
4987
181
169
179
2185
195
472
210
645
618
88
1454
327
3244
6341
1849
323
3068
90
451
118
403
6899
9490
782
701
1495
90
1049
250
1146
4009
3584
75
1218
205
4299
9534
2333
7290
5016
868
332
47
304
140
2247
49
77
35
719
2210
91
332
47
327
1875
383
2229
355
111
200
69
1871
257
533
198
14
278
358
2053
1218
123
145
66
99
1704
3577
5225
8862
6286
3873
4804
67
99
4767
159
62
209
116
140
187
35
37
108
37
9172
239
135
1743
96
163
646
63
135
210
223
729
695
5753
167
1866
46
5338
2904
10160
9240
9532
389
103
1302
374
506
575
500
596
114
2720
194
497
12473
972
2915
1737
11284
3431
1569
879
11178
400
4410
145
208
381
122
283
187
3226
222
3577
595
14547
1046
284
170
688
3041
4770
1608
225
887
652
108
113
196
61
279
291
1035
1068
185
234
170
3370
501
493
215
184
586
1026
2515
1723
2364
851
64
1403
695
183
237
75
93
648
4025
1236
467
9090
4977
695
8259
4482
2217
1669
171
110
381
650
3922
140
7880
947
7107
498
398
1531
324
239
116
1797
80
319
15328
1996
9024
1118
589
428
1549
66
2000
401
1521
199
187
417
555
425
4217
3245
7516
2022
120
4655
3706
250
1084
449
72
689
228
316
723
1648
86
7269
294
167
135
1282
5994
9504
1303
255
246
1065
2245
6857
162
9624
2393
4140
1083
448
4015
1883
170
1827
1541
1969
147
1909
454
60
23
80
186
515
404
2427
4619
133
486
2165
70
361
1274
665
215
353
851
984
800
406
359
7193
595
363
7241
2809
1794
510
658
860
398
3631
338
449
5599
737
237
790
5723
9219
1690
1927
2378
2456
165
576
83
45
576
15448
417
13169
2500
82
1660
7958
3709
391
1707
2947
160
1191
4233
1110
6932
5151
4965
1667
3133
1784
7416
1033
3969
225
1388
2709
247
1448
635
467
439
1527
6539
3751
9442
2607
121
115
275
52
73
131
738
90
101
67
905
185
695
5861
217
227
2277
189
710
148
6393
7305
2911
63
84
127
161
922
2940
260
1742
616
117
65
570
614
151
92
269
256
66
1690
101
141
67
241
3453
3376
4968
2464
905
1939
277
3403
7372
2753
1208
3871
68
630
2015
2049
838
135
1164
152
410
482
691
585
3240
146
486
307
57
47
11634
577
9691
62
2550
1002
61
1234
60
1918
830
1830
777
1929
475
127
123
97
438
2250
2500
8973
679
89
5793
797
1001
8943
153
1563
302
712
101
158
1393
244
266
88
2184
1722
323
241
545
846
269
62
674
262
2191
367
6658
1014
62
1593
1118
348
341
579
115
237
902
323
58
114
104
1346
542
714
226
684
555
64
1393
1661
98
8920
1348
8154
703
5043
348
665
8987
2627
3756
2966
4148
1410
486
257
84
172
1893
527
58
343
293
235
188
1114
3237
3516
115
8397
96
121
258
318
212
192
1724
186
711
89
13212
402
1947
13
366
11
1996
208
91
105
133
6653
461
145
1096
1065
113
58
107
91
106
148
3931
4722
204
153
250
800
45
62
103
260
930
439
8384
219
195
183
978
4092
4112
4151
128
201
35
53
333
164
1017
162
9104
243
519
1115
122
1274
57
7443
67
5128
909
13455
1323
820
959
1750
4040
7284
147
890
1927
99
515
124
609
691
226
728
105
78
227
66
9018
9267
2783
988
6823
662
5314
698
2844
2296
6212
372
1072
491
511
83
1216
1668
535
319
159
212
115
825
54
4341
470
81
179
128
70
4010
101
1178
180
713
182
1580
83
115
85
47
59
246
257
36
269
176
1327
75
244
309
156
1154
61
713
808
283
393
208
181
467
231
1595
10067
3146
198
175
345
6794
5745
1385
3257
129
405
75
129
181
557
579
540
173
163
5061
7304
1466
48
11150
879
3200
167
1912
2193
2439
2231
2062
9113
2848
1442
5438
416
101
91
1081
1453
488
507
2803
384
8660
80
327
7718
6595
478
475
9442
161
482
3104
1087
486
78
1768
508
2075
1652
216
700
2279
315
1138
8908
1070
1903
106
5991
118
449
493
576
34
232
521
509
1976
11227
357
1044
2805
71
9610
1963
862
124
5785
123
725
2629
54
87
4288
1947
350
387
50
104
3334
2217
221
1085
336
676
354
107
5240
272
84
652
4733
1386
554
300
71
424
398
829
111
7292
14224
1881
1160
278
602
184
3174
768
104
1134
3773
1837
252
251
51
105
66
681
120
404
172
217
195
127
83
504
5734
11606
3201
427
770
209
406
1202
1644
70
120
56
113
155
578
9028
7133
296
622
2767
1067
141
252
8791
130
362
5581
719
241
295
1383
93
144
149
1347
75
22
1173
7488
1461
1573
2732
640
547
9341
2059
1929
588
228
1046
3193
160
3248
3159
578
2132
461
54
2238
355
225
64
528
379
480
686
153
1009
859
1457
1155
272
243
54
68
79
137
1119
879
292
2732
3229
7303
1358
4411
546
535
72
268
7376
161
633
14175
447
327
193
22
180
486
32
1255
10692
8865
320
429
476
3302
1401
210
195
680
326
168
307
638
8098
437
222
18
52
1512
17
1145
33
137
84
205
667
1231
262
3199
1426
225
189
5536
470
195
500
527
2365
82
7436
2092
2561
10299
1528
298
1090
538
287
124
3704
174
1199
832
127
1977
1040
4074
226
1293
1382
926
10786
9321
2712
404
168
141
108
119
1653
681
1952
509
437
31
198
885
107
96
185
1976
1518
319
214
171
116
112
127
42
3101
5912
7328
966
58
516
680
227
447
22
138
451
114
58
519
95
8068
1412
210
101
96
128
264
5183
5841
4143
403
518
5149
6851
1355
956
3854
103
113
128
11382
3950
136
85
7519
880
1113
4302
13626
2371
515
491
1630
885
5690
2683
198
320
6023
399
380
123
382
96
322
2103
7543
613
92
4802
13009
7465
682
803
2255
4381
1110
60
71
373
764
7561
317
669
333
4903
4795
202
4972
2794
212
135
1044
160
6514
429
4535
5041
103
145
627
1374
863
510
4694
206
923
8938
157
2231
504
607
1442
71
3974
1388
2256
1533
133
179
1896
4193
119
447
1725
2169
894
301
129
374
3458
497
320
5130
3026
695
671
224
329
635
141
514
96
1280
1354
36
76
4804
102
1978
1710
1716
327
7320
753
4250
2677
14821
6046
5048
390
392
961
99
578
1429
119
189
273
770
59
344
53
813
850
744
91
25
115
12315
7080
6686
2808
9791
567
2312
3175
756
1549
2749
6220
1720
1679
688
46
6892
7228
1137
313
563
158
150
6608
2852
14044
552
533
154
92
9261
407
1239
1357
7299
80
138
432
3770
7346
7271
153
871
2660
7378
327
73
454
57
1614
109
7644
1559
2595
5015
5289
81
2317
854
709
117
5143
3331
3946
1851
199
2244
1855
1871
5583
1200
12305
1098
6339
6067
718
132
101
2053
534
530
461
684
2865
13273
914
337
114
53
3777
96
177
215
2223
82
104
75
93
62
452
1767
89
301
115
221
90
1890
66
7799
1081
927
267
232
1547
9625
3139
127
1074
3973
4438
5662
696
215
179
999
336
43
1989
2026
48
9481
231
4833
414
4286
6277
1279
7190
1544
13815
1048
175
415
1202
10627
4096
5086
750
492
5741
82
1033
967
157
4034
2209
9580
655
352
10096
9410
727
385
644
246
405
2054
126
114
100
1617
882
179
295
7352
1452
385
472
241
2612
1107
9159
1280
576
1753
1366
109
173
511
1751
228
96
385
2556
585
8520
227
665
158
521
780
115
241
1440
1145
279
647
262
78
429
430
780
584
198
220
180
972
1988
86
1057
75
117
2462
436
473
3281
5344
1952
3949
507
53
492
471
3871
591
9148
1840
583
4056
468
29
1932
225
497
60
39
2137
205
623
146
86
102
1004
163
1584
57
127
695
96
415
168
52
624
169
143
86
102
1013
163
1397
473
3922
3839
6147
898
117
398
7252
5066
606
185
681
1180
13769
1412
752
185
1205
35
210
70
9291
902
73
293
91
114
100
694
154
131
185
1205
35
210
187
9269
903
73
294
91
114
100
695
154
150
205
134
100
548
159
68
541
1524
393
432
74
344
843
886
666
3394
54
1211
256
152
216
1049
931
539
688
2069
223
260
74
277
333
530
103
520
210
64
189
130
186
161
85
380
274
256
55
87
281
253
680
623
511
415
1677
1097
2135
239
222
653
118
95
60
7510
83
869
90
167
233
92
1137
82
567
135
185
104
32
1113
244
399
170
557
1212
419
58
76
1883
72
114
101
447
3017
9641
560
188
13594
2822
574
763
173
606
1205
172
575
87
158
1580
1133
8915
6164
4939
2515
7321
10932
188
344
6181
2307
3083
4083
3514
2231
5202
1229
1748
620
152
77
561
1286
1028
47
61
13844
951
1622
496
134
97
37
231
747
5435
1357
342
4692
1102
939
192
394
863
1106
754
4688
371
91
140
710
727
199
1460
5641
790
179
520
324
606
186
120
148
135
926
72
141
295
87
195
1831
851
4112
1440
704
537
876
807
630
995
1619
3944
287
468
1409
2567
9072
5248
1476
79
71
1385
373
61
134
840
752
745
275
64
42
38
42
38
42
38
42
219
54
82
1061
107
425
122
202
306
7412
3276
122
543
990
89
379
287
147
4649
6052
1547
1174
2459
7542
680
4137
11648
2156
6304
7363
1833
216
2782
1260
250
409
49
153
660
2268
1873
1874
504
3558
181
30
937
3146
1051
1293
306
1049
265
125
236
1533
2486
6419
403
9351
551
170
134
4878
228
497
9291
7472
1544
110
574
98
119
95
786
1171
14
110
509
104
75
1460
1376
280
193
115
1618
130
493
3300
108
826
2699
2050
9396
622
7507
200
1179
2710
180
176
180
414
321
114
2279
79
7313
693
91
409
31
154
149
148
99
85
109
210
129
94
299
256
66
999
1869
4969
7225
1718
751
45
549
1255
455
422
121
1899
9273
10817
666
441
440
119
234
1413
56
63
2619
1566
8540
999
5496
1867
2040
398
141
233
387
220
297
1463
1009
7415
3694
542
517
8201
347
1447
638
769
602
227
378
166
1433
1733
123
519
872
2350
2430
8889
9425
134
976
265
61
71
7590
6596
474
2698
1438
5695
9114
7389
609
153
395
33
84
226
3221
15435
4204
665
700
230
703
615
156
518
228
1427
2957
1829
315
127
220
2623
1447
381
490
10803
108
525
210
160
197
2458
1495
5876
321
72
8996
73
163
1219
113
236
450
295
452
166
81
157
288
1156
690
4800
3211
1511
706
157
306
1345
688
9282
7026
1277
4864
347
4728
176
125
70
3584
7406
92
4934
2764
1946
1409
451
561
185
731
79
177
204
124
1476
1505
16
240
478
94
100
206
1117
354
3627
806
167
41
413
326
919
5641
8255
335
85
209
418
281
218
34
202
444
867
3518
116
221
102
622
5963
5937
294
4767
666
9354
1852
694
5249
705
220
137
455
511
1423
94
200
169
162
117
9276
504
177
1160
111
145
65
63
76
63
1557
168
474
96
599
4632
238
94
129
111
1730
50
60
815
154
146
144
1222
186
396
2297
229
587
4443
13827
1877
2829
2411
396
538
855
222
2342
12661
2703
516
582
6322
690
473
2647
498
819
1111
175
13180
1173
365
557
4451
85
1189
50
466
22
1103
1491
1201
4648
1621
7189
3989
1823
455
2237
163
756
8461
5623
887
66
103
9244
165
978
988
375
109
151
1528
7443
327
922
85
85
221
2948
1274
874
464
6777
1242
494
431
653
112
629
516
1106
2198
9372
1560
219
84
951
107
2275
7253
4994
884
403
451
1811
115
452
985
1652
455
613
691
1452
826
401
425
76
306
204
558
118
538
114
214
159
510
1851
704
303
84
1096
4691
581
1974
7502
1197
773
271
83
196
442
2435
774
272
84
196
442
2434
568
456
5609
1874
525
885
463
1467
82
122
201
24
60
3895
1524
283
975
899
2067
224
705
487
222
327
2561
1472
1447
7813
1559
309
94
416
80
228
556
187
73
71
541
423
2668
358
204
655
2032
13645
820
196
835
1839
533
7530
4102
11864
3820
678
94
63
412
1963
624
385
112
2389
1965
7453
4314
3631
549
14960
13613
1725
3951
3723
2852
13835
369
903
161
520
1106
129
1112
15120
537
311
5468
5803
665
402
441
7653
15350
7400
978
1690
552
262
92
157
529
733
99
86
338
51
582
143
2672
282
211
151
5356
688
170
211
151
1357
5847
7426
416
7344
3145
35
676
439
445
931
117
1368
1778
9006
1043
1249
143
117
53
620
562
356
85
79
33
6404
682
1574
1707
13581
3037
1611
202
154
4058
2586
15534
10612
5010
369
1288
771
6864
4232
396
175
793
2810
1781
776
658
7348
899
118
57
941
664
77
2249
128
3788
139
358
77
158
2406
993
178
3247
4028
443
158
1936
1146
231
353
853
597
3136
73
2247
196
6191
1070
14310
5125
504
1435
242
427
534
42
728
75
140
165
97
658
6760
187
2599
1335
365
1125
7029
373
95
2343
7316
2020
5699
685
34
9060
742
678
1401
686
591
7351
2885
1658
6113
464
1561
344
3350
3918
5100
1944
296
299
93
239
445
2539
106
297
299
93
239
445
1721
123
1830
4095
1810
140
192
2970
429
14
116
21
195
756
348
457
355
66
1232
1942
1292
180
47
30
111
95
323
158
2256
1041
415
96
126
8628
152
914
4836
9316
4483
623
310
745
747
1031
57
2442
112
949
169
612
166
1417
490
179
297
780
68
71
73
210
584
90
13625
1094
352
1633
335
195
71
69
298
263
1123
567
402
545
103
661
115
905
39
297
494
1596
8990
1109
153
4259
676
218
647
248
171
8948
644
219
1069
2113
507
163
175
212
115
3273
95
239
167
1265
3260
95
164
176
167
115
1951
200
441
6735
2908
5113
1851
705
2347
4325
485
196
2253
4328
1989
7103
5180
1279
1673
4507
2456
251
1519
336
680
121
270
700
180
336
2448
1178
98
1446
817
407
420
85
274
62
442
189
497
713
8382
5206
4708
667
367
397
7170
2646
2328
2468
1712
389
2543
423
7499
447
563
108
77
125
340
443
52
24
132
223
90
59
81
647
65
419
204
55
1587
170
116
108
51
813
427
421
84
265
652
192
209
1396
650
108
2202
9533
6446
5061
8509
1285
164
164
242
1085
80
4938
272
1245
95
4984
3589
31
115
291
20
194
17
3679
7413
1388
11499
12669
13650
280
51
236
3341
7685
325
380
627
213
1116
1771
555
394
126
57
2380
1144
358
3135
578
41
1103
642
7933
2154
1896
14863
641
2215
172
405
14671
170
1534
146
105
213
317
814
69
160
2088
413
1866
116
4632
4802
2036
1353
4785
904
29
292
714
1560
4681
242
1420
574
86
96
15
4365
1978
700
407
2147
9547
326
1066
4045
94
448
9423
10437
1652
3431
2288
445
563
1143
169
3766
1014
4029
86
553
549
4743
1325
1427
496
149
3374
342
122
9090
678
4441
116
130
219
7389
66
66
66
113
273
83
104
1990
2342
706
116
780
194
222
1529
401
627
427
413
223
429
519
220
74
1474
955
5620
1444
508
2576
287
7428
89
7099
161
2291
1868
603
3119
2747
597
1242
477
560
2699
7462
2947
712
9414
4149
3856
1289
330
11065
1350
981
162
423
489
726
593
2718
965
1350
8698
9560
4978
147
2524
150
593
2622
171
299
62
1735
460
372
141
98
110
103
333
112
58
421
502
341
236
191
47
43
140
79
350
1860
265
205
524
583
652
6025
109
93
559
301
118
665
303
200
1393
3102
50
521
96
2486
241
142
283
140
148
1107
25
109
715
950
405
131
672
1259
272
1022
4219
271
620
347
1810
87
740
4803
3660
143
209
673
141
289
1375
114
887
2071
2721
2781
4706
4928
4302
3979
177
773
108
1001
377
155
2579
947
75
113
193
54
46
320
694
446
1162
5709
76
862
193
57
54
135
60
779
355
7348
199
485
372
1799
764
7352
744
3100
10003
53
96
90
9659
1408
417
976
136
47
133
138
89
478
502
1853
4907
4411
128
80
2848
458
735
92
297
1892
567
5958
560
7206
618
1947
2029
3048
899
2117
4680
715
3220
2949
1767
1822
5629
865
152
8711
152
1468
2386
3111
2705
991
5168
5690
13157
5228
6763
1676
98
98
13742
6271
4429
61
586
627
53
4263
9503
2763
785
1293
557
1630
2387
3123
4255
7796
4184
382
1496
13657
93
139
120
60
62
7774
192
1894
1043
394
131
156
310
1732
1621
9307
2245
14670
1114
101
510
122
8987
647
109
247
9952
120
412
1107
2512
519
195
3582
3921
2792
9249
890
635
195
8982
196
2270
2194
741
1474
333
2169
9424
6778
284
91
185
120
2492
14997
2404
41
38
64
75
303
1002
240
1943
7467
1279
8854
59
404
9260
286
563
1026
250
1178
6065
247
50
333
743
776
79
198
4694
351
410
143
409
6806
2437
207
5761
2260
6512
204
199
546
1392
739
91
81
121
32
3972
200
560
402
98
98
462
308
477
1934
976
57
362
158
95
716
98
552
488
1429
240
1428
76
834
2163
500
1126
4926
302
272
814
175
1655
6487
130
426
17
472
5515
420
1851
1914
9886
5049
119
76
248
57
237
2586
717
253
116
76
248
57
237
1881
924
8493
1315
121
1645
702
443
258
87
76
103
455
412
451
873
286
409
87
189
111
1735
472
178
850
57
351
149
90
435
608
137
111
1618
665
898
343
3088
3443
738
228
13594
256
417
155
450
1474
1176
14039
295
7404
847
1345
451
1465
1887
7401
343
12107
863
454
1402
1181
431
617
289
1957
5355
998
617
272
2067
310
31
90
167
181
199
2559
89
1403
190
649
273
272
638
3946
280
187
316
72
557
340
195
1444
212
561
694
1953
145
3130
61
8888
3970
653
32
189
558
162
86
4329
6579
611
1972
19
586
57
9684
120
3769
909
2614
212
194
2278
55
5397
162
7249
457
161
6433
7360
1810
439
950
7305
586
570
2102
195
537
396
2984
4913
6292
610
623
461
931
121
275
353
4921
656
162
417
1684
3561
4775
1947
2293
9941
1165
718
400
4865
3999
8821
398
3159
7380
68
2811
795
465
432
2614
1381
5167
3895
7377
1916
2031
441
1303
3137
16
90
217
2141
58
102
1625
6785
26307
3690
2536
2441
135
89
97
74
128
35
2591
3299
4163
71
1262
1647
343
37
3434
1163
65
1912
3797
478
556
643
53
1992
563
767
143
76
1841
86
6929
702
635
4744
6465
909
1503
3061
3893
7414
10769
682
70
225
3514
317
1161
257
225
56
2991
4077
6094
228
473
434
422
2292
196
472
869
851
366
255
494
7884
395
905
13
851
628
1060
2239
873
637
245
182
297
204
681
171
1586
57
127
687
505
170
53
636
324
182
298
204
680
170
1406
234
411
183
2108
1327
56
1838
4552
595
132
36
190
167
681
268
356
210
129
107
36
285
702
490
442
1095
195
1344
2667
58
230
664
72
156
384
423
415
1986
14175
214
201
4708
7067
4419
400
411
2418
118
8933
3513
6394
602
2723
3370
1908
83
363
557
8594
3243
503
428
1870
5363
6082
5563
2260
1767
1151
9477
474
950
92
5274
412
166
3076
1021
821
1692
15
167
130
170
4600
846
710
4264
5155
701
8256
10665
171
296
34
267
152
2335
52
72
163
25
4767
153
39
66
266
1333
2472
1065
9502
12015
196
9028
194
547
559
183
2070
239
24
93
121
4405
733
5583
14764
1158
1750
7350
3295
3330
359
69
305
182
1383
55
844
3982
616
1737
408
78
533
533
1539
113
173
31
56
3146
234
2589
36
34
1463
508
429
439
380
312
63
453
32
88
59
5348
106
162
324
510
2758
646
290
78
428
399
829
382
533
1178
416
852
15468
549
610
644
143
114
351
1510
43
3923
395
1638
1728
65
140
233
219
8446
1256
1116
12513
2663
2081
9327
803
4420
1634
9410
512
15472
7269
63
543
13598
272
1164
842
12263
10378
350
1234
315
708
581
2972
3011
1273
632
3456
361
965
143
8658
146
1576
69
1623
197
89
279
57
65
56
463
2149
1158
706
7070
1139
1530
504
453
2575
1518
61
209
909
184
393
167
1424
212
2653
9221
4312
651
611
35
7422
630
1170
15358
1973
1302
1295
13682
1230
3189
9139
431
4252
6507
4690
5672
13592
503
827
3628
8946
1330
2111
2468
620
70
6205
68
171
259
203
155
219
264
55
96
39
507
228
460
645
406
792
3292
689
274
220
1309
36
405
715
1329
393
97
806
76
158
90
1041
3122
276
2119
639
188
58
320
724
1827
57
137
433
658
49
426
145
53
639
187
9315
58
320
717
1639
3980
674
1170
4793
4287
3657
196
7348
3021
2501
915
73
2691
1051
121
567
499
776
613
108
68
79
655
149
99
1048
173
647
519
59
133
102
332
714
119
1400
73
280
112
9144
1714
1981
459
355
195
5504
339
195
1483
11999
112
2290
4787
3983
3910
2286
396
7220
209
437
129
57
626
101
445
642
652
2054
144
176
882
1721
3493
5243
4733
2120
2224
562
496
2309
5635
1347
5953
1401
117
143
681
323
108
210
631
51
148
467
127
534
432
200
61
1590
13019
238
176
9492
3500
9391
1026
1846
9188
1300
2184
1926
1040
157
126
1731
57
101
46
940
151
120
1141
160
2419
1954
12516
3841
349
4594
469
2545
898
52
4355
44
575
7498
236
632
855
77
281
85
307
202
135
31
43
430
113
137
31
43
433
539
116
1402
88
46
13609
844
472
127
909
140
480
520
365
216
222
233
140
61
144
517
1313
140
441
2017
2274
3891
3435
828
241
809
601
43
425
5031
7241
861
41
35
598
561
295
222
146
152
281
653
192
159
375
7346
1053
4743
796
7333
2593
1870
4668
498
1254
2002
1780
163
528
994
711
4457
255
425
75
282
642
6759
3091
75
405
4798
239
5003
53
233
3648
9167
244
1426
65
1086
2035
3614
809
47
47
144
688
346
140
145
1897
435
486
617
600
176
43
266
234
595
285
583
560
395
44
567
315
1310
434
800
1593
1660
706
1693
3842
470
195
1309
1585
168
39
160
448
158
2535
47
502
1952
154
195
2243
1088
1167
5285
4411
1294
55
91
39
1964
68
851
873
674
1021
1053
2258
262
100
284
166
152
218
2139
488
223
158
1463
68
137
127
421
625
94
125
91
200
148
51
1022
1026
2266
89
108
311
204
395
1398
163
119
807
135
30
114
667
51
148
200
91
96
72
705
127
57
1589
163
195
806
135
30
82
667
145
1840
125
127
419
641
40
94
58
91
200
148
52
1022
11780
64
2033
68
144
69
1067
5077
1190
2353
554
2482
3641
6764
7382
4562
8936
4839
6222
8059
3752
2960
324
976
10443
101
1510
575
334
533
125
6835
3893
11464
536
236
102
172
1495
1721
296
118
2054
1811
6311
1849
362
3566
362
2495
347
742
55
128
1072
173
2963
543
3269
2035
3776
876
118
794
511
410
1934
1151
3304
9234
2784
1876
811
3269
2009
8524
1566
36
7435
2743
9805
646
729
876
392
9585
8379
852
1201
326
3107
129
1333
529
5388
3449
993
422
7584
2453
678
1887
996
2499
340
316
339
55
15522
2749
568
3312
386
936
1251
1948
5410
1754
175
399
1931
2220
396
177
456
1373
104
75
1367
2792
3323
761
4785
5541
4306
288
4636
2269
1908
360
194
325
5294
360
197
325
216
5470
4852
1559
7313
177
279
1008
1209
1291
8902
1663
162
1765
6852
1382
605
153
156
5480
190
313
4780
311
157
460
303
819
1595
124
785
274
321
3434
1087
158
363
207
508
193
7288
4961
4262
508
9317
1027
222
74
56
52
6567
3366
892
116
923
1867
961
1657
8649
4338
1279
1038
1113
5215
436
1778
507
65
2252
5539
963
229
51
76
401
127
50
2120
690
71
4210
11176
352
1659
392
3128
4722
273
2949
1400
212
562
315
100
77
132
624
51
138
102
193
91
93
706
141
53
1594
212
651
315
84
101
23
132
2276
363
8879
363
986
449
1398
163
235
309
3530
390
389
350
4754
744
854
66
386
28
6450
28
38
349
721
196
213
1591
54
127
435
661
68
88
351
168
53
1134
349
716
196
1399
2885
210
3562
1751
702
6205
150
662
1212
2228
1177
1567
163
8646
179
921
85
26
185
296
47
110
3833
495
969
647
8983
3371
557
2408
1251
162
125
660
438
102
89
134
952
11196
3368
14851
968
473
148
154
19
239
99
1089
506
944
4268
414
4791
791
872
10644
162
102
701
332
400
9535
4920
723
8229
899
1377
896
2083
7353
2408
331
2290
493
2174
8901
636
1299
13497
1663
402
74
271
419
231
440
255
232
1659
3222
1024
2497
4282
4055
3279
3053
1329
186
101
745
1250
310
65
1950
1002
128
363
1051
588
109
1930
75
299
1164
167
132
157
1100
5256
7188
1464
1632
1900
170
1238
474
418
72
15481
26
67
721
133
78
453
2427
421
113
215
112
230
496
355
633
685
1745
533
287
5821
1297
4353
4305
74
7796
11614
1927
3191
4675
2171
1622
741
494
1494
2526
1111
3127
3027
4228
687
188
249
5765
187
224
1435
151
286
505
342
131
345
72
123
126
1170
259
725
489
323
425
69
636
69
520
520
229
16
449
351
1021
2791
32
38
955
203
614
1647
151
419
2518
152
88
201
3290
769
2653
92
343
385
255
1808
823
806
420
3619
6311
805
205
4971
7101
1556
1674
6478
2641
12501
1130
4619
117
516
3374
1320
6005
1655
5294
9416
383
1327
72
84
14
8838
819
107
376
1323
1949
1033
497
118
131
349
200
282
700
374
343
260
1355
60
204
702
483
147
51
495
135
135
83
510
61
262
84
112
195
868
2768
1430
398
5470
447
120
267
1532
439
757
3793
8756
857
1555
8538
5428
1150
356
14888
2533
4381
8620
3803
1178
4137
543
6055
1882
2790
5842
477
3706
8286
7360
2149
951
1789
3469
7404
7291
840
475
142
126
103
217
1407
218
667
531
80
82
2325
751
739
770
8169
882
5497
138
1419
4404
7425
4690
11744
2618
1951
3705
968
547
567
804
143
74
140
8052
735
1608
552
138
106
207
274
1125
4038
915
358
2074
68
3298
1837
109
562
51
5322
701
8148
1370
414
61
467
614
57
2847
61
462
516
2050
3584
381
109
2778
388
426
349
452
5493
349
1856
7716
697
552
2978
4612
2754
358
10552
664
160
177
209
98
630
2186
193
3715
3120
1197
21
121
102
1452
8075
199
2517
643
1069
368
91
127
57
1745
2361
224
471
955
732
7160
5339
978
239
757
5097
3018
711
2509
6335
8171
2542
159
6681
4769
3918
232
12372
273
2865
2598
1147
96
9301
2206
229
111
36
69
123
107
67
6779
928
54
57
125
363
138
475
1225
129
53
114
1722
3091
397
4009
8281
1329
5159
2157
872
336
753
65
1751
1169
1112
11184
1107
13370
3293
1271
259
136
65
80
3326
1441
3712
5042
1158
214
1442
471
39
38
215
3268
179
3344
402
1774
62
246
723
486
159
197
155
481
555
27
443
128
2060
139
6506
7391
778
1605
1507
1961
3808
488
1135
1007
13853
9061
59
296
5012
4295
2879
2021
15456
2337
880
2066
2058
269
3676
677
49
4834
746
968
2576
695
82
96
25
1422
814
201
221
1394
579
474
730
378
940
1229
168
20
127
66
59
21
459
45
333
366
1249
181
2051
211
35
927
51
148
64
88
1815
278
169
85
131
95
114
429
53
193
241
622
38
132
3513
594
4268
55
78
47
174
3205
734
1318
2131
3911
1166
5023
6369
246
6364
144
5288
710
8112
5099
4346
15506
2665
1019
92
130
457
1068
2683
531
312
1180
486
3135
1537
2929
1138
2108
1784
63
7395
1995
5145
1309
608
856
7412
6865
3018
967
4631
111
273
2020
1429
494
136
425
1951
109
1011
85
214
3840
12923
1485
589
1373
6215
370
413
121
2276
214
201
348
662
110
4713
181
99
136
9443
2386
876
364
5923
3433
3001
523
68
802
3135
15471
221
126
2503
1767
4098
2238
14195
786
408
519
134
1131
160
2211
2950
8827
8855
4507
2077
6160
161
903
5242
647
257
391
192
719
195
163
1405
473
3490
3256
644
7375
617
3947
2284
1858
502
1118
7501
145
529
9412
427
920
76
235
2909
408
459
9456
12171
2912
2402
4357
172
2431
794
398
2603
5338
1392
287
7394
2864
8928
4133
1446
7616
9481
1209
3027
2931
1145
1998
9086
871
42
161
19
44
672
2722
982
3781
642
3761
2758
12553
7483
175
2015
382
410
1407
453
827
912
641
310
1998
535
187
660
1643
3733
220
19
1182
593
885
134
1080
2504
179
50
144
1417
1611
148
138
996
2904
1981
388
89
608
410
1399
460
2136
349
785
92
802
420
418
262
826
201
789
206
111
1188
483
3369
1726
985
163
8559
136
1580
1192
509
93
89
44
162
315
27
1746
4375
1796
736
459
239
60
2305
2265
276
510
6989
1524
547
560
482
781
116
148
736
54
4045
2453
1664
483
127
770
128
178
60
523
3243
1148
2521
58
524
1949
67
6491
6691
4357
787
266
2865
1126
487
165
157
284
60
3032
2219
180
448
1825
2453
677
162
1368
3261
118
3724
801
57
196
687
90
412
175
50
805
325
15416
110
159
5356
1808
239
2915
1665
15441
113
619
3280
662
396
138
473
5044
7246
466
3841
141
3236
7649
839
280
2006
8822
250
577
1629
53
139
2183
6458
45
9244
104
544
1790
624
146
210
1741
6858
766
239
547
314
1289
10063
1918
901
816
540
1526
2026
2788
152
130
253
9559
292
1685
208
54
357
306
93
193
354
122
408
2133
2284
7206
2755
328
3827
3288
603
2325
875
958
8215
977
501
4523
9828
79
2168
126
374
1495
257
80
363
600
4049
1568
152
8553
153
856
2828
1056
2462
757
7348
6681
4982
479
2677
4259
96
694
1865
100
1006
229
11466
2690
500
9427
648
1731
902
204
68
2162
130
511
281
9365
59
485
637
158
156
42
1655
218
372
817
7473
2031
1425
485
1204
933
3000
1317
733
156
59
80
7420
665
3965
431
280
488
5469
352
488
5464
278
1890
1396
1285
139
2887
879
58
331
716
1671
6679
123
2693
2024
13629
4968
87
72
119
243
13619
2029
272
89
3110
122
274
89
1855
10603
957
67
677
440
73
1411
1447
1741
4106
937
1965
4508
1401
815
11834
2635
2519
189
328
2536
6503
3422
269
160
341
585
9301
888
2329
364
36
122
1613
3473
6526
340
710
132
3713
62
691
5324
191
113
2196
230
395
3150
121
9658
59
87
147
432
5086
185
1124
3999
1172
232
171
2236
9381
3974
2221
195
8946
198
548
2071
7388
224
12862
516
6014
2033
1105
4680
747
2124
1678
2701
2195
14924
3778
490
3389
3376
2157
877
441
1635
8246
1832
330
2513
11136
2039
5246
755
1522
291
518
2423
1265
214
1192
1717
947
3840
3719
2256
7815
1018
595
1977
157
26
278
3003
674
78
4435
955
988
1894
51
141
689
90
133
91
197
169
52
638
309
330
680
1682
841
66
1637
115
5709
115
445
1059
77
474
1430
213
227
2767
4705
305
4304
1865
540
5914
528
635
655
746
18
430
130
388
53
8082
1531
1474
881
692
531
5162
519
7360
170
8466
45
251
651
214
2358
531
45
5402
1723
66
232
136
446
3645
2395
911
1832
45
53
3586
5932
2617
45
70
57
2987
422
4664
528
218
1751
1665
7294
14
1507
163
2302
6336
794
371
4578
41
7355
4458
5076
3240
52
1859
549
1528
659
434
3002
1816
871
305
293
81
387
135
192
1567
80
139
431
664
433
169
52
1012
331
712
1660
2904
3258
2496
1695
660
7243
673
1571
711
204
233
4005
3420
166
81
401
414
179
350
461
4157
1640
4351
4083
1792
215
642
4640
595
1663
5641
247
545
6097
552
13720
99
4742
70
96
587
106
111
86
622
1485
317
672
1588
4742
343
5827
6774
738
4495
599
1593
1437
505
128
5420
476
165
509
1573
1053
5484
83
1517
309
699
6436
6493
410
351
4709
2764
59
85
3154
5241
422
444
4016
539
4238
2277
171
2015
26
35
516
383
550
1209
354
8884
763
1222
7383
130
9354
150
512
454
1114
1202
301
476
2492
935
208
681
204
320
230
637
52
147
190
91
124
94
713
133
57
1588
208
191
680
203
319
299
636
7950
3591
630
627
3571
78
998
856
1772
2376
1732
5389
4549
10131
2427
3972
1253
2202
12011
10180
4357
4642
456
2043
2985
1648
570
574
2931
2558
471
1766
1460
7130
283
2027
2296
10473
36
4269
2650
52
1386
335
3512
910
1783
2573
2767
462
399
119
5757
395
1895
5316
4777
14875
2499
1883
3407
3928
240
475
179
147
54
931
7323
11484
2680
211
151
3374
1362
7438
70
80
145
99
109
151
72
1732
874
1388
895
378
491
76
1518
58
262
39
192
2129
210
109
214
72
7472
5099
112
846
471
94
207
4613
128
1100
39
104
203
92
2201
699
86
255
1886
444
448
1888
254
148
56
313
1535
1674
5382
1246
1513
535
135
217
95
541
503
463
148
50
1075
312
351
203
701
109
218
1387
243
1074
53
141
476
358
304
806
915
2167
1479
666
2939
5504
1320
6266
2669
1637
1124
14384
456
6308
2139
2708
7347
14217
7442
9427
9825
2024
6711
3484
1564
539
1146
744
8869
630
54
262
3244
43
10330
790
5155
2614
1325
495
83
3007
43
3337
596
1511
7762
2739
713
137
364
235
2912
284
305
465
1255
3229
3345
1854
1831
904
3890
193
752
1752
577
133
57
1451
7325
145
207
190
663
198
297
297
635
9340
112
2201
622
626
1231
10183
7335
1511
324
9472
1141
5497
411
172
1441
285
1817
715
411
1187
2294
182
10183
8592
214
47
5820
679
1324
2722
84
315
3902
5839
2084
138
3369
114
365
14928
9322
144
5040
308
2214
671
1858
7252
3525
11155
1879
510
491
681
4387
29
829
550
1633
664
3089
1782
1851
1403
474
940
132
2000
2154
1390
2311
2288
2315
2165
2165
1389
1381
1807
420
2642
761
1277
5209
718
1404
162
222
653
221
298
8047
5871
126
165
76
627
52
148
501
654
432
148
61
57
1349
256
142
246
297
309
1811
8921
10171
2872
397
161
616
14921
797
2661
486
6259
3035
2556
3660
976
980
1788
2955
178
626
131
6849
1443
1502
4285
1870
4037
127
684
216
6590
5104
5440
2500
1636
2030
15768
574
2007
575
2221
1720
224
136
130
5924
7672
6468
2284
6751
3769
1757
2676
7699
745
635
198
54
103
332
698
212
1402
1488
948
341
180
9596
3892
1508
342
1882
4625
1641
450
7451
167
130
255
3170
1398
4910
3953
9425
37
2471
803
233
444
4570
2129
64
1777
930
3800
909
343
1040
1529
336
565
3478
6783
517
166
185
71
61
589
504
9362
2752
90
5472
8362
1712
197
275
2872
61
140
233
222
906
195
858
122
1052
158
443
345
773
277
11873
1238
1755
51
64
4191
654
209
5959
2230
95
551
146
613
743
226
683
258
5089
1125
297
507
3494
471
97
304
879
6670
3683
237
3740
2033
3231
5690
469
8195
9451
3278
1906
48
2373
254
599
1092
5162
24817
2963
669
244
407
1489
7417
2694
192
164
45
81
563
5449
121
38
507
344
133
346
79
129
84
1175
5390
1029
2311
287
1565
1304
625
4107
9535
38
3480
334
451
121
116
60
60
4814
2711
629
70
11538
947
495
327
12134
739
957
490
103
181
69
231
1014
9639
892
121
148
60
1992
2496
2262
324
1936
601
796
6680
2435
4907
2867
606
2572
1027
192
501
9053
5269
4510
1403
321
684
332
129
42
969
52
169
447
79
283
423
138
57
1585
683
332
131
42
867
3250
5163
707
8342
1157
239
50
85
128
35
73
476
338
56
475
113
99
750
6272
5097
1510
39
4637
667
484
3043
7382
767
2229
724
419
3144
2730
818
3468
3929
2658
1609
7384
202
94
687
134
2138
746
2257
5261
9715
2425
2732
1977
576
155
4451
764
595
140
3962
2756
830
422
427
78
985
144
274
620
6822
4993
797
65
138
3884
11604
2008
8160
662
422
149
49
829
397
423
78
986
4119
141
4243
15365
1731
501
1471
4869
271
132
1645
437
433
1663
5124
12333
131
1073
7765
417
138
602
3194
6206
64
1658
1712
89
1174
1499
5388
311
209
2101
3076
128
401
1367
501
190
577
322
5216
777
447
130
1091
831
216
365
13525
115
180
76
63
837
651
542
8904
295
1639
42
110
1396
1411
1276
9272
396
526
1585
11772
954
4964
1592
398
566
1684
3909
9108
542
366
414
393
3150
73
8083
1255
3004
6791
1206
6815
172
665
7640
3175
126
520
50
131
633
340
228
683
519
65
3206
639
156
2016
2868
1561
1320
12185
70
170
1013
417
509
2036
279
2499
4911
7965
562
511
440
703
527
538
1662
3032
429
192
398
121
2290
989
819
422
428
78
4341
1580
2543
428
698
1027
2275
571
6584
570
135
4686
175
3295
6609
15307
2874
2609
1410
1115
2492
41
191
323
702
95
53
2876
1340
7431
2933
1908
319
282
2845
280
595
6051
299
243
281
93
73
635
2780
359
692
11698
824
99
176
112
230
2733
112
1644
252
390
1984
5571
562
582
1155
119
4664
1172
883
331
1268
1197
281
348
546
5452
3685
98
4068
83
121
87
49
9465
40
31
302
1373
569
928
10302
34
4645
6882
576
586
344
1557
634
4731
2274
2513
636
456
5100
9605
603
3480
765
1767
509
1386
504
132
3922
6528
1533
7875
200
4435
978
51
2643
1084
454
1369
1667
1279
1004
2776
1482
4162
212
618
702
902
409
535
163
102
717
204
297
223
630
53
148
223
91
64
132
519
417
138
58
1591
6542
346
4816
659
204
297
224
630
1685
2215
3543
445
564
759
1896
70
268
287
294
87
2409
70
4062
2057
251
355
4010
2052
3071
2292
235
803
11565
7543
96
7415
5267
487
943
959
2454
1124
341
648
5423
1735
227
6289
477
143
124
96
74
641
2784
448
140
2277
539
4548
1149
884
329
1299
1193
349
624
322
1406
4008
576
266
73
1644
2722
15463
36
260
15453
36
7586
3596
3569
237
698
178
606
116
485
1649
6006
232
671
770
345
1727
136
3870
7063
3761
124
1863
1078
457
1332
1690
20
425
2647
2570
6856
391
566
3411
96
1983
4228
4291
5387
321
961
2032
3979
5507
2628
579
655
58
357
2089
563
344
6202
2028
1308
177
1133
344
654
6872
6840
581
330
7014
3184
7156
2224
1876
115
277
340
401
2669
277
383
2326
386
115
277
2681
1483
4026
2262
1268
3883
1233
438
486
117
2113
1002
76
8194
2071
511
117
1642
415
8892
85
3630
173
332
1763
1297
2143
1833
781
3807
2992
3584
4678
10784
115
5583
4219
6805
1974
2262
2345
617
1480
120
4720
632
3946
2418
1027
3932
6832
2292
2021
2461
1131
344
655
7409
1068
704
2626
653
1266
497
353
522
936
1652
119
394
631
2206
119
390
3312
764
3806
837
138
8715
116
621
17
131
2422
6189
2227
3952
33
553
1011
9443
1971
6136
2433
689
12073
1583
758
1259
910
1185
6727
2562
3875
452
5814
1141
1655
485
116
607
178
698
237
3570
2325
5172
5574
824
3291
5997
4848
10142
3249
291
5444
1032
1383
1784
49
46
4338
129
6708
4634
4617
3435
77
1074
61
39
502
11468
2156
200
129
505
42
2023
96
242
6852
337
876
574
374
6823
196
668
319
14822
2110
282
14899
218
121
2415
335
3143
2289
196
1087
297
708
200
202
412
537
150
7436
168
57
3744
2336
150
40
174
54
1542
61
140
233
222
522
5341
42
81
431
1000
791
2020
5596
835
1334
2097
505
96
909
52
149
421
70
107
174
421
150
105
58
1583
169
190
5787
3345
206
370
173
333
165
408
623
51
61
140
233
210
92
71
291
1456
217
63
2240
1981
45
630
8834
747
4856
1489
296
148
255
228
257
1506
2126
163
294
339
1500
308
292
1475
6778
868
792
65
498
1030
241
858
6584
6679
487
2345
117
1611
13248
957
102
543
9453
150
1228
641
6828
767
169
202
831
1191
97
138
86
345
134
343
507
281
1435
8426
550
2970
306
6839
111
114
43
428
431
828
2718
5998
3455
1026
5544
1159
2234
242
2798
1289
2535
130
168
127
183
36
250
1593
185
6742
2917
12080
6810
53
1794
627
1596
126
91
510
2738
6644
550
2314
43
174
203
140
61
142
126
540
38
2177
957
959
44
133
302
119
526
758
88
139
12
511
99
1039
98
1858
946
279
310
198
544
127
2556
7333
2099
256
198
216
45
4394
279
507
343
132
346
76
144
126
1174
79
104
4001
2350
488
4370
2275
573
7380
834
489
301
431
154
704
4873
2130
152
1702
7223
2937
44
643
225
496
3575
237
697
178
607
116
485
1052
4124
7386
459
3743
125
246
1971
270
77
1398
165
166
672
308
994
53
168
165
83
59
94
628
59
426
200
57
1583
165
166
948
995
9230
838
6567
1390
3867
2318
938
6748
6385
1644
753
2783
2629
676
6862
6972
1634
4567
1082
651
2002
104
967
1623
14903
10870
332
15481
485
6808
489
94
3623
2130
569
93
1690
55
1669
1561
292
153
330
15401
483
6799
565
94
3629
2126
570
94
1726
56
1697
2035
1244
1812
3136
61
139
233
223
1853
156
89
768
351
946
274
54
540
16
443
6825
1312
5025
5009
394
2425
125
437
1299
3007
676
3925
53
5130
2100
3166
1263
4664
126
146
76
346
132
343
507
282
4394
616
2619
4357
854
7886
14030
4123
5361
7738
717
1175
126
143
77
346
134
344
507
282
4395
5967
4537
1646
7335
4103
6356
1175
126
146
77
346
134
344
507
281
197
4196
539
1113
10130
10868
1433
398
8877
127
3157
1081
6488
7397
344
2488
893
7127
1189
126
134
74
346
133
343
507
281
1579
861
6846
14637
2791
2613
6841
9645
14890
16036
2637
1173
126
147
75
282
1595
6318
4393
281
507
344
133
346
76
142
126
1174
3224
1782
6783
709
3516
237
697
178
606
116
484
1653
526
4419
4840
1477
514
427
9515
951
371
978
80
45
145
219
194
734
723
58
338
47
2497
157
1340
746
344
1949
198
2251
478
306
203
92
932
362
2530
5532
4325
2568
290
2594
1138
6811
3478
722
9579
9369
1599
11652
807
7858
193
5832
139
1402
1355
297
2874
341
6853
938
3182
859
3644
1479
117
1377
97
106
60
131
3393
72
131
1854
3085
2625
393
604
9487
7251
53
1401
2165
329
1351
2954
3963
5670
2620
14944
3081
1925
70
3369
148
3504
1403
174
702
295
1879
1900
444
98
390
1643
3352
13924
5882
3983
512
228
636
238
7598
460
564
5032
1864
530
177
90
127
1885
5023
7277
941
469
8868
341
62
92
1633
137
5774
137
510
127
3128
125
126
112
519
53
272
1529
253
987
6202
788
2662
67
118
49
1432
1174
126
144
77
346
133
343
506
281
197
4196
5056
1098
11419
36
8994
3510
2180
599
368
213
12
69
749
358
196
446
146
13624
235
174
1513
128
43
565
96
179
514
1153
301
3151
148
26
140
167
2247
1781
4319
3888
838
903
520
185
414
421
292
568
1870
1090
1089
268
2101
1428
14937
263
732
293
1712
926
2401
6841
6731
330
463
471
442
371
458
6663
2002
9342
1336
5269
4750
3990
4395
282
507
344
133
346
77
147
126
1174
564
7509
1400
1844
764
6807
3955
7252
1895
403
2189
541
1408
160
117
400
98
90
170
4767
369
102
716
1007
208
555
98
477
2707
745
130
1590
22
94
363
153
409
4762
409
3594
140
987
6841
3787
2075
1062
530
495
5575
495
5572
1914
62
629
351
213
480
6598
1105
857
89
32
2253
959
1184
354
355
158
720
110
300
326
424
60
1253
667
1993
1450
61
850
1860
5560
451
411
430
173
3776
257
1545
6753
4148
228
118
576
481
1218
142
1286
210
75
924
1019
109
112
172
155
312
428
51
148
223
91
82
712
127
58
1819
1018
109
112
172
155
313
414
2125
7374
3237
77
4421
8919
4577
9365
5620
2940
987
506
3216
1012
568
1453
2774
638
1255
53
16
262
216
221
661
33
3446
14916
2506
8898
3225
237
555
1236
1102
152
404
1041
96
352
1587
496
2366
7260
3999
4394
281
506
343
133
346
73
147
126
1174
1264
13107
1125
384
100
3919
3872
4422
921
298
218
5452
14902
3790
823
63
1461
2900
1089
829
606
4112
309
467
96
1695
633
1578
768
2147
5228
3943
6629
5175
338
1632
6278
647
4705
3791
1179
572
498
3545
344
889
1897
236
3976
368
329
493
1527
1462
1638
5459
4123
231
199
172
4305
393
9129
5731
1994
7529
1658
5322
494
397
445
3923
596
3066
2590
1609
482
116
594
178
602
1404
189
991
4720
355
6153
1883
3715
548
391
3820
4601
171
11
73
14
721
331
4783
7300
3154
930
237
1653
1884
3938
142
25
14011
6133
529
186
69
164
559
1099
2221
154
173
30
71
172
3442
2535
6021
6196
2747
6626
1237
130
627
338
1057
1358
3305
561
448
1048
457
465
1898
376
795
754
9429
3109
222
223
158
11445
50
249
1961
7204
54
66
43
175
2990
342
314
347
1916
960
11186
6901
798
1198
647
194
3319
10152
582
4015
1577
280
1333
359
373
811
756
14880
3790
106
911
4542
5148
147
13554
156
1891
950
315
6039
411
217
4927
262
107
93
101
796
318
689
412
77
277
651
1675
381
63
563
489
542
554
2835
668
2735
15312
2570
577
1456
551
296
205
4584
529
663
1772
369
11216
352
381
9106
1804
1627
6949
1265
532
177
2445
86
188
203
446
175
1987
9578
744
118
1214
1020
7435
641
1063
1320
3933
6146
2712
933
439
6552
1259
14852
6107
3026
388
4339
2479
924
1412
473
5641
229
277
4521
663
5685
153
3244
1900
55
489
435
1340
321
2245
588
130
214
109
3676
1307
531
777
11526
79
5050
916
143
38
1862
1394
198
668
309
131
998
2267
6830
2230
1135
1586
453
258
536
136
60
128
1051
3143
1084
4292
3185
1872
57
105
152
66
830
108
164
1566
3484
12230
580
2660
809
57
386
403
48
864
1884
3266
182
129
161
100
119
508
2026
965
96
143
127
539
1528
55
757
1183
73
629
3189
619
1268
988
7671
5400
825
620
95
1180
584
1631
211
114
1854
343
3082
4336
492
153
1649
1711
427
7032
6818
7393
474
102
268
41
38
42
40
182
178
54
4907
42
38
42
38
38
42
40
182
178
54
133
72
37
953
419
57
116
180
148
260
129
436
169
51
893
108
310
2329
2841
3666
3748
669
202
161
1403
1050
2124
4439
4494
105
136
1671
73
1088
4327
955
10614
2741
74
861
189
957
79
4428
2061
219
943
2198
195
2557
7321
6414
186
490
1664
2691
601
2496
238
1093
11670
664
6002
6776
576
11553
1845
299
174
309
376
135
244
1095
219
301
174
309
377
131
135
244
2229
559
357
5686
705
8337
138
201
1512
3204
9610
4494
9490
69
45
149
218
1005
2351
2161
1694
2680
353
973
820
303
312
63
25491
1927
200
871
7419
77
1011
175
26
322
851
1207
884
5975
1518
199
30
57
544
348
213
309
7144
4919
7300
619
178
365
625
132
9382
450
470
68
251
1445
1652
1613
92
352
432
306
7452
36
1951
3649
9438
3204
2393
4830
718
683
1272
951
1650
4163
4377
2322
2342
677
303
4704
14906
8730
52
133
9712
465
88
227
1333
1130
144
7404
1263
1199
1856
587
3562
923
163
3836
7512
4818
164
1566
71
1947
228
424
425
3171
2625
609
436
65
482
1940
376
2045
83
2765
3618
853
466
444
698
382
1813
1168
3744
426
2940
3029
1156
318
1341
10543
54
55
9624
146
5904
1931
4777
300
211
398
5614
716
61
4231
6993
1433
175
7390
159
555
1937
988
56
191
52
6033
7339
449
421
343
4584
379
407
2283
639
211
56
134
79
104
155
320
716
195
1594
53
119
730
66
72
360
146
53
637
212
56
134
80
105
155
320
716
195
1404
4254
106
430
354
122
78
187
213
170
3588
3743
1637
368
2997
7370
1612
1248
113
1648
2783
504
20
173
527
2035
1486
498
328
1196
658
374
163
7782
163
1563
139
1625
203
32
967
4130
505
4100
242
7282
833
4163
682
2135
68
1454
235
113
408
300
1533
148
397
937
4586
4584
349
2845
19
2610
944
2863
2695
2489
1280
81
1169
5082
512
498
92
91
158
1276
1275
128
3177
94
5659
347
451
1421
960
7340
959
7362
7163
1355
441
320
409
58
331
159
662
498
114
62
7398
3780
89
137
1308
58
341
956
116
2091
1196
250
281
5596
1613
1055
62
189
438
679
52
457
278
408
194
1566
96
87
137
2444
2250
4614
3687
6276
46
379
303
101
769
52
376
215
338
150
338
2814
9557
263
2659
352
601
52
221
47
23
224
58
9594
347
73
84
30
311
2526
1992
4720
809
41
999
1064
1177
75
1028
1029
3747
231
156
2894
442
192
525
542
233
685
145
227
448
748
142
213
5478
1159
3421
6101
737
3333
3172
15421
9025
2421
1815
3175
5214
2360
10815
5850
196
1954
336
62
71
95
146
5490
333
70
94
5074
1326
160
237
457
7038
1257
2033
80
115
746
94
2895
115
374
37
31
1495
119
1986
856
721
508
9390
266
1073
872
162
61
187
248
335
490
122
120
704
639
64
248
2615
13256
7676
11643
8169
692
5241
3909
7855
560
12311
578
522
193
8948
47
47
9204
111
2226
120
1043
1399
203
677
341
108
77
279
95
485
93
274
76
1473
258
359
491
1776
2454
1313
686
10251
6666
7431
381
31
2413
684
4225
2135
1620
327
485
630
940
113
655
88
378
181
3557
460
1418
154
127
4577
341
6468
43
251
861
270
128
708
73
1598
706
321
78
868
52
148
222
91
134
88
697
209
57
1586
170
117
659
322
78
895
745
652
2806
4206
14846
5684
2182
2835
3014
393
123
2583
63
43
664
8762
747
9135
1497
327
2729
1089
218
349
375
270
760
3290
3659
2265
8866
186
697
3790
888
3265
2135
620
136
73
222
217
336
258
1413
667
307
373
782
504
134
47
133
91
146
182
97
174
68
49
192
2824
2448
79
1555
137
8589
138
983
113
1526
1744
48
273
1394
374
368
627
72
115
1194
9365
731
348
709
114
65
202
504
124
92
12
33
1517
68
3574
206
71
927
1157
2247
274
1299
941
147
35
707
75
54
59
6816
51
1179
93
139
463
59
255
251
60
1541
1419
475
80
407
91
2259
317
226
6826
5049
629
8289
747
4440
73
2145
6945
255
935
371
1018
191
825
199
778
100
182
44
1055
149
1484
1131
1904
100
137
721
897
2231
1276
520
383
696
43
9056
6851
4043
468
196
3132
1306
13707
1338
7720
3144
195
2235
563
527
236
1295
1611
9273
846
89
109
320
890
102
110
1403
905
701
1142
474
1563
5735
1081
11173
877
857
935
336
1092
13651
1204
706
956
181
1295
1319
31
112
205
89
119
832
1746
87
82
8417
696
4946
87
451
1507
545
3899
4424
235
1426
1626
71
867
163
63
134
1521
220
1539
4594
339
338
354
6494
130
2433
33
7161
2256
6781
1645
4236
2522
651
4151
3156
2170
3670
4026
1967
4892
4491
29
360
208
82
306
5342
208
88
307
1807
921
2001
301
235
283
294
6843
545
600
9189
5271
1713
5944
523
294
252
140
266
437
2096
1417
3860
3530
8827
6607
480
56
4486
4382
3031
2150
2881
9512
5954
563
96
1253
4391
282
506
343
133
345
76
144
126
1173
1560
1193
1017
1069
145
674
6389
662
299
3049
7429
6535
175
344
625
52
169
411
107
174
422
202
44
1599
195
657
309
175
342
624
1557
1778
1385
151
114
121
126
1713
2846
540
245
151
124
51
233
159
2239
2161
214
1359
1145
613
7993
9618
60
107
350
455
223
233
140
63
539
57
172
1549
43
5952
2214
76
760
196
464
131
1797
452
89
140
214
884
1314
490
942
147
1750
533
76
97
101
8882
8271
697
5243
4860
9446
769
121
196
259
1434
665
1365
4606
1886
733
6498
65
97
492
486
3605
453
2164
14882
10660
5356
5269
262
458
1296
2889
351
7425
3079
12107
1400
195
717
308
182
884
52
169
193
91
139
687
116
58
1590
162
195
717
307
182
884
836
3424
272
995
174
3957
96
106
45
103
99
63
709
8940
124
607
739
226
685
63
519
65
1822
938
174
1567
9148
4324
10188
4481
588
362
126
203
717
7425
869
865
801
1232
7300
329
494
49
126
233
2232
6680
472
149
1944
331
349
284
88
760
49
474
524
8874
1567
296
102
345
633
75
699
39
31
1962
856
479
6592
6325
671
155
1288
478
52
2512
820
9137
245
394
97
288
63
522
528
529
77
512
245
395
330
163
182
69
225
1761
181
494
5343
9638
4152
13738
1058
9648
1964
564
1539
2244
50
204
7199
1261
220
2013
7456
670
478
971
89
243
2906
1881
3031
7223
2269
138
813
229
298
701
191
211
1592
65
183
7387
92
589
51
429
168
52
813
95
229
299
700
193
219
1400
490
369
7450
1453
45
3248
5374
145
88
1076
756
2227
9551
1882
46
862
245
7467
369
178
613
122
1025
106
2115
5493
5292
145
473
82
130
82
55
1641
1685
219
365
99
40
1743
890
306
572
348
506
145
107
257
121
2690
1070
2773
6058
1381
631
6800
1319
645
204
14740
965
196
105
458
736
3537
4669
1038
64
2253
5747
5257
121
4640
398
950
117
1412
227
117
3254
57
194
228
120
3429
194
228
120
2197
207
222
1208
2132
90
5218
699
8151
130
513
581
276
230
215
85
78
964
373
187
568
630
1749
4290
66
2405
2908
568
2997
719
6810
397
130
1435
11571
401
158
1110
1455
593
3343
3066
596
1356
2328
2912
1723
1287
637
1178
55
2804
1179
55
840
5588
2519
1343
11620
885
5054
5021
171
54
128
148
1193
1349
7395
6125
84
74
1503
1995
72
203
812
623
258
4537
3936
53
5118
444
1332
6446
63
98
8168
1812
67
982
812
431
428
77
232
203
512
159
1403
13642
3926
6056
3224
40
223
182
256
604
2226
1060
96
5260
86
3615
4874
44
13504
3714
2417
4092
156
263
292
185
2804
154
7350
10491
5049
96
538
97
220
772
5025
67
1423
231
131
5683
231
131
2324
1108
137
1281
3042
733
429
2962
1086
131
83
109
317
168
4194
197
282
506
343
133
346
76
148
98
1174
500
1592
58
140
413
634
90
409
110
51
51
854
134
83
103
332
660
1404
1214
226
187
70
673
1578
334
89
265
158
269
153
902
317
519
4340
7080
8869
6359
6080
194
1352
527
111
153
557
272
178
363
1179
2187
158
391
154
94
18
661
705
446
478
5192
397
106
385
487
315
346
7334
142
4711
72
529
92
752
2411
935
514
113
120
199
2655
4392
1321
1089
4122
1864
608
2902
370
454
675
76
1143
2713
754
2914
80
1585
81
3163
1864
3625
5696
3002
2268
469
4603
1014
119
294
345
254
8441
698
5094
939
121
413
541
731
272
240
620
278
1920
1129
130
89
433
178
5843
3312
89
583
713
551
370
1280
89
475
102
466
6472
340
1921
52
2580
470
1222
8678
1083
4438
1631
156
1108
279
1286
688
2406
1207
2318
311
54
731
47
9358
1232
3869
8778
5480
1529
39
5725
9067
671
4598
1001
31
115
136
327
275
441
1542
436
110
136
3288
902
6053
8846
306
75
835
1344
471
31
1686
9465
1973
343
85
226
443
164
125
338
97
2082
398
60
1240
373
233
624
499
696
177
17
62
74
9305
5349
2422
2695
9547
252
9749
2616
399
50
1054
304
503
166
888
424
224
482
592
383
1179
797
777
1387
206
215
830
74
429
413
956
3909
6331
796
538
160
5452
698
8174
2155
1428
450
141
717
193
342
2875
994
847
480
594
222
78
293
63
796
5436
3988
769
1272
1085
12287
3399
484
57
2263
806
1565
277
888
534
1600
579
379
132
554
511
1440
297
84
45
970
270
229
4386
187
8662
56
187
5584
487
3817
1831
2509
300
4617
7006
1392
1217
3136
9528
3758
654
190
294
640
51
148
187
85
137
68
83
661
141
57
1585
649
308
262
643
78
3473
6768
8898
732
503
190
634
61
4460
1854
365
187
463
1859
83
4607
4829
3276
88
54
48
4508
3451
674
474
510
98
1506
3042
2028
611
131
139
85
99
59
1655
6177
40
6400
172
811
1026
195
851
5758
941
7091
2167
10203
999
196
683
487
382
538
10547
69
3181
4352
68
574
4144
759
236
149
13934
176
199
326
2307
3891
3387
7271
844
113
14875
293
191
1443
616
428
147
211
87
609
1101
107
248
7069
96
1566
135
442
74
346
436
167
165
4994
1528
5606
4869
41
509
39
44
231
184
326
220
344
457
344
177
1519
202
945
3614
600
102
1919
8875
5674
637
631
277
583
1467
86
445
438
9431
115
97
412
1969
1514
393
208
1011
116
793
177
609
9465
860
86
33
246
923
1368
226
102
13313
1393
323
187
524
103
1895
1671
1530
1265
3598
121
2205
724
97
68
909
211
114
1184
3833
6399
4741
351
354
6639
485
3081
177
4042
2152
3326
3734
2773
765
661
3547
2169
35
5900
1483
9572
2456
5164
3036
196
499
1175
1082
3473
464
44
1496
703
272
82
414
416
830
281
143
894
242
1236
2674
2941
594
110
1005
84
105
118
133
40
47
336
15
1814
589
7470
771
5829
132
793
2172
253
101
154
113
1643
1233
325
46
3424
1267
4645
4693
978
7414
1497
6581
2991
4274
2205
191
1985
35
9338
1135
2097
78
336
276
335
336
376
4881
2758
67
993
839
7361
37
1661
751
108
570
12103
1264
1918
554
9709
1272
674
73
58
11752
5138
3903
5150
1663
83
159
736
2320
456
3350
238
1099
421
9122
638
834
37
1478
1066
282
215
2656
12894
1377
378
66
121
59
244
280
497
194
112
624
754
14035
827
472
909
1463
969
5372
1735
2960
14841
635
348
9616
1034
840
7284
117
50
145
156
57
622
201
57
500
1462
590
36
1279
1908
8873
1669
1206
410
3737
558
3586
1978
43
336
230
114
78
160
2535
6464
159
5593
113
223
186
391
13931
496
73
39
124
5990
73
39
124
2747
137
10937
1498
8907
3927
699
8335
3197
54
116
61
89
232
219
130
114
30
93
386
833
272
307
211
51
575
179
141
459
306
153
377
314
684
4356
3499
2004
423
3806
9354
945
565
1401
162
680
204
298
85
225
639
204
142
9298
9520
6221
426
3639
216
952
1874
244
165
481
1439
126
192
52
105
1024
3617
63
1133
3223
4314
325
116
280
195
4162
271
134
129
73
185
610
120
618
1882
505
4008
9216
382
992
1235
2972
4742
2495
168
101
530
574
1458
91
96
685
3918
2714
1200
153
11689
8848
153
1007
884
1903
261
2400
7453
145
4266
4986
7289
2481
1217
229
2697
3634
1913
99
17
172
762
117
11110
4522
5353
1974
171
4793
5066
3002
626
2814
5990
4832
735
57
63
684
2432
510
414
5575
585
1813
5059
413
2019
199
9401
1950
4342
128
10502
849
523
593
223
548
659
480
2093
332
54
65
5718
2937
238
185
567
80
751
345
75
380
77
274
964
1946
1340
439
1346
977
234
785
573
74
1230
1117
5231
13627
5893
8042
884
5862
220
577
8432
1102
681
78
488
5497
7497
2420
77
2290
2021
7512
3097
8440
113
236
74
903
84
68
7244
1203
1811
70
3466
70
227
2096
95
102
100
208
343
1863
443
351
228
797
1967
449
460
232
280
88
7959
1158
1011
2708
4526
90
196
159
151
8809
318
579
9639
850
2263
655
153
998
57
479
1860
1930
8007
12431
8980
1195
578
2985
1698
274
544
74
332
394
177
170
4937
752
407
2082
1234
565
498
1440
301
303
8253
694
5229
61
92
753
1565
1451
353
1071
253
104
156
20
7401
138
643
2566
57
154
27
443
321
2472
538
196
2172
64
47
7349
11071
2379
1822
2303
877
1832
246
1392
334
826
769
2958
141
2442
2402
2608
7630
733
9360
586
134
124
3628
802
8833
185
340
142
416
4712
1867
1428
451
232
910
2386
144
91
256
1218
11753
7350
2097
667
299
6881
318
860
295
14
154
4793
137
124
38
102
126
127
305
107
4493
5328
120
511
242
114
31
3662
4520
5216
1196
2554
2790
68
145
270
119
365
1770
61
70
344
203
260
609
279
357
686
654
1990
2583
80
262
369
808
3092
26
142
36
364
2397
799
683
71
2251
6783
2424
104
2832
590
204
84
2049
1539
385
533
512
137
611
497
150
413
4666
341
341
343
6465
57
111
1009
1704
122
503
574
55
149
112
405
643
226
114
457
433
688
143
147
56
184
299
333
1326
2091
104
311
185
207
2629
104
311
185
207
2635
104
184
129
187
98
969
2209
42
141
1257
1674
161
501
1730
1060
7625
1047
101
102
112
192
1243
120
408
618
611
699
59
93
7418
276
8327
691
3056
2386
3960
32
8565
308
3613
238
2181
197
374
89
127
886
892
2595
198
1928
2441
1430
247
163
770
183
269
62
5754
98
265
62
1750
704
5981
154
2705
11104
8804
471
353
79
423
243
175
534
127
4714
355
345
6529
133
173
4027
2494
9089
1425
723
7473
198
951
1016
71
455
15
1592
270
74
898
331
2154
1454
8215
13644
3154
887
888
5000
1574
3246
4039
551
191
168
1081
4265
120
1281
1339
5326
3539
3722
997
177
8717
163
8626
162
1549
1431
4391
3310
722
477
423
151
539
510
111
3376
8209
208
12469
497
153
294
599
1068
12171
5189
700
8444
3424
7268
1618
489
143
400
1567
14871
257
3212
561
572
1872
2601
658
532
538
211
6616
5839
14871
1563
1470
483
366
145
129
602
3023
13842
3836
1330
7412
893
147
541
1181
1187
225
2140
159
500
1228
13641
446
3051
9431
278
260
210
12599
81
7370
989
192
69
195
375
422
283
2319
9339
804
236
103
517
1413
169
674
308
109
78
68
838
53
149
413
106
549
431
125
53
1600
169
695
308
109
78
68
840
603
198
2246
168
2729
349
597
510
69
196
375
89
619
350
595
520
69
196
371
89
1663
144
8248
705
1070
7377
3997
336
52
52
73
228
575
580
171
1316
6298
3249
9234
477
15493
3889
2133
1333
140
365
491
7286
2088
1150
88
7498
1097
477
6644
1042
808
734
461
64
2249
2793
2815
246
150
671
1432
526
4921
2615
1168
139
284
372
290
2574
8543
1853
6209
5036
11530
1324
3081
10156
4979
2477
4427
4521
46
838
94
838
160
80
812
161
81
2840
1837
6541
216
2327
448
5443
160
8541
8985
2888
2026
2316
708
239
78
225
727
600
136
696
96
2696
6150
501
2448
419
1914
601
209
581
6205
4791
7255
2847
1669
360
138
164
78
108
210
56
5492
360
138
164
78
108
210
55
556
2919
8951
10832
109
501
895
1207
1034
3197
9361
1056
4424
8354
699
5280
1771
298
4454
6641
3304
13519
2661
1478
89
171
100
296
218
493
64
1548
94
123
211
23
435
596
3515
175
668
174
14
4046
2363
3835
4737
383
280
442
272
5450
204
182
214
153
252
1787
7400
396
7858
242
207
4969
197
1279
569
13288
103
56
1852
73
1796
220
61
117
9310
148
185
3485
1263
13596
45
208
75
996
74
426
1614
125
226
1224
582
1911
379
5718
430
3952
1350
10917
644
2861
11876
86
15
86
319
365
73
373
110
100
568
512
13176
1161
3934
4109
1178
13772
3499
3620
9575
9097
5945
434
1885
507
515
1314
223
1611
76
339
1521
2665
335
2065
1083
3283
4058
3430
4052
1377
7336
2082
946
1163
2238
5201
1744
1454
698
1571
2050
105
7355
704
9377
3342
2892
2257
7402
333
1676
8694
173
169
274
235
224
65
581
1036
60
2043
11839
332
1266
681
6366
4498
2002
623
3282
143
1166
7426
2783
10823
6375
3545
245
573
3246
271
493
134
79
262
124
443
784
472
369
101
259
265
157
2175
490
512
181
90
2217
674
148
803
633
5029
6530
600
214
258
914
6037
723
273
103
52
1048
3143
329
304
1831
677
57
2087
1877
260
298
3564
3712
7336
443
282
347
347
6461
660
349
1398
339
8865
3469
13625
1015
1161
2243
249
228
9492
4756
208
102
120
314
1530
432
1213
333
470
146
500
243
208
409
782
125
334
93
463
231
636
4519
314
54
43
720
131
48
217
64
433
389
1887
1732
238
755
332
238
39
696
448
3035
264
1380
96
4669
354
352
6449
305
911
113
94
154
991
563
594
108
186
1234
202
206
294
3742
4511
7785
3949
1294
52
74
2883
993
1931
485
11425
145
611
206
1250
1975
611
738
1312
1162
738
2099
2410
1417
399
5614
397
575
1601
146
1611
1649
141
175
466
2703
215
395
143
191
86
192
188
37
1135
5564
890
594
849
160
1085
8058
696
5421
820
2122
206
107
470
445
182
922
1284
85
319
614
214
605
385
285
912
1528
133
3076
241
229
112
30
69
115
108
119
59
586
9376
6617
867
627
236
611
7983
856
94
192
1463
892
162
1569
1164
3370
97
424
399
135
148
55
158
77
6262
2948
10810
5278
461
1190
2653
9518
173
6008
8862
4338
965
1885
544
185
8693
162
293
7313
1268
3800
1560
6552
353
344
4706
54
914
196
273
793
622
586
199
614
4115
1356
195
526
385
4050
123
324
95
249
35
96
3899
69
803
519
95
248
1364
73
246
150
393
977
9568
1190
479
183
2707
757
824
551
2564
632
350
812
615
387
591
607
114
238
222
6853
72
8947
8264
702
5387
5075
4682
2117
1541
319
291
95
196
6660
1719
2448
2454
3096
878
1424
2162
195
2229
101
745
3285
681
277
1323
36
407
100
7426
371
7392
285
773
824
57
53
340
402
104
132
1396
186
2281
537
501
782
372
1635
426
651
1163
1286
705
2991
727
839
5243
2450
18
76
95
436
154
57
124
656
337
226
404
207
545
457
861
387
539
74
326
5481
582
41
85
1019
487
405
2892
3341
2953
4677
6610
1561
4606
494
42
45
3357
1702
676
320
74
428
61
6165
7592
214
820
1485
4814
4535
2330
177
1341
6403
1783
495
347
1003
37
7526
281
4939
3558
496
389
8250
393
1454
3529
478
875
2801
5353
1877
4805
7551
205
3565
387
109
1527
184
112
1610
1401
47
744
902
718
8797
675
4218
8638
4403
6662
2164
1781
1604
238
5136
546
749
135
317
5710
64
1522
112
147
131
4633
112
131
197
725
429
1824
2938
660
70
854
532
602
1635
3501
1655
44
169
89
2412
3996
51
1201
118
8392
697
4178
9340
1150
376
2219
2711
52
159
39
668
49
2103
163
852
9066
1024
179
153
617
5015
7258
463
221
109
3176
153
5807
544
434
188
2410
194
252
954
189
1889
1477
397
245
184
113
1223
2464
202
153
1717
547
765
317
4727
152
4597
7383
1921
6865
3027
68
1656
252
186
117
421
6787
4422
626
7297
3877
822
365
240
125
1826
6576
1233
922
5596
126
152
77
345
133
344
507
281
4390
516
362
283
294
170
75
56
8920
79
194
283
69
227
1226
178
338
1209
132
167
183
443
237
199
278
503
531
2838
601
569
113
61
1333
3998
140
7175
2664
1158
81
88
125
42
223
119
191
96
6875
2726
3977
63
434
873
1139
4005
791
232
74
948
1948
1563
152
7805
152
90
460
1245
321
843
1568
2479
2176
1265
320
1308
9365
1511
619
370
395
426
7385
495
426
187
711
1595
6757
914
535
1523
10796
838
632
51
1564
604
1568
1877
216
2724
2221
421
62
370
165
176
1006
122
840
153
202
2122
121
1099
688
534
4640
341
341
6453
1741
583
264
250
1349
470
5825
9014
329
95
680
86
61
9315
321
57
626
109
350
2208
9572
525
347
46
13569
534
577
321
5598
46
534
13448
10002
3529
444
321
2013
197
242
329
192
9576
120
202
70
1116
160
173
534
561
185
1089
3378
219
292
1766
191
75
133
2969
650
98
114
1087
51
1417
416
473
425
936
248
204
170
1180
419
665
1743
8831
798
1230
418
641
282
1406
1549
504
232
235
1049
303
117
78
82
2353
4482
2783
104
344
304
602
3296
2664
277
3241
997
6010
457
8133
700
236
55
113
362
555
73
96
74
130
4684
173
102
176
223
262
150
57
333
2494
3050
897
570
8289
2584
2653
612
5564
2169
1309
1270
1591
72
261
1239
1333
6789
5606
2573
1331
8965
3480
253
4005
306
180
1134
3577
3217
827
426
429
78
169
428
77
250
201
651
1846
55
204
432
677
72
432
168
279
27
768
220
19
39
1921
1542
81
213
28
26
767
426
428
78
250
827
1653
295
973
52
9364
1507
72
674
4598
425
1165
530
6593
1135
2247
2642
224
582
1191
1545
20417
1035
31
112
261
41
32
213
32
64
8884
2083
206
573
122
940
3404
231
243
572
354
105
11682
80
2428
167
58
122
7226
5566
172
97
88
300
373
105
117
505
8697
178
1639
1944
7482
8106
3895
404
63
134
95
105
110
799
1740
622
647
529
2236
11270
3068
3675
229
110
30
69
42
108
2817
71
41
430
4544
292
72
264
391
580
138
125
65
102
773
184
478
355
1468
672
1493
661
13088
1672
4977
2940
1850
310
258
359
436
473
2297
208
657
4772
4817
7029
8827
8343
699
5370
4332
798
13932
13467
2295
2057
3818
321
1505
581
1099
3388
3933
4785
2516
131
7199
1154
226
141
78
149
280
237
208
177
9377
876
808
13367
189
1226
530
440
7351
1330
757
5668
5000
101
34
207
915
1005
452
21
31
43
422
113
136
59
31
159
421
4670
403
247
151
73
142
1421
1252
38
128
16
95
172
513
380
540
657
501
1991
2848
2648
774
224
2900
2374
709
2337
2285
7326
514
36
75
138
192
162
139
218
76
356
5637
701
8244
6029
1789
1736
457
1993
165
206
121
539
388
5808
324
310
738
185
8253
12197
1370
1783
254
7761
994
7215
3731
156
1400
2355
7464
713
1942
746
1197
3006
5844
99
63
320
94
503
11541
4671
91
305
77
745
12741
1100
1269
3714
1911
1462
7019
13734
6309
14875
1733
7457
1782
83
126
75
147
527
829
112
2253
722
709
415
1211
70
660
31
189
848
9419
41
245
219
148
7383
12
83
1720
291
2661
2323
11677
1926
2394
649
2472
232
458
87
12534
1594
1223
69
2664
886
1752
6626
13498
1642
44
112
31
3417
3923
1336
185
1053
303
258
714
79
53
1926
5031
9124
8823
279
1141
1321
287
420
323
98
659
109
1958
1491
373
198
919
514
116
157
132
704
167
968
2253
220
272
204
157
2701
97
726
22
70
53
611
332
224
654
718
12043
6399
1744
6716
163
7293
4851
2084
207
358
370
90
390
122
38
376
371
328
9553
527
245
258
1038
187
542
258
1286
407
2529
905
169
929
4228
5544
2641
1773
2873
166
994
1726
201
54
127
2021
452
921
870
112
1134
1436
1142
597
107
638
746
535
164
684
128
13882
103
110
9358
41
478
95
112
384
89
158
256
299
695
814
5094
572
71
8922
45
290
884
728
114
9418
350
179
417
154
443
465
705
756
2255
1026
1573
672
152
2023
662
446
1063
92
124
91
319
963
9458
1173
1469
311
30
3543
9725
1046
6486
1482
154
94
2397
682
58
805
108
401
71
123
109
534
899
87
207
453
342
119
1650
191
119
1710
574
605
485
1411
213
56
6565
1879
132
87
384
4026
143
51
29
942
95
7515
1956
1640
113
1381
507
87
160
1498
1552
2325
200
2650
1703
48
479
845
2521
1912
4586
877
1911
156
543
7942
454
80
1921
65
241
288
239
269
2170
306
102
344
73
99
2513
11609
11120
57
159
47
177
221
106
1016
1400
13654
219
310
178
253
9458
3378
5585
2169
1265
644
55
505
36
1488
83
16
1562
250
661
141
1502
574
1423
2661
9400
1592
557
147
980
101
60
202
140
211
259
4574
199
9567
1503
808
115
6238
4168
52
88
127
246
140
462
2940
423
1271
486
1875
602
3144
3791
1837
457
361
1430
494
303
59
76
297
59
96
1366
3235
56
98
298
59
95
1376
420
977
14173
3612
4708
354
361
6558
45
8195
1809
623
2481
454
2795
792
4738
355
6645
43
2638
182
3046
881
460
392
53
229
774
447
198
474
2565
135
597
221
355
187
69
2957
258
113
3708
5030
9383
1577
6171
1553
1101
519
8907
410
93
1439
182
89
158
519
1955
1822
888
607
19
136
1790
89
551
465
165
496
5648
464
165
497
1441
2225
4729
123
2917
1224
1557
73
1616
5294
3867
4322
4795
4582
991
1902
2058
31
115
257
607
1840
61
143
38
143
1948
38
123
2275
257
120
4550
1481
6381
237
11444
1068
2860
301
99
498
29
6692
242
293
106
504
83
466
736
409
430
75
7241
266
650
192
159
199
1232
2910
1210
4527
1624
1910
506
546
5283
375
4887
694
155
406
401
481
702
586
2757
4334
632
2035
4676
1261
64
79
163
1317
420
128
409
418
109
854
328
5826
2125
1721
345
316
415
30
619
436
8883
2289
3384
2494
1868
4973
2964
3069
2557
109
119
8241
7438
3609
4476
9089
4514
324
183
201
447
245
387
367
82
655
399
710
1763
1736
176
403
20
313
18
3251
6380
174
441
9094
86
383
1956
187
2822
3664
4157
8778
801
357
1616
2811
441
14010
154
725
488
405
165
753
4772
571
3605
124
78
144
32
205
337
403
468
1255
387
4029
347
1585
1174
4568
4439
3097
335
296
216
3608
512
97
1664
61
3378
156
445
476
3781
7352
2692
85
3990
9712
13791
1027
58
89
2296
240
393
117
3732
4529
642
184
447
1627
131
1699
1120
4458
2762
197
276
108
9442
384
884
5992
1313
1009
413
88
626
593
1172
147
424
81
3716
425
1865
7270
51
4359
3487
2488
1360
591
185
1181
101
223
3175
185
524
9911
1432
1213
1488
1255
128
244
224
213
102
216
30
2739
82
509
169
313
474
363
2794
344
639
497
134
93
102
311
660
49
161
1292
6297
398
253
142
5201
460
694
15181
829
109
1745
86
510
178
313
440
187
1005
30
2254
6786
91
31
875
568
2542
459
582
7517
1264
190
101
6428
586
549
239
270
65
121
548
80
98
1045
11979
430
36
181
1192
1153
345
6481
5318
295
166
115
149
128
97
1679
139
17
38
1542
602
2426
2115
964
2325
12787
631
225
998
78
120
96
5164
77
422
1089
805
168
2959
427
182
558
547
453
1762
1650
8965
7286
918
1716
1958
7526
7064
1061
101
1644
4377
7980
5062
9271
3299
13301
1558
4468
85
3511
1160
631
4916
3915
221
2292
101
465
677
336
82
419
401
773
498
426
824
37
1000
820
91
57
50
269
57
42
8726
244
1305
1163
97
539
139
91
99
117
106
946
1761
1473
548
3603
341
295
11587
706
49
407
3633
8916
3698
291
1278
352
3136
463
187
1626
3926
1211
6732
7396
974
3363
3355
1577
163
8630
138
972
5566
878
419
1345
2041
81
48
233
1635
184
210
248
509
9012
451
306
93
152
999
555
4862
765
1933
297
2435
209
892
110
4273
3728
9822
266
1852
515
479
1146
61
804
3403
1469
3552
2565
597
46
57
45
2215
515
573
7991
525
5471
76
362
205
154
280
547
271
1172
738
116
60
3594
199
1645
5655
540
1152
39
335
222
233
140
60
66
966
326
2106
2269
207
98
132
47
74
43
4685
3240
5563
375
114
1655
44
5687
6842
6042
1237
2296
1276
725
517
7583
8936
1335
499
285
310
88
1011
419
151
490
839
400
213
793
735
327
245
184
1126
4180
499
285
311
88
1012
419
151
490
846
1246
735
325
243
183
2203
2041
321
186
199
473
1999
2291
4455
3854
623
2717
2567
12500
6539
556
71
912
912
590
662
4220
546
69
1216
9095
243
566
233
8906
90
387
585
163
54
65
80
124
1697
3632
620
218
1781
9491
1106
405
87
148
109
727
31
616
487
109
3295
72
44
296
670
8951
130
170
253
3736
398
1192
173
74
445
113
264
1843
299
834
1509
863
103
109
704
216
282
324
251
835
874
837
157
2189
124
211
684
94
4082
193
195
5747
8894
764
196
2076
419
481
166
102
118
796
163
216
46
1550
379
525
314
3321
3426
8914
1211
2056
177
181
165
5674
176
179
89
106
483
9390
1675
3622
2431
9079
1844
129
52
110
217
123
213
129
160
174
272
366
414
13375
3981
84
406
635
64
93
122
194
62
400
104
2634
4553
4227
7380
5118
111
553
74
76
31
182
62
88
3257
5689
433
5060
628
1909
67
5579
5150
15390
1083
3125
1240
149
1463
4796
2882
11237
379
280
3986
243
631
2231
349
1417
1320
685
97
1027
53
48
119
1226
627
233
214
207
217
405
679
198
227
78
335
683
788
403
3585
462
484
1387
620
1832
46
477
193
8946
366
37
163
196
1028
64
1323
288
521
1786
538
209
1215
941
2090
1314
580
9590
14081
1835
403
1455
248
213
189
563
546
158
883
622
609
60
129
374
8495
5998
293
215
201
456
548
395
36
164
196
1023
80
1302
288
1374
535
206
1193
939
2032
1314
1495
6203
177
6158
877
9253
2840
5153
4333
38
2389
218
39
157
713
197
489
306
3149
633
23
68
6591
519
57
162
4649
1707
67
97
71
5235
67
97
342
10071
142
628
111
1351
4010
3008
2879
1496
118
516
9282
2353
1185
218
3562
1905
238
1898
113
374
9184
1083
221
82
63
199
107
208
198
503
17393
5756
2302
4283
2787
2638
3566
9300
5808
593
71
176
9203
108
211
194
1812
1377
4574
308
515
2682
864
11
105
51
142
201
747
124
103
181
117
245
223
311
141
250
262
537
90
98
3778
3379
393
2706
9108
3767
187
91
1869
73
13664
961
685
408
390
2255
143
142
9369
134
49
148
555
122
106
7414
190
1227
3438
194
4810
494
155
418
322
488
725
448
729
681
8670
8602
2199
1146
2411
390
853
769
120
99
37
74
327
963
282
251
428
361
107
1480
283
930
188
532
400
69
84
13
246
47
91
254
1240
987
4137
2207
1020
1063
606
110
627
8289
748
4871
4168
84
7782
166
2765
2127
2304
6533
5155
602
102
2043
173
172
2091
70
491
5052
462
567
1563
163
5857
163
951
325
151
102
149
442
890
104
41
45
147
615
81
240
439
86
112
208
21
72
1111
123
1161
58
1860
78
1549
10452
391
927
1014
4349
3049
5790
218
230
2304
1037
1006
877
353
236
342
458
578
271
614
155
472
235
115
440
78
1395
987
426
29
5267
3997
8900
5302
2884
1058
391
1964
155
277
3973
75
260
241
52
284
1581
9389
3144
3823
272
188
1448
504
817
57
136
608
44
161
97
103
212
116
75
2157
7227
367
250
393
548
2253
296
263
53
50
459
118
3989
3835
9348
1788
4006
4175
279
100
1587
12847
319
1357
1433
464
531
6606
211
196
2569
1791
1186
1763
1583
38
1929
3565
436
231
3666
502
235
1129
174
218
102
2786
2697
7239
299
1560
162
8649
161
812
4031
2053
589
248
109
1046
935
512
2326
3178
2160
364
70
382
7324
831
2772
14863
5563
13042
265
3551
518
34
141
2392
895
1122
34
141
2393
848
1117
34
141
1886
481
1553
1231
2084
1049
447
432
15038
9360
474
1663
13636
6321
5496
448
357
484
466
195
992
232
235
315
68
144
61
140
233
29
13718
207
427
108
177
163
40
73
41
65
40
79
49
76
156
65
65
48
62
105
374
384
7854
3571
38
10343
559
1876
8479
150
262
1104
885
442
120
487
1416
656
238
432
144
81
151
236
66
1139
1838
199
269
1063
394
469
219
167
41
89
141
90
203
7446
180
114
134
203
3477
315
9382
279
2911
123
1031
167
1190
147
612
167
451
1191
147
612
167
1171
830
189
316
5256
1146
3827
9696
3845
7240
470
332
6950
378
5765
1392
477
226
3193
368
939
1913
431
136
88
9924
7340
5034
54
106
470
90
13328
811
1062
9178
1542
60
168
387
54
1261
266
436
1074
215
175
127
1002
11634
68
2365
502
492
8964
153
75
1276
215
175
79
1311
737
77
633
667
6607
502
632
81
638
4259
356
1405
1657
7275
344
25
59
115
60
322
9359
5970
1365
1112
114
1622
67
556
1122
381
262
266
3077
417
5126
19334
8985
4013
648
178
8900
6863
71
7056
783
7461
211
131
628
72
67
135
23
102
81
497
209
1403
9651
2708
317
1268
172
137
1413
101
851
521
680
229
732
601
121
174
14905
406
106
559
168
1997
138
527
60
1088
99
587
1287
415
1647
2481
1663
118
2812
4848
5409
8845
1901
784
217
2676
355
996
5332
340
24
2216
3363
27
133
709
58
6365
6608
562
1455
3055
2129
2794
2252
191
593
3508
2339
1457
743
4634
564
11848
2193
402
61
1944
126
915
378
588
274
83
7342
1962
74
53
201
122
167
657
588
85
75
2619
11642
6786
2793
4530
73
31
114
266
387
142
623
626
699
853
328
313
490
106
54
87
772
2732
251
207
615
425
1447
6223
926
4760
7467
3063
3087
1489
2374
963
4949
91
78
4409
822
70
1460
953
2847
4282
1467
194
378
5190
64
90
376
135
1088
1027
2058
5156
3936
5227
4486
31
476
72
1391
1565
99
1043
120
14809
103
99
1249
188
70
2593
844
1480
2181
3442
4589
7201
3659
4693
4972
5297
5353
69
778
1147
543
999
176
1698
3092
1635
8934
1121
5011
696
4857
748
60
890
121
1016
170
34
1088
1142
560
41
34
141
368
296
228
4605
110
9182
4115
106
125
115
31
111
439
415
494
1039
2522
126
479
2890
376
132
468
1884
1046
1773
5779
9402
1672
178
786
306
1455
1217
680
230
1304
2005
118
120
64
609
220
172
95
62
408
3069
5206
6182
3857
8362
435
9436
174
534
7015
433
131
286
2109
957
153
8653
150
1459
69
202
950
5483
1719
1832
325
1361
1634
3838
1199
3528
67
164
259
979
318
8926
14569
4036
7234
351
508
349
523
1378
48
584
139
441
3815
898
191
1894
385
3321
4403
281
452
43
7797
2901
1444
505
87
87
420
111
1784
224
298
8074
703
5327
308
1449
696
41
1427
547
8336
699
598
165
36
6404
6742
666
343
563
154
148
157
200
62
190
236
246
581
3871
249
336
611
177
771
372
1184
126
146
86
345
133
342
522
275
4399
143
9235
2919
930
4416
91
312
1232
2107
11622
6100
95
520
124
611
745
229
65
404
214
519
2776
225
387
2674
396
194
2213
1698
164
538
434
957
9324
1165
149
2694
1942
837
573
67
7246
5025
2269
55
14
1449
7367
1494
189
197
122
6474
359
359
359
357
459
4357
51
88
1565
118
87
431
477
4815
2203
341
577
357
1874
204
398
1475
81
230
57
470
83
8477
444
1429
3815
4786
115
84
266
68
111
690
1992
4330
7430
1357
9347
1767
469
1848
1450
948
33
181
3669
112
219
1443
1815
2771
509
3109
11298
3628
492
9125
3981
6873
2950
61
41
9836
929
3073
88
2502
2875
1757
2133
66
1101
2539
11466
9329
3272
3179
8822
7336
2578
2068
119
162
684
76
1348
531
741
51
561
110
1163
9443
2268
810
290
1085
155
273
418
285
210
35
221
57
129
2436
11595
6428
588
3075
969
1510
9382
125
285
35
35
378
384
35
286
97
2040
137
2101
1274
2163
1374
7457
150
7262
1121
3029
1830
2099
1689
629
1028
297
584
446
286
221
793
11618
1661
604
1040
372
2442
95
526
65
120
656
48
350
216
590
518
65
713
816
516
9219
301
8939
5736
524
213
975
565
125
576
4633
7333
6400
4486
4452
3571
500
169
1314
181
4274
8899
8948
8715
682
867
102
806
757
89
134
133
189
1092
1712
315
88
8384
3375
9408
830
13326
1545
1731
2105
3854
2943
452
348
690
115
87
97
2991
8934
10712
73
205
157
1050
337
1345
537
911
2495
909
822
541
2462
2267
1694
13014
55
740
660
3092
113
3315
1087
104
144
342
118
541
716
207
1234
213
1985
1225
1253
2101
485
210
109
333
216
62
605
56
102
59
549
691
239
342
623
146
107
232
94
1799
99
878
1695
1734
388
528
74
344
698
240
815
421
423
86
231
644
187
207
1385
1616
4048
5137
2650
2520
7324
2662
7145
9291
1662
10552
6353
4794
655
883
9006
384
607
92
295
2663
1133
1400
142
1536
13659
6969
145
830
1304
196
530
1439
5053
219
1756
8828
2896
1089
172
740
636
234
1215
56
245
11768
387
4534
8919
406
131
76
5609
4196
622
439
684
873
683
1364
665
498
9416
1037
683
92
141
1104
602
7451
3278
326
1071
319
132
4882
3758
130
762
470
98
82
1906
905
5856
1675
285
1772
9206
11524
125
853
14871
1690
635
209
130
323
700
101
1576
53
124
427
640
83
79
181
167
52
632
238
131
323
699
101
1384
5466
1580
57
559
285
59
119
5941
11716
6021
158
9197
1105
9235
9993
3013
259
1051
8064
2836
8912
3176
1327
7328
1517
2900
135
1641
114
541
532
239
2492
489
675
1003
60
44
3696
1757
2618
2342
9528
1596
4866
1049
1229
365
509
375
1688
564
589
1647
88
668
91
984
210
441
771
4038
3831
1010
9412
2634
7822
697
5187
493
5812
2836
3072
11416
3210
2578
4124
3456
6843
467
5462
164
63
3931
1699
7978
419
195
1682
1519
480
120
238
297
455
2020
503
11704
213
1062
517
454
48
99
227
5473
1867
460
27
48
98
2193
366
1872
460
29
48
98
242
1417
6263
192
2204
700
871
156
54
148
330
1020
209
2425
112
1365
2135
232
1777
103
2553
110
185
542
2213
1494
432
635
600
606
486
155
416
307
484
720
3205
1257
1179
346
7991
968
613
8808
871
3454
939
292
196
68
40
107
99
188
33
725
7349
1038
1275
126
351
12190
478
1094
3332
2686
3567
1477
696
286
3616
218
1255
8909
1491
4986
324
4679
3907
475
14
234
61
188
474
185
312
1941
104
376
209
79
520
3930
7244
4955
3367
850
502
37
1718
290
853
2050
654
2149
4412
4161
1410
670
72
102
1161
1722
452
1417
177
492
2892
99
4652
203
449
469
1166
7132
106
361
6175
502
31
109
4399
306
199
1802
14848
308
138
128
2634
540
2160
576
558
297
239
98
297
240
75
313
713
211
1042
296
1115
3189
152
96
63
415
3968
471
624
122
434
231
8637
62
5896
3824
13649
4497
698
4950
253
2696
190
7483
7173
990
4946
4683
6940
581
7340
57
1242
88
2582
4014
63
1441
1265
6893
159
1203
330
84
488
171
50
632
2063
271
304
1121
852
161
278
126
554
121
343
8732
67
68
196
81
83
323
1209
7182
3295
208
1674
813
95
103
66
1080
5378
6670
7502
502
65
2255
3675
262
509
518
583
974
223
546
63
1242
234
74
226
115
222
218
19
607
5871
9421
8110
314
171
441
1008
2212
4712
2145
1209
7496
1074
4364
73
130
1179
358
267
9283
8033
13655
821
134
263
6283
578
192
360
55
435
94
593
1335
131
7656
13861
61
6207
2745
1545
1288
894
68
797
294
169
206
828
133
1778
2241
224
234
55
132
1453
1498
111
120
209
556
211
148
278
98
341
269
47
73
137
147
138
918
524
928
227
71
994
295
615
219
5777
2689
141
235
488
1005
331
609
1431
2886
636
2461
36
187
382
572
595
212
53
52
83
26
82
66
989
120
1055
2036
8600
8887
765
598
448
2626
1115
400
511
1609
563
2968
5598
1601
6564
3475
875
4194
1181
2997
385
7314
3941
992
1301
545
4620
11862
1214
266
1986
1501
645
1304
5200
9415
4870
2628
1828
119
115
846
1775
329
280
87
308
4868
453
228
107
1423
13647
561
7161
2262
4252
14903
2708
9353
55
292
574
548
109
96
1815
939
954
3044
308
1338
2547
4557
2032
1010
1320
2279
229
55
453
8929
4870
2078
790
133
211
162
4344
930
5714
656
67
5476
1319
1762
915
143
1482
529
1891
132
76
295
1012
52
310
592
9091
2418
166
8182
6018
2577
1963
170
3839
68
6875
15466
55
2648
884
5839
1116
138
477
476
2372
4329
4029
481
82
3187
155
7343
1421
351
1185
84
448
7238
4975
8057
583
82
256
244
433
14
749
99
582
4118
1718
211
187
5586
2393
370
33
105
1890
1274
862
216
158
6447
4233
217
473
1910
3667
1285
1605
208
946
927
475
2242
447
14772
7906
7365
1091
1603
88
1650
306
2357
1873
117
244
1406
1917
6450
346
346
4721
11888
343
931
112
12219
115
751
160
191
34
7388
781
1928
1358
369
143
3872
3264
1401
220
884
294
189
633
5773
4572
2636
521
6184
2064
12261
9700
326
4502
7505
1237
661
3413
188
117
117
126
119
97
143
28
102
142
57
1662
13
379
249
189
19
1587
125
74
457
859
334
7234
2130
2563
3592
382
418
1373
43
57
77
341
44
196
345
3284
512
222
154
101
1208
501
2324
140
115
2864
189
210
158
139
65
341
1749
1723
1443
947
9044
1788
813
128
8110
75
5139
142
7320
2803
6960
2400
181
1845
1862
101
109
34
503
72
143
140
1066
436
2918
987
164
245
102
110
186
279
549
702
206
1147
153
738
197
95
13
45
383
120
330
136
166
711
1692
117
539
122
2342
118
620
446
477
211
1700
6768
1696
1466
4054
2496
1452
358
537
3885
5292
134
603
276
513
1934
1012
65
71
46
357
3582
611
275
1929
4057
150
1784
2650
654
3594
7297
5300
354
255
113
9294
1371
3901
260
1162
183
417
63
9440
351
256
772
3955
256
1006
417
3248
882
712
3259
11620
1494
351
352
2197
3892
1089
339
1885
860
1445
748
111
1698
2705
181
251
163
145
57
487
196
26
1074
152
3923
3656
351
41
266
40
588
156
122
75
1657
313
5222
4805
2360
476
334
451
441
558
214
36
709
337
3501
109
136
2252
2383
632
355
2662
1877
619
106
1575
1594
32
67
124
43
4027
500
188
196
631
339
7517
2449
4942
1934
7088
5884
606
2428
4449
1208
463
2454
200
241
202
1852
340
1224
161
106
101
2500
457
515
32
209
1400
142
64
4013
587
116
1030
208
325
1088
9147
1263
538
31
73
348
167
67
65
2234
7369
1631
4600
3313
64
1651
476
5480
252
475
478
5861
78
122
279
281
132
384
132
1679
9456
169
309
87
60
414
162
193
981
1099
670
65
9026
138
1444
473
619
67
294
260
247
713
51
110
1620
8250
6407
2969
1233
772
12697
1528
72
245
328
882
210
2177
99
33
233
313
93
75
79
1001
1429
233
31
4191
107
2101
2956
9337
5923
862
1927
5004
2764
8334
701
5166
12192
1839
937
1306
2571
10341
1542
3812
3635
1640
48
6422
337
4120
220
85
2790
224
107
273
307
146
3385
218
89
7501
1911
5089
691
8166
1501
96
520
1976
2868
1465
1830
686
2756
214
2302
133
2052
10681
14814
308
6249
76
10374
1406
9516
3448
8764
487
1364
709
203
339
864
52
51
110
427
645
56
124
56
1586
666
204
287
865
5840
1873
1203
3238
1858
175
6888
2670
1317
3273
61
2084
244
2202
464
102
123
245
144
8810
6906
1202
179
557
494
322
67
221
888
1104
344
76
92
305
1799
2069
213
561
179
263
665
1441
873
188
792
452
982
593
1086
54
3070
597
1084
54
834
5399
5096
4677
336
6442
3324
579
55
68
187
570
282
2780
9434
5197
1052
804
615
1884
299
476
2814
299
3038
4143
238
881
123
92
161
108
531
1022
7250
530
3178
217
780
4893
1921
109
409
616
2792
69
4031
605
2433
4370
9559
2358
158
1642
1611
42
8967
8665
9083
1956
1865
1473
641
275
1186
162
124
96
128
9424
1779
2015
797
86
1116
806
255
163
47
107
3302
561
1195
64
140
233
222
858
1180
266
1069
1108
361
34
622
28
622
519
359
1226
52
5839
8899
2217
14822
6441
1482
384
171
1026
122
3285
2217
729
279
499
410
210
192
909
1531
74
401
400
821
48
143
516
291
441
244
60
1765
14868
865
136
394
806
1462
223
32
443
24
786
2939
242
78
1658
564
99
339
1397
442
185
218
59
880
214
474
765
142
1434
1332
249
325
195
156
135
149
57
317
60
668
350
60
4762
1330
565
5767
1888
73
3127
7508
2921
8810
286
11426
809
2762
612
973
781
1473
1818
179
314
146
227
263
170
7360
1844
55
280
91
56
19
511
1430
13571
1338
3382
8299
289
101
109
1158
483
618
549
166
588
218
636
241
86
655
551
171
7540
4378
549
69
1121
3473
1229
177
13470
605
771
382
7384
106
704
475
1103
73
2618
1005
957
1015
3592
3729
205
325
1361
328
276
137
19
88
24
344
191
5169
230
2289
68
2920
9305
5559
7550
4565
8673
716
107
599
2363
195
363
453
5320
9188
1073
5271
5927
333
7166
1804
1468
2883
7763
851
67
407
824
1371
6062
1741
474
409
457
773
3828
3720
4118
344
1708
64
135
140
27
119
94
94
151
488
61
80
72
106
54
1096
596
656
100
150
260
829
286
2516
7408
165
991
116
107
59
76
59
204
110
203
417
505
51
179
1992
3994
1539
436
1488
615
72
4729
804
428
9428
639
176
777
1974
206
477
899
196
331
69
140
203
35
286
196
2262
55
536
94
630
5822
5699
566
492
5603
1917
3177
3016
4246
45
1605
2474
475
159
123
206
172
128
125
122
716
1386
3084
342
8859
2720
113
3212
8935
1671
7041
48
104
13619
561
1324
1530
1037
1414
14696
10523
1398
470
682
428
439
108
13386
2252
120
2989
1118
357
94
792
130
129
541
163
7744
7815
2863
286
48
149
85
652
273
72
71
5865
588
320
1252
423
267
78
184
46
129
185
32
41
139
58
7508
14498
226
879
1513
81
920
11820
273
650
6849
834
1768
443
1506
471
89
223
374
552
1199
452
4748
6533
1832
5023
1537
7213
7421
1537
460
2301
64
327
700
2227
196
5004
705
1900
186
14881
623
1067
1461
2869
756
656
7717
1636
15444
585
599
1624
4360
7302
1687
194
548
7655
2258
160
6527
367
2248
441
436
1932
46
112
2173
186
242
420
126
196
8275
129
194
2215
1731
680
7359
566
1109
1337
326
98
592
55
107
114
41
26
135
76
211
5290
26
99
1168
1073
5348
618
371
642
44
1508
286
1411
6712
46
68
239
212
17
136
32
296
582
1875
441
118
262
70
178
751
258
91
157
2621
1028
99
809
86
405
73
388
1277
1333
621
197
133
233
211
653
847
9626
3696
9318
6199
3781
3597
9328
1115
141
1818
2643
4888
193
2704
4100
2543
674
3526
6878
477
6741
43
3334
15400
5678
161
107
85
1955
525
47
210
533
1698
470
419
493
1119
624
1282
78
170
463
815
1956
495
265
191
3199
1147
116
79
901
582
455
152
4389
942
240
559
210
84
100
298
48
153
109
627
1328
108
3705
1164
114
79
828
575
385
13437
1586
529
4002
4610
122
265
123
852
114
97
276
269
1634
233
201
256
57
164
1725
555
402
8206
391
1471
1571
38
156
490
474
941
9901
1457
456
1342
2022
440
127
2223
1692
1983
1306
1141
6242
124
375
778
26
596
104
156
410
324
489
726
381
9372
3091
3188
1021
1108
871
7210
6831
1738
131
91
253
1340
65
213
148
123
122
386
349
337
993
334
9874
582
37
9316
1022
4681
351
351
6720
948
208
1008
117
420
3052
255
996
6527
47
383
1598
378
1904
5119
2791
183
138
191
2826
95
9030
268
84
26
219
1638
8792
119
261
472
2886
2195
5192
693
8331
5198
1152
8149
4879
1883
8950
3858
9277
8929
127
7814
4266
388
936
55
126
56
56
41
647
159
531
145
165
55
1370
5380
2431
4070
2450
7094
24
73
161
253
380
137
474
1243
1752
265
1091
4054
239
312
7519
9373
5059
4163
2077
7433
240
1281
572
360
171
644
61
962
198
1963
3087
3664
5751
9555
890
1805
174
9358
3860
3419
588
2788
3881
1835
850
1456
657
831
955
44
958
66
319
346
790
60
168
1371
88
82
9315
2088
2065
323
7394
523
1365
5004
261
1000
9110
3128
9600
5090
150
747
2360
20
98
539
214
79
2014
2229
193
505
3692
5607
3268
367
1868
48
177
291
356
250
276
14134
1176
5268
4310
8659
4103
855
11237
912
542
1549
1389
93
75
373
1204
11110
324
588
5491
6891
4434
4047
2207
1625
22
107
66
377
978
7367
1474
55
35
5029
4392
3905
204
1834
7365
55
6284
640
1341
467
5372
468
1754
680
1996
3159
2307
3945
1769
35
6327
945
172
412
189
1056
3958
940
1195
13824
452
173
25
303
192
269
47
245
1333
1500
308
170
1712
520
2314
1486
1575
8316
7308
84
1609
1847
2517
1072
3389
2617
4971
6774
2161
748
1097
869
1113
228
89
95
3819
165
8681
2562
9290
3762
6985
9427
4255
682
1596
2741
66
147
14675
9112
134
97
1286
53
259
1571
1378
4160
188
57
84
1339
264
4858
2959
1570
3115
696
7162
2745
1032
5006
138
119
232
86
71
10906
6310
7354
3525
2131
1992
1620
221
5221
2111
276
460
9077
6165
4572
314
329
5525
4356
490
633
584
338
66
123
959
179
8604
178
1560
74
203
1019
611
4371
11727
69
1458
3957
6405
475
222
964
2983
9425
4764
429
305
44
949
1805
54
137
601
104
44
956
1687
113
2062
2318
383
1658
1729
2516
698
1307
450
3147
726
15335
1412
455
2213
2257
7161
1178
224
392
2591
1084
1304
372
38
3334
508
39
13
73
109
5855
2142
246
1094
915
211
5728
2728
804
439
234
101
530
229
1811
1457
134
1546
1290
418
1910
1008
253
1257
1538
88
98
312
688
57
82
204
9342
1604
158
197
87
5891
199
1877
1464
2590
9439
321
1149
15339
6176
4631
2856
1972
11905
2292
2131
890
3686
542
7534
5194
6937
700
627
4506
4415
2526
125
2710
298
1018
361
325
7668
1775
8095
3345
430
1211
389
1247
2438
74
221
1273
245
120
124
7448
216
360
259
3946
981
53
6450
342
342
1916
1366
162
2300
1333
3199
477
156
4096
2729
5878
2559
87
446
165
482
131
690
76
29
2431
7385
8339
622
483
1771
1452
168
106
187
1969
1224
45
361
8910
1568
8084
4050
521
129
51
44
901
6789
4078
2267
145
191
409
96
5235
315
1894
116
59
523
340
1147
264
135
247
1172
190
106
176
472
2392
951
84
181
3625
1896
13614
67
57
208
169
211
210
308
343
876
637
184
623
9223
92
288
155
58
70
518
150
635
721
230
65
563
180
1886
349
238
519
1171
2596
4578
716
225
360
305
209
207
207
122
413
107
2017
729
1093
1341
7354
651
230
167
419
444
2566
1322
440
1339
218
2582
1226
1065
317
794
5381
524
400
291
215
755
615
6589
30
115
266
433
476
2723
6083
103
138
246
73
711
128
103
4750
9341
1607
2297
1861
164
983
425
12487
2373
1518
7842
181
256
1240
54
2172
181
257
1240
55
1679
3714
2596
187
182
122
944
89
136
430
105
21
872
1963
142
330
371
49
3503
240
374
102
325
10090
9112
409
211
3038
3101
150
217
231
84
102
158
302
233
1625
67
2142
583
489
126
95
166
361
51
486
1893
4113
507
2657
581
291
1919
1902
7409
11903
11798
119
4238
514
3994
732
254
2141
224
153
608
1305
268
3775
248
173
144
1090
212
97
40
248
412
4849
977
469
867
1081
401
295
42
489
53
5055
340
4708
1411
7352
138
1015
1788
372
343
149
7403
616
88
134
139
67
563
105
428
67
1133
113
101
1518
1098
994
378
8143
1260
9434
289
61
1563
163
1687
5461
178
956
816
269
2264
262
82
53
90
504
4014
798
714
136
229
50
3779
228
55
8806
1771
1405
1442
224
1048
624
646
536
1940
9568
5875
379
31
115
136
41
234
5879
7916
709
5222
3074
983
5059
3458
390
257
251
808
131
4241
524
110
225
449
158
2180
1159
78
191
4891
166
185
116
183
2384
1138
151
270
889
1884
739
198
443
1251
124
80
5458
2713
196
13730
1238
449
12065
4224
4773
276
2655
3091
8931
4028
370
567
485
1404
135
833
143
1943
7493
186
1063
122
262
75
60
831
427
428
74
296
656
1296
121
85
38
608
363
4960
7227
1284
48
47
634
2379
2175
139
3376
469
785
737
2477
659
3999
1627
146
209
2416
343
188
15
435
1428
6680
1023
96
530
128
138
1099
447
418
5920
418
1882
7306
7543
1532
1473
185
99
365
41
83
473
273
890
164
29
7911
1455
249
3674
216
1011
1950
454
536
1215
50
557
1426
1638
2246
2085
1397
1251
449
722
333
5164
3911
4339
614
79
946
117
88
233
459
731
5066
665
516
193
2221
5159
2102
925
988
300
520
337
878
600
394
2861
161
1626
2075
71
2340
883
93
83
514
1114
55
2272
568
1115
55
846
2005
1813
2078
6903
2462
2085
1330
9335
2745
5075
3642
1274
1057
1636
242
698
5871
6616
478
5608
336
1894
3058
1947
1341
451
1450
1099
1830
412
5904
410
356
830
6669
2764
124
242
151
72
56
14648
2379
13967
1212
246
121
68
1898
1468
488
56
216
185
1323
7297
3438
1566
1244
2149
1161
63
1694
2353
594
481
263
1051
663
4475
7723
2652
6606
65
546
944
917
873
6143
348
11527
1093
2720
375
208
571
245
2968
2218
296
1619
1281
7392
3465
7535
9396
6079
64
2558
1000
2210
4619
418
328
1368
875
1124
1371
4345
677
849
727
57
1247
1414
450
379
5431
246
89
383
453
265
1082
12971
553
1867
15254
3143
221
7062
13572
337
6463
386
649
1624
43
1218
3305
66
270
637
212
67
314
669
1393
9064
459
68
503
1353
315
2695
5054
53
3878
5510
9341
5166
1955
8532
2943
8676
4919
11130
9331
840
3127
4840
1982
92
160
15377
5459
79
382
43
1323
13584
3013
221
100
202
134
151
116
1054
460
22
120
5491
62
2290
3800
253
310
407
46
867
729
846
103
1604
993
9180
5945
184
61
213
29
351
1614
1206
169
835
35
6470
649
153
131
679
781
34
279
150
36
30
2869
1638
642
225
552
754
152
1635
1968
64
68
50
678
874
977
83
3588
707
3212
226
2536
49
521
15
1060
1347
509
3381
30
36
151
281
34
781
683
131
153
649
3199
500
80
2126
1930
5260
6150
1358
323
9023
91
74
451
328
345
887
8034
5925
85
6229
84
451
276
1681
1195
346
6888
647
1319
65
529
1919
5653
4017
1809
534
117
694
731
4236
7037
3425
4275
5601
3338
3602
8074
9749
796
827
1431
7437
4737
2876
2973
2301
9453
4709
347
2445
984
1559
11501
5707
2375
714
3256
1704
2199
3329
129
2179
2097
9926
4911
3321
568
2405
7439
242
3282
9084
234
406
223
1619
400
1033
84
1930
6997
1933
971
1642
1709
2008
249
2048
274
350
3512
274
356
1006
181
65
103
277
57
400
589
211
71
668
643
180
518
63
7343
1393
153
1396
596
1354
453
141
3165
855
53
400
677
95
103
519
4676
6522
163
154
99
52
100
4717
15474
3724
3528
3643
218
284
700
648
130
2933
641
2898
869
481
1181
7625
5015
3324
168
9555
7720
3835
1582
835
298
134
930
856
3785
64
5453
4390
613
2619
1884
527
128
945
468
1883
227
1772
141
154
243
188
387
6918
1401
667
209
349
57
1187
76
23
125
416
94
649
133
56
1584
160
659
204
340
58
1188
519
1547
954
304
273
2657
252
121
58
151
103
1039
86
2081
6212
953
869
669
4675
2158
59
271
599
866
794
292
7606
1432
2190
297
1418
65
399
1741
2597
1563
164
87
2541
117
162
1100
114
172
190
383
53
609
144
139
124
466
4051
593
225
1400
2563
793
779
157
854
72
204
200
111
32
166
9366
122
1662
75
674
1467
304
314
2520
71
157
5707
13644
1622
117
71
463
116
8784
420
126
1760
610
120
323
451
37
1016
228
399
153
680
141
556
50
146
160
247
85
1960
1749
74
764
147
946
5363
1888
5520
703
8127
3160
7288
110
2654
205
297
1698
99
1319
1983
563
772
728
812
60
38
260
292
49
101
684
8019
75
61
1166
96
441
384
256
108
673
2066
3419
166
7264
82
673
239
1382
67
995
2854
9614
701
115
97
137
178
4658
6714
1721
179
1250
1439
49
37
9508
123
522
504
1132
70
1240
2004
168
178
110
696
85
265
386
3389
13731
2359
8792
3410
2267
51
1398
2039
8903
7422
31
59
1099
1726
4742
462
163
207
66
736
160
109
178
154
1125
195
381
615
1353
210
1082
72
129
276
277
480
6602
7489
509
65
2249
185
224
1964
117
70
735
208
38
1650
90
67
227
80
92
436
523
115
60
428
346
806
36
288
128
294
979
36
1280
487
608
211
2148
316
755
1008
2729
443
454
119
1667
6573
715
1819
3290
747
8875
630
55
4186
436
1916
1925
215
454
88
527
428
2154
690
4205
802
6536
1456
979
148
4978
1548
91
874
863
761
179
963
397
347
4784
1422
1037
1000
316
9117
3317
216
172
170
1202
3449
2097
3841
488
5929
465
1586
1721
3928
4247
3149
7493
7481
1861
3083
1340
1652
1922
2989
69
109
113
137
2267
5804
266
113
36
199
1729
582
107
203
136
84
110
117
466
123
416
1105
124
448
131
1149
1244
193
187
481
1426
3342
52
1923
1912
2578
80
461
134
55
195
207
1199
6341
1461
178
1227
206
650
748
243
1861
1647
326
188
1109
3123
2044
6030
1792
7361
7293
1431
2979
311
429
169
31
530
1968
7367
1039
680
1136
879
228
2768
1340
113
778
913
462
732
3620
1568
3339
10429
2774
14886
6689
4474
800
322
152
5610
2077
219
2262
43
153
508
87
968
7254
7130
1929
591
45
307
986
143
5420
2144
13784
1581
958
3402
463
1156
924
2261
2292
77
5161
4226
376
3745
44
33
337
225
2200
10558
133
80
999
1584
9419
546
212
240
93
1370
96
26
2057
6602
257
655
129
2321
125
105
322
2784
200
63
297
1323
261
194
1916
6154
653
1434
53
870
220
1245
262
672
1386
1327
5652
1819
1570
7342
106
160
359
3769
1878
464
6045
466
578
8729
9327
2704
1437
64
47
69
50
68
1516
509
204
75
799
19
27
265
1067
451
71
67
5666
1133
6235
154
3138
1979
13658
970
2795
709
617
188
71
47
233
187
2829
1280
461
8913
1549
487
4654
10785
5058
321
557
194
3750
619
195
1989
723
93
259
397
159
227
450
226
91
69
445
970
153
8380
279
1433
823
68
72
628
78
138
276
508
260
130
76
268
3012
141
425
56
128
128
2191
175
106
1257
319
129
1668
6235
197
155
125
215
36
146
391
156
333
58
3591
1950
4166
4975
59
69
7446
1277
485
1364
1735
945
1718
6108
1208
406
402
483
357
684
108
194
112
238
760
1409
2118
108
2160
2801
109
207
5858
2311
5658
1758
998
810
101
112
141
50
40
1295
130
107
158
565
231
189
76
81
924
10805
4241
1148
13562
3825
7159
1582
119
350
119
1672
269
4912
207
939
166
734
64
656
5120
3404
2645
8908
5230
14772
1721
594
809
837
980
1654
114
214
3298
114
220
428
429
677
572
2721
88
1658
4325
4898
2055
13181
484
276
122
107
615
215
123
316
466
530
433
136
164
182
535
2708
791
1687
9247
487
5463
266
509
292
4559
143
11568
886
959
2536
8764
319
689
9526
922
688
375
391
2773
1078
9327
1304
2262
9687
1081
213
1027
272
78
134
2966
9154
169
147
138
681
992
933
477
330
267
639
126
1039
1403
9142
2439
9348
1646
360
147
2592
1262
2044
1951
5018
354
6431
2235
76
3885
1732
578
2024
514
141
496
1969
91
186
298
6877
5084
240
71
1632
72
1663
506
667
852
1572
8636
916
1094
81
137
3540
308
1297
224
642
2217
98
300
1062
344
1299
686
335
1847
145
5391
1214
117
9506
9716
1604
4360
2454
463
12835
456
5429
9466
1916
8767
2835
2550
1659
1229
242
55
437
377
335
122
115
30
128
111
159
563
1083
306
244
806
154
557
946
690
7231
7638
14824
1967
3761
1779
853
1562
8448
138
797
294
425
75
2449
7403
2050
7286
1532
1393
41
129
220
110
149
86
135
3042
245
312
3347
1642
195
265
912
238
196
308
95
215
61
1765
218
99
3975
7787
4962
2904
3542
9398
4936
7262
5165
943
583
112
1796
589
7311
7257
1638
467
413
9218
56
3625
228
211
3063
86
385
4520
1625
739
118
50
174
209
182
133
122
245
407
842
2149
2663
939
7392
3021
1257
327
233
501
65
4764
142
113
180
319
1183
6069
473
276
793
536
978
2829
659
105
252
699
1508
507
142
202
1438
1437
470
15
170
2833
9392
561
84
1879
139
5455
141
441
139
153
1060
2239
740
7345
1478
108
374
2083
2848
598
3171
1847
6000
585
2804
13519
3696
1999
2588
66
135
1465
128
79
218
6961
5074
467
1167
74
600
1151
7741
1900
8261
4853
1447
5021
6168
7312
1171
2434
1236
2309
69
266
6486
318
731
731
34
123
100
70
184
327
1599
518
135
5160
696
8142
159
130
152
73
797
277
2606
13536
990
490
7255
1769
4545
703
5178
13561
143
129
437
199
3678
855
2358
3690
1151
5172
698
8135
4206
675
3235
3215
11578
5125
5403
3477
10536
72
1804
568
3528
133
175
1195
36
2245
105
573
233
7540
1133
2113
9273
189
8790
327
271
132
229
444
275
1522
700
2318
1170
847
447
603
86
53
264
73
800
1557
684
578
229
108
24
83
107
97
42
1696
3889
719
66
934
2831
5193
689
8141
900
2401
148
8153
700
5181
1885
97
513
58
4158
2743
1543
262
1906
375
194
75
64
505
69
1343
614
5635
611
140
502
386
885
101
1039
448
10972
9326
310
4822
262
308
1251
618
704
879
121
161
625
260
579
902
562
1845
1940
90
204
118
48
371
74
7175
218
345
258
3263
15400
5300
127
2210
499
3041
473
244
71
104
259
327
306
114
58
1618
32
12989
2457
914
13616
1541
3095
3702
552
604
64
2028
67
506
118
150
122
60
296
2729
8823
2030
4023
648
2637
662
1104
635
12400
2619
1055
89
866
2551
13864
2976
4376
5091
689
8215
4062
2919
571
57
205
13
426
177
108
407
144
52
902
323
714
190
1400
2430
213
55
492
13876
205
232
395
406
135
607
1590
87
535
4460
1258
2147
5493
1864
944
692
1757
8633
7477
2076
1309
159
209
2492
699
123
130
68
106
2808
14702
327
126
228
1409
101
366
62
379
547
687
1640
63
11956
654
457
1077
44
791
333
1891
90
68
806
1852
560
57
861
5425
716
141
302
50
646
420
200
164
731
1768
142
190
476
7272
8109
241
51
102
169
494
973
9349
2827
5388
8191
420
93
737
636
543
621
94
95
523
665
108
340
1292
14601
109
338
312
225
207
33
777
624
9027
1260
4017
1475
1039
14695
206
340
58
396
115
88
47
205
1464
1000
130
398
751
3643
1297
141
246
355
420
133
968
132
66
222
739
39
1205
1586
549
35
1628
415
84
1509
1165
8106
1304
936
244
1408
4498
1796
293
2643
433
125
787
3482
941
997
3521
7376
388
9459
2675
55
114
390
156
228
414
215
98
113
4944
207
563
14468
504
34
7156
4942
2058
75
66
661
208
1015
124
158
690
834
309
837
180
830
11478
6657
551
225
371
2249
7218
455
6847
141
478
2153
137
243
257
115
31
4554
4540
2140
75
1542
694
940
31
142
3520
196
1663
546
1870
11592
8841
96
706
112
418
76
99
97
110
119
113
92
216
192
140
406
282
518
140
482
2548
196
304
1427
1637
310
467
5504
707
427
452
195
273
6452
9416
7070
2639
92
769
8889
3335
52
131
14687
2266
141
172
574
4835
1205
11590
1232
283
3023
171
8519
876
116
3194
3906
1908
95
1344
193
160
1901
131
130
88
79
621
147
98
1292
160
1451
1615
11434
1310
101
7535
2129
497
394
8130
277
421
1448
2820
125
124
241
1201
1033
2203
236
451
1061
113
3697
7384
3947
4809
471
514
440
195
698
1006
351
732
1972
234
65
229
153
380
422
2635
114
237
8828
219
882
2007
537
93
1006
6334
43
4638
1924
310
578
182
275
34
107
213
322
7054
2717
2340
602
14142
342
60
105
170
1309
1680
2105
409
3424
4865
9195
7125
1891
544
5445
509
540
81
211
1786
2782
9724
3876
6574
2139
139
1414
248
198
1324
197
2593
4809
983
3361
5391
1199
347
5781
126
7663
149
632
1694
1395
118
1228
190
160
186
6911
326
31
3098
3146
562
5189
8473
1689
1252
5452
4022
48
3087
1344
2193
133
188
57
113
9337
1203
131
2317
154
3184
771
8905
6440
4218
2740
629
711
474
414
153
444
4755
2771
586
720
484
426
159
656
4778
226
6178
2751
1543
5125
394
27
88
106
406
603
180
146
453
657
126
1844
406
177
9340
80
92
744
145
600
737
221
668
703
6051
4287
3444
5360
9646
3194
26
479
43
13551
460
1893
1119
222
1957
1683
810
1161
6305
8838
1887
572
428
1519
550
3014
546
56
151
129
80
582
287
903
411
1325
9031
1324
5569
6597
1962
60
337
2145
111
567
273
1031
319
1865
282
375
425
1857
5227
1149
374
165
347
763
278
11568
198
509
1117
2186
3949
2921
4629
337
6433
3527
106
6202
2264
2836
176
348
1158
1033
63
1427
632
454
482
115
161
83
304
332
397
731
1109
41
3826
1675
112
235
478
7926
696
2105
5430
8057
613
263
6207
14822
2941
2208
1339
1074
2263
1150
4993
57
640
481
5493
412
1884
59
2412
301
3318
114
1771
69
76
2606
7338
5181
109
92
266
113
153
13335
2914
1400
105
11359
326
4426
4006
7212
73
81
383
459
49
54
112
63
116
5568
9668
3616
171
126
218
1615
253
281
582
2813
13532
8879
1516
738
106
100
547
206
131
680
1054
1418
229
334
548
8955
258
3979
688
873
6880
686
7287
101
637
116
612
360
220
390
207
519
2227
4518
2674
149
41
68
837
526
196
4683
64
1207
9308
1833
1011
678
158
415
482
725
1598
693
3111
195
58
183
112
1643
2115
2901
1053
2824
7222
78
153
160
746
67
1501
441
8295
8667
694
58
7172
245
91
57
1128
481
115
102
1417
2074
629
743
147
83
398
73
78
65
75
2873
3803
1094
342
241
65
391
115
140
9002
604
1393
6634
279
7354
568
1669
3145
46
417
277
32
6119
469
1115
2753
469
1117
4001
6824
1942
360
202
353
52
80
64
20
79
123
462
1777
503
179
98
2661
344
49
104
573
88
1993
7941
2031
6753
4400
53
139
1358
49
3322
173
474
1902
2955
8821
2347
699
3246
1182
511
179
145
1371
471
1941
96
151
99
103
647
725
5103
7326
45
373
494
5815
1728
680
725
441
1328
457
1313
2711
3279
1730
559
465
761
117
217
761
88
219
1338
2871
267
2119
2538
10285
1604
4143
4438
675
1221
289
11818
13241
2914
1274
812
95
516
6639
890
1014
4200
140
156
2988
1718
386
67
190
1502
819
111
1023
218
2502
164
117
4374
7263
4984
340
551
1570
57
151
1696
488
1551
71
173
154
454
8635
471
412
116
530
515
405
58
352
2368
2150
100
266
106
83
3469
711
198
300
238
59
537
478
2522
4952
441
214
417
15163
152
237
199
1698
458
828
686
8230
695
5413
1171
143
350
351
3817
3936
4760
244
771
348
348
2081
2210
8924
1830
1149
479
312
214
176
8909
2161
304
60
591
31
115
106
41
217
62
201
256
241
4165
2327
2944
241
861
117
1208
671
4766
1568
153
908
175
1906
3975
470
8989
195
28
219
2050
1195
7446
221
2131
570
3724
1653
218
3421
84
1104
161
55
288
8957
2273
303
67
1702
8421
1064
1269
307
190
28
470
5492
356
1898
71
2471
2051
279
129
128
194
64
2309
1841
86
414
301
459
2914
85
327
1232
6175
8901
2699
1508
128
194
55
1760
6524
541
774
1593
1729
306
12691
2514
195
252
1522
51
182
192
178
5142
5930
4219
15382
2565
636
3735
661
856
340
331
4185
8909
2260
161
369
5551
754
2807
1543
308
304
99
237
7674
80
1128
57
294
314
670
923
1209
654
625
692
416
51
5007
914
1077
9375
7308
4743
352
354
1118
1280
1122
161
7241
4174
3137
804
1148
387
8430
134
3334
7334
785
9491
223
14833
192
217
3961
1631
5589
540
3385
67
369
7144
2243
59
1251
62
1195
8826
8232
2237
54
524
1761
342
4336
14822
1716
9332
390
7800
651
4469
926
3598
1094
437
128
249
203
6310
1762
3059
835
8468
2455
276
39
144
3298
278
42
131
59
82
265
3448
733
1147
4013
1550
11126
6355
151
2942
5404
3726
706
5970
7704
3112
91
7449
2470
8484
2892
219
410
105
4218
3250
518
139
248
1910
1007
76
51
361
2219
568
140
1928
1419
4485
249
593
7283
132
103
207
1156
762
500
9313
176
9094
710
853
273
1265
358
4134
381
2212
4677
818
6058
4885
276
678
1173
178
8886
1026
4911
809
426
1420
2468
2931
231
3380
3897
2231
1354
935
356
1330
3648
43
161
731
348
3621
465
84
339
3475
69
1199
153
859
84
343
882
16
2632
160
1336
682
4191
1463
85
518
536
2896
1310
585
363
1200
107
8924
4272
55
44
37
1313
65
477
4436
1273
3205
4546
543
2946
1398
168
7354
431
251
190
319
98
134
9252
35
9417
851
353
187
215
70
1320
810
591
1824
2884
9252
1218
35
203
10551
6144
3786
689
1246
7283
82
143
13514
93
721
172
168
328
44
639
12968
393
343
9358
107
317
517
3840
656
6113
4729
363
494
874
984
118
530
7843
314
1663
1427
229
76
1613
4228
9597
2029
232
74
936
85
96
517
65
2031
97
462
831
1182
6780
1468
767
1359
79
676
2107
862
3641
328
8017
96
706
9372
957
1690
947
679
3505
10655
778
40
110
2163
95
684
120
636
518
679
698
865
3335
3929
2246
344
7446
135
13859
1767
260
2589
1324
521
91
8552
92
679
2877
1698
1455
3057
8721
701
5505
318
368
78
257
74
73
187
6167
169
104
181
103
123
649
83
58
84
7491
1304
1436
639
8164
594
493
395
573
1124
5747
2842
5369
696
8194
1233
7410
2272
3118
444
9041
913
88
98
2680
5379
702
785
9509
7679
7944
2556
319
805
853
5818
8246
1447
1145
2817
578
1800
81
9776
1293
210
141
679
9347
3882
282
182
87
866
793
707
3420
12147
6137
7422
3538
8967
864
6542
410
351
4667
101
181
68
98
239
1831
148
146
94
747
103
3941
424
389
1191
133
54
1712
2567
5160
2599
179
307
1840
104
544
800
509
581
704
165
105
447
274
39
144
62
775
104
1212
137
161
470
571
86
982
9410
2868
424
2397
1442
742
7736
11528
510
757
549
232
623
9212
528
1563
1374
1568
585
103
576
1892
58
443
3537
350
1200
2364
146
196
468
338
255
402
153
2207
1578
367
257
75
1455
1028
96
269
753
605
249
63
556
1696
397
134
32
186
2256
72
1830
2334
679
149
3140
122
681
152
1847
6755
2199
8948
2279
600
213
130
362
37
675
169
2885
1201
155
389
7351
1018
39
407
488
705
580
3418
575
149
179
57
754
121
229
368
729
103
1220
1627
58
7224
5635
3496
12160
665
354
70
159
562
122
540
1131
4097
7305
3540
1545
769
1690
8924
8925
97
1642
718
206
315
82
984
53
148
414
707
123
57
1823
702
204
313
83
988
368
1372
658
1200
4936
364
538
1421
2344
283
2160
6996
1340
1655
2264
714
141
2794
547
2037
1759
6738
4950
135
1033
4769
2778
1666
187
214
70
267
2319
89
230
925
252
155
255
297
193
55
205
523
374
928
4018
264
3408
1097
332
5563
160
1599
8998
7553
269
263
1837
161
6475
4500
7129
1601
61
124
114
52
66
124
5947
278
198
189
6899
13714
6208
5320
686
8206
1718
4618
1535
501
283
2092
106
185
135
499
88
116
7336
170
1516
1721
295
9094
125
859
368
5165
7139
1109
417
261
444
745
99
12509
986
14632
744
290
1247
228
55
66
323
422
991
1857
103
1328
470
82
441
47
659
207
1561
380
241
188
226
425
154
70
656
151
122
160
777
372
303
426
240
380
141
38
598
129
144
97
1634
1239
970
136
117
202
307
295
942
92
1239
367
13456
84
106
137
531
277
37
5881
1401
1907
229
97
188
1174
37
356
605
1889
64
214
391
168
172
186
590
248
100
1312
269
97
346
891
498
307
1034
1082
4934
987
4260
556
291
237
154
313
678
195
162
1583
55
126
217
640
88
92
185
168
52
555
294
235
151
321
671
195
161
1393
3179
2205
308
519
54
497
5638
1926
99
3176
2516
2307
144
942
9254
368
566
82
257
1745
753
4982
175
536
1434
3824
3342
9006
1936
195
2806
58
547
354
8177
358
94
6914
8868
422
1346
101
436
9115
1954
8269
5865
2083
68
1240
155
1983
4014
319
532
123
937
55
454
11359
32
11174
600
4352
158
99
60
49
96
290
2072
1753
942
205
210
2912
9536
443
1438
253
339
5700
122
8808
1781
156
1280
3999
2171
973
249
610
5768
7390
3456
414
473
2229
3248
1638
891
499
181
1189
1143
9246
1814
681
7874
1515
5421
690
8177
1720
6594
2131
1678
3071
1597
6518
5387
5693
1832
231
135
917
1179
193
53
1203
5964
9230
1474
81
200
218
452
4570
13479
4511
76
202
17
259
152
534
1280
190
5259
695
7630
3986
49
176
312
214
544
3553
216
83
992
2386
538
955
1149
125
1248
15324
2032
7673
383
709
5149
2279
5774
71
8581
5315
7292
446
4637
201
234
81
4812
186
125
352
841
235
111
1146
771
5145
706
4422
2284
80
3724
232
4404
1005
106
229
321
683
120
1580
57
137
427
623
85
403
148
52
779
2535
87
2533
462
2700
5729
217
233
140
61
1894
3094
10949
1960
1260
2801
6893
202
110
61
2030
5293
8510
205
98
123
664
325
1449
98
10280
8835
806
9358
3151
837
3930
9664
2338
182
187
48
104
148
65
3756
9314
1195
3526
2568
399
4727
4417
271
290
427
103
153
120
8149
5771
7449
193
247
285
2171
621
229
152
96
157
1494
203
9064
9378
4504
1332
109
552
7144
9030
248
2176
916
155
4387
551
414
3509
10076
1956
1348
794
11479
65
8463
1033
15272
2304
408
1447
925
473
4021
2367
10525
583
495
461
112
5233
1256
233
693
4024
401
1435
3596
58
223
96
61
52
43
2606
328
703
1754
52
182
599
106
56
90
366
148
50
943
238
703
1568
767
3149
764
5262
9320
1595
1735
4489
14768
4412
3853
364
3617
8995
5851
191
163
152
389
170
41
135
2740
2933
1874
430
1561
74
1588
209
710
158
2027
8833
2503
2638
210
723
157
114
7533
5488
3064
6302
6837
1107
101
5213
2587
1456
116
4289
440
1684
701
2809
4760
4181
13544
3005
4548
2317
481
5072
1656
408
15458
232
6356
1466
110
99
48
435
498
250
63
73
114
1967
63
391
259
76
92
4109
11536
6004
7188
55
642
55
1137
4763
813
76
444
2125
14621
2613
1575
1102
75
847
117
3457
584
203
107
48
95
1077
12596
3027
5706
45
40
279
131
98
1257
9522
334
9404
1159
1281
400
66
1171
373
2096
457
52
60
1179
277
96
819
2682
2945
42
1250
2406
393
1960
4472
821
77
1182
1036
1281
6444
2393
2042
7293
1074
260
228
112
31
69
32
105
119
7683
11048
356
96
182
1345
449
285
1780
2409
13388
1086
1277
2082
4770
669
3473
13499
6549
10603
101
462
5573
853
1913
570
2162
416
1388
2921
166
1054
104
3262
3271
855
524
2037
568
784
838
3034
266
13993
737
738
241
52
6975
13888
4998
238
639
138
734
95
148
103
1260
622
103
154
288
3348
383
100
195
279
1168
60
230
62
217
597
494
117
369
193
62
214
89
902
169
4502
9245
4769
133
539
2550
573
227
318
5362
294
2228
4670
89
1521
215
334
1667
1482
246
735
7328
1277
941
3976
1501
687
88
272
403
745
600
399
177
1157
186
119
113
90
486
2310
45
659
49
266
1532
386
154
1710
689
272
400
690
612
287
4885
1985
899
455
5628
140
152
920
401
4341
6858
4994
1836
1060
2326
155
3342
3952
963
1189
194
8058
685
193
520
20
92
4557
2189
1857
1459
679
195
1632
485
634
268
2394
382
297
1745
1068
357
143
509
7077
1882
2104
1604
590
228
332
358
1309
56
1150
848
100
4089
12
138
233
224
2078
59
1771
8859
6586
3657
181
30
1628
56
3164
8851
3269
352
376
2541
14112
2013
93
1187
143
181
100
224
1927
1621
509
734
163
395
1888
8599
473
438
481
1932
1166
357
3581
435
1665
228
1237
410
182
1148
283
937
4028
2399
323
465
457
1190
665
1124
349
3660
692
1046
118
101
81
390
535
1463
964
5585
1440
643
7317
239
2140
584
201
85
198
3594
384
512
410
160
625
928
214
104
138
181
226
348
454
101
843
169
302
191
193
88
9172
313
299
132
662
1769
102
910
83
194
699
1492
618
265
1010
1467
514
1308
446
7306
855
1955
7406
5594
374
356
1672
933
211
277
463
112
102
2101
725
117
6382
8274
4321
416
257
114
31
607
2543
891
1002
1937
1757
200
2693
217
2015
1357
14371
316
41
122
219
9323
4485
7481
4948
3716
198
88
1114
81
2349
138
153
221
118
122
298
154
143
100
114
3722
2257
323
411
7509
6654
1032
1240
1972
212
490
606
169
190
423
135
313
208
593
68
2695
11
1085
154
7293
7935
9573
3831
6513
5026
252
68
71
258
681
329
1795
325
1069
328
277
4547
7362
118
254
670
33
125
5504
61
196
157
46
839
204
4206
112
460
2817
135
135
158
161
237
206
632
646
431
103
484
575
90
407
1877
98
451
3192
219
2200
4909
9079
1287
99
845
2320
652
372
367
5057
1246
135
2124
464
477
1178
87
275
2292
482
895
14094
206
148
84
673
145
1700
628
575
80
8808
414
85
138
1050
25
95
83
107
429
4738
9338
3422
2146
92
97
1392
240
90
1269
143
316
926
2118
2287
181
257
1357
74
3535
14323
2974
3027
4380
3400
1760
1501
424
448
375
5990
385
2158
224
863
4011
3728
5056
2476
295
2752
472
248
1877
4208
3895
1425
474
119
3197
477
105
118
387
1646
319
501
455
3023
632
1629
413
186
3724
279
1128
9480
150
575
2833
1373
5432
1861
1262
8765
3083
6614
123
194
1281
874
1641
327
864
310
184
990
6860
635
484
394
583
611
5198
3627
4549
155
1119
597
293
6881
133
531
247
648
87
434
4262
263
44
5205
1684
3598
613
2367
5134
1801
1470
840
1437
714
718
5178
62
771
2698
152
7384
110
2643
2088
6299
1651
3357
500
7515
3518
493
733
391
931
1344
241
143
437
208
2257
2286
8800
5078
1459
3011
7822
4001
2329
6802
1422
3554
9265
1939
1583
778
212
8166
152
1477
139
169
1904
918
12922
78
939
220
230
165
202
2974
94
49
193
59
108
138
13460
671
131
9308
3761
1323
1190
668
287
475
9587
3951
1336
902
991
1227
10100
6288
6430
7483
315
190
156
5754
187
157
1831
296
4825
221
201
207
189
442
194
931
4715
3342
74
1974
119
2582
176
362
1030
5169
687
8198
67
97
79
77
96
490
192
2390
593
528
253
694
545
96
377
164
524
861
578
122
3662
229
110
30
69
45
108
3045
5350
1978
178
4764
2607
2262
2421
9393
4162
8856
2511
1312
49
750
130
4169
186
181
874
49
514
1973
87
107
6935
2227
95
1947
1974
174
3017
162
95
608
201
203
9169
286
526
92
96
790
4907
5418
6895
9531
524
1810
13509
829
92
78
714
203
169
1754
12545
122
301
131
156
1798
2233
3706
317
472
6372
704
929
372
1438
241
521
1052
751
59
4258
5001
7208
2186
9419
3952
214
1986
133
252
124
118
54
1476
1943
3399
543
55
187
1813
3591
150
777
2584
205
462
107
79
193
687
1628
291
67
1312
786
174
221
2423
747
4840
851
494
78
184
116
2278
2776
837
468
90
6006
90
439
1946
966
3319
4006
3941
341
4472
11303
5026
1480
132
148
3234
624
985
4118
906
8175
907
1434
5810
12746
1259
2507
1622
557
1860
64
100
9322
175
1010
2673
862
31
115
275
222
2003
8735
159
6460
1721
479
65
2255
3163
14078
806
447
1188
582
76
574
928
924
265
551
141
257
8904
100
220
164
386
223
608
609
421
752
859
340
7988
462
181
342
1586
3267
105
563
1542
137
8551
137
960
1093
1099
293
1310
97
239
2428
104
1693
269
4664
351
410
6562
2146
4434
1134
550
59
2473
115
1542
13313
597
195
93
1387
532
1565
7299
2324
6901
421
1427
328
363
99
3649
3384
196
483
26
120
163
124
202
495
1147
112
101
496
6281
1182
5284
2054
5477
7926
5119
2502
1426
230
3570
218
3210
439
161
279
12148
152
2833
373
194
2214
7279
3146
89
426
195
2108
769
218
3279
121
441
1896
5063
8668
150
357
404
1747
3802
8097
202
36
167
1305
66
637
1252
170
149
145
6222
102
615
98
71
286
1420
1397
1363
81
316
1323
4660
1054
828
1328
447
1362
1316
2278
2647
7323
131
128
953
6212
7399
2856
797
1076
432
101
523
1462
557
2763
7306
13020
1038
96
79
271
675
99
461
691
269
5905
1260
1142
1287
1951
1312
443
1394
5288
7176
1439
400
8226
398
554
5933
9469
177
2544
114
265
246
361
1638
7363
2909
6860
518
85
7697
3599
7260
1047
2243
6726
4908
8860
3233
858
980
1331
29
339
170
208
858
2518
9925
13533
3985
4706
165
4381
148
1148
154
194
146
11591
276
465
766
149
237
223
1119
1738
85
2775
5604
1138
3962
336
410
244
12637
9327
13930
2815
659
8873
497
130
2795
8717
7539
8916
1337
627
753
2022
118
1180
56
722
1190
169
856
4047
7306
833
1618
1178
138
3505
93
2842
109
67
30
111
2549
229
141
799
1882
245
481
173
1680
5630
193
503
4841
1256
383
3568
233
46
50
903
162
7869
163
1561
858
154
9444
1728
665
38
392
111
816
66
115
227
166
97
70
107
616
1904
1841
294
9020
4014
4961
7215
119
4729
3003
3761
68
102
105
182
87
47
1280
847
479
2183
300
527
516
341
212
126
2738
390
7400
1134
334
3273
10608
1267
1422
3065
5596
774
89
74
116
114
30
1672
13645
6814
38
7301
1332
2332
8843
3912
9092
5501
120
8463
947
84
75
83
53
170
40
42
38
4765
60
75
83
54
161
40
42
38
35
266
765
1143
269
51
58
55
51
289
904
84
866
7817
9335
4464
7488
1174
1230
443
9073
550
96
858
1777
360
326
39
58
107
141
239
1551
136
8588
136
1043
2239
7377
923
267
6655
68
213
229
2303
271
933
2124
9042
8775
224
130
82
73
273
124
345
202
1438
358
437
963
1507
3421
224
124
3256
157
44
91
778
162
69
82
193
9213
616
1426
7255
606
783
99
75
349
3480
5405
1136
1187
3253
1173
8855
8635
4048
4233
474
9681
55
118
113
242
72
3528
2208
121
9315
3206
773
1772
5586
720
376
92
475
10733
128
44
7499
65
7491
339
1851
113
138
185
357
1000
8886
2212
112
146
185
357
57
64
87
640
1924
200
302
1419
103
1526
3870
9384
5033
7472
136
81
130
50
93
1004
522
71
3625
8806
2278
317
374
4910
8894
112
8627
2947
6263
46
1879
6735
8327
617
475
5445
610
1881
3476
482
2896
7303
3947
976
225
197
2738
4589
1019
458
701
279
1185
6367
4220
4073
1480
194
2144
1007
8346
800
56
144
193
173
158
1241
1291
113
83
835
199
131
41
3590
8766
11506
47
10017
614
196
190
786
570
4019
1719
1138
261
949
423
3768
197
292
80
1073
6175
600
7280
526
2446
3228
656
7495
234
599
512
284
375
5985
258
168
2737
88
573
205
639
100
733
13527
3477
4033
4685
2470
1934
75
14572
115
2304
225
111
25
67
108
100
38
887
88
326
58
57
787
393
482
6121
1960
532
3555
722
190
937
329
1604
7323
1543
1337
2769
92
48
58
94
941
643
103
2341
6129
1817
4671
7506
13821
8912
1480
441
29
786
389
185
1043
3703
917
516
1176
1072
115
7337
2860
1186
726
6309
1360
649
262
83
416
49
216
198
183
92
261
458
110
8974
627
269
436
7191
47
7376
3485
2038
656
1151
120
177
95
464
93
763
74
33
66
46
711
70
179
221
229
136
62
3376
643
5548
6301
95
711
124
619
379
225
65
401
229
63
518
65
2683
338
216
47
46
225
165
2007
2789
411
3525
649
6834
32
6736
739
2006
67
2632
117
188
399
101
74
131
717
105
1059
167
80
343
1506
2245
355
175
755
922
440
1361
252
187
13065
725
1042
1306
207
1915
3699
2243
1239
8851
4809
1406
13178
1574
8823
1551
139
191
231
88
59
71
201
112
156
93
441
642
56
3601
101
136
557
1408
1098
8075
681
5413
596
131
145
1695
108
344
2656
1297
1018
845
4069
8903
265
8951
3134
10320
1776
1069
1633
4053
4387
2469
12537
2922
4342
151
114
147
5020
7278
6687
8838
2335
138
397
238
336
7133
718
1239
228
1369
71
10274
9677
5093
2281
78
83
147
301
415
1407
3946
1410
365
2290
507
8878
794
303
4633
1818
108
118
69
30
112
239
228
3027
67
2506
104
98
615
303
8949
5117
712
3918
1804
99
538
475
448
286
66
2498
412
483
484
83
286
66
1670
3607
473
112
1831
514
127
143
96
741
4555
1222
141
313
2348
3725
4174
1824
494
9234
269
504
13703
381
8236
704
1416
1523
651
3369
481
464
3721
2154
260
3733
1217
904
1136
3968
484
1540
325
3473
218
94
993
154
408
1515
2718
1760
426
4638
1928
9278
4299
2100
1176
9545
3494
1967
295
2735
1701
1129
99
722
675
226
341
623
130
698
175
115
3056
216
3590
115
759
1078
416
977
6980
2303
1440
380
8215
376
505
2228
84
478
130
9414
295
2343
197
1818
11240
15247
1931
265
8439
5292
1922
178
2217
2313
5238
3181
13
94
65
204
243
1581
1153
87
323
1211
103
456
90
1049
534
958
85
56
77
54
2295
92
289
2978
3719
11121
1032
5630
84
274
114
96
2893
464
88
1734
406
1208
1773
189
69
88
12206
8701
193
119
395
378
317
321
1187
104
459
1053
534
968
65
268
2238
493
581
172
285
5113
13437
523
110
2530
71
291
56
14
426
88
821
9630
782
14781
87
92
2142
184
69
5511
4823
181
518
379
306
317
1184
84
516
1040
1233
150
681
220
3061
3448
5074
74
237
3247
9442
889
140
131
76
120
514
2431
106
55
624
77
2146
431
139
877
149
7748
13983
1928
7503
1265
976
144
1540
2202
1005
948
1991
1262
618
535
111
176
6822
9500
1708
127
341
484
76
96
338
510
876
4333
1491
51
192
196
32
47
147
409
1783
8878
1002
153
10371
1892
228
614
2934
331
1093
227
122
77
3770
8863
85
2374
1833
103
1404
1076
77
426
417
810
7741
1518
2423
2250
287
2271
1948
163
2989
232
949
1648
1872
7347
8890
7159
135
2571
4882
3993
1725
631
287
355
310
724
102
1582
57
126
421
538
105
52
80
88
92
186
110
51
53
635
291
355
311
891
102
1582
57
127
425
541
105
61
80
89
92
186
103
147
53
635
287
354
315
888
102
1393
4732
210
5607
2177
2269
1411
638
2457
2710
974
8093
699
5618
383
8146
701
5493
1180
7305
3851
29
78
2528
4847
6315
6571
7342
669
3120
108
128
128
9180
246
114
159
77
99
611
892
609
893
138
8810
246
1910
528
479
1181
3924
174
3231
1751
2477
5501
9771
1769
943
349
87
1048
1455
356
302
301
136
362
2310
3790
8856
7360
517
469
8829
1734
366
303
137
360
1605
7974
945
200
374
2197
23
1180
973
977
291
70
1972
87
1827
708
112
101
4028
401
101
315
251
79
160
5538
706
4623
3191
3946
3367
8767
1369
239
196
1239
746
816
6581
7535
458
339
1483
209
477
1704
8875
4514
8036
720
4986
8204
977
538
7068
1964
451
174
57
229
370
318
1710
10401
6344
4381
3481
1821
482
3699
457
3597
452
474
5295
328
93
154
198
238
2074
70
312
547
5348
241
1537
75
316
160
649
2079
1465
149
110
394
363
547
10928
2333
58
517
99
5948
1380
9096
851
419
215
3649
788
12072
1064
2537
794
6202
1251
1076
1290
98
684
708
124
600
708
230
681
707
3002
645
92
1717
12703
5733
4997
2945
782
517
1187
3659
684
2899
57
346
5702
11689
3403
155
113
81
57
7561
8773
6140
343
1704
533
1187
2007
877
6534
4740
1632
96
616
58
1907
2383
157
289
3443
468
5068
189
783
901
5926
12510
5029
921
1157
477
1138
152
159
3219
90
2449
223
2000
272
55
324
196
167
482
1158
112
100
2406
553
3951
7135
11102
14894
2489
1738
972
9356
8305
5761
3208
188
113
7076
648
516
92
135
279
13908
110
187
72
8670
1224
147
3959
1221
11713
319
1563
3211
314
1453
7634
3705
5912
3566
2280
77
1881
162
1052
7355
3146
860
67
104
8449
649
13634
1215
2664
229
80
1009
1919
475
94
415
1853
360
513
130
641
5564
89
1844
8733
1445
531
1125
55
2679
1121
55
841
4500
7374
2760
1444
754
382
2361
7345
250
73
152
2731
143
456
518
106
29
158
677
3250
3488
2416
543
529
193
2182
310
2005
157
105
807
103
2725
94
104
178
2463
1057
1081
871
278
89
470
65
83
93
67
46
266
98
9109
37
168
13725
384
13414
76
209
629
2680
256
114
188
4394
4989
1126
444
1733
1197
201
7321
207
57
2344
8974
2611
8865
1405
6450
337
338
2884
3845
644
295
5939
186
1371
2151
113
656
563
4201
7382
4814
1380
137
4787
4285
3080
1843
357
1604
7876
2631
3640
95
6604
731
539
1114
4637
1772
5286
126
3957
1157
3089
148
36
64
1559
4642
363
6494
53
2321
6773
6593
118
750
464
489
9244
2151
1200
160
128
273
94
5854
46
158
165
875
1228
2722
615
169
4357
843
1255
2763
621
899
6801
269
6065
2381
345
659
71
291
425
544
5071
156
6438
415
1897
995
716
134
1520
1488
8802
4713
770
582
34
40
58
61
81
63
91
163
167
37
71
120
78
48
76
30
132
188
47
61
344
1685
118
514
94
857
55
1519
1188
141
85
95
856
55
824
5679
118
500
140
81
188
89
65
8606
576
120
8096
407
688
651
13987
950
8521
309
800
244
173
131
272
639
139
818
35
148
9464
51
8299
1848
1374
2495
60
4256
6259
11477
7226
2794
3814
37
3548
1927
129
784
325
353
5974
326
345
352
651
79
206
119
7761
5054
7067
1223
8761
767
104
485
153
94
59
1891
9015
1025
497
772
8183
325
1443
343
218
300
2565
9305
9577
5115
9338
1004
1748
132
101
5065
53
129
1022
89
38
188
243
907
1337
518
115
265
1904
1007
83
216
2201
1639
13584
4926
4939
1374
115
1645
3597
3111
130
457
33
737
4812
102
71
5955
317
4523
121
6561
4001
622
5988
121
2566
1407
1458
3372
2064
129
108
163
392
935
2492
13449
3433
167
57
58
497
3106
8879
2351
468
783
5519
167
11340
8888
2283
38
176
152
65
914
2644
919
362
290
1043
11599
1166
536
1452
170
568
2625
47
855
49
65
151
107
55
31
64
98
830
392
1560
168
1984
504
4561
496
324
5543
616
7766
877
279
84
94
762
5222
2305
1160
1500
436
426
77
1856
7171
1280
1071
6418
843
55
1493
39
310
73
67
2208
55
1493
423
67
1684
3747
179
3473
14019
5302
7668
71
802
784
154
4672
1779
75
4449
273
1067
9774
9160
2628
110
130
1219
3071
930
499
662
299
193
372
3106
2285
1373
767
3202
6846
7016
103
1601
632
13419
5254
649
7147
2250
719
299
453
208
797
146
186
403
130
140
278
138
205
196
104
3068
12
98
109
1146
496
8320
8961
2639
422
793
1311
9193
8168
60
142
130
9151
1125
2294
229
109
30
69
131
107
70
6810
2123
226
111
30
69
131
107
71
6714
923
3063
300
42
38
42
38
42
5212
41
70
181
1112
2490
221
45
7408
2514
98
349
67
5830
2787
1067
7071
324
5949
324
111
358
1268
2009
1036
7391
2164
7023
2067
3110
1996
3006
183
104
516
4711
646
2457
509
638
1850
6773
9440
1466
1113
68
81
1536
7398
60
2362
4318
11394
115
172
38
8725
7397
3266
91
34
81
116
53
5137
3153
118
8856
101
3996
3101
4944
170
225
5453
690
67
63
130
487
1103
112
101
3021
129
147
281
32
226
61
633
689
880
3674
4803
612
112
264
58
81
193
4386
281
507
344
134
344
76
147
126
1175
627
78
109
230
1426
3736
37
2007
73
114
94
1486
543
1480
2175
10310
1878
118
3614
131
480
732
886
69
2166
5627
2046
303
94
155
8868
173
3370
953
504
2100
45
87
177
193
3823
5817
8723
1673
2461
1090
5223
100
96
451
341
102
285
1886
8886
74
35
1466
570
362
1824
2290
1091
606
1436
1882
455
426
621
2710
72
49
4399
4024
65
2445
2685
693
6154
1630
113
120
1435
622
8146
626
503
604
194
2496
113
112
444
191
1929
34
1248
737
40
87
2352
3704
6146
2071
216
346
399
459
257
333
144
253
161
59
1174
923
1227
280
175
9234
128
195
1119
8978
94
4713
2540
153
9339
140
1362
177
271
67
109
3493
4208
7236
1186
75
354
538
149
512
50
4652
351
6457
4195
4791
124
87
433
559
1217
246
283
4122
8985
7754
2120
282
473
3351
2826
473
439
1402
2574
13491
4893
312
2493
3935
5117
3228
3194
705
735
848
1246
6465
3476
651
1946
533
1506
4193
5787
1401
2233
97
4767
3966
89
953
2810
2188
2691
66
116
122
957
2759
3542
1518
332
5614
89
2496
669
72
189
411
348
102
1109
5675
115
657
2271
3522
988
42
82
49
1091
1535
1386
82
474
6724
148
108
1936
489
374
2246
4486
13830
1937
12715
4030
1149
440
455
1402
148
107
59
2415
142
562
501
277
479
99
1896
11793
1437
211
397
68
6207
4173
605
2318
11659
2696
254
102
174
202
211
629
109
61
1740
615
87
1244
810
229
62
839
1459
1002
618
1980
218
1153
2091
200
471
304
451
324
215
655
106
4969
5330
678
2716
1119
3241
2624
2276
6153
1432
3427
3929
10506
468
1888
5026
503
69
133
43
5031
6773
351
226
143
420
344
343
4652
4627
263
202
148
2156
1514
9776
509
361
4568
8956
3636
361
1453
5095
3876
56
818
420
50
427
76
254
204
673
176
207
1289
6696
5186
5018
1697
1469
1744
2583
1745
458
6827
2198
2108
1402
2646
8924
4701
4118
4029
103
5338
69
3501
464
254
302
4067
562
298
213
7032
1235
1498
419
4637
900
4458
149
8831
136
2764
827
13491
1143
166
52
67
940
3725
340
612
139
1379
112
10615
157
2712
1510
6122
472
54
2254
843
5123
6801
2531
391
8976
2305
8825
1752
137
1814
8501
484
126
169
766
480
1188
34
2783
126
3542
3338
192
166
6366
5286
348
756
1808
199
93
337
1025
11480
7413
7288
5499
192
2507
900
393
4001
413
116
121
246
675
2351
2271
50
474
7497
6588
480
6715
1397
748
539
200
996
1631
3909
9453
3517
285
287
138
13586
63
485
707
409
105
133
46
7482
5801
1384
173
7133
1415
79
40
469
641
1254
514
102
636
5724
3181
6118
60
100
48
105
380
546
1293
2030
2604
7298
6022
54
1293
1862
138
63
575
12176
239
204
39
537
1314
8830
51
814
197
9396
144
1420
467
117
231
248
191
3416
1625
85
663
1113
244
2424
898
1033
1912
9015
1842
85
263
10202
649
14172
349
341
72
88
868
98
712
1240
866
4850
2890
366
662
1827
760
912
5219
107
225
120
1512
10177
7878
547
5352
690
7541
1981
6650
480
10100
7414
2220
818
2196
6972
5434
5977
88
1852
48
523
211
1987
951
1322
710
95
2043
671
690
289
1439
457
8174
530
528
2256
205
1158
520
1508
8913
10382
2538
418
140
2141
9462
2235
821
457
1416
518
206
243
592
140
2022
521
70
31
1148
139
2031
514
70
31
239
199
110
241
160
416
1262
1338
313
460
150
58
86
95
362
1806
383
94
36
127
434
313
2838
88
1125
13490
2721
179
1187
477
4209
1825
55
1574
1696
983
1759
522
1600
86
13480
389
378
469
174
434
155
209
81
56
48
70
116
31
177
98
691
145
658
338
225
684
519
50
3315
1333
1213
49
313
604
388
113
130
1420
302
309
1562
1653
546
3073
537
521
11479
356
300
272
97
230
1599
570
694
1069
9387
7242
745
90
2523
78
133
94
221
245
242
2139
84
31
112
294
122
777
377
334
2439
94
137
86
105
1308
3372
77
638
41
41
225
215
82
4187
2847
6614
462
84
128
3403
69
1221
153
849
81
325
931
3707
2486
211
9092
4130
9697
2304
143
127
123
165
193
27
46
290
471
1950
1320
449
1317
314
2032
495
1570
2051
348
1343
2511
489
532
787
909
146
100
75
1773
8953
827
35
1114
248
111
30
67
45
108
12
43
783
15374
4705
1235
132
528
3216
6256
11302
2816
2636
2978
892
656
1759
8618
162
960
898
478
363
3320
346
1181
426
118
66
175
349
3726
7220
3377
9416
9477
6322
622
37
7736
1411
7282
252
2067
4046
47
135
2085
135
243
138
106
486
1076
1267
14794
7806
243
827
244
8093
216
542
128
114
3014
5376
3931
9592
66
750
133
65
516
94
275
40
160
1194
172
384
399
1568
126
922
323
31
324
38
1180
320
194
172
152
52
122
87
53
878
236
95
118
304
3244
5276
189
633
300
1228
1968
890
1977
233
294
5742
134
3883
96
562
57
2760
1339
1354
945
76
620
53
219
332
555
387
244
5506
551
4333
3481
332
1664
670
632
223
1905
4591
1977
818
2227
3775
5952
3563
6811
159
8182
5687
1966
470
76
281
129
91
1187
3886
1567
1815
132
790
2683
458
2722
954
857
9089
3191
2456
138
691
546
464
2364
1169
347
3657
1899
2731
256
7364
3509
6917
7337
1942
1310
67
64
974
4805
2497
1576
132
27
12688
486
572
7166
2106
78
3717
1549
1142
105
50
444
345
548
492
3682
9383
9986
197
57
511
2035
4017
564
228
92
789
60
175
1316
158
2439
210
92
268
603
2683
19
242
487
167
617
53
95
5127
1092
715
182
227
58
321
564
44
8186
243
155
15334
180
2541
2656
4208
3604
5875
70
11840
8300
8826
699
5225
165
100
133
334
13761
1273
1034
1461
1430
2509
1706
10938
3029
1365
1659
6142
81
470
377
7222
116
440
407
13870
46
334
1453
180
163
2469
520
1858
73
69
639
214
4915
277
3713
111
60
14594
215
498
1910
1008
27
209
105
9739
3884
3810
612
1413
70
143
159
1050
143
71
151
1236
130
1116
394
274
157
256
385
4216
104
543
463
2998
2546
599
2588
376
3447
94
1543
2628
1861
281
1704
140
1922
1163
3934
3512
3942
3001
1756
111
1457
414
435
349
144
84
7157
7214
1500
2107
9398
2726
1142
1036
465
3278
376
122
130
55
1335
373
833
100
163
4067
3050
1141
100
4784
80
269
10379
2972
183
2702
8840
4504
6186
207
86
1175
118
88
302
8406
2632
5775
8945
1535
471
562
2141
71
291
648
171
141
47
187
114
7580
359
1611
199
1531
498
177
198
120
48
68
112
71
87
71
42
30
368
89
74
129
1046
129
1325
101
115
74
145
102
112
75
145
101
111
104
179
83
174
115
80
3725
113
2864
188
251
74
510
2757
6020
8847
3107
216
236
11260
2491
11299
94
41
5133
1881
544
8807
401
257
2404
445
271
363
249
3182
361
1931
3400
675
210
131
134
100
68
278
488
786
90
5612
1144
4222
1684
3392
2058
3663
1215
2746
728
275
2281
343
1755
988
8823
6277
2249
6040
13832
1362
7569
738
511
8902
8180
614
60
1527
91
1139
12431
76
58
123
158
125
40
352
5543
84
2518
171
106
200
100
190
121
93
504
357
1441
133
1314
416
7852
264
38
42
38
42
37
196
61
4841
38
38
42
44
188
84
75
1008
1429
417
718
9225
8766
4149
931
207
3001
5697
124
45
115
6585
372
1699
2473
383
1886
2745
20471
64
6609
781
6802
177
125
2156
901
141
125
1655
5732
252
240
399
1350
249
145
208
209
2388
738
1317
387
560
130
61
353
268
115
1859
2365
5890
8411
2690
6320
1097
2620
1662
59
622
157
1310
169
59
777
439
85
103
1875
56
250
87
664
171
84
162
851
138
1574
650
6011
1401
202
2110
850
433
146
66
6446
575
490
2843
6561
831
2362
904
6398
6186
763
3816
82
4219
2375
8848
7253
116
128
116
156
171
161
76
67
59
51
92
642
239
1439
313
2554
434
6815
1571
2038
693
494
77
9843
9287
8806
5150
818
248
455
223
197
3772
7997
9369
3752
5356
9386
1889
822
428
427
76
229
201
553
211
157
1553
60
121
700
77
98
84
198
168
49
816
422
419
78
253
729
190
160
1394
2896
9102
180
12
107
15
637
139
462
1088
13636
488
88
1633
8620
557
373
8186
372
1443
3291
1456
477
3496
476
1882
1331
84
779
370
1160
4932
1521
1667
1536
98
2673
614
65
2415
787
1852
136
544
477
760
4922
135
541
491
752
1129
7968
230
1617
985
251
205
2161
982
253
192
1763
104
2056
3685
4954
1401
8428
2127
309
97
229
205
410
3603
3875
173
9055
1440
9516
3653
7183
1038
398
193
97
342
112
207
8788
511
1277
64
104
128
531
312
308
8831
212
4674
346
6686
5522
221
3827
4066
4049
488
9223
2921
3786
351
228
5086
457
1435
170
11763
211
379
8438
1725
2574
215
39
33
313
255
979
1857
552
3500
1302
2505
36
556
31
866
175
71
123
187
219
90
103
63
173
114
5833
3342
120
258
5887
132
82
220
149
171
41
239
81
7224
9197
5454
11498
960
65
9507
1669
222
2756
364
3017
17
6121
6073
845
449
697
1030
3298
7346
3849
649
6912
1783
66
863
82
195
49
54
184
273
62
136
15
51
27
86
80
107
305
871
1359
81
60
111
194
44
53
360
100
122
74
94
115
218
95
2750
1842
1928
2266
812
897
7345
356
7429
2178
11555
145
629
502
8915
2277
58
3290
1480
5196
192
177
357
1069
209
3208
420
59
437
1389
2246
12667
7028
1060
36
8555
1298
832
12059
5988
252
9478
1303
2489
162
3142
568
12967
32
853
2104
1381
3360
2259
2317
1869
2993
1018
526
3501
4216
5919
1212
5551
8477
3774
154
2176
82
2335
2277
597
4124
922
152
382
686
3547
4381
866
6544
269
593
13711
1081
5453
96
198
121
495
1423
3967
229
812
68
350
932
3054
4183
5151
695
4621
584
866
8822
2799
68
3094
8250
2533
1214
1208
196
953
8846
127
28
375
498
155
105
531
2117
1015
27
176
11
3556
1672
60
192
105
125
1130
424
92
1522
3008
528
112
1954
287
326
695
3405
8842
8097
1075
1117
167
475
331
698
414
1888
72
535
143
3228
143
72
241
143
960
95
196
82
72
480
4170
381
9201
41
131
4399
4724
469
71
933
566
1863
716
1934
177
4879
1810
557
1532
148
52
621
5211
4189
9823
1832
348
13390
52
106
63
3856
9608
1411
9920
12697
4032
294
53
2509
4121
10460
1063
2409
2177
1892
279
1267
2081
1916
607
2653
202
277
2277
1115
3021
3315
47
1261
730
371
436
6709
1570
2536
520
83
110
362
364
9454
65
512
119
43
73
76
72
74
125
55
2022
94
306
289
192
146
1073
103
264
458
2532
306
288
192
146
430
71
76
46
474
1273
666
1893
191
512
2783
682
9051
224
162
161
8887
13835
80
969
1429
213
142
685
1436
436
308
120
933
901
432
5806
380
322
204
6869
115
374
356
140
591
651
5118
456
2037
12
130
3719
26
183
4196
2599
13926
3928
1712
4333
111
1017
1307
293
378
3013
887
148
223
988
131
146
420
479
715
2048
2626
454
6863
723
673
220
337
263
49
29
612
84
5190
2700
9307
8906
5606
4227
58
520
95
1743
392
1443
111
156
423
202
1483
463
54
115
75
1714
563
56
510
533
102
82
277
54
1806
174
133
258
121
164
110
9291
63
74
217
204
145
223
4529
751
230
174
85
245
1573
218
4814
157
78
120
89
701
147
57
1742
143
384
400
418
74
346
389
151
133
5081
578
42
54
3563
1026
1495
3724
8795
911
7344
4808
854
155
5558
446
156
502
3761
2967
162
45
335
115
242
1425
1901
935
3506
3763
182
1707
1589
1123
11099
3017
3576
787
181
53
766
408
7186
2269
654
127
2214
333
765
6808
6686
3613
349
726
371
12507
2087
849
282
78
232
679
65
6105
144
9512
3214
48
150
54
80
79
48
4728
169
32
90
1169
1500
8507
12024
29
95
125
116
313
81
1739
547
321
7723
179
306
4604
307
266
134
1260
3877
8832
1152
12477
4242
495
12749
3183
2008
6831
2517
3648
14888
475
880
5615
69
137
390
9320
290
1541
3722
142
811
464
4211
976
782
428
1811
303
3584
213
82
981
2248
310
597
506
1132
293
256
7246
2168
6831
1874
97
100
3074
201
224
2442
9526
156
1326
116
2819
130
752
90
315
9171
863
830
4584
7122
259
1671
479
9174
1244
10796
1145
4228
412
4790
7231
297
8874
860
9449
4728
6584
554
545
6580
1599
921
1474
2121
1649
317
6793
9310
546
2989
11536
228
5161
93
486
479
781
384
1028
2889
178
7296
9122
4847
3157
9137
593
146
4961
276
1938
174
8853
1646
508
153
259
51
1321
39
66
8758
4536
358
46
69
2764
107
132
64
29
109
3636
225
5085
53
68
91
118
524
570
375
206
3857
1895
51
129
340
1950
4085
3729
471
6134
844
4920
957
135
460
1703
11164
2461
1279
2182
455
9572
159
24
368
755
88
94
241
1625
140
711
31
183
68
2401
907
5915
4489
3686
14652
990
3243
839
369
5745
2225
7912
365
12616
279
5430
13563
1197
1778
7801
3665
8774
3660
1487
455
4000
951
2708
4139
8210
2641
972
11908
71
2389
471
4800
9754
1737
7252
2906
4413
1262
145
152
453
1270
644
206
175
237
3376
9036
5285
1202
2271
7166
531
4895
56
291
15
8439
3065
6095
198
12390
5248
969
1984
308
189
177
542
691
31
2713
5071
1806
2085
147
3604
157
466
207
2125
1508
39
52
124
4232
10750
673
215
69
3012
135
772
1104
239
703
1959
7625
632
82
157
158
164
316
11989
1289
64
25
78
361
115
35
91
924
6795
6570
138
399
9036
5681
7350
579
4117
6164
2349
4402
4317
15328
2912
347
8823
1053
1311
367
7007
2056
2370
13848
4771
7744
72
4040
1622
3950
545
643
2341
4914
8814
2495
1606
296
306
2524
300
543
173
1166
1942
2717
7823
3683
4628
340
4316
1386
3004
217
2018
158
111
300
2089
11514
2671
5890
1971
392
151
109
2001
106
4974
609
132
17
101
83
941
195
213
1396
2168
889
336
4685
336
6216
1089
13566
6030
3330
7114
1456
208
164
203
695
69
4984
4693
11627
10259
6626
210
623
313
770
1827
1027
471
3775
10005
434
1014
55
1548
1288
1010
54
825
2682
1269
372
695
9338
135
215
630
92
1054
113
51
823
1020
330
296
469
110
71
466
390
1892
523
3535
214
82
982
2399
292
566
151
474
600
1411
820
688
63
52
164
87
150
148
344
358
289
228
4959
174
56
190
125
1765
3445
3929
2295
4727
154
559
211
63
90
232
3686
9833
2494
14723
861
15262
10663
100
1874
69
216
182
1894
9135
5653
986
137
1554
68
1526
457
441
1864
313
532
529
315
49
115
206
919
649
175
721
35
202
212
49
51
367
5575
740
152
443
100
437
115
162
136
121
106
160
9126
171
253
74
4146
7570
2665
4848
86
88
87
383
1407
782
1276
88
2045
8898
1370
275
9377
5109
2824
1221
2478
8806
2242
145
218
124
105
80
2508
3679
895
1253
9094
340
555
156
1271
7097
1420
896
2011
8812
10374
9533
5795
120
149
608
8847
27
30
38
131
128
43
112
112
43
129
185
29
43
94
98
107
99
2227
411
9328
694
8215
688
5352
3216
8630
14823
15046
6304
5145
2052
6225
1272
388
87
246
1223
392
8841
10655
364
976
1291
2347
3572
1397
1727
5666
1713
3904
6677
4336
2411
1492
5088
7689
2341
1177
9329
829
13924
132
904
196
84
386
982
2097
9033
169
4157
3978
192
2650
64
39
258
49
541
1849
999
1395
160
193
399
150
85
419
431
817
3437
9379
2169
167
857
4468
3815
7919
2526
147
139
71
131
265
199
270
169
185
31
778
3485
4995
857
697
256
573
902
911
12
47
66
125
3915
7357
9655
122
83
46
115
183
3809
6096
3034
4913
67
273
1569
624
54
6167
1453
12486
439
153
1857
1178
213
59
492
112
176
193
348
1457
360
5627
1665
447
8820
2458
105
168
208
359
1913
966
434
439
337
1487
65
336
132
638
247
201
1958
7435
331
685
220
162
1454
57
139
123
45
625
92
125
90
198
145
53
635
244
201
3963
2579
7702
2611
218
879
1064
296
1659
275
1074
1408
1304
7125
2338
580
1184
1496
4406
136
1144
7598
770
243
1792
112
1402
79
95
8774
229
82
3521
9256
5613
1070
1769
1877
1270
4352
151
1133
848
949
8147
1054
1256
4999
96
186
736
5572
363
4173
2056
6853
5086
376
366
791
2180
427
1113
46
1751
80
2371
1440
3061
14056
83
7148
505
94
58
242
156
168
735
90
61
137
199
1818
460
1503
1266
115
552
210
84
100
295
48
152
110
641
1095
138
1849
196
557
957
227
108
2779
904
747
158
189
758
61
1791
1044
2857
2122
619
391
42
210
35
252
240
4124
2951
230
1495
1206
515
162
7385
232
154
131
157
138
132
216
489
3349
149
329
461
189
142
507
356
3732
445
588
557
9281
3449
4917
2162
85
8757
308
1471
1571
977
8754
2263
2315
2015
992
145
8726
144
1559
952
14753
602
338
61
7258
2668
6633
332
4654
6652
1584
1978
58
404
484
195
86
355
36
105
192
144
268
314
524
361
759
122
731
1114
1267
231
111
30
69
106
117
1601
3936
242
14748
621
942
634
92
220
82
139
38
12346
282
124
1144
11528
128
1825
8738
3941
147
100
54
2741
2179
704
4399
4988
330
101
113
1166
181
501
153
3286
94
2973
1633
4094
5024
141
6195
111
241
198
318
198
404
1269
490
130
674
2759
617
2884
1098
667
644
617
4487
248
93
1630
1238
11373
3968
1137
2720
4022
271
1067
1765
1744
122
137
767
233
1446
996
103
181
2650
118
132
791
232
7251
5714
4889
920
5617
3887
6205
2681
1229
3017
711
8629
384
203
497
279
2261
609
618
295
709
130
191
183
1025
133
82
696
374
1759
392
2423
9035
635
551
7871
1019
8995
4116
669
9806
3246
11925
227
1327
123
398
90
3367
2270
91
471
4326
1116
911
785
7834
2923
73
5987
71
191
732
264
37
202
132
73
63
62
35
946
1614
290
99
3679
291
99
1962
1027
4687
3325
6339
41
3460
1436
515
8263
528
587
11450
5126
8795
7286
5022
1691
8876
1644
1446
521
673
769
122
145
1220
127
3070
139
1906
2228
897
1025
2185
101
153
1800
480
638
269
128
4586
4380
151
1607
2682
1117
300
151
220
602
72
98
181
128
88
92
48
96
53
6935
92
67
1271
590
2440
75
981
9089
2535
2167
8931
206
8399
5946
1280
78
1083
1204
7358
142
9384
196
1043
585
8830
616
169
373
3161
8755
5183
13549
2682
3903
9293
8417
1311
44
71
46
76
87
357
120
1595
3656
2425
13638
2708
3947
1809
8519
4864
46
1544
3572
554
2597
2416
170
207
368
1897
6573
79
80
1584
108
815
132
4215
2510
554
7835
2967
7376
1242
986
259
675
1234
66
9079
126
689
78
1964
2524
5696
682
5144
7155
7189
2220
321
7419
3351
13766
59
899
4321
329
602
459
149
420
483
118
9389
616
590
2790
3018
396
912
3351
9077
2543
5232
4126
483
9297
194
387
72
557
484
4589
455
416
174
248
1931
323
2894
220
8671
6313
641
83
51
182
2931
789
888
8801
2434
8289
627
374
239
1448
1634
478
629
1344
528
199
35
72
252
7217
412
144
115
6410
6324
2840
47
174
181
315
76
172
327
38
33
51
355
5721
5155
13638
2658
344
37
51
1113
344
70
50
127
166
971
9274
866
4545
5696
3795
9494
3204
142
88
269
78
48
163
64
75
460
62
4376
5873
13164
639
3399
645
217
62
478
62
1361
1324
96
723
391
2285
1114
3483
163
3364
4861
4990
5463
104
390
2660
9716
1820
1781
832
5048
4514
2119
7052
1292
337
747
29
55
1298
1930
2103
4176
2916
4337
1985
313
426
2584
265
75
151
480
885
2603
20
3575
1644
2455
424
1240
2683
55
1371
1903
505
1756
236
9099
5932
1704
436
95
8664
310
2122
4524
286
428
418
4807
633
4984
12109
64
64
62
5782
1068
67
2829
1884
7464
5191
1312
85
137
138
88
111
171
7498
412
72
88
106
760
1473
1136
8885
8483
2176
5806
6936
9455
2439
642
1800
6075
519
9286
6435
577
78
262
8341
9464
1411
603
323
226
1926
9061
365
688
129
108
120
50
4101
8795
2709
6477
9341
352
9204
1418
172
86
76
66
7542
7070
1267
2167
401
4096
1099
61
56
149
66
2452
13567
1674
2216
11047
57
187
1093
697
8229
9961
4086
2023
5376
629
451
5431
3672
275
541
402
8244
454
2384
505
1166
112
100
3150
129
240
9069
384
298
2225
8774
1695
9784
8334
459
8817
1679
9914
1955
7464
3694
278
543
344
8228
346
1447
505
1170
113
101
3165
129
241
9108
385
299
8929
364
1422
505
1171
113
101
3155
129
240
9103
385
299
9304
567
217
147
8001
503
713
1201
938
574
91
6184
14922
2735
178
1323
615
1495
9043
1284
2180
116
57
22
153
34
169
856
638
449
334
1654
1426
482
615
63
129
139
890
160
2930
5619
461
55
2495
243
2570
1812
3996
9669
4919
1376
805
3914
74
82
95
287
5336
1302
247
169
452
14234
2370
2661
9400
2689
101
1726
144
84
187
981
3514
258
9105
1268
818
231
749
136
9449
40
8294
344
29
59
96
178
403
168
316
1020
7435
191
6182
1353
390
1882
433
131
107
2156
365
768
85
169
44
70
1286
609
7464
468
142
1403
2664
90
2232
1120
447
812
70
335
4145
537
195
4013
1944
113
463
1091
2972
6910
2588
135
464
527
4964
196
1090
3740
2941
191
2191
1081
1593
423
502
1926
276
1284
9350
314
132
182
13581
65
38
64
65
177
1040
97
291
259
80
752
623
1509
193
1220
1650
202
35
121
387
306
137
112
424
100
1297
5489
1694
397
9138
3039
17225
1379
204
6352
93
2860
211
255
45
2157
12801
59
527
97
278
971
1206
631
65
103
269
343
1441
683
9558
61
663
906
272
229
53
1511
443
1731
751
130
5145
9424
5976
137
111
88
89
556
1076
4655
8075
8417
13247
4942
36
252
829
8799
3817
1708
696
97
4302
1465
106
76
440
179
124
71
2312
3976
3330
224
1627
943
746
726
2232
196
537
952
433
1372
2021
135
2487
7457
5374
2656
6389
2242
455
163
422
474
489
726
3344
4354
1807
2579
108
44
2938
572
31
115
267
367
430
1771
9367
6855
913
539
94
820
9328
1558
94
963
94
1632
1221
69
34
212
48
113
159
49
8757
72
72
260
1077
299
3524
480
514
2339
62
771
1859
6929
1455
532
233
567
2979
6452
9049
3206
53
3561
3760
3014
6061
3304
1107
97
4933
271
997
2838
81
606
73
83
75
1996
229
111
30
69
97
119
300
1670
1316
6071
996
2084
1642
172
2308
1280
593
2911
9177
3237
1888
1531
5078
7397
5356
2372
188
1840
1646
128
114
20
277
155
3141
158
114
284
1572
5200
9388
4033
2072
3518
442
229
149
2108
12596
138
1503
1264
81
298
3174
196
6024
8803
1082
96
69
4986
1896
545
236
1241
217
8915
494
283
148
7525
271
1620
64
475
845
196
5628
3898
266
9083
4736
3364
196
1101
1161
3077
8845
35
77
1595
121
8876
730
5965
5388
1890
1470
13485
3284
1294
2994
2288
96
7864
740
678
105
2237
81
13905
191
2177
15394
3052
693
420
156
231
1392
11879
7721
703
1255
53
8313
2773
161
31
208
644
243
197
226
8973
4044
748
153
65
84
838
154
884
215
44
158
47
295
69
1706
3818
5564
344
90
1096
109
84
454
3085
1847
136
51
1072
359
5211
7328
2264
1780
5492
8959
3560
660
238
5424
11795
4124
8890
6006
98
9449
9327
5427
110
29
452
94
278
753
1653
7434
9506
845
125
9446
4435
8817
884
6832
192
169
4585
535
1326
212
59
1076
152
1749
593
1629
4260
1342
1053
1123
7959
306
1891
1753
257
83
71
65
1431
208
126
3999
8293
76
116
7898
621
1416
121
2181
192
5023
9164
490
2649
1433
480
482
630
1218
9702
3895
308
280
439
61
811
59
370
54
811
1199
2300
640
4457
3518
6194
1290
345
474
61
99
2882
60
71
407
4237
906
205
265
38
38
7524
1517
122
1132
1954
122
366
1517
68
11510
696
1910
34
490
3818
343
1205
1931
259
108
34
490
8579
238
3303
7821
1547
839
141
89
1051
279
32
1007
5812
3374
3463
187
141
81
453
278
193
109
148
114
709
102
8014
192
527
113
2133
1199
218
3320
527
113
1654
3487
164
173
540
552
115
4768
916
143
51
152
340
539
579
91
180
4767
915
143
51
153
235
504
578
152
9053
627
216
219
10754
9061
289
9115
3457
6263
3053
68
1351
288
205
132
4165
3933
5941
2734
1451
593
6113
5207
496
9364
139
30
3308
5667
934
80
8083
62
4681
415
433
127
1292
1052
528
170
605
487
193
133
518
1666
1939
8929
7349
1646
345
9168
3730
1248
2287
211
152
112
1192
6848
5089
697
8158
484
288
1952
7545
229
111
125
69
108
5832
1068
966
1281
123
45
160
52
108
94
3685
8153
590
46
50
1248
55
1657
384
62
593
49
45
50
1248
55
1657
384
62
585
26
46
50
1247
55
842
773
5583
1073
1361
2731
848
1318
437
11295
2262
228
851
1336
2731
850
1316
437
11983
3249
4723
274
1329
1450
399
555
4699
1221
3217
350
4849
1675
3059
5489
134
74
5014
8481
1340
1176
5134
148
1188
397
13899
9183
32
57
163
320
450
3892
1143
484
434
1362
70
87
175
84
54
98
163
706
7347
1421
469
153
7346
2586
6044
1194
3084
145
1022
1128
7351
7895
9060
6508
237
129
1248
118
103
3562
1564
152
8602
917
9820
95
220
102
190
222
94
474
109
240
72
165
8902
263
330
265
99
63
78
353
1564
456
1990
7434
710
13731
4360
1496
5426
1821
6904
5231
1790
456
289
159
199
67
515
1907
215
124
65
687
14597
209
352
4278
1280
3901
4226
4300
8701
78
211
6757
5053
768
246
160
6050
4970
5761
5031
2859
3698
604
13942
6537
2124
200
394
2212
4738
2671
6134
4104
195
569
1010
143
72
211
38
38
42
38
42
268
4983
32
14550
4567
710
877
8394
607
5981
859
8796
7025
3476
131
263
360
127
95
412
91
108
1730
81
152
6180
3250
4565
1351
2696
1145
55
2203
1086
1161
55
841
9562
321
69
2820
10889
87
6128
7522
1931
1140
61
117
106
217
1032
199
163
170
1481
569
1270
128
7582
5249
4161
5842
9431
3099
4311
943
211
115
49
49
70
84
94
65
84
1861
3037
81
930
272
207
255
881
2194
207
255
874
1657
8898
2277
96
2008
1979
160
3075
96
681
928
3223
1818
7379
3015
170
1977
5381
2724
8849
75
13963
538
11006
9433
7419
2240
1184
9328
1870
3936
1540
2587
177
110
13
115
2958
632
90
114
2215
3744
1911
66
5079
65
1602
935
9078
138
1568
5619
7239
282
167
8241
698
535
1561
6614
5616
1190
1988
65
127
1537
7091
1080
55
2154
228
112
30
69
102
107
2500
4040
9796
4445
927
2242
596
999
27
184
217
4352
1399
161
651
204
229
77
426
432
817
50
148
387
716
2606
630
2954
103
223
4359
1639
361
1949
662
4020
1633
125
85
206
865
520
1219
15355
134
9504
154
3310
4376
6742
5163
5398
447
513
3770
146
362
313
119
1632
85
206
485
237
1259
39
5651
1646
109
2901
233
1656
372
2322
429
6065
1022
955
1817
2364
6833
3399
7747
3086
3247
752
8088
699
5618
3198
14253
582
161
7372
3168
229
111
30
69
45
108
119
3304
2281
14863
94
5053
4560
2296
2219
214
132
11638
592
187
4849
472
117
79
83
587
167
355
5078
9205
1336
9353
2845
1024
13551
3507
2329
3879
204
667
1436
1183
426
3794
2807
586
1328
1498
71
172
3097
420
177
8696
179
1006
1664
549
4331
1692
40
806
1450
387
8214
380
515
454
1814
228
88
208
63
80
571
50
262
168
2017
5787
9529
3594
1827
9830
2236
91
5786
91
558
49
1663
5578
242
522
5117
2948
8403
8122
691
5221
2972
4530
14834
4625
65
248
167
2971
5670
3987
1684
1820
4812
1885
5380
1251
36
79
4815
13729
1097
486
55
9501
93
93
2151
6518
1775
2100
5723
904
79
2509
8967
6383
5825
3387
1956
6971
7430
843
567
678
226
336
631
124
520
88
7618
7894
92
122
75
116
108
636
11630
9382
2034
820
6908
4401
1434
228
127
370
322
1073
55
2239
323
1072
55
840
231
651
194
184
244
495
596
346
6179
6590
1515
494
283
2385
1021
136
2577
13872
1307
497
1887
4212
108
112
2439
1937
969
1821
2312
1957
3995
5348
8655
881
3569
2909
4749
355
358
359
6487
785
7300
1050
1096
193
133
1030
13621
5367
11440
3216
819
71
96
3528
3418
129
438
74
1527
4843
694
2144
1867
104
1366
528
550
489
185
122
118
115
227
160
76
192
1316
83
688
1507
186
4562
8630
1026
3030
1299
328
251
100
140
323
155
91
126
1071
11708
81
1282
676
4716
350
12167
3420
2171
222
4238
821
8985
1090
5192
142
8927
1692
1570
56
59
240
136
41
89
4117
516
11712
37
66
1732
6852
7345
2215
6912
1056
5872
2202
1680
4295
3415
1812
1320
121
1391
532
150
114
2865
6240
75
80
195
222
1954
169
2317
2484
9365
7388
3418
2955
477
471
2403
474
3578
472
1903
3331
6680
2781
2812
4597
2557
7972
107
42
69
30
110
3778
228
4601
95
1186
189
600
1100
1962
1014
1687
886
534
115
129
4131
4257
181
125
1656
5683
1423
111
2166
353
978
9313
2981
198
468
613
608
2928
5233
1977
1087
4063
1477
8787
550
53
108
91
1982
209
369
684
13
1885
192
1055
1406
660
204
285
213
640
8401
3502
132
175
1230
36
2356
575
598
6573
9583
2599
1069
2911
96
39
569
704
91
148
755
2059
3535
11621
2156
1939
1095
4454
1355
1167
1329
174
1656
703
1953
369
218
302
96
172
300
279
70
209
52
332
151
116
73
3315
100
9474
84
506
390
228
579
1412
8882
560
462
328
439
377
1984
31
62
126
680
87
120
6239
530
8714
131
90
86
461
6380
69
147
9455
4170
302
1078
723
2872
5980
198
110
2569
1637
126
489
3570
350
3299
126
490
451
1796
6913
2647
3651
474
895
3552
550
9111
539
4237
87
68
244
373
12345
14786
1452
799
8248
797
542
7518
931
555
1789
42
63
82
313
84
204
1397
2678
175
73
1457
151
673
8873
4187
623
510
10063
3067
8910
1012
8954
99
11049
1504
2787
58
7800
6632
872
11139
881
1866
8209
11905
1093
452
14800
1591
48
69
2769
8877
10983
8807
136
249
169
1131
77
1359
834
137
249
169
1131
77
866
98
131
128
109
94
372
224
894
105
106
264
1219
6731
52
1549
2104
1565
7451
1925
4639
126
86
296
1958
73
2586
3976
9330
7577
1136
263
38
83
323
4737
64
42
38
42
206
111
63
994
645
607
84
350
368
350
714
9010
667
1408
11120
633
4351
2804
9190
1902
2266
55
432
1845
346
1928
7399
4365
153
2982
3581
1779
925
2974
697
46
682
15057
226
718
606
98
749
95
1941
455
735
226
748
612
129
710
457
253
140
233
174
140
233
222
3259
88
61
9126
119
81
34
86
456
65
58
122
55
53
102
69
15150
201
301
162
1514
87
45
6962
126
130
145
206
1635
567
3596
361
69
67
702
4089
9439
5307
344
2138
563
66
156
44
68
105
133
11627
674
36
110
4767
105
72
302
762
95
6772
445
2887
523
2370
1054
66
225
817
11724
2832
1897
244
23
392
2666
23
8878
7040
6002
158
46
3706
1897
3383
1122
8374
1597
6567
918
6531
540
1887
6134
586
2633
2972
207
618
44
853
5747
2950
7954
2557
1615
1600
7444
2951
7460
1895
1431
6183
3624
62
257
2651
59
1011
1481
5304
13516
1525
7531
1504
203
168
209
213
2335
1393
244
56
297
116
9302
1428
165
122
824
6606
849
2669
134
8895
7071
4968
501
391
256
784
130
44
200
509
109
1211
2002
536
7378
935
190
226
939
934
61
1208
7559
6219
2122
82
937
2573
4421
69
3680
6461
150
1558
1225
225
170
847
311
83
172
176
220
14199
895
306
35
269
638
5030
3329
213
50
5762
3482
6818
582
3141
3807
1029
2058
2997
299
446
2524
35
495
615
810
2127
919
8798
2410
9408
866
193
105
119
2663
2036
1791
6005
257
98
713
492
104
28
96
550
48
166
75
233
559
303
237
150
2563
750
112
124
673
785
576
850
797
283
291
41
381
852
301
48
1905
406
8909
109
383
1444
301
327
159
1486
576
101
97
508
115
1159
853
168
322
83
101
170
138
4137
194
282
132
213
221
200
7203
245
7252
3881
67
1650
66
314
482
246
3569
5756
3497
94
62
2186
481
402
144
1097
9390
2800
401
144
2141
6731
3686
4827
82
70
436
107
202
360
949
544
164
453
1512
357
284
1977
313
1245
389
133
289
3519
5179
697
3979
443
548
4379
2080
30
55
2927
1737
9400
2788
2842
14893
3913
1885
491
419
5411
419
2063
3193
1858
2527
1012
185
4757
63
441
157
6204
145
62
179
194
982
12814
207
200
58
97
3882
4824
3603
1808
1908
3743
357
51
67
1040
410
9288
2000
602
353
5392
9452
4191
1731
8167
979
4029
1571
1523
509
3654
95
232
1341
27
228
36
57
1214
2122
874
6630
477
112
4250
270
1925
1002
1433
518
238
402
64
229
338
657
115
587
237
403
64
230
338
657
92
521
95
7495
1269
55
468
3142
4691
4443
871
481
2182
4706
7295
51
176
326
193
208
134
2444
8809
6831
279
1394
4048
9832
2159
5350
220
3735
2917
3290
1501
7539
623
304
93
2813
8913
7601
1273
1746
1771
5202
3124
8824
1082
61
167
100
101
45
117
311
174
44
257
120
588
227
11556
6282
6253
8967
3036
6340
178
267
200
26
179
2314
8945
294
9463
2477
85
136
480
214
213
122
684
735
1305
2099
7119
159
16701
1179
6224
2338
275
229
106
322
226
158
11565
352
197
146
7011
10903
160
49
158
1183
1534
108
71
13047
8900
1010
707
362
8804
962
139
2636
4219
158
416
143
1045
148
91
93
105
1028
762
992
842
3297
7372
1537
7328
919
2496
9148
771
54
128
142
4106
1343
6679
3753
226
340
664
107
689
338
4004
666
234
10389
4311
132
43
303
1830
408
9245
381
517
253
233
142
553
410
1101
6566
2340
6057
9502
3873
203
35
818
125
14195
29
9052
143
163
58
244
9514
2053
35
9351
1199
4826
7980
62
304
336
138
93
105
180
143
152
243
207
148
186
1172
441
177
127
87
99
77
13748
2572
9365
1728
9432
614
4036
1747
32
203
4901
7432
6806
8847
2636
1102
7463
1964
220
80
1571
446
1882
105
788
8439
3236
3892
4754
3549
135
2004
2266
1752
7365
13610
3302
5397
701
8148
2783
8917
706
13716
8408
1773
449
2585
976
492
532
706
271
726
140
1219
1322
958
6542
8850
1793
7326
1022
9362
5313
1014
12614
2737
7345
6175
947
2835
3828
5575
2601
6078
1283
7453
155
796
1189
3738
489
237
444
463
479
5450
597
1880
280
261
357
77
219
340
252
100
89
7342
173
31
42
402
113
1371
328
466
5489
111
487
9456
137
31
42
385
1531
245
44
1269
6525
210
124
1262
191
41
48
6177
8853
1523
8869
5728
281
136
21
117
13
188
75
545
2416
101
112
1169
503
12563
272
3555
108
107
90
14108
468
149
67
39
25
4237
50
521
686
227
341
218
381
600
127
698
98
5775
9393
2583
54
439
878
6431
533
21
58
82
1293
662
745
84
54
139
85
1698
6280
6881
5186
1901
4375
7441
109
3083
169
138
9351
242
91
146
59
72
177
289
345
176
2711
2771
604
724
486
420
155
1010
286
2715
39
105
147
424
89
1337
9380
3950
1555
1840
72
1612
3145
5007
749
6675
410
346
88
3931
6231
27
8505
2537
1783
3478
1184
1495
113
108
469
814
131
4156
167
72
1655
53
280
79
8893
150
79
56
2836
3514
2293
3164
6278
13991
156
134
67
67
284
7363
8960
234
5554
704
1639
3300
11950
455
232
204
2702
647
75
198
241
1744
50
129
33
351
64
158
333
639
1466
8865
163
1097
5167
8905
2234
5252
1855
4798
5499
62
315
156
180
644
185
1096
55
148
2220
8974
1683
3488
103
4751
2830
8876
2140
104
2051
3912
505
4678
1713
33
90
563
109
495
4316
1443
229
164
472
2215
230
212
302
403
77
141
70
86
1315
49
62
8094
30
149
2948
364
203
243
515
1840
1561
365
203
244
515
1526
5596
4189
10240
2478
6559
351
4777
1870
1748
332
2063
405
1603
1518
1327
1823
3389
699
8148
7524
4837
4160
1342
1519
6969
1347
570
117
386
75
229
77
79
205
73
498
94
115
144
168
354
42
738
6846
512
178
236
1423
63
341
575
592
364
357
2069
3151
4106
14906
2421
2767
65
450
557
2655
9399
3103
63
445
333
2193
481
883
2108
9328
8338
4698
5366
613
52
627
89
194
585
3343
763
69
47
111
1906
71
117
416
406
447
136
85
139
56
20
162
26
1543
1038
224
2702
2047
1115
7108
3696
365
106
5326
706
1266
9655
6934
5111
409
1463
518
9321
1425
466
556
43
96
302
105
63
15
1976
81
2975
519
159
627
1433
316
9368
2679
1287
1169
261
65
1097
69
158
8406
395
91
521
60
4302
265
554
51
139
71
106
722
432
264
7909
1937
1873
531
5922
527
6611
6589
1355
4849
2142
116
8501
5326
367
71
680
8626
440
266
3509
201
160
10092
1833
200
5464
3629
160
1233
3971
3470
225
3882
6562
1329
1375
9494
422
284
1226
2418
211
29
211
103
75
13767
1463
178
440
2923
76
233
3570
178
444
1004
125
6265
9289
1253
448
292
1659
117
446
3591
216
1016
1955
224
117
132
571
509
8445
4101
9097
1021
126
72
52
19
70
24
187
1089
140
594
11305
81
116
105
5787
9087
3465
4700
4631
41
126
257
378
53
9008
1274
165
35
210
52
95
524
414
161
15
267
208
170
324
262
103
3817
9450
3579
1252
4293
4112
3161
14913
602
5439
4701
408
506
222
2005
3736
229
112
30
69
42
108
3091
88
650
455
4663
271
529
321
191
5114
648
3894
5263
200
73
1368
200
3726
886
8995
4962
89
192
232
120
6816
1420
3469
82
791
165
417
2221
195
6714
2814
6651
356
4716
6826
3618
1934
9328
219
196
93
393
222
5068
5025
10070
2580
3533
3888
211
7800
1438
30
200
89
195
321
262
140
257
936
227
2089
270
74
221
310
1009
295
568
48
116
426
373
1032
506
5286
6274
1206
4585
1842
2092
442
4449
649
2392
6044
5423
11325
355
808
82
218
45
85
135
1244
202
415
343
1669
1666
480
2813
5021
303
393
8082
2659
3950
9806
695
1912
78
103
226
85
71
394
794
414
1042
151
1027
95
2317
182
65
360
1798
240
214
462
2489
414
485
462
1870
2251
11704
2555
8945
9253
145
5672
103
146
902
931
318
280
136
3092
101
112
519
3907
1247
5010
658
492
91
181
102
52
1610
185
268
461
89
119
272
7275
5376
248
928
14795
11429
1461
7416
7619
39
1584
8848
6839
1637
672
7990
539
56
459
384
46
2481
463
448
750
606
399
132
291
262
97
89
6852
507
55
126
64
156
2856
799
2328
9527
1594
6625
6255
9353
112
150
966
200
124
82
71
192
167
482
1454
991
983
13784
175
10674
8898
3122
119
108
217
175
578
56
515
8878
2251
45
921
64
8943
10566
142
325
3271
141
324
1897
3417
4928
634
3009
341
145
8270
702
5655
192
612
1676
115
523
243
1430
95
442
423
328
758
5309
7273
2375
12662
458
1405
538
116
1629
117
994
105
9340
7520
1933
119
950
1451
149
1452
412
8146
662
536
478
3626
2694
7313
551
73
96
948
356
192
104
229
364
1005
55
1408
252
1029
1005
55
846
394
492
5243
1281
3793
3490
8875
4681
575
2574
532
9365
2294
190
8954
10841
214
214
5504
506
2842
80
119
9270
9346
1620
15363
2734
430
195
244
66
787
949
1102
216
1170
401
237
2503
460
40
202
104
272
5679
1525
2221
5349
207
7562
7790
1843
2177
12147
123
1779
8989
983
770
1354
268
4070
135
2008
157
51
9218
1504
1071
218
223
4661
336
4581
278
1842
679
144
6175
7312
548
673
190
996
298
225
85
450
379
142
4043
1663
121
611
3572
366
70
67
1016
2139
121
610
2028
992
3100
177
1741
2335
1937
375
781
2314
6430
4733
1392
254
66
128
215
103
209
790
1797
535
6341
1508
2003
588
4183
1407
86
156
432
863
62
916
994
239
200
9575
866
776
176
85
138
618
86
58
345
237
213
99
72
6044
767
95
3343
9933
3951
4607
424
166
274
5412
2028
5171
470
1065
1684
5987
1463
7321
1497
243
173
78
1193
247
73
200
11457
1011
603
7799
481
8279
303
355
1448
10511
69
452
5264
46
6690
4996
666
8101
6059
9167
254
2785
221
387
5894
221
387
451
1841
1761
3156
9396
3588
4500
4232
131
778
153
403
28
77
877
154
1587
663
101
1669
3186
4213
6732
8915
1376
2559
4203
498
110
79
81
5482
145
79
70
1770
771
4293
86
156
158
353
85
7294
221
6818
237
81
138
77
129
9305
8906
171
246
714
167
1774
199
155
198
64
326
144
128
219
1047
5148
9661
4443
355
399
88
216
350
340
164
1588
4987
4535
7423
989
1251
6560
3909
5050
702
8354
781
2702
1157
3272
1355
152
677
225
335
1854
9686
2948
127
5365
127
143
1011
190
176
477
59
2370
4902
15385
1803
959
2866
543
358
8189
365
1449
6039
7307
4756
334
2685
91
3013
7298
3724
356
266
83
203
3543
69
1174
154
848
89
196
867
336
1005
384
200
898
2751
964
69
13
1206
4603
9497
4888
6925
94
2739
4340
6440
3046
5019
8807
2040
197
5663
555
374
1870
3093
190
8922
11897
6042
6801
71
61
1115
2104
4480
617
76
446
2978
1863
470
2578
76
447
1909
679
3486
519
2374
9330
3090
2792
5540
155
1609
2837
90
181
55
52
311
174
152
312
4408
5851
937
151
245
787
3957
679
3774
7625
901
9412
568
317
203
1050
1191
461
2259
366
9253
2918
1848
59
3370
5317
6531
8959
5439
4198
2427
669
281
136
21
117
189
52
3099
101
113
127
9258
1023
494
122
86
193
201
32
180
60
124
104
1662
157
71
9530
79
13744
386
184
3362
591
5960
65
523
155
404
65
226
734
601
121
65
522
86
156
181
64
135
5741
2970
930
349
701
182
161
1486
56
143
432
550
106
420
168
53
864
350
679
182
161
1298
1475
6787
1949
1038
3860
4404
289
183
177
750
1465
3421
87
2007
1881
186
1169
132
102
188
60
41
227
683
227
341
1101
98
916
2961
13539
8779
265
6148
76
256
127
105
313
2480
259
282
151
111
251
5670
1912
8630
9388
740
4727
2875
101
113
1127
493
1439
8859
5728
13573
3062
232
145
1941
2787
585
724
487
424
162
814
4268
1276
534
9455
160
682
2107
8279
2709
4724
82
11610
1167
1408
63
477
291
69
993
27
184
1897
2277
701
1671
485
3174
35
7099
6664
50
27
184
1304
90
232
179
721
556
9404
4485
69
3272
7447
369
137
422
2270
6418
8159
699
5650
3058
5204
2171
983
65
7512
6326
1337
1616
678
2368
2148
8484
390
254
720
290
190
350
1202
752
949
115
278
2236
2262
6874
5666
233
8855
2180
1589
1305
2031
8963
104
29
53
91
214
107
87
511
195
872
1370
67
7370
339
93
2276
204
8859
196
982
71
48
64
6800
2188
9201
1448
3749
123
186
5217
68
42
1677
990
60
343
359
36
1201
328
63
137
483
2344
584
475
8175
1364
2560
467
6596
10397
3464
679
12557
99
5520
62
535
5430
7810
86
56
36
101
55
254
203
177
97
16554
1201
30
73
62
199
84
64
3714
139
2569
727
366
242
97
70
199
221
7506
1942
50
230
13924
174
7530
1776
3869
3772
3984
9327
5091
452
1081
66
1577
386
689
1063
67
848
312
1161
52
113
339
11663
108
108
242
91
5471
503
316
1734
862
113
101
1887
2442
6613
9192
419
6513
1170
71
98
142
281
159
500
1167
114
99
1446
1015
1864
644
110
4943
631
111
387
13542
1672
81
155
266
126
281
38
174
9920
3067
9312
657
105
84
583
535
122
1893
184
13597
1381
8923
1683
1118
9643
4127
1452
389
8331
370
509
3949
58
41
251
351
704
293
104
3249
9390
493
8714
306
5136
624
518
56
209
116
184
264
742
1526
3024
13784
737
104
1313
149
1975
126
2703
804
5008
6636
6547
340
339
4614
666
361
464
311
42
7308
4540
2711
14359
7426
584
1052
65
551
685
226
717
625
128
106
4170
4631
687
667
203
580
186
2596
2255
54
464
8176
86
6900
5851
291
1661
926
598
272
695
57
609
1926
1458
505
1294
741
1437
9162
658
117
392
179
271
62
3610
317
5113
650
2737
103
413
114
177
125
764
238
321
55
206
555
125
169
7799
868
3231
3923
4677
201
87
353
195
322
201
304
257
5076
7372
2039
724
919
2401
5833
7300
592
501
1311
1918
454
45
101
1178
323
96
1792
88
3062
4365
1139
176
1653
3445
1929
8784
7117
782
2035
3895
9774
564
138
221
309
1532
4179
1221
47
6504
9786
515
12331
1438
878
8174
715
8218
5363
2117
4795
587
512
1301
3572
2793
734
53
767
2791
3611
338
4341
1504
4280
4623
1235
89
46
6620
11223
2966
229
356
299
5847
293
797
37
204
655
208
8917
11223
2965
229
295
299
5849
295
312
2765
1924
4398
4066
4800
1410
9089
1121
37
206
656
194
8938
162
46
271
99
4963
1139
11238
40
11499
2302
99
9149
1528
628
2975
92
246
555
2983
221
103
739
246
555
1966
4674
5008
7261
223
4706
1031
1212
115
1685
3467
262
3324
118
188
2466
484
495
3321
696
5929
250
1252
2257
4349
868
3631
378
455
95
107
100
143
259
48
88
5611
8990
81
1190
9154
784
905
62
9428
142
437
84
386
129
4038
6844
975
3454
994
846
55
854
287
4775
7458
6063
394
37
1746
3393
5723
8927
56
216
7012
44
1962
70
77
172
55
171
59
66
334
2335
89
1850
1092
270
2732
1902
433
421
2691
9249
3481
471
52
135
560
331
101
3913
1092
10690
102
1446
447
94
67
436
980
78
5184
3506
4052
36
539
558
11586
7351
231
294
4706
294
888
6076
811
6033
57
7479
758
166
760
394
192
111
81
395
109
121
417
1534
75
164
111
524
220
6059
220
1902
115
47
534
483
577
71
1439
336
172
327
85
1369
78
1672
8970
2022
11472
167
592
1341
11092
973
65
1103
1321
1020
704
8295
67
8944
470
117
1622
505
795
493
9450
127
354
1038
1704
6970
172
304
557
209
103
72
637
220
299
588
490
62
291
3113
7333
9412
2244
9152
1421
599
8643
84
11708
1287
7454
186
137
62
7418
188
130
458
1575
696
1066
1174
185
3192
3833
724
100
4967
699
5328
71
668
1419
359
4742
9259
2198
2417
2205
4215
264
3594
610
88
68
261
674
644
1299
2589
9671
503
890
543
251
701
111
211
583
695
172
286
172
408
331
73
71
1060
849
1013
136
168
78
154
35
60
4301
441
4381
8891
15351
4806
154
796
5472
8171
701
5298
1173
5222
10092
1214
1902
4945
4408
3501
8867
144
14919
164
1620
137
403
1486
140
1367
164
8489
3747
1594
5231
690
8280
1108
2657
2147
228
740
217
520
949
152
5820
8903
2723
152
1583
57
763
291
118
408
24
205
114
433
1108
1888
243
57
103
124
59
186
252
100
101
437
285
45
330
4182
21163
7728
144
201
35
194
9278
353
141
8921
3225
447
2956
748
550
916
425
461
81
1460
269
142
5287
203
353
72
6983
9258
8969
3202
988
433
542
362
8209
790
1452
4424
211
221
2510
934
343
4960
1372
175
1926
410
91
11455
9500
1969
52
45
474
47
166
144
313
144
7537
659
5872
5971
4602
8631
9409
68
123
162
140
63
55
298
124
161
124
68
507
580
11691
6842
541
351
8222
363
1449
830
9358
432
135
2058
2216
188
81
97
43
8931
574
99
44
7344
99
551
51
157
1097
85
1339
1207
302
114
486
2370
117
1911
69
3057
109
9306
8736
6551
3114
441
224
203
449
105
1103
132
2599
15309
6181
6049
1193
3964
6840
5420
54
8084
699
5117
222
171
636
301
5190
3890
331
757
13667
62
1347
298
220
13688
1589
123
405
1152
2885
9489
1407
7392
2823
1675
1674
13512
1430
460
233
305
1457
1667
65
516
1198
161
9162
1214
96
160
210
139
513
293
417
241
4374
810
44
697
7808
4531
1105
374
3871
64
9092
3458
5203
240
1445
962
176
553
352
559
1096
1901
260
212
2648
1170
707
102
302
53
363
501
251
542
2078
122
2629
232
259
211
270
383
133
3581
4010
196
133
120
6767
2290
2625
111
554
9517
47
110
133
28
655
495
398
278
204
97
139
197
1381
220
224
186
98
67
307
485
87
5363
4682
1044
1118
60
551
8121
151
4383
838
8351
76
24
948
125
1253
245
259
287
225
74
135
181
194
350
344
2374
8922
6132
5819
376
341
184
101
4470
481
263
503
5470
263
1881
66
3893
721
7327
1288
8490
14113
676
113
3607
818
761
1333
927
1553
128
873
103
121
124
80
431
294
217
1550
1574
39
13576
10927
2945
597
8272
4422
7825
130
239
129
48
31
1068
54
982
4607
726
6739
2251
1483
832
12
84
254
327
275
104
109
106
2845
7433
3424
289
101
112
1170
488
40
119
350
1436
320
60
3476
51
930
737
2034
3809
13616
213
1619
105
316
117
3273
1642
5746
246
682
447
1133
1310
51
127
1053
736
1405
653
38
1342
5990
47
55
100
119
108
143
460
281
2363
1212
216
202
2472
631
262
1897
65
3986
9637
802
1039
15496
147
445
195
8398
6121
2938
5818
5012
724
195
2362
6637
4892
99
1307
1160
7464
72
153
3034
83
3598
9343
1481
1362
6458
347
3176
443
416
2693
403
61
87
3361
61
86
1659
3223
1800
880
13674
698
2319
50
5236
73
2931
234
491
7314
1799
1290
75
1461
7549
1969
3286
215
8895
4340
3813
104
150
12889
1820
200
4343
3106
3364
8263
692
5229
1874
4051
2374
2147
7373
59
459
959
329
669
160
1597
57
137
434
668
67
94
59
91
192
21
123
100
23
959
329
668
160
1409
4324
1144
102
96
565
65
125
623
371
227
403
209
76
519
2100
193
463
516
235
640
1203
1147
7384
382
592
703
1456
325
554
91
332
137
297
583
81
3628
272
4777
694
2154
542
344
187
5641
619
458
9160
2379
2112
3157
391
203
115
31
6008
4165
708
632
204
1021
2883
13741
1758
7520
1458
164
650
683
8425
373
572
1279
1862
6086
11922
9661
85
462
104
190
104
136
100
735
86
545
31
202
1263
162
686
302
147
100
1185
387
8903
8948
12768
3163
9283
13650
9084
94
1769
472
120
219
356
146
56
729
150
341
185
1155
250
282
2454
1666
6492
170
3230
1299
3614
13710
1280
188
4290
9584
2478
6800
618
146
127
2210
112
453
1976
889
815
143
96
103
1374
2149
67
6739
5255
697
8120
1431
232
11369
9151
2310
452
279
694
233
65
227
735
626
124
694
96
2488
4259
45
457
127
1541
5380
3616
11142
1316
4668
1792
2042
4956
974
4689
632
1340
707
1420
139
326
347
238
866
172
152
3381
517
411
1451
2775
1847
14920
891
6452
7799
43
32
1361
220
262
227
64
419
400
167
1220
648
4265
60
2626
5058
9540
3696
13640
122
1455
65
565
96
550
685
207
11929
8968
780
336
628
124
546
91
200
49
48
657
88
3455
650
3585
1796
9321
5331
1331
155
9321
2668
1179
2810
137
118
6899
4997
98
6211
2783
9588
202
90
81
73
604
107
6455
2843
3176
78
6017
9402
605
3631
7442
3599
1157
227
2863
6095
2761
2222
823
258
53
2303
230
218
4197
2052
269
53
928
9023
8162
696
5158
96
45
506
366
1449
108
181
1110
2785
59
962
1392
4193
68
1637
3713
222
1212
2320
441
489
2933
1624
9394
1087
124
144
95
65
758
629
65
7004
1061
122
59
37
144
95
86
65
757
632
65
112
122
68
2334
6935
466
6920
781
3602
1455
7492
1947
215
202
35
95
131
747
89
8859
7567
1844
4993
781
313
2328
9325
2812
8491
1498
16835
801
3614
1753
131
709
89
218
1644
2406
218
1333
382
721
3434
5912
60
387
9238
242
81
167
8885
96
8231
8089
701
1280
3074
1212
104
5443
703
8267
298
247
456
4371
7770
635
1414
3202
91
216
215
40
8252
32
201
5517
760
1287
174
119
565
2255
109
5590
8957
2250
5678
6475
347
347
598
523
635
8206
777
1447
4126
6110
161
98
77
6574
56
1073
506
96
135
46
268
8930
22
81
222
25
57
72
64
206
183
222
219
151
206
84
124
109
1947
212
5056
1083
57
8748
7408
2048
2024
65
252
364
64
1451
53
388
8312
499
3850
1257
42
822
9581
3902
1783
2018
112
62
86
253
128
61
503
1264
8847
708
399
250
2312
307
282
46
125
134
53
444
95
1005
452
12648
6493
72
200
174
92
5772
7226
10693
2516
2198
89
30
1883
1403
2572
3253
298
2749
58
70
1447
339
920
116
263
6631
215
228
534
9600
883
56
729
124
47
257
142
3810
6580
162
224
689
493
207
183
222
170
104
180
310
101
1257
276
1232
3378
974
3699
4018
3699
7213
3450
928
5885
3821
3144
198
1179
2766
1918
1891
1786
1913
7495
1356
96
1897
563
65
87
63
4867
34
36
109
40
5817
85
115
178
2722
9398
8930
398
2433
6736
53
1149
252
9193
3061
3040
12589
244
168
3395
4041
4679
2207
611
480
5235
208
3072
839
335
63
79
64
547
4033
293
2230
6085
368
358
336
126
53
116
682
617
93
631
788
302
82
96
1380
8072
137
8900
133
121
38
678
79
11
86
110
331
224
9368
497
575
69
42
500
116
1087
1230
699
259
548
238
227
338
640
132
546
96
1207
77
7330
363
1876
1707
9925
62
266
138
693
471
518
238
441
223
338
663
128
1881
63
454
5931
63
579
427
50
520
96
372
112
86
86
982
221
545
3260
8974
3248
64
9345
677
1276
1600
192
468
592
201
145
135
254
304
402
131
55
183
1058
12003
1460
8892
264
87
111
131
173
2032
353
1332
2229
655
2642
4618
2695
126
111
443
361
12
55
3492
3669
84
119
46
1080
109
1235
6169
9768
832
8469
2079
248
3954
7174
2059
1218
334
1051
48
6853
1723
1531
598
634
94
108
73
48
510
102
11689
927
315
1251
11580
10866
449
1244
30
31
182
11003
6195
1825
1661
792
43
43
54
50
190
101
40
1157
1085
254
271
897
4553
2173
8997
538
9348
472
736
3700
48
3092
259
617
154
1291
455
97
540
4345
885
2262
76
81
56
82
5488
4789
43
96
904
473
289
1164
304
297
918
1829
3660
1898
8886
7950
674
4443
8929
877
47
238
1191
5252
12769
1180
104
57
104
487
1241
203
126
1027
187
79
1257
214
1073
1221
214
47
1076
63
1256
207
958
80
820
102
8528
214
829
80
212
61
201
113
213
1296
875
1272
78
762
786
98
873
13594
2059
88
222
66
518
261
195
114
176
5545
1126
1185
780
1117
37
810
94
1889
627
185
90
74
52
336
102
7338
515
1212
137
793
99
552
65
9188
413
942
84
81
1071
8929
558
497
142
52
114
85
39
73
148
83
121
222
176
40
692
405
87
40
151
2939
802
251
1215
190
141
727
768
454
1510
97
2893
97
1642
692
5627
114
256
1427
8266
701
5640
4043
390
587
1353
222
684
504
31
48
73
207
299
6693
9376
1105
5788
7348
3302
5985
214
46
55
69
687
8116
6337
1884
4114
89
62
113
263
5165
6931
1161
50
170
81
1169
8944
866
64
11711
57
1828
529
1156
142
2283
166
192
1226
935
86
317
507
278
34
8868
1997
111
240
306
371
246
3336
110
35
203
275
301
94
56
55
181
212
9106
1273
289
116
6176
289
116
244
195
105
63
189
64
7474
6099
199
114
34
1683
171
587
86
989
648
97
309
5218
836
1270
1519
1242
6843
1624
5764
2866
6486
338
137
215
328
703
256
117
127
939
422
68
1150
2788
185
223
799
4853
154
209
749
857
70
47
52
66
390
5262
6834
166
52
825
862
4028
392
546
66
2252
3177
4015
81
63
34
207
379
60
133
162
82
39
43
77
265
9069
430
161
115
613
46
1442
1436
9086
137
137
50
164
747
9040
3922
355
6472
1846
1656
115
1193
1802
114
274
7418
185
106
89
142
5789
385
2550
91
11591
67
5127
1976
7516
442
4575
777
4198
345
1073
55
1657
388
204
350
1074
55
842
4892
3298
3336
131
64
3692
908
3163
1305
559
1440
426
410
4694
1105
67
1656
169
550
5272
382
1123
666
487
6703
638
6007
7287
4421
7342
618
2452
104
892
57
610
265
142
125
390
1188
718
1230
1048
1154
9248
31
114
293
82
501
3403
684
156
184
27
51
1004
2488
507
1118
3332
8947
3605
3546
196
2140
1654
3622
158
5657
90
208
155
293
115
31
285
115
80
160
138
173
85
75
229
89
66
216
114
401
1843
3650
8807
11542
4818
3927
1419
1209
67
43
1427
1583
102
705
318
57
222
105
4812
178
407
681
337
5371
492
10590
51
57
51
57
51
57
51
57
51
57
51
57
51
57
51
57
51
57
9246
51
57
1485
434
365
488
177
2225
503
512
1209
742
7413
14046
259
1502
14
4068
799
7714
4694
610
414
39
78
179
14
11
831
164
117
811
129
161
2089
379
13668
204
248
328
277
574
1587
8966
82
138
95
257
220
53
216
465
410
403
7492
1920
7527
4845
131
71
121
343
70
204
66
1272
94
54
1261
9247
6311
5621
1951
265
5785
6245
1397
473
115
476
3227
115
474
676
340
95
214
177
95
522
112
155
25
291
17
377
686
9092
11477
12711
5188
1463
2675
326
95
9256
2215
439
6034
1871
2283
4794
218
10238
4296
431
407
6341
4779
1038
8458
1290
8458
36
35
1208
343
180
902
8951
709
777
126
4188
122
94
46
252
671
226
68
9000
233
434
581
4283
123
9522
4851
69
166
127
8663
78
4184
9481
581
442
5772
7494
1921
3156
83
671
3729
7949
480
6577
7540
464
55
2262
1101
35
3598
61
678
829
7513
269
641
286
334
3940
701
309
12728
7897
286
64
739
1901
8937
191
481
5794
6573
410
351
4688
5973
1453
485
1521
3891
482
388
518
1930
14427
219
500
375
4069
509
7869
325
206
174
100
60
84
858
279
9636
1018
5218
694
2279
8926
6376
260
295
1925
181
622
5669
5320
34
3953
9498
874
129
3958
114
7517
293
811
317
473
718
1918
241
413
803
108
2445
242
429
133
487
164
163
140
254
5895
991
851
141
772
1743
1091
12684
8926
2215
3877
5781
2922
8512
170
520
503
5584
522
1905
317
1806
1873
478
774
31
115
259
250
86
1310
397
3769
118
718
141
532
878
1658
5497
73
97
1221
420
527
448
345
125
92
568
35
200
316
473
226
101
82
51
2130
385
136
39
540
2980
109
142
249
8722
2770
674
5679
8949
3663
1402
5532
4533
1966
629
5441
8933
929
929
55
6710
216
229
2296
1023
2472
841
4644
8885
428
3611
3223
6716
54
108
119
68
685
102
597
2851
1151
5985
1182
310
118
111
102
65
4502
6123
108
270
5755
8912
3882
3822
4934
1820
195
226
473
760
1057
138
35
63
87
223
307
435
2549
12369
3690
363
352
94
69
142
68
596
1155
1494
117
3601
229
76
2965
117
459
96
4593
2709
7709
912
109
121
156
41
108
388
69
706
2617
64
2862
7503
2140
86
631
3237
4366
471
458
173
222
1434
1347
86
2309
1155
325
3150
114
182
338
219
122
246
257
565
927
752
281
733
1676
757
600
2989
1023
305
226
68
213
116
108
465
1159
288
54
762
34
32
114
261
131
180
185
48
73
139
292
275
274
114
96
96
32
209
227
155
747
580
884
231
85
453
7446
667
2945
1449
53
82
676
78
223
489
1166
112
101
3044
506
34
91
279
92
329
450
1860
7495
6463
687
146
159
2584
401
159
553
1913
13465
50
50
88
157
5836
8251
9023
407
89
127
1238
565
534
2229
138
162
8814
3353
129
158
915
892
1431
950
401
219
2760
3294
9187
921
427
178
1648
1875
6643
470
2760
121
134
344
4173
61
472
505
151
206
543
206
87
297
36
1040
163
501
118
79
186
1623
2193
186
494
432
5633
1854
9352
187
125
799
158
107
393
164
226
124
76
111
1875
156
3129
476
414
180
635
6007
655
441
9522
1238
347
270
272
48
2458
8964
474
8224
303
1439
193
12
57
621
244
1428
586
1060
627
3360
8863
8764
180
78
1916
751
49
171
163
54
306
2524
9660
14964
111
1360
971
1204
163
206
190
5029
615
34
107
167
293
61
11404
1281
59
118
13565
143
1261
134
640
290
9765
3959
326
7350
1599
7422
4688
495
8950
387
283
42
4366
387
1440
2583
1713
1434
3262
5181
8941
4232
8825
188
126
244
9122
2808
93
303
1836
151
2531
3362
151
465
565
80
279
432
16
142
136
95
853
645
152
152
40
106
387
606
406
209
90
3516
209
90
1806
1087
1529
6123
11055
13765
1369
268
161
155
80
1578
54
104
7300
69
42
184
392
639
1114
1856
138
369
46
555
2696
92
138
372
5876
90
637
1468
677
187
606
220
1107
867
743
4600
112
243
1461
543
619
143
443
6010
2546
9529
933
245
32
3288
1595
344
972
2869
5005
7201
2816
457
7449
671
13604
228
2363
5124
111
84
145
306
534
3592
240
8688
5856
2671
73
1776
191
778
127
17
523
53
1648
2251
518
2046
161
147
98
92
473
279
486
126
745
8870
701
1622
1993
115
8445
683
380
1113
1525
948
113
263
421
1568
3290
7433
104
42
159
101
65
118
1913
8902
5482
1604
119
52
98
87
74
440
1025
1464
328
249
51
156
337
106
66
34
174
1712
173
54
137
180
343
66
677
143
127
63
210
199
282
427
2544
8933
3222
113
205
56
121
38
9503
3931
161
59
515
72
225
622
282
3566
270
600
1180
533
1135
1418
1361
101
454
7396
644
704
5155
1378
133
103
76
214
80
245
365
693
522
355
413
90
112
205
24
435
166
97
126
2827
4969
7218
4565
41
1566
262
130
140
2890
11788
6360
510
1231
12949
300
44
230
208
869
771
461
372
2395
990
76
85
361
3591
370
1905
1552
9712
563
508
5488
565
1913
4828
57
1744
519
94
1073
159
407
98
88
77
1526
123
289
191
814
628
132
157
184
221
229
113
110
241
146
231
210
729
316
53
295
73
549
499
1299
107
1422
124
390
151
157
5059
738
761
118
114
59
421
165
7387
1712
101
579
1231
1112
6801
5743
2405
2795
1258
207
103
5598
3657
2837
390
32
390
1731
664
14227
1696
317
7616
3066
2858
4322
1530
1380
308
112
4083
792
195
4271
1807
7510
8905
890
485
1365
5190
6814
5959
9519
3876
852
69
9208
275
97
214
4865
8975
7144
3411
884
1081
8951
7096
171
233
9072
1722
86
5912
716
1415
23
114
1270
154
198
418
7455
1766
563
101
42
68
13792
95
134
96
65
108
538
106
2563
3669
1631
461
174
206
2039
4059
7618
349
2395
2401
6561
971
8216
1850
1050
616
116
13
99
1127
429
7932
329
182
109
224
117
157
332
5265
13641
2089
828
120
84
11311
982
1704
900
10066
79
330
8403
122
38
1625
62
3024
6140
8618
6482
359
359
359
357
4743
5485
146
6240
440
4625
664
695
3101
8935
161
139
268
118
175
56
127
112
775
145
725
100
108
184
245
199
255
1663
1503
104
168
130
106
75
118
764
1714
211
19
233
98
538
219
151
17
445
2642
2798
41
2578
1831
185
2800
7359
1231
78
6807
5059
343
1588
1036
5186
468
3524
69
1840
9946
969
177
1522
1479
730
55
99
683
132
139
57
5361
9487
3816
865
163
109
140
460
767
4226
7381
4444
8984
644
1187
1005
81
108
1135
201
429
287
3250
8865
206
7472
1934
52
2149
1416
154
674
167
1397
1240
480
8844
347
220
4974
7700
119
108
127
69
30
111
1003
230
159
5602
330
1097
451
630
389
591
2386
47
8533
166
51
308
97
515
149
38
424
729
424
205
166
490
926
2713
433
1837
13159
421
1839
3845
8069
84
56
110
571
227
517
274
1346
14031
330
683
999
482
2090
412
494
1543
1489
351
8197
364
512
2942
787
3715
1535
529
87
126
825
1453
485
229
8344
470
227
648
215
1737
4813
2162
1235
1392
42
44
98
1981
1681
206
1033
118
787
172
1667
149
419
50
1318
1774
3856
202
8861
163
1238
1455
397
265
8251
766
541
6971
178
1565
1473
10927
64
2675
8465
1750
10955
553
3449
447
709
638
64
18
52
1193
50
133
47
68
109
346
215
1390
383
174
1269
136
13705
5391
926
13683
7969
3583
46
88
44
1188
108
271
351
154
126
92
195
892
773
610
3982
9698
114
68
93
124
105
1105
151
4584
7665
7442
5850
1438
357
2751
331
349
8911
917
898
78
184
171
35
399
519
1412
353
388
95
66
1103
11598
37
168
2456
95
521
57
124
618
362
221
675
520
57
1328
536
141
6309
3712
22554
39
295
239
1375
469
7070
7374
407
126
139
96
67
781
9558
298
1407
2732
702
8326
460
1415
2351
96
52
711
139
683
742
227
681
552
57
822
681
226
748
614
121
696
91
1384
6065
576
2172
71
221
3170
20221
2912
4576
3403
125
130
85
3330
8960
6229
157
159
357
227
367
65
575
9294
2176
1243
6288
982
1066
6662
208
83
5655
1743
3670
1959
141
2881
458
773
4091
363
118
89
314
134
140
770
193
179
79
126
1257
748
5058
4376
11428
5471
3806
2713
1313
618
205
1145
94
267
568
1121
18
105
144
257
324
1195
8876
450
1833
90
8904
88
89
196
383
74
339
1036
827
278
230
34
296
222
1103
1262
53
390
119
202
490
391
1792
78
149
109
943
188
1997
8855
8818
494
119
163
155
146
873
502
1171
113
101
3056
239
59
113
283
176
222
102
87
71
454
216
152
140
267
53
360
314
3284
93
175
215
1979
52
9392
3811
1020
53
595
124
2286
3215
8910
4707
5583
2430
8917
3178
486
196
91
13862
275
131
84
89
623
231
1087
154
218
244
1057
733
336
76
159
61
672
1648
2844
93
8395
515
65
2233
7494
131
2263
176
420
1518
944
1190
203
1105
335
44
60
3145
298
1700
516
259
1908
387
2513
814
429
2189
205
427
74
802
8577
4569
2565
11721
3081
677
8560
2268
9444
192
209
1398
3431
196
171
537
2068
9061
935
11610
1073
3423
6474
3884
2414
638
131
8938
196
2416
11159
3772
249
13315
2756
1047
3871
1170
2307
2565
4949
2143
267
499
3951
267
129
231
139
6903
38
361
6579
267
402
4083
57
2117
3816
115
138
23
460
1147
63
1550
148
867
134
398
692
14811
8821
209
4965
3138
1069
7293
6392
5988
586
9092
132
222
1871
6738
7275
183
312
494
138
80
108
107
137
9314
78
1474
5654
3823
9673
573
870
452
245
257
1013
67
294
91
78
153
81
82
152
69
1169
59
79
439
383
241
320
184
53
43
164
882
4132
225
8962
9363
5011
124
75
159
96
274
193
662
1269
2176
8791
9801
213
363
9016
2152
198
244
1162
1376
7295
10868
1150
128
2247
2123
706
119
2510
58
9266
6668
7505
1947
2213
141
226
98
202
1985
2247
355
742
121
137
1344
2409
9231
182
284
284
44
317
3810
9492
5152
2413
4593
266
3886
268
77
2010
762
841
9182
126
469
685
12669
231
218
51
70
107
65
156
4634
161
91
484
252
255
137
106
403
377
24
162
358
159
500
429
339
87
809
95
2835
1255
161
787
228
110
212
110
442
147
184
82
747
79
762
97
580
530
103
130
151
429
2753
695
6169
6980
9170
122
4003
340
62
144
6121
1319
166
853
1064
783
208
190
276
301
138
698
56
237
183
1586
754
6505
822
229
110
30
45
108
2258
591
1095
822
837
91
159
196
1526
11089
5143
488
91
2785
7768
9411
4410
1797
6859
1819
3851
101
388
2950
10946
1700
544
3169
7254
797
3171
4382
6921
3709
2343
683
88
272
5082
680
88
487
1481
10976
4264
2621
93
1850
3503
439
2001
3240
1588
2522
382
9402
565
691
190
546
13782
1288
332
543
14629
2876
32
395
1197
70
273
3370
5770
6038
143
9410
1876
9429
3315
3181
5973
1830
1241
772
245
5728
7574
1338
5382
7907
873
272
66
2491
200
255
1514
248
1475
130
1735
142
77
583
155
180
152
77
52
730
367
128
22
107
337
96
549
124
633
369
225
688
1158
9012
5540
9725
4235
694
325
289
111
1505
735
1019
7281
417
350
58
4909
8777
113
3257
621
297
1212
11477
8842
1927
663
218
1390
850
459
358
41
133
1691
1127
183
9303
11175
82
1753
2215
190
124
390
5662
653
192
650
1487
239
665
3238
493
376
5883
1583
355
6461
1940
920
4014
1055
7291
5683
478
2989
1048
167
59
1977
3903
1267
2219
709
5583
1337
690
270
32
6519
513
379
8181
390
1450
2334
191
48
1367
1356
46
907
305
811
1911
1598
842
55
859
121
2671
55
859
121
503
535
5177
108
147
8166
700
5432
183
951
594
2049
1969
115
989
55
3616
7446
3864
1475
2844
1803
2654
6311
920
59
538
147
37
301
4850
301
446
70
109
58
9110
367
89
1470
1353
116
565
130
528
513
164
81
86
133
1907
8247
699
512
8994
4787
578
1925
358
27
44
396
48
33
75
101
228
8592
14884
1180
2836
315
1238
162
952
1123
2196
13951
8724
211
172
296
80
428
100
54
207
216
2763
241
74
1060
2140
7359
3834
1229
7390
161
144
279
281
135
1260
79
226
8527
738
2450
8887
1474
630
8244
789
550
4843
7053
65
7200
2072
76
156
101
142
6343
1612
937
1261
6094
2503
6693
7750
153
7245
2072
1202
169
591
57
6561
8683
839
3962
9760
1409
33
26
30
1272
745
139
1944
1218
53
166
5903
6759
3103
2151
2226
4559
8958
1454
94
246
476
304
50
74
143
67
26
143
412
2078
80
159
5464
5234
6863
3404
427
325
478
134
497
991
114
156
1149
72
75
355
74
1188
132
1531
38
206
1267
288
9304
1793
9131
307
58
1346
188
82
9295
8944
85
65
66
151
2526
575
700
98
1637
557
92
72
208
537
588
169
204
72
846
407
74
1001
412
148
265
400
162
120
1276
121
37
9497
60
36
333
3215
4215
6149
10371
6632
481
262
2061
629
6588
1156
3016
2665
1086
491
218
790
2223
141
374
712
507
100
175
255
679
1179
345
111
1778
621
553
511
1345
1851
7308
2846
114
288
11227
570
504
1443
156
87
1192
510
62
373
662
1490
140
254
1198
3217
6177
1028
832
3302
2802
5547
3152
3527
7508
321
553
604
2882
839
8220
8937
628
15
83
163
190
1002
903
84
218
43
186
1144
1819
5741
14552
2239
32
9251
233
5890
1531
8822
1399
646
1813
1303
328
10558
6382
1302
191
478
1683
7473
112
334
327
2479
126
806
57
355
168
808
327
160
1946
62
219
159
204
202
1033
1848
638
1428
955
95
978
137
187
1459
661
3367
5669
7420
8899
517
700
5574
309
13606
2887
453
685
470
178
1349
146
9532
1435
5565
274
4023
302
684
230
343
629
94
515
104
2657
5662
2465
8752
6610
995
4125
3826
40
137
840
1160
1915
307
2789
182
158
218
417
118
4993
3685
57
1270
949
842
544
8903
6952
194
106
4843
82
233
137
777
181
154
965
457
293
116
1036
1180
153
577
12467
15
100
67
107
396
3320
1215
106
260
670
253
1097
200
165
459
835
4428
2241
193
394
714
3446
9130
577
1216
9542
1803
1699
1760
1881
1314
2295
178
3690
9598
575
8893
3642
65
676
1372
101
1319
396
127
105
105
101
1283
191
70
143
1642
706
4500
2075
2119
1043
478
12211
1777
4279
2167
7332
3032
7027
160
2224
233
734
58
51
59
69
169
70
714
229
53
123
11195
70
728
1248
779
1005
4058
3787
8943
1204
142
116
189
180
291
114
239
689
5145
494
76
1482
160
112
282
7341
650
135
441
104
231
1363
198
825
41
63
144
15
80
90
6162
1072
1002
9650
369
14160
458
1906
80
41
369
374
2080
59
259
81
457
867
508
567
420
164
1047
437
1180
1482
72
323
4869
98
94
163
167
221
302
1066
1354
9229
1422
789
350
1721
209
87
448
1424
1575
2060
7428
595
152
8826
938
61
1688
1201
301
2539
4022
647
129
1237
322
54
103
414
23
132
4065
12659
3137
2189
84
616
164
3889
337
1336
286
251
202
153
3061
7467
1961
6563
3853
516
5388
3977
9640
1232
156
554
525
139
461
120
430
84
58
1161
291
83
706
603
3645
1668
455
3585
1298
2587
75
159
149
70
152
6224
3596
1006
95
1516
235
322
1135
4416
51
293
784
1905
502
378
209
1000
3655
476
1121
200
159
214
29
43
49
390
111
137
31
46
356
280
4675
134
1639
1553
1024
75
39
48
358
191
78
52
452
114
101
133
1501
82
4898
459
164
409
486
725
588
2793
4886
459
164
408
487
718
587
2787
4328
794
987
29
44
97
1210
117
9505
922
1291
1328
3179
4789
5141
3875
1255
8414
679
5150
1160
329
1077
1215
2239
127
290
1099
55
1360
106
852
127
290
1096
55
837
2328
8145
177
370
94
461
12086
4595
3901
1683
523
1630
855
820
204
213
104
111
167
168
88
1100
4566
9106
209
3443
173
57
2551
292
493
3190
1635
589
272
3572
125
82
3274
7548
157
196
4180
1854
44
486
3232
348
427
5174
91
200
66
111
87
34
1234
4041
11690
6178
8944
2196
4114
2063
1297
1321
150
118
78
229
146
90
132
102
149
1482
1871
76
9305
255
132
587
131
124
77
13545
320
270
598
45
58
1857
1150
663
55
162
176
1422
1020
2370
477
421
1301
188
329
406
488
397
145
155
1621
401
196
259
565
40
35
129
112
135
420
378
687
112
48
326
1744
1895
7510
12068
9409
85
1502
388
303
78
95
115
97
717
177
1321
9404
632
1259
312
221
107
68
51
170
1776
8787
4096
4616
63
6618
14784
2580
61
65
98
529
1557
150
189
1110
1717
109
570
155
1173
218
118
120
69
2257
65
519
53
300
9016
758
27
280
1684
6088
1276
206
1710
9699
2634
4900
883
477
139
205
270
343
8833
1727
6189
1790
928
1284
86
201
180
200
171
75
2835
501
321
107
392
1812
9007
1913
120
812
282
2545
47
599
1973
29
49
36
265
6647
166
1916
73
1633
386
1257
7822
59
7226
750
7426
6104
7756
9105
366
2261
65
491
2100
290
5682
865
480
93
268
307
41
227
164
4800
414
4280
1233
156
195
229
251
296
296
257
296
258
254
96
9252
135
33
80
103
54
60
257
156
232
591
61
463
133
55
84
497
430
194
51
8979
473
8884
190
721
570
593
500
1296
104
1876
763
135
45
5933
717
287
680
39
59
137
546
455
500
432
146
8869
1131
1134
1196
218
989
9136
2605
131
2815
1137
781
3838
2107
1781
13174
3887
1941
227
460
92
2656
8938
6619
45
149
130
67
5320
255
767
2983
67
291
3907
634
278
120
518
251
86
373
939
242
165
520
105
118
4808
4008
84
28
132
16
83
296
152
122
1770
178
63
210
12307
87
342
147
553
430
405
561
189
103
99
278
5776
280
2543
901
352
248
744
249
1749
156
48
335
1072
2266
143
941
326
582
238
5183
696
8397
718
2862
10797
5494
2368
627
1003
123
425
146
86
812
145
26
63
11331
7325
59
442
75
256
835
798
51
527
423
619
106
89
269
196
1720
77
2029
1713
142
2358
2077
85
235
8785
61
93
684
117
224
138
102
294
30
563
119
154
2036
1254
539
118
1650
442
810
167
132
1977
2029
325
61
858
63
147
379
89
1518
136
5274
101
1214
331
532
1310
2799
1312
5471
2286
1650
8019
3521
80
125
6333
4671
4714
6306
54
3281
3944
1071
1269
49
7628
5858
143
1931
728
247
1626
279
1162
2298
230
218
4011
7627
191
6818
286
164
7342
3685
2974
928
134
83
155
115
144
424
1333
740
130
690
131
166
132
80
257
45
98
49
618
2633
8216
1610
1448
390
8255
375
615
7630
6365
4145
534
293
117
144
11725
213
330
236
2423
122
74
1563
1057
176
1318
683
1173
2225
2145
6900
5049
239
143
277
4770
349
350
6470
322
224
303
565
1896
279
11711
2078
1308
655
263
1387
834
120
511
643
1295
5234
2191
1837
360
1393
454
301
5555
2279
662
547
729
93
2005
1426
6141
8888
61
7976
35
4412
582
578
1478
67
1273
1253
195
3250
122
1031
153
106
396
1231
1759
41
122
100
2586
6165
276
108
271
5489
1303
164
2207
1039
437
266
2217
7464
1989
9070
1767
7021
1455
788
1396
596
389
1449
853
6091
409
1447
3159
3066
404
547
2227
1212
267
669
357
141
184
1479
1910
14303
6427
2219
112
295
125
53
75
146
114
518
188
10291
79
1724
61
215
8464
1426
291
90
650
277
3914
1402
255
62
561
668
1252
1274
2092
14605
199
61
2557
6760
76
452
1040
112
11060
520
532
8299
477
1451
2871
559
14102
604
291
1448
5191
9323
2529
14769
1226
9539
8091
212
1966
350
667
2010
81
829
351
527
112
1522
1030
2939
68
311
14410
406
9170
10407
2905
1820
1804
6799
4608
487
1997
242
155
2189
1067
10003
152
3019
177
1642
82
270
699
245
398
1445
241
4340
2579
4283
9390
6747
2314
2221
38
613
70
175
129
112
56
5726
9250
7916
11955
766
94
129
132
47
8253
6075
381
201
115
291
103
248
194
35
328
1104
85
82
318
151
320
244
6870
10171
7530
1929
1058
147
2479
9380
5117
163
255
912
11020
5681
262
454
263
97
128
846
1375
1011
75
51
233
3647
610
1428
1209
242
222
3995
2651
6939
419
501
37
884
518
410
2670
1885
249
492
650
2667
157
96
85
8561
2019
422
7220
5170
634
688
1002
2538
280
501
340
132
345
75
138
122
995
1094
1747
1142
233
153
142
2079
3333
363
840
91
381
60
6050
4784
211
168
108
111
200
950
422
1512
1544
2567
1664
358
803
1381
42
327
993
95
1422
641
610
428
327
831
186
120
348
1541
213
110
126
3795
8893
4382
708
583
15354
4621
1200
5361
2685
221
958
141
861
12562
1061
1046
69
1031
2927
8893
6105
1760
3338
775
1451
1637
639
93
2630
1076
200
709
1488
2499
11527
2198
3914
7420
3915
3638
13679
3065
9220
364
2503
7263
97
280
62
1644
91
1830
3803
108
423
272
146
622
370
223
64
358
232
516
2130
3302
115
2924
3831
9623
1366
850
2007
185
181
674
433
464
133
740
1022
4672
413
305
247
105
160
61
622
3239
60
161
165
75
143
207
7452
415
4960
432
1081
578
100
11695
866
858
714
357
1002
404
260
9261
3947
34
111
68
482
71
493
1246
171
416
1818
1060
684
213
56
424
1829
709
2315
3609
1526
319
34
688
3518
4017
843
8916
13446
5354
8550
169
117
355
579
407
38
8690
491
128
1355
164
153
8910
713
622
579
2192
843
65
829
700
104
15
318
31
707
112
47
1299
3415
8234
204
92
836
336
116
162
441
84
877
494
210
3824
3127
2782
648
2245
343
194
6892
459
32
476
572
493
698
80
142
227
1734
5380
661
6167
630
134
309
155
52
190
744
221
697
258
287
384
107
100
518
3326
305
108
100
63
1678
418
9398
116
1665
834
8242
703
5175
242
9456
277
491
464
206
781
2122
159
258
114
31
5122
4842
204
1011
244
1065
285
464
435
417
77
277
475
8029
5517
954
8966
1796
9115
1029
9198
57
149
878
6949
563
1525
5999
7670
236
50
387
608
37
1144
7297
121
55
1860
585
101
521
2065
50
74
302
134
259
205
614
908
526
386
428
101
339
487
13818
147
175
4204
742
11449
41
2056
923
41
743
427
588
176
146
9476
2866
340
8190
2862
340
124
132
140
48
380
1144
418
64
1797
8981
947
105
142
101
91
708
1463
607
383
124
762
769
557
103
595
377
1060
151
410
4333
360
918
320
400
1307
1267
626
6362
2809
1171
6190
1263
1468
521
572
242
629
53
285
382
67
368
178
584
9128
3773
6565
867
128
1677
1306
114
58
20
50
21
2150
1326
185
8746
2341
3939
5174
136
309
1012
168
203
4467
3412
6419
1246
714
60
4707
352
6548
59
79
97
161
349
1181
3696
9550
5431
96
710
124
124
605
739
225
677
514
58
798
49
611
232
589
82
637
256
295
212
84
900
281
118
127
51
101
27
48
114
127
107
4004
1116
700
3285
7377
1376
5185
697
8164
3684
74
1009
374
417
3850
2109
90
97
462
850
6544
8382
911
410
970
197
58
346
98
2898
509
180
1194
3342
2362
229
218
3438
2718
4355
2545
710
9399
818
157
2153
352
48
1214
124
471
1034
3540
9280
1307
5158
6821
119
484
3593
832
73
684
9214
104
269
79
292
943
272
1205
181
93
74
2166
10044
11337
55
3417
710
1176
309
8856
665
108
9541
2857
78
87
84
180
72
9538
111
199
320
3749
1226
130
7403
614
923
222
1484
594
7222
175
118
3641
104
114
293
89
335
5507
3434
1391
47
7339
6054
5449
3632
369
605
1521
925
4297
116
477
827
543
1739
647
781
9095
743
34
109
640
1737
606
752
2221
167
146
3665
2732
712
5953
5125
841
149
64
50
743
844
216
271
518
9062
55
250
8979
327
490
695
474
200
110
1412
627
230
40
1891
445
2769
940
1090
1642
908
5728
11515
1500
7421
1315
1513
147
50
816
402
427
77
254
204
714
97
212
1289
256
168
22
462
66
4593
2898
168
137
470
445
101
9367
467
3203
2409
378
192
65
75
72
1848
1685
1398
63
890
85
197
75
69
56
5913
673
665
540
278
879
2814
4144
106
93
199
1602
800
15536
10457
3104
5700
3857
82
561
224
572
2831
222
186
6749
383
14928
9519
4996
190
226
9120
1991
393
5161
1325
433
100
479
13642
101
440
467
1025
633
11710
69
554
1071
310
159
1205
404
1456
2150
8876
3914
291
102
307
413
40
275
9260
101
463
94
201
101
8250
711
5206
1140
78
82
1134
2769
2377
5879
1223
3240
272
1139
501
5397
81
507
287
411
291
486
92
1183
6553
3798
506
83
4664
121
1078
450
289
762
1055
729
150
84
104
529
157
285
11462
1870
561
82
76
187
790
947
1198
171
64
226
177
126
58
214
808
86
117
630
3336
8403
644
1732
118
264
467
568
428
320
12307
1341
200
1780
59
326
9425
2594
1523
989
64
11919
2992
1054
138
8737
138
1583
7875
2469
273
9343
911
3877
249
33
573
195
1306
204
1177
132
135
9214
21
173
2703
5083
1365
1505
213
455
283
188
444
583
1991
8827
4704
217
727
1544
120
1477
724
160
590
5547
165
271
560
275
847
161
40
153
166
71
1572
8857
2852
32
206
71
3864
97
107
8894
532
1675
119
6558
340
4717
1247
2941
172
2351
111
1425
243
3025
154
1557
153
863
1071
641
231
71
2799
243
484
801
165
653
388
1222
104
300
1223
142
720
6922
5125
595
833
9112
1141
9184
63
107
118
1138
7055
1141
2658
35
1102
852
196
83
8825
196
82
406
673
124
1199
49
60
54
40
558
2953
1685
2162
730
287
305
272
1254
67
1273
450
229
2300
858
1069
2524
239
335
572
1497
112
79
616
243
114
602
70
676
3967
323
6170
9139
2318
180
682
48
68
95
228
64
604
78
99
466
839
1183
2611
1827
261
250
429
698
1953
462
594
426
356
244
1192
11613
829
499
731
517
159
302
634
811
1199
202
3377
9126
98
7275
5701
9528
1803
73
1791
5855
1111
926
2296
1472
2793
160
334
112
754
6669
105
231
288
137
232
1607
7428
1846
486
174
1889
164
773
119
1029
223
2456
685
7336
1435
798
17822
1139
9441
3834
3326
9140
4229
1260
1367
121
301
9032
791
3370
137
100
399
153
225
596
351
216
128
67
2480
2071
7009
139
85
67
276
301
1726
144
5015
6717
3201
8869
55
255
285
149
105
117
1619
1390
151
111
154
135
877
153
533
209
191
226
1442
467
380
4580
1197
1627
133
452
1032
282
2366
735
877
69
285
1244
69
118
60
229
241
525
3040
775
101
340
120
68
7274
1268
2220
57
165
5349
96
3259
1306
10061
220
232
140
58
303
276
1774
7960
1040
1005
44
378
284
606
523
503
1926
795
7345
1754
1903
506
1534
482
13
96
13
137
98
185
11765
747
957
37
492
1240
530
432
192
684
361
259
1052
161
579
1913
490
642
124
204
245
1456
414
680
171
467
936
692
60
278
292
547
2632
2544
43
58
7747
7512
1979
3738
5005
6307
278
967
87
66
53
253
1264
600
381
1036
1196
1853
269
1242
2467
4607
4198
197
280
507
344
133
346
76
148
126
1175
3515
8848
1767
9420
272
3665
1425
367
120
108
360
75
77
431
895
129
188
111
110
54
199
101
728
187
1005
164
6521
341
1826
430
53
2262
116
1647
287
113
264
960
52
43
14
43
24
177
370
486
537
140
3102
653
55
1027
1655
1868
1257
3199
3287
11668
1933
965
4016
4124
2420
1717
236
1335
4290
2405
4313
2437
159
202
830
1936
119
872
314
52
133
1555
755
6653
594
140
463
63
1461
8848
4461
2780
6564
4886
1327
1194
7298
4963
605
8874
514
5579
370
137
126
33
364
258
1014
169
555
234
57
1061
721
231
2005
1923
835
406
362
129
193
654
84
843
162
752
116
1070
169
347
1517
1344
8923
601
2776
213
972
348
1654
86
1556
1474
192
164
1268
617
123
352
456
3214
3876
35
212
593
2276
4017
3354
4047
4286
8903
1629
1516
1878
1913
7504
1789
313
587
160
162
224
199
217
1910
2634
122
354
993
851
275
1776
4980
3372
504
3761
1514
345
595
259
9132
58
557
86
211
98
179
520
191
3092
9076
1715
8658
304
206
53
417
105
166
1290
785
798
458
435
180
47
197
852
54
559
1836
700
354
65
1139
110
130
2192
3310
146
1748
1486
1091
319
1200
321
93
74
98
148
76
112
1422
1477
4339
9227
1825
8830
5643
9472
1727
85
4953
2567
104
278
160
157
38
2966
893
2312
288
1051
128
143
4199
569
344
6479
94
68
102
61
1713
406
553
867
320
51
61
12
701
1270
225
111
30
67
117
108
2086
704
352
3325
219
3621
77
161
903
2062
8220
871
477
146
152
264
110
666
145
230
46
73
72
153
202
850
217
292
355
332
11477
355
93
5437
8928
1685
5874
8907
518
342
357
208
429
8696
126
106
161
42
97
227
682
377
502
653
318
814
96
311
1100
129
249
2125
4906
147
663
4015
912
1006
809
212
34
1484
1051
1114
100
853
745
338
1805
268
9463
481
994
58
330
91
111
305
14108
177
171
184
110
318
524
193
243
73
184
507
517
2157
75
1270
321
9390
1048
1207
527
517
83
1102
9423
1420
1561
409
35
90
29
56
56
70
103
718
575
2739
25
407
106
8542
695
5164
1890
809
2060
190
1725
54
1967
137
121
697
925
119
88
411
5699
9150
667
951
3581
6397
859
1367
1610
4918
567
3733
2839
4613
553
3993
195
779
600
137
413
492
267
143
204
1771
766
6409
217
116
7957
1778
2533
426
6725
861
926
808
698
728
894
9411
188
6719
322
135
1606
52
322
177
1885
550
1755
9711
474
63
6515
390
76
63
3546
1267
1541
177
161
68
304
76
126
220
497
17
221
278
265
2027
85
1981
9429
224
1360
76
1140
62
532
134
1044
116
713
477
384
36
260
298
79
83
14085
69
209
811
5026
700
8183
873
271
75
4774
1129
1333
193
2009
3005
1440
592
143
1993
5313
6608
289
513
400
5242
9155
3665
179
497
3295
4643
5008
2190
9258
4581
1379
56
2130
100
109
32
545
1843
610
2938
498
871
352
26
32
890
379
11064
540
1182
3209
139
545
35
194
4615
62
1680
853
55
885
146
258
248
78
119
82
2062
55
884
145
258
277
78
119
949
675
1451
389
1150
1491
389
1151
1490
574
9000
389
520
4904
676
196
97
3797
90
384
100
534
123
12967
286
7390
6009
670
151
534
1506
267
38
42
42
38
42
213
4918
38
42
42
40
142
1136
8266
3934
736
184
894
813
2065
483
1680
379
1062
2591
134
992
341
601
7307
6683
5003
962
3511
467
6283
7364
2763
1504
185
398
407
480
5521
407
131
1432
4046
606
360
1046
852
4536
431
41
71
253
9399
2597
108
133
69
30
111
3660
230
720
829
110
175
123
69
2947
534
172
50
550
95
236
82
279
85
1189
148
8761
1063
131
563
54
3092
8823
18
32
4484
42
668
1535
4052
156
555
1375
602
8476
1233
2078
375
873
159
539
329
140
16
358
68
35
204
1287
441
2385
14880
960
886
192
190
478
13587
43
13388
578
73
73
55
671
111
1631
1376
550
111
184
963
219
2061
708
298
296
55
348
128
134
86
1705
548
126
2794
459
1212
1472
990
431
8882
112
2063
1455
353
2105
1799
59
66
122
3521
712
989
1067
121
7104
7872
3456
226
52
151
701
58
165
538
397
51
1023
456
71
110
384
9009
387
361
171
728
93
592
278
72
96
258
737
1371
832
372
488
431
108
854
275
578
7340
17
88
952
827
51
150
122
52
1830
4137
57
9642
163
1451
97
185
1742
410
526
83
149
189
136
3150
9558
1649
111
1004
9269
1474
1018
2448
9154
347
220
557
853
539
464
368
628
53
8036
596
474
4393
2464
107
309
798
6327
2267
426
210
9125
120
387
439
192
124
9564
538
157
472
873
287
1104
929
4692
343
1505
4289
814
1015
53
394
142
140
518
173
801
679
103
87
3351
1203
423
11562
2797
2258
1136
124
117
167
1142
664
155
1877
80
120
114
139
100
580
4451
632
481
2993
2880
373
1075
979
3724
510
1416
12043
9688
1587
8163
11280
898
1842
7495
6723
659
1811
614
1490
4937
9453
6674
1100
86
11844
1483
226
38
1483
7448
6268
2790
9243
420
2988
184
603
468
985
1877
275
2538
2737
4155
8883
1925
854
220
442
1530
306
9352
222
663
1275
1709
681
4699
5597
1223
1337
2177
1808
8859
819
176
2826
107
244
264
60
99
52
59
101
249
271
86
718
747
4969
130
865
75
929
679
919
2550
1088
1482
112
9346
309
408
9388
7006
3188
7509
996
264
722
169
134
5562
53
47
257
283
1128
86
6896
13909
1521
1359
1685
95
81
992
1849
451
286
409
164
59
2801
133
96
104
4018
5465
7796
5465
654
1295
6807
2254
7606
953
125
301
331
409
988
7790
9416
984
712
75
221
1065
1937
451
542
9239
123
436
290
848
1874
72
2024
4770
920
133
131
1090
85
184
247
519
1747
1721
395
94
167
181
3260
636
1911
551
2135
1041
184
185
1952
89
58
166
1508
1213
4961
7293
146
343
1430
4920
8945
83
262
59
117
162
234
1238
382
80
280
224
13
165
46
1139
501
3299
2636
293
2948
5905
3494
5302
4033
546
918
1806
2545
7202
651
1589
176
15
6091
8909
2770
256
314
913
1870
6205
624
106
419
4501
389
146
69
358
349
104
525
126
160
97
71
9452
521
70
145
619
737
226
65
404
234
63
523
57
118
598
740
226
65
404
226
522
57
232
380
59
135
182
50
319
662
504
11674
161
724
48
3939
4097
341
7101
15518
862
87
125
148
42
7825
11191
5084
702
8091
2694
96
220
661
868
867
173
454
1493
365
49
73
383
62
34
322
73
9147
1672
1569
351
53
8492
4117
129
724
9331
124
612
374
226
602
548
1924
608
1414
2141
159
6798
93
8848
8452
6227
2753
1554
477
1297
204
154
757
414
432
828
14893
2298
4047
4055
3486
803
5715
6591
6842
1240
677
7469
3883
63
526
1279
43
200
84
379
766
7326
153
124
129
388
147
120
252
126
4277
416
4816
126
191
121
238
138
145
226
126
312
202
117
124
169
229
2399
3812
60
7272
4824
7526
686
60
3813
4704
2952
34
1024
268
116
1410
477
239
421
116
611
2353
232
903
233
77
953
1708
680
4247
9501
50
8911
148
208
1270
660
707
7578
1073
4386
1856
1527
581
5431
5706
5741
3201
71
8764
951
121
103
81
37
381
58
185
98
280
10173
302
2502
313
1618
5917
2729
2191
523
5854
7320
1741
530
7045
1978
7542
386
13634
1710
3490
8977
662
2094
1232
5830
100
39
210
32
7076
494
182
191
55
193
347
1728
8645
972
15003
2194
8861
6324
182
247
89
310
936
5419
201
253
51
24
49
142
327
685
2005
273
795
276
87
6310
1650
1115
776
128
721
120
337
283
8831
87
138
77
1157
8874
202
13900
1362
101
804
802
13636
408
1452
398
547
2073
94
329
203
302
1711
40
3798
641
91
4647
203
317
1248
11598
983
229
1319
32
99
11705
3655
9968
8723
5119
832
399
338
427
78
253
852
193
161
986
8927
418
46
44
428
5716
7800
5939
3101
4048
703
1004
13842
202
2837
572
3922
627
168
8940
150
820
377
1788
3438
2076
1326
55
68
42
226
288
123
283
54
272
149
310
184
109
3920
222
405
642
257
112
725
109
1093
115
201
149
308
184
109
114
727
109
1097
114
852
37
9016
1482
75
2735
7448
264
869
457
1921
2063
835
280
2298
3929
10151
536
6020
1859
301
1076
283
7135
3984
3001
608
192
867
211
247
336
2353
20
210
5763
2651
4857
516
6086
1981
1004
3396
52
91
433
358
9340
6040
294
611
1378
195
39
69
159
3957
5709
8862
3941
6567
2028
59
282
3265
47
48
281
47
1651
4017
462
577
251
4097
1659
384
73
4641
4560
4535
626
2470
161
3855
8119
182
1532
126
501
172
9343
78
198
104
837
653
1666
119
207
9209
153
231
670
587
368
43
30
187
131
66
31
43
30
186
131
46
137
378
131
67
31
30
358
413
508
284
931
5175
170
6437
8025
111
141
4681
2902
2023
1648
4177
1212
9375
1145
1331
891
1269
658
1189
121
51
12101
1479
536
7171
434
316
5613
5992
212
357
126
162
832
2628
796
172
77
173
157
1089
3592
4620
4337
41
32
8836
3538
9186
1026
853
698
2380
4380
3776
1124
744
13698
353
109
196
503
93
130
4563
7842
1642
9253
7646
1474
2546
660
1212
131
93
93
80
200
200
192
647
1662
490
3069
586
5862
634
3041
7386
3017
5676
284
693
338
2790
2627
1934
7503
1442
4274
4216
9385
881
5465
1201
9140
708
74
62
917
5445
8884
2197
9304
234
468
119
47
597
81
197
1255
2775
8319
5044
6926
430
2564
1649
108
387
7494
1948
4134
210
227
737
547
3863
181
140
96
772
5134
6876
306
30
136
87
163
3535
7522
1924
1735
273
165
168
640
4370
9048
1982
12526
1360
870
11542
326
56
9573
3830
4639
2462
6339
7349
71
1453
369
8170
384
109
537
7654
1803
3004
6108
686
5630
50
176
101
264
7900
124
3746
9582
1094
160
111
642
4732
352
5950
12734
82
181
382
5583
250
384
556
319
1149
1861
296
593
3698
9156
5449
149
52
504
8920
4927
96
932
280
6163
36
107
67
27
114
2290
230
301
1104
112
44
105
7535
8764
7959
2504
360
13059
4830
699
1320
2780
261
698
47
61
97
12752
839
166
89
96
1117
377
609
344
139
608
498
109
1019
1623
9761
2713
124
130
178
71
291
343
9336
165
624
592
3642
213
277
687
643
138
5692
6360
476
90
7450
2386
638
53
524
8323
51
382
1446
873
8951
2615
1354
1129
6766
5021
517
7649
316
1062
141
1819
2292
215
3050
11139
3733
1394
609
1409
281
216
185
3320
255
135
95
520
65
1870
755
124
1015
2333
229
103
30
69
42
108
12
39
4339
692
2187
921
1897
280
42
997
113
410
155
282
125
109
95
3744
993
120
2729
9164
885
8991
2976
101
111
1174
504
317
70
11628
163
192
521
394
8667
134
1734
6151
13740
2988
3312
527
589
1114
334
295
2314
3864
5917
2340
5826
1134
529
34
15501
2199
2306
4764
521
1295
65
1328
48
86
202
104
35
132
44
137
62
5926
313
232
204
334
149
58
93
1986
219
6244
454
9138
1435
8847
1493
114
65
60
167
1764
237
188
91
106
703
3019
3833
3143
2861
5359
3707
1889
741
988
138
3806
5322
5373
4891
138
1575
325
75
123
188
110
189
242
1287
53
468
2093
2558
341
3422
1601
3138
1068
59
136
119
192
1259
230
1326
47
618
197
482
7075
1666
213
8825
2931
2568
151
759
365
150
165
172
158
88
1789
147
470
106
117
121
190
391
158
419
273
60
731
174
357
322
37
273
165
192
869
459
1704
66
997
1475
682
2579
933
266
368
7343
1967
229
217
6261
8903
397
257
67
923
4471
2626
11702
9388
2339
1905
13726
4549
1935
377
66
3269
505
1640
1599
351
3855
3689
542
3866
9384
5575
4422
1821
2285
62
112
291
1090
3269
62
112
294
119
210
420
1298
87
775
95
65
76
24
70
257
432
537
98
117
206
35
51
125
3514
5654
490
467
1532
870
1279
801
212
1668
211
7563
8820
87
21
232
81
152
8909
639
119
182
121
2272
3749
3454
2228
2861
711
8527
267
3806
9019
3300
2204
122
106
2192
49
1077
12016
1203
7219
587
7008
2661
162
201
399
1255
582
4334
709
259
1169
117
1678
479
1515
423
1099
139
158
1548
2236
494
624
8353
386
391
1450
58
10812
4005
9368
9666
1991
408
8894
8679
3767
4336
97
69
1547
577
2175
3665
3943
1751
379
3968
7692
9748
856
700
5286
463
122
140
39
85
744
11551
927
279
262
9452
3518
91
204
212
53
432
402
213
1626
3222
251
2373
64
50
3950
3261
2540
446
63
84
80
105
86
219
28
233
256
9683
38
772
82
176
136
473
73
40
2543
8423
286
1309
3883
46
11777
3494
487
432
247
466
107
289
2929
620
151
2362
659
6539
313
619
185
305
96
632
1161
323
122
123
35
9313
91
115
501
195
38
575
3461
60
153
187
800
2124
690
279
151
181
128
3078
97
111
1138
499
251
2705
4019
7493
7326
4610
366
90
44
1055
1001
6223
1025
5020
1454
1056
465
3160
8864
918
518
33
4870
1087
3932
5780
8932
3995
9180
364
2906
351
40
57
125
633
131
201
805
473
395
6260
1688
14025
10820
1549
4898
1359
3031
190
697
64
2105
1567
450
7154
5527
745
1033
348
94
5147
115
559
132
8856
1568
78
720
5754
2923
500
543
389
8208
388
1450
265
6239
11068
3494
3903
2330
6563
75
812
6098
4378
1262
448
110
98
150
3075
346
8161
696
5198
130
61
110
152
562
2014
607
1795
507
218
239
1171
843
265
8823
5882
4328
673
2465
96
565
73
605
708
223
687
517
65
223
181
3309
1283
496
316
504
96
80
463
28
58
98
7338
1035
9900
28
8872
67
450
54
4427
7281
3222
214
7395
2521
744
238
65
1050
46
1184
6181
908
592
1190
9062
656
208
161
2046
572
3575
344
65
1059
2513
568
624
8759
73
111
47
187
201
212
70
193
355
25
485
22
2148
350
824
4891
4703
7422
5058
3677
1451
1386
249
1409
1512
4102
2267
379
503
1027
895
26
140
399
4957
1820
5051
2293
18
557
163
743
111
347
521
466
254
979
125
121
2326
8091
702
5376
83
10223
302
504
1174
112
101
2367
739
4686
351
351
6490
1791
8991
6874
714
518
110
57
371
292
83
333
13729
405
244
181
988
73
3931
97
13882
342
5507
701
110
315
192
1400
79
32
87
15
5817
52
168
572
520
258
70
143
234
10495
737
9395
2191
80
101
250
56
1282
42
841
437
634
1621
112
2887
5196
3946
6956
1453
368
701
5058
347
507
6673
446
3160
943
3820
1965
355
347
4721
1781
8527
2605
332
3882
332
5737
333
244
4845
139
7132
8872
375
1620
126
101
550
57
186
421
143
60
63
189
147
579
1038
1822
15333
10200
213
1466
5907
331
8223
5635
6481
1130
135
144
87
203
160
105
3211
2106
3822
1049
3234
3750
12403
8259
5960
947
2513
114
2849
1203
1080
1225
437
6914
127
307
313
8690
38
52
618
215
199
395
668
517
151
25
159
121
48
234
137
223
114
205
123
175
110
102
858
422
1347
4806
55
164
217
89
863
449
721
5035
328
5244
135
123
308
264
2842
2534
2067
89
1446
828
2517
259
363
73
54
87
25
382
5570
707
723
78
9213
1644
137
113
946
214
396
2514
137
113
946
214
397
2517
137
113
463
84
355
877
951
171
2441
69
893
32
280
152
186
463
84
358
880
948
214
396
2513
137
113
947
166
111
274
75
136
127
60
128
401
205
160
284
11530
207
84
58
86
58
1335
110
222
68
1971
5450
41
41
6516
5689
8986
2253
4602
2853
679
87
123
242
11903
2479
216
129
1106
67
557
1672
295
1064
2918
2014
9457
1899
3961
818
427
422
82
217
132
3795
69
926
32
270
38
112
968
7360
1396
967
170
127
438
84
98
79
54
19
168
126
120
275
1101
296
153
87
47
9282
176
13337
87
1002
265
114
863
6959
2530
6642
2164
193
1556
175
170
199
1314
89
7587
6823
1956
4036
5049
9488
1882
300
180
165
64
90
75
60
87
636
109
205
33
1195
99
1886
3776
230
111
30
65
118
108
699
1888
87
1180
4661
7323
198
2087
488
9294
1684
18
369
764
223
13016
5157
407
587
165
723
5104
2236
476
303
269
298
161
89
45
49
71
388
418
1051
326
589
699
172
198
1342
91
10462
8918
3993
1932
694
7410
3345
230
1677
6715
304
78
152
1615
2543
1072
1217
1678
8836
1794
5298
188
389
357
642
9296
495
6495
967
1711
374
536
8260
699
77
5135
232
194
187
399
6472
299
101
30
210
131
127
137
84
319
1166
135
8921
82
1377
301
465
32
116
31
90
334
631
443
131
130
98
115
154
191
34
643
356
73
4432
9419
9434
1528
6284
7451
88
148
140
1723
274
2660
7196
9158
353
1381
2840
3385
3557
3140
1404
52
317
36
3785
7019
7370
1914
5653
51
47
52
2205
7359
297
509
1173
125
99
2446
11183
224
349
6671
4537
8915
141
151
162
86
117
1323
131
291
166
538
95
290
47
236
109
358
316
66
4959
1043
9075
1714
11051
345
9148
4171
1891
118
452
220
6392
4057
3257
176
299
177
1109
419
165
108
112
68
69
131
205
483
267
318
38
230
900
272
1739
1106
5559
3454
7720
1532
8829
277
4600
5506
1135
221
504
5087
5149
15469
3349
103
3049
129
103
1665
731
280
1378
2750
9286
222
1996
561
593
215
290
1994
1671
3699
175
84
43
71
66
81
432
42
37
1661
444
545
314
304
1597
85
523
260
99
56
328
221
980
420
288
82
226
2054
1464
326
114
362
5916
127
2488
5169
706
8280
7277
524
5975
4974
122
1464
2440
2780
1922
301
482
5998
522
612
1667
6292
344
6404
1009
10241
8907
3896
424
265
7746
7171
4052
5634
543
7575
923
4020
531
2066
97
610
3346
622
7695
5143
1488
402
6126
1476
428
394
544
9076
3421
2714
725
983
1334
946
716
5603
375
553
424
1202
683
43
8211
9509
3526
350
316
280
229
8278
11746
1189
926
844
9466
43
54
228
199
113
169
508
818
627
9415
8458
4958
858
70
1225
852
181
505
83
380
155
208
361
1595
7389
635
77
332
369
60
177
53
392
143
450
9793
299
14968
310
375
2161
480
733
84
63
428
3613
3530
474
97
498
186
506
678
846
271
2248
1433
1784
7396
797
1125
830
200
1220
101
373
208
2214
4690
1206
1068
4505
13740
1540
700
160
949
589
91
590
44
368
1198
826
85
2029
1047
75
854
278
3018
81
5147
1118
3721
7697
533
5628
2279
2663
1260
794
8964
10114
2506
543
209
110
1136
369
11793
9401
398
2478
3656
414
44
92
274
430
8723
163
574
2130
3439
3110
176
1855
40
11180
7298
910
260
60
54
81
87
1939
118
1720
828
6398
1370
452
8189
1588
380
5298
3823
2652
331
9846
4135
32
203
7112
1889
2033
1825
117
279
40
1205
94
104
358
598
7571
15020
551
531
1454
487
7640
929
1455
695
99
46
1798
141
177
453
651
782
4955
182
561
13821
80
74
1767
1131
782
7837
151
251
1831
40
809
201
35
162
262
158
149
237
69
202
92
9628
88
1279
356
3756
3059
675
1036
1178
2875
7912
2948
10791
5240
2735
1261
2634
3196
6334
1141
710
216
932
169
172
250
131
169
1578
1160
1416
7682
2298
324
1315
1409
389
285
66
57
701
126
749
1528
548
9368
2938
124
54
648
458
497
384
199
220
8574
8855
347
13586
399
187
210
69
7527
1936
3396
9411
5552
79
4031
65
11469
5218
59
67
374
1340
169
1179
3889
547
3959
300
140
188
1979
218
227
1641
6200
620
90
7525
1984
1661
9132
1012
138
683
9437
624
161
117
299
482
62
551
127
72
58
52
1133
120
158
262
2648
1048
363
226
1063
1413
11758
12759
343
450
488
649
123
217
2292
9683
3603
1744
65
103
572
406
492
1260
674
471
222
133
150
13733
59
9082
54
1124
1981
926
1352
98
2596
3733
3405
88
114
401
262
38
129
88
11717
55
101
33
90
93
715
45
44
56
85
111
106
321
133
89
120
85
70
109
57
8978
53
109
83
388
7010
7605
1366
773
73
504
614
371
221
427
2275
72
105
153
106
288
1393
2815
1233
13324
1449
537
4252
539
511
140
9235
134
8116
7731
11390
3073
913
111
122
57
2331
175
104
1023
664
725
567
240
117
103
514
602
215
171
271
832
222
591
396
217
416
347
2444
376
91
163
132
765
132
2026
655
333
219
2333
5350
73
2897
435
69
2157
2157
73
755
9079
2072
1574
219
57
130
283
108
522
185
512
105
7349
216
207
2523
160
6523
4599
53
62
1925
3180
6074
108
69
30
110
3789
227
6652
345
1862
1689
476
31
115
293
534
352
63
15
213
132
31
115
98
96
833
8882
553
104
182
266
6899
30
38
9153
37
4521
580
102
111
137
66
394
14
149
13
5050
429
351
35
3822
3044
2269
28
88
48
93
197
442
121
3263
919
335
181
663
68
6229
1966
108
42
69
30
112
3712
229
737
1676
164
52
1334
460
54
7155
385
8866
299
1150
2071
1520
51
677
1056
1428
181
107
846
544
301
336
451
454
183
84
85
416
83
78
705
282
219
69
484
8169
8952
5046
254
97
5067
6751
1529
3395
743
1249
162
196
125
225
173
466
228
64
1868
82
4979
263
82
288
181
622
8913
1464
1208
8003
101
171
884
6184
6623
8847
3462
6720
354
4739
2039
1221
455
605
304
240
5521
691
2114
5625
842
78
116
1935
693
541
137
896
780
55
227
1335
2884
9411
6561
517
79
113
35
8886
1677
2144
120
7505
176
602
104
315
2449
8965
201
148
220
61
1401
1041
207
115
401
496
34
190
9514
153
435
134
57
34
5898
314
37
186
56
9150
9307
52
82
256
51
65
120
36
418
66
5226
415
62
8896
154
205
184
264
11481
466
47
132
640
9452
5495
9435
1270
7621
90
366
1080
86
145
130
30
81
9311
6752
100
72
1393
560
2641
269
242
141
1208
517
111
68
41
108
82
293
189
602
166
170
856
289
687
1099
55
1900
290
688
1097
55
839
2038
9191
977
49
552
151
226
57
406
5182
126
1564
1170
100
80
259
318
355
82
211
622
940
51
1632
135
95
176
76
340
988
1430
26
1564
6611
581
3301
6055
2074
2472
2000
3493
225
9391
1747
260
374
938
535
190
8434
2133
941
222
1478
177
70
422
657
1238
267
5450
284
1109
45
77
185
293
102
95
198
973
3600
65
616
96
5449
1515
229
77
162
367
199
139
563
923
916
122
174
437
94
96
143
155
128
92
53
1636
687
369
457
957
165
93
512
219
118
441
3163
3091
9215
2740
5905
105
213
3347
1222
964
7480
1863
3679
668
1970
8019
694
2788
7423
2358
801
148
4801
2699
101
1739
215
41
82
1277
376
384
98
46
291
999
237
3463
11477
2863
280
11793
87
2323
499
126
133
411
301
131
72
284
108
529
7373
71
3091
5859
67
622
116
289
3203
1945
133
6165
8517
215
319
899
3422
2829
353
2194
3461
354
251
4133
8894
1004
253
617
1308
1297
625
501
81
85
148
139
97
207
2945
34
7851
2652
2752
219
2043
8028
1285
11076
1015
9445
2685
369
367
128
224
150
92
78
34
1976
7505
164
72
124
74
113
150
176
732
751
80
175
39
164
217
204
486
1817
212
488
627
1448
14050
100
2200
132
7452
195
7442
260
75
461
1455
155
671
554
116
910
109
554
2262
58
471
7444
5316
1290
69
194
633
109
193
220
1230
1991
402
2439
619
228
282
1413
1561
1680
1481
2785
3358
2314
2277
1269
40
61
8481
265
648
108
719
595
2001
507
8496
138
941
490
152
258
1513
902
1336
456
120
379
1570
153
8582
153
810
158
9858
3515
1322
2930
1247
808
2837
207
97
537
153
358
656
358
580
121
142
4745
9459
4969
2392
1361
231
91
7129
351
48
364
117
479
4038
3872
4777
5242
175
486
668
172
67
242
124
114
539
946
7410
2246
136
4749
357
6477
499
6151
433
143
866
54
846
3604
4004
1036
698
680
227
340
653
145
552
110
6413
493
5282
615
1349
12188
2033
483
6072
460
447
12656
1675
1243
107
2193
163
2139
84
9393
13969
484
1451
590
8191
348
542
934
296
249
124
99
700
46
81
52
184
272
272
836
1786
100
254
711
123
117
45
226
196
3996
3018
477
449
131
636
799
196
1278
254
270
703
132
920
40
110
40
368
213
92
94
719
3292
5602
5620
1161
487
108
706
471
364
70
195
72
136
116
44
8885
145
172
181
44
101
280
701
673
1107
8874
5416
2048
289
677
3313
2577
119
224
235
240
8918
726
828
63
82
166
55
336
177
199
96
87
1192
258
815
307
350
2184
1988
4447
6405
47
628
8881
746
2437
277
1671
4359
8221
8929
71
453
107
1420
109
2192
137
2283
288
330
10824
1986
497
5238
495
299
3118
8910
1233
352
4195
9807
635
117
1107
260
226
123
665
9053
4961
8845
147
261
116
1987
886
8452
6011
7822
3145
289
1110
82
178
133
11603
7538
1941
2027
247
9501
9554
110
43
215
90
518
334
307
176
34
326
264
2235
1390
7043
363
94
107
27
376
5567
727
8907
163
97
55
2087
124
423
6246
4680
1278
10106
146
556
627
556
511
316
3925
507
1423
95
630
5730
8953
2514
11217
8935
2416
4515
1669
605
98
705
1471
7720
1133
719
570
873
2587
1479
9586
503
50
802
904
43
787
51
50
108
120
281
562
132
1659
125
246
574
2972
1102
116
1237
1147
2043
5128
5766
8836
1405
116
222
1399
93
1873
247
297
1632
2671
711
1008
710
59
77
806
803
1406
1379
3160
7290
194
926
2431
690
3458
6880
4410
596
519
210
404
65
220
750
612
118
518
107
10371
890
1573
71
2426
9150
1048
36
1185
1051
1348
528
1174
112
101
734
2333
276
250
525
3254
380
123
79
112
990
236
330
3927
427
296
154
56
431
110
313
253
4893
2891
2344
3444
432
2589
67
55
2500
597
72
607
340
116
2912
610
340
116
1640
3453
9372
3425
684
1770
870
7712
184
290
995
471
2984
9372
2847
2668
2114
263
1990
11
4335
127
218
1334
762
3465
887
6563
349
922
2671
2510
325
109
109
552
1939
7818
1225
494
627
471
89
111
721
210
110
[truncated: 3,254,992 more chars]
