# Supplementary material for: Effect of sequence depth and length in long-read assembly of the maize inbred NC358
Source: Nat Commun. 2020 May 8;11:2288. doi: 10.1038/s41467-020-16037-7 (PMC7211024; doi:10.1038/s41467-020-16037-7)
Supplement: Supplementary file 4 — Source Data [file 41467_2020_16037_MOESM4_ESM.zip › Source Data/Fig. 2B, Suppl. Fig. 7, 9-11/NC358_21k_75x_pseudomolecules_v1.fasta.mod.out.len]

6011
4683
1736
1061
192
79
44
74
199
182
629
528
95
61
288
148
8868
9477
56
104
63
80
74
688
5582
217
41
61
53
121
94
158
1890
370
620
148
638
221
327
660
1765
54
131
709
62
407
122
103
24
859
327
661
1583
1881
104
1333
477
78
446
47
654
1934
7544
156
178
4956
8948
78
308
34
56
4601
3675
5679
5338
59
69
56
457
253
353
69
125
145
56
135
122
38
133
41
50
37
451
110
132
174
506
177
134
105
17574
5226
4326
2917
607
4899
6897
5150
83
300
215
1427
106
155
1058
2148
91
934
45
831
134
106
132
619
133
1283
589
129
299
910
1063
5630
83
1757
124
437
1292
3281
3825
105
501
114
325
601
1381
1199
2995
3841
278
9493
367
149
45
45
250
617
86
129
76
66
19
95
527
8177
5083
1856
822
9418
3828
3094
136
206
52
296
111
329
525
497
7194
2217
1418
641
129
81
87
129
42
1052
552
147
100
263
3757
10168
422
89
2396
207
256
891
88
1859
10467
640
203
152
100
172
1958
886
6338
146
9342
1338
263
4034
125
60
790
727
408
403
1539
9507
12432
1487
530
555
1015
518
130
201
325
78
201
74
714
53
6142
10795
3405
1966
8967
407
8996
6513
512
735
14883
5554
1437
604
8245
395
507
1308
3309
2469
286
661
569
1142
8911
4918
1241
184
452
1421
4023
5138
470
58
303
606
282
1597
2726
2245
640
162
416
126
2261
65
480
7578
6593
480
271
565
4633
180
637
265
299
713
265
169
1595
57
192
595
106
403
169
52
902
200
152
3985
9762
204
713
209
168
1296
139
723
352
1089
6547
7308
855
75
601
2274
3212
1815
472
1022
67
3101
477
1021
67
840
7939
5257
7600
5997
1604
9459
5884
740
1235
671
5155
326
44
333
44
3302
1218
70
1188
610
395
2355
1189
972
520
739
227
340
623
124
520
89
3844
6995
206
38
2839
226
690
335
340
4096
2509
8270
694
5459
11264
7945
756
69
1893
205
544
5488
478
205
540
1886
2505
3712
114
490
5349
6363
51
783
131
82
5209
136
197
1005
1411
1292
245
498
8814
132
250
125
68
56
1004
6793
153
5186
986
5551
7276
3511
378
78
4948
4164
1265
204
55
2937
543
1773
419
467
69
3968
667
1872
1196
11223
4526
618
6317
2599
6262
121
640
4344
222
298
227
109
382
212
569
2524
6092
2599
389
1217
2320
245
101
148
972
8947
193
1530
245
763
76
736
586
512
1270
104
1847
82
311
43
338
146
5371
307
31
207
1967
2162
1839
231
3630
2995
72
527
205
1114
242
1186
6217
2742
1549
7952
2305
249
1785
2179
74
435
109
94
62
905
136
108
71
73
301
5802
1352
6351
6894
492
880
6404
4231
1433
794
13763
42
125
291
1853
8247
6027
54
1002
5428
8840
2325
5069
6801
3924
1253
1878
239
3631
237
427
7204
8863
751
576
216
274
3981
1823
7444
1816
1849
3826
7501
130
2984
2008
1359
2235
4330
4337
1465
549
106
1891
235
8333
694
2490
8963
3061
1128
212
112
330
145
105
7582
997
1391
68
967
287
79
104
204
58
80
11
92
538
127
47
155
177
51
259
622
140
277
1304
163
723
92
1452
1159
5246
59
5365
1950
117
113
183
4945
7239
339
182
5002
215
62
343
607
78
633
715
888
73
220
872
89
287
218
1291
286
878
242
268
95
870
1168
4731
6963
4103
239
544
683
564
2054
5560
7339
8396
7125
121
2631
260
299
201
88
445
579
9522
1472
348
742
424
1138
59
443
383
241
194
53
49
212
101
900
670
1529
281
1196
2022
496
360
450
8955
694
244
365
65
225
726
619
146
50
518
96
3717
1038
1040
9147
8418
1067
70
4829
3134
3892
983
412
1475
226
851
2306
8049
8896
190
158
205
2598
106
52
111
1490
232
92
1205
268
68
1124
3270
6984
3242
621
8862
4051
6690
9044
2484
5381
128
303
697
9268
434
1990
459
56
314
1237
62
73
280
135
67
3081
101
112
1173
505
505
1146
112
101
3114
209
104
282
486
373
622
6045
2844
3089
4947
11636
51
92
113
172
278
2595
172
278
7400
216
315
1173
113
101
2987
384
294
734
50
63
450
117
679
87
4957
1980
382
242
99
310
419
111
681
165
390
2754
89
66
197
641
45
256
91
143
459
410
1857
2979
7377
5267
810
218
6255
1212
429
111
62
1344
3007
80
850
11046
1509
701
700
51
3400
1007
1127
678
7468
325
248
1552
9502
5917
2073
1292
1067
9404
3286
474
443
11
91
395
628
134
32
476
149
1849
623
879
125
112
588
424
588
6549
7441
2602
88
105
112
5235
3936
7159
9477
1807
3043
242
167
150
119
223
1306
46
549
685
227
157
217
632
129
128
10203
7371
3419
469
95
933
310
3196
2123
574
2906
2055
3129
268
468
228
1483
430
41
11463
772
426
369
1108
705
309
9085
371
1353
136
9309
355
1171
112
100
3015
9410
120
211
119
379
282
168
437
41
62
291
77
126
112
1291
418
682
342
137
2133
504
3546
155
1273
550
328
277
11735
3785
1522
342
5812
395
60
262
47
5311
4750
1178
1873
3655
1180
3023
733
1282
703
57
301
58
713
58
364
1381
3817
4691
946
95
595
390
1879
109
3517
2655
109
682
43
86
97
430
1661
306
121
251
434
153
1028
119
2574
49
408
51
46
519
1111
279
551
14
154
536
1203
81
49
107
124
255
1968
828
3323
8265
3458
168
7453
528
87
84
217
950
6825
1322
391
224
6142
71
474
1078
44
2305
4611
504
86
2649
119
107
127
69
30
111
3625
229
6557
186
57
2561
279
11687
5155
9518
1505
545
574
8147
405
1441
2690
218
560
233
147
1860
610
13469
56
317
509
477
272
14050
925
733
8970
821
205
165
143
208
67
123
3135
46
4318
9440
4592
35
35
226
134
2115
1682
1197
6883
5130
457
7533
1982
2983
1694
237
93
997
9487
1392
94
150
161
43
158
78
713
56
110
4882
7307
357
1404
712
316
61
49
944
3557
3191
7808
74
83
111
202
131
11035
9467
103
2485
306
480
555
54
161
135
1686
1113
118
5846
5705
204
98
178
639
80
2315
1569
698
9668
3362
1091
111
152
91
55
666
2657
2769
647
462
92
57
154
106
212
1361
369
328
501
8191
1230
141
38
1199
170
134
120
106
404
75
222
10592
129
155
161
920
210
104
49
7625
546
4221
54
1051
1666
906
432
60
63
579
55
9446
93
119
2735
279
536
636
12055
1298
139
139
9462
8830
99
85
63
82
836
1026
394
392
124
32
114
2276
1907
1308
914
896
3003
5916
3329
2507
2191
1058
53
629
8945
9669
8907
8154
230
579
272
634
147
549
63
316
99
1079
510
218
57
254
268
1946
167
76
635
318
73
392
859
632
995
445
2785
2200
1080
889
91
84
509
487
9004
306
559
178
53
162
122
2270
104
92
146
81
4255
2140
3948
9221
1139
848
471
322
208
211
521
123
35
163
130
64
123
214
137
273
226
3088
7612
695
8903
1353
6048
154
139
154
139
9473
105
135
1193
120
5265
183
1151
5717
3183
946
1996
9420
1099
226
62
176
518
239
359
227
722
618
131
58
518
99
33
35
1533
139
9299
104
5041
139
1999
186
5626
8719
350
551
689
226
373
615
107
480
98
2847
2841
2967
96
2770
86
1105
2482
51
185
262
4641
788
91
388
244
953
12296
2891
270
818
96
8012
2814
9442
327
8016
2253
3059
66
126
58
187
117
2932
88
183
109
8525
1619
107
93
200
138
55
1477
1384
9057
2977
1268
4256
278
1191
132
75
177
95
56
322
1792
1618
7091
9505
93
176
193
7891
230
230
3771
80
111
507
1146
113
102
2488
8350
4737
261
703
8104
1411
3871
630
51
96
202
75
125
283
179
224
60
107
109
3677
69
4414
119
707
126
571
83
284
906
1296
541
621
44
269
4081
84
1140
530
1645
14053
1595
1322
2558
9244
3653
37
1565
2480
3613
594
1508
4863
1401
59
284
450
169
114
627
549
141
31
7566
11660
2782
1416
2392
352
370
199
198
1948
3117
70
115
157
87
114
70
399
91
52
101
747
7526
9002
1105
7377
306
51
144
2040
3456
513
404
80
142
87
111
55
51
101
50
312
537
745
1499
157
1165
475
80
100
776
489
188
981
196
251
556
489
67
509
652
446
512
122
38
192
96
57
120
180
232
1298
853
472
3725
1505
3659
230
218
3040
71
41
427
4557
4174
11502
49
515
11692
1100
77
7544
1942
184
541
1659
294
2907
7428
589
37
216
1097
87
236
1300
4836
3634
65
519
724
227
336
503
519
95
179
849
8938
2568
3324
75
249
230
139
101
434
277
216
8897
217
220
8791
421
380
137
53
61
72
133
57
105
322
188
6197
1869
153
614
284
9304
268
2136
419
97
50
214
2257
69
233
171
401
54
204
182
84
1160
1201
7305
313
485
10798
3212
278
818
43
112
55
77
79
148
29
937
5955
8231
8871
913
3179
853
8939
2645
335
119
203
39
8811
1142
1049
9105
2708
9599
4199
5183
9462
7355
5754
1354
473
452
172
5136
3278
135
110
413
57
38
9510
68
45
69
643
54
66
123
1039
65
5182
2318
8146
703
5371
4597
8340
696
537
9467
4796
475
1405
107
46
199
844
255
194
2019
368
5427
154
9506
149
8781
580
184
132
132
133
166
141
3657
5056
77
211
119
440
1874
118
1568
1896
4689
351
351
6493
38
2518
529
2460
1005
67
69
229
3670
1978
5190
524
67
45
60
38
6156
104
116
50
47
1274
60
155
98
61
36
124
377
228
205
648
211
1786
9519
7103
7291
270
92
126
95
634
50
128
337
2219
758
326
199
626
428
538
835
611
280
7447
77
219
8162
699
5189
51
594
1595
5596
12551
436
253
1155
43
1440
99
692
124
636
374
226
685
303
3263
119
142
362
85
1262
55
1431
1193
119
142
362
85
1261
55
848
8302
393
1543
174
1509
9495
1955
121
216
728
1592
7335
727
186
167
109
219
256
727
149
169
133
403
67
87
115
70
111
429
3523
355
3673
1947
1522
3577
7327
4009
2797
7602
3687
11143
1286
5561
30
3516
4079
9388
1324
7556
1901
168
591
2602
223
489
1144
113
101
3092
172
251
390
294
103
5529
966
232
85
240
2515
1673
2587
1142
5728
90
141
11997
135
317
2079
524
765
2397
6590
767
75
337
4839
990
230
337
879
463
176
102
2608
1763
7206
4418
7342
176
117
1551
2740
2399
1045
1523
6924
5945
131
57
1970
3749
2339
4361
2037
800
586
2884
482
4381
4181
170
51
1978
124
477
2244
8868
2049
9420
164
73
156
381
68
503
1169
113
101
848
1862
71
206
691
63
644
231
370
624
124
549
97
1153
8720
578
63
95
281
92
548
147
5815
6082
4618
3691
35
2106
11982
3559
9127
6650
4109
1363
3039
317
82
167
178
9312
165
6574
3770
7547
1953
2877
746
6009
63
121
781
148
94
2282
8890
7203
328
83
132
230
70
9427
35
462
177
74
1420
8866
506
11663
144
445
243
2146
6106
1627
311
127
218
355
113
137
267
356
1349
6476
251
219
43
77
288
136
100
610
175
316
196
733
1293
1493
1679
314
3522
218
83
5459
5659
897
1901
241
175
315
197
5434
182
35
224
268
4122
182
35
224
268
1900
386
197
525
8907
3052
4561
335
2399
5019
1265
1811
461
481
3828
9100
1519
3722
1276
3676
1810
5694
2636
5382
1775
901
159
4948
3104
916
1667
163
4556
241
1529
1234
134
124
241
197
369
252
310
161
120
147
270
191
194
219
71
216
770
600
2432
1546
92
8574
3687
3738
792
2285
73
137
89
98
87
114
156
7833
3631
6728
5051
1476
7316
3896
3711
687
678
505
296
7372
89
126
370
50
969
4253
120
976
366
50
965
4247
119
970
479
1410
1326
2330
992
67
125
114
56
102
697
109
1234
2406
56
709
406
1182
176
1880
528
329
199
672
185
178
65
123
125
1108
1010
1519
146
670
1070
54
692
1727
585
240
116
290
92
2200
60
3045
143
986
5031
81
70
988
88
8833
2082
1102
6331
1932
1272
1172
5657
534
940
123
271
16
788
461
1889
251
216
540
1267
119
152
145
444
240
489
1143
113
101
3039
159
282
604
2585
99
126
622
631
4369
1334
1343
2043
64
4904
9164
1337
142
2564
8926
4083
2379
224
152
479
1256
283
480
328
62
13363
1836
9002
2340
538
613
8197
355
1425
5725
6827
3638
339
2482
97
2918
32
283
63
153
2338
1812
531
4559
11624
3029
143
180
851
489
459
2986
3992
6975
1823
654
343
5555
1564
939
3190
39
12950
98
5625
650
1861
181
868
103
638
313
56
234
117
44
89
112
71
4425
1582
11245
8796
6608
490
4327
52
735
62
7196
1069
55
2114
1069
55
834
1771
49
215
170
128
1471
1480
101
112
1172
322
8923
187
239
244
583
89
112
682
145
167
413
59
741
9386
165
47
73
1683
82
649
1259
9427
9485
1262
181
8102
699
504
1622
237
13828
386
65
12
180
11
127
108
952
1257
272
47
238
137
111
57
224
89
11669
1141
43
30
189
132
43
137
113
43
38
189
132
43
31
137
113
43
38
189
132
43
31
137
113
43
38
189
132
43
137
113
43
38
189
132
43
31
101
220
137
235
156
3193
9505
1747
8161
698
5354
1451
2460
787
213
145
9317
259
1196
254
244
1338
8319
6492
6028
3195
3350
5177
1350
2402
150
185
203
81
129
133
83
71
2759
9437
6660
183
227
385
84
311
3500
69
906
32
297
153
782
84
343
879
286
282
146
102
128
67
7285
3789
9406
5961
3999
1583
297
59
61
208
1477
7897
35
587
90
215
832
196
159
423
2130
6657
46
161
6198
3456
96
536
65
124
632
373
221
685
727
5483
397
80
69
76
156
204
46
271
127
1892
13817
1961
6994
95
724
124
154
39
739
725
2029
5092
216
244
2015
104
512
111
1269
4548
4820
7551
178
416
131
99
1071
461
3028
671
1287
1896
3307
3728
2665
683
545
8729
8391
1093
1456
5078
195
53
176
127
66
193
284
407
25
96
43
271
97
999
362
380
1398
1861
467
610
141
1974
445
467
610
141
1009
464
5985
163
4608
1309
256
8932
8891
772
68
153
560
3768
8954
5840
3824
54
3818
194
63
1235
458
46
102
174
74
758
162
561
149
1004
2425
1542
4092
6257
122
161
68
370
1250
339
4265
197
1437
381
75
139
3617
361
69
1020
1193
6858
895
381
78
524
654
11150
4580
4810
362
3821
844
3890
7241
34
519
1448
231
202
563
5561
1506
8693
682
1950
1202
36
202
106
3571
634
1441
1749
8903
3290
47
227
52
242
255
4602
255
862
8632
176
46
250
31
152
263
3382
4206
2164
8912
3631
3609
6880
10992
122
102
83
401
1462
534
195
2381
69
255
86
5293
256
753
1266
302
205
210
113
166
2906
12661
200
165
106
157
32
129
881
100
27
177
35
351
44
323
456
74
37
209
1239
9173
470
607
62
1920
3538
214
83
995
2395
427
1526
208
2279
10164
1098
507
370
844
292
13405
176
92
128
260
108
125
322
1758
7008
929
189
713
5904
218
230
1538
480
3445
2573
848
187
710
126
253
7368
2875
67
637
8772
755
4596
208
157
3636
391
120
1392
8890
525
523
695
376
528
577
1086
1070
74
1280
189
316
78
765
1349
1425
1555
74
234
132
175
151
280
412
728
158
131
127
167
1150
541
756
11678
1512
6210
2021
2694
1245
3433
345
118
102
81
322
14
119
311
67
1891
105
103
1478
138
194
36
177
196
336
294
408
58
2816
7842
712
2841
275
101
112
1172
505
277
502
138
1330
95
152
215
37
220
534
1378
1596
514
99
5779
99
1641
6371
2490
8393
758
410
808
9251
381
206
122
206
3697
6014
9729
1632
6419
1689
825
3711
4893
925
1512
7229
1214
6584
122
206
1243
184
161
6792
10713
880
2705
195
99
93
187
119
220
18
581
134
1355
327
288
61
192
2234
4447
4064
9440
492
7871
5190
696
8347
4864
1649
406
743
124
327
210
232
113
152
62
114
476
185
173
301
130
94
665
122
35
90
184
172
2734
44
1451
391
8282
390
587
8983
58
140
73
3490
1858
378
415
33
122
73
88
111
64
87
105
40
121
79
3261
84
381
55
159
267
182
278
64
84
9433
58
13362
5404
700
8084
997
3833
4337
9418
5388
1806
59
118
110
1459
82
11645
10779
117
33
186
5535
397
74
494
127
109
185
44
229
1105
208
162
54
609
129
171
554
221
221
626
80
82
3236
4236
1968
7530
5008
10457
667
6389
262
1325
8887
27
162
4677
341
6434
155
212
6747
563
279
3194
280
1512
5123
718
158
178
182
2415
8989
1326
9221
485
7910
4667
357
132
2862
1036
8933
4806
156
642
3371
2324
8942
141
700
8075
53
113
45
394
9729
331
1706
122
126
247
5739
171
6482
6939
3016
8341
696
5056
6322
549
13598
162
614
100
5069
686
8179
1108
4321
1826
338
170
141
126
161
221
931
66
80
628
221
213
71
1676
11531
8584
1209
573
385
8197
388
1444
915
554
171
129
609
54
162
208
1105
229
44
185
108
128
494
74
375
186
33
117
110
118
59
1834
80
628
221
221
553
171
130
610
54
162
56
9736
3899
159
1109
229
44
184
109
128
494
74
397
187
2905
9367
876
33
117
111
118
59
3977
6364
7343
5361
7613
302
237
1448
69
2051
2872
224
90
1858
197
246
19
576
120
59
1785
760
109
67
197
67
59
374
6455
297
68
236
924
158
579
78
79
206
253
9616
249
218
220
13880
27
8782
443
450
1735
3111
10978
3981
1654
207
189
709
5561
160
3936
4825
226
113
92
84
90
1870
887
2423
1360
1743
10814
376
250
4372
542
96
4469
337
388
4197
304
599
523
279
9425
8679
251
311
291
139
54
179
626
221
221
553
171
130
610
54
162
208
1107
225
44
184
109
128
500
74
396
186
33
117
40
216
344
1212
1911
640
75
578
2929
107
957
67
81
118
59
4704
1316
1063
1639
247
4940
700
8192
1548
507
181
289
306
2031
989
52
33
117
110
117
59
1110
518
118
59
1838
279
257
271
291
139
54
54
180
627
221
221
554
171
130
610
54
162
208
1108
228
42
185
109
128
500
74
396
186
33
117
40
216
344
1196
686
68
100
151
22
110
118
251
628
221
221
552
171
130
610
54
162
208
1105
228
44
185
109
128
500
74
396
186
33
117
40
216
344
1212
965
154
22
110
118
59
385
810
64
110
61
66
66
66
308
8440
108
7393
57
50
62
7464
8945
7004
805
69
32
190
58
204
115
123
149
74
740
110
1894
203
199
5515
473
103
231
55
798
95
693
3445
70
67
62
133
13249
9363
1235
533
1146
113
101
2989
297
126
139
281
73
298
61
161
8940
797
802
774
9337
4605
9125
2379
8934
1789
70
211
5167
9529
3881
610
240
164
143
9430
3138
769
154
212
75
130
71
10539
6469
1737
11043
363
245
907
153
1702
66
644
7017
153
1565
3404
9667
2477
308
200
189
73
2535
1650
114
151
1691
1788
114
151
405
439
3461
78
199
161
5964
8905
3104
8841
3417
11605
1656
1937
198
298
49
154
1000
390
482
194
2236
340
758
499
127
53
83
7416
1878
1238
303
254
1302
11727
4447
260
382
13382
1415
168
7923
204
43
241
186
96
141
56
135
3360
8912
8920
104
7732
8907
966
45
106
3229
3565
8913
4785
161
898
2152
155
162
134
860
631
116
132
9685
3884
98
199
2420
71
389
1168
1736
833
4889
302
496
6826
3267
330
441
10723
8253
790
9405
2811
62
83
71
398
3398
637
6760
1062
136
56
112
194
907
5483
13946
141
235
175
1162
958
8818
1908
11594
2532
4199
742
8888
4309
2382
6479
1370
749
66
258
48
183
41
1478
40
8066
2114
6629
988
350
210
186
245
105
103
114
131
7469
1219
7701
2027
72
65
1475
905
144
150
506
1170
112
101
3100
127
282
281
163
156
12425
2737
101
112
1172
504
31
107
1308
9452
1743
101
105
184
489
121
682
101
105
184
9378
517
92
1260
1288
11562
179
123
272
71
6019
683
75
2978
720
308
170
3725
2567
9141
728
14341
273
2231
504
77
167
91
271
209
2156
5680
335
3663
292
250
776
615
397
2754
287
142
471
90
23
195
498
4083
8972
148
4340
1239
528
8969
4734
223
658
205
90
670
828
131
4245
541
172
358
220
336
405
1695
187
391
7489
249
8358
537
176
136
55
24
497
1448
64
5340
86
3664
112
200
54
490
1173
113
101
1886
11428
1202
1038
176
135
1644
8471
2506
9259
3120
662
2268
55
554
746
793
6094
6766
480
620
47
149
59
170
338
1389
201
59
177
50
193
1052
129
183
419
118
76
174
85
132
55
16
69
31
104
133
188
38
43
113
137
31
43
128
215
43
31
100
129
188
30
43
68
455
3803
1206
104
419
602
69
428
159
1310
548
332
291
57
34
171
887
8996
2909
94
281
304
506
445
951
7764
252
256
9177
3087
6607
1274
3065
3912
821
506
458
5915
1683
83
553
227
161
784
5862
62
77
103
81
125
207
945
9111
762
612
50
496
736
428
113
101
2866
67
87
282
9532
9435
197
116
2777
3757
2242
2580
1970
178
3034
1242
5097
6363
88
758
1043
8226
760
1310
918
560
111
876
70
695
597
425
523
95
6065
427
4703
347
624
738
6972
3616
63
79
373
669
54
71
406
195
89
126
1426
843
234
141
131
8985
263
9277
405
8934
665
413
95
208
954
460
4993
724
839
5530
4362
514
1724
729
137
272
241
397
334
509
500
127
100
14019
88
1669
413
2513
613
8967
8395
6842
1973
1663
81
974
269
501
1172
114
102
3034
80
34
91
188
10573
8196
102
1218
681
98
244
203
88
1322
1189
823
1292
216
234
266
12430
8891
478
216
1638
692
4301
586
21
77
58
3000
77
115
1659
3017
1285
6693
295
507
385
8179
389
1452
2461
2912
290
203
8102
704
1205
3431
49
996
1514
5938
702
1317
4056
123
4080
727
1659
232
2830
232
7926
8947
90
81
708
5568
389
115
161
1003
1281
737
724
231
372
625
124
801
96
842
6674
1404
163
190
1011
81
102
23
145
54
870
52
169
533
649
420
217
57
1594
161
101
1010
102
145
54
229
641
6797
8241
3775
2671
378
13541
1294
39
1920
285
183
132
1534
4028
1913
283
229
883
81
275
223
312
47
124
748
96
390
415
795
119
357
1283
401
99
2391
527
62
525
2886
294
93
87
121
92
158
1032
77
112
621
170
2873
618
200
1282
357
103
344
1653
142
819
75
764
3902
466
77
962
3724
230
218
8110
8944
47
711
51
9499
55
3598
235
113
30
69
118
108
121
32
5322
2269
538
86
6199
12431
149
95
742
146
665
337
231
685
744
3430
4100
7522
1936
4781
5715
214
32
155
5048
1537
8880
1959
553
13868
1702
4728
720
1563
1780
717
3744
230
111
30
69
127
108
102
42
7789
1316
4625
161
4768
7786
193
2182
413
264
969
36
175
133
3536
2078
136
1359
160
325
1396
4015
3058
8891
1928
7710
84
89
49
133
492
69
9087
933
1147
597
45
1627
201
13555
505
239
733
1525
429
674
5485
2051
3209
770
256
248
521
595
93
1001
9178
648
267
122
185
145
90
1279
9382
235
185
53
1127
529
95
127
273
194
1344
268
86
6114
9463
2872
243
94
186
166
4686
80
637
511
44
100
332
717
1821
57
222
429
640
475
169
51
638
511
44
100
332
718
1633
1326
5749
7494
7274
5008
1649
884
3879
8397
69
1653
2504
1292
1242
1281
119
185
9102
2953
5652
1841
171
6690
174
314
902
2178
1763
5229
1289
1862
3282
225
65
1037
2339
152
4340
1859
3694
520
1434
3791
77
233
8948
3433
1337
182
8971
1453
76
753
8807
634
50
130
252
268
76
100
470
197
181
9516
130
191
33
582
408
9571
3533
34
281
1860
1022
515
858
1169
2169
700
89
476
312
104
526
58
159
63
127
119
29
189
185
300
556
113
138
61
295
70
285
250
1478
524
419
9270
763
928
1273
259
1545
308
198
804
1379
227
278
133
1292
43
544
117
72
100
1276
178
101
122
118
235
2458
1307
7272
13356
108
7846
186
234
4010
239
1898
246
939
530
761
1660
8914
205
389
1403
899
141
121
82
8870
1310
1709
6439
7870
799
64
1731
5508
321
372
8571
1080
4645
299
54
7891
700
5107
9421
92
134
215
35
71
112
9119
9252
939
46
61
638
8804
757
9329
2607
45
56
83
74
476
1167
113
101
783
281
130
92
506
294
111
71
96
94
7482
236
310
370
235
543
119
121
147
4045
185
395
205
4502
1024
6217
2748
1548
3755
1797
443
783
100
4244
127
172
41
68
339
1658
4231
1141
648
691
115
61
121
143
104
597
96
569
7397
5858
1905
675
8414
2178
313
1131
9075
4890
4241
4664
341
356
6590
9040
1878
6234
1326
78
157
224
15
124
1393
107
210
88
699
131
1749
569
12255
7514
1961
1559
1769
5193
2154
896
192
244
5473
244
1417
1624
5690
2543
141
617
3506
61
182
4872
59
270
504
85
804
33
985
116
131
164
87
131
805
8811
88
196
229
1247
83
507
181
333
271
999
2759
1888
9103
4797
506
191
314
5878
1960
4656
798
1216
274
866
1214
228
160
126
103
120
160
138
58
105
1740
12727
7602
2082
1266
11604
808
208
1089
1698
96
10407
1228
347
5277
130
649
590
291
93
157
277
79
133
90
605
592
218
2999
4988
910
2106
7153
2318
3054
1382
11633
8308
6145
814
706
429
80
796
1824
5535
5198
1556
152
1006
3860
3695
1481
594
1511
6843
261
63
128
75
304
250
986
310
134
143
132
219
111
88
92
40
146
4746
267
535
1825
9104
89
179
6897
602
9519
7923
1265
1038
402
1569
261
9252
5724
73
79
156
212
731
1446
563
6255
9291
7330
219
5452
2330
301
307
344
303
7806
9791
4031
2133
104
464
1146
114
106
60
449
514
1250
554
1004
138
6939
4865
7054
1752
138
1562
66
1849
1667
118
473
420
1712
2529
655
816
803
33
351
573
129
65
5504
166
152
564
159
166
248
106
2267
526
9509
640
43
59
90
25
88
110
118
13753
9418
916
341
576
538
41
515
467
237
5091
2732
3865
4684
1103
3190
233
96
160
163
225
41
134
8919
82
332
221
82
70
39
8041
8164
12176
9518
1636
3550
2204
9408
1996
1215
1169
70
429
360
36
2310
1456
3184
5326
1347
213
7305
968
13874
5346
696
9643
3918
135
84
382
72
481
2285
95
331
144
519
210
447
225
349
454
13783
212
146
555
8949
238
92
50
649
45
94
182
182
248
189
74
6997
5243
885
94
57
19
70
24
376
43
157
557
100
146
6292
13767
3109
306
184
5045
2321
8777
6680
8943
87
104
255
8869
65
225
165
84
149
4362
4139
6247
3147
2556
579
238
61
182
457
1347
1609
559
196
461
122
271
2394
3846
2743
1544
127
123
341
369
835
124
2439
330
746
916
268
3470
6644
347
4721
5533
3454
39
766
1274
723
1710
417
214
148
40
522
96
689
1224
122
9317
70
49
1402
1072
3183
495
772
8174
781
1451
10664
340
612
428
533
139
12334
7339
1334
12453
111
184
934
9398
9511
294
448
9433
656
198
112
89
225
510
716
4336
591
4747
2093
62
1559
1265
54
54
173
419
444
995
8942
13302
153
210
5521
229
8949
146
59
156
77
87
129
108
498
3040
101
112
1172
495
111
161
1839
8929
4608
4514
4672
523
5972
524
475
3189
4737
1395
304
197
2503
101
1859
538
227
125
112
1023
1320
471
5969
523
474
3188
4739
1397
304
197
2512
101
1860
536
227
125
112
1027
1324
263
173
273
787
5667
456
58
1408
304
197
2512
101
1643
113
536
227
125
112
1027
1324
263
173
272
787
5666
456
58
59
4672
524
5975
524
475
3185
4739
1397
304
197
2511
1643
113
535
227
125
112
1019
529
5637
452
58
478
172
64
754
754
190
69
298
12485
259
115
31
4281
6257
3964
289
81
88
127
415
112
2560
8103
1323
6956
812
162
63
23
1133
1937
105
142
543
98
497
10658
1786
2845
2476
508
712
9434
590
2299
404
316
106
140
48
20
132
281
561
212
95
284
6254
5178
900
2465
7040
164
103
308
355
4655
2905
2870
71
305
362
159
130
763
2953
61
974
1959
155
131
761
2942
61
977
7432
4319
463
84
171
153
1443
2064
69
1228
154
857
84
171
904
1862
256
361
709
5484
342
1387
8868
144
639
9517
8955
3230
115
51
1157
8963
6141
108
41
1318
1647
5649
2787
645
275
5951
50
1439
227
198
2052
37
6615
350
4747
357
267
2896
8943
10213
460
155
246
1407
455
323
532
63
188
12776
7799
1305
262
723
141
4152
171
1036
8393
3974
175
156
156
54
2965
1084
5386
8845
3512
28
1940
92
167
402
193
353
892
7472
1946
1939
9454
2574
13811
7316
268
184
1399
318
3756
9458
5447
2580
1267
294
655
103
2006
253
97
79
111
30
102
152
269
875
75
589
4402
146
67
293
1037
686
1702
655
2255
1029
1681
1250
4057
41
11673
748
7318
738
962
193
1823
9097
3316
3335
3624
69
4525
2222
9359
1720
376
590
85
750
556
217
506
359
203
15
133
1444
516
114
810
19
1252
270
1248
1106
12596
288
158
2220
337
314
2983
1914
2603
4608
604
61
316
205
369
1864
4327
5575
6058
1172
9429
183
10413
2787
4090
2657
1120
5509
373
1018
1874
325
609
1944
485
94
7524
1066
50
758
770
957
164
505
692
90
1206
210
228
9363
14588
692
681
160
113
8466
594
395
196
126
179
5579
196
126
179
1984
727
443
3339
90
9157
162
307
431
709
208
242
1696
13961
196
45
158
1204
99
63
43
722
3835
65
480
732
98
78
1332
81
161
565
834
245
212
232
113
115
398
1576
789
109
1022
106
388
1520
1778
425
137
98
41
34
273
309
141
185
108
237
182
1435
109
569
545
991
274
15
2819
1659
2464
95
712
124
665
46
389
224
687
523
67
11716
3588
328
24
336
817
8909
1979
4714
351
6455
597
236
503
1166
617
416
159
357
13
80
39
333
406
1848
3256
559
550
308
479
2818
906
190
562
564
566
8845
2747
37
370
4916
2752
9661
3894
11214
2044
4465
559
3470
53
103
1045
246
943
59
1008
618
460
452
1318
101
1060
3688
101
5288
3956
456
83
71
220
100
85
606
72
97
1146
294
228
79
842
72
157
798
358
53
76
147
90
67
9414
9446
42
86
95
535
75
66
80
5667
101
268
86
3184
3227
4208
1153
2306
4385
278
1763
302
63
240
352
87
69
50
158
104
379
208
401
176
136
2469
1692
10068
800
184
1293
9393
90
161
59
134
231
284
86
27
9376
90
41
98
7091
3264
1038
85
2388
921
168
8397
530
9408
7957
11775
634
876
220
1659
1291
3237
103
42
1120
295
236
6110
58
1363
183
1065
138
95
408
79
1627
38
859
1052
254
740
127
823
933
404
163
61
594
4029
1429
4626
651
627
13670
3155
7161
207
95
553
108
1706
711
3671
138
49
134
3878
171
145
124
151
549
402
351
8928
1685
192
811
517
1887
116
1035
39
8524
14757
3293
3120
5071
67
425
115
2140
156
1784
8850
4217
12461
6909
1867
6236
7012
66
107
568
422
7293
2090
1742
2052
6286
12600
123
140
232
256
167
903
308
7379
139
131
66
8833
538
1431
214
780
4831
208
35
2626
9519
1504
2469
3079
761
58
600
539
262
984
2553
7850
3112
125
3361
263
188
762
1413
2836
8496
70
5872
3655
1656
298
49
310
46
93
1289
467
1806
146
103
49
310
45
94
2319
553
271
17
440
433
159
557
1625
31
46
131
188
30
43
100
3594
923
248
136
2294
229
218
6629
267
923
498
2210
161
75
108
100
5813
164
75
108
100
5820
164
76
108
100
418
5328
154
321
4434
4739
2585
1242
2674
150
1918
1337
1374
814
1351
1333
1381
503
602
363
28
4572
8912
3276
411
4921
688
97
1582
477
160
3447
160
236
1454
1706
743
8929
2406
9439
5756
342
137
3386
1785
5671
7791
1516
5582
2047
13984
7336
3300
407
288
9150
1268
1699
391
14947
282
226
177
558
131
332
520
360
73
200
5048
9039
2238
372
125
101
8924
113
109
42
626
562
148
279
234
279
9102
9069
170
72
199
151
271
272
81
9764
573
659
940
3083
2122
5666
9138
4468
4061
1434
453
384
173
946
7493
1975
138
429
6086
854
55
857
175
338
75
118
61
269
2098
55
859
175
340
75
118
2917
736
143
6206
491
1172
112
99
2661
415
163
279
187
265
873
89
8970
416
531
3834
367
279
898
1434
6128
5036
134
552
535
264
295
268
251
8807
42
776
2801
1515
9663
3015
7901
852
3331
2308
106
604
1247
2249
703
599
6135
6103
2543
2048
533
1400
338
120
62
157
737
520
235
281
225
370
592
124
522
237
65
226
370
595
124
523
98
479
312
313
1865
5639
152
8651
1322
115
91
543
456
1419
1898
6204
1352
91
539
774
876
309
853
80
143
8903
78
588
228
203
1575
503
3696
8930
5112
225
5451
515
441
9265
1871
1118
1951
113
4087
1240
1370
831
48
778
103
4119
3143
2627
9523
6767
482
4404
11581
4555
1327
167
533
1391
376
4887
133
1400
219
730
83
100
11
76
426
423
543
410
54
149
229
91
142
698
119
58
1582
219
729
75
101
11
77
422
421
541
411
4647
2828
138
3373
3257
7348
5711
236
914
1975
291
435
5473
8853
674
184
8903
780
9443
176
107
118
62
73
221
48
23
2870
9452
1716
2941
5786
4114
828
3664
9200
9454
2667
155
74
99
335
1191
8785
382
450
1243
3796
7524
3239
3025
140
503
1172
110
99
2747
8606
1232
9417
8915
487
4446
125
3830
277
244
430
126
109
135
283
373
210
1876
95
1905
242
2207
1096
2471
258
9431
157
249
606
3739
211
1186
1247
345
7289
10435
152
9805
614
143
430
538
54
124
3317
76
51
45
8942
321
3572
483
1876
163
68
253
486
194
817
9073
1329
140
8981
5089
9364
1815
59
134
176
220
1634
2361
220
363
120
655
5013
1926
264
228
373
249
53
256
2181
14
64
256
2592
263
375
7542
97
715
721
139
76
6591
152
145
742
40
142
605
287
359
813
2129
3723
367
299
2723
1138
8926
6723
9266
460
1161
4804
3905
293
7384
10755
150
63
4720
3995
12056
930
236
2555
3247
340
7054
108
4810
155
130
278
1043
5495
1173
3670
161
602
2691
4358
3159
10265
8844
4655
935
70
2475
113
119
328
2430
2466
939
1931
4874
661
6333
4420
669
901
281
119
836
198
1205
69
296
19
89
359
414
53
68
56
3255
317
89
449
1061
329
1775
1227
509
584
221
372
622
107
57
520
95
12057
2120
734
667
47
265
47
242
621
564
907
90
224
91
514
5938
229
177
219
1507
2341
219
78
8487
4565
1706
85
195
107
142
66
49
8967
9426
336
106
5690
725
687
221
338
638
146
724
97
3586
555
502
7370
74
495
209
120
2547
2506
6790
5110
579
586
115
1665
100
102
1545
5321
407
252
240
1248
282
277
17
192
76
124
100
383
338
132
144
107
317
337
109
391
280
220
1142
95
519
118
646
339
231
65
403
211
520
2928
188
221
145
1231
1816
284
536
190
5284
284
536
190
305
319
209
519
11475
475
478
3621
775
8910
1920
397
155
172
560
1586
1302
252
311
1803
202
442
133
1898
54
55
508
306
2843
53
219
626
135
189
105
57
77
315
1191
4479
432
5049
5916
1864
903
284
3513
3170
131
1272
1869
577
866
35
1120
3559
2416
8939
2414
1112
2334
9466
146
1136
54
49
5153
6879
4128
16574
2066
762
423
3057
1073
8952
9233
839
911
642
74
100
95
150
97
135
55
52
151
2340
103
173
83
42
45
1231
233
86
73
179
426
9211
333
3285
6496
1886
3163
752
4706
55
412
3133
413
1858
634
879
86
118
321
202
682
128
221
1469
60
124
49
651
79
424
154
52
868
120
320
192
682
195
221
1403
2269
9491
4382
902
5306
2689
2330
2181
3460
982
8092
6034
634
2549
64
120
203
1173
85
805
225
124
114
55
149
199
14106
73
185
67
44
133
725
1609
1325
11640
2995
747
107
149
212
95
64
177
88
256
3666
8866
4512
4592
347
6586
159
5291
99
181
9162
151
119
81
46
620
1498
3920
9802
37
4027
4892
7441
174
2856
2171
7387
7263
1279
161
86
76
5294
204
393
50
331
8432
4654
5078
7351
1489
2949
9469
6302
2641
460
127
120
200
68
48
69
65
113
34
199
2199
177
57
8807
430
867
219
1605
79
215
428
7828
419
826
9314
4990
1007
2609
2751
8742
9908
400
2224
1664
658
499
96
1188
450
744
659
135
821
95
8852
7427
667
4249
225
142
129
96
119
424
50
139
619
369
225
683
519
65
9664
555
8254
594
576
9448
259
1669
1073
133
266
53
1225
122
125
8845
8903
35
6870
4594
8959
1057
121
77
388
232
11512
538
57
158
94
8899
469
204
166
485
444
136
405
57
492
657
1098
200
3996
123
6986
11692
656
9267
1673
149
107
89
181
1278
935
9096
6360
8774
4435
1127
12890
120
11966
1536
81
103
148
72
72
137
79
190
1555
83
9484
233
160
312
44
46
101
68
49
100
160
123
579
149
155
2153
9440
8923
4579
270
8189
2457
4188
1106
838
716
6818
395
223
127
1389
112
1537
856
91
528
62
11766
6089
9401
808
166
4780
1340
2753
473
2612
1092
20
125
32
69
56
158
70
9374
98
92
109
235
63
141
233
222
9155
4903
7459
190
53
212
8951
181
3280
1180
215
139
189
471
263
245
632
260
95
197
392
366
378
148
5403
1663
79
1678
2982
4675
342
6601
1316
777
442
4949
3576
417
112
2219
2859
418
112
1466
7524
3419
2919
93
9288
625
1815
5536
415
527
3181
9360
3806
4702
341
357
6477
2097
159
3495
2402
7940
180
130
477
133
185
236
2200
4752
300
1050
2802
2172
1078
12597
1093
6001
576
2353
188
1194
2113
3857
7013
193
339
1200
42
1009
505
211
816
623
4432
40
614
117
426
462
198
14280
1040
617
141
340
172
5174
284
5065
1171
761
163
178
545
86
54
81
61
733
84
167
131
1202
297
107
126
887
677
2709
2953
1280
3957
178
367
120
160
96
420
8925
10564
9368
3276
2689
1283
4263
370
54
63
160
1508
1733
1652
198
149
373
37
202
710
614
268
3466
449
738
271
69
217
1681
836
70
998
37
395
2778
169
174
819
11877
1362
202
1881
678
2566
8840
7543
4769
98
48
78
4773
724
836
6810
102
43
99
2128
453
8860
1850
2113
571
642
225
307
647
94
62
569
95
1505
78
4478
10684
2824
688
1590
765
124
989
12604
4281
4610
1127
111
179
161
2990
4032
725
342
75
116
4354
408
64
602
4618
2625
7830
518
196
2228
1335
1864
274
821
59
243
367
2763
144
502
58
349
62
97
719
306
62
243
342
158
1994
532
378
401
336
457
646
1224
198
803
379
231
120
6387
136
1001
64
139
68
672
94
190
378
340
79
61
383
15300
1241
3472
103
84
228
48
4796
128
693
9051
35
40
2620
40
1614
85
1205
100
3161
7921
638
9391
584
2985
73
179
733
282
2186
131
1830
402
8963
3575
747
592
5267
314
1170
5549
1966
64
519
432
848
1422
14280
345
62
76
209
324
83
1113
1665
5915
6450
359
359
359
359
357
4722
3579
99
101
112
1136
505
172
111
11642
131
79
786
585
5717
929
2262
11172
850
7142
2879
9509
6632
1686
1034
193
7449
878
154
174
48
539
5292
478
2047
5877
292
210
66
2634
411
800
250
1341
181
306
81
536
2751
876
549
2198
98
122
49
359
596
1949
382
2678
976
58
137
6099
8228
992
1126
627
2896
102
100
138
966
7793
1049
7422
11940
157
9505
8941
846
280
2164
228
110
35
66
120
106
88
6511
250
962
416
1079
204
853
599
236
65
357
2030
2387
1228
6722
2133
814
5513
769
876
1891
2606
210
30
5861
69
8926
264
52
161
390
1484
96
664
543
84
437
732
1209
1728
149
207
91
166
884
152
120
167
55
132
87
90
289
3398
1919
6413
6054
34
76
148
149
341
9215
9351
3451
179
68
206
114
93
13100
8968
562
2378
12763
3948
12218
9411
320
888
71
37
92
79
82
7094
8821
2078
5018
9002
4085
5324
9345
2040
100
180
107
134
75
418
369
212
1950
7555
72
494
657
1076
200
3969
150
32
177
99
1781
972
491
1170
112
101
1166
3572
2125
5361
207
402
6151
1818
73
80
2538
289
969
362
115
7015
2548
1554
112
822
662
689
26
106
15
299
973
7041
7401
1685
1566
580
1046
773
213
256
386
274
96
513
700
451
4018
14696
1661
2515
63
156
457
759
1074
1809
9588
270
822
9011
2610
5610
45
102
108
127
67
30
111
1771
230
1287
199
74
45
1257
11134
9108
1047
101
80
880
8048
142
3551
250
8980
600
130
132
158
101
3172
1531
9286
84
1258
6100
907
5487
64
669
533
41
78
43
380
3718
1665
8966
2012
229
109
30
69
127
108
102
42
7811
9231
212
801
212
409
935
8031
7758
238
102
9407
170
109
106
180
1211
32
182
1211
32
181
1212
860
162
253
158
929
30
556
8197
9346
749
2248
5413
700
482
861
583
2701
7781
7097
1286
2960
39
680
152
1954
9268
6632
1782
8290
3820
3992
1201
30
11295
276
9431
8788
1032
145
164
149
116
59
501
9621
3864
136
3215
1290
1716
516
1036
322
697
1644
1485
6585
1237
824
256
53
2310
229
111
36
69
123
108
82
3154
3429
938
2962
1474
101
68
100
193
3608
1397
1291
902
2513
221
4967
8622
497
2188
2280
1350
4023
1980
3579
198
116
95
82
112
470
1356
7027
3729
112
652
410
11310
9389
82
9432
696
2797
1864
1884
101
8880
43
2988
2303
7308
4236
480
3484
178
108
980
419
1097
61
35
204
328
370
233
13492
307
587
12700
2276
969
370
1384
1078
2753
7544
3003
7447
6481
7257
115
8819
591
226
64
8970
259
89
148
755
397
2166
379
6483
2144
3930
13572
2019
7432
3638
31
2972
129
166
281
2027
1590
2251
600
54
4328
1442
397
8197
354
539
2945
521
484
3276
76
54
666
304
25
137
102
133
129
180
2410
369
4467
3857
9611
4524
47
99
70
588
315
456
1774
590
370
682
112
59
625
520
8190
8198
7374
152
709
406
786
133
813
248
82
2279
230
214
5870
851
108
84
926
1414
2517
113
122
940
163
913
3202
173
129
798
472
449
551
91
3910
8680
91
86
2500
50
67
216
149
1261
49
50
53
52
140
105
37
251
4949
797
384
852
11065
8543
3182
2016
812
3239
4014
4835
2153
5391
1039
7365
1842
4465
8865
201
334
6695
1373
116
1486
1207
1987
54
1124
54
3620
54
2778
525
363
444
2000
193
247
1256
5634
8900
1588
428
118
184
3815
11563
3415
4773
7406
639
172
203
446
152
395
844
119
64
3085
9203
2867
106
10598
958
269
2282
232
211
6649
265
932
659
117
926
4184
11017
4904
2050
500
909
335
221
190
107
81
211
715
334
67
462
102
134
60
2894
2315
83
4345
1735
9544
2435
3352
9769
7510
3021
7786
2114
5560
228
1493
8017
5015
1162
1479
3994
771
367
1938
9489
7474
58
714
297
1148
338
122
437
135
522
709
4001
1861
1357
841
1986
471
697
1910
1613
311
6886
429
13203
66
72
7654
1720
9102
3557
2139
473
244
6056
1904
2125
415
309
4726
351
4323
4678
1947
183
5147
666
7193
10483
1005
2673
2691
4262
1425
2327
1180
1665
1709
2877
8981
98
412
4990
954
316
59
83
5365
9116
2854
951
281
1356
44
350
240
5292
3994
52
35
4675
1860
289
7057
68
1580
1305
7629
1294
7241
527
13877
857
1184
5549
15464
1268
10177
10225
628
3608
1002
8156
129
4005
6463
343
4691
1924
3616
320
2559
2522
4552
8688
312
167
79
1146
2215
1415
9395
7877
89
279
101
146
623
9270
881
1534
7274
2861
6450
1122
398
468
681
355
292
772
1227
176
537
110
200
109
85
102
153
556
115
133
474
124
149
149
320
4345
4917
4476
3853
4520
711
54
6190
1473
2035
4411
3031
2253
280
2466
490
93
298
151
648
1042
2339
1253
7054
8422
4959
169
450
120
357
1401
95
1938
69
896
281
151
841
87
203
923
304
135
268
64
165
126
49
815
401
830
297
80
159
65
189
62
49
231
8839
339
180
95
258
307
2855
976
7106
8820
2216
638
185
132
98
121
235
498
137
8890
162
118
229
438
70
174
155
80
426
298
216
197
117
118
228
101
1217
108
201
1892
330
150
1542
137
130
1324
307
212
1419
302
1606
8854
4115
1088
8246
700
5418
11749
3935
528
398
869
261
4223
2079
1614
8070
3216
2376
57
1206
1280
311
10029
552
450
8237
450
1486
825
36
1308
651
5841
556
233
104
429
77
1030
194
1585
57
199
424
660
86
90
187
168
52
556
233
102
429
77
396
660
205
32
194
1401
3025
369
8782
2628
1374
99
483
1487
1242
4908
52
631
633
1584
788
559
102
1452
5817
15364
473
6739
9496
1842
358
670
413
12904
424
6710
621
2162
1170
102
3518
9306
10230
3274
10273
786
1464
843
869
435
181
530
1942
1642
7337
594
196
8873
584
301
574
4547
8295
688
252
383
8963
590
91
573
1898
165
718
89
151
225
2520
1111
51
591
492
1143
113
102
3025
407
126
282
39
95
11667
154
48
448
290
88
152
6326
7522
1926
1571
428
615
207
157
436
197
206
6840
3944
9666
836
3859
172
4315
6816
263
5305
1226
3868
6478
5118
610
118
72
39
296
192
302
3174
427
194
637
1651
118
446
3613
361
69
76
1024
2124
118
8899
445
474
917
117
38
7391
118
117
77
95
185
126
9344
3475
1237
129
4911
5368
1882
4788
5633
8862
48
167
9502
2032
155
68
205
32
133
1548
617
732
63
104
194
98
242
875
2784
139
2318
8845
1405
54
41
76
194
64
295
377
137
92
28
81
425
198
373
410
40
80
108
6943
9134
2172
342
1080
1514
1474
5834
1407
307
172
1996
527
8888
4850
1169
5878
1250
811
1986
4394
348
14051
354
137
266
457
3900
5113
5031
8868
3482
282
904
2139
5311
699
8632
1192
131
818
636
1387
473
129
1641
512
70
1563
6747
9505
2214
1020
226
541
512
7212
541
680
123
356
4977
7251
1847
1950
235
659
1677
81
1417
4649
1325
2137
215
252
71
548
73
103
96
521
57
124
621
368
231
404
238
521
57
116
212
11709
245
192
424
348
5629
710
4405
848
10127
946
3101
239
13786
3400
7687
545
538
7990
9483
258
917
1017
1324
14675
75
77
161
71
1489
205
427
3263
427
1519
1376
159
98
1103
549
96
1399
11176
4934
65
1652
66
189
3628
2826
189
410
485
62
7176
717
9405
8161
6108
109
67
93
47
213
352
180
1920
72
113
4162
72
113
3174
2827
5509
9202
3959
866
10291
380
2967
5420
4923
8600
3437
1769
380
212
121
462
61
669
87
138
1655
9396
115
502
2809
8841
3047
115
518
553
637
82
676
471
183
558
3664
9005
1265
6352
7779
2494
3908
145
81
111
697
1576
1706
60
47
1158
8810
537
96
2527
52
695
400
115
606
836
3966
4784
3916
1676
359
5769
5193
456
241
1870
1928
7493
52
822
254
96
1044
175
98
231
231
85
1166
68
83
133
85
79
345
658
2461
2317
8920
1383
402
211
450
1427
61
65
73
165
824
131
4256
173
1731
11737
1007
1789
6457
256
617
271
1682
127
236
3197
7597
2195
14434
766
1837
91
214
200
1880
5123
114
452
2446
8978
198
248
1406
6270
10770
703
2526
97
561
138
808
4348
4239
4708
290
133
6201
4873
1647
3240
7486
1963
4298
4798
504
1171
111
11945
3116
175
365
260
674
157
1099
6473
197
125
209
314
1121
635
8768
8418
8179
704
5342
2802
317
2504
134
46
108
71
76
62
627
159
56
277
945
4023
251
5576
1190
5095
280
8115
9360
147
7379
114
104
182
116
418
259
6293
2854
4486
7845
153
81
1483
5013
489
1320
1372
1355
184
53
191
51
752
1006
661
7354
216
128
144
575
9274
591
74
5557
8975
3101
493
678
1841
168
8079
510
4379
182
185
61
12874
6088
595
423
81
1406
75
138
162
8969
6461
2460
1222
10589
36
2104
13763
6087
523
141
206
49
185
4346
7275
4929
232
215
201
260
184
178
220
2315
1608
222
178
145
81
249
91
59
44
120
4679
351
6663
43
129
188
30
43
31
43
129
188
30
43
1651
287
594
1806
1033
211
84
1068
6532
5911
9358
6610
186
634
407
762
1226
7901
670
71
634
2264
244
8464
484
506
241
413
1605
1221
1284
190
35
629
583
31
115
251
424
51
164
172
171
163
769
222
436
631
3856
1855
2143
589
7038
1523
61
105
78
61
4284
8951
4612
9108
50
10033
4102
263
181
224
2252
8831
4711
373
987
408
7197
982
7024
8839
2137
893
1558
1275
11855
438
1236
51
8687
4901
113
159
113
243
68
575
432
118
1953
7536
133
97
232
7450
9259
1688
1331
441
1337
2240
64
1569
164
8585
179
936
49
4479
524
422
2925
14
198
711
423
2177
4788
428
228
6674
6029
15468
1277
2222
321
1874
425
3270
427
88
94
409
114
3830
166
172
3864
4724
9453
139
872
82
8837
142
225
183
252
70
84
315
199
254
85
1435
467
1483
1669
9636
5435
127
468
27
2389
1215
36
175
133
3767
1926
1429
929
139
157
1110
49
702
12521
2858
679
198
359
224
707
605
147
707
96
904
1044
120
1768
9623
1730
4171
307
5361
3591
26
1356
130
603
8180
84
29
98
16
198
50
628
8830
746
80
15129
1085
8958
1683
9388
815
6009
214
403
260
3280
13751
107
38
79
53
3577
284
63
1608
8429
701
405
1687
5202
1292
13779
6948
204
9079
1450
537
4821
499
865
55
2656
865
55
841
3409
539
320
3296
484
9279
3618
11039
223
1833
511
3004
1112
1326
1748
154
4225
43
2307
218
235
1347
7429
1641
1263
7351
295
735
1821
117
126
152
551
240
227
713
622
94
701
70
833
178
617
3878
1506
9770
3903
7385
673
2882
195
5039
165
160
71
2150
193
480
1157
13429
100
655
99
80
596
535
164
901
95
573
715
103
161
1218
926
8919
516
225
115
317
1269
128
2334
8681
122
8338
2006
1880
5680
370
3013
1528
343
445
518
1971
17
74
67
121
65
81
109
92
90
3673
120
981
73
226
616
887
334
108
81
131
158
9732
49
131
2820
6885
5123
3047
1897
8996
1042
76
160
55
174
9143
7964
1197
2313
1897
1452
230
218
2881
257
70
84
76
65
5183
5435
9461
1863
4782
8698
56
119
9375
1516
115
1817
304
1181
364
66
1378
235
261
216
355
232
758
219
128
137
899
56
253
267
72
38
227
311
124
2197
405
71
441
1360
63
383
823
877
466
116
575
600
60
100
1689
5287
699
555
8909
7804
3970
9920
43
567
3322
438
1615
730
1628
131
404
1577
400
52
3032
1616
9115
2773
89
182
153
3496
69
1217
153
862
89
45
271
903
4829
61
42
45
204
82
37
114
63
73
81
88
34
9456
3188
1597
7072
109
771
1225
424
119
376
1238
93
106
140
112
661
7366
8967
2092
343
129
170
219
128
10814
1954
329
1344
72
295
89
161
87
70
367
134
428
99
131
154
4063
3466
9516
6356
900
7386
4047
616
131
2966
2789
7645
1200
6310
4003
329
710
8659
6885
1177
132
483
211
90
183
128
214
54
1112
1497
8010
120
1725
1626
1796
6197
5833
2327
4898
2810
519
276
4994
4412
7365
8573
1685
980
7541
853
1211
1684
304
101
1699
164
2204
9545
6952
1055
2072
6999
1390
8907
2701
2155
592
318
2166
4075
1717
1537
265
1012
8504
1647
3205
7467
512
10159
6476
4009
1487
549
866
355
172
625
944
46
192
321
181
223
139
547
1141
54
82
354
50
64
386
176
178
258
7343
521
55
274
149
526
823
3778
3184
9485
6219
5346
482
731
467
257
1327
97
1189
1354
2252
730
1026
4886
2640
1309
524
556
117
1927
2805
407
815
3634
2525
11287
6398
2870
165
943
465
65
2260
180
161
788
143
497
84
323
93
1309
4680
351
351
3692
2630
106
151
304
205
3901
1330
13845
8422
1899
1789
2292
13657
6768
879
5387
4985
5282
384
1837
1196
404
9370
746
1223
23
355
2549
904
429
360
5365
2092
12484
1094
71
53
427
344
1270
104
1823
70
61
7296
12286
1504
29
1953
7550
277
209
196
155
49
477
618
127
2308
8912
6860
421
8339
686
5296
55
225
234
100
2204
8992
399
1239
499
456
2414
119
181
772
1641
6817
3606
292
450
81
50
1096
279
1876
11698
2648
12627
9560
3948
54
641
4635
100
5104
153
78
15
97
954
3132
5528
4489
3917
4924
5310
659
60
642
3961
1204
451
417
1454
2824
887
3657
7820
111
1257
131
1759
728
660
132
279
493
498
2960
147
933
3949
867
1256
131
1748
5895
6160
5227
3380
1798
9154
334
246
3423
78
12473
4145
6054
1204
79
87
113
69
316
55
154
682
234
732
3461
1301
1701
1263
814
101
211
419
1780
9397
5241
164
87
185
148
11543
6374
1041
9370
794
68
8946
120
4429
119
6010
1114
5760
9165
690
933
6545
881
3219
172
1935
2218
2434
4675
1410
544
408
1454
1320
1361
1176
3428
2112
2144
13593
790
657
314
358
85
196
73
9336
5418
50
2401
1275
9331
3309
343
343
343
6618
1430
68
79
54
123
113
96
1004
9487
672
128
1838
115
110
111
97
14278
40
214
79
39
106
129
160
280
4029
395
2525
898
476
1159
150
1133
1975
6760
7779
65
597
684
231
744
606
124
65
598
96
1885
7117
716
246
211
1586
7594
46
49
315
2228
4778
347
2651
95
520
3994
5210
153
61
101
263
374
91
9468
557
86
355
227
562
1532
6968
1883
7365
4427
2583
4057
314
703
1577
4485
4878
761
869
76
163
4763
3931
64
878
172
700
1030
1325
1318
1690
2079
4474
7548
3568
201
157
4399
2769
6502
4716
385
93
196
2225
134
185
66
171
2052
241
92
3857
9387
5110
92
11555
164
315
59
113
612
119
159
47
180
85
5067
5207
77
58
174
111
113
854
226
36
56
455
9091
111
128
177
359
70
127
278
435
80
164
46
8828
56
640
4311
3035
1516
775
628
9134
364
317
1490
1051
1844
6350
2574
5862
258
456
514
1488
9356
276
117
243
1657
4566
4484
506
1163
112
101
3091
55
49
144
282
97
3640
82
3512
9274
4779
3594
9375
5771
990
119
202
101
37
80
132
392
364
12319
692
1510
435
1731
925
121
561
266
125
146
78
1446
61
1853
1186
934
324
436
3793
13829
3570
8414
976
95
896
11688
1038
46
816
196
1170
137
726
102
428
195
53
312
256
183
85
129
92
102
94
1151
6365
347
311
151
109
9252
43
516
378
91
618
219
9123
81
139
117
7531
1966
118
83
77
42
130
497
255
120
2763
617
64
160
141
101
1877
296
2934
60
167
690
5493
5517
4355
9297
1642
211
69
87
156
801
218
3714
7850
103
593
146
670
333
221
686
595
1611
5143
2410
5807
8919
7997
530
2486
404
42
1831
500
177
1929
104
1388
523
643
139
209
1881
1399
2221
200
902
81
80
1188
55
90
1673
350
140
208
5047
8984
5712
2951
303
82
235
137
2596
11512
4820
185
625
250
184
535
71
861
8834
8290
118
8774
10637
1969
370
209
164
5692
370
209
164
580
2785
1232
79
161
406
1336
121
128
74
87
47
904
96
260
55
193
353
1287
1296
10371
6642
2283
2550
5403
2033
178
4814
842
479
2269
8933
1385
930
17369
518
6983
2012
1208
4044
158
8183
698
5154
74
5166
136
841
55
1085
474
108
1974
55
1086
402
574
8255
2319
410
438
7232
6325
2158
469
629
472
5088
372
394
755
988
146
1031
5052
6269
312
323
3399
7278
181
485
1958
2182
341
73
218
227
2275
207
755
153
86
3954
774
97
2386
1311
1994
102
8941
662
8977
3765
3389
4812
6314
4169
249
256
8502
318
323
5551
1728
5382
344
337
1822
116
421
2243
408
133
997
83
437
96
2802
101
11570
1036
172
480
74
180
179
176
24
150
383
452
645
549
235
9287
231
299
9288
83
142
749
1308
132
133
280
96
67
298
55
290
494
893
5598
6103
229
101
6518
42
3686
257
112
101
3113
39
147
279
137
72
81
117
7436
9316
218
77
58
112
185
33
792
9040
216
4589
1245
310
7473
2012
34
1259
1919
6306
27
481
2421
1547
6940
1733
75
70
4244
131
827
138
736
92
2931
1967
5963
465
327
2265
4352
4652
1113
147
813
61
55
128
88
33
341
130
63
85
270
114
109
522
209
401
221
582
3206
5935
545
129
99
2295
1423
564
364
1448
7661
1754
2569
2962
510
462
84
273
1447
2254
551
95
7112
2339
4220
9509
4668
282
903
757
75
189
84
47
96
521
925
4892
8884
4521
8067
65
461
840
227
1231
838
181
811
794
305
112
106
56
98
2483
245
205
89
5132
38
64
1102
1295
498
9572
2269
9127
1725
98
6222
492
494
7296
5028
82
4925
4035
219
1310
537
39
88
82
4776
91
1182
463
96
100
685
115
6975
881
343
84
782
153
283
32
906
69
3608
342
84
387
410
1699
302
4581
6308
294
2053
8922
2236
69
69
319
69
69
319
68
129
94
4499
7664
56
2041
9395
407
604
392
32
277
153
387
40
323
58
556
202
31
101
227
225
184
603
94
118
54
26
3219
8879
5999
241
1288
126
501
502
115
116
6403
435
11290
1522
102
525
50
124
630
732
226
687
548
170
152
71
195
96
66
471
3930
9759
796
200
137
139
7358
4640
411
6469
936
6806
8963
3063
4070
1057
662
2056
8958
2189
1143
897
1223
5699
389
436
5080
709
8113
426
4178
1509
2350
306
485
1329
1886
226
1296
703
8075
2565
2416
806
59
138
584
1399
9265
1017
141
225
92
4204
9302
913
9457
1011
27
213
14
237
9322
138
225
102
208
74
38
654
910
441
532
67
9285
4754
1154
371
7457
1524
8811
193
1322
2228
4104
1887
336
87
3083
326
4836
6935
134
181
69
198
2788
3415
3653
930
3444
9345
144
698
975
5278
8836
1550
444
1886
53
103
85
119
1533
8929
12537
4157
8936
529
60
9320
65
754
99
73
210
134
243
308
2116
2139
8936
6319
2397
3025
700
705
4527
141
328
73
80
3778
1297
1203
2893
9490
534
639
448
284
2376
183
1202
69
757
1945
7525
3712
352
15732
231
83
168
373
1624
191
329
47
75
101
69
67
141
215
2498
997
43
30
188
129
43
31
137
276
131
41
31
34
56
4234
5885
2789
969
77
262
270
115
111
179
179
6103
601
14523
2553
2509
350
4974
226
90
125
672
138
427
1899
1062
4713
349
6626
13712
80
668
1372
8917
547
909
697
113
117
10911
912
90
465
8950
81
414
772
478
77
161
2624
593
565
792
3465
102
483
4573
652
591
185
89
778
1298
209
99
137
12499
122
132
1406
97
542
895
13925
3957
7204
334
1228
8559
5096
441
66
1863
131
71
1009
2044
185
6914
804
8918
2224
829
247
89
867
153
1237
68
1985
91
1457
190
89
461
2426
264
282
498
178
162
97
31
115
259
461
76
212
54
9315
7484
542
254
1069
1278
264
517
216
1298
9189
8263
870
144
400
95
160
182
608
5557
301
283
167
238
6636
9361
531
7354
4931
439
4519
3686
614
900
13506
5120
689
8088
286
1267
1078
6875
2942
104
2864
878
1419
1042
1511
123
293
1556
344
38
165
510
87
2057
225
9523
1053
92
9408
186
531
621
119
113
291
254
327
5683
4550
322
82
4407
9440
4601
6390
76
66
264
216
605
79
130
42
165
235
3658
180
8454
5297
99
266
3277
107
162
264
1974
116
421
6247
11249
3447
398
8940
1291
597
105
429
285
73
446
54
521
230
158
93
570
115
155
4930
7208
71
8669
1125
723
1316
348
2766
6890
1453
359
8257
398
575
2428
9456
3335
346
2621
6135
8181
4272
2212
7852
893
556
1756
3289
758
510
147
149
114
110
3048
218
85
971
88
49
852
116
144
201
451
999
5575
11676
1093
101
163
126
219
4848
14175
4024
602
99
75
455
590
500
502
4211
9331
1409
12390
1772
84
1398
91
2089
1348
2602
9650
204
674
1604
9468
1622
3033
2443
13706
6723
1615
11799
8929
3337
31
5325
2674
9796
11108
2268
311
9816
14953
5126
1705
9108
3713
11241
36
552
306
3296
8897
7358
8894
2583
106
309
38
5748
123
329
22
91
45
76
127
219
9445
189
880
458
486
161
67
3766
8970
1553
1264
108
448
44
222
705
252
62
265
1236
939
243
138
286
293
166
409
8959
2205
3769
1906
6637
5236
4763
8555
7428
1087
435
3780
151
97
67
3382
67
2061
65
523
106
561
319
1630
202
1523
187
1707
14
484
122
93
192
114
29
1168
34
3285
91
107
96
421
54
797
1266
3756
9455
1292
1224
1178
5717
1153
874
864
9494
1187
12399
5768
8991
1793
196
1930
3902
4146
5382
88
3798
9004
2994
2102
2066
149
359
3821
149
360
469
12535
575
9448
969
1103
175
128
1192
705
13711
11021
370
8471
2875
12515
917
97
615
14272
147
5211
420
8266
693
5009
7323
2267
5188
237
6049
489
1889
236
3624
234
438
554
161
111
108
357
31
115
322
88
630
134
283
2199
1240
1281
2983
9179
79
5318
699
2242
359
219
225
138
359
5113
218
291
138
359
1603
6117
4716
106
801
146
611
372
223
733
712
3940
14268
5048
365
391
508
207
35
4122
316
316
6459
51
2571
1489
129
147
237
116
218
136
131
153
1214
173
139
246
113
102
8891
289
91
489
1053
366
1716
243
6713
67
1210
942
583
490
2486
116
380
618
490
1586
97
813
6005
5354
95
599
65
124
666
141
9591
210
226
683
522
65
563
40
5327
1911
484
1768
1118
9416
1127
732
2493
4020
3695
584
840
9197
84
1545
1275
167
269
410
78
145
43
7295
7344
6287
6800
352
4785
873
5958
1088
2172
284
44
151
2290
8600
232
1981
63
75
289
438
1182
1043
1603
329
87
68
69
620
2211
196
538
128
174
1564
69
260
41
1813
265
413
533
1946
305
107
87
185
125
122
593
820
305
4911
8935
1529
87
285
161
487
488
2532
163
92
18
126
74
135
392
11170
1412
3759
4730
606
198
300
230
240
616
225
439
1219
1572
8248
3210
6854
5173
3804
171
2077
9560
6791
481
3981
9406
1507
1821
176
273
49
13720
168
1326
392
34
9511
265
1417
112
262
62
1378
4585
439
60
1897
960
98
3719
3626
1317
96
217
658
79
649
219
81
885
154
52
61
97
228
1449
391
8205
390
586
176
4643
176
2280
1626
133
87
114
52
323
72
499
639
447
36
106
196
145
2065
8914
4011
2048
5831
1228
3763
177
8938
5448
3836
9529
4346
3981
48
81
524
8227
114
234
323
63
653
80
12889
1277
588
85
58
114
597
8084
694
5516
375
371
1860
8897
5753
6307
9384
2874
6030
63
1155
104
72
455
191
303
9223
137
762
800
193
8926
76
3289
875
5269
3557
1194
1641
9173
248
995
163
8632
163
1563
275
166
9446
68
214
114
103
46
702
989
7369
8447
2322
215
4048
946
271
53
2071
230
218
75
2833
463
876
9357
2889
8992
3878
276
55
934
5314
122
85
790
451
8603
87
88
225
106
186
895
3212
4747
537
1416
1623
928
53
237
6678
218
230
2303
218
803
7796
265
964
120
229
854
249
104
93
65
166
174
167
89
969
82
591
8906
1992
5041
2156
983
1209
83
3782
371
2544
662
532
35
90
5368
8922
2486
1136
65
74
359
776
383
221
140
187
553
270
1453
83
107
1340
1235
437
310
1169
5283
4301
7828
595
13718
2357
2919
8663
4123
377
3178
609
3090
1586
1288
9521
9805
5895
592
122
8871
112
67
1002
1092
125
1407
177
1191
5964
852
278
556
1694
4635
2872
2340
926
168
218
217
84
388
7091
141
7365
1920
385
5527
248
387
454
5013
9140
1465
492
94
9544
974
913
6074
1533
221
71
2175
6996
8950
105
653
3576
5608
159
436
105
619
272
189
114
95
192
90
50
63
117
134
291
3613
8893
2840
2039
491
487
47
122
1352
162
4323
126
829
5756
8939
6583
164
92
202
7786
116
108
69
30
111
2060
230
1508
570
2289
4707
9185
6911
4729
3868
2056
6799
532
58
8946
169
91
226
1142
149
631
5822
1664
283
4969
3574
277
176
106
1795
317
398
2396
1174
6098
1129
2600
2531
7543
1228
1784
7024
2462
492
1275
59
68
552
492
164
74
43
75
101
3884
1923
58
4305
1380
134
454
31
155
1655
7825
12508
4237
3489
108
32
69
30
110
3631
230
947
422
84
3334
1853
713
140
587
47
78
746
5511
206
712
155
631
9135
567
52
36
634
145
3159
2917
230
104
106
109
321
100
398
75
9445
4916
2990
5941
1911
4730
353
6667
221
1117
9451
9242
1801
4410
662
359
603
1020
84
392
1268
123
888
59
53
397
15
5175
6923
121
1292
87
239
3369
9576
9619
2237
5764
236
800
475
7017
107
87
1982
200
373
2333
23
227
6892
1451
429
8240
355
512
1713
3407
388
702
8183
2940
2030
1682
486
356
131
101
85
220
66
711
1157
8900
1807
5687
1703
479
146
1929
149
239
120
110
143
2423
8316
243
385
7191
308
106
138
4471
3267
8988
745
1251
328
250
59
148
69
126
127
231
38
37
129
99
6142
202
609
2383
988
83
216
3580
610
3672
4452
114
115
1661
1020
8643
488
40
283
7462
74
459
45
111
592
1442
470
82
9095
370
84
188
7973
8598
3345
2641
11289
893
442
617
130
1163
1848
6282
142
1107
533
375
111
138
273
185
66
381
59
170
131
712
105
133
1237
530
4692
352
6703
34
623
143
49
3929
214
1254
146
211
1285
483
522
481
83
3799
278
270
127
1016
98
171
112
352
178
886
964
1152
40
1622
4531
1231
75
1452
1067
174
1026
122
258
439
1229
37
6861
2472
5018
7283
488
606
3313
138
71
320
63
185
79
127
8796
6435
320
9594
8441
2455
1342
9027
163
111
269
456
7513
8900
5375
107
349
1856
2112
104
56
75
538
140
92
671
80
697
84
521
1924
3080
579
1865
3627
403
458
3824
2840
7736
117
106
70
30
109
2314
226
57
628
686
227
372
635
98
57
645
97
1351
6354
1460
7262
354
296
595
714
126
4163
2521
523
210
404
65
227
295
228
647
146
8974
552
96
6807
294
3589
3944
13660
5065
3479
368
1622
7463
5373
3237
3349
144
1016
3146
2816
608
725
490
284
420
155
497
517
113
877
3142
4009
164
75
2587
11229
3074
1786
1168
153
64
476
8913
774
42
412
6499
7389
5259
2869
5122
1056
1093
124
12813
5393
8925
2311
1450
374
8181
373
591
5782
400
322
4762
306
133
180
130
83
64
47
12
3560
229
109
27
69
108
117
864
993
2555
6604
148
4950
5429
668
381
516
11668
426
312
8968
3313
1861
11061
6044
309
9310
1504
66
4770
32
58
49
207
7177
506
1135
2213
822
1227
124
72
121
1254
172
76
697
1135
68
108
240
57
224
730
129
61
145
573
2944
324
140
92
1178
8974
102
291
1816
424
668
198
2682
430
107
226
209
161
443
2569
19029
8979
5064
521
397
90
454
612
2937
3850
6926
6221
312
23
47
6526
332
4686
168
114
395
554
124
551
367
112
4085
3732
8926
112
1485
4258
69
119
2509
4723
2815
189
170
8794
189
64
4497
291
196
1154
120
56
6312
206
1842
626
154
70
557
521
110
614
1921
2710
5969
199
637
978
8164
701
2919
2404
123
209
127
581
315
363
186
38
196
146
92
189
146
2792
7578
9508
1175
1368
10001
1167
175
103
9470
210
8417
70
989
8937
213
2615
2190
642
464
7658
8992
105
167
542
1323
10875
2856
3475
102
1229
143
3966
3975
585
100
5871
204
428
67
731
91
356
217
5299
1649
13645
7777
1280
3906
749
277
564
2796
3916
629
716
2985
287
316
3918
2609
6198
1583
3496
117
56
92
80
146
261
1063
247
1003
2600
80
408
67
107
79
120
182
68
3284
8320
4996
192
80
95
595
57
2776
2252
9318
3308
8887
4851
1010
226
125
169
48
1311
1730
485
4088
2958
13773
1769
476
184
3277
1076
215
150
808
2855
9436
10535
383
1957
2603
295
1644
157
521
1644
307
2605
2773
476
390
266
75
1259
140
150
81
4254
669
1144
3294
53
82
672
863
74
143
97
2918
11271
9122
2564
159
5582
333
1084
930
213
1170
1127
2597
1086
121
1783
1163
830
415
61
55
217
3139
6342
3149
7598
2046
695
5396
2409
95
615
65
3792
1790
2382
1468
83
572
617
4053
2172
6731
6874
133
1186
106
179
126
1730
5744
2100
3184
131
1073
256
393
178
818
1936
7578
373
9402
2807
667
5992
5249
100
4051
113
9058
7780
1321
12139
321
1220
5040
332
140
57
93
65
776
35
1102
179
3277
128
1064
11403
528
6269
1448
526
392
8338
523
395
677
2662
352
74
769
7563
7382
1352
639
49
4601
3287
1276
639
407
531
13845
689
261
171
1577
56
127
433
650
72
389
108
51
52
636
104
771
100
4291
362
520
195
171
1401
6018
4443
14781
534
1552
4687
1196
4775
3352
1637
2694
739
395
129
658
66
124
176
57
265
139
650
52
451
4682
184
75
1307
9447
8201
115
113
35
76
158
340
49
13580
1614
7397
6213
706
5148
2215
113
321
152
651
136
220
2995
4487
484
439
1054
13698
142
216
128
92
684
3251
1694
11586
7440
2756
996
338
1842
2261
299
494
143
70
131
227
9540
9475
2802
110
112
11668
62
9042
9453
94
49
60
212
157
63
1478
8965
8657
911
178
928
43
57
269
6660
109
69
30
111
2295
230
43
57
270
957
154
58
352
161
400
1301
1671
177
1698
78
15
77
4248
570
9510
2361
93
1286
3486
7583
57
667
684
226
343
680
144
57
667
95
1803
1762
338
258
310
97
109
1558
8946
12170
104
210
100
105
126
168
133
161
88
438
391
38
137
42
394
489
330
74
61
530
29
94
137
907
1240
83
275
313
887
190
1522
1183
359
215
162
127
152
1892
1299
3047
82
166
13911
5563
1682
6166
2085
9509
322
9270
1718
99
117
50
653
684
231
745
615
124
65
652
96
177
81
80
227
5587
727
3858
9031
4234
6993
4837
4237
8959
4708
414
1118
127
6728
429
4685
89
288
3740
9410
5166
196
109
10367
92
709
4384
8924
73
1174
872
863
527
1998
1016
495
2605
4746
507
703
8078
3988
492
8956
103
152
5220
60
96
1283
10584
6382
822
3080
7672
600
1688
766
9425
1303
8932
781
41
121
360
1153
255
83
179
43
236
3671
230
111
30
69
42
108
12
7682
158
101
7025
3286
39
656
8963
64
8371
2583
237
8503
2629
2204
586
222
232
139
60
1990
7533
160
13609
326
139
196
531
165
181
9164
288
3733
7402
4699
82
3593
98
697
124
614
697
228
728
698
159
4458
9193
641
8841
2257
6569
410
351
3585
9641
1108
3807
277
1657
2282
3714
3701
3529
465
484
3261
6205
1094
7497
3723
320
301
478
494
84
1636
8840
1795
149
2032
9504
5463
1851
2421
6545
213
8092
691
4907
9424
334
104
94
91
104
1918
2680
250
2384
104
101
90
104
646
4114
128
355
486
6317
5036
387
88
61
1145
5104
98
5723
1381
105
44
45
196
52
52
5809
8916
3544
1176
252
72
2305
901
252
89
1659
28
615
94
198
66
71
38
8467
5324
8184
5574
331
2787
1282
4425
5020
77
162
321
182
844
8931
14020
1242
86
7710
1184
4109
479
1217
287
7948
4260
730
127
131
591
725
226
686
697
1464
285
952
502
48
4482
17713
9456
208
59
77
321
135
81
491
120
524
4261
1241
462
4784
724
35
9357
727
8766
9771
84
3826
1523
131
102
471
346
691
182
133
1187
2245
9345
824
4326
415
4818
259
5361
380
1480
9654
787
7518
479
1584
1751
674
163
1015
473
52
1779
13712
505
938
727
171
150
61
58
282
135
17
87
204
111
1396
8134
9450
4768
822
34
919
101
112
1174
110
595
1361
246
601
786
80
489
171
4964
695
8192
172
90
1149
2596
1688
5761
9460
812
4861
5753
5946
6659
7363
2042
162
8965
571
67
5800
1222
1877
4765
353
1712
3060
39
5614
87
126
88
102
40
1731
510
325
1157
810
9312
1185
188
156
641
2658
1153
46
84
85
50
12421
1029
409
128
260
222
359
46
1082
168
6490
162
83
705
3011
169
509
100
237
138
2808
1779
4993
189
212
4169
108
1863
10043
3749
1142
532
70
9056
574
630
573
133
67
102
146
135
729
179
106
36
400
206
181
490
655
120
892
72
199
3966
479
1698
8947
268
6662
6566
1720
895
233
54
2307
230
218
1858
4584
230
52
927
2420
447
3962
2811
539
867
3968
710
3097
11843
10659
89
211
717
3005
100
2938
754
159
2211
9068
1219
1197
203
7870
1225
1538
184
578
3837
1956
3081
1296
7450
1076
1392
201
71
95
184
5445
95
184
9282
256
150
7924
8640
2430
359
113
161
540
67
1225
90
200
1265
657
901
53
97
1544
98
1885
559
747
112
194
298
170
329
531
434
262
1445
666
248
115
204
35
9173
1297
70
47
15
2014
2296
1188
2866
7563
4008
9791
1502
940
733
131
582
271
70
1121
185
513
9244
1597
62
95
2401
242
880
546
154
6965
7729
8928
1869
556
326
10719
761
181
9242
592
256
276
181
91
103
858
1430
418
2677
170
7337
6700
956
2154
4818
2444
1281
388
110
205
411
529
64
219
105
492
227
420
2221
171
6948
453
425
78
86
1664
371
591
847
193
565
523
193
174
455
12542
1630
123
1201
166
138
58
95
282
7311
952
537
684
320
4595
5676
1252
128
75
104
1939
7523
8903
2579
197
256
1511
355
7026
8862
2383
332
53
129
4912
784
165
173
381
84
433
173
638
270
110
890
221
5024
221
95
31
76
610
387
137
1867
5647
1328
73
7157
2213
9006
5931
3391
6938
31
192
58
68
69
79
386
138
65
99
1255
5235
11946
1330
7363
2834
1715
11606
91
11118
14296
6012
9265
3182
99
1782
83
867
309
1331
211
82
96
136
310
684
3390
2514
1378
61
8659
2216
2658
1187
5079
282
1015
2640
80
1470
6297
8875
2612
889
11988
70
472
214
605
36
211
1280
115
907
682
40
191
186
10511
2333
9442
4551
5067
942
3890
8937
1768
8934
3330
1305
261
134
329
4749
144
7726
8036
218
230
3676
1470
108
224
84
87
96
142
61
120
160
3883
1748
7986
654
9504
99
179
409
722
255
139
52
71
100
453
1894
91
5030
8927
1921
9354
369
1937
70
1068
463
89
342
1457
72
1388
1336
34
7875
1999
69
1206
154
847
89
107
166
504
1159
112
100
3086
75
539
115
282
82
7550
94
264
220
5230
259
220
1818
51
1997
165
242
140
1226
131
683
84
258
7335
1003
9018
2188
6079
3550
5462
684
2705
2288
6676
731
975
225
8276
1542
123
221
88
349
4945
11756
9995
3609
1181
7404
9453
3735
1810
2649
546
9357
1631
163
3634
263
37
6564
76
69
53
107
51
78
53
4073
4824
391
3932
5332
702
8065
4033
15000
205
3625
241
5535
1819
1337
46
178
150
455
85
390
79
96
1280
764
935
1916
109
325
2582
1482
131
847
6743
4498
8991
2842
1119
1850
9115
712
1329
1167
110
2631
9055
749
1567
98
208
2902
174
468
874
426
3219
1386
5886
3444
2613
97
2715
2759
1588
52
89
82
2215
1439
177
4050
7224
8729
5848
3288
71
1183
291
507
1145
112
101
3012
60
102
62
474
102
68
71
2215
95
339
102
223
109
136
191
238
316
274
118
222
89
63
1143
586
540
215
11160
3594
601
705
2230
1472
4600
1564
1006
1996
6927
119
60
102
641
8777
1401
607
727
298
385
98
274
166
461
1623
10614
2920
5620
676
8098
3271
113
6523
2690
9147
2432
2914
515
540
172
130
161
75
307
692
593
58
69
130
161
297
310
225
232
116
666
678
1656
9192
7572
279
130
173
498
331
69
528
494
8984
13169
195
4255
487
4554
4881
151
679
95
3086
177
269
1459
2054
95
2272
65
525
96
855
9164
2425
8923
1274
169
2073
1891
8942
6435
964
5599
3774
6327
53
77
277
191
34
1264
7246
278
227
174
1154
1619
336
439
132
3874
9083
2626
768
9017
899
2346
603
9315
6379
133
8926
173
171
104
123
13803
850
2227
2051
65
54
101
355
242
55
89
281
101
54
65
58
281
89
464
251
75
1309
158
614
210
92
711
325
229
297
1147
815
166
169
9309
6819
14532
2192
1357
2514
386
1404
413
80
11202
742
477
12255
1423
349
141
50
155
142
373
1666
1100
61
6997
6998
131
146
153
151
539
50
135
35
205
116
8895
498
142
672
460
3771
1994
515
2119
220
81
74
1189
81
104
1248
5762
529
200
403
224
339
212
640
131
551
96
353
3031
197
558
896
120
456
58
8942
279
1837
488
414
153
474
1434
930
606
4143
5523
7476
1616
153
966
2116
12744
7032
3761
5184
8039
1033
122
65
2691
7304
1165
8624
5286
234
211
183
429
1941
44
49
104
96
186
142
51
55
235
73
1898
6648
8861
2340
4435
283
1230
136
276
386
9434
287
570
293
455
3705
9449
4181
1124
201
169
234
59
470
84
247
3575
69
1220
161
154
865
84
193
863
549
335
64
122
2610
6938
5131
3906
2208
6809
2751
52
340
243
243
61
465
348
130
87
119
66
98
230
184
1059
102
67
55
63
77
68
200
1125
203
6502
197
5017
1355
3718
474
1574
700
8085
2714
119
132
205
91
22
1411
5176
60
286
105
88
170
1576
595
783
111
460
102
175
969
146
1158
221
649
118
258
3829
7365
258
1559
59
413
233
7363
191
393
96
94
486
179
1019
2843
6371
627
802
1005
112
5378
8001
1072
2410
3393
133
1580
960
521
254
233
693
798
108
405
109
80
7772
1570
160
116
135
373
2034
1652
360
243
570
5515
249
360
243
344
567
2547
6040
9133
2666
2427
106
373
57
162
115
134
1761
151
961
199
86
411
303
129
698
725
341
66
92
2926
7829
2786
6474
346
4704
6826
514
1184
82
844
226
70
1924
116
342
351
103
2014
9047
2260
11728
2855
6307
10689
349
71
195
195
347
1926
3207
2735
12573
4653
1998
181
601
512
1092
93
1092
51
64
1092
51
92
1090
51
88
82
9276
703
48
159
230
707
465
244
2600
5263
5798
75
8236
71
189
127
107
1801
1761
10253
65
227
303
263
391
215
13313
220
118
519
92
35
63
7325
42
177
238
282
1450
93
5456
386
387
6503
1411
1005
208
34
1725
772
234
61
129
78
358
43
137
113
357
222
131
136
123
81
598
889
210
315
1045
255
7046
2077
3806
13835
3572
4808
6775
2639
144
272
910
295
2064
154
376
356
1298
1539
254
291
299
327
1382
126
440
110
143
1798
1828
60
201
103
112
87
480
354
4172
10106
244
412
114
134
102
1435
107
6334
2767
2092
71
110
103
105
90
943
2150
8192
5930
4431
483
7717
1171
6663
583
406
757
3862
78
17
205
13
351
50
3194
92
1145
445
7437
1410
9170
7005
931
3740
8913
4896
1457
259
202
123
1249
44
156
9412
616
215
5365
8955
805
3168
3164
7486
2028
124
246
111
3830
302
1820
4920
8684
1003
1565
163
1863
2036
3879
163
861
1574
1914
3272
1306
6125
7178
911
198
291
1268
9459
797
3789
230
111
30
69
127
108
102
42
5425
679
516
5665
1912
2448
205
40
13921
152
6256
974
7762
14563
1559
467
14897
85
82
140
366
257
214
60
413
2040
212
4253
7260
547
26101
1696
8728
2412
253
210
184
193
152
2643
415
7225
468
131
314
52
265
73
69
59
1441
89
3927
705
1646
1288
2183
579
347
1659
7495
6165
3388
3431
371
9978
4232
227
131
34
14625
190
559
1610
1350
349
360
224
190
626
480
1541
8945
4653
1978
8314
143
150
138
1437
6446
548
235
359
227
73
7744
1183
268
623
83
709
96
722
8026
3585
10667
926
574
5295
579
741
800
140
255
392
343
762
354
3790
309
709
238
335
227
749
609
127
734
86
6982
5133
6509
5144
3668
379
305
124
86
6619
348
349
4931
50
218
61
103
130
876
5125
504
385
1677
8977
7103
101
308
150
137
681
1562
153
8669
153
1012
4529
9103
3833
96
8933
5222
482
8940
13666
3687
1286
324
1811
560
9191
110
5670
9467
1688
66
47
69
2379
9005
7020
414
12768
190
185
558
152
1011
175
1599
418
5708
8841
3741
555
675
55
1282
7581
4116
6255
1448
377
8209
517
583
3209
9845
1601
2622
617
40
1052
9089
150
211
2619
11782
1364
68
160
5388
1076
883
108
195
901
1486
5036
7233
4692
402
1847
5346
697
7601
176
293
1451
7046
4055
1058
2168
1455
578
7992
8938
272
548
547
4888
9493
325
283
6602
1161
213
321
3544
6685
3144
9364
2190
8743
8886
215
3329
269
2821
13052
2449
1868
110
176
223
3290
87
75
72
2742
6898
5178
1804
7876
2067
651
2057
994
179
420
149
394
160
71
52
102
74
324
57
1119
167
125
515
57
327
1411
903
490
5630
4173
2070
1012
344
761
320
1224
113
97
125
1033
257
566
1803
100
546
2611
7235
3810
13423
5090
1942
1272
1498
9512
3122
3343
14929
570
141
1271
322
618
392
138
82
128
153
149
23
102
11
97
56
437
210
6545
538
4369
8085
4583
1771
78
348
387
120
101
384
91
87
177
2529
9986
529
1022
94
105
542
794
8221
520
1453
9517
278
202
616
75
2398
1141
2525
2640
8979
3549
40
14901
3340
8933
3211
7711
68
202
266
554
1451
2232
113
162
209
6894
586
1849
8046
6824
5197
53
907
6530
558
439
1592
8319
3146
6264
1264
678
1865
54
118
1356
48
2399
93
118
583
551
11986
6287
651
682
4338
89
54
164
1171
745
1072
121
43
43
412
96
81
606
5100
4993
7272
2875
1595
5903
2783
1149
668
2586
6155
6315
2132
3788
456
2946
5828
2640
2401
2326
4036
2912
1838
4323
1581
3430
4542
430
41
71
2847
218
229
3669
5115
5883
519
1128
220
7868
8313
1388
7429
2888
8972
4717
1192
1092
400
228
797
6106
189
172
223
220
614
674
5016
928
53
257
6730
217
200
2136
53
258
1991
1710
11777
3630
9359
3708
9461
45
69
3346
9264
2188
2031
3300
2553
2928
6522
1264
8263
291
61
112
130
1066
100
9155
46
2012
2023
1110
9424
6022
82
109
273
3891
9731
151
130
1252
450
2173
3791
1086
83
193
34
185
137
1980
1957
9007
7344
5405
724
4631
334
9754
1913
9303
1589
10240
1325
1498
144
673
148
42
354
219
47
151
45
55
211
1761
1284
498
6420
3424
501
96
113
2502
940
96
113
1812
1955
212
2101
12387
12800
108
11321
2079
185
377
6920
4279
5250
1237
225
1209
1468
1270
250
1253
4875
5220
2808
1629
45
506
2476
7451
359
1113
908
195
120
1462
1556
90
3505
45
13679
10205
456
9327
1198
15509
2254
5843
88
132
109
6010
8945
3422
51
131
185
652
827
212
67
9308
69
109
454
99
31
6521
3076
12737
5419
586
1134
134
141
41
133
438
761
232
3030
9005
1697
347
349
349
348
5364
9274
1100
363
316
93
158
9310
309
7841
58
3303
58
8154
11278
100
44
712
149
1089
2306
9543
1506
9390
5313
1842
92
3876
142
174
395
1539
9457
5688
3189
2861
1619
7662
2385
1902
193
2219
140
566
648
7273
6322
984
1909
1254
1191
40
8857
3604
40
852
55
865
131
114
708
567
300
70
8917
653
334
1181
280
433
86
57
99
539
726
69
235
73
17
3417
3040
1179
2813
9059
1657
149
292
1165
3541
130
2466
2106
3798
282
610
1250
4158
644
38
680
110
123
158
20
97
81
632
58
400
3941
921
1365
76
335
32
66
424
25
634
4006
486
2038
348
1458
187
197
1082
516
111
1304
90
182
91
364
1274
13498
88
1267
720
155
776
8045
1205
1639
8151
695
5232
10446
1703
136
117
431
276
1981
413
954
826
7399
477
224
659
141
125
271
374
153
456
56
202
31
258
28
29
311
80
52
52
1422
2580
172
66
36
89
124
1699
4437
2529
763
9108
1747
1101
10298
1120
1022
692
7414
1623
998
365
140
934
2750
279
972
5545
11450
2650
536
3445
141
176
217
1820
313
205
292
115
31
717
1494
7530
6791
13897
4342
14917
1298
1789
8324
48
467
392
656
548
2357
133
389
571
658
540
1527
2775
1036
125
44
477
419
2761
188
174
1577
2159
1026
9078
223
1091
86
8882
835
309
163
3519
10466
316
10814
2959
63
5725
162
117
59
239
2753
6482
341
4747
6568
866
74
832
1114
2649
2883
971
3212
11283
5209
8931
1035
68
607
251
402
2403
1040
605
251
402
1885
8910
807
2729
953
76
581
43
719
960
130
4435
53
2008
8807
547
8963
8830
406
3958
364
3428
5118
56
9420
650
7556
1577
702
332
861
53
169
420
94
721
137
60
1765
701
332
861
743
1401
781
5958
6613
1795
9103
1054
1144
9003
526
942
13014
107
143
73
733
214
103
99
301
196
106
881
54
18
13357
457
1211
611
164
181
92
391
491
596
115
277
7443
240
43
1282
1089
349
684
215
116
512
167
135
103
389
195
84
1009
86
526
5943
2063
7314
2854
4790
3261
4380
4061
3340
4312
469
647
138
271
843
14955
536
113
1429
8435
710
5359
506
1012
1455
525
8260
525
549
13106
7367
853
93
29
32
71
1848
1780
9014
995
5609
13613
14150
112
303
220
1155
576
3123
52
149
246
97
139
4074
693
92
389
1348
700
807
8502
226
779
125
1252
113
419
1215
1295
1491
780
872
9057
738
182
3600
4755
9367
5365
102
1273
71
97
74
251
380
158
135
282
3907
9615
3405
1761
8270
5942
450
958
1241
634
312
58
332
715
194
1564
82
141
423
626
110
139
91
200
156
53
633
247
56
332
718
194
212
1021
3151
389
556
7576
460
6819
1201
1950
520
2336
86
69
113
379
6772
2082
1513
5815
3018
3881
123
169
1460
835
45
4108
9175
1523
9489
738
48
50
801
205
9274
289
2881
9508
1017
6385
119
69
1830
307
7274
464
66
112
714
907
66
68
7509
5048
7255
67
394
7964
61
141
231
223
4718
7447
1405
826
183
184
145
122
478
60
5802
81
436
148
8932
36
206
66
82
3077
11648
76
1074
59
1219
1736
185
64
50
119
118
207
306
792
127
5826
65
49
61
17
65
3042
269
50
1347
281
169
141
96
51
3120
101
112
1172
490
1035
445
1385
3052
2035
13611
5447
4739
496
1242
69
110
101
174
37
165
1999
1041
120
9046
8930
151
117
150
112
402
290
66
731
308
257
84
40
96
345
839
466
160
98
108
1039
58
420
114
995
270
132
9755
1394
268
139
45
148
234
340
8352
5817
170
206
1164
71
1610
5491
6967
183
56
227
49
8925
3309
1292
212
128
987
308
638
53
147
435
106
526
412
131
57
1589
211
987
307
638
5536
7814
4918
3890
9670
63
304
281
224
160
324
367
77
11584
637
7340
528
162
777
1176
3435
3434
710
4042
7035
928
57
6678
218
230
2334
48
923
722
136
8276
699
5251
90
537
50
60
102
270
486
89
94
1397
14580
7789
617
51
268
123
141
141
157
146
149
1327
3863
3535
6637
2094
2119
644
567
86
248
1027
550
52
238
404
231
373
630
124
550
97
321
12914
1094
160
97
1946
198
238
6103
2795
801
3822
2031
7308
2176
11810
1035
1687
123
100
3192
7414
1248
9132
4737
1519
126
189
154
134
406
162
552
30
166
60
116
9432
175
229
8916
223
925
200
1125
132
325
8283
716
4546
666
117
634
1646
65
553
684
227
745
611
131
65
523
80
91
522
681
652
968
328
16594
1348
4008
8444
325
13372
223
328
102
11
86
21
1235
1305
1587
8940
7031
11819
1447
928
8264
933
570
2017
232
66
220
1918
270
3491
286
561
881
701
2666
9404
1382
245
112
594
9414
796
7126
183
7505
810
2277
3386
3847
36
2588
9054
901
1119
4331
5144
2270
545
98
2653
6826
8559
9420
1888
588
183
206
72
39
9951
481
133
202
41
456
130
2120
6640
1777
466
647
8018
2396
9342
7014
1404
550
378
188
357
38
114
109
140
6784
92
306
8839
339
171
418
746
451
70
400
856
623
211
762
1502
7997
320
146
5518
146
2040
1892
4473
317
2546
316
124
1576
517
9864
8027
92
452
2394
505
364
1856
909
3746
1563
1309
1693
12697
10864
939
63
97
78
114
5772
8904
1376
5936
2387
2309
112
168
166
1706
346
73
220
108
110
370
523
645
352
1253
325
82
154
197
199
73
207
1172
9510
1243
166
75
293
325
7358
726
202
205
2474
6725
2173
1349
535
1394
12695
7782
3545
1678
1504
8185
4919
96
202
5566
101
685
8658
371
5830
7444
443
151
1928
4629
2340
149
156
281
32
2978
1106
1467
4216
961
2727
412
579
1961
5985
7319
61
2913
4689
12541
5414
7350
656
361
237
56
77
451
145
277
221
122
125
901
1446
8922
769
7347
88
65
584
2668
1372
3951
8965
4418
699
564
1473
1166
334
143
159
52
66
1195
637
135
8266
907
11563
12150
6341
1204
8743
3838
2189
247
1908
62
291
4496
294
289
5332
9186
294
1057
5639
9573
222
3727
3198
158
383
47
3318
83
67
360
3717
1859
3249
247
1098
5025
242
97
4016
470
173
189
403
559
10460
1337
1533
320
4990
5704
1559
11237
1090
8901
5241
3671
533
46
1327
106
96
1025
9121
3331
298
228
690
602
94
3947
5123
61
540
95
913
535
280
120
981
8937
134
659
477
7336
87
276
94
139
108
152
409
5255
95
6342
3660
7441
5453
2029
6653
41
155
386
389
557
315
1401
208
197
575
45
718
188
674
5550
189
89
4819
1393
1537
14950
8030
4081
14034
138
6110
43
4093
268
4989
614
1251
6405
39
6552
352
4702
1102
498
5671
475
3420
1647
58
3490
117
58
421
350
9498
820
100
4357
99
4185
473
197
210
177
84
632
1469
1071
8952
8392
96
131
157
1752
99
687
225
296
169
2936
1211
506
754
1277
1132
459
9437
849
337
3698
1333
410
213
93
163
4833
93
1109
218
643
175
278
247
200
2268
6270
3264
44
196
152
11723
6489
814
637
3044
582
134
10498
8859
3196
2462
2808
6601
1211
625
1613
7434
572
3201
9489
1940
686
8337
1692
1456
1374
1701
171
1978
2332
244
2291
201
1445
3215
2190
3306
9559
1271
1831
4849
5096
5156
12532
3231
1413
99
34
177
179
8579
129
549
8821
7353
865
1661
7397
347
2397
134
82
181
157
127
107
6340
8247
701
2866
2447
2734
181
468
7426
13243
1198
2734
1311
2681
2729
416
370
205
149
3629
1604
1700
94
835
1139
1680
917
153
3182
2465
1651
5783
153
1732
3179
1014
3098
191
1950
2329
2336
224
402
653
2686
9051
3133
213
682
187
237
142
51
170
41
69
65
67
119
41
163
1134
703
764
100
62
179
212
175
1101
658
1306
1076
96
9320
27
3344
9379
1798
9383
3046
137
69
123
74
148
119
1341
722
14065
1767
4060
670
2331
404
55
933
8785
1693
187
2924
1499
1881
1354
458
471
266
64
42
38
42
38
42
38
42
75
315
4758
64
42
38
42
38
42
38
42
248
210
316
1151
63
229
1425
192
93
119
54
120
51
103
64
997
2889
111
3549
64
42
38
42
38
42
38
42
75
316
987
63
229
1416
189
93
80
121
103
64
998
7430
10562
5040
6845
2197
96
132
3777
80
6237
1769
339
979
7308
737
271
194
101
84
274
77
154
465
91
745
507
60
7276
8754
615
96
521
57
124
627
374
226
107
404
210
522
57
8620
16606
1501
1647
108
46
4216
131
816
595
1556
1902
9364
455
1336
13613
3545
11400
3689
927
620
1029
377
3132
204
373
576
84
81
4258
6891
9261
1158
2417
877
5520
51
4776
183
958
41
388
2287
7296
1161
5795
8963
3916
3972
3906
1126
1542
5201
4129
3668
163
213
222
642
303
5674
3282
1141
1057
529
354
187
303
505
1141
113
101
2858
209
262
267
618
52
135
180
40
5673
11513
1725
29
1308
89
202
34
42
397
69
1238
977
2040
8821
4784
350
65
39
41
1486
1642
320
8263
2167
1265
56
365
213
3572
14967
7254
1680
88
4714
856
8879
4273
240
427
449
14365
129
2947
8508
163
2747
131
138
1420
8378
1580
1561
138
626
2874
1014
2040
913
5537
138
110
819
130
669
4244
14945
1560
1730
5607
1006
4491
7140
113
129
1454
2166
700
79
2996
8673
3533
87
237
9763
680
9487
355
120
1651
142
52
294
297
46
61
15
172
15
216
615
117
425
1650
327
552
400
2542
327
860
30
124
35
221
360
548
238
407
226
711
605
124
725
91
778
129
7896
3845
115
1091
494
8299
9420
1298
936
39
326
2068
1080
6110
7370
3250
2772
486
5293
2664
5382
1440
1441
11506
4237
1309
5035
6755
7161
209
3312
396
188
712
2091
2346
153
5669
357
130
187
705
132
11324
884
62
1658
437
386
2593
398
147
210
973
181
218
51
515
478
1542
521
478
84
66
84
129
53
4724
338
343
6469
242
490
389
8269
389
1453
909
152
1530
9177
33
251
2604
3101
307
2783
158
9009
9122
873
4923
4240
131
818
809
84
330
9534
9310
2615
462
93
172
164
208
371
2216
3185
92
187
164
208
371
1927
1288
352
169
1457
860
275
91
114
83
738
65
148
2842
4089
686
128
131
877
1471
1123
9126
1637
7468
1644
2111
414
13878
502
4274
7428
7827
617
292
6490
355
4740
73
16429
9417
89
144
87
225
536
84
49
1374
90
7848
1779
8932
1021
8087
282
128
145
3077
101
112
1174
507
2580
287
55
9335
1473
121
3623
9879
4002
1298
9909
9191
4699
100
7000
9127
603
798
1142
142
58
7417
1386
13615
13060
279
4701
343
343
4278
2206
310
4792
310
1393
91
187
125
123
88
74
74
93
952
163
216
112
168
84
143
4024
711
194
35
5873
151
500
8808
195
98
312
12
183
81
144
90
78
329
3599
1138
161
44
434
2524
8941
379
3477
276
116
140
80
151
4982
8659
85
89
45
131
83
229
56
4106
1183
7414
12285
1866
411
4056
7093
6072
56
8175
56
131
119
72
76
5471
89
2447
193
286
57
218
1894
998
355
340
341
351
4634
197
231
337
260
4122
65
9194
3292
2577
5825
5779
2893
409
1154
102
1185
50
956
8449
2639
1818
578
3696
3934
2677
40
8962
2129
8919
8867
4562
188
87
35
381
118
1451
392
8362
392
693
14056
747
1730
1291
72
62
1302
1194
323
360
3251
5457
332
374
183
66
46
285
6464
339
4668
5523
3055
581
940
557
310
228
1413
66
2348
125
278
3517
162
496
1419
340
472
110
829
196
92
209
32
158
916
8917
969
2253
66
582
7889
6723
5559
56
37
76
4558
1294
151
61
2412
207
129
237
1110
569
95
276
93
82
56
5856
8520
9540
9794
2073
10522
1392
1390
6734
254
313
1727
8823
920
15464
4174
6866
322
2421
1185
490
2222
1625
7785
11994
1378
878
7387
201
697
5543
231
12
118
764
554
59
291
1225
328
219
457
647
1259
69
181
705
1322
164
150
12455
70
215
8918
166
520
241
64
214
3071
149
240
44
162
62
1990
8543
6998
9456
1157
113
12243
5830
7625
7469
1790
6509
5264
55
41
84
136
77
96
713
131
665
47
349
231
677
711
178
338
209
2155
1192
122
1186
1172
1582
359
210
192
90
353
120
520
891
1837
231
981
88
65
321
180
114
140
110
87
163
71
9236
842
702
292
8330
1792
8474
956
411
1243
5317
1324
2598
108
159
56
9357
2844
128
3602
229
111
30
69
127
108
119
5472
2266
3116
3012
3819
398
61
325
58
81
173
230
99
39
593
56
164
98
5941
670
786
1190
1139
1412
240
46
390
2992
47
1974
240
46
392
64
1007
4644
1746
9979
118
90
153
216
13579
2386
105
626
1101
75
314
349
793
620
1944
1016
1974
271
132
1426
5382
1429
28
4181
1642
101
114
173
1368
1955
148
3745
148
569
7799
1016
492
9153
461
158
561
70
151
137
2351
2180
284
2194
87
108
284
2100
1811
2059
10738
4626
996
7356
594
616
4287
1169
401
13537
1593
7016
9422
6846
53
593
93
2267
329
455
1817
6503
162
1614
4156
6305
3139
436
479
2330
1708
2353
272
170
149
90
125
8972
117
394
7348
116
4349
3162
3897
4650
2325
526
1446
208
2260
3907
9475
3020
3155
107
122
1488
1194
11429
8280
716
1168
305
2305
4522
36
7375
1648
9152
3423
660
5162
9335
144
7447
147
208
5877
4807
350
4411
1149
551
95
1299
255
7532
9521
897
135
695
8884
858
7424
925
7502
1879
436
5752
434
1443
15006
31
27
1774
2209
452
69
83
159
961
4998
1185
249
2993
552
1076
47
596
913
121
887
420
3729
920
829
25
191
109
401
1539
1535
491
1290
253
1137
82
130
92
1553
147
500
552
755
601
69
59
677
162
494
6640
35
153
80
1949
494
47
1580
1376
870
1532
53
1285
171
1319
633
2401
1200
3307
4529
5238
350
4666
5074
146
7348
1502
36
518
163
358
61
140
233
222
612
2291
8984
909
6299
205
6324
4903
11483
3540
823
8351
269
90
1041
6087
217
78
13899
1748
101
1306
1657
4634
2461
7015
814
8957
368
28
3073
615
1772
542
646
138
123
4970
7272
397
36
4003
9922
146
238
51
133
50
228
1023
702
3093
9412
1530
5812
332
4360
545
1048
7443
1237
5914
101
2087
13964
2976
694
159
428
494
486
732
585
2814
4496
118
9289
2051
6139
8830
3725
9479
3492
1103
5821
104
1972
7493
160
217
105
97
561
121
542
714
227
631
568
64
3269
1759
7356
3851
876
7291
4112
1637
95
523
107
121
614
737
227
596
5717
8171
702
5204
3207
92
521
65
338
656
75
183
266
210
1178
3315
69
9133
1968
98
595
57
124
668
334
221
674
595
57
1544
55
724
623
1270
235
490
376
5238
8825
220
191
1453
643
8181
642
492
3827
3515
662
288
1840
146
429
3813
985
255
11572
237
1211
62
923
2649
427
1958
6455
4400
1046
467
1176
112
99
3081
88
93
32
135
278
119
169
304
4812
1587
102
710
332
97
52
210
638
53
148
103
199
82
92
130
72
650
420
140
54
1593
102
710
323
103
52
211
638
1870
14898
2263
699
9084
6970
13931
56
639
2174
1081
858
8184
698
5054
10413
6949
5825
493
242
114
1910
3072
1343
11771
1476
2774
1796
4514
441
884
2359
616
1181
1497
1479
151
688
1490
9484
2180
1656
1115
185
507
132
96
104
296
63
348
326
312
117
229
57
9258
1697
1181
1085
4105
3906
1155
703
8519
3921
523
95
5949
6777
2180
193
475
148
58
1301
35
623
219
325
1419
9151
98
133
5460
1907
349
3381
361
85
1014
1918
481
349
64
3447
1658
3330
2300
552
169
470
196
457
3615
98
176
13564
128
223
1015
215
58
325
368
4589
7228
187
13710
8449
844
138
157
901
474
318
272
1365
3457
1193
970
124
222
322
221
92
468
107
2282
754
356
914
78
109
431
702
480
78
109
431
1130
141
1007
1193
298
881
102
195
185
769
766
1163
6950
222
270
2280
1169
1278
1765
9032
7724
1773
2108
838
1685
1075
6203
114
8996
6408
587
210
158
104
47
891
320
144
902
51
165
429
93
635
434
141
54
1480
210
192
1198
1311
14519
490
8968
3919
1294
3257
1771
1015
144
902
694
4036
2308
252
2768
627
2447
1221
218
3760
1906
65
1697
42
74
39
74
11144
6354
4693
3129
347
1097
1428
385
1892
412
3565
412
461
8947
2770
7458
1118
652
3929
160
77
95
542
418
402
507
5575
1022
482
114
349
124
602
707
227
401
237
522
231
7028
8684
2405
7555
1972
3143
228
2247
5841
1329
156
10218
3948
81
348
272
913
2389
7279
3036
34
115
125
45
258
296
109
1801
5889
394
1247
126
27
313
1482
9174
217
3407
9244
796
135
94
57
234
153
120
101
729
3663
3299
724
489
416
168
495
3304
1233
56
509
113
173
261
720
126
1919
7309
4067
13803
8573
989
909
2325
9050
612
1850
1912
75
45
81
87
148
314
1609
109
188
60
354
628
56
424
566
996
8885
477
4755
8884
1243
1743
7405
2487
131
701
1015
50
114
205
109
1024
8315
2754
238
274
124
192
79
85
865
94
111
727
100
1568
76
138
297
1074
1393
5776
118
49
406
399
178
737
7797
1226
1758
13616
5529
4982
4565
4127
5341
2186
1237
2279
535
2225
756
9430
1662
198
247
1422
461
1960
42
265
2189
11681
1157
6952
206
1967
454
13931
7025
173
106
162
84
127
201
92
214
152
105
693
95
122
819
131
1361
847
54
1086
540
459
255
531
1008
54
1086
542
1282
9346
1608
258
221
191
65
87
3259
4104
6464
5421
2619
1764
2261
202
122
662
499
152
426
488
718
587
880
3800
4541
1636
2273
239
322
930
40
326
2628
9694
1266
655
64
1881
2463
8915
8668
1111
352
228
356
523
370
90
112
253
24
531
126
312
1200
6552
5176
944
580
112
5167
2061
1269
8885
363
311
9353
100
401
8448
1789
172
376
1654
206
4129
8140
154
7468
608
427
9224
1049
2582
7449
4902
4115
6447
4886
46
5406
6660
2287
3551
63
133
67
2660
351
619
342
6163
147
8748
621
41
62
50
47
170
102
213
93
5340
11801
2111
136
183
175
2411
1766
353
148
1738
9142
3576
7426
9477
1623
514
344
2033
284
1679
6907
1176
1221
435
1247
545
416
117
5004
5430
1264
994
6985
9020
187
33
92
33
383
227
336
249
87
174
592
123
144
116
316
9516
2590
1353
1045
36
158
166
158
158
167
222
233
140
257
492
1131
113
101
2726
4620
8958
866
4273
421
70
71
2738
119
108
69
30
110
1355
237
2254
2083
8826
1733
363
320
292
495
5030
1678
3376
37
108
12709
9261
1897
130
192
44
607
55
134
99
47
11780
102
37
411
133
136
135
182
29
127
59
628
679
236
1476
1241
2347
355
1166
2700
7996
471
115
2188
213
244
871
115
1666
1352
10764
1043
5379
1311
11447
7419
1744
4461
5065
1791
3000
4716
380
207
202
140
80
418
780
542
395
228
129
501
9552
330
13
90
71
8932
162
56
374
242
702
64
129
1174
67
83
5258
700
320
11794
7940
139
159
907
192
60
54
222
1949
3868
4468
66
88
2374
695
213
473
198
248
93
1224
108
3127
71
186
1071
471
120
70
4184
95
751
127
599
707
230
737
758
2712
7579
6206
165
55
449
96
563
3128
567
8631
1264
411
697
695
227
747
613
123
1599
529
8260
530
394
535
201
96
399
2475
532
914
286
4875
482
939
3323
8638
1201
3428
4228
8931
3949
685
526
153
67
484
5124
6775
4731
1897
200
508
3680
344
67
2670
13911
753
199
641
3676
344
67
1053
1906
473
200
100
533
243
202
5598
282
756
8945
12870
1795
156
58
185
293
431
2598
156
101
205
103
3527
4428
2929
8897
8158
4409
281
131
145
2122
3990
3736
7461
511
8926
3751
970
101
112
1173
505
88
765
1611
55
1092
1921
10668
5701
1900
9509
1723
1839
139
5411
123
139
419
5467
2837
717
523
137
404
232
345
618
107
523
95
2065
3249
13960
151
993
2830
11078
566
101
224
221
211
119
1865
4560
4100
2792
1390
1473
4040
12275
3373
318
1455
2322
110
127
680
142
320
6264
2289
83
139
83
829
12572
627
195
198
205
149
569
1071
150
100
42
200
595
848
8927
4999
1892
876
255
207
995
59
5348
13586
2007
110
149
56
57
58
1330
75
414
420
1916
56
38
68
102
66
57
126
169
982
953
9522
4551
106
8361
3400
1638
8608
1635
1326
68
1608
1881
8849
1790
5676
945
13939
9077
4918
1181
309
368
298
434
12
140
102
214
125
194
34
112
599
3617
78
115
72
121
34
151
62
44
126
110
36
210
381
122
36
385
159
236
225
1488
17439
162
172
157
4057
3590
57
57
4866
48
422
1322
102
250
21
534
109
142
356
83
31
905
38
107
37
634
292
6888
4057
5064
1163
760
6535
995
608
103
5872
3099
3264
3098
5867
3932
198
87
1358
1656
185
187
159
345
640
48
1802
47
269
185
166
158
96
531
1763
8656
11563
3565
205
300
317
252
438
3829
2791
1034
5013
1639
1455
403
543
2856
1418
5909
1296
2273
52
484
7493
2873
481
887
88
2067
1177
2752
1185
731
215
88
231
3606
117
1034
291
2044
9572
1172
1665
145
55
103
442
144
132
6901
7527
1929
2525
1642
6397
1515
9139
3410
3634
8061
5223
2368
11049
5274
2240
5407
221
1201
359
360
357
354
4727
856
8983
1844
236
141
121
119
97
39
89
162
1556
205
8162
14934
421
729
1249
1485
2772
51
5010
212
3810
1985
4028
95
1373
928
182
15348
6504
320
4142
5068
1877
6155
4474
5758
141
530
1604
50
78
148
54
152
95
1348
159
64
202
80
35
26
172
5141
70
56
1362
97
143
1095
1942
8935
1303
8342
564
6120
1391
79
968
119
109
56
354
141
830
254
929
6892
3909
1204
1208
9216
1051
68
491
842
117
149
360
2679
8999
4076
2469
1917
11552
271
521
13512
692
595
2975
162
5426
9411
520
7269
279
256
109
65
54
9096
143
61
8897
534
568
466
331
10679
1206
3217
966
295
56
254
609
956
9416
321
451
1233
1283
1122
3665
5113
5184
5615
192
499
32
156
1370
491
255
196
270
75
770
347
4952
220
74
81
255
98
173
970
8922
1582
96
82
6263
9460
2868
1526
784
193
458
131
119
62
50
58
1044
5817
2029
582
473
216
43
47
77
138
4683
215
117
3158
73
8052
648
293
1019
1763
57
140
422
642
47
51
398
147
53
640
293
1019
189
160
1399
1128
1182
6045
3286
1441
2363
7379
2531
3130
9342
1168
8940
4692
6866
275
4133
541
8627
490
9484
8937
1622
1571
1255
434
241
223
148
3435
122
1630
214
223
148
2336
8006
198
183
9217
262
66
437
12668
37
723
8555
9289
632
7887
185
157
108
1962
413
108
88
155
186
139
2323
60
1170
240
358
3736
8804
6964
503
9496
3926
1402
209
191
240
2353
222
137
563
1926
1974
955
74
427
192
13840
239
830
582
552
8286
716
2326
73
43
1366
118
459
519
434
2065
129
2483
7088
4438
1724
1866
316
5465
1445
2524
168
108
192
544
306
914
91
493
2427
1170
5076
69
52
166
402
2978
8932
5186
692
5494
2952
1949
3673
1082
56
1086
923
227
57
8977
8936
349
265
9161
576
213
180
203
269
738
55
2149
800
269
738
55
844
684
180
1856
8847
1658
2472
760
4640
2550
90
5589
3406
671
446
7210
4034
9019
2349
270
1151
9460
349
68
110
119
168
138
1350
127
1693
9930
57
2780
671
144
3794
9438
143
1444
71
1862
568
5898
565
1125
670
1507
1251
2965
603
1219
5616
1180
75
228
1181
818
289
203
441
591
3216
435
150
1901
212
270
133
123
754
1469
359
512
487
310
6393
13778
817
1352
123
204
1948
292
4439
2329
1782
3634
8987
5965
1636
5536
67
1602
5330
10619
890
6476
406
346
3134
6341
5431
2328
2382
140
108
52
30
130
134
84
62
260
117
116
2038
301
1603
2376
301
56
51
113
514
1383
1296
411
569
5038
11716
3900
66
1478
428
496
755
702
1648
6750
12009
6403
833
11699
1825
2604
776
639
93
1683
119
122
133
69
30
111
2240
229
827
124
135
1203
2662
1462
594
7534
561
205
330
483
29
204
343
866
575
672
1382
455
476
3520
217
936
714
704
247
467
3768
2190
9133
2567
173
2913
1827
2769
207
238
438
2849
240
438
1525
4653
888
1929
110
135
2639
564
316
135
1645
155
183
8883
295
516
1168
3211
9448
2309
1811
7377
1251
970
1162
213
7136
196
7429
751
1164
6120
95
246
8926
308
2763
7352
10991
107
146
632
360
227
682
564
63
656
1566
541
726
1825
431
483
89
148
358
378
167
417
512
244
434
1280
503
1708
8147
595
116
92
176
11184
2467
9309
1111
8844
3543
8936
1194
1951
1658
318
1304
4876
6611
4475
3138
2195
349
9495
1337
1487
160
218
198
182
155
136
5799
2507
15
77
5385
5743
5165
3044
705
537
1568
218
8682
3804
13681
2061
1959
1452
2963
8953
2578
3686
945
1454
631
653
4039
126
11494
436
182
122
164
53
443
172
78
96
195
39
152
430
1158
8350
322
3744
7511
344
153
7834
153
1723
1176
160
134
495
115
79
113
43
38
187
124
109
166
112
43
216
131
202
317
65
3050
101
113
1172
502
4680
351
410
3699
72
53
5292
5468
293
3077
4787
8591
3789
160
157
1254
400
14759
966
2816
7638
9426
2811
464
5301
699
8097
83
1308
1398
6480
10057
2377
94
478
7431
5993
8842
521
9370
778
446
3253
277
445
1954
8868
81
901
84
329
213
2687
2056
6274
335
4054
1311
180
214
121
325
325
9456
9436
63
35
217
215
77
131
2484
9422
2418
240
9009
8419
133
1024
3143
3954
3015
5248
699
8272
147
40
703
1728
51
1431
3016
150
40
3204
9941
13798
109
2184
734
219
282
63
1197
191
2557
517
99
9211
7034
140
54
90
94
196
104
1266
296
344
87
307
169
143
1427
189
1912
7384
523
2268
2749
1281
560
4431
16960
7033
1262
3655
228
111
30
69
118
108
2843
71
70
317
4580
6077
5041
70
707
974
162
344
1219
6818
5986
2422
2255
1516
11620
210
317
3257
906
1306
6963
1023
373
3659
458
509
5515
479
1918
9284
894
129
5721
167
2164
547
48
263
620
737
5489
255
153
565
848
292
176
930
135
51
1576
1253
1221
297
678
191
893
91
104
138
88
4632
64
428
275
9862
3883
5927
6673
94
9181
5500
5717
93
551
241
404
65
7485
695
6660
1673
5245
9346
4268
7656
1286
3756
1949
228
296
256
446
620
108
104
2606
8889
1727
455
96
104
86
79
11501
8913
393
173
128
48
471
124
4875
9346
2513
91
3748
1389
986
12462
90
8319
692
5275
1052
57
9329
996
4367
9190
886
1951
351
227
506
1237
1601
97
68
158
6190
1535
14209
3339
1447
1640
2185
421
4357
1718
5344
124
646
340
227
1571
183
463
868
89
5790
4667
365
351
6565
1253
423
158
352
168
83
904
9178
1390
77
6742
9567
2662
5103
12636
4117
14761
4748
4782
448
1055
97
82
25
87
47
98
94
99
129
661
110
29
102
7503
885
7552
1986
5057
208
2062
183
67
4263
98
490
469
290
243
1976
199
109
198
320
53
370
509
467
238
1379
4565
1275
94
89
159
5690
3916
178
39
221
2163
183
67
4285
97
1906
392
76
118
82
3178
266
390
76
118
331
470
9487
239
242
1977
199
109
199
311
53
374
513
469
1830
2754
7800
1921
9258
94
89
159
307
1831
32
8966
2433
627
1901
177
472
410
4652
1277
544
2029
407
3408
8231
711
5233
6132
161
39
208
2221
183
67
106
103
89
159
1114
8857
1671
861
1617
277
9445
290
9103
1831
190
159
42
86
2982
1843
7307
3775
17
52
829
512
103
8896
194
104
193
4439
8586
195
126
427
1425
459
441
1871
1149
5160
1493
7365
13460
6387
1863
218
1172
862
703
462
688
125
717
897
1457
998
491
1533
207
7439
27
4854
7296
1257
3312
1278
4981
388
291
7316
1979
15
169
142
4123
8533
908
16653
340
846
4970
1258
92
505
120
374
628
1404
2238
630
573
1215
137
445
1370
8477
80
32
199
49
142
440
1457
674
527
3565
1189
83
508
514
2716
789
1488
1912
96
93
11727
1393
915
208
2858
3722
9763
2854
1158
323
153
3102
323
153
1671
1080
826
1266
1008
9979
14886
5395
35
1915
227
487
5302
154
2590
3045
518
1353
528
4028
218
1207
1154
1732
7251
4927
167
238
1915
5659
1788
7320
1558
321
221
121
128
197
407
115
152
103
82
85
455
200
319
1351
511
353
3582
1001
353
1451
3627
7772
1656
137
53
1951
572
64
2256
294
4967
6753
832
1101
1845
57
217
549
761
620
3950
9894
281
2231
1293
376
2372
115
1223
1160
43
90
56
75
196
87
119
225
180
1758
1479
9330
7578
7335
2287
7505
100
9457
6368
1074
539
119
159
444
1333
154
281
10321
5504
3719
813
5716
1899
3165
1272
2356
107
2815
5550
982
80
116
67
83
782
94
36
143
88
388
87
79
143
9571
63
110
108
366
1559
896
1425
13358
7846
613
449
3619
107
216
465
547
680
7129
3011
846
67
1130
2734
67
1130
680
8545
4653
2756
143
219
11699
125
431
381
2916
1294
1884
858
3972
7158
1060
151
64
5365
7319
2322
439
617
48
1077
3576
47
8550
2881
1516
52
7486
85
1528
667
441
482
1659
172
624
10291
1670
14102
3250
488
500
338
6736
7548
503
68
2240
1274
2751
535
167
9063
200
1724
1609
1530
160
85
1819
108
81
192
7534
86
266
132
13949
121
765
61
84
133
76
486
229
576
1215
1406
163
668
323
864
53
164
190
82
91
638
427
127
58
1596
163
668
323
205
11616
649
5450
1988
114
219
220
327
1264
2793
1017
265
6779
346
4707
538
1538
6178
7438
3394
689
539
438
2965
982
654
4691
655
52
2606
6599
302
295
1433
156
1644
551
363
124
708
122
513
58
67
163
993
11672
7815
163
1408
142
208
130
240
112
1432
230
111
30
54
115
103
102
42
1369
665
56
293
626
53
549
632
219
121
174
82
273
575
1570
1556
453
429
682
194
162
596
6397
956
9178
3757
4680
1856
1864
4696
609
3315
5454
1664
5091
607
8242
5800
3154
364
1325
6472
13622
1144
4287
185
81
814
759
2346
848
940
372
301
242
4199
441
9057
2256
45
536
713
74
7306
4826
1281
2230
11308
1321
1905
516
671
2144
538
918
7043
9013
311
11324
587
1102
1421
55
285
7492
386
279
309
80
4561
387
177
116
1093
975
1297
156
176
365
122
300
1976
320
333
139
1067
119
278
113
115
202
2832
204
700
71
135
1765
77
645
46
848
203
110
408
615
572
175
162
247
5515
574
175
162
247
5510
570
175
106
1656
94
4016
217
119
47
322
473
139
376
55
114
74
1262
878
336
4690
336
220
12402
811
87
1266
941
1874
262
1123
812
2402
14724
227
58
1238
248
818
449
3587
1775
86
7065
3021
61
217
223
19
93
9536
1558
6912
2629
1367
3519
4942
38
50
304
90
65
536
1179
506
618
3406
585
834
3393
2833
1234
301
122
494
35
204
34
90
151
339
5599
742
106
1312
815
105
157
67
278
88
1295
5723
119
2909
4873
1677
1238
403
3791
2072
8101
1297
8304
9005
583
2523
2335
84
330
105
70
47
304
53
73
7795
441
4399
950
12771
1002
8972
2265
1197
8955
339
9015
568
1213
5466
753
407
179
70
1711
1946
151
1660
1665
341
3809
160
1428
117
146
5855
9102
134
5737
703
5219
1905
113
415
944
414
1176
808
853
337
1341
1129
168
258
295
192
127
67
14328
217
1422
1477
67
60
6683
7519
1978
2713
85
283
239
363
596
621
162
101
1215
136
58
82
121
129
91
252
274
670
62
1431
478
3710
361
69
1015
1900
478
570
5390
1968
6358
2249
66
243
157
273
2953
105
2136
156
273
2370
153
155
155
155
205
618
362
118
46
1529
7979
9510
973
5930
539
172
9023
11730
9147
102
489
2261
359
34
55
60
386
1970
669
171
179
766
102
293
77
43
981
6104
102
4972
485
161
424
307
486
726
618
104
653
149
4536
820
7286
742
638
1403
5422
361
144
126
167
29
953
99
64
9319
8451
3859
1744
65
1279
1133
3677
230
111
30
69
133
108
116
1831
8960
6137
338
160
90
63
136
108
1245
5619
50
87
91
9239
58
87
270
1683
667
6946
1247
1973
172
85
79
1743
9465
2103
9842
2232
11721
7078
78
158
214
424
481
8449
706
388
3387
6848
3892
1794
244
117
1903
2356
1780
3516
1667
752
8831
2283
4609
4756
8983
4335
1484
197
1227
224
224
763
51
257
93
277
1289
109
223
112
1916
9533
5613
7316
4468
486
58
152
330
304
4274
7429
1746
722
1629
124
655
468
467
2586
1097
132
613
8034
1273
218
551
533
6633
8718
2774
34
983
1741
1364
4311
4016
3104
244
194
874
149
89
297
203
9256
213
137
111
265
50
139
625
343
224
7358
684
770
550
45
90
27
85
66
195
1126
3568
9374
5612
244
1712
76
425
1327
1712
315
2104
164
268
125
1867
116
630
3785
108
76
211
331
2180
803
105
76
249
1644
145
1954
112
446
354
109
2093
167
3615
218
1203
2571
803
189
3228
7539
1587
11886
347
9210
757
132
349
5248
6929
132
1289
213
460
309
244
593
1499
128
2174
9457
2261
9157
10334
1301
5986
4762
355
6481
755
726
232
374
649
124
694
98
1319
8546
8231
15540
5747
835
35
154
167
130
52
6668
9020
1123
172
72
33
111
184
264
88
151
128
498
804
362
153
1684
83
211
143
78
66
12333
441
7613
3869
132
272
1665
108
109
1919
6621
2354
1882
734
355
2957
385
557
106
1361
769
233
3643
560
196
2195
1242
630
570
3223
558
246
1895
929
515
71
90
1645
244
604
204
531
1078
3250
58
45
801
35
157
98
100
413
1082
9338
760
5730
8950
1391
1850
191
86
1662
5359
699
8093
1621
190
649
409
1535
149
97
404
2809
1160
4836
7373
2732
2657
13974
1796
31
2004
13323
3307
3646
300
1122
3374
1995
1962
2608
563
659
852
82
735
1572
933
874
9257
2793
553
11744
5585
953
13658
2967
9413
3082
3172
2705
9175
6544
310
552
636
105
9441
2194
7451
1810
714
5735
7787
8366
219
194
980
378
496
290
63
5714
496
290
63
2646
2476
6472
7748
676
1862
568
2028
5896
5357
179
836
13589
321
272
295
9451
96
13421
2611
318
622
43
125
1475
221
459
4679
208
1421
317
481
707
49
1251
4631
5255
3874
93
521
2780
760
98
375
61
1915
8089
619
432
3840
877
497
442
487
44
83
180
80
5378
5587
1781
1398
5303
1569
8964
7925
3639
204
2628
9596
7603
1731
418
8592
5266
1087
41
245
31
2629
2789
8896
6726
39
140
1711
203
93
151
1163
390
1295
748
1723
6443
1253
8962
559
685
183
72
374
412
9559
660
104
202
143
123
380
4720
380
91
616
5668
193
343
456
744
3966
8845
2168
60
2228
1929
120
365
325
595
549
250
390
216
8283
1111
5344
709
553
1639
1885
2924
4432
6880
5408
2270
193
2871
558
500
193
2868
559
375
235
3077
1662
415
537
417
170
58
26
23
186
6424
4030
98
757
65
255
72
1007
160
1381
4955
473
2428
1223
1825
321
1026
14772
115
227
412
86
121
124
170
394
106
674
299
10865
490
2234
135
4278
6196
5234
9591
1304
179
56
52
70
117
106
62
1418
599
113
251
1396
422
449
1384
179
1083
3189
3717
9465
3862
94
372
59
86
9196
2595
4221
14100
157
183
302
333
879
352
187
887
3036
9250
1591
592
3225
363
2903
3342
1450
533
8261
524
675
2494
8865
1383
1973
12788
622
2002
2036
126
808
67
115
240
1553
1079
69
175
56
75
9250
45
2640
6132
3474
2790
10965
3907
9667
3945
4978
9244
7267
116
85
1333
552
554
86
383
387
602
165
1038
8879
38
2235
164
622
532
1088
260
3042
444
3950
9722
9067
7489
7382
4958
653
4491
5452
329
96
74
250
189
4712
192
2624
1564
167
1016
4518
6016
262
179
118
31
625
262
720
328
92
278
8241
691
5328
177
9341
1329
148
100
1216
183
766
3007
61
140
339
101
9725
1332
4661
1427
58
350
266
163
352
846
196
851
314
269
146
68
102
71
36
7369
95
744
667
4869
3391
8955
5526
3241
4605
12403
8878
2811
4441
338
466
5324
1853
93
186
217
3094
93
186
217
3740
1765
8966
769
101
112
833
3219
1740
4298
308
492
40
803
1014
9388
424
274
2933
9464
7628
1278
162
149
56
808
76
284
409
286
100
77
6319
6226
1819
2834
937
1176
131
6359
2882
360
126
146
466
466
54
146
1647
568
6256
2673
252
1433
2911
1138
1846
15013
1858
1428
1858
828
322
3054
494
127
8817
8330
741
3998
225
63
76
100
45
90
64
8030
66
334
154
115
88
169
279
1058
11756
1434
480
546
5945
242
542
1246
126
199
101
9353
5144
3254
81
68
609
9480
1041
56
10731
597
36
1169
1939
1266
130
146
556
7400
861
147
7251
8766
58
833
199
676
206
146
71
8897
430
2646
364
279
118
540
1557
231
267
7450
378
5264
2306
833
122
3110
763
124
625
372
231
65
404
212
8037
10217
61
393
136
113
344
59
42
31
245
1205
591
617
4168
1027
11076
325
1270
2052
1552
150
7135
931
5200
3752
809
95
710
130
630
348
229
678
552
58
70
120
65
378
147
899
311
13581
345
14866
3531
2737
4330
1737
249
96
454
1544
1272
4051
140
201
830
349
5588
751
202
95
120
153
313
171
1992
3318
2732
78
180
6968
691
726
226
373
625
122
691
93
2932
4000
458
4140
2301
196
6147
8943
373
2243
196
450
5397
457
4136
2229
196
6595
2237
196
546
5366
458
2017
4061
2215
194
9009
6594
2241
194
592
79
1403
163
195
699
307
862
53
146
186
85
83
67
107
54
635
425
127
82
1564
163
195
704
307
865
414
3495
2177
140
596
5396
456
4105
2208
193
8826
196
531
874
640
1845
87
207
1955
7153
180
84
1351
87
207
1952
11889
2492
588
924
107
384
283
8874
137
583
2569
7240
2548
1478
1865
255
491
453
177
2396
250
443
4356
837
55
1075
65
1657
850
55
1237
65
552
644
6257
339
863
49
36
68
66
80
42
81
507
141
194
5481
143
9332
4026
1281
175
166
652
321
75
426
298
561
46
80
146
170
85
161
82
292
437
226
13
44
1593
176
191
652
321
75
426
299
560
3983
430
3511
71
3081
81
7715
2750
820
9332
180
492
124
6132
371
7231
3771
102
2754
201
67
126
264
259
261
267
829
36
190
293
1414
1318
7535
2224
9027
5294
353
139
5680
1908
417
50
58
1331
8926
377
97
248
640
239
28
1181
125
394
5322
739
731
107
553
7313
200
10472
8958
3258
634
418
427
78
263
204
661
195
1586
57
127
707
70
91
247
169
51
828
419
427
78
254
204
661
133
195
163
1404
174
106
3606
108
72
83
56
81
8539
8983
333
131
120
223
5707
3569
129
1928
1836
3951
5198
392
603
246
274
432
2927
9713
815
946
1674
535
424
2536
6832
2377
5195
5077
6850
1724
268
5484
5140
352
6454
58
625
1335
2982
296
90
219
83
517
107
223
4541
3744
4822
4957
4530
144
3655
66
2541
3784
2038
4143
14788
30
10342
7138
7393
2435
3871
4830
7272
305
186
263
348
877
222
177
743
108
173
174
110
1007
7709
235
141
118
9395
401
840
82
7372
95
11
85
117
129
428
262
139
224
173
140
224
213
2846
157
19
7039
4235
68
1658
3617
133
175
43
66
1017
2140
240
500
3658
1520
1232
2013
33
111
69
106
116
3136
11560
2367
2124
432
2854
59
3507
2929
323
774
728
97
197
530
66
766
1128
12328
343
715
1128
280
5456
318
8001
5866
61
81
91
75
515
13626
9335
735
480
932
13561
5442
9039
9347
203
9396
209
109
32
3674
8813
5166
270
177
4999
110
1140
9073
9658
3838
1489
114
244
2209
115
347
124
7463
936
111
112
103
55
178
383
613
647
1573
201
492
128
149
328
211
76
98
454
76
7333
5010
127
1591
1237
776
616
1660
2893
10635
1739
4354
196
9482
276
7208
1450
375
8303
388
651
3604
93
1918
25
2865
210
466
8754
115
2160
267
179
641
117
554
115
1648
94
3286
8438
5176
3931
1104
677
196
150
132
44
87
1123
636
121
119
223
692
104
76
279
296
41
204
294
552
159
107
547
3301
9066
522
8537
3457
7111
9527
2223
1763
5477
75
122
705
134
8864
384
168
120
1014
40
43
115
122
9388
470
2949
423
1286
3243
5232
2443
294
585
196
195
5651
3247
429
1268
527
122
38
1412
1301
60
91
50
52
145
73
184
5100
148
749
170
275
703
99
112
329
44
48
604
793
479
176
327
7377
2836
5428
5113
2463
4561
1019
1978
7936
6193
3625
7657
69
3179
1681
548
7388
1976
134
1743
169
3725
3349
11589
1277
5845
2886
1617
65
521
237
65
223
370
610
118
58
564
98
566
75
691
2915
732
308
972
325
2698
1180
1139
47
1940
4312
1651
52
584
690
32
195
1227
417
135
257
245
924
10412
8951
2578
577
3554
889
13819
984
1551
693
300
139
1238
1120
6992
2242
2254
6886
3671
4761
2187
2283
78
13799
41
201
219
312
846
142
139
65
817
102
9261
163
209
93
257
616
82
183
37
7136
1309
6347
7450
1980
6035
279
80
132
307
888
111
235
181
618
11028
194
1734
5299
3485
308
7535
1983
321
174
9307
675
641
42
174
169
203
216
185
1678
440
874
127
765
146
846
55
852
472
3228
55
851
475
2569
148
113
95
51
393
9345
304
5236
8811
3586
1499
193
316
13960
530
473
5486
534
1879
70
511
1929
114
184
158
739
727
1918
7453
226
698
605
131
753
102
541
1612
3937
698
8456
16228
217
11539
5940
6024
4459
12634
1425
113
130
58
1340
8868
842
160
561
96
156
97
252
271
590
95
3267
4861
354
1067
4883
353
172
589
1313
81
110
272
195
8080
491
5774
5417
704
8669
450
383
247
5524
384
1651
64
3123
91
236
589
211
2548
5765
1057
384
1041
84
100
161
131
222
218
1261
8868
10252
341
76
162
139
13284
249
183
59
976
177
8616
177
2192
65
572
95
193
629
389
1564
917
197
3603
42
240
41
8869
110
2495
8442
67
11827
365
2049
9157
154
432
1768
2827
8931
6011
224
300
65
305
39
908
31
116
122
363
142
657
2296
312
464
2504
2450
321
1098
4729
883
479
6657
893
100
102
122
80
150
245
255
13647
700
7187
85
10998
1668
138
481
5447
266
138
481
2811
9052
694
689
113
122
38
61
219
70
214
31
66
203
638
8942
92
214
572
341
10536
98
618
1206
221
168
261
1911
9361
3491
932
8947
3753
351
6725
3614
4774
2932
1954
2182
1066
4234
345
162
230
495
642
1250
207
229
2425
120
419
159
952
1765
323
79
696
406
83
5758
1306
522
9355
8889
7078
460
261
8905
51
734
13699
4476
982
2882
1964
7434
3613
4922
1056
105
287
114
320
132
184
93
255
916
8902
7970
82
219
203
181
150
121
1236
123
506
204
160
2840
8308
1059
146
129
166
1911
241
132
423
84
49
137
173
692
278
2007
8898
6573
396
286
3800
2036
6267
120
42
109
1197
2328
137
360
171
119
124
125
104
69
87
2980
4248
6592
1319
740
132
1161
86
140
218
1742
2436
5057
700
8200
6937
1010
106
196
5045
516
7433
6054
5651
9377
3675
2307
245
12998
90
68
1257
49
248
65
2424
436
3908
4848
1659
3181
675
2764
974
683
412
285
183
5695
4358
515
2137
361
347
4734
2589
226
4418
1415
514
3830
1809
60
318
59
478
1280
566
10106
89
540
66
8114
227
4302
62
9958
8894
225
87
58
64
32
259
1722
6407
13825
3036
208
129
195
108
567
3645
9301
5268
132
110
91
97
550
74
2651
713
68
265
90
315
6353
1986
227
533
833
153
892
260
875
292
1112
154
1133
4408
2615
135
1074
5208
695
8185
3329
3112
670
1180
1833
2267
81
69
1963
90
1455
130
47
670
103
658
449
14524
56
438
5253
3346
453
175
26
69
36
625
297
4425
2424
1985
4432
478
2670
118
1710
74
5193
74
302
3815
9681
1049
1557
7137
4466
413
520
2512
215
1238
57
1894
632
608
241
109
8820
119
274
574
118
136
265
262
376
102
691
131
3119
8461
691
5206
1135
3759
220
829
1882
7459
4445
1881
2841
496
449
1435
1140
1205
5069
923
63
134
16
921
1416
459
1464
6387
1368
9787
49
3870
832
196
531
1612
3160
556
320
838
110
312
9637
318
264
83
8957
99
4624
1034
809
4647
13377
283
13563
1197
5875
5334
9515
2701
355
53
7350
17
52
73
8120
3670
3506
224
111
30
66
102
106
116
7608
1904
51
228
73
241
157
63
9181
77
293
9422
67
217
166
212
46
247
228
1835
966
65
520
99
2144
55
72
8877
4529
8976
63
192
9313
1365
2785
3236
490
9449
13626
1748
1037
3059
2252
309
86
149
136
13669
1338
52
8923
61
78
92
320
81
143
323
107
103
155
113
137
150
1249
1256
1777
4859
4897
1887
577
5478
470
573
4837
1379
9419
2661
4043
946
13288
142
1558
56
36
101
175
232
50
55
252
202
194
103
149
406
1080
839
2120
440
356
4729
5985
1669
159
1912
7748
4580
1271
11247
2110
402
2338
13853
1369
1637
209
117
5799
4294
7398
8838
6177
3726
9332
1156
9224
4141
1039
3238
1075
322
1188
204
38
13845
279
114
148
172
9214
94
9661
214
353
91
1348
254
191
1323
240
300
382
4565
385
95
116
2180
126
756
5338
696
8228
6506
117
103
81
37
113
9205
9534
46
1253
14685
36
68
109
645
150
4145
1297
395
515
5269
734
3590
11796
68
1515
3075
14854
368
191
59
132
85
166
42
219
1580
178
3048
9273
5138
177
418
2092
5243
71
219
290
5375
2411
385
1267
8926
6829
1181
1022
8831
1021
6017
1875
264
322
1034
1867
240
227
727
1093
1070
171
304
1062
49
111
9085
88
3833
4763
189
5274
9343
342
9191
7981
613
13810
2163
809
13810
3122
2328
248
1548
537
5338
451
735
230
375
626
124
548
8665
702
5971
711
133
150
755
915
13922
184
728
7319
2580
58
9389
8148
14807
2867
1896
11962
55
397
16
74
2770
2377
22
29
48
8899
1188
1899
1918
2381
2259
2745
1452
1082
1622
813
198
515
990
373
165
2410
198
513
990
373
165
2409
198
522
459
11014
306
15454
1680
5700
5327
430
2600
796
5165
6811
4607
469
1440
4919
693
1179
1745
1618
644
1389
2021
443
69
616
48
2519
164
3652
5197
548
577
7786
3000
103
194
366
391
1483
2903
183
103
5016
160
4910
1449
4936
1582
1962
3360
83
506
313
1895
164
47
9348
313
419
671
1011
1225
202
610
209
1836
475
410
156
1050
450
13672
230
143
1187
5312
2476
473
112
198
51
36
2613
9278
2793
8854
2436
57
343
3492
5648
1945
3658
5333
1663
3546
1940
1767
3955
1199
80
4567
1582
170
220
672
85
486
210
1730
6108
1092
191
396
64
210
202
214
101
538
108
888
9437
1336
1473
2206
4076
1796
4571
897
1319
868
1794
3850
6451
2137
5127
393
882
9220
2313
204
92
452
420
215
111
97
556
1845
3171
2590
268
169
2653
558
755
4135
6332
3135
7829
9588
134
3429
1770
9141
823
2267
3312
229
5587
2476
1699
818
1785
7381
142
7946
210
2304
488
387
1449
1759
167
501
5998
872
5843
2476
1538
720
458
8233
405
8264
457
542
2391
202
182
6393
3656
46
6394
1220
3495
2151
8269
299
3165
3057
4715
53
4382
1434
1721
2284
6773
7360
2301
1282
148
1108
8109
75
4010
9768
1954
448
185
31
168
715
800
3427
1661
2133
834
2409
3046
7895
7541
2458
6052
1304
4846
8881
2476
686
335
127
1530
585
4970
1835
9195
7283
837
4624
209
5180
2285
6699
276
595
8721
9363
2971
471
5836
1842
3218
8999
1756
1519
5222
446
168
163
326
431
437
1638
192
279
134
4786
352
4693
954
1083
472
42
652
9469
1560
1333
272
6433
7027
14839
44
7343
631
1425
288
911
604
1100
1811
2382
279
299
313
191
167
191
7363
466
1434
9328
2156
144
7360
617
195
282
45
507
344
133
346
79
139
1191
667
212
288
9281
31
100
3948
809
1411
625
46
2677
289
489
310
121
71
655
4170
295
5230
13833
4025
100
1441
314
2555
2968
559
196
8994
194
2304
4602
532
115
1951
1753
218
2517
288
456
82
3092
100
112
1172
492
989
1178
139
695
83
62
5973
98
541
183
351
9425
3792
4350
98
267
245
677
303
174
5380
3801
1163
855
673
869
5581
7315
3842
9592
303
1065
537
2643
1707
1414
3443
474
3183
356
4727
7627
2652
186
1005
2378
651
382
1449
3414
773
684
238
1058
1299
1851
6820
1889
5170
1576
2522
9726
4003
1394
754
78
1940
9241
692
120
2262
379
132
39
343
206
387
50
149
155
551
2313
292
261
277
116
370
3552
9023
5429
1928
9478
3913
2308
1455
4548
478
653
1466
96
552
65
131
601
702
227
210
551
1797
4614
2315
1061
600
9181
5483
1080
67
2349
231
218
3576
2925
67
957
99
147
167
138
299
1093
125
120
649
322
254
68
540
567
1164
8509
120
490
1362
112
115
550
57
3328
115
115
31
98
44
84
397
9180
4027
9801
215
94
126
361
3210
54
210
1707
171
745
3877
8175
703
5285
6936
798
11916
1708
3625
4017
7796
1591
2200
1384
2563
2110
158
398
401
184
1860
70
77
62
657
169
830
159
2522
115
130
104
411
246
7020
3708
6440
240
3888
1602
9519
2337
11646
8708
3113
2232
57
4851
388
6625
205
32
44
839
23
116
7299
9037
719
5572
339
314
56
299
145
34
1455
1011
11035
2689
9298
8470
8909
336
2911
916
1263
2012
82
84
109
4938
1078
738
342
123
135
117
189
612
121
444
2814
1804
965
5155
2357
2309
1457
1662
118
3112
668
211
5839
415
6029
3241
80
547
640
233
361
626
125
547
91
9578
8346
3161
755
2487
234
66
186
1330
308
6450
341
340
342
1690
1148
211
635
210
71
39
383
158
113
1342
118
223
542
555
520
88
155
200
110
78
123
82
43
1185
113
124
1185
184
950
123
69
2529
12719
71
3058
5962
8913
2026
2610
1862
334
679
189
3966
7464
1966
6199
6747
2851
3590
143
63
1882
106
264
205
8995
103
448
152
153
748
198
223
1316
5064
4760
350
5189
40
6456
424
4680
1292
41
231
7450
159
369
92
85
271
86
45
8860
88
1461
2070
460
219
2245
365
47
238
2671
11179
6205
8962
266
115
215
176
1860
122
137
790
131
711
4693
8945
2434
8872
4000
487
39
98
108
96
164
457
2541
622
98
717
560
448
1924
526
5261
4127
180
56
311
57
219
99
242
1280
2152
2860
9291
10518
1494
465
224
260
13398
125
3645
9110
5480
47
62
74
65
127
87
4730
1269
8389
4653
333
6417
784
1406
588
8516
6646
5104
56
89
87
111
85
54
112
1800
596
342
3267
7381
2185
1758
48
280
221
72
682
29
179
224
5530
221
2027
994
2882
13955
2839
351
379
917
6026
5521
11210
6392
239
1383
124
9124
363
2941
101
1523
475
160
418
485
694
3231
2929
125
989
749
574
147
93
87
212
668
5140
4128
6434
11678
855
4692
5348
1484
290
1979
13956
4575
1069
11966
164
859
322
686
124
170
1472
64
203
591
126
62
94
58
91
224
148
53
861
323
683
1402
7954
700
1557
464
7364
9465
7321
5279
5301
7313
3998
4087
1334
5687
590
885
659
3246
147
2045
73
108
133
69
30
110
2289
227
225
742
77
614
132
112
41
3422
466
71
4274
863
9267
159
701
3482
9853
3780
6148
1820
153
441
95
1007
3971
130
339
88
48
107
691
604
59
73
579
627
6949
9451
1964
13014
81
334
888
9467
440
473
633
8171
1125
2573
5750
1786
6144
14077
6641
1404
1857
2875
7250
1032
1155
111
95
708
139
622
370
231
735
799
34
519
617
9004
7283
97
519
117
645
31
153
14884
190
225
65
282
235
521
58
182
416
2489
63
1620
4706
79
2646
477
251
611
139
7085
641
1882
845
52
372
2562
201
195
4274
96
519
82
124
610
655
230
683
516
50
4531
2722
2511
1183
452
2047
374
471
59
440
275
500
82
213
1480
84
245
90
949
355
304
252
581
2999
6029
969
1250
7035
7768
49
399
2423
64
87
34
236
343
583
68
185
1880
8886
1461
2422
654
4911
318
525
506
183
155
2080
1622
113
1627
7006
1215
3408
6057
2082
270
190
173
114
475
2590
6671
225
188
135
829
144
9079
9420
36
122
145
8908
146
56
146
6878
9099
39
974
77
3294
772
243
1354
53
217
1328
759
46
872
2607
4065
550
359
6509
422
396
1453
4010
9296
3023
356
749
5296
763
369
6125
127
4723
4862
1013
87
216
225
704
1177
872
1353
874
563
60
74
162
86
39
968
429
1282
309
1317
136
97
169
13695
149
65
7362
12615
3588
1628
7789
1613
7759
2789
1051
232
3486
2144
9563
1858
79
361
4601
9212
13711
103
583
61
5576
505
61
1888
320
615
126
264
70
98
86
54
54
40
118
113
94
425
1874
142
462
9222
3163
8870
5099
147
7507
8872
999
574
539
9514
268
1883
2978
73
3070
290
44
130
64
1255
412
234
582
778
153
313
44
4305
590
221
908
2293
625
2638
13336
2725
2515
107
523
287
169
408
421
2245
1104
2361
175
6117
175
575
2398
185
194
106
7335
341
3295
8837
2834
1606
9375
5035
954
67
92
74
454
1152
100
111
660
154
87
8961
202
125
211
2180
1432
502
440
3594
233
76
994
1123
907
6473
412
447
250
303
1635
50
7485
671
1060
1126
1143
96
16
228
14
177
628
240
3739
684
67
9335
9429
1064
612
2785
139
479
425
645
4689
1863
447
393
93
2134
1216
349
3587
394
93
1038
8940
628
70
149
28
78
102
208
9031
7286
2030
4313
7636
3055
8559
310
793
88
1284
410
442
414
55
138
11666
1330
214
234
50
131
163
437
135
131
237
1663
203
3501
3938
3943
193
951
313
555
870
1669
114
438
3413
2314
114
424
441
93
312
1264
1186
112
53
125
408
106
142
33
118
408
280
195
417
3631
9737
9057
8868
152
119
85
791
2840
95
597
58
124
642
375
226
685
598
58
7387
6059
1478
2324
38
6457
359
356
4762
2997
9975
450
511
452
5511
509
453
5492
508
2483
11705
3702
1871
1207
3443
2854
623
5848
1107
80
13732
11951
1170
696
9764
587
107
73
616
2316
95
520
65
9140
1672
2468
523
463
5689
466
27
1913
5858
7512
1071
14510
1879
110
2945
88
440
198
273
451
5520
475
1862
517
285
1478
789
8307
751
507
98
1051
95
13429
692
8989
3316
9738
136
136
420
694
13204
477
3894
900
904
80
216
156
2015
711
9119
8476
7101
1922
2371
8365
6139
132
387
150
1642
5585
10587
1958
1469
1552
63
158
497
624
230
72
65
87
127
455
1210
1135
3685
7383
1686
5547
12301
89
192
1393
9017
826
789
380
359
153
2182
56
12018
13909
14023
67
969
133
5659
1315
87
135
128
42
12731
9587
9185
119
3072
8907
6104
183
1407
6501
1873
1731
1176
2955
3303
9025
44
648
1289
747
70
86
171
239
96
47
20
133
1256
664
2003
8950
2132
802
737
196
750
4260
7249
442
636
542
129
77
102
155
299
703
143
1398
1140
237
110
30
69
100
106
1891
140
2236
5345
701
8175
1737
810
58
2172
664
277
524
8932
111
91
566
1482
1366
1725
152
612
2922
154
8619
4266
3135
455
697
228
346
637
141
522
91
2422
1221
1028
125
160
74
55
118
86
4063
1300
8118
289
74
171
409
168
457
861
8078
408
8242
692
5483
429
85
45
7414
3684
5376
2135
2037
9546
110
59
71
50
50
112
1120
215
633
152
728
244
7170
13780
70
7428
80
61
1659
504
5504
249
373
1986
340
593
9329
7266
154
6292
246
1205
2107
14943
9227
2207
4538
5076
700
8431
4580
158
3943
80
291
1351
1648
3563
107
227
8746
4694
47
1349
2718
5091
633
749
12400
8895
59
1399
3024
2443
641
301
1149
2844
4629
2891
63
2741
1291
4844
63
68
63
75
101
1273
1283
480
6139
459
37
2718
6306
315
2597
2822
315
1840
3142
10743
9256
662
4921
517
3884
1160
8836
1818
8921
1397
9324
1983
56
64
333
63
5805
3053
1791
1312
87
115
98
90
58
213
4053
312
519
1984
1480
629
5080
701
4030
7230
3230
623
550
4366
423
9452
3368
478
83
3522
6023
15396
1936
3034
760
131
290
44
133
64
1089
92
195
657
4517
4969
4153
338
3309
670
3447
13663
1178
521
52
132
112
111
179
4667
173
55
75
219
2298
3842
4354
5346
2337
540
1883
766
716
478
6597
10354
56
1182
2785
6343
9883
97
58
681
628
505
728
3783
9510
5652
117
1335
159
123
477
171
5001
7324
7890
141
138
1114
184
98
46
74
62
11906
55
7267
4828
94
62
46
661
92
1880
120
829
2288
230
111
30
69
127
107
120
1673
229
5912
9476
3035
2227
4231
2051
374
2537
1594
149
3204
1501
837
930
363
200
404
8861
226
339
634
159
88
253
583
122
603
491
3049
299
521
2918
298
520
1527
4149
795
4624
14973
140
347
6491
1087
8270
699
5161
116
3635
328
45
7426
193
4054
4410
2297
4134
829
500
108
784
7548
1999
2688
2829
500
113
2496
722
188
2402
1329
475
4747
4182
57
692
523
95
518
97
592
2171
91
6054
2183
1274
531
442
193
2196
9103
5114
2643
3715
1594
625
9385
6167
187
14987
1774
5334
9274
949
871
3036
2796
112
483
13
112
1650
67
1799
2313
147
87
3951
13229
2264
370
517
7450
12076
831
6145
537
143
217
13615
153
8869
3390
50
8985
701
161
158
346
72
349
104
5219
1172
4348
1356
1511
380
8519
4376
3549
1470
4785
5355
9225
8895
3749
977
4062
308
208
5430
161
700
9026
190
390
131
65
487
54
367
1032
9311
190
131
2704
267
407
778
134
78
3408
14294
4429
8958
359
183
2254
218
67
5347
571
202
67
3473
2950
211
11
260
1781
3216
71
122
564
28
1050
166
2345
8967
3402
4539
1404
171
993
109
966
1730
5897
1014
286
65
162
368
137
255
104
545
54
38
82
481
14901
776
183
4861
2471
188
1166
24
123
15
593
445
236
85
104
383
394
195
368
5126
5400
3940
9756
317
9497
185
845
425
145
126
283
91
2689
379
518
8965
513
8553
7902
702
4538
799
599
372
803
269
169
507
394
7457
520
216
6702
6590
1391
282
547
8865
95
664
398
1160
175
2184
130
3084
148
359
748
167
2211
3403
162
1907
6171
27
469
128
3872
4886
37
4925
8929
4432
553
6877
6721
79
2139
2108
168
35
207
1928
540
1173
47
136
1442
73
146
401
1268
505
450
98
1139
32
1305
1866
284
1095
73
1796
7789
646
190
1367
11382
1188
4835
159
435
724
63
6749
1006
666
1199
259
151
208
905
42
78
83
4615
532
1392
511
5575
512
620
274
14095
4536
4811
8748
4172
551
98
149
88
383
66
143
1248
353
962
225
254
75
608
421
5812
3378
1935
6149
453
5543
355
224
3015
8811
8090
9378
3357
611
67
14083
444
14859
3858
1398
82
1259
5104
699
8199
154
904
55
571
82
692
78
1448
7690
6901
5167
1171
322
78
150
107
101
97
82
196
427
121
867
271
214
114
3520
2030
215
304
114
1643
108
342
116
258
66
421
134
47
499
384
76
170
39
43
1703
44
442
146
536
9474
144
146
85
3671
9483
6836
1954
7512
910
255
6035
35
73
7188
3561
152
2920
192
86
1923
78
646
1675
299
645
540
1085
229
1464
135
979
217
2415
76
6667
697
239
436
220
343
632
124
101
1649
90
389
420
88
342
247
69
194
2175
216
390
696
104
365
2176
270
139
152
188
228
2160
2511
198
2246
5331
1186
1543
34
76
7468
8979
2264
7260
5749
7307
1103
2652
2236
58
332
75
136
203
84
444
35
116
263
145
224
110
68
86
76
731
5719
1574
152
8710
152
983
3366
1614
12792
5374
2532
2531
215
1018
154
425
308
489
726
1064
2533
944
475
424
4236
1449
3191
4208
2108
556
1116
6598
248
5765
65
709
730
54
58
393
5052
7268
3179
691
1058
4596
320
445
1254
605
86
1573
2951
7542
2014
4192
185
59
84
502
514
887
8799
688
381
657
520
520
420
529
56
215
183
634
9059
210
84
1189
1615
790
65
108
523
3688
889
9016
153
1566
10014
321
107
128
82
391
143
9643
3889
1430
1451
476
8158
473
658
11676
1876
111
659
195
295
2398
112
443
79
303
365
309
155
9303
88
183
63
99
228
203
149
197
608
203
52
195
600
348
61
1959
8925
7634
361
52
64
33
69
96
11724
58
143
128
63
9970
2273
1271
1592
356
300
104
142
477
568
46
1788
51
93
62
5486
51
93
62
135
564
97
56
54
198
7367
96
94
160
1478
677
578
5855
7440
1022
478
7384
13133
1377
473
1260
908
2991
20
112
552
1187
3178
5882
5480
3255
3206
556
915
112
2384
12733
2371
7635
915
1449
5269
699
5410
3039
575
802
1451
522
1121
152
102
37
322
3456
112
1918
2118
3074
1439
513
1553
2745
2928
562
264
9434
1744
8578
653
367
75
85
56
177
5034
88
157
56
177
1733
618
2040
245
331
9751
7543
1937
2202
659
1377
702
2856
2502
8466
1780
2118
151
11474
8137
3807
6021
2716
4231
6662
1447
379
8266
532
572
743
2020
3487
469
396
57
3017
3117
340
413
361
4723
88
769
79
420
131
997
163
8719
163
1585
146
432
8130
827
352
2304
790
7382
2122
51
237
1112
9321
330
108
405
78
5255
3269
7336
3956
6517
104
4392
4050
842
3092
3955
4741
827
5149
1732
302
233
1451
2904
6815
1056
1590
9451
4022
8916
2915
3706
4602
146
5328
902
4084
1275
203
141
1992
351
89
282
95
9401
379
647
186
6423
110
56
390
1111
8924
5853
670
5391
119
1976
4924
6258
90
2262
7183
9436
4231
1625
587
13671
918
8355
913
1450
424
3654
1079
4217
45
1107
919
292
134
129
657
491
181
216
250
198
356
2436
1700
5369
699
8291
442
3595
2882
110
9347
9624
2907
2396
14003
221
9615
279
177
417
1661
392
5536
445
430
98
13484
368
355
109
63
87
104
7760
46
1220
69
892
379
864
426
262
282
114
235
3295
2829
2138
4902
11510
4008
5320
139
4742
14169
3698
175
1708
581
3897
4616
1017
3608
1377
557
434
2637
563
759
108
1021
261
89
13526
9415
5447
6063
2373
6377
63
171
190
434
404
1847
6205
2191
3348
177
91
137
138
155
4839
2038
229
1343
130
106
199
92
394
211
135
3025
25829
973
3265
7439
143
5880
4903
135
3514
66
437
154
142
84
168
1638
965
134
31
916
133
125
192
2465
787
638
116
2154
2575
112
1957
5258
1787
5230
1224
83
156
654
2264
9272
1535
14603
3431
10421
2936
440
283
4417
1323
3019
7409
1641
1090
6158
877
2112
7448
76
763
1432
2958
1463
438
108
181
2764
437
293
499
537
7978
175
44
108
256
160
89
156
1573
87
166
2407
1040
1750
7428
474
347
183
154
446
1367
92
256
73
39
22
169
93
9438
819
1399
1477
4574
7407
5120
1445
272
1137
274
157
546
276
1656
1442
1423
835
166
104
201
103
522
118
1189
899
3817
357
357
6470
42
88
1770
57
257
177
610
9572
1468
188
131
190
127
88
253
277
9755
4056
1218
788
95
161
4503
7514
1925
4518
440
146
278
490
549
13787
346
2202
89
5201
71
81
367
277
9555
183
66
214
52
792
1584
1027
580
189
47
244
4658
43
938
189
145
244
1433
64
924
6451
8815
7386
3899
2947
116
1398
1079
386
138
149
424
72
4660
3924
131
123
77
108
332
654
223
163
151
11456
151
1569
1215
91
551
58
124
606
710
227
409
238
552
58
2736
1942
3966
5759
520
270
574
380
710
167
3618
8171
698
5328
3338
7391
309
340
282
201
13716
517
182
1368
603
1599
1501
484
38
8302
529
236
117
3282
1416
220
414
201
310
37
37
157
222
381
157
4178
131
731
5742
443
157
3707
41
8709
329
5478
1094
47
437
3618
849
942
3076
8270
5581
708
107
4205
132
714
363
104
421
2031
15
236
3742
159
1636
3385
431
4084
877
147
13919
129
1303
5203
402
344
1012
43
64
1830
2761
529
147
13962
129
1304
5203
402
343
2603
239
537
446
1907
2252
773
7486
2370
214
400
196
1373
6500
355
339
2709
8904
1986
3311
13565
4099
106
196
570
4043
566
8171
979
602
4380
943
531
556
1902
1078
4996
1595
2745
247
3063
2967
9855
1958
332
1130
1348
289
1918
895
1598
3229
113
651
13641
8492
63
152
910
1712
628
129
169
218
157
2977
2411
43
2650
9113
346
210
625
143
100
254
180
388
160
114
427
801
959
5160
935
584
5257
2077
79
130
1932
88
3684
754
3605
7209
2306
444
445
3004
7263
4987
5389
1075
2552
1113
6839
1137
3105
2016
96
306
1715
3630
96
326
429
340
84
1545
4009
3119
4973
1697
181
97
82
1029
7447
3984
1206
409
219
225
41
8998
795
449
1869
318
389
168
59
49
194
142
22
9437
4718
1884
6236
1959
268
93
3541
7404
1172
2686
630
32
251
87
7553
1953
404
837
56
755
164
208
138
88
102
131
209
5435
700
8135
132
194
102
9293
55
1265
1553
426
73
56
68
571
66
3498
557
66
7477
114
1432
435
2702
1037
1976
531
526
217
102
217
7448
164
74
606
3859
400
9388
9271
87
94
9412
1923
83
603
4226
13919
1770
83
442
2253
342
163
906
105
154
220
233
148
6204
1643
9302
1258
356
267
2691
148
178
11691
130
152
184
1194
2587
2487
112
870
3616
835
1943
2692
8242
8906
2720
1457
112
210
68
124
84
47
161
115
148
184
118
1415
247
197
2525
106
1015
105
1049
95
143
123
32
871
2075
1023
1921
9083
1663
2602
1016
534
7405
7035
651
1113
540
10280
289
7638
5593
304
14855
832
403
428
74
298
657
9375
210
1404
160
953
2173
2161
682
162
5648
539
325
1820
428
42
2285
82
8411
4010
2532
1591
9330
7122
4818
415
236
3966
6819
4783
256
894
211
1252
441
329
800
445
99
248
3198
657
1229
2022
3254
533
27
7438
92
930
297
234
373
204
2810
784
278
341
5747
2914
6048
3050
171
381
1060
302
171
346
1940
2864
9106
164
5891
867
56
816
2627
425
807
565
5327
217
4900
2441
191
57
5741
4057
511
161
334
2024
422
2490
583
45
406
5713
45
1807
1161
350
3673
420
429
1274
378
176
252
43
328
9042
76
199
80
147
69
408
74
1053
326
1144
327
1985
3162
54
120
123
125
102
71
59
229
952
55
383
5577
292
123
305
102
3454
124
306
102
446
534
8869
1510
31
1532
268
131
119
475
831
8917
6530
9338
2856
1193
79
2752
92
1471
2325
13032
1561
8863
2608
506
7235
4953
4044
6817
4635
6518
954
180
638
141
445
5139
105
646
148
448
1662
1393
2254
2924
112
560
428
3605
8144
690
5435
2039
323
1246
5242
2882
1226
2663
4225
52
8944
136
2258
4739
216
197
241
76
2774
3402
99
7340
950
3435
9363
5931
12253
1268
1748
2463
3326
2221
217
916
1282
848
6260
82
5229
6966
1142
9398
2557
86
156
161
217
4342
1277
4504
541
419
359
94
430
88
17
414
108
246
874
8198
685
5455
12231
721
116
96
254
243
1250
1535
173
472
148
709
165
495
697
157
120
1037
50
371
144
2084
6401
1749
8937
776
7736
4087
104
1904
1067
6064
2723
1346
2171
117
91
16
155
80
153
40
2482
8758
2400
875
6147
11663
542
825
98
6530
39
105
42
108
128
69
30
111
1904
229
1028
1197
1259
48
160
155
105
89
439
1655
197
394
2377
201
129
5873
8181
610
68
1789
3429
738
729
225
724
637
146
746
70
3646
1894
84
358
52
4422
8819
3414
163
9388
1409
993
7979
178
1372
315
4295
5276
702
7127
863
213
296
487
1161
1175
879
470
118
1469
7141
411
1411
454
451
3684
90
478
1000
2392
1362
452
538
3809
5055
258
6172
5881
41
68
114
88
1358
1267
1368
9480
108
92
414
1636
290
704
2846
380
8685
102
59
824
1044
95
446
364
227
10018
1695
3801
681
554
275
2743
1247
652
7798
8207
3468
1331
4998
2796
686
6761
6948
3268
439
64
258
1423
62
10320
2461
2591
188
2634
343
1346
6576
9391
547
4880
194
477
5995
518
2932
260
491
117
452
943
1053
347
1633
506
1195
2873
1213
69
97
444
291
1632
2615
704
338
216
366
598
222
151
117
109
250
93
98
70
7151
112
1234
9032
65
2100
212
6604
342
4709
5179
494
5998
1852
8439
3927
9626
2727
564
3601
350
3691
1871
538
4513
3373
6729
4982
5186
3692
678
1958
524
1623
813
678
617
703
11572
64
5012
9105
5572
3326
35
186
1263
369
323
172
6854
42
383
242
655
71
85
1839
9640
4225
4103
100
10177
1270
3642
1168
505
1461
71
4401
7202
499
1134
113
101
3097
108
293
89
124
273
54
85
128
92
102
268
157
2623
9334
4022
343
316
4747
609
94
517
128
604
338
226
404
192
521
843
3973
3839
906
1495
7376
7936
4183
3278
476
2088
1031
9078
84
7700
7895
13585
723
1397
203
9099
926
278
347
96
357
113
64
2567
197
303
1468
123
162
883
83
28
244
156
664
1455
121
393
114
1281
7030
7751
6604
871
105
78
62
61
459
55
105
84
50
129
134
3589
6056
2308
3942
3389
2821
5282
128
132
4718
3540
8886
1594
180
227
277
150
9532
238
164
161
4041
1948
1678
8803
1645
2288
839
1566
1185
2282
7394
1032
5002
4050
715
206
86
88
920
12177
573
4328
2346
2991
2065
1985
9140
537
163
155
1285
32
208
204
146
70
690
372
832
135
1078
160
500
400
4473
9399
4950
225
364
1044
217
2383
3847
209
250
5330
100
198
249
1260
66
65
62
206
363
95
789
5743
169
117
2112
1267
196
4677
303
9238
1007
1119
9438
413
334
76
357
3614
1627
106
198
98
13950
271
405
123
9164
341
174
119
87
258
164
1046
14335
941
4372
7427
4941
5278
4198
1578
181
24
541
6703
712
3209
85
642
7201
9035
140
61
1372
1582
1003
38
262
418
50
142
457
664
2513
14616
365
140
227
182
56
67
1829
986
94
6190
44
265
109
416
119
1303
1108
272
2740
1590
1027
70
3492
9541
764
131
819
208
143
84
266
43
104
683
273
6523
4339
2507
1706
2563
5343
3178
1754
7016
2112
13518
6900
1605
1768
718
1016
7182
7037
7039
1483
4794
4586
46
6561
206
105
101
876
62
80
56
567
4441
201
11704
8617
4854
62
3321
1646
4128
1071
1339
12749
1699
1510
8929
307
710
12660
13762
297
3439
961
3866
1190
8792
428
1646
736
738
4306
95
713
190
318
19
638
94
11480
84
48
1504
105
123
337
2299
83
10554
6898
8718
132
5346
4050
1736
2804
6585
13508
11630
1705
760
5237
703
8259
7602
4396
475
1636
99
3534
356
3412
398
3964
244
1229
5057
10189
3866
12892
2228
282
163
1402
8868
12672
49
1578
101
114
1142
488
269
650
324
1082
272
767
300
9265
443
34
933
5123
93
3856
4558
343
6444
340
689
13572
793
1919
443
89
277
1424
88
1055
5955
462
84
325
258
9469
2466
831
401
429
78
266
204
559
1640
57
127
703
56
79
92
91
185
148
49
829
399
429
78
254
204
559
1576
823
69
903
32
279
46
151
859
84
529
918
3813
953
69
1218
153
843
89
326
877
6739
14808
3876
6791
1036
69
9420
7737
4592
532
9362
860
2484
1634
126
73
417
1326
2160
126
79
423
345
2528
625
3433
446
9593
482
2753
694
321
8957
216
1858
294
639
212
361
320
202
716
99
161
1408
6639
4777
3998
116
4323
4664
4432
1060
3991
3386
383
204
114
1750
139
9396
368
1725
6721
278
147
87
145
59
3094
101
111
1138
268
298
2952
189
74
808
1136
412
9242
59
2664
2638
9196
6733
5397
1502
489
704
4918
519
1247
297
2958
8062
4545
1199
4909
1308
4184
665
1208
1441
455
509
517
2059
102
82
4507
2423
12271
927
4044
2925
5410
702
8146
6664
5097
3450
479
487
83
500
3806
4510
2157
573
295
79
155
1891
177
1921
3404
178
577
997
929
53
270
6716
218
228
2304
51
57
269
925
6314
201
149
3046
8926
1742
9610
257
2617
484
1496
13742
1248
58
611
78
84
113
121
1171
53
6227
13548
8472
124
82
7296
94
3378
4376
1570
3492
9585
3962
994
699
7913
1291
31
115
258
385
5199
96
63
524
3344
1281
184
475
166
13841
358
573
2737
801
78
1165
488
1161
112
101
2640
308
128
283
57
94
194
7179
1676
5816
279
3090
619
105
108
299
376
407
6089
6324
4216
8929
352
7127
1171
3323
338
1235
429
297
480
60
437
139
790
362
103
57
191
223
296
451
125
515
215
190
606
531
87
188
966
1042
3229
325
4888
70
364
640
209
290
243
97
1221
426
1291
165
14030
91
123
883
8825
8669
110
1467
140
464
8485
173
1184
470
1290
149
1363
228
1356
185
11215
2253
192
200
131
253
154
159
110
108
95
110
29
6085
9352
3276
69
102
181
163
481
6710
36
157
245
863
910
1086
534
58
210
1929
411
351
343
668
2103
7369
530
571
5060
504
698
6890
4876
5303
1061
7512
553
410
2363
7669
9524
1106
133
385
802
7368
128
352
342
1461
11948
6673
1502
2175
888
1421
3708
9470
3620
52
97
1046
301
190
673
1395
152
14825
5561
13100
4893
9344
3522
39
8006
6241
150
466
1699
48
4389
10520
2250
34
109
4772
9130
35
210
346
680
98
95
214
215
608
168
160
178
319
530
112
217
199
1178
1246
112
118
334
575
112
523
6667
11427
247
174
234
697
97
462
219
1098
78
2264
465
28
1098
78
847
210
277
157
519
962
70
116
9083
426
5161
695
8343
405
1224
6044
126
8763
146
2390
1625
144
3176
3126
1064
2903
6628
349
4674
2464
4125
370
2706
4910
1790
447
50
82
115
335
973
350
1302
1026
8417
7412
1430
239
164
356
3198
239
138
432
88
2054
178
9321
276
8826
316
71
145
473
1245
5115
111
370
972
217
43
1781
486
373
1893
1216
759
9393
860
112
203
159
2788
59
1279
1454
397
3578
5237
697
8269
1055
135
3713
792
554
6036
1124
337
1317
85
307
247
14796
233
116
3109
10626
453
83
464
1111
2455
4332
2858
488
2300
469
499
2473
2279
2106
1843
3071
879
8493
253
263
194
384
1111
502
6787
9499
2405
107
467
539
325
378
1234
1417
1663
3626
1266
4998
697
8510
6490
341
4638
129
3512
6041
674
868
2899
405
852
7762
553
62
1755
54
71
98
1083
1174
1427
314
7009
5313
307
1113
9130
193
87
478
3273
932
9554
4202
6104
861
1443
326
33
334
3269
7402
3051
32
153
38
38
677
1303
171
1514
287
477
1185
467
6783
1821
5352
71
567
80
104
2624
78
118
3039
174
93
302
318
118
2145
3214
416
83
442
49
1193
939
105
3738
5031
322
889
893
210
1572
3228
545
72
1924
2494
1703
1867
313
194
1115
55
14356
1026
108
368
130
85
85
2350
1863
1081
4516
560
61
1479
302
4589
173
2262
434
1876
260
1924
188
476
187
379
109
2773
546
9008
11090
2711
599
6394
302
44
281
434
125
636
799
874
116
131
522
729
1668
158
118
5192
721
5946
8218
627
2606
1235
2480
115
104
113
119
32
198
79
613
7191
7639
527
30
231
257
208
117
168
137
279
92
120
475
3705
8044
9477
537
360
323
4043
295
129
120
141
461
237
9461
151
4826
1970
272
1852
379
374
401
675
8916
1739
274
221
14460
209
568
1167
1245
2253
2464
430
6619
3622
2557
1989
220
192
3182
1971
1335
453
1454
2133
634
272
329
561
160
254
1333
53
116
597
108
93
125
90
217
139
50
636
268
994
163
1405
1616
79
559
90
179
5732
560
3167
90
179
1979
1810
80
947
5205
6884
1820
731
407
177
716
132
4120
1142
295
140
202
156
93
3287
6479
361
4746
2684
1316
3430
1148
8888
492
1849
372
5613
752
435
5926
437
441
46
1068
250
1552
2159
5361
1333
3243
751
7378
9303
1940
1321
98
1682
196
736
781
159
962
76
1385
1092
148
187
190
386
3379
381
1650
544
2001
624
324
209
314
137
192
106
1233
9482
6004
1435
296
99
4960
809
3724
8919
5536
2336
1473
792
155
222
56
82
701
5598
391
168
477
83
164
43
2129
6607
192
9231
404
1469
4487
1919
4163
246
1432
260
216
297
435
14
159
117
33
141
11
140
31
42
263
613
901
4207
2031
372
4772
64
680
492
2664
2866
1272
109
829
73
1388
2289
195
518
377
2530
1005
212
1667
1276
696
1296
486
717
154
4126
88
11644
9367
3210
1819
163
521
1685
851
129
937
3745
132
548
5693
146
408
184
922
170
221
8690
824
750
352
466
175
72
2809
425
126
279
217
3311
7364
5830
125
1410
829
1065
1146
1224
9450
3659
81
71
272
1642
1148
642
1536
1235
471
1551
138
1735
110
737
401
6863
202
118
4472
516
82
5223
4051
5128
1137
753
363
553
5758
9424
3131
870
1747
2943
3657
5802
879
616
7288
11848
1452
600
7712
708
56
4082
1187
4966
4675
145
1208
9308
803
7349
2924
1759
164
454
104
344
47
228
4328
141
824
107
544
97
164
117
323
8917
32
203
40
2306
491
918
43
288
272
132
181
57
62
1661
702
5203
4638
358
358
356
355
6446
4467
4268
4283
2591
128
124
234
1672
492
6793
2400
297
198
2520
32
575
421
1412
82
238
298
285
549
194
404
226
740
606
146
693
92
1792
2160
58
1554
893
11591
79
325
1033
6354
4999
240
72
8896
274
526
7290
441
864
295
5266
278
187
619
1255
1242
208
994
13790
1170
1568
2424
207
307
5248
213
288
782
7854
305
1198
297
95
109
58
98
9385
141
59
3138
271
1347
2113
59
2674
221
6798
200
308
247
952
2127
142
38
3136
270
1348
1355
5130
946
2290
2373
3488
2424
3118
968
2679
432
309
89
636
1272
323
2146
63
226
35
129
16
569
193
219
299
501
1843
802
194
2706
510
384
104
228
68
85
11771
162
1208
59
48
50
1352
8913
3993
210
7314
197
286
949
1502
8050
691
5436
12103
701
114
626
1808
432
100
2928
5789
647
120
3453
3424
491
708
102
3340
120
218
532
464
93
252
87
124
637
205
779
156
4175
4422
6640
3179
73
136
2224
2374
5827
889
55
1066
319
2739
8859
1731
479
353
2040
1415
439
5535
457
5184
700
8234
4178
1314
150
9305
191
2446
344
694
151
1398
2717
6203
1770
93
2541
3309
41
3794
109
3083
4708
520
296
283
160
134
651
258
159
1417
2809
707
2787
6258
101
209
288
43
36
221
14491
187
266
75
456
8677
8481
5992
435
677
72
173
4477
181
167
424
124
442
222
1148
9149
2584
157
9397
4841
1312
9362
2748
1049
10842
81
57
315
109
570
7150
3841
2617
810
1232
2199
71
206
817
128
72
194
1276
2681
347
9421
373
44
836
207
936
89
1178
72
1614
8945
683
56
434
1829
6475
148
5137
131
226
102
35
2095
352
251
10284
15418
589
523
3839
125
2105
2689
6263
246
596
476
2641
6136
3520
4472
1068
2181
3551
2138
290
1293
1078
523
377
1168
421
64
732
102
166
107
160
5816
2445
8825
628
7493
772
755
197
327
1502
285
36
627
149
280
529
616
209
1605
6957
61
1660
338
415
4154
2595
1755
118
304
273
179
586
7305
4280
171
1969
4011
6486
351
345
1857
2385
1351
2168
1205
63
8915
426
360
341
172
110
55
226
122
110
1602
1849
3921
3141
1788
5257
5236
130
2013
4532
7438
9529
2454
7590
3910
1031
8025
386
2360
1190
15305
8065
667
1177
89
81
227
1446
1984
7462
6977
38
136
5449
108
302
211
235
2440
287
7438
507
1171
112
101
1881
9710
13849
3745
1163
152
278
263
769
3385
2690
1124
2630
241
2442
5000
1779
1964
1582
138
8777
138
944
5141
1504
817
7291
6964
91
107
7670
9396
443
4589
1594
1790
9063
1059
842
2648
1881
548
5280
2784
3632
198
385
641
86
3765
263
301
169
66
138
1128
11688
150
12
144
12622
13
550
3118
6501
702
548
903
222
1244
194
354
87
681
8913
476
1626
67
5408
1364
9242
8902
3938
1267
9484
1657
118
79
489
2245
118
1306
1285
236
9178
1244
12130
690
703
93
275
125
51
89
459
40
63
60
9004
8831
953
5308
1147
927
1046
214
269
5458
698
8400
1672
3106
6494
7362
143
214
136
200
141
74
186
272
169
572
1537
676
9072
3677
2882
4803
3895
57
617
572
236
47
44
303
3170
708
198
9518
403
201
713
611
117
57
519
95
1220
99
2025
2550
1642
107
179
220
46
982
361
5688
212
5048
978
466
540
569
708
4819
955
1803
6678
1890
497
749
551
362
1453
435
1743
2520
496
1117
2418
1901
8893
5894
2602
6425
2215
2615
820
2143
3805
253
3269
237
24
109
155
370
523
354
367
1252
325
82
154
197
202
65
209
1849
3452
1897
103
343
3258
105
338
2037
3718
2441
4925
960
160
421
489
704
3431
4419
3744
1019
11225
3144
89
294
1800
267
3964
493
2582
117
352
77
1177
487
127
656
259
183
7316
736
9211
555
303
263
7607
631
403
110
319
202
700
1665
56
123
606
61
91
58
91
194
154
52
637
398
115
358
800
235
211
865
241
7351
65
202
700
46
171
1279
1540
141
12
57
199
2421
8933
3859
7222
7360
9234
547
1560
135
1015
754
234
297
2257
2217
3886
5300
14867
1016
2043
2922
939
7224
7108
4742
601
588
3838
65
7150
9373
306
870
1565
3658
841
11779
1486
732
307
251
7968
7550
1963
5847
1937
103
169
115
706
2193
6540
1894
130
37
520
3608
131
42
514
2834
9572
7767
1644
11483
352
153
1079
2703
216
153
537
1511
92
725
7093
431
222
157
150
2158
2730
5564
9750
3167
7863
195
13668
213
1522
1959
1301
2749
10620
9106
1060
63
7832
1889
3874
1909
240
3707
340
1224
2395
176
558
652
49
270
365
1976
2014
394
559
71
463
234
273
715
440
224
2499
8078
6324
90
200
227
217
74
61
109
67
968
1557
174
1680
6405
565
373
1182
477
792
283
882
1016
507
168
1463
4713
2554
5009
11382
9359
2345
563
4885
3390
3501
985
123
130
2156
1430
9008
3709
1395
9443
4066
173
981
313
122
240
1433
72
3617
148
175
264
555
975
275
279
7322
687
57
149
257
13847
73
110
135
1985
1105
2702
8923
6727
376
486
82
2400
8576
4449
29
56
139
85
136
447
392
420
77
1906
111
142
383
4156
82
2851
279
104
176
1044
608
89
1019
3334
349
2328
9052
2601
83
848
176
3631
123
1335
275
184
132
145
176
107
194
1227
110
1432
1347
3043
4395
120
8882
393
192
128
385
224
713
599
188
8774
547
6271
1199
2413
1167
465
302
14
655
819
1293
139
1824
9479
2926
62
55
143
4250
131
837
150
894
1468
480
53
6458
340
341
341
4613
11566
8596
1805
705
579
165
4639
4003
343
2696
9464
263
223
178
1636
13845
205
235
2199
739
1148
227
219
1814
4257
163
740
5529
347
134
119
1123
9329
144
1309
96
3857
302
299
3686
2743
586
715
477
399
153
655
831
3717
393
8310
5470
263
98
57
518
58
179
2717
5207
123
619
374
224
680
91
517
58
35
3096
1339
8927
3434
2704
1470
444
683
115
1965
2512
93
257
932
564
147
1264
5439
62
273
46
1430
90
84
219
1633
114
416
489
589
1156
229
382
69
47
175
133
3662
1859
5463
7179
6429
62
2176
6604
9241
8885
1238
181
361
276
1441
14526
2419
1806
9293
658
653
35
1520
1889
185
34
30
453
2164
2827
448
386
115
2338
471
782
7415
1648
11825
841
7266
1098
71
371
164
695
225
939
920
1187
6577
8773
1197
203
35
1796
2606
304
640
74
85
168
60
140
232
219
231
157
346
6423
4107
592
8937
2410
642
308
888
568
170
137
118
236
391
3260
2872
137
110
235
389
161
109
1209
13343
128
1515
667
304
42
38
42
94
174
141
4802
42
38
42
38
42
37
274
322
1144
44
2337
2175
1958
690
1453
746
8193
746
548
731
227
711
626
94
549
100
452
1587
1623
580
10635
3053
51
90
248
2222
103
62
202
103
256
282
13778
245
264
419
172
57
5905
4230
2561
171
1044
700
4108
504
273
530
64
1853
796
3036
9411
5217
799
1454
4366
2891
287
130
151
160
177
227
466
1040
452
2392
186
8910
1448
293
1395
259
120
70
801
4921
4199
10906
2533
3425
1925
44
916
466
180
104
8903
202
190
3157
11777
198
273
357
2226
196
545
2050
1276
9108
268
175
122
1184
330
227
1565
9196
2018
4467
5113
1374
378
202
2059
4536
7290
1668
52
246
384
250
1595
13497
7541
59
94
411
58
234
131
7805
1548
67
4954
1113
1713
217
129
55
38
4124
4438
10305
4259
2412
533
485
636
602
1314
330
1651
7232
4093
13649
4656
2623
7412
7423
162
1506
99
254
1419
909
9335
1042
1288
263
114
114
102
104
2946
619
308
42
13806
668
82
6213
41
124
866
1518
3604
7276
2696
57
148
1955
194
2215
230
976
783
97
234
1370
112
2661
263
83
184
9350
2572
5898
6347
7312
2157
2374
511
977
110
121
1351
82
2081
9105
2123
853
2759
7960
2338
1156
1101
675
11057
13740
633
390
474
247
503
1229
2089
421
55
279
120
673
542
171
349
757
1792
206
161
663
3501
10730
5368
9684
3837
129
114
62
119
1861
108
5516
446
108
342
238
53
344
2030
2952
5882
3622
2390
4350
7878
1448
403
285
8229
401
539
3025
513
1585
305
1448
95
3544
1059
95
2061
31
670
7434
3016
130
2495
2672
775
1851
518
477
1112
2210
196
3216
1897
4319
709
3250
648
14784
2629
5232
699
7908
5195
91
635
190
891
423
3133
973
185
10201
196
501
5780
150
8907
12419
785
630
785
4465
61
304
7479
1598
6094
8905
1019
7615
353
770
1953
716
179
3417
44
87
2012
423
203
1768
1284
8807
894
36
503
654
67
3962
39
1103
1609
73
6861
55
927
293
1111
164
70
123
130
3001
355
1843
627
259
1315
2722
873
327
84
727
3048
811
7434
3171
3832
13901
1341
4627
657
4113
2143
1341
5631
289
148
9407
2964
245
114
149
1732
55
1627
2442
2842
65
4631
6308
8962
7169
6560
1187
548
2631
3618
214
3012
473
361
493
981
2641
3106
1228
9975
3880
1112
369
181
234
4199
1622
1302
1390
581
630
319
88
497
323
98
2519
5617
842
52
1229
13
209
267
361
54
1683
983
54
1233
13
209
212
66
365
1205
1801
7368
1680
9018
382
2635
472
1240
693
46
5255
93
669
4966
9339
4672
2375
1637
1302
1397
581
651
320
88
495
321
98
1996
2667
3525
8867
1449
71
212
2343
39
68
51
40
50
128
65
272
286
63
220
8590
6441
797
142
213
6584
33
965
75
1019
777
672
156
349
178
204
132
676
2615
11478
1261
82
370
63
408
482
183
83
715
6765
1507
8720
2824
9153
6346
2834
3313
2312
244
453
3846
74
4220
5080
437
102
42
137
8735
62
460
720
329
210
516
1324
150
7066
54
1309
1847
503
7789
6599
478
3718
13640
2836
274
499
475
128
50
8879
367
195
153
123
192
1944
7082
7499
1978
397
246
960
345
268
6526
9380
1203
1201
7431
1543
9286
3014
2140
1419
133
117
162
5837
4746
350
352
6720
3785
526
416
3526
1311
470
854
1549
313
5358
704
1102
4215
733
3597
225
76
1896
1220
345
429
3960
9291
2492
2311
246
3469
321
118
3352
130
1049
11401
612
2570
2720
553
88
217
1351
1591
276
582
116
791
761
1287
1420
53
112
131
86
647
7372
1936
1553
822
709
1452
366
6306
344
917
364
540
1021
747
8961
630
46
9616
81
1682
195
61
243
2977
255
1342
611
627
91
121
69
99
1304
443
904
932
242
177
321
2735
5683
1594
8064
442
1965
427
309
69
1347
5102
1031
1325
1302
319
7324
1131
6913
1353
2048
510
1901
9401
176
196
162
1345
181
8950
504
324
379
115
491
772
212
516
176
107
414
587
893
2469
2678
697
3934
1807
114
203
3574
114
419
459
4430
329
208
211
1015
285
526
1651
1787
1033
1224
3077
11833
6683
1720
6407
6154
93
270
2725
117
120
443
473
76
102
719
136
9299
134
532
1425
8860
7636
233
1372
2478
75
668
193
300
355
307
671
827
515
555
1352
1146
3996
144
42
519
149
129
47
627
8748
747
294
1627
5227
702
7894
649
65
499
176
1959
151
274
4121
87
1083
6303
2522
316
880
216
121
4833
327
4578
11378
38
8602
704
2975
15260
145
1862
263
863
7791
1293
205
125
157
176
1302
4229
6091
7404
2856
3330
5924
5582
55
39
9917
4660
335
6791
44
12356
9275
1555
960
8849
190
1162
995
69
1391
9397
3608
135
7437
86
327
1741
2354
8574
256
150
5343
177
118
172
779
2017
8870
1232
375
1330
331
559
9335
2142
7428
4595
1179
7380
3436
1472
354
6659
2382
2868
2374
1555
354
541
4627
4871
1633
3457
230
103
2120
5168
173
714
5422
4724
424
6463
160
530
12289
148
670
1297
1319
656
135
105
73
287
147
240
683
298
203
513
437
474
1426
120
9117
69
2767
475
133
1660
3748
15
318
38
311
276
191
72
139
85
8922
1318
1950
6471
87
126
4124
56
102
151
80
170
48
37
231
652
4465
49
917
207
101
4100
350
297
4778
7985
72
4707
14817
9203
2533
5011
1935
100
393
3896
7455
5104
3844
376
737
952
12338
66
4192
519
4844
746
4693
4489
10255
11662
1327
104
3174
6273
202
95
165
94
258
998
5591
11520
4816
2177
4366
475
385
508
400
8218
621
1453
883
208
2738
278
48
176
1997
1610
944
227
604
83
1615
615
1088
117
129
120
135
1839
200
150
109
94
5478
930
912
152
3346
4527
152
1567
514
1129
42
517
63
3019
125
676
635
262
269
110
1174
6451
2466
549
363
8865
8889
634
83
259
168
4300
554
208
1124
55
1275
1366
205
3118
5383
694
3176
1612
2962
6032
8623
2991
6523
4321
3545
75
196
633
96
142
391
83
106
1206
2803
653
5228
695
8045
10040
225
679
141
133
470
76
293
111
244
276
1228
1270
1284
8882
4740
110
83
209
88
67
80
66
84
61
512
606
451
1222
3768
7701
4297
409
1862
236
114
101
339
239
12280
1080
488
224
2098
213
101
1222
225
242
1451
673
1408
459
872
4103
741
394
987
508
31
5769
2522
436
719
910
2098
2360
112
887
1172
1056
1764
4021
497
494
15421
150
95
575
4162
167
655
218
56
4546
2829
156
147
590
1298
578
44
4986
94
170
2202
352
101
933
184
305
452
99
103
165
276
2304
321
99
41
1302
478
704
8553
3242
2115
6293
1951
2681
1754
179
5910
723
1933
3554
181
1330
2340
175
246
198
298
1393
354
130
466
88
585
78
202
54
92
9110
94
73
221
388
266
179
88
63
1029
98
821
7747
7464
451
1645
142
1182
334
575
81
480
2241
388
595
573
79
81
1885
127
5229
2549
1986
34
7535
848
4413
1313
6214
1185
216
12386
5507
534
1936
2205
269
223
211
1296
108
69
1330
4295
4472
589
783
8914
3574
14869
3376
596
297
2645
4383
3031
432
2024
8008
91
547
58
131
646
46
374
225
292
3906
5138
65
239
147
6872
408
1344
2781
83
239
45
4555
2857
392
301
11555
11321
130
703
4066
7791
1417
592
2496
1687
337
251
145
1495
1100
280
66
8157
699
5290
1457
14046
587
2092
3852
4186
344
3465
6239
3174
2460
7366
10914
651
1097
249
441
404
141
497
889
1011
152
8618
153
1562
2171
32
460
184
41
48
95
1157
4020
599
584
1049
2036
95
75
306
124
339
5254
2136
114
33
14096
154
79
3833
2960
15313
5212
7320
1607
1356
247
3081
207
557
611
8132
382
1451
2925
9100
6022
402
232
51
76
985
1920
239
9075
470
432
250
202
90
67
8605
113
209
285
71
651
617
74
30
9100
4551
369
70
1350
601
4439
49
187
221
219
80
139
1149
3492
49
6424
273
505
785
170
1239
140
2129
9187
495
303
339
5580
66
5632
1644
498
3110
499
2548
490
113
2920
545
1421
5345
11886
4132
239
1868
3390
63
8880
152
123
1232
801
491
132
201
80
13819
161
49
3372
31
121
2399
36
2644
7590
1232
771
609
116
389
3223
1624
12512
124
157
554
166
6596
4048
7302
4585
8986
614
2854
9303
6518
773
14891
1117
4036
9093
1728
1188
11471
6312
710
5304
649
1942
4421
628
1853
1952
11557
3057
725
38
149
894
8879
4000
611
6887
11436
1923
8028
52
154
104
1112
106
179
1270
3053
101
146
1969
812
2062
1657
161
78
183
105
549
6038
1279
139
1253
388
222
12746
8283
1754
760
42
163
566
9434
75
453
271
91
1622
1212
210
655
273
7440
140
3918
4326
405
163
8664
1705
72
1296
3101
1414
4593
342
6594
1875
735
684
226
710
604
115
595
95
194
260
196
1566
199
186
6600
7318
11080
457
192
4091
1444
63
134
117
6098
453
4192
5319
8952
45
2055
765
1431
91
105
828
634
144
46
611
9318
348
455
6537
284
6327
222
36
1445
149
429
2476
775
323
212
32
220
42
8961
47
305
42
1105
1612
9059
83
519
2148
246
222
3573
665
6946
12244
2490
605
335
4730
342
8973
2541
842
333
424
87
324
1210
2222
1653
68
4849
522
790
314
10355
5024
7246
142
2401
80
4327
406
124
3487
408
182
2196
785
1522
2199
9511
1108
625
2150
976
2247
2028
597
4268
93
1050
96
178
524
535
175
199
312
5516
352
1531
5603
501
2330
478
156
3119
4365
6203
5505
1158
1246
1804
2005
646
45
193
286
307
245
592
261
128
821
4698
3377
163
1570
202
94
141
546
167
109
8933
6018
588
3528
1489
107
665
159
39
79
61
118
1573
342
1965
2612
10465
452
107
193
176
739
2698
2350
9825
2620
11732
1265
1836
37
1762
4176
1562
7361
897
4785
424
4704
387
1287
51
61
1647
764
1149
341
10195
4403
253
117
1542
196
48
1106
81
704
1177
12545
299
723
241
210
1592
57
126
706
60
91
82
185
109
51
52
1181
298
663
3736
3964
80
7323
12001
206
1454
167
194
185
148
4862
6940
359
1173
114
102
2057
892
123
279
1096
267
72
1200
543
759
314
1142
7409
1578
13723
3773
2673
503
1046
701
4564
843
1556
1295
130
804
1051
4226
3602
3295
74
373
3417
1577
3714
609
3492
4259
525
2087
154
343
369
2859
138
155
93
533
1813
286
778
2213
184
516
736
97
228
257
2636
213
1879
332
674
68
87
225
108
369
9306
1934
110
1246
244
40
93
162
12396
102
57
1402
235
149
543
157
90
69
173
5863
8388
5666
9128
198
1412
237
563
672
2465
470
6680
10385
510
916
83
266
501
370
1814
458
1033
1461
64
2339
1614
83
1325
373
116
132
126
489
1530
460
9416
1213
182
318
563
494
1171
112
101
2992
336
228
181
316
1493
109
2277
1264
6391
344
4814
5490
5582
6185
501
9534
3240
640
179
302
664
4548
430
1194
1042
4765
2336
2251
140
2245
164
55
4013
714
539
234
4641
473
7439
67
4003
1361
155
43
55
185
4664
136
1934
592
76
2725
547
1900
9200
219
703
65
131
58
14911
213
1951
477
352
1058
4804
206
15462
3238
3008
1805
241
2946
3513
271
150
9452
254
562
6206
7235
3940
3119
270
254
622
1367
1847
71
2220
194
107
2959
467
1937
487
521
119
494
69
5553
145
657
1136
573
365
95
1202
736
1349
2172
195
8907
196
485
237
675
8087
1689
283
593
373
417
5987
1909
13642
143
1630
121
187
1351
1443
1191
79
220
654
13903
266
393
95
1617
1475
324
140
1890
1502
2469
168
7980
1821
807
7360
1469
13952
8683
9699
1644
8999
3509
79
103
74
1885
583
385
281
117
48
66
3099
100
111
1146
504
266
85
76
1662
3805
230
72
9310
6085
236
195
419
5577
709
219
578
151
413
1357
4215
7398
2381
7435
2589
11663
79
92
520
158
3409
246
95
741
632
59
638
8913
1228
280
89
154
180
1203
3406
9332
5725
217
1950
3451
7358
1100
1909
101
112
1174
499
7478
76
294
521
354
9350
2575
723
538
505
5699
1918
1029
562
1160
2739
3206
680
1502
1222
7321
6173
1134
26151
163
4112
6237
732
6467
2433
54
713
2184
393
2138
2022
4789
388
774
2527
1112
1339
156
1288
1316
620
444
1419
284
41
1245
125
849
1200
6391
7457
123
5802
8891
3300
284
135
47
719
4095
4860
9536
492
1170
113
101
3103
767
127
280
200
1474
9580
2371
815
3830
60
365
282
309
680
286
3717
7734
4273
5055
1236
4728
141
566
348
244
3726
66
1900
6080
550
4438
303
1804
1762
653
1029
2575
1868
170
5306
170
499
5151
347
2036
582
1406
171
669
202
311
1276
134
68
896
41
129
5147
302
218
389
369
3273
1771
439
219
82
3678
9395
3550
5143
504
164
4041
9401
1840
163
767
1336
2227
5153
389
111
302
255
436
7527
1952
2227
666
1691
115
81
56
419
41
173
53
65
677
414
381
274
649
152
419
489
735
3298
416
383
273
8323
4397
1250
816
7456
1818
282
168
5054
394
145
196
221
57
785
141
203
81
93
189
106
70
298
1696
6912
7597
1564
911
13646
3999
308
935
100
753
914
4213
13725
4941
1423
3842
7355
73
1087
134
593
1136
5762
4993
70
200
79
194
1334
74
3149
2936
8378
767
1360
1743
121
1198
121
1199
121
4666
117
202
107
163
1220
5183
9483
2412
9130
1533
88
875
765
133
179
179
562
919
398
981
119
549
901
15638
121
239
148
106
22
97
115
4632
2163
184
9290
1884
458
4030
460
454
1782
998
669
4772
3626
8980
1008
464
13526
2078
7462
2147
817
1184
8849
75
8907
137
70
191
9174
162
1352
5642
4735
325
5720
8581
3085
69
164
28
272
57
1317
250
98
452
171
1952
61
89
249
480
886
5609
165
55
548
678
1070
485
65
2260
1074
85
1945
792
76
183
55
171
90
295
5473
11694
1383
7830
921
258
53
2290
228
211
6605
236
924
1111
2267
6682
657
9426
60
8836
6978
207
151
1560
219
54
3972
15
4683
11213
2448
2661
384
106
281
215
2293
755
43
1898
425
111
92
46
167
1920
2285
277
9345
13539
1915
2222
7691
472
2643
112
580
944
4588
739
3618
1009
4307
1123
83
3554
9046
75
190
8215
193
2201
1507
270
63
66
1086
790
2580
1452
387
8191
381
487
6299
4854
9463
2089
8251
3921
53
5118
656
5007
570
66
42
1023
660
118
650
246
141
236
329
61
5221
515
164
1655
44
322
150
1971
8692
2908
157
998
12213
199
321
632
90
273
237
79
634
693
225
3684
5483
7300
381
107
401
4514
4338
279
4571
2979
525
63
892
503
39
2871
134
344
130
1278
178
42
63
351
103
495
519
1231
142
67
480
6630
6433
1473
934
1920
7068
141
473
58
2265
370
442
13636
223
600
393
252
459
1127
173
51
3919
14872
3455
67
971
1895
400
219
162
185
8901
100
1631
171
2356
392
232
391
1104
852
2602
1123
167
3367
168
961
410
1293
286
244
425
4812
6532
126
45
543
84
4529
13814
2954
271
51
75
1177
3572
145
4434
1898
252
127
3142
252
127
3138
252
127
91
7242
4623
1823
302
218
524
9348
164
189
215
1129
8560
1624
1190
35
212
100
74
6356
4859
5137
1643
303
898
317
9435
80
523
1733
180
399
191
2599
202
583
578
249
53
33
1008
253
6211
2616
50
505
109
962
390
1516
8907
1388
3075
2421
269
270
402
1016
176
74
554
104
176
74
554
498
495
558
11481
6894
3522
1681
845
88
5861
3894
463
801
7434
790
10721
2864
1615
393
147
3902
14073
5442
608
8980
143
3402
332
1081
962
1044
513
1037
91
470
123
3050
665
2437
346
1683
7244
1110
4944
8943
4184
9908
1687
4012
9794
9149
161
6296
180
8820
1504
304
197
2531
70
556
165
181
70
43
127
5459
3257
8970
6051
2427
1053
156
7359
178
997
8925
1800
119
2686
1851
305
5081
309
337
5613
6013
83
78
191
144
119
116
193
104
229
95
220
133
155
245
142
105
147
102
172
148
603
489
166
91
302
307
30
136
92
182
188
1409
9383
987
376
781
89
202
825
62
663
1918
1537
1677
1822
213
101
4834
16
85
1109
951
3656
7581
177
9381
189
75
205
165
170
1082
1930
895
420
3517
95
549
115
88
50
521
691
226
664
562
124
50
522
102
571
339
225
65
212
1595
223
42
1408
212
244
701
320
104
79
134
850
53
51
110
497
15
613
93
113
74
754
28
244
702
320
105
80
134
849
79
6875
4805
2429
146
170
522
50
2153
236
4729
7441
6390
4621
539
241
270
5144
122
116
146
217
122
451
1961
176
444
104
93
1097
1261
88
65
1172
175
2358
3560
1062
1747
9379
758
1334
411
88
323
1039
4323
248
710
1203
219
13633
426
152
1027
1578
9300
5857
1722
28
6197
237
824
8902
8564
235
1251
5873
635
395
8331
372
1448
7810
208
70
136
109
122
7186
121
1402
2900
64
421
105
96
766
3554
755
2503
181
5529
231
120
75
130
162
161
395
6508
9437
150
524
12
223
74
1600
7359
955
11058
138
50
523
95
238
87
6185
849
453
862
55
1102
2619
55
1102
228
109
4571
155
261
170
218
856
207
399
227
242
70
181
186
2609
107
7193
4974
8823
224
2763
108
1573
57
2597
700
3187
6976
1488
133
1502
539
1788
2177
343
342
6546
4215
1790
608
139
68
1218
627
1550
8508
285
8879
1490
182
83
60
269
277
1695
643
2177
5094
3820
491
5198
5184
926
213
142
167
143
6147
67
89
11889
2689
99
723
3209
947
152
204
8371
152
1586
4225
314
531
168
7344
359
9059
1556
1791
4284
47
45
2707
133
1000
320
646
2165
5704
221
65
58
82
10059
142
70
106
209
183
221
1919
2019
3500
3449
7406
8882
1562
191
69
6063
1271
2126
1500
7368
6042
339
8976
27
36
742
695
5118
808
1777
213
370
152
185
745
4178
499
1937
622
4526
3343
1786
2254
351
39
103
211
93
7836
209
2891
2137
2262
1563
166
284
279
755
707
185
4783
2326
851
2137
97
69
232
299
390
314
1272
37
279
383
4532
2266
344
3387
1962
655
14655
8880
658
2258
775
8107
1074
3304
723
79
2073
1946
3100
467
298
711
436
476
457
5673
1739
7405
9125
5418
7945
149
1469
2484
1293
118
6751
1747
119
83
3029
119
86
106
2152
173
256
7488
723
221
1518
890
427
149
4114
1020
641
297
1871
4612
1917
59
1826
1292
9074
453
1562
1772
486
853
1637
770
2551
284
13808
1987
830
116
681
9412
413
85
5005
62
280
64
698
4991
702
8166
97
29
1579
517
193
731
5425
1717
5306
4203
2185
505
4975
3698
12340
3636
3430
349
1243
154
2210
507
670
2278
115
137
3051
2528
1935
111
12971
506
9613
549
638
116
214
573
681
1089
376
124
515
2530
341
2387
2446
1208
384
720
184
66
78
345
929
403
1997
1139
44
3730
754
386
874
183
737
418
592
1683
7323
444
3521
7038
589
2457
1339
9589
1278
2642
92
1030
3432
2788
91
681
190
582
226
94
63
413
1324
7417
158
219
1238
218
941
876
858
248
1793
555
98
819
48
436
44
132
580
114
150
128
348
1421
449
367
493
214
1044
9242
2212
2581
1454
406
5987
325
407
559
6291
1875
44
51
255
116
232
331
2636
91
523
50
124
242
730
7320
66
227
689
80
739
508
4879
971
97
310
703
193
209
1402
4656
2347
33
3561
481
9371
194
2195
9355
98
583
200
1660
189
105
178
711
185
3659
11766
7094
218
3728
712
143
209
150
469
353
7248
5024
71
372
197
838
1225
9003
101
1197
2998
526
280
58
75
269
151
9824
184
1972
279
189
1934
723
379
387
209
546
1950
354
1203
487
549
282
176
47
6938
451
8647
156
2258
2334
4210
7072
1946
670
275
201
4203
1038
334
1285
58
364
1894
2686
2390
2327
195
931
78
8411
693
5335
326
4307
209
667
107
9602
376
4350
208
232
91
902
286
94
127
60
100
758
56
56
56
49
6787
4021
4706
4404
2289
148
81
8348
1044
163
8108
1506
62
2230
1586
159
173
416
46
188
140
94
137
113
46
183
129
43
31
154
1189
5298
2890
9291
565
197
7178
850
36
3953
9446
439
770
163
742
5590
335
118
103
79
192
842
55
854
84
431
230
394
1572
55
854
504
2331
79
163
6563
4545
5028
617
168
98
136
157
1315
1410
7217
2962
3249
1889
1714
416
217
375
92
387
1265
223
112
3554
233
76
948
2094
88
426
439
363
801
230
2637
2900
488
6504
2681
270
2053
1472
61
138
233
222
94
82
221
1714
437
385
535
511
144
919
519
195
2219
131
1817
424
595
526
70
3133
7369
6019
1734
398
29
6479
30
32
3265
5013
2315
4037
3329
2777
192
4812
5641
1619
7220
4583
279
2339
5149
810
684
849
279
842
6413
1926
7374
7200
1634
2197
1438
199
192
904
237
361
1000
1545
1403
226
4029
399
1731
159
620
2683
383
97
20
774
2494
530
7730
604
107
496
497
88
339
267
987
13329
1218
186
2208
546
86
186
9520
1852
8132
529
1027
575
92
54
88
8869
184
2693
9433
10547
2337
8815
1016
2243
277
5518
161
695
704
227
367
632
115
694
1059
2640
5180
1532
54
2195
229
2293
7491
3270
1095
104
443
603
475
1209
5823
306
2126
6725
984
60
307
1904
1340
57
481
1445
1633
5377
1766
172
4797
5921
6831
468
52
2263
1107
726
255
1390
1530
279
3046
99
1847
4438
1047
792
8217
1791
63
5189
4223
148
559
628
289
559
13911
1340
9947
775
127
377
1068
55
2658
226
1068
55
839
885
478
6871
632
510
9034
1635
862
5563
1048
442
234
381
1205
54
784
50
549
228
404
7490
1951
226
708
615
131
58
517
102
194
323
332
817
107
74
212
484
811
209
9453
123
1040
128
176
478
7285
198
356
415
478
1198
4023
4251
3410
3724
2263
124
1336
954
1060
11655
5608
4627
6607
160
59
5759
296
4382
64
1451
3471
705
1207
841
103
1447
491
509
297
14261
3578
943
115
956
123
919
1296
1653
1672
13933
9581
2063
9031
534
2960
73
108
133
69
30
111
583
230
8992
833
8898
321
838
99
444
293
276
1345
496
203
10164
7354
1250
2273
2278
535
50
548
80
674
226
362
618
118
694
52
96
6627
7336
286
1311
8209
133
132
363
771
1131
180
823
125
1951
2517
4578
1792
643
154
470
212
266
155
102
435
294
222
1010
148
478
191
1402
885
1949
4599
829
189
747
628
836
266
155
102
435
255
110
223
1050
148
479
192
7521
3654
5584
3968
1694
4787
4398
204
70
8917
877
1230
2666
70
169
200
102
68
6989
4367
8785
902
206
1207
1118
2135
194
218
989
9290
5670
141
203
929
12727
4273
2534
54
2213
1834
621
134
126
773
163
1109
2878
13726
242
169
2182
53
5554
2242
150
1773
14001
7253
193
625
2338
167
50
91
7389
248
7937
1911
7603
8060
696
5647
3609
6654
8876
647
1193
66
1939
7550
608
171
14164
130
111
156
203
837
194
878
215
120
454
194
354
390
3178
941
187
419
1911
922
6302
5209
223
233
140
62
305
7484
2529
5577
4366
115
8942
1130
6537
59
295
1615
152
520
66
586
4891
464
31
4639
4277
81
720
263
249
891
321
111
3983
10487
537
76
771
8931
143
163
96
261
895
1866
349
68
255
74
2110
6767
974
9046
1846
1043
8928
290
133
173
75
71
497
1405
391
3591
222
1187
1907
250
20
390
112
138
222
2080
137
301
65
4741
9377
2260
7240
5032
45
2121
1780
77
123
115
639
170
611
558
8395
9316
474
702
124
108
169
567
96
379
70
272
1907
689
792
2135
2684
1548
15445
2088
13807
10323
1065
148
695
98
313
155
507
6759
3770
167
507
81
571
299
2673
600
277
255
59
7322
9028
1261
148
9520
2247
637
107
360
2355
278
8650
3708
714
115
1219
108
7205
2267
42
5149
225
149
480
268
252
243
354
284
821
338
91
101
81
561
540
551
170
303
2322
1002
5173
3170
9425
1735
1554
1118
8014
660
419
381
67
453
255
1889
454
162
953
121
124
207
64
87
1411
1563
457
39
2623
2049
544
1126
8121
9363
4427
8874
1016
2438
214
998
867
11503
1636
473
1392
2201
11653
1415
1877
795
194
2369
411
2405
714
2072
203
240
1382
1022
798
514
85
70
54
60
404
28
600
941
80
7308
6833
7612
504
83
1743
180
1194
959
42
1410
7443
3895
64
87
159
1628
56
7442
7413
391
344
132
393
384
1720
1693
13635
581
576
5726
146
1702
60
321
181
1918
1237
749
1111
1292
210
2350
82
1363
2762
398
8207
1292
14954
5258
7034
2086
3704
321
4163
4981
7174
73
350
1187
2636
581
168
173
154
2287
15
57
72
420
106
243
117
216
321
235
51
446
220
1656
1467
851
2187
4303
212
57
990
466
606
1191
9472
66
2915
545
298
334
99
557
516
152
432
489
372
3041
67
357
1904
141
1005
178
119
331
4277
221
109
556
321
9198
8342
311
4939
161
1214
841
474
120
69
161
734
612
1047
515
1551
61
49
494
334
1691
973
54
167
4259
133
184
932
613
7341
253
126
186
49
6161
9270
2849
606
652
578
3604
397
3995
3632
6494
410
351
4689
6245
4438
236
117
3448
905
751
164
412
486
727
3431
2896
6460
8710
7094
536
344
359
103
1182
368
2559
138
32
277
142
1114
70
182
466
226
310
196
4557
2727
3387
855
336
2606
660
588
4263
2870
1404
7417
6649
5885
6729
326
2640
69
7509
2166
1335
734
2565
1474
13201
3835
9009
302
12791
4726
4654
8877
2166
2212
67
527
357
113
100
3043
134
346
294
686
108
582
4110
535
4345
628
9151
573
635
495
1490
1903
104
445
136
3727
134
3727
133
265
2061
98
214
149
1165
17
69
2787
91
9382
129
37
1627
2612
528
275
589
9422
1452
578
398
2925
3236
4941
665
1243
415
442
346
9483
318
190
163
180
143
67
235
312
127
236
2052
534
1867
901
2199
332
4750
3920
2662
405
420
294
49
369
66
1732
6191
2734
1530
3414
7225
86
820
214
107
439
2654
873
526
4369
1903
1266
4376
327
1385
253
449
366
174
1019
169
292
179
104
735
135
7511
1979
143
193
668
276
8865
83
9346
57
241
50
2631
703
176
361
334
405
383
102
953
336
153
51
142
921
4758
353
9354
91
167
9331
249
367
1021
417
8606
3663
754
361
190
138
129
294
933
138
77
189
177
961
809
181
7499
1321
436
150
2217
1813
565
180
346
4199
166
611
2513
1125
1285
570
248
418
6752
87
6465
353
332
4661
135
1910
456
102
430
429
1162
291
1649
1443
88
773
163
7351
283
305
204
318
1450
337
59
1317
7649
3618
5422
1165
428
144
239
379
2910
251
310
1652
3753
212
1051
144
236
119
1138
1426
1521
2249
5143
974
31
323
1159
66
44
33
8623
331
356
1916
1112
440
7275
3979
1456
8620
4380
2828
3769
789
753
670
372
927
6895
71
217
230
2314
1144
3138
90
458
401
567
705
1167
1546
1362
519
265
404
55
93
12
8912
65
1484
238
54
55
138
76
528
219
324
1517
271
25
180
178
55
639
1528
618
717
2259
321
448
3505
649
1423
4908
1594
1204
1346
48
974
1272
161
243
733
513
39
239
65
132
182
587
167
1651
3953
3054
5830
8716
14983
1485
6681
340
4605
1486
64
162
98
644
131
381
164
4480
1620
413
831
1223
1781
8363
401
1148
153
86
280
2054
113
326
81
220
218
213
187
1021
10372
73
934
227
89
325
6934
525
153
160
1219
69
3521
255
7890
77
8671
9324
2775
719
108
84
444
4201
9424
561
289
310
312
168
80
1877
3731
300
185
7373
174
804
1906
472
554
277
580
3064
973
463
3227
13689
4904
494
414
3073
497
39
1252
1357
7504
1965
1340
11583
1824
1438
149
70
863
3246
469
71
2258
20
164
42
8343
1882
122
24
433
3192
122
430
303
2006
2299
547
2177
620
118
677
185
279
188
29
127
480
7387
174
1220
2722
5658
940
1867
7347
149
8336
337
75
2738
5177
1314
10966
1362
1172
3530
903
3909
4328
4819
1568
522
1142
573
127
257
129
588
128
130
1390
1373
1151
3696
490
1105
105
95
263
370
611
712
168
182
4007
433
593
575
161
155
90
2548
1332
875
372
218
378
92
1641
7246
4971
7168
502
611
528
1553
770
867
353
1008
80
51
53
233
437
3449
602
528
1263
469
291
433
498
260
1334
940
118
194
117
103
3927
11647
70
4996
120
676
984
1986
1613
219
1040
117
617
57
160
1504
87
25
169
383
69
98
725
7470
8454
48
437
406
301
3256
489
2847
2320
4142
509
81
1966
3035
6609
345
4493
9298
241
701
384
6876
3498
2337
2667
869
2139
666
1265
519
802
59
98
60
71
633
159
1949
41
8933
102
49
456
2176
210
8221
1479
2887
11209
4053
71
122
355
605
541
241
1051
7006
13645
823
1471
6663
2068
11705
63
208
488
2276
3476
1545
2746
6213
3728
4856
2679
4466
56
9299
6294
2758
3130
14942
1020
410
296
1665
863
463
46
2764
4538
12808
268
92
264
1865
129
1874
218
219
811
51
9166
41
57
51
71
451
503
353
1465
867
144
4808
144
347
3024
14820
46
3298
420
1465
288
169
1202
195
343
295
155
4608
339
354
1197
502
455
5607
1875
5429
160
2545
931
179
1576
63
482
1732
2131
7215
2711
8056
123
277
165
579
1543
9278
5781
40
149
67
537
441
265
44
192
54
695
191
520
382
119
534
98
124
1149
2207
820
4544
2070
7369
2485
2732
10985
564
3703
3397
10542
427
4349
1814
4067
1140
158
120
12216
678
1324
3273
8370
886
163
8660
163
8677
163
7940
163
857
3384
310
439
160
1762
7443
1141
316
5126
1864
3133
487
44
1124
2869
509
129
2564
1184
389
180
657
2688
806
216
235
524
187
941
113
507
212
5906
411
470
5954
572
1883
1548
304
614
123
92
4392
3244
9317
2226
13743
3381
317
53
91
1559
113
544
195
6901
7363
7762
42
102
108
42
69
30
110
239
229
3093
1926
2124
196
2232
65
282
5782
2825
7339
188
241
382
289
2735
5860
3356
6303
140
595
252
699
323
2047
1520
117
459
48
656
230
589
822
59
556
292
109
620
236
349
287
1385
61
4779
2728
2392
1648
83
352
409
3553
218
3498
367
410
2690
6789
1286
1573
907
66
103
445
114
37
634
284
2073
8861
193
535
142
196
2007
8200
8221
691
5286
970
823
2517
1696
73
1777
346
2934
7340
2244
5715
1725
222
550
143
1008
898
574
4904
4357
3126
1071
3833
75
7609
8475
6480
42
708
2381
1520
308
7296
5016
229
1398
35
1174
2555
2861
1515
109
299
7463
100
114
139
287
125
115
31
225
930
398
636
671
316
959
791
1064
517
196
2239
1329
7363
5787
99
54
658
292
242
141
88
5655
163
1039
1415
439
456
193
500
3906
9655
7879
15456
486
1240
606
2467
1306
197
996
661
1117
3875
7585
90
3654
2662
7792
1589
4264
6294
4324
14840
2962
8644
3103
4533
39
770
1861
233
192
1118
373
568
7395
253
404
226
710
612
2722
3428
580
95
388
1899
115
667
832
2319
107
115
993
231
1003
2457
8911
848
73
1171
3695
499
1453
411
510
2393
156
41
1467
878
270
159
747
39
4985
7216
1023
334
3315
6630
112
1558
749
195
2734
232
164
4840
4706
352
6808
46
870
165
256
1868
5166
35
9215
1271
35
147
74
97
135
52
78
143
61
134
460
49
112
132
116
120
216
270
775
759
4178
9072
9824
1148
72
508
1170
92
2770
4790
169
7363
104
551
43
576
676
230
705
589
121
62
531
95
658
681
112
1342
3175
186
846
3282
211
85
11
139
229
283
521
7081
169
172
86
1917
2398
167
170
59
359
95
108
202
436
632
210
98
68
138
162
268
778
100
4141
227
313
363
990
790
200
1057
576
3867
6319
4200
4397
983
204
11412
14972
3074
107
538
356
1426
194
1335
1134
1481
1039
1321
214
78
2818
8927
187
83
553
631
127
2202
8763
194
518
1408
256
958
207
756
252
571
2195
5640
236
715
643
4240
7225
3128
5416
361
309
421
458
503
632
740
397
102
9029
1235
221
276
695
302
127
173
2631
714
355
4971
7305
771
646
500
610
1469
441
70
5131
459
228
174
349
419
2108
1892
1529
661
3290
83
486
2183
13650
1866
5916
9197
953
488
486
318
95
119
520
396
675
1295
694
827
791
781
251
135
993
87
59
464
93
1690
74
2027
17155
1179
664
1046
548
144
439
109
62
261
622
85
5491
1785
5012
4040
1342
14669
642
867
7357
399
516
5973
2172
6754
8675
10215
11759
4185
6240
627
540
466
343
444
496
209
1676
1671
13666
13189
13617
4308
1118
1588
634
92
158
9109
167
488
2025
430
204
582
1402
8930
2887
1911
575
782
8357
785
1451
4599
4564
4083
4717
14696
4529
1404
163
653
352
75
426
401
826
2603
887
1483
4133
335
133
650
703
284
217
3613
139
1388
629
431
3959
922
1888
1883
3844
192
259
226
1751
972
336
6305
90
166
608
494
222
497
5192
871
55
149
184
4209
4146
261
773
3467
4630
23
537
108
2357
1065
212
525
1057
786
1176
85
140
646
1184
62
1168
1134
1116
122
220
610
508
196
7561
2914
842
68
341
700
147
1401
4574
3833
1536
759
7416
61
678
1402
7304
101
300
2077
1172
636
805
3863
4733
682
591
1326
5377
697
2494
82
1561
7789
88
68
14938
5562
696
14877
139
9382
191
2014
556
743
1020
498
86
435
664
1726
542
3312
404
807
1693
9805
3951
4163
613
2457
5040
898
3287
2828
411
378
61
1912
5409
687
5377
2698
1580
4004
1732
5386
5284
4365
7544
558
9537
1270
4197
598
3747
232
313
159
248
146
849
2901
4274
669
74
254
89
253
265
73
61
68
61
361
156
452
3306
7512
1424
5329
125
280
3327
441
183
14913
492
1038
1890
285
510
5574
472
285
510
508
292
47
240
41
68
242
4019
337
1618
7381
5424
516
242
5472
507
910
7353
779
2392
816
2134
2207
402
250
167
8200
14898
6784
279
7770
467
70
57
36
499
551
110
6796
1212
1338
3705
2681
6573
1681
1543
199
6085
4176
3852
5398
9841
563
913
4414
311
4110
289
7245
186
364
445
14
191
12
61
289
392
174
1632
1345
103
3126
150
9389
491
8987
1812
707
1460
67
48
130
33
107
26
3250
9555
3293
2544
48
524
1078
892
66
148
714
2123
8545
1908
636
3704
415
2115
2326
523
1075
1209
152
870
3021
4251
476
981
711
407
749
2206
520
387
8186
388
1451
2970
211
5527
522
1794
11561
2081
166
630
63
3302
134
183
74
4771
3871
396
2005
591
96
49
67
121
365
1998
557
143
236
74
831
299
493
8924
723
1533
845
2498
1024
8897
12905
6862
2271
1632
494
152
424
488
725
590
2784
2595
962
179
329
267
1586
429
1641
2371
341
877
560
403
193
55
85
100
154
986
885
83
144
144
144
104
647
438
419
88
2146
974
76
69
233
3579
423
124
382
1448
98
79
232
1895
545
5969
425
441
68
4493
3679
555
84
643
1663
230
85
13745
31
69
106
703
820
626
196
2675
4296
1832
102
1408
579
671
8531
2272
391
415
855
3980
196
537
481
103
42
1314
3982
839
945
1434
1076
812
63
7370
185
2411
327
211
505
805
4546
1221
5434
9548
3652
981
97
4233
619
1609
543
8981
1239
782
1995
7313
1139
6060
3179
5799
7951
842
2138
543
75
90
944
1065
106
2519
9452
177
778
98
388
567
751
48
3850
1274
11150
1368
406
58
7680
4318
7286
6883
7629
471
3339
2436
7362
160
406
500
1616
509
514
779
1330
727
186
1141
8962
812
443
5729
957
436
1223
79
208
262
1452
659
59
1445
7440
3109
2791
7774
587
543
240
688
2582
170
190
1282
3684
1405
1624
119
12051
191
824
254
78
426
424
832
50
24
140
167
92
137
93
634
431
141
54
1593
211
191
823
254
85
419
425
832
946
612
316
12041
1184
1962
606
115
197
78
386
2550
943
6390
9548
163
2048
193
7274
953
3171
4757
550
2160
1296
149
198
14
1970
369
1008
12268
10193
87
591
964
342
454
401
251
97
6703
1463
579
588
3361
582
718
5695
371
5549
708
1701
1072
116
607
121
126
4615
2389
695
1821
575
400
1424
1476
650
191
557
831
707
656
3691
309
169
75
415
95
78
40
218
90
41
126
41
53
1254
65
83
11192
460
1305
519
3181
527
121
90
1284
117
242
111
169
168
147
119
377
107
103
1011
1410
333
708
677
879
6229
9331
8729
578
160
2179
1442
9402
3195
298
207
52
5154
7189
107
133
2784
387
456
4840
7343
2192
1404
45
739
48
535
114
654
2221
195
5206
141
7411
9264
8123
391
43
6297
7156
7191
347
70
1010
707
207
557
461
2448
207
493
2066
3859
8096
200
2276
7139
1259
1099
611
4660
50
5231
1387
554
193
344
1778
161
671
302
4981
8436
673
105
37
188
1138
2331
1485
407
92
458
1025
133
65
53
637
232
123
82
107
326
717
1673
94
193
1227
302
53
770
388
110
1208
55
535
617
5676
617
1415
210
159
58
170
773
131
13649
8261
3975
4110
12372
66
5167
92
62
179
138
386
579
41
297
189
1784
27
8671
13616
321
939
7021
1243
173
31
302
1458
726
270
7366
4011
8335
1710
15376
4070
1202
216
3089
415
1110
2697
542
540
1074
528
235
914
291
1764
35
6909
1207
39
32
121
809
6736
476
170
3325
169
1668
2221
532
47
49
169
94
418
2333
1907
1392
1651
1321
2665
1455
7286
1961
14834
1224
1003
175
1058
702
3160
6185
530
9785
126
2176
106
600
3422
157
438
5205
5645
4317
90
142
919
729
1867
194
238
5323
396
3252
2326
2032
2894
273
279
1310
2282
3489
5050
46
218
70
765
66
167
148
197
31
1795
163
1135
4774
142
156
222
186
9072
111
1892
236
524
5503
481
236
524
66
90
370
87
345
206
265
177
1485
2643
3240
832
759
9453
2699
2648
554
2568
3693
1422
240
2665
14872
4570
6234
8893
3439
1854
719
839
5259
6326
10525
279
1268
7008
3650
698
5276
964
1006
675
4907
1551
1795
1309
475
195
696
1186
183
343
501
486
49
995
8981
3343
6673
6843
784
4140
9151
447
1114
6157
4725
347
6488
2683
7506
118
2450
344
83
948
724
228
926
132
997
93
6070
812
556
92
369
194
492
217
454
787
1109
5948
4738
360
364
6636
2567
1938
8890
1470
2960
567
877
87
8273
699
5539
364
124
863
217
1309
479
604
491
536
539
5724
74
883
8914
1432
2876
1723
137
365
96
587
331
160
7394
6178
6977
2293
1819
13648
3993
243
213
5424
7356
389
693
8453
5734
214
355
1039
215
2608
396
741
726
1275
279
261
329
231
148
56
44
337
224
137
259
364
563
3871
1177
1556
1545
477
2585
8160
703
5224
5301
552
872
1850
5663
4005
886
3558
14893
11988
93
1317
2255
34
266
1746
3296
4191
94
60
2259
6190
160
32
214
2157
8786
255
435
87
464
325
539
352
2425
77
85
65
163
1101
1154
1935
283
296
1007
9511
10134
8600
5171
3939
344
1162
1573
119
475
223
7325
1804
770
4349
7442
150
83
76
10538
8809
149
5795
145
1863
172
1705
47
120
253
157
338
332
8890
1885
219
204
815
165
3930
9691
2213
800
3428
1473
5974
376
55
508
203
4661
32
39
504
1233
699
19
181
112
91
118
1062
134
162
255
1455
103
2606
9012
5696
1302
4903
3327
72
11351
3058
11746
597
1973
1327
444
1331
3006
2563
2367
347
269
4475
5389
6621
8890
3778
683
422
540
389
1223
3035
177
1995
2571
2272
3725
616
1346
236
2612
1935
1987
5448
4419
153
944
2071
229
1639
7525
3831
4282
32
1142
152
99
90
69
705
137
618
50
1692
1036
1546
1147
4604
160
6515
348
4577
347
439
3049
7103
1026
1150
140
129
175
184
1286
579
81
1127
61
1846
614
1381
224
1165
93
242
36
1703
269
735
374
581
1423
634
436
128
1135
247
766
831
419
429
78
272
202
652
248
162
2067
33
222
506
232
149
258
70
4944
249
172
66
63
61
7500
334
928
53
132
155
6600
82
109
124
33
9467
42
36
111
2289
230
53
271
929
102
838
1252
13787
932
189
79
445
137
478
408
172
468
1871
486
1652
1114
417
551
849
2142
896
7293
206
579
1666
5095
2302
1564
179
7924
164
961
6280
1603
3939
4144
790
1290
632
2218
74
146
55
212
88
230
399
2899
7362
460
52
219
3759
13565
5772
133
98
98
208
8634
581
404
366
203
2369
1755
11820
14944
2051
1358
1998
7740
66
7322
2033
52
350
144
99
487
11517
2483
313
228
146
6671
481
662
5510
7233
2262
3606
1359
63
77
82
98
4520
11664
2993
860
103
5143
333
219
76
50
111
785
679
642
1767
1481
10716
4477
2139
295
3516
1678
997
614
326
350
171
2709
54
544
2092
2048
1449
3547
1420
139
9355
1001
3068
5694
2701
808
281
53
2309
230
111
36
69
131
107
71
1587
819
605
269
53
928
6544
1461
101
98
1886
1393
148
60
832
98
6024
1400
300
2640
248
2115
2263
55
471
7480
6553
133
6801
633
2325
62
771
147
7266
6690
466
264
124
157
297
389
8940
235
455
5695
1917
289
880
489
546
1340
1245
1651
2713
1697
3444
5328
274
187
148
339
3598
184
27
86
992
569
7285
4972
631
156
8935
473
106
306
1158
309
49
854
122
160
70
96
449
137
3827
7472
1637
2675
96
549
50
4223
47
63
13334
694
2013
239
15553
2280
80
105
59
150
531
440
215
323
3027
1655
82
884
553
497
347
1921
1191
165
235
294
4657
362
351
6489
122
6858
9401
9312
103
192
262
1005
212
777
77
98
171
208
226
153
191
116
86
178
1480
420
103
191
261
1905
450
266
1374
2375
2367
1719
2700
1564
163
8735
163
938
1018
7556
1392
248
829
5255
1542
633
7392
2002
371
481
94
3998
118
90
84
363
1344
1655
226
935
1200
2777
1962
8999
1216
3314
373
974
533
3936
5172
3862
466
8742
12440
591
3618
3641
5372
1114
131
9296
7344
11641
1444
1163
6062
1157
2678
354
236
282
143
259
298
464
662
77
616
892
9312
252
59
430
241
18
502
89
9110
150
1394
1546
215
253
59
698
669
1939
3930
4241
4876
412
58
1325
7503
523
95
466
2603
1429
56
436
88
1006
175
161
6900
5172
163
8896
54
122
252
229
103
99
96
54
99
7157
7110
4689
327
6718
7448
1709
626
321
1012
136
1729
1450
320
1250
4663
9451
896
1447
249
6324
222
583
1441
2131
233
85
76
356
526
308
440
9117
4131
923
308
1862
599
237
1550
249
239
572
1530
1124
332
178
41
111
100
268
112
31
505
188
997
79
82
64
255
35
2506
408
713
1734
14988
600
1133
70
1513
5766
230
82
72
158
98
518
2107
116
86
117
255
12681
1089
4475
352
4699
97
184
257
310
76
342
3714
2850
9223
728
8900
177
9556
162
575
480
113
176
716
78
4725
5371
9433
1439
363
224
1724
94
299
952
3586
150
9270
3217
872
83
486
404
450
896
1735
630
221
332
661
135
1404
4580
71
1720
2419
1942
7541
875
2732
1234
5169
88
397
462
83
249
691
1407
464
836
1319
932
330
43
3502
525
2268
13733
2828
45
49
201
1566
269
65
59
91
1241
138
135
4427
2957
716
621
56
1947
3883
2193
845
502
193
1445
1252
160
96
155
618
1052
695
138
178
47
842
407
113
166
457
1930
311
297
816
253
5126
775
8246
5742
2130
182
460
1411
123
791
1914
164
110
3263
164
111
1955
5600
3460
2902
352
61
73
4810
61
130
1759
588
2641
8316
13470
5806
1652
367
3306
4996
7233
6377
7886
53
4825
186
96
151
1879
286
1184
918
3176
286
767
8891
58
82
233
123
13572
51
203
694
644
672
2308
278
5218
2553
4153
3671
951
1686
8237
538
125
483
2287
627
4815
185
929
1061
666
486
1888
303
1184
484
920
7290
977
303
535
65
687
3641
1455
98
1830
917
549
7460
8201
702
570
1604
9453
582
119
742
869
183
181
818
623
794
280
69
114
449
63
3795
63
1930
159
144
349
109
13
55
335
123
210
101
171
114
179
1308
4256
164
1566
99
92
148
36
21
148
134
283
627
520
566
955
770
851
8970
59
178
556
3222
225
219
558
53
355
114
90
94
926
513
453
2337
442
212
8932
2270
2011
3544
424
467
1914
314
189
221
3091
417
694
989
3543
2120
2338
2773
4983
1130
10723
11831
11711
14489
4521
1859
1373
517
334
5687
4418
551
3360
385
164
7868
179
1567
1318
537
629
2862
248
95
150
2077
1744
8994
957
5317
758
61
560
7709
4611
1665
2641
2914
1271
65
61
300
2252
299
255
444
3343
96
255
2328
3624
465
440
192
674
105
344
2736
145
145
199
1637
116
555
89
130
427
105
204
137
2665
387
397
74
218
5005
1584
244
201
253
78
431
427
833
697
4101
1855
315
1223
111
367
35
49
391
224
74
221
52
1057
528
195
1544
1432
144
89
537
3238
179
504
6199
59
96
665
357
4661
4134
3244
791
424
675
6186
424
4051
2003
1403
859
140
362
1895
450
76
7475
87
6212
1120
305
1947
3627
883
250
2605
13708
2337
272
473
2527
206
57
1349
938
486
2668
569
553
1655
274
584
9268
84
184
178
1251
88
272
173
8072
214
9137
639
508
694
7435
1801
5008
7178
2650
167
351
254
435
161
233
564
93
246
33
1499
69
606
1514
1545
154
5135
450
122
37
1913
609
7409
1496
9400
1566
124
960
679
454
1437
500
442
1440
137
3937
610
307
190
177
2736
403
685
3170
54
65
80
124
336
146
147
2314
140
99
811
192
850
888
2521
422
487
1725
2640
591
1138
8791
3709
279
625
7449
1498
938
9476
8543
2002
1618
1875
242
976
461
155
425
507
726
1009
479
6589
7467
484
57
2256
1147
1708
7553
5161
2325
902
135
103
308
892
268
1587
58
127
434
665
79
136
92
194
169
53
902
135
78
103
308
177
610
273
1400
7233
109
1316
1515
404
3399
4363
6169
8496
5429
743
846
481
185
173
147
61
81
964
840
197
901
4999
951
107
38
59
765
2753
2067
142
8266
35
268
1334
122
417
108
32
1144
118
738
336
372
435
406
129
4686
4505
1826
116
178
2353
77
2126
185
252
738
155
804
185
155
136
115
31
1043
7896
1664
6249
967
5404
9516
15177
8512
1592
618
397
837
7568
1491
6636
418
8827
143
818
1594
437
43
314
2510
968
797
13507
173
1493
162
1152
252
141
9348
300
13642
6067
8899
1958
1184
143
167
312
634
1134
7324
331
2157
253
635
8981
2337
991
1429
768
28
3469
691
3914
11247
1481
703
6679
7365
1501
9002
1784
5066
7427
2321
815
866
3615
293
664
60
55
527
217
1454
1653
1144
1618
10470
2029
5183
5802
4718
349
6527
37
1616
21
6233
545
5871
43
197
83
373
4677
167
1368
4583
328
101
112
1173
504
257
4978
257
885
1464
2046
1297
392
1948
7531
400
1921
1552
2536
795
4373
6173
1654
6173
1246
1737
3556
312
178
95
254
210
125
86
60
74
68
102
683
131
4143
824
283
287
1483
952
523
488
383
175
7361
1261
356
1280
136
3016
41
367
72
9417
179
175
70
681
215
5782
2174
2341
7349
1214
246
378
220
427
830
2339
2957
1511
13729
6180
3425
752
3682
339
443
4159
276
4246
98
15557
230
2722
1303
213
170
725
204
312
68
255
638
53
146
503
653
433
1745
213
131
714
204
312
68
255
638
3326
4193
479
743
186
382
670
166
177
112
213
205
101
204
944
9749
218
486
112
301
639
7614
691
583
130
387
1434
9184
284
151
465
247
1103
9422
40
917
275
690
6456
113
1539
258
1357
847
233
375
955
8099
2556
91
11544
617
65
156
2666
38
7017
4399
331
279
1920
102
204
228
186
70
81
68
125
1822
45
48
154
39
126
622
9364
758
179
4764
357
6488
255
372
1350
1447
981
2729
596
1594
663
320
45
52
674
778
53
167
202
91
58
94
632
53
226
137
44
1592
160
190
667
320
45
910
1124
2305
2512
2118
463
40
145
20
153
652
4727
13674
2694
167
348
7894
665
8967
5494
3842
2590
7649
700
2517
4051
485
567
573
1554
240
243
437
731
3906
1534
456
78
4836
4737
356
359
6485
3354
1858
850
2313
8942
1026
97
3199
2438
2229
206
750
96
38
101
264
34
339
485
459
193
783
564
1050
6133
479
11721
1510
7955
2683
1781
873
556
122
878
9086
207
54
219
304
835
847
894
1947
1527
3687
4861
320
530
103
1518
431
192
2230
2774
258
505
215
173
269
178
324
917
103
649
9171
1059
7434
166
13537
1199
318
502
1878
67
332
654
160
1586
56
204
453
180
107
73
91
164
167
52
909
78
9675
372
4694
655
482
1390
332
654
1401
685
210
391
1574
2036
93
454
277
603
91
528
117
651
380
1944
9194
267
169
276
343
446
1097
67
983
469
1175
95
443
445
1097
67
841
196
424
111
87
983
357
348
11524
1012
100
675
450
8906
72
9314
3648
54
1396
1899
2583
13640
6307
361
239
1974
6415
31
485
1667
710
455
1274
124
503
2015
67
535
126
241
233
116
79
158
12
71
26
1570
8932
1200
153
252
840
15
101
673
153
90
1564
544
430
4566
135
305
837
5373
697
6302
14941
1823
4974
973
536
607
201
33
547
1695
2808
1645
157
3536
31
118
259
111
41
169
365
248
222
3824
1902
3664
1542
7335
11985
2875
664
116
960
161
930
1351
110
217
340
375
957
767
7041
1599
89
929
103
52
6521
216
230
2308
820
3064
490
389
338
82
50
166
85
329
75
540
69
126
219
6461
244
223
1698
9510
1854
9165
2244
3175
760
192
204
120
123
104
1615
305
1138
393
688
365
306
586
80
148
1348
428
9820
205
7391
9350
1769
3071
108
7292
4738
92
1276
528
137
109
95
205
378
1856
233
418
141
51
153
1441
477
136
95
221
378
130
300
10513
3950
1141
1491
1628
658
262
78
421
434
815
186
1207
1611
180
2467
402
8984
11619
6577
107
941
412
5579
705
51
66
7417
203
71
1355
1504
212
460
306
122
585
2146
159
191
136
786
480
585
4953
6651
790
220
1681
345
20
190
315
9151
607
585
157
2690
3255
1318
3369
642
185
491
5036
903
3731
3144
8934
4930
1888
456
1406
238
760
77
110
153
616
1739
432
1039
4023
569
2323
4334
1429
2627
738
707
487
1107
370
245
4334
583
1220
500
114
9733
3836
418
571
1533
2108
4187
66
244
196
272
404
210
32
1718
2202
43
131
212
43
125
28
43
131
188
30
43
172
358
8863
345
795
2266
630
53
382
736
228
2494
127
596
2183
1128
1333
1779
1896
3112
111
70
457
4913
2441
6467
350
4729
2667
846
55
1072
323
756
1479
55
1073
323
4391
5634
7569
9500
4036
1609
805
614
661
189
311
103
78
133
85
103
256
640
52
170
388
33
709
47
204
57
1028
103
72
134
107
88
260
641
3421
3455
652
486
193
1071
5252
61
140
233
213
1714
193
2184
2193
625
548
596
2875
3988
1760
32
197
202
32
69
2943
533
2225
37
2200
3110
155
6310
649
2823
613
703
489
328
419
162
889
579
647
2313
7986
2448
9122
6456
521
219
384
2057
1252
781
1449
9053
3804
5723
8622
814
65
226
189
157
172
5030
4037
96
927
1842
6275
95
516
124
611
747
228
65
403
154
515
3287
3021
5456
3109
5483
309
5031
966
147
301
64
251
648
4648
346
354
354
353
6484
113
393
849
1007
2432
5140
4972
3729
198
3297
5603
9587
1929
3784
612
46
381
242
489
1760
11527
375
135
428
314
640
684
4030
65
617
683
226
338
662
124
772
95
5158
696
8103
279
187
351
7454
669
4029
37
4421
2793
603
711
488
419
163
663
4978
640
49
257
92
64
115
461
143
1248
9529
4994
7270
239
497
477
4256
201
436
824
201
436
3455
4058
478
83
2848
141
132
354
376
2429
2388
4214
220
230
474
5574
229
767
3696
82
1717
3176
2002
2162
3756
113
473
133
345
85
122
7335
467
1015
155
196
86
52
3713
137
2537
907
342
198
104
196
499
1594
185
4708
938
2320
367
36
1608
1797
169
1746
1484
3795
4844
1951
78
39
3412
1479
1020
1121
2163
2076
6400
8282
694
5083
789
82
105
17
623
165
2499
274
1249
1277
2115
225
282
204
9209
1384
3837
707
2986
7444
4970
1406
1727
72
413
531
188
4173
1681
94
202
222
3856
912
222
72
1854
409
35
205
1491
9149
557
3558
12
178
101
27
557
6884
436
2399
588
53
798
318
3630
4328
4699
4819
1294
4663
56
141
222
400
124
1341
6410
9118
1054
355
57
175
545
419
271
70
100
669
494
286
1713
363
52
273
202
149
488
115
1165
412
374
434
199
4022
248
4948
270
209
99
241
1266
491
119
1200
150
478
516
307
5477
749
354
2177
13027
2053
537
212
927
355
204
155
512
604
598
1122
216
216
341
3697
723
489
328
425
155
491
504
287
1192
216
215
341
1848
1924
5511
893
1855
425
477
3257
267
1531
693
550
534
2213
2241
683
249
81
855
660
14898
2311
9992
12217
3088
6730
479
190
59
308
226
1429
92
389
100
179
311
272
2491
1177
632
49
1452
2958
34
9599
4043
213
1079
3467
32
60
244
487
199
753
87
122
5010
1312
948
228
6075
291
511
97
278
2975
513
114
278
1589
500
1856
7335
6427
868
721
945
442
4891
3657
1261
690
1271
264
101
516
96
252
195
2016
740
172
138
7691
3348
15535
5299
6611
418
4611
533
566
337
49
38
106
1655
6654
4778
353
117
433
487
168
1015
122
2673
408
7805
1415
118
152
39
83
15
27
205
24
113
86
413
518
620
359
1125
75
325
82
154
197
202
100
205
712
5575
333
121
33
5093
7352
4281
644
13626
275
1924
1661
311
1315
5506
230
700
89
234
486
1621
8174
45
53
674
110
31
115
258
348
122
342
215
15
72
148
128
1297
584
374
498
203
439
2631
2544
5971
547
196
8963
196
2430
71
120
3994
1823
11745
1232
493
2904
3876
6120
1004
16
112
13
202
325
86
391
212
65
127
77
1445
424
889
5423
77
3251
247
292
178
189
47
542
192
2189
543
51
299
570
174
461
7647
101
163
915
2765
193
366
120
118
213
1245
119
458
738
455
1849
279
612
7892
7230
1208
317
697
247
2033
118
500
1441
7974
225
2496
69
93
1966
204
3529
30
521
156
96
273
99
70
60
195
163
13624
326
147
258
299
39
59
138
1400
90
608
848
5223
109
1114
2319
259
3110
274
83
79
148
167
188
127
333
150
2692
1402
11938
321
2042
83
93
366
82
5225
703
8277
296
717
265
1194
840
84
9327
598
919
62
320
923
8680
1556
896
967
69
9144
64
906
516
2249
8901
2567
498
569
191
1518
1165
1003
402
1447
583
7690
749
304
661
531
830
1422
2270
9289
321
557
69
112
477
36
201
654
6870
403
170
115
2203
7455
1562
215
60
1101
185
1441
171
511
91
107
331
239
183
957
140
1058
182
94
363
407
1732
543
5412
138
39
104
786
101
611
487
1384
11574
7629
291
4060
1671
1652
118
382
5707
118
382
429
8216
67
1400
343
3835
654
67
302
802
1824
269
1328
498
1178
1357
537
87
105
118
497
524
150
182
255
461
64
1441
210
660
95
1302
621
297
11958
2661
930
1931
4069
2278
8615
1364
3781
1417
1944
64
831
1155
332
186
2363
2297
2356
6166
4570
1649
829
427
427
75
324
560
1801
58
132
718
69
92
92
1954
1793
7459
7086
4302
193
169
49
831
426
416
79
324
345
5740
7938
8984
6151
3306
55
52
9995
13255
620
4585
95
523
91
652
50
515
227
400
137
518
50
965
7156
854
351
104
181
667
61
152
685
154
73
798
295
73
2035
3438
9378
4710
2207
195
192
155
117
902
123
974
101
39
90
478
831
402
850
233
75
940
791
1087
232
521
5243
52
53
902
337
268
165
506
1688
1059
6820
7886
127
127
19
247
552
93
216
435
345
248
175
153
2145
2922
508
373
1507
311
210
279
133
753
3585
4434
15004
5327
2330
101
112
1164
9521
388
822
1372
9651
3886
812
49
66
455
1659
1296
517
3907
1354
1581
125
3463
986
128
185
2857
13457
159
507
1592
564
194
426
221
2884
898
1146
845
285
169
4141
166
2229
6538
554
95
209
6801
11841
2520
260
315
2673
1708
279
8919
1406
167
117
717
330
72
429
427
819
51
145
199
91
58
72
649
49
425
200
54
1698
716
330
72
430
427
819
4313
2255
1344
3534
5917
1859
210
108
658
279
144
1148
3444
1927
3230
4054
551
3041
495
211
216
948
1276
4675
1101
466
434
2442
58
1304
107
75
193
65
41
99
2169
4781
340
6475
2921
6959
218
129
425
1047
108
803
212
2208
4981
702
8221
629
93
1245
118
150
166
69
271
492
486
2207
13932
1439
805
260
1246
98
1488
1159
4031
730
7425
1818
654
295
5950
12688
1570
227
1142
648
250
4415
3079
5377
6717
1008
2124
1628
801
425
427
78
207
676
254
161
1481
64
188
664
73
79
355
137
404
324
840
1030
3976
1558
223
67
236
4725
544
6019
200
280
149
729
4604
143
7944
1281
377
2215
863
270
7470
248
2242
628
162
206
5648
170
206
1448
389
845
4874
715
124
1586
89
1156
119
19
322
90
78
157
1026
63
137
108
1012
1038
98
484
50
124
632
372
231
700
521
65
1295
655
1229
9441
12616
9085
1527
94
353
168
76
77
1343
420
114
2689
388
1459
438
3595
4993
9203
6004
1055
410
658
2675
116
523
62
868
2213
111
1635
124
715
1182
163
1064
14917
3980
4994
209
4033
811
3411
1764
1874
33
7465
2153
12374
2346
3967
1518
880
165
2975
43
6177
2739
1548
52
1590
506
9518
2106
1603
1605
1699
3753
2407
2989
58
2388
245
4325
159
106
344
132
346
80
141
126
1175
2319
2550
88
4693
539
279
135
1300
1243
741
1091
167
4746
352
6776
60
5396
188
60
96
379
124
972
657
442
567
1889
201
50
79
245
154
58
146
2140
995
76
233
1184
355
3308
679
387
1337
6169
118
5123
53
3933
1978
1466
100
473
204
302
39
119
156
845
52
148
434
104
555
212
216
58
1685
100
457
207
312
110
140
205
639
1353
323
14953
156
562
1247
347
279
120
471
1113
3198
520
62
550
235
118
1969
31
3282
1570
150
918
1136
3755
2166
277
286
101
5905
2256
195
3612
2465
259
223
502
2346
4893
196
532
955
4282
467
1165
2963
1220
31
2602
788
1712
248
436
770
148
374
57
230
13618
354
479
3911
3028
6872
2387
7396
392
333
402
1323
738
1158
95
255
789
148
1828
2894
43
13564
3522
385
598
38
100
87
245
1637
122
5491
5904
5006
7236
3752
6270
74
75
568
267
223
275
115
31
219
94
216
71
65
723
107
110
1806
3232
3565
4910
1078
1373
7145
1741
235
546
66
4218
113
1499
1720
11230
1863
4029
6479
352
4709
1171
332
2656
387
50
174
1049
109
207
153
3289
3957
2298
3085
65
1855
270
5648
450
268
482
650
816
601
318
7260
416
1864
119
27
75
40
365
68
1264
55
1764
441
119
27
75
40
363
67
1264
55
836
4342
1129
749
350
289
523
531
224
274
425
422
767
110
1063
332
134
4191
1767
44
1450
87
149
899
1098
354
290
126
372
737
1007
49
309
77
1035
212
531
104
391
2077
8680
4115
3353
1248
1526
1081
4590
798
243
1431
1211
93
109
1631
2591
7468
1193
167
351
221
7810
2266
693
108
159
469
2159
135
398
4983
7215
194
131
144
775
1448
4431
248
349
151
1150
24
61
109
95
135
1738
2499
413
14
444
986
246
3273
2241
1375
209
5369
3908
362
7762
3346
2360
1761
3967
3579
1192
2737
531
280
603
324
5553
578
27
8464
308
1162
3190
7677
4533
2104
4411
780
207
658
1963
2033
2267
341
453
1852
346
5478
2538
484
10310
235
2323
4973
621
321
113
155
289
711
1846
12434
836
216
37
888
195
210
134
86
111
1248
596
655
506
2531
67
919
10364
2482
7592
11286
1888
5437
193
2453
47
1353
666
262
1925
793
514
821
345
501
94
2859
832
620
91
1142
1072
325
346
604
90
728
77
1330
230
230
161
304
699
9351
6691
1390
556
1200
8808
220
35
215
9112
100
66
41
3374
126
201
153
688
8049
9423
6963
2317
2379
728
4929
311
241
745
5608
390
1001
256
78
2476
4382
477
1530
216
34
628
9283
2355
50
1450
382
8190
380
587
2254
6953
7476
2624
841
8162
5677
2491
2616
56
247
165
216
5684
1505
134
1179
387
451
58
43
14065
3554
522
953
13631
805
28
436
73
505
1724
450
8203
4780
2079
1569
153
8607
152
995
6859
1202
2134
1031
505
1201
1337
14934
8583
1991
8940
380
911
1022
136
132
244
128
2109
8844
691
1419
507
12805
231
514
456
1437
366
713
572
268
6850
151
589
135
54
129
110
169
425
446
1664
484
677
25
436
61
787
4402
228
803
840
3181
706
489
323
423
155
866
734
267
136
37
382
1819
668
4244
9818
3354
157
952
1884
1377
118
1136
310
7569
618
2782
271
917
379
573
456
2043
13462
1935
2505
936
899
8710
119
2274
3755
5342
733
1663
112
20
159
42
179
2946
112
161
176
6491
1429
4669
2163
159
7871
555
937
190
65
84
106
1262
205
1279
5542
1047
4613
7339
1871
6629
171
69
668
220
856
529
104
506
569
1002
251
2009
184
42
1442
459
178
83
920
153
1565
115
464
338
67
138
185
276
169
1224
2943
150
102
197
53
92
510
90
290
168
2441
91
166
1271
1541
104
31
167
433
66
923
197
180
390
599
578
569
45
178
895
2042
161
208
132
479
100
202
1478
639
156
151
252
193
919
51
761
619
205
95
834
7338
227
166
7016
9131
4047
3265
45
2670
1110
548
518
457
537
9373
1116
93
2731
665
5482
2328
131
364
242
295
842
1986
4731
251
285
56
1465
318
268
14292
145
1120
284
3514
898
2278
5621
9357
3398
3214
4266
7461
5295
1093
4601
1938
7550
2871
79
126
309
4297
13100
7484
1871
1581
1587
207
327
830
50
267
22
14362
507
280
3063
627
495
108
364
2365
57
266
242
262
2345
480
6778
185
84
1948
461
2233
373
14900
921
363
813
66
223
230
54
86
228
2759
3520
219
260
86
207
1454
281
1758
2758
464
748
2936
614
244
102
849
849
64
3899
599
142
362
63
2050
1309
79
769
64
191
449
1424
1234
90
65
3604
1992
546
1647
101
77
132
196
67
308
132
2461
101
77
132
240
67
8724
1348
1565
7403
7336
625
131
306
784
267
154
950
507
8688
135
2223
118
355
525
1246
575
567
263
753
475
458
132
96
41
1791
1799
7331
5255
3182
356
142
158
227
357
129
153
447
407
30
5369
37
1500
225
784
58
58
691
671
5458
3059
2385
184
237
7398
118
195
267
206
45
5525
206
45
1430
1316
598
974
53
636
7025
351
9211
1741
118
75
503
229
3202
575
704
489
420
114
87
127
5578
11652
1857
1056
59
2303
1189
7950
3255
356
792
170
55
231
69
406
595
508
146
455
633
477
394
2602
85
1725
7212
1560
105
467
165
1466
242
250
148
2166
1977
2760
105
197
135
132
106
474
224
1408
487
1334
443
1350
249
870
831
3319
9807
58
191
5137
372
439
4795
397
349
150
5655
122
209
357
120
1233
2627
974
1186
101
359
2218
703
159
422
489
727
3181
1852
415
2833
400
2745
490
1309
4028
3573
221
211
349
48
410
4933
659
1443
27
9239
4483
1404
162
661
202
320
203
945
10492
83
1622
12002
5681
468
94
116
241
5566
94
241
1425
336
2800
1682
870
191
185
4561
2689
1007
3832
385
163
2262
7167
1502
823
113
1008
77
202
377
367
102
1964
383
112
91
231
2708
206
424
6930
62
126
162
231
2472
206
644
295
184
202
2184
714
678
5550
692
338
14877
15
364
2778
571
57
747
151
134
113
130
163
1882
897
539
414
3074
123
46
387
1699
300
990
3449
171
1966
2340
2676
6087
650
976
337
719
159
819
426
429
78
272
202
649
248
163
1393
307
3511
6657
889
2577
109
46
12427
3105
178
1968
2228
3215
178
1965
2228
2435
6732
2650
755
8369
2266
50
75
3075
86
788
1944
741
247
92
869
2095
723
1790
9603
6250
9331
759
2129
195
3453
603
186
11642
1446
3172
4152
15008
9706
3264
6712
14995
2133
1395
110
711
106
1296
268
116
7957
116
226
100
75
135
380
640
53
169
372
94
168
63
671
539
191
57
1582
161
195
710
320
108
108
135
382
640
316
2199
196
534
7409
744
557
321
68
334
3138
688
4371
2464
186
4867
13640
2639
2105
479
2131
1288
163
125
135
653
175
2904
2443
159
184
108
135
133
547
69
392
52
156
200
91
137
69
108
613
201
53
1592
214
195
653
351
108
135
127
548
70
402
1575
762
413
5083
131
1911
9548
3109
478
486
6650
355
352
4718
88
332
2310
80
14935
4601
306
338
6533
326
1762
591
7982
6314
2586
279
5653
908
1927
69
441
409
468
5459
113
1486
13633
146
57
1092
1043
7270
4938
5189
5254
1403
7657
3255
1502
2535
8389
181
9647
497
14851
90
331
5188
494
209
7800
6755
916
5123
2358
2927
397
211
157
589
83
47
141
353
207
158
157
983
80
1402
1935
7541
275
6619
6594
80
47
141
355
206
161
158
691
80
83
47
141
355
206
161
158
980
74
83
47
141
355
207
163
158
980
71
50
45
80
83
48
141
355
208
163
158
978
71
50
45
83
51
141
355
207
164
158
982
80
83
51
141
354
206
47
158
983
80
106
95
9543
3189
47
139
354
207
160
158
984
80
322
2397
89
626
81
1317
3637
68
1838
97
2511
3638
123
32
107
272
8907
2215
197
304
1517
73
2169
2700
3334
636
1870
7317
1648
766
269
1034
10321
6562
479
771
2047
561
610
3115
2313
173
351
301
84
209
564
300
1722
496
265
4152
4735
430
4746
68
140
233
222
2502
4320
5369
7402
2104
503
621
487
826
33
33
102
479
3127
2255
5340
478
55
2263
56
795
5589
1341
14791
5301
2103
740
2372
4491
143
143
6884
1801
270
1471
242
49
2604
1804
14939
13733
4858
3829
518
84
102
298
57
48
153
642
617
1242
876
368
1235
7279
11449
6345
329
1805
71
1128
2735
493
1880
626
1403
289
1015
7455
598
1431
470
3119
3802
9341
8713
2805
232
51
80
1001
1906
627
577
1221
449
6883
3894
7472
2826
1339
8961
1023
48
169
961
3275
1570
454
511
1841
998
85
468
101
87
395
289
295
176
2908
249
111
461
230
2845
535
220
289
267
4918
1196
500
773
178
487
14066
1830
9375
10479
1767
7367
135
2691
518
102
551
6128
4691
33
2548
134
304
564
4727
54
3018
275
4707
349
429
6454
1020
425
267
12
47
583
670
648
3770
6409
8916
7187
3655
1060
195
1563
8163
5879
3201
324
13628
14616
4175
3088
7341
4271
709
97
195
531
252
7227
15441
6440
204
2708
626
5296
285
503
1464
447
41
55
945
4999
8053
427
533
104
5360
673
1928
1311
1992
516
9428
439
664
1768
7683
420
2719
8175
7408
7369
1394
10484
4835
1362
5390
449
562
2960
788
763
763
342
6449
1153
282
457
1432
415
6921
1729
417
130
898
3876
1894
968
558
1148
3966
8980
2591
14733
737
116
3318
817
637
95
1145
1828
314
7161
973
348
187
6467
354
347
347
363
1920
2819
179
3152
665
131
143
2413
1663
343
830
479
243
148
133
666
424
201
156
1396
1641
901
782
9505
743
494
155
422
413
486
727
3279
2962
161
976
402
150
157
983
38
3586
2440
375
8449
1819
66
6707
1214
493
422
1312
3144
8843
11618
304
483
1900
191
146
671
374
657
11
36
20
8690
849
3628
4173
72
132
721
246
2401
1836
174
142
189
109
2410
245
43
550
257
64
7683
1407
1225
458
953
419
3406
1893
539
3131
531
3127
536
718
963
138
8681
141
1556
467
1894
242
242
3124
254
1555
929
3751
4698
3642
8811
5014
119
84
2013
103
3246
92
3082
1592
125
2032
846
369
1870
4447
13699
8812
1708
168
352
11813
1302
91
1563
449
2473
114
191
153
41
62
148
189
462
276
403
460
95
230
80
1313
817
420
426
78
252
125
93
65
281
203
209
1292
2031
5644
418
108
1862
87
1813
2847
809
119
417
418
84
1767
1677
62
549
96
8698
1667
170
132
228
74
1305
2213
170
132
227
74
163
481
501
553
269
61
59
126
2281
122
154
177
433
9199
510
735
37
2126
161
260
200
199
356
92
151
1178
24
151
477
93
3796
43
510
286
4524
666
8275
9537
1871
1541
4987
178
169
179
2190
194
472
214
647
623
88
1467
329
3251
6333
1854
323
3078
373
110
391
6897
9485
781
703
1495
90
1047
249
1145
4008
3583
75
94
1402
4303
9532
2336
7298
5029
868
333
47
304
140
2252
49
77
35
720
2359
333
47
304
1884
388
2234
356
114
201
11
70
1895
100
257
610
253
391
2076
1225
152
70
98
1700
3577
5241
8928
6307
3878
4812
146
67
99
4771
159
62
209
116
140
187
35
37
108
37
9189
239
135
1743
96
163
646
63
135
210
223
729
697
5804
169
1873
46
5335
2905
9660
175
9249
9589
389
103
1267
380
505
82
472
22
503
649
86
2735
196
499
12543
968
2895
1736
11324
3433
1569
12119
400
4413
146
208
388
122
283
187
3233
222
3588
595
14518
1046
284
168
688
3043
4796
1619
231
900
664
110
113
199
61
279
293
1046
1074
187
235
3615
502
493
215
184
587
1030
2573
1733
2373
853
64
1410
698
183
237
79
93
673
4057
1251
119
470
9116
5016
697
8279
4481
2220
1673
171
111
381
651
3925
140
7907
958
7142
499
388
1536
361
241
116
1806
83
327
15347
2006
9095
1126
589
431
1563
67
91
2029
400
1547
199
191
419
560
428
4258
3256
7796
1966
120
5013
4218
250
1086
450
72
690
229
317
727
2275
86
7332
254
166
1286
6000
9542
1308
253
247
1069
2256
6879
163
9645
2399
4150
1083
451
4034
1893
169
1834
1552
1991
147
1910
507
74
80
221
523
405
2443
4643
133
486
2178
70
366
1280
668
215
353
852
986
839
408
359
7201
596
363
7247
2814
2055
790
719
413
3635
339
457
5605
738
237
790
5728
9275
1699
1932
2390
2477
170
582
83
45
602
15469
420
13222
2503
83
45
1693
7999
3721
1714
2957
161
3695
4151
1109
6920
5170
4962
1666
3132
9217
1028
3980
200
1390
2712
250
1404
472
468
460
1519
6569
3769
9460
2611
121
116
278
52
73
131
742
92
103
69
928
188
710
5889
216
229
2301
189
713
148
6410
7327
2912
63
84
127
161
200
922
2944
260
1747
618
117
572
616
158
92
193
266
256
13
51
1949
101
141
67
241
3456
3387
4969
2143
439
905
1939
277
3406
7391
2729
1208
3872
68
631
2015
2049
837
147
1173
156
417
485
710
592
3261
147
486
307
57
47
11709
577
9731
62
2549
1005
61
1237
60
1922
834
1834
786
1933
475
128
123
97
439
2250
2503
9012
684
89
5828
801
1005
8989
153
1568
303
713
101
158
1396
249
266
88
2202
1752
328
243
764
847
270
107
797
263
2201
367
6654
1020
62
61
1595
1119
349
341
579
116
237
903
323
58
114
104
1351
543
716
226
404
239
535
64
1028
108
270
18
1663
97
8937
1350
8178
701
5042
339
668
9069
2643
3786
2984
4216
1427
501
165
84
1967
345
293
233
188
1120
3254
3528
115
8446
86
122
259
320
214
193
1731
726
89
13251
2378
13
367
2001
208
91
105
132
6727
467
145
1095
1066
112
58
107
91
106
62
77
149
3938
4729
207
153
251
808
45
62
103
262
934
441
8413
246
195
981
4185
4192
4189
129
203
35
24
74
336
1188
163
9207
246
499
1119
116
1304
7464
67
5134
910
13472
1320
822
962
1760
4068
7347
897
1931
99
91
516
50
124
609
691
227
728
105
83
222
66
9074
9299
2791
990
6833
669
5320
702
2848
2296
6226
372
1072
491
513
83
1217
1670
536
319
160
214
115
828
54
4349
471
81
180
128
70
4017
101
1178
180
715
182
1588
83
115
85
47
59
246
257
36
270
176
1328
82
244
482
253
1153
61
714
808
283
393
208
181
467
231
1595
10097
3146
200
176
346
6811
5757
1386
3266
129
405
74
129
181
486
579
540
173
150
5075
7337
1486
47
3703
7506
880
3211
170
1944
2198
2446
2234
2063
9161
2848
1443
5438
420
101
1381
1453
488
3327
384
8678
80
327
7740
6593
478
475
9447
161
484
3120
1092
486
78
1770
509
2077
1652
216
700
2268
317
1141
8951
1072
1908
107
5530
493
118
449
494
577
34
233
521
509
1977
11219
359
1044
2814
71
9680
2856
124
5799
122
732
2647
13
96
4331
1949
350
387
50
104
790
2583
2221
221
1086
338
189
676
354
107
5253
272
75
652
4743
1399
130
247
560
304
75
425
398
829
111
7359
14339
1896
1173
279
610
3185
772
104
1134
3787
1845
213
21
56
67
683
120
404
173
218
196
127
83
490
5736
11668
3206
428
777
208
1636
1652
109
120
63
115
131
579
9038
7141
296
622
2772
1070
141
252
8866
130
360
5597
728
242
295
1382
93
145
118
213
1350
75
22
1177
7499
1462
1573
2736
641
544
9381
2065
1930
588
228
190
1051
3202
82
160
3255
2917
348
426
1883
454
328
2262
356
226
100
529
380
295
482
686
156
1009
860
1459
1158
340
272
54
68
79
68
142
1122
878
292
2753
5964
7304
1361
4418
435
536
72
267
7396
161
634
14185
447
327
194
22
184
497
21
1255
10726
8936
337
428
476
3319
1296
213
166
683
331
168
371
638
8108
438
223
32
52
1513
17
1125
33
137
85
206
668
1231
262
3222
1438
231
190
195
499
5567
472
195
502
530
2374
7451
2095
2567
10379
1547
299
1093
540
127
3711
178
1199
540
127
1978
1052
4061
226
1295
1359
929
10794
9438
2735
406
169
141
108
122
1659
681
1956
513
441
31
198
888
107
98
185
1978
1520
320
202
174
116
117
127
42
3107
5915
7341
966
58
519
685
227
447
22
138
451
115
58
519
95
8069
298
1323
24
96
128
264
5179
5859
4150
403
518
12061
1366
959
140
3891
103
108
132
57
11435
4005
137
87
7555
884
1114
4310
13645
2377
515
491
1634
887
5690
2685
202
320
6027
399
380
123
382
96
322
2111
7544
522
94
4801
13095
7484
683
814
2281
4409
1118
60
374
764
7576
317
669
336
4911
4802
202
7388
2797
213
138
1046
160
6514
430
4574
5056
103
342
628
1375
866
512
4710
206
932
8954
157
2250
512
616
227
1441
71
3975
1389
2259
1534
133
179
1898
4206
119
445
1726
2172
894
301
129
373
3467
501
321
5140
3045
553
193
400
227
329
642
141
515
96
1283
1356
76
4861
76
1991
1724
1732
342
7345
758
4298
2695
14876
11082
390
392
921
132
580
1448
119
190
277
784
60
194
340
57
815
857
117
757
91
25
115
12378
875
6243
4585
2905
709
9318
238
469
565
12
2312
3174
760
1549
2747
6222
1720
1681
689
46
6903
7242
1138
313
563
21
129
21
6614
2855
7127
6959
552
533
154
92
9294
407
1239
1359
7359
80
140
433
3794
7340
7383
155
881
2690
7440
327
74
454
57
1615
109
7656
1561
2583
5026
5288
81
2314
854
709
117
5146
3321
3940
1845
200
2244
1859
1873
4859
1354
12316
1102
3994
2268
6058
718
132
101
1827
481
530
444
684
2864
13274
915
413
115
3779
96
177
215
2225
82
105
75
93
63
452
1724
91
385
161
1842
67
7813
11
1090
930
271
234
1559
9630
3142
127
1310
3980
4439
5680
697
215
179
1000
336
43
1990
2028
48
9455
231
4803
440
4291
6290
1275
7205
1545
13844
1048
175
415
1202
10646
4095
5082
751
492
5747
82
57
1053
944
139
4038
2171
9576
655
352
10112
9408
727
385
645
246
406
2058
124
112
100
1614
884
183
295
7359
1452
386
472
242
2628
1155
9225
1278
577
1755
1370
109
175
518
1758
228
96
386
2558
585
8524
227
666
158
521
781
475
1440
1145
279
647
262
78
429
430
782
587
214
221
181
975
1991
1145
38
75
117
2466
518
492
3283
5350
1955
3957
507
53
492
471
3873
591
9168
1840
583
4058
468
29
1929
227
506
60
39
2138
207
625
146
86
102
1005
163
1585
57
127
695
97
415
169
52
624
169
141
86
102
1014
163
1398
473
3924
3839
6148
898
133
399
7308
5091
610
185
683
1182
9699
4134
1418
752
1198
35
209
183
9317
871
73
29
236
100
100
695
154
131
1205
35
210
187
9292
903
73
294
237
91
114
100
695
154
150
205
134
100
548
159
68
541
1523
394
433
74
345
844
890
670
3400
54
1212
256
154
215
1048
930
538
688
2070
223
260
74
298
333
534
103
523
210
64
189
131
186
161
85
380
274
249
53
76
282
254
683
623
513
415
1680
1099
2137
226
61
223
656
118
95
60
7511
83
870
90
167
233
92
1135
82
567
133
183
104
40
1114
324
403
170
565
1260
419
34
58
76
1883
71
115
149
447
3022
9649
561
193
13602
2832
575
762
172
607
1207
174
577
170
1585
1144
8940
6147
2519
7342
10936
188
344
6181
2317
3102
4086
3514
2232
5201
1231
1761
620
95
77
148
158
300
1285
1035
48
61
13905
953
1624
496
136
97
37
231
746
5446
1359
343
4700
1106
941
3004
754
4688
372
91
140
910
44
729
236
1471
5692
790
179
519
281
606
186
120
148
136
926
72
141
295
87
195
1832
851
4111
1441
704
537
878
807
630
995
1619
3946
287
469
1410
2567
9092
2825
2243
1478
79
1387
374
134
840
754
747
266
42
38
42
38
38
42
177
178
54
82
1083
82
425
122
202
307
7422
3280
122
543
1121
372
147
4653
6057
1554
1182
2467
7546
681
4147
11674
2165
6304
123
7382
1836
218
2785
1261
250
411
49
153
660
2229
1876
1832
3556
181
30
937
3152
1049
1292
306
1048
265
126
238
1533
2486
6536
400
9376
552
170
134
4881
227
497
9303
7477
1544
110
574
98
119
95
786
1172
14
111
509
104
75
1460
1378
280
193
115
1619
130
492
3300
108
826
2704
2050
9440
621
7500
200
1180
2712
180
176
182
426
324
113
2283
79
7326
693
91
410
31
154
145
148
99
85
109
210
129
94
299
256
66
999
1871
4974
7232
1720
752
45
549
1256
411
381
121
1900
9280
10837
666
442
412
119
172
1497
56
63
2616
1565
8587
999
5481
1830
1975
400
141
178
425
232
155
177
1464
1003
7279
3706
542
345
8203
345
1444
638
769
602
227
413
168
1678
123
521
873
2356
2433
8876
9389
134
976
261
65
72
1869
6607
108
2721
1455
5766
9094
7401
612
154
397
145
36
309
226
3233
15434
4239
671
703
230
701
618
158
517
758
50
151
540
2957
1832
315
51
127
220
2628
1450
382
493
10806
109
525
217
160
197
2462
1512
5889
321
72
9027
73
163
1219
113
236
451
295
452
166
66
81
18
157
288
1158
690
4800
3212
724
748
706
157
306
1345
688
6664
4619
1276
4866
348
4741
176
125
71
3585
7412
92
4938
2769
1948
1409
451
561
185
731
189
205
124
1476
1505
16
241
478
94
1291
353
3628
806
167
41
413
326
920
5647
8274
374
85
209
418
281
218
34
202
444
889
3518
118
221
102
622
5965
5960
295
4770
666
9400
1859
697
5264
707
222
140
327
114
309
1424
62
200
151
162
116
9277
504
177
1146
168
111
145
65
63
74
53
1553
233
472
95
597
4636
234
172
128
112
1734
50
56
60
641
159
144
1207
904
186
398
2298
231
587
4451
13859
1878
2829
2412
396
538
855
222
2342
12660
2705
516
7361
693
605
2658
525
820
1113
175
13180
5873
85
1190
267
626
22
1103
1492
1201
4651
1621
7206
4912
1823
455
2237
163
755
8470
5627
886
86
103
9234
165
979
988
375
109
151
1529
7449
327
923
85
85
221
2951
1275
874
466
6791
1244
493
447
653
112
628
515
1107
2199
9383
1561
219
84
951
107
2274
7246
4986
884
403
451
1811
115
449
986
1651
455
639
691
1467
830
401
424
76
307
204
559
28
121
540
114
214
159
512
1852
707
302
83
1099
4692
581
1986
7534
1199
775
272
84
196
442
2439
776
272
84
196
442
2438
563
456
5597
1875
525
887
463
1468
82
122
201
24
60
3898
96
1355
283
979
900
2074
224
180
686
488
222
328
2562
1478
1451
7847
1558
309
94
416
80
228
557
187
73
71
541
423
2671
360
204
656
2030
13673
820
198
836
1837
532
7534
4105
11869
3824
678
94
63
450
1963
624
386
149
2390
1973
7456
4318
3633
549
14962
13662
1736
3958
6563
13852
370
904
93
518
1106
129
1113
15159
537
311
5472
5783
666
403
421
7651
15343
7445
982
1704
556
264
92
158
529
736
99
90
342
51
583
145
2676
282
211
151
5363
688
170
109
151
1359
5868
7467
416
7338
3146
35
676
440
445
930
117
1369
1779
9118
941
1250
143
117
55
622
562
356
85
79
33
6410
684
1577
1709
13627
3038
1613
202
154
4058
2586
15513
10624
5018
368
1287
773
6875
4243
397
181
793
2793
1810
776
658
7352
899
118
57
941
664
77
2250
128
3791
139
360
77
2407
993
178
3249
4032
416
59
447
1447
1146
231
157
173
412
597
3138
2227
196
6200
1074
14311
5130
455
1431
242
427
515
42
731
140
166
97
659
6761
187
2602
3162
365
1125
7036
373
95
2331
7322
2024
5709
684
34
9046
743
684
1406
690
592
7360
2884
1659
6119
464
1564
344
3353
3931
5151
1950
298
297
93
239
446
2544
298
299
93
239
446
1783
122
1831
4108
1818
140
193
2977
430
131
112
194
756
349
457
346
66
1235
1945
1292
180
47
111
95
340
158
2262
1043
417
96
126
7829
152
918
4840
9351
4488
628
310
748
751
1140
2458
112
950
169
614
166
1422
490
180
298
786
68
71
74
212
584
98
13646
883
213
355
1628
335
196
71
69
299
1097
509
401
524
126
663
116
905
297
506
1286
219
137
8998
1111
153
4263
675
220
647
252
171
8971
644
219
1069
2116
506
164
176
212
115
3270
95
164
167
1265
3271
95
164
176
167
115
1955
200
441
6737
2701
1768
5117
1852
703
2352
4333
485
196
2232
1889
2445
7106
161
5153
1283
1671
4508
2461
253
1532
336
680
121
271
696
181
339
2452
1181
98
1449
817
408
420
85
274
62
344
189
499
715
8386
5211
4709
668
349
400
7186
2649
2424
2400
1731
388
645
2492
423
7533
447
564
108
77
124
56
340
443
52
24
132
372
81
648
66
419
204
55
1590
170
116
110
51
813
424
423
84
265
655
192
209
1395
650
108
2205
9527
6451
4795
154
293
8507
1286
164
165
242
1155
82
4986
274
1148
95
4985
3593
31
115
291
20
195
16
3689
7403
1388
11580
12709
13685
280
51
236
3345
7707
325
381
630
214
1116
1772
444
556
49
57
109
2123
1144
358
3576
485
1104
642
7955
2156
1897
14855
642
2219
172
405
14714
170
1535
146
105
213
317
814
69
160
2091
413
1868
116
9420
2040
1353
4807
920
29
155
295
724
218
1505
4707
1667
581
87
96
15
4371
1979
700
409
2151
9555
328
1070
4046
94
448
1938
7542
10406
1653
3432
2286
444
562
1145
169
3770
1015
4045
86
553
549
4744
1325
1428
498
149
3377
342
122
9104
678
4445
116
130
216
7387
66
66
66
113
273
84
104
1994
2345
707
116
781
194
222
1533
401
628
430
413
223
429
520
220
74
1475
955
5622
1442
508
2577
288
7428
89
7132
161
2291
1867
603
3120
2751
597
1243
476
546
1776
937
7467
2926
712
9446
4150
3858
1289
330
11071
1352
983
162
423
489
726
593
3022
965
1349
8701
9561
4983
148
2528
150
593
2632
171
299
62
1736
461
372
141
98
110
103
335
113
59
424
507
344
237
192
41
43
142
79
352
2131
206
527
583
651
6028
109
93
563
302
118
672
303
200
1396
2500
522
96
2485
272
142
285
208
147
1119
154
716
950
406
132
673
1253
335
1028
4086
272
621
198
129
1812
82
741
4132
561
3648
143
207
674
142
290
1375
114
2943
2722
2781
4715
4933
4304
3981
177
766
108
1001
377
155
2580
949
75
113
48
194
54
46
319
694
446
1162
5687
76
863
194
57
54
135
60
779
357
7351
199
486
372
1799
765
7351
744
3100
10011
53
96
90
9666
1409
417
976
136
47
133
138
89
507
503
1856
4964
4420
128
80
2861
458
736
92
297
1893
565
5943
561
7211
619
1949
2027
3051
898
2117
4682
714
3223
2952
1768
1822
5635
668
152
8148
1796
2388
3822
992
5171
5682
13177
5234
6759
1679
98
98
13770
6290
4401
72
588
632
4286
9531
2735
787
1294
563
524
772
1731
2399
3122
4261
7804
4185
383
1498
13660
93
104
121
60
62
7778
193
1905
1446
158
310
1737
1630
9331
2247
14862
1120
101
518
122
9002
647
110
247
9957
120
248
1107
2516
520
195
3586
3923
2794
9240
890
635
195
8987
195
2270
2195
738
1477
333
2169
9424
6780
284
91
185
120
2493
15025
2404
41
38
64
75
303
1002
240
1956
7530
1285
8887
59
406
9294
286
563
1031
251
1182
6049
231
49
352
751
564
166
79
199
4694
351
410
143
409
6804
2443
209
5772
2268
6520
204
200
547
1390
740
91
81
123
38
3972
200
560
96
98
464
310
480
1934
974
57
361
158
95
715
98
551
487
1429
245
1431
76
3072
501
1126
4931
302
272
814
175
1655
6487
130
429
17
472
5517
420
1850
1914
9897
5051
118
76
249
57
237
2586
718
183
69
118
76
249
57
237
1882
925
8501
1315
121
1646
702
442
258
96
110
76
104
457
412
450
875
286
410
111
1738
474
178
850
57
352
150
90
437
635
131
111
1621
666
901
343
3089
3444
737
229
13596
256
417
155
450
1300
1178
14065
295
7414
848
1345
445
1467
1890
7398
344
12150
79
864
454
1395
1181
347
618
289
1957
5358
999
618
272
2071
309
31
90
167
181
199
2560
167
89
1403
190
649
273
274
638
3952
281
187
317
72
558
340
11
1635
208
562
695
1950
3138
61
8920
3976
654
64
189
558
162
86
4325
6571
612
1982
19
587
57
9717
120
3775
884
2616
216
212
194
2279
56
5391
162
7256
453
162
6100
7363
1810
442
950
7307
588
570
2104
196
541
396
2986
4943
6337
613
628
463
859
233
46
354
4931
658
162
418
1685
3562
4782
3772
2294
9981
1165
718
400
4868
4001
8834
399
3162
7376
68
2811
797
465
434
2615
1382
5167
3897
7372
1917
2121
442
1300
3137
16
90
216
2142
58
102
1625
6787
26298
3691
2537
2580
135
89
97
74
128
35
2592
3318
4157
71
1264
1647
345
37
3436
1162
65
1912
3798
478
556
643
53
1991
564
768
145
76
1842
86
6929
704
639
4748
1189
5075
280
911
1507
3066
3893
7420
10780
685
225
3515
317
1160
564
56
2991
4076
1698
5800
228
475
435
422
2294
196
471
870
851
367
256
166
494
7896
395
905
13
852
628
1061
2240
873
637
245
182
298
204
681
1584
57
127
689
505
170
52
636
324
182
297
204
681
171
1406
234
411
183
2108
1328
56
1842
4505
595
132
36
190
167
681
268
356
210
129
107
36
299
148
246
493
650
1093
194
1345
2667
58
232
647
72
157
384
408
415
1986
14182
206
201
4705
27
7038
4409
400
411
2419
118
8937
3511
6394
605
2642
3369
1908
83
363
557
8605
3241
504
172
119
1866
5367
6100
5564
2261
1769
1152
9475
476
950
92
5276
414
172
3092
1022
823
1701
15
167
4919
846
707
4268
5151
700
8245
10663
171
297
34
267
152
2335
52
72
163
25
4772
154
39
66
266
1335
2472
1065
9477
12021
196
8877
195
549
560
183
2070
239
24
93
115
4405
733
5580
14854
1159
1753
7351
3329
3333
364
69
306
182
148
1386
55
844
3982
616
1738
409
249
533
533
1539
113
173
31
56
3146
234
2590
36
34
1464
509
431
441
381
313
63
453
32
88
59
5349
106
162
324
510
2759
646
290
78
429
399
828
383
534
1179
416
853
15493
552
608
644
143
114
351
1512
43
3925
395
1639
1733
65
140
233
220
8428
1256
1118
12526
2660
2088
9350
803
4430
1636
9431
513
15486
7279
63
543
13626
1428
842
12272
10384
353
1253
318
723
588
2980
3038
1282
632
2311
370
1060
548
361
979
146
8713
146
1579
1510
136
89
279
65
56
463
2154
1159
710
7080
1139
1533
506
453
2578
1518
61
209
909
185
392
166
1427
214
2655
9223
4320
651
611
35
7430
630
1170
15372
1981
1309
1296
13699
1231
3192
9163
431
4259
6509
4693
5684
13607
501
827
3631
8956
1333
2112
2470
624
70
6213
68
171
261
203
155
220
265
191
510
228
458
646
407
792
3293
691
274
219
1312
36
407
715
1331
393
98
812
76
158
90
1044
3126
276
2119
637
188
58
320
724
1832
57
137
435
660
49
426
146
52
639
188
9316
58
320
717
1643
3981
675
1170
4799
4289
3657
196
7355
3020
2501
915
73
2694
1054
151
1117
776
614
59
112
68
79
657
148
97
1048
173
648
519
59
133
86
102
332
713
203
213
1404
73
278
112
9151
1717
1983
459
353
195
5508
339
195
1483
12003
115
5269
4823
140
2187
396
7226
209
437
129
57
626
101
445
642
652
2055
144
175
882
1724
3494
5249
4740
2120
2224
562
496
2309
5639
1353
5955
1403
117
143
682
310
108
211
631
52
148
467
127
533
431
200
61
1591
13029
238
176
9500
3500
9402
1032
1851
9188
1301
2325
804
1040
157
126
1730
57
101
46
941
151
120
1141
160
2420
1955
12534
3846
349
4599
469
2546
899
52
4356
44
575
7501
237
633
856
77
281
85
307
202
135
31
43
433
101
137
31
43
433
539
116
1402
88
46
13630
382
415
42
472
127
910
138
480
520
366
216
222
233
140
61
144
519
1316
57
25
98
18
441
2017
2281
3896
3440
828
241
810
601
43
425
5041
7254
861
41
35
599
561
296
222
146
152
281
653
192
159
375
7349
1055
4747
796
7338
2596
1871
4671
498
1254
2011
1783
163
528
997
711
4460
257
429
76
285
647
6766
3094
76
406
4799
239
5004
53
233
3649
9170
245
1431
65
1086
2037
3448
828
47
47
122
689
346
140
94
1728
435
617
600
176
43
266
234
595
285
583
554
44
566
298
622
558
183
247
800
641
50
1298
1660
704
387
126
4871
294
66
1315
1530
483
168
39
160
448
158
2539
48
497
1953
86
19
268
2039
1057
1168
5295
4309
480
1296
57
103
91
93
39
1965
57
845
874
674
966
1055
2265
265
100
311
204
166
219
2151
391
1856
70
137
127
420
624
94
125
91
200
148
52
1022
1027
2268
89
108
312
204
396
1403
163
119
807
135
30
114
668
52
148
200
91
96
72
709
127
57
1591
163
195
806
135
30
82
657
145
1841
125
127
420
642
40
94
58
91
200
148
52
1023
11846
64
2036
68
145
69
1069
5080
1193
2355
554
2484
3649
6768
7389
4562
8959
4841
6224
8067
94
3513
2965
324
978
10460
63
101
1511
617
334
535
125
6845
3897
11422
536
236
102
172
1495
1723
297
2057
1808
6334
1859
363
3223
364
2496
348
742
56
128
1072
173
2968
545
3271
2035
3781
909
121
796
485
411
1938
1152
3305
9230
2785
1877
813
3285
176
2016
8536
1565
36
7444
2744
9805
647
729
879
391
9578
8386
932
102
1201
328
3109
129
1334
529
5391
3453
995
422
7590
2454
678
1887
996
2502
340
317
339
55
15577
2750
568
3312
386
936
1251
1948
5420
1753
175
399
479
1932
2221
424
456
1373
104
1367
2793
3323
761
4787
5532
4306
288
4636
2267
1914
361
197
325
5299
360
197
325
216
5472
4852
1561
7315
163
279
1010
1212
1293
8924
1667
162
1772
6871
1382
606
153
156
5486
190
313
4784
311
158
462
304
822
1597
124
777
273
321
3443
1088
158
363
207
509
194
7293
4966
4264
509
9322
1029
221
74
56
52
6571
3372
867
117
947
1876
967
1670
8679
4348
1280
1038
1113
5230
437
1781
509
65
2255
5561
963
233
57
76
80
278
181
2121
663
71
4224
11167
73
354
1664
394
3134
4728
274
2956
1401
212
562
315
102
77
132
624
51
138
102
193
91
93
708
141
57
1590
212
651
315
84
102
23
132
2357
363
8927
363
987
450
1400
163
235
309
8861
744
854
386
28
6454
28
38
349
722
196
213
1591
54
127
434
660
68
88
352
168
53
1133
349
718
196
1400
2887
210
3564
1751
702
6209
150
662
1212
2230
1178
1576
164
8757
179
933
85
26
185
296
47
134
87
3859
560
973
649
9008
3373
557
2412
1251
163
125
661
296
102
89
134
953
11202
3338
14864
973
476
156
157
30
241
99
1102
512
947
4277
416
4802
792
872
10660
162
103
701
332
400
9542
4921
725
8251
902
1378
896
2086
7362
2409
331
2290
493
2175
8916
636
1299
13512
1664
402
74
271
419
231
440
256
233
1659
3224
1024
2498
4285
7336
3053
1329
186
101
747
1251
310
65
1953
1007
128
364
1053
590
109
1934
76
299
1167
157
135
157
1335
5264
7197
1464
1632
1902
170
1238
474
418
72
15499
26
67
721
133
78
453
2427
421
113
216
113
231
340
355
632
698
1746
522
287
5821
1298
4361
4321
49
7811
11622
1927
3194
4678
2172
1624
743
586
1497
2528
1112
3133
3032
4245
687
188
249
5766
188
249
1437
151
286
505
344
135
330
72
121
126
1174
260
725
489
323
426
69
640
69
452
520
233
16
450
355
1034
2778
32
38
957
203
615
1649
151
419
2516
152
88
202
3293
769
2656
92
344
386
255
1808
823
806
420
3619
6311
1023
4980
7112
1556
1674
6479
2650
12474
1130
4614
117
517
3376
1320
6012
1509
564
5296
9435
383
1415
84
8116
669
821
107
379
1325
1950
971
497
118
353
200
282
702
374
343
260
1355
60
204
701
483
147
52
495
135
135
83
510
61
262
84
112
195
868
2769
1430
398
5470
447
267
1532
430
759
3835
8782
857
1558
8562
5430
1150
357
14884
2537
4381
8630
3808
1178
4141
543
6056
1885
2798
5853
477
3717
8325
7364
2152
951
1790
3468
7404
7304
840
475
142
126
103
217
1407
218
669
531
80
82
3159
739
771
8160
884
5502
139
1420
4408
7433
4698
11756
2618
1950
3706
968
547
567
805
143
74
140
8053
735
1609
552
138
106
208
275
1125
4043
982
358
2074
68
3298
1837
109
562
51
5327
702
8148
1370
451
61
493
529
615
2883
61
488
639
2054
3587
381
109
2778
388
601
392
452
5546
607
392
1864
7730
696
553
2980
4627
145
2761
358
10588
664
166
177
210
98
651
2186
193
3719
3124
1197
141
121
1453
7885
199
3132
1069
124
127
57
1742
2361
174
471
956
732
7180
5346
979
239
756
5105
3022
712
2510
6336
8164
2544
6840
4773
3926
232
12401
273
2865
2599
1159
96
9323
2212
230
111
36
69
124
107
67
6814
929
54
57
125
363
138
475
1224
129
114
1705
3094
399
4012
8284
1329
5158
2448
1065
500
515
1753
1172
1113
11184
1107
13374
3299
1271
258
136
65
80
72
3327
1446
3717
5051
1157
214
1441
471
39
49
27
184
3271
179
3345
402
1827
63
246
726
489
161
200
155
490
566
27
447
129
341
144
1560
139
6515
7307
778
1605
1508
1741
3595
980
1136
1011
13859
9079
59
296
5013
4299
2880
2023
15467
2315
880
2066
2058
269
3679
678
49
4834
747
968
2577
696
82
96
25
1423
814
200
221
1394
581
474
730
378
941
1230
168
20
127
66
59
22
459
45
332
366
1249
181
2052
211
35
928
51
148
64
88
1816
278
169
85
131
95
114
429
53
194
241
622
38
132
3519
596
4272
55
78
47
172
3206
734
1318
2136
3915
1166
8657
249
6371
144
5303
711
8121
5103
4352
15503
2668
1023
92
130
461
1069
2685
531
312
1184
487
3138
1538
2930
1138
2108
1784
63
7404
1995
5148
1309
608
857
7416
151
6869
3019
94
967
4641
111
273
2023
1431
481
149
428
1952
109
1014
214
3850
12942
1490
591
1378
6235
1598
2280
214
201
332
664
124
110
4735
182
99
222
9443
2383
877
383
5928
3433
3002
523
274
68
801
3135
15482
221
144
1263
5455
2235
14229
786
408
520
134
160
1130
160
2212
2952
8807
8867
4513
2080
6174
161
904
5245
648
258
392
192
718
195
163
1405
474
3492
3262
646
7387
617
1567
2670
2284
1857
503
1118
7503
145
529
9402
427
925
76
235
2910
408
459
9460
12185
2916
2402
4360
172
2435
794
399
2604
5361
1392
287
7397
2867
8935
4140
1451
7639
9456
1211
3032
2937
1145
2014
9096
883
229
191
44
672
2725
983
3740
642
3764
2762
12553
7495
175
2015
382
410
1410
453
828
913
641
311
1999
536
187
660
1644
3737
220
19
1182
593
885
134
1081
2506
179
50
144
1419
1613
148
138
996
2911
1983
386
128
605
36
410
1397
459
2134
350
786
92
803
420
419
256
827
201
159
789
217
111
1188
3449
1727
985
163
8592
163
1579
1191
509
93
89
45
162
315
27
1747
4380
1796
736
459
239
60
2306
2267
276
510
6991
1525
548
561
482
784
118
148
736
54
4049
2454
1665
483
127
770
129
178
60
523
3245
1148
2240
64
524
1994
151
6374
6705
4363
789
270
2864
1127
487
165
157
448
3043
2226
180
448
1827
2454
678
189
1368
3262
118
3725
801
57
196
686
57
90
328
175
50
805
325
15428
110
165
5358
1810
239
2916
1663
15451
113
617
3344
665
495
138
475
5046
7252
466
3850
141
3238
7655
840
280
2009
8838
250
584
1647
1130
6732
45
9250
105
544
1791
624
146
210
1741
6871
766
239
547
314
1289
10067
1920
901
816
537
1530
2031
2787
150
130
253
9556
292
1688
140
54
362
284
93
193
355
122
410
2137
6078
5412
2792
328
3830
3287
605
2323
60
875
980
8216
979
501
98
4525
9819
79
2170
126
185
379
1496
257
80
363
601
4055
1571
153
8576
153
843
2833
1056
2464
757
7360
6691
4993
480
2685
4270
96
550
1869
100
1006
229
11453
2692
500
9435
649
1732
901
204
65
2158
130
509
281
9361
59
484
639
158
156
42
1661
219
374
819
7479
2034
1425
485
1205
933
3002
1318
733
156
59
80
7426
665
3967
432
280
488
5473
353
488
5468
280
1890
1397
1286
140
2892
881
58
332
716
1672
6697
123
2694
2025
13647
4969
87
72
119
243
13642
2031
250
89
3110
122
250
89
1856
10613
957
67
678
440
73
1411
1449
1745
4107
939
1964
4514
1414
821
11904
2645
2529
191
330
2546
6508
3423
269
160
341
585
9348
890
2334
366
36
122
1600
3471
6385
343
343
710
132
3714
62
51
691
5330
191
113
2197
230
394
3152
121
9363
102
67
90
148
435
190
4850
185
1124
4003
1176
530
2241
9424
3976
2222
195
8945
198
548
2071
7400
224
12869
516
6027
2034
1105
4686
747
2126
1680
2706
2196
14953
3780
490
3390
3376
2158
877
441
1633
8252
1838
257
2515
11151
619
5248
759
1525
280
518
2428
1266
215
1198
1719
947
3841
3720
2258
7827
1018
595
1977
157
26
278
3003
674
78
4436
955
989
1895
51
141
689
90
133
91
197
169
53
638
309
330
681
1682
841
66
1638
115
5779
115
516
1062
78
474
1431
173
230
2768
4707
305
4313
1864
539
5919
537
635
655
729
18
430
130
389
53
8087
1532
1476
882
692
533
5165
519
7366
170
8455
45
252
656
214
2359
530
45
5408
1723
66
232
136
446
3644
2395
911
1832
45
61
53
3588
5945
2617
45
70
57
2987
422
4668
528
218
1751
1665
7298
14
1508
163
2305
6337
795
372
4579
41
7371
4481
5104
3257
52
1861
551
1530
661
434
3002
1819
871
305
293
81
387
135
192
1567
80
139
432
665
433
169
52
1012
331
712
1660
2906
3259
2497
1697
660
7262
676
1572
714
204
234
4010
3423
166
82
401
417
179
350
461
4162
1641
4349
4082
1793
215
642
4645
595
1661
5637
247
545
1446
5978
552
13721
99
4741
70
96
586
106
111
86
622
1485
342
672
1590
4734
350
351
5691
6792
738
4505
599
1593
1438
506
127
5362
476
165
506
1574
1055
5485
85
1519
309
701
6439
6490
410
351
4713
2767
52
85
3155
5247
454
435
4017
539
4243
2282
171
2015
26
35
516
383
551
1209
354
8889
764
1222
7389
130
9349
150
512
454
1116
1202
301
476
2495
935
208
681
204
320
229
637
52
147
190
91
57
94
714
54
133
57
1591
208
191
681
203
320
299
637
7961
3591
629
627
3580
78
1002
1792
2382
1735
5403
4553
10136
2433
3972
1254
2201
12016
10184
4375
4648
456
2043
2986
1648
571
575
2933
2556
470
1766
1461
7137
283
2028
2296
10473
36
4274
2654
52
1387
335
3511
909
1746
2576
2770
463
400
119
237
5575
392
1895
5317
3162
1550
14896
2503
1884
3411
3929
240
475
179
147
54
932
7329
11509
2683
211
151
3378
1363
7449
70
136
147
99
109
151
72
1733
875
1388
895
400
491
76
1518
58
260
39
213
2128
116
108
184
72
7464
5100
112
846
472
94
208
4621
128
1100
39
104
203
92
2203
701
86
255
1883
444
448
1889
255
148
56
313
1535
1676
5382
1247
1513
535
135
217
95
541
505
86
373
148
50
1076
312
353
204
703
260
219
1390
243
1074
53
141
477
359
304
806
916
2167
1480
667
2943
5511
1320
6282
2675
1640
1125
14445
456
1197
5132
2139
2712
7347
14224
7465
9444
9831
2025
6716
3482
1566
539
1148
747
8871
628
54
262
3248
43
10324
790
5157
2617
1328
495
83
3012
43
3342
597
1517
7778
2740
713
137
364
235
2914
593
221
487
1262
3231
3349
1854
1832
904
3903
193
753
1752
578
133
57
1452
7333
145
207
190
835
297
299
631
9335
112
2203
625
626
1231
10203
7340
1516
324
9497
1147
5531
408
172
1443
286
1821
716
414
1190
2298
182
10200
20
8612
214
47
5827
679
1326
2723
84
315
3904
5845
2085
138
3373
115
365
14937
9336
144
5044
308
2217
673
1860
7276
3525
11156
1879
511
492
681
4392
830
550
1634
665
3096
1783
1855
1406
475
940
132
2010
2164
1379
2320
2296
2322
2166
2165
1378
1368
1810
420
2643
761
1277
45
5178
718
1405
162
652
215
298
8068
5888
126
165
77
629
52
148
417
106
572
35
154
61
57
1351
257
143
246
297
310
1816
8955
10175
2875
397
161
616
14930
798
2661
486
6260
3036
2555
3659
976
983
1791
2957
178
500
83
131
6866
1446
1497
4293
1877
4047
684
217
6596
5110
5449
2506
1637
2032
15841
577
2015
578
2225
1725
225
127
130
5935
7677
6471
2284
6763
3768
1757
2678
7701
745
635
198
54
103
332
698
212
1402
1490
947
342
180
9596
3901
1509
342
1883
4639
1642
450
7463
167
130
255
3173
1400
4922
3955
9441
37
2474
804
233
444
4571
631
68
1777
930
3801
909
343
2537
336
565
3479
6790
518
166
185
75
76
589
507
9391
2753
90
5472
8359
1712
196
276
2873
61
140
233
222
906
195
858
122
1052
158
443
345
773
277
11890
1240
1760
51
64
4197
655
210
5965
2230
95
551
146
615
745
226
684
258
5095
1126
297
507
3505
471
97
304
879
6676
3683
240
3751
2035
3236
5691
469
8195
9468
3281
1909
48
2375
254
601
1092
5167
26328
956
4403
671
244
407
1489
1208
5940
2694
192
164
45
81
564
5454
122
38
507
344
133
346
79
129
84
1175
5404
1042
2317
288
1566
1304
626
4117
9553
38
3480
335
451
121
116
60
60
4816
2724
630
70
11570
947
508
328
12150
740
958
490
103
182
69
1016
9677
891
121
148
60
1992
2496
2263
324
1936
601
796
6680
2436
4909
2867
607
2572
1028
192
502
9071
5274
4512
1406
321
685
332
131
42
971
52
169
448
79
284
423
138
57
1592
166
685
332
131
42
870
3256
5170
705
8342
1159
267
50
85
128
73
476
340
56
475
113
99
751
6280
5106
1526
39
4641
669
484
3045
5653
1626
767
2232
725
419
3149
2014
819
3462
3921
2648
1608
7394
202
94
687
134
2139
746
2260
5276
9721
2427
2733
1926
73
576
155
4460
764
595
141
3965
2767
830
422
429
78
253
734
201
210
791
6824
4986
803
54
60
138
3890
11653
2020
8183
663
422
149
49
829
399
426
78
988
4126
145
4250
15384
1732
501
1471
4914
222
136
1586
437
434
1665
5130
83
12355
131
1075
7773
417
138
517
60
3209
6211
1657
1700
89
1173
1499
5388
312
121
140
1908
3078
129
402
1371
503
581
322
5210
88
703
14
447
130
1094
832
216
343
3725
9806
116
89
63
559
651
542
8916
295
1640
42
110
1378
1411
670
526
9292
343
526
1588
11810
3584
4862
1594
400
567
1685
3916
9123
542
366
413
392
3159
73
8079
1256
3006
6797
1202
6799
172
666
7641
3175
126
584
50
131
634
340
230
685
593
65
3209
639
157
2017
2868
1561
1320
12238
70
261
1012
418
509
2042
279
2506
4926
7969
583
515
440
712
532
538
1664
3032
429
192
478
121
2382
991
818
422
428
78
4341
1581
2483
428
699
935
2275
577
6593
572
152
4690
168
3296
6617
15322
2885
2615
1410
1117
2494
41
192
298
703
95
53
2877
1340
7431
2935
1908
319
282
2845
279
595
6056
214
113
281
94
72
639
2790
359
692
11731
827
99
176
112
230
2737
112
1649
252
390
1985
431
5483
562
17
432
135
1156
119
4672
1179
888
12
175
208
1267
1197
282
349
546
5443
3690
98
4377
121
87
49
9478
40
31
304
1378
569
928
10306
34
4645
6895
576
587
344
1561
634
4741
2282
2521
642
456
5105
9626
603
3480
765
1767
509
1387
504
162
3923
6536
1532
5200
2445
201
4436
980
51
2639
1085
458
1462
1667
1280
1004
2778
1484
4167
212
618
702
902
409
535
163
102
717
204
297
223
631
53
148
223
91
64
132
520
418
138
58
1591
6536
345
4819
659
204
297
224
630
1684
2217
3545
445
564
759
1896
70
269
287
294
87
2413
70
163
4067
2057
251
355
4023
2055
3063
2293
235
803
96
11488
7547
97
7417
5283
487
947
960
2454
1125
342
648
5434
1735
227
6289
477
141
123
96
73
640
2785
448
140
2280
538
4547
1148
882
329
1292
1194
349
624
322
1406
4015
576
267
73
1647
2724
15484
36
1729
15470
36
7597
3595
3571
237
697
178
607
116
485
1652
6009
233
671
771
345
1728
136
3872
7076
3769
124
1864
1078
459
1315
1692
20
427
2649
2569
6861
391
3979
96
26
1985
4231
4295
5387
323
961
2033
3984
100
5510
2631
579
655
172
357
2090
563
344
6202
2030
1308
177
1133
344
654
6877
6827
581
330
7038
3819
7300
2225
1876
115
277
341
402
2670
277
384
2325
386
277
2683
1484
4029
2264
1268
3886
1233
439
487
117
2115
1003
76
8193
2089
484
117
1643
417
8930
85
3634
173
59
332
1766
62
1300
2149
1838
782
3812
2998
3607
4681
37
10790
115
5584
4219
6808
1979
2264
2344
617
1482
1786
4710
632
3952
2422
1029
3934
6839
2290
2025
2464
1132
344
655
7386
1070
705
2635
656
1270
498
353
522
936
1652
119
395
121
471
372
2206
119
393
3314
764
3806
107
138
8733
116
621
17
131
2421
1798
4405
2229
3956
33
493
1011
9480
1973
6141
2433
687
12046
1584
759
1259
910
1185
6734
2563
3881
452
5820
1141
1652
485
116
607
178
698
237
3571
2327
5179
5590
830
3298
6006
4851
10163
3251
291
5453
1032
1385
1785
49
46
4342
129
6722
4637
4621
3436
77
1074
61
39
502
11470
2155
201
129
505
42
2025
96
242
6859
337
876
574
374
6830
196
678
320
14818
2112
282
14905
219
223
2179
335
3143
2290
196
1090
298
708
200
202
412
539
150
7454
168
57
3752
2336
150
41
174
54
1540
61
140
233
222
522
5337
43
81
432
1003
795
2028
5607
837
1336
2103
506
96
910
52
149
421
70
107
174
422
151
105
58
1586
169
190
5792
3345
206
371
173
334
176
408
623
51
61
140
233
210
88
71
291
1458
217
63
2239
1981
45
630
8827
747
4862
1491
295
148
256
229
258
1507
2126
163
295
340
1501
320
292
1475
6780
868
792
65
498
1030
241
858
6591
6686
487
2350
1697
13280
957
102
543
9457
150
1227
641
6833
770
169
202
831
1191
98
137
86
345
134
344
507
282
1438
8442
551
2976
307
6834
111
114
43
429
431
829
2724
6014
3493
1031
5563
1160
2208
242
2800
1294
2545
131
302
185
36
250
1597
185
6750
2918
12088
6815
62
1796
1754
1597
126
91
553
2124
350
6651
550
2321
43
174
203
140
61
142
126
31
540
38
2176
969
959
44
133
302
119
526
758
88
139
12
511
99
1039
98
1860
957
279
344
198
544
127
2556
7335
2100
256
198
216
45
4395
282
507
343
132
346
74
144
98
1174
79
104
4005
2352
489
4373
2277
572
7396
835
489
301
431
154
707
4880
2132
152
1703
7229
2939
44
643
226
496
3575
237
698
178
607
116
485
1053
4126
7392
460
3751
125
246
1976
270
1399
165
166
672
308
996
53
168
165
83
59
94
628
59
427
200
57
1584
165
166
948
996
9225
837
6568
1390
3875
2320
937
6736
6396
1648
756
2789
2637
674
6862
6970
1660
4571
1086
651
2004
104
970
1634
14919
10877
332
15511
485
6829
488
94
3616
2134
573
94
1729
56
1699
2035
1243
1814
3138
61
140
233
223
1853
156
89
768
351
946
274
54
540
16
443
6832
1313
5027
5015
394
2428
125
437
1300
3008
676
3927
53
5131
2103
3169
1263
4664
126
144
76
345
133
344
507
282
4394
616
2621
4369
852
7915
14072
4124
5362
7141
627
717
1175
126
143
76
346
134
344
507
282
4395
5970
4540
1647
7346
4103
6357
1175
126
150
77
346
134
344
507
281
197
4198
543
1114
30638
1175
126
150
76
346
134
344
507
281
4393
707
1174
126
152
77
345
133
344
507
282
4386
5019
4392
281
507
344
134
346
77
150
126
1175
2909
3877
1175
126
146
87
346
133
344
522
282
4393
8429
1331
1505
6071
212
597
1846
1175
126
148
88
346
133
344
521
282
4390
6482
2515
6592
4191
197
281
507
344
134
346
76
148
126
1174
2265
930
4702
1574
932
839
5220
16553
4387
282
507
344
134
346
77
149
126
1175
5447
4395
280
507
344
134
346
77
149
126
1175
14789
474
1456
1015
15837
1175
126
149
77
346
134
344
507
281
197
4197
20841
1175
126
150
77
346
134
344
507
282
197
4189
29012
3151
1257
730
2934
930
1128
2711
14195
2381
1175
126
150
77
346
134
344
507
282
197
4198
22288
399
1940
6209
1725
2465
12162
40
1238
39
778
3980
3234
3926
6861
2948
3604
13003
4198
197
281
507
344
134
346
77
144
126
1174
9833
1175
126
152
77
345
134
344
507
282
4394
6785
354
352
4198
197
281
507
344
134
346
77
150
126
1174
930
930
1313
485
116
607
178
696
237
3572
6500
1142
109
1904
3016
599
14203
8569
1175
126
147
77
346
134
344
507
279
197
4198
931
27177
7477
596
7129
11401
6861
4075
1175
126
149
76
346
134
344
507
282
2185
1175
126
149
77
346
134
344
507
280
197
4198
2195
1530
3223
3223
2780
471
5725
4855
663
4592
4197
197
282
507
344
134
346
76
149
126
1175
4568
7424
11566
1184
104
134
78
266
435
2548
84
134
344
507
281
46
224
311
3114
83
3919
47
1018
1268
1116
1114
1890
955
1266
1576
1734
2357
1428
153
2330
9382
10823
4393
282
507
344
133
346
77
149
126
1173
2685
403
8884
127
3157
1081
6495
7407
344
2487
893
7134
1190
126
133
79
346
133
342
507
282
1581
862
6849
14664
2798
2613
6850
7178
2517
14901
16058
2640
1175
126
147
75
282
1597
6331
4395
281
507
344
133
346
73
144
126
1173
3245
2334
132
338
507
282
4393
4210
209
6821
709
3517
237
698
178
603
116
485
1651
528
4426
4851
1476
514
427
9536
954
371
981
80
45
145
219
193
734
725
58
338
47
2495
159
1342
748
345
1951
198
2125
478
306
203
92
932
362
2532
5539
4326
2569
290
2597
1140
6825
3480
722
9567
9369
1600
11709
810
7867
193
5836
301
1404
1357
295
2872
341
6853
938
3184
860
3648
1480
117
1376
98
106
60
131
3394
72
131
1858
3085
2625
393
604
9486
7254
53
1401
2166
329
1353
2955
3969
5675
2626
14958
3083
1926
117
3379
148
3505
1283
174
49
702
298
1898
1434
477
404
514
465
390
1647
3357
13927
5890
3984
512
228
635
238
7600
460
564
5035
1864
530
178
90
1887
4975
7260
941
469
8873
342
63
92
1878
6051
248
512
243
127
3232
125
111
277
53
272
1530
253
985
6205
788
2667
67
118
1438
1175
126
141
76
346
133
343
506
282
4391
5062
1100
11440
36
9063
3540
2210
602
368
99
82
116
761
361
191
535
149
13656
235
174
1513
128
598
96
21
178
514
1153
301
3150
149
26
140
430
2248
1788
4323
3896
839
905
520
813
422
293
568
1872
1093
1091
269
2099
1428
14951
263
732
293
1712
926
2404
6853
6742
330
464
471
442
378
451
6665
2003
9349
1340
5298
4840
4007
4394
281
507
344
133
345
77
149
126
1173
564
7510
1402
1844
764
6822
3968
7266
1896
419
2197
542
1421
161
118
401
98
94
172
4769
369
102
716
1008
208
556
99
89
477
2710
746
129
1594
22
94
363
153
409
4763
409
3602
140
981
6843
3790
2079
1067
529
495
5580
125
495
5579
1917
62
632
352
192
481
6632
1109
858
89
32
2256
959
1184
354
357
158
720
110
301
327
425
60
1255
667
2496
61
849
1860
5564
451
412
431
173
3777
259
1548
6757
4151
228
118
577
483
1220
142
1286
210
75
924
1019
109
112
172
155
313
428
51
148
223
91
82
712
127
58
1819
1019
109
112
172
155
198
414
7501
3242
4776
8938
4582
9382
5638
2954
987
507
3219
1013
567
1454
2776
638
1256
53
16
262
216
221
660
33
3448
14906
2507
8910
3224
237
555
1238
1104
152
404
1044
96
352
1589
496
2366
7260
3999
4391
282
506
343
133
346
75
148
126
1174
1268
13131
1127
384
100
3921
3874
4421
921
298
218
4795
3242
14917
3791
826
1455
2901
1091
829
607
4112
311
467
96
1697
634
1578
769
2147
5238
3946
6629
5172
338
1635
6286
647
4709
3795
1179
572
501
3536
344
890
1901
241
3979
368
329
494
1527
1457
1638
5461
4126
232
198
172
4314
393
9147
5732
1998
7577
1661
5363
514
400
448
3953
601
3069
2591
1615
485
116
595
159
601
1407
189
991
4729
358
347
6075
1884
3716
548
391
3814
4603
171
11
73
14
722
332
4786
7308
3156
930
237
1653
1885
3939
143
25
14018
1842
6139
530
186
69
164
560
1100
2223
154
173
30
71
172
3444
2535
6025
44
6202
2751
6645
1243
130
628
338
1084
1364
3312
564
490
1049
459
532
1954
376
796
755
5062
2926
4236
3118
222
180
43
166
11446
50
253
1961
7210
54
66
71
84
43
175
2991
342
388
490
1917
994
11227
6910
799
1201
679
195
952
2452
196
10170
582
4013
1577
283
1334
359
373
811
758
14906
3792
899
2983
5153
147
13586
156
1895
911
315
6040
411
217
4928
325
107
93
101
798
317
690
412
77
278
651
1675
381
63
563
489
543
554
2835
668
2735
15325
2575
577
1458
554
296
206
4590
529
664
1772
369
8752
433
2386
352
381
9108
1805
1628
6953
1265
534
177
2450
86
188
204
546
175
1990
9597
744
118
1215
1023
7463
642
1068
1323
3938
6156
2713
933
440
6564
1261
14875
6107
3027
388
4341
2481
924
1412
474
5642
229
277
4521
663
5687
152
3249
1901
55
491
437
1340
321
2247
588
130
215
109
3682
1310
532
777
11547
79
5056
918
145
38
1864
1397
199
668
310
131
998
2269
6835
2232
1136
1589
453
260
536
136
60
127
1051
3151
1085
4296
3184
1872
57
105
66
830
212
164
1567
3485
12262
583
3497
57
389
408
49
871
1899
3296
182
129
161
100
119
507
2085
966
96
143
127
539
1529
55
757
1185
73
629
3193
621
1268
988
7676
5402
839
723
1181
587
1637
213
359
115
1867
343
3089
4338
496
153
1873
1713
429
7039
6828
7426
475
102
268
41
42
38
42
221
183
4923
52
38
42
38
42
38
42
38
42
78
178
1141
20
420
57
116
180
196
260
129
439
162
51
922
177
320
2331
2843
3668
3749
669
168
161
1298
1051
2128
4593
4502
105
1786
73
1090
4333
955
13602
21
83
861
184
1121
79
4426
2064
219
944
2197
196
2557
7325
6416
186
491
1666
2692
600
2496
238
1093
11690
664
5997
6676
115
576
11583
1845
299
174
309
377
135
245
1097
219
300
173
309
375
131
135
245
2228
560
357
5688
704
8326
138
201
1512
3204
9621
14300
69
45
149
218
1005
2357
2163
1695
2681
198
975
820
303
314
63
25505
1927
200
873
7435
77
1012
175
26
322
851
1208
885
5977
1518
200
30
57
545
347
214
309
7151
4763
7316
619
178
365
626
132
9386
450
471
68
251
1444
1655
1614
92
352
433
306
7461
36
1951
3652
9447
3206
2394
4831
718
683
1272
951
1651
4167
4380
2323
2342
610
676
304
4706
14904
8733
52
133
9712
466
88
227
1334
1131
144
7406
1264
1200
1854
588
3565
928
163
3841
7512
4819
164
1565
71
1948
228
424
425
3174
2625
610
436
65
483
1942
377
2049
83
2775
3629
855
467
460
692
382
1814
1168
3745
426
5974
1158
319
1342
10555
54
56
9625
146
5916
1933
4786
303
211
405
5611
715
61
4232
7001
1433
175
65
7392
159
555
1943
988
56
191
53
6048
7357
449
421
343
4582
379
407
2285
639
212
56
134
79
104
155
320
716
195
1598
53
119
730
66
72
360
146
53
639
212
56
134
80
105
155
320
716
195
1406
4259
106
430
355
122
78
210
213
170
3589
3742
1637
370
2997
7380
1612
1252
113
1650
2786
504
200
179
527
2040
1490
498
330
1198
659
376
163
7789
163
1563
139
1683
203
32
967
4134
69
505
3651
274
7266
3546
682
2137
68
1455
235
113
409
300
1533
148
397
938
4587
10409
3558
2863
2702
2493
1281
83
1196
5134
512
499
101
91
159
1273
1275
128
3178
94
226
5464
346
238
1423
959
7299
959
2562
6759
7179
1356
442
321
410
58
331
159
711
498
114
62
7378
3787
89
137
1308
58
341
957
116
2092
1197
251
281
5594
1613
1055
62
189
438
679
52
457
278
408
194
1564
96
87
137
2444
2250
4614
3688
6276
46
380
303
101
769
52
376
215
338
151
338
2814
9552
264
2666
351
536
52
221
47
23
224
58
9597
348
73
84
30
311
2527
1993
4721
810
41
999
1065
1178
75
1029
1029
3753
231
157
2897
443
192
526
542
233
686
145
227
439
381
753
142
213
5482
1159
3428
6109
741
3335
3178
15483
9097
2423
1815
3176
5218
2360
10832
5850
196
1955
316
62
71
95
146
5489
329
70
94
5075
1331
160
237
451
1692
5370
1269
2041
111
813
94
206
84
2555
111
375
37
31
1499
120
399
1669
795
723
510
9409
272
1074
874
213
61
187
338
491
122
120
704
632
64
248
2615
13261
7680
11668
8171
689
5230
3909
7862
569
12320
579
524
193
8951
47
51
9210
112
2227
120
1044
1400
203
677
341
108
77
279
108
485
93
276
76
1474
258
359
491
1778
2456
1314
686
10255
6668
7436
381
31
2413
684
4226
2136
1621
327
486
630
939
113
655
88
378
181
3557
460
1417
127
4585
343
6477
43
251
862
270
128
710
73
1332
202
705
322
78
869
52
148
222
91
88
697
209
57
1586
170
117
660
322
78
874
746
654
2810
4211
14860
5686
2183
2837
3016
393
123
2583
63
38
665
8729
748
9137
1498
327
2730
1091
217
349
376
270
760
3290
3664
2265
8891
186
698
3790
888
3192
2136
620
136
73
222
217
336
258
1416
667
308
374
782
504
134
47
133
91
146
182
97
174
68
49
192
2824
2449
79
1556
138
8551
138
1047
113
1527
1744
48
273
1394
374
368
627
72
115
1194
9365
732
349
711
114
65
20
136
21
636
92
12
33
1518
68
3577
206
71
927
1158
2247
274
1299
941
147
35
707
75
54
59
6818
51
1180
94
139
463
323
60
1541
1421
475
80
410
91
2264
318
226
6838
5051
630
8286
747
4447
73
2149
6949
255
936
371
1018
191
827
199
778
100
182
44
1055
149
1485
1131
1903
100
137
722
897
2230
1278
522
383
696
43
9063
6861
4045
467
196
3134
1306
13714
1340
7726
3152
196
2238
566
527
237
1294
1615
9273
845
89
109
321
890
102
110
1405
905
701
1145
474
1564
5746
1081
11174
877
857
936
379
1092
13667
1264
706
957
181
1295
1321
31
102
205
89
120
832
1746
87
82
8411
698
4954
87
451
1509
495
3902
4426
234
1424
1627
71
869
163
63
134
1521
220
1541
4610
334
338
6567
130
2435
33
4084
3400
3082
2255
6783
1647
4246
2526
652
4154
3159
2173
3680
4042
1970
4898
4498
29
349
207
82
307
5356
208
88
307
1808
922
2004
302
235
283
294
6913
545
600
9205
5283
1720
5955
523
292
252
140
266
437
2103
1418
3861
3533
8823
6603
480
56
4486
4384
3031
2150
2881
9518
5960
561
97
1256
4387
282
506
340
133
345
79
140
126
1173
1560
1193
1023
1083
145
673
6394
662
299
3050
7439
6528
175
343
625
52
169
411
107
174
422
202
44
1600
204
658
309
175
343
623
1561
69
90
1640
1385
151
114
122
127
1714
2850
542
246
151
125
51
233
160
2240
2163
215
1374
1145
616
8019
9618
60
107
350
455
223
233
140
63
540
57
172
1549
43
5954
2215
52
761
202
463
131
1812
452
89
140
130
946
1311
490
944
147
1750
536
75
96
101
8890
8251
693
5241
4866
9466
770
151
222
257
1436
666
1369
4612
1888
733
6504
65
97
493
486
3608
452
2167
14877
10664
5358
5271
262
458
1296
2894
351
7441
3082
12109
1583
717
308
182
883
53
169
193
91
139
687
116
58
1590
162
195
717
308
182
882
837
3424
272
997
174
3957
96
106
45
98
99
63
709
8952
124
606
738
226
685
63
521
65
1823
943
174
1568
9162
4329
10188
4484
589
364
126
717
7432
869
865
801
1232
7307
329
494
49
368
2233
6681
472
149
1945
331
350
284
88
760
49
475
525
8885
1568
296
103
345
635
14
61
699
39
31
1996
858
477
6588
7449
484
52
2266
862
9167
245
395
34
192
132
63
467
528
790
725
396
331
507
294
1762
181
540
5357
9648
4153
13765
1059
9648
1976
337
1540
2248
50
204
7207
1113
220
2013
7452
671
479
972
244
1431
1480
1882
3032
7206
4781
138
813
229
298
701
193
212
1593
65
183
7391
92
589
51
430
169
52
813
229
299
701
193
212
1404
492
369
7461
1454
45
3250
5374
145
62
1085
757
2232
9543
1882
46
862
246
7472
371
177
615
122
1029
106
82
2122
5505
5291
145
473
82
130
82
55
1644
1687
219
363
99
40
1744
891
306
539
348
170
313
119
90
238
123
2694
104
1074
2775
6085
1388
631
6802
1322
645
204
14753
964
196
105
458
736
3540
4679
1038
64
2253
5750
5257
121
4642
399
950
117
1413
227
89
3254
193
227
120
3141
78
54
194
228
120
2197
207
232
51
76
1005
2132
90
5214
699
8140
130
514
582
276
230
215
85
78
952
373
187
569
633
1751
4300
66
2410
2910
569
3007
721
6826
398
130
1439
11593
401
158
1113
1456
3668
3065
596
1354
2321
2914
1725
1287
637
1179
55
2803
1179
55
840
5583
2520
1346
11634
884
5051
5020
171
54
128
148
1193
1350
7398
6125
85
75
1504
1997
72
203
810
621
258
4546
3934
53
5118
445
1332
6445
63
98
8182
1813
67
980
813
431
427
76
232
204
512
306
160
1411
13658
6819
1029
4271
156
9018
733
6849
3226
40
242
182
256
605
2580
118
5252
86
3619
4881
44
13508
3715
2419
4098
156
263
292
185
2941
7359
10506
5056
97
539
97
222
775
5048
67
1427
231
131
5695
231
131
2324
1108
137
1281
3046
733
429
2965
1087
131
83
109
319
168
4390
282
506
344
133
346
76
148
126
1172
558
1592
58
192
416
637
90
420
169
51
855
134
83
103
332
660
1405
1216
225
187
70
674
1578
334
89
265
158
269
153
902
317
519
4343
7079
8906
6364
6082
194
1352
527
111
137
150
557
272
178
363
1180
1517
694
158
391
154
94
18
661
701
447
479
5201
397
106
385
487
333
346
7374
142
4716
72
529
92
752
2420
936
514
113
120
199
2655
4392
1322
1089
4125
1869
608
2905
370
454
675
90
1155
2716
754
2914
81
1585
81
3163
1865
3629
5700
3005
2269
469
4604
1014
119
294
345
254
8425
699
5096
941
121
413
498
732
250
161
95
603
278
1921
1130
137
89
342
178
5856
3333
72
583
781
552
374
1280
89
475
83
466
6458
338
1923
52
2585
470
1224
8683
1086
4428
1631
156
1109
279
1286
688
2406
1207
2318
311
54
731
47
9349
1198
3871
8819
5508
1529
39
5727
9069
671
4602
1005
31
115
136
328
275
98
441
1543
436
110
136
3288
902
6060
8840
306
835
1344
471
31
1689
9495
1975
344
85
226
443
164
125
339
97
2086
398
60
1240
373
233
625
499
697
177
17
62
74
9308
5349
2424
2700
9553
252
9757
2616
399
50
1054
304
505
166
888
424
224
482
592
383
1179
797
777
1387
206
216
831
74
429
413
4855
6332
796
538
160
5457
696
8174
2157
1428
451
124
717
193
347
2878
996
1037
482
597
222
82
294
68
798
5439
3988
672
781
1287
1085
12297
3401
484
56
2264
806
1564
278
888
534
1600
580
379
132
557
511
1441
297
84
45
971
270
230
4388
187
8715
56
187
5592
489
3856
1837
2513
300
4624
7083
1407
1237
3164
9564
3760
653
190
296
642
51
148
187
85
137
68
85
664
141
57
1587
649
324
262
642
78
71
3476
6779
8932
733
503
190
634
61
4461
1855
367
188
463
1860
83
4608
4831
3277
88
54
48
4512
3451
674
474
510
98
1507
3047
2032
612
131
140
78
99
52
1655
6175
6401
172
812
1026
195
851
5759
942
5088
2194
10221
984
196
684
487
382
538
10554
72
3189
4362
68
574
4147
734
236
149
13927
378
326
9591
1004
7279
844
346
14883
454
1444
721
784
609
1340
248
7072
96
1566
135
440
102
346
532
178
168
4857
579
1529
5606
4870
41
493
39
44
205
184
521
220
344
74
426
344
177
1520
202
946
822
2689
585
1805
538
8892
5683
638
632
277
584
1468
86
445
438
9434
115
97
413
1971
1504
393
208
1011
116
793
177
609
9471
1279
941
1360
226
103
13339
1398
323
523
1993
1739
1532
1267
3664
121
2208
722
116
68
907
212
176
1186
3834
6400
4745
351
354
6636
485
3081
177
4186
2123
3471
3735
2777
765
661
3552
2172
35
5971
1487
9575
2455
5160
3038
196
501
2232
3475
464
44
1496
703
272
82
415
416
830
273
143
894
242
1236
2675
2945
594
110
1006
84
105
118
133
40
47
338
15
1814
589
7472
772
5833
132
793
2170
253
155
113
1644
1233
38
332
46
3431
1267
4648
4695
978
7422
1497
6588
2991
4276
2209
191
1988
9355
1085
2098
338
275
335
337
376
5007
2759
993
611
7366
1661
751
108
572
1993
9134
912
1272
1892
558
9712
1273
673
58
6639
356
4752
5136
3911
5150
1662
67
159
736
2319
459
3352
237
1117
421
9145
635
836
37
2572
283
215
2657
12911
1385
187
383
124
245
296
496
195
112
624
754
14062
827
485
909
1464
969
5376
1734
2958
14831
635
348
9628
1045
840
7286
117
50
145
156
57
621
201
57
500
1462
593
36
1279
1906
8859
1671
1206
410
3741
558
3588
1979
43
336
230
114
78
161
2535
6469
159
5595
113
216
187
391
13937
500
39
124
5950
39
124
2747
137
10954
1509
8921
3933
699
8339
3205
54
115
61
89
232
220
130
114
30
93
499
835
272
309
211
51
577
181
141
455
306
153
377
316
686
4359
3511
6271
9370
945
615
1403
163
680
204
298
85
225
639
204
142
9294
9485
6223
425
3641
216
952
1877
244
200
482
1439
126
192
92
105
1026
3648
63
1133
3224
4314
325
116
280
195
4177
430
75
186
611
121
641
1883
505
4011
9219
383
995
1236
2977
4742
2496
169
101
530
574
1459
91
96
683
3918
2715
1200
153
11695
8852
153
1007
886
1904
263
2399
7460
145
4267
4828
7286
2482
1217
229
2697
3635
1892
99
17
172
718
117
11148
4532
5363
1977
171
4795
5074
3004
627
2813
6005
4864
737
57
63
701
2433
589
105
415
5580
585
105
1815
5065
413
2020
200
9430
1950
4342
128
10509
1463
450
167
156
92
548
659
480
2095
332
54
65
5711
2939
120
187
441
569
168
174
411
345
75
407
77
275
958
1948
1340
449
1351
979
234
785
573
52
1230
1120
5235
13646
5895
8046
885
5864
220
577
8432
1102
681
78
488
5499
7507
2422
66
2291
2021
7514
3097
8438
113
236
74
903
84
68
7250
1203
1812
70
3466
70
226
2096
95
102
100
209
343
1864
447
353
231
2743
450
464
232
280
88
8021
1177
1014
3072
4196
90
209
153
173
8822
318
579
9637
851
2261
653
153
999
58
485
1644
1932
8008
12439
8993
1195
578
2988
1701
274
544
74
332
464
177
32
161
4940
755
407
2082
1236
566
498
1440
301
303
8236
694
5240
61
92
754
1565
1452
353
1071
253
104
156
20
7403
138
643
2566
179
170
443
321
2473
538
196
2173
64
47
7356
11079
2381
1821
2305
878
1832
247
1396
335
830
770
2971
142
2642
2202
2609
7637
734
9365
586
134
124
3630
801
8834
186
186
142
409
4716
1773
1431
451
232
895
1968
451
232
91
256
1220
11776
7369
2101
668
300
6892
319
861
295
193
4941
98
124
19
38
130
126
136
314
107
4503
5340
86
511
311
115
31
3663
4524
5221
1197
2554
2791
68
145
269
119
365
1772
60
70
346
201
329
612
279
357
679
69
655
1990
2584
80
234
371
809
3098
237
36
365
2399
799
683
71
2263
6798
2423
104
2837
592
204
84
2049
1540
385
533
511
137
249
639
150
413
4750
338
339
6438
57
111
1009
1704
122
503
574
156
55
149
112
405
642
226
114
457
433
688
143
147
56
184
299
333
1326
2093
104
311
185
207
2630
104
311
185
206
2631
104
184
129
187
98
970
2213
42
139
1255
1672
161
503
1724
1059
7637
1050
102
102
112
193
1247
120
467
624
612
728
59
93
63
7419
281
8335
3727
2386
3960
32
28
8580
308
3614
238
2191
197
528
89
127
886
892
2604
183
199
1127
346
748
2443
1434
241
163
770
183
268
62
5764
98
267
62
1759
701
6004
153
2726
11087
8806
470
353
79
423
243
175
514
4730
353
343
6508
155
170
4017
2493
10532
724
104
7478
197
950
457
456
1594
270
74
898
332
2154
1458
8221
13650
3157
889
724
5000
1575
3243
4041
553
191
1107
4263
120
1281
1333
5324
3542
3721
1068
177
8676
162
8653
163
1566
1431
4431
3345
725
479
330
426
151
541
510
111
3423
8227
209
12342
381
297
599
1069
12174
5186
700
8447
3239
7274
1619
490
141
371
1574
14865
257
3214
560
572
1874
2600
659
533
540
211
6617
5845
14860
1565
1470
482
366
145
165
603
3022
13870
3835
1332
7427
894
148
1892
1181
119
225
2146
502
1230
13632
447
3051
9449
278
262
210
12600
81
7376
989
192
69
196
376
423
2320
9375
804
236
103
517
1414
169
678
308
109
78
68
840
53
149
426
114
641
431
125
53
1602
169
695
308
109
78
68
840
601
198
2244
168
2724
350
597
509
69
196
375
89
620
351
594
519
69
196
374
89
1662
144
8255
705
1071
7382
4004
337
52
52
73
228
578
581
169
1316
34
6302
3248
9241
478
15477
3891
2135
1333
140
365
491
7301
2088
1151
88
7508
1100
478
6646
1042
808
734
461
64
2247
2794
2816
246
150
671
1433
526
4924
2615
1170
139
284
371
290
2571
8545
1857
6208
5034
11546
1325
3084
10163
4982
2479
4427
4524
46
840
94
840
161
81
817
161
81
2852
1838
6553
223
2333
230
5443
160
8559
9016
2889
2029
2320
712
241
78
226
732
606
124
697
96
2700
6165
505
2469
427
1932
604
212
585
6222
4931
7223
2859
1669
360
138
164
78
108
265
56
5495
360
138
164
78
108
265
56
560
2922
8988
10873
109
501
896
1206
973
3203
9374
1057
4421
8350
696
5266
1770
298
4440
6633
3287
16223
1484
89
171
100
296
218
493
64
1549
112
123
211
23
657
575
3521
175
865
4099
2368
3828
4734
383
280
443
272
5447
204
182
214
154
253
1793
7428
395
7859
242
207
4974
197
1279
556
13295
103
56
1851
73
1796
221
61
117
9311
148
187
3488
1264
13608
155
208
193
702
299
74
427
1593
125
226
1225
579
1913
379
5696
431
3946
1352
10909
651
14771
86
15
86
319
367
75
375
107
568
513
13159
1161
3935
4830
268
191
13778
3503
3623
9549
9104
5954
432
1892
519
385
483
1315
230
1615
76
338
1526
2657
333
2064
1085
3284
4062
3431
4051
1377
7347
2082
948
1164
2236
5196
2529
1585
2066
105
7371
706
9381
3341
2893
2257
7409
333
1679
8722
174
174
137
224
65
1034
60
2044
11843
1266
681
6368
4499
2002
625
2988
75
233
902
7448
2789
10821
6382
3552
1055
3078
272
495
135
161
168
443
785
472
371
101
257
265
157
2179
490
512
181
90
2214
675
149
803
632
5020
6528
600
214
258
914
6042
723
273
103
52
1049
3147
329
305
1832
686
57
2101
1855
42
262
298
3583
3717
7362
444
282
347
347
6470
663
347
1402
340
8903
3425
13639
1014
1103
2239
249
228
9494
4758
208
102
120
314
1529
121
396
95
1155
521
769
409
782
125
334
93
463
231
636
4519
315
54
43
720
131
48
217
509
389
1887
1732
238
755
333
238
39
696
448
3037
264
1382
96
4689
340
352
6452
295
910
151
87
154
992
562
295
295
29
108
186
287
204
711
202
206
294
3745
4514
7783
3950
1295
52
60
2881
926
70
1929
485
11424
145
611
121
2987
614
738
1312
1163
738
2100
119
2412
1423
400
5612
399
602
1604
152
1611
1649
141
175
50
30
436
2329
215
396
175
192
86
196
188
37
1137
5567
891
594
850
161
1087
8088
699
5432
820
2125
207
107
468
443
182
922
1285
85
319
614
214
605
385
285
912
1528
133
3078
242
230
112
30
69
115
108
119
59
585
9375
6615
867
627
236
611
7983
857
94
192
1462
975
161
1570
1164
3370
97
424
400
135
148
55
160
78
6265
2950
10816
5284
464
1189
2651
9517
173
6035
8867
4339
962
1886
547
185
8738
162
293
7323
1273
3805
1560
6559
351
342
4717
915
196
274
794
624
586
826
4120
1356
195
526
385
112
4053
122
346
100
249
52
96
3900
69
804
505
100
248
1364
73
245
150
391
978
9552
1194
478
184
2716
759
812
564
2578
657
559
812
617
592
608
115
238
222
6857
72
8963
8245
701
5407
5078
4686
2086
81
1501
318
438
196
6713
1721
2445
2891
3092
3528
1424
2163
195
2228
101
745
3309
694
286
1326
130
408
100
7445
371
7395
285
776
824
57
53
340
402
104
132
1396
187
2282
537
501
782
372
1637
427
651
1164
1286
705
2992
727
839
5241
2450
18
76
95
436
154
57
124
657
337
227
404
208
651
458
863
387
540
74
326
5482
582
41
85
1018
485
405
2959
3345
2956
4682
6609
3805
4608
494
42
45
3357
1703
677
320
74
428
61
6170
7593
214
821
1484
4822
4540
2329
177
1341
690
4712
429
1297
1197
495
347
1004
37
7525
32
267
4939
3558
497
373
8163
375
1453
3524
160
3607
2931
2332
1879
3701
985
7587
205
3624
2036
619
312
1610
1401
803
903
719
8800
676
4222
8648
4402
6668
2181
1804
1611
237
50
5117
545
749
135
317
5702
64
1521
112
147
131
4632
129
131
197
727
446
1824
2939
660
71
855
535
603
1633
3502
1655
44
169
89
2412
4000
52
1204
118
8392
698
4186
9360
1150
376
2221
2712
52
146
39
669
49
2096
163
852
9072
1024
178
153
617
4998
7220
464
221
109
3178
153
2728
4848
546
189
2419
194
254
902
463
188
1890
1481
397
245
185
113
1224
2461
202
152
1716
547
768
319
4786
152
4602
7399
1923
6870
3026
68
1657
250
184
117
421
3062
4426
625
7304
5011
820
365
240
126
1823
6578
1234
923
5602
126
153
77
346
134
343
506
279
4391
515
362
283
294
164
75
56
8931
79
201
154
134
71
240
1226
178
335
1203
130
162
183
443
237
199
274
501
527
2836
603
570
113
61
1333
4001
140
7183
2668
1160
81
88
125
42
223
119
191
96
6885
2728
3989
63
441
876
1138
4014
791
232
74
948
1951
1564
152
7817
152
90
462
1244
322
842
1568
2483
2181
1263
320
1307
9391
1511
620
370
396
427
7395
496
426
187
710
1596
6782
913
534
1524
11621
638
51
1566
605
1570
1881
216
2731
2222
421
62
371
166
177
1009
122
840
153
201
2125
121
1101
688
534
4649
340
340
6451
1742
584
264
250
1357
470
5829
9016
329
96
680
87
55
9330
321
57
626
109
350
2208
9575
526
347
46
13574
535
577
354
5602
46
28
535
13461
10010
3532
444
321
2009
197
328
192
9572
140
144
120
202
70
1117
160
173
537
561
185
942
3378
219
292
1796
190
75
135
2971
650
98
114
1087
51
1844
472
377
938
248
204
170
1179
419
666
1738
8785
797
1231
419
637
282
1406
1550
506
231
235
1050
303
117
78
82
2357
4484
2786
105
344
304
602
3303
2669
277
3238
998
6009
457
8128
699
208
82
113
362
555
73
96
74
130
4690
173
102
176
223
262
150
57
333
2495
3059
897
570
8295
2587
2654
614
5570
2169
1311
1271
1591
72
261
1239
1333
6800
5610
2574
1331
8982
1492
2085
253
4008
305
180
1134
3578
3218
828
426
427
78
168
429
78
250
201
652
1847
55
204
432
677
72
432
168
279
27
768
220
19
39
1922
1543
81
213
28
27
767
427
429
78
250
827
1654
295
976
52
9392
1507
72
674
4602
429
1162
530
6634
1138
2450
352
579
1193
1548
20435
1032
31
112
261
100
41
287
64
8868
2085
206
573
122
938
3403
231
243
573
355
104
11679
80
2427
167
101
7208
5578
174
98
86
301
374
106
119
505
8737
180
1644
1984
7497
8116
3900
404
63
134
95
105
110
799
1741
623
648
531
2239
11224
3077
3677
230
110
30
69
108
119
2718
71
41
428
4552
292
72
264
391
581
138
125
65
102
774
184
364
355
1469
672
1497
661
13108
1649
4828
2944
1850
311
45
328
436
473
2306
208
472
4755
4823
7032
653
8224
8334
695
5359
4343
801
13952
13474
2303
2061
3820
321
1505
582
1101
69
3390
3936
4788
2519
131
7231
1155
226
141
78
149
281
237
208
177
9371
874
809
13372
189
1227
530
440
7369
1337
760
5674
5011
101
34
207
917
1006
453
21
31
43
423
113
137
59
31
159
422
74
4690
402
247
151
73
142
200
1258
171
124
29
95
172
134
383
543
662
503
1991
2863
2636
775
224
2904
2376
710
2343
2287
7337
515
36
75
139
192
162
139
218
51
76
355
5634
699
8238
6034
1788
1736
457
1995
166
206
117
539
382
5798
326
322
740
185
8255
12203
1371
1786
255
7797
1005
7256
3734
156
1401
2354
7466
713
1943
747
1198
3008
5854
99
63
320
94
503
4565
341
341
6557
4679
91
306
77
748
12730
1101
1270
3707
1913
1463
7031
13777
6314
14900
1731
7464
1786
83
126
75
147
528
829
112
2255
723
709
414
1211
70
659
31
189
847
9426
31
41
246
420
7390
12
83
1719
296
2666
2327
11760
1927
3041
2490
235
52
456
87
40
12547
1592
1223
69
2664
889
1747
6627
13514
1646
43
112
31
3438
1486
2437
1338
185
1054
303
32
258
654
80
53
1932
108
4643
9159
8832
278
1142
1321
287
421
323
98
659
109
729
1747
1491
373
198
920
515
116
157
132
704
168
970
2254
221
272
204
157
2702
91
518
146
613
335
224
446
236
723
12092
6410
1744
6720
163
7296
4854
2085
207
358
370
90
391
122
38
376
371
328
9562
527
245
258
1038
187
542
258
1285
407
2527
906
170
930
4232
5552
2651
1775
2875
166
995
1726
201
54
127
2021
452
921
870
112
1136
1437
1143
597
107
13
761
623
164
684
128
13905
103
110
9404
41
476
95
112
384
89
158
243
318
695
814
5135
571
71
8951
47
292
884
729
114
9482
355
180
422
155
445
467
712
47
350
363
2259
1029
1597
672
152
2024
662
446
1070
92
124
90
321
965
9471
1257
1469
311
30
3543
9735
1051
6467
1491
158
94
2407
684
58
805
61
108
397
71
123
109
535
901
88
207
453
342
119
1651
191
119
1714
575
605
485
1411
213
56
6579
1883
132
94
383
4030
124
30
947
95
7513
1965
1642
1362
479
161
1500
1551
2327
200
2651
1703
479
845
2523
1912
498
4464
877
1909
156
543
2940
342
4661
457
80
1938
66
242
323
239
269
2170
306
346
73
99
2517
11651
11157
57
108
47
177
221
106
1017
1400
13652
710
254
9481
57
3328
5613
2174
1269
70
55
506
36
1486
83
1560
224
643
153
1503
573
154
1303
2663
9405
1589
557
84
981
79
101
40
75
212
202
410
259
4874
200
9598
1502
808
116
6244
4173
58
88
127
246
331
3051
159
423
1273
570
1882
602
2845
86
3812
1843
456
361
464
1437
498
305
59
76
297
106
59
96
1378
3254
56
98
298
59
95
1378
421
978
14230
3629
4718
353
361
6553
45
8205
1809
625
2481
454
2795
795
4735
356
6641
43
2641
217
3055
881
508
392
53
229
775
449
200
475
2567
135
597
221
356
187
98
2956
258
113
3714
5033
9435
1576
7737
1109
520
8931
410
93
1439
182
89
521
1917
1823
889
610
19
136
1793
89
551
465
165
495
5654
464
165
507
1441
2231
4739
123
2921
1212
1559
73
1623
5340
3893
4329
4793
4586
995
1915
2067
31
115
258
610
1872
61
144
38
144
2080
167
2279
257
120
4564
1481
6380
237
11508
1070
2862
302
99
501
29
6698
242
301
106
506
83
466
737
410
430
75
7247
266
651
192
159
199
1233
2917
1210
4533
1628
1913
507
547
5279
375
4887
694
154
405
486
700
595
2756
4334
632
2037
4678
1262
64
79
162
1318
421
128
410
419
109
855
328
5836
2127
1729
345
316
415
620
436
8890
2290
3384
2491
1872
4967
2966
3072
2558
109
119
8238
7440
3604
4477
9095
4516
324
184
459
448
246
390
367
85
659
399
710
1763
1739
176
401
476
193
20
315
18
3259
6415
174
37
444
9100
86
383
1956
187
2822
3663
4342
8738
801
359
1353
2812
442
14029
154
726
489
406
166
754
934
3745
573
3609
54
124
145
32
205
338
461
1256
370
15
1611
40
544
216
2006
1165
349
1597
1180
4573
4444
3097
336
296
216
3614
515
98
1666
61
3389
156
446
477
3789
7333
2698
130
4008
9758
13829
1045
58
200
89
2297
240
393
192
3734
4530
642
185
445
1627
131
6177
2761
197
276
108
9445
432
884
5995
67
2327
1059
416
88
626
1754
488
388
116
3500
388
1867
7293
51
4359
3494
2491
1363
506
184
1120
99
221
3108
185
468
9908
1434
1201
1488
1254
128
244
224
213
102
217
30
2741
83
511
169
312
474
363
2797
344
638
497
134
93
102
311
660
49
161
1297
6374
416
253
142
5207
460
696
15168
829
109
1747
86
510
178
313
442
187
1006
30
2254
6794
91
31
875
568
3440
7559
1275
191
101
6454
586
549
239
270
65
121
548
80
100
1048
11930
430
36
181
1193
1153
346
6483
5330
296
167
125
149
128
97
1678
139
17
38
1544
606
2431
2115
964
2329
12778
631
226
1001
79
120
96
5168
77
422
1090
807
168
2962
419
182
558
547
453
1762
1680
8939
7292
971
1718
1963
7544
7068
1062
101
1645
4380
7988
5062
9313
3302
13320
1559
4470
85
3518
1160
632
5017
4561
1496
2295
101
465
677
337
78
428
401
773
498
426
824
37
87
1000
821
91
57
50
270
57
42
8737
244
1305
1163
97
539
139
91
99
117
106
945
1761
1473
547
3574
341
295
11565
706
49
407
3640
8931
3702
291
1279
353
3137
456
187
1626
3933
1211
6735
7414
976
3366
3357
1578
163
8641
163
973
5570
881
419
1349
2042
81
48
233
1636
184
210
248
511
9023
450
306
93
152
1000
556
4869
767
520
1426
297
2441
115
209
502
274
110
4276
3731
9833
266
1854
516
479
1147
61
969
3211
3561
2566
597
46
57
53
2216
333
573
7985
514
5516
75
365
281
549
271
1174
739
116
60
3596
200
1647
5654
540
1152
39
335
222
233
140
60
66
966
326
2106
2273
206
99
132
40
74
43
4690
3245
5570
375
114
1657
44
5686
6844
6040
1238
2297
1276
723
517
7618
8943
1334
499
285
311
88
1012
419
151
490
839
400
213
793
735
327
245
184
1126
4181
499
285
311
88
1012
419
151
490
839
400
213
793
735
327
245
184
2216
2048
327
255
477
2001
2298
4473
3859
624
2724
2583
12555
6539
557
71
912
914
590
4885
546
69
1216
9128
244
567
234
8941
162
387
586
163
54
65
80
124
1702
3641
622
218
1781
9540
869
266
405
87
148
109
727
31
616
487
109
3296
72
44
297
668
8957
130
171
257
3734
398
1192
173
74
446
113
265
1844
299
834
1510
863
103
109
705
216
283
324
251
835
874
839
157
2194
124
211
685
94
4086
193
195
5752
8904
765
197
2083
419
481
166
102
118
794
167
209
46
1554
379
526
314
3331
3435
8971
1211
2058
177
181
165
5676
176
172
165
479
9398
1675
3624
2432
9092
1847
129
52
110
221
123
213
129
160
174
272
366
414
13380
3986
84
405
635
64
93
122
194
62
400
104
2635
4564
4255
7398
5119
111
552
74
77
31
182
62
88
3257
5701
432
5062
628
1909
67
5596
5153
15387
1081
3126
1241
149
1465
4795
2885
11283
388
279
3990
246
634
2234
349
1420
1320
589
97
97
1028
53
48
119
1226
627
233
215
207
216
404
679
199
230
78
337
686
791
402
3591
464
1901
620
1836
565
549
8977
366
37
164
196
1031
80
1323
288
522
1817
162
539
209
1226
941
2092
1313
581
9586
14089
1843
405
1459
232
213
190
567
551
225
892
623
674
148
377
8532
6010
294
215
201
561
551
400
37
164
197
1029
80
1311
288
1359
540
209
757
140
352
941
2037
1316
1497
6210
177
6169
877
9277
2841
5158
4336
2402
218
39
157
717
196
334
147
306
3145
634
23
68
6617
519
57
162
4652
1712
67
97
71
5252
67
97
343
10095
143
628
96
1352
4018
3016
2886
1500
119
519
9395
2382
1201
215
3572
1908
238
1914
113
373
9240
1084
221
82
63
199
107
208
198
506
17435
5767
190
2133
4290
2825
2643
3600
9347
5812
592
71
176
9184
108
211
196
1813
1376
4575
310
515
2687
864
121
51
143
202
747
46
124
103
181
117
245
223
311
141
250
262
537
90
98
3781
3380
394
2713
9158
3767
187
91
1870
73
13672
961
685
408
390
2257
143
142
9402
134
49
148
557
122
106
7424
190
1229
3447
194
4831
494
155
421
323
489
726
448
729
682
8692
8605
2201
1147
2413
390
916
769
120
99
37
74
327
963
282
251
428
361
107
1416
284
930
188
532
400
69
84
13
246
47
91
254
1626
4137
2207
1020
1064
607
110
626
8291
748
4873
4167
84
7777
2766
2130
2319
6565
4616
577
67
102
2041
175
162
2093
70
492
5057
462
568
1564
163
5837
162
1042
325
151
102
149
441
894
104
41
45
147
617
81
240
439
86
113
209
21
72
1112
123
1159
58
1859
78
1549
10453
391
925
1013
4349
3048
5794
218
230
2305
1038
1007
833
352
237
342
459
578
271
614
154
472
82
235
115
440
78
1396
987
426
29
5276
4002
8924
5311
2888
1059
391
1964
155
277
3972
75
260
241
52
290
1582
9413
3149
3826
273
188
1450
504
817
57
136
606
44
161
97
103
105
245
57
2158
7235
367
250
393
550
2259
296
240
53
50
455
118
3996
3844
9429
1799
4026
4186
279
100
1590
12851
319
1363
71
1439
466
532
6614
212
196
2571
1793
1187
1760
1586
38
1929
3568
436
231
3672
502
235
1130
178
218
102
2788
2705
7238
300
1566
163
8709
162
810
4037
2054
589
248
109
1047
937
516
2329
3179
2166
364
70
383
7338
834
2777
14885
5570
13063
265
3556
519
34
141
2399
895
1121
34
141
2394
849
1119
34
141
1889
482
1555
1231
2084
1049
446
432
15050
9411
474
1663
13642
6326
5498
449
361
271
486
468
197
999
232
235
314
68
147
61
140
233
29
13734
207
427
108
177
163
73
41
78
40
79
49
156
66
65
48
62
104
375
392
7856
3572
38
10351
559
1876
8480
150
262
1104
886
444
121
487
1416
656
238
432
144
81
151
236
66
3194
199
267
1064
394
469
219
167
41
89
141
90
203
7445
180
114
134
203
3477
315
9407
280
2915
123
1031
167
1192
147
612
167
451
1192
147
612
167
1171
833
190
317
5272
1148
3836
9703
3842
7239
470
332
6961
378
5765
1879
226
137
3490
369
62
944
1926
478
134
88
120
9940
7350
5046
54
106
471
91
13351
809
1065
9190
1547
60
168
388
54
1260
266
437
1075
215
175
127
1002
11653
68
2365
502
492
9003
153
75
1280
215
175
79
1315
746
77
635
667
6613
503
633
81
638
4266
357
1405
1658
7275
344
25
59
115
60
321
9376
5993
1364
1115
114
1624
67
558
1125
680
268
3080
417
5106
19331
8989
4014
646
178
8913
6882
71
7071
783
7463
211
132
628
72
67
135
23
102
81
497
209
1403
9657
2709
317
1267
172
137
1413
101
851
521
680
229
733
601
121
174
14916
379
106
559
168
1998
139
527
60
1090
99
574
1288
415
1648
2482
1950
2813
4852
5415
8848
1902
784
217
2685
355
997
5352
343
24
2223
3369
27
133
711
58
649
126
126
5595
944
564
1459
3064
2139
2340
2263
193
599
3530
2349
1463
898
4642
569
11880
2191
403
61
2283
126
914
377
589
274
83
7331
1962
74
53
201
122
167
654
588
85
75
2608
11672
6806
2780
4535
73
31
115
266
364
141
621
624
699
852
233
319
490
106
54
87
772
2729
249
207
617
333
1448
6233
924
4756
7438
3063
3089
1494
2374
964
4960
91
78
4413
822
70
1461
952
2852
4278
1468
194
378
5186
64
90
374
133
1092
1026
2059
5147
3932
5225
4487
31
476
73
1390
1567
99
1043
120
14659
103
96
1250
189
74
2611
851
1477
2183
3437
4588
7193
3659
4693
4974
5301
3381
1858
68
778
1141
545
1001
178
1694
3082
1635
8903
1129
5025
695
4849
747
60
887
122
1018
170
1096
1133
554
41
34
144
366
294
226
4656
9177
4111
106
125
115
31
111
437
415
493
1039
2523
126
493
2892
385
130
491
1882
1044
1776
5777
9437
1671
177
786
306
1454
1218
680
230
1304
2008
118
120
64
611
220
172
62
410
3068
5208
6180
3863
8366
435
9376
171
536
7013
432
131
286
2110
945
153
8649
153
1459
69
203
952
5479
1717
1832
325
1363
1634
3838
1200
3530
67
164
259
980
318
8958
14562
4030
7204
351
507
349
523
1376
48
582
139
441
3817
894
193
1884
385
3308
4397
451
43
7794
2897
1440
477
87
367
111
1775
224
296
8046
700
5328
306
1469
702
39
1444
839
8340
847
598
165
36
6395
6732
664
344
563
154
148
157
200
62
190
236
246
581
3868
72
196
338
607
177
770
373
1184
126
147
88
344
133
343
522
271
4383
143
9237
2922
929
4413
91
312
1233
2108
11645
6106
95
520
124
609
745
230
65
404
239
520
2773
225
387
2676
397
194
2211
1697
165
538
434
956
9322
1165
149
2691
1942
837
574
67
7275
5054
2267
55
14
1450
7370
1488
188
197
122
6478
358
358
358
357
461
4360
50
88
1565
118
87
431
477
4816
2204
341
577
357
1874
204
398
1478
81
229
57
470
80
8478
444
1429
3813
4784
115
84
266
68
111
691
1992
4335
7430
1357
9344
1767
467
1849
1447
938
33
181
3671
111
219
1449
1823
2770
509
3103
11320
3621
494
8933
386
3989
6867
2962
51
42
9965
940
3077
83
2518
2881
1781
2133
66
1101
2540
11450
9330
3272
3181
8810
7332
2578
2068
119
162
686
76
1351
526
741
51
563
110
1160
9425
2264
811
290
1209
57
155
274
420
285
211
35
223
57
129
2441
11624
6399
588
3068
968
1505
9403
126
279
35
35
377
384
35
286
97
2037
137
2100
1274
2152
1363
7401
149
7188
1123
3023
1822
2102
1678
622
1031
298
578
440
284
219
797
11636
2291
1074
385
2461
95
514
65
124
657
46
35
343
219
686
521
64
712
820
521
9160
300
8927
5719
522
207
978
565
125
580
4640
7328
6496
4483
4453
3575
500
169
1314
181
4274
8939
8937
8848
688
876
104
816
770
88
135
134
190
1104
1700
323
88
8445
3399
9434
831
13350
1548
3831
3843
2934
478
348
691
116
87
98
2989
8897
10711
73
204
158
1049
337
1345
537
911
2492
909
823
541
2462
2270
1694
13004
55
740
661
3089
113
3358
1094
537
118
540
714
207
1234
214
1990
1222
1254
2092
484
209
109
334
216
62
606
56
102
59
550
691
239
342
623
146
107
232
95
1800
106
879
1693
1732
388
528
74
344
698
240
815
421
424
86
231
644
192
208
1390
1619
4056
5137
2649
2539
7343
2668
7122
9255
1662
10553
6337
4796
653
883
9002
384
607
92
2668
1135
1403
145
1546
13711
7005
145
828
1304
196
533
1440
5127
220
1770
8844
2894
1093
174
738
642
236
1215
56
245
11739
388
4552
8935
406
131
76
6117
4205
622
423
684
875
683
1365
666
498
9426
1038
684
92
141
1104
602
7454
3280
326
1071
319
132
4874
3769
130
764
468
98
82
1908
905
5855
1675
285
1774
9209
6520
5115
124
862
14816
1698
638
201
131
323
700
102
1582
53
124
220
664
83
129
91
258
169
53
640
200
131
323
699
102
1397
5499
1581
64
561
289
59
106
5931
11705
6029
157
9253
1121
9301
9995
3025
192
1044
8031
2836
8915
3175
1327
7345
1518
2904
134
1852
541
530
239
2288
114
488
673
989
60
43
3699
1758
2615
2353
9558
1596
4880
1053
1239
366
511
377
1699
565
590
1649
89
672
91
1008
227
435
770
4361
4450
1014
9408
2639
7819
700
5210
498
5833
2855
3085
11524
575
2564
2580
4137
3459
6846
467
5469
164
63
3936
1694
7988
422
195
1680
1519
482
120
237
294
451
2022
504
11728
221
1077
522
458
48
99
223
5470
365
1882
541
28
48
98
2240
1872
541
29
48
97
242
1416
6267
192
2207
701
872
157
55
148
325
1016
209
2431
112
1361
2140
269
232
1777
103
2554
110
180
545
2210
2347
113
509
485
151
415
305
482
714
3200
1249
1188
348
7997
968
613
8813
873
3451
941
292
196
68
40
107
99
188
33
729
7353
1046
1275
126
312
12252
480
1094
3342
2701
3579
1479
696
138
123
138
3628
1258
8919
1490
4989
323
4692
3915
472
83
256
188
480
185
314
1954
104
376
209
79
519
3935
7220
2261
3369
850
503
37
1717
347
854
2050
654
2154
4421
4169
1411
670
72
102
1161
1716
453
1414
177
493
2893
99
4654
130
447
467
1178
7146
106
362
6191
504
108
4388
307
210
1748
14896
228
137
127
48
2631
541
2158
575
561
296
240
75
297
239
75
312
713
211
1042
297
1113
3197
152
96
63
420
3971
470
621
120
435
231
189
8685
96
5929
3832
13667
4502
697
4959
253
2696
190
7497
7201
987
4979
4718
6914
581
7345
1244
88
2587
4037
63
1439
1269
6958
159
1199
331
84
488
171
50
632
2064
271
304
1614
126
555
122
344
8749
67
67
196
82
83
323
1212
7188
3575
1465
814
95
104
1127
5381
6687
7529
503
64
2256
3673
262
509
518
585
974
234
545
63
1243
235
74
226
115
299
134
32
611
5906
9505
8133
314
172
441
1013
2211
4720
2165
1231
4728
2497
1204
56
4359
73
130
1177
360
267
9359
8061
13663
822
134
261
6329
580
192
363
55
438
94
598
1334
131
7657
13860
89
6202
2741
1541
1304
980
804
295
171
280
535
232
1816
2481
227
234
55
133
194
1518
33
122
212
566
216
150
278
98
342
272
160
73
137
148
138
929
524
929
227
71
995
295
616
219
5775
2688
141
235
488
1006
330
611
1428
2995
2462
36
187
382
571
596
212
53
52
80
26
84
66
990
120
1054
2037
8633
8920
762
593
447
2627
1114
401
491
1604
560
2969
5621
1614
6600
3486
633
244
4183
1184
2998
384
7338
3962
995
1291
542
636
4004
11840
1213
232
1986
1481
645
1308
5226
9551
4913
2631
1829
119
115
846
1775
329
280
87
308
4863
453
228
107
1422
13665
561
7160
2267
4262
14897
2709
9349
293
576
549
109
96
1817
942
1112
171
3053
311
254
1336
2548
4563
2032
1011
1322
2270
230
55
453
8932
4867
2078
792
133
211
161
4349
931
5707
662
68
5465
1310
1759
911
147
1481
529
1894
131
310
1010
51
310
593
9091
2419
166
8114
6014
2575
1976
169
3835
68
6883
15445
48
55
2651
886
5874
1121
138
478
478
6923
4028
481
82
3188
163
7341
1420
351
1184
84
448
7230
4961
8057
583
256
244
433
14
747
99
583
4117
1715
211
188
5583
2393
370
33
105
1890
1275
862
217
158
6436
4235
217
473
1910
3667
1287
1605
208
945
927
473
2243
448
14764
7911
7382
1093
1604
88
1648
306
2355
1875
117
239
1401
1911
6433
347
347
4725
11917
347
934
113
12321
108
751
160
189
34
7383
774
1927
1357
371
143
3876
3273
1397
218
194
891
298
195
639
5835
4581
2642
521
629
5558
2065
12273
9747
328
4512
7542
1233
662
3415
136
117
85
128
116
105
144
28
100
140
56
250
1397
13
378
250
217
1625
199
458
858
335
7226
2130
2565
3600
382
419
1299
43
57
77
341
30
47
196
346
3298
512
222
154
102
1214
505
2327
140
116
2880
319
403
155
139
93
341
1747
1729
1416
944
9090
1796
812
129
8209
75
5127
142
7339
2805
6960
2387
342
1845
1865
103
109
504
72
144
161
1066
440
2917
987
165
249
102
110
186
278
550
703
206
1147
154
737
191
95
22
45
384
120
330
136
166
711
1694
118
541
122
2344
118
620
446
477
211
1699
6768
1696
1468
4055
2498
1452
362
538
3889
5307
603
275
508
1920
1006
65
71
46
350
3569
614
276
1929
4057
150
1792
2663
656
3591
7306
5314
356
259
9386
1300
3905
260
45
1167
183
417
70
9453
355
261
773
3944
257
930
418
3251
884
712
3261
11633
4112
3894
1088
340
1884
862
1446
751
111
1699
2706
181
251
162
154
490
197
26
1082
152
3913
3667
351
41
266
586
168
121
75
1654
313
5221
4817
2371
476
337
453
441
557
216
36
686
338
3616
221
2265
2380
610
378
2670
1842
619
106
1577
1589
38
120
123
4034
500
189
205
631
339
7524
2447
4942
1935
7091
5889
606
2427
4501
1202
461
2453
194
241
1865
344
1233
164
112
101
2512
444
513
1605
141
2214
1602
651
116
1033
202
321
1089
9153
1264
539
101
91
11
348
92
40
67
65
2235
3964
5426
1630
4606
3318
64
1654
475
5494
253
475
477
5862
78
122
279
281
132
384
132
1680
1952
7501
167
309
87
60
332
126
195
994
1103
668
65
9072
1447
473
620
67
295
260
248
714
44
106
1621
8267
6421
2967
1233
772
12731
1527
72
245
328
882
210
2179
99
33
233
313
93
75
79
998
1429
233
31
4194
107
2102
2969
9445
5932
862
1930
5008
2779
8319
703
5177
12198
1835
938
1308
2571
10337
1544
3814
3640
1643
48
6463
342
4144
221
2982
232
107
567
312
146
3381
219
97
9192
310
311
146
3389
219
97
7548
1967
5108
696
8187
1506
96
521
1984
2873
1469
1833
586
2752
687
2310
134
2058
10728
14954
310
6257
76
10377
1406
9536
3465
8772
493
1367
217
192
710
204
340
939
52
169
428
649
56
124
56
1588
217
192
667
204
287
939
246
5577
1873
1204
3241
1861
175
6907
2677
1318
3278
61
2091
244
2220
466
71
103
125
245
143
8862
6922
1230
179
561
532
322
67
224
894
1112
323
88
94
359
1818
2095
218
564
179
263
670
1443
884
148
800
453
985
596
1091
55
3089
600
1092
54
839
5461
5259
4681
330
6446
3328
579
68
187
570
282
2782
9460
5225
1055
812
616
1897
299
476
2825
299
3039
4142
238
881
123
93
162
98
588
1033
7287
533
3180
217
781
4900
1922
109
409
616
2812
109
32
111
13
4050
614
2443
4399
9572
2394
158
1649
1616
42
8994
8676
9125
1961
1873
1473
644
275
1193
162
163
124
96
130
9434
1779
2017
800
86
1138
1031
165
133
47
107
2781
561
1198
64
140
233
222
863
1180
266
1069
1109
361
34
622
28
622
519
359
1226
52
5848
8982
2236
14924
6466
1215
369
25
170
1036
109
3276
2235
737
279
501
412
210
192
652
289
962
40
593
75
405
397
824
49
143
495
678
236
186
60
1768
14961
555
244
136
397
815
1400
225
173
512
792
2953
241
78
1648
565
99
183
1403
443
186
219
59
881
214
474
766
142
1435
1333
250
325
196
156
135
149
57
317
60
668
351
60
4768
1332
572
6083
1894
73
3132
7513
2924
8862
295
12388
5161
1474
1825
180
321
150
122
229
263
171
7389
503
1435
55
282
91
57
19
516
1446
13665
1344
3401
8346
290
101
112
1169
487
622
573
116
603
218
598
488
234
86
522
560
174
7556
4382
549
70
1124
3477
1231
178
13533
611
775
7799
107
706
476
925
120
44
66
2619
1006
958
1012
3599
3702
205
312
1017
45
269
306
276
137
19
88
24
319
191
3808
1379
233
2259
2926
9395
5565
7553
4567
8718
716
107
599
2371
196
363
455
5339
9316
1103
5288
5942
334
7187
1834
1474
2888
7794
856
67
340
829
171
1388
6130
1743
477
430
455
842
7569
4123
531
1710
62
135
140
119
94
94
151
489
61
74
72
106
45
1099
602
658
100
346
256
700
354
287
2533
7425
165
982
122
106
70
52
76
59
204
112
203
418
509
51
179
1998
3999
1543
438
1489
617
72
4742
805
428
9429
640
176
776
1506
497
207
484
902
197
334
113
75
166
203
35
287
196
2267
55
536
94
633
5818
5710
574
495
5628
1926
3182
7286
45
1609
2479
475
159
124
207
173
116
125
122
719
1387
3087
342
8900
2722
113
3212
8946
1672
7076
44
104
13659
531
1326
1533
1039
1414
14890
10533
1399
472
674
91
274
109
76
13404
2172
120
2962
1114
355
94
795
51
31
91
543
7818
7880
2877
287
48
153
88
660
218
72
5908
590
324
1267
428
250
60
186
46
131
188
32
43
139
51
7514
14587
226
878
1519
81
921
11824
276
651
6856
835
1771
1961
471
89
278
351
555
1215
455
2260
6598
1837
5076
1544
7272
7468
1553
463
2316
64
327
705
2225
196
5012
707
1905
186
14915
2087
2873
762
661
7747
1639
15520
593
607
1628
4361
7310
1688
194
554
7760
2271
160
2431
3826
363
2250
449
441
1939
46
112
2180
186
212
421
126
196
8316
130
195
2226
1970
7361
185
395
1114
1329
326
94
593
107
110
45
135
107
209
4975
209
109
26
99
1167
1076
5286
618
371
599
419
1508
286
1411
6719
46
68
239
196
17
136
32
298
509
1893
210
244
266
129
760
259
91
160
2653
1032
99
816
86
406
389
1279
1346
620
200
135
234
213
661
858
9636
3693
9335
550
1076
4931
3789
3599
9336
1117
141
1818
2645
4894
193
2706
4103
2545
674
3534
6899
6818
43
3352
15462
5559
163
107
87
1970
524
47
210
533
1709
473
424
495
1130
630
1287
79
170
466
816
1957
496
283
191
3213
1149
117
79
900
583
455
152
4410
958
242
564
210
84
100
298
48
152
611
1322
108
3706
1147
117
79
850
583
456
13569
1590
531
4004
4614
436
265
124
790
114
97
276
269
1637
235
203
263
57
164
1728
555
402
8234
394
1472
1577
38
157
399
474
67
877
9922
1457
456
1342
2024
440
127
2228
1693
1984
1307
1142
6248
124
378
779
26
599
104
156
410
324
489
726
381
9399
3099
3198
1025
2047
7228
6841
1739
131
91
253
1341
65
213
148
123
122
386
350
339
993
334
9875
583
37
9361
1023
4687
351
410
6642
1007
209
1026
117
478
3086
261
7638
47
382
1605
377
332
4694
5111
184
191
2827
95
9034
268
84
26
220
1675
8820
119
261
2889
2196
5198
696
8352
5202
1152
8153
4885
1887
8983
3860
9277
8959
127
7835
4278
390
939
55
126
56
57
41
655
160
545
150
171
92
1380
5408
2445
4110
2474
5185
75
1916
24
73
162
253
380
137
474
1244
1752
265
1091
4056
239
312
7531
9413
5082
4170
2095
7457
241
1283
573
360
150
171
644
61
964
198
1965
3110
3670
5762
9559
896
1809
174
9404
3883
3425
592
2789
3889
1851
861
1459
657
831
956
44
959
66
252
322
347
796
60
168
1375
88
82
9381
2098
2067
323
7425
523
6370
261
1005
9145
3139
9614
5103
20
150
620
2359
37
335
283
83
2017
2239
196
507
3696
5609
3269
367
1931
48
151
291
359
261
276
14180
1178
5290
4343
8707
4140
858
11297
914
543
1554
1400
93
80
376
1211
11141
326
591
5514
6918
4452
4057
2214
1625
22
107
66
378
979
7394
1474
55
35
5037
4450
3911
205
1836
7383
6306
648
1359
469
5383
471
1747
634
2005
3164
2310
3954
1771
35
6337
953
172
412
204
1058
2219
1413
934
1196
13868
452
173
187
306
193
269
47
245
1334
1409
308
171
1714
522
2320
1487
1596
8322
7323
84
1215
393
1846
2501
1064
3392
2627
5058
6774
2162
751
1100
623
281
1121
229
89
95
3829
165
8699
2536
9313
3765
6994
9493
4261
684
1569
2735
66
147
14700
9161
134
97
1288
53
261
1570
1380
4159
198
57
84
1343
264
4864
2961
1572
193
2831
697
7207
2748
1043
4332
348
138
119
232
86
71
8967
1959
6355
7470
3537
2135
1993
1621
221
5247
2132
85
279
461
9144
6183
4586
315
317
327
6611
5545
495
637
586
376
123
403
179
8153
179
1562
203
1022
598
4373
11778
70
1459
3812
6441
328
92
222
963
2995
9422
4765
429
306
44
955
1879
55
140
600
104
44
956
1688
113
2064
2321
383
1668
1734
2531
698
1306
411
3156
737
15384
1429
464
2260
2292
7195
7595
229
394
2612
1086
1306
371
38
3343
509
39
13
74
68
149
47
5511
2143
199
1084
916
207
5732
2735
807
440
234
101
530
229
1523
295
1435
134
1547
1291
418
1911
772
254
1089
1500
485
88
98
261
747
57
204
9370
1612
168
166
84
5929
165
1888
1467
2595
9446
321
1151
6399
9051
6186
4635
2878
1980
11991
2297
2136
895
3690
542
7540
5200
6938
77
625
4513
4425
2532
125
2718
299
1980
8276
1783
8142
3353
438
1196
389
1263
2444
64
223
1281
250
120
7461
225
384
265
3959
990
53
6548
341
1940
1376
144
2329
1336
3220
483
150
4108
2737
5894
2562
87
449
165
483
131
695
76
29
2438
7431
8362
622
483
1774
1454
168
106
188
1972
1225
45
361
8936
1578
8138
4058
521
129
51
44
902
6800
4089
2270
145
191
409
96
5236
317
1897
162
59
524
341
1151
266
135
247
1173
182
79
123
176
519
2398
951
84
181
3637
1900
13627
67
57
208
169
211
211
308
343
876
637
184
623
9269
179
290
160
66
70
519
146
635
720
231
65
564
226
180
1890
349
240
519
67
1109
7289
720
229
429
306
210
209
208
122
420
107
2021
732
1095
1342
7356
651
231
167
420
444
2575
1329
441
1357
225
2586
1230
1065
317
794
5394
524
401
83
291
215
758
615
6109
4507
31
114
268
437
481
2734
6116
104
138
246
73
759
130
103
4808
9385
1607
2306
1861
167
984
429
12511
2375
1522
7855
181
257
1241
55
2173
180
256
1241
55
1679
3717
2603
187
182
122
945
89
136
432
105
21
873
1963
142
219
337
374
49
3508
239
331
374
102
325
10092
9132
410
213
3048
3118
151
219
234
84
102
157
306
215
1635
122
2166
581
453
127
95
166
367
55
493
1919
4152
353
155
2699
585
293
1921
1921
7429
11917
11860
119
4269
527
1251
2756
735
19
254
2141
195
609
1305
383
3783
246
173
160
1091
230
97
40
248
412
4876
979
470
870
1084
402
295
42
490
54
10170
1455
7359
138
1017
1793
373
343
149
7402
619
88
134
139
67
563
105
431
67
1133
113
101
1519
1098
993
380
8150
1263
9501
289
61
1563
163
1688
5465
178
953
818
269
2266
263
82
53
90
505
4016
798
714
136
229
51
3817
229
55
8852
1773
1406
1446
224
1051
627
646
536
1941
9577
5878
381
31
115
136
41
234
5879
7916
709
5224
3076
983
5059
3460
396
265
256
811
131
4248
531
69
225
429
457
160
2185
1163
78
193
4915
166
185
118
183
2394
1142
78
151
136
894
1918
454
198
450
1257
93
80
5470
2736
198
13763
1239
449
12077
4232
4796
276
2667
3097
8950
4030
370
568
487
1405
135
832
146
66
9491
186
1066
122
264
75
60
832
427
428
74
295
657
1298
121
45
85
38
611
377
4961
7229
1290
695
4600
474
125
3395
469
787
3877
4003
1630
146
209
2422
349
188
15
435
1434
6703
1023
96
531
129
138
1101
446
416
5931
418
1889
7316
7554
1532
1474
185
99
366
41
84
472
273
892
164
29
7954
1455
249
3682
216
1020
1958
453
540
1217
50
559
1430
1647
2247
2087
1399
1252
452
723
333
5172
3942
4361
615
79
950
117
88
234
459
736
5911
484
196
2240
5187
2108
925
989
90
300
521
337
881
602
395
2864
161
1628
2078
71
2347
885
92
516
1114
55
2277
516
1115
55
847
1986
1814
2076
1949
4982
2489
2088
1334
9414
2747
5083
3646
1275
1058
1638
242
701
5888
6514
479
5435
337
1903
3064
1948
1222
141
458
1464
1105
1842
5927
835
6685
382
2491
126
246
153
56
14718
2384
10089
3952
1218
246
68
1903
1496
490
56
219
1579
69
7311
3442
1568
1244
2150
245
1301
63
4041
599
485
1504
666
4498
7727
2655
6619
65
553
946
920
875
6184
350
11632
1093
2721
375
426
295
245
2968
2218
296
1629
1301
7429
3469
7541
9453
6085
65
2559
1000
2211
4622
418
328
1368
877
1127
1373
4358
670
852
510
732
58
1252
1436
453
390
5536
443
392
456
264
1097
13095
554
121
1887
15485
3178
229
7105
13596
337
6471
386
649
1624
43
1220
3322
69
270
638
214
67
322
677
1399
9089
127
404
16
504
1355
317
2708
5078
53
3881
5538
9456
5180
1958
4742
356
359
3367
2946
13633
11152
9349
841
3128
4866
1994
92
164
15464
5510
81
389
1334
13634
3039
221
100
203
234
152
123
1059
462
5652
2311
3760
87
542
408
46
872
729
846
103
1610
1000
9217
5944
185
61
215
29
351
1628
1225
197
844
35
6517
649
153
133
681
809
34
280
151
36
30
2870
1647
639
224
559
823
152
1641
2005
64
68
68
51
681
878
983
85
3614
710
3241
252
228
2548
49
523
15
1063
1351
509
3387
30
36
151
281
34
785
683
133
153
649
3207
503
80
2151
1938
5271
6166
1359
351
9048
92
115
451
328
345
887
8050
5926
85
6209
84
119
439
22
1691
1200
346
6931
647
1321
65
530
1004
11
247
719
5722
4041
1812
535
117
697
740
4239
7054
3428
4288
5646
3368
3602
8127
9759
801
824
1446
7462
4759
2877
2975
2304
9484
4712
347
2445
986
1562
11586
5740
2388
715
3269
1715
2218
3354
130
2184
2098
9947
4970
3367
571
2440
5725
1822
198
256
3299
9107
291
407
223
1624
400
1037
84
1931
7003
1934
971
1643
1708
2008
249
2048
274
355
3514
274
356
1006
181
65
103
278
57
403
656
211
71
676
655
182
523
64
7366
1397
153
1399
598
1361
455
141
3170
856
54
400
677
95
103
520
4683
6536
163
154
99
52
100
4717
15506
3726
3528
3644
218
282
701
651
131
2941
642
2897
869
481
1185
7625
5017
3325
144
9577
7770
3839
1408
213
836
298
135
930
842
3792
64
5458
4392
613
2624
1888
529
128
948
470
1888
228
1773
139
155
244
191
387
6935
1403
667
209
351
58
1189
76
23
125
416
94
650
133
57
1588
160
660
204
340
58
1188
519
1546
954
304
273
2658
252
121
58
151
103
1043
86
2083
6217
955
870
670
4685
2161
59
281
329
759
877
801
389
7687
1441
2202
299
1422
65
409
1749
2603
1569
164
87
2546
118
162
1103
114
153
243
383
53
610
144
467
4059
157
593
225
1401
2563
793
780
157
857
72
204
200
111
167
7553
1966
122
1674
76
713
1475
304
314
2524
71
157
3701
4022
13684
1624
117
71
464
8918
421
126
105
1762
612
120
324
451
36
1017
229
404
154
680
121
561
50
147
180
82
1737
1771
74
767
147
948
5384
1896
5515
693
8096
3163
7297
110
2665
203
300
1702
99
1323
1989
563
773
780
93
815
60
38
260
292
49
101
685
8021
75
61
1169
96
446
384
257
108
674
2085
3432
168
7327
82
675
239
1385
67
999
2858
9637
939
97
179
4667
6740
1729
179
1252
1427
45
37
9518
123
522
504
1137
70
1242
2011
168
179
110
698
86
268
387
3392
13746
2358
8883
3432
2278
51
1409
2044
8939
7433
31
59
1102
1727
4754
462
164
207
66
736
160
109
179
154
923
27
232
47
382
616
1353
211
1083
72
129
276
277
480
6589
7513
481
65
2262
185
225
1962
125
70
737
208
38
1659
90
67
227
80
92
439
523
115
60
428
346
807
36
288
128
296
983
36
1281
489
609
211
2158
317
760
1013
2739
446
458
119
238
1464
6583
715
1820
3291
747
8879
629
55
4188
435
1916
1931
215
455
90
560
430
2159
691
4220
802
6574
1409
681
321
148
4982
1547
840
868
767
179
968
397
349
4787
1423
1034
1029
316
9134
3122
216
173
173
1219
3477
2104
3856
497
5968
468
1590
1729
3936
4252
3161
7514
7490
1864
3084
1341
1655
1923
3001
69
109
113
137
2268
5798
266
113
36
204
1734
588
109
203
136
94
110
117
466
123
408
115
235
597
450
131
1151
1245
193
187
481
1426
3347
52
1926
1917
2582
80
465
134
55
197
207
1215
6442
1467
178
1228
206
650
614
244
1864
1650
326
188
1109
3127
2047
6032
1793
7378
7307
1430
2980
311
429
169
31
530
1973
7379
1038
680
1137
881
229
2771
1341
113
778
913
463
733
3621
1567
3343
10431
2773
14922
6701
4491
803
325
152
5617
2077
219
2265
43
153
508
87
968
7275
7047
590
1931
591
45
308
988
143
5419
2154
13816
1588
957
3409
463
1159
932
2267
2295
77
5166
4231
376
3750
44
33
337
225
2205
10590
132
80
1003
1603
9426
545
213
240
93
467
922
95
26
2068
6626
257
656
129
2332
125
105
323
2792
201
63
298
1569
194
1938
6223
655
1434
53
870
209
1256
262
672
1387
1328
5676
1823
1579
7351
103
160
359
3783
2164
58
466
5898
58
467
133
8735
9427
2709
1441
64
47
69
50
68
1522
512
206
75
799
19
27
302
63
1090
455
71
67
5686
1137
6240
154
3111
263
1984
13679
970
1147
73
1605
711
618
188
71
47
233
187
2832
1287
462
8944
1559
498
4697
10873
5096
320
559
196
3762
619
196
1976
713
95
259
398
165
110
229
457
227
91
69
447
972
153
8432
279
1440
822
68
72
629
78
138
282
509
260
130
75
268
3019
504
451
314
128
129
2204
239
106
1215
319
129
1673
6262
197
155
127
217
36
146
393
156
330
3598
1955
4167
4988
59
70
7487
1277
485
1362
1735
952
1729
6118
849
357
403
49
250
359
685
71
112
215
760
1409
2109
105
2161
2806
109
194
5899
7999
1759
999
810
101
112
141
50
40
1295
130
107
158
567
231
190
76
81
928
10850
4267
1149
13677
3862
7216
1591
120
350
119
1684
271
4925
208
1117
737
64
628
5201
3409
2647
8910
5235
14782
1724
595
809
837
980
1654
114
215
3298
114
214
429
430
678
575
2726
88
1658
4327
4914
2060
13279
485
278
122
107
129
618
215
316
471
529
434
103
162
264
534
1766
967
794
1697
9305
509
5467
266
421
292
4572
143
4727
347
6554
892
958
2552
8779
319
694
144
9559
923
691
383
391
2784
1082
9418
1309
2281
9716
1087
213
1030
272
79
109
136
2954
9190
172
138
287
681
996
933
478
332
270
641
128
1044
1422
9201
2473
9366
1647
358
2597
1273
2046
1955
11871
2252
77
3896
1736
580
2029
517
141
498
1978
91
186
300
6902
1098
4044
286
73
1665
72
546
1154
506
675
858
66
1577
8687
922
1102
81
139
3548
311
1505
645
2235
98
300
1065
347
1302
690
335
1857
145
5414
1257
118
9618
9756
1606
4378
2464
463
12857
456
5447
1919
7500
1921
8787
2838
2551
83
1663
1234
239
55
438
376
123
115
31
129
116
159
567
1452
245
813
154
507
950
691
7264
7708
14961
1965
3791
1788
859
1566
138
8528
138
740
295
426
75
2455
7444
2060
7335
1553
1408
41
135
220
110
96
86
136
3057
250
317
3359
1649
195
267
916
239
196
310
96
217
61
1774
230
102
4007
7808
4976
2949
3555
14423
7292
5174
944
587
112
1804
590
7349
7298
1645
467
440
9277
56
3657
230
216
3093
86
426
4566
1650
736
118
50
43
210
77
134
123
237
426
849
2161
2636
946
7423
3039
1281
328
234
128
508
68
4818
144
162
114
180
377
1196
6112
478
278
799
537
979
2844
661
105
252
703
1521
510
145
198
1453
1448
472
3145
9451
567
91
1894
142
5679
142
452
139
153
1063
2248
747
7497
1491
109
478
2113
3440
3882
1852
6081
263
612
2807
13615
3744
2016
2604
66
135
1473
128
79
219
7008
5123
471
1098
75
572
1161
7769
1903
8284
4875
1455
5046
6196
7363
1181
2442
1235
2310
69
266
6524
321
736
735
35
123
99
71
184
328
1604
519
133
68
5175
701
8169
161
131
153
73
804
279
2641
13668
995
492
7332
1785
4558
703
5211
13725
144
132
445
218
3700
862
2367
3711
1162
5208
698
8165
4231
700
3243
3238
11659
5144
5442
3494
10584
72
1810
584
3634
133
175
1214
36
2279
578
233
7577
1143
2120
9335
189
8875
332
279
133
230
447
275
1528
703
2336
1177
857
449
607
86
53
266
77
807
1569
775
587
231
109
30
77
109
101
42
1732
3926
720
66
938
2839
5231
697
8199
903
2404
148
8165
701
5192
1894
95
519
58
4167
2752
1548
265
1921
380
156
79
64
508
69
1348
616
5654
612
141
495
386
893
101
1041
452
11122
9350
315
4868
262
309
1257
621
706
880
121
161
627
260
581
907
562
1859
1948
79
205
118
48
372
74
7260
218
349
261
3283
15533
5314
100
131
2223
96
501
3070
475
245
71
104
225
329
305
116
58
1637
32
13075
3024
921
13655
1542
3116
3731
563
609
2039
68
511
120
152
122
60
296
2758
8875
2041
4050
658
2654
663
1115
638
12514
3677
89
883
2586
13934
2996
4397
5167
697
8242
4083
2920
573
57
206
13
429
177
107
410
146
53
904
323
668
1586
2447
213
66
55
500
13952
40
205
248
423
411
136
609
1595
87
536
4476
1260
2152
5584
1873
942
699
1761
8708
7494
2082
1511
2500
699
124
130
68
107
2825
14835
343
126
235
1415
101
366
62
380
547
689
1645
63
12049
667
456
1079
44
797
334
1899
90
68
811
1860
560
57
868
361
2592
4588
717
142
303
50
646
423
200
165
734
90
1801
176
145
191
480
7308
8142
241
51
102
177
498
977
9438
2843
5419
8221
423
92
738
636
543
626
103
97
526
745
108
340
1300
14817
135
342
314
231
378
33
809
634
9142
1270
91
4045
1487
1049
14883
206
341
58
396
88
47
205
1473
1004
130
400
756
3657
1316
121
144
265
359
441
133
969
132
66
222
960
47
1218
1595
551
35
1879
349
418
84
1519
1178
8217
1311
939
245
1422
4503
1811
2666
435
125
620
3906
2234
998
3522
7395
384
9506
2660
53
114
390
156
228
414
215
98
113
4963
208
570
14563
509
35
7200
4981
2066
75
66
680
219
1023
124
158
692
876
841
298
852
181
841
11587
6668
556
225
372
2265
7247
530
6979
141
477
2161
164
243
259
115
31
4887
4969
2165
75
1557
698
948
31
145
3528
120
1816
78
473
1453
95
11667
8895
96
548
65
115
422
76
101
97
111
121
113
92
216
192
140
410
282
518
140
511
2522
197
304
1438
2122
468
5526
639
438
449
195
279
6485
9495
7163
2647
93
772
8934
3348
52
14866
2195
141
113
574
4870
1234
11746
1246
289
3069
179
8626
882
116
3207
3932
1907
95
1332
191
160
1904
131
133
88
79
625
147
98
1300
191
160
1459
1617
11477
1311
103
7585
2133
502
397
8204
407
1451
2844
126
124
241
1204
1039
2205
236
454
1064
117
899
159
772
347
1527
7444
3975
4857
480
129
357
425
699
1007
357
737
1973
230
66
231
156
382
196
2645
116
236
8934
219
84
886
2014
538
93
89
1013
6341
140
4665
1453
479
290
291
183
293
107
215
321
7093
2730
2343
604
14305
509
170
1319
1689
2515
3466
4907
9230
7214
80
1922
553
6032
549
20
82
173
1798
2793
9808
3898
6596
2149
139
60
1415
248
198
1328
197
2661
4847
1929
3396
3066
4348
1200
350
5820
166
7741
149
636
1701
1402
118
1228
190
161
188
6922
326
31
3117
3174
549
5209
8502
1703
1266
5476
4048
53
3098
1347
2204
133
188
57
205
61
9380
1201
131
2329
154
3191
778
8943
6476
4266
2801
591
723
489
426
159
450
4792
2778
589
721
484
425
159
658
4812
225
6189
2752
1548
5129
398
87
88
106
240
606
181
146
453
664
127
1849
352
180
9470
82
95
614
124
609
747
225
447
155
519
6088
4312
3462
5452
9745
3204
554
13663
461
2983
229
1958
1785
1059
1161
6380
8904
1898
572
481
1524
550
56
3026
550
56
153
130
84
595
916
418
1329
9081
1325
5594
6658
1969
60
341
2151
114
569
276
1038
319
1887
286
376
427
2623
4755
1151
377
186
549
764
279
11635
198
518
1122
2189
3970
2922
4644
337
6423
3539
110
6243
2280
2868
84
269
1164
1037
63
1437
633
204
484
115
161
83
303
333
405
741
1116
41
3871
1686
115
235
479
3225
4771
697
2107
5447
8093
610
262
6245
14846
2958
2221
1351
1100
2272
1151
5065
643
480
5139
477
19
1900
59
2424
304
114
3191
1799
67
74
2655
7373
5209
109
93
266
113
167
13415
2926
1413
105
11480
326
4444
2261
7215
74
81
417
459
56
64
556
112
74
117
138
5613
9727
3652
169
127
91
238
2174
594
2865
13608
8966
1527
768
207
125
593
263
682
1064
1426
233
142
332
144
549
9019
260
3977
692
876
6988
689
7342
101
643
131
622
381
223
686
641
2238
4529
2688
149
41
59
842
528
196
4712
64
1212
9429
3090
1332
158
417
487
726
1609
701
3123
195
58
185
113
131
1650
2118
2928
2853
7310
78
169
64
160
753
67
1525
451
8410
8757
699
58
7264
245
93
57
1140
499
122
103
1431
1880
419
687
399
73
79
65
75
2878
3831
1100
335
40
349
65
353
107
140
9036
607
1399
6661
279
7405
570
1671
3155
46
417
277
32
6133
471
1120
2760
471
1120
4066
6838
1947
362
207
353
71
80
64
79
123
463
1787
574
2710
194
368
577
104
1648
8021
2039
6825
4454
53
143
551
835
49
3336
466
492
1451
2912
8882
2354
701
3251
1185
511
183
145
1374
467
1958
96
151
99
103
647
729
5107
7335
45
374
497
5863
1737
681
725
439
1331
457
1321
2719
3296
1733
559
469
765
118
217
265
767
88
219
1347
532
2364
219
2136
2560
10351
1613
1873
2234
4482
682
1228
288
11963
13302
2939
1273
816
95
519
57
6675
892
1014
4206
303
140
159
2995
1724
387
67
195
1576
820
111
1030
223
2519
164
117
4387
7273
4994
341
555
1583
57
151
1699
489
1555
76
173
154
454
8651
475
416
133
541
511
410
354
382
2153
131
266
106
83
3511
711
198
292
238
59
537
485
1005
1456
4963
245
215
421
15239
152
239
207
1709
337
469
837
690
8260
695
5414
1177
143
350
366
3821
3940
4771
244
776
348
597
2099
2221
8995
1837
1152
481
315
217
200
8987
2168
304
60
591
31
115
106
41
218
62
202
256
242
4183
2327
2951
241
862
117
1210
674
4788
1566
153
914
175
1847
4024
230
9051
122
28
219
209
72
1816
1197
7524
221
2142
570
3724
1661
218
3436
84
1105
161
56
371
9033
2282
305
69
1707
3278
5211
1066
1267
496
194
473
5200
355
194
47
1902
71
2485
2052
280
129
128
195
65
2318
1846
86
356
302
459
2923
86
416
1240
6225
9010
2707
1508
128
195
65
1770
6592
549
791
1613
1749
310
12736
89
2526
197
304
1450
154
184
219
180
5205
5973
4253
15506
2585
636
3739
668
61
939
341
328
4118
8986
2277
38
192
368
5588
766
2835
1543
326
319
99
237
77
7719
81
1137
57
309
314
670
885
1212
654
626
693
417
51
5035
918
1084
9424
7296
4760
351
1283
1285
1136
162
7267
4178
3169
811
1154
452
8508
134
3351
7348
789
9503
221
14892
190
217
3987
74
1646
5808
547
3403
67
345
6539
4780
59
1234
1207
8902
8256
2261
55
463
1842
347
4344
14929
1731
9349
391
7882
652
4495
930
3610
1101
440
128
249
204
6316
1769
3071
839
8508
470
1733
36
153
3312
189
82
265
264
434
3251
735
1156
4035
1546
11165
6400
157
63
2948
5470
3748
711
5996
7750
3119
91
7475
2479
8537
2902
220
411
105
4222
3259
564
140
248
1919
1017
76
69
361
2233
570
140
1929
1430
4488
249
595
7315
132
41
103
246
1187
870
518
113
9386
176
9134
352
710
681
100
304
1274
390
4174
392
2183
85
4527
823
6072
4907
276
660
1179
178
8928
1026
4955
845
431
1428
2475
2943
231
3349
3955
2254
1366
947
359
1335
3666
948
349
3636
465
84
341
3511
69
1201
153
860
84
341
880
16
2640
160
1341
683
4214
1467
85
533
537
2912
1319
585
363
1204
107
3807
5125
4284
55
39
37
1321
107
488
4455
1275
3225
4590
545
3018
1404
169
117
7371
433
257
202
319
107
134
9390
9469
853
355
189
217
86
1321
810
592
1832
2898
9322
1233
35
203
10576
6201
47
3863
203
51
538
1267
7332
93
132
13665
93
228
721
181
152
105
332
44
642
89
13078
395
337
9476
107
317
517
4515
4594
602
3454
769
365
500
880
979
119
534
7917
267
1680
1430
231
1571
4282
9675
2035
361
76
940
91
96
518
2039
97
472
836
1212
6788
1479
768
1367
79
680
2110
864
3656
328
8048
96
552
9487
959
305
1430
974
690
3524
10757
779
40
87
2177
95
551
124
637
522
728
696
868
3389
3909
2252
349
7397
153
13888
1775
260
2600
1339
1005
8733
92
174
681
2893
1704
1472
3059
8725
702
5513
318
368
319
75
74
188
5992
157
68
182
103
123
651
103
58
85
7540
1315
1452
601
8272
596
574
395
578
1141
5768
2863
5413
701
8275
1233
7457
2285
3136
446
9077
920
88
61
98
2685
5394
702
778
9588
7746
7971
2574
305
805
857
5175
702
8271
1354
877
2816
576
1805
277
9617
1295
211
141
678
9378
3894
272
182
87
870
795
710
3436
12182
6207
7447
3553
8985
870
6559
409
365
4671
142
183
51
128
100
259
193
245
51
1898
129
148
146
94
752
104
3954
428
380
1197
133
54
1720
132
2594
5198
2627
88
155
179
94
310
2045
104
533
172
83
1043
510
515
632
1148
448
117
309
778
104
1217
137
161
515
88
992
9500
2919
2875
1446
592
7771
11627
514
760
556
233
622
9309
530
1574
1370
1572
585
104
572
2050
445
3601
349
1213
2370
445
515
256
403
153
2216
1580
367
257
75
1460
1028
273
760
607
183
64
556
1707
397
139
182
2284
73
1833
2341
683
139
3153
123
681
139
1858
6818
2208
9017
2291
604
220
125
367
842
169
2912
1201
158
392
7451
1021
39
408
489
711
588
3465
573
148
57
753
121
235
318
756
104
1230
1643
58
7250
5665
3522
12255
670
363
70
160
569
101
708
1143
4116
7344
3542
1548
774
1694
8985
8948
98
1644
718
204
317
991
53
51
110
420
106
546
432
124
57
1833
705
204
317
83
991
372
1382
667
1189
4948
511
541
1433
2533
284
2178
7091
1342
1659
2282
717
209
5419
1766
3042
4405
135
1039
4803
2801
1673
188
221
74
269
2326
92
227
936
257
140
262
307
195
55
205
526
379
934
4040
263
3423
1098
333
5580
161
1606
9056
7600
264
1835
161
6528
4558
7178
1617
65
125
119
52
66
130
6008
191
201
192
55
6901
13778
6260
5379
698
8251
1726
4637
1543
503
285
362
2101
590
151
500
131
329
7357
157
1527
1732
510
9113
125
858
373
5183
7201
1099
429
264
455
759
101
12624
994
14673
751
292
1252
234
58
66
80
326
422
993
1901
104
1326
475
584
678
209
1576
382
242
189
219
288
156
70
677
122
160
814
342
307
448
260
381
140
38
600
123
223
1576
1249
896
237
138
119
209
129
303
943
72
74
219
1139
368
13561
98
84
102
137
532
259
39
4757
1025
1404
1911
228
97
170
1191
368
613
1897
64
215
351
169
173
187
594
248
100
1319
269
97
348
893
500
308
1040
1088
4949
992
4271
557
291
238
154
326
678
195
162
1590
57
127
410
622
88
92
185
168
52
557
294
237
326
678
195
162
1401
3189
2218
308
520
71
54
500
5661
1916
105
2519
660
2525
2319
144
946
9253
376
571
82
261
1756
763
4988
175
536
4010
3343
9068
1941
195
2813
58
551
358
8209
360
94
6953
8964
422
1355
99
436
9177
1972
8350
3420
2464
2099
68
1242
156
1990
4027
321
532
123
945
55
459
11393
32
11259
602
4373
158
99
60
75
291
2077
1766
942
205
210
2919
9645
454
1445
255
343
5724
115
8900
1765
162
1274
4018
2170
975
250
613
5821
7421
3465
418
488
2482
3261
1898
895
500
182
1201
1165
9392
1837
701
8011
1537
5483
694
8234
1732
6635
2144
1687
3081
1605
6508
4967
454
5702
1700
125
141
135
918
1183
193
53
401
462
512
5984
9267
1474
223
456
4581
13580
4533
76
206
34
17
263
152
536
1283
163
5280
703
7654
4045
50
176
315
217
550
3574
216
83
995
2408
544
963
1151
125
1252
15459
2031
7687
386
710
5155
2285
5786
71
8602
5343
7297
445
4663
203
236
81
4819
186
125
352
849
235
81
1148
775
5164
706
4446
2287
80
3741
233
4429
845
116
106
229
980
1586
57
142
427
647
59
85
381
110
51
52
780
2542
90
2544
479
2714
5782
222
233
140
61
1900
3118
11090
1994
1274
2826
7034
35
204
141
2038
5322
8516
207
100
123
633
119
327
1453
71
10315
8947
816
1960
7480
3164
804
3979
9767
2233
130
158
187
47
148
148
65
3838
9415
1202
3535
2601
360
4788
4448
272
292
431
103
153
120
8226
5823
7522
195
76
117
101
249
285
748
1454
487
407
1352
186
204
9083
9409
4524
1347
118
556
7152
166
9062
247
2184
917
155
4412
520
414
3539
10141
1979
1378
801
11594
65
8501
1038
15329
2329
540
1450
1010
4042
2375
10625
583
498
463
112
5234
1259
241
699
4046
401
1444
3604
58
223
124
43
2610
328
703
1766
52
192
604
107
57
90
367
148
52
945
238
703
1573
773
3156
764
5283
9390
1600
1760
4511
14876
4427
3887
363
3646
9041
5909
191
166
152
350
172
41
138
2747
2949
1876
433
1571
74
1596
210
712
156
2028
8911
2518
2668
210
713
158
115
7581
5501
7395
6868
6479
2596
1481
116
4279
440
1690
705
2817
4811
4237
13584
3011
4555
2318
481
5076
1658
409
15529
232
6372
1445
112
99
499
250
63
73
114
1978
63
261
77
93
4155
9507
2103
6047
7267
165
764
1145
4768
819
68
450
2134
14701
2637
1583
1136
75
862
117
3483
591
203
108
98
1086
12704
3049
5737
63
45
40
285
249
168
1268
9555
335
7529
1917
1169
1285
400
66
1180
476
2113
458
51
59
1201
231
85
770
2723
179
2641
48
1250
2414
394
1962
4499
922
1201
1051
1301
6481
2405
2046
7335
1080
260
228
111
30
69
45
108
119
7711
11219
148
140
76
96
183
1347
556
249
1793
2411
13491
1099
95
1050
2099
4815
669
3500
12347
1225
6641
10687
80
459
5595
860
1922
569
2166
420
1390
2295
1260
395
94
166
1036
104
3271
3293
857
2560
102
568
377
293
841
3026
266
14189
739
742
227
123
7011
14028
5081
240
641
138
738
95
152
103
1269
624
103
155
288
3380
404
113
136
54
195
279
1168
81
236
62
217
597
494
117
369
193
62
214
89
904
169
4546
9362
4795
133
541
2563
578
229
319
5391
296
2240
4690
90
1526
215
334
1668
1483
247
736
7339
1283
942
3983
1506
691
88
272
402
691
585
400
177
1160
178
120
43
111
32
486
2324
47
661
49
267
1538
390
157
1717
690
272
400
687
615
291
4909
1998
903
458
5604
140
153
943
404
4363
6887
5004
1835
1064
2332
128
3354
3966
971
1193
196
8120
693
196
532
5269
1867
1464
684
196
100
1643
483
637
268
2202
408
309
1769
1073
372
144
514
7148
1898
2127
1633
604
229
337
364
1311
60
1153
852
100
4115
12
138
233
223
2085
59
1775
8907
6637
3671
181
30
942
723
56
3178
8916
3291
357
381
2581
14215
2035
93
1192
143
181
2119
1640
517
743
164
540
1895
8637
438
481
1953
1056
67
69
361
3615
437
239
1459
228
1242
411
182
1152
285
939
4039
2408
94
334
442
134
234
1195
671
1130
349
3678
692
1049
118
103
81
391
536
1466
967
5598
1441
643
7340
242
2148
587
201
197
3614
884
413
161
626
929
215
104
138
181
226
349
454
101
847
184
302
224
196
89
9181
317
297
127
629
1550
106
911
85
197
703
1493
621
264
1013
1470
516
1310
447
7319
857
1971
7527
5625
513
199
1679
934
188
280
483
102
2126
733
82
6439
8272
4328
382
258
112
31
610
2558
261
274
445
1009
1813
346
1274
204
2579
224
2035
1354
14429
313
38
121
213
9359
317
4154
7469
4948
2578
1115
199
1112
2357
138
157
211
118
123
298
142
101
114
3719
2271
330
417
1834
6478
174
1040
1241
1983
495
608
132
190
412
135
314
187
593
68
2705
1083
153
7315
8005
9665
3838
6528
5035
252
73
259
689
332
1799
333
1699
4587
7401
118
254
202
325
143
33
55
86
5564
198
159
46
838
203
251
4243
114
461
2822
135
135
158
162
239
208
635
638
431
105
485
576
90
167
109
1425
483
456
3552
218
5946
9207
1290
116
847
2328
654
951
380
5141
1249
137
2106
479
470
1180
358
2323
1365
40
14167
207
92
90
675
146
167
1705
632
576
80
8821
704
1049
339
115
429
4749
9340
3441
2163
98
94
98
1415
243
1292
142
319
931
2121
2289
181
1361
70
3542
14420
2979
7417
3403
1767
1501
428
440
381
5996
2167
68
224
861
4016
3734
5066
2492
321
2764
471
321
1893
4234
3903
1448
476
118
3222
478
120
478
1647
319
456
450
3009
608
1394
450
187
3750
279
1127
9506
150
574
2864
1384
5446
1868
1274
8732
3086
6753
195
1298
882
1647
325
869
318
183
1159
6873
633
497
399
586
5317
3689
4574
154
1123
604
292
6871
131
540
1175
84
442
4325
269
44
5257
1693
420
3476
624
2417
5198
1824
1485
843
1447
722
723
5183
771
2560
159
7387
180
2635
2096
6313
1672
3389
439
7576
3530
493
735
391
966
1853
449
209
2261
2294
8897
5087
1464
3007
7818
4044
2355
6830
1432
3598
9371
1940
1588
783
212
8206
1786
140
178
1910
920
12926
940
220
234
166
202
1452
1366
94
49
193
57
108
138
13602
678
132
9366
3774
1327
1194
666
287
476
9666
3956
1340
903
991
1243
10134
6282
6501
7467
321
190
157
470
5295
188
158
1836
296
4843
224
205
210
189
442
194
933
4718
3348
74
1978
119
2603
178
365
1032
5162
689
8176
67
97
78
77
96
499
189
2411
592
523
252
697
557
96
382
111
526
759
578
83
3677
221
111
30
67
108
118
2947
5370
1988
170
4786
2593
2268
2425
9381
4130
8921
2496
1327
48
751
131
4207
186
184
879
50
521
1980
87
107
6966
2235
95
1957
2151
3023
162
95
607
201
203
9197
286
550
92
95
790
4931
5439
6907
9563
524
1813
13564
831
93
78
161
56
458
203
189
1760
12628
124
302
131
156
1799
239
2188
128
3727
319
477
6399
707
932
375
1442
241
525
1038
755
59
4280
5052
7289
2192
9489
3957
217
1946
133
252
124
118
54
1486
2048
3414
548
55
187
1828
3602
151
778
2594
206
451
107
79
192
691
1636
291
67
1317
786
176
338
2426
747
4851
855
380
29
240
58
2294
2805
847
474
91
6068
91
450
1959
968
3328
4029
3955
341
4474
11365
5084
1485
35
91
3848
987
3543
663
912
8339
792
1453
5849
12815
1260
2507
1620
60
560
1862
63
100
9379
176
1015
2679
866
31
115
274
224
2001
8816
497
6607
7471
483
65
2261
3171
14141
809
448
1196
582
76
575
927
931
271
559
148
265
8946
101
225
165
393
223
619
617
425
757
420
163
345
8004
846
341
1594
3330
567
1558
137
394
8114
136
966
1099
2620
236
2421
164
2127
280
4688
351
410
6571
2174
4450
1143
553
59
2293
113
1597
13397
606
200
92
1385
535
1569
7310
2330
6912
423
1428
330
363
99
3662
3387
196
482
23
122
163
124
201
497
1150
111
101
497
6372
1186
5076
280
2068
5465
7930
5117
2507
1418
233
3576
219
3216
445
161
280
12199
152
2835
375
195
2217
7247
3148
89
426
195
125
2116
769
218
3287
56
122
435
1902
5079
8727
31
151
55
359
405
1753
3820
8149
202
36
168
1314
74
638
1262
174
149
145
6253
102
618
107
1761
1541
1369
80
317
86
1327
4677
1053
830
1332
460
1374
1324
2285
2650
7347
132
128
968
6272
7416
2864
800
1104
434
91
525
1468
557
2772
7348
13061
1046
96
81
271
678
99
463
691
270
5933
1268
1156
1296
1938
1299
453
1383
5305
7212
1442
383
8241
381
564
5967
9534
175
2541
115
265
246
362
1643
7399
2915
6900
519
85
892
6828
3615
7260
1059
2259
6766
4918
8900
3248
865
991
1332
29
341
158
211
864
2548
9986
13616
3988
4711
165
4402
148
1125
154
203
147
11646
277
467
674
149
237
223
1130
1756
174
79
8288
1139
3999
332
39
116
419
348
12660
9378
14059
2827
649
39
8890
507
132
2834
8700
7610
8905
1329
626
750
2053
118
1142
56
722
1193
169
858
4057
7358
834
1625
1181
141
3521
109
2857
109
69
30
110
2561
229
141
803
1889
246
481
173
1683
5648
191
504
4855
1251
385
3592
231
46
50
900
163
7906
163
1562
858
154
9455
1725
664
127
489
824
66
115
229
165
98
70
108
613
1906
1846
294
9039
4015
4987
7257
119
4738
3013
3773
68
102
104
182
87
47
1287
838
474
256
2444
306
512
789
209
125
2510
351
7414
1139
334
3279
10654
1269
1424
3067
5606
777
112
97
117
115
31
1675
13723
6817
38
7327
1340
2356
8863
3931
9131
5506
120
8483
1145
222
40
42
38
38
42
4996
65
170
40
42
38
38
42
267
773
1139
40
275
51
58
55
51
254
909
84
875
7820
9414
4477
7493
1181
1232
446
9129
550
96
860
1794
360
330
39
57
107
141
155
239
1565
138
8631
138
1047
2246
7406
930
271
6729
71
216
230
2314
272
931
2124
9104
8848
225
129
174
73
278
216
344
409
1474
357
436
932
5109
3323
158
22
92
691
162
69
82
194
9246
56
616
1433
7306
599
790
99
75
350
8927
1142
1189
3264
1176
8923
8667
4080
4262
477
9712
55
120
66
117
244
72
3535
2211
118
9421
3206
788
1771
5609
724
376
92
475
9475
1302
129
95
188
6720
604
61
7570
340
1843
113
137
185
355
991
8926
2225
113
143
183
363
60
64
88
645
1931
198
263
1547
104
1560
3891
9399
5067
7498
136
81
131
50
275
755
526
3660
8886
2300
312
375
4970
8939
112
8721
2968
6302
35
1893
6766
8395
615
476
5468
621
1893
79
3432
486
2911
7301
3965
980
222
197
2743
4607
1031
298
113
174
704
279
1190
6451
4218
4095
1461
194
2149
1011
8372
812
59
150
194
174
1234
1287
115
86
829
201
132
41
3604
8791
11572
47
10048
616
196
192
792
571
614
524
515
1595
104
1442
1717
1140
270
954
423
3762
196
111
7244
600
7295
531
2459
3233
671
7515
224
417
517
51
379
6041
429
175
2755
98
574
215
550
119
722
13587
3499
4046
4708
2470
1937
75
14643
120
161
2314
227
111
25
67
108
102
38
894
88
329
58
57
830
397
478
6161
1978
49
3512
756
233
936
310
1610
7299
1548
196
1136
2775
94
47
94
945
249
645
94
2346
6151
1828
4685
7544
13863
8905
102
1480
438
783
373
190
1046
3742
921
515
1137
158
1082
124
7389
2867
1191
726
6335
1360
653
265
82
417
49
336
462
280
268
488
111
9016
634
497
436
7241
47
7406
3485
2044
292
226
1154
120
177
95
465
93
764
74
33
46
731
70
179
284
232
137
62
3384
641
5565
6342
95
63
712
124
622
381
226
65
404
238
63
564
65
2693
338
218
46
46
227
165
2017
2798
412
3539
648
6855
1778
5033
740
2011
67
2641
563
101
130
834
105
1067
170
22
359
1246
2262
365
175
763
934
442
1381
253
192
13119
730
114
166
161
1052
1319
206
1919
3713
2152
1278
8930
4846
1410
13273
1578
8885
1561
140
184
235
89
59
66
202
111
156
94
443
647
3686
101
136
559
1418
1102
8081
685
5465
596
131
145
1699
108
344
2666
1469
846
4074
8953
263
9000
3139
10341
1780
1077
1908
4068
4403
2490
12655
2923
4346
151
94
107
147
5047
7328
6767
8897
2344
279
403
397
337
7174
304
1664
228
1370
71
10354
9726
5109
2274
78
83
148
98
302
418
1488
3958
1488
370
2295
505
8920
5735
1825
108
118
69
30
112
239
228
3034
67
2519
101
98
616
303
8994
5133
712
3929
1805
93
538
460
286
66
2497
411
514
465
286
66
1658
3613
474
113
1887
96
148
95
743
4554
1229
142
314
2360
3357
4198
1839
497
9303
307
508
13747
382
8254
700
1418
1531
671
3369
483
466
3762
2159
260
3735
1218
905
1153
4033
1752
325
3479
219
94
995
154
408
1801
2736
1760
426
4683
1962
9327
4304
2108
1181
9566
3498
1972
2774
1724
1136
104
75
523
682
227
342
624
101
552
137
115
2127
969
27
184
3617
115
764
1081
415
975
6991
2304
1446
293
8144
390
502
2244
84
481
143
9438
99
312
2587
1839
11438
15347
1957
266
8639
3082
2018
1947
171
2224
1401
699
5266
3189
13
94
177
187
1583
1153
88
278
1215
104
461
1061
541
970
56
127
54
2318
93
292
2986
3726
11258
1037
5557
84
275
114
96
2914
471
90
231
1526
408
1212
1776
193
69
88
12240
8749
193
114
397
391
317
321
1186
103
460
89
1061
538
966
65
65
88
115
2239
495
583
170
291
5127
13615
496
237
2551
71
364
431
89
830
9703
787
14828
87
92
2176
193
69
5557
4919
194
383
388
288
320
1206
102
520
2324
150
678
220
3077
3464
5086
74
238
3268
9445
890
144
131
59
76
120
518
2399
77
105
53
628
77
2151
434
139
875
149
7775
14039
1940
7524
1277
951
152
1572
2215
1004
950
1993
1262
620
532
111
179
6837
9518
1712
127
341
484
76
96
339
1374
4343
1504
51
192
194
32
47
147
407
1562
178
8969
969
117
153
10411
1916
226
616
2946
331
1101
228
123
77
3799
8951
85
2379
1838
104
1408
828
254
78
427
419
816
7784
1512
2448
2336
2948
2139
3028
1604
1652
1876
7364
8942
7187
133
2568
4910
4006
1731
626
367
355
297
887
96
1573
56
127
427
543
106
53
80
89
89
185
169
51
635
362
355
298
891
102
192
1583
57
127
428
544
107
54
80
89
92
186
169
53
637
296
355
302
888
102
161
1398
4762
212
5666
2195
2279
1399
639
2469
2721
1004
8153
697
5622
383
8169
703
5534
1180
7332
3864
28
78
2516
4858
6322
6596
7432
673
3129
108
129
125
9204
246
114
159
77
99
612
888
603
889
139
8838
246
1910
533
480
1182
3922
172
3224
1747
2474
5539
9841
1776
938
347
87
710
148
65
268
131
1460
357
307
302
135
362
2307
3828
16264
517
469
8825
1922
310
303
137
362
1604
4535
3501
948
200
377
2200
23
1203
983
1357
70
1983
88
1838
713
115
103
4004
103
316
251
79
148
5547
703
4657
3199
3955
3350
8844
1277
249
198
1983
823
6561
7437
519
338
1475
659
1707
8904
4600
8068
720
5019
8239
1503
7094
1973
456
174
61
224
372
320
1718
10480
6465
4415
3488
1832
456
3715
460
3624
451
474
5313
328
93
154
199
238
2078
71
312
549
5380
243
1545
75
318
160
653
2085
1474
151
111
394
363
549
10973
2343
58
516
99
5979
1385
9117
858
417
257
3682
796
12212
1081
1831
586
135
798
6220
1255
1080
1290
98
685
526
65
124
604
712
229
683
519
65
3044
653
94
1727
12783
5756
7422
786
522
1187
3647
689
2904
56
350
5696
11714
3415
157
113
81
7607
8797
6169
348
1706
540
1189
2016
878
6563
4747
1639
96
521
58
1913
2408
157
290
3463
474
5072
176
784
901
5938
12555
5059
945
1164
479
1143
152
159
5742
227
2012
274
55
326
196
167
487
1160
111
100
2413
553
3962
7190
11156
14928
2491
1739
973
9434
8333
5779
3215
188
114
7104
651
518
92
135
279
13928
110
189
73
8709
1172
120
3978
13305
1570
3225
9457
3728
5941
3576
2287
78
1886
162
1054
7338
3147
911
73
105
8418
652
13772
1220
2677
229
80
1005
1916
472
112
417
1861
360
522
131
450
5583
131
1858
8782
1441
548
1123
55
2594
551
1122
55
847
4503
7441
1436
753
382
2365
7344
97
249
74
153
2739
147
456
519
106
29
158
681
102
3264
3500
2363
590
529
191
2382
308
1999
175
103
50
105
808
106
155
2592
2908
1065
1090
874
278
89
471
113
136
105
67
46
268
98
9124
37
170
13780
387
178
13575
76
215
1028
2677
256
114
188
4387
5010
1142
455
1740
1201
256
7318
206
59
2373
9056
2649
8818
1419
6428
342
341
2886
3889
650
298
5937
239
1388
2172
114
667
566
4227
7428
4826
1384
139
4676
4335
3102
1857
352
1632
7970
2685
3660
80
6626
750
551
1732
2299
4087
1793
9295
1160
3252
1562
4671
351
6491
53
2339
6806
6618
101
782
464
485
9328
2175
1204
160
128
5817
155
168
890
1226
2742
618
168
4386
844
1259
2771
624
900
6822
271
6120
2396
345
665
71
243
427
177
5085
157
37
6439
424
1903
1002
722
135
1524
1493
8862
4713
763
581
37
40
58
62
63
91
163
167
37
73
120
78
48
76
30
131
183
62
351
1700
118
511
234
1072
55
1553
1320
234
94
861
55
837
5709
118
508
141
82
189
89
65
8679
579
120
8122
406
686
652
14032
956
8534
309
801
273
173
131
107
280
639
139
792
148
9546
53
2301
6020
240
1379
2499
60
4261
6290
11520
7238
2801
3833
37
3569
1932
130
787
327
339
103
5111
787
326
353
233
669
79
206
32
187
7851
5123
7112
1226
8816
770
104
488
153
94
62
271
1617
9117
1040
492
629
8227
346
1442
348
220
304
2569
9298
9615
5138
3114
6288
1010
1752
134
101
4022
1036
53
129
842
24
29
88
41
191
199
887
1342
474
115
266
1915
1009
83
216
2204
1640
13615
4960
4969
1477
115
1645
3613
3146
130
458
33
737
4820
102
73
6029
328
4601
121
6580
4005
622
6005
121
2574
1412
1465
3396
2076
129
95
164
395
942
70
40
42
2510
7465
6123
3441
167
57
58
3581
8939
2370
470
344
5577
167
11384
8970
2294
38
175
152
65
918
2651
1268
291
1052
11647
1166
539
1460
168
574
2637
47
867
75
49
152
107
55
30
64
104
837
396
1570
171
1992
503
4599
516
328
5577
618
7808
878
279
84
94
762
5248
2322
1164
1511
437
448
101
1860
7225
1290
1073
6445
844
55
1497
108
312
243
67
2221
55
1495
422
67
1691
3754
179
3473
14093
5395
7812
1580
154
4687
1514
278
75
4466
275
52
1071
9837
9238
2644
127
1223
3110
930
503
700
94
244
194
376
3118
2295
1386
769
3217
6913
7083
1626
638
5798
7732
5257
653
7164
2249
711
136
519
290
796
147
187
411
130
155
273
138
205
197
104
3065
100
110
1118
470
8353
8959
2638
417
787
1311
9228
8210
61
143
132
9207
71
1130
2302
231
111
30
69
131
107
71
6552
130
152
2296
228
111
30
69
131
107
71
6794
55
928
3083
302
42
38
42
93
179
4970
64
42
38
42
71
181
1113
2503
235
155
45
7445
2518
438
67
5835
2791
1070
7099
324
5963
324
118
357
1272
2015
1038
7439
2172
9136
3124
1999
3043
68
183
112
516
4715
617
2973
794
1866
6795
9480
1472
1115
68
81
1554
7437
60
2375
4329
11422
99
174
8745
7422
3282
100
34
81
99
53
5171
3167
118
8867
101
4012
3140
5001
171
226
5459
700
60
131
489
1121
112
101
3027
126
149
282
32
226
61
643
691
887
3689
4819
619
111
261
59
70
195
4391
280
507
344
134
346
76
151
126
1175
635
78
109
241
1433
1145
2598
37
2010
90
114
95
1501
544
1484
2172
10378
1886
119
1209
2452
132
398
75
885
69
2185
5697
2401
267
97
198
8944
173
4431
507
2097
132
176
193
3829
5840
8744
1675
2465
1096
5247
100
96
457
340
102
289
1895
8937
74
35
1472
535
405
1846
2320
1052
608
1458
1992
441
639
2722
4499
4062
2439
2656
693
6154
1505
113
120
1450
798
8158
408
506
715
195
2501
113
119
450
1947
34
1256
741
40
87
2353
3708
6153
2080
217
344
399
463
255
344
142
235
161
59
1179
928
1227
281
175
9276
129
206
1120
9067
179
4759
2564
155
9456
141
1368
212
271
67
112
3514
4976
7282
1175
93
348
549
149
516
46
4671
353
6462
4130
7320
124
341
435
562
1260
250
156
263
4180
9073
7782
2125
282
473
3361
2833
283
476
556
1409
2578
13568
4899
313
2414
48
2962
927
3243
3229
711
768
850
1248
6493
3529
658
1947
542
1508
4217
5863
1419
2298
96
174
63
4871
4008
89
953
2818
2192
2700
66
116
122
961
2770
3553
1525
328
5665
2508
672
28
65
188
96
415
330
102
1108
5672
104
630
2167
3483
986
42
43
48
1142
1537
1392
3825
4778
439
150
91
1945
479
375
2261
4500
13911
1952
12788
4063
1154
496
461
1407
148
145
2418
142
562
453
280
480
99
1853
11812
1451
135
93
168
138
68
6226
4179
607
2333
11674
2706
253
99
174
35
203
211
624
108
61
1738
618
87
1243
813
233
62
842
1465
1004
624
1990
219
1159
2104
211
508
305
455
324
218
659
106
4988
5348
702
2733
1128
3240
2624
2309
6150
1446
3442
3963
11080
1908
5053
505
69
133
55
5065
6805
349
225
143
347
345
344
4699
4647
265
216
2477
1496
9850
510
363
4592
8918
3619
293
1437
5057
3858
56
814
418
428
76
254
200
647
1675
6587
5219
5003
1700
1470
1746
2600
1778
442
6862
2197
2117
1401
2671
8979
4725
4129
4042
103
5373
70
3517
481
255
302
140
4091
563
298
390
7062
1239
1556
470
4691
900
4491
8898
133
2791
840
13570
1149
167
95
69
948
3738
339
35
612
139
1377
109
10685
160
2718
1508
6133
467
55
2262
843
5106
6782
2532
361
8980
2322
8883
1757
143
1823
8570
485
127
172
769
482
1196
39
2806
145
3568
3354
185
170
6414
5303
48
358
763
1821
201
93
338
1035
11481
7468
7348
5564
194
1907
609
16
908
395
4050
410
116
567
676
2356
2277
51
483
7504
3732
479
6739
2119
550
203
1000
1634
3914
9474
3569
282
286
97
136
49
13619
63
486
711
411
105
133
7502
5816
1396
173
7159
1424
80
500
664
1262
517
103
636
5756
3191
6143
12
60
45
34
101
90
105
383
529
1298
2031
2617
7414
6053
1306
1867
138
101
645
12287
239
204
39
541
1216
8874
802
197
9436
1432
472
97
32
186
160
3438
1625
85
664
1116
244
124
2430
900
1035
1920
9118
1861
85
10231
653
14355
356
340
73
88
878
98
714
165
1191
876
4866
3283
664
1834
760
900
5242
108
398
117
1522
10251
7890
549
5373
694
7601
2007
6708
475
10151
7454
2216
829
882
1311
6996
3928
1519
6030
139
1853
526
209
1075
1296
836
87
422
1182
553
95
2040
671
43
691
292
1442
362
8223
388
509
2263
973
283
253
1509
8923
10384
2539
421
141
2144
9506
2244
825
481
1422
521
264
259
546
96
140
2025
488
70
32
1153
139
2031
516
70
31
239
200
111
243
160
420
1289
1346
338
462
150
86
95
362
1816
383
94
36
128
436
314
2856
90
1128
13535
2723
186
1192
481
4202
1833
58
1584
1709
1001
1755
523
1617
13564
390
384
476
174
434
158
211
81
48
255
71
97
35
31
177
98
694
124
661
338
226
686
521
50
3330
1337
1217
49
315
616
391
157
130
1428
302
312
1568
1662
552
3114
540
535
11523
356
300
384
97
230
1613
570
700
1069
9454
7297
714
90
2528
81
41
93
221
247
248
2152
84
31
112
293
152
779
376
333
2457
95
138
86
102
1304
3384
77
638
41
41
225
123
90
4193
2853
6641
462
84
143
3431
69
1204
153
855
84
311
875
3712
2475
209
9151
4137
9636
2305
144
128
130
93
122
165
170
77
291
471
1968
1336
446
1327
312
1670
111
489
1493
2062
357
64
1045
2523
491
535
790
914
146
100
76
1782
9047
862
35
1120
229
111
30
67
45
108
12
46
782
15393
4720
1240
193
532
3226
6254
11380
2832
2634
2989
863
657
1769
8960
972
911
483
366
3342
366
1183
432
122
66
172
348
3740
1908
5449
3386
9472
9437
6327
628
37
7746
1415
7302
2066
4033
44
135
2089
136
240
138
106
487
1079
154
1113
14851
7900
233
830
245
8156
222
549
135
114
31
3007
5404
3929
9622
49
751
126
65
519
95
276
40
162
1208
172
550
399
1569
127
1275
325
38
1698
170
136
52
122
93
53
874
239
95
148
304
3256
5271
630
300
1427
1940
467
880
2302
295
5732
137
3901
94
563
57
2777
1339
1365
946
80
627
53
219
333
554
341
243
5523
552
4344
3490
286
1669
672
622
1911
41
451
80
4068
1987
824
2235
3788
5979
3576
6853
154
8209
708
5059
1977
470
78
284
130
1187
3905
1568
1776
132
795
30
222
2435
122
1479
1278
959
860
9132
3206
2456
139
681
425
381
2373
1172
347
3552
363
1903
2734
258
7366
3510
6923
7348
1950
1319
91
67
64
973
8926
132
27
12740
493
573
7235
2107
3887
1565
1169
107
50
445
343
544
492
3687
9365
10010
183
57
514
4098
587
226
209
214
92
794
60
174
1448
2652
141
92
269
606
2686
2083
54
95
5188
1095
722
190
214
50
323
527
45
8345
247
155
85
14742
648
180
2591
2668
4217
9497
70
11859
8321
8875
702
5233
165
100
135
337
13863
1274
1037
1472
1438
2517
1718
11029
3064
1373
1749
128
82
6207
128
80
474
378
7237
116
569
13983
46
334
1455
181
163
2453
519
458
1424
73
71
643
218
4991
277
3737
111
59
14718
219
505
1950
1011
27
184
132
9759
3862
3609
503
1420
66
148
168
1039
119
71
151
1231
130
1122
394
333
157
256
488
973
3237
103
544
468
3007
2553
601
2604
384
3462
95
1549
2630
1848
282
1706
1926
1164
3936
121
3428
3957
3015
1765
137
1460
70
409
449
350
229
4782
7238
1503
2121
9408
2731
1143
1039
466
3285
375
125
130
55
1363
354
834
100
2696
1399
3060
1146
4923
272
10457
2992
181
2705
8940
6782
208
86
1179
119
88
299
8340
2630
5777
8960
1617
587
2144
71
291
648
174
141
47
187
114
7649
362
1625
202
1539
503
109
199
98
68
90
71
83
71
43
385
90
72
129
1045
127
1326
101
115
75
148
28
100
18
145
102
112
104
145
60
83
176
57
3197
105
438
2875
183
237
74
509
2771
6044
8906
3121
216
237
64
11363
2508
11391
95
41
5175
1890
378
8873
400
255
2412
445
271
362
246
230
3186
356
294
1938
3411
675
212
179
134
101
68
285
502
789
91
5624
1158
4273
1710
3418
2075
4910
2757
731
276
2290
343
1760
991
8873
6335
2266
6070
13988
1373
7628
586
668
8973
8282
621
60
1545
1145
12479
76
124
158
125
197
352
8239
308
109
203
109
196
40
122
71
93
538
360
1450
134
1317
418
7927
264
38
42
38
42
37
37
200
4916
41
35
38
42
38
42
175
72
1097
1442
424
718
9262
8822
4160
934
207
3017
5748
124
51
116
44
6614
382
4745
28
382
1885
2734
20571
6671
745
6843
153
110
2163
43
867
153
125
1655
5768
253
244
401
1353
250
145
208
210
2397
752
1334
107
392
566
130
62
355
273
194
116
1868
2373
5955
8460
2722
6372
1104
2698
1686
59
624
159
1322
170
60
787
332
198
194
1901
57
255
75
690
28
171
84
202
869
138
1593
664
6086
1407
204
2118
851
434
166
66
6453
576
498
2845
6579
834
2368
911
77
6420
6207
4631
71
6643
8919
7296
116
128
119
156
215
164
76
67
59
51
92
644
242
1444
318
2518
435
6858
1569
2046
693
494
75
9892
9476
8905
5202
827
252
460
223
197
3810
8011
8776
597
33
3756
5350
9497
1905
825
429
428
76
253
732
188
157
1579
61
123
708
81
389
156
49
824
428
425
78
251
731
190
160
1392
2875
9127
180
89
12
108
22
618
145
434
1025
13654
491
88
1637
8630
557
374
8219
375
1453
3308
1420
560
4078
1883
1342
84
780
371
1200
4935
1521
1684
1584
109
2680
614
65
2417
787
1855
136
384
165
477
760
4972
136
384
165
477
752
1134
8080
230
1641
846
253
207
2188
839
253
177
1780
2070
3693
4973
1401
8459
2162
83
125
97
228
236
413
3607
3887
173
9099
57
1445
9496
3691
7246
1038
397
194
92
342
130
207
8851
510
1279
64
105
128
532
314
320
8863
213
4717
343
6696
5534
219
3840
4069
4076
490
9248
2921
65
3785
354
223
5128
496
1444
171
11812
211
383
8464
1728
2578
215
39
33
311
259
1016
1805
556
3514
1311
2288
558
524
875
176
71
124
187
219
90
103
63
119
114
5893
3345
121
257
3677
4185
82
223
149
170
41
242
82
7257
9233
5461
11489
961
65
9537
1671
223
2757
364
3022
17
6125
6087
847
449
702
1034
3309
7368
2420
1400
56
651
6956
1793
66
862
83
196
49
54
185
273
55
83
137
15
51
27
86
80
107
304
875
1362
81
58
118
197
44
57
363
100
123
74
114
190
218
95
38
2740
1846
1930
2271
810
897
7371
356
7449
2184
6438
340
342
4607
145
634
502
8942
2291
58
3314
1494
193
5245
180
361
1071
233
3704
426
1413
2270
12684
7063
1061
36
8584
1303
834
12112
6011
254
9493
1308
2505
162
3150
571
13065
32
858
2112
1389
3399
2268
2367
1873
3031
1022
528
3513
4261
5987
1241
5563
8492
3790
157
2178
82
2337
2271
575
4150
84
922
153
383
685
3536
4395
880
6620
270
597
13857
1084
5469
92
187
155
495
1453
3929
229
813
68
350
932
6206
4191
5173
696
4644
586
870
8865
2803
68
3097
8274
2501
1215
1212
197
89
865
8871
127
28
414
502
155
105
471
388
2116
1014
27
184
3574
1681
60
253
105
125
34
1135
426
93
1522
3018
488
113
1955
288
327
694
3413
8909
8222
1079
1120
168
478
303
712
419
1894
143
72
542
144
3236
143
72
244
144
965
96
196
82
73
480
4207
383
9244
41
132
7392
432
69
942
413
229
1865
714
156
1516
211
178
4883
1824
63
486
1537
150
82
812
5238
4205
9916
1842
349
1297
12180
53
106
63
3866
9626
1420
9964
12707
4042
294
53
2520
4137
10548
1070
2425
2171
1907
279
1150
2083
1925
273
530
2386
202
277
2204
1038
2996
3322
1261
732
361
439
6709
1570
2537
500
83
110
216
336
9461
60
511
119
43
73
76
81
74
125
55
2022
94
306
289
192
146
1073
103
264
458
2531
306
288
192
146
430
71
76
46
474
1273
669
1891
192
513
2788
682
3355
7441
224
162
162
8922
13875
42
81
2500
214
238
689
1436
437
308
120
933
900
433
5874
385
325
206
6882
115
373
355
137
586
454
5098
456
2045
13
130
1043
23
1058
521
48
2550
163
4210
2614
14019
3942
1637
4343
111
1032
1200
299
384
3048
893
154
63
223
997
134
153
422
488
736
2082
2665
457
6903
698
687
222
378
49
31
609
122
5223
2706
9296
8960
5624
4240
709
95
1745
394
1444
111
156
425
204
1560
51
114
1720
562
116
510
533
102
82
277
54
1808
173
134
258
121
164
205
9344
137
116
220
202
145
225
4449
738
230
158
85
248
1592
226
4860
157
78
120
90
2483
143
385
401
420
74
346
443
700
4905
580
42
54
3599
1028
1499
3773
8871
916
7406
4837
649
112
181
6006
132
483
3787
2993
162
45
337
116
243
1428
1906
946
7321
466
1720
1594
1131
11134
2998
3578
123
699
181
53
766
7198
4903
652
128
2220
767
6816
6756
3613
354
729
374
12545
2099
850
284
78
232
681
6121
145
9568
3246
48
151
80
79
125
4810
172
33
90
1181
1514
8574
12080
29
95
125
116
313
81
1738
547
325
7706
178
310
4622
310
267
136
1268
3879
8860
1161
12589
4257
496
12803
3192
2019
6866
2519
3673
14914
6763
6299
9424
70
1542
2538
143
812
467
4222
980
786
66
426
2287
608
3573
216
51
83
998
2610
605
505
1145
298
254
7263
2185
6879
1885
96
99
3073
37
201
224
2445
9577
155
1350
97
2831
130
764
90
319
9198
868
841
4631
9082
479
9251
1254
10825
1139
4252
415
4814
7250
297
8902
867
9482
4756
6613
554
832
6678
1647
547
1484
2128
1646
318
6799
9408
545
87
3022
106
4719
348
347
6463
228
5185
92
491
479
246
528
385
1039
2900
178
7325
9181
4863
3163
9174
594
147
4976
280
1945
171
8916
1670
434
154
263
51
1330
39
8794
4540
350
47
69
2772
107
132
64
28
109
3632
224
1085
51
3880
53
77
37
510
35
576
383
206
3721
1902
132
408
1951
4095
3736
477
6172
852
4941
960
137
449
1709
11239
2466
1283
2190
457
9598
159
24
374
763
87
94
1634
140
713
31
183
64
2422
918
5933
4501
3697
14668
951
3250
50
46
744
314
5822
2260
7947
367
12708
274
5444
13580
1134
1780
7856
3677
8873
3685
1494
457
4009
950
2717
4156
8344
2656
983
11932
110
2522
473
4839
9821
1746
7293
2932
4460
1269
183
146
152
454
1269
641
208
175
240
3382
9087
5303
1202
2291
7187
534
4896
56
295
15
8520
9265
198
12496
5282
277
695
1987
308
189
177
542
695
31
2732
5110
1816
2104
150
3706
151
468
405
2144
1512
39
52
124
4249
10781
673
214
3022
140
773
1108
242
712
1960
7666
631
158
166
317
12061
1294
64
25
78
357
115
35
91
931
6852
6610
141
402
226
191
8671
5699
7398
581
4125
6161
2353
4406
4326
15323
2906
346
8831
1054
1316
369
7053
2064
2381
13874
4819
7745
4122
1649
3986
548
3019
714
341
3967
8845
2511
1647
304
314
2534
300
542
174
1173
1956
117
2708
7867
3685
4626
345
4326
1387
3009
217
2027
161
110
222
2084
11623
2675
5913
1978
393
152
110
2013
5029
612
69
48
132
17
102
84
313
659
193
213
1401
2170
5930
334
6225
1094
13581
6044
3327
7139
1466
208
193
207
68
434
173
88
5015
4699
11719
10273
6664
212
626
312
735
1839
1029
470
1528
2369
10003
449
1020
55
1546
1358
1019
53
834
2683
1298
419
692
9315
135
215
325
591
101
1055
112
51
820
1023
331
299
470
110
73
492
372
1902
565
3559
216
83
990
2408
566
152
438
605
1412
806
683
63
170
87
151
148
150
296
291
5009
476
56
193
128
1778
2758
727
3956
2307
4747
155
564
211
92
63
90
221
3700
9862
2497
14684
856
15268
10696
98
1870
69
243
183
1896
9229
5706
991
1563
68
1579
465
182
1845
317
533
532
319
47
116
217
925
649
175
725
35
204
211
49
51
368
5564
737
155
443
100
436
116
162
136
121
106
159
9186
171
253
74
4152
7582
2664
4843
57
90
87
382
1438
389
1274
92
2050
8976
1394
282
9512
5138
2837
1226
2490
8832
2247
218
124
106
80
2516
3697
899
1267
9142
342
553
175
1299
7138
1427
895
2015
1331
7536
10430
9572
5064
769
120
142
607
8872
31
38
130
128
43
112
115
38
131
101
43
93
98
109
99
71
2241
416
9382
698
8181
695
5383
3235
8747
14829
15037
6299
5147
2055
6217
1273
386
89
245
1224
394
8914
10675
346
1012
1291
2344
3579
1402
1732
5690
1729
3918
6701
4349
2416
1499
5102
7732
2345
1179
9450
830
13912
132
902
196
84
386
983
2083
9037
169
4208
4002
189
2655
64
39
256
49
540
1859
1003
1399
162
195
402
150
85
419
431
817
3448
9412
2192
168
863
4463
3846
7918
2528
148
119
71
131
267
200
271
169
185
31
781
3482
4995
857
704
577
905
915
127
3902
7386
9671
123
81
46
116
183
3824
6151
3046
4921
67
276
1573
628
54
6166
1457
12492
480
111
1869
1183
216
59
493
66
113
179
215
358
1476
363
230
5482
1677
451
8891
2465
105
178
209
362
1922
970
433
438
337
1496
336
132
638
247
201
1930
7529
331
687
252
163
1589
58
141
13
402
278
93
417
148
52
637
247
202
3972
2607
7762
2633
219
898
1145
137
1665
277
1068
1409
1308
7137
2342
580
1186
1496
4444
136
1146
7660
770
241
1793
113
1399
79
95
8807
223
89
3558
9296
5624
1070
1794
1880
1262
4331
150
1133
845
952
8221
1058
1267
5014
96
186
46
738
5573
365
4181
2055
6845
5112
580
364
797
2199
436
1129
46
1756
56
80
2435
1449
3103
14156
85
7194
513
94
58
246
156
191
745
68
60
144
199
1811
472
1503
1295
245
560
207
84
100
295
46
130
750
1108
134
1960
201
567
977
226
108
2795
915
753
158
193
760
60
1807
1131
2894
2074
623
393
43
212
35
252
201
4129
2948
177
29
1496
1199
526
166
7410
232
154
131
157
138
132
215
487
3342
149
329
461
189
140
511
359
3730
445
596
562
9343
3455
4935
2156
86
8789
308
1469
1578
981
8735
2266
2318
2016
941
145
8838
145
1563
952
14794
593
339
61
7311
2680
6622
330
4652
6689
1585
2010
58
409
490
196
89
359
36
106
193
144
264
318
525
479
770
89
852
1120
1269
232
109
30
69
105
1723
3949
242
14857
631
948
639
94
221
82
141
33
12370
282
125
789
391
11702
129
1834
8843
3949
124
100
54
2752
2187
705
4414
5004
333
101
113
1170
501
2194
1009
112
2999
112
1642
4113
5016
140
6228
82
232
312
198
403
1272
486
54
671
2760
614
2891
1107
670
652
622
4448
244
1635
1239
649
14700
1144
2724
4022
271
1066
1768
1737
122
137
770
231
1450
1004
103
181
2645
121
136
774
230
7277
5729
4895
923
5626
3918
6258
2694
1238
3034
717
8685
394
205
499
279
2277
610
619
71
328
715
131
215
184
1030
133
82
306
375
1760
396
2433
9090
649
556
7911
1021
8994
4135
683
9831
3240
11928
228
1330
125
397
90
3307
2276
90
461
4338
1107
918
786
7855
2964
6059
220
747
302
42
38
42
38
42
38
42
75
402
1003
1632
291
99
3300
183
289
97
1957
1031
4702
3325
6425
45
3474
1442
512
247
8254
512
582
11399
5148
8812
7309
5029
1696
8882
1646
1448
524
676
771
124
145
1217
127
3057
139
1908
2229
894
1027
2139
99
154
1808
478
638
263
128
233
4579
4388
151
1621
2682
1128
301
151
226
604
72
98
181
129
148
87
92
95
53
6982
100
67
1275
590
2441
75
985
9076
2537
2110
8997
205
8430
5948
1283
78
1083
1206
7389
143
9473
195
1045
586
8913
616
170
3552
8872
5191
13576
2688
3918
9415
8416
1305
151
75
86
354
120
1601
3634
2426
13704
2718
3914
1811
8543
4873
46
1550
3576
553
2605
2423
170
207
368
1901
6587
79
83
1591
111
816
131
4243
2523
556
7876
2966
7411
1240
889
260
685
1252
66
9112
128
693
78
1966
2548
5695
677
5168
7175
7192
2217
322
7430
3360
13803
59
900
4324
328
603
460
149
421
483
118
9434
618
590
2794
4329
3355
9110
2550
5238
4138
484
9321
194
388
72
559
484
4601
453
389
184
178
235
1933
320
2898
220
8659
6312
641
83
51
184
2935
795
888
8916
2452
8311
632
389
131
239
1449
1639
479
632
1458
196
35
72
252
7271
418
143
114
6468
6393
2857
55
162
181
319
76
106
351
38
33
51
354
5754
5211
13735
2693
371
38
51
1115
372
70
51
127
977
9374
871
4567
5716
3825
9536
3205
138
72
272
66
35
163
64
75
491
61
4369
5874
13219
614
3426
674
64
469
62
1376
1325
97
500
385
2290
1119
3486
159
3340
4885
4996
5471
104
390
2688
9752
1825
1788
1079
5097
4523
2150
7379
1543
339
756
55
1302
1935
2109
4185
2899
4347
1995
314
425
2595
266
76
152
481
884
2603
20
3796
387
59
130
3733
26
422
1244
2643
1369
1482
370
294
1766
169
9175
5955
1713
437
95
8798
315
2133
110
4322
316
429
412
4829
631
5000
12125
65
64
60
5766
1066
67
2838
1935
7513
5217
1316
85
117
138
193
90
72
112
7499
414
83
90
107
736
72
2634
8901
8548
2179
5862
6998
9460
2410
647
1803
6149
517
116
9293
6467
579
79
265
8424
9496
1418
45
605
323
225
1936
9070
360
692
129
108
120
50
4120
8830
9185
9419
353
9265
1421
170
70
74
66
7540
7066
1276
2179
4491
1100
61
56
149
62
2468
13622
1677
2225
11097
57
187
1093
695
8241
9958
4106
2039
5381
633
451
5413
3667
279
538
403
8204
405
2397
503
1166
113
101
3152
129
241
9082
385
299
2229
8798
1707
9877
9391
3710
275
544
389
8158
362
1435
505
1167
110
98
3146
129
241
9077
385
299
9321
564
218
148
7989
501
709
1198
938
570
6170
14810
2719
178
1321
615
1494
9037
1282
2143
116
74
76
1118
857
638
457
334
2351
614
135
886
160
2925
5305
459
53
2234
242
2560
1811
3994
9674
4913
1371
805
3900
74
82
95
286
5331
1304
245
169
451
14195
2372
73
2652
9403
2690
100
1726
144
84
187
975
3515
258
9091
1266
817
231
746
136
9407
30
8287
346
72
59
197
402
149
317
1021
7425
191
6135
1350
390
1877
435
90
116
107
2147
364
767
85
167
63
1285
609
7493
468
142
1401
2662
90
2247
1122
448
937
129
335
4131
535
194
4225
2423
565
1180
2970
6881
2587
114
463
526
4953
192
1086
3764
3030
191
2590
1080
1594
423
505
1918
276
1284
9377
314
132
179
13548
64
57
64
32
65
177
1036
97
289
257
80
749
622
1506
163
1217
1649
202
35
121
67
387
306
137
113
422
100
1295
5487
1690
398
9144
3020
17239
1374
204
6353
82
2839
211
256
45
2157
12776
59
527
95
148
88
972
1204
632
65
104
268
343
1440
681
9503
61
663
907
272
229
72
1509
433
1630
750
5124
9420
5959
137
88
85
540
1076
4643
8047
8415
13219
4946
36
232
822
8784
3816
1709
694
97
4301
1469
106
76
54
381
179
123
71
2298
3945
3309
225
1625
1378
306
726
2267
195
537
951
425
1375
2020
135
2479
7423
5338
2644
6405
2240
455
163
421
473
488
726
3338
4338
1805
2574
108
44
2921
566
31
113
266
365
427
1751
9284
6857
908
536
94
831
9314
1543
94
273
964
64
1615
1197
71
213
80
156
6953
2037
255
1078
299
3537
473
514
2343
62
773
1850
6904
1452
531
567
2980
6450
9046
3200
53
3561
3755
3001
6067
3298
1105
97
4931
271
995
2838
81
607
73
83
75
1996
229
111
30
69
97
119
300
1658
1317
6059
991
2079
1635
172
2303
1283
593
2913
9171
3238
1883
1531
5066
7392
5353
2368
188
1838
1643
128
114
21
277
155
2882
114
274
1567
5199
9414
4029
2073
3517
443
227
149
2101
12554
138
1498
1264
81
297
3166
303
6027
8819
1082
96
69
4983
1892
543
236
933
217
8906
649
283
148
7531
271
1617
64
472
845
195
5625
3893
267
9079
4705
3341
188
1050
1148
3064
8853
64
1592
121
8875
733
5960
5382
1889
1472
13442
3279
1280
2996
2285
97
7814
731
676
105
2229
81
13882
202
433
1744
15356
3045
692
415
128
231
1391
11879
7659
701
9594
2765
161
31
208
643
243
197
227
8971
4034
873
153
84
832
152
881
214
157
46
295
67
1701
3810
5556
343
90
1094
109
84
454
3084
1841
136
51
1071
359
34
5200
7288
2263
1778
5475
8971
3553
659
238
5422
11800
4111
8893
6006
99
9345
9300
5400
110
29
448
94
319
751
1639
7398
9502
837
9394
4416
8831
887
6821
220
193
192
4582
540
1326
223
59
1078
152
1748
591
1628
4259
1341
1054
1125
7944
306
1890
1755
257
83
70
65
1432
208
126
3996
8311
76
117
7875
617
1405
123
2176
191
5000
9153
490
2648
1432
480
481
630
1209
9699
3881
308
280
439
61
814
59
370
54
807
1206
2299
636
4447
3520
6176
1286
344
471
45
98
2880
60
71
178
404
4212
905
204
264
38
7516
1497
122
1132
1945
122
49
254
59
1514
68
11481
122
688
1899
34
488
3814
343
1201
1922
488
34
486
8542
235
3302
7805
1548
835
141
89
1050
280
32
1000
5754
3395
1929
90
1461
313
81
453
277
143
99
106
711
4671
345
2967
192
466
113
2112
1011
68
225
3260
457
113
1649
3471
164
540
577
3829
636
915
142
54
152
236
503
578
36
91
181
3851
697
910
143
51
152
341
540
579
91
180
152
169
9045
626
223
216
10742
9074
290
9084
3448
6222
3048
79
1360
289
196
132
4154
3931
5940
2741
1448
589
487
5450
5169
493
9376
139
36
3296
5663
926
80
8055
61
4651
411
431
126
1287
1048
529
170
575
487
193
133
514
1659
1919
8802
7339
1643
345
9152
3724
1251
2288
211
152
105
1191
6841
5059
692
8130
481
288
9528
228
111
125
69
108
5830
1080
966
1280
123
45
159
52
106
94
3679
8156
586
45
50
1246
54
1621
363
578
15
44
51
1231
55
1631
511
62
578
26
49
1243
55
842
767
5582
249
847
1336
2727
848
1313
437
12000
3246
4793
276
1329
1453
358
550
4698
1219
3209
407
4838
1660
3029
5448
134
60
5019
8473
1339
1173
5119
148
1189
395
13873
9163
32
57
163
318
4338
1140
483
459
1361
70
175
85
54
98
161
707
6565
775
1387
469
161
7311
2543
161
6035
1181
3068
146
1020
1129
7357
7885
9053
6499
237
135
1247
134
103
3554
1563
149
8502
918
9801
81
218
101
190
222
94
476
108
236
72
162
8933
262
327
265
99
63
78
353
1563
456
1993
7443
708
13727
4354
1501
5415
1817
6845
5212
1792
457
289
159
199
67
515
1902
219
124
65
686
14579
183
353
4287
1281
3900
4216
4279
8681
203
6713
5015
759
239
131
6054
4985
5758
5027
2859
3691
604
13909
6550
2134
210
423
2243
4734
2650
6067
4089
194
568
1010
329
38
38
42
38
42
268
4968
32
5294
708
8535
4554
711
877
8402
608
5974
859
8787
7015
3485
131
263
361
124
96
419
91
108
1729
81
152
6183
3240
4558
1348
2698
268
138
1136
67
2183
1080
138
1155
67
838
9532
321
102
2815
10881
87
6141
7524
1935
1147
61
117
106
215
1028
198
113
163
170
1474
567
1277
128
7570
5247
4132
5845
7471
1917
3099
4300
939
211
115
50
70
84
94
65
84
1816
3048
80
928
273
200
249
886
2186
207
254
919
1894
8897
2271
96
2008
1970
158
3060
96
682
925
3215
1821
7378
3003
169
1963
5371
2721
8879
75
13912
542
11018
9451
7420
2236
1182
9343
1867
3932
1538
2581
207
110
133
2953
631
88
114
2216
3774
1903
66
5072
61
1595
1074
8997
1778
5594
7214
280
168
8199
694
531
1552
6606
5605
1198
1984
65
203
1530
7087
1078
55
2157
230
112
30
69
107
2491
4030
9753
4430
924
2236
596
997
27
184
217
4370
1394
162
649
204
229
78
427
431
820
50
148
388
715
2602
629
2950
99
225
4342
357
1634
357
1947
664
4012
1589
125
85
198
867
521
1219
15332
135
9459
154
3296
4343
6684
5135
5402
380
508
3755
146
361
50
187
177
1635
85
482
237
1262
5642
1642
109
2898
233
1655
371
2319
430
6063
1033
968
1867
2385
6742
3389
7723
3081
3235
753
8058
694
5575
3179
14202
970
7361
3167
229
111
30
68
45
108
119
3306
2272
14754
94
5033
4544
2290
2212
208
129
11638
5408
511
160
83
442
169
352
5072
9218
1328
9341
2869
1024
13512
3491
2318
3873
202
667
1433
1179
411
3765
2790
582
1324
1493
219
3076
420
8646
1040
1662
549
4327
1685
40
63
809
1445
388
8145
407
515
454
1811
242
89
208
63
80
571
50
251
168
2012
5780
9545
3598
1820
9800
2235
91
5775
91
558
49
1660
193
5570
240
193
564
5111
2940
8377
8096
691
5191
2962
4521
3500
11301
4625
64
248
167
2971
5667
3983
1683
1813
4801
1881
5386
1255
81
4814
13729
1092
487
55
9500
93
93
2148
6511
1774
2075
5719
1012
79
2275
230
8893
6372
5798
3400
1950
6958
7435
830
57
664
675
226
336
629
124
522
95
7630
7893
92
125
74
108
108
634
11611
9391
2035
820
6924
4372
1430
226
126
369
319
1071
55
2223
324
1066
52
838
230
652
211
184
241
488
594
347
6147
6578
1512
486
172
2384
1015
27
182
2252
13877
1306
497
1885
996
90
3140
101
111
2438
1931
969
1785
2306
1943
3997
5307
8647
4491
2886
4735
351
354
6545
785
7291
742
1096
193
132
41
1026
13623
193
5360
11391
3210
815
71
95
3501
3464
128
435
73
1706
4847
694
2143
1848
104
1354
528
635
490
89
185
122
118
105
225
160
76
187
1309
80
686
1502
187
3588
57
70
803
8531
1015
2098
684
1293
328
251
80
139
320
126
58
128
1064
11648
87
1271
665
4681
346
350
11964
3407
2256
222
4240
9772
1095
5205
142
8912
1691
1565
56
59
240
136
41
89
4108
517
4785
357
357
6461
37
1730
6847
7338
2216
6909
1055
5861
2201
1659
4288
3408
1815
1316
121
1389
30
527
114
2850
6222
75
80
195
219
1946
168
2315
2481
9383
7373
3418
2953
478
470
2397
466
3572
472
1903
3335
6687
2768
2790
4560
2555
7824
119
107
127
69
30
110
3751
230
4587
95
1185
207
600
1126
1961
1015
1688
884
129
4129
4236
115
1653
5672
132
1418
111
2147
352
975
9298
2952
189
452
696
2928
5223
1976
1086
4067
1474
8730
551
53
108
91
1985
520
396
695
61
1880
192
16
1067
1399
194
660
203
283
216
640
8376
3500
132
175
1221
36
2341
576
597
6564
9589
2599
1071
2907
96
569
700
91
148
755
2052
3532
11619
2155
1939
1097
4477
1354
1166
1326
174
1656
705
1951
368
216
295
96
173
300
280
70
209
52
331
150
116
71
3310
100
9429
84
507
391
229
587
1419
8864
440
462
328
362
376
1978
31
62
111
679
87
122
6161
531
8674
131
91
86
429
1159
93
4986
92
267
68
147
9458
4153
292
1062
721
2825
5809
104
110
2569
1470
70
3601
223
65
1024
2122
86
462
1783
6857
2666
3625
465
4460
549
9126
540
4238
85
68
242
375
12312
14696
1444
342
8165
755
539
1788
42
95
456
189
1393
2640
175
73
1452
136
671
12959
1132
10013
3058
8909
1015
8972
99
11064
1499
2777
58
7776
6635
872
11067
882
1864
8199
11914
1094
487
14737
1591
69
2768
8933
10995
8797
125
248
164
1075
55
1371
826
380
248
1126
55
867
98
130
126
109
94
371
223
885
93
104
105
261
1220
6732
52
1552
2105
1563
7473
1908
4640
125
89
291
125
1950
73
2587
3963
9372
7614
1143
263
42
38
42
40
197
4898
42
38
42
40
195
62
73
983
642
589
85
349
365
72
350
713
8989
664
1396
11034
633
4317
2804
9135
1898
2266
55
432
1844
350
1921
7409
4357
154
2995
3588
1776
923
2970
551
46
682
15042
226
715
604
98
556
98
1934
455
678
224
747
610
129
517
458
253
140
233
174
140
233
222
3261
55
9109
119
81
34
86
455
108
122
55
98
130
15121
201
315
161
1501
87
41
6946
126
130
147
206
1638
562
3582
349
849
4078
9436
5301
340
2130
564
54
158
44
64
105
133
11611
670
36
110
4786
119
72
300
759
95
6749
444
2873
519
2366
1207
218
819
11701
2814
1883
243
23
392
2674
23
8892
7046
6015
158
46
3699
1891
3382
8366
1597
6593
915
38
6549
540
1884
52
533
5544
584
2624
2961
206
617
44
854
5745
2950
7970
4198
1578
7424
2936
7433
1893
1429
6189
2269
52
482
3669
59
1017
1476
5283
13482
1528
7571
1503
203
168
209
212
2392
1855
56
297
116
9293
1435
231
1175
6607
846
2671
134
8922
7082
9216
498
391
254
782
129
44
197
503
109
1206
2003
537
7378
935
190
228
939
935
61
1224
7511
6184
2118
82
964
149
2268
8130
6464
143
1554
1222
224
128
611
204
295
83
172
176
35
14194
717
204
287
270
639
5051
1553
1790
213
50
5761
3489
6814
582
3134
3803
1024
1744
2995
299
506
2523
621
615
810
2130
919
8750
2411
9387
871
193
104
2653
2037
1788
5994
36
256
98
710
494
28
96
692
166
75
233
557
300
237
150
2554
749
112
124
673
783
576
849
796
283
291
41
381
852
239
301
48
1906
505
8906
109
383
120
1883
103
306
158
1482
606
99
102
97
508
115
1157
852
168
322
83
101
169
137
4149
194
282
132
214
223
200
7250
245
7274
3886
67
1650
66
286
468
248
3589
5798
3488
94
62
2186
484
405
144
1099
9454
1516
1265
402
144
2138
6726
3670
4827
82
70
436
107
204
327
947
545
164
453
1512
356
279
1956
138
315
1250
381
119
288
3532
5179
698
3983
438
544
4358
2075
30
55
2921
1730
9416
2791
2830
14779
3851
1859
479
410
5368
418
2064
3193
1856
2520
1007
185
4755
68
63
446
157
6177
145
62
178
82
226
981
12826
207
198
90
58
103
3873
4834
3603
1806
1911
275
3735
350
1202
410
9271
1990
595
335
5363
9472
4210
1523
8186
980
4093
1583
1535
4214
227
1343
78
117
57
1210
2091
870
6627
474
112
4243
269
1924
1000
1431
705
238
404
65
228
337
657
114
519
238
404
65
231
371
623
94
521
95
7477
1270
55
468
3144
4685
4444
871
480
6870
7272
51
176
320
151
194
134
2442
8822
6838
279
1392
4039
9818
2161
5335
221
3733
2912
3278
1496
7270
619
303
92
2552
8897
7601
1267
1746
1765
5202
3129
8821
1083
61
165
100
100
45
138
321
175
257
254
120
586
213
11477
6258
6246
8977
3029
6322
264
198
179
2302
8951
292
9499
2465
85
136
479
208
213
122
684
734
1307
2096
7093
159
16583
1179
6219
2337
247
228
104
323
227
160
11510
356
197
146
6999
10882
160
49
158
1179
1533
108
13046
8911
1009
1336
8780
962
139
2625
4013
232
120
416
360
1046
148
91
93
183
1024
763
993
843
3306
7450
1539
7331
917
2489
9147
771
54
128
143
4115
1353
1748
4913
3738
225
340
667
107
522
96
242
3999
666
233
10348
4313
132
39
300
1827
59
407
9213
871
253
233
143
551
51
393
1097
6576
2338
6031
9499
3877
203
35
819
125
2392
82
11682
29
9044
143
163
58
244
9493
2004
35
9324
1162
4810
7948
304
300
138
93
105
180
143
152
243
207
139
186
1170
425
177
126
75
99
77
13728
2567
9374
1721
9375
617
4029
1732
210
4906
7406
6799
8836
2609
1088
9423
221
80
1574
1885
106
787
8426
3230
3890
4749
3538
135
2003
2266
1751
7342
13534
3301
5376
693
8142
2785
8893
890
13671
8211
1777
449
2584
972
449
542
874
225
270
713
137
1219
1320
957
6532
8885
1794
7302
1020
9342
5350
1024
12588
2724
7330
6166
938
2815
7395
2602
6041
1281
7439
155
790
1189
3704
488
230
442
461
481
5450
589
1871
280
261
330
77
219
708
158
7331
173
31
42
400
113
1370
328
5499
111
482
9420
134
31
42
384
1532
245
44
1265
6514
210
122
1263
41
48
6146
8871
1527
8855
5717
280
136
21
117
13
187
75
538
2403
101
112
1172
504
12461
272
3560
108
107
93
14088
468
149
39
107
4229
521
193
401
227
341
217
185
632
127
520
98
5780
9372
2587
431
451
366
1137
62
5041
187
270
535
21
58
1291
657
745
81
81
139
85
1696
6265
6865
5146
1891
4372
7429
109
3076
169
144
82
9342
43
241
92
146
72
177
288
302
176
2703
2780
610
717
482
412
150
1012
228
2704
39
105
147
422
89
1334
9366
3948
1552
1841
71
1709
3142
4970
749
6671
411
347
88
3933
6215
27
8483
2538
1783
3463
1184
1493
113
108
450
403
808
131
4126
175
72
1662
60
282
159
8892
151
155
56
2831
3519
2298
3160
6267
13967
156
134
65
66
284
7350
8946
56
234
5563
706
1632
3293
11947
452
230
241
2690
645
75
199
240
1742
50
129
33
355
64
158
332
610
1466
8852
163
1095
5156
8919
2195
2898
2203
1840
4786
5486
62
315
155
180
609
184
1096
55
148
2208
8944
1686
3481
97
4720
2816
8856
2137
100
2037
3902
507
4684
1713
33
88
573
109
492
4309
1444
232
164
474
2212
231
214
302
403
167
70
86
1313
49
63
8091
30
149
2948
363
205
244
515
1840
1554
365
203
244
514
1509
5600
4178
10193
2457
5352
3983
2286
1868
1747
331
2068
404
1601
1515
1320
1813
3383
701
8138
7519
4844
4145
1338
1518
6969
1343
572
117
384
75
225
77
79
205
73
498
94
144
168
354
43
738
6851
400
155
1664
341
572
591
363
355
2038
3133
4101
14794
677
1719
2685
65
476
556
2646
9401
3112
65
482
333
2191
481
883
2108
9306
8332
4694
5359
614
52
628
89
194
585
3353
205
188
69
111
1904
45
67
416
445
136
85
135
56
208
1530
1040
204
269
2326
1998
1107
7056
3687
365
106
5324
705
1263
9648
6936
5086
409
1462
526
9327
1421
462
557
23
115
303
105
63
15
1978
2975
518
161
629
937
558
311
9367
2668
1287
1169
260
65
1097
69
158
8423
394
91
519
60
5219
871
139
71
106
821
432
265
7986
1931
1865
531
5455
466
522
6577
6571
1354
4844
2144
115
8454
5321
338
681
6622
1996
441
267
3516
201
158
10063
1827
200
5444
3631
161
1228
3970
3485
225
3879
6555
1325
1375
9515
422
282
1227
2417
212
29
211
75
13756
929
440
114
235
2883
76
233
3613
178
447
1006
125
6258
9298
1247
423
289
1500
429
3536
338
1014
1952
444
127
567
509
8428
4099
9091
1019
126
42
72
52
142
187
1087
140
587
11306
81
116
105
5775
9081
3466
4696
4620
41
125
257
374
8971
1274
35
210
52
95
522
414
161
15
267
208
168
324
261
103
3821
9457
3574
1245
4287
4103
3143
14864
600
5367
4697
404
506
222
2004
3721
229
112
30
69
42
108
3089
88
649
456
4652
269
529
321
191
5102
648
3888
5262
200
90
1392
200
3718
886
9017
35
4962
89
194
233
112
6812
1414
3447
82
792
157
397
2179
186
95
6662
2804
6658
356
4701
6826
3618
1972
9317
218
196
485
222
5065
5005
10065
2584
3526
3891
182
7770
1440
200
89
195
320
261
140
257
936
227
2086
271
74
221
309
1009
283
269
189
48
115
423
331
1032
504
5274
6255
1247
4578
1842
109
2047
442
4438
643
2376
6059
5422
11304
355
807
218
45
51
133
1241
201
415
344
1669
1668
2946
5022
303
391
8118
2656
3946
9753
695
1913
78
226
96
71
392
794
414
1035
151
1027
95
2318
182
65
359
1796
241
216
465
2489
411
485
458
168
1863
2245
11649
2551
8945
9243
145
67
5684
103
142
930
933
319
277
133
3089
99
110
521
3899
1241
5015
656
492
91
181
102
52
1614
184
267
461
88
119
264
7189
5368
202
949
14714
11406
1460
7413
7602
39
1583
8835
6810
1628
674
7966
539
56
457
385
242
2467
413
456
755
608
400
132
291
261
97
89
6838
507
55
126
63
156
2855
799
2327
9477
1593
6612
6240
9334
112
150
963
200
237
83
88
240
168
479
1452
987
980
13764
175
10653
8881
3116
98
108
218
203
579
96
515
11088
45
862
64
8898
10521
140
324
3251
142
323
1892
3422
4925
635
3005
340
146
8259
703
5650
187
187
1660
60
574
242
1427
95
442
424
192
786
5308
7267
2373
12597
458
1399
458
1627
117
987
106
9331
7513
1960
89
947
1447
149
1449
412
8170
411
510
471
3605
2663
7308
550
73
96
905
356
192
104
286
362
995
55
1427
251
1030
1001
55
847
392
492
5244
1275
3808
3491
8891
4662
575
2570
534
9383
2289
188
8864
10825
214
213
5502
507
2834
80
119
9197
9371
1614
15264
2728
425
195
240
66
762
969
1073
214
1165
400
191
2501
460
40
202
103
272
5647
1521
2216
5306
208
7550
7769
41
1850
50
2169
12119
123
1771
9063
977
771
1385
265
4062
131
2119
156
51
9159
1506
1069
218
223
4627
334
4567
277
1839
679
144
6167
7304
549
673
189
994
296
225
85
450
378
142
4031
1658
121
611
3568
365
70
67
1014
2134
120
601
2026
988
3094
171
1737
2329
1933
375
782
2305
6419
4727
1387
254
66
131
213
103
209
788
1799
535
6345
1500
2004
585
4179
1404
86
156
91
356
860
62
917
964
239
200
9618
267
776
182
84
138
620
86
58
591
213
99
72
6020
765
95
3337
9916
3947
4593
420
114
5730
113
1638
5162
469
1065
1679
6010
1459
7301
1492
244
173
78
1183
247
73
200
11381
996
581
7776
347
8238
352
1439
10496
69
452
5256
46
6678
4983
665
8075
6057
9155
254
2779
216
384
5881
219
384
1840
1759
3150
9415
3581
4485
4223
131
770
153
444
114
3289
101
1660
7351
6731
8902
1373
2554
4200
498
114
79
80
5476
144
93
81
1770
771
4282
86
154
158
351
85
7297
221
6796
275
81
138
77
129
9310
8892
171
245
710
167
1770
197
154
196
64
314
146
128
215
1043
5094
9657
4436
352
395
87
216
350
339
196
1585
4983
4493
7367
974
1235
6499
3880
5014
697
8337
777
2687
1114
3247
1351
152
565
153
331
1846
9630
2932
127
5283
125
141
1010
190
176
477
59
2368
4895
15352
1792
950
2850
548
405
8129
364
1448
6040
7295
4697
336
2671
273
2981
7292
3716
342
263
83
251
3446
69
1161
151
847
89
222
870
336
1039
385
200
895
2746
968
69
13
1204
4589
9508
4865
6907
94
2738
4332
6445
3044
5004
8831
2036
197
5638
552
1853
3081
190
8923
11846
6026
6792
80
55
1116
2104
4454
745
88
3397
1852
612
469
2425
88
2329
668
3463
511
1302
1090
9313
3083
2789
2965
2583
155
1600
2832
90
159
50
292
153
246
4384
5808
924
1178
3953
676
3765
7609
896
9436
908
201
1050
1190
455
2467
366
9290
2917
198
1726
525
3365
5311
6520
8951
5434
4184
2423
667
282
136
21
117
187
52
3089
101
113
127
9273
1019
494
94
87
190
201
32
100
1661
157
40
161
9440
79
13716
386
184
3362
591
5950
65
523
155
403
67
224
733
600
120
65
523
86
155
205
63
134
5739
2966
930
349
697
1823
56
143
432
550
106
420
169
52
863
350
679
102
32
160
1297
1468
6772
1949
1040
3851
4403
290
128
228
353
1466
3418
87
2007
1855
183
1171
133
102
185
60
41
226
683
227
49
340
168
1100
98
917
2956
13518
8760
263
6143
76
255
127
85
311
2478
259
282
151
111
251
5648
1912
8659
9374
771
4712
2872
101
113
1127
493
1440
8832
5718
13568
3058
233
151
1933
2794
579
720
487
425
161
182
584
47
4195
1271
535
9474
160
682
222
97
1737
8255
5874
82
11598
1167
1405
63
477
342
69
993
27
184
1893
2264
701
1265
486
89
3268
35
7075
6670
50
137
1617
92
233
84
229
71
951
260
9393
4487
69
3264
7422
367
133
422
2262
6402
8103
687
5628
3057
5190
2170
1038
7505
6318
1339
1613
678
2369
2146
8478
389
255
716
290
190
350
1165
752
949
115
278
2231
2261
6871
5663
233
8830
2177
1588
1304
118
1750
8930
127
21
53
91
207
104
87
536
196
774
1369
67
7359
339
93
2277
204
8838
196
981
65
62
6778
2181
9188
1442
3745
123
186
5222
68
42
1672
965
60
276
356
36
1195
320
113
136
482
2344
588
472
8164
1365
2559
467
6565
10326
3455
680
12536
99
5456
62
389
67
79
5419
7813
86
56
36
101
55
254
205
177
98
16534
1199
30
73
62
199
84
49
3706
138
2106
797
241
242
97
59
197
222
9557
108
108
242
58
5468
503
316
1734
862
113
101
1891
2487
6615
9211
419
6517
1172
71
98
142
281
161
502
1175
113
101
1440
1015
1868
645
110
4957
631
111
388
13551
1673
81
135
266
126
281
192
9926
3080
9319
657
132
84
62
535
122
22
1897
184
13592
142
1382
8929
1686
1119
9651
4132
1451
372
8208
370
529
3952
58
41
251
351
704
293
106
3251
9410
494
8703
307
5138
623
519
56
209
116
184
264
743
1526
3025
13796
615
104
1313
149
1978
71
2614
804
5013
6642
6549
342
342
4628
666
361
464
311
42
7327
4544
2716
14375
7430
584
1052
60
551
238
404
226
717
625
128
106
4172
4165
498
687
668
203
581
112
2599
2246
54
461
7506
6432
69
6907
5865
291
1661
927
580
272
710
57
610
1928
1455
506
1290
742
1437
9168
658
118
392
179
271
62
3609
317
5112
650
2741
104
414
114
177
125
765
238
195
55
206
554
125
169
7800
868
3231
3925
4688
201
87
354
195
323
201
304
257
5078
7375
2043
735
912
2408
5840
7308
592
501
1311
1919
454
45
101
1179
323
96
1793
99
3064
4368
1008
523
177
104
3449
1933
8790
7136
784
2041
3898
9782
563
138
221
309
1532
5385
59
6518
9793
515
12358
1447
587
8246
588
8227
5365
2117
4800
588
513
1304
3574
2797
734
53
767
2798
3613
338
4344
1504
4281
4627
1239
89
46
804
5804
11232
2961
187
295
299
5768
164
299
2769
1921
4397
4062
4799
1410
9094
1121
37
206
656
194
8942
162
46
271
99
4967
1139
11244
40
11482
2307
9268
1534
628
3013
93
246
555
2985
221
103
740
246
555
1966
4675
5002
7268
223
4710
1031
1212
115
1686
3467
262
3328
118
189
2468
484
497
3322
697
5932
250
1252
2258
4350
868
3633
378
455
95
107
100
143
259
48
88
5599
9003
81
1190
9158
784
905
62
9427
142
438
84
386
129
4038
6848
976
3456
995
846
55
854
287
4777
7482
6055
395
37
1747
3396
5726
8930
56
225
7006
44
1964
70
77
172
55
172
59
66
334
2335
89
1851
1094
270
2735
1903
313
424
2692
9257
3495
472
100
534
331
3914
1092
10685
1448
448
94
67
436
981
78
5201
3509
4057
36
538
562
11646
7358
232
294
4713
294
890
6087
813
6040
7485
763
166
770
394
192
111
81
395
109
122
417
1534
75
164
111
524
220
6056
220
1903
115
47
535
483
577
71
1443
336
172
454
85
1370
78
63
1677
8981
2027
11476
167
593
1344
11123
978
65
1109
1325
1021
706
8293
67
8941
472
118
1632
127
507
795
494
9473
127
380
1038
1704
6979
172
304
559
230
103
91
637
220
299
598
490
86
300
128
3114
7340
9444
2245
9184
1421
599
8646
84
11722
1288
7472
186
137
67
7437
188
130
460
1172
412
698
1065
1175
179
3193
3834
724
100
4968
696
5338
71
667
1420
425
4749
9296
2202
2420
2210
4218
264
3597
610
88
68
261
674
644
1299
2589
9678
503
890
547
271
702
112
211
678
172
289
172
409
332
73
127
1061
849
1015
136
168
136
78
35
94
60
4301
441
4381
8912
15357
4809
154
797
5480
8171
704
5309
1175
5223
10102
1214
1903
4946
4414
3508
8882
144
14914
159
96
1049
403
1544
140
1368
164
8507
3749
1594
5241
692
8288
1108
2660
2149
228
684
217
521
951
152
5831
8909
2712
152
1583
40
766
281
119
408
24
156
116
433
292
671
1889
243
57
103
124
59
158
252
100
437
284
330
4182
1977
9121
9114
837
7721
146
202
35
194
9277
355
141
8932
3227
448
2956
748
550
956
425
461
81
1460
269
142
5292
203
357
111
5861
1167
9275
8984
3203
988
433
541
232
405
8206
408
1455
4425
211
2514
935
357
351
343
4733
1372
174
1927
407
11465
9529
1970
52
45
474
49
167
144
313
144
7542
660
5875
5973
4605
8634
9406
68
124
162
141
21
63
312
124
161
124
68
508
581
11718
6869
543
361
8199
364
1449
831
9379
434
132
2064
2219
187
81
97
43
8934
552
99
44
7342
99
552
51
48
157
34
1096
85
1342
1208
303
114
486
2370
117
1912
69
3057
109
9317
8763
6553
3115
441
224
203
449
105
1103
132
2601
15317
6182
6058
1194
3967
6846
5427
54
8086
699
5118
223
204
636
274
5197
3906
331
807
13688
62
1348
298
220
13712
1589
590
1152
2886
9490
1407
7381
2828
1675
1744
13515
1423
460
233
305
1456
1669
65
517
1202
9175
1217
96
133
160
199
145
513
294
419
240
4379
810
44
691
7820
4533
1154
3879
56
9095
3459
5205
241
1441
964
117
469
307
155
1309
1450
232
119
242
212
2648
1170
708
301
53
363
502
783
2071
122
2895
241
270
383
63
133
3587
3978
196
120
6765
2279
2624
633
40
9477
47
110
133
28
656
488
202
183
97
139
197
963
86
220
224
188
98
67
307
487
87
5363
3866
622
87
1044
854
60
552
8122
77
4385
838
4943
563
2771
76
24
948
125
1253
245
259
67
225
74
136
182
194
350
344
2375
8932
6111
711
5152
376
341
101
4482
482
263
503
5478
263
1882
66
3896
722
7329
1288
8521
14117
677
114
3609
819
761
1334
928
1552
128
872
103
121
124
80
433
294
217
1552
1578
40
14890
2948
597
8267
4422
7830
130
251
129
48
31
1068
54
982
4610
728
6742
2251
1484
833
12
84
254
327
275
104
109
106
2848
7435
3425
289
101
112
1171
489
40
119
349
1436
493
3477
51
934
744
2031
3810
13638
213
76
1622
69
316
117
3278
1643
5752
99
682
447
1134
1310
127
1054
736
1404
670
38
1341
5992
47
55
100
119
108
143
458
222
2391
1018
65
43
175
2478
627
222
1897
65
3925
9653
802
1038
15523
147
442
195
8416
6122
2946
5819
5013
725
195
2359
6641
4897
99
1309
1171
7469
154
3035
83
3599
9346
1660
10009
517
2693
401
114
61
87
3368
104
61
87
1670
3340
1802
880
13672
47
698
2320
50
5486
2934
234
492
7320
1802
1289
1463
7560
1969
3288
215
8902
4337
3815
106
150
12928
1824
200
4357
3116
3367
8288
696
5239
1877
4059
2375
2149
7382
59
461
959
329
669
160
1598
57
137
434
668
67
94
59
91
192
21
123
99
23
959
329
669
160
1409
4323
1148
103
96
565
65
125
624
371
227
404
209
80
521
2101
193
463
517
234
640
1203
1147
7391
382
592
703
1458
325
554
91
332
137
298
586
81
3636
272
4777
695
2156
542
344
187
5642
620
458
9173
2379
2112
3157
391
203
115
31
6008
4166
708
632
204
1113
2885
13752
1760
9005
175
647
683
8427
375
573
1280
1864
6106
11935
9655
85
462
104
190
104
136
100
737
86
545
31
203
1263
162
111
687
274
148
100
993
390
8954
9014
12777
3165
9315
13650
9088
94
1778
472
120
219
357
146
49
744
101
185
185
1156
250
281
2455
1667
6495
154
3232
1300
3616
13727
1284
188
4294
9566
2492
6805
618
124
146
127
2212
112
454
1980
891
816
143
88
103
1375
2150
98
68
6742
5293
701
8151
1433
232
3968
7462
9202
2312
453
280
695
233
65
226
737
627
124
695
63
96
2492
4260
45
458
127
1542
5412
3632
11139
6004
1795
2045
4975
977
4703
632
1337
694
1423
140
327
348
238
839
172
152
3382
515
411
1451
2777
1848
14916
891
6452
7804
43
32
1359
220
262
227
64
419
400
167
1235
648
4268
60
2628
5059
9534
3703
13656
122
1455
65
565
96
550
685
208
11932
8991
779
336
630
124
549
91
200
49
48
657
88
3460
651
3584
1796
9355
5334
1333
160
9351
2670
1179
2812
133
101
6896
5009
99
6216
2787
9587
202
92
81
74
604
107
6471
2847
3181
78
6020
9425
605
3643
7459
3607
1162
227
2868
6100
2787
2264
956
258
53
2300
229
218
4193
3267
9046
8160
707
5160
107
45
76
536
539
1449
182
1110
2787
59
966
1393
4200
1880
3712
222
1214
2109
113
556
2948
1627
9411
1065
121
37
144
95
86
66
764
632
65
112
122
68
2338
6955
467
6960
781
3610
1467
9520
215
234
35
95
131
748
89
8922
9480
5009
784
279
2337
9326
2816
8495
1484
8930
7968
802
3615
1753
131
708
89
218
1645
2407
218
1333
62
387
722
3436
5922
61
387
9243
242
81
167
8900
97
8246
8096
703
1285
3068
1213
104
5444
697
8272
299
101
115
457
4371
7762
636
1416
3203
91
216
215
40
8272
32
201
5531
760
1291
87
145
565
2256
127
5602
8982
2251
5680
6481
347
347
599
523
636
8209
777
1450
4129
6115
161
98
77
6578
56
1082
506
88
137
46
268
8936
91
222
129
91
64
206
183
222
219
151
206
108
109
1945
212
5057
1088
57
2780
611
5360
7405
2048
2025
65
252
493
1452
61
410
8314
499
3850
1284
823
9576
3954
1786
2028
112
68
86
255
128
61
504
1266
8879
710
399
250
2313
307
282
46
127
136
53
444
95
1006
452
12678
6528
72
200
174
92
5778
7239
10693
2495
2201
82
1643
1399
64
2541
3258
299
2751
58
70
1409
339
930
283
257
6710
218
229
531
9603
883
56
729
124
47
257
142
3810
6577
162
224
689
495
186
259
104
179
105
101
1259
276
1236
3384
978
3701
4028
3701
7215
3452
928
5890
3823
3164
202
1192
2808
1934
1899
1788
1925
7531
1357
96
1901
563
69
87
63
4875
34
36
109
40
58
5731
86
115
179
2723
9408
8941
385
2423
6737
53
1151
252
9201
3064
3041
12607
244
129
3397
983
2904
4683
2212
613
480
5246
209
3080
842
336
63
79
64
547
4024
294
2238
6107
370
358
336
126
53
116
682
619
93
681
789
302
78
96
1380
8094
137
8908
133
121
38
679
79
11
86
110
331
224
9372
499
349
69
42
500
116
1089
1228
699
259
700
238
65
227
337
640
132
698
96
1208
77
7326
363
1875
1707
9927
64
266
144
694
471
50
521
685
225
338
673
131
1888
62
557
5942
63
579
427
50
521
96
372
112
86
86
982
221
545
3261
8985
3247
64
9360
679
1277
1604
192
468
593
202
145
135
256
304
403
131
55
94
183
1058
12079
1461
8928
264
87
111
131
192
2044
353
1334
299
2230
656
2644
4624
2699
126
112
444
361
55
3537
3675
85
119
46
1084
102
1236
6207
9789
832
8482
2083
248
3959
7187
2059
1220
334
1057
48
6863
1726
1532
598
635
94
108
73
48
510
102
11711
929
316
1251
75
11520
10840
451
1245
30
31
182
11009
6201
1825
1662
792
43
43
53
50
190
101
1158
1086
256
272
900
4562
2176
9020
539
9351
472
736
3701
422
48
3107
261
617
157
1294
457
98
480
67
4360
884
2273
76
83
56
82
5501
4792
43
96
903
473
289
1165
297
918
1831
3662
1896
8910
7964
675
4457
8958
877
47
239
1194
5256
12766
1176
104
57
104
487
1241
203
126
1027
187
79
1257
214
1073
1221
214
47
1076
63
1257
207
960
80
820
102
8530
214
829
80
212
61
201
116
149
1292
180
817
1273
63
763
776
91
823
13605
2060
88
222
79
518
261
195
117
176
5544
1129
1185
780
1117
37
810
94
1890
627
168
90
74
52
336
102
7349
516
1241
137
793
99
552
65
9247
413
943
84
81
1074
8959
558
497
142
53
85
73
148
83
121
221
176
40
725
405
87
40
151
2944
802
1466
278
141
727
770
453
1512
97
3156
97
1907
692
5634
580
1425
8266
6326
4043
392
588
1354
223
687
505
31
48
73
164
299
6697
9434
1106
5789
7335
3304
5989
216
46
55
69
687
8119
6354
1885
4114
62
113
262
5168
6946
1177
171
81
1172
8950
905
88
11718
75
1830
532
1157
142
2284
166
192
1227
935
86
317
508
279
34
8903
2000
111
242
308
371
250
3541
35
203
284
306
99
58
56
181
218
9113
1276
289
116
6175
289
116
244
195
105
89
191
64
7483
6103
199
114
34
1686
171
27
586
86
33
989
647
97
310
51
5221
836
1270
1522
1255
6855
1625
5766
2869
6492
338
137
215
328
707
261
118
127
937
422
68
1151
2791
163
224
803
4856
154
208
760
857
72
50
52
102
390
5273
6092
4381
4032
392
588
66
2252
3177
4018
81
63
34
208
380
61
133
162
82
196
77
279
9073
430
288
115
614
496
978
437
1004
9098
137
137
50
164
748
9047
3923
355
6475
1846
1659
115
1192
1804
114
239
7455
186
108
89
142
5793
387
2552
91
11618
67
5160
1981
7553
443
4575
777
4201
349
1074
55
1657
388
204
349
1073
55
842
4893
3304
3339
55
131
64
3699
908
3171
1307
560
1444
547
412
4698
1106
67
1657
169
419
5264
382
1123
666
487
6705
639
6027
7298
4426
7341
619
2455
105
892
44
611
265
142
125
390
3109
1049
1154
9249
31
115
293
82
501
3397
684
156
216
968
2346
509
1124
3346
8966
3604
3542
198
2142
1654
3622
158
5661
90
208
155
293
115
31
285
115
80
160
138
173
85
75
229
89
66
216
114
402
1845
3648
8819
11565
4821
3926
1419
1208
1426
1401
196
102
706
318
58
328
4810
171
407
681
337
5373
520
10596
43
43
43
43
57
57
57
43
43
9241
57
1487
435
363
490
177
2229
504
513
1209
742
7425
14052
55
1763
4069
809
7720
4695
591
433
39
78
217
14
1006
117
3184
379
13671
230
248
328
2650
8985
117
138
95
278
296
53
216
465
410
404
7497
1958
7550
4851
131
71
113
337
70
204
66
1272
94
54
1261
9275
6316
5629
1959
256
5835
6255
1402
473
112
479
3221
112
474
678
340
96
214
177
95
522
112
155
25
291
17
377
689
9097
11484
12740
5200
1463
2680
326
95
9285
2215
440
6035
4159
4773
206
10288
4300
431
410
6351
4792
1040
8467
1292
8469
1208
345
180
903
8965
709
777
126
4200
122
94
46
252
671
226
71
9009
292
434
584
4287
123
9536
4861
69
181
128
8692
76
13669
581
442
5781
7529
1935
3182
86
672
3730
7971
481
6553
7518
466
55
2263
1103
35
3601
61
678
829
5086
4400
269
641
286
334
3940
701
309
12730
7900
286
64
740
1902
8961
193
482
5795
6652
351
351
4688
5975
1454
485
227
1521
3895
486
388
516
1931
14433
219
500
375
133
4070
509
7873
325
206
174
130
60
863
277
9665
1038
5236
695
2275
8935
6377
260
275
1928
183
622
5680
5328
34
3952
9500
874
3963
114
7533
294
48
811
317
426
719
1926
241
417
673
108
2452
242
420
133
902
166
140
178
254
5894
991
850
141
772
1744
1091
12746
8958
2215
3878
5783
2924
8512
170
521
6075
523
112
1644
317
1807
1873
476
775
31
115
259
235
1312
163
3769
118
718
141
532
884
1662
5509
73
1223
422
528
448
160
77
126
571
35
201
318
413
216
101
82
51
1968
136
243
338
2823
140
249
66
8733
2774
673
5678
8944
3654
1403
5534
4505
1970
630
5446
8941
932
927
55
6698
216
229
2297
40
993
2465
818
4650
8929
429
3611
3225
6679
54
122
108
119
146
689
153
586
2844
1151
7142
311
119
111
102
66
4511
6142
75
273
5771
8896
3874
3820
4930
1888
62
226
73
474
757
1060
138
266
63
87
223
521
425
2555
12358
3695
390
368
352
94
69
122
142
68
598
1349
1900
451
3600
218
3570
447
555
96
4592
2709
7715
911
109
121
156
42
108
388
69
705
2620
71
2865
7507
2142
86
630
3237
4367
472
459
595
222
1433
1346
86
2308
1155
325
3150
114
182
338
219
122
247
257
565
927
753
281
733
1677
757
600
2992
1024
305
226
69
213
116
108
465
1159
288
54
762
34
32
114
261
131
180
185
48
139
293
275
275
114
96
96
32
208
227
155
747
580
884
231
85
454
7451
667
2948
1453
53
82
677
78
223
489
1137
109
99
3046
514
407
292
92
329
452
1053
809
7537
6497
688
146
159
2462
419
40
159
1791
13477
50
50
88
157
5847
8242
9028
458
211
89
205
2118
536
2231
65
197
162
8817
3356
140
158
915
892
1431
951
401
219
2760
3294
9196
922
427
1648
1876
6636
461
2760
111
135
569
4178
61
472
505
151
206
543
206
87
297
36
1040
165
501
118
79
186
1612
2194
186
520
432
5634
432
1413
67
9393
187
126
800
158
107
393
164
226
124
76
111
1876
3219
476
425
180
635
6007
655
442
9517
1237
363
268
272
47
2460
8965
474
8233
303
1439
193
12
57
621
437
1429
587
1060
627
3360
8864
8765
180
78
1917
751
49
171
163
54
306
2527
9658
14982
111
1361
970
1205
164
374
206
190
5060
619
34
107
168
293
11429
1281
59
118
13581
143
1263
134
640
291
9765
3962
320
7366
1605
7426
4711
494
8982
385
282
42
4365
387
1440
2585
1714
1435
3266
5182
8951
4249
78
8871
191
126
244
9109
2811
93
303
1836
151
85
2531
3364
151
464
566
79
294
431
171
16
142
103
95
854
645
152
152
40
106
389
607
407
115
3533
115
1809
1090
1540
6133
11059
13822
1371
268
162
155
80
1576
42
54
104
7318
45
43
184
397
640
1117
1645
92
138
366
46
555
2655
92
138
372
5880
90
637
1468
677
194
606
220
1109
867
743
4607
112
243
1461
543
619
143
444
6015
2545
9549
933
245
32
3288
1597
344
973
2870
5000
7201
2819
457
7449
671
13620
228
2361
5130
131
85
152
306
537
3600
240
8717
5858
2672
73
1777
191
778
127
17
526
54
1650
202
2317
2177
162
146
103
93
475
257
440
127
742
8866
702
1625
1996
86
8444
683
380
1114
1526
950
113
263
421
1576
3295
7439
104
42
158
100
65
118
1913
8933
5492
1604
119
50
98
87
74
359
1026
1464
328
249
51
156
337
106
66
34
174
1714
173
54
137
180
343
66
677
143
127
63
210
199
283
522
2549
8939
3227
178
206
56
122
38
9506
3930
161
59
515
72
225
623
282
3572
271
601
1182
533
1135
1417
1361
101
455
7398
644
703
5156
1379
134
103
38
76
311
80
244
363
440
60
132
521
410
86
112
198
24
435
167
97
127
2832
4964
7238
4571
41
1569
262
130
143
2890
11778
6384
522
1231
12941
302
44
230
208
869
771
462
373
2396
988
76
85
361
3594
371
1909
1553
9716
560
534
5492
614
1914
4843
57
1744
519
111
1074
159
666
78
1531
148
289
198
812
525
160
84
305
184
94
229
594
111
241
146
231
210
730
316
53
295
73
97
397
78
499
1298
107
1562
124
391
151
157
82
5051
739
762
118
114
59
421
165
7388
1713
101
579
1231
1112
6803
5743
2404
2797
1258
207
103
5609
3662
2837
389
766
2153
665
14233
1696
317
7622
3069
2858
4321
1530
1380
308
112
4084
792
195
4271
1807
7517
8909
890
485
1356
5189
6814
5965
7556
1951
3875
848
9209
275
81
214
4870
8965
7149
3413
885
1084
8956
7128
173
236
9089
1738
5913
715
332
1088
23
114
1270
154
198
418
7458
1766
563
101
42
79
13792
95
134
96
57
108
538
113
2567
3670
113
1632
467
175
206
2039
4058
7644
349
2396
2403
6571
971
8222
1853
1051
616
116
113
1128
429
7947
330
181
109
222
117
157
332
5268
13654
2091
826
118
84
11316
982
1704
900
10071
79
331
8397
122
38
1626
62
3024
6155
8621
6485
359
359
359
357
4751
5487
146
6242
436
4627
664
696
3103
8954
161
139
268
118
175
56
129
788
151
726
100
108
184
245
199
256
1665
1505
104
171
130
106
75
118
764
1716
211
234
229
538
219
151
17
445
2646
2800
42
2575
1831
185
2802
7376
1232
78
6806
717
343
1586
1035
5193
469
3525
70
1839
9953
968
177
1522
1479
730
55
99
683
132
265
5370
9542
3830
866
163
109
140
460
767
4228
7404
4458
9001
644
1187
1005
81
108
1134
201
429
287
3251
8891
205
7476
1961
2153
1416
154
674
166
1397
1241
480
8850
346
221
4981
7697
119
108
127
69
30
111
1003
230
159
5591
332
1096
452
630
390
581
2382
47
8537
166
51
308
97
515
149
182
424
789
424
205
166
492
145
934
2713
435
1839
13163
64
422
1839
3845
8071
98
46
84
56
110
571
227
517
274
1346
14052
330
683
999
482
2090
412
494
1543
1488
353
8241
362
514
2945
788
3715
1671
126
825
1452
384
389
8343
386
227
648
200
1738
4817
2162
1235
1392
42
44
98
1982
1681
206
1033
118
787
172
1665
149
419
50
1317
1775
3864
900
8885
163
1239
1450
386
8209
632
544
7021
178
1566
1474
3668
7272
64
84
2677
8434
1745
10955
544
3449
447
286
422
451
64
18
52
64
1090
140
47
68
109
347
215
1355
383
174
1269
133
13729
5393
919
13690
7991
3585
46
89
44
1188
108
271
353
154
126
92
195
892
773
611
3982
9691
114
68
93
124
105
1106
151
4586
7669
7450
5857
1438
357
2750
331
349
8919
916
898
78
186
172
39
399
519
1413
353
388
104
67
1100
11633
2665
95
521
124
620
362
221
447
236
521
1327
536
142
6304
3711
22498
39
292
236
1392
466
7070
4965
4967
407
127
141
96
67
782
9535
298
1407
2741
707
8344
460
1415
2352
96
52
709
139
684
201
297
226
65
403
239
552
809
682
226
340
644
129
681
91
943
270
118
2591
2739
710
576
2172
71
221
3171
1025
9527
9494
2910
4580
3404
126
131
85
3333
8991
6230
160
159
357
227
367
65
575
9332
2178
1245
6286
982
1066
6665
208
83
5664
1743
3661
1959
141
2884
458
774
4090
363
118
89
245
74
782
179
79
407
101
431
1262
740
5092
4416
11564
5484
3821
2742
1323
618
205
1409
564
1124
18
105
144
235
325
1134
8919
452
1815
88
8951
88
94
197
387
87
61
342
1037
828
278
230
34
297
223
1106
1265
53
390
119
202
492
393
1796
78
149
60
944
188
2000
8971
8887
494
119
163
156
147
874
506
1183
113
101
3076
256
59
113
283
176
222
102
87
71
461
214
153
141
776
319
3302
94
175
213
1948
51
9381
3815
1034
53
595
124
2297
3231
8931
10301
2435
8966
3202
488
196
93
13904
279
131
171
623
233
1092
154
218
245
1069
738
386
76
160
71
672
1651
128
2846
93
8432
518
65
2239
7495
133
2266
176
1917
943
1161
203
1106
61
3154
298
1704
515
259
1910
388
752
1790
815
430
2102
52
205
427
74
265
556
8620
816
223
3580
1146
1395
11760
3058
677
8528
2270
9103
195
192
159
1398
3214
211
196
171
540
2063
9074
935
11641
1074
3423
6493
3888
2416
575
131
8940
124
196
2419
11150
3775
251
13345
2802
1063
3906
1176
2327
2574
4953
2143
283
499
3882
285
499
6914
38
361
6582
277
402
100
4341
2122
3832
115
138
23
37
457
1163
11
63
1502
151
946
149
52
399
691
14917
8827
207
4965
3150
1071
7300
6401
6000
587
9108
222
1873
6740
7281
145
312
494
138
81
108
83
160
9354
55
1476
5656
3825
9684
573
866
454
247
258
1043
68
456
78
153
82
153
76
1169
59
79
438
383
241
319
184
53
43
164
882
4139
225
9002
9380
5018
127
87
159
96
54
276
194
742
1263
2179
8847
9858
230
363
9026
2158
198
244
1162
1380
7307
11018
1151
128
2113
2123
684
118
2515
58
39
77
9268
6673
7535
1983
2213
141
208
98
216
1749
2247
356
743
121
137
1355
2413
9213
179
283
283
44
317
3818
9459
5161
2416
4603
266
3894
268
77
2020
766
842
9207
126
469
39
685
12678
240
218
51
70
107
65
156
4633
161
50
35
91
484
252
255
137
106
403
377
24
162
358
159
500
432
334
87
810
95
2837
1259
162
784
229
110
189
112
446
71
126
130
82
748
79
762
571
530
103
130
151
430
2754
695
6151
6984
9204
122
4005
340
62
144
6131
1320
167
855
1066
784
208
190
276
301
139
700
56
237
183
1586
754
6510
821
230
110
31
45
109
2264
64
580
1996
91
159
1448
11108
5144
488
91
2785
7773
9454
4414
1820
6851
1817
3851
101
398
2954
11031
1710
548
3186
7290
798
140
3172
4393
6927
3705
66
2343
681
88
272
5070
453
191
88
273
209
1484
10968
4267
2622
94
1851
3506
444
2003
3243
1590
2526
383
9421
733
692
190
546
13804
1677
543
14638
2882
73
396
1201
70
273
3384
5794
6074
9415
1873
9461
3314
3184
5978
1831
1240
772
245
5732
7563
645
705
5389
7922
873
245
66
2503
198
248
1416
249
1474
1735
142
73
583
86
86
152
77
52
733
367
128
22
107
338
96
549
124
634
369
227
53
404
241
1157
9048
2029
13222
4238
801
325
310
111
1511
737
1024
7340
419
352
58
4911
8777
113
3255
621
297
1212
11480
8848
1929
664
218
1390
850
461
70
358
133
1653
1128
184
9310
11197
82
1753
2216
190
124
390
5677
653
193
649
1532
239
667
3243
493
384
5903
1591
355
6489
1943
919
4021
1056
7306
5686
479
2990
1048
167
59
510
259
912
522
297
372
2263
1269
2218
709
5613
1341
691
271
32
6520
515
387
8182
391
1453
2333
48
1368
1358
46
907
305
811
1912
1590
842
55
859
121
2671
55
849
121
446
534
5185
108
147
8166
703
5446
184
954
594
2051
1972
115
991
3639
7464
3866
1477
2845
1804
2654
6314
920
59
538
147
37
301
4853
301
446
70
109
58
9117
367
89
1470
1354
116
565
130
528
513
164
81
86
133
1906
8251
701
512
8996
4782
576
1929
359
27
45
397
48
75
102
228
8642
14948
1179
2844
304
1239
162
951
1129
2197
13972
8709
212
175
301
80
433
101
232
3234
156
300
1060
2144
7343
3835
1230
7393
162
144
279
283
135
1265
79
226
8528
740
2451
8891
1474
630
8231
632
550
4846
7057
65
7212
2077
76
156
101
142
6352
1613
937
1260
6094
2507
6694
7748
153
7216
2078
1206
202
594
57
6563
8678
839
3964
9770
1410
1277
746
139
1942
1221
53
167
5879
6603
3105
2149
2216
4563
8944
1457
95
263
477
304
72
94
67
142
412
2082
159
5469
5235
6868
3406
427
322
479
125
106
497
979
116
151
1152
62
75
169
66
897
280
132
1534
38
207
1270
289
9330
1793
9135
306
58
44
1346
188
82
9314
8953
86
67
66
151
2535
373
875
98
1639
557
92
72
208
540
663
169
204
72
847
111
389
74
1001
412
148
265
402
161
38
121
1279
122
37
9547
43
36
335
3218
4220
6153
10364
6619
480
264
2064
628
6577
1156
2966
2665
1086
491
218
790
2232
139
371
712
507
498
679
1179
111
1780
621
551
147
295
1379
1854
7302
2847
114
288
11275
570
498
1446
156
34
53
1191
511
135
329
665
1509
124
257
1203
3242
6276
1039
843
3322
2805
5538
3156
3533
7519
325
558
606
2892
843
8254
8938
629
15
83
163
190
1003
904
84
218
43
187
1146
1823
5753
14558
2239
32
9299
235
5952
1536
8934
1399
646
1818
1303
331
10564
6385
1302
191
478
1685
7475
112
337
361
2480
126
806
57
355
168
808
327
160
2177
62
219
159
204
202
2850
638
1431
955
95
895
171
101
188
1459
674
3074
5673
7413
8880
516
701
5571
309
13618
2888
462
714
743
178
1328
150
9508
1429
5563
274
4024
302
193
447
231
343
630
94
512
104
2660
710
5001
2472
8840
6665
997
4128
3832
40
137
840
1160
1916
307
2815
156
224
417
120
59
4708
4161
57
1273
950
844
544
8924
6953
194
106
4850
82
233
137
778
182
156
965
457
293
117
1036
1180
176
581
12491
15
100
67
107
396
3321
1215
106
260
683
253
1097
200
165
459
835
4427
2240
193
486
714
3445
9135
578
1216
9548
1806
1701
1763
1882
1317
2478
179
3695
9610
576
8917
3642
65
676
1373
101
1319
396
127
105
105
101
1283
129
73
137
1642
703
4503
2077
2121
1023
479
12219
1779
4286
2174
7316
3034
7053
160
2250
236
744
58
51
59
69
169
70
985
123
11205
70
728
1249
1777
4058
3789
8975
1205
143
116
190
180
291
114
237
689
5146
495
76
1482
160
112
282
7342
653
135
392
104
231
1364
103
931
41
143
15
80
6165
1073
1003
9654
368
14160
460
1897
106
65
433
374
2088
59
57
85
82
453
868
394
568
420
127
36
967
187
107
1180
1482
72
323
4836
98
94
164
71
221
302
1066
1357
9246
1423
789
350
1723
209
87
448
1426
1575
2060
7451
595
111
8833
938
61
1689
1201
301
2541
4024
647
129
1237
323
54
223
103
414
23
132
4066
12673
3144
2193
84
620
164
3885
337
1336
286
250
204
153
3073
9460
6573
3859
519
5403
3975
9639
1232
156
555
525
139
463
120
430
84
58
1162
292
84
631
676
3639
2106
3891
214
3886
113
161
89
163
6241
3610
1007
95
1519
235
323
1136
4420
51
293
787
1911
506
382
210
1001
3658
476
1123
159
214
29
43
49
388
99
137
31
46
356
280
4739
134
1647
1551
46
304
679
75
39
48
359
191
78
52
452
110
101
131
1502
82
4902
459
164
409
489
726
592
2797
4889
459
164
408
488
726
592
2792
4337
795
991
29
44
97
1210
117
9540
923
1293
1331
47
3187
1126
3685
19
3905
1257
8450
680
5156
1161
1508
1216
2240
456
289
1099
67
1453
855
171
290
101
1099
67
839
2329
8152
177
368
95
462
12135
4609
3904
1686
520
1639
849
824
206
214
103
110
171
166
89
1098
4555
9100
209
2747
711
169
57
2394
101
292
498
3191
1640
589
272
3574
125
3278
7560
157
196
4134
1859
409
3678
409
427
5182
91
200
66
112
87
34
1242
4053
11670
6189
8958
2202
4117
2064
1297
1321
149
118
78
231
148
132
102
150
1483
1904
76
9369
317
132
609
133
124
13572
320
283
599
47
58
1859
1156
663
55
162
176
1535
1021
2376
480
421
1302
188
331
406
494
397
147
158
1625
391
200
252
485
40
35
129
182
135
421
380
685
326
1746
1903
7547
12082
9433
85
1502
387
301
78
95
119
97
684
177
1321
9431
631
1264
313
221
107
68
51
170
1780
8790
4099
4615
63
6618
14788
2588
65
98
529
1555
112
189
1110
1718
109
565
151
1172
218
11
58
120
69
2259
65
521
53
300
9034
758
27
280
728
131
350
901
6090
1277
207
1714
9716
2634
4899
918
478
139
205
270
343
8864
1728
6185
1789
928
1289
86
201
63
228
205
172
74
2839
501
322
107
395
170
1815
9026
278
1657
120
771
282
3743
1975
29
49
38
265
6656
1931
1632
386
1256
7828
59
7228
751
7429
6112
7764
9109
366
2261
65
491
2100
290
5691
884
480
100
268
319
88
227
164
4773
438
4287
1234
155
195
229
251
296
297
253
296
254
250
96
9265
135
33
81
103
54
60
259
156
232
591
62
463
133
55
498
430
194
51
8980
474
8916
296
726
572
595
499
1611
102
1874
763
143
45
5946
724
304
681
38
59
139
547
455
150
430
146
8904
1128
1134
1196
218
989
9157
2593
2806
1140
780
3810
2088
1777
13170
3884
1958
228
460
100
108
2653
8971
6619
45
149
130
67
5320
255
768
2983
68
291
3902
633
278
120
518
251
86
373
939
242
165
521
105
118
4815
4006
84
29
133
16
295
152
122
1771
179
210
11515
704
87
342
147
500
428
406
561
189
103
278
5671
106
279
2546
902
326
240
573
172
55
27
1696
26
156
48
332
1068
2267
143
941
319
584
239
5177
693
8405
718
2862
10773
5509
2363
622
1005
122
425
146
86
722
627
26
126
26
63
11355
7341
59
448
75
204
203
837
795
51
524
437
517
272
195
1718
76
2020
1716
139
2366
2082
85
236
8797
61
93
685
108
224
138
102
293
30
566
118
154
2039
1259
543
118
1651
443
734
168
2206
2028
326
61
860
63
146
380
90
1517
136
50
5402
1215
333
533
1328
2802
1312
5473
49
2286
1650
8021
3520
80
125
6301
7443
6315
56
3285
3921
1067
1271
49
7610
5864
143
1931
727
245
1422
215
277
1159
2303
230
218
4020
7633
191
6824
289
164
7355
3689
2989
928
134
84
155
115
143
424
1334
740
130
691
131
166
123
80
257
45
98
49
619
2631
8213
1609
1449
394
8242
375
612
7636
6330
4134
532
292
117
144
11723
213
330
236
2424
121
103
74
1566
1058
176
1318
683
1178
2223
2142
6884
5037
239
143
275
4760
350
351
6461
322
224
303
565
1899
279
11684
2077
1307
654
264
1370
827
119
510
642
1257
248
5119
2177
1820
356
1376
456
301
5552
2277
662
548
730
95
2009
1429
6140
8911
62
8001
35
4412
572
578
1477
1271
1252
195
3167
121
1035
154
1732
1760
49
121
100
2589
6167
121
155
108
271
5488
1302
158
2204
1040
228
259
2209
9485
9078
1769
7029
1456
788
1394
595
408
1447
853
6081
370
1448
3160
3062
786
545
2228
1211
267
683
356
141
184
389
1121
154
1660
14311
6402
2214
163
125
75
145
114
519
200
10296
79
1725
215
8422
1439
302
90
647
277
3911
1400
259
62
560
668
1259
1273
2092
14760
77
61
2555
6721
75
447
1041
112
11050
501
517
8181
782
1451
2860
560
14105
606
361
1442
5195
9359
2522
14639
1221
9533
8111
208
1965
349
541
2010
829
348
522
112
1523
1015
2940
68
313
14417
407
9182
10436
2903
1820
1805
6800
4608
487
1994
243
154
12273
152
1537
1460
227
1644
173
271
699
246
398
1448
241
4340
2582
4268
9336
6760
2310
2222
613
70
202
140
112
5697
9292
7924
11899
756
91
130
132
47
8232
6085
381
201
91
289
103
244
188
35
328
1102
92
85
82
318
172
320
183
6870
10159
7536
1949
1035
146
2485
9372
5117
166
259
947
11016
5666
259
455
263
97
127
956
1374
1007
71
51
53
233
3657
493
612
1428
1208
243
216
3977
2643
6943
418
537
886
514
414
2671
1880
157
218
3202
156
216
96
8564
2014
420
7229
5179
634
692
1002
2541
282
504
344
133
346
77
139
101
998
1094
1747
1145
234
153
142
2075
3327
364
841
91
381
60
6031
4782
211
168
108
111
200
949
116
280
1516
1548
2570
1665
358
802
1381
42
327
993
95
1422
644
611
451
325
834
186
120
348
1540
213
110
126
3767
8883
4383
702
584
15352
4614
1201
4552
670
2683
221
961
143
862
12613
1061
1051
66
1031
2927
8928
6167
1766
110
3036
360
382
1451
268
443
1633
642
2626
1058
712
1497
2498
11510
2200
3916
7425
3908
3637
13674
3058
9288
472
2536
7257
97
280
62
1642
91
1960
4018
560
270
146
623
370
223
685
549
2132
3305
116
2915
3839
9662
1367
851
2012
185
181
674
433
393
133
740
1022
1320
3181
348
272
247
107
160
61
568
3241
60
161
75
143
207
7458
408
4954
432
1073
578
100
11710
866
859
708
355
1002
405
258
9257
3940
34
111
68
482
71
493
1243
171
1864
1060
679
213
56
424
1820
709
7439
319
34
685
3510
4003
841
8922
13386
5383
8583
170
118
357
33
580
409
38
8684
491
128
1355
164
153
8917
713
625
580
2192
843
66
829
696
114
15
318
31
64
80
626
239
47
1301
3416
8258
203
92
834
346
52
121
162
194
442
84
911
601
191
3811
3128
2780
649
2244
340
197
6890
459
32
476
566
489
713
80
165
227
1743
5380
663
6169
630
134
309
287
190
742
221
693
259
286
382
108
100
516
3305
379
107
98
63
1679
419
9408
109
1665
834
8223
695
5168
242
9455
277
491
463
207
782
2122
144
259
114
31
5127
4963
231
265
628
283
1065
285
473
435
417
77
276
503
7997
5512
959
9029
1791
9093
1009
9202
57
197
149
849
6939
558
1523
5985
7656
232
387
608
1144
7321
119
1629
585
102
365
2065
304
134
189
205
613
906
509
331
385
403
403
74
341
306
13823
249
4227
743
11402
2038
923
41
743
427
590
176
146
9472
2850
340
8127
2846
339
123
329
140
118
30
54
392
1151
417
64
1793
8942
1041
104
142
101
92
734
1467
644
383
138
779
792
560
126
596
378
1060
151
410
4330
360
918
320
400
1302
1268
627
6364
2821
1172
6192
1263
1468
523
572
243
630
53
283
381
67
360
178
584
9081
3770
6565
867
128
41
1678
1306
218
58
20
50
21
2150
1326
185
8748
2342
3938
5169
136
311
1006
74
4681
2757
6423
1240
635
60
4684
435
6466
59
79
97
154
322
1178
3655
9553
5420
96
517
124
123
602
741
226
680
521
58
796
49
612
232
588
82
633
257
337
213
84
899
281
117
124
48
101
27
48
113
126
107
3959
1108
696
3275
7364
1372
5168
696
8126
3674
74
1004
372
416
3841
2110
649
846
92
6541
8375
911
410
955
197
58
347
98
2897
502
179
1190
3338
2357
229
218
3430
2716
4345
2541
710
9411
819
157
2159
84
352
48
1211
124
472
1033
45
3518
9274
1312
5178
6825
193
493
3592
834
684
9250
104
269
79
292
946
272
1206
181
93
74
2169
10078
11343
55
3412
709
1170
311
8856
665
108
9522
2856
95
87
82
180
72
9495
194
3731
1223
131
7409
611
924
247
1481
593
7207
175
118
3643
104
114
293
89
335
5506
3436
1388
47
7324
6040
5439
3635
370
607
1515
922
4294
116
479
826
546
1740
650
782
9056
743
34
107
639
1732
606
750
2220
167
146
3667
2727
710
5946
5123
841
150
64
50
741
844
216
271
518
9065
55
250
8986
323
490
695
473
222
110
1409
628
230
40
1892
445
2768
940
1091
1641
908
5725
11531
1499
7397
1317
1510
96
148
50
814
401
429
78
253
203
705
97
212
1284
253
168
459
67
4571
2896
168
468
555
9398
467
3191
2411
388
191
65
75
72
1842
1686
1401
63
892
66
196
75
69
56
5910
672
665
539
278
877
2806
4137
105
143
192
1602
799
15514
10453
3104
5713
3858
82
560
209
568
2096
678
222
184
6698
383
7457
67
7388
9516
5005
190
226
9117
1992
394
5166
1327
433
100
481
13674
101
440
467
1026
635
11723
69
554
1070
310
159
1193
392
1455
2149
8843
3914
291
102
307
413
40
276
9289
101
464
94
198
102
8222
5877
168
1142
104
82
1128
2769
2379
5890
1232
3264
270
1139
501
5397
80
507
287
407
292
484
90
1180
6547
3799
506
83
4664
121
1078
450
289
761
1049
706
150
69
529
157
284
11384
1868
563
82
77
186
789
938
1190
170
64
226
177
126
58
215
1013
121
892
3351
8393
623
1726
117
249
459
566
428
320
12299
1340
200
1780
59
326
9416
2596
1526
987
64
11871
2987
991
138
8777
138
1581
7850
2473
272
9323
904
3862
249
33
533
195
1313
116
1179
97
19
9218
21
173
3246
7417
1365
1506
213
455
283
188
444
582
1987
8828
4705
218
727
1527
120
1473
723
160
590
5545
158
298
484
1388
158
40
153
166
76
1568
8840
2842
32
207
71
3848
97
107
8854
529
1666
119
43
6528
337
4727
1246
2944
132
2345
109
70
1425
241
3030
154
1791
867
1073
901
232
85
71
923
1904
242
482
795
165
643
388
1220
112
297
1218
142
723
6918
5105
592
830
9112
1140
9198
63
107
118
1137
7063
1139
3874
852
196
112
8779
194
82
406
674
124
1198
49
60
56
40
556
2956
1684
1442
720
287
307
272
1255
67
1274
449
229
2303
859
1068
2522
239
336
574
1494
112
79
617
243
114
602
70
678
3968
322
6172
9133
2311
680
48
68
95
230
64
604
78
98
466
839
1179
2613
1827
261
251
429
698
1953
462
597
427
356
244
1193
11581
828
499
731
517
159
216
390
39
90
42
12
813
1199
202
3376
9128
98
7249
3518
9550
1814
73
1561
149
5900
880
153
908
2292
1477
2144
729
160
332
112
753
6664
93
231
288
137
232
1638
7450
1846
486
174
1889
164
772
119
1025
224
2458
684
7310
1436
800
17803
1140
9443
3838
3324
9138
4231
1261
1367
121
303
9033
791
3379
138
100
397
153
225
596
351
216
44
91
184
2472
2072
6999
139
85
67
275
301
1725
144
5007
6720
3201
8847
55
255
279
151
120
432
1406
151
111
154
136
779
100
147
397
142
209
226
1445
478
785
552
3820
118
1194
1626
86
428
1034
2368
736
875
232
1242
69
118
60
229
3805
819
102
57
285
121
7246
1269
2219
58
165
5346
86
3257
1305
10067
281
228
140
58
147
76
1775
7903
1039
1003
39
378
282
601
511
503
1930
794
7350
3646
506
1534
482
121
112
137
217
11757
752
958
37
490
1240
531
432
192
684
361
259
1052
170
580
1912
553
643
124
204
245
1456
414
679
171
468
936
690
60
278
289
551
2621
2538
43
58
7720
7521
1968
3734
4963
6302
279
963
87
66
53
254
1265
636
447
1036
1197
1854
65
139
95
138
1244
2470
4606
4394
282
507
344
134
345
76
147
126
1175
3517
8833
1759
9427
272
3654
1424
367
120
109
361
74
77
436
895
129
188
111
116
54
197
96
517
58
187
1005
164
6521
343
662
240
940
431
53
2264
116
1646
59
202
286
113
263
965
52
43
14
43
24
177
370
487
538
140
3103
653
55
1026
1655
1869
1257
3200
3291
11670
1933
967
4025
4126
2422
1721
236
1335
4280
2405
4313
2435
159
202
830
1936
119
877
510
1547
7488
594
140
464
82
1459
8864
4450
2765
6541
4875
1327
1194
7318
4970
600
8863
504
5577
370
137
126
33
363
258
1014
169
555
234
57
1061
721
231
2006
1892
834
404
362
129
193
654
84
843
162
752
116
1071
169
348
1521
1345
8918
600
2775
213
967
348
1650
86
1555
1475
194
142
1269
615
123
352
458
3209
3869
35
212
591
2272
4029
3323
4024
4279
8895
1629
1515
2030
1966
7473
1786
313
774
160
476
224
216
1903
2638
122
355
992
851
136
1774
4975
3368
4264
1514
941
259
9141
58
557
86
211
248
520
191
12159
1715
8650
307
206
53
419
106
167
1305
787
798
547
180
47
197
852
54
558
1836
700
352
65
1139
110
130
2193
3309
146
1748
1485
1092
319
1200
322
93
74
107
148
76
112
1417
1474
4306
9212
1824
8815
5634
9480
1727
84
4940
2565
104
274
160
153
38
2971
895
2312
262
1052
128
4179
569
345
6472
95
101
1679
405
387
864
288
77
61
48
698
1265
227
111
30
67
118
108
2082
707
300
3292
219
3617
76
162
900
2052
8220
289
719
146
152
264
110
666
145
229
46
73
72
132
194
848
211
285
346
99
11505
355
93
5430
8956
1684
5879
8907
519
342
357
208
432
8709
126
106
162
42
227
683
377
502
654
318
816
96
312
1101
129
250
2125
4896
187
667
4015
910
1006
809
212
34
1480
1051
1114
100
854
742
208
302
1804
267
9421
474
1043
58
287
91
111
305
14126
50
177
202
184
110
318
530
198
243
72
185
507
548
3582
318
9410
1047
1218
527
517
83
1119
9439
1421
1561
409
35
90
29
56
56
148
101
718
575
40
2739
25
408
106
8527
695
5162
1890
810
2063
190
1724
54
1971
137
121
696
925
119
89
417
5696
9185
664
951
81
3573
6416
861
1368
1613
4905
568
3729
2841
4607
555
3990
192
400
599
132
500
489
236
142
205
1772
765
6404
218
112
7947
1774
2530
426
6722
848
926
808
698
729
895
9418
188
6713
2149
52
322
177
1885
550
1754
9724
475
63
6510
390
3538
1268
1539
176
161
68
304
76
126
210
490
17
221
278
265
2027
89
1982
9422
224
1362
76
1135
62
532
134
1042
117
713
849
260
249
79
44
14066
69
209
813
5012
686
8176
868
270
75
4779
49
1016
1333
193
1963
2420
573
1432
590
2012
2604
4981
3944
4392
287
513
401
5240
9135
3658
152
499
2968
1812
1651
1174
4976
2161
9243
4561
1375
56
2133
100
108
548
1842
659
2931
426
871
352
26
32
890
378
10775
540
1166
3212
136
544
35
183
4618
1675
854
55
885
146
94
247
69
78
119
82
2062
55
883
146
258
247
78
119
945
675
1450
384
1223
1491
386
1149
1490
574
8981
387
593
4950
674
194
97
3797
90
384
68
534
140
12979
287
7400
5982
2020
668
151
534
1507
266
38
42
38
42
38
42
38
42
75
314
4743
64
42
38
42
46
40
195
1135
8260
3926
732
184
893
549
200
2059
483
1679
362
1061
2584
140
993
341
600
7293
6669
4983
960
3511
487
6288
7342
2764
1472
185
398
407
131
5512
407
131
1498
4041
605
360
1044
850
4536
431
41
71
254
9394
2591
105
117
69
30
111
3653
230
720
829
159
109
176
123
2949
502
172
695
95
236
82
279
85
1167
147
8767
1064
131
563
54
3090
8811
32
4484
667
1533
4054
156
554
1373
602
8478
1233
2079
373
871
159
565
325
15
134
16
51
357
68
35
205
1286
440
2384
14820
960
886
192
190
478
13613
43
13388
579
73
39
73
55
672
111
567
1550
1372
548
111
180
964
219
2062
708
298
296
55
347
128
134
110
1703
547
2793
460
1213
1453
989
429
8896
112
2065
1456
375
2105
1800
59
66
122
3521
713
999
1070
121
7105
7871
3458
226
151
701
164
538
397
51
1023
457
110
384
9001
385
359
173
726
91
593
278
72
96
258
735
1421
735
366
503
492
855
90
223
579
7349
17
88
951
827
51
230
122
1832
4147
58
9654
163
1452
185
1744
407
526
83
149
187
136
3150
9572
1652
111
1005
9319
1472
1027
2445
9115
345
221
557
855
539
464
366
628
53
8024
593
473
4398
2476
115
309
801
4892
2326
2271
426
210
9127
120
387
442
193
124
9535
538
157
472
873
287
1104
929
4684
343
1505
4290
814
1013
53
390
121
140
516
214
173
799
835
3335
1199
424
11538
2798
2251
1136
122
84
167
175
820
664
281
155
1875
80
120
143
100
580
4449
632
481
2990
2878
375
2053
3722
509
1416
12053
9702
1585
8160
11272
899
9345
6724
660
1802
614
1490
4937
9554
6688
1101
11810
1486
226
38
1485
7454
6269
2782
9230
419
2979
183
601
465
982
1868
276
2536
2739
4160
8859
1919
850
219
441
1520
306
9340
151
630
1049
112
1708
681
4699
5600
1225
1337
2177
1812
8810
797
176
2823
107
244
262
106
52
59
101
249
271
76
774
746
4954
130
864
75
926
679
920
2546
1085
1479
112
9327
309
408
9382
7007
3188
7510
1019
263
722
169
134
5564
53
104
290
16
1127
86
6402
210
297
13911
1524
1358
1677
95
93
983
1843
449
285
410
164
59
2794
75
97
104
4006
5458
7787
5451
655
1298
9049
7608
952
125
301
842
984
7771
9400
978
710
75
194
1064
1934
451
542
9267
123
437
290
848
1875
72
2028
4762
921
133
135
1089
85
182
247
520
1747
1726
395
94
143
44
181
3256
635
1904
553
2138
1041
184
185
1952
89
58
167
1510
1212
4961
7263
146
343
1430
4919
8924
83
262
59
116
162
234
1236
383
80
280
224
13
165
46
1137
502
3298
2637
290
2946
5890
3483
5284
4032
538
918
1806
2544
7169
2240
169
60
6080
8883
2755
255
315
913
1868
6198
623
105
417
4501
388
145
68
351
364
104
523
126
161
97
188
9448
521
70
117
619
737
226
65
404
238
63
521
57
118
598
740
226
65
404
223
523
57
232
380
59
135
182
50
321
662
504
11652
161
724
48
3937
4100
341
7096
15493
857
62
125
148
42
7820
11180
5081
689
8088
2693
96
95
130
220
662
867
865
173
382
1493
365
49
73
371
111
90
322
73
9149
1670
1567
349
53
8481
4111
129
80
725
9301
124
611
373
227
601
548
1917
606
1415
2120
156
6752
93
8843
8448
6208
2748
1546
476
1297
204
154
753
411
432
828
14871
2297
4048
4053
3489
805
5708
6551
6833
1234
678
7431
3890
194
121
120
139
118
119
692
4226
144
343
345
702
13722
4022
7117
4027
694
117
192
215
192
158
134
120
121
520
127
4307
4982
124
116
126
289
122
120
130
385
169
4276
416
4820
177
112
124
120
125
193
124
290
231
2400
3816
60
7291
4829
7524
686
60
3822
4703
2954
34
1025
268
75
41
1413
477
239
421
116
611
2356
232
903
233
77
953
1708
683
4250
9508
50
8934
148
209
1274
661
708
7588
1074
4393
1858
1528
581
5435
5712
5745
3201
71
8766
954
122
103
81
37
381
58
185
98
212
10184
304
2514
313
1618
5917
2730
2192
523
5857
7320
1742
529
7072
1987
7560
386
13656
5182
8985
664
2095
1233
5833
100
39
210
32
7104
494
182
191
55
193
345
1729
8665
972
15031
2206
8891
6327
182
247
89
140
904
5422
199
223
52
24
49
142
327
687
2003
273
795
276
87
6316
1653
1115
777
128
722
120
337
283
8838
87
138
77
1157
8875
203
13925
1365
101
809
804
13652
408
1453
402
548
2076
94
330
204
302
1714
40
3806
644
91
4653
204
317
1250
11630
983
230
1327
32
99
11753
3657
9971
8735
5146
832
400
338
428
78
253
853
193
161
987
8963
418
48
428
5724
7798
5941
3101
4055
703
1004
13851
203
2846
571
3927
628
168
8945
150
821
384
1791
3439
2077
1329
55
68
226
289
123
283
54
272
149
310
184
109
81
3929
224
407
642
257
114
727
109
1097
115
202
149
310
184
108
114
727
109
1099
113
839
37
9029
1482
75
2749
7457
264
869
459
1923
2063
835
280
2300
3934
3453
147
6719
538
6027
1859
302
1076
283
7137
3983
3003
612
1056
487
248
335
2534
210
5765
2654
4857
515
6091
1982
1005
3405
52
91
433
358
9367
6043
294
2023
197
39
69
159
3971
5715
8889
3948
6572
2031
58
283
3266
47
50
282
47
1653
4021
463
577
251
4097
1659
384
73
4659
4561
4537
627
2470
161
3856
8125
182
1531
126
502
172
9379
78
198
104
837
653
1665
119
206
9213
153
231
671
587
369
43
30
188
131
67
31
43
30
188
131
46
137
378
131
67
31
30
358
413
508
284
931
5179
170
6443
8031
111
141
4687
2905
2023
1648
4179
1213
9359
1145
1333
892
1269
659
1189
135
51
12108
1479
536
7181
433
316
5610
5994
212
357
126
162
833
2633
799
172
77
173
157
1091
3597
4624
4339
41
32
8837
3541
9177
1027
854
697
2380
4378
3778
1124
744
13708
353
109
197
504
85
131
4569
7848
1642
9278
7656
1475
2546
660
1212
131
92
92
81
200
200
194
649
1668
494
3072
588
5892
634
3044
7398
3020
5676
284
693
338
2798
2636
9449
1449
4287
4221
9427
882
5470
1201
9153
708
74
62
917
5447
8881
2200
9317
236
468
119
49
597
81
197
1255
2777
8334
5047
6931
429
2567
1652
109
387
7510
1937
4138
210
227
737
547
3865
173
163
140
96
773
5133
6878
306
30
136
88
163
3535
7536
1941
1735
273
165
168
640
4376
9068
1983
12534
1361
872
11574
327
56
9610
3845
4669
2470
13695
71
1453
369
8245
362
542
7686
1806
3008
6115
687
5635
50
176
101
267
7904
124
3749
9588
1094
160
111
643
4736
352
5952
12747
82
181
383
5585
250
387
557
320
1158
1865
297
593
3703
9162
5451
149
52
504
8934
4928
96
933
280
6194
36
107
67
27
113
2291
230
301
1105
112
47
105
7538
8767
7977
2504
360
13063
4834
700
1319
2781
385
700
61
61
97
12783
842
169
89
96
1120
378
610
344
139
612
502
109
1021
1631
9757
2715
124
130
178
71
293
343
9343
165
623
593
3667
217
284
702
656
139
5737
6405
476
90
7459
2392
640
211
525
8326
52
380
1450
875
8957
2616
1355
1133
6766
5019
521
7661
316
1062
141
1819
2292
216
3050
11159
3735
1395
609
1409
281
217
185
3326
256
155
95
520
65
1874
756
124
971
2315
231
103
30
69
42
108
12
39
4365
693
2192
928
1901
280
42
998
113
410
155
282
125
108
92
3753
992
121
2729
9184
888
9000
2976
101
111
1174
505
318
70
11659
164
192
463
306
109
8745
134
1734
6153
13742
2989
3307
528
589
1114
334
295
2312
3865
5917
2341
5828
1134
529
34
15518
2199
2312
4766
521
1299
65
1331
48
86
202
104
35
132
44
137
62
5924
313
234
206
334
149
58
93
1988
221
6252
454
9192
1438
8891
1498
114
65
60
167
1764
237
188
91
106
704
3020
3834
3148
2860
5364
3711
1889
748
990
138
3812
5326
5388
4909
138
1575
325
75
123
188
110
189
242
1288
54
468
2093
2561
342
3437
1603
3144
1068
59
136
119
192
1260
230
1326
47
618
198
482
7102
1674
213
8908
2940
419
2160
151
760
366
151
165
172
158
88
1789
147
470
106
117
121
190
391
158
418
274
60
731
174
357
322
37
274
165
192
873
460
1707
66
998
1440
684
2583
933
269
50
368
7361
1969
230
218
6290
8943
398
258
53
927
4484
2637
11740
9394
2343
1911
13815
4571
1949
382
66
3274
506
1644
1600
350
3856
3690
542
3871
9444
5590
4424
1822
2287
62
112
294
1090
3272
62
112
294
119
210
420
1298
87
775
95
65
76
24
70
257
432
537
98
116
206
35
51
125
3514
5655
490
467
1532
871
1281
801
212
1669
211
7566
8891
88
21
232
81
152
8915
641
119
182
121
2276
7227
2229
2865
712
8523
268
3818
2400
6667
3303
2204
122
106
2193
49
1078
12020
1204
7233
585
7016
2667
162
201
403
1257
582
4338
709
259
1170
117
1680
480
1561
423
1100
139
158
1552
2239
499
776
8363
633
1451
58
10816
4006
9402
9678
1994
412
8898
8692
3774
4344
97
69
1549
580
2175
3675
3952
1751
379
3968
7703
9735
857
700
5295
466
122
140
173
745
11609
928
279
262
9465
3520
91
204
213
53
431
402
214
1627
3224
251
2376
64
50
3971
3282
2545
459
63
79
80
105
86
219
28
233
257
9732
38
775
82
176
138
475
73
40
2550
8430
285
1309
3881
46
11774
3496
487
433
247
467
107
290
2927
620
151
2362
660
6543
313
619
185
305
96
633
1163
323
122
123
35
9317
91
115
509
196
70
39
580
3644
156
237
811
3141
279
152
182
128
3083
98
112
1140
502
255
2721
4026
7515
7342
4612
367
90
44
1079
1002
6231
1029
5024
1455
1057
465
3162
8873
1425
33
4869
1093
3937
5798
9001
3999
9178
186
364
2907
351
40
73
125
633
131
201
805
477
395
6305
1715
14045
10823
1556
4891
1360
3038
186
697
32
70
2168
1568
451
7157
5530
37
731
1012
352
94
5167
115
562
132
8861
1569
78
726
5763
2922
500
551
519
8216
405
1452
267
6259
11088
3496
3904
2333
6569
75
808
6093
4379
1263
447
110
150
162
2014
373
142
346
8161
696
5200
130
61
110
152
562
2015
608
1795
507
219
239
1172
843
265
8831
5883
4332
673
2472
96
566
65
73
607
709
223
687
562
65
223
181
3309
1283
496
318
505
96
81
463
28
58
98
7345
1036
9927
28
8915
67
479
4439
7292
3224
214
7393
2520
743
238
65
1051
46
1185
6184
909
592
1189
9065
656
208
161
2046
576
3582
344
65
1064
2515
570
625
8788
73
111
47
134
198
204
213
71
195
355
489
4349
350
827
4911
4715
7426
5076
3681
1454
1387
249
1409
1512
4101
2267
378
502
1027
895
26
140
399
4959
1820
5052
2295
18
557
163
746
111
347
521
466
254
979
125
121
2334
8081
702
5380
84
10229
302
504
1174
112
101
2367
739
4681
351
351
6484
1791
9040
6916
714
518
406
293
83
333
3478
98
13871
343
5513
701
110
315
192
1386
79
32
87
15
5814
52
170
572
520
258
70
143
234
10500
737
9422
2194
81
101
251
56
1282
42
842
437
633
1622
112
2889
5199
3952
6964
1453
368
703
5017
349
510
6688
450
3165
944
3823
1965
355
347
4724
1781
8528
2607
332
5742
332
5741
333
244
4848
143
7133
8875
375
235
1420
126
101
550
58
186
421
142
60
63
103
189
147
579
1038
1826
15310
10212
214
1468
5915
331
8233
5638
6482
1130
135
144
89
203
160
105
3231
2113
3826
1051
3238
3757
12412
8258
5964
948
2515
114
2855
1205
1080
1225
439
6915
127
307
314
8714
38
52
618
215
199
395
669
517
151
25
159
121
48
234
137
223
115
205
123
175
110
102
858
422
1347
4806
55
164
184
864
415
724
5000
14
5240
135
308
264
2848
2538
2067
89
1449
829
2524
259
363
73
54
87
25
422
5531
709
725
78
9225
1644
137
113
949
214
397
2514
137
113
947
214
397
2520
137
113
463
84
355
874
951
171
3376
32
281
160
153
186
463
84
358
880
949
214
397
2512
137
113
949
166
111
274
75
138
127
60
128
402
205
160
284
11562
207
84
58
86
58
1320
111
224
68
1976
5453
47
41
192
6482
5694
8998
2254
4604
2853
679
87
123
12283
1290
1061
230
131
1114
69
563
1709
297
1088
7076
9457
1900
3961
818
427
430
78
239
132
3790
69
926
32
271
38
112
970
7368
1396
967
170
127
440
84
98
79
54
19
168
126
120
276
1102
296
153
87
47
9274
176
13345
87
1003
266
114
864
6969
2535
6651
2165
193
1558
188
172
199
1373
90
7614
6826
1956
4056
5053
9528
1883
304
180
166
64
90
75
60
87
636
109
205
33
1195
99
1887
3773
230
111
30
65
118
108
699
1890
87
1181
4672
7339
198
2089
488
9290
1684
18
369
764
223
13063
5166
408
588
165
724
5108
2238
477
303
269
297
161
89
45
49
71
388
418
1055
331
1298
172
198
182
542
673
91
10487
8930
3995
1932
694
7426
3346
230
1677
6718
228
78
152
1617
2544
1079
1218
1687
8854
1793
5301
188
389
357
643
9300
495
6499
968
1714
374
536
8257
701
78
5139
232
194
187
399
6484
302
101
30
210
131
127
137
85
319
1237
135
67
8943
82
1382
301
466
32
116
31
90
334
631
443
131
130
98
115
154
191
34
644
357
74
4435
9438
9443
1530
6311
7460
88
149
140
1724
274
2660
7209
9173
353
1381
2841
3383
3558
3146
1405
52
318
36
3790
7050
7369
1916
5656
51
47
52
2207
7365
297
510
1174
125
99
2450
11205
196
350
6672
4529
8920
141
151
162
86
117
1323
99
31
222
166
538
95
290
47
236
109
358
316
4967
1043
9084
1714
11068
347
9195
4176
1892
118
452
220
6410
4062
3258
487
177
1110
419
166
108
112
68
69
131
205
484
267
318
38
230
900
272
1738
1108
5588
3453
7758
1535
8874
279
4621
5562
1139
222
505
5102
5165
15501
3351
104
3054
129
103
1666
731
281
1384
2755
9308
222
1997
561
593
217
59
1994
1671
578
3565
175
84
43
71
66
81
432
42
37
1663
444
421
545
314
304
1415
85
522
260
99
56
328
221
982
420
288
82
227
2057
1499
327
114
127
5917
127
2493
5166
705
8272
7281
524
5979
4977
122
1465
2440
2781
1923
5999
523
612
1668
6294
344
6410
1011
10268
8926
3895
425
265
7749
9441
5637
543
7577
923
4022
532
2067
610
3346
622
7701
5145
1488
404
395
6121
1476
388
395
547
9075
3429
2719
726
986
1338
947
717
5619
377
553
424
1204
684
8211
9527
3529
350
316
280
229
8294
11737
1188
927
629
9469
44
55
230
199
113
169
508
818
627
9438
8454
4960
858
70
1227
831
181
507
83
380
155
208
362
1598
7383
637
77
332
368
60
177
54
392
143
450
9805
299
14953
310
375
2162
481
733
84
63
428
3614
3532
474
97
498
186
505
678
845
271
2248
1433
1785
7397
797
1140
830
200
1222
101
373
250
2215
4691
1210
1068
4505
13802
1544
700
161
950
590
91
593
381
1206
828
85
2029
1047
75
855
278
3022
81
5150
1118
3728
7729
534
5632
2282
2664
1264
795
8976
10137
2499
544
209
110
1137
369
11806
9426
398
2483
3659
538
662
362
430
8746
183
2697
3441
3110
176
1856
40
11227
7315
910
260
60
54
81
88
1941
120
1723
829
6404
1371
452
8181
1591
380
5300
3823
2653
331
9867
4135
32
203
7125
1891
2034
1825
117
204
40
1167
94
103
266
598
7584
15033
549
533
1455
489
7658
931
1455
694
99
46
1799
141
177
5906
182
562
13868
80
74
1766
1130
782
7837
151
251
1835
40
810
201
35
162
262
158
149
237
69
202
92
9628
88
1280
357
3761
3064
675
1038
1181
2876
7921
2951
10828
5253
2737
1264
2635
3195
6339
1184
710
220
932
169
172
302
132
169
1578
1160
1416
7704
2298
323
1315
1408
389
285
66
58
701
126
750
1528
548
9374
2940
124
103
648
460
498
384
199
221
8577
8864
347
13608
399
187
210
69
7549
40
1938
3396
9440
5557
79
4034
65
11504
5230
59
67
375
1340
169
1178
3890
548
3961
364
188
1980
218
227
1644
6207
620
91
9549
1664
9137
1013
138
684
9443
624
161
117
299
482
62
551
127
72
58
52
1134
120
158
225
2649
1048
307
217
1065
1414
11755
12778
334
394
212
132
649
123
218
2292
13276
1746
65
103
572
407
492
153
1261
680
471
222
133
150
13759
59
9085
53
1124
1982
926
1353
98
2597
3727
3408
88
115
401
262
38
129
88
11716
55
101
33
90
93
715
45
44
56
86
111
106
321
133
89
120
85
70
109
57
8990
52
109
83
389
7011
7606
1367
773
73
506
614
371
222
446
2276
72
113
153
288
1393
2819
1235
13367
1449
539
4255
541
514
140
9247
134
8136
7741
11407
3074
914
132
122
57
2331
175
104
1022
665
725
569
240
117
103
515
603
215
172
272
834
223
593
396
257
418
349
2448
375
91
171
132
768
132
2029
664
408
334
219
2335
5331
72
3424
2162
2157
73
756
9092
2077
1575
219
57
130
284
108
522
185
512
105
7338
216
254
259
2590
160
6529
4586
53
62
1933
3187
6077
108
69
30
110
3792
228
6651
346
1862
1692
476
31
115
293
243
534
352
63
15
242
74
132
31
115
98
96
833
8895
553
104
182
266
6905
30
38
9158
37
4523
580
102
111
139
66
394
14
150
13
5016
429
350
35
3826
3046
2269
28
88
48
93
197
442
122
3264
918
336
181
664
68
6230
1967
108
42
69
30
112
3720
229
738
1677
164
52
1336
461
54
7159
385
8871
299
1150
2071
1519
51
678
1055
1430
181
107
847
544
301
336
452
455
183
84
139
85
418
83
78
707
269
219
84
485
6253
1925
9032
5071
254
97
5066
6756
1529
3405
743
1167
162
196
125
225
173
466
197
1868
82
4974
489
82
288
214
622
8929
1450
1209
8028
101
171
884
6183
6629
8870
3463
6719
356
4745
2040
1223
469
606
304
241
5533
694
2121
5641
842
78
117
1946
695
564
137
897
786
56
223
1331
2886
3921
35
465
8402
1664
2138
112
7479
132
602
104
315
2444
8940
201
148
221
60
49
1405
1037
207
115
401
496
34
191
9502
153
433
134
57
34
5896
314
37
186
56
9124
9338
45
53
82
256
51
131
120
36
418
66
8949
154
206
195
245
6473
338
4680
466
41
131
640
9481
5495
9471
1271
7608
90
367
1082
145
130
30
81
9313
6749
100
72
1393
560
2642
269
243
141
1210
518
111
68
41
108
82
293
189
602
166
170
856
290
687
1098
55
1900
290
688
1098
55
840
2039
9201
938
49
552
151
226
57
405
5174
126
1570
1170
100
107
260
319
357
82
211
623
939
51
1633
135
95
176
76
340
990
1430
26
1563
6605
581
3305
6057
2076
2472
2001
3494
225
9410
1745
260
374
940
535
190
8432
2136
941
222
1479
179
70
424
659
1237
267
5468
284
1112
45
77
185
293
102
95
198
973
3603
65
616
96
5455
1515
229
77
162
367
199
139
564
923
916
121
174
437
94
96
143
96
155
128
93
53
1634
687
369
457
957
166
93
512
219
118
441
3168
3094
9256
2742
5928
105
213
3349
1222
964
7484
1864
3680
668
1973
8026
698
2801
7418
2359
801
148
4808
2701
101
1740
215
82
1277
376
384
98
46
291
1000
237
3463
11498
2863
282
11835
81
2326
499
126
133
411
301
131
72
284
108
529
7369
71
3094
5861
67
623
116
289
3208
1964
134
6176
8518
215
321
899
3427
2826
353
2192
3462
354
251
4133
8906
1004
253
617
1308
1300
625
512
81
85
148
139
97
207
2945
34
7865
2652
2753
219
2043
8028
1285
11089
1015
9481
2686
368
366
127
224
150
92
78
34
1980
7542
164
124
74
113
149
176
758
752
76
45
168
217
205
218
204
502
1819
212
491
628
1450
14061
100
2201
132
7458
195
7442
262
121
461
1595
917
652
116
910
109
554
2263
58
473
7460
6682
1290
69
230
634
373
220
1230
1992
402
2441
619
228
283
1413
1562
1682
1481
2799
3362
2314
2277
1272
40
61
8490
284
265
648
108
719
592
2001
511
[truncated: 3,306,679 more chars]
