# Supplementary material for: Effect of sequence depth and length in long-read assembly of the maize inbred NC358
Source: Nat Commun. 2020 May 8;11:2288. doi: 10.1038/s41467-020-16037-7 (PMC7211024; doi:10.1038/s41467-020-16037-7)
Supplement: Supplementary file 4 — Source Data [file 41467_2020_16037_MOESM4_ESM.zip › Source Data/Suppl. Fig. 2.xlsx]

## Sheet: Suppl. Fig. 2
MapId	Length
35	2.15497e+06
50	740056
42	1.12282e+06
67	602480
34	6667196
65	623286
29	1.92788e+07
54	834773
36	2.03898e+06
46	1.0142e+06
52	880084
68	601871
60	648972
37	1.47452e+06
62	628813
63	626153
40	1.18838e+06
57	692078
47	809486
41	907705
64	554671
69	507010
43	1.12733e+06
58	562813
72	367745
48	851078
49	894504
56	689780
78	328881
84	264354
45	991654
66	247983
83	248478
76	381562
77	329674
81	242401
71	471289
73	404896
75	382534
79	295132
80	281546
51	835179
44	1075254
38	1.35756e+06
59	674422
53	705423
61	707567
74	405327
70	546414
39	1.30704e+06
82	250538
25	2.38673e+07
55	673756
31	1.6201e+07
32	1.40638e+07
30	1.70248e+07
33	1.25472e+07
27	2.1081e+07
28	2.06525e+07
2	1.49345e+08
26	23356150
24	2.68235e+07
13	8.10084e+07
21	3.52106e+07
17	5.62925e+07
23	2.87399e+07
11	8.87631e+07
22	34964993
18	5.41455e+07
20	4.18612e+07
15	5.98789e+07
19	4.88665e+07
6	9.99874e+07
9	9.58603e+07
16	5.74037e+07
12	8.77606e+07
14	6.71374e+07
10	91821123
1	199415601
5	1.05304e+08
4	1.10409e+08
7	9.8833e+07
3	1.36106e+08
8	9.7487e+07
