# Supplementary material for: Effect of sequence depth and length in long-read assembly of the maize inbred NC358
Source: Nat Commun. 2020 May 8;11:2288. doi: 10.1038/s41467-020-16037-7 (PMC7211024; doi:10.1038/s41467-020-16037-7)
Supplement: Supplementary file 4 — Source Data [file 41467_2020_16037_MOESM4_ESM.zip › Source Data/Fig. 2A, Suppl. Fig. 15.xlsx]

## Sheet: Fig. 2A, Suppl. Fig. 15
Assembly	knob180	TR-1	subtelomere	NOR	CentC
21k_75x_arrow	8481060	5400276	469242	834118	2824318
21k_75x_pilon	8334108	5372741	468840	856237	2818096
21k_75x_raw	8332491	5372293	468788	855448	2817738
Arrow/Raw	0.0178301	0.00520876	0.000968455	-0.0249343	0.00233521
Pilon/Raw	0.00019406	8.33908e-05	0.000110924	0.000922324	0.000127052
Arrow-Raw	148569	27983	454	-21330	6580
Pilon-Raw	1617	448	52	789	358
11k_50x	1953451	605174	255701	316940	881679
16k_50x	2964719	1602058	326836	514409	1526366
21k_20x	1392757	652949	266803	368209	220030
21k_30x	2963615	1818455	353561	558198	933117
21k_40x	4214580	2579998	387432	649579	1450233
21k_50x	5749239	3497158	444107	731727	1899469
21k_60x	7098493	4113851	457503	823675	2346420
21k_75x	8332578	5372350	468789	858661	2817732
