# Supplementary material for: Effect of sequence depth and length in long-read assembly of the maize inbred NC358
Source: Nat Commun. 2020 May 8;11:2288. doi: 10.1038/s41467-020-16037-7 (PMC7211024; doi:10.1038/s41467-020-16037-7)
Supplement: Supplementary file 4 — Source Data [file 41467_2020_16037_MOESM4_ESM.zip › Source Data/Fig. 1F, Suppl. Fig. 8/NC358_11k_50x_pseudomolecules_v1.fasta.mod.out.LAI]

Chr	From	To	Intact	Total	raw_LAI	LAI
whole_genome	1	2147815521	0.1638	0.7634	21.46	19.05
1	1	3000000	0.1739	0.6816	25.52	23.11
1	300001	3300000	0.1595	0.6641	24.02	21.61
1	600001	3600000	0.1440	0.6528	22.06	19.65
1	900001	3900000	0.1325	0.6327	20.95	18.54
1	1200001	4200000	0.1160	0.6122	18.95	16.54
1	1500001	4500000	0.1025	0.5893	17.40	14.99
1	1800001	4800000	0.1080	0.5827	18.54	16.13
1	2100001	5100000	0.1094	0.5785	18.90	16.49
1	2400001	5400000	0.1236	0.5678	21.77	19.36
1	2700001	5700000	0.1329	0.5907	22.49	20.08
1	3000001	6000000	0.1295	0.5759	22.48	20.07
1	3300001	6300000	0.1379	0.5928	23.26	20.85
1	3600001	6600000	0.1504	0.5810	25.89	23.48
1	3900001	6900000	0.1624	0.5900	27.53	25.12
1	4200001	7200000	0.1680	0.5923	28.37	25.96
1	4500001	7500000	0.1745	0.5944	29.35	26.94
1	4800001	7800000	0.1708	0.6042	28.27	25.86
1	5100001	8100000	0.1818	0.6104	29.79	27.38
1	5400001	8400000	0.1718	0.6200	27.71	25.30
1	5700001	8700000	0.1672	0.5997	27.88	25.47
1	6000001	9000000	0.1789	0.6268	28.53	26.12
1	6300001	9300000	0.1883	0.6337	29.72	27.31
1	6600001	9600000	0.1862	0.6278	29.66	27.25
1	6900001	9900000	0.1838	0.6205	29.62	27.21
1	7200001	10200000	0.1998	0.6268	31.87	29.46
1	7500001	10500000	0.1891	0.6285	30.09	27.68
1	7800001	10800000	0.1869	0.6227	30.01	27.60
1	8100001	11100000	0.1808	0.6161	29.35	26.94
1	8400001	11400000	0.1785	0.6184	28.86	26.45
1	8700001	11700000	0.1843	0.6232	29.57	27.16
1	9000001	12000000	0.1714	0.6249	27.43	25.02
1	9300001	12300000	0.1709	0.6260	27.30	24.89
1	9600001	12600000	0.1827	0.6442	28.36	25.95
1	9900001	12900000	0.1758	0.6493	27.07	24.66
1	10200001	13200000	0.1612	0.6646	24.25	21.84
1	10500001	13500000	0.1613	0.6669	24.18	21.77
1	10800001	13800000	0.1523	0.6689	22.77	20.36
1	11100001	14100000	0.1462	0.6655	21.96	19.55
1	11400001	14400000	0.1392	0.6483	21.47	19.06
1	11700001	14700000	0.1356	0.6316	21.47	19.06
1	12000001	15000000	0.1303	0.5971	21.82	19.41
1	12300001	15300000	0.1207	0.5929	20.36	17.95
1	12600001	15600000	0.1001	0.6085	16.45	14.04
1	12900001	15900000	0.1067	0.6158	17.33	14.92
1	13200001	16200000	0.1163	0.5946	19.56	17.15
1	13500001	16500000	0.1131	0.6049	18.69	16.28
1	13800001	16800000	0.1205	0.6069	19.86	17.45
1	14100001	17100000	0.1182	0.6146	19.24	16.83
1	14400001	17400000	0.1267	0.6259	20.25	17.84
1	14700001	17700000	0.1343	0.6620	20.28	17.87
1	15000001	18000000	0.1488	0.6970	21.35	18.94
1	15300001	18300000	0.1461	0.6986	20.91	18.50
1	15600001	18600000	0.1670	0.6790	24.60	22.19
1	15900001	18900000	0.1627	0.6683	24.34	21.93
1	16200001	19200000	0.1614	0.6819	23.67	21.26
1	16500001	19500000	0.1586	0.6613	23.98	21.57
1	16800001	19800000	0.1635	0.6455	25.33	22.92
1	17100001	20100000	0.1712	0.6463	26.50	24.09
1	17400001	20400000	0.1699	0.6505	26.11	23.70
1	17700001	20700000	0.1636	0.6520	25.09	22.68
1	18000001	21000000	0.1571	0.6510	24.13	21.72
1	18300001	21300000	0.1608	0.6400	25.12	22.71
1	18600001	21600000	0.1641	0.6529	25.13	22.72
1	18900001	21900000	0.1717	0.6576	26.11	23.70
1	19200001	22200000	0.1623	0.6609	24.57	22.16
1	19500001	22500000	0.1636	0.6795	24.07	21.66
1	19800001	22800000	0.1592	0.7017	22.68	20.27
1	20100001	23100000	0.1628	0.7170	22.70	20.29
1	20400001	23400000	0.1594	0.7185	22.18	19.77
1	20700001	23700000	0.1545	0.7115	21.71	19.30
1	21000001	24000000	0.1538	0.6946	22.14	19.73
1	21300001	24300000	0.1643	0.7164	22.93	20.52
1	21600001	24600000	0.1469	0.7083	20.73	18.32
1	21900001	24900000	0.1400	0.7234	19.35	16.94
1	22200001	25200000	0.1425	0.7226	19.72	17.31
1	22500001	25500000	0.1394	0.7104	19.62	17.21
1	22800001	25800000	0.1407	0.7050	19.96	17.55
1	23100001	26100000	0.1396	0.7034	19.84	17.43
1	23400001	26400000	0.1379	0.7060	19.54	17.13
1	23700001	26700000	0.1546	0.6992	22.12	19.71
1	24000001	27000000	0.1541	0.7007	22.00	19.59
1	24300001	27300000	0.1320	0.6881	19.18	16.77
1	24600001	27600000	0.1302	0.6935	18.77	16.36
1	24900001	27900000	0.1261	0.6832	18.46	16.05
1	25200001	28200000	0.1337	0.6945	19.25	16.84
1	25500001	28500000	0.1404	0.6994	20.07	17.66
1	25800001	28800000	0.1419	0.7103	19.97	17.56
1	26100001	29100000	0.1307	0.6990	18.70	16.29
1	26400001	29400000	0.1313	0.6771	19.39	16.98
1	26700001	29700000	0.1261	0.6777	18.61	16.20
1	27000001	30000000	0.1235	0.6957	17.76	15.35
1	27300001	30300000	0.1389	0.7052	19.69	17.28
1	27600001	30600000	0.1377	0.7047	19.54	17.13
1	27900001	30900000	0.1437	0.6950	20.67	18.26
1	28200001	31200000	0.1328	0.6831	19.44	17.03
1	28500001	31500000	0.1369	0.6800	20.14	17.73
1	28800001	31800000	0.1417	0.6565	21.59	19.18
1	29100001	32100000	0.1515	0.6731	22.51	20.10
1	29400001	32400000	0.1615	0.6888	23.45	21.04
1	29700001	32700000	0.1647	0.7069	23.30	20.89
1	30000001	33000000	0.1705	0.6946	24.55	22.14
1	30300001	33300000	0.1692	0.6974	24.27	21.86
1	30600001	33600000	0.1813	0.7074	25.63	23.22
1	30900001	33900000	0.1913	0.7164	26.71	24.30
1	31200001	34200000	0.1967	0.7209	27.29	24.88
1	31500001	34500000	0.1849	0.7345	25.18	22.77
1	31800001	34800000	0.1806	0.7467	24.18	21.77
1	32100001	35100000	0.1691	0.7312	23.13	20.72
1	32400001	35400000	0.1612	0.7299	22.08	19.67
1	32700001	35700000	0.1546	0.7171	21.56	19.15
1	33000001	36000000	0.1588	0.7266	21.85	19.44
1	33300001	36300000	0.1633	0.7227	22.60	20.19
1	33600001	36600000	0.1547	0.7198	21.49	19.08
1	33900001	36900000	0.1437	0.7141	20.13	17.72
1	34200001	37200000	0.1367	0.6969	19.61	17.20
1	34500001	37500000	0.1555	0.6946	22.38	19.97
1	34800001	37800000	0.1493	0.6890	21.66	19.25
1	35100001	38100000	0.1639	0.6830	23.99	21.58
1	35400001	38400000	0.1685	0.6769	24.89	22.48
1	35700001	38700000	0.1712	0.6879	24.89	22.48
1	36000001	39000000	0.1701	0.6821	24.94	22.53
1	36300001	39300000	0.1572	0.6938	22.66	20.25
1	36600001	39600000	0.1641	0.6891	23.82	21.41
1	36900001	39900000	0.1626	0.6966	23.34	20.93
1	37200001	40200000	0.1756	0.7068	24.85	22.44
1	37500001	40500000	0.1665	0.6831	24.38	21.97
1	37800001	40800000	0.1659	0.6887	24.08	21.67
1	38100001	41100000	0.1642	0.7055	23.27	20.86
1	38400001	41400000	0.1613	0.7121	22.65	20.24
1	38700001	41700000	0.1477	0.6943	21.27	18.86
1	39000001	42000000	0.1476	0.6885	21.44	19.03
1	39300001	42300000	0.1561	0.6860	22.75	20.34
1	39600001	42600000	0.1483	0.6866	21.59	19.18
1	39900001	42900000	0.1571	0.6823	23.03	20.62
1	40200001	43200000	0.1527	0.6900	22.12	19.71
1	40500001	43500000	0.1375	0.7140	19.25	16.84
1	40800001	43800000	0.1502	0.7133	21.06	18.65
1	41100001	44100000	0.1466	0.7157	20.49	18.08
1	41400001	44400000	0.1363	0.7009	19.44	17.03
1	41700001	44700000	0.1409	0.7105	19.84	17.43
1	42000001	45000000	0.1383	0.7047	19.63	17.22
1	42300001	45300000	0.1277	0.7041	18.13	15.72
1	42600001	45600000	0.1388	0.7086	19.58	17.17
1	42900001	45900000	0.1332	0.7119	18.71	16.30
1	43200001	46200000	0.1436	0.7170	20.03	17.62
1	43500001	46500000	0.1540	0.7132	21.60	19.19
1	43800001	46800000	0.1440	0.7154	20.12	17.71
1	44100001	47100000	0.1419	0.6958	20.40	17.99
1	44400001	47400000	0.1575	0.7137	22.06	19.65
1	44700001	47700000	0.1586	0.7052	22.50	20.09
1	45000001	48000000	0.1670	0.7235	23.08	20.67
1	45300001	48300000	0.1794	0.7169	25.03	22.62
1	45600001	48600000	0.1802	0.7228	24.92	22.51
1	45900001	48900000	0.1737	0.7275	23.87	21.46
1	46200001	49200000	0.1644	0.7162	22.96	20.55
1	46500001	49500000	0.1655	0.7335	22.56	20.15
1	46800001	49800000	0.1687	0.7272	23.20	20.79
1	47100001	50100000	0.1699	0.7459	22.78	20.37
1	47400001	50400000	0.1674	0.7498	22.32	19.91
1	47700001	50700000	0.1739	0.7450	23.34	20.93
1	48000001	51000000	0.1691	0.7356	22.99	20.58
1	48300001	51300000	0.1749	0.7126	24.54	22.13
1	48600001	51600000	0.1668	0.7026	23.74	21.33
1	48900001	51900000	0.1616	0.6906	23.39	20.98
1	49200001	52200000	0.1500	0.6767	22.17	19.76
1	49500001	52500000	0.1524	0.6607	23.07	20.66
1	49800001	52800000	0.1693	0.6794	24.92	22.51
1	50100001	53100000	0.1696	0.6716	25.25	22.84
1	50400001	53400000	0.1671	0.6735	24.81	22.40
1	50700001	53700000	0.1743	0.7033	24.78	22.37
1	51000001	54000000	0.1675	0.6960	24.07	21.66
1	51300001	54300000	0.1626	0.7270	22.37	19.96
1	51600001	54600000	0.1603	0.7233	22.15	19.74
1	51900001	54900000	0.1657	0.7382	22.44	20.03
1	52200001	55200000	0.1741	0.7633	22.81	20.40
1	52500001	55500000	0.1686	0.7507	22.45	20.04
1	52800001	55800000	0.1594	0.7264	21.94	19.53
1	53100001	56100000	0.1462	0.7238	20.19	17.78
1	53400001	56400000	0.1351	0.7226	18.69	16.28
1	53700001	56700000	0.1269	0.7054	17.99	15.58
1	54000001	57000000	0.1309	0.7323	17.88	15.47
1	54300001	57300000	0.1209	0.7222	16.74	14.33
1	54600001	57600000	0.1429	0.7335	19.48	17.07
1	54900001	57900000	0.1553	0.7316	21.22	18.81
1	55200001	58200000	0.1604	0.7268	22.07	19.66
1	55500001	58500000	0.1680	0.7461	22.52	20.11
1	55800001	58800000	0.1661	0.7636	21.75	19.34
1	56100001	59100000	0.1937	0.7655	25.31	22.90
1	56400001	59400000	0.2041	0.7530	27.10	24.69
1	56700001	59700000	0.2021	0.7512	26.90	24.49
1	57000001	60000000	0.1877	0.7403	25.35	22.94
1	57300001	60300000	0.1952	0.7442	26.23	23.82
1	57600001	60600000	0.1766	0.7543	23.41	21.00
1	57900001	60900000	0.1740	0.7532	23.11	20.70
1	58200001	61200000	0.1756	0.7524	23.33	20.92
1	58500001	61500000	0.1742	0.7562	23.04	20.63
1	58800001	61800000	0.1621	0.7433	21.81	19.40
1	59100001	62100000	0.1476	0.7366	20.04	17.63
1	59400001	62400000	0.1474	0.7337	20.09	17.68
1	59700001	62700000	0.1453	0.7387	19.67	17.26
1	60000001	63000000	0.1668	0.7325	22.77	20.36
1	60300001	63300000	0.1669	0.7285	22.91	20.50
1	60600001	63600000	0.1743	0.7175	24.30	21.89
1	60900001	63900000	0.1631	0.7231	22.55	20.14
1	61200001	64200000	0.1594	0.7162	22.25	19.84
1	61500001	64500000	0.1532	0.6989	21.92	19.51
1	61800001	64800000	0.1569	0.6989	22.46	20.05
1	62100001	65100000	0.1620	0.7072	22.90	20.49
1	62400001	65400000	0.1707	0.7134	23.92	21.51
1	62700001	65700000	0.1695	0.6715	25.25	22.84
1	63000001	66000000	0.1564	0.6610	23.67	21.26
1	63300001	66300000	0.1551	0.6650	23.32	20.91
1	63600001	66600000	0.1524	0.6712	22.70	20.29
1	63900001	66900000	0.1657	0.6521	25.42	23.01
1	64200001	67200000	0.1652	0.6586	25.08	22.67
1	64500001	67500000	0.1620	0.6593	24.58	22.17
1	64800001	67800000	0.1655	0.6553	25.26	22.85
1	65100001	68100000	0.1535	0.6512	23.58	21.17
1	65400001	68400000	0.1459	0.6543	22.30	19.89
1	65700001	68700000	0.1487	0.6839	21.74	19.33
1	66000001	69000000	0.1504	0.7035	21.37	18.96
1	66300001	69300000	0.1480	0.7121	20.79	18.38
1	66600001	69600000	0.1474	0.7047	20.91	18.50
1	66900001	69900000	0.1356	0.7159	18.93	16.52
1	67200001	70200000	0.1382	0.7029	19.66	17.25
1	67500001	70500000	0.1514	0.7129	21.24	18.83
1	67800001	70800000	0.1488	0.7139	20.84	18.43
1	68100001	71100000	0.1541	0.7168	21.50	19.09
1	68400001	71400000	0.1477	0.7289	20.26	17.85
1	68700001	71700000	0.1493	0.7342	20.33	17.92
1	69000001	72000000	0.1588	0.7296	21.77	19.36
1	69300001	72300000	0.1579	0.7205	21.92	19.51
1	69600001	72600000	0.1483	0.7175	20.67	18.26
1	69900001	72900000	0.1507	0.7138	21.12	18.71
1	70200001	73200000	0.1445	0.7305	19.77	17.36
1	70500001	73500000	0.1449	0.7313	19.81	17.40
1	70800001	73800000	0.1467	0.7424	19.76	17.35
1	71100001	74100000	0.1440	0.7447	19.33	16.92
1	71400001	74400000	0.1393	0.7390	18.84	16.43
1	71700001	74700000	0.1339	0.7443	18.00	15.59
1	72000001	75000000	0.1266	0.7442	17.01	14.60
1	72300001	75300000	0.1252	0.7485	16.73	14.32
1	72600001	75600000	0.1279	0.7501	17.05	14.64
1	72900001	75900000	0.1273	0.7515	16.93	14.52
1	73200001	76200000	0.1365	0.7506	18.19	15.78
1	73500001	76500000	0.1323	0.7427	17.81	15.40
1	73800001	76800000	0.1299	0.7593	17.11	14.70
1	74100001	77100000	0.1362	0.7583	17.97	15.56
1	74400001	77400000	0.1619	0.7569	21.39	18.98
1	74700001	77700000	0.1651	0.7535	21.91	19.50
1	75000001	78000000	0.1777	0.7484	23.74	21.33
1	75300001	78300000	0.1769	0.7381	23.96	21.55
1	75600001	78600000	0.1869	0.7297	25.61	23.20
1	75900001	78900000	0.1933	0.7457	25.92	23.51
1	76200001	79200000	0.1969	0.7504	26.24	23.83
1	76500001	79500000	0.1799	0.7483	24.03	21.62
1	76800001	79800000	0.1857	0.7360	25.23	22.82
1	77100001	80100000	0.1868	0.7327	25.49	23.08
1	77400001	80400000	0.1730	0.7303	23.69	21.28
1	77700001	80700000	0.1864	0.7383	25.25	22.84
1	78000001	81000000	0.1786	0.7089	25.19	22.78
1	78300001	81300000	0.1797	0.7123	25.23	22.82
1	78600001	81600000	0.1800	0.7311	24.62	22.21
1	78900001	81900000	0.1739	0.7135	24.37	21.96
1	79200001	82200000	0.1627	0.7051	23.07	20.66
1	79500001	82500000	0.1752	0.7090	24.71	22.30
1	79800001	82800000	0.1873	0.7075	26.47	24.06
1	80100001	83100000	0.1766	0.6981	25.30	22.89
1	80400001	83400000	0.1757	0.6836	25.71	23.30
1	80700001	83700000	0.1631	0.6843	23.83	21.42
1	81000001	84000000	0.1552	0.7213	21.51	19.10
1	81300001	84300000	0.1596	0.7265	21.97	19.56
1	81600001	84600000	0.1530	0.7243	21.13	18.72
1	81900001	84900000	0.1442	0.7351	19.62	17.21
1	82200001	85200000	0.1634	0.7372	22.17	19.76
1	82500001	85500000	0.1633	0.7463	21.88	19.47
1	82800001	85800000	0.1447	0.7353	19.68	17.27
1	83100001	86100000	0.1515	0.7559	20.04	17.63
1	83400001	86400000	0.1585	0.7739	20.48	18.07
1	83700001	86700000	0.1566	0.7736	20.24	17.83
1	84000001	87000000	0.1608	0.7662	20.99	18.58
1	84300001	87300000	0.1692	0.7605	22.25	19.84
1	84600001	87600000	0.1628	0.7519	21.65	19.24
1	84900001	87900000	0.1705	0.7474	22.81	20.40
1	85200001	88200000	0.1454	0.7468	19.47	17.06
1	85500001	88500000	0.1550	0.7450	20.81	18.40
1	85800001	88800000	0.1598	0.7557	21.15	18.74
1	86100001	89100000	0.1526	0.7439	20.52	18.11
1	86400001	89400000	0.1623	0.7522	21.58	19.17
1	86700001	89700000	0.1677	0.7539	22.24	19.83
1	87000001	90000000	0.1711	0.7586	22.56	20.15
1	87300001	90300000	0.1533	0.7599	20.17	17.76
1	87600001	90600000	0.1498	0.7602	19.70	17.29
1	87900001	90900000	0.1526	0.7487	20.39	17.98
1	88200001	91200000	0.1603	0.7555	21.21	18.80
1	88500001	91500000	0.1421	0.7530	18.87	16.46
1	88800001	91800000	0.1327	0.7607	17.44	15.03
1	89100001	92100000	0.1345	0.7679	17.52	15.11
1	89400001	92400000	0.1153	0.7568	15.23	12.82
1	89700001	92700000	0.1155	0.7560	15.28	12.87
1	90000001	93000000	0.1221	0.7678	15.91	13.50
1	90300001	93300000	0.1317	0.7759	16.97	14.56
1	90600001	93600000	0.1378	0.7826	17.60	15.19
1	90900001	93900000	0.1378	0.7870	17.51	15.10
1	91200001	94200000	0.1393	0.7842	17.77	15.36
1	91500001	94500000	0.1575	0.7813	20.15	17.74
1	91800001	94800000	0.1692	0.7663	22.08	19.67
1	92100001	95100000	0.1661	0.7733	21.47	19.06
1	92400001	95400000	0.1661	0.7700	21.58	19.17
1	92700001	95700000	0.1744	0.7786	22.40	19.99
1	93000001	96000000	0.1665	0.7728	21.54	19.13
1	93300001	96300000	0.1646	0.7666	21.47	19.06
1	93600001	96600000	0.1684	0.7624	22.09	19.68
1	93900001	96900000	0.1706	0.7706	22.14	19.73
1	94200001	97200000	0.1713	0.7772	22.05	19.64
1	94500001	97500000	0.1655	0.7837	21.12	18.71
1	94800001	97800000	0.1674	0.7861	21.30	18.89
1	95100001	98100000	0.1701	0.7832	21.72	19.31
1	95400001	98400000	0.1762	0.7876	22.37	19.96
1	95700001	98700000	0.1615	0.7760	20.82	18.41
1	96000001	99000000	0.1597	0.7651	20.88	18.47
1	96300001	99300000	0.1571	0.7671	20.48	18.07
1	96600001	99600000	0.1583	0.7768	20.38	17.97
1	96900001	99900000	0.1782	0.7789	22.88	20.47
1	97200001	100200000	0.1690	0.7682	22.00	19.59
1	97500001	100500000	0.1626	0.7537	21.57	19.16
1	97800001	100800000	0.1514	0.7481	20.24	17.83
1	98100001	101100000	0.1544	0.7433	20.77	18.36
1	98400001	101400000	0.1616	0.7498	21.55	19.14
1	98700001	101700000	0.1719	0.7493	22.94	20.53
1	99000001	102000000	0.1657	0.7640	21.69	19.28
1	99300001	102300000	0.1827	0.7700	23.73	21.32
1	99600001	102600000	0.1752	0.7657	22.88	20.47
1	99900001	102900000	0.1600	0.7662	20.89	18.48
1	100200001	103200000	0.1726	0.7789	22.16	19.75
1	100500001	103500000	0.1805	0.7927	22.77	20.36
1	100800001	103800000	0.1792	0.8102	22.11	19.70
1	101100001	104100000	0.1840	0.8219	22.39	19.98
1	101400001	104400000	0.1689	0.8144	20.74	18.33
1	101700001	104700000	0.1640	0.8226	19.94	17.53
1	102000001	105000000	0.1718	0.8264	20.79	18.38
1	102300001	105300000	0.1564	0.8265	18.93	16.52
1	102600001	105600000	0.1631	0.8313	19.61	17.20
1	102900001	105900000	0.1590	0.8312	19.13	16.72
1	103200001	106200000	0.1435	0.8330	17.22	14.81
1	103500001	106500000	0.1431	0.8449	16.94	14.53
1	103800001	106800000	0.1519	0.8496	17.88	15.47
1	104100001	107100000	0.1522	0.8387	18.15	15.74
1	104400001	107400000	0.1710	0.8487	20.15	17.74
1	104700001	107700000	0.1682	0.8481	19.83	17.42
1	105000001	108000000	0.1703	0.8448	20.16	17.75
1	105300001	108300000	0.1668	0.8403	19.84	17.43
1	105600001	108600000	0.1802	0.8420	21.40	18.99
1	105900001	108900000	0.1677	0.8546	19.62	17.21
1	106200001	109200000	0.1785	0.8506	20.99	18.58
1	106500001	109500000	0.1795	0.8430	21.30	18.89
1	106800001	109800000	0.1707	0.8242	20.71	18.30
1	107100001	110100000	0.1663	0.8285	20.08	17.67
1	107400001	110400000	0.1485	0.8270	17.95	15.54
1	107700001	110700000	0.1393	0.8181	17.03	14.62
1	108000001	111000000	0.1338	0.8180	16.36	13.95
1	108300001	111300000	0.1490	0.8156	18.28	15.87
1	108600001	111600000	0.1308	0.8088	16.17	13.76
1	108900001	111900000	0.1511	0.8022	18.84	16.43
1	109200001	112200000	0.1576	0.7973	19.76	17.35
1	109500001	112500000	0.1599	0.7918	20.20	17.79
1	109800001	112800000	0.1740	0.7957	21.87	19.46
1	110100001	113100000	0.1712	0.7929	21.59	19.18
1	110400001	113400000	0.1735	0.7855	22.09	19.68
1	110700001	113700000	0.1783	0.7901	22.56	20.15
1	111000001	114000000	0.1820	0.7900	23.03	20.62
1	111300001	114300000	0.1746	0.7972	21.90	19.49
1	111600001	114600000	0.1763	0.8045	21.92	19.51
1	111900001	114900000	0.1613	0.8003	20.16	17.75
1	112200001	115200000	0.1518	0.8000	18.97	16.56
1	112500001	115500000	0.1482	0.7976	18.58	16.17
1	112800001	115800000	0.1324	0.8046	16.45	14.04
1	113100001	116100000	0.1380	0.8072	17.10	14.69
1	113400001	116400000	0.1340	0.8126	16.49	14.08
1	113700001	116700000	0.1340	0.8169	16.40	13.99
1	114000001	117000000	0.1379	0.8219	16.78	14.37
1	114300001	117300000	0.1365	0.8226	16.60	14.19
1	114600001	117600000	0.1346	0.8194	16.43	14.02
1	114900001	117900000	0.1427	0.8290	17.22	14.81
1	115200001	118200000	0.1399	0.8243	16.97	14.56
1	115500001	118500000	0.1454	0.8252	17.62	15.21
1	115800001	118800000	0.1496	0.8279	18.07	15.66
1	116100001	119100000	0.1418	0.8383	16.92	14.51
1	116400001	119400000	0.1492	0.8413	17.74	15.33
1	116700001	119700000	0.1509	0.8280	18.23	15.82
1	117000001	120000000	0.1444	0.8221	17.56	15.15
1	117300001	120300000	0.1445	0.8251	17.51	15.10
1	117600001	120600000	0.1599	0.8305	19.25	16.84
1	117900001	120900000	0.1589	0.8170	19.45	17.04
1	118200001	121200000	0.1614	0.8221	19.63	17.22
1	118500001	121500000	0.1463	0.8247	17.74	15.33
1	118800001	121800000	0.1557	0.8365	18.61	16.20
1	119100001	122100000	0.1693	0.8187	20.68	18.27
1	119400001	122400000	0.1604	0.8091	19.83	17.42
1	119700001	122700000	0.1612	0.8220	19.60	17.19
1	120000001	123000000	0.1558	0.8174	19.06	16.65
1	120300001	123300000	0.1539	0.8175	18.82	16.41
1	120600001	123600000	0.1364	0.8122	16.80	14.39
1	120900001	123900000	0.1366	0.8236	16.58	14.17
1	121200001	124200000	0.1399	0.8261	16.93	14.52
1	121500001	124500000	0.1481	0.8175	18.12	15.71
1	121800001	124800000	0.1429	0.8126	17.59	15.18
1	122100001	125100000	0.1411	0.8235	17.14	14.73
1	122400001	125400000	0.1377	0.8118	16.96	14.55
1	122700001	125700000	0.1468	0.8176	17.96	15.55
1	123000001	126000000	0.1536	0.8297	18.52	16.11
1	123300001	126300000	0.1507	0.8322	18.11	15.70
1	123600001	126600000	0.1534	0.8312	18.46	16.05
1	123900001	126900000	0.1494	0.8299	18.01	15.60
1	124200001	127200000	0.1495	0.8248	18.13	15.72
1	124500001	127500000	0.1511	0.8412	17.96	15.55
1	124800001	127800000	0.1558	0.8393	18.57	16.16
1	125100001	128100000	0.1468	0.8353	17.57	15.16
1	125400001	128400000	0.1527	0.8564	17.84	15.43
1	125700001	128700000	0.1536	0.8543	17.98	15.57
1	126000001	129000000	0.1596	0.8557	18.65	16.24
1	126300001	129300000	0.1609	0.8483	18.96	16.55
1	126600001	129600000	0.1700	0.8478	20.06	17.65
1	126900001	129900000	0.1653	0.8278	19.97	17.56
1	127200001	130200000	0.1673	0.8437	19.83	17.42
1	127500001	130500000	0.1593	0.8418	18.92	16.51
1	127800001	130800000	0.1542	0.8439	18.27	15.86
1	128100001	131100000	0.1522	0.8442	18.03	15.62
1	128400001	131400000	0.1617	0.8518	18.98	16.57
1	128700001	131700000	0.1554	0.8540	18.20	15.79
1	129000001	132000000	0.1522	0.8452	18.01	15.60
1	129300001	132300000	0.1576	0.8555	18.42	16.01
1	129600001	132600000	0.1465	0.8625	16.99	14.58
1	129900001	132900000	0.1536	0.8849	17.36	14.95
1	130200001	133200000	0.1570	0.8673	18.10	15.69
1	130500001	133500000	0.1745	0.8651	20.17	17.76
1	130800001	133800000	0.1719	0.8540	20.13	17.72
1	131100001	134100000	0.1740	0.8562	20.32	17.91
1	131400001	134400000	0.1751	0.8537	20.51	18.10
1	131700001	134700000	0.1670	0.8578	19.47	17.06
1	132000001	135000000	0.1690	0.8710	19.40	16.99
1	132300001	135300000	0.1664	0.8644	19.25	16.84
1	132600001	135600000	0.1693	0.8575	19.74	17.33
1	132900001	135900000	0.1681	0.8507	19.76	17.35
1	133200001	136200000	0.1620	0.8597	18.84	16.43
1	133500001	136500000	0.1442	0.8674	16.63	14.22
1	133800001	136800000	0.1586	0.8797	18.03	15.62
1	134100001	137100000	0.1598	0.8913	17.93	15.52
1	134400001	137400000	0.1662	0.8814	18.86	16.45
1	134700001	137700000	0.1979	0.8851	22.36	19.95
1	135000001	138000000	0.1969	0.8836	22.29	19.88
1	135300001	138300000	0.2040	0.8909	22.90	20.49
1	135600001	138600000	0.2167	0.8997	24.09	21.68
1	135900001	138900000	0.2165	0.9094	23.81	21.40
1	136200001	139200000	0.2182	0.9200	23.72	21.31
1	136500001	139500000	0.2211	0.9178	24.09	21.68
1	136800001	139800000	0.2160	0.9061	23.84	21.43
1	137100001	140100000	0.2178	0.8906	24.45	22.04
1	137400001	140400000	0.2127	0.8939	23.79	21.38
1	137700001	140700000	0.1908	0.8800	21.68	19.27
1	138000001	141000000	0.1938	0.8637	22.44	20.03
1	138300001	141300000	0.1888	0.8584	22.00	19.59
1	138600001	141600000	0.1752	0.8546	20.50	18.09
1	138900001	141900000	0.2000	0.8461	23.64	21.23
1	139200001	142200000	0.2076	0.8445	24.58	22.17
1	139500001	142500000	0.2136	0.8337	25.62	23.21
1	139800001	142800000	0.2094	0.8339	25.11	22.70
1	140100001	143100000	0.2074	0.8336	24.88	22.47
1	140400001	143400000	0.2116	0.8363	25.30	22.89
1	140700001	143700000	0.2042	0.8395	24.32	21.91
1	141000001	144000000	0.1927	0.8284	23.26	20.85
1	141300001	144300000	0.1960	0.8279	23.68	21.27
1	141600001	144600000	0.1963	0.8309	23.62	21.21
1	141900001	144900000	0.1702	0.8224	20.69	18.28
1	142200001	145200000	0.1691	0.8117	20.84	18.43
1	142500001	145500000	0.1671	0.8264	20.22	17.81
1	142800001	145800000	0.1691	0.8344	20.26	17.85
1	143100001	146100000	0.1826	0.8416	21.70	19.29
1	143400001	146400000	0.1617	0.8435	19.17	16.76
1	143700001	146700000	0.1762	0.8444	20.87	18.46
1	144000001	147000000	0.1851	0.8672	21.34	18.93
1	144300001	147300000	0.1706	0.8603	19.83	17.42
1	144600001	147600000	0.1892	0.8485	22.30	19.89
1	144900001	147900000	0.2013	0.8567	23.50	21.09
1	145200001	148200000	0.1936	0.8614	22.47	20.06
1	145500001	148500000	0.1967	0.8485	23.18	20.77
1	145800001	148800000	0.1977	0.8513	23.22	20.81
1	146100001	149100000	0.1845	0.8418	21.92	19.51
1	146400001	149400000	0.1810	0.8347	21.69	19.28
1	146700001	149700000	0.1695	0.8342	20.32	17.91
1	147000001	150000000	0.1592	0.8297	19.19	16.78
1	147300001	150300000	0.1594	0.8269	19.28	16.87
1	147600001	150600000	0.1500	0.8282	18.11	15.70
1	147900001	150900000	0.1304	0.8274	15.76	13.35
1	148200001	151200000	0.1368	0.8179	16.73	14.32
1	148500001	151500000	0.1356	0.8095	16.75	14.34
1	148800001	151800000	0.1289	0.7996	16.12	13.71
1	149100001	152100000	0.1344	0.7952	16.90	14.49
1	149400001	152400000	0.1352	0.7943	17.02	14.61
1	149700001	152700000	0.1345	0.7746	17.37	14.96
1	150000001	153000000	0.1414	0.7784	18.17	15.76
1	150300001	153300000	0.1548	0.7793	19.86	17.45
1	150600001	153600000	0.1543	0.7803	19.78	17.37
1	150900001	153900000	0.1679	0.7734	21.71	19.30
1	151200001	154200000	0.1637	0.7724	21.20	18.79
1	151500001	154500000	0.1650	0.7801	21.15	18.74
1	151800001	154800000	0.1827	0.7909	23.10	20.69
1	152100001	155100000	0.1848	0.8097	22.83	20.42
1	152400001	155400000	0.1923	0.8163	23.56	21.15
1	152700001	155700000	0.1855	0.8286	22.39	19.98
1	153000001	156000000	0.1976	0.8208	24.08	21.67
1	153300001	156300000	0.1963	0.8249	23.80	21.39
1	153600001	156600000	0.1927	0.8217	23.45	21.04
1	153900001	156900000	0.1908	0.8301	22.98	20.57
1	154200001	157200000	0.1925	0.8289	23.22	20.81
1	154500001	157500000	0.1943	0.8292	23.43	21.02
1	154800001	157800000	0.1802	0.8167	22.07	19.66
1	155100001	158100000	0.1742	0.7998	21.79	19.38
1	155400001	158400000	0.1816	0.7854	23.12	20.71
1	155700001	158700000	0.1863	0.7834	23.78	21.37
1	156000001	159000000	0.1721	0.7857	21.90	19.49
1	156300001	159300000	0.1720	0.7750	22.20	19.79
1	156600001	159600000	0.1787	0.7909	22.60	20.19
1	156900001	159900000	0.1750	0.7832	22.34	19.93
1	157200001	160200000	0.1709	0.7878	21.69	19.28
1	157500001	160500000	0.1653	0.7872	21.00	18.59
1	157800001	160800000	0.1609	0.7836	20.53	18.12
1	158100001	161100000	0.1733	0.7853	22.06	19.65
1	158400001	161400000	0.1655	0.7846	21.09	18.68
1	158700001	161700000	0.1761	0.7950	22.15	19.74
1	159000001	162000000	0.1847	0.8013	23.05	20.64
1	159300001	162300000	0.1820	0.8054	22.59	20.18
1	159600001	162600000	0.1729	0.7958	21.72	19.31
1	159900001	162900000	0.1688	0.7894	21.38	18.97
1	160200001	163200000	0.1701	0.7816	21.77	19.36
1	160500001	163500000	0.1686	0.7705	21.88	19.47
1	160800001	163800000	0.1824	0.7842	23.25	20.84
1	161100001	164100000	0.1788	0.7719	23.16	20.75
1	161400001	164400000	0.1778	0.7844	22.67	20.26
1	161700001	164700000	0.1701	0.7798	21.81	19.40
1	162000001	165000000	0.1661	0.7620	21.80	19.39
1	162300001	165300000	0.1663	0.7654	21.73	19.32
1	162600001	165600000	0.1698	0.7650	22.20	19.79
1	162900001	165900000	0.1721	0.7636	22.53	20.12
1	163200001	166200000	0.1742	0.7698	22.63	20.22
1	163500001	166500000	0.1822	0.7641	23.84	21.43
1	163800001	166800000	0.1786	0.7513	23.78	21.37
1	164100001	167100000	0.1768	0.7653	23.11	20.70
1	164400001	167400000	0.1925	0.7602	25.32	22.91
1	164700001	167700000	0.1956	0.7566	25.86	23.45
1	165000001	168000000	0.1880	0.7705	24.40	21.99
1	165300001	168300000	0.1835	0.7730	23.74	21.33
1	165600001	168600000	0.1940	0.7674	25.28	22.87
1	165900001	168900000	0.1961	0.7711	25.43	23.02
1	166200001	169200000	0.1962	0.7803	25.14	22.73
1	166500001	169500000	0.2014	0.7989	25.22	22.81
1	166800001	169800000	0.1882	0.7977	23.59	21.18
1	167100001	170100000	0.1780	0.7998	22.26	19.85
1	167400001	170400000	0.1660	0.7920	20.96	18.55
1	167700001	170700000	0.1724	0.7879	21.88	19.47
1	168000001	171000000	0.1775	0.7881	22.52	20.11
1	168300001	171300000	0.1683	0.7779	21.63	19.22
1	168600001	171600000	0.1559	0.7847	19.86	17.45
1	168900001	171900000	0.1635	0.7877	20.76	18.35
1	169200001	172200000	0.1598	0.7798	20.49	18.08
1	169500001	172500000	0.1421	0.7874	18.05	15.64
1	169800001	172800000	0.1529	0.7797	19.61	17.20
1	170100001	173100000	0.1589	0.7801	20.37	17.96
1	170400001	173400000	0.1723	0.7948	21.68	19.27
1	170700001	173700000	0.1821	0.8004	22.75	20.34
1	171000001	174000000	0.1866	0.8016	23.28	20.87
1	171300001	174300000	0.1950	0.8113	24.04	21.63
1	171600001	174600000	0.1959	0.8045	24.36	21.95
1	171900001	174900000	0.1940	0.8104	23.94	21.53
1	172200001	175200000	0.1936	0.7976	24.27	21.86
1	172500001	175500000	0.2066	0.7808	26.46	24.05
1	172800001	175800000	0.2070	0.7929	26.11	23.70
1	173100001	176100000	0.1999	0.7937	25.19	22.78
1	173400001	176400000	0.1880	0.7832	24.01	21.60
1	173700001	176700000	0.1610	0.7771	20.72	18.31
1	174000001	177000000	0.1621	0.7775	20.85	18.44
1	174300001	177300000	0.1648	0.7735	21.30	18.89
1	174600001	177600000	0.1563	0.7756	20.15	17.74
1	174900001	177900000	0.1430	0.7778	18.39	15.98
1	175200001	178200000	0.1360	0.7849	17.33	14.92
1	175500001	178500000	0.1433	0.8042	17.82	15.41
1	175800001	178800000	0.1536	0.8055	19.07	16.66
1	176100001	179100000	0.1587	0.7834	20.25	17.84
1	176400001	179400000	0.1555	0.7759	20.04	17.63
1	176700001	179700000	0.1628	0.7664	21.24	18.83
1	177000001	180000000	0.1507	0.7584	19.87	17.46
1	177300001	180300000	0.1588	0.7477	21.24	18.83
1	177600001	180600000	0.1610	0.7331	21.96	19.55
1	177900001	180900000	0.1679	0.7340	22.87	20.46
1	178200001	181200000	0.1756	0.7444	23.59	21.18
1	178500001	181500000	0.1711	0.7373	23.21	20.80
1	178800001	181800000	0.1497	0.7317	20.45	18.04
1	179100001	182100000	0.1479	0.7537	19.63	17.22
1	179400001	182400000	0.1461	0.7486	19.52	17.11
1	179700001	182700000	0.1422	0.7377	19.27	16.86
1	180000001	183000000	0.1538	0.7370	20.87	18.46
1	180300001	183300000	0.1482	0.7462	19.86	17.45
1	180600001	183600000	0.1466	0.7470	19.63	17.22
1	180900001	183900000	0.1410	0.7249	19.45	17.04
1	181200001	184200000	0.1286	0.7035	18.29	15.88
1	181500001	184500000	0.1181	0.6922	17.07	14.66
1	181800001	184800000	0.1255	0.6854	18.31	15.90
1	182100001	185100000	0.1272	0.6916	18.39	15.98
1	182400001	185400000	0.1317	0.7017	18.77	16.36
1	182700001	185700000	0.1375	0.7142	19.25	16.84
1	183000001	186000000	0.1245	0.6967	17.87	15.46
1	183300001	186300000	0.1295	0.7037	18.40	15.99
1	183600001	186600000	0.1458	0.7156	20.38	17.97
1	183900001	186900000	0.1518	0.7285	20.83	18.42
1	184200001	187200000	0.1690	0.7460	22.66	20.25
1	184500001	187500000	0.1655	0.7534	21.97	19.56
1	184800001	187800000	0.1630	0.7576	21.52	19.11
1	185100001	188100000	0.1657	0.7403	22.38	19.97
1	185400001	188400000	0.1687	0.7517	22.44	20.03
1	185700001	188700000	0.1566	0.7594	20.63	18.22
1	186000001	189000000	0.1696	0.7674	22.11	19.70
1	186300001	189300000	0.1637	0.7489	21.85	19.44
1	186600001	189600000	0.1482	0.7490	19.79	17.38
1	186900001	189900000	0.1498	0.7302	20.51	18.10
1	187200001	190200000	0.1561	0.7292	21.41	19.00
1	187500001	190500000	0.1690	0.7272	23.24	20.83
1	187800001	190800000	0.1699	0.7251	23.44	21.03
1	188100001	191100000	0.1684	0.7168	23.50	21.09
1	188400001	191400000	0.1731	0.7131	24.27	21.86
1	188700001	191700000	0.1865	0.7031	26.53	24.12
1	189000001	192000000	0.1756	0.7109	24.70	22.29
1	189300001	192300000	0.1701	0.7255	23.44	21.03
1	189600001	192600000	0.1792	0.7212	24.85	22.44
1	189900001	192900000	0.1807	0.7344	24.61	22.20
1	190200001	193200000	0.1656	0.7349	22.54	20.13
1	190500001	193500000	0.1567	0.7220	21.71	19.30
1	190800001	193800000	0.1625	0.7341	22.13	19.72
1	191100001	194100000	0.1533	0.7436	20.62	18.21
1	191400001	194400000	0.1419	0.7537	18.82	16.41
1	191700001	194700000	0.1409	0.7783	18.10	15.69
1	192000001	195000000	0.1389	0.7743	17.94	15.53
1	192300001	195300000	0.1466	0.7613	19.25	16.84
1	192600001	195600000	0.1341	0.7652	17.52	15.11
1	192900001	195900000	0.1407	0.7731	18.20	15.79
1	193200001	196200000	0.1470	0.7707	19.07	16.66
1	193500001	196500000	0.1540	0.7702	20.00	17.59
1	193800001	196800000	0.1469	0.7602	19.33	16.92
1	194100001	197100000	0.1569	0.7688	20.40	17.99
1	194400001	197400000	0.1551	0.7548	20.55	18.14
1	194700001	197700000	0.1520	0.7338	20.71	18.30
1	195000001	198000000	0.1609	0.7361	21.85	19.44
1	195300001	198300000	0.1561	0.7312	21.35	18.94
1	195600001	198600000	0.1659	0.7270	22.82	20.41
1	195900001	198900000	0.1573	0.7335	21.45	19.04
1	196200001	199200000	0.1578	0.7220	21.86	19.45
1	196500001	199500000	0.1607	0.7260	22.14	19.73
1	196800001	199800000	0.1730	0.7232	23.93	21.52
1	197100001	200100000	0.1717	0.7191	23.88	21.47
1	197400001	200400000	0.1707	0.7176	23.79	21.38
1	197700001	200700000	0.1788	0.7195	24.85	22.44
1	198000001	201000000	0.1754	0.7250	24.19	21.78
1	198300001	201300000	0.1778	0.7384	24.08	21.67
1	198600001	201600000	0.1723	0.7265	23.72	21.31
1	198900001	201900000	0.1740	0.7104	24.49	22.08
1	199200001	202200000	0.1674	0.7231	23.15	20.74
1	199500001	202500000	0.1552	0.7336	21.16	18.75
1	199800001	202800000	0.1471	0.7331	20.07	17.66
1	200100001	203100000	0.1479	0.7159	20.65	18.24
1	200400001	203400000	0.1514	0.7129	21.24	18.83
1	200700001	203700000	0.1476	0.7116	20.74	18.33
1	201000001	204000000	0.1437	0.6911	20.80	18.39
1	201300001	204300000	0.1537	0.7007	21.93	19.52
1	201600001	204600000	0.1573	0.7065	22.27	19.86
1	201900001	204900000	0.1626	0.6987	23.27	20.86
1	202200001	205200000	0.1638	0.6933	23.63	21.22
1	202500001	205500000	0.1606	0.6885	23.32	20.91
1	202800001	205800000	0.1459	0.7011	20.81	18.40
1	203100001	206100000	0.1372	0.7015	19.56	17.15
1	203400001	206400000	0.1461	0.7048	20.72	18.31
1	203700001	206700000	0.1572	0.7162	21.94	19.53
1	204000001	207000000	0.1617	0.7293	22.17	19.76
1	204300001	207300000	0.1656	0.7266	22.79	20.38
1	204600001	207600000	0.1748	0.7235	24.15	21.74
1	204900001	207900000	0.1740	0.7310	23.81	21.40
1	205200001	208200000	0.1941	0.7398	26.24	23.83
1	205500001	208500000	0.2016	0.7305	27.59	25.18
1	205800001	208800000	0.2168	0.7229	29.99	27.58
1	206100001	209100000	0.2239	0.7333	30.54	28.13
1	206400001	209400000	0.2203	0.7250	30.38	27.97
1	206700001	209700000	0.1996	0.7169	27.84	25.43
1	207000001	210000000	0.1972	0.7036	28.03	25.62
1	207300001	210300000	0.1876	0.6754	27.78	25.37
1	207600001	210600000	0.1739	0.6638	26.20	23.79
1	207900001	210900000	0.1599	0.6720	23.79	21.38
1	208200001	211200000	0.1470	0.6535	22.49	20.08
1	208500001	211500000	0.1386	0.6659	20.82	18.41
1	208800001	211800000	0.1393	0.6648	20.96	18.55
1	209100001	212100000	0.1394	0.6683	20.85	18.44
1	209400001	212400000	0.1297	0.6525	19.88	17.47
1	209700001	212700000	0.1413	0.6413	22.04	19.63
1	210000001	213000000	0.1440	0.6547	21.99	19.58
1	210300001	213300000	0.1401	0.6799	20.61	18.20
1	210600001	213600000	0.1395	0.6982	19.98	17.57
1	210900001	213900000	0.1500	0.7041	21.30	18.89
1	211200001	214200000	0.1462	0.7132	20.49	18.08
1	211500001	214500000	0.1509	0.7030	21.46	19.05
1	211800001	214800000	0.1507	0.7127	21.14	18.73
1	212100001	215100000	0.1399	0.7094	19.72	17.31
1	212400001	215400000	0.1464	0.7184	20.38	17.97
1	212700001	215700000	0.1496	0.7342	20.37	17.96
1	213000001	216000000	0.1518	0.7346	20.66	18.25
1	213300001	216300000	0.1487	0.7211	20.63	18.22
1	213600001	216600000	0.1667	0.7427	22.44	20.03
1	213900001	216900000	0.1594	0.7387	21.57	19.16
1	214200001	217200000	0.1644	0.7395	22.23	19.82
1	214500001	217500000	0.1686	0.7542	22.35	19.94
1	214800001	217800000	0.1647	0.7451	22.11	19.70
1	215100001	218100000	0.1720	0.7562	22.74	20.33
1	215400001	218400000	0.1713	0.7752	22.10	19.69
1	215700001	218700000	0.1593	0.7651	20.82	18.41
1	216000001	219000000	0.1479	0.7588	19.50	17.09
1	216300001	219300000	0.1507	0.7597	19.83	17.42
1	216600001	219600000	0.1260	0.7326	17.20	14.79
1	216900001	219900000	0.1200	0.7280	16.48	14.07
1	217200001	220200000	0.1110	0.7219	15.37	12.96
1	217500001	220500000	0.1172	0.7194	16.30	13.89
1	217800001	220800000	0.1081	0.7079	15.27	12.86
1	218100001	221100000	0.1091	0.6928	15.74	13.33
1	218400001	221400000	0.1095	0.6879	15.92	13.51
1	218700001	221700000	0.1197	0.6994	17.11	14.70
1	219000001	222000000	0.1278	0.7061	18.10	15.69
1	219300001	222300000	0.1317	0.7085	18.59	16.18
1	219600001	222600000	0.1504	0.7144	21.06	18.65
1	219900001	222900000	0.1595	0.7191	22.18	19.77
1	220200001	223200000	0.1561	0.7364	21.20	18.79
1	220500001	223500000	0.1492	0.7390	20.19	17.78
1	220800001	223800000	0.1600	0.7464	21.44	19.03
1	221100001	224100000	0.1633	0.7556	21.61	19.20
1	221400001	224400000	0.1656	0.7548	21.94	19.53
1	221700001	224700000	0.1636	0.7504	21.80	19.39
1	222000001	225000000	0.1658	0.7393	22.42	20.01
1	222300001	225300000	0.1583	0.7398	21.40	18.99
1	222600001	225600000	0.1501	0.7565	19.84	17.43
1	222900001	225900000	0.1476	0.7472	19.75	17.34
1	223200001	226200000	0.1601	0.7405	21.63	19.22
1	223500001	226500000	0.1582	0.7388	21.41	19.00
1	223800001	226800000	0.1587	0.7491	21.19	18.78
1	224100001	227100000	0.1677	0.7580	22.13	19.72
1	224400001	227400000	0.1693	0.7572	22.35	19.94
1	224700001	227700000	0.1611	0.7543	21.36	18.95
1	225000001	228000000	0.1725	0.7631	22.61	20.20
1	225300001	228300000	0.1803	0.7701	23.41	21.00
1	225600001	228600000	0.1865	0.7555	24.68	22.27
1	225900001	228900000	0.1890	0.7614	24.83	22.42
1	226200001	229200000	0.1869	0.7487	24.96	22.55
1	226500001	229500000	0.1875	0.7399	25.33	22.92
1	226800001	229800000	0.1866	0.7110	26.25	23.84
1	227100001	230100000	0.1758	0.6913	25.43	23.02
1	227400001	230400000	0.1788	0.6893	25.94	23.53
1	227700001	230700000	0.1818	0.6813	26.68	24.27
1	228000001	231000000	0.1614	0.6809	23.70	21.29
1	228300001	231300000	0.1738	0.6824	25.47	23.06
1	228600001	231600000	0.1684	0.6856	24.56	22.15
1	228900001	231900000	0.1713	0.6683	25.63	23.22
1	229200001	232200000	0.1740	0.6746	25.79	23.38
1	229500001	232500000	0.1662	0.6717	24.75	22.34
1	229800001	232800000	0.1611	0.6969	23.12	20.71
1	230100001	233100000	0.1679	0.7185	23.37	20.96
1	230400001	233400000	0.1604	0.7075	22.67	20.26
1	230700001	233700000	0.1603	0.7270	22.05	19.64
1	231000001	234000000	0.1692	0.7276	23.25	20.84
1	231300001	234300000	0.1493	0.7164	20.84	18.43
1	231600001	234600000	0.1468	0.7042	20.84	18.43
1	231900001	234900000	0.1485	0.7217	20.58	18.17
1	232200001	235200000	0.1435	0.7009	20.47	18.06
1	232500001	235500000	0.1414	0.7024	20.13	17.72
1	232800001	235800000	0.1420	0.6877	20.65	18.24
1	233100001	236100000	0.1454	0.6780	21.44	19.03
1	233400001	236400000	0.1491	0.6846	21.78	19.37
1	233700001	236700000	0.1552	0.6742	23.02	20.61
1	234000001	237000000	0.1649	0.6777	24.33	21.92
1	234300001	237300000	0.1749	0.6817	25.65	23.24
1	234600001	237600000	0.1835	0.6894	26.61	24.20
1	234900001	237900000	0.1802	0.7018	25.67	23.26
1	235200001	238200000	0.1788	0.7328	24.39	21.98
1	235500001	238500000	0.1961	0.7392	26.53	24.12
1	235800001	238800000	0.1975	0.7450	26.51	24.10
1	236100001	239100000	0.1927	0.7478	25.77	23.36
1	236400001	239400000	0.1965	0.7474	26.28	23.87
1	236700001	239700000	0.1938	0.7509	25.81	23.40
1	237000001	240000000	0.2027	0.7485	27.08	24.67
1	237300001	240300000	0.2163	0.7535	28.71	26.30
1	237600001	240600000	0.2062	0.7370	27.98	25.57
1	237900001	240900000	0.2038	0.7115	28.64	26.23
1	238200001	241200000	0.2097	0.7048	29.75	27.34
1	238500001	241500000	0.2149	0.6962	30.87	28.46
1	238800001	241800000	0.2303	0.6944	33.16	30.75
1	239100001	242100000	0.2297	0.6902	33.28	30.87
1	239400001	242400000	0.2234	0.6940	32.19	29.78
1	239700001	242700000	0.2249	0.6828	32.94	30.53
1	240000001	243000000	0.2041	0.6854	29.79	27.38
1	240300001	243300000	0.1761	0.6757	26.06	23.65
1	240600001	243600000	0.1789	0.6836	26.17	23.76
1	240900001	243900000	0.1865	0.7062	26.41	24.00
1	241200001	244200000	0.1724	0.7103	24.28	21.87
1	241500001	244500000	0.1508	0.7136	21.13	18.72
1	241800001	244800000	0.1482	0.7390	20.05	17.64
1	242100001	245100000	0.1413	0.7259	19.46	17.05
1	242400001	245400000	0.1414	0.7203	19.63	17.22
1	242700001	245700000	0.1373	0.7268	18.89	16.48
1	243000001	246000000	0.1519	0.7217	21.04	18.63
1	243300001	246300000	0.1591	0.7226	22.02	19.61
1	243600001	246600000	0.1684	0.7312	23.03	20.62
1	243900001	246900000	0.1550	0.7113	21.79	19.38
1	244200001	247200000	0.1584	0.7122	22.25	19.84
1	244500001	247500000	0.1686	0.7218	23.36	20.95
1	244800001	247800000	0.1567	0.6870	22.82	20.41
1	245100001	248100000	0.1543	0.6980	22.11	19.70
1	245400001	248400000	0.1539	0.7106	21.66	19.25
1	245700001	248700000	0.1473	0.7042	20.92	18.51
1	246000001	249000000	0.1300	0.7077	18.37	15.96
1	246300001	249300000	0.1282	0.7141	17.96	15.55
1	246600001	249600000	0.1225	0.7189	17.03	14.62
1	246900001	249900000	0.1292	0.7339	17.61	15.20
1	247200001	250200000	0.1289	0.7366	17.50	15.09
1	247500001	250500000	0.1334	0.7259	18.38	15.97
1	247800001	250800000	0.1325	0.7374	17.97	15.56
1	248100001	251100000	0.1455	0.7375	19.73	17.32
1	248400001	251400000	0.1584	0.7232	21.91	19.50
1	248700001	251700000	0.1669	0.7300	22.86	20.45
1	249000001	252000000	0.1742	0.7291	23.89	21.48
1	249300001	252300000	0.1677	0.7246	23.14	20.73
1	249600001	252600000	0.1710	0.7179	23.81	21.40
1	249900001	252900000	0.1703	0.6962	24.46	22.05
1	250200001	253200000	0.1599	0.6197	25.81	23.40
1	250500001	253500000	0.1510	0.5867	25.74	23.33
1	250800001	253800000	0.1677	0.6042	27.75	25.34
1	251100001	254100000	0.1584	0.6006	26.38	23.97
1	251400001	254400000	0.1433	0.6113	23.45	21.04
1	251700001	254700000	0.1425	0.6040	23.59	21.18
1	252000001	255000000	0.1346	0.5808	23.17	20.76
1	252300001	255300000	0.1459	0.5637	25.88	23.47
1	252600001	255600000	0.1384	0.5599	24.72	22.31
1	252900001	255900000	0.1412	0.5742	24.59	22.18
1	253200001	256200000	0.1543	0.6197	24.90	22.49
1	253500001	256500000	0.1503	0.6565	22.89	20.48
1	253800001	256800000	0.1341	0.6479	20.70	18.29
1	254100001	257100000	0.1367	0.6582	20.77	18.36
1	254400001	257400000	0.1386	0.6526	21.24	18.83
1	254700001	257700000	0.1415	0.6600	21.44	19.03
1	255000001	258000000	0.1454	0.6830	21.29	18.88
1	255300001	258300000	0.1460	0.7074	20.63	18.22
1	255600001	258600000	0.1427	0.7146	19.97	17.56
1	255900001	258900000	0.1408	0.7180	19.61	17.20
1	256200001	259200000	0.1442	0.7479	19.29	16.88
1	256500001	259500000	0.1641	0.7391	22.21	19.80
1	256800001	259800000	0.1850	0.7303	25.33	22.92
1	257100001	260100000	0.1804	0.6936	26.01	23.60
1	257400001	260400000	0.1795	0.6824	26.31	23.90
1	257700001	260700000	0.1789	0.6874	26.03	23.62
1	258000001	261000000	0.1817	0.6718	27.04	24.63
1	258300001	261300000	0.1820	0.6687	27.21	24.80
1	258600001	261600000	0.1788	0.6735	26.55	24.14
1	258900001	261900000	0.1801	0.6656	27.05	24.64
1	259200001	262200000	0.1695	0.6497	26.10	23.69
1	259500001	262500000	0.1511	0.6478	23.33	20.92
1	259800001	262800000	0.1393	0.6565	21.22	18.81
1	260100001	263100000	0.1372	0.6899	19.89	17.48
1	260400001	263400000	0.1437	0.7110	20.21	17.80
1	260700001	263700000	0.1395	0.6922	20.15	17.74
1	261000001	264000000	0.1404	0.7130	19.69	17.28
1	261300001	264300000	0.1346	0.7070	19.04	16.63
1	261600001	264600000	0.1459	0.6928	21.05	18.64
1	261900001	264900000	0.1438	0.6844	21.01	18.60
1	262200001	265200000	0.1432	0.6727	21.29	18.88
1	262500001	265500000	0.1421	0.6647	21.38	18.97
1	262800001	265800000	0.1303	0.6547	19.90	17.49
1	263100001	266100000	0.1427	0.6505	21.93	19.52
1	263400001	266400000	0.1314	0.6393	20.55	18.14
1	263700001	266700000	0.1362	0.6555	20.78	18.37
1	264000001	267000000	0.1520	0.6496	23.40	20.99
1	264300001	267300000	0.1560	0.6550	23.82	21.41
1	264600001	267600000	0.1529	0.6516	23.47	21.06
1	264900001	267900000	0.1668	0.6659	25.04	22.63
1	265200001	268200000	0.1792	0.6913	25.92	23.51
1	265500001	268500000	0.1830	0.7104	25.76	23.35
1	265800001	268800000	0.2003	0.7279	27.52	25.11
1	266100001	269100000	0.1943	0.7051	27.55	25.14
1	266400001	269400000	0.2063	0.7162	28.81	26.40
1	266700001	269700000	0.1999	0.7053	28.34	25.93
1	267000001	270000000	0.1801	0.7028	25.62	23.21
1	267300001	270300000	0.1679	0.6863	24.47	22.06
1	267600001	270600000	0.1688	0.6845	24.66	22.25
1	267900001	270900000	0.1654	0.6892	24.00	21.59
1	268200001	271200000	0.1589	0.6732	23.61	21.20
1	268500001	271500000	0.1663	0.6677	24.91	22.50
1	268800001	271800000	0.1509	0.6542	23.07	20.66
1	269100001	272100000	0.1529	0.6769	22.59	20.18
1	269400001	272400000	0.1456	0.6661	21.86	19.45
1	269700001	272700000	0.1468	0.6787	21.63	19.22
1	270000001	273000000	0.1504	0.6749	22.29	19.88
1	270300001	273300000	0.1623	0.6905	23.50	21.09
1	270600001	273600000	0.1594	0.7066	22.55	20.14
1	270900001	273900000	0.1481	0.7008	21.14	18.73
1	271200001	274200000	0.1536	0.7137	21.52	19.11
1	271500001	274500000	0.1556	0.7185	21.66	19.25
1	271800001	274800000	0.1496	0.7118	21.02	18.61
1	272100001	275100000	0.1384	0.7060	19.61	17.20
1	272400001	275400000	0.1398	0.7108	19.66	17.25
1	272700001	275700000	0.1332	0.7144	18.64	16.23
1	273000001	276000000	0.1342	0.7296	18.39	15.98
1	273300001	276300000	0.1386	0.7391	18.76	16.35
1	273600001	276600000	0.1432	0.7342	19.51	17.10
1	273900001	276900000	0.1414	0.7349	19.24	16.83
1	274200001	277200000	0.1392	0.7370	18.89	16.48
1	274500001	277500000	0.1358	0.7348	18.49	16.08
1	274800001	277800000	0.1533	0.7435	20.62	18.21
1	275100001	278100000	0.1637	0.7439	22.01	19.60
1	275400001	278400000	0.1633	0.7354	22.20	19.79
1	275700001	278700000	0.1760	0.7320	24.05	21.64
1	276000001	279000000	0.1793	0.7206	24.88	22.47
1	276300001	279300000	0.1761	0.7161	24.59	22.18
1	276600001	279600000	0.1789	0.7189	24.89	22.48
1	276900001	279900000	0.1905	0.7184	26.52	24.11
1	277200001	280200000	0.1844	0.6982	26.41	24.00
1	277500001	280500000	0.1763	0.6962	25.33	22.92
1	277800001	280800000	0.1689	0.7000	24.12	21.71
1	278100001	281100000	0.1624	0.6932	23.42	21.01
1	278400001	281400000	0.1643	0.6985	23.52	21.11
1	278700001	281700000	0.1663	0.6853	24.26	21.85
1	279000001	282000000	0.1666	0.6884	24.21	21.80
1	279300001	282300000	0.1621	0.6859	23.64	21.23
1	279600001	282600000	0.1546	0.6792	22.76	20.35
1	279900001	282900000	0.1379	0.6808	20.25	17.84
1	280200001	283200000	0.1397	0.7025	19.89	17.48
1	280500001	283500000	0.1292	0.6880	18.78	16.37
1	280800001	283800000	0.1253	0.6903	18.15	15.74
1	281100001	284100000	0.1414	0.6987	20.24	17.83
1	281400001	284400000	0.1372	0.7050	19.46	17.05
1	281700001	284700000	0.1159	0.6920	16.75	14.34
1	282000001	285000000	0.1102	0.6753	16.32	13.91
1	282300001	285300000	0.1179	0.6800	17.34	14.93
1	282600001	285600000	0.1142	0.6804	16.78	14.37
1	282900001	285900000	0.1240	0.6646	18.66	16.25
1	283200001	286200000	0.1253	0.6551	19.13	16.72
1	283500001	286500000	0.1490	0.6731	22.14	19.73
1	283800001	286800000	0.1502	0.6472	23.21	20.80
1	284100001	287100000	0.1323	0.6530	20.26	17.85
1	284400001	287400000	0.1325	0.6464	20.50	18.09
1	284700001	287700000	0.1474	0.6634	22.22	19.81
1	285000001	288000000	0.1479	0.6629	22.32	19.91
1	285300001	288300000	0.1397	0.6566	21.28	18.87
1	285600001	288600000	0.1451	0.6456	22.48	20.07
1	285900001	288900000	0.1414	0.6408	22.07	19.66
1	286200001	289200000	0.1504	0.6343	23.71	21.30
1	286500001	289500000	0.1350	0.6140	21.99	19.58
1	286800001	289800000	0.1329	0.6245	21.28	18.87
1	287100001	290100000	0.1436	0.6239	23.02	20.61
1	287400001	290400000	0.1568	0.6193	25.32	22.91
1	287700001	290700000	0.1667	0.6106	27.30	24.89
1	288000001	291000000	0.1639	0.6183	26.51	24.10
1	288300001	291300000	0.1716	0.6109	28.09	25.68
1	288600001	291600000	0.1629	0.6245	26.09	23.68
1	288900001	291900000	0.1641	0.6340	25.88	23.47
1	289200001	292200000	0.1492	0.6318	23.61	21.20
1	289500001	292500000	0.1514	0.6454	23.46	21.05
1	289800001	292800000	0.1640	0.6548	25.04	22.63
1	290100001	293100000	0.1634	0.6612	24.72	22.31
1	290400001	293400000	0.1608	0.6575	24.46	22.05
1	290700001	293700000	0.1450	0.6530	22.20	19.79
1	291000001	294000000	0.1495	0.6655	22.47	20.06
1	291300001	294300000	0.1539	0.6855	22.45	20.04
1	291600001	294600000	0.1641	0.6835	24.01	21.60
1	291900001	294900000	0.1675	0.6806	24.61	22.20
1	292200001	295200000	0.1751	0.6872	25.48	23.07
1	292500001	295500000	0.1849	0.6808	27.16	24.75
1	292800001	295800000	0.1764	0.6758	26.09	23.68
1	293100001	296100000	0.1787	0.6636	26.93	24.52
1	293400001	296400000	0.1786	0.6737	26.50	24.09
1	293700001	296700000	0.1776	0.6749	26.31	23.90
1	294000001	297000000	0.1791	0.6689	26.78	24.37
1	294300001	297300000	0.1691	0.6562	25.77	23.36
1	294600001	297600000	0.1644	0.6554	25.08	22.67
1	294900001	297900000	0.1714	0.6739	25.43	23.02
1	295200001	298200000	0.1785	0.6798	26.25	23.84
1	295500001	298500000	0.1725	0.6892	25.03	22.62
1	295800001	298800000	0.1782	0.6880	25.90	23.49
1	296100001	299100000	0.1652	0.6859	24.08	21.67
1	296400001	299400000	0.1473	0.6884	21.39	18.98
1	296700001	299700000	0.1585	0.6994	22.66	20.25
1	297000001	300000000	0.1536	0.6848	22.44	20.03
1	297300001	300300000	0.1530	0.6802	22.50	20.09
1	297600001	300600000	0.1496	0.6756	22.15	19.74
1	297900001	300900000	0.1395	0.6488	21.50	19.09
1	298200001	301200000	0.1366	0.6389	21.38	18.97
1	298500001	301500000	0.1473	0.6428	22.91	20.50
1	298800001	301800000	0.1451	0.6282	23.10	20.69
1	299100001	302100000	0.1517	0.6266	24.21	21.80
1	299400001	302400000	0.1620	0.6132	26.41	24.00
1	299700001	302700000	0.1542	0.6200	24.88	22.47
1	300000001	303000000	0.1671	0.6439	25.95	23.54
1	300300001	303300000	0.1824	0.6572	27.76	25.35
1	300600001	303600000	0.1837	0.6471	28.39	25.98
1	300900001	303900000	0.1820	0.6661	27.33	24.92
1	301200001	304200000	0.1799	0.6662	27.00	24.59
1	301500001	304500000	0.1661	0.6682	24.86	22.45
1	301800001	304800000	0.1607	0.6817	23.57	21.16
1	302100001	305100000	0.1603	0.6688	23.96	21.55
1	302400001	305400000	0.1659	0.6841	24.25	21.84
1	302700001	305700000	0.1828	0.6750	27.08	24.67
1	303000001	306000000	0.1679	0.6637	25.29	22.88
1	303300001	306300000	0.1522	0.6536	23.28	20.87
1	303600001	306600000	0.1689	0.6736	25.07	22.66
1	303900001	306900000	0.1806	0.6757	26.73	24.32
1	304200001	307200000	0.1770	0.6679	26.50	24.09
1	304500001	307500000	0.1953	0.6623	29.49	27.08
1	304800001	307800000	0.2003	0.6632	30.20	27.79
1	305100001	308100000	0.2052	0.6896	29.76	27.35
1	305400001	308400000	0.1997	0.6947	28.75	26.34
1	305700001	308439535	0.1953	0.7053	25.28	22.87
2	1	3000000	0.1707	0.6368	26.81	24.40
2	300001	3300000	0.1693	0.6139	27.59	25.18
2	600001	3600000	0.1832	0.6026	30.40	27.99
2	900001	3900000	0.1809	0.5826	31.05	28.64
2	1200001	4200000	0.1874	0.5726	32.73	30.32
2	1500001	4500000	0.1886	0.5610	33.63	31.22
2	1800001	4800000	0.1912	0.5744	33.29	30.88
2	2100001	5100000	0.1915	0.5426	35.30	32.89
2	2400001	5400000	0.1862	0.5392	34.53	32.12
2	2700001	5700000	0.1801	0.5320	33.85	31.44
2	3000001	6000000	0.1753	0.5234	33.49	31.08
2	3300001	6300000	0.1711	0.5184	33.01	30.60
2	3600001	6600000	0.1607	0.5257	30.57	28.16
2	3900001	6900000	0.1606	0.5406	29.70	27.29
2	4200001	7200000	0.1581	0.5468	28.91	26.50
2	4500001	7500000	0.1537	0.5691	27.00	24.59
2	4800001	7800000	0.1570	0.5737	27.36	24.95
2	5100001	8100000	0.1547	0.5879	26.31	23.90
2	5400001	8400000	0.1633	0.5981	27.31	24.90
2	5700001	8700000	0.1614	0.6345	25.43	23.02
2	6000001	9000000	0.1696	0.6447	26.31	23.90
2	6300001	9300000	0.1568	0.6377	24.60	22.19
2	6600001	9600000	0.1520	0.6262	24.27	21.86
2	6900001	9900000	0.1425	0.6184	23.05	20.64
2	7200001	10200000	0.1423	0.6206	22.93	20.52
2	7500001	10500000	0.1485	0.6059	24.51	22.10
2	7800001	10800000	0.1302	0.6055	21.51	19.10
2	8100001	11100000	0.1364	0.6208	21.97	19.56
2	8400001	11400000	0.1272	0.6266	20.30	17.89
2	8700001	11700000	0.1315	0.5944	22.13	19.72
2	9000001	12000000	0.1222	0.5611	21.78	19.37
2	9300001	12300000	0.1338	0.5764	23.21	20.80
2	9600001	12600000	0.1387	0.5842	23.74	21.33
2	9900001	12900000	0.1391	0.5857	23.76	21.35
2	10200001	13200000	0.1402	0.5970	23.49	21.08
2	10500001	13500000	0.1288	0.5893	21.86	19.45
2	10800001	13800000	0.1442	0.5814	24.81	22.40
2	11100001	14100000	0.1356	0.5773	23.48	21.07
2	11400001	14400000	0.1362	0.5941	22.93	20.52
2	11700001	14700000	0.1502	0.6129	24.51	22.10
2	12000001	15000000	0.1610	0.6627	24.29	21.88
2	12300001	15300000	0.1756	0.6741	26.06	23.65
2	12600001	15600000	0.1712	0.6780	25.25	22.84
2	12900001	15900000	0.1843	0.6956	26.49	24.08
2	13200001	16200000	0.1809	0.7022	25.76	23.35
2	13500001	16500000	0.1889	0.7167	26.36	23.95
2	13800001	16800000	0.1834	0.7264	25.24	22.83
2	14100001	17100000	0.1864	0.7323	25.45	23.04
2	14400001	17400000	0.1977	0.7350	26.90	24.49
2	14700001	17700000	0.1920	0.7416	25.89	23.48
2	15000001	18000000	0.1904	0.7321	26.00	23.59
2	15300001	18300000	0.1733	0.7154	24.23	21.82
2	15600001	18600000	0.1780	0.7111	25.04	22.63
2	15900001	18900000	0.1602	0.7005	22.87	20.46
2	16200001	19200000	0.1679	0.6916	24.28	21.87
2	16500001	19500000	0.1673	0.6965	24.01	21.60
2	16800001	19800000	0.1735	0.6992	24.82	22.41
2	17100001	20100000	0.1693	0.6907	24.51	22.10
2	17400001	20400000	0.1701	0.6932	24.54	22.13
2	17700001	20700000	0.1744	0.7002	24.91	22.50
2	18000001	21000000	0.1753	0.6944	25.24	22.83
2	18300001	21300000	0.1742	0.7022	24.81	22.40
2	18600001	21600000	0.1775	0.7161	24.79	22.38
2	18900001	21900000	0.1687	0.7099	23.76	21.35
2	19200001	22200000	0.1594	0.7159	22.26	19.85
2	19500001	22500000	0.1626	0.7211	22.55	20.14
2	19800001	22800000	0.1483	0.7126	20.81	18.40
2	20100001	23100000	0.1606	0.7260	22.12	19.71
2	20400001	23400000	0.1508	0.7121	21.17	18.76
2	20700001	23700000	0.1422	0.6928	20.52	18.11
2	21000001	24000000	0.1283	0.6853	18.73	16.32
2	21300001	24300000	0.1267	0.6893	18.38	15.97
2	21600001	24600000	0.1185	0.6766	17.51	15.10
2	21900001	24900000	0.1313	0.6757	19.44	17.03
2	22200001	25200000	0.1324	0.6542	20.24	17.83
2	22500001	25500000	0.1284	0.6342	20.25	17.84
2	22800001	25800000	0.1314	0.6290	20.89	18.48
2	23100001	26100000	0.1175	0.6115	19.22	16.81
2	23400001	26400000	0.1200	0.6168	19.45	17.04
2	23700001	26700000	0.1353	0.6238	21.70	19.29
2	24000001	27000000	0.1505	0.6435	23.38	20.97
2	24300001	27300000	0.1519	0.6408	23.71	21.30
2	24600001	27600000	0.1591	0.6535	24.34	21.93
2	24900001	27900000	0.1516	0.6616	22.91	20.50
2	25200001	28200000	0.1506	0.6695	22.50	20.09
2	25500001	28500000	0.1461	0.6728	21.71	19.30
2	25800001	28800000	0.1562	0.6745	23.15	20.74
2	26100001	29100000	0.1533	0.6803	22.54	20.13
2	26400001	29400000	0.1788	0.6942	25.75	23.34
2	26700001	29700000	0.1703	0.6855	24.85	22.44
2	27000001	30000000	0.1621	0.6779	23.92	21.51
2	27300001	30300000	0.1808	0.6835	26.45	24.04
2	27600001	30600000	0.1797	0.6606	27.20	24.79
2	27900001	30900000	0.1819	0.6608	27.52	25.11
2	28200001	31200000	0.1888	0.6634	28.46	26.05
2	28500001	31500000	0.1961	0.6566	29.87	27.46
2	28800001	31800000	0.1874	0.6770	27.68	25.27
2	29100001	32100000	0.2009	0.6601	30.43	28.02
2	29400001	32400000	0.1765	0.6443	27.39	24.98
2	29700001	32700000	0.1653	0.6696	24.69	22.28
2	30000001	33000000	0.1560	0.6586	23.68	21.27
2	30300001	33300000	0.1408	0.6691	21.05	18.64
2	30600001	33600000	0.1354	0.6735	20.11	17.70
2	30900001	33900000	0.1273	0.6791	18.74	16.33
2	31200001	34200000	0.1252	0.6847	18.28	15.87
2	31500001	34500000	0.1164	0.7033	16.54	14.13
2	31800001	34800000	0.1149	0.7018	16.37	13.96
2	32100001	35100000	0.1062	0.7215	14.72	12.31
2	32400001	35400000	0.1034	0.7194	14.38	11.97
2	32700001	35700000	0.1139	0.7124	15.99	13.58
2	33000001	36000000	0.1250	0.7273	17.19	14.78
2	33300001	36300000	0.1207	0.7243	16.67	14.26
2	33600001	36600000	0.1121	0.7396	15.16	12.75
2	33900001	36900000	0.1271	0.7423	17.12	14.71
2	34200001	37200000	0.1325	0.7569	17.51	15.10
2	34500001	37500000	0.1424	0.7568	18.82	16.41
2	34800001	37800000	0.1468	0.7623	19.26	16.85
2	35100001	38100000	0.1395	0.7669	18.19	15.78
2	35400001	38400000	0.1362	0.7777	17.52	15.11
2	35700001	38700000	0.1211	0.7794	15.54	13.13
2	36000001	39000000	0.1267	0.7727	16.40	13.99
2	36300001	39300000	0.1477	0.7628	19.37	16.96
2	36600001	39600000	0.1555	0.7456	20.86	18.45
2	36900001	39900000	0.1573	0.7418	21.21	18.80
2	37200001	40200000	0.1483	0.7355	20.16	17.75
2	37500001	40500000	0.1496	0.7392	20.24	17.83
2	37800001	40800000	0.1409	0.7165	19.66	17.25
2	38100001	41100000	0.1426	0.7132	20.00	17.59
2	38400001	41400000	0.1612	0.6994	23.05	20.64
2	38700001	41700000	0.1711	0.7034	24.33	21.92
2	39000001	42000000	0.1633	0.7067	23.11	20.70
2	39300001	42300000	0.1457	0.7144	20.40	17.99
2	39600001	42600000	0.1498	0.7280	20.58	18.17
2	39900001	42900000	0.1520	0.7332	20.73	18.32
2	40200001	43200000	0.1498	0.7262	20.63	18.22
2	40500001	43500000	0.1480	0.7315	20.23	17.82
2	40800001	43800000	0.1623	0.7436	21.83	19.42
2	41100001	44100000	0.1797	0.7512	23.92	21.51
2	41400001	44400000	0.1640	0.7681	21.35	18.94
2	41700001	44700000	0.1729	0.7648	22.60	20.19
2	42000001	45000000	0.1797	0.7654	23.48	21.07
2	42300001	45300000	0.1704	0.7706	22.11	19.70
2	42600001	45600000	0.1581	0.7669	20.62	18.21
2	42900001	45900000	0.1575	0.7625	20.66	18.25
2	43200001	46200000	0.1623	0.7651	21.22	18.81
2	43500001	46500000	0.1604	0.7442	21.56	19.15
2	43800001	46800000	0.1642	0.7391	22.21	19.80
2	44100001	47100000	0.1617	0.7394	21.87	19.46
2	44400001	47400000	0.1662	0.7305	22.74	20.33
2	44700001	47700000	0.1690	0.7281	23.22	20.81
2	45000001	48000000	0.1605	0.7205	22.28	19.87
2	45300001	48300000	0.1786	0.7120	25.08	22.67
2	45600001	48600000	0.1871	0.7273	25.72	23.31
2	45900001	48900000	0.1821	0.7317	24.88	22.47
2	46200001	49200000	0.1747	0.7229	24.16	21.75
2	46500001	49500000	0.1906	0.7484	25.47	23.06
2	46800001	49800000	0.1815	0.7339	24.73	22.32
2	47100001	50100000	0.1822	0.7245	25.14	22.73
2	47400001	50400000	0.1815	0.7176	25.30	22.89
2	47700001	50700000	0.1718	0.7070	24.31	21.90
2	48000001	51000000	0.1673	0.7287	22.96	20.55
2	48300001	51300000	0.1534	0.7330	20.93	18.52
2	48600001	51600000	0.1504	0.7327	20.53	18.12
2	48900001	51900000	0.1567	0.7285	21.51	19.10
2	49200001	52200000	0.1727	0.7424	23.26	20.85
2	49500001	52500000	0.1533	0.7194	21.30	18.89
2	49800001	52800000	0.1593	0.7465	21.34	18.93
2	50100001	53100000	0.1636	0.7596	21.54	19.13
2	50400001	53400000	0.1642	0.7712	21.29	18.88
2	50700001	53700000	0.1600	0.7952	20.12	17.71
2	51000001	54000000	0.1664	0.7849	21.21	18.80
2	51300001	54300000	0.1724	0.7862	21.93	19.52
2	51600001	54600000	0.1838	0.7808	23.54	21.13
2	51900001	54900000	0.1865	0.7859	23.73	21.32
2	52200001	55200000	0.1832	0.7856	23.32	20.91
2	52500001	55500000	0.1815	0.8043	22.56	20.15
2	52800001	55800000	0.1891	0.7997	23.64	21.23
2	53100001	56100000	0.1737	0.7810	22.24	19.83
2	53400001	56400000	0.1629	0.7818	20.84	18.43
2	53700001	56700000	0.1661	0.7765	21.40	18.99
2	54000001	57000000	0.1669	0.7539	22.14	19.73
2	54300001	57300000	0.1577	0.7349	21.46	19.05
2	54600001	57600000	0.1439	0.7323	19.65	17.24
2	54900001	57900000	0.1316	0.7359	17.88	15.47
2	55200001	58200000	0.1302	0.7242	17.97	15.56
2	55500001	58500000	0.1279	0.7261	17.61	15.20
2	55800001	58800000	0.1180	0.7287	16.20	13.79
2	56100001	59100000	0.1261	0.7355	17.14	14.73
2	56400001	59400000	0.1415	0.7368	19.20	16.79
2	56700001	59700000	0.1563	0.7327	21.34	18.93
2	57000001	60000000	0.1680	0.7560	22.23	19.82
2	57300001	60300000	0.1788	0.7625	23.46	21.05
2	57600001	60600000	0.1732	0.7681	22.56	20.15
2	57900001	60900000	0.1815	0.7627	23.80	21.39
2	58200001	61200000	0.1872	0.7736	24.20	21.79
2	58500001	61500000	0.1987	0.7649	25.98	23.57
2	58800001	61800000	0.1964	0.7653	25.66	23.25
2	59100001	62100000	0.1976	0.7797	25.35	22.94
2	59400001	62400000	0.1894	0.7710	24.57	22.16
2	59700001	62700000	0.1866	0.7691	24.27	21.86
2	60000001	63000000	0.1729	0.7701	22.45	20.04
2	60300001	63300000	0.1817	0.7902	22.99	20.58
2	60600001	63600000	0.1831	0.7846	23.33	20.92
2	60900001	63900000	0.1682	0.7742	21.73	19.32
2	61200001	64200000	0.1669	0.7781	21.45	19.04
2	61500001	64500000	0.1579	0.7812	20.21	17.80
2	61800001	64800000	0.1551	0.7758	19.99	17.58
2	62100001	65100000	0.1468	0.7766	18.91	16.50
2	62400001	65400000	0.1454	0.7836	18.55	16.14
2	62700001	65700000	0.1348	0.7946	16.96	14.55
2	63000001	66000000	0.1329	0.8073	16.46	14.05
2	63300001	66300000	0.1165	0.7884	14.77	12.36
2	63600001	66600000	0.1413	0.7880	17.93	15.52
2	63900001	66900000	0.1513	0.8006	18.90	16.49
2	64200001	67200000	0.1472	0.7839	18.77	16.36
2	64500001	67500000	0.1508	0.7846	19.22	16.81
2	64800001	67800000	0.1461	0.7837	18.65	16.24
2	65100001	68100000	0.1596	0.7812	20.43	18.02
2	65400001	68400000	0.1577	0.7741	20.37	17.96
2	65700001	68700000	0.1642	0.7684	21.37	18.96
2	66000001	69000000	0.1688	0.7666	22.02	19.61
2	66300001	69300000	0.1797	0.7847	22.90	20.49
2	66600001	69600000	0.1619	0.7961	20.33	17.92
2	66900001	69900000	0.1615	0.8004	20.18	17.77
2	67200001	70200000	0.1560	0.8245	18.92	16.51
2	67500001	70500000	0.1547	0.8354	18.51	16.10
2	67800001	70800000	0.1732	0.8451	20.50	18.09
2	68100001	71100000	0.1614	0.8389	19.24	16.83
2	68400001	71400000	0.1855	0.8579	21.62	19.21
2	68700001	71700000	0.1688	0.8514	19.83	17.42
2	69000001	72000000	0.1766	0.8524	20.72	18.31
2	69300001	72300000	0.1652	0.8473	19.50	17.09
2	69600001	72600000	0.1721	0.8319	20.69	18.28
2	69900001	72900000	0.1687	0.8266	20.41	18.00
2	70200001	73200000	0.1714	0.8054	21.28	18.87
2	70500001	73500000	0.1715	0.8009	21.42	19.01
2	70800001	73800000	0.1524	0.8017	19.01	16.60
2	71100001	74100000	0.1534	0.8085	18.97	16.56
2	71400001	74400000	0.1279	0.7909	16.18	13.77
2	71700001	74700000	0.1393	0.7984	17.44	15.03
2	72000001	75000000	0.1345	0.7912	16.99	14.58
2	72300001	75300000	0.1326	0.7884	16.82	14.41
2	72600001	75600000	0.1376	0.7961	17.28	14.87
2	72900001	75900000	0.1462	0.7898	18.52	16.11
2	73200001	76200000	0.1470	0.8007	18.36	15.95
2	73500001	76500000	0.1504	0.7882	19.08	16.67
2	73800001	76800000	0.1543	0.7771	19.86	17.45
2	74100001	77100000	0.1675	0.7815	21.44	19.03
2	74400001	77400000	0.1713	0.7855	21.80	19.39
2	74700001	77700000	0.1618	0.7739	20.91	18.50
2	75000001	78000000	0.1626	0.7669	21.20	18.79
2	75300001	78300000	0.1762	0.7763	22.69	20.28
2	75600001	78600000	0.1670	0.7711	21.66	19.25
2	75900001	78900000	0.1561	0.7834	19.93	17.52
2	76200001	79200000	0.1607	0.7920	20.29	17.88
2	76500001	79500000	0.1493	0.8021	18.62	16.21
2	76800001	79800000	0.1502	0.8143	18.45	16.04
2	77100001	80100000	0.1316	0.8189	16.07	13.66
2	77400001	80400000	0.1409	0.8267	17.04	14.63
2	77700001	80700000	0.1470	0.8457	17.38	14.97
2	78000001	81000000	0.1527	0.8556	17.84	15.43
2	78300001	81300000	0.1406	0.8428	16.68	14.27
2	78600001	81600000	0.1514	0.8559	17.69	15.28
2	78900001	81900000	0.1630	0.8476	19.23	16.82
2	79200001	82200000	0.1482	0.8456	17.53	15.12
2	79500001	82500000	0.1602	0.8507	18.84	16.43
2	79800001	82800000	0.1642	0.8339	19.69	17.28
2	80100001	83100000	0.1562	0.8138	19.20	16.79
2	80400001	83400000	0.1536	0.8069	19.03	16.62
2	80700001	83700000	0.1584	0.7930	19.98	17.57
2	81000001	84000000	0.1649	0.7977	20.67	18.26
2	81300001	84300000	0.1698	0.8058	21.07	18.66
2	81600001	84600000	0.1660	0.8008	20.72	18.31
2	81900001	84900000	0.1521	0.7927	19.19	16.78
2	82200001	85200000	0.1638	0.7872	20.81	18.40
2	82500001	85500000	0.1587	0.7806	20.33	17.92
2	82800001	85800000	0.1592	0.7964	19.99	17.58
2	83100001	86100000	0.1766	0.7995	22.09	19.68
2	83400001	86400000	0.1836	0.8041	22.84	20.43
2	83700001	86700000	0.1880	0.8129	23.13	20.72
2	84000001	87000000	0.1813	0.8141	22.27	19.86
2	84300001	87300000	0.1841	0.8053	22.86	20.45
2	84600001	87600000	0.1836	0.8028	22.87	20.46
2	84900001	87900000	0.1898	0.8274	22.95	20.54
2	85200001	88200000	0.1828	0.8172	22.36	19.95
2	85500001	88500000	0.1990	0.8172	24.35	21.94
2	85800001	88800000	0.1943	0.8095	24.00	21.59
2	86100001	89100000	0.1911	0.8160	23.42	21.01
2	86400001	89400000	0.1822	0.8226	22.14	19.73
2	86700001	89700000	0.1631	0.8014	20.35	17.94
2	87000001	90000000	0.1563	0.8018	19.49	17.08
2	87300001	90300000	0.1510	0.8154	18.52	16.11
2	87600001	90600000	0.1503	0.8118	18.51	16.10
2	87900001	90900000	0.1582	0.8034	19.70	17.29
2	88200001	91200000	0.1575	0.8095	19.45	17.04
2	88500001	91500000	0.1438	0.8119	17.72	15.31
2	88800001	91800000	0.1466	0.8153	17.98	15.57
2	89100001	92100000	0.1407	0.8013	17.56	15.15
2	89400001	92400000	0.1397	0.7950	17.57	15.16
2	89700001	92700000	0.1532	0.8221	18.64	16.23
2	90000001	93000000	0.1575	0.8170	19.27	16.86
2	90300001	93300000	0.1616	0.8140	19.85	17.44
2	90600001	93600000	0.1622	0.8156	19.89	17.48
2	90900001	93900000	0.1505	0.8122	18.53	16.12
2	91200001	94200000	0.1551	0.8157	19.01	16.60
2	91500001	94500000	0.1546	0.8163	18.94	16.53
2	91800001	94800000	0.1467	0.8262	17.76	15.35
2	92100001	95100000	0.1631	0.8466	19.27	16.86
2	92400001	95400000	0.1651	0.8560	19.28	16.87
2	92700001	95700000	0.1644	0.8350	19.69	17.28
2	93000001	96000000	0.1646	0.8446	19.49	17.08
2	93300001	96300000	0.1805	0.8394	21.50	19.09
2	93600001	96600000	0.1773	0.8436	21.02	18.61
2	93900001	96900000	0.1808	0.8533	21.19	18.78
2	94200001	97200000	0.1820	0.8662	21.01	18.60
2	94500001	97500000	0.1969	0.8689	22.66	20.25
2	94800001	97800000	0.2157	0.8735	24.70	22.29
2	95100001	98100000	0.2108	0.8751	24.09	21.68
2	95400001	98400000	0.2055	0.8468	24.27	21.86
2	95700001	98700000	0.2114	0.8467	24.97	22.56
2	96000001	99000000	0.2212	0.8459	26.14	23.73
2	96300001	99300000	0.2105	0.8594	24.49	22.08
2	96600001	99600000	0.2120	0.8685	24.41	22.00
2	96900001	99900000	0.2112	0.8608	24.53	22.12
2	97200001	100200000	0.2135	0.8407	25.40	22.99
2	97500001	100500000	0.2094	0.8462	24.74	22.33
2	97800001	100800000	0.1961	0.8287	23.67	21.26
2	98100001	101100000	0.1977	0.8165	24.22	21.81
2	98400001	101400000	0.1959	0.8435	23.22	20.81
2	98700001	101700000	0.1930	0.8585	22.48	20.07
2	99000001	102000000	0.1662	0.8550	19.44	17.03
2	99300001	102300000	0.1523	0.8401	18.13	15.72
2	99600001	102600000	0.1495	0.8319	17.97	15.56
2	99900001	102900000	0.1581	0.8384	18.86	16.45
2	100200001	103200000	0.1477	0.8458	17.46	15.05
2	100500001	103500000	0.1549	0.8380	18.49	16.08
2	100800001	103800000	0.1680	0.8439	19.91	17.50
2	101100001	104100000	0.1657	0.8548	19.38	16.97
2	101400001	104400000	0.1676	0.8489	19.75	17.34
2	101700001	104700000	0.1770	0.8486	20.86	18.45
2	102000001	105000000	0.1895	0.8520	22.24	19.83
2	102300001	105300000	0.2047	0.8605	23.79	21.38
2	102600001	105600000	0.2111	0.8540	24.71	22.30
2	102900001	105900000	0.2029	0.8390	24.18	21.77
2	103200001	106200000	0.2173	0.8365	25.97	23.56
2	103500001	106500000	0.1933	0.8334	23.19	20.78
2	103800001	106800000	0.1934	0.8226	23.51	21.10
2	104100001	107100000	0.1864	0.8172	22.81	20.40
2	104400001	107400000	0.1863	0.8129	22.92	20.51
2	104700001	107700000	0.1650	0.8029	20.55	18.14
2	105000001	108000000	0.1685	0.7900	21.33	18.92
2	105300001	108300000	0.1541	0.7761	19.86	17.45
2	105600001	108600000	0.1639	0.7778	21.07	18.66
2	105900001	108900000	0.1623	0.7877	20.60	18.19
2	106200001	109200000	0.1560	0.7904	19.74	17.33
2	106500001	109500000	0.1687	0.7823	21.56	19.15
2	106800001	109800000	0.1567	0.7803	20.08	17.67
2	107100001	110100000	0.1615	0.7742	20.86	18.45
2	107400001	110400000	0.1724	0.7772	22.18	19.77
2	107700001	110700000	0.1846	0.7854	23.50	21.09
2	108000001	111000000	0.1813	0.7857	23.07	20.66
2	108300001	111300000	0.1942	0.7947	24.43	22.02
2	108600001	111600000	0.1841	0.7971	23.09	20.68
2	108900001	111900000	0.1884	0.7909	23.82	21.41
2	109200001	112200000	0.1931	0.7861	24.57	22.16
2	109500001	112500000	0.1837	0.7799	23.55	21.14
2	109800001	112800000	0.1817	0.7899	23.01	20.60
2	110100001	113100000	0.1735	0.8008	21.66	19.25
2	110400001	113400000	0.1636	0.8040	20.35	17.94
2	110700001	113700000	0.1661	0.7972	20.84	18.43
2	111000001	114000000	0.1777	0.7895	22.50	20.09
2	111300001	114300000	0.1775	0.7841	22.64	20.23
2	111600001	114600000	0.1740	0.7875	22.09	19.68
2	111900001	114900000	0.1723	0.7885	21.85	19.44
2	112200001	115200000	0.1578	0.7901	19.97	17.56
2	112500001	115500000	0.1568	0.7931	19.76	17.35
2	112800001	115800000	0.1558	0.7938	19.63	17.22
2	113100001	116100000	0.1677	0.7929	21.15	18.74
2	113400001	116400000	0.1673	0.7897	21.18	18.77
2	113700001	116700000	0.1642	0.7897	20.79	18.38
2	114000001	117000000	0.1656	0.7917	20.92	18.51
2	114300001	117300000	0.1590	0.7839	20.28	17.87
2	114600001	117600000	0.1561	0.7720	20.22	17.81
2	114900001	117900000	0.1543	0.7774	19.84	17.43
2	115200001	118200000	0.1566	0.7763	20.18	17.77
2	115500001	118500000	0.1669	0.7745	21.55	19.14
2	115800001	118800000	0.1711	0.7802	21.93	19.52
2	116100001	119100000	0.1702	0.7754	21.95	19.54
2	116400001	119400000	0.1740	0.7708	22.57	20.16
2	116700001	119700000	0.1692	0.7806	21.68	19.27
2	117000001	120000000	0.1581	0.7932	19.93	17.52
2	117300001	120300000	0.1552	0.7999	19.41	17.00
2	117600001	120600000	0.1610	0.8117	19.84	17.43
2	117900001	120900000	0.1657	0.8002	20.71	18.30
2	118200001	121200000	0.1745	0.8099	21.54	19.13
2	118500001	121500000	0.1745	0.8326	20.96	18.55
2	118800001	121800000	0.1677	0.8262	20.30	17.89
2	119100001	122100000	0.1650	0.8167	20.21	17.80
2	119400001	122400000	0.1741	0.8246	21.11	18.70
2	119700001	122700000	0.1698	0.8269	20.54	18.13
2	120000001	123000000	0.1714	0.8331	20.57	18.16
2	120300001	123300000	0.1810	0.8275	21.87	19.46
2	120600001	123600000	0.1735	0.8307	20.89	18.48
2	120900001	123900000	0.1673	0.8431	19.84	17.43
2	121200001	124200000	0.1725	0.8338	20.69	18.28
2	121500001	124500000	0.1709	0.8303	20.59	18.18
2	121800001	124800000	0.1792	0.8379	21.38	18.97
2	122100001	125100000	0.1773	0.8515	20.82	18.41
2	122400001	125400000	0.1615	0.8462	19.09	16.68
2	122700001	125700000	0.1691	0.8419	20.09	17.68
2	123000001	126000000	0.1642	0.8398	19.55	17.14
2	123300001	126300000	0.1636	0.8540	19.15	16.74
2	123600001	126600000	0.1747	0.8511	20.52	18.11
2	123900001	126900000	0.1789	0.8541	20.95	18.54
2	124200001	127200000	0.1652	0.8616	19.17	16.76
2	124500001	127500000	0.1686	0.8479	19.89	17.48
2	124800001	127800000	0.1749	0.8455	20.69	18.28
2	125100001	128100000	0.1758	0.8397	20.94	18.53
2	125400001	128400000	0.1796	0.8455	21.24	18.83
2	125700001	128700000	0.1770	0.8481	20.87	18.46
2	126000001	129000000	0.1952	0.8433	23.14	20.73
2	126300001	129300000	0.1845	0.8430	21.89	19.48
2	126600001	129600000	0.1734	0.8368	20.72	18.31
2	126900001	129900000	0.1753	0.8393	20.89	18.48
2	127200001	130200000	0.1908	0.8356	22.84	20.43
2	127500001	130500000	0.1842	0.8448	21.81	19.40
2	127800001	130800000	0.1805	0.8396	21.50	19.09
2	128100001	131100000	0.1775	0.8429	21.06	18.65
2	128400001	131400000	0.1733	0.8484	20.43	18.02
2	128700001	131700000	0.1698	0.8510	19.95	17.54
2	129000001	132000000	0.1616	0.8530	18.94	16.53
2	129300001	132300000	0.1704	0.8586	19.84	17.43
2	129600001	132600000	0.1700	0.8549	19.88	17.47
2	129900001	132900000	0.1802	0.8530	21.12	18.71
2	130200001	133200000	0.1715	0.8590	19.97	17.56
2	130500001	133500000	0.1730	0.8665	19.97	17.56
2	130800001	133800000	0.1721	0.8573	20.07	17.66
2	131100001	134100000	0.1780	0.8612	20.67	18.26
2	131400001	134400000	0.1755	0.8502	20.64	18.23
2	131700001	134700000	0.1798	0.8460	21.25	18.84
2	132000001	135000000	0.1838	0.8415	21.84	19.43
2	132300001	135300000	0.1730	0.8155	21.22	18.81
2	132600001	135600000	0.1775	0.8192	21.67	19.26
2	132900001	135900000	0.1648	0.8072	20.42	18.01
2	133200001	136200000	0.1647	0.8019	20.54	18.13
2	133500001	136500000	0.1743	0.8010	21.75	19.34
2	133800001	136800000	0.1714	0.8153	21.03	18.62
2	134100001	137100000	0.1646	0.8059	20.42	18.01
2	134400001	137400000	0.1719	0.7988	21.52	19.11
2	134700001	137700000	0.1778	0.7955	22.35	19.94
2	135000001	138000000	0.1740	0.7890	22.05	19.64
2	135300001	138300000	0.1767	0.7966	22.18	19.77
2	135600001	138600000	0.1713	0.8028	21.34	18.93
2	135900001	138900000	0.1765	0.8115	21.75	19.34
2	136200001	139200000	0.1753	0.8068	21.72	19.31
2	136500001	139500000	0.1716	0.8025	21.39	18.98
2	136800001	139800000	0.1794	0.8068	22.23	19.82
2	137100001	140100000	0.1745	0.8122	21.48	19.07
2	137400001	140400000	0.1787	0.8128	21.99	19.58
2	137700001	140700000	0.1714	0.7880	21.75	19.34
2	138000001	141000000	0.1734	0.7994	21.70	19.29
2	138300001	141300000	0.1824	0.8130	22.44	20.03
2	138600001	141600000	0.2025	0.8081	25.06	22.65
2	138900001	141900000	0.2025	0.7984	25.36	22.95
2	139200001	142200000	0.2125	0.8092	26.26	23.85
2	139500001	142500000	0.2098	0.8023	26.15	23.74
2	139800001	142800000	0.2001	0.8003	25.01	22.60
2	140100001	143100000	0.2075	0.8035	25.83	23.42
2	140400001	143400000	0.2157	0.8184	26.36	23.95
2	140700001	143700000	0.2091	0.8262	25.31	22.90
2	141000001	144000000	0.1906	0.8166	23.34	20.93
2	141300001	144300000	0.1946	0.8115	23.99	21.58
2	141600001	144600000	0.1786	0.8060	22.16	19.75
2	141900001	144900000	0.1774	0.8039	22.07	19.66
2	142200001	145200000	0.1816	0.7907	22.97	20.56
2	142500001	145500000	0.1733	0.8042	21.55	19.14
2	142800001	145800000	0.1627	0.7929	20.52	18.11
2	143100001	146100000	0.1682	0.7854	21.42	19.01
2	143400001	146400000	0.1543	0.7827	19.71	17.30
2	143700001	146700000	0.1607	0.8080	19.89	17.48
2	144000001	147000000	0.1706	0.8111	21.03	18.62
2	144300001	147300000	0.1652	0.8110	20.37	17.96
2	144600001	147600000	0.1590	0.8188	19.42	17.01
2	144900001	147900000	0.1640	0.8351	19.64	17.23
2	145200001	148200000	0.1380	0.8370	16.48	14.07
2	145500001	148500000	0.1461	0.8018	18.22	15.81
2	145800001	148800000	0.1667	0.8053	20.70	18.29
2	146100001	149100000	0.1619	0.8011	20.21	17.80
2	146400001	149400000	0.1650	0.7803	21.15	18.74
2	146700001	149700000	0.1599	0.7501	21.32	18.91
2	147000001	150000000	0.1497	0.7363	20.33	17.92
2	147300001	150300000	0.1502	0.7315	20.53	18.12
2	147600001	150600000	0.1624	0.7258	22.38	19.97
2	147900001	150900000	0.1494	0.7110	21.01	18.60
2	148200001	151200000	0.1596	0.7052	22.63	20.22
2	148500001	151500000	0.1522	0.7188	21.17	18.76
2	148800001	151800000	0.1563	0.7260	21.53	19.12
2	149100001	152100000	0.1574	0.7381	21.33	18.92
2	149400001	152400000	0.1675	0.7489	22.37	19.96
2	149700001	152700000	0.1791	0.7760	23.08	20.67
2	150000001	153000000	0.1875	0.7885	23.78	21.37
2	150300001	153300000	0.1872	0.7891	23.72	21.31
2	150600001	153600000	0.1807	0.7929	22.78	20.37
2	150900001	153900000	0.1727	0.7801	22.14	19.73
2	151200001	154200000	0.1653	0.7758	21.31	18.90
2	151500001	154500000	0.1687	0.7751	21.77	19.36
2	151800001	154800000	0.1535	0.7662	20.04	17.63
2	152100001	155100000	0.1625	0.7549	21.52	19.11
2	152400001	155400000	0.1642	0.7636	21.50	19.09
2	152700001	155700000	0.1659	0.7626	21.76	19.35
2	153000001	156000000	0.1585	0.7621	20.80	18.39
2	153300001	156300000	0.1650	0.7727	21.36	18.95
2	153600001	156600000	0.1645	0.7623	21.58	19.17
2	153900001	156900000	0.1774	0.7697	23.05	20.64
2	154200001	157200000	0.1781	0.7547	23.60	21.19
2	154500001	157500000	0.1737	0.7718	22.50	20.09
2	154800001	157800000	0.1859	0.7792	23.86	21.45
2	155100001	158100000	0.1761	0.7885	22.33	19.92
2	155400001	158400000	0.1589	0.7827	20.30	17.89
2	155700001	158700000	0.1519	0.7777	19.54	17.13
2	156000001	159000000	0.1664	0.7769	21.42	19.01
2	156300001	159300000	0.1540	0.7681	20.05	17.64
2	156600001	159600000	0.1583	0.7742	20.44	18.03
2	156900001	159900000	0.1532	0.7785	19.68	17.27
2	157200001	160200000	0.1632	0.7998	20.41	18.00
2	157500001	160500000	0.1733	0.7849	22.07	19.66
2	157800001	160800000	0.1575	0.7689	20.48	18.07
2	158100001	161100000	0.1507	0.7494	20.11	17.70
2	158400001	161400000	0.1651	0.7468	22.11	19.70
2	158700001	161700000	0.1665	0.7330	22.72	20.31
2	159000001	162000000	0.1499	0.7249	20.68	18.27
2	159300001	162300000	0.1715	0.7209	23.79	21.38
2	159600001	162600000	0.1765	0.7339	24.05	21.64
2	159900001	162900000	0.1833	0.7323	25.04	22.63
2	160200001	163200000	0.1819	0.7410	24.55	22.14
2	160500001	163500000	0.1883	0.7560	24.91	22.50
2	160800001	163800000	0.1913	0.7618	25.11	22.70
2	161100001	164100000	0.1875	0.7754	24.18	21.77
2	161400001	164400000	0.1848	0.7743	23.86	21.45
2	161700001	164700000	0.1811	0.7891	22.94	20.53
2	162000001	165000000	0.1915	0.7962	24.06	21.65
2	162300001	165300000	0.1679	0.7900	21.26	18.85
2	162600001	165600000	0.1720	0.7764	22.15	19.74
2	162900001	165900000	0.1678	0.7865	21.34	18.93
2	163200001	166200000	0.1564	0.7343	21.30	18.89
2	163500001	166500000	0.1440	0.7238	19.89	17.48
2	163800001	166800000	0.1547	0.7272	21.28	18.87
2	164100001	167100000	0.1630	0.7287	22.37	19.96
2	164400001	167400000	0.1703	0.7367	23.12	20.71
2	164700001	167700000	0.1817	0.7246	25.07	22.66
2	165000001	168000000	0.1853	0.7182	25.80	23.39
2	165300001	168300000	0.2056	0.7400	27.79	25.38
2	165600001	168600000	0.1920	0.7305	26.28	23.87
2	165900001	168900000	0.2068	0.7280	28.40	25.99
2	166200001	169200000	0.2289	0.7780	29.42	27.01
2	166500001	169500000	0.2231	0.7695	28.99	26.58
2	166800001	169800000	0.2238	0.7604	29.43	27.02
2	167100001	170100000	0.2221	0.7602	29.22	26.81
2	167400001	170400000	0.2129	0.7585	28.07	25.66
2	167700001	170700000	0.1973	0.7721	25.56	23.15
2	168000001	171000000	0.1877	0.7752	24.21	21.80
2	168300001	171300000	0.1729	0.7668	22.55	20.14
2	168600001	171600000	0.1824	0.7825	23.31	20.90
2	168900001	171900000	0.1661	0.7808	21.27	18.86
2	169200001	172200000	0.1534	0.7772	19.74	17.33
2	169500001	172500000	0.1433	0.7767	18.45	16.04
2	169800001	172800000	0.1426	0.7815	18.25	15.84
2	170100001	173100000	0.1370	0.7826	17.51	15.10
2	170400001	173400000	0.1396	0.7841	17.80	15.39
2	170700001	173700000	0.1464	0.7783	18.81	16.40
2	171000001	174000000	0.1587	0.7844	20.23	17.82
2	171300001	174300000	0.1591	0.7860	20.24	17.83
2	171600001	174600000	0.1529	0.7738	19.76	17.35
2	171900001	174900000	0.1611	0.7593	21.22	18.81
2	172200001	175200000	0.1675	0.7524	22.26	19.85
2	172500001	175500000	0.1748	0.7562	23.11	20.70
2	172800001	175800000	0.1677	0.7599	22.08	19.67
2	173100001	176100000	0.1701	0.7610	22.35	19.94
2	173400001	176400000	0.1677	0.7542	22.24	19.83
2	173700001	176700000	0.1580	0.7490	21.09	18.68
2	174000001	177000000	0.1518	0.7430	20.43	18.02
2	174300001	177300000	0.1503	0.7338	20.48	18.07
2	174600001	177600000	0.1394	0.7298	19.10	16.69
2	174900001	177900000	0.1377	0.7408	18.58	16.17
2	175200001	178200000	0.1396	0.7453	18.72	16.31
2	175500001	178500000	0.1444	0.7551	19.12	16.71
2	175800001	178800000	0.1424	0.7514	18.94	16.53
2	176100001	179100000	0.1557	0.7468	20.84	18.43
2	176400001	179400000	0.1473	0.7358	20.02	17.61
2	176700001	179700000	0.1760	0.7460	23.60	21.19
2	177000001	180000000	0.1863	0.7547	24.68	22.27
2	177300001	180300000	0.1934	0.7560	25.58	23.17
2	177600001	180600000	0.2037	0.7763	26.25	23.84
2	177900001	180900000	0.2022	0.7769	26.03	23.62
2	178200001	181200000	0.2016	0.7796	25.86	23.45
2	178500001	181500000	0.2063	0.7419	27.81	25.40
2	178800001	181800000	0.1963	0.7191	27.29	24.88
2	179100001	182100000	0.1889	0.7141	26.45	24.04
2	179400001	182400000	0.1982	0.7298	27.16	24.75
2	179700001	182700000	0.1748	0.7202	24.28	21.87
2	180000001	183000000	0.1734	0.7137	24.29	21.88
2	180300001	183300000	0.1678	0.7012	23.93	21.52
2	180600001	183600000	0.1623	0.6760	24.01	21.60
2	180900001	183900000	0.1614	0.6591	24.49	22.08
2	181200001	184200000	0.1539	0.6554	23.48	21.07
2	181500001	184500000	0.1483	0.6924	21.42	19.01
2	181800001	184800000	0.1544	0.7113	21.71	19.30
2	182100001	185100000	0.1553	0.7234	21.47	19.06
2	182400001	185400000	0.1530	0.7166	21.35	18.94
2	182700001	185700000	0.1591	0.7206	22.07	19.66
2	183000001	186000000	0.1494	0.7184	20.79	18.38
2	183300001	186300000	0.1572	0.7270	21.62	19.21
2	183600001	186600000	0.1632	0.7412	22.01	19.60
2	183900001	186900000	0.1550	0.7411	20.91	18.50
2	184200001	187200000	0.1562	0.7331	21.31	18.90
2	184500001	187500000	0.1586	0.7287	21.76	19.35
2	184800001	187800000	0.1682	0.7284	23.10	20.69
2	185100001	188100000	0.1574	0.7082	22.22	19.81
2	185400001	188400000	0.1523	0.6960	21.88	19.47
2	185700001	188700000	0.1613	0.6893	23.40	20.99
2	186000001	189000000	0.1531	0.6843	22.38	19.97
2	186300001	189300000	0.1401	0.6881	20.35	17.94
2	186600001	189600000	0.1435	0.6871	20.89	18.48
2	186900001	189900000	0.1618	0.7066	22.90	20.49
2	187200001	190200000	0.1659	0.7076	23.45	21.04
2	187500001	190500000	0.1729	0.7079	24.43	22.02
2	187800001	190800000	0.1645	0.6990	23.53	21.12
2	188100001	191100000	0.1809	0.7052	25.65	23.24
2	188400001	191400000	0.1848	0.7142	25.88	23.47
2	188700001	191700000	0.1761	0.7081	24.86	22.45
2	189000001	192000000	0.1741	0.7070	24.62	22.21
2	189300001	192300000	0.1804	0.6919	26.08	23.67
2	189600001	192600000	0.1713	0.6885	24.88	22.47
2	189900001	192900000	0.1662	0.6806	24.42	22.01
2	190200001	193200000	0.1573	0.6756	23.29	20.88
2	190500001	193500000	0.1560	0.6782	23.00	20.59
2	190800001	193800000	0.1683	0.6863	24.52	22.11
2	191100001	194100000	0.1578	0.6781	23.27	20.86
2	191400001	194400000	0.1588	0.6783	23.41	21.00
2	191700001	194700000	0.1562	0.6607	23.65	21.24
2	192000001	195000000	0.1650	0.6637	24.85	22.44
2	192300001	195300000	0.1599	0.6695	23.88	21.47
2	192600001	195600000	0.1634	0.6676	24.47	22.06
2	192900001	195900000	0.1631	0.6650	24.52	22.11
2	193200001	196200000	0.1741	0.6559	26.54	24.13
2	193500001	196500000	0.1680	0.6474	25.95	23.54
2	193800001	196800000	0.1532	0.6304	24.30	21.89
2	194100001	197100000	0.1536	0.6271	24.49	22.08
2	194400001	197400000	0.1479	0.6297	23.49	21.08
2	194700001	197700000	0.1475	0.6618	22.28	19.87
2	195000001	198000000	0.1402	0.6675	21.00	18.59
2	195300001	198300000	0.1387	0.6650	20.86	18.45
2	195600001	198600000	0.1386	0.6696	20.70	18.29
2	195900001	198900000	0.1283	0.6609	19.42	17.01
2	196200001	199200000	0.1252	0.6879	18.20	15.79
2	196500001	199500000	0.1371	0.6834	20.07	17.66
2	196800001	199800000	0.1446	0.7062	20.48	18.07
2	197100001	200100000	0.1517	0.7073	21.44	19.03
2	197400001	200400000	0.1551	0.7048	22.01	19.60
2	197700001	200700000	0.1568	0.6961	22.52	20.11
2	198000001	201000000	0.1629	0.6949	23.44	21.03
2	198300001	201300000	0.1708	0.7136	23.93	21.52
2	198600001	201600000	0.1612	0.6935	23.24	20.83
2	198900001	201900000	0.1553	0.6866	22.61	20.20
2	199200001	202200000	0.1573	0.6845	22.98	20.57
2	199500001	202500000	0.1357	0.7023	19.32	16.91
2	199800001	202800000	0.1360	0.7031	19.35	16.94
2	200100001	203100000	0.1243	0.7176	17.32	14.91
2	200400001	203400000	0.1210	0.7177	16.87	14.46
2	200700001	203700000	0.1228	0.7118	17.25	14.84
2	201000001	204000000	0.1260	0.7146	17.63	15.22
2	201300001	204300000	0.1121	0.6971	16.08	13.67
2	201600001	204600000	0.1327	0.7229	18.36	15.95
2	201900001	204900000	0.1526	0.7453	20.48	18.07
2	202200001	205200000	0.1506	0.7396	20.37	17.96
2	202500001	205500000	0.1639	0.7284	22.50	20.09
2	202800001	205800000	0.1495	0.7140	20.94	18.53
2	203100001	206100000	0.1508	0.6992	21.56	19.15
2	203400001	206400000	0.1558	0.6916	22.53	20.12
2	203700001	206700000	0.1510	0.6902	21.88	19.47
2	204000001	207000000	0.1509	0.6761	22.32	19.91
2	204300001	207300000	0.1552	0.6803	22.82	20.41
2	204600001	207600000	0.1420	0.6719	21.13	18.72
2	204900001	207900000	0.1356	0.6581	20.60	18.19
2	205200001	208200000	0.1336	0.6649	20.10	17.69
2	205500001	208500000	0.1393	0.6741	20.66	18.25
2	205800001	208800000	0.1559	0.6755	23.08	20.67
2	206100001	209100000	0.1595	0.7001	22.78	20.37
2	206400001	209400000	0.1540	0.6971	22.09	19.68
2	206700001	209700000	0.1576	0.6978	22.58	20.17
2	207000001	210000000	0.1641	0.7218	22.74	20.33
2	207300001	210300000	0.1725	0.7323	23.55	21.14
2	207600001	210600000	0.1675	0.7330	22.85	20.44
2	207900001	210900000	0.1802	0.7382	24.41	22.00
2	208200001	211200000	0.1803	0.7159	25.18	22.77
2	208500001	211500000	0.1624	0.7085	22.92	20.51
2	208800001	211800000	0.1509	0.7253	20.81	18.40
2	209100001	212100000	0.1613	0.7116	22.66	20.25
2	209400001	212400000	0.1595	0.7163	22.27	19.86
2	209700001	212700000	0.1461	0.7264	20.12	17.71
2	210000001	213000000	0.1321	0.6776	19.49	17.08
2	210300001	213300000	0.1174	0.6467	18.15	15.74
2	210600001	213600000	0.1255	0.6419	19.56	17.15
2	210900001	213900000	0.1008	0.6271	16.08	13.67
2	211200001	214200000	0.0987	0.6563	15.04	12.63
2	211500001	214500000	0.1132	0.6785	16.69	14.28
2	211800001	214800000	0.1151	0.6692	17.20	14.79
2	212100001	215100000	0.1013	0.6691	15.14	12.73
2	212400001	215400000	0.1086	0.6815	15.94	13.53
2	212700001	215700000	0.1215	0.6743	18.02	15.61
2	213000001	216000000	0.1312	0.7066	18.56	16.15
2	213300001	216300000	0.1356	0.7327	18.50	16.09
2	213600001	216600000	0.1255	0.7312	17.17	14.76
2	213900001	216900000	0.1311	0.7485	17.51	15.10
2	214200001	217200000	0.1399	0.7376	18.97	16.56
2	214500001	217500000	0.1384	0.7064	19.59	17.18
2	214800001	217800000	0.1520	0.7062	21.53	19.12
2	215100001	218100000	0.1641	0.7117	23.06	20.65
2	215400001	218400000	0.1591	0.7009	22.70	20.29
2	215700001	218700000	0.1600	0.7046	22.70	20.29
2	216000001	219000000	0.1535	0.7049	21.78	19.37
2	216300001	219300000	0.1620	0.6916	23.43	21.02
2	216600001	219600000	0.1741	0.7096	24.53	22.12
2	216900001	219900000	0.1773	0.7046	25.16	22.75
2	217200001	220200000	0.1779	0.6961	25.55	23.14
2	217500001	220500000	0.1819	0.6737	27.00	24.59
2	217800001	220800000	0.1727	0.6521	26.49	24.08
2	218100001	221100000	0.1619	0.6462	25.06	22.65
2	218400001	221400000	0.1639	0.6299	26.02	23.61
2	218700001	221700000	0.1661	0.6392	25.98	23.57
2	219000001	222000000	0.1798	0.6495	27.68	25.27
2	219300001	222300000	0.1805	0.6534	27.62	25.21
2	219600001	222600000	0.1800	0.6344	28.37	25.96
2	219900001	222900000	0.1827	0.6459	28.29	25.88
2	220200001	223200000	0.1735	0.6551	26.48	24.07
2	220500001	223500000	0.1799	0.6790	26.50	24.09
2	220800001	223800000	0.1875	0.7085	26.47	24.06
2	221100001	224100000	0.1874	0.6933	27.03	24.62
2	221400001	224400000	0.1873	0.7116	26.32	23.91
2	221700001	224700000	0.1834	0.7033	26.08	23.67
2	222000001	225000000	0.1712	0.6838	25.04	22.63
2	222300001	225300000	0.1618	0.6834	23.68	21.27
2	222600001	225600000	0.1634	0.6951	23.51	21.10
2	222900001	225900000	0.1530	0.6703	22.83	20.42
2	223200001	226200000	0.1514	0.6518	23.22	20.81
2	223500001	226500000	0.1377	0.6601	20.86	18.45
2	223800001	226800000	0.1212	0.6463	18.76	16.35
2	224100001	227100000	0.1286	0.6717	19.15	16.74
2	224400001	227400000	0.1309	0.6603	19.83	17.42
2	224700001	227700000	0.1267	0.6637	19.08	16.67
2	225000001	228000000	0.1332	0.6725	19.80	17.39
2	225300001	228300000	0.1358	0.6812	19.94	17.53
2	225600001	228600000	0.1327	0.6815	19.47	17.06
2	225900001	228900000	0.1319	0.7088	18.61	16.20
2	226200001	229200000	0.1370	0.7251	18.90	16.49
2	226500001	229500000	0.1331	0.7181	18.54	16.13
2	226800001	229800000	0.1333	0.7312	18.23	15.82
2	227100001	230100000	0.1233	0.7107	17.36	14.95
2	227400001	230400000	0.1119	0.7244	15.44	13.03
2	227700001	230700000	0.1190	0.7133	16.69	14.28
2	228000001	231000000	0.1079	0.6962	15.50	13.09
2	228300001	231300000	0.1105	0.6903	16.01	13.60
2	228600001	231600000	0.1017	0.6877	14.78	12.37
2	228900001	231900000	0.1211	0.6677	18.13	15.72
2	229200001	232200000	0.1247	0.6638	18.78	16.37
2	229500001	232500000	0.1247	0.6526	19.11	16.70
2	229800001	232800000	0.1213	0.6396	18.97	16.56
2	230100001	233100000	0.1381	0.6501	21.25	18.84
2	230400001	233400000	0.1451	0.6439	22.53	20.12
2	230700001	233700000	0.1420	0.6471	21.95	19.54
2	231000001	234000000	0.1478	0.6465	22.86	20.45
2	231300001	234300000	0.1537	0.6391	24.06	21.65
2	231600001	234600000	0.1607	0.6353	25.30	22.89
2	231900001	234900000	0.1491	0.6433	23.18	20.77
2	232200001	235200000	0.1467	0.6270	23.40	20.99
2	232500001	235500000	0.1522	0.6365	23.90	21.49
2	232800001	235800000	0.1579	0.6279	25.14	22.73
2	233100001	236100000	0.1460	0.6255	23.33	20.92
2	233400001	236400000	0.1494	0.6244	23.93	21.52
2	233700001	236700000	0.1533	0.6304	24.32	21.91
2	234000001	237000000	0.1563	0.6522	23.96	21.55
2	234300001	237300000	0.1481	0.6544	22.64	20.23
2	234600001	237600000	0.1499	0.6469	23.18	20.77
2	234900001	237900000	0.1358	0.5891	23.06	20.65
2	235200001	238200000	0.1274	0.5843	21.80	19.39
2	235500001	238500000	0.1183	0.5864	20.18	17.77
2	235800001	238800000	0.1244	0.5797	21.47	19.06
2	236100001	239100000	0.1210	0.5636	21.47	19.06
2	236400001	239400000	0.1074	0.5612	19.14	16.73
2	236700001	239700000	0.1048	0.5525	18.96	16.55
2	237000001	240000000	0.0966	0.5304	18.21	15.80
2	237300001	240300000	0.1028	0.5313	19.34	16.93
2	237600001	240600000	0.0880	0.5152	17.08	14.67
2	237900001	240900000	0.0974	0.5484	17.77	15.36
2	238200001	241200000	0.0925	0.5544	16.68	14.27
2	238500001	241500000	0.0977	0.5277	18.51	16.10
2	238800001	241800000	0.0998	0.5249	19.02	16.61
2	239100001	242100000	0.1075	0.5260	20.44	18.03
2	239400001	242400000	0.1230	0.5306	23.19	20.78
2	239700001	242700000	0.1217	0.5228	23.28	20.87
2	240000001	243000000	0.1418	0.5419	26.16	23.75
2	240300001	243300000	0.1304	0.5390	24.19	21.78
2	240600001	243600000	0.1406	0.5647	24.90	22.49
2	240900001	243900000	0.1448	0.5781	25.06	22.65
2	241200001	244200000	0.1521	0.5827	26.09	23.68
2	241500001	244500000	0.1541	0.6084	25.33	22.92
2	241800001	244800000	0.1526	0.6297	24.23	21.82
2	242100001	245100000	0.1548	0.6436	24.05	21.64
2	242400001	245400000	0.1445	0.6283	23.00	20.59
2	242700001	245700000	0.1428	0.6220	22.95	20.54
2	243000001	246000000	0.1345	0.6155	21.85	19.44
2	243300001	246300000	0.1449	0.6153	23.55	21.14
2	243600001	246600000	0.1470	0.6202	23.70	21.29
2	243900001	246900000	0.1430	0.6357	22.50	20.09
2	244200001	247200000	0.1451	0.6553	22.13	19.72
2	244500001	247500000	0.1364	0.6758	20.18	17.77
2	244800001	247522289	0.1343	0.6748	18.06	15.65
3	1	3000000	0.1523	0.6777	22.47	20.06
3	300001	3300000	0.1429	0.6503	21.97	19.56
3	600001	3600000	0.1205	0.6406	18.81	16.40
3	900001	3900000	0.1076	0.6012	17.90	15.49
3	1200001	4200000	0.1154	0.5944	19.42	17.01
3	1500001	4500000	0.1164	0.5732	20.31	17.90
3	1800001	4800000	0.1121	0.5802	19.31	16.90
3	2100001	5100000	0.1207	0.5588	21.60	19.19
3	2400001	5400000	0.1220	0.5623	21.69	19.28
3	2700001	5700000	0.1402	0.5811	24.12	21.71
3	3000001	6000000	0.1465	0.5927	24.71	22.30
3	3300001	6300000	0.1462	0.5821	25.12	22.71
3	3600001	6600000	0.1522	0.5780	26.34	23.93
3	3900001	6900000	0.1593	0.6127	25.99	23.58
3	4200001	7200000	0.1494	0.5902	25.32	22.91
3	4500001	7500000	0.1430	0.5909	24.21	21.80
3	4800001	7800000	0.1511	0.5960	25.36	22.95
3	5100001	8100000	0.1537	0.6379	24.09	21.68
3	5400001	8400000	0.1623	0.6477	25.06	22.65
3	5700001	8700000	0.1438	0.6185	23.26	20.85
3	6000001	9000000	0.1360	0.5952	22.84	20.43
3	6300001	9300000	0.1363	0.6203	21.98	19.57
3	6600001	9600000	0.1491	0.6149	24.25	21.84
3	6900001	9900000	0.1472	0.6090	24.18	21.77
3	7200001	10200000	0.1439	0.6264	22.97	20.56
3	7500001	10500000	0.1493	0.6390	23.37	20.96
3	7800001	10800000	0.1518	0.6300	24.10	21.69
3	8100001	11100000	0.1629	0.6237	26.12	23.71
3	8400001	11400000	0.1588	0.6239	25.46	23.05
3	8700001	11700000	0.1646	0.6481	25.40	22.99
3	9000001	12000000	0.1699	0.6546	25.95	23.54
3	9300001	12300000	0.1574	0.6545	24.05	21.64
3	9600001	12600000	0.1553	0.6655	23.34	20.93
3	9900001	12900000	0.1623	0.6724	24.14	21.73
3	10200001	13200000	0.1527	0.6537	23.36	20.95
3	10500001	13500000	0.1672	0.6636	25.20	22.79
3	10800001	13800000	0.1478	0.6685	22.10	19.69
3	11100001	14100000	0.1306	0.6552	19.93	17.52
3	11400001	14400000	0.1396	0.6549	21.32	18.91
3	11700001	14700000	0.1565	0.6454	24.25	21.84
3	12000001	15000000	0.1574	0.6712	23.45	21.04
3	12300001	15300000	0.1731	0.6861	25.22	22.81
3	12600001	15600000	0.1694	0.7048	24.03	21.62
3	12900001	15900000	0.1600	0.6936	23.06	20.65
3	13200001	16200000	0.1658	0.7133	23.24	20.83
3	13500001	16500000	0.1691	0.7068	23.93	21.52
3	13800001	16800000	0.1741	0.7064	24.65	22.24
3	14100001	17100000	0.1821	0.7079	25.73	23.32
3	14400001	17400000	0.1719	0.7081	24.28	21.87
3	14700001	17700000	0.1627	0.7204	22.58	20.17
3	15000001	18000000	0.1534	0.6960	22.05	19.64
3	15300001	18300000	0.1425	0.6837	20.85	18.44
3	15600001	18600000	0.1440	0.6707	21.47	19.06
3	15900001	18900000	0.1651	0.6871	24.03	21.62
3	16200001	19200000	0.1742	0.6916	25.18	22.77
3	16500001	19500000	0.1616	0.6983	23.14	20.73
3	16800001	19800000	0.1777	0.6992	25.42	23.01
3	17100001	20100000	0.1768	0.7006	25.23	22.82
3	17400001	20400000	0.1758	0.7098	24.76	22.35
3	17700001	20700000	0.1667	0.7136	23.36	20.95
3	18000001	21000000	0.1654	0.7349	22.51	20.10
3	18300001	21300000	0.1722	0.7199	23.92	21.51
3	18600001	21600000	0.1723	0.7068	24.38	21.97
3	18900001	21900000	0.1568	0.6985	22.44	20.03
3	19200001	22200000	0.1476	0.7067	20.88	18.47
3	19500001	22500000	0.1625	0.7095	22.91	20.50
3	19800001	22800000	0.1634	0.7181	22.75	20.34
3	20100001	23100000	0.1683	0.7225	23.29	20.88
3	20400001	23400000	0.1740	0.7086	24.56	22.15
3	20700001	23700000	0.1745	0.7046	24.76	22.35
3	21000001	24000000	0.1881	0.6956	27.04	24.63
3	21300001	24300000	0.1879	0.7116	26.41	24.00
3	21600001	24600000	0.1890	0.7160	26.40	23.99
3	21900001	24900000	0.1848	0.7199	25.67	23.26
3	22200001	25200000	0.1838	0.7232	25.41	23.00
3	22500001	25500000	0.1661	0.7254	22.90	20.49
3	22800001	25800000	0.1688	0.7349	22.97	20.56
3	23100001	26100000	0.1862	0.7457	24.97	22.56
3	23400001	26400000	0.1830	0.7514	24.36	21.95
3	23700001	26700000	0.1787	0.7484	23.88	21.47
3	24000001	27000000	0.1743	0.7603	22.93	20.52
3	24300001	27300000	0.1799	0.7568	23.77	21.36
3	24600001	27600000	0.1834	0.7610	24.10	21.69
3	24900001	27900000	0.1868	0.7567	24.69	22.28
3	25200001	28200000	0.2019	0.7625	26.48	24.07
3	25500001	28500000	0.2135	0.7784	27.43	25.02
3	25800001	28800000	0.1872	0.7691	24.34	21.93
3	26100001	29100000	0.1672	0.7621	21.93	19.52
3	26400001	29400000	0.1744	0.7693	22.67	20.26
3	26700001	29700000	0.1846	0.7611	24.25	21.84
3	27000001	30000000	0.1879	0.7596	24.74	22.33
3	27300001	30300000	0.1796	0.7671	23.41	21.00
3	27600001	30600000	0.1823	0.7765	23.47	21.06
3	27900001	30900000	0.1731	0.7762	22.30	19.89
3	28200001	31200000	0.1650	0.7694	21.45	19.04
3	28500001	31500000	0.1521	0.7596	20.03	17.62
3	28800001	31800000	0.1733	0.7632	22.70	20.29
3	29100001	32100000	0.1656	0.7456	22.21	19.80
3	29400001	32400000	0.1507	0.7437	20.27	17.86
3	29700001	32700000	0.1424	0.7410	19.21	16.80
3	30000001	33000000	0.1473	0.7489	19.67	17.26
3	30300001	33300000	0.1444	0.7373	19.59	17.18
3	30600001	33600000	0.1364	0.7431	18.35	15.94
3	30900001	33900000	0.1453	0.7474	19.44	17.03
3	31200001	34200000	0.1387	0.7308	18.98	16.57
3	31500001	34500000	0.1450	0.7236	20.04	17.63
3	31800001	34800000	0.1369	0.7246	18.89	16.48
3	32100001	35100000	0.1469	0.7281	20.18	17.77
3	32400001	35400000	0.1586	0.7223	21.95	19.54
3	32700001	35700000	0.1709	0.7268	23.51	21.10
3	33000001	36000000	0.1650	0.7156	23.06	20.65
3	33300001	36300000	0.1732	0.7364	23.52	21.11
3	33600001	36600000	0.1815	0.7348	24.70	22.29
3	33900001	36900000	0.1922	0.7389	26.01	23.60
3	34200001	37200000	0.2055	0.7409	27.74	25.33
3	34500001	37500000	0.1942	0.7453	26.06	23.65
3	34800001	37800000	0.1899	0.7486	25.37	22.96
3	35100001	38100000	0.1831	0.7680	23.84	21.43
3	35400001	38400000	0.1696	0.7783	21.79	19.38
3	35700001	38700000	0.1603	0.7893	20.31	17.90
3	36000001	39000000	0.1531	0.7981	19.18	16.77
3	36300001	39300000	0.1492	0.7938	18.79	16.38
3	36600001	39600000	0.1405	0.7876	17.84	15.43
3	36900001	39900000	0.1430	0.8037	17.79	15.38
3	37200001	40200000	0.1398	0.8029	17.41	15.00
3	37500001	40500000	0.1434	0.8015	17.90	15.49
3	37800001	40800000	0.1403	0.7997	17.55	15.14
3	38100001	41100000	0.1474	0.8019	18.39	15.98
3	38400001	41400000	0.1503	0.8038	18.69	16.28
3	38700001	41700000	0.1376	0.7946	17.32	14.91
3	39000001	42000000	0.1428	0.7982	17.89	15.48
3	39300001	42300000	0.1525	0.8024	19.01	16.60
3	39600001	42600000	0.1500	0.7952	18.87	16.46
3	39900001	42900000	0.1463	0.7770	18.83	16.42
3	40200001	43200000	0.1451	0.7782	18.65	16.24
3	40500001	43500000	0.1523	0.7880	19.33	16.92
3	40800001	43800000	0.1585	0.7851	20.19	17.78
3	41100001	44100000	0.1488	0.7840	18.98	16.57
3	41400001	44400000	0.1605	0.7720	20.79	18.38
3	41700001	44700000	0.1705	0.7827	21.78	19.37
3	42000001	45000000	0.1653	0.7792	21.21	18.80
3	42300001	45300000	0.1592	0.7698	20.68	18.27
3	42600001	45600000	0.1589	0.7684	20.68	18.27
3	42900001	45900000	0.1507	0.7760	19.42	17.01
3	43200001	46200000	0.1421	0.7846	18.11	15.70
3	43500001	46500000	0.1444	0.7742	18.65	16.24
3	43800001	46800000	0.1450	0.7666	18.91	16.50
3	44100001	47100000	0.1521	0.7723	19.69	17.28
3	44400001	47400000	0.1423	0.7836	18.17	15.76
3	44700001	47700000	0.1482	0.7879	18.82	16.41
3	45000001	48000000	0.1465	0.7845	18.67	16.26
3	45300001	48300000	0.1468	0.7934	18.50	16.09
3	45600001	48600000	0.1407	0.8138	17.29	14.88
3	45900001	48900000	0.1468	0.8093	18.14	15.73
3	46200001	49200000	0.1468	0.8165	17.98	15.57
3	46500001	49500000	0.1390	0.8061	17.25	14.84
3	46800001	49800000	0.1348	0.8005	16.84	14.43
3	47100001	50100000	0.1271	0.7883	16.12	13.71
3	47400001	50400000	0.1364	0.7931	17.20	14.79
3	47700001	50700000	0.1457	0.7880	18.49	16.08
3	48000001	51000000	0.1601	0.7831	20.45	18.04
[truncated: 5,070 more rows]
