# Supplementary material for: Effect of sequence depth and length in long-read assembly of the maize inbred NC358
Source: Nat Commun. 2020 May 8;11:2288. doi: 10.1038/s41467-020-16037-7 (PMC7211024; doi:10.1038/s41467-020-16037-7)
Supplement: Supplementary file 4 — Source Data [file 41467_2020_16037_MOESM4_ESM.zip › Source Data/Fig. 1F, Suppl. Fig. 8/NC358_21k_60x_DLE1_consensus_quick.fasta.mod.out.LAI]

Chr	From	To	Intact	Total	raw_LAI	LAI
whole_genome	1	2129941281	0.1550	0.7634	20.31	17.90
76	1	3000000	0.1539	0.6610	23.29	20.88
76	300001	3300000	0.1705	0.6460	26.40	23.99
76	600001	3600000	0.1678	0.6385	26.28	23.87
76	900001	3900000	0.1878	0.6397	29.36	26.95
76	1200001	4200000	0.1931	0.6633	29.12	26.71
76	1500001	4500000	0.1881	0.6770	27.79	25.38
76	1800001	4800000	0.1870	0.6815	27.44	25.03
76	2100001	5100000	0.1821	0.6928	26.28	23.87
76	2400001	5400000	0.1809	0.7030	25.73	23.32
76	2700001	5700000	0.1909	0.6929	27.55	25.14
76	3000001	6000000	0.1816	0.7052	25.75	23.34
76	3300001	6300000	0.1672	0.6915	24.18	21.77
76	3600001	6600000	0.1716	0.7036	24.39	21.98
76	3900001	6900000	0.1625	0.7081	22.94	20.53
76	4200001	7200000	0.1628	0.7025	23.17	20.76
76	4500001	7500000	0.1690	0.7052	23.97	21.56
76	4800001	7800000	0.1696	0.6990	24.27	21.86
76	5100001	8100000	0.1668	0.6888	24.22	21.81
76	5400001	8400000	0.1707	0.6953	24.55	22.14
76	5700001	8700000	0.1667	0.6905	24.15	21.74
76	6000001	9000000	0.1658	0.6760	24.53	22.12
76	6300001	9300000	0.1633	0.6668	24.48	22.07
76	6600001	9600000	0.1642	0.6811	24.11	21.70
76	6900001	9900000	0.1703	0.6868	24.80	22.39
76	7200001	10200000	0.1667	0.6850	24.34	21.93
76	7500001	10500000	0.1671	0.6823	24.49	22.08
76	7800001	10800000	0.1644	0.6889	23.86	21.45
76	8100001	11100000	0.1584	0.6947	22.80	20.39
76	8400001	11400000	0.1572	0.6824	23.04	20.63
76	8700001	11700000	0.1639	0.7017	23.36	20.95
76	9000001	12000000	0.1609	0.7157	22.48	20.07
76	9300001	12300000	0.1657	0.7398	22.40	19.99
76	9600001	12600000	0.1696	0.7313	23.19	20.78
76	9900001	12900000	0.1535	0.7230	21.24	18.83
76	10200001	13200000	0.1514	0.7257	20.86	18.45
76	10500001	13500000	0.1513	0.7268	20.82	18.41
76	10800001	13800000	0.1499	0.7092	21.14	18.73
76	11100001	14100000	0.1662	0.7269	22.87	20.46
76	11400001	14400000	0.1728	0.7407	23.33	20.92
76	11700001	14700000	0.1588	0.7331	21.66	19.25
76	12000001	15000000	0.1737	0.7360	23.60	21.19
76	12300001	15300000	0.1678	0.7335	22.88	20.47
76	12600001	15600000	0.1671	0.7346	22.75	20.34
76	12900001	15900000	0.1745	0.7403	23.57	21.16
76	13200001	16200000	0.1725	0.7321	23.57	21.16
76	13500001	16500000	0.1807	0.7448	24.27	21.86
76	13800001	16800000	0.1933	0.7697	25.11	22.70
76	14100001	17100000	0.1838	0.7376	24.92	22.51
76	14400001	17400000	0.1690	0.7210	23.44	21.03
76	14700001	17700000	0.1712	0.7300	23.45	21.04
76	15000001	18000000	0.1652	0.7084	23.32	20.91
76	15300001	18300000	0.1734	0.7187	24.12	21.71
76	15600001	18600000	0.1718	0.7203	23.85	21.44
76	15900001	18900000	0.1659	0.7368	22.51	20.10
76	16200001	19200000	0.1735	0.7389	23.48	21.07
76	16500001	19500000	0.1586	0.7395	21.45	19.04
76	16800001	19800000	0.1452	0.7386	19.66	17.25
76	17100001	20100000	0.1396	0.7561	18.46	16.05
76	17400001	20400000	0.1479	0.7705	19.20	16.79
76	17700001	20700000	0.1517	0.7662	19.80	17.39
76	18000001	21000000	0.1529	0.7804	19.59	17.18
76	18300001	21300000	0.1426	0.7657	18.63	16.22
76	18600001	21600000	0.1348	0.7614	17.71	15.30
76	18900001	21900000	0.1323	0.7403	17.87	15.46
76	19200001	22200000	0.1258	0.7373	17.06	14.65
76	19500001	22500000	0.1280	0.7210	17.75	15.34
76	19800001	22800000	0.1358	0.7086	19.16	16.75
76	20100001	23100000	0.1377	0.6989	19.70	17.29
76	20400001	23400000	0.1341	0.6934	19.34	16.93
76	20700001	23700000	0.1227	0.6899	17.78	15.37
76	21000001	24000000	0.1221	0.6896	17.71	15.30
76	21300001	24300000	0.1313	0.6996	18.77	16.36
76	21600001	24600000	0.1433	0.6934	20.67	18.26
76	21900001	24900000	0.1404	0.7097	19.78	17.37
76	22200001	25200000	0.1535	0.7091	21.64	19.23
76	22500001	25500000	0.1616	0.7222	22.38	19.97
76	22800001	25800000	0.1570	0.7363	21.33	18.92
76	23100001	26100000	0.1544	0.7413	20.83	18.42
76	23400001	26400000	0.1588	0.7543	21.05	18.64
76	23700001	26700000	0.1772	0.7624	23.24	20.83
76	24000001	27000000	0.1703	0.7691	22.14	19.73
76	24300001	27300000	0.1658	0.7650	21.67	19.26
76	24600001	27600000	0.1552	0.7789	19.92	17.51
76	24900001	27900000	0.1712	0.7764	22.05	19.64
76	25200001	28200000	0.1510	0.7796	19.37	16.96
76	25500001	28500000	0.1432	0.7869	18.19	15.78
76	25800001	28800000	0.1572	0.7792	20.17	17.76
76	26100001	29100000	0.1697	0.7965	21.30	18.89
76	26400001	29400000	0.1753	0.8024	21.84	19.43
76	26700001	29700000	0.1655	0.8001	20.68	18.27
76	27000001	30000000	0.1677	0.7957	21.08	18.67
76	27300001	30300000	0.1553	0.8085	19.20	16.79
76	27600001	30600000	0.1533	0.8044	19.06	16.65
76	27900001	30900000	0.1462	0.8110	18.03	15.62
76	28200001	31200000	0.1512	0.8300	18.22	15.81
76	28500001	31500000	0.1466	0.8292	17.68	15.27
76	28800001	31800000	0.1415	0.8418	16.81	14.40
76	29100001	32100000	0.1245	0.8304	15.00	12.59
76	29400001	32400000	0.1280	0.8217	15.58	13.17
76	29700001	32700000	0.1394	0.8228	16.95	14.54
76	30000001	33000000	0.1390	0.8152	17.05	14.64
76	30300001	33300000	0.1458	0.8159	17.86	15.45
76	30600001	33600000	0.1432	0.8210	17.44	15.03
76	30900001	33900000	0.1410	0.8168	17.26	14.85
76	31200001	34200000	0.1419	0.8040	17.65	15.24
76	31500001	34500000	0.1418	0.8069	17.58	15.17
76	31800001	34800000	0.1412	0.7969	17.72	15.31
76	32100001	35100000	0.1483	0.7997	18.55	16.14
76	32400001	35400000	0.1377	0.7973	17.27	14.86
76	32700001	35700000	0.1299	0.8092	16.05	13.64
76	33000001	36000000	0.1302	0.8190	15.90	13.49
76	33300001	36300000	0.1346	0.8222	16.37	13.96
76	33600001	36600000	0.1345	0.8227	16.35	13.94
76	33900001	36900000	0.1393	0.8265	16.85	14.44
76	34200001	37200000	0.1530	0.8389	18.24	15.83
76	34500001	37500000	0.1785	0.8335	21.41	19.00
76	34800001	37800000	0.1736	0.8374	20.74	18.33
76	35100001	38100000	0.1704	0.8340	20.43	18.02
76	35400001	38400000	0.1731	0.8431	20.53	18.12
76	35700001	38700000	0.1673	0.8306	20.15	17.74
76	36000001	39000000	0.1737	0.8305	20.92	18.51
76	36300001	39300000	0.1698	0.8203	20.70	18.29
76	36600001	39600000	0.1748	0.8193	21.34	18.93
76	36900001	39900000	0.1751	0.8141	21.50	19.09
76	37200001	40200000	0.1627	0.8068	20.16	17.75
76	37500001	40500000	0.1516	0.8042	18.85	16.44
76	37800001	40800000	0.1641	0.8058	20.37	17.96
76	38100001	41100000	0.1728	0.8142	21.22	18.81
76	38400001	41400000	0.1714	0.8128	21.08	18.67
76	38700001	41700000	0.1845	0.8161	22.61	20.20
76	39000001	42000000	0.1673	0.8215	20.36	17.95
76	39300001	42300000	0.1706	0.8372	20.37	17.96
76	39600001	42600000	0.1711	0.8463	20.22	17.81
76	39900001	42900000	0.1725	0.8537	20.20	17.79
76	40200001	43200000	0.1767	0.8617	20.51	18.10
76	40500001	43500000	0.1701	0.8765	19.41	17.00
76	40800001	43800000	0.1644	0.8601	19.11	16.70
76	41100001	44100000	0.1567	0.8614	18.19	15.78
76	41400001	44400000	0.1480	0.8645	17.12	14.71
76	41700001	44700000	0.1381	0.8710	15.86	13.45
76	42000001	45000000	0.1473	0.8661	17.01	14.60
76	42300001	45300000	0.1435	0.8468	16.95	14.54
76	42600001	45600000	0.1420	0.8397	16.91	14.50
76	42900001	45900000	0.1479	0.8392	17.62	15.21
76	43200001	46200000	0.1474	0.8296	17.77	15.36
76	43500001	46500000	0.1423	0.8215	17.32	14.91
76	43800001	46800000	0.1519	0.8441	18.00	15.59
76	44100001	47100000	0.1656	0.8452	19.59	17.18
76	44400001	47400000	0.1683	0.8440	19.94	17.53
76	44700001	47700000	0.1773	0.8500	20.86	18.45
76	45000001	48000000	0.1780	0.8596	20.71	18.30
76	45300001	48300000	0.1884	0.8708	21.63	19.22
76	45600001	48600000	0.2142	0.8788	24.37	21.96
76	45900001	48880816	0.2103	0.8825	23.68	21.27
86	1	800485	0.2389	0.9663	6.60	4.19
87	1	3000000	0.1846	0.8834	20.89	18.48
87	300001	3300000	0.1775	0.8811	20.15	17.74
87	600001	3600000	0.1776	0.8754	20.29	17.88
87	900001	3900000	0.1719	0.8711	19.74	17.33
87	1200001	4200000	0.1645	0.8755	18.79	16.38
87	1500001	4500000	0.1625	0.8697	18.69	16.28
87	1800001	4800000	0.1516	0.8627	17.57	15.16
87	2100001	5100000	0.1457	0.8624	16.89	14.48
87	2400001	5400000	0.1568	0.8733	17.96	15.55
87	2700001	5700000	0.1611	0.8752	18.41	16.00
87	3000001	6000000	0.1661	0.8704	19.09	16.68
87	3300001	6300000	0.1669	0.8591	19.43	17.02
87	3600001	6600000	0.1611	0.8564	18.81	16.40
87	3900001	6900000	0.1548	0.8534	18.13	15.72
87	4200001	7200000	0.1469	0.8445	17.40	14.99
87	4500001	7500000	0.1440	0.8302	17.35	14.94
87	4800001	7800000	0.1462	0.8358	17.49	15.08
87	5100001	8100000	0.1455	0.8479	17.16	14.75
87	5400001	8400000	0.1338	0.8467	15.81	13.40
87	5700001	8700000	0.1417	0.8334	17.00	14.59
87	6000001	9000000	0.1349	0.8233	16.38	13.97
87	6300001	9300000	0.1365	0.8221	16.61	14.20
87	6600001	9600000	0.1345	0.8207	16.39	13.98
87	6900001	9900000	0.1432	0.8281	17.29	14.88
87	7200001	10200000	0.1476	0.8366	17.65	15.24
87	7500001	10500000	0.1495	0.8469	17.65	15.24
87	7800001	10800000	0.1552	0.8422	18.43	16.02
87	8100001	11100000	0.1608	0.8231	19.53	17.12
87	8400001	11400000	0.1552	0.8179	18.98	16.57
87	8700001	11700000	0.1616	0.8186	19.74	17.33
87	9000001	12000000	0.1777	0.8325	21.35	18.94
87	9300001	12300000	0.1760	0.8253	21.33	18.92
87	9600001	12600000	0.1663	0.8296	20.05	17.64
87	9900001	12900000	0.1574	0.8224	19.14	16.73
87	10200001	13200000	0.1498	0.8178	18.32	15.91
87	10500001	13500000	0.1476	0.8146	18.12	15.71
87	10800001	13800000	0.1467	0.8165	17.97	15.56
87	11100001	14100000	0.1465	0.8188	17.90	15.49
87	11400001	14400000	0.1384	0.8137	17.01	14.60
87	11700001	14700000	0.1229	0.8185	15.01	12.60
87	12000001	15000000	0.1096	0.8036	13.64	11.23
87	12300001	15300000	0.1070	0.8113	13.19	10.78
87	12600001	15600000	0.1122	0.7855	14.29	11.88
87	12900001	15900000	0.1111	0.7857	14.14	11.73
87	13200001	16200000	0.1192	0.7764	15.36	12.95
87	13500001	16500000	0.1082	0.7740	13.98	11.57
87	13800001	16800000	0.1020	0.7576	13.47	11.06
87	14100001	17100000	0.1170	0.7505	15.58	13.17
87	14400001	17400000	0.1311	0.7532	17.41	15.00
87	14700001	17700000	0.1448	0.7494	19.32	16.91
87	15000001	18000000	0.1415	0.7504	18.85	16.44
87	15300001	18300000	0.1414	0.7496	18.87	16.46
87	15600001	18600000	0.1596	0.7700	20.72	18.31
87	15900001	18900000	0.1692	0.7753	21.82	19.41
87	16200001	19200000	0.1736	0.7730	22.46	20.05
87	16500001	19500000	0.1793	0.7633	23.49	21.08
87	16800001	19800000	0.1862	0.7533	24.72	22.31
87	17100001	20100000	0.1667	0.7560	22.04	19.63
87	17400001	20400000	0.1703	0.7574	22.49	20.08
87	17700001	20700000	0.1727	0.7693	22.45	20.04
87	18000001	21000000	0.1975	0.7798	25.33	22.92
87	18300001	21300000	0.1914	0.7715	24.81	22.40
87	18600001	21600000	0.1727	0.7687	22.47	20.06
87	18900001	21900000	0.1704	0.7638	22.31	19.90
87	19200001	22200000	0.1675	0.7629	21.95	19.54
87	19500001	22500000	0.1738	0.7748	22.43	20.02
87	19800001	22800000	0.1715	0.7890	21.74	19.33
87	20100001	23100000	0.1757	0.7958	22.08	19.67
87	20400001	23400000	0.1659	0.7782	21.32	18.91
87	20700001	23700000	0.1492	0.7643	19.52	17.11
87	21000001	24000000	0.1444	0.7588	19.03	16.62
87	21300001	24300000	0.1485	0.7549	19.67	17.26
87	21600001	24600000	0.1602	0.7641	20.97	18.56
87	21900001	24900000	0.1514	0.7639	19.82	17.41
87	22200001	25200000	0.1543	0.7799	19.78	17.37
87	22500001	25500000	0.1414	0.7823	18.08	15.67
87	22800001	25800000	0.1392	0.7804	17.84	15.43
87	23100001	26100000	0.1331	0.7772	17.13	14.72
87	23400001	26400000	0.1417	0.7970	17.77	15.36
87	23700001	26700000	0.1626	0.8018	20.28	17.87
87	24000001	27000000	0.1525	0.8004	19.06	16.65
87	24300001	27300000	0.1679	0.8144	20.62	18.21
87	24600001	27600000	0.1709	0.8111	21.07	18.66
87	24900001	27900000	0.1736	0.8147	21.31	18.90
87	25200001	28200000	0.1668	0.8148	20.47	18.06
87	25500001	28500000	0.1686	0.8131	20.73	18.32
87	25800001	28800000	0.1777	0.8214	21.64	19.23
87	26100001	29100000	0.2061	0.8276	24.91	22.50
87	26400001	29400000	0.1970	0.8311	23.70	21.29
87	26700001	29700000	0.1934	0.8269	23.39	20.98
87	27000001	30000000	0.1908	0.8366	22.80	20.39
87	27300001	30300000	0.1858	0.8365	22.21	19.80
87	27600001	30600000	0.1776	0.8351	21.27	18.86
87	27900001	30900000	0.1902	0.8349	22.79	20.38
87	28200001	31200000	0.1964	0.8289	23.70	21.29
87	28500001	31500000	0.2146	0.8325	25.78	23.37
87	28800001	31800000	0.2261	0.8364	27.03	24.62
87	29100001	32100000	0.2059	0.8289	24.84	22.43
87	29400001	32400000	0.2064	0.8264	24.98	22.57
87	29700001	32700000	0.1918	0.8284	23.15	20.74
87	30000001	33000000	0.1940	0.8271	23.46	21.05
87	30300001	33300000	0.1894	0.8199	23.10	20.69
87	30600001	33600000	0.1987	0.8224	24.16	21.75
87	30900001	33900000	0.1807	0.8224	21.97	19.56
87	31200001	34200000	0.1795	0.8373	21.44	19.03
87	31500001	34500000	0.1711	0.8325	20.55	18.14
87	31800001	34800000	0.1573	0.8381	18.77	16.36
87	32100001	35100000	0.1582	0.8213	19.27	16.86
87	32400001	35400000	0.1614	0.7936	20.34	17.93
87	32700001	35700000	0.1746	0.7714	22.64	20.23
87	33000001	36000000	0.1726	0.7442	23.20	20.79
87	33300001	36300000	0.1620	0.7274	22.26	19.85
87	33600001	36600000	0.1508	0.6942	21.72	19.31
87	33900001	36900000	0.1692	0.6678	25.34	22.93
87	34200001	37200000	0.1639	0.6249	26.22	23.81
87	34500001	37500000	0.1607	0.5894	27.27	24.86
87	34800001	37800000	0.1675	0.5425	30.87	28.46
87	35100001	38100000	0.1556	0.5330	29.20	26.79
87	35400001	38400000	0.1580	0.5399	29.27	26.86
87	35700001	38700000	0.1561	0.5382	29.01	26.60
87	36000001	39000000	0.1666	0.5495	30.32	27.91
87	36300001	39300000	0.1832	0.5464	33.54	31.13
87	36600001	39600000	0.1997	0.5541	36.05	33.64
87	36900001	39900000	0.1952	0.5633	34.65	32.24
87	37200001	40200000	0.1885	0.5757	32.75	30.34
87	37500001	40500000	0.2020	0.5919	34.13	31.72
87	37800001	40800000	0.1967	0.6167	31.90	29.49
87	38100001	41100000	0.2022	0.6183	32.70	30.29
87	38400001	41400000	0.2002	0.6046	33.11	30.70
87	38700001	41700000	0.1877	0.5779	32.48	30.07
87	39000001	41712333	0.1810	0.5626	29.08	26.67
109	1	569631	0.3358	0.9829	6.49	4.08
127	1	3000000	0.1418	0.6802	20.84	18.43
127	300001	3300000	0.1480	0.6624	22.34	19.93
127	600001	3600000	0.1635	0.6580	24.85	22.44
127	900001	3900000	0.1641	0.6535	25.12	22.71
127	1200001	4200000	0.1677	0.6262	26.79	24.38
127	1500001	4500000	0.1709	0.6267	27.27	24.86
127	1800001	4800000	0.1704	0.6335	26.90	24.49
127	2100001	5100000	0.1556	0.6322	24.60	22.19
127	2400001	5400000	0.1555	0.6420	24.21	21.80
127	2700001	5700000	0.1646	0.6555	25.11	22.70
127	3000001	6000000	0.1722	0.6608	26.06	23.65
127	3300001	6300000	0.1817	0.6419	28.30	25.89
127	3600001	6600000	0.1773	0.6410	27.65	25.24
127	3900001	6900000	0.1656	0.6435	25.72	23.31
127	4200001	7200000	0.1660	0.6673	24.88	22.47
127	4500001	7500000	0.1736	0.6782	25.60	23.19
127	4800001	7800000	0.1695	0.6720	25.23	22.82
127	5100001	8100000	0.1699	0.6692	25.40	22.99
127	5400001	8400000	0.1706	0.6733	25.34	22.93
127	5700001	8700000	0.1675	0.6458	25.94	23.53
127	6000001	9000000	0.1681	0.6228	26.99	24.58
127	6300001	9300000	0.1597	0.6230	25.63	23.22
127	6600001	9600000	0.1546	0.6041	25.60	23.19
127	6900001	9900000	0.1652	0.5943	27.79	25.38
127	7200001	10200000	0.1670	0.5800	28.80	26.39
127	7500001	10500000	0.1653	0.5657	29.22	26.81
127	7800001	10800000	0.1620	0.5656	28.64	26.23
127	8100001	11100000	0.1617	0.5614	28.80	26.39
127	8400001	11400000	0.1664	0.5588	29.78	27.37
127	8700001	11700000	0.1578	0.5850	26.97	24.56
127	9000001	12000000	0.1602	0.5910	27.11	24.70
127	9300001	12300000	0.1765	0.5954	29.65	27.24
127	9600001	12600000	0.1884	0.6172	30.53	28.12
127	9900001	12900000	0.1979	0.6106	32.41	30.00
127	10200001	13200000	0.1983	0.6194	32.00	29.59
127	10500001	13500000	0.1996	0.6167	32.37	29.96
127	10800001	13800000	0.2073	0.6242	33.22	30.81
127	11100001	14100000	0.2050	0.6374	32.15	29.74
127	11400001	14400000	0.1857	0.6042	30.73	28.32
127	11700001	14700000	0.1865	0.5950	31.34	28.93
127	12000001	15000000	0.1887	0.5808	32.48	30.07
127	12300001	15300000	0.1705	0.5621	30.32	27.91
127	12600001	15600000	0.1531	0.5356	28.59	26.18
127	12900001	15900000	0.1390	0.5397	25.76	23.35
127	13200001	16200000	0.1434	0.5337	26.86	24.45
127	13500001	16500000	0.1341	0.5179	25.89	23.48
127	13800001	16800000	0.1318	0.5015	26.28	23.87
127	14100001	17100000	0.1432	0.4884	29.33	26.92
127	14400001	17400000	0.1571	0.5001	31.41	29.00
127	14700001	17700000	0.1600	0.5116	31.28	28.87
127	15000001	18000000	0.1541	0.5228	29.48	27.07
127	15300001	18300000	0.1616	0.5386	30.00	27.59
127	15600001	18600000	0.1814	0.5543	32.74	30.33
127	15900001	18900000	0.1924	0.5538	34.75	32.34
127	16200001	19200000	0.1767	0.5633	31.38	28.97
127	16500001	19500000	0.1685	0.5714	29.49	27.08
127	16800001	19800000	0.1600	0.5863	27.29	24.88
127	17100001	20100000	0.1623	0.6074	26.73	24.32
127	17400001	20400000	0.1610	0.6198	25.97	23.56
127	17700001	20700000	0.1645	0.6046	27.21	24.80
127	18000001	20700206	0.1645	0.6182	23.95	21.54
164	1	3000000	0.1300	0.6671	19.48	17.07
164	300001	3300000	0.1274	0.6669	19.10	16.69
164	600001	3600000	0.1294	0.6743	19.19	16.78
164	900001	3900000	0.1285	0.6696	19.20	16.79
164	1200001	4200000	0.1413	0.6919	20.43	18.02
164	1500001	4500000	0.1354	0.6890	19.65	17.24
164	1800001	4800000	0.1488	0.7103	20.94	18.53
164	2100001	5100000	0.1483	0.7130	20.80	18.39
164	2400001	5400000	0.1439	0.7148	20.13	17.72
164	2700001	5700000	0.1415	0.7124	19.87	17.46
164	3000001	6000000	0.1519	0.7064	21.50	19.09
164	3300001	6300000	0.1522	0.7088	21.48	19.07
164	3600001	6438990	0.1468	0.7024	19.78	17.37
187	1	3000000	0.1606	0.6502	24.70	22.29
187	300001	3300000	0.1628	0.6130	26.56	24.15
187	600001	3600000	0.1558	0.5549	28.08	25.67
187	900001	3900000	0.1450	0.5080	28.54	26.13
187	1200001	4200000	0.1434	0.4872	29.43	27.02
187	1500001	4500000	0.1485	0.4804	30.90	28.49
187	1800001	4800000	0.1507	0.4986	30.23	27.82
187	2100001	5100000	0.1463	0.4869	30.06	27.65
187	2400001	5400000	0.1536	0.4921	31.21	28.80
187	2700001	5700000	0.1511	0.4954	30.49	28.08
187	3000001	6000000	0.1404	0.5028	27.92	25.51
187	3300001	6300000	0.1385	0.5281	26.23	23.82
187	3600001	6600000	0.1529	0.5511	27.75	25.34
187	3900001	6900000	0.1585	0.5806	27.30	24.89
187	4200001	7200000	0.1651	0.5887	28.04	25.63
187	4500001	7500000	0.1622	0.6054	26.79	24.38
187	4800001	7800000	0.1630	0.6022	27.07	24.66
187	5100001	8100000	0.1708	0.5929	28.80	26.39
187	5400001	8400000	0.1514	0.5790	26.15	23.74
187	5700001	8700000	0.1470	0.5814	25.28	22.87
187	6000001	9000000	0.1534	0.6075	25.26	22.85
187	6300001	9300000	0.1621	0.5949	27.25	24.84
187	6600001	9600000	0.1542	0.6200	24.87	22.46
187	6900001	9900000	0.1524	0.6067	25.11	22.70
187	7200001	10200000	0.1465	0.6018	24.34	21.93
187	7500001	10500000	0.1431	0.6078	23.54	21.13
187	7800001	10800000	0.1419	0.6347	22.36	19.95
187	8100001	11100000	0.1336	0.6463	20.67	18.26
187	8400001	11400000	0.1396	0.6508	21.45	19.04
187	8700001	11700000	0.1413	0.6430	21.98	19.57
187	9000001	12000000	0.1498	0.6170	24.28	21.87
187	9300001	12300000	0.1494	0.6369	23.45	21.04
187	9600001	12600000	0.1506	0.6293	23.93	21.52
187	9900001	12900000	0.1599	0.6640	24.09	21.68
187	10200001	13200000	0.1627	0.6716	24.22	21.81
187	10500001	13500000	0.1608	0.6554	24.53	22.12
187	10800001	13800000	0.1685	0.6451	26.12	23.71
187	11100001	14100000	0.1697	0.6469	26.24	23.83
187	11400001	14400000	0.1629	0.6573	24.78	22.37
187	11700001	14700000	0.1597	0.6697	23.85	21.44
187	12000001	15000000	0.1685	0.6834	24.66	22.25
187	12300001	15300000	0.1687	0.6667	25.31	22.90
187	12600001	15600000	0.1687	0.6789	24.85	22.44
187	12900001	15900000	0.1706	0.6601	25.85	23.44
187	13200001	16200000	0.1618	0.6454	25.07	22.66
187	13500001	16500000	0.1488	0.6523	22.82	20.41
187	13800001	16800000	0.1359	0.6533	20.81	18.40
187	14100001	17100000	0.1292	0.6575	19.65	17.24
187	14400001	17400000	0.1351	0.6639	20.35	17.94
187	14700001	17700000	0.1496	0.6643	22.52	20.11
187	15000001	18000000	0.1452	0.6840	21.22	18.81
187	15300001	18300000	0.1417	0.6971	20.32	17.91
187	15600001	18600000	0.1406	0.6675	21.06	18.65
187	15900001	18900000	0.1444	0.6787	21.27	18.86
187	16200001	19200000	0.1512	0.6892	21.94	19.53
187	16500001	19500000	0.1584	0.6838	23.17	20.76
187	16800001	19800000	0.1711	0.6875	24.89	22.48
187	17100001	20100000	0.1752	0.6811	25.72	23.31
187	17400001	20400000	0.1669	0.6784	24.60	22.19
187	17700001	20700000	0.1666	0.6706	24.85	22.44
187	18000001	21000000	0.1517	0.6461	23.47	21.06
187	18300001	21300000	0.1624	0.6486	25.04	22.63
187	18600001	21600000	0.1711	0.6582	25.99	23.58
187	18900001	21900000	0.1607	0.6625	24.26	21.85
187	19200001	22200000	0.1601	0.6652	24.06	21.65
187	19500001	22500000	0.1696	0.6798	24.95	22.54
187	19800001	22800000	0.1742	0.6807	25.59	23.18
187	20100001	23100000	0.1774	0.6887	25.76	23.35
187	20400001	23400000	0.1864	0.6920	26.93	24.52
187	20700001	23700000	0.1734	0.7173	24.17	21.76
187	21000001	24000000	0.1686	0.7224	23.34	20.93
187	21300001	24300000	0.1562	0.7135	21.89	19.48
187	21600001	24600000	0.1532	0.7186	21.32	18.91
187	21900001	24900000	0.1652	0.7243	22.80	20.39
187	22200001	25200000	0.1683	0.7405	22.73	20.32
187	22500001	25500000	0.1693	0.7460	22.69	20.28
187	22800001	25800000	0.1573	0.7408	21.23	18.82
187	23100001	26100000	0.1532	0.7527	20.36	17.95
187	23400001	26400000	0.1466	0.7355	19.94	17.53
187	23700001	26700000	0.1486	0.7320	20.29	17.88
187	24000001	27000000	0.1657	0.7364	22.50	20.09
187	24300001	27300000	0.1705	0.7255	23.49	21.08
187	24600001	27600000	0.1645	0.7397	22.23	19.82
187	24900001	27900000	0.1561	0.7243	21.56	19.15
187	25200001	28200000	0.1569	0.7252	21.64	19.23
187	25500001	28500000	0.1454	0.6808	21.36	18.95
187	25800001	28800000	0.1342	0.6172	21.75	19.34
187	26100001	29100000	0.1348	0.6148	21.92	19.51
187	26400001	29400000	0.1414	0.6183	22.86	20.45
187	26700001	29700000	0.1489	0.6214	23.96	21.55
187	27000001	30000000	0.1386	0.6226	22.26	19.85
187	27300001	30300000	0.1408	0.6315	22.30	19.89
187	27600001	30600000	0.1300	0.6235	20.85	18.44
187	27900001	30900000	0.1488	0.6484	22.95	20.54
187	28200001	31200000	0.1432	0.6351	22.54	20.13
187	28500001	31500000	0.1515	0.6891	21.99	19.58
187	28800001	31800000	0.1799	0.7541	23.86	21.45
187	29100001	32100000	0.1794	0.7419	24.18	21.77
187	29400001	32400000	0.1828	0.7566	24.16	21.75
187	29700001	32700000	0.1754	0.7475	23.47	21.06
187	30000001	33000000	0.1754	0.7357	23.83	21.42
187	30300001	33300000	0.1741	0.7447	23.38	20.97
187	30600001	33600000	0.1912	0.7456	25.64	23.23
187	30900001	33900000	0.1640	0.7192	22.81	20.40
187	31200001	34200000	0.1727	0.7187	24.03	21.62
187	31500001	34500000	0.1754	0.7217	24.30	21.89
187	31800001	34800000	0.1491	0.7310	20.39	17.98
187	32100001	35100000	0.1635	0.7244	22.57	20.16
187	32400001	35400000	0.1619	0.6978	23.20	20.79
187	32700001	35700000	0.1593	0.6860	23.23	20.82
187	33000001	36000000	0.1625	0.6890	23.59	21.18
187	33300001	36300000	0.1677	0.6948	24.14	21.73
187	33600001	36600000	0.1609	0.6897	23.33	20.92
187	33900001	36900000	0.1626	0.6985	23.27	20.86
187	34200001	37200000	0.1479	0.7004	21.11	18.70
187	34500001	37500000	0.1546	0.6751	22.91	20.50
187	34800001	37800000	0.1619	0.6612	24.49	22.08
187	35100001	38100000	0.1638	0.6817	24.03	21.62
187	35400001	38400000	0.1589	0.6908	23.00	20.59
187	35700001	38700000	0.1575	0.6869	22.93	20.52
187	36000001	39000000	0.1555	0.6952	22.37	19.96
187	36300001	39300000	0.1551	0.6991	22.18	19.77
187	36600001	39600000	0.1565	0.6976	22.43	20.02
187	36900001	39900000	0.1613	0.7040	22.92	20.51
187	37200001	40200000	0.1669	0.7107	23.49	21.08
187	37500001	40500000	0.1619	0.7143	22.66	20.25
187	37800001	40800000	0.1650	0.7167	23.03	20.62
187	38100001	41100000	0.1465	0.7154	20.48	18.07
187	38400001	41400000	0.1572	0.7250	21.69	19.28
187	38700001	41700000	0.1651	0.7446	22.18	19.77
187	39000001	42000000	0.1711	0.7492	22.83	20.42
187	39300001	42300000	0.1607	0.7291	22.05	19.64
187	39600001	42600000	0.1595	0.7378	21.62	19.21
187	39900001	42900000	0.1523	0.7364	20.68	18.27
187	40200001	43200000	0.1527	0.7420	20.58	18.17
187	40500001	43500000	0.1414	0.7444	19.00	16.59
187	40800001	43800000	0.1423	0.7611	18.69	16.28
187	41100001	44100000	0.1517	0.7624	19.89	17.48
187	41400001	44400000	0.1507	0.7629	19.76	17.35
187	41700001	44700000	0.1590	0.7612	20.89	18.48
187	42000001	45000000	0.1632	0.7619	21.42	19.01
187	42300001	45300000	0.1666	0.7668	21.72	19.31
187	42600001	45600000	0.1705	0.7568	22.53	20.12
187	42900001	45900000	0.1756	0.7626	23.02	20.61
187	43200001	46200000	0.1714	0.7396	23.17	20.76
187	43500001	46500000	0.1798	0.7366	24.42	22.01
187	43800001	46800000	0.1678	0.7299	22.98	20.57
187	44100001	47100000	0.1563	0.7310	21.38	18.97
187	44400001	47400000	0.1465	0.7421	19.74	17.33
187	44700001	47700000	0.1441	0.7427	19.40	16.99
187	45000001	48000000	0.1301	0.7362	17.67	15.26
187	45300001	48300000	0.1350	0.7481	18.05	15.64
187	45600001	48600000	0.1262	0.7527	16.76	14.35
187	45900001	48900000	0.1261	0.7552	16.70	14.29
187	46200001	49200000	0.1206	0.7682	15.70	13.29
187	46500001	49500000	0.1151	0.7766	14.82	12.41
187	46800001	49800000	0.1182	0.7780	15.20	12.79
187	47100001	50100000	0.1234	0.7735	15.95	13.54
187	47400001	50400000	0.1344	0.7689	17.47	15.06
187	47700001	50700000	0.1293	0.7645	16.91	14.50
187	48000001	51000000	0.1277	0.7621	16.75	14.34
187	48300001	51300000	0.1237	0.7669	16.14	13.73
187	48600001	51600000	0.1379	0.7732	17.83	15.42
187	48900001	51900000	0.1425	0.7682	18.55	16.14
187	49200001	52200000	0.1490	0.7721	19.30	16.89
187	49500001	52500000	0.1477	0.7728	19.11	16.70
187	49800001	52800000	0.1496	0.7675	19.49	17.08
187	50100001	53100000	0.1541	0.7536	20.44	18.03
187	50400001	53400000	0.1504	0.7473	20.13	17.72
187	50700001	53700000	0.1423	0.7456	19.09	16.68
187	51000001	54000000	0.1391	0.7485	18.59	16.18
187	51300001	54300000	0.1369	0.7410	18.48	16.07
187	51600001	54600000	0.1282	0.7410	17.30	14.89
187	51900001	54900000	0.1332	0.7362	18.09	15.68
187	52200001	55200000	0.1358	0.7305	18.58	16.17
187	52500001	55500000	0.1333	0.7222	18.46	16.05
187	52800001	55800000	0.1395	0.7266	19.20	16.79
187	53100001	56100000	0.1343	0.7389	18.18	15.77
187	53400001	56400000	0.1226	0.7359	16.66	14.25
187	53700001	56700000	0.1327	0.7433	17.85	15.44
187	54000001	57000000	0.1428	0.7479	19.09	16.68
187	54300001	57300000	0.1471	0.7517	19.57	17.16
187	54600001	57600000	0.1561	0.7485	20.86	18.45
187	54900001	57900000	0.1402	0.7478	18.75	16.34
187	55200001	58200000	0.1436	0.7513	19.12	16.71
187	55500001	58500000	0.1519	0.7597	19.99	17.58
187	55800001	58800000	0.1534	0.7530	20.37	17.96
187	56100001	59100000	0.1573	0.7573	20.77	18.36
187	56400001	59400000	0.1548	0.7495	20.65	18.24
187	56700001	59700000	0.1432	0.7461	19.19	16.78
187	57000001	60000000	0.1421	0.7561	18.79	16.38
187	57300001	60300000	0.1390	0.7570	18.36	15.95
187	57600001	60600000	0.1351	0.7574	17.84	15.43
187	57900001	60900000	0.1450	0.7632	19.01	16.60
187	58200001	61200000	0.1289	0.7712	16.71	14.30
187	58500001	61500000	0.1291	0.7705	16.76	14.35
187	58800001	61800000	0.1263	0.7629	16.56	14.15
187	59100001	62100000	0.1333	0.7765	17.16	14.75
187	59400001	62400000	0.1421	0.7777	18.27	15.86
187	59700001	62700000	0.1494	0.7776	19.22	16.81
187	60000001	63000000	0.1473	0.7697	19.14	16.73
187	60300001	63300000	0.1464	0.7693	19.03	16.62
187	60600001	63600000	0.1402	0.7720	18.16	15.75
187	60900001	63900000	0.1487	0.7784	19.11	16.70
187	61200001	64200000	0.1550	0.7503	20.65	18.24
187	61500001	64500000	0.1507	0.7446	20.24	17.83
187	61800001	64800000	0.1505	0.7606	19.78	17.37
187	62100001	65100000	0.1391	0.7444	18.69	16.28
187	62400001	65400000	0.1311	0.7564	17.33	14.92
187	62700001	65700000	0.1261	0.7543	16.72	14.31
187	63000001	66000000	0.1222	0.7402	16.51	14.10
187	63300001	66300000	0.1253	0.7331	17.09	14.68
187	63600001	66600000	0.1332	0.7378	18.06	15.65
187	63900001	66900000	0.1188	0.7295	16.29	13.88
187	64200001	67200000	0.1219	0.7407	16.46	14.05
187	64500001	67500000	0.1238	0.7463	16.58	14.17
187	64800001	67800000	0.1158	0.7205	16.07	13.66
187	65100001	68100000	0.1085	0.7190	15.09	12.68
187	65400001	68400000	0.1244	0.7131	17.44	15.03
187	65700001	68700000	0.1237	0.7075	17.48	15.07
187	66000001	69000000	0.1328	0.7172	18.52	16.11
187	66300001	69300000	0.1252	0.7066	17.72	15.31
187	66600001	69600000	0.1240	0.6988	17.74	15.33
187	66900001	69900000	0.1224	0.6912	17.71	15.30
187	67200001	70200000	0.1358	0.6904	19.67	17.26
187	67500001	70500000	0.1360	0.6822	19.93	17.52
187	67800001	70800000	0.1538	0.7082	21.71	19.30
187	68100001	71100000	0.1704	0.7119	23.93	21.52
187	68400001	71400000	0.1560	0.7117	21.92	19.51
187	68700001	71700000	0.1530	0.7228	21.17	18.76
187	69000001	72000000	0.1641	0.7201	22.79	20.38
187	69300001	72300000	0.1585	0.7228	21.93	19.52
187	69600001	72600000	0.1477	0.7214	20.48	18.07
187	69900001	72900000	0.1592	0.7343	21.68	19.27
187	70200001	73200000	0.1503	0.7375	20.38	17.97
187	70500001	73500000	0.1653	0.7449	22.19	19.78
187	70800001	73800000	0.1562	0.7415	21.06	18.65
187	71100001	74100000	0.1506	0.7415	20.31	17.90
187	71400001	74400000	0.1445	0.7483	19.31	16.90
187	71700001	74700000	0.1518	0.7366	20.60	18.19
187	72000001	75000000	0.1428	0.7375	19.36	16.95
187	72300001	75300000	0.1602	0.7593	21.10	18.69
187	72600001	75600000	0.1672	0.7619	21.95	19.54
187	72900001	75900000	0.1602	0.7599	21.08	18.67
187	73200001	76200000	0.1700	0.7693	22.10	19.69
187	73500001	76500000	0.1527	0.7606	20.07	17.66
187	73800001	76800000	0.1485	0.7573	19.61	17.20
187	74100001	77100000	0.1441	0.7623	18.90	16.49
187	74400001	77400000	0.1610	0.7541	21.35	18.94
187	74700001	77700000	0.1501	0.7643	19.63	17.22
187	75000001	78000000	0.1551	0.7602	20.40	17.99
187	75300001	78300000	0.1411	0.7483	18.85	16.44
187	75600001	78600000	0.1371	0.7562	18.13	15.72
187	75900001	78900000	0.1289	0.7531	17.11	14.70
187	76200001	79200000	0.1268	0.7407	17.12	14.71
187	76500001	79500000	0.1305	0.7411	17.61	15.20
187	76800001	79800000	0.1378	0.7373	18.69	16.28
187	77100001	80100000	0.1402	0.7275	19.27	16.86
187	77400001	80400000	0.1303	0.7296	17.86	15.45
187	77700001	80700000	0.1511	0.7280	20.76	18.35
187	78000001	81000000	0.1403	0.7346	19.10	16.69
187	78300001	81300000	0.1536	0.7390	20.78	18.37
187	78600001	81600000	0.1518	0.7319	20.74	18.33
187	78900001	81900000	0.1705	0.7352	23.19	20.78
187	79200001	82200000	0.1538	0.7443	20.67	18.26
187	79500001	82500000	0.1612	0.7460	21.61	19.20
187	79800001	82800000	0.1676	0.7524	22.27	19.86
187	80100001	83100000	0.1798	0.7529	23.88	21.47
187	80400001	83400000	0.1951	0.7705	25.32	22.91
187	80700001	83700000	0.1915	0.7637	25.08	22.67
187	81000001	84000000	0.1870	0.7669	24.39	21.98
187	81300001	84300000	0.1851	0.7733	23.93	21.52
187	81600001	84600000	0.1924	0.7710	24.96	22.55
187	81900001	84900000	0.1779	0.7607	23.38	20.97
187	82200001	85200000	0.1762	0.7492	23.52	21.11
187	82500001	85500000	0.1725	0.7640	22.57	20.16
187	82800001	85800000	0.1665	0.7658	21.75	19.34
187	83100001	86100000	0.1554	0.7695	20.20	17.79
187	83400001	86400000	0.1545	0.7626	20.26	17.85
187	83700001	86700000	0.1461	0.7721	18.92	16.51
187	84000001	87000000	0.1549	0.7782	19.91	17.50
187	84300001	87300000	0.1426	0.7690	18.55	16.14
187	84600001	87600000	0.1416	0.7728	18.32	15.91
187	84900001	87900000	0.1411	0.7816	18.05	15.64
187	85200001	88200000	0.1403	0.7984	17.57	15.16
187	85500001	88500000	0.1329	0.7907	16.80	14.39
187	85800001	88800000	0.1274	0.8006	15.91	13.50
187	86100001	89100000	0.1299	0.8116	16.00	13.59
187	86400001	89400000	0.1250	0.8169	15.31	12.90
187	86700001	89700000	0.1402	0.8245	17.01	14.60
187	87000001	90000000	0.1408	0.8270	17.02	14.61
187	87300001	90300000	0.1574	0.8338	18.87	16.46
187	87600001	90600000	0.1485	0.8326	17.84	15.43
187	87900001	90900000	0.1509	0.8314	18.15	15.74
187	88200001	91200000	0.1600	0.8302	19.27	16.86
187	88500001	91500000	0.1593	0.8278	19.25	16.84
187	88800001	91800000	0.1621	0.8189	19.79	17.38
187	89100001	92100000	0.1598	0.8099	19.73	17.32
187	89400001	92400000	0.1602	0.8081	19.83	17.42
187	89700001	92700000	0.1585	0.8053	19.68	17.27
187	90000001	93000000	0.1576	0.7896	19.96	17.55
187	90300001	93300000	0.1556	0.7762	20.05	17.64
187	90600001	93600000	0.1591	0.7707	20.64	18.23
187	90900001	93900000	0.1640	0.7598	21.59	19.18
187	91200001	94200000	0.1671	0.7581	22.04	19.63
187	91500001	94500000	0.1654	0.7523	21.99	19.58
187	91800001	94800000	0.1739	0.7429	23.41	21.00
187	92100001	95100000	0.1804	0.7491	24.09	21.68
187	92400001	95400000	0.1822	0.7473	24.38	21.97
187	92700001	95700000	0.1674	0.7413	22.58	20.17
187	93000001	96000000	0.1709	0.7587	22.53	20.12
187	93300001	96300000	0.1597	0.7626	20.94	18.53
187	93600001	96600000	0.1654	0.7666	21.58	19.17
187	93900001	96900000	0.1743	0.7844	22.22	19.81
187	94200001	97200000	0.1836	0.7893	23.26	20.85
187	94500001	97500000	0.1846	0.7892	23.39	20.98
187	94800001	97800000	0.1762	0.7959	22.14	19.73
187	95100001	98100000	0.1724	0.7975	21.61	19.20
187	95400001	98400000	0.1805	0.7944	22.72	20.31
187	95700001	98700000	0.1947	0.7974	24.42	22.01
187	96000001	99000000	0.1895	0.7870	24.08	21.67
187	96300001	99300000	0.2020	0.7940	25.44	23.03
187	96600001	99600000	0.1972	0.8011	24.62	22.21
187	96900001	99900000	0.1827	0.8004	22.83	20.42
187	97200001	100200000	0.1741	0.7983	21.80	19.39
187	97500001	100500000	0.1800	0.8009	22.48	20.07
187	97800001	100800000	0.1892	0.8066	23.45	21.04
187	98100001	101100000	0.1904	0.8138	23.39	20.98
187	98400001	101263201	0.1815	0.8109	21.36	18.95
197	1	3000000	0.1870	0.8359	22.38	19.97
197	300001	3300000	0.1972	0.8288	23.79	21.38
197	600001	3600000	0.1868	0.8193	22.80	20.39
197	900001	3900000	0.1799	0.8106	22.19	19.78
197	1200001	4200000	0.1831	0.8178	22.39	19.98
197	1500001	4500000	0.1723	0.8140	21.17	18.76
197	1800001	4800000	0.1677	0.8139	20.60	18.19
197	2100001	5100000	0.1684	0.8244	20.42	18.01
197	2400001	5400000	0.1620	0.8218	19.72	17.31
197	2700001	5700000	0.1677	0.8137	20.61	18.20
197	3000001	6000000	0.1586	0.8162	19.43	17.02
197	3300001	6300000	0.1489	0.8181	18.20	15.79
197	3600001	6600000	0.1580	0.8207	19.25	16.84
197	3900001	6900000	0.1718	0.8301	20.70	18.29
197	4200001	7200000	0.1666	0.8084	20.61	18.20
197	4500001	7500000	0.1743	0.8079	21.58	19.17
197	4800001	7800000	0.1676	0.8244	20.33	17.92
197	5100001	8100000	0.1714	0.8225	20.84	18.43
197	5400001	8400000	0.1745	0.8337	20.94	18.53
197	5700001	8700000	0.1741	0.8369	20.80	18.39
197	6000001	9000000	0.1723	0.8389	20.54	18.13
197	6300001	9300000	0.1590	0.8404	18.92	16.51
197	6600001	9600000	0.1379	0.8443	16.33	13.92
197	6900001	9900000	0.1255	0.8345	15.04	12.63
197	7200001	10200000	0.1338	0.8435	15.86	13.45
197	7500001	10500000	0.1314	0.8521	15.43	13.02
197	7800001	10800000	0.1342	0.8468	15.85	13.44
197	8100001	11100000	0.1352	0.8514	15.88	13.47
197	8400001	11400000	0.1377	0.8449	16.30	13.89
197	8700001	11700000	0.1406	0.8434	16.67	14.26
197	9000001	12000000	0.1378	0.8387	16.43	14.02
197	9300001	12300000	0.1437	0.8396	17.12	14.71
197	9600001	12600000	0.1511	0.8412	17.96	15.55
197	9900001	12900000	0.1545	0.8349	18.51	16.10
197	10200001	13200000	0.1486	0.8393	17.71	15.30
197	10500001	13500000	0.1398	0.8268	16.90	14.49
197	10800001	13800000	0.1503	0.8050	18.67	16.26
197	11100001	14100000	0.1494	0.8026	18.61	16.20
197	11400001	14400000	0.1400	0.7974	17.56	15.15
197	11700001	14700000	0.1466	0.7996	18.34	15.93
197	12000001	15000000	0.1534	0.8004	19.17	16.76
197	12300001	15300000	0.1537	0.7817	19.66	17.25
197	12600001	15600000	0.1670	0.7809	21.38	18.97
197	12900001	15900000	0.1674	0.7914	21.16	18.75
197	13200001	16200000	0.1634	0.7838	20.84	18.43
197	13500001	16500000	0.1843	0.7845	23.49	21.08
197	13800001	16800000	0.1741	0.7998	21.76	19.35
197	14100001	17100000	0.1832	0.8012	22.87	20.46
197	14400001	17400000	0.1930	0.8042	24.00	21.59
197	14700001	17700000	0.1753	0.8051	21.78	19.37
197	15000001	18000000	0.1776	0.7926	22.40	19.99
197	15300001	18300000	0.1664	0.8032	20.72	18.31
197	15600001	18600000	0.1489	0.7961	18.71	16.30
197	15900001	18900000	0.1588	0.8056	19.72	17.31
197	16200001	19200000	0.1608	0.8037	20.01	17.60
197	16500001	19500000	0.1492	0.8061	18.50	16.09
197	16800001	19800000	0.1470	0.7990	18.39	15.98
197	17100001	20100000	0.1299	0.7923	16.39	13.98
197	17400001	20400000	0.1303	0.7978	16.33	13.92
197	17700001	20700000	0.1340	0.7967	16.82	14.41
197	18000001	21000000	0.1507	0.8124	18.56	16.15
197	18300001	21300000	0.1582	0.8108	19.51	17.10
197	18600001	21600000	0.1644	0.8150	20.17	17.76
197	18900001	21900000	0.1575	0.7977	19.74	17.33
197	19200001	22200000	0.1548	0.7985	19.38	16.97
197	19500001	22500000	0.1485	0.7918	18.75	16.34
197	19800001	22800000	0.1558	0.7886	19.76	17.35
197	20100001	23100000	0.1591	0.7701	20.65	18.24
197	20400001	23400000	0.1468	0.7656	19.17	16.76
197	20700001	23700000	0.1486	0.7571	19.63	17.22
197	21000001	24000000	0.1199	0.7532	15.93	13.52
197	21300001	24300000	0.1379	0.7540	18.28	15.87
197	21600001	24600000	0.1281	0.7499	17.08	14.67
197	21900001	24900000	0.1300	0.7576	17.16	14.75
197	22200001	25200000	0.1401	0.7550	18.55	16.14
197	22500001	25500000	0.1478	0.7614	19.42	17.01
197	22800001	25800000	0.1499	0.7684	19.50	17.09
197	23100001	26100000	0.1528	0.7874	19.41	17.00
197	23400001	26400000	0.1655	0.7827	21.15	18.74
197	23700001	26700000	0.1768	0.7878	22.44	20.03
197	24000001	27000000	0.1756	0.7916	22.18	19.77
197	24300001	27300000	0.1493	0.7746	19.27	16.86
197	24600001	27600000	0.1586	0.7759	20.43	18.02
197	24900001	27900000	0.1467	0.7674	19.12	16.71
197	25200001	28200000	0.1442	0.7576	19.03	16.62
197	25500001	28500000	0.1451	0.7611	19.06	16.65
197	25800001	28800000	0.1431	0.7532	19.00	16.59
197	26100001	29100000	0.1544	0.7474	20.66	18.25
197	26400001	29400000	0.1466	0.7525	19.48	17.07
197	26700001	29700000	0.1422	0.7557	18.82	16.41
197	27000001	30000000	0.1549	0.7480	20.70	18.29
197	27300001	30300000	0.1624	0.7532	21.56	19.15
197	27600001	30600000	0.1645	0.7594	21.66	19.25
197	27900001	30900000	0.1774	0.7687	23.08	20.67
197	28200001	31200000	0.1829	0.7756	23.58	21.17
197	28500001	31500000	0.1796	0.7609	23.60	21.19
197	28800001	31800000	0.1729	0.7657	22.58	20.17
197	29100001	32100000	0.1539	0.7676	20.04	17.63
197	29400001	32400000	0.1488	0.7692	19.35	16.94
197	29700001	32700000	0.1537	0.7533	20.40	17.99
197	30000001	33000000	0.1538	0.7546	20.38	17.97
197	30300001	33300000	0.1561	0.7614	20.51	18.10
197	30600001	33600000	0.1615	0.7524	21.47	19.06
197	30900001	33900000	0.1535	0.7302	21.02	18.61
197	31200001	34200000	0.1427	0.7181	19.87	17.46
197	31500001	34500000	0.1410	0.7125	19.79	17.38
197	31800001	34800000	0.1498	0.7184	20.86	18.45
197	32100001	35100000	0.1533	0.7236	21.19	18.78
197	32400001	35400000	0.1544	0.7164	21.56	19.15
197	32700001	35700000	0.1497	0.7276	20.57	18.16
197	33000001	36000000	0.1467	0.7280	20.15	17.74
197	33300001	36300000	0.1420	0.7335	19.36	16.95
197	33600001	36600000	0.1379	0.7362	18.73	16.32
197	33900001	36900000	0.1380	0.7432	18.56	16.15
197	34200001	37200000	0.1381	0.7260	19.03	16.62
197	34500001	37500000	0.1359	0.7239	18.77	16.36
197	34800001	37800000	0.1250	0.7158	17.47	15.06
197	35100001	38100000	0.1271	0.7134	17.81	15.40
197	35400001	38400000	0.1386	0.7174	19.32	16.91
197	35700001	38700000	0.1384	0.7275	19.02	16.61
197	36000001	39000000	0.1331	0.7225	18.43	16.02
197	36300001	39300000	0.1489	0.7231	20.60	18.19
197	36600001	39600000	0.1575	0.7152	22.03	19.62
197	36900001	39900000	0.1631	0.7191	22.68	20.27
197	37200001	40200000	0.1780	0.7571	23.51	21.10
197	37500001	40500000	0.1782	0.7678	23.21	20.80
197	37800001	40800000	0.1852	0.7478	24.76	22.35
197	38100001	41100000	0.1891	0.7328	25.81	23.40
197	38400001	41400000	0.1855	0.7123	26.04	23.63
197	38700001	41700000	0.1743	0.6971	25.00	22.59
197	39000001	42000000	0.1788	0.6964	25.68	23.27
197	39300001	42300000	0.1695	0.6963	24.35	21.94
197	39600001	42600000	0.1698	0.7005	24.24	21.83
197	39900001	42900000	0.1656	0.6885	24.05	21.64
197	40200001	43200000	0.1609	0.6973	23.08	20.67
197	40500001	43500000	0.1759	0.7071	24.87	22.46
197	40800001	43800000	0.1849	0.7345	25.17	22.76
197	41100001	44100000	0.1857	0.7459	24.90	22.49
197	41400001	44400000	0.1852	0.7689	24.09	21.68
197	41700001	44700000	0.1888	0.7690	24.55	22.14
197	42000001	45000000	0.1882	0.7773	24.21	21.80
197	42300001	45300000	0.1766	0.7682	22.99	20.58
197	42600001	45600000	0.1593	0.7647	20.83	18.42
197	42900001	45900000	0.1703	0.7792	21.85	19.44
197	43200001	46200000	0.1683	0.7580	22.20	19.79
197	43500001	46500000	0.1553	0.7447	20.85	18.44
197	43800001	46800000	0.1482	0.7292	20.32	17.91
197	44100001	47100000	0.1429	0.7130	20.05	17.64
197	44400001	47400000	0.1443	0.6967	20.71	18.30
197	44700001	47700000	0.1502	0.6912	21.73	19.32
197	45000001	48000000	0.1570	0.6868	22.86	20.45
197	45300001	48300000	0.1621	0.6759	23.99	21.58
197	45600001	48600000	0.1710	0.6781	25.22	22.81
197	45900001	48900000	0.1620	0.6739	24.04	21.63
197	46200001	49200000	0.1632	0.6708	24.33	21.92
197	46500001	49500000	0.1626	0.6759	24.06	21.65
197	46800001	49800000	0.1563	0.6621	23.61	21.20
197	47100001	50100000	0.1609	0.6756	23.82	21.41
197	47400001	50400000	0.1603	0.6666	24.04	21.63
197	47700001	50700000	0.1611	0.6614	24.36	21.95
197	48000001	51000000	0.1608	0.6544	24.57	22.16
197	48300001	51300000	0.1668	0.6823	24.45	22.04
197	48600001	51600000	0.1685	0.6768	24.89	22.48
197	48900001	51900000	0.1646	0.6587	24.99	22.58
197	49200001	52200000	0.1600	0.6584	24.29	21.88
197	49500001	52500000	0.1579	0.6442	24.50	22.09
197	49800001	52800000	0.1669	0.6630	25.18	22.77
197	50100001	53100000	0.1639	0.6474	25.32	22.91
197	50400001	53400000	0.1594	0.6525	24.42	22.01
197	50700001	53700000	0.1626	0.6597	24.65	22.24
197	51000001	54000000	0.1591	0.6554	24.28	21.87
197	51300001	54300000	0.1481	0.6260	23.65	21.24
197	51600001	54600000	0.1466	0.6356	23.06	20.65
197	51900001	54900000	0.1441	0.6595	21.85	19.44
197	52200001	55200000	0.1561	0.6576	23.74	21.33
197	52500001	55500000	0.1580	0.6774	23.33	20.92
197	52800001	55770925	0.1581	0.6866	22.80	20.39
203	1	3000000	0.1578	0.6399	24.66	22.25
203	300001	3300000	0.1612	0.6292	25.62	23.21
203	600001	3600000	0.1565	0.6368	24.58	22.17
203	900001	3900000	0.1554	0.6263	24.82	22.41
203	1200001	4200000	0.1583	0.6364	24.88	22.47
203	1500001	4500000	0.1561	0.6274	24.87	22.46
203	1800001	4800000	0.1454	0.6272	23.18	20.77
203	2100001	5100000	0.1476	0.6289	23.46	21.05
203	2400001	5400000	0.1485	0.6318	23.50	21.09
203	2700001	5700000	0.1570	0.6580	23.86	21.45
203	3000001	6000000	0.1437	0.6490	22.14	19.73
203	3300001	6300000	0.1427	0.6367	22.41	20.00
203	3600001	6600000	0.1318	0.6330	20.82	18.41
203	3900001	6900000	0.1209	0.6320	19.13	16.72
203	4200001	7200000	0.1222	0.6230	19.61	17.20
203	4500001	7500000	0.1235	0.6138	20.13	17.72
203	4800001	7800000	0.1212	0.6029	20.10	17.69
203	5100001	8100000	0.1209	0.6028	20.06	17.65
203	5400001	8400000	0.1197	0.5965	20.06	17.65
203	5700001	8700000	0.1051	0.5676	18.51	16.10
203	6000001	9000000	0.1147	0.5665	20.25	17.84
203	6300001	9300000	0.1066	0.5508	19.35	16.94
203	6600001	9600000	0.1026	0.5538	18.52	16.11
203	6900001	9900000	0.1070	0.5371	19.93	17.52
203	7200001	10200000	0.1063	0.5364	19.81	17.40
203	7500001	10500000	0.1149	0.5426	21.18	18.77
203	7800001	10800000	0.1187	0.5444	21.80	19.39
203	8100001	11100000	0.1187	0.5404	21.96	19.55
203	8400001	11400000	0.1250	0.5386	23.20	20.79
203	8700001	11700000	0.1410	0.5555	25.38	22.97
203	9000001	12000000	0.1345	0.5661	23.76	21.35
203	9300001	12300000	0.1478	0.5947	24.86	22.45
203	9600001	12600000	0.1465	0.5935	24.68	22.27
203	9900001	12900000	0.1490	0.6185	24.09	21.68
203	10200001	13200000	0.1494	0.6285	23.77	21.36
203	10500001	13500000	0.1523	0.6472	23.53	21.12
203	10800001	13800000	0.1421	0.6348	22.39	19.98
203	11100001	14100000	0.1376	0.6226	22.10	19.69
203	11400001	14400000	0.1258	0.6245	20.14	17.73
203	11700001	14700000	0.1199	0.6168	19.44	17.03
203	12000001	15000000	0.1248	0.6304	19.80	17.39
203	12300001	15300000	0.1190	0.6340	18.77	16.36
203	12600001	15600000	0.1294	0.6480	19.97	17.56
203	12900001	15900000	0.1286	0.6752	19.04	16.63
203	13200001	15916497	0.1317	0.6759	17.64	15.23
230	1	3000000	0.1061	0.7046	15.06	12.65
230	300001	3300000	0.1226	0.6991	17.54	15.13
230	600001	3600000	0.1328	0.6949	19.12	16.71
230	900001	3900000	0.1325	0.6944	19.08	16.67
230	1200001	4200000	0.1390	0.6862	20.26	17.85
230	1500001	4500000	0.1436	0.6887	20.86	18.45
230	1800001	4800000	0.1579	0.7027	22.47	20.06
230	2100001	5100000	0.1668	0.7152	23.32	20.91
230	2400001	5400000	0.1686	0.7332	23.00	20.59
230	2700001	5700000	0.1665	0.7389	22.53	20.12
230	3000001	6000000	0.1629	0.7493	21.74	19.33
230	3300001	6300000	0.1581	0.7733	20.44	18.03
230	3600001	6600000	0.1630	0.7781	20.95	18.54
230	3900001	6900000	0.1646	0.7820	21.04	18.63
230	4200001	7200000	0.1524	0.7814	19.50	17.09
230	4500001	7500000	0.1529	0.7931	19.28	16.87
230	4800001	7800000	0.1360	0.7833	17.37	14.96
230	5100001	8100000	0.1366	0.7801	17.51	15.10
230	5400001	8400000	0.1396	0.7785	17.94	15.53
230	5700001	8700000	0.1417	0.7799	18.17	15.76
230	6000001	9000000	0.1380	0.7729	17.85	15.44
230	6300001	9300000	0.1435	0.7558	18.98	16.57
230	6600001	9600000	0.1480	0.7629	19.40	16.99
230	6900001	9900000	0.1428	0.7696	18.55	16.14
230	7200001	10200000	0.1460	0.7682	19.01	16.60
230	7500001	10500000	0.1601	0.7733	20.71	18.30
230	7800001	10800000	0.1599	0.7701	20.76	18.35
230	8100001	11100000	0.1509	0.7628	19.78	17.37
230	8400001	11400000	0.1531	0.7478	20.47	18.06
230	8700001	11700000	0.1514	0.7459	20.29	17.88
230	9000001	12000000	0.1542	0.7559	20.40	17.99
230	9300001	12300000	0.1559	0.7571	20.59	18.18
230	9600001	12600000	0.1440	0.7512	19.17	16.76
230	9900001	12900000	0.1473	0.7437	19.80	17.39
230	10200001	13200000	0.1389	0.7610	18.26	15.85
230	10500001	13500000	0.1164	0.7506	15.51	13.10
230	10800001	13800000	0.1130	0.7497	15.07	12.66
230	11100001	14100000	0.1327	0.7581	17.50	15.09
230	11400001	14400000	0.1299	0.7745	16.77	14.36
230	11700001	14700000	0.1274	0.7635	16.69	14.28
230	12000001	15000000	0.1246	0.7477	16.67	14.26
230	12300001	15300000	0.1204	0.7487	16.08	13.67
230	12600001	15600000	0.1279	0.7510	17.03	14.62
230	12900001	15900000	0.1296	0.7507	17.26	14.85
230	13200001	16200000	0.1316	0.7292	18.05	15.64
230	13500001	16500000	0.1529	0.7326	20.86	18.45
230	13800001	16800000	0.1418	0.7332	19.33	16.92
230	14100001	17100000	0.1217	0.7371	16.51	14.10
230	14400001	17400000	0.1213	0.7306	16.60	14.19
230	14700001	17700000	0.1355	0.7348	18.44	16.03
230	15000001	18000000	0.1341	0.7560	17.74	15.33
230	15300001	18300000	0.1268	0.7485	16.94	14.53
230	15600001	18600000	0.1201	0.7286	16.48	14.07
230	15900001	18900000	0.1182	0.7121	16.59	14.18
230	16200001	19200000	0.1245	0.7118	17.49	15.08
230	16500001	19500000	0.1261	0.7127	17.69	15.28
230	16800001	19800000	0.1330	0.6912	19.24	16.83
230	17100001	20100000	0.1392	0.6884	20.22	17.81
230	17400001	20400000	0.1432	0.6861	20.87	18.46
230	17700001	20700000	0.1431	0.6721	21.29	18.88
230	18000001	21000000	0.1387	0.6398	21.68	19.27
230	18300001	21300000	0.1395	0.6382	21.86	19.45
230	18600001	21600000	0.1390	0.6625	20.99	18.58
230	18900001	21900000	0.1444	0.6816	21.19	18.78
230	19200001	22200000	0.1442	0.6774	21.29	18.88
230	19500001	22500000	0.1346	0.6729	20.00	17.59
230	19800001	22800000	0.1422	0.6817	20.87	18.46
230	20100001	23100000	0.1362	0.6785	20.07	17.66
230	20400001	23400000	0.1378	0.6698	20.58	18.17
230	20700001	23700000	0.1367	0.6936	19.71	17.30
230	21000001	24000000	0.1378	0.6964	19.79	17.38
230	21300001	24300000	0.1477	0.6934	21.31	18.90
230	21600001	24600000	0.1383	0.6932	19.95	17.54
230	21900001	24900000	0.1445	0.6966	20.75	18.34
230	22200001	25200000	0.1439	0.7089	20.30	17.89
230	22500001	25500000	0.1436	0.6928	20.73	18.32
230	22800001	25800000	0.1354	0.7013	19.31	16.90
230	23100001	26100000	0.1418	0.6922	20.49	18.08
230	23400001	26400000	0.1360	0.7001	19.42	17.01
230	23700001	26700000	0.1295	0.6746	19.20	16.79
230	24000001	27000000	0.1398	0.6749	20.71	18.30
230	24300001	27300000	0.1546	0.6753	22.89	20.48
230	24600001	27600000	0.1667	0.6623	25.17	22.76
230	24900001	27900000	0.1591	0.6382	24.94	22.53
230	25200001	28200000	0.1538	0.6211	24.75	22.34
230	25500001	28500000	0.1550	0.6389	24.27	21.86
230	25800001	28800000	0.1605	0.6307	25.45	23.04
230	26100001	29100000	0.1562	0.6378	24.49	22.08
230	26400001	29400000	0.1541	0.6367	24.20	21.79
230	26700001	29700000	0.1750	0.6400	27.35	24.94
230	27000001	30000000	0.1714	0.6609	25.93	23.52
230	27300001	30300000	0.1539	0.6598	23.33	20.92
230	27600001	30600000	0.1694	0.6527	25.95	23.54
230	27900001	30900000	0.1632	0.6582	24.80	22.39
230	28200001	31200000	0.1778	0.6581	27.02	24.61
230	28500001	31500000	0.1745	0.6461	27.01	24.60
230	28800001	31800000	0.1681	0.6579	25.55	23.14
230	29100001	32100000	0.1692	0.6363	26.59	24.18
230	29400001	32400000	0.1818	0.6380	28.50	26.09
230	29700001	32700000	0.1687	0.6527	25.84	23.43
230	30000001	33000000	0.1630	0.6340	25.71	23.30
230	30300001	33300000	0.1632	0.6406	25.48	23.07
230	30600001	33600000	0.1411	0.6286	22.45	20.04
230	30900001	33900000	0.1400	0.6395	21.90	19.49
230	31200001	34200000	0.1251	0.6474	19.32	16.91
230	31500001	34500000	0.1267	0.6658	19.03	16.62
230	31800001	34636644	0.1283	0.6538	18.55	16.14
241	1	3000000	0.1866	0.8382	22.27	19.86
241	300001	3300000	0.1688	0.8215	20.55	18.14
241	600001	3600000	0.1641	0.8136	20.17	17.76
241	900001	3900000	0.1680	0.8612	19.51	17.10
241	1200001	4200000	0.1598	0.8804	18.16	15.75
241	1500001	4500000	0.1486	0.8721	17.04	14.63
241	1800001	4800000	0.1559	0.8714	17.89	15.48
241	2100001	5100000	0.1588	0.8752	18.14	15.73
241	2400001	5400000	0.1721	0.8618	19.97	17.56
241	2700001	5700000	0.1736	0.8593	20.20	17.79
241	3000001	6000000	0.1846	0.8504	21.70	19.29
241	3300001	6300000	0.1966	0.8521	23.07	20.66
241	3600001	6600000	0.1981	0.8518	23.26	20.85
241	3900001	6900000	0.1873	0.8601	21.78	19.37
241	4200001	7200000	0.1862	0.8598	21.66	19.25
241	4500001	7500000	0.1836	0.8536	21.51	19.10
241	4800001	7800000	0.1642	0.8438	19.46	17.05
241	5100001	8100000	0.1678	0.8444	19.88	17.47
241	5400001	8400000	0.1640	0.8646	18.97	16.56
241	5700001	8700000	0.1653	0.8509	19.42	17.01
241	6000001	9000000	0.1626	0.8595	18.91	16.50
241	6300001	9300000	0.1568	0.8680	18.07	15.66
241	6600001	9600000	0.1514	0.8743	17.32	14.91
241	6900001	9900000	0.1578	0.8581	18.39	15.98
241	7200001	10200000	0.1503	0.8648	17.38	14.97
241	7500001	10500000	0.1469	0.8651	16.98	14.57
241	7800001	10800000	0.1558	0.8642	18.03	15.62
241	8100001	11100000	0.1589	0.8652	18.36	15.95
241	8400001	11400000	0.1521	0.8564	17.76	15.35
241	8700001	11700000	0.1546	0.8547	18.08	15.67
241	9000001	12000000	0.1521	0.8405	18.10	15.69
241	9300001	12300000	0.1483	0.8144	18.21	15.80
241	9600001	12600000	0.1460	0.7949	18.37	15.96
241	9900001	12900000	0.1547	0.7985	19.37	16.96
241	10200001	13200000	0.1603	0.7846	20.44	18.03
241	10500001	13500000	0.1559	0.7831	19.91	17.50
241	10800001	13800000	0.1488	0.7822	19.03	16.62
241	11100001	14100000	0.1419	0.7747	18.32	15.91
241	11400001	14400000	0.1352	0.7654	17.66	15.25
241	11700001	14700000	0.1427	0.7766	18.38	15.97
241	12000001	15000000	0.1407	0.7778	18.09	15.68
241	12300001	15300000	0.1461	0.7884	18.53	16.12
241	12600001	15600000	0.1511	0.7876	19.19	16.78
241	12900001	15900000	0.1467	0.7906	18.55	16.14
241	13200001	16200000	0.1335	0.8020	16.65	14.24
241	13500001	16500000	0.1402	0.8123	17.26	14.85
241	13800001	16800000	0.1446	0.8195	17.64	15.23
241	14100001	17100000	0.1468	0.8245	17.80	15.39
241	14400001	17400000	0.1519	0.8295	18.31	15.90
241	14700001	17700000	0.1370	0.8275	16.56	14.15
241	15000001	18000000	0.1404	0.8336	16.84	14.43
241	15300001	18300000	0.1404	0.8368	16.78	14.37
241	15600001	18600000	0.1331	0.8454	15.75	13.34
241	15900001	18900000	0.1185	0.8466	14.00	11.59
241	16200001	19200000	0.1414	0.8402	16.83	14.42
241	16500001	19500000	0.1373	0.8436	16.28	13.87
241	16800001	19800000	0.1363	0.8275	16.47	14.06
241	17100001	20100000	0.1422	0.8205	17.34	14.93
241	17400001	20400000	0.1437	0.8119	17.70	15.29
241	17700001	20700000	0.1413	0.8157	17.33	14.92
241	18000001	21000000	0.1452	0.8070	17.99	15.58
241	18300001	21300000	0.1438	0.8152	17.64	15.23
241	18600001	21600000	0.1441	0.8058	17.88	15.47
241	18900001	21900000	0.1532	0.7986	19.18	16.77
241	19200001	22200000	0.1412	0.8038	17.57	15.16
241	19500001	22500000	0.1483	0.7951	18.66	16.25
241	19800001	22800000	0.1526	0.7930	19.25	16.84
241	20100001	23100000	0.1394	0.7968	17.50	15.09
241	20400001	23400000	0.1461	0.8052	18.14	15.73
241	20700001	23700000	0.1574	0.8006	19.66	17.25
241	21000001	24000000	0.1554	0.8029	19.35	16.94
241	21300001	24300000	0.1526	0.7941	19.21	16.80
241	21600001	24600000	0.1516	0.7918	19.14	16.73
241	21900001	24900000	0.1513	0.7943	19.05	16.64
241	22200001	25200000	0.1534	0.7925	19.36	16.95
241	22500001	25500000	0.1525	0.7755	19.67	17.26
241	22800001	25800000	0.1484	0.7891	18.81	16.40
241	23100001	26100000	0.1479	0.7786	18.99	16.58
241	23400001	26400000	0.1440	0.7689	18.73	16.32
241	23700001	26700000	0.1381	0.7713	17.90	15.49
241	24000001	27000000	0.1387	0.7684	18.04	15.63
241	24300001	27300000	0.1450	0.7692	18.85	16.44
241	24600001	27600000	0.1544	0.7725	19.99	17.58
241	24900001	27900000	0.1594	0.7634	20.88	18.47
241	25200001	28200000	0.1810	0.7627	23.73	21.32
241	25500001	28500000	0.1806	0.7620	23.70	21.29
241	25800001	28800000	0.1849	0.7569	24.43	22.02
241	26100001	29100000	0.1865	0.7767	24.01	21.60
241	26400001	29400000	0.1910	0.7846	24.34	21.93
241	26700001	29700000	0.1936	0.7857	24.64	22.23
241	27000001	30000000	0.1865	0.7852	23.75	21.34
241	27300001	30300000	0.1737	0.7771	22.35	19.94
241	27600001	30600000	0.1679	0.7728	21.72	19.31
241	27900001	30900000	0.1768	0.7871	22.47	20.06
241	28200001	31200000	0.1638	0.7754	21.12	18.71
241	28500001	31500000	0.1608	0.7774	20.69	18.28
241	28800001	31800000	0.1670	0.7586	22.02	19.61
241	29100001	32100000	0.1627	0.7428	21.90	19.49
241	29400001	32400000	0.1433	0.7418	19.32	16.91
241	29700001	32700000	0.1539	0.7317	21.03	18.62
241	30000001	33000000	0.1586	0.7377	21.51	19.10
241	30300001	33300000	0.1704	0.7509	22.69	20.28
241	30600001	33600000	0.1885	0.7612	24.77	22.36
241	30900001	33900000	0.1730	0.7499	23.07	20.66
241	31200001	34200000	0.1701	0.7588	22.42	20.01
241	31500001	34500000	0.1621	0.7654	21.18	18.77
241	31800001	34800000	0.1419	0.7792	18.21	15.80
241	32100001	35100000	0.1462	0.7808	18.73	16.32
241	32400001	35400000	0.1636	0.7913	20.67	18.26
241	32700001	35700000	0.1541	0.7881	19.56	17.15
241	33000001	36000000	0.1546	0.7747	19.96	17.55
241	33300001	36300000	0.1511	0.7653	19.75	17.34
241	33600001	36600000	0.1375	0.7584	18.13	15.72
241	33900001	36900000	0.1484	0.7588	19.55	17.14
241	34200001	37200000	0.1412	0.7495	18.84	16.43
241	34500001	37500000	0.1526	0.7422	20.56	18.15
241	34800001	37800000	0.1698	0.7369	23.04	20.63
241	35100001	38100000	0.1570	0.7185	21.85	19.44
241	35400001	38400000	0.1506	0.7061	21.33	18.92
241	35700001	38700000	0.1517	0.6989	21.70	19.29
241	36000001	39000000	0.1415	0.6859	20.63	18.22
241	36300001	39300000	0.1409	0.6801	20.72	18.31
241	36600001	39600000	0.1459	0.6823	21.38	18.97
241	36900001	39900000	0.1342	0.6905	19.43	17.02
241	37200001	40200000	0.1350	0.6736	20.04	17.63
241	37500001	40500000	0.1507	0.6767	22.27	19.86
241	37800001	40800000	0.1456	0.6755	21.56	19.15
241	38100001	41100000	0.1653	0.7000	23.61	21.20
241	38400001	41400000	0.1735	0.6864	25.28	22.87
241	38700001	41700000	0.1710	0.6771	25.25	22.84
241	39000001	42000000	0.1770	0.6845	25.86	23.45
241	39300001	42300000	0.1869	0.6847	27.30	24.89
241	39600001	42600000	0.1789	0.6758	26.47	24.06
241	39900001	42900000	0.1864	0.6456	28.88	26.47
241	40200001	43200000	0.1808	0.6558	27.56	25.15
241	40500001	43500000	0.1685	0.6560	25.68	23.27
241	40800001	43800000	0.1665	0.6661	25.00	22.59
241	41100001	44100000	0.1569	0.6442	24.36	21.95
241	41400001	44400000	0.1532	0.6646	23.06	20.65
241	41700001	44700000	0.1565	0.6843	22.88	20.47
241	42000001	45000000	0.1689	0.6850	24.66	22.25
241	42300001	45300000	0.1567	0.6810	23.02	20.61
241	42600001	45600000	0.1582	0.6855	23.07	20.66
241	42900001	45900000	0.1548	0.7075	21.89	19.48
241	43200001	46200000	0.1581	0.7108	22.25	19.84
241	43500001	46500000	0.1528	0.7207	21.20	18.79
241	43800001	46800000	0.1569	0.7200	21.80	19.39
241	44100001	47100000	0.1588	0.7153	22.20	19.79
241	44400001	47400000	0.1596	0.6951	22.96	20.55
241	44700001	47700000	0.1571	0.6985	22.50	20.09
241	45000001	48000000	0.1497	0.7117	21.03	18.62
241	45300001	48300000	0.1520	0.7156	21.25	18.84
241	45600001	48600000	0.1505	0.7078	21.26	18.85
241	45900001	48900000	0.1499	0.7066	21.21	18.80
241	46200001	49200000	0.1509	0.6977	21.63	19.22
241	46500001	49500000	0.1459	0.6928	21.05	18.64
241	46800001	49800000	0.1357	0.6949	19.53	17.12
241	47100001	50100000	0.1311	0.6892	19.03	16.62
241	47400001	50400000	0.1249	0.6840	18.26	15.85
241	47700001	50700000	0.1292	0.6682	19.34	16.93
241	48000001	51000000	0.1282	0.6609	19.40	16.99
241	48300001	51300000	0.1225	0.6572	18.64	16.23
241	48600001	51600000	0.1268	0.6538	19.40	16.99
241	48900001	51900000	0.1264	0.6438	19.63	17.22
241	49200001	52200000	0.1301	0.6571	19.80	17.39
241	49500001	52500000	0.1368	0.6547	20.89	18.48
241	49800001	52800000	0.1367	0.6482	21.09	18.68
241	50100001	53100000	0.1469	0.6552	22.42	20.01
241	50400001	53400000	0.1535	0.6707	22.88	20.47
241	50700001	53700000	0.1431	0.6766	21.15	18.74
241	51000001	54000000	0.1513	0.6715	22.53	20.12
241	51300001	54300000	0.1627	0.6671	24.39	21.98
241	51600001	54600000	0.1721	0.6796	25.33	22.92
241	51900001	54900000	0.1826	0.6858	26.62	24.21
241	52200001	55200000	0.1772	0.6856	25.84	23.43
241	52500001	55500000	0.1764	0.6782	26.01	23.60
241	52800001	55800000	0.1856	0.6653	27.89	25.48
241	53100001	56100000	0.1866	0.6736	27.69	25.28
241	53400001	56400000	0.1742	0.6879	25.32	22.91
241	53700001	56700000	0.1901	0.7021	27.08	24.67
241	54000001	57000000	0.1782	0.7031	25.35	22.94
241	54300001	57300000	0.1738	0.7041	24.69	22.28
241	54600001	57600000	0.1657	0.7069	23.44	21.03
241	54900001	57900000	0.1594	0.7025	22.69	20.28
241	55200001	58200000	0.1692	0.6915	24.47	22.06
241	55500001	58500000	0.1660	0.7004	23.70	21.29
241	55800001	58800000	0.1600	0.7087	22.57	20.16
241	56100001	59100000	0.1563	0.7144	21.88	19.47
241	56400001	59400000	0.1676	0.6942	24.14	21.73
241	56700001	59700000	0.1658	0.6828	24.29	21.88
241	57000001	59830754	0.1670	0.6901	22.83	20.42
288	1	450096	0.2139	0.9529	3.37	0.96
345	1	207408	0.1270	0.9791	0.90	0
368	1	817401	0.1462	0.8622	4.62	2.21
945	1	3000000	0.1644	0.6553	25.09	22.68
945	300001	3300000	0.1517	0.6405	23.69	21.28
945	600001	3600000	0.1603	0.6242	25.68	23.27
945	900001	3900000	0.1662	0.6360	26.14	23.73
945	1200001	4200000	0.1603	0.6313	25.40	22.99
945	1500001	4500000	0.1453	0.6178	23.53	21.12
945	1800001	4800000	0.1440	0.6116	23.54	21.13
945	2100001	5100000	0.1526	0.6095	25.04	22.63
945	2400001	5400000	0.1445	0.6119	23.61	21.20
945	2700001	5700000	0.1509	0.6263	24.10	21.69
945	3000001	6000000	0.1450	0.6374	22.74	20.33
945	3300001	6300000	0.1429	0.6495	22.01	19.60
945	3600001	6600000	0.1388	0.6544	21.22	18.81
945	3900001	6900000	0.1306	0.6597	19.79	17.38
945	4200001	7200000	0.1158	0.6423	18.04	15.63
945	4500001	7500000	0.1270	0.6513	19.51	17.10
945	4800001	7800000	0.1338	0.6473	20.67	18.26
945	5100001	8100000	0.1359	0.6454	21.06	18.65
945	5400001	8400000	0.1280	0.6381	20.06	17.65
945	5700001	8700000	0.1221	0.6172	19.78	17.37
945	6000001	9000000	0.1238	0.6177	20.05	17.64
945	6300001	9300000	0.1242	0.5981	20.77	18.36
945	6600001	9600000	0.1288	0.5900	21.82	19.41
945	6900001	9900000	0.1301	0.5818	22.36	19.95
945	7200001	10200000	0.1512	0.5900	25.64	23.23
945	7500001	10500000	0.1405	0.5850	24.02	21.61
945	7800001	10800000	0.1343	0.5965	22.52	20.11
945	8100001	11100000	0.1431	0.6201	23.07	20.66
945	8400001	11400000	0.1524	0.6238	24.43	22.02
945	8700001	11700000	0.1571	0.6565	23.93	21.52
945	9000001	12000000	0.1587	0.6522	24.34	21.93
945	9300001	12300000	0.1613	0.6594	24.46	22.05
945	9600001	12600000	0.1541	0.6601	23.35	20.94
945	9900001	12900000	0.1530	0.6565	23.31	20.90
945	10200001	13200000	0.1465	0.6651	22.02	19.61
945	10500001	13500000	0.1465	0.6782	21.60	19.19
945	10800001	13800000	0.1436	0.6821	21.06	18.65
945	11100001	14100000	0.1317	0.6830	19.28	16.87
945	11400001	14400000	0.1207	0.6827	17.69	15.28
945	11700001	14700000	0.1203	0.6648	18.10	15.69
945	12000001	15000000	0.1180	0.6523	18.09	15.68
945	12300001	15300000	0.1216	0.6651	18.28	15.87
945	12600001	15600000	0.1242	0.6748	18.40	15.99
945	12900001	15900000	0.1378	0.6650	20.72	18.31
945	13200001	16200000	0.1331	0.6607	20.15	17.74
945	13500001	16500000	0.1411	0.6607	21.36	18.95
945	13800001	16800000	0.1476	0.6469	22.81	20.40
945	14100001	17100000	0.1562	0.6283	24.86	22.45
945	14400001	17400000	0.1638	0.6378	25.69	23.28
945	14700001	17700000	0.1660	0.6330	26.23	23.82
945	15000001	18000000	0.1546	0.6443	24.00	21.59
945	15300001	18300000	0.1612	0.6478	24.89	22.48
945	15600001	18600000	0.1635	0.6431	25.42	23.01
945	15900001	18900000	0.1639	0.6676	24.55	22.14
945	16200001	19200000	0.1729	0.6626	26.10	23.69
945	16500001	19500000	0.1752	0.6448	27.17	24.76
945	16800001	19800000	0.1662	0.6539	25.42	23.01
945	17100001	20100000	0.1731	0.6649	26.03	23.62
945	17400001	20400000	0.1866	0.6734	27.70	25.29
945	17700001	20700000	0.1839	0.6845	26.87	24.46
945	18000001	21000000	0.1968	0.6842	28.77	26.36
945	18300001	21300000	0.1881	0.6782	27.74	25.33
945	18600001	21600000	0.1832	0.6692	27.38	24.97
945	18900001	21900000	0.1740	0.6557	26.55	24.14
945	19200001	22200000	0.1661	0.6644	25.00	22.59
945	19500001	22500000	0.1608	0.6791	23.68	21.27
945	19800001	22800000	0.1730	0.6881	25.14	22.73
945	20100001	23100000	0.1635	0.6928	23.59	21.18
945	20400001	23400000	0.1617	0.6746	23.98	21.57
945	20700001	23700000	0.1667	0.6716	24.83	22.42
945	21000001	24000000	0.1591	0.6753	23.56	21.15
945	21300001	24300000	0.1580	0.6692	23.61	21.20
945	21600001	24600000	0.1688	0.6853	24.63	22.22
945	21900001	24900000	0.1742	0.6960	25.03	22.62
945	22200001	25200000	0.1765	0.6987	25.26	22.85
945	22500001	25500000	0.1728	0.6943	24.89	22.48
945	22800001	25800000	0.1635	0.6853	23.86	21.45
945	23100001	26100000	0.1777	0.6806	26.11	23.70
945	23400001	26400000	0.1699	0.6938	24.48	22.07
945	23700001	26700000	0.1773	0.6971	25.43	23.02
945	24000001	27000000	0.1784	0.6949	25.67	23.26
945	24300001	27300000	0.1788	0.6878	26.00	23.59
945	24600001	27600000	0.1770	0.6721	26.33	23.92
945	24900001	27900000	0.1764	0.6678	26.41	24.00
945	25200001	28200000	0.1796	0.6646	27.03	24.62
945	25500001	28500000	0.1751	0.6686	26.19	23.78
945	25800001	28800000	0.1878	0.6766	27.76	25.35
945	26100001	29100000	0.1752	0.6960	25.18	22.77
945	26400001	29400000	0.1722	0.6885	25.01	22.60
945	26700001	29700000	0.1658	0.6891	24.07	21.66
945	27000001	30000000	0.1575	0.6814	23.11	20.70
945	27300001	30300000	0.1595	0.6839	23.33	20.92
945	27600001	30600000	0.1627	0.6980	23.31	20.90
945	27900001	30900000	0.1568	0.6886	22.76	20.35
945	28200001	31200000	0.1465	0.6775	21.63	19.22
945	28500001	31500000	0.1488	0.6823	21.81	19.40
945	28800001	31800000	0.1388	0.6750	20.56	18.15
945	29100001	32100000	0.1331	0.6736	19.75	17.34
945	29400001	32400000	0.1341	0.6693	20.03	17.62
945	29700001	32700000	0.1278	0.6677	19.14	16.73
945	30000001	33000000	0.1449	0.6734	21.52	19.11
945	30300001	33300000	0.1370	0.6811	20.11	17.70
945	30600001	33600000	0.1295	0.6690	19.35	16.94
945	30900001	33900000	0.1325	0.6795	19.50	17.09
945	31200001	34200000	0.1492	0.7054	21.15	18.74
945	31500001	34500000	0.1577	0.7003	22.53	20.12
945	31800001	34800000	0.1511	0.6839	22.09	19.68
945	32100001	35100000	0.1595	0.6765	23.58	21.17
945	32400001	35400000	0.1621	0.6939	23.36	20.95
945	32700001	35700000	0.1619	0.6924	23.37	20.96
945	33000001	36000000	0.1489	0.6928	21.49	19.08
945	33300001	36300000	0.1579	0.7057	22.37	19.96
945	33600001	36600000	0.1568	0.7132	21.99	19.58
945	33900001	36900000	0.1629	0.7118	22.89	20.48
945	34200001	37200000	0.1595	0.6988	22.83	20.42
945	34500001	37500000	0.1678	0.6963	24.10	21.69
945	34800001	37800000	0.1780	0.7216	24.67	22.26
945	35100001	38100000	0.1729	0.7138	24.22	21.81
945	35400001	38400000	0.1721	0.7051	24.40	21.99
945	35700001	38700000	0.1854	0.7113	26.06	23.65
945	36000001	39000000	0.1783	0.7066	25.24	22.83
945	36300001	39300000	0.1692	0.6809	24.86	22.45
945	36600001	39600000	0.1715	0.6879	24.93	22.52
945	36900001	39900000	0.1555	0.6919	22.47	20.06
945	37200001	40200000	0.1444	0.7020	20.57	18.16
945	37500001	40500000	0.1356	0.7129	19.02	16.61
945	37800001	40800000	0.1194	0.7148	16.71	14.30
945	38100001	41100000	0.1348	0.7113	18.95	16.54
945	38400001	41400000	0.1463	0.7072	20.69	18.28
945	38700001	41700000	0.1471	0.7058	20.84	18.43
945	39000001	42000000	0.1605	0.7111	22.57	20.16
945	39300001	42300000	0.1676	0.7108	23.59	21.18
945	39600001	42600000	0.1719	0.6921	24.83	22.42
945	39900001	42900000	0.1758	0.6825	25.75	23.34
945	40200001	43200000	0.1811	0.6673	27.14	24.73
945	40500001	43500000	0.1726	0.6491	26.59	24.18
945	40800001	43800000	0.1732	0.6408	27.02	24.61
945	41100001	44100000	0.1640	0.6551	25.03	22.62
945	41400001	44400000	0.1567	0.6537	23.97	21.56
945	41700001	44700000	0.1353	0.6411	21.11	18.70
945	42000001	45000000	0.1471	0.6392	23.01	20.60
945	42300001	45300000	0.1463	0.6536	22.39	19.98
945	42600001	45600000	0.1389	0.6561	21.16	18.75
945	42900001	45900000	0.1563	0.6564	23.81	21.40
945	43200001	46200000	0.1546	0.6661	23.21	20.80
945	43500001	46500000	0.1604	0.6843	23.44	21.03
945	43800001	46800000	0.1702	0.6663	25.55	23.14
945	44100001	47100000	0.1697	0.6584	25.78	23.37
945	44400001	47400000	0.1603	0.6599	24.29	21.88
945	44700001	47700000	0.1819	0.6813	26.70	24.29
945	45000001	48000000	0.1641	0.6793	24.15	21.74
945	45300001	48300000	0.1573	0.6889	22.83	20.42
945	45600001	48600000	0.1608	0.6834	23.54	21.13
945	45900001	48900000	0.1550	0.6748	22.96	20.55
945	46200001	49200000	0.1541	0.6650	23.18	20.77
945	46500001	49500000	0.1477	0.6445	22.92	20.51
945	46800001	49800000	0.1544	0.6627	23.29	20.88
945	47100001	50100000	0.1526	0.6641	22.98	20.57
945	47400001	50400000	0.1559	0.6702	23.26	20.85
945	47700001	50700000	0.1467	0.6688	21.94	19.53
945	48000001	51000000	0.1483	0.6720	22.08	19.67
945	48300001	51300000	0.1480	0.6722	22.02	19.61
945	48600001	51600000	0.1510	0.6896	21.90	19.49
945	48900001	51900000	0.1376	0.6964	19.76	17.35
945	49200001	52200000	0.1446	0.7002	20.66	18.25
945	49500001	52500000	0.1425	0.7130	19.99	17.58
945	49800001	52800000	0.1328	0.7142	18.60	16.19
945	50100001	53100000	0.1335	0.7102	18.79	16.38
945	50400001	53400000	0.1307	0.7002	18.67	16.26
945	50700001	53700000	0.1350	0.6861	19.67	17.26
945	51000001	54000000	0.1291	0.6969	18.52	16.11
945	51300001	54300000	0.1267	0.6748	18.77	16.36
945	51600001	54600000	0.1322	0.6774	19.51	17.10
945	51900001	54900000	0.1413	0.6792	20.81	18.40
945	52200001	55200000	0.1326	0.6974	19.02	16.61
945	52500001	55500000	0.1352	0.7036	19.21	16.80
945	52800001	55800000	0.1316	0.7091	18.55	16.14
945	53100001	56100000	0.1269	0.7083	17.91	15.50
945	53400001	56400000	0.1326	0.7290	18.19	15.78
945	53700001	56700000	0.1198	0.7227	16.58	14.17
945	54000001	57000000	0.1249	0.7226	17.29	14.88
945	54300001	57300000	0.1317	0.7268	18.12	15.71
945	54600001	57600000	0.1143	0.7091	16.11	13.70
945	54900001	57900000	0.1097	0.7205	15.22	12.81
945	55200001	58200000	0.1108	0.7056	15.71	13.30
945	55500001	58500000	0.1288	0.7002	18.39	15.98
945	55800001	58800000	0.1282	0.6975	18.38	15.97
945	56100001	59100000	0.1318	0.7142	18.45	16.04
945	56400001	59400000	0.1300	0.6977	18.63	16.22
945	56700001	59700000	0.1361	0.7080	19.22	16.81
945	57000001	60000000	0.1509	0.7157	21.08	18.67
945	57300001	60300000	0.1490	0.7322	20.35	17.94
945	57600001	60600000	0.1521	0.7457	20.40	17.99
945	57900001	60900000	0.1668	0.7539	22.12	19.71
945	58200001	61200000	0.1695	0.7554	22.44	20.03
945	58500001	61500000	0.1608	0.7731	20.80	18.39
945	58800001	61800000	0.1648	0.7750	21.26	18.85
945	59100001	62100000	0.1688	0.7718	21.87	19.46
945	59400001	62400000	0.1655	0.7691	21.52	19.11
945	59700001	62700000	0.1688	0.7758	21.75	19.34
945	60000001	63000000	0.1613	0.7703	20.94	18.53
945	60300001	63300000	0.1558	0.7645	20.38	17.97
945	60600001	63600000	0.1616	0.7735	20.89	18.48
945	60900001	63900000	0.1574	0.7665	20.53	18.12
945	61200001	64200000	0.1625	0.7719	21.05	18.64
945	61500001	64500000	0.1572	0.7526	20.89	18.48
945	61800001	64800000	0.1629	0.7504	21.71	19.30
945	62100001	65100000	0.1534	0.7437	20.63	18.22
945	62400001	65400000	0.1576	0.7613	20.70	18.29
945	62700001	65700000	0.1677	0.7730	21.70	19.29
945	63000001	66000000	0.1609	0.7659	21.01	18.60
945	63300001	66300000	0.1760	0.7695	22.88	20.47
945	63600001	66600000	0.1916	0.7678	24.95	22.54
945	63900001	66900000	0.1920	0.7620	25.20	22.79
945	64200001	67200000	0.1854	0.7585	24.45	22.04
945	64500001	67500000	0.1714	0.7588	22.59	20.18
945	64800001	67800000	0.1811	0.7546	24.01	21.60
945	65100001	68100000	0.1870	0.7565	24.72	22.31
945	65400001	68400000	0.1821	0.7404	24.59	22.18
945	65700001	68700000	0.1802	0.7265	24.81	22.40
945	66000001	69000000	0.1835	0.7326	25.05	22.64
945	66300001	69300000	0.1864	0.7346	25.37	22.96
945	66600001	69600000	0.1758	0.7455	23.58	21.17
945	66900001	69900000	0.1750	0.7649	22.88	20.47
945	67200001	70200000	0.1658	0.7805	21.24	18.83
945	67500001	70500000	0.1759	0.8002	21.98	19.57
945	67800001	70800000	0.1686	0.8161	20.66	18.25
945	68100001	71100000	0.1651	0.8292	19.91	17.50
945	68400001	71400000	0.1660	0.8513	19.50	17.09
945	68700001	71700000	0.1512	0.8519	17.75	15.34
945	69000001	72000000	0.1574	0.8528	18.46	16.05
945	69300001	72300000	0.1455	0.8498	17.12	14.71
945	69600001	72600000	0.1443	0.8247	17.49	15.08
945	69900001	72900000	0.1399	0.8052	17.37	14.96
945	70200001	73200000	0.1579	0.8006	19.72	17.31
945	70500001	73500000	0.1567	0.7903	19.83	17.42
945	70800001	73800000	0.1484	0.7736	19.19	16.78
945	71100001	74100000	0.1436	0.7542	19.05	16.64
945	71400001	74400000	0.1440	0.7325	19.65	17.24
945	71700001	74700000	0.1524	0.7234	21.07	18.66
945	72000001	75000000	0.1427	0.7234	19.73	17.32
945	72300001	75300000	0.1560	0.7288	21.41	19.00
945	72600001	75600000	0.1524	0.7273	20.96	18.55
945	72900001	75900000	0.1477	0.7328	20.16	17.75
945	73200001	76200000	0.1395	0.7252	19.24	16.83
945	73500001	76500000	0.1462	0.7150	20.45	18.04
945	73800001	76800000	0.1520	0.7351	20.68	18.27
945	74100001	77100000	0.1527	0.7359	20.75	18.34
945	74400001	77400000	0.1583	0.7386	21.43	19.02
945	74700001	77700000	0.1653	0.7637	21.64	19.23
945	75000001	78000000	0.1712	0.7629	22.45	20.04
945	75300001	78300000	0.1619	0.7594	21.32	18.91
945	75600001	78600000	0.1568	0.7451	21.04	18.63
945	75900001	78900000	0.1647	0.7426	22.18	19.77
945	76200001	79200000	0.1642	0.7221	22.74	20.33
945	76500001	79500000	0.1536	0.7316	20.99	18.58
945	76800001	79800000	0.1459	0.7241	20.15	17.74
945	77100001	80100000	0.1485	0.7334	20.25	17.84
945	77400001	80400000	0.1504	0.7403	20.32	17.91
945	77700001	80700000	0.1385	0.7269	19.06	16.65
945	78000001	81000000	0.1336	0.7258	18.41	16.00
945	78300001	81300000	0.1296	0.7113	18.21	15.80
945	78600001	81600000	0.1330	0.7434	17.89	15.48
945	78900001	81900000	0.1210	0.7511	16.10	13.69
945	79200001	82200000	0.1172	0.7652	15.31	12.90
945	79500001	82500000	0.1395	0.7656	18.22	15.81
945	79800001	82800000	0.1437	0.7661	18.76	16.35
945	80100001	83100000	0.1561	0.7591	20.56	18.15
945	80400001	83400000	0.1499	0.7588	19.76	17.35
945	80700001	83700000	0.1442	0.7487	19.26	16.85
945	81000001	84000000	0.1419	0.7434	19.09	16.68
945	81300001	84300000	0.1508	0.7514	20.08	17.67
945	81600001	84600000	0.1528	0.7481	20.42	18.01
945	81900001	84900000	0.1542	0.7377	20.90	18.49
945	82200001	85200000	0.1535	0.7505	20.46	18.05
945	82500001	85500000	0.1382	0.7428	18.61	16.20
945	82800001	85800000	0.1358	0.7321	18.55	16.14
945	83100001	86100000	0.1249	0.7447	16.77	14.36
945	83400001	86400000	0.1297	0.7479	17.35	14.94
945	83700001	86700000	0.1342	0.7586	17.69	15.28
945	84000001	87000000	0.1362	0.7596	17.93	15.52
945	84300001	87300000	0.1270	0.7718	16.45	14.04
945	84600001	87600000	0.1328	0.7800	17.03	14.62
945	84900001	87900000	0.1381	0.7927	17.43	15.02
945	85200001	88200000	0.1481	0.7821	18.94	16.53
945	85500001	88500000	0.1505	0.7957	18.92	16.51
945	85800001	88800000	0.1546	0.8013	19.29	16.88
945	86100001	89100000	0.1515	0.7823	19.37	16.96
945	86400001	89400000	0.1457	0.7801	18.67	16.26
945	86700001	89700000	0.1466	0.7792	18.81	16.40
945	87000001	90000000	0.1470	0.7760	18.94	16.53
945	87300001	90300000	0.1413	0.7729	18.29	15.88
945	87600001	90600000	0.1421	0.7724	18.40	15.99
945	87900001	90900000	0.1479	0.7727	19.14	16.73
945	88200001	91200000	0.1368	0.7828	17.48	15.07
945	88500001	91500000	0.1412	0.7744	18.23	15.82
945	88800001	91800000	0.1398	0.7758	18.02	15.61
945	89100001	92100000	0.1541	0.7848	19.64	17.23
945	89400001	92400000	0.1564	0.7912	19.77	17.36
945	89700001	92700000	0.1602	0.7847	20.42	18.01
945	90000001	93000000	0.1661	0.7855	21.14	18.73
945	90300001	93300000	0.1782	0.7674	23.22	20.81
945	90600001	93600000	0.1598	0.7538	21.20	18.79
945	90900001	93900000	0.1522	0.7396	20.57	18.16
945	91200001	94200000	0.1810	0.7257	24.94	22.53
945	91500001	94500000	0.1769	0.7265	24.35	21.94
945	91800001	94800000	0.1764	0.7246	24.35	21.94
945	92100001	95100000	0.1642	0.7292	22.51	20.10
945	92400001	95400000	0.1749	0.7345	23.81	21.40
945	92700001	95700000	0.1802	0.7389	24.39	21.98
945	93000001	96000000	0.1852	0.7396	25.04	22.63
945	93300001	96300000	0.1901	0.7615	24.96	22.55
945	93600001	96600000	0.2141	0.7593	28.20	25.79
945	93900001	96900000	0.2191	0.7628	28.72	26.31
945	94200001	97200000	0.1928	0.7770	24.81	22.40
945	94500001	97500000	0.1954	0.7736	25.26	22.85
945	94800001	97800000	0.1933	0.7685	25.15	22.74
945	95100001	98100000	0.1998	0.7626	26.20	23.79
945	95400001	98400000	0.2013	0.7429	27.10	24.69
945	95700001	98700000	0.1929	0.7478	25.80	23.39
945	96000001	99000000	0.1862	0.7454	24.98	22.57
945	96300001	99300000	0.1749	0.7418	23.58	21.17
945	96600001	99600000	0.1587	0.7502	21.16	18.75
945	96900001	99900000	0.1654	0.7540	21.94	19.53
945	97200001	100200000	0.1656	0.7447	22.23	19.82
945	97500001	100500000	0.1610	0.7500	21.47	19.06
945	97800001	100800000	0.1548	0.7563	20.47	18.06
945	98100001	101100000	0.1638	0.7669	21.36	18.95
945	98400001	101400000	0.1596	0.7770	20.53	18.12
945	98700001	101700000	0.1528	0.7834	19.50	17.09
945	99000001	102000000	0.1535	0.7745	19.83	17.42
945	99300001	102300000	0.1527	0.7635	20.01	17.60
945	99600001	102600000	0.1562	0.7562	20.66	18.25
945	99900001	102900000	0.1373	0.7418	18.51	16.10
945	100200001	103200000	0.1489	0.7467	19.94	17.53
945	100500001	103500000	0.1648	0.7419	22.21	19.80
945	100800001	103800000	0.1779	0.7434	23.93	21.52
945	101100001	104100000	0.1584	0.7434	21.30	18.89
945	101400001	104400000	0.1516	0.7453	20.34	17.93
945	101700001	104700000	0.1685	0.7376	22.84	20.43
945	102000001	105000000	0.1825	0.7534	24.22	21.81
945	102300001	105300000	0.1855	0.7524	24.65	22.24
945	102600001	105600000	0.1795	0.7534	23.82	21.41
945	102900001	105900000	0.1980	0.7788	25.43	23.02
945	103200001	106200000	0.1875	0.7747	24.21	21.80
945	103500001	106500000	0.1686	0.7634	22.08	19.67
945	103800001	106800000	0.1694	0.7637	22.19	19.78
945	104100001	107100000	0.1701	0.7511	22.65	20.24
945	104400001	107400000	0.1656	0.7553	21.92	19.51
945	104700001	107700000	0.1522	0.7602	20.02	17.61
945	105000001	108000000	0.1335	0.7581	17.62	15.21
945	105300001	108300000	0.1327	0.7650	17.35	14.94
945	105600001	108600000	0.1285	0.7689	16.71	14.30
945	105900001	108900000	0.1086	0.7543	14.40	11.99
945	106200001	109200000	0.1123	0.7622	14.73	12.32
945	106500001	109500000	0.1117	0.7831	14.27	11.86
945	106800001	109800000	0.0978	0.7874	12.42	10.01
945	107100001	110100000	0.1012	0.8006	12.64	10.23
945	107400001	110400000	0.1026	0.7984	12.85	10.44
945	107700001	110700000	0.1028	0.8008	12.84	10.43
945	108000001	111000000	0.0999	0.8046	12.42	10.01
945	108300001	111300000	0.1016	0.8173	12.43	10.02
945	108600001	111600000	0.1081	0.8228	13.14	10.73
945	108900001	111900000	0.1185	0.8270	14.33	11.92
945	109200001	112200000	0.1125	0.8159	13.79	11.38
945	109500001	112500000	0.1177	0.8131	14.47	12.06
945	109800001	112800000	0.1281	0.8013	15.99	13.58
945	110100001	113100000	0.1289	0.7994	16.12	13.71
945	110400001	113400000	0.1376	0.7959	17.29	14.88
945	110700001	113700000	0.1390	0.7908	17.58	15.17
945	111000001	114000000	0.1511	0.8017	18.85	16.44
945	111300001	114300000	0.1514	0.8074	18.75	16.34
945	111600001	114600000	0.1543	0.8087	19.08	16.67
945	111900001	114900000	0.1585	0.8098	19.57	17.16
945	112200001	115200000	0.1637	0.8130	20.14	17.73
945	112500001	115500000	0.1683	0.8007	21.02	18.61
945	112800001	115800000	0.1614	0.8175	19.74	17.33
945	113100001	116100000	0.1723	0.8156	21.12	18.71
945	113400001	116400000	0.1683	0.8013	21.01	18.60
945	113700001	116700000	0.1701	0.8059	21.10	18.69
945	114000001	117000000	0.1670	0.7937	21.04	18.63
945	114300001	117300000	0.1655	0.7861	21.06	18.65
945	114600001	117600000	0.1618	0.7920	20.43	18.02
945	114900001	117900000	0.1520	0.7975	19.06	16.65
945	115200001	118200000	0.1508	0.8042	18.75	16.34
945	115500001	118500000	0.1469	0.8182	17.96	15.55
945	115800001	118800000	0.1567	0.8190	19.13	16.72
945	116100001	119100000	0.1480	0.8177	18.10	15.69
945	116400001	119400000	0.1482	0.8429	17.59	15.18
945	116700001	119700000	0.1501	0.8369	17.94	15.53
945	117000001	120000000	0.1476	0.8432	17.50	15.09
945	117300001	120300000	0.1491	0.8338	17.88	15.47
945	117600001	120600000	0.1506	0.8205	18.35	15.94
945	117900001	120900000	0.1564	0.8086	19.35	16.94
945	118200001	121200000	0.1498	0.8037	18.63	16.22
945	118500001	121500000	0.1505	0.8025	18.75	16.34
945	118800001	121800000	0.1523	0.8029	18.96	16.55
945	119100001	122100000	0.1645	0.8043	20.45	18.04
945	119400001	122400000	0.1616	0.7890	20.48	18.07
945	119700001	122700000	0.1557	0.7796	19.98	17.57
945	120000001	123000000	0.1559	0.7650	20.37	17.96
945	120300001	123300000	0.1518	0.7678	19.77	17.36
945	120600001	123600000	0.1579	0.7704	20.49	18.08
945	120900001	123900000	0.1519	0.7734	19.64	17.23
945	121200001	124200000	0.1530	0.7732	19.79	17.38
945	121500001	124500000	0.1519	0.7766	19.56	17.15
945	121800001	124800000	0.1407	0.7519	18.72	16.31
945	122100001	125100000	0.1259	0.7550	16.67	14.26
945	122400001	125400000	0.1329	0.7645	17.39	14.98
945	122700001	125700000	0.1384	0.7852	17.63	15.22
945	123000001	126000000	0.1246	0.7967	15.64	13.23
945	123300001	126300000	0.1329	0.8034	16.54	14.13
945	123600001	126600000	0.1272	0.7950	16.01	13.60
945	123900001	126900000	0.1369	0.8091	16.92	14.51
945	124200001	127200000	0.1458	0.8157	17.87	15.46
945	124500001	127500000	0.1540	0.8093	19.03	16.62
945	124800001	127800000	0.1665	0.8227	20.24	17.83
945	125100001	128100000	0.1737	0.8149	21.31	18.90
945	125400001	128400000	0.1751	0.8134	21.53	19.12
945	125700001	128700000	0.1806	0.8010	22.55	20.14
945	126000001	129000000	0.2005	0.7954	25.21	22.80
945	126300001	129300000	0.2008	0.7936	25.31	22.90
945	126600001	129600000	0.2109	0.8107	26.01	23.60
945	126900001	129900000	0.2100	0.8115	25.88	23.47
945	127200001	130200000	0.2036	0.8181	24.88	22.47
945	127500001	130500000	0.1983	0.8208	24.15	21.74
945	127800001	130800000	0.1946	0.8299	23.45	21.04
945	128100001	131100000	0.1896	0.8452	22.43	20.02
945	128400001	131400000	0.1808	0.8559	21.12	18.71
945	128700001	131700000	0.1824	0.8669	21.04	18.63
945	129000001	132000000	0.1734	0.8707	19.92	17.51
945	129300001	132300000	0.1700	0.8721	19.50	17.09
945	129600001	132600000	0.1643	0.8705	18.87	16.46
945	129900001	132900000	0.1735	0.8669	20.01	17.60
945	130200001	133200000	0.1745	0.8643	20.19	17.78
945	130500001	133500000	0.1808	0.8649	20.91	18.50
945	130800001	133800000	0.1705	0.8611	19.80	17.39
945	131100001	134100000	0.1716	0.8528	20.12	17.71
945	131400001	134400000	0.1694	0.8349	20.29	17.88
945	131700001	134700000	0.1717	0.8242	20.83	18.42
945	132000001	135000000	0.1791	0.8272	21.66	19.25
945	132300001	135300000	0.1791	0.8197	21.85	19.44
945	132600001	135600000	0.1780	0.8213	21.68	19.27
945	132900001	135900000	0.1618	0.8163	19.82	17.41
945	133200001	136200000	0.1596	0.8149	19.58	17.17
945	133500001	136500000	0.1521	0.8199	18.55	16.14
945	133800001	136800000	0.1645	0.8235	19.98	17.57
945	134100001	137100000	0.1580	0.8282	19.08	16.67
945	134400001	137400000	0.1654	0.8324	19.87	17.46
945	134700001	137700000	0.1616	0.8360	19.33	16.92
945	135000001	138000000	0.1583	0.8330	19.01	16.60
945	135300001	138300000	0.1599	0.8371	19.10	16.69
945	135600001	138600000	0.1729	0.8327	20.76	18.35
945	135900001	138900000	0.1761	0.8403	20.96	18.55
945	136200001	139200000	0.1780	0.8385	21.23	18.82
945	136500001	139500000	0.1688	0.8364	20.18	17.77
945	136800001	139800000	0.1684	0.8353	20.16	17.75
945	137100001	140100000	0.1808	0.8233	21.96	19.55
945	137400001	140400000	0.1834	0.8225	22.29	19.88
945	137700001	140700000	0.1844	0.8249	22.35	19.94
945	138000001	141000000	0.1718	0.8249	20.83	18.42
945	138300001	141300000	0.1688	0.8161	20.69	18.28
945	138600001	141600000	0.1531	0.8287	18.48	16.07
945	138900001	141900000	0.1581	0.8185	19.32	16.91
945	139200001	142200000	0.1675	0.8201	20.43	18.02
945	139500001	142500000	0.1839	0.8156	22.55	20.14
945	139800001	142800000	0.1845	0.8167	22.59	20.18
945	140100001	143100000	0.1857	0.8321	22.32	19.91
945	140400001	143400000	0.1779	0.8431	21.10	18.69
945	140700001	143700000	0.1758	0.8568	20.52	18.11
945	141000001	144000000	0.1972	0.8556	23.04	20.63
945	141300001	144300000	0.2017	0.8756	23.03	20.62
945	141600001	144600000	0.2043	0.8699	23.49	21.08
945	141900001	144900000	0.2028	0.8707	23.29	20.88
945	142200001	145200000	0.1922	0.8759	21.94	19.53
945	142500001	145500000	0.1763	0.8739	20.17	17.76
945	142800001	145800000	0.1699	0.8742	19.43	17.02
945	143100001	146100000	0.1727	0.8705	19.84	17.43
945	143400001	146400000	0.1719	0.8710	19.73	17.32
945	143700001	146700000	0.1726	0.8668	19.92	17.51
945	144000001	147000000	0.1694	0.8728	19.41	17.00
945	144300001	147300000	0.1702	0.8722	19.51	17.10
945	144600001	147600000	0.1811	0.8694	20.83	18.42
945	144900001	147900000	0.1909	0.8828	21.62	19.21
945	145200001	148200000	0.2025	0.8854	22.87	20.46
945	145500001	148500000	0.2282	0.9024	25.28	22.87
945	145800001	148800000	0.2280	0.9067	25.14	22.73
945	146100001	149100000	0.2282	0.9159	24.91	22.50
945	146400001	149400000	0.2356	0.9216	25.57	23.16
945	146700001	149700000	0.2247	0.9156	24.54	22.13
945	147000001	150000000	0.2178	0.9244	23.56	21.15
945	147300001	150300000	0.2158	0.9234	23.37	20.96
945	147600001	150600000	0.2040	0.9287	21.96	19.55
945	147900001	150900000	0.1923	0.9234	20.83	18.42
945	148200001	151200000	0.1758	0.9213	19.08	16.67
945	148500001	151500000	0.1497	0.9165	16.34	13.93
945	148800001	151800000	0.1564	0.9148	17.10	14.69
945	149100001	152100000	0.1473	0.9017	16.34	13.93
945	149400001	152400000	0.1345	0.8981	14.98	12.57
945	149700001	152700000	0.1428	0.8972	15.91	13.50
945	150000001	153000000	0.1286	0.8868	14.50	12.09
945	150300001	153300000	0.1203	0.8867	13.57	11.16
945	150600001	153600000	0.1195	0.8774	13.62	11.21
945	150900001	153900000	0.1233	0.8761	14.07	11.66
945	151200001	154200000	0.1264	0.8667	14.59	12.18
945	151500001	154500000	0.1375	0.8654	15.89	13.48
945	151800001	154800000	0.1225	0.8666	14.14	11.73
945	152100001	155100000	0.1112	0.8718	12.76	10.35
945	152400001	155400000	0.1195	0.8696	13.74	11.33
945	152700001	155700000	0.1067	0.8612	12.38	9.97
945	153000001	156000000	0.1195	0.8640	13.83	11.42
945	153300001	156300000	0.1312	0.8625	15.22	12.81
945	153600001	156600000	0.1227	0.8649	14.19	11.78
945	153900001	156900000	0.1110	0.8633	12.86	10.45
945	154200001	157200000	0.1137	0.8660	13.13	10.72
945	154500001	157500000	0.1139	0.8667	13.14	10.73
945	154800001	157800000	0.1246	0.8610	14.47	12.06
945	155100001	158100000	0.1321	0.8653	15.27	12.86
945	155400001	158400000	0.1240	0.8665	14.31	11.90
945	155700001	158700000	0.1417	0.8784	16.13	13.72
945	156000001	159000000	0.1488	0.8852	16.81	14.40
945	156300001	159300000	0.1423	0.8878	16.03	13.62
945	156600001	159600000	0.1565	0.8880	17.63	15.22
945	156900001	159900000	0.1573	0.8962	17.55	15.14
945	157200001	160200000	0.1582	0.8900	17.78	15.37
945	157500001	160500000	0.1570	0.8844	17.75	15.34
945	157800001	160800000	0.1659	0.8895	18.65	16.24
945	158100001	161100000	0.1664	0.8870	18.75	16.34
945	158400001	161400000	0.1690	0.8811	19.18	16.77
945	158700001	161700000	0.1563	0.8644	18.09	15.68
945	159000001	162000000	0.1497	0.8595	17.42	15.01
945	159300001	162300000	0.1480	0.8600	17.21	14.80
945	159600001	162600000	0.1442	0.8626	16.72	14.31
945	159900001	162900000	0.1484	0.8580	17.29	14.88
945	160200001	163200000	0.1476	0.8581	17.20	14.79
945	160500001	163500000	0.1612	0.8629	18.68	16.27
945	160800001	163800000	0.1585	0.8563	18.51	16.10
945	161100001	164100000	0.1578	0.8558	18.44	16.03
945	161400001	164400000	0.1619	0.8638	18.74	16.33
945	161700001	164700000	0.1661	0.8814	18.84	16.43
945	162000001	165000000	0.1705	0.8813	19.35	16.94
945	162300001	165300000	0.1863	0.8773	21.23	18.82
945	162600001	165600000	0.1893	0.8652	21.88	19.47
945	162900001	165900000	0.1892	0.8509	22.23	19.82
945	163200001	166200000	0.1998	0.8545	23.38	20.97
945	163500001	166500000	0.1780	0.8453	21.06	18.65
945	163800001	166800000	0.1653	0.8326	19.85	17.44
945	164100001	167100000	0.1715	0.8275	20.72	18.31
945	164400001	167400000	0.1686	0.8260	20.41	18.00
945	164700001	167700000	0.1717	0.8113	21.16	18.75
945	165000001	168000000	0.1770	0.8016	22.08	19.67
945	165300001	168300000	0.1584	0.7943	19.94	17.53
945	165600001	168600000	0.1507	0.8039	18.75	16.34
945	165900001	168900000	0.1505	0.8103	18.58	16.17
945	166200001	169200000	0.1419	0.8100	17.52	15.11
945	166500001	169500000	0.1412	0.8077	17.49	15.08
945	166800001	169800000	0.1429	0.8137	17.57	15.16
945	167100001	170100000	0.1400	0.8011	17.47	15.06
945	167400001	170400000	0.1400	0.7912	17.69	15.28
945	167700001	170700000	0.1457	0.7935	18.37	15.96
945	168000001	171000000	0.1398	0.8054	17.35	14.94
945	168300001	171300000	0.1571	0.8151	19.27	16.86
945	168600001	171600000	0.1555	0.8239	18.87	16.46
945	168900001	171900000	0.1568	0.8282	18.93	16.52
945	169200001	172200000	0.1603	0.8390	19.11	16.70
945	169500001	172500000	0.1663	0.8459	19.66	17.25
945	169800001	172800000	0.1699	0.8559	19.85	17.44
945	170100001	173100000	0.1735	0.8707	19.93	17.52
945	170400001	173400000	0.1777	0.8642	20.56	18.15
945	170700001	173700000	0.1583	0.8615	18.37	15.96
945	171000001	174000000	0.1575	0.8527	18.48	16.07
945	171300001	174300000	0.1581	0.8574	18.44	16.03
945	171600001	174600000	0.1515	0.8521	17.78	15.37
945	171900001	174900000	0.1504	0.8494	17.71	15.30
945	172200001	175200000	0.1362	0.8404	16.21	13.80
945	172500001	175500000	0.1297	0.8295	15.63	13.22
945	172800001	175800000	0.1332	0.8168	16.31	13.90
945	173100001	176100000	0.1245	0.8173	15.23	12.82
945	173400001	176400000	0.1253	0.8213	15.26	12.85
945	173700001	176700000	0.1365	0.8103	16.84	14.43
945	174000001	177000000	0.1309	0.8071	16.22	13.81
945	174300001	177300000	0.1279	0.8024	15.94	13.53
945	174600001	177600000	0.1243	0.7815	15.90	13.49
945	174900001	177900000	0.1244	0.7779	15.99	13.58
945	175200001	178200000	0.1437	0.7692	18.67	16.26
945	175500001	178500000	0.1490	0.7759	19.21	16.80
945	175800001	178800000	0.1420	0.7790	18.23	15.82
945	176100001	179100000	0.1449	0.7717	18.78	16.37
945	176400001	179400000	0.1377	0.7670	17.95	15.54
945	176700001	179700000	0.1388	0.7851	17.69	15.28
945	177000001	180000000	0.1414	0.7849	18.02	15.61
945	177300001	180300000	0.1436	0.7782	18.46	16.05
945	177600001	180600000	0.1700	0.7965	21.35	18.94
945	177900001	180900000	0.1797	0.7925	22.67	20.26
945	178200001	181200000	0.1723	0.8012	21.51	19.10
945	178500001	181500000	0.1724	0.7954	21.67	19.26
945	178800001	181800000	0.1743	0.8066	21.61	19.20
945	179100001	182100000	0.1742	0.8039	21.67	19.26
945	179400001	182400000	0.1800	0.8017	22.45	20.04
945	179700001	182700000	0.1746	0.7896	22.11	19.70
945	180000001	183000000	0.1762	0.7989	22.05	19.64
945	180300001	183300000	0.1618	0.7991	20.24	17.83
945	180600001	183600000	0.1524	0.7892	19.31	16.90
945	180900001	183900000	0.1551	0.7855	19.75	17.34
945	181200001	184200000	0.1560	0.7742	20.15	17.74
945	181500001	184500000	0.1535	0.7724	19.87	17.46
945	181800001	184800000	0.1494	0.7465	20.01	17.60
945	182100001	185100000	0.1458	0.7483	19.48	17.07
945	182400001	185400000	0.1390	0.7448	18.66	16.25
945	182700001	185700000	0.1494	0.7575	19.73	17.32
945	183000001	186000000	0.1382	0.7528	18.36	15.95
945	183300001	186300000	0.1455	0.7374	19.74	17.33
945	183600001	186600000	0.1536	0.7351	20.89	18.48
945	183900001	186900000	0.1450	0.7404	19.59	17.18
945	184200001	187200000	0.1570	0.7524	20.87	18.46
945	184500001	187500000	0.1664	0.7524	22.12	19.71
945	184800001	187800000	0.1692	0.7541	22.44	20.03
945	185100001	188100000	0.1718	0.7436	23.10	20.69
945	185400001	188400000	0.1734	0.7576	22.89	20.48
945	185700001	188700000	0.1702	0.7569	22.49	20.08
945	186000001	189000000	0.1819	0.7662	23.74	21.33
945	186300001	189300000	0.1716	0.7704	22.28	19.87
945	186600001	189600000	0.1730	0.7801	22.18	19.77
945	186900001	189900000	0.1648	0.7785	21.17	18.76
945	187200001	190200000	0.1539	0.7867	19.56	17.15
945	187500001	190500000	0.1524	0.7890	19.31	16.90
945	187800001	190800000	0.1509	0.7996	18.87	16.46
945	188100001	191100000	0.1611	0.8123	19.83	17.42
945	188400001	191400000	0.1615	0.8090	19.96	17.55
945	188700001	191700000	0.1596	0.8000	19.95	17.54
945	189000001	192000000	0.1624	0.7850	20.69	18.28
945	189300001	192300000	0.1684	0.7827	21.52	19.11
945	189600001	192600000	0.1553	0.7859	19.76	17.35
945	189900001	192900000	0.1666	0.7860	21.20	18.79
945	190200001	193200000	0.1624	0.7706	21.07	18.66
945	190500001	193500000	0.1544	0.7702	20.05	17.64
945	190800001	193800000	0.1495	0.7847	19.05	16.64
945	191100001	194100000	0.1365	0.7773	17.56	15.15
945	191400001	194400000	0.1459	0.7731	18.88	16.47
945	191700001	194700000	0.1478	0.7823	18.89	16.48
945	192000001	195000000	0.1396	0.7833	17.82	15.41
945	192300001	195300000	0.1456	0.7921	18.38	15.97
945	192600001	195600000	0.1447	0.7730	18.72	16.31
945	192900001	195900000	0.1339	0.7827	17.11	14.70
945	193200001	196200000	0.1354	0.7888	17.17	14.76
945	193500001	196500000	0.1400	0.7970	17.56	15.15
945	193800001	196800000	0.1439	0.7867	18.30	15.89
945	194100001	197100000	0.1590	0.7773	20.45	18.04
945	194400001	197400000	0.1659	0.7922	20.94	18.53
945	194700001	197700000	0.1616	0.7933	20.37	17.96
945	195000001	198000000	0.1638	0.7899	20.73	18.32
945	195300001	198300000	0.1532	0.7942	19.29	16.88
945	195600001	198600000	0.1512	0.7978	18.96	16.55
945	195900001	198900000	0.1551	0.8015	19.35	16.94
945	196200001	199200000	0.1526	0.7985	19.11	16.70
945	196500001	199500000	0.1502	0.7993	18.80	16.39
945	196800001	199800000	0.1595	0.7960	20.03	17.62
945	197100001	200100000	0.1477	0.7964	18.54	16.13
945	197400001	200400000	0.1423	0.7915	17.98	15.57
945	197700001	200700000	0.1447	0.7896	18.33	15.92
945	198000001	201000000	0.1441	0.7931	18.16	15.75
945	198300001	201300000	0.1532	0.7789	19.67	17.26
945	198600001	201600000	0.1549	0.7735	20.03	17.62
945	198900001	201900000	0.1589	0.7596	20.92	18.51
945	199200001	202200000	0.1578	0.7443	21.20	18.79
945	199500001	202500000	0.1551	0.7385	21.01	18.60
945	199800001	202800000	0.1448	0.7390	19.59	17.18
945	200100001	203100000	0.1515	0.7534	20.10	17.69
945	200400001	203400000	0.1409	0.7527	18.73	16.32
945	200700001	203700000	0.1396	0.7428	18.79	16.38
945	201000001	204000000	0.1421	0.7405	19.19	16.78
945	201300001	204300000	0.1425	0.7476	19.07	16.66
945	201600001	204600000	0.1410	0.7492	18.82	16.41
945	201900001	204900000	0.1351	0.7537	17.93	15.52
945	202200001	205200000	0.1380	0.7528	18.34	15.93
945	202500001	205500000	0.1418	0.7613	18.63	16.22
945	202800001	205800000	0.1458	0.7648	19.06	16.65
945	203100001	206100000	0.1472	0.7564	19.46	17.05
945	203400001	206400000	0.1579	0.7480	21.11	18.70
945	203700001	206700000	0.1598	0.7500	21.31	18.90
945	204000001	207000000	0.1600	0.7502	21.33	18.92
945	204300001	207300000	0.1681	0.7469	22.50	20.09
945	204600001	207600000	0.1773	0.7518	23.59	21.18
945	204900001	207900000	0.1877	0.7469	25.14	22.73
945	205200001	208200000	0.1787	0.7565	23.63	21.22
945	205500001	208500000	0.1738	0.7615	22.82	20.41
945	205800001	208800000	0.1845	0.7702	23.95	21.54
945	206100001	209100000	0.1755	0.7692	22.81	20.40
945	206400001	209400000	0.1711	0.7704	22.21	19.80
945	206700001	209700000	0.1820	0.7654	23.78	21.37
945	207000001	210000000	0.1816	0.7616	23.85	21.44
945	207300001	210300000	0.1636	0.7621	21.47	19.06
945	207600001	210600000	0.1664	0.7724	21.55	19.14
945	207900001	210900000	0.1810	0.7794	23.23	20.82
945	208200001	211200000	0.1993	0.7928	25.14	22.73
945	208500001	211500000	0.2039	0.7781	26.20	23.79
945	208800001	211800000	0.1905	0.7716	24.69	22.28
945	209100001	212100000	0.1953	0.7721	25.29	22.88
945	209400001	212400000	0.1897	0.7629	24.86	22.45
945	209700001	212700000	0.1798	0.7630	23.56	21.15
945	210000001	213000000	0.1725	0.7552	22.83	20.42
945	210300001	213300000	0.1677	0.7586	22.11	19.70
945	210600001	213600000	0.1637	0.7415	22.08	19.67
945	210900001	213900000	0.1461	0.7358	19.85	17.44
945	211200001	214200000	0.1517	0.7263	20.89	18.48
945	211500001	214500000	0.1476	0.7251	20.36	17.95
945	211800001	214800000	0.1420	0.7276	19.51	17.10
945	212100001	215100000	0.1378	0.7271	18.95	16.54
945	212400001	215400000	0.1411	0.7282	19.38	16.97
945	212700001	215700000	0.1403	0.7188	19.52	17.11
945	213000001	216000000	0.1385	0.7239	19.13	16.72
945	213300001	216300000	0.1515	0.7244	20.92	18.51
945	213600001	216600000	0.1505	0.7379	20.39	17.98
945	213900001	216900000	0.1433	0.7235	19.80	17.39
945	214200001	217200000	0.1359	0.7259	18.73	16.32
945	214500001	217500000	0.1341	0.7332	18.30	15.89
945	214800001	217800000	0.1481	0.7174	20.65	18.24
945	215100001	218100000	0.1494	0.7151	20.89	18.48
945	215400001	218400000	0.1493	0.7177	20.80	18.39
945	215700001	218700000	0.1365	0.7411	18.42	16.01
945	216000001	219000000	0.1483	0.7397	20.05	17.64
945	216300001	219300000	0.1431	0.7367	19.42	17.01
945	216600001	219600000	0.1437	0.7277	19.75	17.34
945	216900001	219900000	0.1449	0.7445	19.46	17.05
945	217200001	220200000	0.1322	0.7296	18.11	15.70
945	217500001	220500000	0.1476	0.7169	20.59	18.18
945	217800001	220800000	0.1376	0.7129	19.30	16.89
945	218100001	221100000	0.1362	0.7115	19.14	16.73
945	218400001	221400000	0.1472	0.7250	20.30	17.89
945	218700001	221700000	0.1552	0.7237	21.44	19.03
945	219000001	222000000	0.1564	0.7204	21.71	19.30
945	219300001	222300000	0.1702	0.7130	23.88	21.47
945	219600001	222600000	0.1644	0.7185	22.89	20.48
945	219900001	222900000	0.1578	0.7025	22.47	20.06
945	220200001	223200000	0.1588	0.7112	22.33	19.92
945	220500001	223500000	0.1487	0.6902	21.54	19.13
945	220800001	223800000	0.1617	0.6953	23.26	20.85
945	221100001	224100000	0.1652	0.7017	23.55	21.14
945	221400001	224400000	0.1470	0.6792	21.65	19.24
945	221700001	224700000	0.1520	0.6670	22.79	20.38
945	222000001	225000000	0.1504	0.6731	22.35	19.94
945	222300001	225300000	0.1383	0.6775	20.42	18.01
945	222600001	225600000	0.1378	0.6773	20.35	17.94
945	222900001	225900000	0.1608	0.6964	23.09	20.68
945	223200001	226200000	0.1739	0.6918	25.13	22.72
945	223500001	226500000	0.1726	0.7001	24.65	22.24
945	223800001	226800000	0.1684	0.6994	24.07	21.66
945	224100001	227100000	0.1749	0.6899	25.36	22.95
945	224400001	227400000	0.1932	0.6917	27.93	25.52
945	224700001	227700000	0.1972	0.6851	28.78	26.37
945	225000001	228000000	0.1907	0.6623	28.79	26.38
945	225300001	228300000	0.1936	0.6571	29.47	27.06
945	225600001	228600000	0.1961	0.6662	29.44	27.03
945	225900001	228900000	0.1847	0.6564	28.14	25.73
945	226200001	229200000	0.1721	0.6388	26.93	24.52
945	226500001	229500000	0.1801	0.6321	28.49	26.08
945	226800001	229800000	0.1721	0.6277	27.42	25.01
945	227100001	230100000	0.1603	0.6372	25.15	22.74
945	227400001	230400000	0.1491	0.6214	24.00	21.59
945	227700001	230700000	0.1398	0.6363	21.97	19.56
945	228000001	231000000	0.1570	0.6650	23.61	21.20
945	228300001	231300000	0.1444	0.6399	22.56	20.15
945	228600001	231600000	0.1459	0.6114	23.86	21.45
945	228900001	231900000	0.1414	0.6064	23.32	20.91
945	229200001	232200000	0.1399	0.6071	23.05	20.64
945	229500001	232500000	0.1405	0.6179	22.74	20.33
945	229800001	232800000	0.1410	0.6245	22.58	20.17
945	230100001	233100000	0.1484	0.6181	24.01	21.60
945	230400001	233400000	0.1538	0.6207	24.77	22.36
945	230700001	233700000	0.1473	0.6112	24.10	21.69
945	231000001	234000000	0.1288	0.5892	21.86	19.45
945	231300001	234300000	0.1382	0.6140	22.51	20.10
945	231600001	234600000	0.1428	0.6199	23.04	20.63
945	231900001	234900000	0.1440	0.6151	23.42	21.01
945	232200001	235200000	0.1463	0.6353	23.02	20.61
945	232500001	235500000	0.1429	0.6566	21.76	19.35
945	232800001	235800000	0.1523	0.6578	23.15	20.74
945	233100001	236100000	0.1508	0.6751	22.33	19.92
945	233400001	236292991	0.1531	0.6949	21.25	18.84
974	1	3000000	0.1472	0.8887	16.56	14.15
974	300001	3300000	0.1518	0.8748	17.35	14.94
974	600001	3600000	0.1499	0.8678	17.28	14.87
974	900001	3900000	0.1411	0.8533	16.54	14.13
974	1200001	4200000	0.1519	0.8560	17.74	15.33
974	1500001	4500000	0.1521	0.8471	17.95	15.54
[truncated: 4,812 more rows]
