# Supplementary material for: Effect of sequence depth and length in long-read assembly of the maize inbred NC358
Source: Nat Commun. 2020 May 8;11:2288. doi: 10.1038/s41467-020-16037-7 (PMC7211024; doi:10.1038/s41467-020-16037-7)
Supplement: Supplementary file 4 — Source Data [file 41467_2020_16037_MOESM4_ESM.zip › Source Data/Fig. 1F, Suppl. Fig. 8/NC358_16k_50x_DLE1_consensus_dft.fasta.mod.out.LAI]

Chr	From	To	Intact	Total	raw_LAI	LAI
whole_genome	1	2127834684	0.1789	0.7634	23.43	21.02
39	1	3000000	0.1903	0.6579	28.92	26.51
39	300001	3300000	0.1765	0.6369	27.72	25.31
39	600001	3600000	0.1738	0.6278	27.68	25.27
39	900001	3900000	0.1760	0.6362	27.66	25.25
39	1200001	4200000	0.1762	0.6343	27.78	25.37
39	1500001	4500000	0.1650	0.6190	26.65	24.24
39	1800001	4800000	0.1576	0.6145	25.64	23.23
39	2100001	5100000	0.1616	0.6110	26.45	24.04
39	2400001	5400000	0.1486	0.6152	24.15	21.74
39	2700001	5700000	0.1574	0.6265	25.12	22.71
39	3000001	6000000	0.1489	0.6368	23.38	20.97
39	3300001	6300000	0.1565	0.6521	24.00	21.59
39	3600001	6600000	0.1527	0.6554	23.30	20.89
39	3900001	6900000	0.1681	0.6617	25.40	22.99
39	4200001	7200000	0.1499	0.6416	23.36	20.95
39	4500001	7500000	0.1552	0.6505	23.86	21.45
39	4800001	7800000	0.1623	0.6424	25.26	22.85
39	5100001	8100000	0.1663	0.6468	25.72	23.31
39	5400001	8400000	0.1597	0.6394	24.97	22.56
39	5700001	8700000	0.1530	0.6198	24.68	22.27
39	6000001	9000000	0.1565	0.6175	25.34	22.93
39	6300001	9300000	0.1471	0.5990	24.55	22.14
39	6600001	9600000	0.1483	0.5864	25.29	22.88
39	6900001	9900000	0.1296	0.5802	22.34	19.93
39	7200001	10200000	0.1444	0.5891	24.51	22.10
39	7500001	10500000	0.1413	0.5861	24.11	21.70
39	7800001	10800000	0.1369	0.5981	22.89	20.48
39	8100001	11100000	0.1463	0.6152	23.79	21.38
39	8400001	11400000	0.1623	0.6204	26.16	23.75
39	8700001	11700000	0.1702	0.6544	26.00	23.59
39	9000001	12000000	0.1698	0.6539	25.96	23.55
39	9300001	12300000	0.1782	0.6556	27.18	24.77
39	9600001	12600000	0.1701	0.6601	25.76	23.35
39	9900001	12900000	0.1767	0.6562	26.93	24.52
39	10200001	13200000	0.1760	0.6657	26.44	24.03
39	10500001	13500000	0.1711	0.6817	25.11	22.70
39	10800001	13800000	0.1670	0.6884	24.26	21.85
39	11100001	14100000	0.1605	0.6857	23.41	21.00
39	11400001	14400000	0.1570	0.6817	23.03	20.62
39	11700001	14700000	0.1494	0.6676	22.38	19.97
39	12000001	15000000	0.1342	0.6490	20.68	18.27
39	12300001	15300000	0.1415	0.6668	21.22	18.81
39	12600001	15600000	0.1487	0.6806	21.85	19.44
39	12900001	15900000	0.1576	0.6720	23.46	21.05
39	13200001	16200000	0.1529	0.6634	23.05	20.64
39	13500001	16500000	0.1716	0.6599	26.01	23.60
39	13800001	16800000	0.1747	0.6420	27.22	24.81
39	14100001	17100000	0.1709	0.6311	27.08	24.67
39	14400001	17400000	0.1642	0.6383	25.73	23.32
39	14700001	17700000	0.1741	0.6336	27.48	25.07
39	15000001	18000000	0.1706	0.6506	26.22	23.81
39	15300001	18300000	0.1720	0.6468	26.60	24.19
39	15600001	18600000	0.1706	0.6417	26.58	24.17
39	15900001	18900000	0.1743	0.6680	26.09	23.68
39	16200001	19200000	0.1847	0.6643	27.81	25.40
39	16500001	19500000	0.1794	0.6498	27.61	25.20
39	16800001	19800000	0.1738	0.6551	26.54	24.13
39	17100001	20100000	0.1820	0.6702	27.16	24.75
39	17400001	20400000	0.1920	0.6729	28.53	26.12
39	17700001	20700000	0.1867	0.6882	27.13	24.72
39	18000001	21000000	0.1997	0.6832	29.24	26.83
39	18300001	21300000	0.1822	0.6837	26.65	24.24
39	18600001	21600000	0.1813	0.6719	26.98	24.57
39	18900001	21900000	0.1699	0.6557	25.90	23.49
39	19200001	22200000	0.1650	0.6627	24.90	22.49
39	19500001	22500000	0.1552	0.6712	23.13	20.72
39	19800001	22800000	0.1543	0.6909	22.33	19.92
39	20100001	23100000	0.1587	0.6868	23.11	20.70
39	20400001	23400000	0.1622	0.6793	23.88	21.47
39	20700001	23700000	0.1642	0.6703	24.49	22.08
39	21000001	24000000	0.1653	0.6716	24.62	22.21
39	21300001	24300000	0.1659	0.6701	24.76	22.35
39	21600001	24600000	0.1765	0.6806	25.94	23.53
39	21900001	24900000	0.1761	0.6916	25.47	23.06
39	22200001	25200000	0.1720	0.6984	24.62	22.21
39	22500001	25500000	0.1877	0.7037	26.68	24.27
39	22800001	25800000	0.1918	0.6936	27.66	25.25
39	23100001	26100000	0.1994	0.6810	29.27	26.86
39	23400001	26400000	0.1968	0.6958	28.28	25.87
39	23700001	26700000	0.2062	0.6995	29.48	27.07
39	24000001	27000000	0.2070	0.7034	29.43	27.02
39	24300001	27300000	0.2203	0.6944	31.73	29.32
39	24600001	27600000	0.2115	0.6812	31.05	28.64
39	24900001	27900000	0.2070	0.6776	30.56	28.15
39	25200001	28200000	0.2042	0.6665	30.64	28.23
39	25500001	28500000	0.1911	0.6616	28.88	26.47
39	25800001	28800000	0.2110	0.6668	31.65	29.24
39	26100001	29100000	0.1981	0.6916	28.64	26.23
39	26400001	29400000	0.1902	0.6817	27.89	25.48
39	26700001	29700000	0.1829	0.6847	26.71	24.30
39	27000001	30000000	0.1769	0.6728	26.29	23.88
39	27300001	30300000	0.1736	0.6714	25.86	23.45
39	27600001	30600000	0.1773	0.6958	25.47	23.06
39	27900001	30900000	0.1797	0.6825	26.33	23.92
39	28200001	31200000	0.1830	0.6784	26.98	24.57
39	28500001	31500000	0.1768	0.6865	25.75	23.34
39	28800001	31800000	0.1683	0.6821	24.68	22.27
39	29100001	32100000	0.1611	0.6770	23.80	21.39
39	29400001	32400000	0.1630	0.6752	24.14	21.73
39	29700001	32700000	0.1680	0.6715	25.03	22.62
39	30000001	33000000	0.1714	0.6800	25.20	22.79
39	30300001	33300000	0.1645	0.6839	24.05	21.64
39	30600001	33600000	0.1595	0.6698	23.82	21.41
39	30900001	33900000	0.1667	0.6728	24.78	22.37
39	31200001	34200000	0.1756	0.6970	25.20	22.79
39	31500001	34500000	0.1896	0.6889	27.53	25.12
39	31800001	34800000	0.1798	0.6804	26.43	24.02
39	32100001	35100000	0.1826	0.6734	27.12	24.71
39	32400001	35400000	0.1877	0.6869	27.33	24.92
39	32700001	35700000	0.1707	0.6983	24.44	22.03
39	33000001	36000000	0.1672	0.6882	24.30	21.89
39	33300001	36300000	0.1672	0.6962	24.02	21.61
39	33600001	36600000	0.1858	0.7118	26.10	23.69
39	33900001	36900000	0.1800	0.7173	25.09	22.68
39	34200001	37200000	0.1796	0.7044	25.50	23.09
39	34500001	37500000	0.1857	0.7060	26.31	23.90
39	34800001	37800000	0.1996	0.7129	28.00	25.59
39	35100001	38100000	0.2000	0.7133	28.04	25.63
39	35400001	38400000	0.1907	0.7067	26.98	24.57
39	35700001	38700000	0.2002	0.6952	28.80	26.39
39	36000001	39000000	0.2094	0.7053	29.69	27.28
39	36300001	39300000	0.2165	0.7041	30.75	28.34
39	36600001	39600000	0.1985	0.6833	29.04	26.63
39	36900001	39900000	0.1911	0.6806	28.07	25.66
39	37200001	40200000	0.1661	0.6986	23.78	21.37
39	37500001	40500000	0.1651	0.7073	23.34	20.93
39	37800001	40800000	0.1455	0.7158	20.32	17.91
39	38100001	41100000	0.1445	0.7289	19.83	17.42
39	38400001	41400000	0.1586	0.7163	22.15	19.74
39	38700001	41700000	0.1685	0.7129	23.64	21.23
39	39000001	42000000	0.1694	0.7196	23.53	21.12
39	39300001	42300000	0.1666	0.7122	23.40	20.99
39	39600001	42600000	0.1697	0.6997	24.25	21.84
39	39900001	42900000	0.1785	0.6987	25.55	23.14
39	40200001	43200000	0.2043	0.6833	29.89	27.48
39	40500001	43500000	0.1908	0.6632	28.77	26.36
39	40800001	43800000	0.1847	0.6457	28.61	26.20
39	41100001	44100000	0.1825	0.6369	28.65	26.24
39	41400001	44400000	0.1855	0.6489	28.58	26.17
39	41700001	44700000	0.1795	0.6533	27.48	25.07
39	42000001	45000000	0.1695	0.6388	26.53	24.12
39	42300001	45300000	0.1776	0.6428	27.64	25.23
39	42600001	45600000	0.1802	0.6588	27.35	24.94
39	42900001	45900000	0.1708	0.6479	26.36	23.95
39	43200001	46200000	0.1717	0.6531	26.30	23.89
39	43500001	46500000	0.1660	0.6702	24.77	22.36
39	43800001	46800000	0.1826	0.6781	26.93	24.52
39	44100001	47100000	0.1894	0.6657	28.46	26.05
39	44400001	47400000	0.1724	0.6721	25.66	23.25
39	44700001	47700000	0.1690	0.6619	25.54	23.13
39	45000001	48000000	0.1811	0.6774	26.73	24.32
39	45300001	48300000	0.1710	0.6832	25.03	22.62
39	45600001	48600000	0.1804	0.6891	26.19	23.78
39	45900001	48900000	0.1924	0.6944	27.70	25.29
39	46200001	49200000	0.1818	0.6765	26.87	24.46
39	46500001	49500000	0.1905	0.6558	29.05	26.64
39	46800001	49800000	0.1819	0.6509	27.95	25.54
39	47100001	50100000	0.1838	0.6606	27.82	25.41
39	47400001	50400000	0.1887	0.6601	28.59	26.18
39	47700001	50700000	0.1842	0.6762	27.24	24.83
39	48000001	51000000	0.1773	0.6639	26.70	24.29
39	48300001	51300000	0.1856	0.6708	27.67	25.26
39	48600001	51600000	0.1763	0.6769	26.05	23.64
39	48900001	51900000	0.1793	0.6843	26.20	23.79
39	49200001	52200000	0.1829	0.6926	26.41	24.00
39	49500001	52500000	0.1870	0.7099	26.34	23.93
39	49800001	52800000	0.1888	0.7089	26.63	24.22
39	50100001	53100000	0.1772	0.7140	24.82	22.41
39	50400001	53400000	0.1755	0.6972	25.18	22.77
39	50700001	53700000	0.1803	0.6806	26.49	24.08
39	51000001	54000000	0.1771	0.6944	25.50	23.09
39	51300001	54300000	0.1694	0.6846	24.74	22.33
39	51600001	54600000	0.1643	0.6730	24.42	22.01
39	51900001	54900000	0.1614	0.6781	23.80	21.39
39	52200001	55200000	0.1557	0.6809	22.86	20.45
39	52500001	55500000	0.1441	0.6884	20.93	18.52
39	52800001	55800000	0.1455	0.7094	20.51	18.10
39	53100001	56100000	0.1485	0.7065	21.02	18.61
39	53400001	56400000	0.1512	0.7208	20.97	18.56
39	53700001	56700000	0.1466	0.7322	20.02	17.61
39	54000001	57000000	0.1574	0.7193	21.88	19.47
39	54300001	57300000	0.1654	0.7325	22.59	20.18
39	54600001	57600000	0.1583	0.7212	21.95	19.54
39	54900001	57900000	0.1581	0.7126	22.19	19.78
39	55200001	58200000	0.1594	0.7113	22.41	20.00
39	55500001	58500000	0.1721	0.7048	24.42	22.01
39	55800001	58800000	0.1733	0.6995	24.78	22.37
39	56100001	59100000	0.1755	0.7037	24.93	22.52
39	56400001	59400000	0.1728	0.7129	24.24	21.83
39	56700001	59700000	0.1676	0.7079	23.68	21.27
39	57000001	60000000	0.1502	0.7089	21.19	18.78
39	57300001	60300000	0.1480	0.7134	20.75	18.34
39	57600001	60600000	0.1565	0.7406	21.13	18.72
39	57900001	60900000	0.1513	0.7482	20.22	17.81
39	58200001	61200000	0.1621	0.7593	21.35	18.94
39	58500001	61500000	0.1592	0.7630	20.86	18.45
39	58800001	61800000	0.1582	0.7738	20.45	18.04
39	59100001	62100000	0.1582	0.7757	20.40	17.99
39	59400001	62400000	0.1575	0.7705	20.44	18.03
39	59700001	62700000	0.1664	0.7657	21.73	19.32
39	60000001	63000000	0.1800	0.7752	23.21	20.80
39	60300001	63300000	0.1855	0.7730	24.00	21.59
39	60600001	63600000	0.1815	0.7626	23.81	21.40
39	60900001	63900000	0.1905	0.7706	24.72	22.31
39	61200001	64200000	0.1785	0.7708	23.16	20.75
39	61500001	64500000	0.1836	0.7703	23.84	21.43
39	61800001	64800000	0.1801	0.7519	23.95	21.54
39	62100001	65100000	0.1959	0.7450	26.30	23.89
39	62400001	65400000	0.1959	0.7418	26.41	24.00
39	62700001	65700000	0.1886	0.7649	24.65	22.24
39	63000001	66000000	0.1980	0.7766	25.50	23.09
39	63300001	66300000	0.1818	0.7637	23.80	21.39
39	63600001	66600000	0.1916	0.7695	24.90	22.49
39	63900001	66900000	0.1936	0.7687	25.19	22.78
39	64200001	67200000	0.2039	0.7620	26.75	24.34
39	64500001	67500000	0.2042	0.7595	26.89	24.48
39	64800001	67800000	0.1942	0.7606	25.53	23.12
39	65100001	68100000	0.1949	0.7581	25.71	23.30
39	65400001	68400000	0.2013	0.7583	26.55	24.14
39	65700001	68700000	0.2025	0.7406	27.35	24.94
39	66000001	69000000	0.2018	0.7256	27.82	25.41
39	66300001	69300000	0.2073	0.7302	28.40	25.99
39	66600001	69600000	0.2092	0.7306	28.64	26.23
39	66900001	69900000	0.2162	0.7402	29.21	26.80
39	67200001	70200000	0.2234	0.7632	29.27	26.86
39	67500001	70500000	0.2115	0.7627	27.73	25.32
39	67800001	70800000	0.2219	0.7826	28.35	25.94
39	68100001	71100000	0.2203	0.8037	27.41	25.00
39	68400001	71400000	0.2211	0.8090	27.34	24.93
39	68700001	71700000	0.2324	0.8268	28.11	25.70
39	69000001	72000000	0.2226	0.8317	26.77	24.36
39	69300001	72300000	0.2295	0.8321	27.58	25.17
39	69600001	72600000	0.2294	0.8290	27.67	25.26
39	69900001	72900000	0.2068	0.8121	25.46	23.05
39	70200001	73200000	0.1952	0.7895	24.73	22.32
39	70500001	73500000	0.1954	0.7995	24.44	22.03
39	70800001	73800000	0.1977	0.7885	25.07	22.66
39	71100001	74100000	0.1779	0.7641	23.29	20.88
39	71400001	74400000	0.1653	0.7530	21.95	19.54
39	71700001	74700000	0.1623	0.7375	22.00	19.59
39	72000001	75000000	0.1580	0.7243	21.82	19.41
39	72300001	75300000	0.1614	0.7340	21.98	19.57
39	72600001	75600000	0.1744	0.7337	23.76	21.35
39	72900001	75900000	0.1766	0.7260	24.33	21.92
39	73200001	76200000	0.1713	0.7357	23.28	20.87
39	73500001	76500000	0.1852	0.7252	25.54	23.13
39	73800001	76800000	0.1875	0.7209	26.02	23.61
39	74100001	77100000	0.2023	0.7417	27.28	24.87
39	74400001	77400000	0.2056	0.7404	27.76	25.35
39	74700001	77700000	0.2035	0.7426	27.41	25.00
39	75000001	78000000	0.2046	0.7673	26.66	24.25
39	75300001	78300000	0.1900	0.7554	25.15	22.74
39	75600001	78600000	0.1637	0.7387	22.15	19.74
39	75900001	78900000	0.1723	0.7247	23.77	21.36
39	76200001	79200000	0.1784	0.7201	24.78	22.37
39	76500001	79500000	0.1665	0.7036	23.66	21.25
39	76800001	79800000	0.1576	0.7092	22.23	19.82
39	77100001	80100000	0.1455	0.7032	20.69	18.28
39	77400001	80400000	0.1518	0.7145	21.25	18.84
39	77700001	80700000	0.1510	0.7192	20.99	18.58
39	78000001	81000000	0.1522	0.7072	21.52	19.11
39	78300001	81300000	0.1449	0.7127	20.33	17.92
39	78600001	81600000	0.1474	0.7153	20.61	18.20
39	78900001	81900000	0.1573	0.7490	20.99	18.58
39	79200001	82200000	0.1499	0.7523	19.93	17.52
39	79500001	82500000	0.1490	0.7668	19.44	17.03
39	79800001	82800000	0.1617	0.7662	21.10	18.69
39	80100001	83100000	0.1693	0.7669	22.08	19.67
39	80400001	83400000	0.1710	0.7631	22.40	19.99
39	80700001	83700000	0.1720	0.7593	22.66	20.25
39	81000001	84000000	0.1629	0.7515	21.67	19.26
39	81300001	84300000	0.1685	0.7435	22.66	20.25
39	81600001	84600000	0.1789	0.7529	23.77	21.36
39	81900001	84900000	0.1764	0.7459	23.65	21.24
39	82200001	85200000	0.1810	0.7465	24.24	21.83
39	82500001	85500000	0.1775	0.7529	23.57	21.16
39	82800001	85800000	0.1668	0.7478	22.30	19.89
39	83100001	86100000	0.1613	0.7346	21.96	19.55
39	83400001	86400000	0.1551	0.7438	20.86	18.45
39	83700001	86700000	0.1637	0.7503	21.81	19.40
39	84000001	87000000	0.1667	0.7596	21.95	19.54
39	84300001	87300000	0.1713	0.7615	22.50	20.09
39	84600001	87600000	0.1672	0.7745	21.59	19.18
39	84900001	87900000	0.1563	0.7826	19.97	17.56
39	85200001	88200000	0.1474	0.7866	18.74	16.33
39	85500001	88500000	0.1621	0.7833	20.69	18.28
39	85800001	88800000	0.1633	0.7945	20.56	18.15
39	86100001	89100000	0.1649	0.8014	20.58	18.17
39	86400001	89400000	0.1661	0.7832	21.21	18.80
39	86700001	89700000	0.1594	0.7839	20.34	17.93
39	87000001	90000000	0.1579	0.7808	20.23	17.82
39	87300001	90300000	0.1600	0.7752	20.65	18.24
39	87600001	90600000	0.1529	0.7712	19.83	17.42
39	87900001	90900000	0.1529	0.7725	19.80	17.39
39	88200001	91200000	0.1655	0.7726	21.42	19.01
39	88500001	91500000	0.1534	0.7814	19.64	17.23
39	88800001	91800000	0.1638	0.7749	21.13	18.72
39	89100001	92100000	0.1586	0.7772	20.41	18.00
39	89400001	92400000	0.1660	0.7838	21.18	18.77
39	89700001	92700000	0.1622	0.7881	20.58	18.17
39	90000001	93000000	0.1754	0.7873	22.28	19.87
39	90300001	93300000	0.1916	0.7906	24.23	21.82
39	90600001	93600000	0.1982	0.7737	25.61	23.20
39	90900001	93900000	0.1897	0.7700	24.63	22.22
39	91200001	94200000	0.1789	0.7429	24.08	21.67
39	91500001	94500000	0.1976	0.7336	26.93	24.52
39	91800001	94800000	0.1947	0.7295	26.69	24.28
39	92100001	95100000	0.1988	0.7235	27.47	25.06
39	92400001	95400000	0.1782	0.7284	24.47	22.06
39	92700001	95700000	0.1958	0.7322	26.74	24.33
39	93000001	96000000	0.2018	0.7381	27.35	24.94
39	93300001	96300000	0.1904	0.7397	25.74	23.33
39	93600001	96600000	0.1884	0.7572	24.89	22.48
39	93900001	96900000	0.2147	0.7502	28.62	26.21
39	94200001	97200000	0.2317	0.7643	30.31	27.90
39	94500001	97500000	0.2253	0.7700	29.26	26.85
39	94800001	97800000	0.2262	0.7773	29.10	26.69
39	95100001	98100000	0.2159	0.7744	27.88	25.47
39	95400001	98400000	0.2288	0.7667	29.85	27.44
39	95700001	98700000	0.2283	0.7501	30.44	28.03
39	96000001	99000000	0.2183	0.7504	29.09	26.68
39	96300001	99300000	0.2149	0.7494	28.68	26.27
39	96600001	99600000	0.2253	0.7502	30.03	27.62
39	96900001	99900000	0.2102	0.7477	28.11	25.70
39	97200001	100200000	0.2067	0.7511	27.52	25.11
39	97500001	100500000	0.2012	0.7388	27.23	24.82
39	97800001	100800000	0.2048	0.7274	28.15	25.74
39	98100001	101100000	0.2145	0.7401	28.98	26.57
39	98400001	101400000	0.2155	0.7537	28.59	26.18
39	98700001	101700000	0.2115	0.7656	27.62	25.21
39	99000001	102000000	0.2227	0.7686	28.97	26.56
39	99300001	102300000	0.2202	0.7711	28.56	26.15
39	99600001	102600000	0.2143	0.7568	28.32	25.91
39	99900001	102900000	0.2087	0.7435	28.06	25.65
39	100200001	103200000	0.2023	0.7388	27.38	24.97
39	100500001	103500000	0.2046	0.7446	27.48	25.07
39	100800001	103800000	0.2033	0.7567	26.87	24.46
39	101100001	104100000	0.2192	0.7509	29.19	26.78
39	101400001	104400000	0.2170	0.7431	29.20	26.79
39	101700001	104700000	0.2031	0.7492	27.11	24.70
39	102000001	105000000	0.1868	0.7398	25.24	22.83
39	102300001	105300000	0.2002	0.7455	26.85	24.44
39	102600001	105600000	0.2108	0.7506	28.08	25.67
39	102900001	105900000	0.2271	0.7666	29.63	27.22
39	103200001	106200000	0.2249	0.7658	29.36	26.95
39	103500001	106500000	0.2206	0.7800	28.28	25.87
39	103800001	106800000	0.2040	0.7716	26.45	24.04
39	104100001	107100000	0.1839	0.7611	24.16	21.75
39	104400001	107400000	0.1856	0.7585	24.47	22.06
39	104700001	107700000	0.1838	0.7501	24.50	22.09
39	105000001	108000000	0.1820	0.7580	24.02	21.61
39	105300001	108300000	0.1737	0.7547	23.01	20.60
39	105600001	108600000	0.1577	0.7676	20.55	18.14
39	105900001	108900000	0.1408	0.7655	18.39	15.98
39	106200001	109200000	0.1348	0.7720	17.46	15.05
39	106500001	109500000	0.1288	0.7556	17.04	14.63
39	106800001	109800000	0.1477	0.7668	19.27	16.86
39	107100001	110100000	0.1530	0.7846	19.50	17.09
39	107400001	110400000	0.1490	0.7965	18.71	16.30
39	107700001	110700000	0.1536	0.8009	19.17	16.76
39	108000001	111000000	0.1503	0.7994	18.81	16.40
39	108300001	111300000	0.1447	0.8060	17.96	15.55
39	108600001	111600000	0.1428	0.8025	17.80	15.39
39	108900001	111900000	0.1507	0.8156	18.47	16.06
39	109200001	112200000	0.1498	0.8223	18.22	15.81
39	109500001	112500000	0.1518	0.8292	18.31	15.90
39	109800001	112800000	0.1347	0.8144	16.55	14.14
39	110100001	113100000	0.1341	0.8158	16.43	14.02
39	110400001	113400000	0.1481	0.8008	18.50	16.09
39	110700001	113700000	0.1464	0.8006	18.28	15.87
39	111000001	114000000	0.1531	0.7889	19.40	16.99
39	111300001	114300000	0.1532	0.7810	19.62	17.21
39	111600001	114600000	0.1586	0.7922	20.02	17.61
39	111900001	114900000	0.1535	0.7991	19.21	16.80
39	112200001	115200000	0.1618	0.7983	20.27	17.86
39	112500001	115500000	0.1854	0.8019	23.12	20.71
39	112800001	115800000	0.1903	0.8094	23.51	21.10
39	113100001	116100000	0.1905	0.7983	23.86	21.45
39	113400001	116400000	0.1759	0.8067	21.80	19.39
39	113700001	116700000	0.1869	0.8049	23.22	20.81
39	114000001	117000000	0.1904	0.8036	23.69	21.28
39	114300001	117300000	0.1890	0.8049	23.48	21.07
39	114600001	117600000	0.1928	0.7932	24.31	21.90
39	114900001	117900000	0.1990	0.7847	25.36	22.95
39	115200001	118200000	0.1978	0.7932	24.93	22.52
39	115500001	118500000	0.1718	0.7969	21.56	19.15
39	115800001	118800000	0.1709	0.7997	21.37	18.96
39	116100001	119100000	0.1693	0.8105	20.89	18.48
39	116400001	119400000	0.1844	0.8228	22.41	20.00
39	116700001	119700000	0.1789	0.8179	21.87	19.46
39	117000001	120000000	0.1772	0.8398	21.10	18.69
39	117300001	120300000	0.1837	0.8406	21.85	19.44
39	117600001	120600000	0.1863	0.8403	22.17	19.76
39	117900001	120900000	0.1827	0.8335	21.92	19.51
39	118200001	121200000	0.1722	0.8164	21.09	18.68
39	118500001	121500000	0.1752	0.8066	21.72	19.31
39	118800001	121800000	0.1674	0.8040	20.82	18.41
39	119100001	122100000	0.1708	0.7975	21.42	19.01
39	119400001	122400000	0.1698	0.7946	21.37	18.96
39	119700001	122700000	0.1719	0.8009	21.46	19.05
39	120000001	123000000	0.1766	0.7840	22.53	20.12
39	120300001	123300000	0.1659	0.7773	21.35	18.94
39	120600001	123600000	0.1613	0.7641	21.11	18.70
39	120900001	123900000	0.1656	0.7613	21.75	19.34
39	121200001	124200000	0.1730	0.7728	22.39	19.98
39	121500001	124500000	0.1712	0.7697	22.24	19.83
39	121800001	124800000	0.1789	0.7644	23.41	21.00
39	122100001	125100000	0.1836	0.7763	23.65	21.24
39	122400001	125400000	0.1677	0.7641	21.95	19.54
39	122700001	125700000	0.1513	0.7528	20.10	17.69
39	123000001	126000000	0.1603	0.7644	20.97	18.56
39	123300001	126300000	0.1690	0.7778	21.73	19.32
39	123600001	126600000	0.1565	0.8012	19.53	17.12
39	123900001	126900000	0.1483	0.8067	18.38	15.97
39	124200001	127200000	0.1486	0.7937	18.73	16.32
39	124500001	127500000	0.1577	0.8071	19.54	17.13
39	124800001	127800000	0.1604	0.8222	19.51	17.10
39	125100001	128100000	0.1525	0.8128	18.76	16.35
39	125400001	128400000	0.1728	0.8098	21.33	18.92
39	125700001	128700000	0.1884	0.8187	23.01	20.60
39	126000001	129000000	0.1830	0.8160	22.42	20.01
39	126300001	129300000	0.1927	0.8036	23.98	21.57
39	126600001	129600000	0.2086	0.7921	26.34	23.93
39	126900001	129900000	0.2108	0.7952	26.51	24.10
39	127200001	130200000	0.2284	0.8101	28.19	25.78
39	127500001	130500000	0.2304	0.8139	28.31	25.90
39	127800001	130800000	0.2289	0.8133	28.14	25.73
39	128100001	131100000	0.2308	0.8226	28.06	25.65
39	128400001	131400000	0.2210	0.8262	26.74	24.33
39	128700001	131700000	0.2111	0.8380	25.19	22.78
39	129000001	132000000	0.2063	0.8508	24.25	21.84
39	129300001	132300000	0.1981	0.8707	22.75	20.34
39	129600001	132600000	0.2026	0.8728	23.22	20.81
39	129900001	132900000	0.2019	0.8734	23.11	20.70
39	130200001	133200000	0.1793	0.8704	20.60	18.19
39	130500001	133500000	0.1832	0.8685	21.09	18.68
39	130800001	133800000	0.1958	0.8652	22.63	20.22
39	131100001	134100000	0.2005	0.8572	23.39	20.98
39	131400001	134400000	0.2005	0.8690	23.07	20.66
39	131700001	134700000	0.2071	0.8545	24.23	21.82
39	132000001	135000000	0.2047	0.8476	24.15	21.74
39	132300001	135300000	0.2070	0.8276	25.01	22.60
39	132600001	135600000	0.2032	0.8259	24.60	22.19
39	132900001	135900000	0.2152	0.8313	25.89	23.48
39	133200001	136200000	0.2167	0.8251	26.26	23.85
39	133500001	136500000	0.2003	0.8163	24.54	22.13
39	133800001	136800000	0.1855	0.8162	22.72	20.31
39	134100001	137100000	0.1857	0.8198	22.65	20.24
39	134400001	137400000	0.1876	0.8197	22.89	20.48
39	134700001	137700000	0.1862	0.8278	22.49	20.08
39	135000001	138000000	0.1844	0.8196	22.49	20.08
39	135300001	138300000	0.1846	0.8309	22.22	19.81
39	135600001	138600000	0.1758	0.8366	21.01	18.60
39	135900001	138900000	0.1719	0.8259	20.81	18.40
39	136200001	139200000	0.1863	0.8322	22.38	19.97
39	136500001	139500000	0.1899	0.8346	22.75	20.34
39	136800001	139800000	0.1992	0.8364	23.81	21.40
39	137100001	140100000	0.1842	0.8411	21.90	19.49
39	137400001	140400000	0.1786	0.8339	21.42	19.01
39	137700001	140700000	0.1787	0.8277	21.59	19.18
39	138000001	141000000	0.1789	0.8323	21.50	19.09
39	138300001	141300000	0.1790	0.8231	21.75	19.34
39	138600001	141600000	0.1802	0.8236	21.88	19.47
39	138900001	141900000	0.1747	0.8184	21.35	18.94
39	139200001	142200000	0.1812	0.8211	22.07	19.66
39	139500001	142500000	0.1771	0.8285	21.38	18.97
39	139800001	142800000	0.1857	0.8236	22.55	20.14
39	140100001	143100000	0.2075	0.8169	25.40	22.99
39	140400001	143400000	0.2176	0.8205	26.52	24.11
39	140700001	143700000	0.2127	0.8283	25.67	23.26
39	141000001	144000000	0.2168	0.8380	25.87	23.46
39	141300001	144300000	0.2036	0.8540	23.84	21.43
39	141600001	144600000	0.2055	0.8569	23.98	21.57
39	141900001	144900000	0.2091	0.8690	24.06	21.65
39	142200001	145200000	0.2014	0.8750	23.01	20.60
39	142500001	145500000	0.2135	0.8758	24.38	21.97
39	142800001	145800000	0.1976	0.8769	22.53	20.12
39	143100001	146100000	0.1748	0.8762	19.94	17.53
39	143400001	146400000	0.1613	0.8766	18.40	15.99
39	143700001	146700000	0.1727	0.8738	19.77	17.36
39	144000001	147000000	0.1784	0.8728	20.44	18.03
39	144300001	147300000	0.1851	0.8724	21.22	18.81
39	144600001	147600000	0.1813	0.8718	20.80	18.39
39	144900001	147900000	0.1872	0.8737	21.43	19.02
39	145200001	148200000	0.1891	0.8714	21.70	19.29
39	145500001	148500000	0.1956	0.8711	22.45	20.04
39	145800001	148800000	0.2151	0.8831	24.36	21.95
39	146100001	149100000	0.2396	0.8945	26.78	24.37
39	146400001	149400000	0.2682	0.9006	29.78	27.37
39	146700001	149700000	0.2610	0.9103	28.67	26.26
39	147000001	150000000	0.2596	0.9167	28.32	25.91
39	147300001	150300000	0.2634	0.9211	28.60	26.19
39	147600001	150600000	0.2716	0.9203	29.52	27.11
39	147900001	150900000	0.2635	0.9251	28.48	26.07
39	148200001	151200000	0.2593	0.9236	28.07	25.66
39	148500001	151500000	0.2510	0.9262	27.10	24.69
39	148800001	151800000	0.2447	0.9192	26.62	24.21
39	149100001	152100000	0.2225	0.9181	24.24	21.83
39	149400001	152400000	0.1885	0.9178	20.54	18.13
39	149700001	152700000	0.1885	0.9124	20.66	18.25
39	150000001	153000000	0.1752	0.8996	19.47	17.06
39	150300001	153300000	0.1607	0.8955	17.95	15.54
39	150600001	153600000	0.1605	0.8946	17.95	15.54
39	150900001	153900000	0.1465	0.8851	16.56	14.15
39	151200001	154200000	0.1398	0.8875	15.75	13.34
39	151500001	154500000	0.1399	0.8808	15.89	13.48
39	151800001	154800000	0.1431	0.8799	16.26	13.85
39	152100001	155100000	0.1496	0.8706	17.18	14.77
39	152400001	155400000	0.1612	0.8681	18.57	16.16
39	152700001	155700000	0.1513	0.8673	17.44	15.03
39	153000001	156000000	0.1498	0.8756	17.11	14.70
39	153300001	156300000	0.1616	0.8701	18.57	16.16
39	153600001	156600000	0.1496	0.8698	17.20	14.79
39	153900001	156900000	0.1607	0.8668	18.54	16.13
39	154200001	157200000	0.1679	0.8673	19.37	16.96
39	154500001	157500000	0.1607	0.8633	18.62	16.21
39	154800001	157800000	0.1414	0.8637	16.37	13.96
39	155100001	158100000	0.1329	0.8657	15.36	12.95
39	155400001	158400000	0.1330	0.8656	15.37	12.96
39	155700001	158700000	0.1501	0.8629	17.40	14.99
39	156000001	159000000	0.1552	0.8611	18.02	15.61
39	156300001	159300000	0.1417	0.8659	16.36	13.95
39	156600001	159600000	0.1516	0.8706	17.41	15.00
39	156900001	159900000	0.1588	0.8820	18.01	15.60
39	157200001	160200000	0.1568	0.8829	17.76	15.35
39	157500001	160500000	0.1654	0.8885	18.61	16.20
39	157800001	160800000	0.1771	0.8936	19.82	17.41
39	158100001	161100000	0.1858	0.8973	20.71	18.30
39	158400001	161400000	0.1864	0.8868	21.02	18.61
39	158700001	161700000	0.1947	0.8901	21.87	19.46
39	159000001	162000000	0.1970	0.8888	22.17	19.76
39	159300001	162300000	0.2160	0.8883	24.32	21.91
39	159600001	162600000	0.2036	0.8743	23.29	20.88
39	159900001	162900000	0.2093	0.8649	24.20	21.79
39	160200001	163200000	0.2008	0.8595	23.36	20.95
39	160500001	163500000	0.1977	0.8643	22.88	20.47
39	160800001	163800000	0.2003	0.8607	23.27	20.86
39	161100001	164100000	0.2094	0.8562	24.45	22.04
39	161400001	164400000	0.2139	0.8629	24.79	22.38
39	161700001	164700000	0.2081	0.8648	24.06	21.65
39	162000001	165000000	0.2209	0.8606	25.67	23.26
39	162300001	165300000	0.2105	0.8577	24.54	22.13
39	162600001	165600000	0.2174	0.8760	24.81	22.40
39	162900001	165900000	0.2132	0.8783	24.27	21.86
39	163200001	166200000	0.2278	0.8815	25.84	23.43
39	163500001	166500000	0.2274	0.8674	26.21	23.80
39	163800001	166800000	0.2210	0.8586	25.74	23.33
39	164100001	167100000	0.2196	0.8513	25.79	23.38
39	164400001	167400000	0.2133	0.8443	25.27	22.86
39	164700001	167700000	0.2073	0.8376	24.75	22.34
39	165000001	168000000	0.1938	0.8236	23.54	21.13
39	165300001	168300000	0.1985	0.8284	23.96	21.55
39	165600001	168600000	0.2006	0.8229	24.38	21.97
39	165900001	168900000	0.1933	0.8073	23.95	21.54
39	166200001	169200000	0.1842	0.7984	23.07	20.66
39	166500001	169500000	0.1834	0.8039	22.81	20.40
39	166800001	169800000	0.1820	0.8127	22.40	19.99
39	167100001	170100000	0.1706	0.8113	21.03	18.62
39	167400001	170400000	0.1734	0.8145	21.29	18.88
39	167700001	170700000	0.1622	0.8125	19.97	17.56
39	168000001	171000000	0.1534	0.8191	18.73	16.32
39	168300001	171300000	0.1634	0.8011	20.39	17.98
39	168600001	171600000	0.1624	0.7910	20.54	18.13
39	168900001	171900000	0.1604	0.8035	19.96	17.55
39	169200001	172200000	0.1709	0.8133	21.01	18.60
39	169500001	172500000	0.1828	0.8210	22.27	19.86
39	169800001	172800000	0.1814	0.8280	21.90	19.49
39	170100001	173100000	0.1894	0.8381	22.59	20.18
39	170400001	173400000	0.1853	0.8434	21.97	19.56
39	170700001	173700000	0.1981	0.8496	23.32	20.91
39	171000001	174000000	0.2124	0.8611	24.66	22.25
39	171300001	174300000	0.1973	0.8625	22.88	20.47
39	171600001	174600000	0.1982	0.8617	23.00	20.59
39	171900001	174900000	0.1917	0.8581	22.34	19.93
39	172200001	175200000	0.1922	0.8525	22.54	20.13
39	172500001	175500000	0.1860	0.8550	21.75	19.34
39	172800001	175800000	0.1801	0.8535	21.10	18.69
39	173100001	176100000	0.1826	0.8481	21.53	19.12
39	173400001	176400000	0.1735	0.8372	20.73	18.32
39	173700001	176700000	0.1696	0.8307	20.42	18.01
39	174000001	177000000	0.1616	0.8169	19.78	17.37
39	174300001	177300000	0.1681	0.8274	20.31	17.90
39	174600001	177600000	0.1720	0.8288	20.75	18.34
39	174900001	177900000	0.1745	0.8151	21.41	19.00
39	175200001	178200000	0.1668	0.8076	20.66	18.25
39	175500001	178500000	0.1606	0.8063	19.92	17.51
39	175800001	178800000	0.1585	0.7778	20.37	17.96
39	176100001	179100000	0.1621	0.7754	20.91	18.50
39	176400001	179400000	0.1730	0.7761	22.30	19.89
39	176700001	179700000	0.1716	0.7723	22.22	19.81
39	177000001	180000000	0.1647	0.7783	21.16	18.75
39	177300001	180300000	0.1639	0.7662	21.39	18.98
39	177600001	180600000	0.1525	0.7690	19.84	17.43
39	177900001	180900000	0.1642	0.7847	20.93	18.52
39	178200001	181200000	0.1600	0.7863	20.35	17.94
39	178500001	181500000	0.1673	0.7761	21.55	19.14
39	178800001	181800000	0.1886	0.7995	23.59	21.18
39	179100001	182100000	0.1883	0.7969	23.63	21.22
39	179400001	182400000	0.1873	0.8004	23.40	20.99
39	179700001	182700000	0.1877	0.8010	23.43	21.02
39	180000001	183000000	0.1963	0.8072	24.32	21.91
39	180300001	183300000	0.1816	0.8117	22.37	19.96
39	180600001	183600000	0.1867	0.7994	23.36	20.95
39	180900001	183900000	0.1774	0.7901	22.46	20.05
39	181200001	184200000	0.1868	0.8000	23.34	20.93
39	181500001	184500000	0.1769	0.8018	22.06	19.65
39	181800001	184800000	0.1696	0.7896	21.48	19.07
39	182100001	185100000	0.1720	0.7814	22.01	19.60
39	182400001	185400000	0.1767	0.7795	22.67	20.26
39	182700001	185700000	0.1790	0.7743	23.12	20.71
39	183000001	186000000	0.1755	0.7533	23.30	20.89
39	183300001	186300000	0.1837	0.7557	24.31	21.90
39	183600001	186600000	0.1811	0.7532	24.05	21.64
39	183900001	186900000	0.1864	0.7668	24.31	21.90
39	184200001	187200000	0.1744	0.7566	23.05	20.64
39	184500001	187500000	0.1768	0.7456	23.71	21.30
39	184800001	187800000	0.1790	0.7403	24.18	21.77
39	185100001	188100000	0.1801	0.7533	23.91	21.50
39	185400001	188400000	0.1779	0.7526	23.64	21.23
39	185700001	188700000	0.1735	0.7555	22.97	20.56
39	186000001	189000000	0.1699	0.7504	22.64	20.23
39	186300001	189300000	0.1711	0.7449	22.97	20.56
39	186600001	189600000	0.1688	0.7644	22.08	19.67
39	186900001	189900000	0.1751	0.7609	23.02	20.61
39	187200001	190200000	0.1756	0.7753	22.65	20.24
39	187500001	190500000	0.1733	0.7732	22.41	20.00
39	187800001	190800000	0.1641	0.7836	20.94	18.53
39	188100001	191100000	0.1497	0.7827	19.12	16.71
39	188400001	191400000	0.1482	0.7976	18.58	16.17
39	188700001	191700000	0.1563	0.7938	19.69	17.28
39	189000001	192000000	0.1615	0.8090	19.96	17.55
39	189300001	192300000	0.1658	0.8148	20.35	17.94
39	189600001	192600000	0.1660	0.8092	20.52	18.11
39	189900001	192900000	0.1611	0.7992	20.16	17.75
39	190200001	193200000	0.1683	0.7832	21.49	19.08
39	190500001	193500000	0.1731	0.7842	22.07	19.66
39	190800001	193800000	0.1676	0.7883	21.26	18.85
39	191100001	194100000	0.1833	0.7848	23.36	20.95
39	191400001	194400000	0.1783	0.7696	23.17	20.76
39	191700001	194700000	0.1594	0.7719	20.65	18.24
39	192000001	195000000	0.1651	0.7837	21.07	18.66
39	192300001	195300000	0.1587	0.7798	20.35	17.94
39	192600001	195600000	0.1663	0.7769	21.40	18.99
39	192900001	195900000	0.1631	0.7837	20.81	18.40
39	193200001	196200000	0.1505	0.7834	19.20	16.79
39	193500001	196500000	0.1521	0.7913	19.22	16.81
39	193800001	196800000	0.1623	0.7775	20.87	18.46
39	194100001	197100000	0.1423	0.7868	18.08	15.67
39	194400001	197400000	0.1443	0.7913	18.24	15.83
39	194700001	197700000	0.1560	0.7965	19.58	17.17
39	195000001	198000000	0.1458	0.7885	18.49	16.08
39	195300001	198300000	0.1559	0.7797	20.00	17.59
39	195600001	198600000	0.1727	0.7917	21.82	19.41
39	195900001	198900000	0.1693	0.7914	21.39	18.98
39	196200001	199200000	0.1789	0.7928	22.56	20.15
39	196500001	199500000	0.1695	0.7964	21.29	18.88
39	196800001	199800000	0.1655	0.7961	20.79	18.38
39	197100001	200100000	0.1710	0.7997	21.38	18.97
39	197400001	200400000	0.1781	0.7969	22.35	19.94
39	197700001	200700000	0.1792	0.8027	22.32	19.91
39	198000001	201000000	0.1810	0.7967	22.72	20.31
39	198300001	201300000	0.1819	0.7979	22.79	20.38
39	198600001	201600000	0.1635	0.7865	20.78	18.37
39	198900001	201900000	0.1675	0.7914	21.17	18.76
39	199200001	202200000	0.1674	0.7967	21.00	18.59
39	199500001	202500000	0.1663	0.7818	21.27	18.86
39	199800001	202800000	0.1769	0.7750	22.82	20.41
39	200100001	203100000	0.1871	0.7592	24.64	22.23
39	200400001	203400000	0.1788	0.7459	23.97	21.56
39	200700001	203700000	0.1775	0.7380	24.05	21.64
39	201000001	204000000	0.1741	0.7379	23.60	21.19
39	201300001	204300000	0.1781	0.7501	23.75	21.34
39	201600001	204600000	0.1769	0.7547	23.43	21.02
39	201900001	204900000	0.1703	0.7497	22.71	20.30
39	202200001	205200000	0.1676	0.7335	22.85	20.44
39	202500001	205500000	0.1820	0.7504	24.26	21.85
39	202800001	205800000	0.1665	0.7476	22.28	19.87
39	203100001	206100000	0.1623	0.7643	21.23	18.82
39	203400001	206400000	0.1663	0.7574	21.95	19.54
39	203700001	206700000	0.1700	0.7588	22.40	19.99
39	204000001	207000000	0.1685	0.7640	22.05	19.64
39	204300001	207300000	0.1669	0.7598	21.97	19.56
39	204600001	207600000	0.1727	0.7518	22.98	20.57
39	204900001	207900000	0.1762	0.7415	23.77	21.36
39	205200001	208200000	0.1767	0.7509	23.53	21.12
39	205500001	208500000	0.1780	0.7468	23.83	21.42
39	205800001	208800000	0.1799	0.7523	23.92	21.51
39	206100001	209100000	0.1854	0.7358	25.19	22.78
39	206400001	209400000	0.1755	0.7496	23.41	21.00
39	206700001	209700000	0.1738	0.7619	22.81	20.40
39	207000001	210000000	0.1884	0.7717	24.42	22.01
39	207300001	210300000	0.1812	0.7690	23.57	21.16
39	207600001	210600000	0.1822	0.7666	23.77	21.36
39	207900001	210900000	0.1967	0.7754	25.36	22.95
39	208200001	211200000	0.1983	0.7676	25.83	23.42
39	208500001	211500000	0.1822	0.7666	23.76	21.35
39	208800001	211800000	0.1877	0.7777	24.14	21.73
39	209100001	212100000	0.1936	0.7780	24.89	22.48
39	209400001	212400000	0.2283	0.7948	28.73	26.32
39	209700001	212700000	0.2281	0.7823	29.16	26.75
39	210000001	213000000	0.2145	0.7718	27.79	25.38
39	210300001	213300000	0.2135	0.7707	27.70	25.29
39	210600001	213600000	0.2115	0.7700	27.47	25.06
39	210900001	213900000	0.1927	0.7621	25.28	22.87
39	211200001	214200000	0.1976	0.7589	26.04	23.63
39	211500001	214500000	0.1971	0.7488	26.33	23.92
39	211800001	214800000	0.1990	0.7400	26.89	24.48
39	212100001	215100000	0.1923	0.7442	25.84	23.43
39	212400001	215400000	0.1769	0.7284	24.28	21.87
39	212700001	215700000	0.1928	0.7291	26.45	24.04
39	213000001	216000000	0.1991	0.7282	27.34	24.93
39	213300001	216300000	0.1974	0.7270	27.16	24.75
39	213600001	216600000	0.1977	0.7252	27.25	24.84
39	213900001	216900000	0.2016	0.7174	28.10	25.69
39	214200001	217200000	0.1915	0.7176	26.68	24.27
39	214500001	217500000	0.1927	0.7259	26.55	24.14
39	214800001	217800000	0.1928	0.7374	26.15	23.74
39	215100001	218100000	0.1795	0.7258	24.73	22.32
39	215400001	218400000	0.1782	0.7273	24.51	22.10
39	215700001	218700000	0.1628	0.7236	22.50	20.09
39	216000001	219000000	0.1624	0.7149	22.71	20.30
39	216300001	219300000	0.1748	0.7131	24.52	22.11
39	216600001	219600000	0.1788	0.7235	24.71	22.30
39	216900001	219900000	0.1725	0.7402	23.30	20.89
39	217200001	220200000	0.1768	0.7355	24.03	21.62
39	217500001	220500000	0.1799	0.7321	24.57	22.16
39	217800001	220800000	0.1758	0.7231	24.31	21.90
39	218100001	221100000	0.1863	0.7378	25.25	22.84
39	218400001	221400000	0.1760	0.7329	24.01	21.60
39	218700001	221700000	0.1834	0.7178	25.54	23.13
39	219000001	222000000	0.1802	0.7188	25.06	22.65
39	219300001	222300000	0.1611	0.7054	22.84	20.43
39	219600001	222600000	0.1585	0.7136	22.22	19.81
39	219900001	222900000	0.1690	0.7159	23.61	21.20
39	220200001	223200000	0.1793	0.7324	24.48	22.07
39	220500001	223500000	0.1879	0.7205	26.08	23.67
39	220800001	223800000	0.1954	0.7237	27.00	24.59
39	221100001	224100000	0.1826	0.7026	25.99	23.58
39	221400001	224400000	0.1828	0.7052	25.92	23.51
39	221700001	224700000	0.1850	0.7152	25.87	23.46
39	222000001	225000000	0.1871	0.6935	26.97	24.56
39	222300001	225300000	0.1945	0.7091	27.43	25.02
39	222600001	225600000	0.1918	0.6918	27.72	25.31
39	222900001	225900000	0.1859	0.6797	27.35	24.94
39	223200001	226200000	0.1836	0.6685	27.46	25.05
39	223500001	226500000	0.1800	0.6791	26.51	24.10
39	223800001	226800000	0.1765	0.6789	25.99	23.58
39	224100001	227100000	0.1924	0.6979	27.56	25.15
39	224400001	227400000	0.1971	0.7018	28.08	25.67
39	224700001	227700000	0.1864	0.6813	27.36	24.95
39	225000001	228000000	0.1941	0.7067	27.47	25.06
39	225300001	228300000	0.1932	0.6943	27.83	25.42
39	225600001	228600000	0.2007	0.6875	29.19	26.78
39	225900001	228900000	0.2080	0.6912	30.09	27.68
39	226200001	229200000	0.1987	0.6663	29.83	27.42
39	226500001	229500000	0.2007	0.6562	30.59	28.18
39	226800001	229800000	0.1859	0.6599	28.16	25.75
39	227100001	230100000	0.1864	0.6542	28.49	26.08
39	227400001	230400000	0.1758	0.6344	27.71	25.30
39	227700001	230700000	0.1722	0.6300	27.34	24.93
39	228000001	231000000	0.1707	0.6326	26.98	24.57
39	228300001	231300000	0.1695	0.6355	26.67	24.26
39	228600001	231600000	0.1539	0.6214	24.77	22.36
39	228900001	231900000	0.1529	0.6194	24.68	22.27
39	229200001	232200000	0.1708	0.6539	26.12	23.71
39	229500001	232500000	0.1617	0.6541	24.72	22.31
39	229800001	232800000	0.1671	0.6144	27.20	24.79
39	230100001	233100000	0.1571	0.6149	25.54	23.13
39	230400001	233400000	0.1556	0.6125	25.40	22.99
39	230700001	233700000	0.1653	0.6296	26.25	23.84
39	231000001	234000000	0.1600	0.6128	26.11	23.70
39	231300001	234300000	0.1519	0.6135	24.76	22.35
39	231600001	234600000	0.1557	0.6151	25.31	22.90
39	231900001	234900000	0.1535	0.6111	25.12	22.71
39	232200001	235200000	0.1294	0.5941	21.79	19.38
39	232500001	235500000	0.1318	0.5908	22.31	19.90
39	232800001	235800000	0.1393	0.6212	22.43	20.02
39	233100001	236100000	0.1432	0.6119	23.41	21.00
39	233400001	236400000	0.1401	0.6214	22.54	20.13
39	233700001	236700000	0.1319	0.6325	20.85	18.44
39	234000001	237000000	0.1409	0.6505	21.67	19.26
39	234300001	237300000	0.1611	0.6677	24.13	21.72
39	234600001	237600000	0.1705	0.6938	24.58	22.17
39	234900001	237637783	0.1699	0.6978	22.22	19.81
64	1	3000000	0.2123	0.8337	25.47	23.06
64	300001	3300000	0.2168	0.8267	26.23	23.82
64	600001	3600000	0.2136	0.8181	26.11	23.70
64	900001	3900000	0.2070	0.8084	25.61	23.20
64	1200001	4200000	0.2167	0.8180	26.50	24.09
64	1500001	4500000	0.2136	0.8149	26.21	23.80
64	1800001	4800000	0.2128	0.8144	26.13	23.72
64	2100001	5100000	0.2200	0.8237	26.71	24.30
64	2400001	5400000	0.2173	0.8236	26.38	23.97
64	2700001	5700000	0.2224	0.8189	27.15	24.74
64	3000001	6000000	0.2117	0.8220	25.75	23.34
64	3300001	6300000	0.2018	0.8240	24.49	22.08
64	3600001	6600000	0.2091	0.8261	25.31	22.90
64	3900001	6900000	0.2242	0.8300	27.02	24.61
64	4200001	7200000	0.2192	0.8083	27.12	24.71
64	4500001	7500000	0.2264	0.8080	28.02	25.61
64	4800001	7800000	0.2173	0.8242	26.37	23.96
64	5100001	8100000	0.2064	0.8207	25.15	22.74
64	5400001	8400000	0.2074	0.8319	24.94	22.53
64	5700001	8700000	0.2011	0.8306	24.21	21.80
64	6000001	9000000	0.1984	0.8333	23.81	21.40
64	6300001	9300000	0.1898	0.8348	22.73	20.32
64	6600001	9600000	0.1647	0.8388	19.63	17.22
64	6900001	9900000	0.1617	0.8344	19.38	16.97
64	7200001	10200000	0.1642	0.8433	19.47	17.06
64	7500001	10500000	0.1650	0.8520	19.36	16.95
64	7800001	10800000	0.1665	0.8471	19.66	17.25
64	8100001	11100000	0.1714	0.8536	20.08	17.67
64	8400001	11400000	0.1751	0.8455	20.71	18.30
64	8700001	11700000	0.1787	0.8453	21.14	18.73
64	9000001	12000000	0.1780	0.8388	21.23	18.82
64	9300001	12300000	0.1819	0.8396	21.67	19.26
64	9600001	12600000	0.1970	0.8407	23.43	21.02
64	9900001	12900000	0.1866	0.8347	22.36	19.95
64	10200001	13200000	0.1812	0.8392	21.59	19.18
64	10500001	13500000	0.1647	0.8266	19.93	17.52
64	10800001	13800000	0.1675	0.8036	20.85	18.44
64	11100001	14100000	0.1706	0.8005	21.31	18.90
64	11400001	14400000	0.1568	0.7994	19.62	17.21
64	11700001	14700000	0.1696	0.7979	21.26	18.85
64	12000001	15000000	0.1722	0.7989	21.56	19.15
64	12300001	15300000	0.1718	0.7842	21.91	19.50
64	12600001	15600000	0.1826	0.7820	23.35	20.94
64	12900001	15900000	0.1903	0.7874	24.17	21.76
64	13200001	16200000	0.1837	0.7798	23.56	21.15
64	13500001	16500000	0.1950	0.7811	24.96	22.55
64	13800001	16800000	0.1947	0.7971	24.43	22.02
64	14100001	17100000	0.1949	0.7994	24.38	21.97
64	14400001	17400000	0.2082	0.7987	26.07	23.66
64	14700001	17700000	0.1882	0.8032	23.42	21.01
64	15000001	18000000	0.1889	0.7904	23.90	21.49
64	15300001	18300000	0.1777	0.7938	22.38	19.97
64	15600001	18600000	0.1608	0.7892	20.37	17.96
64	15900001	18900000	0.1657	0.8040	20.61	18.20
64	16200001	19200000	0.1687	0.8050	20.96	18.55
64	16500001	19500000	0.1638	0.8071	20.30	17.89
64	16800001	19800000	0.1588	0.7998	19.86	17.45
64	17100001	20100000	0.1469	0.7954	18.47	16.06
64	17400001	20400000	0.1477	0.7940	18.61	16.20
64	17700001	20700000	0.1493	0.7940	18.81	16.40
64	18000001	21000000	0.1652	0.8133	20.31	17.90
64	18300001	21300000	0.1718	0.8150	21.08	18.67
64	18600001	21600000	0.1710	0.8149	20.98	18.57
64	18900001	21900000	0.1681	0.7999	21.01	18.60
64	19200001	22200000	0.1727	0.8006	21.57	19.16
64	19500001	22500000	0.1661	0.7898	21.04	18.63
64	19800001	22800000	0.1714	0.7881	21.75	19.34
64	20100001	23100000	0.1714	0.7643	22.43	20.02
64	20400001	23400000	0.1614	0.7688	20.99	18.58
64	20700001	23700000	0.1675	0.7581	22.09	19.68
64	21000001	24000000	0.1451	0.7499	19.35	16.94
64	21300001	24300000	0.1676	0.7523	22.27	19.86
64	21600001	24600000	0.1705	0.7552	22.58	20.17
64	21900001	24900000	0.1689	0.7584	22.27	19.86
64	22200001	25200000	0.1762	0.7486	23.53	21.12
64	22500001	25500000	0.1902	0.7568	25.13	22.72
64	22800001	25800000	0.1874	0.7660	24.47	22.06
64	23100001	26100000	0.1915	0.7857	24.37	21.96
64	23400001	26400000	0.2111	0.7819	27.00	24.59
64	23700001	26700000	0.2095	0.7821	26.79	24.38
64	24000001	27000000	0.2185	0.7886	27.71	25.30
64	24300001	27300000	0.1866	0.7738	24.12	21.71
64	24600001	27600000	0.1903	0.7729	24.62	22.21
64	24900001	27900000	0.1825	0.7705	23.69	21.28
64	25200001	28200000	0.1678	0.7602	22.08	19.67
64	25500001	28500000	0.1581	0.7614	20.76	18.35
64	25800001	28800000	0.1750	0.7607	23.00	20.59
64	26100001	29100000	0.1710	0.7468	22.90	20.49
64	26400001	29400000	0.1647	0.7490	21.98	19.57
64	26700001	29700000	0.1673	0.7595	22.02	19.61
64	27000001	30000000	0.1638	0.7486	21.89	19.48
64	27300001	30300000	0.1771	0.7541	23.48	21.07
64	27600001	30600000	0.1843	0.7611	24.21	21.80
64	27900001	30900000	0.1907	0.7593	25.11	22.70
64	28200001	31200000	0.2074	0.7845	26.44	24.03
64	28500001	31500000	0.2113	0.7670	27.54	25.13
64	28800001	31800000	0.1968	0.7580	25.96	23.55
64	29100001	32100000	0.1901	0.7688	24.73	22.32
64	29400001	32400000	0.1783	0.7644	23.33	20.92
64	29700001	32700000	0.1683	0.7579	22.20	19.79
64	30000001	33000000	0.1704	0.7538	22.60	20.19
64	30300001	33300000	0.1738	0.7595	22.88	20.47
64	30600001	33600000	0.1683	0.7531	22.35	19.94
64	30900001	33900000	0.1644	0.7394	22.24	19.83
64	31200001	34200000	0.1518	0.7194	21.10	18.69
64	31500001	34500000	0.1503	0.7137	21.06	18.65
64	31800001	34800000	0.1555	0.7220	21.54	19.13
64	32100001	35100000	0.1626	0.7216	22.53	20.12
64	32400001	35400000	0.1681	0.7312	22.99	20.58
64	32700001	35700000	0.1782	0.7213	24.71	22.30
64	33000001	36000000	0.1806	0.7349	24.58	22.17
64	33300001	36300000	0.1684	0.7348	22.92	20.51
64	33600001	36600000	0.1691	0.7384	22.90	20.49
64	33900001	36900000	0.1769	0.7451	23.74	21.33
64	34200001	37200000	0.1793	0.7326	24.47	22.06
64	34500001	37500000	0.1709	0.7236	23.62	21.21
64	34800001	37800000	0.1626	0.7111	22.87	20.46
64	35100001	38100000	0.1664	0.7141	23.30	20.89
64	35400001	38400000	0.1701	0.7077	24.03	21.62
64	35700001	38700000	0.1656	0.7310	22.66	20.25
64	36000001	39000000	0.1605	0.7278	22.06	19.65
64	36300001	39300000	0.1643	0.7228	22.73	20.32
64	36600001	39600000	0.1672	0.7161	23.35	20.94
64	36900001	39900000	0.1708	0.7181	23.78	21.37
64	37200001	40200000	0.1825	0.7421	24.60	22.19
64	37500001	40500000	0.1949	0.7715	25.26	22.85
64	37800001	40800000	0.1990	0.7663	25.96	23.55
64	38100001	41100000	0.1881	0.7440	25.28	22.87
64	38400001	41400000	0.1879	0.7300	25.73	23.32
64	38700001	41700000	0.1873	0.6946	26.97	24.56
64	39000001	42000000	0.1926	0.6938	27.76	25.35
64	39300001	42300000	0.1855	0.6993	26.53	24.12
64	39600001	42600000	0.1929	0.7029	27.44	25.03
64	39900001	42900000	0.1800	0.6959	25.87	23.46
64	40200001	43200000	0.1662	0.6944	23.94	21.53
64	40500001	43500000	0.1656	0.7008	23.62	21.21
64	40800001	43800000	0.1682	0.7168	23.46	21.05
64	41100001	44100000	0.1856	0.7403	25.07	22.66
64	41400001	44400000	0.1865	0.7520	24.80	22.39
64	41700001	44700000	0.1945	0.7752	25.09	22.68
64	42000001	45000000	0.1981	0.7726	25.64	23.23
64	42300001	45300000	0.2094	0.7745	27.03	24.62
64	42600001	45600000	0.1892	0.7628	24.80	22.39
64	42900001	45900000	0.2021	0.7664	26.37	23.96
64	43200001	46200000	0.2113	0.7702	27.43	25.02
64	43500001	46500000	0.2060	0.7499	27.48	25.07
64	43800001	46800000	0.1966	0.7396	26.59	24.18
64	44100001	47100000	0.1911	0.7179	26.62	24.21
64	44400001	47400000	0.1873	0.7077	26.46	24.05
64	44700001	47700000	0.1855	0.6954	26.67	24.26
64	45000001	48000000	0.1784	0.6808	26.21	23.80
64	45300001	48300000	0.1807	0.6791	26.61	24.20
64	45600001	48600000	0.1862	0.6754	27.57	25.16
64	45900001	48900000	0.1836	0.6764	27.14	24.73
64	46200001	49200000	0.1722	0.6637	25.95	23.54
64	46500001	49500000	0.1749	0.6680	26.18	23.77
64	46800001	49800000	0.1673	0.6671	25.07	22.66
64	47100001	50100000	0.1633	0.6667	24.49	22.08
64	47400001	50400000	0.1580	0.6729	23.48	21.07
64	47700001	50700000	0.1597	0.6620	24.13	21.72
64	48000001	51000000	0.1666	0.6563	25.38	22.97
64	48300001	51300000	0.1667	0.6616	25.20	22.79
64	48600001	51600000	0.1739	0.6854	25.37	22.96
64	48900001	51900000	0.1713	0.6748	25.38	22.97
64	49200001	52200000	0.1706	0.6659	25.62	23.21
64	49500001	52500000	0.1759	0.6614	26.60	24.19
64	49800001	52800000	0.1812	0.6573	27.57	25.16
64	50100001	53100000	0.1899	0.6636	28.62	26.21
64	50400001	53400000	0.1945	0.6477	30.03	27.62
64	50700001	53700000	0.1804	0.6538	27.60	25.19
64	51000001	54000000	0.1768	0.6700	26.38	23.97
64	51300001	54300000	0.1689	0.6391	26.42	24.01
64	51600001	54600000	0.1584	0.6201	25.54	23.13
64	51900001	54900000	0.1559	0.6369	24.48	22.07
64	52200001	55200000	0.1633	0.6534	25.00	22.59
64	52500001	55500000	0.1672	0.6555	25.51	23.10
64	52800001	55800000	0.1697	0.6756	25.12	22.71
64	53100001	55975739	0.1602	0.6850	22.41	20.00
217	1	3000000	0.2633	0.8742	30.12	27.71
217	300001	3300000	0.2501	0.8702	28.74	26.33
217	600001	3600000	0.2356	0.8683	27.13	24.72
217	900001	3900000	0.2285	0.8496	26.90	24.49
217	1200001	4200000	0.2120	0.8488	24.97	22.56
217	1500001	4500000	0.2000	0.8453	23.66	21.25
217	1800001	4800000	0.1956	0.8469	23.09	20.68
217	2100001	5100000	0.1647	0.8198	20.09	17.68
217	2400001	5400000	0.1597	0.8308	19.22	16.81
217	2700001	5700000	0.1701	0.8366	20.33	17.92
217	3000001	6000000	0.1631	0.8424	19.36	16.95
217	3300001	6300000	0.1600	0.8487	18.85	16.44
217	3600001	6600000	0.1560	0.8551	18.24	15.83
217	3900001	6900000	0.1549	0.8702	17.80	15.39
217	4200001	7200000	0.1631	0.8642	18.88	16.47
217	4500001	7500000	0.1776	0.8595	20.67	18.26
217	4800001	7800000	0.1825	0.8607	21.21	18.80
217	5100001	8100000	0.1859	0.8806	21.11	18.70
217	5400001	8400000	0.1915	0.8584	22.31	19.90
217	5700001	8700000	0.1803	0.8566	21.05	18.64
217	6000001	9000000	0.1859	0.8427	22.06	19.65
217	6300001	9300000	0.1795	0.8367	21.46	19.05
217	6600001	9600000	0.1757	0.8277	21.23	18.82
217	6900001	9900000	0.1900	0.8229	23.09	20.68
217	7200001	10200000	0.1854	0.8137	22.78	20.37
217	7500001	10500000	0.1804	0.8149	22.14	19.73
217	7800001	10800000	0.1816	0.8118	22.37	19.96
217	8100001	11100000	0.1768	0.8071	21.90	19.49
217	8400001	11400000	0.1796	0.8141	22.07	19.66
217	8700001	11700000	0.2068	0.8132	25.43	23.02
217	9000001	12000000	0.2093	0.8214	25.48	23.07
217	9300001	12300000	0.1999	0.8245	24.24	21.83
217	9600001	12600000	0.2087	0.8260	25.27	22.86
217	9900001	12900000	0.1934	0.8324	23.24	20.83
217	10200001	13200000	0.2068	0.8330	24.82	22.41
217	10500001	13500000	0.2107	0.8377	25.16	22.75
217	10800001	13800000	0.2085	0.8329	25.03	22.62
217	11100001	14100000	0.2290	0.8280	27.66	25.25
217	11400001	14400000	0.2294	0.8339	27.50	25.09
217	11700001	14700000	0.2014	0.8322	24.20	21.79
217	12000001	15000000	0.1927	0.8226	23.43	21.02
217	12300001	15300000	0.1993	0.8238	24.20	21.79
217	12600001	15600000	0.1985	0.8168	24.31	21.90
217	12900001	15900000	0.2038	0.8166	24.96	22.55
217	13200001	16200000	0.1994	0.8001	24.92	22.51
217	13500001	16500000	0.2059	0.8007	25.72	23.31
217	13800001	16800000	0.2110	0.7972	26.47	24.06
217	14100001	17100000	0.1952	0.8041	24.27	21.86
217	14400001	17400000	0.1784	0.7836	22.76	20.35
217	14700001	17700000	0.1794	0.7882	22.77	20.36
217	15000001	18000000	0.1729	0.8000	21.62	19.21
217	15300001	18300000	0.1698	0.7900	21.49	19.08
217	15600001	18600000	0.1652	0.7954	20.77	18.36
217	15900001	18900000	0.1554	0.7942	19.57	17.16
217	16200001	19200000	0.1528	0.8036	19.02	16.61
217	16500001	19500000	0.1481	0.8027	18.45	16.04
217	16800001	19800000	0.1442	0.8124	17.76	15.35
217	17100001	20100000	0.1591	0.8121	19.59	17.18
217	17400001	20400000	0.1743	0.8269	21.07	18.66
217	17700001	20700000	0.1795	0.8241	21.78	19.37
217	18000001	21000000	0.1789	0.8016	22.32	19.91
217	18300001	21300000	0.1861	0.8042	23.15	20.74
217	18600001	21600000	0.1930	0.8067	23.92	21.51
217	18900001	21900000	0.2053	0.7945	25.84	23.43
217	19200001	22200000	0.1963	0.8023	24.47	22.06
217	19500001	22500000	0.1928	0.7949	24.25	21.84
217	19800001	22800000	0.1874	0.7941	23.60	21.19
217	20100001	23100000	0.1734	0.7805	22.21	19.80
217	20400001	23400000	0.1761	0.7845	22.45	20.04
217	20700001	23700000	0.1804	0.7740	23.30	20.89
217	21000001	24000000	0.1820	0.7846	23.20	20.79
217	21300001	24300000	0.1761	0.7750	22.73	20.32
217	21600001	24600000	0.1788	0.7634	23.42	21.01
217	21900001	24900000	0.1801	0.7662	23.51	21.10
217	22200001	25200000	0.1918	0.7547	25.42	23.01
217	22500001	25500000	0.1853	0.7491	24.74	22.33
217	22800001	25800000	0.1812	0.7342	24.68	22.27
217	23100001	26100000	0.1837	0.7319	25.10	22.69
217	23400001	26400000	0.1751	0.7215	24.27	21.86
217	23700001	26700000	0.1611	0.7101	22.68	20.27
217	24000001	27000000	0.1571	0.7034	22.34	19.93
217	24300001	27300000	0.1540	0.6976	22.07	19.66
217	24600001	27600000	0.1445	0.6901	20.93	18.52
217	24900001	27900000	0.1404	0.6947	20.21	17.80
217	25200001	28200000	0.1416	0.6973	20.30	17.89
217	25500001	28500000	0.1373	0.6969	19.70	17.29
217	25800001	28800000	0.1364	0.7018	19.44	17.03
217	26100001	29100000	0.1449	0.7134	20.31	17.90
217	26400001	29400000	0.1447	0.7181	20.15	17.74
217	26700001	29700000	0.1548	0.7418	20.87	18.46
217	27000001	30000000	0.1632	0.7395	22.07	19.66
217	27300001	30300000	0.1641	0.7545	21.75	19.34
217	27600001	30600000	0.1790	0.7766	23.05	20.64
217	27900001	30900000	0.1735	0.7732	22.44	20.03
217	28200001	31200000	0.1633	0.7603	21.47	19.06
217	28500001	31500000	0.1692	0.7680	22.04	19.63
217	28800001	31800000	0.1649	0.7504	21.98	19.57
217	29100001	32100000	0.1523	0.7379	20.63	18.22
217	29400001	32400000	0.1634	0.7420	22.03	19.62
217	29700001	32700000	0.1672	0.7392	22.62	20.21
217	30000001	33000000	0.1585	0.7379	21.48	19.07
217	30300001	33300000	0.1659	0.7300	22.72	20.31
217	30600001	33600000	0.1602	0.7110	22.53	20.12
217	30900001	33900000	0.1658	0.7158	23.16	20.75
217	31200001	34200000	0.1721	0.7377	23.33	20.92
217	31500001	34500000	0.1673	0.7243	23.10	20.69
217	31800001	34800000	0.1861	0.7470	24.91	22.50
217	32100001	35100000	0.2098	0.7680	27.31	24.90
217	32400001	35400000	0.1962	0.7489	26.20	23.79
217	32700001	35700000	0.1918	0.7310	26.24	23.83
217	33000001	36000000	0.1917	0.7372	26.01	23.60
217	33300001	36300000	0.1854	0.7334	25.28	22.87
217	33600001	36600000	0.1860	0.7385	25.19	22.78
217	33900001	36900000	0.2025	0.7343	27.58	25.17
217	34200001	37200000	0.1972	0.7284	27.08	24.67
217	34500001	37500000	0.2077	0.7384	28.12	25.71
217	34800001	37800000	0.2018	0.7189	28.07	25.66
217	35100001	38100000	0.1827	0.6994	26.13	23.72
217	35400001	38400000	0.1788	0.7171	24.93	22.52
217	35700001	38700000	0.1739	0.7239	24.03	21.62
217	36000001	39000000	0.1794	0.7230	24.82	22.41
217	36300001	39300000	0.1906	0.7257	26.26	23.85
217	36600001	39600000	0.1962	0.7341	26.73	24.32
217	36900001	39900000	0.1819	0.7131	25.51	23.10
217	37200001	40200000	0.1839	0.6995	26.30	23.89
217	37500001	40500000	0.1792	0.6796	26.37	23.96
217	37800001	40800000	0.1814	0.6931	26.18	23.77
217	38100001	41100000	0.1806	0.6906	26.16	23.75
217	38400001	41400000	0.1865	0.6850	27.23	24.82
217	38700001	41700000	0.1903	0.6735	28.26	25.85
217	39000001	42000000	0.2011	0.6764	29.73	27.32
217	39300001	42300000	0.2001	0.6873	29.11	26.70
217	39600001	42600000	0.1866	0.6680	27.93	25.52
217	39900001	42900000	0.1842	0.6756	27.26	24.85
217	40200001	43200000	0.1930	0.6823	28.29	25.88
217	40500001	43500000	0.1900	0.6960	27.31	24.90
217	40800001	43800000	0.1935	0.6862	28.20	25.79
217	41100001	44100000	0.2022	0.6949	29.10	26.69
217	41400001	44400000	0.1978	0.7021	28.18	25.77
217	41700001	44700000	0.1929	0.7068	27.30	24.89
217	42000001	45000000	0.1877	0.7042	26.65	24.24
217	42300001	45300000	0.1877	0.6961	26.97	24.56
217	42600001	45600000	0.1949	0.6988	27.90	25.49
217	42900001	45900000	0.1954	0.6967	28.05	25.64
217	43200001	46200000	0.1935	0.6956	27.81	25.40
217	43500001	46500000	0.1973	0.7028	28.07	25.66
217	43800001	46800000	0.1932	0.7015	27.54	25.13
217	44100001	47100000	0.1876	0.6917	27.13	24.72
217	44400001	47400000	0.1866	0.6740	27.68	25.27
217	44700001	47700000	0.1893	0.6716	28.18	25.77
217	45000001	48000000	0.1839	0.6486	28.35	25.94
217	45300001	48300000	0.1735	0.6381	27.19	24.78
217	45600001	48600000	0.1702	0.6385	26.65	24.24
217	45900001	48900000	0.1700	0.6562	25.91	23.50
217	46200001	48995177	0.1622	0.6651	22.72	20.31
225	1	3000000	0.1766	0.6447	27.39	24.98
225	300001	3300000	0.1801	0.6353	28.34	25.93
225	600001	3600000	0.1681	0.6416	26.20	23.79
225	900001	3900000	0.1657	0.6253	26.49	24.08
225	1200001	4200000	0.1668	0.6364	26.21	23.80
225	1500001	4500000	0.1694	0.6285	26.96	24.55
225	1800001	4800000	0.1519	0.6284	24.17	21.76
225	2100001	5100000	0.1586	0.6308	25.14	22.73
225	2400001	5400000	0.1500	0.6379	23.52	21.11
225	2700001	5700000	0.1525	0.6573	23.20	20.79
225	3000001	6000000	0.1355	0.6569	20.62	18.21
225	3300001	6300000	0.1372	0.6453	21.27	18.86
225	3600001	6600000	0.1340	0.6371	21.04	18.63
225	3900001	6900000	0.1302	0.6345	20.53	18.12
225	4200001	7200000	0.1228	0.6278	19.56	17.15
225	4500001	7500000	0.1320	0.6248	21.12	18.71
225	4800001	7800000	0.1329	0.6061	21.92	19.51
225	5100001	8100000	0.1161	0.5971	19.45	17.04
225	5400001	8400000	0.1200	0.5946	20.18	17.77
225	5700001	8700000	0.1128	0.5697	19.79	17.38
225	6000001	9000000	0.1238	0.5680	21.80	19.39
225	6300001	9300000	0.1103	0.5592	19.72	17.31
225	6600001	9600000	0.1099	0.5433	20.23	17.82
225	6900001	9900000	0.1028	0.5598	18.37	15.96
225	7200001	10200000	0.1054	0.5406	19.49	17.08
225	7500001	10500000	0.1117	0.5337	20.92	18.51
225	7800001	10800000	0.1194	0.5384	22.18	19.77
225	8100001	11100000	0.1335	0.5467	24.42	22.01
225	8400001	11400000	0.1319	0.5344	24.69	22.28
225	8700001	11700000	0.1523	0.5533	27.53	25.12
225	9000001	12000000	0.1404	0.5550	25.30	22.89
225	9300001	12300000	0.1495	0.5751	25.98	23.57
225	9600001	12600000	0.1588	0.6044	26.28	23.87
225	9900001	12900000	0.1636	0.5835	28.04	25.63
225	10200001	13200000	0.1696	0.6107	27.78	25.37
225	10500001	13500000	0.1655	0.6320	26.19	23.78
225	10800001	13800000	0.1556	0.6397	24.32	21.91
225	11100001	14100000	0.1527	0.6182	24.70	22.29
225	11400001	14400000	0.1510	0.6225	24.26	21.85
225	11700001	14700000	0.1415	0.6178	22.90	20.49
225	12000001	15000000	0.1530	0.6145	24.89	22.48
225	12300001	15300000	0.1498	0.6170	24.28	21.87
225	12600001	15600000	0.1460	0.6279	23.25	20.84
225	12900001	15900000	0.1474	0.6614	22.29	19.88
225	13200001	16158570	0.1416	0.6755	20.67	18.26
357	1	3000000	0.2196	0.8840	24.84	22.43
357	300001	3300000	0.1999	0.8816	22.67	20.26
357	600001	3600000	0.1925	0.8781	21.92	19.51
357	900001	3900000	0.1932	0.8725	22.14	19.73
357	1200001	4200000	0.1861	0.8768	21.23	18.82
357	1500001	4500000	0.1908	0.8730	21.86	19.45
357	1800001	4800000	0.1694	0.8640	19.60	17.19
357	2100001	5100000	0.1653	0.8659	19.09	16.68
357	2400001	5400000	0.1726	0.8747	19.73	17.32
357	2700001	5700000	0.1850	0.8778	21.08	18.67
357	3000001	6000000	0.1918	0.8720	21.99	19.58
357	3300001	6300000	0.1933	0.8611	22.45	20.04
357	3600001	6600000	0.1949	0.8559	22.77	20.36
357	3900001	6900000	0.1819	0.8605	21.13	18.72
357	4200001	7200000	0.1740	0.8521	20.42	18.01
357	4500001	7500000	0.1584	0.8376	18.92	16.51
357	4800001	7800000	0.1774	0.8391	21.14	18.73
357	5100001	8100000	0.1768	0.8452	20.91	18.50
357	5400001	8400000	0.1734	0.8437	20.55	18.14
357	5700001	8700000	0.1688	0.8360	20.19	17.78
357	6000001	9000000	0.1667	0.8159	20.44	18.03
357	6300001	9300000	0.1669	0.8141	20.50	18.09
357	6600001	9600000	0.1596	0.8123	19.65	17.24
357	6900001	9900000	0.1727	0.8117	21.27	18.86
357	7200001	10200000	0.1759	0.8218	21.40	18.99
357	7500001	10500000	0.1847	0.8291	22.28	19.87
357	7800001	10800000	0.1772	0.8309	21.32	18.91
357	8100001	11100000	0.1857	0.8160	22.76	20.35
357	8400001	11400000	0.1752	0.8102	21.62	19.21
357	8700001	11700000	0.1850	0.8074	22.91	20.50
357	9000001	12000000	0.2041	0.8311	24.56	22.15
357	9300001	12300000	0.2061	0.8236	25.03	22.62
357	9600001	12600000	0.2083	0.8323	25.03	22.62
357	9900001	12900000	0.2020	0.8255	24.48	22.07
357	10200001	13200000	0.2009	0.8176	24.57	22.16
357	10500001	13500000	0.1996	0.8165	24.45	22.04
357	10800001	13800000	0.2048	0.8195	24.99	22.58
357	11100001	14100000	0.2112	0.8295	25.46	23.05
357	11400001	14400000	0.2068	0.8169	25.31	22.90
357	11700001	14700000	0.2019	0.8196	24.64	22.23
357	12000001	15000000	0.1892	0.8029	23.56	21.15
357	12300001	15300000	0.1875	0.8143	23.03	20.62
357	12600001	15600000	0.1838	0.7940	23.15	20.74
357	12900001	15900000	0.1807	0.7893	22.89	20.48
357	13200001	16200000	0.1876	0.7854	23.88	21.47
357	13500001	16500000	0.1861	0.7828	23.78	21.37
357	13800001	16800000	0.1692	0.7655	22.11	19.70
357	14100001	17100000	0.1700	0.7450	22.81	20.40
357	14400001	17400000	0.1848	0.7573	24.41	22.00
357	14700001	17700000	0.1867	0.7580	24.63	22.22
357	15000001	18000000	0.1918	0.7619	25.17	22.76
357	15300001	18300000	0.1856	0.7537	24.63	22.22
357	15600001	18600000	0.1986	0.7658	25.93	23.52
357	15900001	18900000	0.2040	0.7740	26.35	23.94
357	16200001	19200000	0.2099	0.7787	26.95	24.54
357	16500001	19500000	0.2102	0.7683	27.36	24.95
357	16800001	19800000	0.2155	0.7633	28.23	25.82
357	17100001	20100000	0.1988	0.7558	26.30	23.89
357	17400001	20400000	0.1902	0.7524	25.29	22.88
357	17700001	20700000	0.1940	0.7531	25.76	23.35
357	18000001	21000000	0.1926	0.7687	25.06	22.65
357	18300001	21300000	0.2115	0.7739	27.33	24.92
357	18600001	21600000	0.1981	0.7655	25.88	23.47
357	18900001	21900000	0.1860	0.7610	24.45	22.04
357	19200001	22200000	0.1782	0.7626	23.36	20.95
357	19500001	22500000	0.1758	0.7649	22.98	20.57
357	19800001	22800000	0.1728	0.7763	22.26	19.85
357	20100001	23100000	0.1798	0.7950	22.61	20.20
357	20400001	23400000	0.1818	0.7953	22.86	20.45
357	20700001	23700000	0.1777	0.7779	22.84	20.43
357	21000001	24000000	0.1800	0.7650	23.53	21.12
357	21300001	24300000	0.1808	0.7571	23.88	21.47
357	21600001	24600000	0.1791	0.7588	23.60	21.19
357	21900001	24900000	0.1897	0.7691	24.67	22.26
357	22200001	25200000	0.1899	0.7653	24.81	22.40
357	22500001	25500000	0.1949	0.7784	25.04	22.63
357	22800001	25800000	0.2001	0.7856	25.47	23.06
357	23100001	26100000	0.1996	0.7818	25.53	23.12
357	23400001	26400000	0.1961	0.7806	25.13	22.72
357	23700001	26700000	0.1962	0.7994	24.54	22.13
357	24000001	27000000	0.1986	0.8044	24.69	22.28
357	24300001	27300000	0.1919	0.8050	23.83	21.42
357	24600001	27600000	0.1991	0.8158	24.41	22.00
357	24900001	27900000	0.2072	0.8132	25.48	23.07
357	25200001	28200000	0.2030	0.8154	24.89	22.48
357	25500001	28500000	0.2059	0.8166	25.21	22.80
357	25800001	28800000	0.1953	0.8133	24.01	21.60
357	26100001	29100000	0.2020	0.8234	24.54	22.13
357	26400001	29400000	0.2267	0.8293	27.34	24.93
357	26700001	29700000	0.2256	0.8329	27.08	24.67
357	27000001	30000000	0.2370	0.8288	28.60	26.19
357	27300001	30300000	0.2238	0.8382	26.70	24.29
357	27600001	30600000	0.2370	0.8401	28.21	25.80
357	27900001	30900000	0.2255	0.8361	26.97	24.56
357	28200001	31200000	0.2375	0.8368	28.39	25.98
357	28500001	31500000	0.2316	0.8315	27.86	25.45
357	28800001	31800000	0.2586	0.8344	30.99	28.58
357	29100001	32100000	0.2668	0.8371	31.87	29.46
357	29400001	32400000	0.2520	0.8303	30.35	27.94
357	29700001	32700000	0.2494	0.8274	30.15	27.74
357	30000001	33000000	0.2234	0.8287	26.96	24.55
357	30300001	33300000	0.2281	0.8264	27.60	25.19
357	30600001	33600000	0.2180	0.8192	26.61	24.20
357	30900001	33900000	0.2306	0.8242	27.98	25.57
357	31200001	34200000	0.2276	0.8208	27.73	25.32
357	31500001	34500000	0.2240	0.8375	26.75	24.34
357	31800001	34800000	0.2086	0.8316	25.08	22.67
357	32100001	35100000	0.2039	0.8369	24.36	21.95
357	32400001	35400000	0.2014	0.8226	24.48	22.07
357	32700001	35700000	0.2066	0.7874	26.24	23.83
357	33000001	36000000	0.2221	0.7665	28.97	26.56
357	33300001	36300000	0.2340	0.7480	31.28	28.87
357	33600001	36600000	0.2347	0.7118	32.98	30.57
357	33900001	36900000	0.2312	0.6750	34.25	31.84
357	34200001	37200000	0.2221	0.6326	35.11	32.70
357	34500001	37500000	0.2241	0.5696	39.35	36.94
357	34800001	37800000	0.2340	0.5394	43.39	40.98
357	35100001	38100000	0.2202	0.4991	44.12	41.71
357	35400001	38400000	0.2242	0.4996	44.89	42.48
357	35700001	38700000	0.2249	0.5064	44.41	42.00
357	36000001	39000000	0.2318	0.5178	44.76	42.35
357	36300001	39300000	0.2274	0.5118	44.43	42.02
357	36600001	39600000	0.2343	0.5262	44.53	42.12
357	36900001	39900000	0.2374	0.5423	43.78	41.37
357	37200001	40200000	0.2344	0.5739	40.85	38.44
357	37500001	40500000	0.2486	0.6013	41.34	38.93
357	37800001	40800000	0.2370	0.6190	38.29	35.88
357	38100001	41100000	0.2465	0.6135	40.19	37.78
357	38400001	41400000	0.2411	0.5923	40.71	38.30
357	38700001	41700000	0.2308	0.5615	41.10	38.69
357	39000001	41799573	0.2110	0.5331	36.93	34.52
377	1	3000000	0.1630	0.6616	24.64	22.23
377	300001	3300000	0.1758	0.6597	26.65	24.24
377	600001	3600000	0.1737	0.6503	26.71	24.30
377	900001	3900000	0.1855	0.6212	29.85	27.44
377	1200001	4200000	0.1891	0.6321	29.92	27.51
377	1500001	4500000	0.1870	0.6278	29.79	27.38
377	1800001	4800000	0.1796	0.6306	28.47	26.06
377	2100001	5100000	0.1811	0.6487	27.92	25.51
377	2400001	5400000	0.1840	0.6549	28.10	25.69
377	2700001	5700000	0.1971	0.6665	29.57	27.16
377	3000001	6000000	0.2058	0.6385	32.23	29.82
377	3300001	6300000	0.1960	0.6314	31.04	28.63
377	3600001	6600000	0.1890	0.6423	29.43	27.02
377	3900001	6900000	0.1896	0.6735	28.15	25.74
377	4200001	7200000	0.1982	0.6748	29.37	26.96
377	4500001	7500000	0.1901	0.6709	28.33	25.92
377	4800001	7800000	0.1882	0.6723	27.99	25.58
377	5100001	8100000	0.1902	0.6707	28.36	25.95
377	5400001	8400000	0.1818	0.6412	28.35	25.94
377	5700001	8700000	0.1727	0.6157	28.05	25.64
377	6000001	9000000	0.1579	0.6194	25.49	23.08
377	6300001	9300000	0.1692	0.6060	27.92	25.51
377	6600001	9600000	0.1801	0.5993	30.05	27.64
377	6900001	9900000	0.1815	0.5773	31.44	29.03
377	7200001	10200000	0.1742	0.5643	30.88	28.47
377	7500001	10500000	0.1796	0.5670	31.68	29.27
377	7800001	10800000	0.1813	0.5606	32.34	29.93
377	8100001	11100000	0.1799	0.5644	31.88	29.47
377	8400001	11400000	0.1771	0.5875	30.14	27.73
377	8700001	11700000	0.1893	0.5953	31.80	29.39
377	9000001	12000000	0.2122	0.5989	35.43	33.02
377	9300001	12300000	0.2116	0.6176	34.25	31.84
377	9600001	12600000	0.2149	0.6112	35.15	32.74
377	9900001	12900000	0.2079	0.6210	33.48	31.07
377	10200001	13200000	0.2131	0.6180	34.48	32.07
377	10500001	13500000	0.2189	0.6287	34.81	32.40
377	10800001	13800000	0.2144	0.6388	33.57	31.16
377	11100001	14100000	0.1995	0.6016	33.16	30.75
377	11400001	14400000	0.2040	0.5942	34.34	31.93
377	11700001	14700000	0.1977	0.5822	33.96	31.55
377	12000001	15000000	0.1799	0.5597	32.15	29.74
377	12300001	15300000	0.1732	0.5382	32.19	29.78
377	12600001	15600000	0.1618	0.5411	29.90	27.49
377	12900001	15900000	0.1686	0.5310	31.75	29.34
377	13200001	16200000	0.1538	0.5150	29.87	27.46
377	13500001	16500000	0.1499	0.4978	30.11	27.70
377	13800001	16800000	0.1618	0.4866	33.26	30.85
377	14100001	17100000	0.1744	0.4993	34.93	32.52
377	14400001	17400000	0.1758	0.5103	34.45	32.04
377	14700001	17700000	0.1784	0.5178	34.45	32.04
377	15000001	18000000	0.1796	0.5365	33.48	31.07
377	15300001	18300000	0.1822	0.5487	33.21	30.80
377	15600001	18600000	0.1952	0.5483	35.60	33.19
377	15900001	18900000	0.1840	0.5616	32.77	30.36
377	16200001	19200000	0.1816	0.5700	31.86	29.45
377	16500001	19500000	0.1722	0.5812	29.63	27.22
377	16800001	19800000	0.1692	0.6024	28.09	25.68
377	17100001	20100000	0.1694	0.6099	27.78	25.37
377	17400001	20400000	0.1770	0.6018	29.42	27.01
377	17700001	20425368	0.1709	0.6098	25.46	23.05
383	1	3000000	0.2222	0.8072	27.52	25.11
383	300001	3300000	0.2003	0.8124	24.66	22.25
383	600001	3600000	0.1970	0.8068	24.42	22.01
383	900001	3900000	0.1864	0.7946	23.45	21.04
383	1200001	4200000	0.2022	0.7937	25.47	23.06
383	1500001	4500000	0.2009	0.7972	25.20	22.79
383	1800001	4800000	0.2098	0.8023	26.14	23.73
383	2100001	5100000	0.2087	0.7906	26.39	23.98
383	2400001	5400000	0.1993	0.7896	25.24	22.83
383	2700001	5700000	0.2023	0.8038	25.17	22.76
383	3000001	6000000	0.1948	0.7964	24.46	22.05
383	3300001	6300000	0.2126	0.7931	26.80	24.39
383	3600001	6600000	0.2205	0.7946	27.75	25.34
383	3900001	6900000	0.2172	0.7911	27.46	25.05
383	4200001	7200000	0.2057	0.7914	25.99	23.58
383	4500001	7500000	0.2149	0.7795	27.57	25.16
383	4800001	7800000	0.2002	0.7621	26.27	23.86
383	5100001	8100000	0.1964	0.7648	25.67	23.26
383	5400001	8400000	0.2013	0.7503	26.83	24.42
383	5700001	8700000	0.2006	0.7413	27.05	24.64
383	6000001	9000000	0.2022	0.7464	27.10	24.69
383	6300001	9300000	0.1885	0.7423	25.39	22.98
383	6600001	9600000	0.1789	0.7393	24.19	21.78
383	6900001	9900000	0.1873	0.7541	24.84	22.43
383	7200001	10200000	0.1856	0.7528	24.66	22.25
383	7500001	10500000	0.1710	0.7580	22.55	20.14
383	7800001	10800000	0.1727	0.7777	22.20	19.79
383	8100001	11100000	0.1634	0.7702	21.22	18.81
383	8400001	11400000	0.1714	0.7966	21.52	19.11
383	8700001	11700000	0.1669	0.8056	20.72	18.31
383	9000001	12000000	0.1718	0.8071	21.28	18.87
383	9300001	12300000	0.1811	0.8120	22.30	19.89
383	9600001	12600000	0.1867	0.8193	22.79	20.38
383	9900001	12900000	0.1856	0.8223	22.57	20.16
383	10200001	13200000	0.1799	0.8265	21.77	19.36
383	10500001	13500000	0.1744	0.8282	21.06	18.65
383	10800001	13800000	0.1725	0.8249	20.92	18.51
383	11100001	14100000	0.1777	0.8304	21.40	18.99
383	11400001	14400000	0.1602	0.8166	19.62	17.21
383	11700001	14700000	0.1678	0.8163	20.56	18.15
383	12000001	15000000	0.1532	0.8123	18.86	16.45
383	12300001	15300000	0.1496	0.8034	18.62	16.21
383	12600001	15600000	0.1387	0.8003	17.33	14.92
383	12900001	15900000	0.1393	0.7971	17.48	15.07
383	13200001	16200000	0.1459	0.7967	18.31	15.90
383	13500001	16500000	0.1447	0.7857	18.42	16.01
383	13800001	16800000	0.1466	0.7717	19.00	16.59
383	14100001	17100000	0.1504	0.7634	19.70	17.29
383	14400001	17400000	0.1626	0.7769	20.93	18.52
383	14700001	17700000	0.1567	0.7676	20.42	18.01
383	15000001	18000000	0.1640	0.7600	21.59	19.18
383	15300001	18300000	0.1692	0.7727	21.89	19.48
383	15600001	18600000	0.1848	0.7606	24.29	21.88
383	15900001	18900000	0.1904	0.7567	25.16	22.75
383	16200001	19200000	0.1940	0.7489	25.90	23.49
383	16500001	19500000	0.2082	0.7582	27.46	25.05
383	16800001	19800000	0.2186	0.7742	28.23	25.82
383	17100001	20100000	0.2232	0.7795	28.64	26.23
383	17400001	20400000	0.2313	0.7711	30.00	27.59
383	17700001	20700000	0.2240	0.7677	29.17	26.76
383	18000001	21000000	0.2273	0.7697	29.53	27.12
383	18300001	21300000	0.2185	0.7522	29.05	26.64
383	18600001	21600000	0.2105	0.7513	28.02	25.61
383	18900001	21900000	0.2007	0.7532	26.64	24.23
383	19200001	22200000	0.1910	0.7430	25.70	23.29
383	19500001	22500000	0.2051	0.7373	27.82	25.41
383	19800001	22800000	0.1953	0.7308	26.73	24.32
383	20100001	23100000	0.2004	0.7388	27.13	24.72
383	20400001	23400000	0.1788	0.7116	25.13	22.72
383	20700001	23700000	0.1812	0.6918	26.19	23.78
383	21000001	24000000	0.1735	0.6899	25.14	22.73
383	21300001	24300000	0.1659	0.6957	23.85	21.44
383	21600001	24600000	0.1748	0.6955	25.14	22.73
383	21900001	24900000	0.1713	0.6992	24.50	22.09
383	22200001	25200000	0.1806	0.7029	25.70	23.29
383	22500001	25500000	0.1636	0.6972	23.46	21.05
383	22800001	25800000	0.1782	0.7109	25.06	22.65
383	23100001	26100000	0.1750	0.7056	24.81	22.40
383	23400001	26400000	0.1862	0.7307	25.49	23.08
383	23700001	26700000	0.1910	0.7597	25.15	22.74
383	24000001	27000000	0.1875	0.7542	24.86	22.45
383	24300001	27300000	0.1912	0.7457	25.65	23.24
383	24600001	27600000	0.1810	0.7598	23.82	21.41
383	24900001	27900000	0.1851	0.7586	24.40	21.99
383	25200001	28200000	0.1834	0.7679	23.89	21.48
383	25500001	28500000	0.1904	0.7693	24.75	22.34
383	25800001	28800000	0.1740	0.7566	22.99	20.58
383	26100001	29100000	0.1767	0.7621	23.19	20.78
383	26400001	29400000	0.1679	0.7512	22.36	19.95
383	26700001	29700000	0.1569	0.7350	21.35	18.94
383	27000001	30000000	0.1773	0.7429	23.86	21.45
383	27300001	30300000	0.1687	0.7493	22.52	20.11
383	27600001	30600000	0.1620	0.7386	21.94	19.53
383	27900001	30900000	0.1682	0.7389	22.77	20.36
383	28200001	31200000	0.1719	0.7422	23.17	20.76
383	28500001	31500000	0.1633	0.7423	22.00	19.59
383	28800001	31800000	0.1836	0.7331	25.04	22.63
383	29100001	32100000	0.1685	0.7222	23.34	20.93
383	29400001	32400000	0.1791	0.7274	24.62	22.21
383	29700001	32700000	0.1842	0.7199	25.58	23.17
383	30000001	33000000	0.1668	0.7229	23.07	20.66
383	30300001	33300000	0.1767	0.7143	24.74	22.33
383	30600001	33600000	0.1887	0.7128	26.47	24.06
383	30900001	33900000	0.1696	0.7086	23.93	21.52
383	31200001	34200000	0.1563	0.6825	22.90	20.49
383	31500001	34500000	0.1582	0.6902	22.92	20.51
383	31800001	34800000	0.1428	0.6914	20.65	18.24
383	32100001	35100000	0.1467	0.6987	20.99	18.58
383	32400001	35400000	0.1457	0.7072	20.60	18.19
383	32700001	35700000	0.1483	0.7174	20.68	18.27
383	33000001	36000000	0.1408	0.7083	19.87	17.46
383	33300001	36300000	0.1550	0.7124	21.76	19.35
383	33600001	36600000	0.1490	0.7189	20.73	18.32
383	33900001	36900000	0.1543	0.7211	21.39	18.98
383	34200001	37200000	0.1581	0.7453	21.21	18.80
383	34500001	37500000	0.1584	0.7403	21.40	18.99
383	34800001	37800000	0.1601	0.7303	21.93	19.52
383	35100001	38100000	0.1751	0.7387	23.71	21.30
383	35400001	38400000	0.1693	0.7325	23.11	20.70
383	35700001	38700000	0.1734	0.7416	23.38	20.97
383	36000001	39000000	0.1758	0.7530	23.34	20.93
383	36300001	39300000	0.1684	0.7565	22.26	19.85
383	36600001	39600000	0.1658	0.7544	21.97	19.56
383	36900001	39900000	0.1727	0.7598	22.73	20.32
383	37200001	40200000	0.1855	0.7450	24.90	22.49
383	37500001	40500000	0.1847	0.7491	24.66	22.25
383	37800001	40800000	0.1802	0.7737	23.29	20.88
383	38100001	41100000	0.1677	0.7668	21.88	19.47
383	38400001	41400000	0.1757	0.7707	22.79	20.38
383	38700001	41700000	0.1705	0.7650	22.29	19.88
383	39000001	42000000	0.1690	0.7736	21.84	19.43
383	39300001	42300000	0.1693	0.7766	21.79	19.38
383	39600001	42600000	0.1639	0.7651	21.43	19.02
383	39900001	42900000	0.1686	0.7582	22.23	19.82
383	40200001	43200000	0.1535	0.7673	20.01	17.60
383	40500001	43500000	0.1552	0.7728	20.08	17.67
383	40800001	43800000	0.1566	0.7646	20.48	18.07
383	41100001	44100000	0.1455	0.7593	19.16	16.75
383	41400001	44400000	0.1517	0.7526	20.16	17.75
383	41700001	44700000	0.1590	0.7575	20.98	18.57
383	42000001	45000000	0.1632	0.7485	21.80	19.39
383	42300001	45300000	0.1650	0.7488	22.04	19.63
383	42600001	45600000	0.1703	0.7596	22.42	20.01
383	42900001	45900000	0.1604	0.7607	21.09	18.68
383	43200001	46200000	0.1665	0.7615	21.86	19.45
383	43500001	46500000	0.1631	0.7598	21.46	19.05
383	43800001	46800000	0.1586	0.7450	21.29	18.88
383	44100001	47100000	0.1765	0.7498	23.54	21.13
383	44400001	47400000	0.1708	0.7556	22.60	20.19
383	44700001	47700000	0.1520	0.7436	20.45	18.04
383	45000001	48000000	0.1505	0.7401	20.33	17.92
383	45300001	48300000	0.1516	0.7380	20.54	18.13
383	45600001	48600000	0.1518	0.7310	20.77	18.36
383	45900001	48900000	0.1614	0.7332	22.01	19.60
383	46200001	49200000	0.1554	0.7283	21.33	18.92
383	46500001	49500000	0.1572	0.7174	21.91	19.50
383	46800001	49800000	0.1568	0.7345	21.34	18.93
383	47100001	50100000	0.1519	0.7429	20.45	18.04
383	47400001	50400000	0.1576	0.7395	21.31	18.90
383	47700001	50700000	0.1735	0.7505	23.12	20.71
383	48000001	51000000	0.1850	0.7520	24.59	22.18
383	48300001	51300000	0.1750	0.7544	23.20	20.79
383	48600001	51600000	0.1828	0.7539	24.25	21.84
383	48900001	51900000	0.1764	0.7535	23.40	20.99
383	49200001	52200000	0.1751	0.7685	22.79	20.38
383	49500001	52500000	0.1636	0.7741	21.13	18.72
383	49800001	52800000	0.1684	0.7752	21.73	19.32
383	50100001	53100000	0.1648	0.7691	21.43	19.02
383	50400001	53400000	0.1550	0.7715	20.09	17.68
383	50700001	53700000	0.1562	0.7691	20.30	17.89
383	51000001	54000000	0.1494	0.7579	19.71	17.30
383	51300001	54300000	0.1544	0.7605	20.30	17.89
383	51600001	54600000	0.1515	0.7725	19.61	17.20
383	51900001	54900000	0.1426	0.7653	18.63	16.22
383	52200001	55200000	0.1375	0.7603	18.09	15.68
383	52500001	55500000	0.1433	0.7645	18.74	16.33
383	52800001	55800000	0.1493	0.7472	19.99	17.58
383	53100001	56100000	0.1477	0.7424	19.89	17.48
383	53400001	56400000	0.1466	0.7415	19.77	17.36
383	53700001	56700000	0.1485	0.7320	20.29	17.88
383	54000001	57000000	0.1492	0.7343	20.33	17.92
383	54300001	57300000	0.1500	0.7314	20.51	18.10
383	54600001	57600000	0.1558	0.7204	21.62	19.21
383	54900001	57900000	0.1780	0.7348	24.23	21.82
383	55200001	58200000	0.1973	0.7330	26.92	24.51
383	55500001	58500000	0.2045	0.7412	27.59	25.18
383	55800001	58800000	0.1941	0.7498	25.88	23.47
383	56100001	59100000	0.1932	0.7520	25.70	23.29
383	56400001	59400000	0.1951	0.7567	25.78	23.37
383	56700001	59700000	0.1833	0.7606	24.10	21.69
383	57000001	60000000	0.1850	0.7615	24.30	21.89
383	57300001	60300000	0.1834	0.7596	24.15	21.74
383	57600001	60600000	0.1845	0.7695	23.98	21.57
383	57900001	60900000	0.1805	0.7581	23.80	21.39
383	58200001	61200000	0.1726	0.7578	22.78	20.37
383	58500001	61500000	0.1723	0.7360	23.41	21.00
383	58800001	61800000	0.1734	0.7341	23.62	21.21
383	59100001	62100000	0.1791	0.7428	24.11	21.70
383	59400001	62400000	0.1729	0.7270	23.79	21.38
383	59700001	62700000	0.1925	0.7349	26.19	23.78
383	60000001	63000000	0.1867	0.7465	25.01	22.60
383	60300001	63300000	0.1788	0.7362	24.29	21.88
383	60600001	63600000	0.1653	0.7217	22.91	20.50
383	60900001	63900000	0.1545	0.7134	21.66	19.25
383	61200001	64200000	0.1732	0.7185	24.11	21.70
383	61500001	64500000	0.1669	0.7114	23.46	21.05
383	61800001	64800000	0.1947	0.7139	27.27	24.86
383	62100001	65100000	0.1921	0.7041	27.28	24.87
383	62400001	65400000	0.1918	0.7102	27.01	24.60
383	62700001	65700000	0.1846	0.6962	26.51	24.10
383	63000001	66000000	0.1904	0.6924	27.49	25.08
383	63300001	66300000	0.1974	0.6942	28.43	26.02
383	63600001	66600000	0.2064	0.6993	29.51	27.10
383	63900001	66900000	0.2002	0.6721	29.78	27.37
383	64200001	67200000	0.1798	0.6291	28.58	26.17
383	64500001	67500000	0.1825	0.6359	28.69	26.28
383	64800001	67800000	0.1646	0.6536	25.19	22.78
383	65100001	68100000	0.1728	0.6630	26.06	23.65
383	65400001	68400000	0.1885	0.6545	28.80	26.39
383	65700001	68700000	0.1826	0.6617	27.59	25.18
383	66000001	69000000	0.1840	0.6588	27.93	25.52
383	66300001	69300000	0.1830	0.6526	28.05	25.64
383	66600001	69600000	0.1772	0.6589	26.90	24.49
383	66900001	69900000	0.1842	0.6950	26.50	24.09
383	67200001	70200000	0.1941	0.7331	26.48	24.07
383	67500001	70500000	0.2167	0.7334	29.54	27.13
383	67800001	70800000	0.2193	0.7262	30.20	27.79
383	68100001	71100000	0.2160	0.7216	29.94	27.53
383	68400001	71400000	0.2164	0.7324	29.54	27.13
383	68700001	71700000	0.2291	0.7377	31.06	28.65
383	69000001	72000000	0.2286	0.7297	31.33	28.92
383	69300001	72300000	0.2257	0.7469	30.22	27.81
383	69600001	72600000	0.2358	0.7551	31.23	28.82
383	69900001	72900000	0.2404	0.7479	32.14	29.73
383	70200001	73200000	0.2207	0.7298	30.24	27.83
383	70500001	73500000	0.1912	0.6893	27.74	25.33
383	70800001	73800000	0.1858	0.6789	27.37	24.96
383	71100001	74100000	0.1926	0.6826	28.21	25.80
383	71400001	74400000	0.1886	0.6748	27.94	25.53
383	71700001	74700000	0.1798	0.6769	26.56	24.15
383	72000001	75000000	0.1734	0.6644	26.10	23.69
383	72300001	75300000	0.1811	0.6655	27.21	24.80
383	72600001	75600000	0.1722	0.6570	26.20	23.79
383	72900001	75900000	0.1641	0.6623	24.78	22.37
383	73200001	76200000	0.1731	0.6714	25.78	23.37
383	73500001	76500000	0.1853	0.7251	25.56	23.15
383	73800001	76800000	0.1927	0.7261	26.54	24.13
383	74100001	77100000	0.1891	0.7223	26.18	23.77
383	74400001	77400000	0.1881	0.7411	25.38	22.97
383	74700001	77700000	0.1937	0.7269	26.65	24.24
383	75000001	78000000	0.1950	0.7404	26.34	23.93
383	75300001	78300000	0.1802	0.7264	24.81	22.40
383	75600001	78600000	0.1848	0.7384	25.03	22.62
383	75900001	78900000	0.1866	0.7454	25.04	22.63
383	76200001	79200000	0.1888	0.7379	25.59	23.18
383	76500001	79500000	0.1875	0.7403	25.32	22.91
383	76800001	79800000	0.1775	0.7359	24.12	21.71
383	77100001	80100000	0.1726	0.7308	23.61	21.20
383	77400001	80400000	0.1608	0.7233	22.23	19.82
383	77700001	80700000	0.1623	0.7165	22.66	20.25
383	78000001	81000000	0.1713	0.7201	23.79	21.38
383	78300001	81300000	0.1827	0.7193	25.40	22.99
383	78600001	81600000	0.1748	0.6904	25.32	22.91
383	78900001	81900000	0.1705	0.6887	24.76	22.35
383	79200001	82200000	0.1730	0.6974	24.81	22.40
383	79500001	82500000	0.1711	0.6848	24.99	22.58
383	79800001	82800000	0.1699	0.6691	25.39	22.98
383	80100001	83100000	0.1848	0.6588	28.05	25.64
383	80400001	83400000	0.1885	0.6530	28.86	26.45
383	80700001	83700000	0.1811	0.6472	27.99	25.58
383	81000001	84000000	0.1600	0.6434	24.86	22.45
383	81300001	84300000	0.1684	0.6653	25.31	22.90
383	81600001	84600000	0.1743	0.6738	25.87	23.46
383	81900001	84900000	0.1847	0.6753	27.35	24.94
383	82200001	85200000	0.1827	0.6734	27.13	24.72
383	82500001	85500000	0.1812	0.6780	26.72	24.31
383	82800001	85800000	0.1796	0.6898	26.04	23.63
383	83100001	86100000	0.1552	0.6928	22.40	19.99
383	83400001	86400000	0.1525	0.6718	22.70	20.29
383	83700001	86700000	0.1553	0.6812	22.79	20.38
383	84000001	87000000	0.1739	0.6838	25.44	23.03
383	84300001	87300000	0.1728	0.6677	25.88	23.47
383	84600001	87600000	0.1743	0.6660	26.18	23.77
383	84900001	87900000	0.1751	0.6601	26.53	24.12
383	85200001	88200000	0.1761	0.6565	26.82	24.41
383	85500001	88500000	0.1729	0.6514	26.55	24.14
383	85800001	88800000	0.1894	0.6455	29.35	26.94
383	86100001	89100000	0.1991	0.6443	30.91	28.50
383	86400001	89400000	0.2047	0.6645	30.80	28.39
383	86700001	89700000	0.2082	0.6820	30.53	28.12
383	87000001	90000000	0.2000	0.6828	29.29	26.88
383	87300001	90300000	0.1940	0.6791	28.57	26.16
383	87600001	90600000	0.1941	0.6632	29.27	26.86
383	87900001	90900000	0.1874	0.6422	29.19	26.78
383	88200001	91200000	0.1928	0.6558	29.39	26.98
383	88500001	91500000	0.1984	0.6496	30.55	28.14
383	88800001	91800000	0.1748	0.6685	26.14	23.73
383	89100001	92100000	0.1704	0.6754	25.23	22.82
383	89400001	92400000	0.1684	0.6538	25.76	23.35
383	89700001	92700000	0.1631	0.6313	25.83	23.42
383	90000001	93000000	0.1579	0.6273	25.18	22.77
383	90300001	93300000	0.1701	0.6314	26.95	24.54
383	90600001	93600000	0.1615	0.6492	24.88	22.47
383	90900001	93900000	0.1538	0.6591	23.33	20.92
383	91200001	94200000	0.1417	0.6336	22.37	19.96
383	91500001	94500000	0.1476	0.6247	23.63	21.22
383	91800001	94800000	0.1658	0.6136	27.02	24.61
383	92100001	95100000	0.1623	0.5940	27.32	24.91
383	92400001	95400000	0.1703	0.6028	28.25	25.84
383	92700001	95700000	0.1669	0.6028	27.70	25.29
383	93000001	96000000	0.1817	0.5961	30.48	28.07
383	93300001	96300000	0.1709	0.5994	28.51	26.10
383	93600001	96600000	0.1752	0.5749	30.48	28.07
383	93900001	96900000	0.1900	0.5874	32.34	29.93
383	94200001	97200000	0.2097	0.6091	34.43	32.02
383	94500001	97500000	0.1884	0.5968	31.56	29.15
383	94800001	97800000	0.1737	0.5841	29.74	27.33
383	95100001	98100000	0.1903	0.5836	32.60	30.19
383	95400001	98400000	0.1710	0.5635	30.34	27.93
383	95700001	98700000	0.1657	0.5326	31.10	28.69
383	96000001	99000000	0.1540	0.5212	29.55	27.14
383	96300001	99300000	0.1477	0.4980	29.65	27.24
383	96600001	99600000	0.1461	0.4921	29.70	27.29
383	96900001	99900000	0.1405	0.4795	29.30	26.89
383	97200001	100200000	0.1294	0.4845	26.71	24.30
383	97500001	100500000	0.1457	0.4962	29.36	26.95
383	97800001	100800000	0.1587	0.4808	33.00	30.59
383	98100001	101100000	0.1532	0.4973	30.81	28.40
383	98400001	101400000	0.1750	0.5369	32.59	30.18
383	98700001	101700000	0.1915	0.5916	32.37	29.96
383	99000001	102000000	0.1898	0.6251	30.36	27.95
383	99300001	102185999	0.1910	0.6511	28.22	25.81
470	1	3000000	0.1306	0.7001	18.66	16.25
470	300001	3300000	0.1387	0.6933	20.01	17.60
470	600001	3600000	0.1565	0.6886	22.72	20.31
470	900001	3900000	0.1416	0.6795	20.84	18.43
470	1200001	4200000	0.1430	0.6800	21.03	18.62
470	1500001	4500000	0.1525	0.6871	22.20	19.79
470	1800001	4800000	0.1516	0.6856	22.12	19.71
470	2100001	5100000	0.1662	0.6973	23.83	21.42
470	2400001	5400000	0.1847	0.7241	25.51	23.10
470	2700001	5700000	0.1860	0.7235	25.71	23.30
470	3000001	6000000	0.1824	0.7433	24.55	22.14
470	3300001	6300000	0.1938	0.7594	25.52	23.11
470	3600001	6600000	0.1795	0.7732	23.21	20.80
470	3900001	6900000	0.1844	0.7857	23.47	21.06
470	4200001	7200000	0.1765	0.7817	22.58	20.17
470	4500001	7500000	0.1695	0.7836	21.63	19.22
470	4800001	7800000	0.1706	0.7905	21.58	19.17
470	5100001	8100000	0.1638	0.7877	20.80	18.39
470	5400001	8400000	0.1591	0.7788	20.43	18.02
470	5700001	8700000	0.1594	0.7857	20.29	17.88
470	6000001	9000000	0.1534	0.7778	19.73	17.32
470	6300001	9300000	0.1370	0.7735	17.71	15.30
470	6600001	9600000	0.1489	0.7621	19.54	17.13
470	6900001	9900000	0.1660	0.7622	21.78	19.37
470	7200001	10200000	0.1597	0.7682	20.79	18.38
470	7500001	10500000	0.1714	0.7706	22.25	19.84
470	7800001	10800000	0.1738	0.7698	22.58	20.17
470	8100001	11100000	0.1691	0.7729	21.88	19.47
470	8400001	11400000	0.1642	0.7651	21.47	19.06
470	8700001	11700000	0.1666	0.7458	22.33	19.92
470	9000001	12000000	0.1673	0.7473	22.39	19.98
470	9300001	12300000	0.1764	0.7517	23.46	21.05
470	9600001	12600000	0.1795	0.7550	23.78	21.37
470	9900001	12900000	0.1615	0.7523	21.46	19.05
470	10200001	13200000	0.1704	0.7487	22.76	20.35
470	10500001	13500000	0.1617	0.7555	21.40	18.99
470	10800001	13800000	0.1415	0.7507	18.85	16.44
470	11100001	14100000	0.1409	0.7469	18.87	16.46
470	11400001	14400000	0.1550	0.7516	20.63	18.22
470	11700001	14700000	0.1556	0.7700	20.21	17.80
470	12000001	15000000	0.1508	0.7635	19.75	17.34
470	12300001	15300000	0.1459	0.7463	19.55	17.14
470	12600001	15600000	0.1348	0.7482	18.02	15.61
470	12900001	15900000	0.1446	0.7486	19.31	16.90
470	13200001	16200000	0.1479	0.7407	19.97	17.56
470	13500001	16500000	0.1482	0.7307	20.28	17.87
470	13800001	16800000	0.1804	0.7330	24.61	22.20
470	14100001	17100000	0.1698	0.7310	23.23	20.82
470	14400001	17400000	0.1600	0.7410	21.60	19.19
470	14700001	17700000	0.1628	0.7318	22.25	19.84
470	15000001	18000000	0.1792	0.7326	24.46	22.05
470	15300001	18300000	0.1799	0.7518	23.93	21.52
470	15600001	18600000	0.1763	0.7435	23.71	21.30
470	15900001	18900000	0.1729	0.7241	23.87	21.46
470	16200001	19200000	0.1698	0.7143	23.77	21.36
470	16500001	19500000	0.1847	0.7117	25.95	23.54
470	16800001	19800000	0.1758	0.7126	24.67	22.26
470	17100001	20100000	0.1797	0.6910	26.01	23.60
470	17400001	20400000	0.1803	0.6821	26.43	24.02
470	17700001	20700000	0.1715	0.6809	25.19	22.78
470	18000001	21000000	0.1761	0.6667	26.41	24.00
470	18300001	21300000	0.1689	0.6398	26.41	24.00
470	18600001	21600000	0.1685	0.6374	26.44	24.03
470	18900001	21900000	0.1682	0.6612	25.44	23.03
470	19200001	22200000	0.1703	0.6762	25.19	22.78
470	19500001	22500000	0.1590	0.6736	23.60	21.19
470	19800001	22800000	0.1504	0.6693	22.47	20.06
470	20100001	23100000	0.1571	0.6849	22.93	20.52
470	20400001	23400000	0.1481	0.6776	21.86	19.45
470	20700001	23700000	0.1564	0.6689	23.37	20.96
470	21000001	24000000	0.1475	0.6943	21.25	18.84
470	21300001	24300000	0.1481	0.6961	21.28	18.87
470	21600001	24600000	0.1582	0.6925	22.84	20.43
470	21900001	24900000	0.1528	0.6927	22.06	19.65
470	22200001	25200000	0.1512	0.6992	21.63	19.22
470	22500001	25500000	0.1596	0.7107	22.45	20.04
470	22800001	25800000	0.1568	0.7009	22.37	19.96
470	23100001	26100000	0.1481	0.6991	21.18	18.77
470	23400001	26400000	0.1591	0.6952	22.89	20.48
470	23700001	26700000	0.1543	0.7030	21.94	19.53
470	24000001	27000000	0.1491	0.6763	22.05	19.64
470	24300001	27300000	0.1555	0.6765	22.99	20.58
470	24600001	27600000	0.1564	0.6750	23.17	20.76
470	24900001	27900000	0.1698	0.6616	25.66	23.25
470	25200001	28200000	0.1787	0.6350	28.14	25.73
470	25500001	28500000	0.1720	0.6163	27.90	25.49
470	25800001	28800000	0.1767	0.6326	27.93	25.52
470	26100001	29100000	0.1808	0.6322	28.60	26.19
470	26400001	29400000	0.1752	0.6389	27.43	25.02
470	26700001	29700000	0.1818	0.6359	28.59	26.18
470	27000001	30000000	0.2006	0.6416	31.26	28.85
470	27300001	30300000	0.2059	0.6569	31.35	28.94
470	27600001	30600000	0.2042	0.6649	30.72	28.31
470	27900001	30900000	0.2089	0.6534	31.97	29.56
470	28200001	31200000	0.1941	0.6581	29.49	27.08
470	28500001	31500000	0.2056	0.6616	31.08	28.67
470	28800001	31800000	0.2071	0.6418	32.27	29.86
470	29100001	32100000	0.2198	0.6516	33.74	31.33
470	29400001	32400000	0.2152	0.6400	33.63	31.22
470	29700001	32700000	0.2197	0.6408	34.28	31.87
470	30000001	33000000	0.2053	0.6490	31.64	29.23
470	30300001	33300000	0.2014	0.6349	31.72	29.31
470	30600001	33600000	0.1961	0.6376	30.75	28.34
470	30900001	33900000	0.1765	0.6388	27.63	25.22
470	31200001	34200000	0.1805	0.6423	28.11	25.70
470	31500001	34500000	0.1589	0.6462	24.58	22.17
470	31800001	34800000	0.1536	0.6669	23.03	20.62
470	32100001	35000466	0.1397	0.6582	20.52	18.11
575	1	680026	0.1512	0.5917	5.79	3.38
1854	1	324400	0.0000	0.0292	0.00	0
1877	1	3000000	0.2163	0.8578	25.21	22.80
1877	300001	3300000	0.2082	0.8513	24.45	22.04
1877	600001	3600000	0.2106	0.8487	24.81	22.40
1877	900001	3900000	0.2065	0.8413	24.55	22.14
1877	1200001	4200000	0.2074	0.8420	24.64	22.23
1877	1500001	4500000	0.2049	0.8352	24.53	22.12
1877	1800001	4800000	0.2143	0.8450	25.36	22.95
1877	2100001	5100000	0.2047	0.8547	23.95	21.54
1877	2400001	5400000	0.2074	0.8460	24.51	22.10
1877	2700001	5700000	0.1928	0.8575	22.48	20.07
1877	3000001	6000000	0.1874	0.8601	21.79	19.38
1877	3300001	6300000	0.1819	0.8731	20.83	18.42
1877	3600001	6600000	0.1673	0.8760	19.09	16.68
1877	3900001	6900000	0.1612	0.8645	18.65	16.24
1877	4200001	7200000	0.1772	0.8654	20.47	18.06
1877	4500001	7500000	0.1777	0.8672	20.49	18.08
1877	4800001	7800000	0.1697	0.8677	19.56	17.15
1877	5100001	8100000	0.1768	0.8596	20.56	18.15
1877	5400001	8400000	0.1881	0.8583	21.91	19.50
1877	5700001	8700000	0.1946	0.8564	22.72	20.31
1877	6000001	9000000	0.1946	0.8582	22.68	20.27
1877	6300001	9300000	0.1916	0.8549	22.42	20.01
1877	6600001	9600000	0.1948	0.8527	22.85	20.44
1877	6900001	9900000	0.1945	0.8667	22.45	20.04
1877	7200001	10200000	0.1901	0.8711	21.82	19.41
1877	7500001	10500000	0.1915	0.8680	22.06	19.65
1877	7800001	10800000	0.1844	0.8653	21.31	18.90
1877	8100001	11100000	0.1853	0.8666	21.39	18.98
1877	8400001	11400000	0.1738	0.8712	19.95	17.54
1877	8700001	11700000	0.1803	0.8693	20.74	18.33
1877	9000001	12000000	0.1871	0.8599	21.75	19.34
1877	9300001	12300000	0.2010	0.8572	23.45	21.04
1877	9600001	12600000	0.2019	0.8477	23.82	21.41
1877	9900001	12900000	0.2078	0.8420	24.68	22.27
1877	10200001	13200000	0.2071	0.8351	24.80	22.39
1877	10500001	13500000	0.1948	0.8313	23.43	21.02
1877	10800001	13800000	0.1965	0.8252	23.81	21.40
1877	11100001	14100000	0.1890	0.8247	22.92	20.51
1877	11400001	14400000	0.1874	0.8116	23.09	20.68
1877	11700001	14700000	0.1845	0.8065	22.88	20.47
1877	12000001	15000000	0.1717	0.8073	21.27	18.86
1877	12300001	15300000	0.1694	0.7832	21.63	19.22
1877	12600001	15600000	0.1615	0.7886	20.48	18.07
1877	12900001	15900000	0.1553	0.7902	19.66	17.25
1877	13200001	16200000	0.1551	0.7972	19.46	17.05
1877	13500001	16500000	0.1708	0.7956	21.47	19.06
1877	13800001	16800000	0.1706	0.7952	21.46	19.05
1877	14100001	17100000	0.1876	0.7911	23.72	21.31
1877	14400001	17400000	0.1984	0.8081	24.56	22.15
1877	14700001	17700000	0.1961	0.8138	24.10	21.69
1877	15000001	18000000	0.1952	0.8122	24.03	21.62
1877	15300001	18300000	0.1901	0.8347	22.77	20.36
1877	15600001	18600000	0.1983	0.8335	23.79	21.38
1877	15900001	18900000	0.2047	0.8259	24.78	22.37
1877	16200001	19200000	0.2133	0.8133	26.22	23.81
1877	16500001	19500000	0.2028	0.8126	24.96	22.55
1877	16800001	19800000	0.2036	0.8149	24.98	22.57
1877	17100001	20100000	0.1931	0.8215	23.51	21.10
1877	17400001	20400000	0.1773	0.7875	22.51	20.10
1877	17700001	20700000	0.1875	0.7850	23.88	21.47
1877	18000001	21000000	0.1923	0.7912	24.31	21.90
1877	18300001	21300000	0.1969	0.7818	25.18	22.77
1877	18600001	21600000	0.1971	0.7838	25.15	22.74
1877	18900001	21900000	0.2135	0.7821	27.30	24.89
1877	19200001	22200000	0.1963	0.7716	25.44	23.03
1877	19500001	22500000	0.1962	0.7671	25.58	23.17
1877	19800001	22800000	0.1916	0.7706	24.86	22.45
1877	20100001	23100000	0.1907	0.7681	24.82	22.41
1877	20400001	23400000	0.2038	0.7767	26.25	23.84
1877	20700001	23700000	0.1914	0.7768	24.64	22.23
1877	21000001	24000000	0.1847	0.7784	23.72	21.31
1877	21300001	24300000	0.1735	0.7831	22.15	19.74
1877	21600001	24600000	0.1764	0.7819	22.56	20.15
1877	21900001	24900000	0.1714	0.7852	21.83	19.42
1877	22200001	25200000	0.1608	0.7933	20.27	17.86
1877	22500001	25500000	0.1675	0.8042	20.83	18.42
1877	22800001	25800000	0.1737	0.7948	21.86	19.45
1877	23100001	26100000	0.1652	0.7842	21.07	18.66
1877	23400001	26400000	0.1652	0.7931	20.83	18.42
1877	23700001	26700000	0.1598	0.7962	20.07	17.66
1877	24000001	27000000	0.1666	0.7900	21.09	18.68
1877	24300001	27300000	0.1768	0.8017	22.05	19.64
1877	24600001	27600000	0.1662	0.7943	20.92	18.51
1877	24900001	27900000	0.1658	0.8075	20.54	18.13
1877	25200001	28200000	0.1738	0.8125	21.39	18.98
1877	25500001	28500000	0.1723	0.8163	21.11	18.70
1877	25800001	28627810	0.1639	0.8250	18.73	16.32
1904	1	3000000	0.1365	0.6261	21.80	19.39
1904	300001	3300000	0.1471	0.6753	21.78	19.37
1904	600001	3600000	0.1511	0.7267	20.80	18.39
1904	900001	3900000	0.1652	0.7335	22.52	20.11
1904	1200001	4200000	0.1630	0.7483	21.78	19.37
1904	1500001	4500000	0.1663	0.7439	22.35	19.94
1904	1800001	4800000	0.1575	0.7352	21.43	19.02
1904	2100001	5100000	0.1618	0.7193	22.49	20.08
1904	2400001	5400000	0.1572	0.7243	21.70	19.29
1904	2700001	5700000	0.1531	0.7119	21.51	19.10
1904	3000001	6000000	0.1623	0.7001	23.19	20.78
1904	3300001	6300000	0.1598	0.7055	22.65	20.24
1904	3600001	6600000	0.1561	0.7090	22.02	19.61
1904	3900001	6900000	0.1428	0.7164	19.93	17.52
1904	4200001	7200000	0.1574	0.7214	21.82	19.41
1904	4500001	7500000	0.1580	0.7212	21.91	19.50
1904	4800001	7800000	0.1561	0.7202	21.67	19.26
1904	5100001	8100000	0.1452	0.7143	20.32	17.91
1904	5400001	8400000	0.1411	0.6957	20.28	17.87
1904	5700001	8700000	0.1442	0.7042	20.48	18.07
1904	6000001	9000000	0.1467	0.7173	20.46	18.05
1904	6300001	9300000	0.1598	0.7145	22.36	19.95
1904	6600001	9600000	0.1641	0.7145	22.97	20.56
1904	6900001	9900000	0.1655	0.7060	23.44	21.03
1904	7200001	10200000	0.1577	0.6987	22.57	20.16
1904	7500001	10500000	0.1638	0.6956	23.55	21.14
1904	7800001	10800000	0.1676	0.7007	23.92	21.51
1904	8100001	11100000	0.1721	0.7100	24.23	21.82
1904	8400001	11400000	0.1754	0.7325	23.95	21.54
1904	8700001	11700000	0.1810	0.7261	24.93	22.52
1904	9000001	12000000	0.1711	0.7254	23.59	21.18
1904	9300001	12300000	0.1543	0.7172	21.52	19.11
1904	9600001	12600000	0.1540	0.7084	21.74	19.33
1904	9900001	12900000	0.1518	0.7075	21.45	19.04
1904	10200001	13200000	0.1569	0.7088	22.14	19.73
1904	10500001	13500000	0.1462	0.7051	20.74	18.33
1904	10800001	13800000	0.1411	0.6929	20.37	17.96
1904	11100001	14100000	0.1466	0.7026	20.86	18.45
1904	11400001	14400000	0.1478	0.7032	21.02	18.61
1904	11700001	14700000	0.1425	0.7048	20.23	17.82
1904	12000001	15000000	0.1360	0.6859	19.83	17.42
1904	12300001	15300000	0.1422	0.7018	20.26	17.85
1904	12600001	15600000	0.1452	0.7089	20.48	18.07
1904	12900001	15900000	0.1437	0.7244	19.84	17.43
1904	13200001	16200000	0.1346	0.7264	18.53	16.12
1904	13500001	16500000	0.1600	0.7449	21.48	19.07
1904	13800001	16800000	0.1686	0.7548	22.34	19.93
1904	14100001	17100000	0.1641	0.7575	21.67	19.26
1904	14400001	17400000	0.1687	0.7550	22.34	19.93
1904	14700001	17700000	0.1655	0.7491	22.09	19.68
1904	15000001	18000000	0.1708	0.7556	22.61	20.20
1904	15300001	18300000	0.1692	0.7324	23.11	20.70
1904	15600001	18600000	0.1628	0.7186	22.66	20.25
1904	15900001	18900000	0.1661	0.7093	23.41	21.00
1904	16200001	19200000	0.1742	0.6992	24.92	22.51
1904	16500001	19500000	0.1488	0.6774	21.96	19.55
1904	16800001	19800000	0.1604	0.6830	23.48	21.07
1904	17100001	20100000	0.1564	0.6735	23.22	20.81
1904	17400001	20400000	0.1710	0.6572	26.02	23.61
1904	17700001	20700000	0.1812	0.6522	27.78	25.37
1904	18000001	21000000	0.1815	0.6449	28.14	25.73
1904	18300001	21300000	0.1882	0.6489	29.00	26.59
1904	18600001	21600000	0.1890	0.6476	29.18	26.77
1904	18900001	21900000	0.1951	0.6551	29.79	27.38
1904	19200001	22200000	0.1952	0.6522	29.94	27.53
1904	19500001	22500000	0.2010	0.6515	30.86	28.45
1904	19800001	22800000	0.1755	0.6504	26.98	24.57
1904	20100001	23100000	0.1830	0.6377	28.70	26.29
1904	20400001	23400000	0.1665	0.6535	25.47	23.06
1904	20700001	23700000	0.1584	0.6628	23.90	21.49
1904	21000001	24000000	0.1550	0.6663	23.27	20.86
1904	21300001	24300000	0.1473	0.6663	22.10	19.69
1904	21600001	24600000	0.1496	0.6728	22.23	19.82
1904	21900001	24900000	0.1495	0.6743	22.17	19.76
1904	22200001	25200000	0.1567	0.6769	23.14	20.73
1904	22500001	25500000	0.1595	0.6844	23.31	20.90
1904	22800001	25800000	0.1683	0.6645	25.33	22.92
1904	23100001	26100000	0.1592	0.6635	23.99	21.58
1904	23400001	26400000	0.1585	0.6329	25.04	22.63
1904	23700001	26700000	0.1709	0.6333	26.99	24.58
1904	24000001	27000000	0.1952	0.6453	30.24	27.83
1904	24300001	27300000	0.2106	0.6510	32.35	29.94
1904	24600001	27600000	0.2208	0.6603	33.43	31.02
1904	24900001	27900000	0.2144	0.6667	32.15	29.74
1904	25200001	28200000	0.2174	0.6849	31.74	29.33
1904	25500001	28500000	0.2087	0.6822	30.59	28.18
1904	25800001	28800000	0.2157	0.6979	30.91	28.50
1904	26100001	29100000	0.2251	0.7090	31.75	29.34
1904	26400001	29400000	0.2272	0.7233	31.41	29.00
1904	26700001	29700000	0.2148	0.7319	29.34	26.93
1904	27000001	30000000	0.1984	0.7209	27.52	25.11
1904	27300001	30300000	0.1843	0.7259	25.39	22.98
1904	27600001	30600000	0.1759	0.7277	24.17	21.76
1904	27900001	30900000	0.1777	0.7048	25.21	22.80
1904	28200001	31200000	0.1572	0.7024	22.38	19.97
1904	28500001	31500000	0.1618	0.7078	22.86	20.45
1904	28800001	31800000	0.1698	0.7113	23.87	21.46
1904	29100001	32100000	0.1607	0.7178	22.39	19.98
1904	29400001	32400000	0.1586	0.7451	21.28	18.87
1904	29700001	32700000	0.1589	0.7258	21.90	19.49
1904	30000001	33000000	0.1537	0.7408	20.75	18.34
1904	30300001	33300000	0.1550	0.7404	20.93	18.52
1904	30600001	33600000	0.1564	0.7238	21.61	19.20
1904	30900001	33900000	0.1674	0.7263	23.05	20.64
1904	31200001	34200000	0.1820	0.7194	25.30	22.89
1904	31500001	34500000	0.1909	0.7234	26.40	23.99
1904	31800001	34800000	0.1793	0.7130	25.14	22.73
1904	32100001	35100000	0.1866	0.7135	26.15	23.74
1904	32400001	35400000	0.1895	0.6932	27.34	24.93
1904	32700001	35700000	0.1931	0.7019	27.51	25.10
1904	33000001	36000000	0.1933	0.6921	27.93	25.52
1904	33300001	36300000	0.2007	0.6903	29.07	26.66
1904	33600001	36600000	0.2019	0.7079	28.51	26.10
1904	33900001	36900000	0.1861	0.7158	26.00	23.59
1904	34200001	37200000	0.1821	0.7178	25.37	22.96
1904	34500001	37500000	0.1811	0.7122	25.43	23.02
[truncated: 4,824 more rows]
