# Supplementary material for: Effect of sequence depth and length in long-read assembly of the maize inbred NC358
Source: Nat Commun. 2020 May 8;11:2288. doi: 10.1038/s41467-020-16037-7 (PMC7211024; doi:10.1038/s41467-020-16037-7)
Supplement: Supplementary file 4 — Source Data [file 41467_2020_16037_MOESM4_ESM.zip › Source Data/Fig. 1F, Suppl. Fig. 8/NC358_falcon_only_consensus_dft.fasta.mod.out.LAI]

Chr	From	To	Intact	Total	raw_LAI	LAI
whole_genome	1	2130073940	0.1479	0.7634	19.37	16.96
36	1	3000000	0.0835	0.7533	11.09	8.68
36	300001	3300000	0.1003	0.7683	13.06	10.65
36	600001	3600000	0.1124	0.7552	14.89	12.48
36	900001	3900000	0.1318	0.7400	17.81	15.40
36	1200001	4200000	0.1358	0.7541	18.00	15.59
36	1500001	4500000	0.1390	0.7434	18.70	16.29
36	1800001	4800000	0.1369	0.7348	18.63	16.22
36	2100001	5100000	0.1349	0.7206	18.73	16.32
36	2400001	5400000	0.1328	0.7261	18.29	15.88
36	2700001	5700000	0.1336	0.7123	18.75	16.34
36	3000001	6000000	0.1464	0.7019	20.87	18.46
36	3300001	6300000	0.1425	0.7087	20.11	17.70
36	3600001	6600000	0.1419	0.7072	20.06	17.65
36	3900001	6900000	0.1358	0.7154	18.98	16.57
36	4200001	7200000	0.1492	0.7224	20.65	18.24
36	4500001	7500000	0.1498	0.7185	20.84	18.43
36	4800001	7800000	0.1499	0.7209	20.80	18.39
36	5100001	8100000	0.1407	0.7142	19.70	17.29
36	5400001	8400000	0.1337	0.6929	19.29	16.88
36	5700001	8700000	0.1437	0.7057	20.37	17.96
36	6000001	9000000	0.1425	0.7145	19.95	17.54
36	6300001	9300000	0.1596	0.7149	22.33	19.92
36	6600001	9600000	0.1604	0.7123	22.51	20.10
36	6900001	9900000	0.1581	0.7053	22.42	20.01
36	7200001	10200000	0.1541	0.7004	22.00	19.59
36	7500001	10500000	0.1624	0.6984	23.25	20.84
36	7800001	10800000	0.1618	0.7027	23.02	20.61
36	8100001	11100000	0.1625	0.7101	22.88	20.47
36	8400001	11400000	0.1669	0.7354	22.69	20.28
36	8700001	11700000	0.1709	0.7250	23.57	21.16
36	9000001	12000000	0.1622	0.7249	22.37	19.96
36	9300001	12300000	0.1379	0.7136	19.32	16.91
36	9600001	12600000	0.1431	0.7141	20.04	17.63
36	9900001	12900000	0.1339	0.7124	18.79	16.38
36	10200001	13200000	0.1320	0.7085	18.63	16.22
36	10500001	13500000	0.1114	0.6917	16.10	13.69
36	10800001	13800000	0.1144	0.6862	16.67	14.26
36	11100001	14100000	0.1217	0.6959	17.49	15.08
36	11400001	14400000	0.1207	0.6943	17.38	14.97
36	11700001	14700000	0.1068	0.6962	15.33	12.92
36	12000001	15000000	0.1103	0.6834	16.14	13.73
36	12300001	15300000	0.1077	0.6989	15.42	13.01
36	12600001	15600000	0.1147	0.7015	16.36	13.95
36	12900001	15900000	0.1201	0.7174	16.74	14.33
36	13200001	16200000	0.1117	0.7201	15.51	13.10
36	13500001	16500000	0.1449	0.7475	19.39	16.98
36	13800001	16800000	0.1499	0.7537	19.89	17.48
36	14100001	17100000	0.1458	0.7525	19.38	16.97
36	14400001	17400000	0.1490	0.7526	19.79	17.38
36	14700001	17700000	0.1492	0.7489	19.92	17.51
36	15000001	18000000	0.1449	0.7504	19.30	16.89
36	15300001	18300000	0.1448	0.7264	19.94	17.53
36	15600001	18600000	0.1219	0.7163	17.01	14.60
36	15900001	18900000	0.1220	0.7088	17.21	14.80
36	16200001	19200000	0.1289	0.6916	18.64	16.23
36	16500001	19500000	0.0986	0.6590	14.97	12.56
36	16800001	19800000	0.1047	0.6626	15.81	13.40
36	17100001	20100000	0.1071	0.6512	16.45	14.04
36	17400001	20400000	0.1142	0.6382	17.89	15.48
36	17700001	20700000	0.1088	0.6250	17.41	15.00
36	18000001	21000000	0.1178	0.6173	19.09	16.68
36	18300001	21300000	0.1345	0.6239	21.56	19.15
36	18600001	21600000	0.1456	0.6230	23.38	20.97
36	18900001	21900000	0.1521	0.6221	24.45	22.04
36	19200001	22200000	0.1638	0.6388	25.64	23.23
36	19500001	22500000	0.1703	0.6304	27.02	24.61
36	19800001	22800000	0.1533	0.6215	24.67	22.26
36	20100001	23100000	0.1482	0.6289	23.56	21.15
36	20400001	23400000	0.1362	0.6293	21.65	19.24
36	20700001	23700000	0.1398	0.6505	21.49	19.08
36	21000001	24000000	0.1375	0.6498	21.17	18.76
36	21300001	24300000	0.1323	0.6523	20.28	17.87
36	21600001	24600000	0.1320	0.6503	20.29	17.88
36	21900001	24900000	0.1362	0.6573	20.72	18.31
36	22200001	25200000	0.1306	0.6473	20.17	17.76
36	22500001	25500000	0.1402	0.6834	20.51	18.10
36	22800001	25800000	0.1385	0.6653	20.81	18.40
36	23100001	26100000	0.1338	0.6360	21.04	18.63
36	23400001	26400000	0.1471	0.6201	23.72	21.31
36	23700001	26700000	0.1539	0.6130	25.10	22.69
36	24000001	27000000	0.1677	0.6245	26.86	24.45
36	24300001	27300000	0.1715	0.6212	27.61	25.20
36	24600001	27600000	0.1818	0.6378	28.51	26.10
36	24900001	27900000	0.1734	0.6438	26.93	24.52
36	25200001	28200000	0.1761	0.6651	26.47	24.06
36	25500001	28500000	0.1678	0.6591	25.46	23.05
36	25800001	28800000	0.1736	0.6787	25.58	23.17
36	26100001	29100000	0.1855	0.7027	26.40	23.99
36	26400001	29400000	0.1804	0.7129	25.30	22.89
36	26700001	29700000	0.1792	0.7268	24.65	22.24
36	27000001	30000000	0.1589	0.7186	22.11	19.70
36	27300001	30300000	0.1559	0.7320	21.30	18.89
36	27600001	30600000	0.1364	0.7289	18.71	16.30
36	27900001	30900000	0.1419	0.7102	19.98	17.57
36	28200001	31200000	0.1271	0.7013	18.13	15.72
36	28500001	31500000	0.1243	0.7089	17.53	15.12
36	28800001	31800000	0.1322	0.7072	18.70	16.29
36	29100001	32100000	0.1180	0.7154	16.49	14.08
36	29400001	32400000	0.1098	0.7444	14.75	12.34
36	29700001	32700000	0.0994	0.7245	13.72	11.31
36	30000001	33000000	0.1012	0.7418	13.65	11.24
36	30300001	33300000	0.1006	0.7358	13.67	11.26
36	30600001	33600000	0.1108	0.7233	15.32	12.91
36	30900001	33900000	0.1173	0.7260	16.16	13.75
36	31200001	34200000	0.1339	0.7231	18.52	16.11
36	31500001	34500000	0.1421	0.7186	19.78	17.37
36	31800001	34800000	0.1337	0.7155	18.68	16.27
36	32100001	35100000	0.1530	0.7143	21.42	19.01
36	32400001	35400000	0.1642	0.6931	23.70	21.29
36	32700001	35700000	0.1724	0.6996	24.64	22.23
36	33000001	36000000	0.1815	0.6926	26.21	23.80
36	33300001	36300000	0.1768	0.6931	25.51	23.10
36	33600001	36600000	0.1828	0.7087	25.80	23.39
36	33900001	36900000	0.1731	0.7126	24.29	21.88
36	34200001	37200000	0.1705	0.7154	23.83	21.42
36	34500001	37500000	0.1729	0.7093	24.38	21.97
36	34800001	37800000	0.1795	0.7065	25.41	23.00
36	35100001	38100000	0.1785	0.6958	25.66	23.25
36	35400001	38400000	0.1685	0.7057	23.88	21.47
36	35700001	38700000	0.1644	0.6958	23.63	21.22
36	36000001	39000000	0.1514	0.6843	22.12	19.71
36	36300001	39300000	0.1561	0.6762	23.09	20.68
36	36600001	39600000	0.1431	0.6576	21.77	19.36
36	36900001	39900000	0.1453	0.6633	21.91	19.50
36	37200001	40200000	0.1387	0.6617	20.96	18.55
36	37500001	40500000	0.1286	0.6643	19.35	16.94
36	37800001	40800000	0.1208	0.6825	17.70	15.29
36	38100001	41100000	0.1086	0.6874	15.80	13.39
36	38400001	41400000	0.1071	0.6877	15.58	13.17
36	38700001	41700000	0.1065	0.7039	15.12	12.71
36	39000001	42000000	0.1162	0.7286	15.95	13.54
36	39300001	42300000	0.1102	0.7445	14.80	12.39
36	39600001	42600000	0.1199	0.7615	15.74	13.33
36	39900001	42900000	0.1144	0.7638	14.98	12.57
36	40200001	43200000	0.1147	0.7773	14.76	12.35
36	40500001	43500000	0.1190	0.7962	14.94	12.53
36	40800001	43800000	0.1196	0.8036	14.88	12.47
36	41100001	44100000	0.1151	0.7846	14.66	12.25
36	41400001	44400000	0.1187	0.7625	15.57	13.16
36	41700001	44700000	0.1222	0.7674	15.93	13.52
36	42000001	45000000	0.1189	0.7555	15.74	13.33
36	42300001	45300000	0.1263	0.7224	17.49	15.08
36	42600001	45600000	0.1323	0.7254	18.24	15.83
36	42900001	45900000	0.1377	0.7261	18.96	16.55
36	43200001	46200000	0.1357	0.7137	19.01	16.60
36	43500001	46500000	0.1372	0.6863	19.99	17.58
36	43800001	46800000	0.1323	0.6598	20.05	17.64
36	44100001	47100000	0.1346	0.6692	20.11	17.70
36	44400001	47400000	0.1357	0.6858	19.79	17.38
36	44700001	47700000	0.1384	0.6836	20.25	17.84
36	45000001	48000000	0.1470	0.6815	21.57	19.16
36	45300001	48300000	0.1396	0.6989	19.98	17.57
36	45600001	48600000	0.1318	0.7130	18.49	16.08
36	45900001	48900000	0.1260	0.7035	17.90	15.49
36	46200001	49200000	0.1298	0.7019	18.49	16.08
36	46500001	49500000	0.1269	0.6868	18.48	16.07
36	46800001	49800000	0.1281	0.6925	18.50	16.09
36	47100001	50100000	0.1351	0.7126	18.96	16.55
36	47400001	50400000	0.1329	0.7153	18.58	16.17
36	47700001	50700000	0.1269	0.7001	18.13	15.72
36	48000001	51000000	0.1278	0.7116	17.96	15.55
36	48300001	51300000	0.1344	0.7017	19.15	16.74
36	48600001	51600000	0.1321	0.6731	19.62	17.21
36	48900001	51900000	0.1411	0.6803	20.75	18.34
36	49200001	52200000	0.1542	0.6973	22.12	19.71
36	49500001	52500000	0.1493	0.7318	20.40	17.99
36	49800001	52800000	0.1568	0.7265	21.58	19.17
36	50100001	53100000	0.1543	0.7202	21.43	19.02
36	50400001	53400000	0.1621	0.7065	22.94	20.53
36	50700001	53700000	0.1694	0.7212	23.48	21.07
36	51000001	54000000	0.1612	0.7247	22.24	19.83
36	51300001	54300000	0.1623	0.7434	21.83	19.42
36	51600001	54600000	0.1587	0.7466	21.25	18.84
36	51900001	54900000	0.1508	0.7203	20.94	18.53
36	52200001	55200000	0.1396	0.7121	19.60	17.19
36	52500001	55500000	0.1446	0.7040	20.54	18.13
36	52800001	55800000	0.1559	0.7130	21.86	19.45
36	53100001	56100000	0.1535	0.7203	21.32	18.91
36	53400001	56400000	0.1533	0.7402	20.71	18.30
36	53700001	56700000	0.1625	0.7538	21.55	19.14
36	54000001	57000000	0.1655	0.7460	22.18	19.77
36	54300001	57300000	0.1619	0.7505	21.57	19.16
36	54600001	57600000	0.1623	0.7508	21.62	19.21
36	54900001	57900000	0.1741	0.7763	22.43	20.02
36	55200001	58200000	0.1753	0.7795	22.49	20.08
36	55500001	58500000	0.1736	0.7860	22.09	19.68
36	55800001	58800000	0.1560	0.7862	19.84	17.43
36	56100001	59100000	0.1649	0.7830	21.07	18.66
36	56400001	59400000	0.1582	0.7664	20.65	18.24
36	56700001	59700000	0.1482	0.7558	19.61	17.20
36	57000001	60000000	0.1427	0.7554	18.90	16.49
36	57300001	60300000	0.1573	0.7531	20.88	18.47
36	57600001	60600000	0.1729	0.7708	22.43	20.02
36	57900001	60900000	0.1583	0.7721	20.51	18.10
36	58200001	61200000	0.1534	0.7624	20.12	17.71
36	58500001	61500000	0.1625	0.7593	21.40	18.99
36	58800001	61800000	0.1685	0.7732	21.80	19.39
36	59100001	62100000	0.1635	0.7598	21.52	19.11
36	59400001	62400000	0.1642	0.7656	21.45	19.04
36	59700001	62700000	0.1572	0.7591	20.71	18.30
36	60000001	63000000	0.1589	0.7547	21.06	18.65
36	60300001	63300000	0.1513	0.7619	19.86	17.45
36	60600001	63600000	0.1348	0.7532	17.89	15.48
36	60900001	63900000	0.1370	0.7504	18.25	15.84
36	61200001	64200000	0.1459	0.7611	19.17	16.76
36	61500001	64500000	0.1446	0.7658	18.88	16.47
36	61800001	64800000	0.1400	0.7568	18.50	16.09
36	62100001	65100000	0.1374	0.7698	17.84	15.43
36	62400001	65400000	0.1407	0.7712	18.25	15.84
36	62700001	65700000	0.1560	0.7721	20.20	17.79
36	63000001	66000000	0.1579	0.7749	20.38	17.97
36	63300001	66300000	0.1457	0.7679	18.97	16.56
36	63600001	66600000	0.1430	0.7560	18.91	16.50
36	63900001	66900000	0.1481	0.7626	19.43	17.02
36	64200001	67200000	0.1464	0.7614	19.22	16.81
36	64500001	67500000	0.1413	0.7524	18.78	16.37
36	64800001	67800000	0.1527	0.7514	20.33	17.92
36	65100001	68100000	0.1462	0.7531	19.42	17.01
36	65400001	68400000	0.1501	0.7546	19.90	17.49
36	65700001	68700000	0.1342	0.7475	17.96	15.55
36	66000001	69000000	0.1343	0.7478	17.96	15.55
36	66300001	69300000	0.1389	0.7313	18.99	16.58
36	66600001	69600000	0.1494	0.7460	20.03	17.62
36	66900001	69900000	0.1416	0.7525	18.82	16.41
36	67200001	70200000	0.1447	0.7602	19.03	16.62
36	67500001	70500000	0.1452	0.7655	18.97	16.56
36	67800001	70800000	0.1390	0.7662	18.15	15.74
36	68100001	71100000	0.1479	0.7639	19.37	16.96
36	68400001	71400000	0.1536	0.7691	19.97	17.56
36	68700001	71700000	0.1574	0.7950	19.80	17.39
36	69000001	72000000	0.1545	0.8013	19.29	16.88
36	69300001	72300000	0.1625	0.8252	19.70	17.29
36	69600001	72600000	0.1617	0.8298	19.48	17.07
36	69900001	72900000	0.1646	0.8243	19.96	17.55
36	70200001	73200000	0.1446	0.8137	17.77	15.36
36	70500001	73500000	0.1390	0.8262	16.82	14.41
36	70800001	73800000	0.1307	0.8243	15.85	13.44
36	71100001	74100000	0.1321	0.8244	16.03	13.62
36	71400001	74400000	0.1181	0.8245	14.32	11.91
36	71700001	74700000	0.1251	0.8061	15.51	13.10
36	72000001	75000000	0.1236	0.8035	15.38	12.97
36	72300001	75300000	0.1167	0.7980	14.63	12.22
36	72600001	75600000	0.1119	0.7895	14.17	11.76
36	72900001	75900000	0.1163	0.7856	14.81	12.40
36	73200001	76200000	0.1246	0.7787	16.00	13.59
36	73500001	76500000	0.1389	0.7706	18.03	15.62
36	73800001	76800000	0.1421	0.7803	18.22	15.81
36	74100001	77100000	0.1491	0.7831	19.04	16.63
36	74400001	77400000	0.1495	0.7760	19.26	16.85
36	74700001	77700000	0.1314	0.7896	16.64	14.23
36	75000001	78000000	0.1263	0.7920	15.95	13.54
36	75300001	78300000	0.1311	0.7942	16.51	14.10
36	75600001	78600000	0.1335	0.8019	16.65	14.24
36	75900001	78900000	0.1388	0.8004	17.34	14.93
36	76200001	79200000	0.1461	0.8106	18.02	15.61
36	76500001	79500000	0.1423	0.8151	17.45	15.04
36	76800001	79800000	0.1515	0.8048	18.82	16.41
36	77100001	80100000	0.1426	0.8121	17.56	15.15
36	77400001	80400000	0.1491	0.8065	18.49	16.08
36	77700001	80700000	0.1552	0.7988	19.43	17.02
36	78000001	81000000	0.1585	0.8071	19.63	17.22
36	78300001	81300000	0.1539	0.8030	19.17	16.76
36	78600001	81600000	0.1482	0.7930	18.69	16.28
36	78900001	81900000	0.1375	0.7878	17.45	15.04
36	79200001	82200000	0.1382	0.7795	17.73	15.32
36	79500001	82500000	0.1335	0.7634	17.49	15.08
36	79800001	82800000	0.1273	0.7670	16.60	14.19
36	80100001	83100000	0.1353	0.7707	17.55	15.14
36	80400001	83400000	0.1417	0.7781	18.22	15.81
36	80700001	83700000	0.1474	0.7836	18.81	16.40
36	81000001	84000000	0.1534	0.7826	19.60	17.19
36	81300001	84300000	0.1491	0.7869	18.95	16.54
36	81600001	84600000	0.1607	0.7997	20.10	17.69
36	81900001	84900000	0.1606	0.8151	19.71	17.30
36	82200001	85200000	0.1633	0.8208	19.90	17.49
36	82500001	85500000	0.1565	0.8288	18.88	16.47
36	82800001	85800000	0.1598	0.8292	19.28	16.87
36	83100001	86100000	0.1498	0.8175	18.32	15.91
36	83400001	86400000	0.1326	0.8084	16.40	13.99
36	83700001	86700000	0.1422	0.7946	17.89	15.48
36	84000001	87000000	0.1427	0.7848	18.18	15.77
36	84300001	87300000	0.1457	0.7850	18.56	16.15
36	84600001	87600000	0.1441	0.7757	18.58	16.17
36	84900001	87900000	0.1562	0.7760	20.12	17.71
36	85200001	88200000	0.1451	0.7815	18.56	16.15
36	85500001	88500000	0.1561	0.7768	20.09	17.68
36	85800001	88800000	0.1550	0.7813	19.84	17.43
36	86100001	89100000	0.1567	0.7861	19.93	17.52
36	86400001	89400000	0.1547	0.7999	19.34	16.93
36	86700001	89700000	0.1454	0.8195	17.74	15.33
36	87000001	90000000	0.1451	0.8324	17.44	15.03
36	87300001	90300000	0.1473	0.8408	17.52	15.11
36	87600001	90600000	0.1416	0.8461	16.73	14.32
36	87900001	90900000	0.1334	0.8487	15.72	13.31
36	88200001	91200000	0.1396	0.8487	16.44	14.03
36	88500001	91500000	0.1466	0.8574	17.09	14.68
36	88800001	91800000	0.1470	0.8586	17.12	14.71
36	89100001	92100000	0.1485	0.8522	17.43	15.02
36	89400001	92400000	0.1563	0.8492	18.40	15.99
36	89700001	92700000	0.1660	0.8470	19.60	17.19
36	90000001	93000000	0.1692	0.8447	20.03	17.62
36	90300001	93300000	0.1676	0.8332	20.12	17.71
36	90600001	93600000	0.1625	0.8352	19.45	17.04
36	90900001	93900000	0.1743	0.8357	20.86	18.45
36	91200001	94200000	0.1639	0.8321	19.69	17.28
36	91500001	94500000	0.1570	0.8329	18.85	16.44
36	91800001	94800000	0.1541	0.8347	18.46	16.05
36	92100001	95100000	0.1565	0.8361	18.72	16.31
36	92400001	95400000	0.1498	0.8466	17.69	15.28
36	92700001	95700000	0.1421	0.8528	16.66	14.25
36	93000001	96000000	0.1370	0.8488	16.14	13.73
36	93300001	96300000	0.1343	0.8562	15.69	13.28
36	93600001	96600000	0.1393	0.8474	16.44	14.03
36	93900001	96900000	0.1369	0.8440	16.22	13.81
36	94200001	97200000	0.1453	0.8548	17.00	14.59
36	94500001	97500000	0.1374	0.8645	15.90	13.49
36	94800001	97800000	0.1358	0.8686	15.64	13.23
36	95100001	98100000	0.1259	0.8718	14.44	12.03
36	95400001	98400000	0.1286	0.8627	14.90	12.49
36	95700001	98700000	0.1350	0.8589	15.71	13.30
36	96000001	99000000	0.1323	0.8598	15.39	12.98
36	96300001	99300000	0.1301	0.8604	15.12	12.71
36	96600001	99600000	0.1314	0.8668	15.16	12.75
36	96900001	99900000	0.1219	0.8698	14.01	11.60
36	97200001	100200000	0.1322	0.8676	15.23	12.82
36	97500001	100500000	0.1382	0.8532	16.20	13.79
36	97800001	100800000	0.1422	0.8442	16.85	14.44
36	98100001	101100000	0.1424	0.8492	16.77	14.36
36	98400001	101400000	0.1430	0.8605	16.62	14.21
36	98700001	101700000	0.1400	0.8157	17.17	14.76
36	99000001	102000000	0.1440	0.8039	17.91	15.50
36	99300001	102300000	0.1510	0.7950	18.99	16.58
36	99600001	102600000	0.1635	0.7982	20.48	18.07
36	99900001	102900000	0.1592	0.7984	19.94	17.53
36	100200001	103200000	0.1454	0.7976	18.23	15.82
36	100500001	103500000	0.1295	0.8068	16.06	13.65
36	100800001	103800000	0.1282	0.8147	15.74	13.33
36	101100001	104100000	0.1294	0.8048	16.08	13.67
36	101400001	104400000	0.1233	0.8052	15.32	12.91
36	101700001	104700000	0.1244	0.8397	14.81	12.40
36	102000001	105000000	0.1181	0.8494	13.90	11.49
36	102300001	105300000	0.1269	0.8641	14.68	12.27
36	102600001	105600000	0.1048	0.8413	12.46	10.05
36	102900001	105900000	0.1099	0.8467	12.98	10.57
36	103200001	106200000	0.1179	0.8497	13.87	11.46
36	103500001	106500000	0.1327	0.8506	15.60	13.19
36	103800001	106800000	0.1430	0.8502	16.82	14.41
36	104100001	107100000	0.1582	0.8614	18.37	15.96
36	104400001	107400000	0.1747	0.8624	20.25	17.84
36	104700001	107700000	0.1797	0.8752	20.53	18.12
36	105000001	108000000	0.2056	0.8894	23.12	20.71
36	105300001	108300000	0.2123	0.8958	23.70	21.29
36	105600001	108600000	0.2437	0.9303	26.20	23.79
36	105900001	108900000	0.2584	0.9253	27.92	25.51
36	106200001	109200000	0.2772	0.9284	29.86	27.45
36	106500001	109500000	0.2820	0.9273	30.41	28.00
36	106800001	109800000	0.2841	0.9267	30.66	28.25
36	107100001	110100000	0.2740	0.9286	29.51	27.10
36	107400001	110400000	0.2680	0.9253	28.96	26.55
36	107700001	110700000	0.2654	0.9150	29.01	26.60
36	108000001	111000000	0.2313	0.8471	27.30	24.89
36	108300001	111300000	0.2174	0.8352	26.02	23.61
36	108600001	111600000	0.1966	0.8314	23.65	21.24
36	108900001	111900000	0.1831	0.8294	22.07	19.66
36	109200001	112200000	0.1686	0.8237	20.47	18.06
36	109500001	112500000	0.1691	0.8303	20.36	17.95
36	109800001	112800000	0.1574	0.8158	19.29	16.88
36	110100001	113100000	0.1662	0.8083	20.56	18.15
36	110400001	113400000	0.1580	0.8067	19.58	17.17
36	110700001	113700000	0.1556	0.8116	19.17	16.76
36	111000001	114000000	0.1754	0.8637	20.31	17.90
36	111300001	114300000	0.1682	0.8619	19.52	17.11
36	111600001	114600000	0.1692	0.8557	19.77	17.36
36	111900001	114900000	0.1609	0.8599	18.71	16.30
36	112200001	115200000	0.1487	0.8528	17.44	15.03
36	112500001	115500000	0.1418	0.8482	16.72	14.31
36	112800001	115800000	0.1395	0.8596	16.22	13.81
36	113100001	116100000	0.1371	0.8574	15.99	13.58
36	113400001	116400000	0.1386	0.8524	16.26	13.85
36	113700001	116700000	0.1282	0.8530	15.03	12.62
36	114000001	117000000	0.1335	0.8551	15.62	13.21
36	114300001	117300000	0.1281	0.8552	14.97	12.56
36	114600001	117600000	0.1345	0.8521	15.79	13.38
36	114900001	117900000	0.1348	0.8341	16.16	13.75
36	115200001	118200000	0.1351	0.8316	16.24	13.83
36	115500001	118500000	0.1345	0.8236	16.33	13.92
36	115800001	118800000	0.1238	0.8208	15.08	12.67
36	116100001	119100000	0.1236	0.8168	15.14	12.73
36	116400001	119400000	0.1277	0.8181	15.61	13.20
36	116700001	119700000	0.1382	0.8078	17.11	14.70
36	117000001	120000000	0.1330	0.8035	16.56	14.15
36	117300001	120300000	0.1486	0.8051	18.45	16.04
36	117600001	120600000	0.1356	0.8018	16.91	14.50
36	117900001	120900000	0.1406	0.8153	17.24	14.83
36	118200001	121200000	0.1346	0.8218	16.38	13.97
36	118500001	121500000	0.1432	0.8178	17.52	15.11
36	118800001	121800000	0.1531	0.8094	18.92	16.51
36	119100001	122100000	0.1437	0.8138	17.65	15.24
36	119400001	122400000	0.1357	0.8149	16.65	14.24
36	119700001	122700000	0.1218	0.8174	14.90	12.49
36	120000001	123000000	0.1154	0.8284	13.94	11.53
36	120300001	123300000	0.1185	0.8283	14.30	11.89
36	120600001	123600000	0.1271	0.8335	15.25	12.84
36	120900001	123900000	0.1304	0.8272	15.76	13.35
36	121200001	124200000	0.1417	0.8289	17.10	14.69
36	121500001	124500000	0.1261	0.8366	15.07	12.66
36	121800001	124800000	0.1293	0.8498	15.21	12.80
36	122100001	125100000	0.1337	0.8585	15.57	13.16
36	122400001	125400000	0.1435	0.8572	16.74	14.33
36	122700001	125700000	0.1505	0.8661	17.37	14.96
36	123000001	126000000	0.1518	0.8634	17.58	15.17
36	123300001	126300000	0.1593	0.8658	18.40	15.99
36	123600001	126600000	0.1591	0.8634	18.43	16.02
36	123900001	126900000	0.1537	0.8648	17.77	15.36
36	124200001	127200000	0.1613	0.8585	18.79	16.38
36	124500001	127500000	0.1716	0.8577	20.01	17.60
36	124800001	127800000	0.1730	0.8482	20.40	17.99
36	125100001	128100000	0.1677	0.8453	19.84	17.43
36	125400001	128400000	0.1612	0.8373	19.25	16.84
36	125700001	128700000	0.1632	0.8335	19.58	17.17
36	126000001	129000000	0.1703	0.8412	20.24	17.83
36	126300001	129300000	0.1448	0.8295	17.45	15.04
36	126600001	129600000	0.1464	0.8281	17.68	15.27
36	126900001	129900000	0.1548	0.8339	18.56	16.15
36	127200001	130200000	0.1399	0.8309	16.84	14.43
36	127500001	130500000	0.1355	0.8341	16.25	13.84
36	127800001	130800000	0.1315	0.8371	15.71	13.30
36	128100001	131100000	0.1293	0.8275	15.62	13.21
36	128400001	131400000	0.1236	0.8263	14.96	12.55
36	128700001	131700000	0.1229	0.8174	15.03	12.62
36	129000001	132000000	0.1111	0.8067	13.78	11.37
36	129300001	132300000	0.1164	0.8065	14.44	12.03
36	129600001	132600000	0.1174	0.8077	14.54	12.13
36	129900001	132900000	0.1057	0.8014	13.19	10.78
36	130200001	133200000	0.1175	0.7997	14.69	12.28
36	130500001	133500000	0.1237	0.8017	15.43	13.02
36	130800001	133800000	0.1269	0.7990	15.88	13.47
36	131100001	134100000	0.1362	0.7863	17.32	14.91
36	131400001	134400000	0.1471	0.7976	18.44	16.03
36	131700001	134700000	0.1440	0.8074	17.84	15.43
36	132000001	135000000	0.1443	0.7986	18.06	15.65
36	132300001	135300000	0.1487	0.8040	18.49	16.08
36	132600001	135600000	0.1479	0.8116	18.23	15.82
36	132900001	135900000	0.1553	0.8056	19.27	16.86
36	133200001	136200000	0.1485	0.8104	18.33	15.92
36	133500001	136500000	0.1531	0.8055	19.01	16.60
36	133800001	136800000	0.1553	0.8081	19.22	16.81
36	134100001	137100000	0.1564	0.8182	19.12	16.71
36	134400001	137400000	0.1634	0.8149	20.05	17.64
36	134700001	137700000	0.1571	0.8120	19.34	16.93
36	135000001	138000000	0.1524	0.8149	18.70	16.29
36	135300001	138300000	0.1406	0.8186	17.17	14.76
36	135600001	138600000	0.1378	0.8029	17.16	14.75
36	135900001	138900000	0.1329	0.8094	16.42	14.01
36	136200001	139200000	0.1314	0.8177	16.07	13.66
36	136500001	139500000	0.1242	0.8176	15.19	12.78
36	136800001	139800000	0.1171	0.8150	14.36	11.95
36	137100001	140100000	0.1062	0.8133	13.05	10.64
36	137400001	140400000	0.0867	0.7865	11.02	8.61
36	137700001	140700000	0.1058	0.7725	13.69	11.28
36	138000001	141000000	0.1233	0.7721	15.97	13.56
36	138300001	141300000	0.1341	0.7667	17.48	15.07
36	138600001	141600000	0.1350	0.7809	17.29	14.88
36	138900001	141900000	0.1420	0.7780	18.26	15.85
36	139200001	142200000	0.1493	0.7495	19.92	17.51
36	139500001	142500000	0.1597	0.7510	21.26	18.85
36	139800001	142800000	0.1669	0.7523	22.18	19.77
36	140100001	143100000	0.1701	0.7626	22.30	19.89
36	140400001	143400000	0.1856	0.7841	23.67	21.26
36	140700001	143700000	0.1782	0.8014	22.24	19.83
36	141000001	144000000	0.1595	0.8002	19.93	17.52
36	141300001	144300000	0.1653	0.8030	20.59	18.18
36	141600001	144600000	0.1640	0.7996	20.51	18.10
36	141900001	144900000	0.1537	0.7851	19.58	17.17
36	142200001	145200000	0.1444	0.8035	17.97	15.56
36	142500001	145500000	0.1399	0.7840	17.84	15.43
36	142800001	145800000	0.1384	0.7746	17.87	15.46
36	143100001	146100000	0.1340	0.7599	17.64	15.23
36	143400001	146400000	0.1318	0.7700	17.12	14.71
36	143700001	146700000	0.1312	0.7724	16.99	14.58
36	144000001	147000000	0.1382	0.7773	17.78	15.37
36	144300001	147300000	0.1357	0.7792	17.41	15.00
36	144600001	147600000	0.1341	0.7740	17.33	14.92
36	144900001	147900000	0.1434	0.7812	18.35	15.94
36	145200001	148200000	0.1496	0.7787	19.21	16.80
36	145500001	148500000	0.1389	0.7991	17.39	14.98
36	145800001	148800000	0.1404	0.8039	17.46	15.05
36	146100001	149100000	0.1494	0.8096	18.46	16.05
36	146400001	149400000	0.1450	0.8080	17.95	15.54
36	146700001	149700000	0.1502	0.7874	19.08	16.67
36	147000001	150000000	0.1451	0.7732	18.77	16.36
36	147300001	150300000	0.1396	0.7704	18.11	15.70
36	147600001	150600000	0.1421	0.7737	18.36	15.95
36	147900001	150900000	0.1373	0.7878	17.43	15.02
36	148200001	151200000	0.1366	0.7847	17.40	14.99
36	148500001	151500000	0.1460	0.7812	18.68	16.27
36	148800001	151800000	0.1438	0.7888	18.23	15.82
36	149100001	152100000	0.1417	0.7968	17.78	15.37
36	149400001	152400000	0.1640	0.7982	20.55	18.14
36	149700001	152700000	0.1575	0.8136	19.36	16.95
36	150000001	153000000	0.1593	0.8226	19.36	16.95
36	150300001	153300000	0.1677	0.8299	20.21	17.80
36	150600001	153600000	0.1688	0.8304	20.33	17.92
36	150900001	153900000	0.1708	0.8226	20.76	18.35
36	151200001	154200000	0.1694	0.8221	20.60	18.19
36	151500001	154500000	0.1663	0.8241	20.18	17.77
36	151800001	154800000	0.1609	0.8040	20.01	17.60
36	152100001	155100000	0.1644	0.8066	20.38	17.97
36	152400001	155400000	0.1547	0.8038	19.25	16.84
36	152700001	155700000	0.1512	0.8015	18.87	16.46
36	153000001	156000000	0.1614	0.8113	19.89	17.48
36	153300001	156300000	0.1661	0.8017	20.72	18.31
36	153600001	156600000	0.1579	0.8021	19.69	17.28
36	153900001	156900000	0.1573	0.8049	19.55	17.14
36	154200001	157200000	0.1474	0.8015	18.39	15.98
36	154500001	157500000	0.1570	0.7982	19.67	17.26
36	154800001	157800000	0.1673	0.8162	20.50	18.09
36	155100001	158100000	0.1631	0.8026	20.33	17.92
36	155400001	158400000	0.1551	0.8113	19.12	16.71
36	155700001	158700000	0.1654	0.8047	20.55	18.14
36	156000001	159000000	0.1527	0.8040	18.99	16.58
36	156300001	159300000	0.1435	0.8031	17.86	15.45
36	156600001	159600000	0.1528	0.8024	19.04	16.63
36	156900001	159900000	0.1647	0.8109	20.30	17.89
36	157200001	160200000	0.1654	0.8191	20.20	17.79
36	157500001	160500000	0.1613	0.8213	19.64	17.23
36	157800001	160800000	0.1482	0.8199	18.08	15.67
36	158100001	161100000	0.1558	0.8252	18.88	16.47
36	158400001	161400000	0.1529	0.8067	18.96	16.55
36	158700001	161700000	0.1493	0.8154	18.31	15.90
36	159000001	162000000	0.1667	0.8149	20.46	18.05
36	159300001	162300000	0.1645	0.7999	20.56	18.15
36	159600001	162600000	0.1598	0.7999	19.98	17.57
36	159900001	162900000	0.1528	0.7837	19.49	17.08
36	160200001	163200000	0.1651	0.7907	20.88	18.47
36	160500001	163500000	0.1602	0.7802	20.53	18.12
36	160800001	163800000	0.1685	0.7790	21.64	19.23
36	161100001	164100000	0.1656	0.7865	21.06	18.65
36	161400001	164400000	0.1827	0.7904	23.11	20.70
36	161700001	164700000	0.1819	0.7869	23.11	20.70
36	162000001	165000000	0.1710	0.7872	21.72	19.31
36	162300001	165300000	0.1641	0.8107	20.24	17.83
36	162600001	165600000	0.1628	0.8063	20.20	17.79
36	162900001	165900000	0.1615	0.8166	19.78	17.37
36	163200001	166200000	0.1598	0.8133	19.64	17.23
36	163500001	166500000	0.1560	0.8159	19.12	16.71
36	163800001	166800000	0.1620	0.8065	20.08	17.67
36	164100001	167100000	0.1467	0.7928	18.50	16.09
36	164400001	167400000	0.1321	0.7831	16.87	14.46
36	164700001	167700000	0.1303	0.7808	16.69	14.28
36	165000001	168000000	0.1361	0.7823	17.39	14.98
36	165300001	168300000	0.1399	0.7695	18.18	15.77
36	165600001	168600000	0.1333	0.7723	17.26	14.85
36	165900001	168900000	0.1295	0.7645	16.94	14.53
36	166200001	169200000	0.1291	0.7689	16.79	14.38
36	166500001	169500000	0.1375	0.7772	17.69	15.28
36	166800001	169800000	0.1373	0.7833	17.54	15.13
36	167100001	170100000	0.1437	0.7841	18.33	15.92
36	167400001	170400000	0.1488	0.7877	18.89	16.48
36	167700001	170700000	0.1467	0.7859	18.66	16.25
36	168000001	171000000	0.1440	0.7697	18.71	16.30
36	168300001	171300000	0.1428	0.7831	18.23	15.82
36	168600001	171600000	0.1552	0.7793	19.92	17.51
36	168900001	171900000	0.1576	0.7855	20.07	17.66
36	169200001	172200000	0.1609	0.7865	20.46	18.05
36	169500001	172500000	0.1508	0.7916	19.04	16.63
36	169800001	172800000	0.1448	0.7966	18.17	15.76
36	170100001	173100000	0.1570	0.7981	19.68	17.27
36	170400001	173400000	0.1529	0.7922	19.30	16.89
36	170700001	173700000	0.1551	0.7917	19.59	17.18
36	171000001	174000000	0.1542	0.7978	19.33	16.92
36	171300001	174300000	0.1623	0.7959	20.39	17.98
36	171600001	174600000	0.1633	0.8026	20.34	17.93
36	171900001	174900000	0.1613	0.7877	20.48	18.07
36	172200001	175200000	0.1511	0.7756	19.48	17.07
36	172500001	175500000	0.1501	0.7588	19.78	17.37
36	172800001	175800000	0.1433	0.7352	19.49	17.08
36	173100001	176100000	0.1300	0.7393	17.59	15.18
36	173400001	176400000	0.1348	0.7560	17.83	15.42
36	173700001	176700000	0.1291	0.7660	16.85	14.44
36	174000001	177000000	0.1273	0.7811	16.29	13.88
36	174300001	177300000	0.1266	0.7711	16.42	14.01
36	174600001	177600000	0.1309	0.7663	17.08	14.67
36	174900001	177900000	0.1351	0.7793	17.33	14.92
36	175200001	178200000	0.1407	0.7780	18.08	15.67
36	175500001	178500000	0.1515	0.7874	19.24	16.83
36	175800001	178800000	0.1642	0.8148	20.15	17.74
36	176100001	179100000	0.1696	0.8023	21.14	18.73
36	176400001	179400000	0.1651	0.8048	20.52	18.11
36	176700001	179700000	0.1717	0.8009	21.44	19.03
36	177000001	180000000	0.1813	0.7803	23.24	20.83
36	177300001	180300000	0.1761	0.7795	22.59	20.18
36	177600001	180600000	0.1677	0.7716	21.74	19.33
36	177900001	180900000	0.1626	0.7678	21.17	18.76
36	178200001	181200000	0.1560	0.7702	20.25	17.84
36	178500001	181500000	0.1557	0.7703	20.21	17.80
36	178800001	181800000	0.1517	0.7617	19.92	17.51
36	179100001	182100000	0.1509	0.7706	19.58	17.17
36	179400001	182400000	0.1574	0.7775	20.24	17.83
36	179700001	182700000	0.1569	0.7766	20.20	17.79
36	180000001	183000000	0.1411	0.7792	18.11	15.70
36	180300001	183300000	0.1419	0.7738	18.33	15.92
36	180600001	183600000	0.1388	0.7626	18.20	15.79
36	180900001	183900000	0.1440	0.7480	19.25	16.84
36	181200001	184200000	0.1636	0.7395	22.13	19.72
36	181500001	184500000	0.1667	0.7335	22.73	20.32
36	181800001	184800000	0.1626	0.7238	22.47	20.06
36	182100001	185100000	0.1637	0.7280	22.49	20.08
36	182400001	185400000	0.1561	0.7184	21.73	19.32
36	182700001	185700000	0.1551	0.7196	21.55	19.14
36	183000001	186000000	0.1675	0.7234	23.15	20.74
36	183300001	186300000	0.1744	0.7212	24.18	21.77
36	183600001	186600000	0.1723	0.7383	23.33	20.92
36	183900001	186900000	0.1653	0.7415	22.29	19.88
36	184200001	187200000	0.1465	0.7580	19.32	16.91
36	184500001	187500000	0.1418	0.7554	18.77	16.36
36	184800001	187800000	0.1490	0.7570	19.68	17.27
36	185100001	188100000	0.1503	0.7562	19.87	17.46
36	185400001	188400000	0.1524	0.7568	20.14	17.73
36	185700001	188700000	0.1565	0.7443	21.03	18.62
36	186000001	189000000	0.1609	0.7482	21.50	19.09
36	186300001	189300000	0.1724	0.7559	22.81	20.40
36	186600001	189600000	0.1812	0.7514	24.11	21.70
36	186900001	189900000	0.1920	0.7721	24.87	22.46
36	187200001	190200000	0.1959	0.7501	26.11	23.70
36	187500001	190500000	0.1872	0.7348	25.48	23.07
36	187800001	190800000	0.1890	0.7178	26.33	23.92
36	188100001	191100000	0.1891	0.7206	26.24	23.83
36	188400001	191400000	0.1847	0.7148	25.84	23.43
36	188700001	191700000	0.1886	0.7248	26.03	23.62
36	189000001	192000000	0.1885	0.7138	26.40	23.99
36	189300001	192300000	0.1820	0.7131	25.53	23.12
36	189600001	192600000	0.1790	0.7128	25.11	22.70
36	189900001	192900000	0.1713	0.6982	24.53	22.12
36	190200001	193200000	0.1804	0.7169	25.17	22.76
36	190500001	193500000	0.1909	0.7378	25.88	23.47
36	190800001	193800000	0.1818	0.7613	23.88	21.47
36	191100001	194100000	0.1851	0.7541	24.54	22.13
36	191400001	194400000	0.1972	0.7537	26.16	23.75
36	191700001	194700000	0.1898	0.7577	25.05	22.64
36	192000001	195000000	0.1827	0.7603	24.03	21.62
36	192300001	195300000	0.1784	0.7640	23.34	20.93
36	192600001	195600000	0.1654	0.7676	21.54	19.13
36	192900001	195900000	0.1727	0.7699	22.44	20.03
36	193200001	196200000	0.1737	0.7548	23.02	20.61
36	193500001	196500000	0.1649	0.7531	21.89	19.48
36	193800001	196800000	0.1741	0.7551	23.06	20.65
36	194100001	197100000	0.1703	0.7547	22.56	20.15
36	194400001	197400000	0.1705	0.7487	22.77	20.36
36	194700001	197700000	0.1683	0.7332	22.96	20.55
36	195000001	198000000	0.1645	0.7349	22.39	19.98
36	195300001	198300000	0.1570	0.7361	21.33	18.92
36	195600001	198600000	0.1625	0.7232	22.47	20.06
36	195900001	198900000	0.1536	0.7255	21.17	18.76
36	196200001	199200000	0.1488	0.7413	20.08	17.67
36	196500001	199500000	0.1516	0.7478	20.27	17.86
36	196800001	199800000	0.1332	0.7441	17.90	15.49
36	197100001	200100000	0.1392	0.7472	18.62	16.21
36	197400001	200400000	0.1242	0.7487	16.59	14.18
36	197700001	200700000	0.1264	0.7477	16.90	14.49
36	198000001	201000000	0.1237	0.7432	16.64	14.23
36	198300001	201300000	0.1232	0.7255	16.98	14.57
36	198600001	201600000	0.1256	0.7219	17.40	14.99
36	198900001	201900000	0.1257	0.7138	17.60	15.19
36	199200001	202200000	0.1328	0.7081	18.76	16.35
36	199500001	202500000	0.1334	0.6862	19.44	17.03
36	199800001	202534832	0.1482	0.6829	19.79	17.38
72	1	3000000	0.1881	0.8854	21.25	18.84
72	300001	3300000	0.1605	0.8756	18.33	15.92
72	600001	3600000	0.1464	0.8759	16.72	14.31
72	900001	3900000	0.1401	0.8673	16.15	13.74
72	1200001	4200000	0.1240	0.8756	14.16	11.75
72	1500001	4500000	0.1191	0.8673	13.74	11.33
72	1800001	4800000	0.1078	0.8640	12.48	10.07
72	2100001	5100000	0.1100	0.8624	12.76	10.35
72	2400001	5400000	0.1094	0.8746	12.51	10.10
72	2700001	5700000	0.1199	0.8685	13.80	11.39
72	3000001	6000000	0.1307	0.8669	15.08	12.67
72	3300001	6300000	0.1311	0.8642	15.18	12.77
72	3600001	6600000	0.1383	0.8563	16.15	13.74
72	3900001	6900000	0.1338	0.8545	15.66	13.25
72	4200001	7200000	0.1327	0.8412	15.78	13.37
72	4500001	7500000	0.1305	0.8327	15.67	13.26
72	4800001	7800000	0.1531	0.8358	18.32	15.91
72	5100001	8100000	0.1498	0.8471	17.68	15.27
72	5400001	8400000	0.1551	0.8427	18.41	16.00
72	5700001	8700000	0.1530	0.8396	18.23	15.82
72	6000001	9000000	0.1482	0.8259	17.94	15.53
72	6300001	9300000	0.1457	0.8226	17.71	15.30
72	6600001	9600000	0.1412	0.8217	17.18	14.77
72	6900001	9900000	0.1449	0.8292	17.47	15.06
72	7200001	10200000	0.1512	0.8410	17.97	15.56
72	7500001	10500000	0.1440	0.8453	17.03	14.62
72	7800001	10800000	0.1468	0.8397	17.48	15.07
72	8100001	11100000	0.1445	0.8204	17.62	15.21
72	8400001	11400000	0.1333	0.8168	16.32	13.91
72	8700001	11700000	0.1374	0.8205	16.75	14.34
72	9000001	12000000	0.1499	0.8200	18.28	15.87
72	9300001	12300000	0.1571	0.8210	19.14	16.73
72	9600001	12600000	0.1514	0.8260	18.33	15.92
72	9900001	12900000	0.1507	0.8190	18.40	15.99
72	10200001	13200000	0.1448	0.8117	17.84	15.43
72	10500001	13500000	0.1581	0.8107	19.50	17.09
72	10800001	13800000	0.1473	0.8151	18.08	15.67
72	11100001	14100000	0.1629	0.8105	20.09	17.68
72	11400001	14400000	0.1681	0.8100	20.76	18.35
72	11700001	14700000	0.1634	0.8129	20.11	17.70
72	12000001	15000000	0.1498	0.8082	18.54	16.13
72	12300001	15300000	0.1561	0.7980	19.56	17.15
72	12600001	15600000	0.1555	0.7794	19.95	17.54
72	12900001	15900000	0.1645	0.7782	21.14	18.73
72	13200001	16200000	0.1712	0.7678	22.30	19.89
72	13500001	16500000	0.1529	0.7629	20.04	17.63
72	13800001	16800000	0.1490	0.7463	19.96	17.55
72	14100001	17100000	0.1514	0.7481	20.23	17.82
72	14400001	17400000	0.1545	0.7501	20.60	18.19
72	14700001	17700000	0.1544	0.7433	20.77	18.36
72	15000001	18000000	0.1513	0.7464	20.27	17.86
72	15300001	18300000	0.1419	0.7492	18.94	16.53
72	15600001	18600000	0.1591	0.7686	20.70	18.29
72	15900001	18900000	0.1602	0.7768	20.62	18.21
72	16200001	19200000	0.1560	0.7866	19.83	17.42
72	16500001	19500000	0.1654	0.7694	21.49	19.08
72	16800001	19800000	0.1519	0.7664	19.81	17.40
72	17100001	20100000	0.1380	0.7573	18.23	15.82
72	17400001	20400000	0.1461	0.7563	19.32	16.91
72	17700001	20700000	0.1465	0.7670	19.10	16.69
72	18000001	21000000	0.1572	0.7787	20.18	17.77
72	18300001	21300000	0.1665	0.7884	21.12	18.71
72	18600001	21600000	0.1486	0.7679	19.35	16.94
72	18900001	21900000	0.1456	0.7619	19.11	16.70
72	19200001	22200000	0.1403	0.7620	18.41	16.00
72	19500001	22500000	0.1561	0.7826	19.95	17.54
72	19800001	22800000	0.1655	0.7795	21.24	18.83
72	20100001	23100000	0.1773	0.7960	22.28	19.87
72	20400001	23400000	0.1644	0.7867	20.90	18.49
72	20700001	23700000	0.1553	0.7645	20.31	17.90
72	21000001	24000000	0.1643	0.7644	21.49	19.08
72	21300001	24300000	0.1553	0.7472	20.78	18.37
72	21600001	24600000	0.1612	0.7629	21.13	18.72
72	21900001	24900000	0.1564	0.7610	20.55	18.14
72	22200001	25200000	0.1658	0.7636	21.72	19.31
72	22500001	25500000	0.1545	0.7624	20.27	17.86
72	22800001	25800000	0.1488	0.7765	19.17	16.76
72	23100001	26100000	0.1534	0.7720	19.87	17.46
72	23400001	26400000	0.1607	0.7880	20.39	17.98
72	23700001	26700000	0.1791	0.7966	22.49	20.08
72	24000001	27000000	0.1712	0.7909	21.65	19.24
72	24300001	27300000	0.1807	0.8042	22.47	20.06
72	24600001	27600000	0.1891	0.8070	23.43	21.02
72	24900001	27900000	0.1906	0.8119	23.47	21.06
72	25200001	28200000	0.1805	0.8053	22.42	20.01
72	25500001	28500000	0.1818	0.8101	22.44	20.03
72	25800001	28800000	0.1886	0.8142	23.16	20.75
72	26100001	29100000	0.1927	0.8210	23.47	21.06
72	26400001	29400000	0.2010	0.8192	24.54	22.13
72	26700001	29700000	0.2025	0.8207	24.67	22.26
72	27000001	30000000	0.2045	0.8263	24.75	22.34
72	27300001	30300000	0.2005	0.8294	24.18	21.77
72	27600001	30600000	0.1961	0.8306	23.61	21.20
72	27900001	30900000	0.1950	0.8282	23.54	21.13
72	28200001	31200000	0.2000	0.8292	24.12	21.71
72	28500001	31500000	0.2060	0.8368	24.61	22.20
72	28800001	31800000	0.2134	0.8329	25.62	23.21
72	29100001	32100000	0.2002	0.8300	24.13	21.72
72	29400001	32400000	0.1860	0.8302	22.41	20.00
72	29700001	32700000	0.1636	0.8300	19.70	17.29
72	30000001	33000000	0.1529	0.8289	18.45	16.04
72	30300001	33300000	0.1598	0.8209	19.46	17.05
72	30600001	33600000	0.1611	0.8202	19.64	17.23
72	30900001	33900000	0.1519	0.8225	18.47	16.06
72	31200001	34200000	0.1608	0.8388	19.17	16.76
72	31500001	34500000	0.1499	0.8300	18.06	15.65
72	31800001	34800000	0.1513	0.8387	18.04	15.63
72	32100001	35100000	0.1406	0.8338	16.87	14.46
72	32400001	35400000	0.1368	0.8050	16.99	14.58
72	32700001	35700000	0.1404	0.7771	18.07	15.66
72	33000001	36000000	0.1553	0.7525	20.64	18.23
72	33300001	36300000	0.1537	0.7316	21.01	18.60
72	33600001	36600000	0.1556	0.6901	22.56	20.15
72	33900001	36900000	0.1674	0.6552	25.55	23.14
72	34200001	37200000	0.1515	0.6013	25.20	22.79
72	34500001	37500000	0.1561	0.5608	27.84	25.43
72	34800001	37800000	0.1549	0.5176	29.93	27.52
72	35100001	38100000	0.1619	0.4974	32.55	30.14
72	35400001	38400000	0.1736	0.5046	34.39	31.98
72	35700001	38700000	0.1827	0.5072	36.02	33.61
72	36000001	39000000	0.1931	0.5215	37.03	34.62
72	36300001	39300000	0.1915	0.5214	36.73	34.32
72	36600001	39600000	0.1953	0.5348	36.53	34.12
72	36900001	39900000	0.1961	0.5523	35.50	33.09
72	37200001	40200000	0.2014	0.5676	35.48	33.07
72	37500001	40500000	0.2088	0.5841	35.75	33.34
72	37800001	40800000	0.2081	0.6044	34.43	32.02
72	38100001	41100000	0.2029	0.6026	33.67	31.26
72	38400001	41400000	0.1982	0.5918	33.49	31.08
72	38700001	41491511	0.2021	0.5949	31.61	29.20
149	1	3000000	0.1616	0.6231	25.93	23.52
149	300001	3300000	0.1521	0.6023	25.26	22.85
149	600001	3600000	0.1546	0.5858	26.38	23.97
149	900001	3900000	0.1606	0.5982	26.84	24.43
149	1200001	4200000	0.1584	0.5976	26.50	24.09
149	1500001	4500000	0.1519	0.6179	24.59	22.18
149	1800001	4800000	0.1525	0.6141	24.83	22.42
149	2100001	5100000	0.1555	0.6101	25.48	23.07
149	2400001	5400000	0.1401	0.6157	22.76	20.35
149	2700001	5700000	0.1455	0.6259	23.25	20.84
149	3000001	6000000	0.1391	0.6357	21.88	19.47
149	3300001	6300000	0.1466	0.6520	22.49	20.08
149	3600001	6600000	0.1445	0.6557	22.04	19.63
149	3900001	6900000	0.1549	0.6621	23.39	20.98
149	4200001	7200000	0.1357	0.6404	21.19	18.78
149	4500001	7500000	0.1522	0.6529	23.32	20.91
149	4800001	7800000	0.1466	0.6448	22.74	20.33
149	5100001	8100000	0.1487	0.6480	22.95	20.54
149	5400001	8400000	0.1394	0.6198	22.49	20.08
149	5700001	8700000	0.1291	0.6002	21.51	19.10
149	6000001	9000000	0.1221	0.6012	20.32	17.91
149	6300001	9300000	0.1112	0.5786	19.22	16.81
149	6600001	9600000	0.1115	0.5687	19.61	17.20
149	6900001	9900000	0.1025	0.5605	18.28	15.87
149	7200001	10200000	0.1161	0.5705	20.36	17.95
149	7500001	10500000	0.1000	0.5613	17.81	15.40
149	7800001	10800000	0.1056	0.5752	18.36	15.95
149	8100001	11100000	0.1184	0.5962	19.85	17.44
149	8400001	11400000	0.1351	0.6185	21.84	19.43
149	8700001	11700000	0.1431	0.6539	21.89	19.48
149	9000001	12000000	0.1558	0.6488	24.02	21.61
149	9300001	12300000	0.1613	0.6568	24.56	22.15
149	9600001	12600000	0.1592	0.6602	24.11	21.70
149	9900001	12900000	0.1496	0.6555	22.81	20.40
149	10200001	13200000	0.1458	0.6633	21.98	19.57
149	10500001	13500000	0.1473	0.6815	21.62	19.21
149	10800001	13800000	0.1415	0.6825	20.74	18.33
149	11100001	14100000	0.1333	0.6821	19.54	17.13
149	11400001	14400000	0.1195	0.6826	17.51	15.10
149	11700001	14700000	0.1143	0.6668	17.15	14.74
149	12000001	15000000	0.1018	0.6522	15.60	13.19
149	12300001	15300000	0.1083	0.6648	16.29	13.88
149	12600001	15600000	0.1049	0.6749	15.54	13.13
149	12900001	15900000	0.1230	0.6677	18.41	16.00
149	13200001	16200000	0.1189	0.6632	17.93	15.52
149	13500001	16500000	0.1237	0.6593	18.77	16.36
149	13800001	16800000	0.1311	0.6468	20.27	17.86
149	14100001	17100000	0.1272	0.6286	20.24	17.83
149	14400001	17400000	0.1312	0.6389	20.54	18.13
149	14700001	17700000	0.1320	0.6305	20.94	18.53
149	15000001	18000000	0.1229	0.6468	19.01	16.60
149	15300001	18300000	0.1271	0.6462	19.67	17.26
149	15600001	18600000	0.1344	0.6417	20.94	18.53
149	15900001	18900000	0.1207	0.6665	18.12	15.71
149	16200001	19200000	0.1277	0.6615	19.31	16.90
149	16500001	19500000	0.1349	0.6472	20.84	18.43
149	16800001	19800000	0.1265	0.6519	19.40	16.99
149	17100001	20100000	0.1427	0.6684	21.35	18.94
149	17400001	20400000	0.1542	0.6710	22.98	20.57
149	17700001	20700000	0.1522	0.6864	22.18	19.77
149	18000001	21000000	0.1664	0.6802	24.46	22.05
149	18300001	21300000	0.1543	0.6775	22.78	20.37
149	18600001	21600000	0.1504	0.6720	22.39	19.98
149	18900001	21900000	0.1540	0.6542	23.54	21.13
149	19200001	22200000	0.1528	0.6644	22.99	20.58
149	19500001	22500000	0.1461	0.6742	21.66	19.25
149	19800001	22800000	0.1597	0.6920	23.08	20.67
149	20100001	23100000	0.1473	0.6901	21.35	18.94
149	20400001	23400000	0.1409	0.6767	20.82	18.41
149	20700001	23700000	0.1426	0.6687	21.32	18.91
149	21000001	24000000	0.1444	0.6758	21.37	18.96
149	21300001	24300000	0.1437	0.6707	21.42	19.01
149	21600001	24600000	0.1489	0.6826	21.81	19.40
149	21900001	24900000	0.1550	0.6947	22.31	19.90
149	22200001	25200000	0.1505	0.6985	21.55	19.14
149	22500001	25500000	0.1525	0.6967	21.89	19.48
149	22800001	25800000	0.1474	0.6821	21.61	19.20
149	23100001	26100000	0.1603	0.6782	23.63	21.22
149	23400001	26400000	0.1583	0.6925	22.86	20.45
149	23700001	26700000	0.1697	0.6968	24.35	21.94
149	24000001	27000000	0.1632	0.6950	23.48	21.07
149	24300001	27300000	0.1661	0.6872	24.17	21.76
149	24600001	27600000	0.1654	0.6692	24.71	22.30
149	24900001	27900000	0.1589	0.6628	23.97	21.56
149	25200001	28200000	0.1663	0.6576	25.29	22.88
149	25500001	28500000	0.1641	0.6557	25.02	22.61
149	25800001	28800000	0.1730	0.6679	25.91	23.50
149	26100001	29100000	0.1532	0.6860	22.33	19.92
149	26400001	29400000	0.1511	0.6791	22.24	19.83
149	26700001	29700000	0.1513	0.6763	22.37	19.96
149	27000001	30000000	0.1477	0.6708	22.02	19.61
149	27300001	30300000	0.1580	0.6768	23.35	20.94
149	27600001	30600000	0.1585	0.6905	22.96	20.55
149	27900001	30900000	0.1592	0.6877	23.15	20.74
149	28200001	31200000	0.1515	0.6771	22.38	19.97
149	28500001	31500000	0.1472	0.6843	21.52	19.11
149	28800001	31800000	0.1368	0.6743	20.28	17.87
149	29100001	32100000	0.1358	0.6690	20.30	17.89
149	29400001	32400000	0.1448	0.6657	21.75	19.34
149	29700001	32700000	0.1478	0.6646	22.24	19.83
149	30000001	33000000	0.1585	0.6703	23.65	21.24
149	30300001	33300000	0.1423	0.6764	21.03	18.62
149	30600001	33600000	0.1402	0.6632	21.14	18.73
149	30900001	33900000	0.1440	0.6714	21.45	19.04
149	31200001	34200000	0.1510	0.6975	21.65	19.24
149	31500001	34500000	0.1590	0.6907	23.02	20.61
149	31800001	34800000	0.1566	0.6801	23.02	20.61
149	32100001	35100000	0.1626	0.6800	23.91	21.50
149	32400001	35400000	0.1499	0.6933	21.62	19.21
149	32700001	35700000	0.1289	0.6941	18.57	16.16
149	33000001	36000000	0.1209	0.6854	17.63	15.22
149	33300001	36300000	0.1402	0.6945	20.18	17.77
149	33600001	36600000	0.1398	0.7094	19.71	17.30
149	33900001	36900000	0.1483	0.7058	21.01	18.60
149	34200001	37200000	0.1454	0.6919	21.01	18.60
149	34500001	37500000	0.1560	0.6935	22.49	20.08
149	34800001	37800000	0.1590	0.7143	22.26	19.85
149	35100001	38100000	0.1547	0.7048	21.95	19.54
149	35400001	38400000	0.1626	0.6972	23.32	20.91
149	35700001	38700000	0.1857	0.7056	26.32	23.91
149	36000001	39000000	0.1844	0.7073	26.06	23.65
149	36300001	39300000	0.1730	0.6831	25.33	22.92
149	36600001	39600000	0.1621	0.6869	23.60	21.19
149	36900001	39900000	0.1368	0.6910	19.80	17.39
149	37200001	40200000	0.1343	0.7010	19.16	16.75
149	37500001	40500000	0.1268	0.7124	17.80	15.39
149	37800001	40800000	0.1223	0.7141	17.13	14.72
149	38100001	41100000	0.1417	0.7112	19.92	17.51
149	38400001	41400000	0.1511	0.7077	21.36	18.95
149	38700001	41700000	0.1388	0.7047	19.70	17.29
149	39000001	42000000	0.1479	0.7096	20.85	18.44
149	39300001	42300000	0.1469	0.7113	20.64	18.23
149	39600001	42600000	0.1621	0.6926	23.41	21.00
149	39900001	42900000	0.1774	0.6831	25.96	23.55
149	40200001	43200000	0.1810	0.6673	27.12	24.71
149	40500001	43500000	0.1787	0.6493	27.52	25.11
149	40800001	43800000	0.1712	0.6413	26.70	24.29
149	41100001	44100000	0.1603	0.6535	24.52	22.11
149	41400001	44400000	0.1604	0.6508	24.65	22.24
149	41700001	44700000	0.1553	0.6389	24.30	21.89
149	42000001	45000000	0.1630	0.6377	25.56	23.15
149	42300001	45300000	0.1685	0.6505	25.91	23.50
149	42600001	45600000	0.1660	0.6584	25.22	22.81
149	42900001	45900000	0.1664	0.6533	25.47	23.06
149	43200001	46200000	0.1576	0.6640	23.73	21.32
149	43500001	46500000	0.1469	0.6692	21.95	19.54
149	43800001	46800000	0.1631	0.6523	25.00	22.59
149	44100001	47100000	0.1628	0.6448	25.25	22.84
149	44400001	47400000	0.1508	0.6514	23.15	20.74
149	44700001	47700000	0.1695	0.6703	25.28	22.87
149	45000001	48000000	0.1602	0.6664	24.03	21.62
149	45300001	48300000	0.1499	0.6796	22.05	19.64
149	45600001	48600000	0.1490	0.6660	22.37	19.96
149	45900001	48900000	0.1511	0.6611	22.86	20.45
149	46200001	49200000	0.1588	0.6499	24.43	22.02
149	46500001	49500000	0.1585	0.6406	24.74	22.33
149	46800001	49800000	0.1537	0.6569	23.40	20.99
149	47100001	50100000	0.1567	0.6593	23.76	21.35
149	47400001	50400000	0.1592	0.6653	23.93	21.52
149	47700001	50700000	0.1478	0.6576	22.48	20.07
149	48000001	51000000	0.1489	0.6645	22.40	19.99
149	48300001	51300000	0.1559	0.6560	23.76	21.35
149	48600001	51600000	0.1649	0.6863	24.03	21.62
149	48900001	51900000	0.1575	0.6887	22.87	20.46
149	49200001	52200000	0.1655	0.6891	24.02	21.61
149	49500001	52500000	0.1646	0.7046	23.36	20.95
149	49800001	52800000	0.1634	0.7055	23.16	20.75
149	50100001	53100000	0.1587	0.7010	22.64	20.23
149	50400001	53400000	0.1583	0.6927	22.86	20.45
149	50700001	53700000	0.1623	0.6831	23.76	21.35
149	51000001	54000000	0.1501	0.6899	21.76	19.35
149	51300001	54300000	0.1557	0.6901	22.56	20.15
149	51600001	54600000	0.1536	0.6689	22.96	20.55
149	51900001	54900000	0.1637	0.6839	23.94	21.53
149	52200001	55200000	0.1500	0.6956	21.56	19.15
149	52500001	55500000	0.1593	0.7037	22.64	20.23
149	52800001	55800000	0.1506	0.7085	21.26	18.85
149	53100001	56100000	0.1475	0.7187	20.52	18.11
149	53400001	56400000	0.1548	0.7298	21.21	18.80
149	53700001	56700000	0.1437	0.7300	19.68	17.27
149	54000001	57000000	0.1527	0.7247	21.07	18.66
149	54300001	57300000	0.1416	0.7171	19.75	17.34
149	54600001	57600000	0.1269	0.7182	17.67	15.26
149	54900001	57900000	0.1226	0.7162	17.12	14.71
149	55200001	58200000	0.1272	0.7075	17.98	15.57
149	55500001	58500000	0.1210	0.6925	17.47	15.06
149	55800001	58800000	0.1250	0.6942	18.01	15.60
149	56100001	59100000	0.1239	0.6945	17.84	15.43
149	56400001	59400000	0.1221	0.6985	17.47	15.06
149	56700001	59700000	0.1197	0.6960	17.19	14.78
149	57000001	60000000	0.1245	0.6983	17.83	15.42
149	57300001	60300000	0.1240	0.7233	17.14	14.73
149	57600001	60600000	0.1350	0.7320	18.45	16.04
149	57900001	60900000	0.1247	0.7390	16.87	14.46
149	58200001	61200000	0.1421	0.7534	18.86	16.45
149	58500001	61500000	0.1373	0.7657	17.93	15.52
149	58800001	61800000	0.1429	0.7689	18.59	16.18
149	59100001	62100000	0.1400	0.7685	18.22	15.81
149	59400001	62400000	0.1359	0.7666	17.73	15.32
149	59700001	62700000	0.1406	0.7687	18.29	15.88
149	60000001	63000000	0.1391	0.7743	17.96	15.55
149	60300001	63300000	0.1353	0.7676	17.62	15.21
149	60600001	63600000	0.1277	0.7700	16.58	14.17
149	60900001	63900000	0.1493	0.7648	19.52	17.11
149	61200001	64200000	0.1394	0.7681	18.15	15.74
149	61500001	64500000	0.1505	0.7593	19.82	17.41
149	61800001	64800000	0.1395	0.7512	18.57	16.16
149	62100001	65100000	0.1514	0.7486	20.22	17.81
149	62400001	65400000	0.1557	0.7490	20.78	18.37
149	62700001	65700000	0.1500	0.7682	19.52	17.11
149	63000001	66000000	0.1458	0.7787	18.73	16.32
149	63300001	66300000	0.1564	0.7676	20.37	17.96
149	63600001	66600000	0.1595	0.7738	20.62	18.21
149	63900001	66900000	0.1483	0.7681	19.31	16.90
149	64200001	67200000	0.1432	0.7468	19.18	16.77
149	64500001	67500000	0.1420	0.7631	18.61	16.20
149	64800001	67800000	0.1462	0.7551	19.36	16.95
149	65100001	68100000	0.1345	0.7482	17.98	15.57
149	65400001	68400000	0.1279	0.7484	17.09	14.68
149	65700001	68700000	0.1457	0.7333	19.87	17.46
149	66000001	69000000	0.1531	0.7214	21.22	18.81
149	66300001	69300000	0.1641	0.7322	22.40	19.99
149	66600001	69600000	0.1750	0.7276	24.05	21.64
149	66900001	69900000	0.1751	0.7550	23.19	20.78
149	67200001	70200000	0.1722	0.7813	22.04	19.63
149	67500001	70500000	0.1623	0.7862	20.64	18.23
149	67800001	70800000	0.1744	0.8100	21.53	19.12
149	68100001	71100000	0.1974	0.8310	23.76	21.35
149	68400001	71400000	0.2001	0.8374	23.90	21.49
149	68700001	71700000	0.1841	0.8486	21.69	19.28
149	69000001	72000000	0.1926	0.8481	22.71	20.30
149	69300001	72300000	0.1819	0.8424	21.59	19.18
149	69600001	72600000	0.1767	0.8271	21.37	18.96
149	69900001	72900000	0.1642	0.8045	20.40	17.99
149	70200001	73200000	0.1676	0.8003	20.94	18.53
149	70500001	73500000	0.1752	0.7909	22.15	19.74
149	70800001	73800000	0.1632	0.7720	21.15	18.74
149	71100001	74100000	0.1367	0.7541	18.12	15.71
149	71400001	74400000	0.1340	0.7352	18.23	15.82
149	71700001	74700000	0.1397	0.7216	19.36	16.95
149	72000001	75000000	0.1302	0.7231	18.00	15.59
149	72300001	75300000	0.1400	0.7249	19.32	16.91
149	72600001	75600000	0.1336	0.7307	18.29	15.88
149	72900001	75900000	0.1354	0.7332	18.46	16.05
149	73200001	76200000	0.1284	0.7259	17.69	15.28
149	73500001	76500000	0.1235	0.7120	17.34	14.93
149	73800001	76800000	0.1408	0.7319	19.23	16.82
149	74100001	77100000	0.1433	0.7303	19.63	17.22
149	74400001	77400000	0.1415	0.7335	19.29	16.88
149	74700001	77700000	0.1482	0.7470	19.84	17.43
149	75000001	78000000	0.1467	0.7479	19.61	17.20
149	75300001	78300000	0.1291	0.7293	17.71	15.30
149	75600001	78600000	0.1253	0.7136	17.55	15.14
149	75900001	78900000	0.1343	0.7162	18.75	16.34
149	76200001	79200000	0.1317	0.6836	19.26	16.85
149	76500001	79500000	0.1335	0.6919	19.30	16.89
149	76800001	79800000	0.1252	0.6854	18.26	15.85
149	77100001	80100000	0.1367	0.6998	19.53	17.12
149	77400001	80400000	0.1372	0.7014	19.56	17.15
149	77700001	80700000	0.1408	0.7021	20.06	17.65
149	78000001	81000000	0.1377	0.6986	19.71	17.30
149	78300001	81300000	0.1321	0.6984	18.91	16.50
149	78600001	81600000	0.1440	0.7321	19.67	17.26
149	78900001	81900000	0.1442	0.7352	19.61	17.20
149	79200001	82200000	0.1474	0.7628	19.32	16.91
149	79500001	82500000	0.1538	0.7679	20.03	17.62
149	79800001	82800000	0.1534	0.7677	19.99	17.58
149	80100001	83100000	0.1620	0.7597	21.32	18.91
149	80400001	83400000	0.1650	0.7570	21.80	19.39
149	80700001	83700000	0.1460	0.7492	19.48	17.07
149	81000001	84000000	0.1441	0.7434	19.39	16.98
149	81300001	84300000	0.1556	0.7531	20.66	18.25
149	81600001	84600000	0.1472	0.7455	19.75	17.34
149	81900001	84900000	0.1423	0.7439	19.13	16.72
149	82200001	85200000	0.1430	0.7506	19.05	16.64
149	82500001	85500000	0.1420	0.7447	19.07	16.66
149	82800001	85800000	0.1337	0.7324	18.26	15.85
149	83100001	86100000	0.1121	0.7416	15.11	12.70
149	83400001	86400000	0.1134	0.7487	15.14	12.73
149	83700001	86700000	0.1175	0.7578	15.51	13.10
149	84000001	87000000	0.1156	0.7614	15.18	12.77
149	84300001	87300000	0.1147	0.7727	14.84	12.43
149	84600001	87600000	0.1141	0.7811	14.61	12.20
149	84900001	87900000	0.1147	0.7881	14.55	12.14
149	85200001	88200000	0.1219	0.7828	15.57	13.16
149	85500001	88500000	0.1156	0.7952	14.53	12.12
149	85800001	88800000	0.1208	0.8014	15.07	12.66
149	86100001	89100000	0.1197	0.7749	15.44	13.03
149	86400001	89400000	0.1230	0.7763	15.85	13.44
149	86700001	89700000	0.1264	0.7732	16.35	13.94
149	87000001	90000000	0.1410	0.7689	18.34	15.93
149	87300001	90300000	0.1301	0.7649	17.01	14.60
149	87600001	90600000	0.1332	0.7659	17.38	14.97
149	87900001	90900000	0.1415	0.7665	18.46	16.05
149	88200001	91200000	0.1445	0.7756	18.63	16.22
149	88500001	91500000	0.1556	0.7668	20.29	17.88
149	88800001	91800000	0.1487	0.7686	19.35	16.94
149	89100001	92100000	0.1636	0.7851	20.84	18.43
149	89400001	92400000	0.1568	0.7873	19.91	17.50
149	89700001	92700000	0.1610	0.7850	20.51	18.10
149	90000001	93000000	0.1547	0.7875	19.64	17.23
149	90300001	93300000	0.1653	0.7697	21.47	19.06
149	90600001	93600000	0.1565	0.7597	20.60	18.19
149	90900001	93900000	0.1458	0.7395	19.72	17.31
149	91200001	94200000	0.1492	0.7248	20.58	18.17
149	91500001	94500000	0.1402	0.7233	19.38	16.97
149	91800001	94800000	0.1457	0.7213	20.20	17.79
149	92100001	95100000	0.1351	0.7172	18.84	16.43
149	92400001	95400000	0.1422	0.7226	19.69	17.28
149	92700001	95700000	0.1548	0.7260	21.32	18.91
149	93000001	96000000	0.1544	0.7247	21.31	18.90
149	93300001	96300000	0.1615	0.7505	21.51	19.10
149	93600001	96600000	0.1911	0.7436	25.70	23.29
149	93900001	96900000	0.1964	0.7531	26.08	23.67
149	94200001	97200000	0.1885	0.7659	24.61	22.20
149	94500001	97500000	0.1867	0.7664	24.36	21.95
149	94800001	97800000	0.1750	0.7655	22.86	20.45
149	95100001	98100000	0.1909	0.7628	25.03	22.62
149	95400001	98400000	0.1901	0.7438	25.56	23.15
149	95700001	98700000	0.1759	0.7516	23.40	20.99
149	96000001	99000000	0.1852	0.7496	24.71	22.30
149	96300001	99300000	0.1794	0.7436	24.13	21.72
149	96600001	99600000	0.1599	0.7410	21.59	19.18
149	96900001	99900000	0.1729	0.7458	23.19	20.78
149	97200001	100200000	0.1679	0.7292	23.02	20.61
149	97500001	100500000	0.1734	0.7168	24.19	21.78
149	97800001	100800000	0.1832	0.7260	25.24	22.83
149	98100001	101100000	0.1691	0.7320	23.11	20.70
149	98400001	101400000	0.1785	0.7527	23.71	21.30
149	98700001	101700000	0.1860	0.7511	24.77	22.36
149	99000001	102000000	0.1659	0.7400	22.42	20.01
149	99300001	102300000	0.1682	0.7381	22.78	20.37
149	99600001	102600000	0.1624	0.7298	22.26	19.85
149	99900001	102900000	0.1445	0.7104	20.34	17.93
149	100200001	103200000	0.1642	0.7231	22.71	20.30
149	100500001	103500000	0.1669	0.7377	22.63	20.22
149	100800001	103800000	0.1760	0.7303	24.09	21.68
149	101100001	104100000	0.1773	0.7338	24.16	21.75
149	101400001	104400000	0.1636	0.7282	22.46	20.05
149	101700001	104700000	0.1565	0.7237	21.63	19.22
149	102000001	105000000	0.1819	0.7445	24.44	22.03
149	102300001	105300000	0.1788	0.7403	24.15	21.74
149	102600001	105600000	0.1809	0.7516	24.07	21.66
149	102900001	105900000	0.1865	0.7705	24.20	21.79
149	103200001	106200000	0.1645	0.7746	21.23	18.82
149	103500001	106500000	0.1543	0.7663	20.13	17.72
149	103800001	106800000	0.1473	0.7401	19.91	17.50
149	104100001	107100000	0.1529	0.7379	20.72	18.31
149	104400001	107400000	0.1511	0.7420	20.36	17.95
149	104700001	107700000	0.1415	0.7469	18.95	16.54
149	105000001	108000000	0.1328	0.7405	17.94	15.53
149	105300001	108300000	0.1248	0.7445	16.76	14.35
149	105600001	108600000	0.1220	0.7516	16.23	13.82
149	105900001	108900000	0.1113	0.7518	14.80	12.39
149	106200001	109200000	0.1141	0.7438	15.34	12.93
149	106500001	109500000	0.1275	0.7589	16.81	14.40
149	106800001	109800000	0.1250	0.7918	15.79	13.38
149	107100001	110100000	0.1188	0.7897	15.04	12.63
149	107400001	110400000	0.1185	0.7854	15.08	12.67
149	107700001	110700000	0.1196	0.7867	15.21	12.80
149	108000001	111000000	0.1065	0.7927	13.44	11.03
149	108300001	111300000	0.1083	0.7987	13.56	11.15
149	108600001	111600000	0.1099	0.8071	13.61	11.20
149	108900001	111900000	0.1190	0.8112	14.66	12.25
149	109200001	112200000	0.1230	0.8161	15.07	12.66
149	109500001	112500000	0.1088	0.7982	13.63	11.22
149	109800001	112800000	0.1180	0.7962	14.82	12.41
149	110100001	113100000	0.1271	0.7973	15.94	13.53
149	110400001	113400000	0.1330	0.7968	16.69	14.28
149	110700001	113700000	0.1333	0.7791	17.11	14.70
149	111000001	114000000	0.1468	0.7806	18.80	16.39
149	111300001	114300000	0.1488	0.7874	18.90	16.49
149	111600001	114600000	0.1581	0.7912	19.98	17.57
149	111900001	114900000	0.1734	0.7944	21.83	19.42
149	112200001	115200000	0.1666	0.7895	21.11	18.70
149	112500001	115500000	0.1674	0.7960	21.04	18.63
149	112800001	115800000	0.1620	0.7862	20.60	18.19
149	113100001	116100000	0.1542	0.8001	19.28	16.87
149	113400001	116400000	0.1631	0.7949	20.52	18.11
149	113700001	116700000	0.1731	0.7980	21.69	19.28
149	114000001	117000000	0.1619	0.8005	20.23	17.82
149	114300001	117300000	0.1659	0.7902	21.00	18.59
149	114600001	117600000	0.1662	0.7835	21.22	18.81
149	114900001	117900000	0.1561	0.7880	19.81	17.40
149	115200001	118200000	0.1582	0.7963	19.87	17.46
149	115500001	118500000	0.1627	0.8084	20.12	17.71
149	115800001	118800000	0.1621	0.8208	19.75	17.34
149	116100001	119100000	0.1728	0.8117	21.29	18.88
149	116400001	119400000	0.1664	0.8141	20.45	18.04
149	116700001	119700000	0.1719	0.8304	20.71	18.30
149	117000001	120000000	0.1749	0.8309	21.05	18.64
149	117300001	120300000	0.1750	0.8333	21.00	18.59
149	117600001	120600000	0.1651	0.8243	20.03	17.62
149	117900001	120900000	0.1613	0.8105	19.90	17.49
149	118200001	121200000	0.1543	0.8002	19.28	16.87
149	118500001	121500000	0.1553	0.7930	19.58	17.17
149	118800001	121800000	0.1556	0.7953	19.56	17.15
149	119100001	122100000	0.1505	0.8034	18.73	16.32
149	119400001	122400000	0.1477	0.8000	18.46	16.05
149	119700001	122700000	0.1277	0.7955	16.05	13.64
149	120000001	123000000	0.1203	0.7701	15.62	13.21
149	120300001	123300000	0.1279	0.7642	16.73	14.32
149	120600001	123600000	0.1279	0.7702	16.60	14.19
149	120900001	123900000	0.1304	0.7701	16.93	14.52
149	121200001	124200000	0.1344	0.7729	17.39	14.98
149	121500001	124500000	0.1332	0.7711	17.27	14.86
149	121800001	124800000	0.1290	0.7726	16.70	14.29
149	122100001	125100000	0.1153	0.7472	15.44	13.03
149	122400001	125400000	0.1181	0.7611	15.52	13.11
149	122700001	125700000	0.1466	0.7645	19.17	16.76
149	123000001	126000000	0.1511	0.7924	19.06	16.65
149	123300001	126300000	0.1352	0.7978	16.95	14.54
149	123600001	126600000	0.1342	0.8006	16.76	14.35
149	123900001	126900000	0.1270	0.7939	15.99	13.58
149	124200001	127200000	0.1487	0.8113	18.33	15.92
149	124500001	127500000	0.1484	0.8177	18.14	15.73
149	124800001	127800000	0.1595	0.8051	19.81	17.40
149	125100001	128100000	0.1768	0.8270	21.38	18.97
149	125400001	128400000	0.1780	0.8094	21.99	19.58
149	125700001	128700000	0.1626	0.8014	20.29	17.88
149	126000001	129000000	0.1700	0.7946	21.40	18.99
149	126300001	129300000	0.1848	0.7925	23.32	20.91
149	126600001	129600000	0.1876	0.7923	23.68	21.27
149	126900001	129900000	0.1914	0.8090	23.65	21.24
149	127200001	130200000	0.1809	0.8094	22.35	19.94
149	127500001	130500000	0.1836	0.8164	22.49	20.08
149	127800001	130800000	0.1789	0.8231	21.73	19.32
149	128100001	131100000	0.1716	0.8256	20.79	18.38
149	128400001	131400000	0.1699	0.8437	20.14	17.73
149	128700001	131700000	0.1733	0.8631	20.08	17.67
149	129000001	132000000	0.1705	0.8691	19.61	17.20
149	129300001	132300000	0.1627	0.8704	18.69	16.28
149	129600001	132600000	0.1677	0.8733	19.21	16.80
149	129900001	132900000	0.1677	0.8702	19.27	16.86
149	130200001	133200000	0.1696	0.8657	19.59	17.18
149	130500001	133500000	0.1733	0.8607	20.14	17.73
149	130800001	133800000	0.1703	0.8628	19.73	17.32
149	131100001	134100000	0.1674	0.8602	19.46	17.05
149	131400001	134400000	0.1594	0.8506	18.74	16.33
149	131700001	134700000	0.1516	0.8327	18.20	15.79
149	132000001	135000000	0.1639	0.8247	19.88	17.47
149	132300001	135300000	0.1684	0.8257	20.40	17.99
149	132600001	135600000	0.1708	0.8180	20.88	18.47
149	132900001	135900000	0.1685	0.8210	20.52	18.11
149	133200001	136200000	0.1589	0.8160	19.47	17.06
149	133500001	136500000	0.1511	0.8170	18.50	16.09
149	133800001	136800000	0.1577	0.8222	19.18	16.77
149	134100001	137100000	0.1515	0.8234	18.40	15.99
149	134400001	137400000	0.1438	0.8128	17.69	15.28
149	134700001	137700000	0.1484	0.8160	18.18	15.77
149	135000001	138000000	0.1354	0.8223	16.46	14.05
149	135300001	138300000	0.1335	0.8199	16.29	13.88
149	135600001	138600000	0.1287	0.8229	15.64	13.23
149	135900001	138900000	0.1503	0.8182	18.37	15.96
149	136200001	139200000	0.1514	0.8260	18.33	15.92
149	136500001	139500000	0.1485	0.8259	17.99	15.58
149	136800001	139800000	0.1352	0.8217	16.45	14.04
149	137100001	140100000	0.1409	0.8202	17.18	14.77
149	137400001	140400000	0.1569	0.8288	18.93	16.52
149	137700001	140700000	0.1598	0.8276	19.31	16.90
149	138000001	141000000	0.1614	0.8226	19.62	17.21
149	138300001	141300000	0.1529	0.8261	18.51	16.10
149	138600001	141600000	0.1491	0.8122	18.36	15.95
149	138900001	141900000	0.1340	0.8206	16.33	13.92
149	139200001	142200000	0.1341	0.8116	16.52	14.11
149	139500001	142500000	0.1430	0.8121	17.61	15.20
149	139800001	142800000	0.1477	0.8079	18.27	15.86
149	140100001	143100000	0.1496	0.7978	18.75	16.34
149	140400001	143400000	0.1487	0.8126	18.30	15.89
149	140700001	143700000	0.1410	0.8230	17.13	14.72
149	141000001	144000000	0.1380	0.8369	16.49	14.08
149	141300001	144300000	0.1435	0.8352	17.18	14.77
149	141600001	144600000	0.1503	0.8606	17.47	15.06
149	141900001	144900000	0.1474	0.8597	17.15	14.74
149	142200001	145200000	0.1478	0.8580	17.22	14.81
149	142500001	145500000	0.1431	0.8454	16.92	14.51
149	142800001	145800000	0.1435	0.8485	16.91	14.50
149	143100001	146100000	0.1451	0.8615	16.85	14.44
149	143400001	146400000	0.1518	0.8575	17.70	15.29
149	143700001	146700000	0.1526	0.8588	17.77	15.36
149	144000001	147000000	0.1525	0.8558	17.82	15.41
149	144300001	147300000	0.1554	0.8596	18.08	15.67
149	144600001	147600000	0.1632	0.8594	18.99	16.58
149	144900001	147900000	0.1751	0.8567	20.44	18.03
149	145200001	148200000	0.1870	0.8706	21.48	19.07
149	145500001	148500000	0.2034	0.8909	22.83	20.42
149	145800001	148800000	0.2292	0.9009	25.44	23.03
149	146100001	149100000	0.2292	0.9080	25.24	22.83
149	146400001	149400000	0.2179	0.9149	23.81	21.40
149	146700001	149700000	0.2324	0.9110	25.51	23.10
149	147000001	150000000	0.2294	0.9015	25.45	23.04
149	147300001	150300000	0.2174	0.8939	24.32	21.91
149	147600001	150600000	0.2066	0.8949	23.09	20.68
149	147900001	150900000	0.1959	0.9011	21.74	19.33
149	148200001	151200000	0.1780	0.8950	19.89	17.48
149	148500001	151500000	0.1616	0.8921	18.11	15.70
149	148800001	151800000	0.1275	0.8915	14.31	11.90
149	149100001	152100000	0.1255	0.8875	14.14	11.73
149	149400001	152400000	0.1198	0.8729	13.73	11.32
149	149700001	152700000	0.1054	0.8779	12.00	9.59
149	150000001	153000000	0.1129	0.8821	12.80	10.39
149	150300001	153300000	0.1121	0.8888	12.61	10.20
149	150600001	153600000	0.1103	0.8881	12.42	10.01
149	150900001	153900000	0.1071	0.8782	12.20	9.79
149	151200001	154200000	0.1306	0.8762	14.90	12.49
149	151500001	154500000	0.1338	0.8689	15.40	12.99
149	151800001	154800000	0.1540	0.8653	17.80	15.39
149	152100001	155100000	0.1446	0.8642	16.74	14.33
149	152400001	155400000	0.1433	0.8744	16.38	13.97
149	152700001	155700000	0.1455	0.8701	16.72	14.31
149	153000001	156000000	0.1313	0.8678	15.13	12.72
149	153300001	156300000	0.1442	0.8648	16.67	14.26
149	153600001	156600000	0.1419	0.8654	16.40	13.99
149	153900001	156900000	0.1361	0.8651	15.73	13.32
149	154200001	157200000	0.1092	0.8657	12.61	10.20
149	154500001	157500000	0.0990	0.8675	11.41	9.00
149	154800001	157800000	0.0909	0.8692	10.46	8.05
149	155100001	158100000	0.1061	0.8634	12.29	9.88
149	155400001	158400000	0.1148	0.8645	13.28	10.87
149	155700001	158700000	0.1113	0.8678	12.82	10.41
149	156000001	159000000	0.1166	0.8739	13.35	10.94
149	156300001	159300000	0.1188	0.8854	13.42	11.01
149	156600001	159600000	0.1276	0.8786	14.52	12.11
149	156900001	159900000	0.1408	0.8824	15.95	13.54
149	157200001	160200000	0.1525	0.8867	17.19	14.78
149	157500001	160500000	0.1588	0.8893	17.86	15.45
149	157800001	160800000	0.1588	0.8773	18.10	15.69
149	158100001	161100000	0.1708	0.8847	19.30	16.89
149	158400001	161400000	0.1618	0.8792	18.40	15.99
149	158700001	161700000	0.1586	0.8791	18.04	15.63
149	159000001	162000000	0.1574	0.8626	18.25	15.84
149	159300001	162300000	0.1565	0.8553	18.30	15.89
149	159600001	162600000	0.1479	0.8572	17.26	14.85
149	159900001	162900000	0.1440	0.8603	16.74	14.33
149	160200001	163200000	0.1456	0.8583	16.97	14.56
149	160500001	163500000	0.1570	0.8545	18.37	15.96
149	160800001	163800000	0.1668	0.8611	19.38	16.97
149	161100001	164100000	0.1502	0.8592	17.48	15.07
149	161400001	164400000	0.1668	0.8605	19.39	16.98
149	161700001	164700000	0.1623	0.8582	18.92	16.51
149	162000001	165000000	0.1619	0.8696	18.62	16.21
149	162300001	165300000	0.1645	0.8689	18.93	16.52
149	162600001	165600000	0.1808	0.8713	20.75	18.34
149	162900001	165900000	0.1868	0.8623	21.67	19.26
149	163200001	166200000	0.1811	0.8504	21.30	18.89
149	163500001	166500000	0.1705	0.8422	20.25	17.84
149	163800001	166800000	0.1597	0.8350	19.12	16.71
149	164100001	167100000	0.1573	0.8312	18.92	16.51
149	164400001	167400000	0.1501	0.8127	18.47	16.06
149	164700001	167700000	0.1565	0.8189	19.11	16.70
149	165000001	168000000	0.1603	0.8073	19.86	17.45
149	165300001	168300000	0.1539	0.7940	19.39	16.98
149	165600001	168600000	0.1467	0.7824	18.75	16.34
149	165900001	168900000	0.1396	0.7837	17.82	15.41
149	166200001	169200000	0.1371	0.7948	17.25	14.84
149	166500001	169500000	0.1284	0.7945	16.16	13.75
149	166800001	169800000	0.1304	0.7979	16.35	13.94
149	167100001	170100000	0.1247	0.7948	15.69	13.28
149	167400001	170400000	0.1145	0.8030	14.26	11.85
149	167700001	170700000	0.1310	0.7826	16.74	14.33
149	168000001	171000000	0.1319	0.7886	16.72	14.31
149	168300001	171300000	0.1262	0.7982	15.82	13.41
149	168600001	171600000	0.1314	0.8118	16.18	13.77
149	168900001	171900000	0.1339	0.8206	16.31	13.90
149	169200001	172200000	0.1427	0.8258	17.27	14.86
149	169500001	172500000	0.1544	0.8378	18.43	16.02
149	169800001	172800000	0.1492	0.8425	17.71	15.30
149	170100001	173100000	0.1528	0.8490	18.00	15.59
149	170400001	173400000	0.1675	0.8598	19.48	17.07
149	170700001	173700000	0.1448	0.8577	16.88	14.47
149	171000001	174000000	0.1479	0.8594	17.21	14.80
149	171300001	174300000	0.1454	0.8566	16.97	14.56
149	171600001	174600000	0.1469	0.8531	17.22	14.81
149	171900001	174900000	0.1481	0.8544	17.33	14.92
149	172200001	175200000	0.1387	0.8379	16.56	14.15
149	172500001	175500000	0.1320	0.8272	15.96	13.55
149	172800001	175800000	0.1271	0.8149	15.60	13.19
149	173100001	176100000	0.1277	0.8109	15.74	13.33
149	173400001	176400000	0.1174	0.8009	14.66	12.25
149	173700001	176700000	0.1331	0.8105	16.42	14.01
149	174000001	177000000	0.1360	0.8119	16.76	14.35
149	174300001	177300000	0.1346	0.7934	16.97	14.56
149	174600001	177600000	0.1352	0.7878	17.17	14.76
149	174900001	177900000	0.1255	0.7766	16.16	13.75
149	175200001	178200000	0.1281	0.7722	16.58	14.17
149	175500001	178500000	0.1348	0.7750	17.39	14.98
149	175800001	178800000	0.1408	0.7747	18.18	15.77
149	176100001	179100000	0.1471	0.7735	19.02	16.61
149	176400001	179400000	0.1559	0.7728	20.18	17.77
149	176700001	179700000	0.1456	0.7639	19.06	16.65
149	177000001	180000000	0.1326	0.7649	17.33	14.92
149	177300001	180300000	0.1510	0.7847	19.24	16.83
149	177600001	180600000	0.1336	0.7810	17.11	14.70
149	177900001	180900000	0.1437	0.7849	18.30	15.89
149	178200001	181200000	0.1518	0.7916	19.17	16.76
149	178500001	181500000	0.1567	0.7858	19.94	17.53
149	178800001	181800000	0.1560	0.7971	19.57	17.16
149	179100001	182100000	0.1460	0.7930	18.41	16.00
149	179400001	182400000	0.1429	0.8027	17.80	15.39
149	179700001	182700000	0.1394	0.8111	17.19	14.78
149	180000001	183000000	0.1411	0.7940	17.77	15.36
149	180300001	183300000	0.1319	0.7911	16.67	14.26
149	180600001	183600000	0.1390	0.7943	17.50	15.09
149	180900001	183900000	0.1309	0.7889	16.59	14.18
149	181200001	184200000	0.1279	0.7784	16.43	14.02
149	181500001	184500000	0.1345	0.7810	17.23	14.82
149	181800001	184800000	0.1347	0.7769	17.33	14.92
149	182100001	185100000	0.1375	0.7565	18.18	15.77
149	182400001	185400000	0.1404	0.7376	19.04	16.63
149	182700001	185700000	0.1455	0.7366	19.75	17.34
149	183000001	186000000	0.1542	0.7463	20.66	18.25
149	183300001	186300000	0.1497	0.7502	19.96	17.55
149	183600001	186600000	0.1460	0.7472	19.54	17.13
149	183900001	186900000	0.1578	0.7387	21.36	18.95
149	184200001	187200000	0.1596	0.7433	21.47	19.06
149	184500001	187500000	0.1570	0.7484	20.98	18.57
149	184800001	187800000	0.1612	0.7476	21.57	19.16
149	185100001	188100000	0.1598	0.7591	21.05	18.64
149	185400001	188400000	0.1561	0.7515	20.78	18.37
149	185700001	188700000	0.1602	0.7506	21.34	18.93
149	186000001	189000000	0.1551	0.7647	20.28	17.87
149	186300001	189300000	0.1495	0.7686	19.45	17.04
149	186600001	189600000	0.1435	0.7723	18.58	16.17
149	186900001	189900000	0.1380	0.7774	17.75	15.34
149	187200001	190200000	0.1301	0.7881	16.51	14.10
149	187500001	190500000	0.1204	0.7870	15.30	12.89
149	187800001	190800000	0.1269	0.7944	15.98	13.57
149	188100001	191100000	0.1299	0.7977	16.28	13.87
149	188400001	191400000	0.1270	0.8110	15.66	13.25
149	188700001	191700000	0.1286	0.8124	15.83	13.42
149	189000001	192000000	0.1286	0.7999	16.07	13.66
149	189300001	192300000	0.1339	0.7867	17.02	14.61
149	189600001	192600000	0.1376	0.7796	17.65	15.24
149	189900001	192900000	0.1351	0.7870	17.17	14.76
149	190200001	193200000	0.1543	0.7810	19.75	17.34
149	190500001	193500000	0.1539	0.7770	19.80	17.39
149	190800001	193800000	0.1329	0.7662	17.35	14.94
149	191100001	194100000	0.1370	0.7734	17.71	15.30
149	191400001	194400000	0.1397	0.7834	17.83	15.42
149	191700001	194700000	0.1449	0.7821	18.53	16.12
149	192000001	195000000	0.1457	0.7793	18.70	16.29
149	192300001	195300000	0.1511	0.7863	19.21	16.80
149	192600001	195600000	0.1558	0.7697	20.24	17.83
149	192900001	195900000	0.1568	0.7682	20.41	18.00
149	193200001	196200000	0.1325	0.7639	17.35	14.94
149	193500001	196500000	0.1323	0.7746	17.08	14.67
149	193800001	196800000	0.1413	0.7839	18.03	15.62
149	194100001	197100000	0.1369	0.7785	17.59	15.18
149	194400001	197400000	0.1399	0.7617	18.37	15.96
149	194700001	197700000	0.1429	0.7670	18.63	16.22
149	195000001	198000000	0.1350	0.7745	17.43	15.02
149	195300001	198300000	0.1333	0.7770	17.15	14.74
149	195600001	198600000	0.1274	0.7951	16.02	13.61
149	195900001	198900000	0.1309	0.7851	16.67	14.26
149	196200001	199200000	0.1364	0.7973	17.11	14.70
149	196500001	199500000	0.1374	0.7807	17.59	15.18
149	196800001	199800000	0.1378	0.7814	17.64	15.23
149	197100001	200100000	0.1355	0.7875	17.21	14.80
149	197400001	200400000	0.1318	0.7809	16.87	14.46
149	197700001	200700000	0.1346	0.7712	17.45	15.04
149	198000001	201000000	0.1449	0.7784	18.62	16.21
149	198300001	201300000	0.1535	0.7787	19.72	17.31
149	198600001	201600000	0.1563	0.7677	20.36	17.95
149	198900001	201900000	0.1622	0.7646	21.21	18.80
149	199200001	202200000	0.1627	0.7486	21.73	19.32
149	199500001	202500000	0.1583	0.7439	21.28	18.87
149	199800001	202800000	0.1560	0.7346	21.23	18.82
149	200100001	203100000	0.1564	0.7294	21.44	19.03
149	200400001	203400000	0.1620	0.7512	21.57	19.16
149	200700001	203700000	0.1432	0.7488	19.13	16.72
149	201000001	204000000	0.1454	0.7490	19.41	17.00
149	201300001	204300000	0.1315	0.7308	18.00	15.59
149	201600001	204600000	0.1426	0.7486	19.05	16.64
149	201900001	204900000	0.1350	0.7519	17.96	15.55
149	202200001	205200000	0.1316	0.7543	17.45	15.04
149	202500001	205500000	0.1300	0.7443	17.47	15.06
149	202800001	205800000	0.1349	0.7489	18.02	15.61
149	203100001	206100000	0.1396	0.7562	18.46	16.05
149	203400001	206400000	0.1380	0.7517	18.36	15.95
149	203700001	206700000	0.1387	0.7495	18.51	16.10
149	204000001	207000000	0.1348	0.7395	18.23	15.82
149	204300001	207300000	0.1366	0.7501	18.21	15.80
149	204600001	207600000	0.1348	0.7431	18.15	15.74
149	204900001	207900000	0.1299	0.7293	17.81	15.40
149	205200001	208200000	0.1391	0.7321	19.00	16.59
149	205500001	208500000	0.1462	0.7544	19.38	16.97
149	205800001	208800000	0.1373	0.7462	18.40	15.99
149	206100001	209100000	0.1430	0.7558	18.92	16.51
149	206400001	209400000	0.1464	0.7578	19.32	16.91
149	206700001	209700000	0.1469	0.7614	19.30	16.89
149	207000001	210000000	0.1599	0.7596	21.05	18.64
149	207300001	210300000	0.1624	0.7498	21.66	19.25
149	207600001	210600000	0.1552	0.7531	20.61	18.20
149	207900001	210900000	0.1592	0.7654	20.80	18.39
149	208200001	211200000	0.1595	0.7743	20.60	18.19
149	208500001	211500000	0.1808	0.7801	23.17	20.76
149	208800001	211800000	0.1918	0.7860	24.40	21.99
149	209100001	212100000	0.1780	0.7705	23.10	20.69
149	209400001	212400000	0.1631	0.7657	21.30	18.89
149	209700001	212700000	0.1657	0.7616	21.76	19.35
149	210000001	213000000	0.1489	0.7526	19.78	17.37
149	210300001	213300000	0.1566	0.7626	20.54	18.13
149	210600001	213600000	0.1540	0.7479	20.59	18.18
149	210900001	213900000	0.1511	0.7497	20.16	17.75
149	211200001	214200000	0.1567	0.7399	21.18	18.77
149	211500001	214500000	0.1427	0.7329	19.47	17.06
149	211800001	214800000	0.1471	0.7267	20.25	17.84
149	212100001	215100000	0.1615	0.7274	22.20	19.79
149	212400001	215400000	0.1593	0.7256	21.95	19.54
149	212700001	215700000	0.1616	0.7249	22.29	19.88
149	213000001	216000000	0.1651	0.7272	22.70	20.29
149	213300001	216300000	0.1569	0.7161	21.90	19.49
149	213600001	216600000	0.1493	0.7224	20.66	18.25
149	213900001	216900000	0.1553	0.7282	21.33	18.92
149	214200001	217200000	0.1431	0.7247	19.74	17.33
149	214500001	217500000	0.1449	0.7189	20.16	17.75
149	214800001	217800000	0.1414	0.7298	19.38	16.97
149	215100001	218100000	0.1380	0.7244	19.05	16.64
149	215400001	218400000	0.1464	0.7221	20.27	17.86
149	215700001	218700000	0.1356	0.7255	18.69	16.28
149	216000001	219000000	0.1270	0.7303	17.39	14.98
149	216300001	219300000	0.1287	0.7299	17.64	15.23
149	216600001	219600000	0.1374	0.7324	18.76	16.35
149	216900001	219900000	0.1258	0.7238	17.38	14.97
149	217200001	220200000	0.1344	0.7333	18.33	15.92
149	217500001	220500000	0.1203	0.7327	16.42	14.01
149	217800001	220800000	0.1265	0.7144	17.70	15.29
149	218100001	221100000	0.1195	0.7078	16.89	14.48
149	218400001	221400000	0.1110	0.6953	15.96	13.55
149	218700001	221700000	0.1265	0.7102	17.81	15.40
149	219000001	222000000	0.1339	0.7144	18.74	16.33
149	219300001	222300000	0.1365	0.7302	18.69	16.28
149	219600001	222600000	0.1450	0.7201	20.14	17.73
149	219900001	222900000	0.1578	0.7269	21.70	19.29
149	220200001	223200000	0.1438	0.7033	20.45	18.04
149	220500001	223500000	0.1524	0.7084	21.51	19.10
149	220800001	223800000	0.1424	0.7131	19.97	17.56
149	221100001	224100000	0.1410	0.6942	20.31	17.90
149	221400001	224400000	0.1531	0.7078	21.63	19.22
149	221700001	224700000	0.1468	0.6928	21.19	18.78
149	222000001	225000000	0.1408	0.6726	20.94	18.53
149	222300001	225300000	0.1311	0.6608	19.83	17.42
149	222600001	225600000	0.1257	0.6697	18.77	16.36
149	222900001	225900000	0.1178	0.6680	17.64	15.23
149	223200001	226200000	0.1221	0.6760	18.06	15.65
149	223500001	226500000	0.1287	0.6763	19.03	16.62
149	223800001	226800000	0.1273	0.6578	19.36	16.95
149	224100001	227100000	0.1288	0.6859	18.78	16.37
149	224400001	227400000	0.1223	0.6726	18.19	15.78
149	224700001	227700000	0.1351	0.6669	20.26	17.85
149	225000001	228000000	0.1477	0.6772	21.81	19.40
149	225300001	228300000	0.1471	0.6539	22.49	20.08
149	225600001	228600000	0.1391	0.6413	21.69	19.28
149	225900001	228900000	0.1327	0.6440	20.60	18.19
149	226200001	229200000	0.1501	0.6520	23.02	20.61
149	226500001	229500000	0.1306	0.6354	20.54	18.13
149	226800001	229800000	0.1327	0.6284	21.11	18.70
149	227100001	230100000	0.1396	0.6298	22.16	19.75
149	227400001	230400000	0.1440	0.6338	22.72	20.31
149	227700001	230700000	0.1313	0.6169	21.29	18.88
149	228000001	231000000	0.1366	0.6177	22.11	19.70
149	228300001	231300000	0.1433	0.6458	22.20	19.79
149	228600001	231600000	0.1439	0.6480	22.21	19.80
149	228900001	231900000	0.1451	0.6100	23.79	21.38
149	229200001	232200000	0.1343	0.6106	21.99	19.58
149	229500001	232500000	0.1436	0.6054	23.73	21.32
149	229800001	232800000	0.1534	0.6252	24.53	22.12
149	230100001	233100000	0.1445	0.6085	23.75	21.34
149	230400001	233400000	0.1397	0.6150	22.72	20.31
149	230700001	233700000	0.1459	0.6178	23.62	21.21
149	231000001	234000000	0.1365	0.6129	22.28	19.87
149	231300001	234300000	0.1370	0.5994	22.86	20.45
149	231600001	234600000	0.1416	0.5958	23.77	21.36
149	231900001	234900000	0.1419	0.6254	22.69	20.28
149	232200001	235200000	0.1443	0.6163	23.41	21.00
149	232500001	235500000	0.1358	0.6261	21.68	19.27
149	232800001	235800000	0.1202	0.6377	18.84	16.43
149	233100001	236100000	0.1358	0.6578	20.64	18.23
149	233400001	236400000	0.1448	0.6645	21.79	19.38
149	233700001	236700000	0.1501	0.6949	21.61	19.20
149	234000001	236787752	0.1525	0.6968	20.34	17.93
324	1	3000000	0.1850	0.8069	22.92	20.51
324	300001	3300000	0.1673	0.8095	20.67	18.26
324	600001	3600000	0.1783	0.8056	22.13	19.72
324	900001	3900000	0.1641	0.7904	20.76	18.35
324	1200001	4200000	0.1755	0.7918	22.17	19.76
324	1500001	4500000	0.1685	0.7957	21.17	18.76
324	1800001	4800000	0.1733	0.8012	21.63	19.22
324	2100001	5100000	0.1798	0.7904	22.75	20.34
324	2400001	5400000	0.1678	0.7886	21.28	18.87
324	2700001	5700000	0.1635	0.8004	20.43	18.02
324	3000001	6000000	0.1629	0.7947	20.50	18.09
324	3300001	6300000	0.1828	0.7921	23.08	20.67
324	3600001	6600000	0.1869	0.7947	23.52	21.11
324	3900001	6900000	0.1908	0.7938	24.04	21.63
324	4200001	7200000	0.1850	0.7910	23.38	20.97
324	4500001	7500000	0.1918	0.7801	24.59	22.18
324	4800001	7800000	0.1801	0.7620	23.63	21.22
324	5100001	8100000	0.1723	0.7647	22.54	20.13
324	5400001	8400000	0.1821	0.7502	24.28	21.87
324	5700001	8700000	0.1886	0.7477	25.22	22.81
324	6000001	9000000	0.1872	0.7444	25.15	22.74
324	6300001	9300000	0.1775	0.7442	23.86	21.45
324	6600001	9600000	0.1703	0.7401	23.01	20.60
324	6900001	9900000	0.1676	0.7576	22.13	19.72
324	7200001	10200000	0.1618	0.7524	21.50	19.09
324	7500001	10500000	0.1572	0.7597	20.70	18.29
324	7800001	10800000	0.1659	0.7743	21.43	19.02
324	8100001	11100000	0.1570	0.7713	20.35	17.94
324	8400001	11400000	0.1632	0.7921	20.61	18.20
324	8700001	11700000	0.1549	0.7985	19.40	16.99
324	9000001	12000000	0.1505	0.8060	18.67	16.26
324	9300001	12300000	0.1504	0.8102	18.57	16.16
324	9600001	12600000	0.1627	0.8187	19.87	17.46
324	9900001	12900000	0.1603	0.8278	19.36	16.95
324	10200001	13200000	0.1616	0.8306	19.45	17.04
324	10500001	13500000	0.1560	0.8269	18.86	16.45
324	10800001	13800000	0.1510	0.8304	18.19	15.78
324	11100001	14100000	0.1642	0.8312	19.75	17.34
324	11400001	14400000	0.1493	0.8243	18.12	15.71
324	11700001	14700000	0.1582	0.8226	19.23	16.82
324	12000001	15000000	0.1466	0.8149	17.99	15.58
324	12300001	15300000	0.1453	0.8107	17.92	15.51
324	12600001	15600000	0.1287	0.7984	16.12	13.71
324	12900001	15900000	0.1372	0.7889	17.39	14.98
324	13200001	16200000	0.1446	0.7966	18.16	15.75
324	13500001	16500000	0.1380	0.7846	17.58	15.17
324	13800001	16800000	0.1319	0.7735	17.06	14.65
324	14100001	17100000	0.1349	0.7678	17.57	15.16
324	14400001	17400000	0.1425	0.7785	18.30	15.89
324	14700001	17700000	0.1320	0.7706	17.13	14.72
324	15000001	18000000	0.1424	0.7621	18.69	16.28
324	15300001	18300000	0.1444	0.7685	18.79	16.38
324	15600001	18600000	0.1486	0.7641	19.44	17.03
324	15900001	18900000	0.1483	0.7631	19.44	17.03
324	16200001	19200000	0.1490	0.7487	19.91	17.50
324	16500001	19500000	0.1634	0.7631	21.41	19.00
324	16800001	19800000	0.1734	0.7673	22.60	20.19
324	17100001	20100000	0.1628	0.7750	21.00	18.59
324	17400001	20400000	0.1691	0.7653	22.10	19.69
324	17700001	20700000	0.1767	0.7672	23.03	20.62
324	18000001	21000000	0.1724	0.7753	22.24	19.83
324	18300001	21300000	0.1744	0.7580	23.01	20.60
324	18600001	21600000	0.1716	0.7550	22.73	20.32
324	18900001	21900000	0.1610	0.7495	21.49	19.08
324	19200001	22200000	0.1647	0.7520	21.90	19.49
324	19500001	22500000	0.1683	0.7306	23.03	20.62
324	19800001	22800000	0.1678	0.7365	22.78	20.37
324	20100001	23100000	0.1738	0.7433	23.38	20.97
324	20400001	23400000	0.1640	0.7256	22.60	20.19
324	20700001	23700000	0.1441	0.6631	21.73	19.32
324	21000001	24000000	0.1398	0.6361	21.98	19.57
324	21300001	24300000	0.1277	0.6400	19.95	17.54
324	21600001	24600000	0.1318	0.6414	20.54	18.13
324	21900001	24900000	0.1380	0.6511	21.20	18.79
324	22200001	25200000	0.1275	0.6522	19.55	17.14
324	22500001	25500000	0.1185	0.6603	17.94	15.53
324	22800001	25800000	0.1266	0.6619	19.13	16.72
324	23100001	26100000	0.1289	0.6580	19.59	17.18
324	23400001	26400000	0.1371	0.6722	20.40	17.99
324	23700001	26700000	0.1429	0.7323	19.51	17.10
324	24000001	27000000	0.1445	0.7487	19.29	16.88
324	24300001	27300000	0.1476	0.7384	19.99	17.58
324	24600001	27600000	0.1331	0.7441	17.88	15.47
324	24900001	27900000	0.1341	0.7404	18.12	15.71
324	25200001	28200000	0.1321	0.7429	17.79	15.38
324	25500001	28500000	0.1374	0.7535	18.23	15.82
324	25800001	28800000	0.1246	0.7432	16.77	14.36
324	26100001	29100000	0.1235	0.7342	16.83	14.42
324	26400001	29400000	0.1142	0.7326	15.59	13.18
324	26700001	29700000	0.1143	0.7180	15.92	13.51
324	27000001	30000000	0.1311	0.7281	18.01	15.60
324	27300001	30300000	0.1353	0.7429	18.21	15.80
324	27600001	30600000	0.1440	0.7375	19.53	17.12
324	27900001	30900000	0.1399	0.7330	19.09	16.68
324	28200001	31200000	0.1471	0.7376	19.94	17.53
324	28500001	31500000	0.1421	0.7290	19.49	17.08
324	28800001	31800000	0.1543	0.7235	21.33	18.92
324	29100001	32100000	0.1514	0.7205	21.01	18.60
324	29400001	32400000	0.1532	0.7204	21.27	18.86
324	29700001	32700000	0.1559	0.7239	21.54	19.13
324	30000001	33000000	0.1448	0.7224	20.05	17.64
324	30300001	33300000	0.1451	0.7104	20.42	18.01
324	30600001	33600000	0.1494	0.7031	21.25	18.84
324	30900001	33900000	0.1472	0.6971	21.11	18.70
324	31200001	34200000	0.1438	0.6728	21.37	18.96
324	31500001	34500000	0.1454	0.6797	21.39	18.98
324	31800001	34800000	0.1373	0.6833	20.10	17.69
324	32100001	35100000	0.1391	0.6895	20.17	17.76
324	32400001	35400000	0.1454	0.6987	20.81	18.40
324	32700001	35700000	0.1438	0.7024	20.47	18.06
324	33000001	36000000	0.1403	0.6973	20.11	17.70
324	33300001	36300000	0.1408	0.6996	20.12	17.71
324	33600001	36600000	0.1280	0.7145	17.92	15.51
324	33900001	36900000	0.1219	0.7249	16.82	14.41
324	34200001	37200000	0.1220	0.7442	16.39	13.98
324	34500001	37500000	0.1221	0.7399	16.51	14.10
324	34800001	37800000	0.1095	0.7291	15.01	12.60
324	35100001	38100000	0.1172	0.7396	15.85	13.44
324	35400001	38400000	0.1110	0.7327	15.15	12.74
324	35700001	38700000	0.1225	0.7418	16.51	14.10
324	36000001	39000000	0.1208	0.7529	16.04	13.63
324	36300001	39300000	0.1239	0.7562	16.38	13.97
324	36600001	39600000	0.1300	0.7489	17.36	14.95
324	36900001	39900000	0.1438	0.7569	19.00	16.59
324	37200001	40200000	0.1455	0.7454	19.52	17.11
324	37500001	40500000	0.1497	0.7486	20.00	17.59
324	37800001	40800000	0.1534	0.7761	19.77	17.36
324	38100001	41100000	0.1443	0.7688	18.77	16.36
324	38400001	41400000	0.1526	0.7697	19.82	17.41
324	38700001	41700000	0.1452	0.7669	18.93	16.52
324	39000001	42000000	0.1473	0.7758	18.98	16.57
324	39300001	42300000	0.1417	0.7763	18.25	15.84
324	39600001	42600000	0.1364	0.7696	17.73	15.32
324	39900001	42900000	0.1384	0.7610	18.19	15.78
324	40200001	43200000	0.1352	0.7683	17.59	15.18
324	40500001	43500000	0.1316	0.7717	17.05	14.64
324	40800001	43800000	0.1328	0.7628	17.40	14.99
324	41100001	44100000	0.1256	0.7572	16.59	14.18
324	41400001	44400000	0.1280	0.7543	16.97	14.56
324	41700001	44700000	0.1266	0.7573	16.71	14.30
324	42000001	45000000	0.1272	0.7481	17.01	14.60
324	42300001	45300000	0.1335	0.7514	17.77	15.36
324	42600001	45600000	0.1401	0.7622	18.38	15.97
324	42900001	45900000	0.1310	0.7575	17.29	14.88
324	43200001	46200000	0.1266	0.7636	16.57	14.16
324	43500001	46500000	0.1263	0.7571	16.69	14.28
324	43800001	46800000	0.1264	0.7424	17.03	14.62
324	44100001	47100000	0.1331	0.7475	17.80	15.39
324	44400001	47400000	0.1311	0.7549	17.36	14.95
324	44700001	47700000	0.1288	0.7410	17.38	14.97
324	45000001	48000000	0.1302	0.7343	17.73	15.32
324	45300001	48300000	0.1227	0.7278	16.86	14.45
324	45600001	48600000	0.1276	0.7279	17.53	15.12
324	45900001	48900000	0.1355	0.7194	18.83	16.42
324	46200001	49200000	0.1375	0.7161	19.21	16.80
324	46500001	49500000	0.1370	0.7117	19.24	16.83
324	46800001	49800000	0.1437	0.7316	19.64	17.23
324	47100001	50100000	0.1407	0.7366	19.10	16.69
324	47400001	50400000	0.1318	0.7334	17.97	15.56
324	47700001	50700000	0.1448	0.7465	19.40	16.99
324	48000001	51000000	0.1395	0.7456	18.71	16.30
324	48300001	51300000	0.1466	0.7576	19.35	16.94
324	48600001	51600000	0.1457	0.7499	19.44	17.03
324	48900001	51900000	0.1351	0.7630	17.71	15.30
324	49200001	52200000	0.1366	0.7652	17.85	15.44
324	49500001	52500000	0.1346	0.7781	17.30	14.89
324	49800001	52800000	0.1226	0.7744	15.83	13.42
324	50100001	53100000	0.1269	0.7691	16.50	14.09
324	50400001	53400000	0.1288	0.7613	16.92	14.51
324	50700001	53700000	0.1226	0.7606	16.12	13.71
324	51000001	54000000	0.1200	0.7566	15.86	13.45
324	51300001	54300000	0.1274	0.7491	17.00	14.59
324	51600001	54600000	0.1219	0.7672	15.89	13.48
324	51900001	54900000	0.1145	0.7666	14.94	12.53
324	52200001	55200000	0.1090	0.7700	14.16	11.75
324	52500001	55500000	0.1180	0.7561	15.61	13.20
324	52800001	55800000	0.1323	0.7536	17.55	15.14
324	53100001	56100000	0.1245	0.7452	16.70	14.29
324	53400001	56400000	0.1283	0.7540	17.01	14.60
324	53700001	56700000	0.1287	0.7358	17.49	15.08
324	54000001	57000000	0.1286	0.7451	17.26	14.85
324	54300001	57300000	0.1228	0.7449	16.48	14.07
324	54600001	57600000	0.1276	0.7287	17.51	15.10
324	54900001	57900000	0.1378	0.7267	18.96	16.55
324	55200001	58200000	0.1498	0.7262	20.63	18.22
324	55500001	58500000	0.1352	0.7329	18.45	16.04
324	55800001	58800000	0.1302	0.7409	17.57	15.16
324	56100001	59100000	0.1408	0.7476	18.83	16.42
324	56400001	59400000	0.1401	0.7479	18.73	16.32
324	56700001	59700000	0.1313	0.7531	17.43	15.02
324	57000001	60000000	0.1329	0.7478	17.78	15.37
324	57300001	60300000	0.1314	0.7508	17.50	15.09
324	57600001	60600000	0.1413	0.7562	18.68	16.27
324	57900001	60900000	0.1419	0.7540	18.82	16.41
324	58200001	61200000	0.1402	0.7569	18.52	16.11
324	58500001	61500000	0.1490	0.7436	20.04	17.63
324	58800001	61800000	0.1492	0.7312	20.40	17.99
324	59100001	62100000	0.1480	0.7403	20.00	17.59
324	59400001	62400000	0.1510	0.7269	20.77	18.36
324	59700001	62700000	0.1722	0.7452	23.11	20.70
324	60000001	63000000	0.1798	0.7453	24.12	21.71
324	60300001	63300000	0.1723	0.7333	23.50	21.09
324	60600001	63600000	0.1641	0.7174	22.88	20.47
324	60900001	63900000	0.1665	0.7191	23.15	20.74
324	61200001	64200000	0.1685	0.7071	23.83	21.42
324	61500001	64500000	0.1691	0.7107	23.79	21.38
324	61800001	64800000	0.1780	0.7104	25.06	22.65
324	62100001	65100000	0.1745	0.7028	24.83	22.42
324	62400001	65400000	0.1674	0.7014	23.87	21.46
324	62700001	65700000	0.1552	0.6912	22.46	20.05
324	63000001	66000000	0.1597	0.6913	23.10	20.69
324	63300001	66300000	0.1586	0.6945	22.84	20.43
324	63600001	66600000	0.1618	0.7031	23.02	20.61
324	63900001	66900000	0.1487	0.6452	23.05	20.64
324	64200001	67200000	0.1447	0.6289	23.01	20.60
324	64500001	67500000	0.1374	0.6384	21.52	19.11
324	64800001	67800000	0.1247	0.6392	19.50	17.09
324	65100001	68100000	0.1350	0.6340	21.30	18.89
324	65400001	68400000	0.1370	0.6321	21.68	19.27
324	65700001	68700000	0.1395	0.6299	22.14	19.73
324	66000001	69000000	0.1342	0.6316	21.25	18.84
324	66300001	69300000	0.1366	0.6263	21.82	19.41
324	66600001	69600000	0.1312	0.6266	20.94	18.53
324	66900001	69900000	0.1563	0.6944	22.51	20.10
324	67200001	70200000	0.1554	0.7030	22.11	19.70
324	67500001	70500000	0.1719	0.7016	24.51	22.10
324	67800001	70800000	0.1739	0.7142	24.35	21.94
324	68100001	71100000	0.1633	0.7152	22.83	20.42
324	68400001	71400000	0.1787	0.7405	24.13	21.72
324	68700001	71700000	0.1704	0.7441	22.90	20.49
324	69000001	72000000	0.1699	0.7337	23.15	20.74
324	69300001	72300000	0.1800	0.7426	24.23	21.82
324	69600001	72600000	0.1834	0.7591	24.16	21.75
324	69900001	72900000	0.1686	0.7404	22.77	20.36
324	70200001	73200000	0.1690	0.7554	22.37	19.96
324	70500001	73500000	0.1433	0.6892	20.79	18.38
324	70800001	73800000	0.1323	0.6211	21.30	18.89
324	71100001	74100000	0.1422	0.6318	22.51	20.10
324	71400001	74400000	0.1278	0.6096	20.97	18.56
324	71700001	74700000	0.1348	0.6143	21.94	19.53
324	72000001	75000000	0.1368	0.6046	22.62	20.21
324	72300001	75300000	0.1349	0.6096	22.13	19.72
324	72600001	75600000	0.1286	0.6022	21.36	18.95
324	72900001	75900000	0.1297	0.6046	21.46	19.05
324	73200001	76200000	0.1309	0.5980	21.89	19.48
324	73500001	76500000	0.1486	0.6662	22.31	19.90
324	73800001	76800000	0.1713	0.7241	23.65	21.24
324	74100001	77100000	0.1653	0.7240	22.83	20.42
324	74400001	77400000	0.1609	0.7410	21.71	19.30
324	74700001	77700000	0.1679	0.7278	23.07	20.66
324	75000001	78000000	0.1576	0.7395	21.32	18.91
324	75300001	78300000	0.1495	0.7287	20.52	18.11
324	75600001	78600000	0.1504	0.7368	20.42	18.01
324	75900001	78900000	0.1584	0.7508	21.10	18.69
324	76200001	79200000	0.1569	0.7411	21.17	18.76
324	76500001	79500000	0.1452	0.7335	19.80	17.39
324	76800001	79800000	0.1397	0.7268	19.22	16.81
324	77100001	80100000	0.1385	0.7154	19.36	16.95
324	77400001	80400000	0.1393	0.7109	19.59	17.18
324	77700001	80700000	0.1339	0.6991	19.16	16.75
324	78000001	81000000	0.1560	0.7052	22.12	19.71
324	78300001	81300000	0.1624	0.7039	23.07	20.66
324	78600001	81600000	0.1623	0.6744	24.06	21.65
324	78900001	81900000	0.1477	0.6709	22.02	19.61
324	79200001	82200000	0.1495	0.6726	22.23	19.82
324	79500001	82500000	0.1585	0.6787	23.36	20.95
324	79800001	82800000	0.1603	0.6641	24.14	21.73
324	80100001	83100000	0.1639	0.6578	24.91	22.50
324	80400001	83400000	0.1756	0.6486	27.07	24.66
324	80700001	83700000	0.1668	0.6440	25.91	23.50
324	81000001	84000000	0.1452	0.6437	22.55	20.14
324	81300001	84300000	0.1449	0.6685	21.67	19.26
324	81600001	84600000	0.1588	0.6783	23.42	21.01
324	81900001	84900000	0.1739	0.6806	25.55	23.14
324	82200001	85200000	0.1745	0.6828	25.56	23.15
324	82500001	85500000	0.1673	0.6821	24.53	22.12
324	82800001	85800000	0.1569	0.6890	22.77	20.36
324	83100001	86100000	0.1416	0.6831	20.74	18.33
324	83400001	86400000	0.1340	0.6705	19.98	17.57
324	83700001	86700000	0.1528	0.6979	21.90	19.49
324	84000001	87000000	0.1615	0.6849	23.59	21.18
324	84300001	87300000	0.1737	0.6682	26.00	23.59
324	84600001	87600000	0.1559	0.6650	23.44	21.03
324	84900001	87900000	0.1496	0.6580	22.74	20.33
324	85200001	88200000	0.1438	0.6515	22.07	19.66
324	85500001	88500000	0.1552	0.6499	23.88	21.47
324	85800001	88800000	0.1637	0.6462	25.33	22.92
324	86100001	89100000	0.1833	0.6546	28.00	25.59
324	86400001	89400000	0.1784	0.6749	26.43	24.02
324	86700001	89700000	0.1623	0.6656	24.38	21.97
324	87000001	90000000	0.1588	0.6818	23.30	20.89
324	87300001	90300000	0.1537	0.6678	23.01	20.60
324	87600001	90600000	0.1552	0.6575	23.61	21.20
324	87900001	90900000	0.1530	0.6457	23.70	21.29
324	88200001	91200000	0.1666	0.6452	25.82	23.41
324	88500001	91500000	0.1650	0.6533	25.26	22.85
324	88800001	91800000	0.1629	0.6691	24.35	21.94
324	89100001	92100000	0.1551	0.6653	23.30	20.89
324	89400001	92400000	0.1492	0.6317	23.62	21.21
324	89700001	92700000	0.1554	0.6359	24.44	22.03
324	90000001	93000000	0.1596	0.6170	25.87	23.46
324	90300001	93300000	0.1549	0.6443	24.04	21.63
324	90600001	93600000	0.1529	0.6488	23.57	21.16
324	90900001	93900000	0.1465	0.6480	22.61	20.20
324	91200001	94200000	0.1391	0.6387	21.78	19.37
324	91500001	94500000	0.1377	0.6124	22.49	20.08
324	91800001	94800000	0.1369	0.6061	22.59	20.18
324	92100001	95100000	0.1345	0.6072	22.15	19.74
324	92400001	95400000	0.1436	0.6201	23.16	20.75
324	92700001	95700000	0.1442	0.5979	24.12	21.71
324	93000001	96000000	0.1340	0.6062	22.11	19.70
324	93300001	96300000	0.1264	0.5798	21.80	19.39
324	93600001	96600000	0.1327	0.5795	22.90	20.49
324	93900001	96900000	0.1547	0.5890	26.26	23.85
324	94200001	97200000	0.1543	0.5899	26.16	23.75
324	94500001	97500000	0.1470	0.5917	24.84	22.43
324	94800001	97800000	0.1542	0.5761	26.76	24.35
324	95100001	98100000	0.1437	0.5176	27.77	25.36
324	95400001	98400000	0.1315	0.5110	25.75	23.34
324	95700001	98700000	0.1316	0.5177	25.42	23.01
324	96000001	99000000	0.1367	0.5008	27.30	24.89
324	96300001	99300000	0.1364	0.4846	28.14	25.73
324	96600001	99600000	0.1358	0.4829	28.13	25.72
324	96900001	99900000	0.1212	0.4766	25.43	23.02
324	97200001	100200000	0.1254	0.4971	25.23	22.82
324	97500001	100500000	0.1327	0.4791	27.69	25.28
324	97800001	100800000	0.1254	0.4887	25.66	23.25
324	98100001	101100000	0.1447	0.5632	25.69	23.28
324	98400001	101400000	0.1520	0.5869	25.90	23.49
324	98700001	101700000	0.1522	0.6149	24.75	22.34
324	99000001	101982513	0.1538	0.6457	23.69	21.28
385	1	3000000	0.1868	0.8335	22.41	20.00
385	300001	3300000	0.1916	0.8272	23.17	20.76
385	600001	3600000	0.1879	0.8165	23.01	20.60
385	900001	3900000	0.1802	0.8098	22.25	19.84
385	1200001	4200000	0.1893	0.8177	23.15	20.74
385	1500001	4500000	0.1791	0.8137	22.00	19.59
385	1800001	4800000	0.1698	0.8137	20.86	18.45
385	2100001	5100000	0.1717	0.8228	20.86	18.45
385	2400001	5400000	0.1638	0.8210	19.95	17.54
385	2700001	5700000	0.1696	0.8138	20.84	18.43
385	3000001	6000000	0.1557	0.8159	19.08	16.67
385	3300001	6300000	0.1528	0.8170	18.70	16.29
385	3600001	6600000	0.1563	0.8208	19.04	16.63
385	3900001	6900000	0.1734	0.8278	20.95	18.54
385	4200001	7200000	0.1622	0.8072	20.10	17.69
385	4500001	7500000	0.1722	0.8075	21.32	18.91
385	4800001	7800000	0.1704	0.8242	20.67	18.26
385	5100001	8100000	0.1648	0.8151	20.22	17.81
385	5400001	8400000	0.1666	0.8289	20.10	17.69
385	5700001	8700000	0.1635	0.8308	19.68	17.27
385	6000001	9000000	0.1594	0.8339	19.11	16.70
385	6300001	9300000	0.1544	0.8347	18.49	16.08
385	6600001	9600000	0.1360	0.8379	16.24	13.83
385	6900001	9900000	0.1207	0.8310	14.53	12.12
385	7200001	10200000	0.1235	0.8388	14.72	12.31
385	7500001	10500000	0.1256	0.8471	14.83	12.42
385	7800001	10800000	0.1248	0.8423	14.82	12.41
385	8100001	11100000	0.1311	0.8516	15.39	12.98
385	8400001	11400000	0.1389	0.8440	16.46	14.05
385	8700001	11700000	0.1359	0.8419	16.14	13.73
385	9000001	12000000	0.1312	0.8380	15.66	13.25
385	9300001	12300000	0.1322	0.8400	15.74	13.33
385	9600001	12600000	0.1405	0.8417	16.69	14.28
385	9900001	12900000	0.1407	0.8347	16.86	14.45
385	10200001	13200000	0.1443	0.8380	17.22	14.81
385	10500001	13500000	0.1275	0.8271	15.42	13.01
385	10800001	13800000	0.1191	0.8032	14.83	12.42
385	11100001	14100000	0.1079	0.7873	13.71	11.30
385	11400001	14400000	0.1020	0.7836	13.02	10.61
385	11700001	14700000	0.1051	0.7851	13.39	10.98
385	12000001	15000000	0.1153	0.7795	14.80	12.39
385	12300001	15300000	0.1181	0.7667	15.40	12.99
385	12600001	15600000	0.1250	0.7625	16.40	13.99
385	12900001	15900000	0.1399	0.7777	17.99	15.58
385	13200001	16200000	0.1342	0.7683	17.47	15.06
385	13500001	16500000	0.1573	0.7689	20.45	18.04
385	13800001	16800000	0.1624	0.7862	20.66	18.25
385	14100001	17100000	0.1799	0.7993	22.51	20.10
385	14400001	17400000	0.1875	0.8020	23.38	20.97
385	14700001	17700000	0.1772	0.8016	22.10	19.69
385	15000001	18000000	0.1794	0.7950	22.57	20.16
385	15300001	18300000	0.1671	0.7877	21.21	18.80
385	15600001	18600000	0.1607	0.7853	20.47	18.06
385	15900001	18900000	0.1526	0.7900	19.31	16.90
385	16200001	19200000	0.1606	0.7938	20.23	17.82
385	16500001	19500000	0.1439	0.7938	18.13	15.72
385	16800001	19800000	0.1441	0.7847	18.36	15.95
385	17100001	20100000	0.1308	0.7838	16.69	14.28
385	17400001	20400000	0.1341	0.7852	17.07	14.66
385	17700001	20700000	0.1398	0.7877	17.75	15.34
385	18000001	21000000	0.1507	0.8042	18.74	16.33
385	18300001	21300000	0.1511	0.8149	18.54	16.13
385	18600001	21600000	0.1481	0.8152	18.16	15.75
385	18900001	21900000	0.1434	0.8051	17.81	15.40
385	19200001	22200000	0.1370	0.8100	16.91	14.50
385	19500001	22500000	0.1419	0.7938	17.87	15.46
385	19800001	22800000	0.1360	0.7918	17.18	14.77
385	20100001	23100000	0.1397	0.7753	18.02	15.61
385	20400001	23400000	0.1259	0.7349	17.13	14.72
385	20700001	23700000	0.1225	0.7069	17.33	14.92
385	21000001	24000000	0.0994	0.7014	14.17	11.76
385	21300001	24300000	0.1120	0.6969	16.07	13.66
385	21600001	24600000	0.1204	0.7028	17.13	14.72
385	21900001	24900000	0.1168	0.7015	16.65	14.24
385	22200001	25200000	0.1152	0.6886	16.73	14.32
385	22500001	25500000	0.1266	0.7036	17.99	15.58
385	22800001	25800000	0.1344	0.7137	18.84	16.43
385	23100001	26100000	0.1336	0.7267	18.39	15.98
385	23400001	26400000	0.1512	0.7646	19.78	17.37
385	23700001	26700000	0.1638	0.7821	20.94	18.53
385	24000001	27000000	0.1762	0.7860	22.41	20.00
385	24300001	27300000	0.1643	0.7773	21.14	18.73
385	24600001	27600000	0.1618	0.7733	20.92	18.51
385	24900001	27900000	0.1587	0.7693	20.63	18.22
385	25200001	28200000	0.1580	0.7595	20.80	18.39
385	25500001	28500000	0.1462	0.7614	19.20	16.79
385	25800001	28800000	0.1564	0.7611	20.55	18.14
385	26100001	29100000	0.1608	0.7449	21.59	19.18
385	26400001	29400000	0.1498	0.7450	20.11	17.70
[truncated: 4,818 more rows]
