# Supplementary material for: Effect of sequence depth and length in long-read assembly of the maize inbred NC358
Source: Nat Commun. 2020 May 8;11:2288. doi: 10.1038/s41467-020-16037-7 (PMC7211024; doi:10.1038/s41467-020-16037-7)
Supplement: Supplementary file 4 — Source Data [file 41467_2020_16037_MOESM4_ESM.zip › Source Data/Fig. 1F, Suppl. Fig. 8/B73_falcon_only_consensus_dft.fasta.pilon.mod.out.LAI]

Chr	From	To	Intact	Total	raw_LAI	LAI
whole_genome	1	2120743197	0.1525	0.7634	19.97	17.56
100019	1	3000000	0.1455	0.6803	21.39	18.98
100019	300001	3300000	0.1416	0.6672	21.22	18.81
100019	600001	3600000	0.1363	0.6586	20.70	18.29
100019	900001	3900000	0.1459	0.6664	21.89	19.48
100019	1200001	4200000	0.1454	0.6629	21.93	19.52
100019	1500001	4500000	0.1501	0.6540	22.95	20.54
100019	1800001	4800000	0.1405	0.6546	21.46	19.05
100019	2100001	5100000	0.1432	0.6632	21.59	19.18
100019	2400001	5400000	0.1389	0.6750	20.58	18.17
100019	2700001	5700000	0.1373	0.6792	20.22	17.81
100019	3000001	6000000	0.1283	0.6654	19.29	16.88
100019	3300001	6300000	0.1283	0.6536	19.64	17.23
100019	3600001	6600000	0.1213	0.6456	18.79	16.38
100019	3900001	6900000	0.1170	0.6320	18.51	16.10
100019	4200001	7200000	0.1120	0.6426	17.43	15.02
100019	4500001	7500000	0.1193	0.6758	17.66	15.25
100019	4800001	7800000	0.1225	0.6811	17.98	15.57
100019	5100001	8100000	0.1239	0.7077	17.51	15.10
100019	5400001	8400000	0.1340	0.7108	18.85	16.44
100019	5700001	8700000	0.1350	0.7137	18.91	16.50
100019	6000001	9000000	0.1411	0.7219	19.55	17.14
100019	6300001	9300000	0.1344	0.7291	18.44	16.03
100019	6600001	9600000	0.1448	0.7307	19.81	17.40
100019	6900001	9900000	0.1459	0.7204	20.25	17.84
100019	7200001	10200000	0.1559	0.7041	22.14	19.73
100019	7500001	10500000	0.1411	0.6649	21.22	18.81
100019	7800001	10800000	0.1547	0.6533	23.69	21.28
100019	8100001	11100000	0.1554	0.6087	25.53	23.12
100019	8400001	11400000	0.1447	0.5863	24.69	22.28
100019	8700001	11700000	0.1302	0.5456	23.86	21.45
100019	9000001	12000000	0.1238	0.5303	23.34	20.93
100019	9300001	12300000	0.1262	0.5217	24.19	21.78
100019	9600001	12600000	0.1206	0.5167	23.34	20.93
100019	9900001	12900000	0.1217	0.5209	23.36	20.95
100019	10200001	13200000	0.1133	0.5100	22.21	19.80
100019	10500001	13500000	0.1110	0.5085	21.83	19.42
100019	10800001	13800000	0.0962	0.4840	19.88	17.47
100019	11100001	14100000	0.0908	0.4930	18.42	16.01
100019	11400001	14400000	0.0927	0.5025	18.45	16.04
100019	11700001	14700000	0.0936	0.4951	18.91	16.50
100019	12000001	15000000	0.0948	0.4800	19.74	17.33
100019	12300001	15300000	0.0879	0.4443	19.77	17.36
100019	12600001	15600000	0.0944	0.4601	20.51	18.10
100019	12900001	15900000	0.0937	0.4767	19.66	17.25
100019	13200001	16200000	0.1002	0.4940	20.28	17.87
100019	13500001	16500000	0.1266	0.5236	24.19	21.78
100019	13800001	16800000	0.1399	0.5604	24.97	22.56
100019	14100001	16944427	0.1530	0.5678	25.56	23.15
100001	1	3000000	0.1203	0.6419	18.73	16.32
100001	300001	3300000	0.1244	0.6271	19.83	17.42
100001	600001	3600000	0.1249	0.6098	20.49	18.08
100001	900001	3900000	0.1216	0.5927	20.51	18.10
100001	1200001	4200000	0.1184	0.6014	19.68	17.27
100001	1500001	4500000	0.1251	0.6028	20.75	18.34
100001	1800001	4800000	0.1168	0.5918	19.73	17.32
100001	2100001	5100000	0.1203	0.5926	20.29	17.88
100001	2400001	5400000	0.1286	0.5996	21.45	19.04
100001	2700001	5700000	0.1362	0.6045	22.52	20.11
100001	3000001	6000000	0.1343	0.5961	22.53	20.12
100001	3300001	6300000	0.1326	0.5976	22.18	19.77
100001	3600001	6600000	0.1506	0.5953	25.29	22.88
100001	3900001	6900000	0.1595	0.5919	26.94	24.53
100001	4200001	7200000	0.1721	0.5874	29.29	26.88
100001	4500001	7500000	0.1642	0.5802	28.31	25.90
100001	4800001	7800000	0.1726	0.5964	28.93	26.52
100001	5100001	8100000	0.1737	0.5808	29.91	27.50
100001	5400001	8400000	0.1601	0.5936	26.98	24.57
100001	5700001	8700000	0.1644	0.6050	27.17	24.76
100001	6000001	9000000	0.1673	0.6108	27.40	24.99
100001	6300001	9300000	0.1622	0.6489	25.00	22.59
100001	6600001	9600000	0.1606	0.6787	23.67	21.26
100001	6900001	9900000	0.1469	0.6847	21.46	19.05
100001	7200001	10200000	0.1462	0.6975	20.96	18.55
100001	7500001	10500000	0.1419	0.7063	20.09	17.68
100001	7800001	10800000	0.1387	0.6995	19.83	17.42
100001	8100001	11100000	0.1330	0.7107	18.72	16.31
100001	8400001	11400000	0.1319	0.7153	18.44	16.03
100001	8700001	11700000	0.1223	0.7270	16.82	14.41
100001	9000001	12000000	0.1171	0.7164	16.35	13.94
100001	9300001	12300000	0.1365	0.7087	19.26	16.85
100001	9600001	12600000	0.1193	0.6988	17.08	14.67
100001	9900001	12900000	0.1327	0.7051	18.82	16.41
100001	10200001	13200000	0.1256	0.6976	18.01	15.60
100001	10500001	13500000	0.1362	0.6919	19.69	17.28
100001	10800001	13800000	0.1278	0.6822	18.74	16.33
100001	11100001	14100000	0.1433	0.6887	20.80	18.39
100001	11400001	14400000	0.1536	0.6770	22.68	20.27
100001	11700001	14700000	0.1506	0.6778	22.22	19.81
100001	12000001	15000000	0.1513	0.6903	21.92	19.51
100001	12300001	15300000	0.1446	0.6849	21.11	18.70
100001	12600001	15600000	0.1495	0.6774	22.07	19.66
100001	12900001	15900000	0.1460	0.6728	21.70	19.29
100001	13200001	16200000	0.1435	0.6727	21.33	18.92
100001	13500001	16500000	0.1429	0.6789	21.05	18.64
100001	13800001	16800000	0.1532	0.7119	21.52	19.11
100001	14100001	17100000	0.1493	0.7410	20.15	17.74
100001	14400001	17400000	0.1496	0.7762	19.27	16.86
100001	14700001	17700000	0.1616	0.7913	20.42	18.01
100001	15000001	18000000	0.1569	0.8177	19.19	16.78
100001	15300001	18300000	0.1472	0.8119	18.13	15.72
100001	15600001	18600000	0.1478	0.8068	18.32	15.91
100001	15900001	18900000	0.1518	0.8132	18.67	16.26
100001	16200001	19200000	0.1576	0.8308	18.97	16.56
100001	16500001	19500000	0.1499	0.8378	17.90	15.49
100001	16800001	19800000	0.1522	0.8182	18.60	16.19
100001	17100001	20100000	0.1402	0.7956	17.62	15.21
100001	17400001	20400000	0.1321	0.7615	17.34	14.93
100001	17700001	20700000	0.1252	0.7443	16.82	14.41
100001	18000001	21000000	0.1343	0.7084	18.95	16.54
100001	18300001	21300000	0.1313	0.7094	18.51	16.10
100001	18600001	21600000	0.1404	0.7193	19.51	17.10
100001	18900001	21900000	0.1473	0.7195	20.47	18.06
100001	19200001	22200000	0.1438	0.7057	20.38	17.97
100001	19500001	22500000	0.1469	0.7086	20.74	18.33
100001	19800001	22800000	0.1423	0.7229	19.68	17.27
100001	20100001	23100000	0.1396	0.7225	19.32	16.91
100001	20400001	23400000	0.1464	0.7385	19.82	17.41
100001	20700001	23700000	0.1433	0.7286	19.67	17.26
100001	21000001	24000000	0.1421	0.7500	18.94	16.53
100001	21300001	24300000	0.1491	0.7506	19.87	17.46
100001	21600001	24600000	0.1363	0.7380	18.47	16.06
100001	21900001	24900000	0.1274	0.7255	17.56	15.15
100001	22200001	25200000	0.1416	0.7408	19.12	16.71
100001	22500001	25500000	0.1538	0.7455	20.64	18.23
100001	22800001	25800000	0.1525	0.7359	20.73	18.32
100001	23100001	26100000	0.1528	0.7458	20.48	18.07
100001	23400001	26400000	0.1514	0.7469	20.27	17.86
100001	23700001	26700000	0.1610	0.7499	21.48	19.07
100001	24000001	27000000	0.1554	0.7413	20.96	18.55
100001	24300001	27300000	0.1502	0.7493	20.05	17.64
100001	24600001	27600000	0.1570	0.7630	20.57	18.16
100001	24900001	27900000	0.1548	0.7689	20.13	17.72
100001	25200001	28200000	0.1412	0.7645	18.47	16.06
100001	25500001	28500000	0.1341	0.7578	17.69	15.28
100001	25800001	28800000	0.1320	0.7580	17.41	15.00
100001	26100001	29100000	0.1358	0.7459	18.20	15.79
100001	26400001	29400000	0.1389	0.7517	18.48	16.07
100001	26700001	29700000	0.1380	0.7614	18.12	15.71
100001	27000001	30000000	0.1382	0.7666	18.02	15.61
100001	27300001	30300000	0.1448	0.7676	18.86	16.45
100001	27600001	30600000	0.1482	0.7753	19.12	16.71
100001	27900001	30900000	0.1398	0.7878	17.74	15.33
100001	28200001	31200000	0.1494	0.7770	19.23	16.82
100001	28500001	31500000	0.1550	0.7896	19.63	17.22
100001	28800001	31800000	0.1605	0.7935	20.23	17.82
100001	29100001	32100000	0.1633	0.7852	20.79	18.38
100001	29400001	32400000	0.1549	0.7510	20.62	18.21
100001	29700001	32700000	0.1523	0.7442	20.46	18.05
100001	30000001	33000000	0.1496	0.7293	20.52	18.11
100001	30300001	33300000	0.1466	0.7150	20.51	18.10
100001	30600001	33600000	0.1429	0.7115	20.09	17.68
100001	30900001	33900000	0.1428	0.6683	21.37	18.96
100001	31200001	34200000	0.1314	0.6695	19.63	17.22
100001	31500001	34500000	0.1224	0.6561	18.66	16.25
100001	31800001	34800000	0.1234	0.6562	18.80	16.39
100001	32100001	35100000	0.1118	0.6661	16.79	14.38
100001	32400001	35400000	0.1137	0.6856	16.58	14.17
100001	32700001	35700000	0.1100	0.6950	15.83	13.42
100001	33000001	36000000	0.1322	0.7038	18.78	16.37
100001	33300001	36300000	0.1319	0.7278	18.12	15.71
100001	33600001	36600000	0.1250	0.7195	17.38	14.97
100001	33900001	36900000	0.1308	0.7548	17.33	14.92
100001	34200001	37200000	0.1342	0.7651	17.54	15.13
100001	34500001	37500000	0.1278	0.7634	16.74	14.33
100001	34800001	37800000	0.1260	0.7418	16.99	14.58
100001	35100001	38100000	0.1373	0.7360	18.65	16.24
100001	35400001	38400000	0.1332	0.7356	18.11	15.70
100001	35700001	38700000	0.1357	0.7268	18.67	16.26
100001	36000001	39000000	0.1318	0.7206	18.29	15.88
100001	36300001	39300000	0.1394	0.7098	19.64	17.23
100001	36600001	39600000	0.1382	0.7073	19.55	17.14
100001	36900001	39900000	0.1429	0.7086	20.17	17.76
100001	37200001	40200000	0.1405	0.6986	20.12	17.71
100001	37500001	40500000	0.1475	0.7022	21.00	18.59
100001	37800001	40800000	0.1379	0.7202	19.14	16.73
100001	38100001	41100000	0.1390	0.7286	19.09	16.68
100001	38400001	41400000	0.1474	0.7271	20.27	17.86
100001	38700001	41700000	0.1385	0.7208	19.21	16.80
100001	39000001	42000000	0.1263	0.7069	17.87	15.46
100001	39300001	42300000	0.1309	0.6935	18.87	16.46
100001	39600001	42600000	0.1380	0.7026	19.65	17.24
100001	39900001	42900000	0.1321	0.7022	18.81	16.40
100001	40200001	43200000	0.1237	0.7149	17.30	14.89
100001	40500001	43500000	0.1218	0.6996	17.41	15.00
100001	40800001	43800000	0.1321	0.6977	18.94	16.53
100001	41100001	44100000	0.1286	0.6874	18.70	16.29
100001	41400001	44400000	0.1251	0.6767	18.49	16.08
100001	41700001	44700000	0.1357	0.6870	19.75	17.34
100001	42000001	45000000	0.1467	0.7050	20.81	18.40
100001	42300001	45300000	0.1361	0.7024	19.37	16.96
100001	42600001	45600000	0.1387	0.6982	19.86	17.45
100001	42900001	45900000	0.1357	0.6882	19.71	17.30
100001	43200001	46200000	0.1488	0.6726	22.12	19.71
100001	43500001	46500000	0.1562	0.6644	23.52	21.11
100001	43800001	46800000	0.1675	0.6713	24.96	22.55
100001	44100001	47100000	0.1639	0.6726	24.36	21.95
100001	44400001	47400000	0.1777	0.6889	25.79	23.38
100001	44700001	47700000	0.1772	0.6855	25.85	23.44
100001	45000001	48000000	0.1596	0.6863	23.26	20.85
100001	45300001	48300000	0.1513	0.6909	21.89	19.48
100001	45600001	48600000	0.1400	0.6847	20.45	18.04
100001	45900001	48900000	0.1418	0.6951	20.40	17.99
100001	46200001	49200000	0.1341	0.6933	19.34	16.93
100001	46500001	49500000	0.1318	0.7112	18.53	16.12
100001	46800001	49800000	0.1324	0.7143	18.54	16.13
100001	47100001	50100000	0.1499	0.7260	20.64	18.23
100001	47400001	50400000	0.1509	0.7265	20.77	18.36
100001	47700001	50700000	0.1445	0.7308	19.78	17.37
100001	48000001	51000000	0.1541	0.7395	20.84	18.43
100001	48300001	51300000	0.1598	0.7420	21.54	19.13
100001	48600001	51600000	0.1649	0.7298	22.60	20.19
100001	48900001	51900000	0.1658	0.7167	23.13	20.72
100001	49200001	52200000	0.1692	0.7251	23.34	20.93
100001	49500001	52500000	0.1788	0.7230	24.74	22.33
100001	49800001	52800000	0.1561	0.7074	22.07	19.66
100001	50100001	53100000	0.1359	0.6882	19.75	17.34
100001	50400001	53400000	0.1286	0.6795	18.93	16.52
100001	50700001	53700000	0.1412	0.6846	20.63	18.22
100001	51000001	54000000	0.1418	0.6525	21.73	19.32
100001	51300001	54300000	0.1460	0.6495	22.49	20.08
100001	51600001	54600000	0.1554	0.6576	23.64	21.23
100001	51900001	54900000	0.1717	0.6644	25.84	23.43
100001	52200001	55200000	0.1769	0.6506	27.19	24.78
100001	52500001	55500000	0.1747	0.6540	26.72	24.31
100001	52800001	55800000	0.1909	0.6550	29.14	26.73
100001	53100001	56100000	0.2047	0.6484	31.57	29.16
100001	53400001	56400000	0.1971	0.6528	30.19	27.78
100001	53700001	56700000	0.1917	0.6439	29.77	27.36
100001	54000001	57000000	0.1939	0.6538	29.66	27.25
100001	54300001	57300000	0.1931	0.6699	28.82	26.41
100001	54600001	57600000	0.1914	0.6738	28.40	25.99
100001	54900001	57900000	0.1731	0.6721	25.76	23.35
100001	55200001	58200000	0.1776	0.6838	25.98	23.57
100001	55500001	58500000	0.1739	0.6802	25.57	23.16
100001	55800001	58800000	0.1763	0.6831	25.81	23.40
100001	56100001	59100000	0.1714	0.7024	24.40	21.99
100001	56400001	59400000	0.1698	0.6730	25.23	22.82
100001	56700001	59700000	0.1625	0.6687	24.31	21.90
100001	57000001	60000000	0.1599	0.6740	23.72	21.31
100001	57300001	60300000	0.1602	0.6541	24.49	22.08
100001	57600001	60600000	0.1557	0.6553	23.76	21.35
100001	57900001	60900000	0.1562	0.6753	23.13	20.72
100001	58200001	61200000	0.1399	0.6770	20.66	18.25
100001	58500001	61500000	0.1475	0.6831	21.59	19.18
100001	58800001	61800000	0.1313	0.6844	19.19	16.78
100001	59100001	62100000	0.1252	0.6832	18.33	15.92
100001	59400001	62400000	0.1394	0.7011	19.88	17.47
100001	59700001	62700000	0.1447	0.7148	20.24	17.83
100001	60000001	63000000	0.1562	0.7237	21.58	19.17
100001	60300001	63300000	0.1613	0.7262	22.21	19.80
100001	60600001	63600000	0.1633	0.7210	22.65	20.24
100001	60900001	63900000	0.1674	0.7053	23.73	21.32
100001	61200001	64200000	0.1686	0.7062	23.88	21.47
100001	61500001	64500000	0.1579	0.7148	22.09	19.68
100001	61800001	64800000	0.1689	0.7168	23.57	21.16
100001	62100001	65100000	0.1793	0.7143	25.10	22.69
100001	62400001	65400000	0.1725	0.7261	23.75	21.34
100001	62700001	65700000	0.1780	0.7092	25.10	22.69
100001	63000001	66000000	0.1596	0.7235	22.05	19.64
100001	63300001	66300000	0.1588	0.7495	21.19	18.78
100001	63600001	66600000	0.1566	0.7575	20.67	18.26
100001	63900001	66900000	0.1571	0.7496	20.96	18.55
100001	64200001	67200000	0.1606	0.7516	21.36	18.95
100001	64500001	67500000	0.1557	0.7408	21.02	18.61
100001	64800001	67800000	0.1576	0.7386	21.34	18.93
100001	65100001	68100000	0.1469	0.7256	20.25	17.84
100001	65400001	68400000	0.1436	0.7252	19.80	17.39
100001	65700001	68700000	0.1442	0.7361	19.60	17.19
100001	66000001	69000000	0.1533	0.7224	21.23	18.82
100001	66300001	69300000	0.1443	0.7030	20.52	18.11
100001	66600001	69600000	0.1483	0.7080	20.95	18.54
100001	66900001	69900000	0.1557	0.7124	21.86	19.45
100001	67200001	70200000	0.1667	0.7186	23.20	20.79
100001	67500001	70500000	0.1858	0.7176	25.89	23.48
100001	67800001	70800000	0.1835	0.7251	25.31	22.90
100001	68100001	71100000	0.1889	0.7517	25.13	22.72
100001	68400001	71400000	0.1834	0.7368	24.89	22.48
100001	68700001	71700000	0.1847	0.7308	25.28	22.87
100001	69000001	72000000	0.1772	0.7220	24.53	22.12
100001	69300001	72300000	0.1813	0.7313	24.79	22.38
100001	69600001	72600000	0.1716	0.7105	24.16	21.75
100001	69900001	72900000	0.1741	0.6903	25.23	22.82
100001	70200001	73200000	0.1614	0.6740	23.95	21.54
100001	70500001	73500000	0.1452	0.6605	21.99	19.58
100001	70800001	73800000	0.1465	0.6423	22.81	20.40
100001	71100001	74100000	0.1455	0.6338	22.96	20.55
100001	71400001	74400000	0.1438	0.6353	22.63	20.22
100001	71700001	74700000	0.1466	0.6543	22.41	20.00
100001	72000001	75000000	0.1481	0.6619	22.37	19.96
100001	72300001	75300000	0.1510	0.6599	22.88	20.47
100001	72600001	75600000	0.1547	0.6808	22.72	20.31
100001	72900001	75900000	0.1342	0.7038	19.06	16.65
100001	73200001	76200000	0.1505	0.7202	20.89	18.48
100001	73500001	76500000	0.1466	0.7322	20.02	17.61
100001	73800001	76800000	0.1515	0.7549	20.06	17.65
100001	74100001	77100000	0.1493	0.7649	19.51	17.10
100001	74400001	77400000	0.1578	0.7913	19.94	17.53
100001	74700001	77700000	0.1438	0.7949	18.09	15.68
100001	75000001	78000000	0.1418	0.7820	18.14	15.73
100001	75300001	78300000	0.1393	0.7637	18.24	15.83
100001	75600001	78600000	0.1557	0.7655	20.34	17.93
100001	75900001	78900000	0.1645	0.7733	21.27	18.86
100001	76200001	79200000	0.1540	0.7554	20.39	17.98
100001	76500001	79500000	0.1486	0.7546	19.69	17.28
100001	76800001	79800000	0.1396	0.7307	19.10	16.69
100001	77100001	80100000	0.1486	0.7132	20.84	18.43
100001	77400001	80400000	0.1500	0.6988	21.46	19.05
100001	77700001	80700000	0.1546	0.6868	22.51	20.10
100001	78000001	81000000	0.1564	0.6908	22.64	20.23
100001	78300001	81300000	0.1606	0.7038	22.82	20.41
100001	78600001	81600000	0.1432	0.6949	20.60	18.19
100001	78900001	81900000	0.1420	0.6970	20.37	17.96
100001	79200001	82200000	0.1400	0.7083	19.77	17.36
100001	79500001	82500000	0.1429	0.6934	20.61	18.20
100001	79800001	82800000	0.1389	0.7097	19.57	17.16
100001	80100001	83100000	0.1444	0.7164	20.16	17.75
100001	80400001	83400000	0.1353	0.7099	19.06	16.65
100001	80700001	83700000	0.1427	0.7026	20.31	17.90
100001	81000001	84000000	0.1453	0.7092	20.48	18.07
100001	81300001	84300000	0.1357	0.7052	19.24	16.83
100001	81600001	84600000	0.1629	0.7263	22.42	20.01
100001	81900001	84900000	0.1639	0.7129	22.99	20.58
100001	82200001	85200000	0.1579	0.7128	22.16	19.75
100001	82500001	85500000	0.1670	0.7112	23.49	21.08
100001	82800001	85800000	0.1625	0.7159	22.70	20.29
100001	83100001	86100000	0.1576	0.7149	22.04	19.63
100001	83400001	86400000	0.1694	0.7169	23.63	21.22
100001	83700001	86700000	0.1589	0.7059	22.51	20.10
100001	84000001	87000000	0.1579	0.7026	22.47	20.06
100001	84300001	87300000	0.1663	0.7090	23.46	21.05
100001	84600001	87600000	0.1430	0.6816	20.97	18.56
100001	84900001	87900000	0.1447	0.6923	20.91	18.50
100001	85200001	88200000	0.1439	0.6836	21.05	18.64
100001	85500001	88500000	0.1534	0.6894	22.25	19.84
100001	85800001	88800000	0.1622	0.6692	24.24	21.83
100001	86100001	89100000	0.1499	0.6726	22.28	19.87
100001	86400001	89400000	0.1470	0.6695	21.96	19.55
100001	86700001	89700000	0.1474	0.6721	21.93	19.52
100001	87000001	90000000	0.1528	0.6817	22.42	20.01
100001	87300001	90300000	0.1462	0.6889	21.23	18.82
100001	87600001	90600000	0.1486	0.7062	21.04	18.63
100001	87900001	90900000	0.1610	0.7055	22.82	20.41
100001	88200001	91200000	0.1778	0.7214	24.64	22.23
100001	88500001	91500000	0.1644	0.7232	22.73	20.32
100001	88800001	91800000	0.1619	0.7335	22.07	19.66
100001	89100001	92100000	0.1737	0.7294	23.82	21.41
100001	89400001	92400000	0.1845	0.7350	25.10	22.69
100001	89700001	92700000	0.1829	0.7420	24.65	22.24
100001	90000001	93000000	0.1784	0.7335	24.32	21.91
100001	90300001	93300000	0.1907	0.7183	26.54	24.13
100001	90600001	93600000	0.1881	0.7199	26.13	23.72
100001	90900001	93900000	0.1718	0.7167	23.97	21.56
100001	91200001	94200000	0.1642	0.7127	23.03	20.62
100001	91500001	94500000	0.1666	0.7323	22.75	20.34
100001	91800001	94800000	0.1810	0.7429	24.37	21.96
100001	92100001	95100000	0.1815	0.7610	23.85	21.44
100001	92400001	95400000	0.1597	0.7630	20.93	18.52
100001	92700001	95700000	0.1572	0.7635	20.59	18.18
100001	93000001	96000000	0.1531	0.7684	19.93	17.52
100001	93300001	96300000	0.1522	0.7558	20.14	17.73
100001	93600001	96600000	0.1555	0.7622	20.41	18.00
100001	93900001	96900000	0.1666	0.7753	21.48	19.07
100001	94200001	97200000	0.1631	0.7686	21.23	18.82
100001	94500001	97500000	0.1600	0.7562	21.16	18.75
100001	94800001	97800000	0.1482	0.7527	19.68	17.27
100001	95100001	98100000	0.1471	0.7394	19.89	17.48
100001	95400001	98400000	0.1549	0.7502	20.64	18.23
100001	95700001	98700000	0.1683	0.7616	22.09	19.68
100001	96000001	99000000	0.1777	0.7649	23.23	20.82
100001	96300001	99300000	0.1642	0.7897	20.80	18.39
100001	96600001	99600000	0.1629	0.7765	20.99	18.58
100001	96900001	99900000	0.1611	0.7660	21.03	18.62
100001	97200001	100200000	0.1595	0.7728	20.64	18.23
100001	97500001	100500000	0.1560	0.7876	19.81	17.40
100001	97800001	100800000	0.1562	0.7846	19.91	17.50
100001	98100001	101100000	0.1559	0.7764	20.08	17.67
100001	98400001	101400000	0.1662	0.7664	21.68	19.27
100001	98700001	101700000	0.1458	0.7512	19.40	16.99
100001	99000001	102000000	0.1384	0.7504	18.45	16.04
100001	99300001	102300000	0.1395	0.7404	18.84	16.43
100001	99600001	102600000	0.1356	0.7375	18.39	15.98
100001	99900001	102900000	0.1321	0.7363	17.94	15.53
100001	100200001	103200000	0.1260	0.7350	17.14	14.73
100001	100500001	103500000	0.1295	0.7306	17.72	15.31
100001	100800001	103800000	0.1318	0.7357	17.92	15.51
100001	101100001	104100000	0.1310	0.7472	17.53	15.12
100001	101400001	104400000	0.1289	0.7498	17.19	14.78
100001	101700001	104700000	0.1460	0.7675	19.03	16.62
100001	102000001	105000000	0.1665	0.7764	21.44	19.03
100001	102300001	105300000	0.1723	0.7940	21.71	19.30
100001	102600001	105600000	0.1741	0.8110	21.47	19.06
100001	102900001	105900000	0.1652	0.8169	20.22	17.81
100001	103200001	106200000	0.1773	0.8283	21.41	19.00
100001	103500001	106500000	0.1853	0.8388	22.09	19.68
100001	103800001	106800000	0.1801	0.8313	21.67	19.26
100001	104100001	107100000	0.1777	0.8215	21.63	19.22
100001	104400001	107400000	0.1631	0.8154	20.01	17.60
100001	104700001	107700000	0.1583	0.8063	19.63	17.22
100001	105000001	108000000	0.1425	0.7968	17.89	15.48
100001	105300001	108300000	0.1305	0.7988	16.34	13.93
100001	105600001	108600000	0.1454	0.7995	18.19	15.78
100001	105900001	108900000	0.1575	0.8037	19.59	17.18
100001	106200001	109200000	0.1589	0.8000	19.86	17.45
100001	106500001	109500000	0.1477	0.7902	18.69	16.28
100001	106800001	109800000	0.1477	0.7915	18.66	16.25
100001	107100001	110100000	0.1485	0.8102	18.33	15.92
100001	107400001	110400000	0.1528	0.8124	18.81	16.40
100001	107700001	110700000	0.1571	0.8235	19.07	16.66
100001	108000001	111000000	0.1529	0.8294	18.43	16.02
100001	108300001	111300000	0.1577	0.8105	19.46	17.05
100001	108600001	111600000	0.1439	0.7985	18.03	15.62
100001	108900001	111900000	0.1390	0.8039	17.29	14.88
100001	109200001	112200000	0.1281	0.8000	16.01	13.60
100001	109500001	112500000	0.1275	0.8021	15.90	13.49
100001	109800001	112800000	0.1245	0.8102	15.37	12.96
100001	110100001	113100000	0.1247	0.8097	15.40	12.99
100001	110400001	113400000	0.1325	0.8288	15.99	13.58
100001	110700001	113700000	0.1331	0.8164	16.31	13.90
100001	111000001	114000000	0.1317	0.8083	16.30	13.89
100001	111300001	114300000	0.1332	0.8229	16.19	13.78
100001	111600001	114600000	0.1303	0.8089	16.11	13.70
100001	111900001	114900000	0.1318	0.8025	16.43	14.02
100001	112200001	115200000	0.1364	0.7962	17.13	14.72
100001	112500001	115500000	0.1522	0.7854	19.38	16.97
100001	112800001	115800000	0.1543	0.7909	19.50	17.09
100001	113100001	116100000	0.1512	0.7774	19.45	17.04
100001	113400001	116400000	0.1493	0.7734	19.30	16.89
100001	113700001	116700000	0.1499	0.7730	19.40	16.99
100001	114000001	117000000	0.1575	0.7903	19.92	17.51
100001	114300001	117300000	0.1493	0.7994	18.67	16.26
100001	114600001	117600000	0.1447	0.8226	17.59	15.18
100001	114900001	117900000	0.1555	0.8184	19.00	16.59
100001	115200001	118200000	0.1602	0.8334	19.22	16.81
100001	115500001	118500000	0.1507	0.8416	17.91	15.50
100001	115800001	118800000	0.1541	0.8319	18.52	16.11
100001	116100001	119100000	0.1535	0.8408	18.26	15.85
100001	116400001	119400000	0.1458	0.8349	17.46	15.05
100001	116700001	119700000	0.1364	0.8249	16.53	14.12
100001	117000001	120000000	0.1309	0.8070	16.22	13.81
100001	117300001	120300000	0.1550	0.7960	19.47	17.06
100001	117600001	120600000	0.1559	0.7890	19.76	17.35
100001	117900001	120900000	0.1473	0.7882	18.69	16.28
100001	118200001	121200000	0.1475	0.7804	18.90	16.49
100001	118500001	121500000	0.1450	0.7746	18.73	16.32
100001	118800001	121800000	0.1508	0.7770	19.41	17.00
100001	119100001	122100000	0.1521	0.7715	19.71	17.30
100001	119400001	122400000	0.1613	0.7790	20.71	18.30
100001	119700001	122700000	0.1647	0.8046	20.47	18.06
100001	120000001	123000000	0.1863	0.8190	22.75	20.34
100001	120300001	123300000	0.1719	0.8218	20.92	18.51
100001	120600001	123600000	0.1706	0.8305	20.54	18.13
100001	120900001	123900000	0.1663	0.8364	19.89	17.48
100001	121200001	124200000	0.1636	0.8374	19.54	17.13
100001	121500001	124500000	0.1640	0.8482	19.33	16.92
100001	121800001	124800000	0.1584	0.8490	18.66	16.25
100001	122100001	125100000	0.1503	0.8547	17.58	15.17
100001	122400001	125400000	0.1557	0.8541	18.22	15.81
100001	122700001	125700000	0.1564	0.8495	18.41	16.00
100001	123000001	126000000	0.1356	0.8375	16.19	13.78
100001	123300001	126300000	0.1319	0.8444	15.62	13.21
100001	123600001	126600000	0.1369	0.8375	16.35	13.94
100001	123900001	126900000	0.1395	0.8380	16.65	14.24
100001	124200001	127200000	0.1402	0.8434	16.63	14.22
100001	124500001	127500000	0.1422	0.8424	16.88	14.47
100001	124800001	127800000	0.1485	0.8486	17.50	15.09
100001	125100001	128100000	0.1613	0.8572	18.81	16.40
100001	125400001	128400000	0.1526	0.8565	17.81	15.40
100001	125700001	128700000	0.1522	0.8551	17.80	15.39
100001	126000001	129000000	0.1479	0.8529	17.34	14.93
100001	126300001	129300000	0.1541	0.8490	18.15	15.74
100001	126600001	129600000	0.1535	0.8588	17.87	15.46
100001	126900001	129900000	0.1486	0.8682	17.11	14.70
100001	127200001	130200000	0.1432	0.8767	16.34	13.93
100001	127500001	130500000	0.1301	0.8780	14.82	12.41
100001	127800001	130800000	0.1141	0.8687	13.13	10.72
100001	128100001	131100000	0.1165	0.8625	13.51	11.10
100001	128400001	131400000	0.1271	0.8640	14.71	12.30
100001	128700001	131700000	0.1225	0.8635	14.19	11.78
100001	129000001	132000000	0.1325	0.8733	15.18	12.77
100001	129300001	132300000	0.1409	0.8788	16.03	13.62
100001	129600001	132600000	0.1500	0.8698	17.24	14.83
100001	129900001	132900000	0.1603	0.8579	18.68	16.27
100001	130200001	133200000	0.1781	0.8507	20.93	18.52
100001	130500001	133500000	0.1765	0.8549	20.65	18.24
100001	130800001	133800000	0.1944	0.8633	22.52	20.11
100001	131100001	134100000	0.1875	0.8211	22.84	20.43
100001	131400001	134400000	0.1757	0.8095	21.70	19.29
100001	131700001	134700000	0.1789	0.8016	22.32	19.91
100001	132000001	135000000	0.1815	0.8031	22.59	20.18
100001	132300001	135300000	0.1713	0.8013	21.38	18.97
100001	132600001	135600000	0.1642	0.8074	20.33	17.92
100001	132900001	135900000	0.1543	0.8106	19.04	16.63
100001	133200001	136200000	0.1366	0.8070	16.92	14.51
100001	133500001	136500000	0.1408	0.7994	17.61	15.20
100001	133800001	136800000	0.1297	0.8019	16.18	13.77
100001	134100001	137100000	0.1393	0.8393	16.60	14.19
100001	134400001	137400000	0.1369	0.8407	16.28	13.87
100001	134700001	137700000	0.1379	0.8590	16.05	13.64
100001	135000001	138000000	0.1301	0.8548	15.22	12.81
100001	135300001	138300000	0.1313	0.8580	15.30	12.89
100001	135600001	138600000	0.1252	0.8610	14.54	12.13
100001	135900001	138900000	0.1310	0.8633	15.18	12.77
100001	136200001	139200000	0.1464	0.8675	16.87	14.46
100001	136500001	139500000	0.1702	0.8813	19.32	16.91
100001	136800001	139800000	0.1867	0.8856	21.08	18.67
100001	137100001	140100000	0.2039	0.9001	22.66	20.25
100001	137400001	140400000	0.2386	0.9112	26.18	23.77
100001	137700001	140700000	0.2528	0.9095	27.79	25.38
100001	138000001	141000000	0.2769	0.9201	30.10	27.69
100001	138300001	141300000	0.2967	0.9214	32.20	29.79
100001	138600001	141600000	0.2982	0.8745	34.10	31.69
100001	138900001	141900000	0.3095	0.8783	35.24	32.83
100001	139200001	142200000	0.3027	0.8745	34.61	32.20
100001	139500001	142500000	0.2779	0.8678	32.02	29.61
100001	139800001	142800000	0.2675	0.8600	31.11	28.70
100001	140100001	143100000	0.2261	0.7841	28.83	26.42
100001	140400001	143400000	0.1974	0.7801	25.30	22.89
100001	140700001	143700000	0.1809	0.7802	23.18	20.77
100001	141000001	144000000	0.1612	0.7760	20.77	18.36
100001	141300001	144300000	0.1478	0.7708	19.18	16.77
100001	141600001	144600000	0.1635	0.8174	20.00	17.59
100001	141900001	144900000	0.1550	0.8100	19.14	16.73
100001	142200001	145200000	0.1680	0.8048	20.88	18.47
100001	142500001	145500000	0.1762	0.8024	21.96	19.55
100001	142800001	145800000	0.1758	0.8044	21.86	19.45
100001	143100001	146100000	0.2020	0.8712	23.18	20.77
100001	143400001	146400000	0.1997	0.8661	23.05	20.64
100001	143700001	146700000	0.1969	0.8617	22.85	20.44
100001	144000001	147000000	0.1955	0.8639	22.63	20.22
100001	144300001	147300000	0.1804	0.8627	20.91	18.50
100001	144600001	147600000	0.1790	0.8602	20.81	18.40
100001	144900001	147900000	0.1836	0.8647	21.23	18.82
100001	145200001	148200000	0.1675	0.8657	19.34	16.93
100001	145500001	148500000	0.1754	0.8662	20.24	17.83
100001	145800001	148800000	0.1747	0.8622	20.26	17.85
100001	146100001	149100000	0.1671	0.8585	19.47	17.06
100001	146400001	149400000	0.1577	0.8644	18.25	15.84
100001	146700001	149700000	0.1678	0.8580	19.55	17.14
100001	147000001	150000000	0.1720	0.8398	20.48	18.07
100001	147300001	150300000	0.1747	0.8293	21.06	18.65
100001	147600001	150600000	0.1716	0.8229	20.86	18.45
100001	147900001	150900000	0.1587	0.8216	19.32	16.91
100001	148200001	151200000	0.1587	0.8252	19.23	16.82
100001	148500001	151500000	0.1475	0.8154	18.09	15.68
100001	148800001	151800000	0.1532	0.8158	18.78	16.37
100001	149100001	152100000	0.1496	0.8081	18.51	16.10
100001	149400001	152400000	0.1604	0.8087	19.83	17.42
100001	149700001	152700000	0.1547	0.8123	19.04	16.63
100001	150000001	153000000	0.1532	0.8189	18.70	16.29
100001	150300001	153300000	0.1578	0.8280	19.06	16.65
100001	150600001	153600000	0.1564	0.8334	18.76	16.35
100001	150900001	153900000	0.1532	0.8195	18.69	16.28
100001	151200001	154200000	0.1641	0.8230	19.94	17.53
100001	151500001	154500000	0.1798	0.8321	21.61	19.20
100001	151800001	154800000	0.1689	0.8392	20.13	17.72
100001	152100001	155100000	0.1620	0.8456	19.16	16.75
100001	152400001	155400000	0.1698	0.8491	19.99	17.58
100001	152700001	155700000	0.1670	0.8493	19.67	17.26
100001	153000001	156000000	0.1673	0.8583	19.50	17.09
100001	153300001	156300000	0.1758	0.8569	20.52	18.11
100001	153600001	156600000	0.1759	0.8592	20.47	18.06
100001	153900001	156900000	0.1873	0.8724	21.47	19.06
100001	154200001	157200000	0.1738	0.8707	19.96	17.55
100001	154500001	157500000	0.1684	0.8744	19.26	16.85
100001	154800001	157800000	0.1724	0.8690	19.84	17.43
100001	155100001	158100000	0.1781	0.8709	20.44	18.03
100001	155400001	158400000	0.1743	0.8718	19.99	17.58
100001	155700001	158700000	0.1805	0.8697	20.75	18.34
100001	156000001	159000000	0.1808	0.8515	21.23	18.82
100001	156300001	159300000	0.1809	0.8425	21.47	19.06
100001	156600001	159600000	0.1901	0.8409	22.60	20.19
100001	156900001	159900000	0.1812	0.8351	21.70	19.29
100001	157200001	160200000	0.1842	0.8365	22.02	19.61
100001	157500001	160500000	0.1808	0.8237	21.95	19.54
100001	157800001	160800000	0.1762	0.8181	21.54	19.13
100001	158100001	161100000	0.1859	0.8243	22.55	20.14
100001	158400001	161400000	0.1790	0.8098	22.11	19.70
100001	158700001	161700000	0.1676	0.8101	20.69	18.28
100001	159000001	162000000	0.1698	0.8264	20.55	18.14
100001	159300001	162300000	0.1618	0.8235	19.65	17.24
100001	159600001	162600000	0.1368	0.8170	16.74	14.33
100001	159900001	162900000	0.1502	0.8215	18.29	15.88
100001	160200001	163200000	0.1445	0.8095	17.85	15.44
100001	160500001	163500000	0.1414	0.8027	17.61	15.20
100001	160800001	163800000	0.1383	0.7992	17.30	14.89
100001	161100001	164100000	0.1272	0.7751	16.42	14.01
100001	161400001	164400000	0.1283	0.7833	16.37	13.96
100001	161700001	164700000	0.1358	0.7810	17.38	14.97
100001	162000001	165000000	0.1226	0.7799	15.72	13.31
100001	162300001	165300000	0.1235	0.7846	15.74	13.33
100001	162600001	165600000	0.1461	0.7734	18.89	16.48
100001	162900001	165900000	0.1415	0.7736	18.29	15.88
100001	163200001	166200000	0.1437	0.7715	18.62	16.21
100001	163500001	166500000	0.1463	0.7768	18.83	16.42
100001	163800001	166800000	0.1534	0.7830	19.59	17.18
100001	164100001	167100000	0.1771	0.8082	21.91	19.50
100001	164400001	167400000	0.1846	0.8009	23.05	20.64
100001	164700001	167700000	0.1984	0.7986	24.84	22.43
100001	165000001	168000000	0.2013	0.7968	25.26	22.85
100001	165300001	168300000	0.2173	0.8026	27.07	24.66
100001	165600001	168600000	0.1967	0.8111	24.25	21.84
100001	165900001	168900000	0.1972	0.7991	24.67	22.26
100001	166200001	169200000	0.1976	0.8051	24.54	22.13
100001	166500001	169500000	0.1839	0.8158	22.54	20.13
100001	166800001	169800000	0.1853	0.8102	22.88	20.47
100001	167100001	170100000	0.1545	0.8008	19.29	16.88
100001	167400001	170400000	0.1549	0.8145	19.02	16.61
100001	167700001	170700000	0.1365	0.8176	16.70	14.29
100001	168000001	171000000	0.1342	0.8221	16.33	13.92
100001	168300001	171300000	0.1159	0.8149	14.22	11.81
100001	168600001	171600000	0.1129	0.8091	13.95	11.54
100001	168900001	171900000	0.1114	0.8045	13.85	11.44
100001	169200001	172200000	0.1173	0.8109	14.47	12.06
100001	169500001	172500000	0.1417	0.8121	17.45	15.04
100001	169800001	172800000	0.1331	0.8240	16.15	13.74
100001	170100001	173100000	0.1453	0.8126	17.88	15.47
100001	170400001	173400000	0.1373	0.7966	17.24	14.83
100001	170700001	173700000	0.1545	0.7989	19.34	16.93
100001	171000001	174000000	0.1604	0.7919	20.26	17.85
100001	171300001	174300000	0.1608	0.7963	20.19	17.78
100001	171600001	174600000	0.1743	0.8084	21.56	19.15
100001	171900001	174900000	0.1717	0.8215	20.90	18.49
100001	172200001	175200000	0.1685	0.8172	20.62	18.21
100001	172500001	175500000	0.1641	0.8161	20.11	17.70
100001	172800001	175800000	0.1713	0.8042	21.30	18.89
100001	173100001	176100000	0.1804	0.8126	22.20	19.79
100001	173400001	176400000	0.1795	0.8171	21.97	19.56
100001	173700001	176700000	0.1697	0.8102	20.94	18.53
100001	174000001	177000000	0.1611	0.8033	20.06	17.65
100001	174300001	177300000	0.1626	0.8122	20.02	17.61
100001	174600001	177600000	0.1644	0.8088	20.32	17.91
100001	174900001	177900000	0.1681	0.8141	20.65	18.24
100001	175200001	178200000	0.1717	0.8186	20.98	18.57
100001	175500001	178500000	0.1723	0.8197	21.02	18.61
100001	175800001	178800000	0.1705	0.8242	20.69	18.28
100001	176100001	179100000	0.1640	0.8237	19.90	17.49
100001	176400001	179400000	0.1627	0.8277	19.66	17.25
100001	176700001	179700000	0.1624	0.8226	19.74	17.33
100001	177000001	180000000	0.1648	0.8284	19.89	17.48
100001	177300001	180300000	0.1669	0.8168	20.43	18.02
100001	177600001	180600000	0.1691	0.8152	20.74	18.33
100001	177900001	180900000	0.1585	0.7916	20.02	17.61
100001	178200001	181200000	0.1498	0.7791	19.23	16.82
100001	178500001	181500000	0.1373	0.7677	17.89	15.48
100001	178800001	181800000	0.1426	0.7780	18.33	15.92
100001	179100001	182100000	0.1388	0.7597	18.27	15.86
100001	179400001	182400000	0.1538	0.7610	20.21	17.80
100001	179700001	182700000	0.1557	0.7754	20.07	17.66
100001	180000001	183000000	0.1559	0.7795	20.00	17.59
100001	180300001	183300000	0.1666	0.7852	21.22	18.81
100001	180600001	183600000	0.1602	0.7890	20.31	17.90
100001	180900001	183900000	0.1707	0.8079	21.13	18.72
100001	181200001	184200000	0.1784	0.8199	21.76	19.35
100001	181500001	184500000	0.1943	0.8293	23.43	21.02
100001	181800001	184800000	0.1876	0.8212	22.85	20.44
100001	182100001	185100000	0.1901	0.8418	22.59	20.18
100001	182400001	185400000	0.1826	0.8243	22.16	19.75
100001	182700001	185700000	0.1810	0.8077	22.41	20.00
100001	183000001	186000000	0.1859	0.8075	23.02	20.61
100001	183300001	186300000	0.1716	0.8112	21.15	18.74
100001	183600001	186600000	0.1680	0.8033	20.91	18.50
100001	183900001	186900000	0.1611	0.8027	20.07	17.66
100001	184200001	187200000	0.1576	0.8006	19.69	17.28
100001	184500001	187500000	0.1499	0.7975	18.80	16.39
100001	184800001	187800000	0.1476	0.7975	18.51	16.10
100001	185100001	188100000	0.1368	0.7923	17.27	14.86
100001	185400001	188400000	0.1384	0.8111	17.06	14.65
100001	185700001	188700000	0.1362	0.8179	16.65	14.24
100001	186000001	189000000	0.1368	0.8116	16.85	14.44
100001	186300001	189300000	0.1427	0.8089	17.65	15.24
100001	186600001	189600000	0.1471	0.8076	18.22	15.81
100001	186900001	189900000	0.1469	0.8113	18.11	15.70
100001	187200001	190200000	0.1577	0.8014	19.67	17.26
100001	187500001	190500000	0.1689	0.8020	21.06	18.65
100001	187800001	190800000	0.1665	0.7934	20.98	18.57
100001	188100001	191100000	0.1654	0.7910	20.91	18.50
100001	188400001	191400000	0.1571	0.7816	20.10	17.69
100001	188700001	191700000	0.1498	0.7748	19.33	16.92
100001	189000001	192000000	0.1575	0.7756	20.30	17.89
100001	189300001	192300000	0.1630	0.7777	20.97	18.56
100001	189600001	192600000	0.1705	0.7905	21.57	19.16
100001	189900001	192900000	0.1667	0.7749	21.52	19.11
100001	190200001	193200000	0.1573	0.7906	19.90	17.49
100001	190500001	193500000	0.1305	0.7800	16.74	14.33
100001	190800001	193800000	0.1419	0.7902	17.96	15.55
100001	191100001	194100000	0.1401	0.7870	17.80	15.39
100001	191400001	194400000	0.1394	0.7970	17.49	15.08
100001	191700001	194700000	0.1494	0.8183	18.26	15.85
100001	192000001	195000000	0.1575	0.8143	19.35	16.94
100001	192300001	195300000	0.1469	0.7975	18.42	16.01
100001	192600001	195600000	0.1473	0.7973	18.47	16.06
100001	192900001	195900000	0.1550	0.8004	19.37	16.96
100001	193200001	196200000	0.1478	0.7904	18.71	16.30
100001	193500001	196500000	0.1590	0.8005	19.86	17.45
100001	193800001	196800000	0.1524	0.7903	19.28	16.87
100001	194100001	197100000	0.1693	0.8059	21.00	18.59
100001	194400001	197400000	0.1672	0.7894	21.18	18.77
100001	194700001	197700000	0.1737	0.7663	22.66	20.25
100001	195000001	198000000	0.1535	0.7728	19.86	17.45
100001	195300001	198300000	0.1733	0.7864	22.04	19.63
100001	195600001	198600000	0.1609	0.7731	20.81	18.40
100001	195900001	198900000	0.1596	0.7806	20.44	18.03
100001	196200001	199200000	0.1653	0.7825	21.13	18.72
100001	196500001	199500000	0.1757	0.7842	22.40	19.99
100001	196800001	199800000	0.1786	0.7964	22.42	20.01
100001	197100001	200100000	0.1708	0.7869	21.71	19.30
100001	197400001	200400000	0.1660	0.7858	21.13	18.72
100001	197700001	200700000	0.1544	0.7899	19.55	17.14
100001	198000001	201000000	0.1535	0.7892	19.45	17.04
100001	198300001	201300000	0.1469	0.7759	18.93	16.52
100001	198600001	201600000	0.1396	0.7843	17.80	15.39
100001	198900001	201900000	0.1483	0.7909	18.75	16.34
100001	199200001	202200000	0.1522	0.7918	19.23	16.82
100001	199500001	202500000	0.1428	0.7961	17.93	15.52
100001	199800001	202800000	0.1458	0.7903	18.44	16.03
100001	200100001	203100000	0.1526	0.7963	19.16	16.75
100001	200400001	203400000	0.1617	0.8098	19.96	17.55
100001	200700001	203700000	0.1838	0.8109	22.66	20.25
100001	201000001	204000000	0.1808	0.8056	22.44	20.03
100001	201300001	204300000	0.1731	0.8107	21.35	18.94
100001	201600001	204600000	0.1785	0.8008	22.29	19.88
100001	201900001	204900000	0.1722	0.7924	21.73	19.32
100001	202200001	205200000	0.1708	0.7895	21.63	19.22
100001	202500001	205500000	0.1646	0.7796	21.11	18.70
100001	202800001	205800000	0.1629	0.7758	21.00	18.59
100001	203100001	206100000	0.1578	0.7620	20.71	18.30
100001	203400001	206400000	0.1600	0.7538	21.22	18.81
100001	203700001	206700000	0.1408	0.7579	18.58	16.17
100001	204000001	207000000	0.1570	0.7665	20.49	18.08
100001	204300001	207300000	0.1461	0.7745	18.86	16.45
100001	204600001	207600000	0.1639	0.7901	20.75	18.34
100001	204900001	207900000	0.1600	0.7897	20.26	17.85
100001	205200001	208200000	0.1696	0.7977	21.26	18.85
100001	205500001	208500000	0.1742	0.8020	21.72	19.31
100001	205800001	208800000	0.1700	0.7946	21.40	18.99
100001	206100001	209100000	0.1745	0.8034	21.72	19.31
100001	206400001	209400000	0.1863	0.8041	23.17	20.76
100001	206700001	209700000	0.1850	0.7924	23.34	20.93
100001	207000001	210000000	0.1615	0.7832	20.62	18.21
100001	207300001	210300000	0.1733	0.7724	22.43	20.02
100001	207600001	210600000	0.1729	0.7548	22.91	20.50
100001	207900001	210900000	0.1898	0.7611	24.94	22.53
100001	208200001	211200000	0.1899	0.7476	25.40	22.99
100001	208500001	211500000	0.1875	0.7473	25.08	22.67
100001	208800001	211800000	0.1909	0.7423	25.71	23.30
100001	209100001	212100000	0.1758	0.7361	23.88	21.47
100001	209400001	212400000	0.1595	0.7330	21.76	19.35
100001	209700001	212700000	0.1645	0.7408	22.21	19.80
100001	210000001	213000000	0.1776	0.7460	23.80	21.39
100001	210300001	213300000	0.1664	0.7433	22.38	19.97
100001	210600001	213600000	0.1661	0.7317	22.70	20.29
100001	210900001	213900000	0.1507	0.7221	20.88	18.47
100001	211200001	214200000	0.1426	0.7222	19.75	17.34
100001	211500001	214500000	0.1554	0.7110	21.86	19.45
100001	211800001	214800000	0.1514	0.7309	20.71	18.30
100001	212100001	215100000	0.1623	0.7416	21.89	19.48
100001	212400001	215400000	0.1674	0.7507	22.29	19.88
100001	212700001	215700000	0.1634	0.7664	21.31	18.90
100001	213000001	216000000	0.1678	0.7604	22.07	19.66
100001	213300001	216300000	0.1703	0.7654	22.25	19.84
100001	213600001	216600000	0.1591	0.7842	20.29	17.88
100001	213900001	216900000	0.1580	0.7720	20.47	18.06
100001	214200001	217200000	0.1592	0.7551	21.08	18.67
100001	214500001	217500000	0.1483	0.7561	19.62	17.21
100001	214800001	217800000	0.1450	0.7542	19.23	16.82
100001	215100001	218100000	0.1463	0.7460	19.61	17.20
100001	215400001	218400000	0.1448	0.7422	19.52	17.11
100001	215700001	218700000	0.1614	0.7231	22.32	19.91
100001	216000001	219000000	0.1642	0.7277	22.57	20.16
100001	216300001	219300000	0.1701	0.7322	23.23	20.82
100001	216600001	219600000	0.1656	0.7110	23.30	20.89
100001	216900001	219900000	0.1760	0.7095	24.81	22.40
100001	217200001	220200000	0.1621	0.7073	22.92	20.51
100001	217500001	220500000	0.1735	0.7174	24.18	21.77
100001	217800001	220800000	0.1892	0.7129	26.54	24.13
100001	218100001	221100000	0.1900	0.7194	26.41	24.00
100001	218400001	221400000	0.1835	0.7190	25.53	23.12
100001	218700001	221700000	0.1603	0.7127	22.50	20.09
100001	219000001	222000000	0.1517	0.7068	21.47	19.06
100001	219300001	222300000	0.1433	0.6838	20.95	18.54
100001	219600001	222600000	0.1490	0.7092	21.02	18.61
100001	219900001	222900000	0.1414	0.7132	19.82	17.41
100001	220200001	223200000	0.1460	0.7331	19.92	17.51
100001	220500001	223500000	0.1489	0.7263	20.50	18.09
100001	220800001	223800000	0.1371	0.7278	18.83	16.42
100001	221100001	224100000	0.1404	0.7292	19.26	16.85
100001	221400001	224400000	0.1472	0.7310	20.14	17.73
100001	221700001	224700000	0.1543	0.7282	21.19	18.78
100001	222000001	225000000	0.1619	0.7309	22.16	19.75
100001	222300001	225300000	0.1821	0.7497	24.29	21.88
100001	222600001	225600000	0.1757	0.7361	23.87	21.46
100001	222900001	225900000	0.1735	0.7363	23.56	21.15
100001	223200001	226200000	0.1788	0.7324	24.42	22.01
100001	223500001	226500000	0.1749	0.7407	23.61	21.20
100001	223800001	226800000	0.1747	0.7297	23.94	21.53
100001	224100001	227100000	0.1684	0.7136	23.60	21.19
100001	224400001	227400000	0.1708	0.7126	23.96	21.55
100001	224700001	227700000	0.1668	0.7282	22.90	20.49
100001	225000001	228000000	0.1561	0.7351	21.24	18.83
100001	225300001	228300000	0.1487	0.7436	19.99	17.58
100001	225600001	228600000	0.1716	0.7528	22.80	20.39
100001	225900001	228900000	0.1694	0.7567	22.38	19.97
100001	226200001	229200000	0.1710	0.7631	22.41	20.00
100001	226500001	229500000	0.1541	0.7531	20.46	18.05
100001	226800001	229800000	0.1472	0.7552	19.49	17.08
100001	227100001	230100000	0.1528	0.7620	20.05	17.64
100001	227400001	230400000	0.1524	0.7576	20.11	17.70
100001	227700001	230700000	0.1491	0.7586	19.65	17.24
100001	228000001	231000000	0.1520	0.7428	20.47	18.06
100001	228300001	231300000	0.1454	0.7157	20.31	17.90
100001	228600001	231600000	0.1247	0.7051	17.68	15.27
100001	228900001	231900000	0.1299	0.7119	18.24	15.83
100001	229200001	232200000	0.1296	0.7116	18.22	15.81
100001	229500001	232500000	0.1403	0.7075	19.83	17.42
100001	229800001	232710547	0.1597	0.7124	21.75	19.34
100005	1	3000000	0.1333	0.7170	18.59	16.18
100005	300001	3300000	0.1395	0.7047	19.80	17.39
100005	600001	3600000	0.1388	0.7162	19.38	16.97
100005	900001	3900000	0.1461	0.7177	20.35	17.94
100005	1200001	4200000	0.1515	0.7557	20.05	17.64
100005	1500001	4500000	0.1525	0.7541	20.22	17.81
100005	1800001	4800000	0.1474	0.7428	19.85	17.44
100005	2100001	5100000	0.1402	0.7229	19.39	16.98
100005	2400001	5400000	0.1401	0.7273	19.27	16.86
100005	2700001	5700000	0.1343	0.7212	18.63	16.22
100005	3000001	6000000	0.1379	0.7054	19.55	17.14
100005	3300001	6300000	0.1253	0.7058	17.75	15.34
100005	3600001	6600000	0.1310	0.7125	18.39	15.98
100005	3900001	6900000	0.1176	0.7153	16.44	14.03
100005	4200001	7200000	0.1185	0.7055	16.80	14.39
100005	4500001	7500000	0.1168	0.6979	16.73	14.32
100005	4800001	7800000	0.1196	0.6957	17.19	14.78
100005	5100001	8100000	0.1268	0.7040	18.02	15.61
100005	5400001	8400000	0.1253	0.6996	17.91	15.50
100005	5700001	8700000	0.1144	0.7012	16.31	13.90
100005	6000001	9000000	0.1192	0.6840	17.43	15.02
100005	6300001	9300000	0.1314	0.6895	19.05	16.64
100005	6600001	9600000	0.1247	0.6703	18.60	16.19
100005	6900001	9900000	0.1350	0.6786	19.90	17.49
100005	7200001	10200000	0.1475	0.6781	21.75	19.34
100005	7500001	10500000	0.1521	0.6841	22.24	19.83
100005	7800001	10800000	0.1648	0.6893	23.91	21.50
100005	8100001	11100000	0.1680	0.6871	24.45	22.04
100005	8400001	11400000	0.1813	0.6874	26.37	23.96
100005	8700001	11700000	0.1896	0.6895	27.49	25.08
100005	9000001	12000000	0.1896	0.7120	26.63	24.22
100005	9300001	12300000	0.1872	0.7015	26.69	24.28
100005	9600001	12600000	0.1988	0.7282	27.30	24.89
100005	9900001	12900000	0.2083	0.7249	28.73	26.32
100005	10200001	13200000	0.1936	0.7262	26.66	24.25
100005	10500001	13500000	0.2019	0.7120	28.36	25.95
100005	10800001	13800000	0.1865	0.7006	26.63	24.22
100005	11100001	14100000	0.1993	0.7013	28.41	26.00
100005	11400001	14400000	0.2000	0.7054	28.35	25.94
100005	11700001	14700000	0.1973	0.7036	28.04	25.63
100005	12000001	15000000	0.2104	0.7143	29.46	27.05
100005	12300001	15300000	0.2094	0.7203	29.07	26.66
100005	12600001	15600000	0.2027	0.7072	28.67	26.26
100005	12900001	15900000	0.1933	0.6935	27.87	25.46
100005	13200001	16200000	0.1961	0.6882	28.50	26.09
100005	13500001	16500000	0.1925	0.7090	27.15	24.74
100005	13800001	16800000	0.1977	0.7179	27.53	25.12
100005	14100001	17100000	0.1774	0.7101	24.98	22.57
100005	14400001	17400000	0.1642	0.7043	23.31	20.90
100005	14700001	17700000	0.1704	0.6934	24.58	22.17
100005	15000001	18000000	0.1684	0.6865	24.53	22.12
100005	15300001	18300000	0.1651	0.6859	24.07	21.66
100005	15600001	18600000	0.1708	0.7005	24.39	21.98
100005	15900001	18900000	0.1795	0.7220	24.87	22.46
100005	16200001	19200000	0.1792	0.7200	24.89	22.48
100005	16500001	19500000	0.1782	0.7214	24.70	22.29
100005	16800001	19800000	0.1643	0.7126	23.05	20.64
100005	17100001	20100000	0.1600	0.7233	22.12	19.71
100005	17400001	20400000	0.1627	0.7342	22.16	19.75
100005	17700001	20700000	0.1697	0.7511	22.59	20.18
100005	18000001	21000000	0.1631	0.7510	21.72	19.31
100005	18300001	21300000	0.1619	0.7470	21.68	19.27
100005	18600001	21600000	0.1672	0.7285	22.95	20.54
100005	18900001	21900000	0.1491	0.7149	20.86	18.45
100005	19200001	22200000	0.1500	0.7343	20.43	18.02
100005	19500001	22500000	0.1400	0.7184	19.49	17.08
100005	19800001	22800000	0.1456	0.7193	20.25	17.84
100005	20100001	23100000	0.1522	0.7172	21.22	18.81
100005	20400001	23400000	0.1494	0.7146	20.91	18.50
100005	20700001	23700000	0.1333	0.7002	19.04	16.63
100005	21000001	24000000	0.1244	0.6994	17.79	15.38
100005	21300001	24300000	0.1296	0.7024	18.44	16.03
100005	21600001	24600000	0.1280	0.7154	17.89	15.48
100005	21900001	24900000	0.1356	0.7199	18.83	16.42
100005	22200001	25200000	0.1409	0.7136	19.74	17.33
100005	22500001	25500000	0.1475	0.7170	20.57	18.16
100005	22800001	25800000	0.1553	0.7307	21.25	18.84
100005	23100001	26100000	0.1503	0.7326	20.51	18.10
100005	23400001	26400000	0.1664	0.7460	22.31	19.90
100005	23700001	26700000	0.1873	0.7726	24.24	21.83
100005	24000001	27000000	0.1938	0.7701	25.17	22.76
100005	24300001	27300000	0.1897	0.7790	24.35	21.94
100005	24600001	27600000	0.1798	0.7749	23.21	20.80
100005	24900001	27900000	0.1702	0.7802	21.81	19.40
100005	25200001	28200000	0.1630	0.7843	20.78	18.37
100005	25500001	28500000	0.1592	0.7927	20.09	17.68
100005	25800001	28800000	0.1505	0.7973	18.87	16.46
100005	26100001	29100000	0.1540	0.8029	19.18	16.77
100005	26400001	29400000	0.1465	0.8023	18.26	15.85
100005	26700001	29700000	0.1412	0.8000	17.65	15.24
100005	27000001	30000000	0.1324	0.8110	16.32	13.91
100005	27300001	30300000	0.1330	0.7989	16.65	14.24
100005	27600001	30600000	0.1264	0.8120	15.57	13.16
100005	27900001	30900000	0.1497	0.8023	18.66	16.25
100005	28200001	31200000	0.1562	0.7994	19.54	17.13
100005	28500001	31500000	0.1549	0.8120	19.08	16.67
100005	28800001	31800000	0.1481	0.7737	19.14	16.73
100005	29100001	32100000	0.1575	0.7758	20.30	17.89
100005	29400001	32400000	0.1512	0.7442	20.31	17.90
100005	29700001	32700000	0.1359	0.7118	19.09	16.68
100005	30000001	33000000	0.1441	0.7170	20.09	17.68
100005	30300001	33300000	0.1390	0.7242	19.19	16.78
100005	30600001	33600000	0.1426	0.7168	19.89	17.48
100005	30900001	33900000	0.1266	0.7212	17.56	15.15
100005	31200001	34200000	0.1231	0.7264	16.94	14.53
100005	31500001	34500000	0.1251	0.7047	17.76	15.35
100005	31800001	34800000	0.1291	0.7501	17.21	14.80
100005	32100001	35100000	0.1222	0.7485	16.33	13.92
100005	32400001	35400000	0.1320	0.7861	16.79	14.38
100005	32700001	35700000	0.1329	0.7980	16.65	14.24
100005	33000001	36000000	0.1334	0.7898	16.89	14.48
100005	33300001	36300000	0.1393	0.7919	17.59	15.18
100005	33600001	36600000	0.1469	0.8004	18.35	15.94
100005	33900001	36900000	0.1539	0.8105	18.99	16.58
100005	34200001	37200000	0.1575	0.8062	19.53	17.12
100005	34500001	37500000	0.1651	0.8165	20.22	17.81
100005	34800001	37800000	0.1663	0.8126	20.47	18.06
100005	35100001	38100000	0.1810	0.8129	22.26	19.85
100005	35400001	38400000	0.1883	0.8002	23.53	21.12
100005	35700001	38700000	0.1909	0.8238	23.17	20.76
100005	36000001	39000000	0.1931	0.8088	23.87	21.46
100005	36300001	39300000	0.1855	0.8129	22.83	20.42
100005	36600001	39600000	0.1748	0.8043	21.74	19.33
100005	36900001	39900000	0.1732	0.7976	21.72	19.31
100005	37200001	40200000	0.1600	0.8032	19.92	17.51
100005	37500001	40500000	0.1553	0.8083	19.21	16.80
100005	37800001	40800000	0.1742	0.8060	21.61	19.20
100005	38100001	41100000	0.1705	0.8023	21.25	18.84
100005	38400001	41400000	0.1700	0.8077	21.04	18.63
100005	38700001	41700000	0.1776	0.8050	22.06	19.65
100005	39000001	42000000	0.1564	0.8195	19.09	16.68
100005	39300001	42300000	0.1734	0.8205	21.13	18.72
100005	39600001	42600000	0.1756	0.8203	21.41	19.00
100005	39900001	42900000	0.1783	0.8390	21.26	18.85
100005	40200001	43200000	0.1855	0.8470	21.90	19.49
100005	40500001	43500000	0.1825	0.8496	21.49	19.08
100005	40800001	43800000	0.1767	0.8575	20.61	18.20
100005	41100001	44100000	0.1645	0.8695	18.91	16.50
100005	41400001	44400000	0.1543	0.8496	18.16	15.75
100005	41700001	44700000	0.1451	0.8459	17.16	14.75
100005	42000001	45000000	0.1467	0.8463	17.33	14.92
100005	42300001	45300000	0.1408	0.8546	16.48	14.07
100005	42600001	45600000	0.1415	0.8628	16.40	13.99
100005	42900001	45900000	0.1339	0.8369	15.99	13.58
100005	43200001	46200000	0.1284	0.8307	15.45	13.04
100005	43500001	46500000	0.1205	0.8270	14.57	12.16
100005	43800001	46800000	0.1155	0.8214	14.06	11.65
100005	44100001	47100000	0.1268	0.8111	15.63	13.22
100005	44400001	47400000	0.1313	0.8321	15.78	13.37
100005	44700001	47700000	0.1523	0.8433	18.06	15.65
100005	45000001	48000000	0.1564	0.8463	18.48	16.07
100005	45300001	48300000	0.1549	0.8449	18.33	15.92
100005	45600001	48600000	0.1759	0.8541	20.59	18.18
100005	45900001	48900000	0.1722	0.8604	20.02	17.61
100005	46200001	49200000	0.1807	0.8642	20.91	18.50
100005	46500001	49500000	0.1960	0.8734	22.44	20.03
100005	46800001	49800000	0.1960	0.8660	22.63	20.22
100005	47100001	50100000	0.1886	0.8431	22.37	19.96
100005	47400001	50400000	0.1900	0.8441	22.51	20.10
100005	47700001	50700000	0.1881	0.8444	22.28	19.87
100005	48000001	51000000	0.2044	0.8467	24.14	21.73
100005	48300001	51300000	0.2112	0.8492	24.88	22.47
100005	48600001	51600000	0.2008	0.8428	23.83	21.42
100005	48900001	51900000	0.2112	0.8434	25.04	22.63
100005	49200001	52200000	0.2181	0.8308	26.25	23.84
100005	49500001	52500000	0.2200	0.8265	26.62	24.21
100005	49800001	52800000	0.2242	0.8343	26.88	24.47
100005	50100001	53100000	0.2230	0.8569	26.03	23.62
100005	50400001	53400000	0.2161	0.8500	25.42	23.01
100005	50700001	53700000	0.2085	0.8426	24.75	22.34
100005	51000001	54000000	0.1987	0.8393	23.68	21.27
100005	51300001	54300000	0.1901	0.8346	22.77	20.36
100005	51600001	54600000	0.1849	0.8291	22.30	19.89
100005	51900001	54900000	0.1899	0.8451	22.46	20.05
100005	52200001	55200000	0.1781	0.8540	20.86	18.45
100005	52500001	55500000	0.1718	0.8545	20.10	17.69
100005	52800001	55800000	0.1627	0.8485	19.18	16.77
100005	53100001	56100000	0.1619	0.8548	18.94	16.53
100005	53400001	56400000	0.1675	0.8664	19.33	16.92
100005	53700001	56700000	0.1567	0.8747	17.92	15.51
100005	54000001	57000000	0.1573	0.8831	17.81	15.40
100005	54300001	57300000	0.1652	0.8698	18.99	16.58
100005	54600001	57600000	0.1716	0.8680	19.77	17.36
100005	54900001	57900000	0.1582	0.8553	18.50	16.09
100005	55200001	58200000	0.1557	0.8512	18.29	15.88
100005	55500001	58500000	0.1521	0.8471	17.96	15.55
100005	55800001	58800000	0.1467	0.8480	17.30	14.89
100005	56100001	59100000	0.1490	0.8539	17.45	15.04
100005	56400001	59400000	0.1332	0.8506	15.66	13.25
100005	56700001	59700000	0.1375	0.8463	16.25	13.84
100005	57000001	60000000	0.1363	0.8438	16.16	13.75
100005	57300001	60300000	0.1339	0.8589	15.60	13.19
100005	57600001	60600000	0.1357	0.8666	15.66	13.25
100005	57900001	60900000	0.1355	0.8588	15.78	13.37
100005	58200001	61200000	0.1435	0.8565	16.76	14.35
100005	58500001	61500000	0.1437	0.8570	16.77	14.36
100005	58800001	61800000	0.1494	0.8598	17.38	14.97
100005	59100001	62100000	0.1494	0.8516	17.55	15.14
100005	59400001	62400000	0.1719	0.8499	20.23	17.82
100005	59700001	62700000	0.1781	0.8412	21.17	18.76
100005	60000001	63000000	0.1829	0.8297	22.04	19.63
100005	60300001	63300000	0.1866	0.8252	22.61	20.20
100005	60600001	63600000	0.1750	0.8169	21.42	19.01
100005	60900001	63900000	0.1955	0.8263	23.67	21.26
100005	61200001	64200000	0.1930	0.8257	23.37	20.96
100005	61500001	64500000	0.1932	0.8216	23.52	21.11
100005	61800001	64800000	0.1925	0.8209	23.45	21.04
100005	62100001	65100000	0.1904	0.8109	23.48	21.07
100005	62400001	65400000	0.1910	0.8167	23.39	20.98
100005	62700001	65700000	0.1751	0.8035	21.80	19.39
100005	63000001	66000000	0.1769	0.8148	21.71	19.30
100005	63300001	66300000	0.1606	0.8038	19.98	17.57
100005	63600001	66600000	0.1629	0.7998	20.37	17.96
100005	63900001	66900000	0.1587	0.8124	19.53	17.12
100005	64200001	67200000	0.1732	0.8185	21.16	18.75
100005	64500001	67500000	0.1727	0.8118	21.28	18.87
100005	64800001	67800000	0.1774	0.8129	21.82	19.41
100005	65100001	68100000	0.1685	0.8179	20.60	18.19
100005	65400001	68400000	0.1521	0.8137	18.69	16.28
100005	65700001	68700000	0.1632	0.8348	19.55	17.14
100005	66000001	69000000	0.1609	0.8208	19.61	17.20
100005	66300001	69300000	0.1725	0.8158	21.14	18.73
100005	66600001	69600000	0.1799	0.8107	22.19	19.78
100005	66900001	69900000	0.1668	0.7888	21.15	18.74
100005	67200001	70200000	0.1588	0.7843	20.25	17.84
100005	67500001	70500000	0.1527	0.7813	19.54	17.13
100005	67800001	70800000	0.1468	0.7871	18.65	16.24
100005	68100001	71100000	0.1582	0.7936	19.94	17.53
100005	68400001	71400000	0.1542	0.7740	19.92	17.51
100005	68700001	71700000	0.1470	0.7270	20.23	17.82
100005	69000001	72000000	0.1470	0.7318	20.09	17.68
100005	69300001	72300000	0.1469	0.7423	19.78	17.37
100005	69600001	72600000	0.1351	0.7410	18.23	15.82
100005	69900001	72900000	0.1399	0.7535	18.57	16.16
100005	70200001	73200000	0.1402	0.7519	18.65	16.24
100005	70500001	73500000	0.1427	0.7508	19.01	16.60
100005	70800001	73800000	0.1480	0.7449	19.87	17.46
100005	71100001	74100000	0.1467	0.7393	19.85	17.44
100005	71400001	74400000	0.1527	0.7555	20.21	17.80
100005	71700001	74700000	0.1569	0.7747	20.26	17.85
100005	72000001	75000000	0.1554	0.7765	20.01	17.60
100005	72300001	75300000	0.1501	0.7846	19.13	16.72
100005	72600001	75600000	0.1544	0.7878	19.60	17.19
100005	72900001	75900000	0.1438	0.7807	18.42	16.01
100005	73200001	76200000	0.1376	0.7803	17.63	15.22
100005	73500001	76500000	0.1410	0.7927	17.79	15.38
100005	73800001	76800000	0.1453	0.7898	18.40	15.99
100005	74100001	77100000	0.1396	0.7830	17.83	15.42
100005	74400001	77400000	0.1446	0.7700	18.78	16.37
100005	74700001	77700000	0.1420	0.7955	17.85	15.44
100005	75000001	78000000	0.1463	0.7929	18.45	16.04
100005	75300001	78300000	0.1480	0.7933	18.66	16.25
100005	75600001	78600000	0.1428	0.7910	18.05	15.64
100005	75900001	78900000	0.1605	0.8046	19.95	17.54
100005	76200001	79200000	0.1575	0.8094	19.46	17.05
100005	76500001	79500000	0.1588	0.8126	19.54	17.13
100005	76800001	79800000	0.1516	0.8154	18.59	16.18
100005	77100001	80100000	0.1568	0.8264	18.97	16.56
100005	77400001	80400000	0.1446	0.8247	17.53	15.12
100005	77700001	80700000	0.1523	0.8233	18.50	16.09
100005	78000001	81000000	0.1398	0.8148	17.16	14.75
100005	78300001	81300000	0.1330	0.7996	16.63	14.22
100005	78600001	81600000	0.1398	0.8092	17.28	14.87
100005	78900001	81900000	0.1254	0.7881	15.91	13.50
100005	79200001	82200000	0.1263	0.7839	16.11	13.70
100005	79500001	82500000	0.1259	0.7678	16.40	13.99
100005	79800001	82800000	0.1128	0.7586	14.87	12.46
100005	80100001	83100000	0.1036	0.7566	13.69	11.28
100005	80400001	83400000	0.1105	0.7734	14.29	11.88
100005	80700001	83700000	0.0997	0.7678	12.98	10.57
100005	81000001	84000000	0.1125	0.7834	14.36	11.95
100005	81300001	84300000	0.1138	0.7858	14.49	12.08
100005	81600001	84600000	0.1141	0.7773	14.68	12.27
100005	81900001	84900000	0.1143	0.7844	14.57	12.16
100005	82200001	85200000	0.1216	0.7819	15.56	13.15
100005	82500001	85500000	0.1302	0.7995	16.28	13.87
100005	82800001	85800000	0.1517	0.8142	18.63	16.22
100005	83100001	86100000	0.1589	0.8055	19.73	17.32
100005	83400001	86400000	0.1657	0.7965	20.80	18.39
100005	83700001	86700000	0.1676	0.8028	20.87	18.46
100005	84000001	87000000	0.1665	0.8037	20.71	18.30
100005	84300001	87300000	0.1627	0.8004	20.33	17.92
100005	84600001	87600000	0.1749	0.8176	21.39	18.98
100005	84900001	87900000	0.1854	0.8247	22.48	20.07
100005	85200001	88200000	0.1877	0.8371	22.42	20.01
100005	85500001	88500000	0.1777	0.8361	21.25	18.84
100005	85800001	88800000	0.1683	0.8269	20.35	17.94
100005	86100001	89100000	0.1593	0.8346	19.09	16.68
100005	86400001	89400000	0.1546	0.8323	18.57	16.16
100005	86700001	89700000	0.1593	0.8342	19.10	16.69
100005	87000001	90000000	0.1508	0.8071	18.69	16.28
100005	87300001	90300000	0.1615	0.8149	19.82	17.41
100005	87600001	90600000	0.1579	0.8083	19.53	17.12
100005	87900001	90900000	0.1573	0.8092	19.44	17.03
100005	88200001	91200000	0.1532	0.8013	19.12	16.71
100005	88500001	91500000	0.1550	0.7895	19.64	17.23
100005	88800001	91800000	0.1549	0.7993	19.38	16.97
100005	89100001	92100000	0.1726	0.8052	21.44	19.03
100005	89400001	92400000	0.1749	0.7947	22.01	19.60
100005	89700001	92700000	0.1762	0.7843	22.47	20.06
100005	90000001	93000000	0.1899	0.8000	23.74	21.33
100005	90300001	93300000	0.1865	0.8061	23.14	20.73
100005	90600001	93600000	0.1683	0.8032	20.96	18.55
100005	90900001	93900000	0.1674	0.7942	21.08	18.67
100005	91200001	94200000	0.1689	0.7884	21.42	19.01
100005	91500001	94500000	0.1618	0.7884	20.52	18.11
100005	91800001	94800000	0.1592	0.7718	20.63	18.22
100005	92100001	95100000	0.1510	0.7685	19.64	17.23
100005	92400001	95400000	0.1442	0.7864	18.34	15.93
100005	92700001	95700000	0.1462	0.7895	18.52	16.11
100005	93000001	96000000	0.1317	0.7947	16.58	14.17
100005	93300001	96300000	0.1259	0.7901	15.93	13.52
100005	93600001	96600000	0.1385	0.7913	17.51	15.10
100005	93900001	96900000	0.1411	0.7853	17.97	15.56
100005	94200001	97200000	0.1363	0.7810	17.45	15.04
100005	94500001	97500000	0.1392	0.7785	17.88	15.47
100005	94800001	97800000	0.1428	0.7927	18.01	15.60
100005	95100001	98100000	0.1354	0.7763	17.44	15.03
100005	95400001	98400000	0.1363	0.7753	17.58	15.17
100005	95700001	98700000	0.1443	0.7676	18.79	16.38
100005	96000001	99000000	0.1672	0.7652	21.85	19.44
100005	96300001	99300000	0.1725	0.7610	22.67	20.26
100005	96600001	99600000	0.1627	0.7510	21.66	19.25
100005	96900001	99900000	0.1507	0.7505	20.08	17.67
100005	97200001	100200000	0.1585	0.7626	20.79	18.38
100005	97500001	100500000	0.1564	0.7633	20.49	18.08
100005	97800001	100800000	0.1678	0.7664	21.89	19.48
100005	98100001	101100000	0.1708	0.7817	21.86	19.45
100005	98400001	101400000	0.1753	0.7810	22.45	20.04
100005	98700001	101700000	0.1626	0.7758	20.95	18.54
100005	99000001	102000000	0.1553	0.7681	20.22	17.81
100005	99300001	102300000	0.1522	0.7630	19.95	17.54
100005	99600001	102600000	0.1516	0.7834	19.35	16.94
100005	99900001	102900000	0.1584	0.7964	19.89	17.48
100005	100200001	103200000	0.1499	0.7906	18.96	16.55
100005	100500001	103500000	0.1554	0.7843	19.81	17.40
100005	100800001	103800000	0.1494	0.7604	19.65	17.24
100005	101100001	104100000	0.1563	0.7440	21.01	18.60
100005	101400001	104400000	0.1616	0.7468	21.64	19.23
100005	101700001	104700000	0.1554	0.7460	20.83	18.42
100005	102000001	105000000	0.1439	0.7484	19.22	16.81
100005	102300001	105300000	0.1523	0.7428	20.50	18.09
100005	102600001	105600000	0.1628	0.7205	22.59	20.18
100005	102900001	105900000	0.1609	0.7207	22.32	19.91
100005	103200001	106200000	0.1710	0.7192	23.77	21.36
100005	103500001	106500000	0.1609	0.7300	22.05	19.64
100005	103800001	106800000	0.1504	0.7423	20.27	17.86
100005	104100001	107100000	0.1424	0.7388	19.27	16.86
100005	104400001	107400000	0.1324	0.7299	18.14	15.73
100005	104700001	107700000	0.1447	0.7323	19.76	17.35
100005	105000001	108000000	0.1462	0.7302	20.02	17.61
100005	105300001	108300000	0.1542	0.7347	20.99	18.58
100005	105600001	108600000	0.1558	0.7402	21.05	18.64
100005	105900001	108900000	0.1613	0.7245	22.26	19.85
100005	106200001	109200000	0.1525	0.7307	20.87	18.46
100005	106500001	109500000	0.1642	0.7318	22.44	20.03
100005	106800001	109800000	0.1637	0.7244	22.60	20.19
100005	107100001	110100000	0.1740	0.7368	23.61	21.20
100005	107400001	110400000	0.1859	0.7423	25.04	22.63
100005	107700001	110700000	0.1791	0.7539	23.76	21.35
100005	108000001	111000000	0.1865	0.7661	24.35	21.94
100005	108300001	111300000	0.1715	0.7527	22.78	20.37
100005	108600001	111600000	0.1632	0.7548	21.62	19.21
100005	108900001	111900000	0.1610	0.7565	21.29	18.88
100005	109200001	112200000	0.1655	0.7581	21.83	19.42
100005	109500001	112500000	0.1668	0.7534	22.14	19.73
100005	109800001	112800000	0.1715	0.7621	22.50	20.09
100005	110100001	113100000	0.1732	0.7529	23.01	20.60
100005	110400001	113400000	0.1624	0.7497	21.67	19.26
100005	110700001	113700000	0.1722	0.7497	22.97	20.56
100005	111000001	114000000	0.1625	0.7452	21.81	19.40
100005	111300001	114300000	0.1732	0.7668	22.59	20.18
100005	111600001	114600000	0.1800	0.7643	23.55	21.14
100005	111900001	114900000	0.1778	0.7806	22.77	20.36
100005	112200001	115200000	0.1722	0.7732	22.27	19.86
100005	112500001	115500000	0.1730	0.7720	22.41	20.00
100005	112800001	115800000	0.1732	0.7457	23.23	20.82
100005	113100001	116100000	0.1651	0.7442	22.19	19.78
100005	113400001	116400000	0.1648	0.7442	22.15	19.74
100005	113700001	116700000	0.1589	0.7386	21.52	19.11
100005	114000001	117000000	0.1567	0.7342	21.35	18.94
100005	114300001	117300000	0.1385	0.7122	19.44	17.03
100005	114600001	117600000	0.1357	0.7126	19.05	16.64
100005	114900001	117900000	0.1302	0.7062	18.44	16.03
100005	115200001	118200000	0.1255	0.7081	17.73	15.32
100005	115500001	118500000	0.1161	0.7106	16.33	13.92
100005	115800001	118800000	0.1196	0.7214	16.57	14.16
100005	116100001	119100000	0.1185	0.7249	16.35	13.94
100005	116400001	119400000	0.1256	0.7325	17.15	14.74
100005	116700001	119700000	0.1350	0.7375	18.30	15.89
100005	117000001	120000000	0.1410	0.7458	18.91	16.50
100005	117300001	120300000	0.1532	0.7662	19.99	17.58
100005	117600001	120600000	0.1533	0.7604	20.16	17.75
100005	117900001	120900000	0.1580	0.7553	20.91	18.50
100005	118200001	121200000	0.1667	0.7389	22.57	20.16
100005	118500001	121500000	0.1635	0.7310	22.37	19.96
100005	118800001	121800000	0.1589	0.7392	21.49	19.08
100005	119100001	122100000	0.1803	0.7433	24.25	21.84
100005	119400001	122400000	0.1688	0.7263	23.24	20.83
100005	119700001	122700000	0.1676	0.7200	23.28	20.87
100005	120000001	123000000	0.1643	0.7147	23.00	20.59
100005	120300001	123300000	0.1619	0.7035	23.01	20.60
100005	120600001	123600000	0.1690	0.6967	24.26	21.85
100005	120900001	123900000	0.1716	0.7106	24.14	21.73
100005	121200001	124200000	0.1759	0.7217	24.37	21.96
100005	121500001	124500000	0.1801	0.7287	24.71	22.30
100005	121800001	124800000	0.1884	0.7211	26.12	23.71
100005	122100001	125100000	0.1594	0.7266	21.94	19.53
100005	122400001	125400000	0.1712	0.7190	23.81	21.40
100005	122700001	125700000	0.1615	0.7159	22.56	20.15
100005	123000001	126000000	0.1728	0.7165	24.11	21.70
100005	123300001	126300000	0.1697	0.7345	23.11	20.70
100005	123600001	126600000	0.1573	0.7541	20.86	18.45
100005	123900001	126900000	0.1561	0.7160	21.80	19.39
100005	124200001	127200000	0.1396	0.7216	19.34	16.93
100005	124500001	127500000	0.1363	0.7170	19.01	16.60
100005	124800001	127800000	0.1220	0.7036	17.33	14.92
100005	125100001	128100000	0.1260	0.6809	18.51	16.10
100005	125400001	128400000	0.1114	0.7001	15.92	13.51
100005	125700001	128700000	0.1026	0.7088	14.48	12.07
100005	126000001	129000000	0.0953	0.7111	13.41	11.00
100005	126300001	129300000	0.0928	0.6971	13.32	10.91
100005	126600001	129600000	0.0905	0.6908	13.10	10.69
100005	126900001	129900000	0.0815	0.7195	11.33	8.92
100005	127200001	130200000	0.0933	0.7163	13.02	10.61
100005	127500001	130500000	0.0915	0.7310	12.52	10.11
100005	127800001	130800000	0.0915	0.7525	12.15	9.74
100005	128100001	131100000	0.1004	0.7765	12.93	10.52
100005	128400001	131400000	0.1117	0.7754	14.40	11.99
100005	128700001	131700000	0.1250	0.7823	15.98	13.57
100005	129000001	132000000	0.1333	0.7836	17.00	14.59
100005	129300001	132300000	0.1351	0.7968	16.95	14.54
100005	129600001	132600000	0.1342	0.7974	16.82	14.41
100005	129900001	132900000	0.1319	0.7865	16.77	14.36
100005	130200001	133200000	0.1279	0.7819	16.36	13.95
100005	130500001	133500000	0.1361	0.7672	17.75	15.34
100005	130800001	133800000	0.1448	0.7671	18.88	16.47
100005	131100001	134100000	0.1425	0.7582	18.79	16.38
100005	131400001	134400000	0.1397	0.7434	18.80	16.39
100005	131700001	134700000	0.1305	0.7412	17.61	15.20
100005	132000001	135000000	0.1141	0.7352	15.52	13.11
100005	132300001	135300000	0.1141	0.7298	15.63	13.22
100005	132600001	135600000	0.1221	0.7144	17.09	14.68
100005	132900001	135900000	0.1166	0.7178	16.25	13.84
100005	133200001	136200000	0.1183	0.7217	16.38	13.97
100005	133500001	136500000	0.1200	0.7067	16.98	14.57
100005	133800001	136800000	0.1118	0.6808	16.42	14.01
100005	134100001	137100000	0.1106	0.6888	16.06	13.65
100005	134400001	137400000	0.1188	0.6971	17.04	14.63
100005	134700001	137700000	0.1390	0.6764	20.55	18.14
100005	135000001	138000000	0.1423	0.6746	21.09	18.68
100005	135300001	138300000	0.1342	0.6666	20.13	17.72
100005	135600001	138600000	0.1368	0.6780	20.18	17.77
100005	135900001	138900000	0.1486	0.6768	21.95	19.54
100005	136200001	139200000	0.1509	0.6815	22.15	19.74
100005	136500001	139500000	0.1521	0.7007	21.71	19.30
100005	136800001	139800000	0.1585	0.7325	21.64	19.23
100005	137100001	140100000	0.1581	0.7366	21.46	19.05
100005	137400001	140400000	0.1538	0.7391	20.81	18.40
100005	137700001	140700000	0.1402	0.7493	18.71	16.30
100005	138000001	141000000	0.1508	0.7533	20.01	17.60
100005	138300001	141300000	0.1756	0.7625	23.02	20.61
100005	138600001	141600000	0.1746	0.7564	23.08	20.67
100005	138900001	141900000	0.1714	0.7541	22.73	20.32
100005	139200001	142200000	0.1716	0.7499	22.88	20.47
100005	139500001	142500000	0.1796	0.7485	23.99	21.58
100005	139800001	142800000	0.1731	0.7312	23.67	21.26
100005	140100001	143100000	0.1680	0.7213	23.30	20.89
100005	140400001	143400000	0.1703	0.7159	23.79	21.38
100005	140700001	143700000	0.1737	0.7139	24.33	21.92
100005	141000001	144000000	0.1608	0.7179	22.40	19.99
100005	141300001	144300000	0.1494	0.7145	20.92	18.51
100005	141600001	144600000	0.1525	0.7074	21.56	19.15
100005	141900001	144900000	0.1518	0.7066	21.49	19.08
100005	142200001	145200000	0.1551	0.7131	21.75	19.34
100005	142500001	145500000	0.1397	0.7177	19.47	17.06
100005	142800001	145800000	0.1468	0.7208	20.37	17.96
100005	143100001	146100000	0.1677	0.7247	23.13	20.72
100005	143400001	146400000	0.1628	0.7114	22.89	20.48
100005	143700001	146700000	0.1622	0.7014	23.12	20.71
100005	144000001	147000000	0.1665	0.6827	24.39	21.98
100005	144300001	147300000	0.1594	0.6836	23.31	20.90
100005	144600001	147600000	0.1554	0.6793	22.88	20.47
100005	144900001	147900000	0.1638	0.6858	23.89	21.48
100005	145200001	148200000	0.1571	0.6829	23.00	20.59
100005	145500001	148500000	0.1625	0.6829	23.80	21.39
100005	145800001	148800000	0.1752	0.7015	24.98	22.57
100005	146100001	149100000	0.1591	0.6787	23.45	21.04
100005	146400001	149400000	0.1560	0.6924	22.52	20.11
100005	146700001	149700000	0.1480	0.6893	21.48	19.07
100005	147000001	150000000	0.1381	0.6947	19.88	17.47
100005	147300001	150300000	0.1441	0.6826	21.10	18.69
100005	147600001	150600000	0.1430	0.6812	20.99	18.58
100005	147900001	150900000	0.1329	0.6848	19.41	17.00
100005	148200001	151200000	0.1296	0.6715	19.30	16.89
100005	148500001	151500000	0.1344	0.6645	20.23	17.82
100005	148800001	151800000	0.1239	0.6487	19.10	16.69
100005	149100001	152100000	0.1254	0.6587	19.03	16.62
100005	149400001	152400000	0.1223	0.6669	18.33	15.92
100005	149700001	152700000	0.1305	0.6888	18.94	16.53
100005	150000001	153000000	0.1331	0.6809	19.55	17.14
100005	150300001	153300000	0.1264	0.6868	18.40	15.99
100005	150600001	153600000	0.1284	0.6903	18.61	16.20
100005	150900001	153900000	0.1290	0.6795	18.99	16.58
100005	151200001	154200000	0.1342	0.6853	19.58	17.17
100005	151500001	154500000	0.1241	0.6704	18.51	16.10
100005	151800001	154800000	0.1351	0.6680	20.23	17.82
100005	152100001	155100000	0.1349	0.6663	20.25	17.84
100005	152400001	155400000	0.1363	0.6542	20.83	18.42
100005	152700001	155700000	0.1326	0.6365	20.83	18.42
100005	153000001	156000000	0.1314	0.6381	20.59	18.18
100005	153300001	156300000	0.1362	0.6314	21.57	19.16
100005	153600001	156600000	0.1270	0.6515	19.50	17.09
100005	153900001	156900000	0.1318	0.6603	19.96	17.55
100005	154200001	157200000	0.1262	0.6696	18.84	16.43
100005	154500001	157500000	0.1274	0.6743	18.90	16.49
100005	154800001	157800000	0.1263	0.6807	18.56	16.15
100005	155100001	158100000	0.1200	0.6834	17.55	15.14
100005	155400001	158400000	0.1214	0.6955	17.46	15.05
100005	155700001	158700000	0.1276	0.7096	17.98	15.57
100005	156000001	159000000	0.1407	0.7171	19.62	17.21
100005	156300001	159300000	0.1365	0.7285	18.74	16.33
100005	156600001	159600000	0.1472	0.7166	20.54	18.13
100005	156900001	159900000	0.1531	0.7082	21.62	19.21
100005	157200001	160200000	0.1560	0.6994	22.30	19.89
100005	157500001	160500000	0.1625	0.7033	23.10	20.69
100005	157800001	160800000	0.1544	0.6909	22.35	19.94
100005	158100001	161100000	0.1455	0.6683	21.77	19.36
100005	158400001	161254992	0.1466	0.6760	20.64	18.23
100013	1	3000000	0.1365	0.6789	20.10	17.69
100013	300001	3300000	0.1385	0.6722	20.60	18.19
100013	600001	3600000	0.1329	0.6775	19.61	17.20
100013	900001	3900000	0.1185	0.6715	17.64	15.23
100013	1200001	4200000	0.1315	0.6743	19.50	17.09
100013	1500001	4500000	0.1327	0.6846	19.38	16.97
100013	1800001	4800000	0.1239	0.6673	18.56	16.15
100013	2100001	5100000	0.1392	0.6861	20.28	17.87
100013	2400001	5400000	0.1306	0.6896	18.93	16.52
100013	2700001	5700000	0.1304	0.6898	18.91	16.50
100013	3000001	6000000	0.1361	0.6859	19.84	17.43
100013	3300001	6300000	0.1284	0.6789	18.91	16.50
100013	3600001	6600000	0.1366	0.6626	20.62	18.21
100013	3900001	6900000	0.1380	0.6587	20.95	18.54
100013	4200001	7200000	0.1299	0.6338	20.49	18.08
100013	4500001	7500000	0.1250	0.6341	19.71	17.30
100013	4800001	7800000	0.1491	0.6553	22.76	20.35
100013	5100001	8100000	0.1496	0.6459	23.17	20.76
100013	5400001	8400000	0.1576	0.6457	24.42	22.01
100013	5700001	8700000	0.1585	0.6432	24.64	22.23
100013	6000001	9000000	0.1460	0.6419	22.75	20.34
100013	6300001	9300000	0.1392	0.6532	21.31	18.90
100013	6600001	9600000	0.1273	0.6507	19.57	17.16
100013	6900001	9900000	0.1319	0.6581	20.04	17.63
100013	7200001	10200000	0.1409	0.6885	20.46	18.05
100013	7500001	10500000	0.1374	0.6807	20.19	17.78
100013	7800001	10800000	0.1304	0.6838	19.08	16.67
100013	8100001	11100000	0.1269	0.6811	18.64	16.23
100013	8400001	11400000	0.1141	0.6671	17.10	14.69
100013	8700001	11700000	0.1102	0.6780	16.25	13.84
100013	9000001	12000000	0.1300	0.6849	18.97	16.56
100013	9300001	12300000	0.1399	0.6844	20.44	18.03
100013	9600001	12600000	0.1494	0.7077	21.11	18.70
100013	9900001	12900000	0.1582	0.6972	22.70	20.29
100013	10200001	13200000	0.1482	0.7059	21.00	18.59
100013	10500001	13500000	0.1607	0.6996	22.98	20.57
100013	10800001	13800000	0.1613	0.6902	23.36	20.95
100013	11100001	14100000	0.1589	0.6858	23.17	20.76
100013	11400001	14400000	0.1714	0.7098	24.15	21.74
100013	11700001	14700000	0.1871	0.6968	26.84	24.43
100013	12000001	15000000	0.1816	0.6996	25.95	23.54
100013	12300001	15300000	0.1760	0.6914	25.45	23.04
100013	12600001	15600000	0.1651	0.6844	24.12	21.71
100013	12900001	15900000	0.1768	0.6960	25.40	22.99
100013	13200001	16200000	0.1897	0.6889	27.54	25.13
100013	13500001	16500000	0.1835	0.6850	26.79	24.38
100013	13800001	16800000	0.1619	0.6995	23.15	20.74
100013	14100001	17100000	0.1570	0.7082	22.18	19.77
100013	14400001	17400000	0.1550	0.7093	21.85	19.44
100013	14700001	17700000	0.1481	0.7126	20.78	18.37
100013	15000001	18000000	0.1431	0.6983	20.49	18.08
100013	15300001	18300000	0.1512	0.6763	22.35	19.94
100013	15600001	18600000	0.1563	0.6658	23.47	21.06
100013	15900001	18900000	0.1283	0.6629	19.36	16.95
100013	16200001	19200000	0.1146	0.6589	17.39	14.98
100013	16500001	19500000	0.1170	0.6618	17.67	15.26
100013	16800001	19800000	0.1259	0.6375	19.75	17.34
100013	17100001	20100000	0.1349	0.6033	22.36	19.95
100013	17400001	20400000	0.1434	0.5954	24.08	21.67
100013	17700001	20700000	0.1420	0.6080	23.36	20.95
100013	18000001	21000000	0.1495	0.6176	24.20	21.79
100013	18300001	21300000	0.1528	0.6436	23.74	21.33
100013	18600001	21600000	0.1490	0.6324	23.56	21.15
100013	18900001	21900000	0.1576	0.6188	25.47	23.06
100013	19200001	22200000	0.1670	0.6114	27.32	24.91
100013	19500001	22500000	0.1647	0.6189	26.61	24.20
100013	19800001	22800000	0.1798	0.6201	29.00	26.59
100013	20100001	23100000	0.1631	0.6411	25.45	23.04
100013	20400001	23400000	0.1580	0.6375	24.79	22.38
100013	20700001	23700000	0.1580	0.6190	25.53	23.12
100013	21000001	24000000	0.1533	0.6241	24.56	22.15
100013	21300001	24300000	0.1505	0.6262	24.03	21.62
100013	21600001	24600000	0.1668	0.6486	25.72	23.31
100013	21900001	24900000	0.1696	0.6679	25.40	22.99
100013	22200001	25200000	0.1573	0.6791	23.16	20.75
100013	22500001	25500000	0.1580	0.6754	23.39	20.98
100013	22800001	25800000	0.1459	0.6938	21.03	18.62
100013	23100001	26100000	0.1652	0.6965	23.71	21.30
100013	23400001	26400000	0.1569	0.7092	22.13	19.72
100013	23700001	26700000	0.1615	0.7137	22.63	20.22
100013	24000001	27000000	0.1676	0.7015	23.89	21.48
100013	24300001	27300000	0.1753	0.7011	25.01	22.60
100013	24600001	27600000	0.1635	0.7004	23.34	20.93
100013	24900001	27900000	0.1638	0.6997	23.41	21.00
100013	25200001	28200000	0.1626	0.6929	23.47	21.06
100013	25500001	28500000	0.1605	0.6802	23.59	21.18
100013	25800001	28800000	0.1590	0.6747	23.57	21.16
100013	26100001	29100000	0.1453	0.6866	21.17	18.76
100013	26400001	29400000	0.1434	0.6755	21.22	18.81
100013	26700001	29700000	0.1453	0.6839	21.24	18.83
100013	27000001	30000000	0.1416	0.6916	20.48	18.07
100013	27300001	30300000	0.1265	0.6995	18.09	15.68
100013	27600001	30600000	0.1369	0.7020	19.50	17.09
100013	27900001	30900000	0.1264	0.6877	18.38	15.97
100013	28200001	31200000	0.1248	0.6921	18.03	15.62
100013	28500001	31500000	0.1219	0.7179	16.98	14.57
100013	28800001	31800000	0.1259	0.7217	17.45	15.04
100013	29100001	32100000	0.1319	0.7233	18.24	15.83
100013	29400001	32400000	0.1352	0.7115	19.00	16.59
100013	29700001	32700000	0.1293	0.7129	18.13	15.72
100013	30000001	33000000	0.1214	0.7100	17.10	14.69
100013	30300001	33300000	0.1300	0.7112	18.28	15.87
100013	30600001	33600000	0.1141	0.6917	16.50	14.09
100013	30900001	33900000	0.1206	0.6961	17.33	14.92
100013	31200001	34200000	0.1322	0.6970	18.97	16.56
100013	31500001	34500000	0.1292	0.6841	18.88	16.47
100013	31800001	34800000	0.1310	0.6770	19.35	16.94
100013	32100001	35100000	0.1281	0.6776	18.91	16.50
100013	32400001	35400000	0.1352	0.6876	19.66	17.25
100013	32700001	35700000	0.1340	0.6863	19.53	17.12
100013	33000001	36000000	0.1368	0.6948	19.70	17.29
100013	33300001	36300000	0.1324	0.6829	19.39	16.98
100013	33600001	36600000	0.1477	0.6988	21.13	18.72
100013	33900001	36900000	0.1398	0.7102	19.69	17.28
100013	34200001	37200000	0.1435	0.7212	19.89	17.48
100013	34500001	37500000	0.1529	0.7232	21.14	18.73
100013	34800001	37800000	0.1523	0.7145	21.31	18.90
100013	35100001	38100000	0.1595	0.7205	22.13	19.72
100013	35400001	38400000	0.1521	0.7187	21.17	18.76
100013	35700001	38700000	0.1545	0.7135	21.65	19.24
100013	36000001	39000000	0.1640	0.7155	22.92	20.51
100013	36300001	39300000	0.1680	0.7129	23.57	21.16
100013	36600001	39600000	0.1551	0.6969	22.26	19.85
100013	36900001	39900000	0.1714	0.7038	24.35	21.94
100013	37200001	40200000	0.1714	0.6945	24.69	22.28
100013	37500001	40500000	0.1736	0.7030	24.69	22.28
100013	37800001	40800000	0.1736	0.7185	24.16	21.75
100013	38100001	41100000	0.1641	0.7005	23.42	21.01
100013	38400001	41400000	0.1685	0.7033	23.96	21.55
100013	38700001	41700000	0.1775	0.7058	25.14	22.73
100013	39000001	42000000	0.1759	0.7004	25.11	22.70
100013	39300001	42300000	0.1719	0.7174	23.96	21.55
100013	39600001	42600000	0.1799	0.7317	24.59	22.18
100013	39900001	42900000	0.1732	0.7280	23.80	21.39
100013	40200001	43200000	0.1674	0.7139	23.45	21.04
100013	40500001	43500000	0.1607	0.7060	22.77	20.36
100013	40800001	43800000	0.1559	0.6873	22.69	20.28
100013	41100001	44100000	0.1630	0.6828	23.87	21.46
100013	41400001	44400000	0.1682	0.6798	24.75	22.34
100013	41700001	44700000	0.1575	0.6781	23.23	20.82
100013	42000001	45000000	0.1583	0.6820	23.21	20.80
100013	42300001	45300000	0.1549	0.6773	22.87	20.46
100013	42600001	45600000	0.1596	0.6694	23.85	21.44
100013	42900001	45900000	0.1621	0.6709	24.16	21.75
100013	43200001	46200000	0.1549	0.6921	22.38	19.97
100013	43500001	46500000	0.1508	0.6911	21.82	19.41
100013	43800001	46800000	0.1473	0.7061	20.86	18.45
100013	44100001	47100000	0.1526	0.7114	21.45	19.04
100013	44400001	47400000	0.1424	0.7122	20.00	17.59
100013	44700001	47700000	0.1461	0.7204	20.28	17.87
100013	45000001	48000000	0.1348	0.7031	19.17	16.76
100013	45300001	48300000	0.1321	0.6974	18.94	16.53
100013	45600001	48600000	0.1269	0.6968	18.21	15.80
100013	45900001	48900000	0.1322	0.6851	19.30	16.89
100013	46200001	49200000	0.1370	0.6707	20.43	18.02
100013	46500001	49500000	0.1499	0.6860	21.85	19.44
100013	46800001	49800000	0.1682	0.6909	24.35	21.94
100013	47100001	50100000	0.1581	0.7033	22.48	20.07
100013	47400001	50400000	0.1748	0.7100	24.62	22.21
100013	47700001	50700000	0.1767	0.7079	24.96	22.55
100013	48000001	51000000	0.1846	0.7190	25.67	23.26
100013	48300001	51300000	0.1871	0.7131	26.24	23.83
100013	48600001	51600000	0.1891	0.7395	25.57	23.16
100013	48900001	51900000	0.1780	0.7433	23.95	21.54
100013	49200001	52200000	0.1762	0.7483	23.55	21.14
100013	49500001	52500000	0.1650	0.7321	22.54	20.13
100013	49800001	52800000	0.1569	0.7428	21.12	18.71
100013	50100001	53100000	0.1538	0.7197	21.37	18.96
100013	50400001	53400000	0.1430	0.7198	19.86	17.45
100013	50700001	53700000	0.1419	0.7063	20.09	17.68
100013	51000001	54000000	0.1455	0.7103	20.49	18.08
100013	51300001	54300000	0.1484	0.7141	20.79	18.38
100013	51600001	54600000	0.1386	0.6982	19.86	17.45
100013	51900001	54900000	0.1421	0.7012	20.27	17.86
100013	52200001	55200000	0.1583	0.7092	22.32	19.91
100013	52500001	55500000	0.1572	0.6676	23.55	21.14
100013	52800001	55800000	0.1480	0.6467	22.89	20.48
100013	53100001	56100000	0.1504	0.6490	23.18	20.77
100013	53400001	56400000	0.1452	0.6415	22.64	20.23
100013	53700001	56700000	0.1441	0.6436	22.39	19.98
100013	54000001	57000000	0.1385	0.6388	21.68	19.27
100013	54300001	57300000	0.1479	0.6471	22.85	20.44
100013	54600001	57423606	0.1531	0.6466	22.28	19.87
100003	1	3000000	0.1387	0.6986	19.85	17.44
100003	300001	3300000	0.1571	0.6897	22.78	20.37
100003	600001	3600000	0.1547	0.7008	22.08	19.67
100003	900001	3900000	0.1464	0.6808	21.50	19.09
100003	1200001	4200000	0.1472	0.6862	21.45	19.04
100003	1500001	4500000	0.1593	0.6964	22.88	20.47
100003	1800001	4800000	0.1644	0.7053	23.31	20.90
100003	2100001	5100000	0.1610	0.7006	22.97	20.56
100003	2400001	5400000	0.1496	0.6701	22.33	19.92
100003	2700001	5700000	0.1422	0.6580	21.61	19.20
100003	3000001	6000000	0.1480	0.6803	21.76	19.35
100003	3300001	6300000	0.1352	0.6721	20.12	17.71
100003	3600001	6600000	0.1447	0.6609	21.90	19.49
100003	3900001	6900000	0.1637	0.6816	24.01	21.60
100003	4200001	7200000	0.1622	0.6752	24.03	21.62
100003	4500001	7500000	0.1461	0.6571	22.23	19.82
100003	4800001	7800000	0.1512	0.6338	23.85	21.44
100003	5100001	8100000	0.1623	0.6384	25.42	23.01
100003	5400001	8400000	0.1756	0.6710	26.17	23.76
100003	5700001	8700000	0.1843	0.6873	26.81	24.40
100003	6000001	9000000	0.1836	0.6860	26.76	24.35
100003	6300001	9300000	0.1878	0.6848	27.42	25.01
100003	6600001	9600000	0.1705	0.6936	24.58	22.17
100003	6900001	9900000	0.1595	0.6727	23.71	21.30
100003	7200001	10200000	0.1540	0.6788	22.68	20.27
100003	7500001	10500000	0.1702	0.6922	24.59	22.18
100003	7800001	10800000	0.1641	0.7124	23.03	20.62
100003	8100001	11100000	0.1497	0.7022	21.32	18.91
100003	8400001	11400000	0.1346	0.6826	19.72	17.31
100003	8700001	11700000	0.1338	0.6864	19.49	17.08
100003	9000001	12000000	0.1320	0.6751	19.55	17.14
100003	9300001	12300000	0.1387	0.6799	20.40	17.99
100003	9600001	12600000	0.1397	0.6641	21.04	18.63
100003	9900001	12900000	0.1356	0.6727	20.16	17.75
100003	10200001	13200000	0.1395	0.6678	20.88	18.47
100003	10500001	13500000	0.1347	0.6692	20.13	17.72
100003	10800001	13800000	0.1328	0.6774	19.60	17.19
100003	11100001	14100000	0.1346	0.7033	19.14	16.73
100003	11400001	14400000	0.1591	0.7281	21.86	19.45
100003	11700001	14700000	0.1459	0.7179	20.33	17.92
100003	12000001	15000000	0.1304	0.7294	17.88	15.47
100003	12300001	15300000	0.1137	0.7312	15.55	13.14
100003	12600001	15600000	0.1262	0.7543	16.73	14.32
100003	12900001	15900000	0.1412	0.7688	18.36	15.95
100003	13200001	16200000	0.1401	0.7786	17.99	15.58
100003	13500001	16500000	0.1457	0.7831	18.61	16.20
100003	13800001	16800000	0.1609	0.7734	20.81	18.40
100003	14100001	17100000	0.1644	0.7569	21.72	19.31
100003	14400001	17400000	0.1492	0.7496	19.90	17.49
100003	14700001	17700000	0.1632	0.7620	21.41	19.00
100003	15000001	18000000	0.1691	0.7505	22.53	20.12
100003	15300001	18300000	0.1855	0.7311	25.37	22.96
100003	15600001	18600000	0.1759	0.7255	24.25	21.84
100003	15900001	18900000	0.1629	0.7206	22.61	20.20
100003	16200001	19200000	0.1668	0.7192	23.19	20.78
100003	16500001	19500000	0.1644	0.7063	23.28	20.87
100003	16800001	19800000	0.1603	0.7110	22.54	20.13
100003	17100001	20100000	0.1602	0.7162	22.37	19.96
100003	17400001	20400000	0.1553	0.7061	21.99	19.58
100003	17700001	20700000	0.1498	0.6995	21.42	19.01
100003	18000001	21000000	0.1595	0.7031	22.69	20.28
100003	18300001	21300000	0.1511	0.7288	20.73	18.32
100003	18600001	21600000	0.1519	0.7055	21.53	19.12
100003	18900001	21900000	0.1628	0.7023	23.18	20.77
100003	19200001	22200000	0.1569	0.7062	22.22	19.81
100003	19500001	22500000	0.1583	0.7163	22.10	19.69
100003	19800001	22800000	0.1518	0.7065	21.48	19.07
100003	20100001	23100000	0.1589	0.7004	22.69	20.28
100003	20400001	23400000	0.1690	0.7016	24.08	21.67
100003	20700001	23700000	0.1833	0.7078	25.90	23.49
100003	21000001	24000000	0.1748	0.7125	24.53	22.12
100003	21300001	24300000	0.1691	0.6993	24.18	21.77
100003	21600001	24600000	0.1783	0.7268	24.54	22.13
100003	21900001	24900000	0.1633	0.7250	22.52	20.11
100003	22200001	25200000	0.1739	0.7134	24.38	21.97
100003	22500001	25500000	0.1619	0.7032	23.02	20.61
100003	22800001	25800000	0.1627	0.7152	22.75	20.34
100003	23100001	26100000	0.1494	0.7097	21.05	18.64
100003	23400001	26400000	0.1352	0.7193	18.80	16.39
100003	23700001	26700000	0.1166	0.7166	16.26	13.85
100003	24000001	27000000	0.1198	0.7124	16.81	14.40
100003	24300001	27300000	0.1195	0.7051	16.95	14.54
100003	24600001	27600000	0.1208	0.7051	17.13	14.72
100003	24900001	27900000	0.1208	0.7079	17.06	14.65
100003	25200001	28200000	0.1188	0.7285	16.30	13.89
100003	25500001	28500000	0.1303	0.7413	17.57	15.16
100003	25800001	28800000	0.1255	0.7341	17.10	14.69
100003	26100001	29100000	0.1417	0.7487	18.93	16.52
100003	26400001	29400000	0.1548	0.7538	20.54	18.13
100003	26700001	29700000	0.1625	0.7507	21.64	19.23
100003	27000001	30000000	0.1780	0.7475	23.81	21.40
100003	27300001	30300000	0.1732	0.7418	23.34	20.93
100003	27600001	30600000	0.1686	0.7281	23.15	20.74
100003	27900001	30900000	0.1942	0.7200	26.97	24.56
100003	28200001	31200000	0.1947	0.7094	27.45	25.04
100003	28500001	31500000	0.1890	0.7113	26.57	24.16
100003	28800001	31800000	0.1966	0.7283	26.99	24.58
100003	29100001	32100000	0.1875	0.7308	25.66	23.25
100003	29400001	32400000	0.1757	0.7195	24.43	22.02
100003	29700001	32700000	0.1753	0.7280	24.08	21.67
100003	30000001	33000000	0.1556	0.7319	21.26	18.85
100003	30300001	33300000	0.1559	0.7484	20.84	18.43
100003	30600001	33600000	0.1648	0.7661	21.52	19.11
100003	30900001	33900000	0.1366	0.7773	17.57	15.16
100003	31200001	34200000	0.1279	0.7826	16.35	13.94
100003	31500001	34500000	0.1270	0.7589	16.74	14.33
100003	31800001	34800000	0.1340	0.7536	17.78	15.37
100003	32100001	35100000	0.1287	0.7581	16.98	14.57
100003	32400001	35400000	0.1344	0.7588	17.71	15.30
100003	32700001	35700000	0.1351	0.7510	17.99	15.58
100003	33000001	36000000	0.1463	0.7628	19.18	16.77
100003	33300001	36300000	0.1639	0.7682	21.33	18.92
100003	33600001	36600000	0.1484	0.7619	19.48	17.07
100003	33900001	36900000	0.1554	0.7480	20.78	18.37
100003	34200001	37200000	0.1607	0.7508	21.41	19.00
100003	34500001	37500000	0.1573	0.7770	20.25	17.84
100003	34800001	37800000	0.1643	0.7737	21.24	18.83
100003	35100001	38100000	0.1728	0.7679	22.50	20.09
100003	35400001	38400000	0.1667	0.7604	21.92	19.51
100003	35700001	38700000	0.1629	0.7592	21.45	19.04
100003	36000001	39000000	0.1600	0.7464	21.44	19.03
100003	36300001	39300000	0.1513	0.7470	20.25	17.84
100003	36600001	39600000	0.1507	0.7431	20.28	17.87
100003	36900001	39900000	0.1482	0.7570	19.58	17.17
100003	37200001	40200000	0.1348	0.7544	17.87	15.46
100003	37500001	40500000	0.1382	0.7470	18.50	16.09
100003	37800001	40800000	0.1206	0.7450	16.19	13.78
100003	38100001	41100000	0.1162	0.7429	15.65	13.24
100003	38400001	41400000	0.1176	0.7553	15.57	13.16
100003	38700001	41700000	0.1180	0.7628	15.47	13.06
100003	39000001	42000000	0.1010	0.7657	13.20	10.79
100003	39300001	42300000	0.0976	0.7360	13.26	10.85
100003	39600001	42600000	0.1011	0.7380	13.70	11.29
100003	39900001	42900000	0.1062	0.7377	14.40	11.99
100003	40200001	43200000	0.1241	0.7363	16.85	14.44
100003	40500001	43500000	0.1236	0.7427	16.65	14.24
100003	40800001	43800000	0.1249	0.7456	16.75	14.34
100003	41100001	44100000	0.1270	0.7464	17.02	14.61
100003	41400001	44400000	0.1375	0.7512	18.31	15.90
100003	41700001	44700000	0.1325	0.7421	17.86	15.45
100003	42000001	45000000	0.1486	0.7459	19.93	17.52
100003	42300001	45300000	0.1458	0.7728	18.86	16.45
100003	42600001	45600000	0.1406	0.7768	18.10	15.69
100003	42900001	45900000	0.1370	0.7719	17.75	15.34
100003	43200001	46200000	0.1230	0.7669	16.05	13.64
100003	43500001	46500000	0.1335	0.7551	17.69	15.28
100003	43800001	46800000	0.1455	0.7367	19.75	17.34
100003	44100001	47100000	0.1579	0.7314	21.59	19.18
100003	44400001	47400000	0.1549	0.7214	21.47	19.06
100003	44700001	47700000	0.1622	0.7246	22.39	19.98
100003	45000001	48000000	0.1652	0.7353	22.47	20.06
100003	45300001	48300000	0.1876	0.7454	25.16	22.75
100003	45600001	48600000	0.1915	0.7462	25.66	23.25
100003	45900001	48900000	0.2054	0.7591	27.06	24.65
100003	46200001	49200000	0.2213	0.7702	28.73	26.32
100003	46500001	49500000	0.2183	0.7597	28.74	26.33
100003	46800001	49800000	0.1949	0.7688	25.36	22.95
100003	47100001	50100000	0.1912	0.7771	24.60	22.19
100003	47400001	50400000	0.1829	0.7628	23.97	21.56
100003	47700001	50700000	0.1817	0.7497	24.23	21.82
100003	48000001	51000000	0.1705	0.7359	23.17	20.76
100003	48300001	51300000	0.1612	0.7221	22.32	19.91
100003	48600001	51600000	0.1702	0.7296	23.33	20.92
100003	48900001	51900000	0.1575	0.7290	21.60	19.19
100003	49200001	52200000	0.1516	0.7170	21.15	18.74
100003	49500001	52500000	0.1485	0.7237	20.52	18.11
100003	49800001	52800000	0.1595	0.7260	21.98	19.57
100003	50100001	53100000	0.1437	0.7289	19.72	17.31
100003	50400001	53400000	0.1546	0.7434	20.80	18.39
100003	50700001	53700000	0.1395	0.7512	18.57	16.16
100003	51000001	54000000	0.1357	0.7553	17.97	15.56
100003	51300001	54300000	0.1379	0.7684	17.95	15.54
100003	51600001	54600000	0.1303	0.7616	17.11	14.70
100003	51900001	54900000	0.1329	0.7547	17.62	15.21
100003	52200001	55200000	0.1299	0.7498	17.33	14.92
100003	52500001	55500000	0.1311	0.7629	17.19	14.78
100003	52800001	55800000	0.1370	0.7662	17.88	15.47
100003	53100001	56100000	0.1360	0.7641	17.79	15.38
100003	53400001	56400000	0.1347	0.7714	17.47	15.06
100003	53700001	56700000	0.1452	0.7706	18.84	16.43
100003	54000001	57000000	0.1538	0.7687	20.01	17.60
100003	54300001	57300000	0.1523	0.7634	19.94	17.53
100003	54600001	57600000	0.1405	0.7622	18.44	16.03
100003	54900001	57900000	0.1479	0.7629	19.39	16.98
100003	55200001	58200000	0.1528	0.7695	19.85	17.44
100003	55500001	58500000	0.1582	0.7643	20.69	18.28
100003	55800001	58800000	0.1520	0.7722	19.69	17.28
100003	56100001	59100000	0.1606	0.7766	20.68	18.27
100003	56400001	59400000	0.1509	0.7787	19.38	16.97
100003	56700001	59700000	0.1627	0.7739	21.02	18.61
100003	57000001	60000000	0.1605	0.7796	20.59	18.18
100003	57300001	60300000	0.1581	0.7808	20.24	17.83
100003	57600001	60600000	0.1682	0.7750	21.70	19.29
100003	57900001	60900000	0.1621	0.7781	20.84	18.43
100003	58200001	61200000	0.1606	0.7838	20.49	18.08
100003	58500001	61500000	0.1482	0.7976	18.58	16.17
100003	58800001	61800000	0.1619	0.7958	20.35	17.94
100003	59100001	62100000	0.1554	0.7894	19.69	17.28
100003	59400001	62400000	0.1596	0.7838	20.37	17.96
100003	59700001	62700000	0.1666	0.8083	20.61	18.20
100003	60000001	63000000	0.1840	0.8142	22.60	20.19
100003	60300001	63300000	0.1890	0.8181	23.10	20.69
100003	60600001	63600000	0.2047	0.8294	24.68	22.27
100003	60900001	63900000	0.2022	0.8386	24.11	21.70
100003	61200001	64200000	0.1984	0.8307	23.88	21.47
100003	61500001	64500000	0.2038	0.8222	24.78	22.37
100003	61800001	64800000	0.1944	0.8190	23.74	21.33
100003	62100001	65100000	0.2012	0.8191	24.56	22.15
100003	62400001	65400000	0.2107	0.8317	25.33	22.92
100003	62700001	65700000	0.1917	0.8284	23.14	20.73
100003	63000001	66000000	0.1922	0.8259	23.27	20.86
100003	63300001	66300000	0.1804	0.8252	21.86	19.45
100003	63600001	66600000	0.1698	0.8224	20.65	18.24
100003	63900001	66900000	0.1766	0.8165	21.63	19.22
100003	64200001	67200000	0.1763	0.8320	21.20	18.79
100003	64500001	67500000	0.1708	0.8258	20.69	18.28
100003	64800001	67800000	0.1794	0.8393	21.38	18.97
100003	65100001	68100000	0.1781	0.8258	21.57	19.16
100003	65400001	68400000	0.1714	0.8212	20.87	18.46
100003	65700001	68700000	0.1735	0.8176	21.23	18.82
100003	66000001	69000000	0.1742	0.8205	21.24	18.83
100003	66300001	69300000	0.1744	0.8004	21.79	19.38
100003	66600001	69600000	0.1754	0.8073	21.73	19.32
100003	66900001	69900000	0.1645	0.7998	20.56	18.15
100003	67200001	70200000	0.1710	0.7927	21.58	19.17
100003	67500001	70500000	0.1901	0.8018	23.71	21.30
100003	67800001	70800000	0.1712	0.7776	22.02	19.61
100003	68100001	71100000	0.1715	0.7955	21.56	19.15
100003	68400001	71400000	0.1623	0.7821	20.75	18.34
100003	68700001	71700000	0.1561	0.7842	19.90	17.49
100003	69000001	72000000	0.1365	0.7833	17.43	15.02
100003	69300001	72300000	0.1416	0.8056	17.58	15.17
100003	69600001	72600000	0.1421	0.8059	17.63	15.22
100003	69900001	72900000	0.1420	0.8158	17.41	15.00
100003	70200001	73200000	0.1478	0.8259	17.90	15.49
100003	70500001	73500000	0.1353	0.8181	16.53	14.12
100003	70800001	73800000	0.1429	0.8227	17.37	14.96
100003	71100001	74100000	0.1533	0.8250	18.58	16.17
100003	71400001	74400000	0.1603	0.8365	19.17	16.76
100003	71700001	74700000	0.1642	0.8271	19.85	17.44
100003	72000001	75000000	0.1627	0.8272	19.67	17.26
100003	72300001	75300000	0.1509	0.8201	18.40	15.99
100003	72600001	75600000	0.1480	0.8261	17.92	15.51
100003	72900001	75900000	0.1443	0.8248	17.50	15.09
100003	73200001	76200000	0.1366	0.7982	17.11	14.70
100003	73500001	76500000	0.1460	0.8042	18.15	15.74
100003	73800001	76800000	0.1317	0.7563	17.41	15.00
100003	74100001	77100000	0.1265	0.7355	17.19	14.78
100003	74400001	77400000	0.1350	0.7338	18.40	15.99
100003	74700001	77700000	0.1430	0.7384	19.37	16.96
100003	75000001	78000000	0.1399	0.7400	18.91	16.50
100003	75300001	78300000	0.1612	0.7362	21.90	19.49
100003	75600001	78600000	0.1577	0.7344	21.47	19.06
100003	75900001	78900000	0.1671	0.7397	22.60	20.19
100003	76200001	79200000	0.1725	0.7620	22.64	20.23
100003	76500001	79500000	0.1501	0.7640	19.65	17.24
100003	76800001	79800000	0.1756	0.8237	21.32	18.91
100003	77100001	80100000	0.1825	0.8487	21.50	19.09
100003	77400001	80400000	0.1803	0.8596	20.98	18.57
100003	77700001	80700000	0.1935	0.8673	22.31	19.90
100003	78000001	81000000	0.2047	0.8619	23.75	21.34
100003	78300001	81300000	0.1998	0.8682	23.01	20.60
100003	78600001	81600000	0.2047	0.8588	23.84	21.43
100003	78900001	81900000	0.2139	0.8624	24.80	22.39
100003	79200001	82200000	0.2068	0.8578	24.11	21.70
100003	79500001	82500000	0.2227	0.8699	25.60	23.19
100003	79800001	82800000	0.2098	0.8629	24.31	21.90
100003	80100001	83100000	0.2062	0.8640	23.87	21.46
100003	80400001	83400000	0.2016	0.8526	23.64	21.23
100003	80700001	83700000	0.1916	0.8512	22.51	20.10
100003	81000001	84000000	0.1976	0.8598	22.99	20.58
100003	81300001	84300000	0.1928	0.8556	22.53	20.12
100003	81600001	84600000	0.1934	0.8609	22.46	20.05
100003	81900001	84900000	0.1887	0.8502	22.20	19.79
100003	82200001	85200000	0.1934	0.8519	22.70	20.29
100003	82500001	85500000	0.1876	0.8325	22.53	20.12
100003	82800001	85800000	0.1813	0.8291	21.87	19.46
100003	83100001	86100000	0.1715	0.8177	20.97	18.56
100003	83400001	86400000	0.1723	0.8298	20.77	18.36
100003	83700001	86700000	0.1775	0.8162	21.75	19.34
100003	84000001	87000000	0.1712	0.8125	21.07	18.66
100003	84300001	87300000	0.1762	0.8290	21.25	18.84
100003	84600001	87600000	0.1707	0.8313	20.54	18.13
100003	84900001	87900000	0.1619	0.8324	19.46	17.05
100003	85200001	88200000	0.1698	0.8377	20.27	17.86
100003	85500001	88500000	0.1714	0.8363	20.50	18.09
100003	85800001	88800000	0.1856	0.8469	21.92	19.51
100003	86100001	89100000	0.1878	0.8518	22.05	19.64
100003	86400001	89400000	0.1918	0.8471	22.64	20.23
100003	86700001	89700000	0.1728	0.8632	20.02	17.61
100003	87000001	90000000	0.1716	0.8642	19.85	17.44
100003	87300001	90300000	0.1808	0.8588	21.05	18.64
100003	87600001	90600000	0.1917	0.8599	22.30	19.89
100003	87900001	90900000	0.1933	0.8661	22.32	19.91
100003	88200001	91200000	0.1860	0.8676	21.44	19.03
100003	88500001	91500000	0.1924	0.8768	21.94	19.53
100003	88800001	91800000	0.2030	0.8738	23.23	20.82
100003	89100001	92100000	0.1949	0.8793	22.16	19.75
100003	89400001	92400000	0.1986	0.8799	22.57	20.16
100003	89700001	92700000	0.2137	0.8857	24.12	21.71
100003	90000001	93000000	0.2087	0.8786	23.75	21.34
100003	90300001	93300000	0.2070	0.8793	23.54	21.13
100003	90600001	93600000	0.2039	0.8654	23.56	21.15
100003	90900001	93900000	0.2190	0.8674	25.25	22.84
100003	91200001	94200000	0.2128	0.8662	24.57	22.16
100003	91500001	94500000	0.2091	0.8726	23.97	21.56
100003	91800001	94800000	0.2017	0.8804	22.92	20.51
100003	92100001	95100000	0.2214	0.8751	25.30	22.89
100003	92400001	95400000	0.2209	0.8775	25.17	22.76
100003	92700001	95700000	0.2113	0.8475	24.93	22.52
100003	93000001	96000000	0.2351	0.8510	27.62	25.21
100003	93300001	96300000	0.2271	0.8527	26.63	24.22
100003	93600001	96600000	0.2281	0.8558	26.66	24.25
100003	93900001	96900000	0.2140	0.8536	25.06	22.65
100003	94200001	97200000	0.2164	0.8503	25.45	23.04
100003	94500001	97500000	0.2133	0.8385	25.44	23.03
100003	94800001	97800000	0.2118	0.8315	25.47	23.06
100003	95100001	98100000	0.1910	0.8316	22.97	20.56
100003	95400001	98400000	0.1836	0.8268	22.20	19.79
100003	95700001	98700000	0.1931	0.8367	23.08	20.67
100003	96000001	99000000	0.1756	0.8426	20.84	18.43
100003	96300001	99300000	0.1640	0.8317	19.72	17.31
100003	96600001	99600000	0.1620	0.8363	19.37	16.96
100003	96900001	99900000	0.1623	0.8255	19.66	17.25
100003	97200001	100200000	0.1692	0.8285	20.43	18.02
100003	97500001	100500000	0.1688	0.8325	20.28	17.87
100003	97800001	100800000	0.1598	0.8351	19.13	16.72
100003	98100001	101100000	0.1718	0.8425	20.39	17.98
100003	98400001	101400000	0.1712	0.8446	20.27	17.86
100003	98700001	101700000	0.1704	0.8491	20.06	17.65
100003	99000001	102000000	0.1692	0.8425	20.08	17.67
100003	99300001	102300000	0.1715	0.8415	20.37	17.96
100003	99600001	102600000	0.1731	0.8393	20.63	18.22
100003	99900001	102900000	0.1691	0.8540	19.80	17.39
100003	100200001	103200000	0.1603	0.8441	18.99	16.58
100003	100500001	103500000	0.1585	0.8477	18.70	16.29
100003	100800001	103800000	0.1589	0.8489	18.71	16.30
100003	101100001	104100000	0.1565	0.8445	18.53	16.12
100003	101400001	104400000	0.1423	0.8283	17.18	14.77
100003	101700001	104700000	0.1434	0.8284	17.31	14.90
100003	102000001	105000000	0.1411	0.8021	17.59	15.18
100003	102300001	105300000	0.1478	0.8102	18.24	15.83
100003	102600001	105600000	0.1562	0.8053	19.40	16.99
100003	102900001	105900000	0.1615	0.7980	20.24	17.83
100003	103200001	106200000	0.1564	0.7962	19.64	17.23
100003	103500001	106500000	0.1546	0.7869	19.65	17.24
100003	103800001	106800000	0.1533	0.7720	19.86	17.45
100003	104100001	107100000	0.1612	0.7599	21.22	18.81
100003	104400001	107400000	0.1775	0.7807	22.73	20.32
100003	104700001	107700000	0.1755	0.7814	22.45	20.04
100003	105000001	108000000	0.1747	0.8051	21.70	19.29
100003	105300001	108300000	0.1863	0.8072	23.08	20.67
100003	105600001	108600000	0.1832	0.8056	22.74	20.33
100003	105900001	108900000	0.1872	0.7989	23.43	21.02
100003	106200001	109200000	0.2133	0.8093	26.36	23.95
100003	106500001	109500000	0.2144	0.7874	27.22	24.81
100003	106800001	109800000	0.2038	0.7837	26.01	23.60
100003	107100001	110100000	0.1942	0.7750	25.06	22.65
100003	107400001	110400000	0.1862	0.7669	24.28	21.87
100003	107700001	110700000	0.1789	0.7742	23.11	20.70
100003	108000001	111000000	0.1821	0.7693	23.66	21.25
100003	108300001	111300000	0.1820	0.7617	23.89	21.48
100003	108600001	111600000	0.1720	0.7655	22.47	20.06
100003	108900001	111900000	0.1809	0.7779	23.26	20.85
100003	109200001	112200000	0.1596	0.7573	21.08	18.67
100003	109500001	112500000	0.1510	0.7751	19.48	17.07
100003	109800001	112800000	0.1565	0.7751	20.19	17.78
100003	110100001	113100000	0.1504	0.7783	19.33	16.92
100003	110400001	113400000	0.1404	0.7751	18.11	15.70
100003	110700001	113700000	0.1468	0.7748	18.95	16.54
100003	111000001	114000000	0.1504	0.7795	19.29	16.88
100003	111300001	114300000	0.1445	0.7782	18.57	16.16
100003	111600001	114600000	0.1536	0.7777	19.75	17.34
100003	111900001	114900000	0.1322	0.7632	17.33	14.92
100003	112200001	115200000	0.1322	0.7763	17.02	14.61
100003	112500001	115500000	0.1342	0.7711	17.40	14.99
100003	112800001	115800000	0.1373	0.7889	17.41	15.00
100003	113100001	116100000	0.1399	0.7975	17.54	15.13
100003	113400001	116400000	0.1586	0.7940	19.97	17.56
100003	113700001	116700000	0.1588	0.7849	20.23	17.82
100003	114000001	117000000	0.1690	0.7944	21.28	18.87
100003	114300001	117300000	0.1701	0.7993	21.29	18.88
100003	114600001	117600000	0.1654	0.7936	20.84	18.43
100003	114900001	117900000	0.1661	0.7930	20.95	18.54
100003	115200001	118200000	0.1726	0.7833	22.04	19.63
100003	115500001	118500000	0.1811	0.7991	22.66	20.25
100003	115800001	118800000	0.1940	0.7882	24.62	22.21
100003	116100001	119100000	0.1957	0.7981	24.52	22.11
100003	116400001	119400000	0.1969	0.8088	24.34	21.93
100003	116700001	119700000	0.2009	0.8119	24.74	22.33
100003	117000001	120000000	0.1931	0.8019	24.08	21.67
100003	117300001	120300000	0.1815	0.7962	22.80	20.39
100003	117600001	120600000	0.1735	0.7826	22.17	19.76
100003	117900001	120900000	0.1682	0.7823	21.51	19.10
100003	118200001	121200000	0.1714	0.7890	21.73	19.32
100003	118500001	121500000	0.1761	0.7861	22.40	19.99
100003	118800001	121800000	0.1655	0.7769	21.31	18.90
100003	119100001	122100000	0.1648	0.7713	21.37	18.96
100003	119400001	122400000	0.1536	0.7605	20.20	17.79
100003	119700001	122700000	0.1340	0.7655	17.50	15.09
100003	120000001	123000000	0.1301	0.7741	16.81	14.40
100003	120300001	123300000	0.1256	0.7718	16.27	13.86
100003	120600001	123600000	0.1245	0.7767	16.03	13.62
100003	120900001	123900000	0.1463	0.7605	19.24	16.83
100003	121200001	124200000	0.1480	0.7625	19.41	17.00
100003	121500001	124500000	0.1332	0.7680	17.35	14.94
100003	121800001	124800000	0.1356	0.7919	17.12	14.71
100003	122100001	125100000	0.1419	0.7881	18.01	15.60
100003	122400001	125400000	0.1517	0.7765	19.53	17.12
100003	122700001	125700000	0.1620	0.7665	21.14	18.73
100003	123000001	126000000	0.1691	0.7615	22.21	19.80
100003	123300001	126300000	0.1717	0.7640	22.48	20.07
100003	123600001	126600000	0.1808	0.7733	23.38	20.97
100003	123900001	126900000	0.1672	0.7958	21.02	18.61
100003	124200001	127200000	0.1529	0.7766	19.69	17.28
100003	124500001	127500000	0.1560	0.7551	20.66	18.25
100003	124800001	127800000	0.1508	0.7277	20.72	18.31
100003	125100001	128100000	0.1520	0.7364	20.64	18.23
100003	125400001	128400000	0.1401	0.7416	18.89	16.48
100003	125700001	128700000	0.1398	0.7522	18.58	16.17
100003	126000001	129000000	0.1364	0.7480	18.24	15.83
100003	126300001	129300000	0.1425	0.7538	18.90	16.49
100003	126600001	129600000	0.1355	0.7538	17.98	15.57
100003	126900001	129900000	0.1403	0.7456	18.82	16.41
100003	127200001	130200000	0.1517	0.7781	19.49	17.08
100003	127500001	130500000	0.1665	0.8036	20.72	18.31
100003	127800001	130800000	0.1758	0.8196	21.45	19.04
100003	128100001	131100000	0.1608	0.8170	19.68	17.27
100003	128400001	131400000	0.1693	0.8263	20.49	18.08
100003	128700001	131700000	0.1735	0.8241	21.05	18.64
100003	129000001	132000000	0.1700	0.8261	20.58	18.17
100003	129300001	132300000	0.1658	0.8128	20.39	17.98
100003	129600001	132600000	0.1646	0.8092	20.34	17.93
100003	129900001	132900000	0.1520	0.8087	18.79	16.38
100003	130200001	133200000	0.1413	0.7920	17.84	15.43
100003	130500001	133500000	0.1396	0.7755	18.01	15.60
100003	130800001	133800000	0.1278	0.7755	16.48	14.07
100003	131100001	134100000	0.1464	0.7718	18.97	16.56
100003	131400001	134400000	0.1442	0.7768	18.57	16.16
100003	131700001	134700000	0.1365	0.7726	17.67	15.26
100003	132000001	135000000	0.1382	0.7734	17.87	15.46
100003	132300001	135300000	0.1330	0.7628	17.44	15.03
100003	132600001	135600000	0.1452	0.7636	19.02	16.61
100003	132900001	135900000	0.1606	0.7550	21.28	18.87
100003	133200001	136200000	0.1592	0.7537	21.12	18.71
100003	133500001	136500000	0.1524	0.7563	20.15	17.74
100003	133800001	136800000	0.1577	0.7453	21.16	18.75
100003	134100001	137100000	0.1388	0.7389	18.78	16.37
100003	134400001	137400000	0.1405	0.7353	19.11	16.70
100003	134700001	137700000	0.1539	0.7313	21.05	18.64
100003	135000001	138000000	0.1495	0.7226	20.69	18.28
100003	135300001	138300000	0.1577	0.7322	21.54	19.13
100003	135600001	138600000	0.1442	0.7417	19.44	17.03
100003	135900001	138900000	0.1400	0.7550	18.54	16.13
100003	136200001	139200000	0.1516	0.7460	20.32	17.91
100003	136500001	139500000	0.1487	0.7480	19.88	17.47
100003	136800001	139800000	0.1574	0.7606	20.69	18.28
100003	137100001	140100000	0.1638	0.7536	21.74	19.33
100003	137400001	140400000	0.1613	0.7270	22.19	19.78
100003	137700001	140700000	0.1543	0.7280	21.19	18.78
100003	138000001	141000000	0.1585	0.7439	21.30	18.89
100003	138300001	141300000	0.1622	0.7546	21.49	19.08
100003	138600001	141600000	0.1639	0.7470	21.95	19.54
100003	138900001	141900000	0.1674	0.7543	22.19	19.78
100003	139200001	142200000	0.1583	0.7668	20.64	18.23
100003	139500001	142500000	0.1566	0.7739	20.23	17.82
100003	139800001	142800000	0.1457	0.7759	18.78	16.37
100003	140100001	143100000	0.1463	0.7788	18.78	16.37
100003	140400001	143400000	0.1593	0.8014	19.88	17.47
100003	140700001	143700000	0.1496	0.7913	18.90	16.49
100003	141000001	144000000	0.1445	0.7657	18.87	16.46
[truncated: 4,893 more rows]
