# Supplementary material for: Effect of sequence depth and length in long-read assembly of the maize inbred NC358
Source: Nat Commun. 2020 May 8;11:2288. doi: 10.1038/s41467-020-16037-7 (PMC7211024; doi:10.1038/s41467-020-16037-7)
Supplement: Supplementary file 4 — Source Data [file 41467_2020_16037_MOESM4_ESM.zip › Source Data/Fig. 1F, Suppl. Fig. 8/NC358_21k_50x_DLE1_consensus_dft.fasta.gapfixed.pilon.mod.out.LAI]

Chr	From	To	Intact	Total	raw_LAI	LAI
whole_genome	1	2133919902	0.1756	0.7634	23.00	20.59
100059	1	637253	0.1443	0.5716	5.36	2.95
1218	1	3000000	0.1933	0.7105	27.21	24.80
1218	300001	3300000	0.1797	0.7106	25.29	22.88
1218	600001	3600000	0.1758	0.7093	24.79	22.38
1218	900001	3900000	0.1804	0.7038	25.64	23.23
1218	1200001	4200000	0.1875	0.7059	26.56	24.15
1218	1500001	4500000	0.1799	0.6906	26.06	23.65
1218	1800001	4800000	0.1896	0.6727	28.19	25.78
1218	2100001	5100000	0.1883	0.6609	28.50	26.09
1218	2400001	5400000	0.1882	0.6724	27.99	25.58
1218	2700001	5700000	0.1741	0.6706	25.96	23.55
1218	3000001	6000000	0.1624	0.6706	24.21	21.80
1218	3300001	6300000	0.1593	0.6429	24.78	22.37
1218	3600001	6600000	0.1631	0.6345	25.71	23.30
1218	3900001	6900000	0.1607	0.6335	25.37	22.96
1218	4200001	7200000	0.1523	0.6224	24.47	22.06
1218	4500001	7500000	0.1474	0.6436	22.91	20.50
1218	4800001	7800000	0.1368	0.6456	21.19	18.78
1218	5100001	8100000	0.1259	0.6654	18.92	16.51
1218	5400001	8400000	0.1174	0.6747	17.41	15.00
1218	5700001	8700000	0.1273	0.7097	17.94	15.53
1218	6000001	9000000	0.1356	0.7198	18.84	16.43
1218	6300001	9300000	0.1426	0.7377	19.33	16.92
1218	6600001	9600000	0.1424	0.7482	19.03	16.62
1218	6900001	9900000	0.1436	0.7567	18.98	16.57
1218	7200001	10200000	0.1452	0.7464	19.45	17.04
1218	7500001	10500000	0.1510	0.7377	20.46	18.05
1218	7800001	10800000	0.1602	0.7311	21.91	19.50
1218	8100001	11100000	0.1793	0.7032	25.49	23.08
1218	8400001	11400000	0.1846	0.6805	27.13	24.72
1218	8700001	11700000	0.1907	0.6375	29.92	27.51
1218	9000001	12000000	0.1886	0.6170	30.57	28.16
1218	9300001	12300000	0.1889	0.6021	31.37	28.96
1218	9600001	12600000	0.1825	0.5748	31.76	29.35
1218	9900001	12900000	0.1831	0.5543	33.04	30.63
1218	10200001	13200000	0.1735	0.5593	31.02	28.61
1218	10500001	13500000	0.1760	0.5523	31.86	29.45
1218	10800001	13800000	0.1805	0.5601	32.23	29.82
1218	11100001	14100000	0.1677	0.5586	30.03	27.62
1218	11400001	14400000	0.1656	0.5464	30.32	27.91
1218	11700001	14700000	0.1588	0.5524	28.74	26.33
1218	12000001	15000000	0.1623	0.5476	29.65	27.24
1218	12300001	15300000	0.1685	0.5471	30.81	28.40
1218	12600001	15600000	0.1823	0.5574	32.71	30.30
1218	12900001	15900000	0.1845	0.5596	32.98	30.57
1218	13200001	16200000	0.1846	0.5391	34.25	31.84
1218	13500001	16500000	0.1716	0.5445	31.52	29.11
1218	13800001	16800000	0.1610	0.5660	28.45	26.04
1218	14100001	17100000	0.1678	0.5424	30.94	28.53
1218	14400001	17117858	0.1684	0.5473	27.87	25.46
100015	1	3000000	0.1973	0.8836	22.33	19.92
100015	300001	3300000	0.1930	0.8797	21.93	19.52
100015	600001	3600000	0.1844	0.8809	20.93	18.52
100015	900001	3900000	0.1898	0.8766	21.65	19.24
100015	1200001	4200000	0.1854	0.8703	21.30	18.89
100015	1500001	4500000	0.1918	0.8830	21.72	19.31
100015	1800001	4800000	0.1913	0.8709	21.97	19.56
100015	2100001	5100000	0.1985	0.8646	22.96	20.55
100015	2400001	5400000	0.2050	0.8578	23.90	21.49
100015	2700001	5700000	0.2157	0.8546	25.24	22.83
100015	3000001	6000000	0.2246	0.8521	26.36	23.95
100015	3300001	6300000	0.2274	0.8559	26.57	24.16
100015	3600001	6600000	0.2248	0.8612	26.10	23.69
100015	3900001	6900000	0.2113	0.8633	24.48	22.07
100015	4200001	7200000	0.2028	0.8545	23.74	21.33
100015	4500001	7500000	0.1910	0.8447	22.62	20.21
100015	4800001	7800000	0.1851	0.8495	21.78	19.37
100015	5100001	8100000	0.1731	0.8626	20.06	17.65
100015	5400001	8400000	0.1805	0.8538	21.14	18.73
100015	5700001	8700000	0.1729	0.8609	20.09	17.68
100015	6000001	9000000	0.1668	0.8683	19.21	16.80
100015	6300001	9300000	0.1651	0.8741	18.89	16.48
100015	6600001	9600000	0.1621	0.8566	18.93	16.52
100015	6900001	9900000	0.1564	0.8664	18.05	15.64
100015	7200001	10200000	0.1570	0.8647	18.15	15.74
100015	7500001	10500000	0.1629	0.8632	18.87	16.46
100015	7800001	10800000	0.1727	0.8649	19.97	17.56
100015	8100001	11100000	0.1733	0.8561	20.25	17.84
100015	8400001	11400000	0.1769	0.8504	20.80	18.39
100015	8700001	11700000	0.1793	0.8288	21.63	19.22
100015	9000001	12000000	0.1785	0.8102	22.03	19.62
100015	9300001	12300000	0.1695	0.7886	21.50	19.09
100015	9600001	12600000	0.1767	0.7985	22.12	19.71
100015	9900001	12900000	0.1802	0.7807	23.08	20.67
100015	10200001	13200000	0.1768	0.7795	22.68	20.27
100015	10500001	13500000	0.1705	0.7791	21.88	19.47
100015	10800001	13800000	0.1617	0.7718	20.95	18.54
100015	11100001	14100000	0.1542	0.7604	20.28	17.87
100015	11400001	14400000	0.1550	0.7771	19.95	17.54
100015	11700001	14700000	0.1651	0.7846	21.04	18.63
100015	12000001	15000000	0.1708	0.7867	21.71	19.30
100015	12300001	15300000	0.1684	0.7915	21.27	18.86
100015	12600001	15600000	0.1691	0.7897	21.41	19.00
100015	12900001	15900000	0.1638	0.8014	20.44	18.03
100015	13200001	16200000	0.1740	0.8150	21.35	18.94
100015	13500001	16500000	0.1860	0.8203	22.67	20.26
100015	13800001	16800000	0.1965	0.8231	23.87	21.46
100015	14100001	17100000	0.2049	0.8335	24.58	22.17
100015	14400001	17400000	0.1976	0.8277	23.88	21.47
100015	14700001	17700000	0.1957	0.8358	23.41	21.00
100015	15000001	18000000	0.1948	0.8403	23.18	20.77
100015	15300001	18300000	0.1991	0.8435	23.61	21.20
100015	15600001	18600000	0.1889	0.8462	22.32	19.91
100015	15900001	18900000	0.2056	0.8418	24.43	22.02
100015	16200001	19200000	0.2039	0.8439	24.16	21.75
100015	16500001	19500000	0.1937	0.8265	23.44	21.03
100015	16800001	19800000	0.1916	0.8218	23.31	20.90
100015	17100001	20100000	0.1909	0.8126	23.49	21.08
100015	17400001	20400000	0.1807	0.8165	22.13	19.72
100015	17700001	20700000	0.1754	0.8071	21.73	19.32
100015	18000001	21000000	0.1777	0.8154	21.80	19.39
100015	18300001	21300000	0.1712	0.8074	21.21	18.80
100015	18600001	21600000	0.1743	0.7988	21.82	19.41
100015	18900001	21900000	0.1614	0.8043	20.07	17.66
100015	19200001	22200000	0.1663	0.7949	20.92	18.51
100015	19500001	22500000	0.1769	0.7943	22.27	19.86
100015	19800001	22800000	0.1658	0.8002	20.72	18.31
100015	20100001	23100000	0.1706	0.8053	21.18	18.77
100015	20400001	23400000	0.1798	0.8031	22.39	19.98
100015	20700001	23700000	0.1778	0.8071	22.02	19.61
100015	21000001	24000000	0.1745	0.7945	21.96	19.55
100015	21300001	24300000	0.1769	0.7929	22.31	19.90
100015	21600001	24600000	0.1768	0.7949	22.24	19.83
100015	21900001	24900000	0.1838	0.7929	23.19	20.78
100015	22200001	25200000	0.1782	0.7758	22.97	20.56
100015	22500001	25500000	0.1698	0.7895	21.51	19.10
100015	22800001	25800000	0.1724	0.7767	22.20	19.79
100015	23100001	26100000	0.1610	0.7704	20.90	18.49
100015	23400001	26400000	0.1629	0.7741	21.04	18.63
100015	23700001	26700000	0.1671	0.7685	21.75	19.34
100015	24000001	27000000	0.1729	0.7730	22.37	19.96
100015	24300001	27300000	0.1772	0.7727	22.93	20.52
100015	24600001	27600000	0.1827	0.7669	23.82	21.41
100015	24900001	27900000	0.1927	0.7629	25.25	22.84
100015	25200001	28200000	0.1897	0.7627	24.88	22.47
100015	25500001	28500000	0.1947	0.7561	25.75	23.34
100015	25800001	28800000	0.1940	0.7766	24.98	22.57
100015	26100001	29100000	0.2017	0.7859	25.67	23.26
100015	26400001	29400000	0.2077	0.7799	26.64	24.23
100015	26700001	29700000	0.2034	0.7808	26.05	23.64
100015	27000001	30000000	0.1866	0.7721	24.16	21.75
100015	27300001	30300000	0.1810	0.7720	23.45	21.04
100015	27600001	30600000	0.1955	0.7888	24.78	22.37
100015	27900001	30900000	0.1931	0.7761	24.88	22.47
100015	28200001	31200000	0.1986	0.7772	25.55	23.14
100015	28500001	31500000	0.2011	0.7616	26.41	24.00
100015	28800001	31800000	0.1992	0.7414	26.87	24.46
100015	29100001	32100000	0.1835	0.7403	24.79	22.38
100015	29400001	32400000	0.1852	0.7393	25.05	22.64
100015	29700001	32700000	0.1804	0.7373	24.47	22.06
100015	30000001	33000000	0.1957	0.7507	26.07	23.66
100015	30300001	33300000	0.2141	0.7607	28.14	25.73
100015	30600001	33600000	0.2013	0.7430	27.09	24.68
100015	30900001	33900000	0.1936	0.7578	25.54	23.13
100015	31200001	34200000	0.1845	0.7635	24.16	21.75
100015	31500001	34500000	0.1667	0.7736	21.55	19.14
100015	31800001	34800000	0.1747	0.7819	22.34	19.93
100015	32100001	35100000	0.1948	0.7908	24.63	22.22
100015	32400001	35400000	0.1982	0.7872	25.17	22.76
100015	32700001	35700000	0.2056	0.7829	26.26	23.85
100015	33000001	36000000	0.2128	0.7716	27.57	25.16
100015	33300001	36300000	0.1955	0.7606	25.71	23.30
100015	33600001	36600000	0.1955	0.7592	25.75	23.34
100015	33900001	36900000	0.2031	0.7540	26.93	24.52
100015	34200001	37200000	0.2126	0.7517	28.28	25.87
100015	34500001	37500000	0.2238	0.7447	30.05	27.64
100015	34800001	37800000	0.2123	0.7228	29.37	26.96
100015	35100001	38100000	0.2070	0.7109	29.11	26.70
100015	35400001	38400000	0.1946	0.6959	27.96	25.55
100015	35700001	38700000	0.1887	0.6845	27.57	25.16
100015	36000001	39000000	0.1724	0.6873	25.09	22.68
100015	36300001	39300000	0.1675	0.6908	24.24	21.83
100015	36600001	39600000	0.1672	0.6972	23.98	21.57
100015	36900001	39900000	0.1529	0.6875	22.24	19.83
100015	37200001	40200000	0.1492	0.6794	21.95	19.54
100015	37500001	40500000	0.1520	0.6881	22.08	19.67
100015	37800001	40800000	0.1548	0.7016	22.06	19.65
100015	38100001	41100000	0.1618	0.6882	23.50	21.09
100015	38400001	41400000	0.1676	0.6871	24.39	21.98
100015	38700001	41700000	0.1717	0.6914	24.84	22.43
100015	39000001	42000000	0.1868	0.6865	27.21	24.80
100015	39300001	42300000	0.1924	0.6781	28.37	25.96
100015	39600001	42600000	0.1850	0.6522	28.36	25.95
100015	39900001	42900000	0.1845	0.6496	28.40	25.99
100015	40200001	43200000	0.1879	0.6596	28.49	26.08
100015	40500001	43500000	0.1887	0.6626	28.48	26.07
100015	40800001	43800000	0.1854	0.6527	28.40	25.99
100015	41100001	44100000	0.1739	0.6687	26.01	23.60
100015	41400001	44400000	0.1693	0.6858	24.69	22.28
100015	41700001	44700000	0.1753	0.6837	25.64	23.23
100015	42000001	45000000	0.1609	0.6776	23.75	21.34
100015	42300001	45300000	0.1592	0.6838	23.28	20.87
100015	42600001	45600000	0.1754	0.7115	24.65	22.24
100015	42900001	45900000	0.1834	0.7136	25.71	23.30
100015	43200001	46200000	0.1747	0.7189	24.29	21.88
100015	43500001	46500000	0.1765	0.7162	24.64	22.23
100015	43800001	46800000	0.1908	0.7182	26.57	24.16
100015	44100001	47100000	0.1894	0.6949	27.25	24.84
100015	44400001	47400000	0.1898	0.6928	27.39	24.98
100015	44700001	47700000	0.1861	0.7128	26.11	23.70
100015	45000001	48000000	0.1947	0.7168	27.16	24.75
100015	45300001	48300000	0.2014	0.7058	28.54	26.13
100015	45600001	48600000	0.1841	0.7043	26.14	23.73
100015	45900001	48900000	0.1829	0.6940	26.35	23.94
100015	46200001	49200000	0.1889	0.6920	27.29	24.88
100015	46500001	49500000	0.1760	0.6940	25.37	22.96
100015	46800001	49800000	0.1644	0.6841	24.03	21.62
100015	47100001	50100000	0.1650	0.6863	24.04	21.63
100015	47400001	50400000	0.1644	0.6760	24.31	21.90
100015	47700001	50700000	0.1614	0.6620	24.38	21.97
100015	48000001	51000000	0.1564	0.6533	23.93	21.52
100015	48300001	51300000	0.1543	0.6592	23.41	21.00
100015	48600001	51600000	0.1614	0.6431	25.10	22.69
100015	48900001	51900000	0.1616	0.6535	24.73	22.32
100015	49200001	52200000	0.1687	0.6496	25.97	23.56
100015	49500001	52500000	0.1652	0.6517	25.34	22.93
100015	49800001	52800000	0.1692	0.6593	25.67	23.26
100015	50100001	53100000	0.1709	0.6661	25.65	23.24
100015	50400001	53400000	0.1812	0.6714	26.99	24.58
100015	50700001	53700000	0.1871	0.6733	27.79	25.38
100015	51000001	54000000	0.1891	0.6708	28.19	25.78
100015	51300001	54300000	0.1973	0.6731	29.31	26.90
100015	51600001	54600000	0.2224	0.6907	32.19	29.78
100015	51900001	54900000	0.2229	0.6854	32.53	30.12
100015	52200001	55200000	0.2110	0.6830	30.89	28.48
100015	52500001	55500000	0.2270	0.6664	34.07	31.66
100015	52800001	55800000	0.2286	0.6741	33.91	31.50
100015	53100001	56100000	0.2272	0.6830	33.27	30.86
100015	53400001	56400000	0.2079	0.6943	29.95	27.54
100015	53700001	56700000	0.2049	0.7011	29.22	26.81
100015	54000001	57000000	0.2012	0.7129	28.23	25.82
100015	54300001	57300000	0.2009	0.7097	28.31	25.90
100015	54600001	57600000	0.1806	0.7014	25.75	23.34
100015	54900001	57900000	0.1869	0.6946	26.90	24.49
100015	55200001	58200000	0.1934	0.6966	27.76	25.35
100015	55500001	58500000	0.1875	0.7117	26.35	23.94
100015	55800001	58800000	0.1871	0.7108	26.33	23.92
100015	56100001	59100000	0.1973	0.7063	27.93	25.52
100015	56400001	59400000	0.2159	0.6963	31.01	28.60
100015	56700001	59684557	0.2071	0.6904	29.85	27.44
1222	1	3000000	0.1827	0.8742	20.90	18.49
1222	300001	3300000	0.1757	0.8669	20.27	17.86
1222	600001	3600000	0.1652	0.8546	19.33	16.92
1222	900001	3900000	0.1656	0.8576	19.31	16.90
1222	1200001	4200000	0.1593	0.8508	18.72	16.31
1222	1500001	4500000	0.1619	0.8458	19.14	16.73
1222	1800001	4800000	0.1721	0.8451	20.37	17.96
1222	2100001	5100000	0.1782	0.8452	21.08	18.67
1222	2400001	5400000	0.1789	0.8471	21.12	18.71
1222	2700001	5700000	0.1757	0.8389	20.95	18.54
1222	3000001	6000000	0.1735	0.8367	20.74	18.33
1222	3300001	6300000	0.1666	0.8333	20.00	17.59
1222	3600001	6600000	0.1640	0.8273	19.82	17.41
1222	3900001	6900000	0.1550	0.8250	18.79	16.38
1222	4200001	7200000	0.1500	0.8248	18.19	15.78
1222	4500001	7500000	0.1540	0.8296	18.56	16.15
1222	4800001	7800000	0.1518	0.8101	18.73	16.32
1222	5100001	8100000	0.1399	0.8093	17.29	14.88
1222	5400001	8400000	0.1469	0.8016	18.32	15.91
1222	5700001	8700000	0.1464	0.7980	18.34	15.93
1222	6000001	9000000	0.1475	0.7930	18.60	16.19
1222	6300001	9300000	0.1478	0.7945	18.61	16.20
1222	6600001	9600000	0.1523	0.8130	18.73	16.32
1222	6900001	9900000	0.1462	0.8011	18.25	15.84
1222	7200001	10200000	0.1633	0.7892	20.69	18.28
1222	7500001	10500000	0.1619	0.7859	20.59	18.18
1222	7800001	10800000	0.1656	0.8103	20.44	18.03
1222	8100001	11100000	0.1757	0.8097	21.70	19.29
1222	8400001	11400000	0.1769	0.7931	22.31	19.90
1222	8700001	11700000	0.1898	0.8020	23.66	21.25
1222	9000001	12000000	0.1900	0.8078	23.53	21.12
1222	9300001	12300000	0.2006	0.8098	24.77	22.36
1222	9600001	12600000	0.2059	0.8027	25.65	23.24
1222	9900001	12900000	0.2261	0.8094	27.94	25.53
1222	10200001	13200000	0.2143	0.8039	26.65	24.24
1222	10500001	13500000	0.2229	0.8082	27.58	25.17
1222	10800001	13800000	0.2195	0.7911	27.74	25.33
1222	11100001	14100000	0.2170	0.7897	27.47	25.06
1222	11400001	14400000	0.2210	0.8156	27.10	24.69
1222	11700001	14700000	0.2208	0.8097	27.26	24.85
1222	12000001	15000000	0.2087	0.8041	25.95	23.54
1222	12300001	15300000	0.2060	0.7997	25.76	23.35
1222	12600001	15600000	0.2041	0.7900	25.84	23.43
1222	12900001	15900000	0.2042	0.7839	26.06	23.65
1222	13200001	16200000	0.2072	0.7906	26.21	23.80
1222	13500001	16500000	0.1882	0.7872	23.91	21.50
1222	13800001	16800000	0.2039	0.8039	25.37	22.96
1222	14100001	17100000	0.1953	0.8058	24.23	21.82
1222	14400001	17400000	0.1894	0.7936	23.87	21.46
1222	14700001	17700000	0.1782	0.8017	22.23	19.82
1222	15000001	18000000	0.1743	0.8092	21.54	19.13
1222	15300001	18300000	0.1736	0.8045	21.58	19.17
1222	15600001	18600000	0.1690	0.8029	21.04	18.63
1222	15900001	18900000	0.1535	0.8102	18.94	16.53
1222	16200001	19200000	0.1522	0.8091	18.81	16.40
1222	16500001	19500000	0.1482	0.8126	18.23	15.82
1222	16800001	19800000	0.1265	0.7884	16.04	13.63
1222	17100001	20100000	0.1316	0.7835	16.80	14.39
1222	17400001	20400000	0.1289	0.7924	16.26	13.85
1222	17700001	20700000	0.1411	0.7849	17.97	15.56
1222	18000001	21000000	0.1418	0.7708	18.39	15.98
1222	18300001	21300000	0.1511	0.7701	19.62	17.21
1222	18600001	21600000	0.1511	0.7679	19.68	17.27
1222	18900001	21900000	0.1638	0.7588	21.58	19.17
1222	19200001	22200000	0.1550	0.7695	20.15	17.74
1222	19500001	22500000	0.1606	0.7568	21.22	18.81
1222	19800001	22800000	0.1542	0.7763	19.87	17.46
1222	20100001	23100000	0.1561	0.7856	19.88	17.47
1222	20400001	23400000	0.1560	0.7844	19.88	17.47
1222	20700001	23700000	0.1466	0.7869	18.64	16.23
1222	21000001	24000000	0.1553	0.8035	19.33	16.92
1222	21300001	24300000	0.1469	0.8123	18.09	15.68
1222	21600001	24600000	0.1553	0.8182	18.98	16.57
1222	21900001	24900000	0.1434	0.8344	17.19	14.78
1222	22200001	25200000	0.1551	0.8308	18.67	16.26
1222	22500001	25500000	0.1532	0.8277	18.51	16.10
1222	22800001	25800000	0.1590	0.8138	19.54	17.13
1222	23100001	26100000	0.1585	0.8062	19.66	17.25
1222	23400001	26400000	0.1565	0.8150	19.20	16.79
1222	23700001	26700000	0.1618	0.8120	19.93	17.52
1222	24000001	27000000	0.1597	0.8027	19.89	17.48
1222	24300001	27300000	0.1527	0.7945	19.21	16.80
1222	24600001	27600000	0.1457	0.7988	18.25	15.84
1222	24900001	27900000	0.1567	0.7811	20.06	17.65
1222	25200001	28200000	0.1475	0.7765	18.99	16.58
1222	25500001	28500000	0.1648	0.7826	21.05	18.64
1222	25800001	28800000	0.1726	0.7864	21.95	19.54
1222	26100001	29100000	0.1692	0.7791	21.72	19.31
1222	26400001	29400000	0.1728	0.7700	22.45	20.04
1222	26700001	29700000	0.1846	0.7698	23.98	21.57
1222	27000001	30000000	0.1795	0.7790	23.04	20.63
1222	27300001	30300000	0.1852	0.7798	23.75	21.34
1222	27600001	30600000	0.1959	0.7769	25.22	22.81
1222	27900001	30900000	0.2056	0.7916	25.97	23.56
1222	28200001	31200000	0.2227	0.8056	27.65	25.24
1222	28500001	31500000	0.2080	0.7939	26.20	23.79
1222	28800001	31800000	0.2073	0.7956	26.05	23.64
1222	29100001	32100000	0.2142	0.8020	26.71	24.30
1222	29400001	32400000	0.2141	0.8063	26.55	24.14
1222	29700001	32700000	0.1909	0.8028	23.78	21.37
1222	30000001	33000000	0.2017	0.8004	25.20	22.79
1222	30300001	33300000	0.2066	0.7928	26.05	23.64
1222	30600001	33600000	0.1912	0.8055	23.73	21.32
1222	30900001	33900000	0.1758	0.8090	21.73	19.32
1222	31200001	34200000	0.1646	0.7932	20.76	18.35
1222	31500001	34500000	0.1671	0.8131	20.56	18.15
1222	31800001	34800000	0.1597	0.8112	19.68	17.27
1222	32100001	35100000	0.1562	0.8123	19.23	16.82
1222	32400001	35400000	0.1558	0.7993	19.50	17.09
1222	32700001	35700000	0.1572	0.7975	19.72	17.31
1222	33000001	36000000	0.1466	0.7859	18.66	16.25
1222	33300001	36300000	0.1335	0.7833	17.05	14.64
1222	33600001	36600000	0.1331	0.7690	17.31	14.90
1222	33900001	36900000	0.1212	0.7628	15.89	13.48
1222	34200001	37200000	0.1105	0.7571	14.59	12.18
1222	34500001	37500000	0.1040	0.7584	13.71	11.30
1222	34800001	37800000	0.1082	0.7626	14.19	11.78
1222	35100001	38100000	0.1099	0.7693	14.29	11.88
1222	35400001	38400000	0.1018	0.7852	12.96	10.55
1222	35700001	38700000	0.1020	0.7857	12.98	10.57
1222	36000001	39000000	0.1152	0.7845	14.68	12.27
1222	36300001	39300000	0.1327	0.7937	16.72	14.31
1222	36600001	39600000	0.1339	0.8049	16.64	14.23
1222	36900001	39900000	0.1406	0.7894	17.81	15.40
1222	37200001	40200000	0.1448	0.7968	18.18	15.77
1222	37500001	40500000	0.1527	0.7544	20.24	17.83
1222	37800001	40800000	0.1614	0.7419	21.75	19.34
1222	38100001	41100000	0.1555	0.7081	21.96	19.55
1222	38400001	41400000	0.1658	0.6888	24.07	21.66
1222	38700001	41700000	0.1755	0.6926	25.34	22.93
1222	39000001	42000000	0.1668	0.7105	23.48	21.07
1222	39300001	42300000	0.1664	0.7150	23.27	20.86
1222	39600001	42600000	0.1859	0.7142	26.03	23.62
1222	39900001	42900000	0.1869	0.7180	26.03	23.62
1222	40200001	43200000	0.1979	0.7223	27.39	24.98
1222	40500001	43500000	0.1955	0.7258	26.94	24.53
1222	40800001	43800000	0.1849	0.7308	25.30	22.89
1222	41100001	44100000	0.2009	0.7660	26.23	23.82
1222	41400001	44400000	0.1935	0.7823	24.73	22.32
1222	41700001	44700000	0.1931	0.7804	24.74	22.33
1222	42000001	45000000	0.1925	0.7842	24.55	22.14
1222	42300001	45300000	0.1772	0.7788	22.75	20.34
1222	42600001	45600000	0.1593	0.7529	21.16	18.75
1222	42900001	45900000	0.1610	0.7538	21.36	18.95
1222	43200001	46200000	0.1545	0.7531	20.51	18.10
1222	43500001	46500000	0.1730	0.7984	21.67	19.26
1222	43800001	46800000	0.1749	0.7985	21.90	19.49
1222	44100001	47100000	0.1517	0.7634	19.87	17.46
1222	44400001	47400000	0.1542	0.7644	20.17	17.76
1222	44700001	47700000	0.1504	0.7567	19.88	17.47
1222	45000001	48000000	0.1494	0.7236	20.64	18.23
1222	45300001	48300000	0.1507	0.7226	20.86	18.45
1222	45600001	48600000	0.1471	0.7414	19.84	17.43
1222	45900001	48900000	0.1666	0.7318	22.77	20.36
1222	46200001	49200000	0.1693	0.7165	23.64	21.23
1222	46500001	49500000	0.1475	0.6833	21.59	19.18
1222	46800001	49800000	0.1481	0.6764	21.89	19.48
1222	47100001	50100000	0.1704	0.6853	24.86	22.45
1222	47400001	50400000	0.1711	0.6734	25.41	23.00
1222	47700001	50700000	0.1788	0.6829	26.19	23.78
1222	48000001	51000000	0.1855	0.6938	26.73	24.32
1222	48300001	51300000	0.1926	0.6978	27.61	25.20
1222	48600001	51600000	0.2013	0.6856	29.37	26.96
1222	48900001	51900000	0.1823	0.6670	27.32	24.91
1222	49200001	52200000	0.1785	0.6673	26.74	24.33
1222	49500001	52500000	0.1765	0.6635	26.61	24.20
1222	49800001	52800000	0.1794	0.6406	28.00	25.59
1222	50100001	53100000	0.1681	0.6553	25.65	23.24
1222	50400001	53400000	0.1583	0.6524	24.26	21.85
1222	50700001	53700000	0.1584	0.6571	24.11	21.70
1222	51000001	54000000	0.1534	0.6502	23.59	21.18
1222	51300001	54300000	0.1586	0.6395	24.79	22.38
1222	51600001	54600000	0.1596	0.6398	24.95	22.54
1222	51900001	54900000	0.1668	0.6738	24.75	22.34
1222	52200001	55200000	0.1764	0.6780	26.02	23.61
1222	52500001	55500000	0.1866	0.6970	26.77	24.36
1222	52800001	55800000	0.1827	0.7115	25.68	23.27
1222	53100001	56100000	0.1842	0.7056	26.11	23.70
1222	53400001	56400000	0.1967	0.7150	27.51	25.10
1222	53700001	56700000	0.1877	0.7063	26.57	24.16
1222	54000001	57000000	0.1897	0.6970	27.22	24.81
1222	54300001	57300000	0.1833	0.6868	26.70	24.29
1222	54600001	57600000	0.1823	0.6738	27.06	24.65
1222	54900001	57900000	0.1782	0.6681	26.67	24.26
1222	55200001	58200000	0.1810	0.6626	27.32	24.91
1222	55500001	58500000	0.1722	0.6564	26.23	23.82
1222	55800001	58800000	0.1703	0.6759	25.19	22.78
1222	56100001	59100000	0.1676	0.6796	24.66	22.25
1222	56400001	59400000	0.1716	0.6860	25.01	22.60
1222	56700001	59700000	0.1818	0.6764	26.88	24.47
1222	57000001	60000000	0.1736	0.6858	25.32	22.91
1222	57300001	60300000	0.1708	0.6885	24.81	22.40
1222	57600001	60600000	0.1727	0.7097	24.34	21.93
1222	57900001	60900000	0.1727	0.7118	24.26	21.85
1222	58200001	61200000	0.1749	0.7253	24.12	21.71
1222	58500001	61500000	0.1861	0.7222	25.77	23.36
1222	58800001	61800000	0.1872	0.7134	26.24	23.83
1222	59100001	62100000	0.1819	0.7003	25.97	23.56
1222	59400001	62400000	0.1830	0.6902	26.51	24.10
1222	59700001	62700000	0.1751	0.6802	25.74	23.33
1222	60000001	63000000	0.1723	0.6895	24.99	22.58
1222	60300001	63300000	0.1732	0.7029	24.64	22.23
1222	60600001	63600000	0.1646	0.6946	23.70	21.29
1222	60900001	63900000	0.1708	0.6984	24.45	22.04
1222	61200001	64200000	0.1666	0.6887	24.19	21.78
1222	61500001	64500000	0.1576	0.6927	22.75	20.34
1222	61800001	64800000	0.1740	0.6914	25.16	22.75
1222	62100001	65100000	0.1947	0.6993	27.84	25.43
1222	62400001	65400000	0.1828	0.7012	26.07	23.66
1222	62700001	65700000	0.1909	0.7256	26.31	23.90
1222	63000001	66000000	0.1998	0.7282	27.44	25.03
1222	63300001	66300000	0.2147	0.7373	29.12	26.71
1222	63600001	66600000	0.2178	0.7443	29.26	26.85
1222	63900001	66900000	0.2186	0.7394	29.57	27.16
1222	64200001	67200000	0.2141	0.7413	28.89	26.48
1222	64500001	67500000	0.2174	0.7397	29.39	26.98
1222	64800001	67800000	0.2051	0.7436	27.58	25.17
1222	65100001	68100000	0.2036	0.7462	27.29	24.88
1222	65400001	68400000	0.2185	0.7605	28.73	26.32
1222	65700001	68700000	0.2067	0.7613	27.15	24.74
1222	66000001	69000000	0.2029	0.7667	26.46	24.05
1222	66300001	69300000	0.1976	0.7675	25.75	23.34
1222	66600001	69600000	0.1884	0.7619	24.73	22.32
1222	66900001	69900000	0.1829	0.7556	24.20	21.79
1222	67200001	70200000	0.1804	0.7647	23.59	21.18
1222	67500001	70500000	0.1827	0.7549	24.20	21.79
1222	67800001	70800000	0.1793	0.7580	23.65	21.24
1222	68100001	71100000	0.1642	0.7574	21.67	19.26
1222	68400001	71400000	0.1474	0.7419	19.86	17.45
1222	68700001	71700000	0.1497	0.7413	20.20	17.79
1222	69000001	72000000	0.1525	0.7388	20.64	18.23
1222	69300001	72300000	0.1548	0.7294	21.22	18.81
1222	69600001	72600000	0.1688	0.7328	23.03	20.62
1222	69900001	72900000	0.1678	0.7370	22.77	20.36
1222	70200001	73200000	0.1618	0.7350	22.01	19.60
1222	70500001	73500000	0.1622	0.7414	21.88	19.47
1222	70800001	73800000	0.1638	0.7350	22.29	19.88
1222	71100001	74100000	0.1845	0.7501	24.59	22.18
1222	71400001	74400000	0.1890	0.7463	25.32	22.91
1222	71700001	74700000	0.1931	0.7449	25.92	23.51
1222	72000001	75000000	0.1927	0.7490	25.73	23.32
1222	72300001	75300000	0.1824	0.7402	24.64	22.23
1222	72600001	75600000	0.1732	0.7359	23.53	21.12
1222	72900001	75900000	0.1836	0.7355	24.96	22.55
1222	73200001	76200000	0.1937	0.7322	26.45	24.04
1222	73500001	76500000	0.1933	0.7350	26.30	23.89
1222	73800001	76800000	0.1925	0.7359	26.16	23.75
1222	74100001	77100000	0.1705	0.7176	23.75	21.34
1222	74400001	77400000	0.1740	0.7230	24.06	21.65
1222	74700001	77700000	0.1736	0.7148	24.28	21.87
1222	75000001	78000000	0.1765	0.7017	25.15	22.74
1222	75300001	78300000	0.1854	0.7084	26.17	23.76
1222	75600001	78600000	0.1774	0.7113	24.94	22.53
1222	75900001	78900000	0.1620	0.7108	22.79	20.38
1222	76200001	79200000	0.1628	0.7175	22.70	20.29
1222	76500001	79500000	0.1565	0.7267	21.54	19.13
1222	76800001	79800000	0.1624	0.7338	22.14	19.73
1222	77100001	80100000	0.1761	0.7292	24.16	21.75
1222	77400001	80400000	0.1832	0.7302	25.09	22.68
1222	77700001	80700000	0.1867	0.7278	25.65	23.24
1222	78000001	81000000	0.1748	0.7241	24.14	21.73
1222	78300001	81300000	0.1611	0.7218	22.31	19.90
1222	78600001	81600000	0.1703	0.7112	23.95	21.54
1222	78900001	81900000	0.1735	0.7208	24.08	21.67
1222	79200001	82200000	0.1670	0.7222	23.13	20.72
1222	79500001	82500000	0.1691	0.7148	23.66	21.25
1222	79800001	82800000	0.1624	0.6967	23.31	20.90
1222	80100001	83100000	0.1568	0.6945	22.58	20.17
1222	80400001	83400000	0.1509	0.6880	21.93	19.52
1222	80700001	83700000	0.1488	0.6913	21.53	19.12
1222	81000001	84000000	0.1558	0.6926	22.50	20.09
1222	81300001	84300000	0.1578	0.6946	22.71	20.30
1222	81600001	84600000	0.1509	0.7074	21.34	18.93
1222	81900001	84900000	0.1462	0.7028	20.80	18.39
1222	82200001	85200000	0.1479	0.7026	21.05	18.64
1222	82500001	85500000	0.1434	0.6882	20.84	18.43
1222	82800001	85800000	0.1396	0.6993	19.96	17.55
1222	83100001	86100000	0.1373	0.6998	19.62	17.21
1222	83400001	86400000	0.1358	0.6900	19.68	17.27
1222	83700001	86700000	0.1402	0.6856	20.44	18.03
1222	84000001	87000000	0.1468	0.6951	21.12	18.71
1222	84300001	87300000	0.1527	0.6749	22.63	20.22
1222	84600001	87600000	0.1598	0.6612	24.17	21.76
1222	84900001	87900000	0.1552	0.6645	23.36	20.95
1222	85200001	88200000	0.1548	0.6474	23.91	21.50
1222	85500001	88500000	0.1520	0.6551	23.20	20.79
1222	85800001	88800000	0.1544	0.6490	23.79	21.38
1222	86100001	89100000	0.1575	0.6497	24.24	21.83
1222	86400001	89400000	0.1541	0.6604	23.33	20.92
1222	86700001	89700000	0.1496	0.6677	22.40	19.99
1222	87000001	90000000	0.1414	0.6794	20.81	18.40
1222	87300001	90300000	0.1392	0.6959	20.01	17.60
1222	87600001	90600000	0.1481	0.7098	20.86	18.45
1222	87900001	90900000	0.1536	0.6973	22.03	19.62
1222	88200001	91200000	0.1388	0.6973	19.91	17.50
1222	88500001	91500000	0.1446	0.6982	20.71	18.30
1222	88800001	91800000	0.1502	0.7065	21.25	18.84
1222	89100001	92100000	0.1355	0.6987	19.39	16.98
1222	89400001	92400000	0.1343	0.6955	19.32	16.91
1222	89700001	92700000	0.1385	0.6925	20.00	17.59
1222	90000001	93000000	0.1435	0.6816	21.05	18.64
1222	90300001	93300000	0.1444	0.6669	21.65	19.24
1222	90600001	93600000	0.1439	0.6637	21.68	19.27
1222	90900001	93900000	0.1557	0.6598	23.60	21.19
1222	91200001	94200000	0.1690	0.6591	25.64	23.23
1222	91500001	94500000	0.1791	0.6628	27.03	24.62
1222	91800001	94800000	0.1845	0.6598	27.97	25.56
1222	92100001	95100000	0.1980	0.6749	29.34	26.93
1222	92400001	95400000	0.2001	0.6834	29.27	26.86
1222	92700001	95697688	0.1978	0.6798	29.08	26.67
1685	1	3000000	0.2554	0.8742	29.22	26.81
1685	300001	3300000	0.2294	0.8703	26.36	23.95
1685	600001	3600000	0.2139	0.8691	24.62	22.21
1685	900001	3900000	0.2081	0.8499	24.48	22.07
1685	1200001	4200000	0.1966	0.8464	23.23	20.82
1685	1500001	4500000	0.1853	0.8438	21.96	19.55
1685	1800001	4800000	0.1811	0.8449	21.43	19.02
1685	2100001	5100000	0.1558	0.8165	19.08	16.67
1685	2400001	5400000	0.1506	0.8266	18.22	15.81
1685	2700001	5700000	0.1604	0.8356	19.20	16.79
1685	3000001	6000000	0.1567	0.8414	18.62	16.21
1685	3300001	6300000	0.1663	0.8462	19.66	17.25
1685	3600001	6600000	0.1679	0.8543	19.65	17.24
1685	3900001	6900000	0.1683	0.8673	19.41	17.00
1685	4200001	7200000	0.1712	0.8635	19.83	17.42
1685	4500001	7500000	0.1866	0.8585	21.73	19.32
1685	4800001	7800000	0.1863	0.8595	21.68	19.27
1685	5100001	8100000	0.1897	0.8791	21.58	19.17
1685	5400001	8400000	0.1980	0.8578	23.08	20.67
1685	5700001	8700000	0.1839	0.8514	21.60	19.19
1685	6000001	9000000	0.1814	0.8405	21.58	19.17
1685	6300001	9300000	0.1812	0.8361	21.67	19.26
1685	6600001	9600000	0.1724	0.8196	21.04	18.63
1685	6900001	9900000	0.1750	0.8219	21.29	18.88
1685	7200001	10200000	0.1817	0.8134	22.34	19.93
1685	7500001	10500000	0.1753	0.8151	21.50	19.09
1685	7800001	10800000	0.1753	0.8089	21.67	19.26
1685	8100001	11100000	0.1787	0.8029	22.26	19.85
1685	8400001	11400000	0.1751	0.8148	21.48	19.07
1685	8700001	11700000	0.2098	0.8204	25.57	23.16
1685	9000001	12000000	0.2166	0.8271	26.18	23.77
1685	9300001	12300000	0.2054	0.8292	24.77	22.36
1685	9600001	12600000	0.2220	0.8365	26.54	24.13
1685	9900001	12900000	0.2180	0.8327	26.18	23.77
1685	10200001	13200000	0.2179	0.8376	26.01	23.60
1685	10500001	13500000	0.2223	0.8410	26.44	24.03
1685	10800001	13800000	0.2204	0.8386	26.28	23.87
1685	11100001	14100000	0.2307	0.8359	27.59	25.18
1685	11400001	14400000	0.2287	0.8355	27.37	24.96
1685	11700001	14700000	0.1990	0.8301	23.97	21.56
1685	12000001	15000000	0.1935	0.8196	23.60	21.19
1685	12300001	15300000	0.1978	0.8221	24.06	21.65
1685	12600001	15600000	0.1865	0.8152	22.88	20.47
1685	12900001	15900000	0.1897	0.8152	23.27	20.86
1685	13200001	16200000	0.1930	0.8005	24.10	21.69
1685	13500001	16500000	0.2027	0.7960	25.46	23.05
1685	13800001	16800000	0.2059	0.7980	25.80	23.39
1685	14100001	17100000	0.1987	0.8047	24.69	22.28
1685	14400001	17400000	0.1938	0.8105	23.91	21.50
1685	14700001	17700000	0.1901	0.8113	23.43	21.02
1685	15000001	18000000	0.1768	0.8053	21.96	19.55
1685	15300001	18300000	0.1717	0.7873	21.81	19.40
1685	15600001	18600000	0.1700	0.7940	21.41	19.00
1685	15900001	18900000	0.1625	0.7984	20.35	17.94
1685	16200001	19200000	0.1538	0.8015	19.19	16.78
1685	16500001	19500000	0.1496	0.8060	18.56	16.15
1685	16800001	19800000	0.1506	0.8113	18.57	16.16
1685	17100001	20100000	0.1603	0.8115	19.76	17.35
1685	17400001	20400000	0.1659	0.8001	20.74	18.33
1685	17700001	20700000	0.1734	0.8018	21.63	19.22
1685	18000001	21000000	0.1821	0.7967	22.86	20.45
1685	18300001	21300000	0.1892	0.8063	23.46	21.05
1685	18600001	21600000	0.1976	0.8068	24.49	22.08
1685	18900001	21900000	0.2042	0.7940	25.72	23.31
1685	19200001	22200000	0.2032	0.8014	25.35	22.94
1685	19500001	22500000	0.1971	0.7950	24.79	22.38
1685	19800001	22800000	0.1869	0.7923	23.59	21.18
1685	20100001	23100000	0.1706	0.7793	21.89	19.48
1685	20400001	23400000	0.1734	0.7820	22.18	19.77
1685	20700001	23700000	0.1727	0.7707	22.41	20.00
1685	21000001	24000000	0.1743	0.7826	22.28	19.87
1685	21300001	24300000	0.1665	0.7734	21.53	19.12
1685	21600001	24600000	0.1682	0.7608	22.11	19.70
1685	21900001	24900000	0.1766	0.7620	23.17	20.76
1685	22200001	25200000	0.1784	0.7503	23.78	21.37
1685	22500001	25500000	0.1712	0.7460	22.95	20.54
1685	22800001	25800000	0.1750	0.7338	23.85	21.44
1685	23100001	26100000	0.1814	0.7268	24.96	22.55
1685	23400001	26400000	0.1773	0.7174	24.71	22.30
1685	23700001	26700000	0.1699	0.7080	24.00	21.59
1685	24000001	27000000	0.1659	0.7021	23.63	21.22
1685	24300001	27300000	0.1673	0.6965	24.02	21.61
1685	24600001	27600000	0.1556	0.6914	22.50	20.09
1685	24900001	27900000	0.1526	0.6974	21.88	19.47
1685	25200001	28200000	0.1555	0.7001	22.21	19.80
1685	25500001	28500000	0.1543	0.6988	22.08	19.67
1685	25800001	28800000	0.1539	0.7051	21.82	19.41
1685	26100001	29100000	0.1500	0.7177	20.90	18.49
1685	26400001	29400000	0.1467	0.7249	20.24	17.83
1685	26700001	29700000	0.1551	0.7482	20.74	18.33
1685	27000001	30000000	0.1641	0.7446	22.04	19.63
1685	27300001	30300000	0.1618	0.7557	21.41	19.00
1685	27600001	30600000	0.1799	0.7765	23.17	20.76
1685	27900001	30900000	0.1744	0.7700	22.65	20.24
1685	28200001	31200000	0.1604	0.7620	21.06	18.65
1685	28500001	31500000	0.1646	0.7623	21.59	19.18
1685	28800001	31800000	0.1568	0.7504	20.89	18.48
1685	29100001	32100000	0.1596	0.7418	21.52	19.11
1685	29400001	32400000	0.1663	0.7385	22.52	20.11
1685	29700001	32700000	0.1723	0.7398	23.29	20.88
1685	30000001	33000000	0.1720	0.7338	23.43	21.02
1685	30300001	33300000	0.1814	0.7323	24.77	22.36
1685	30600001	33600000	0.1734	0.7071	24.52	22.11
1685	30900001	33900000	0.1799	0.7186	25.03	22.62
1685	31200001	34200000	0.1910	0.7337	26.04	23.63
1685	31500001	34500000	0.1870	0.7315	25.57	23.16
1685	31800001	34800000	0.2049	0.7470	27.43	25.02
1685	32100001	35100000	0.2229	0.7632	29.20	26.79
1685	32400001	35400000	0.2135	0.7444	28.68	26.27
1685	32700001	35700000	0.2019	0.7287	27.71	25.30
1685	33000001	36000000	0.2021	0.7334	27.56	25.15
1685	33300001	36300000	0.1991	0.7304	27.26	24.85
1685	33600001	36600000	0.2011	0.7449	27.00	24.59
1685	33900001	36900000	0.2095	0.7327	28.60	26.19
1685	34200001	37200000	0.2063	0.7328	28.15	25.74
1685	34500001	37500000	0.2191	0.7384	29.67	27.26
1685	34800001	37800000	0.2061	0.7118	28.96	26.55
1685	35100001	38100000	0.1897	0.7097	26.73	24.32
1685	35400001	38400000	0.1861	0.7287	25.54	23.13
1685	35700001	38700000	0.1960	0.7209	27.19	24.78
1685	36000001	39000000	0.1800	0.7227	24.91	22.50
1685	36300001	39300000	0.1937	0.7301	26.53	24.12
1685	36600001	39600000	0.1918	0.7286	26.33	23.92
1685	36900001	39900000	0.1893	0.7131	26.55	24.14
1685	37200001	40200000	0.1875	0.6914	27.12	24.71
1685	37500001	40500000	0.1804	0.6790	26.57	24.16
1685	37800001	40800000	0.1841	0.7028	26.20	23.79
1685	38100001	41100000	0.1831	0.6864	26.67	24.26
1685	38400001	41400000	0.1911	0.6745	28.33	25.92
1685	38700001	41700000	0.1861	0.6808	27.34	24.93
1685	39000001	42000000	0.1967	0.6876	28.60	26.19
1685	39300001	42300000	0.1923	0.6775	28.39	25.98
1685	39600001	42600000	0.1882	0.6655	28.27	25.86
1685	39900001	42900000	0.1762	0.6722	26.21	23.80
1685	40200001	43200000	0.1863	0.6971	26.73	24.32
1685	40500001	43500000	0.1902	0.6903	27.55	25.14
1685	40800001	43800000	0.1935	0.6851	28.24	25.83
1685	41100001	44100000	0.1918	0.7019	27.32	24.91
1685	41400001	44400000	0.1878	0.7121	26.37	23.96
1685	41700001	44700000	0.1925	0.7063	27.25	24.84
1685	42000001	45000000	0.1938	0.7055	27.48	25.07
1685	42300001	45300000	0.1953	0.7025	27.80	25.39
1685	42600001	45600000	0.1903	0.6953	27.37	24.96
1685	42900001	45900000	0.1992	0.7072	28.17	25.76
1685	43200001	46200000	0.2037	0.6932	29.39	26.98
1685	43500001	46500000	0.1966	0.7059	27.85	25.44
1685	43800001	46800000	0.1903	0.6889	27.62	25.21
1685	44100001	47100000	0.1948	0.6760	28.82	26.41
1685	44400001	47400000	0.1951	0.6731	28.98	26.57
1685	44700001	47700000	0.1867	0.6581	28.37	25.96
1685	45000001	48000000	0.1878	0.6434	29.18	26.77
1685	45300001	48300000	0.1723	0.6410	26.87	24.46
1685	45600001	48600000	0.1792	0.6422	27.91	25.50
1685	45900001	48867187	0.1711	0.6592	25.68	23.27
100068	1	537622	0.0837	0.6846	2.19	0
100048	1	445319	0.2899	0.9812	4.39	1.98
100006	1	3000000	0.1592	0.7171	22.21	19.80
100006	300001	3300000	0.1649	0.6904	23.88	21.47
100006	600001	3600000	0.1797	0.6975	25.76	23.35
100006	900001	3900000	0.1668	0.6946	24.01	21.60
100006	1200001	4200000	0.1703	0.6992	24.36	21.95
100006	1500001	4500000	0.1729	0.6812	25.38	22.97
100006	1800001	4800000	0.1812	0.6547	27.68	25.27
100006	2100001	5100000	0.1632	0.6562	24.87	22.46
100006	2400001	5400000	0.1690	0.6473	26.10	23.69
100006	2700001	5700000	0.1716	0.6579	26.09	23.68
100006	3000001	6000000	0.1736	0.6476	26.80	24.39
100006	3300001	6300000	0.1664	0.6733	24.71	22.30
100006	3600001	6600000	0.1594	0.6728	23.69	21.28
100006	3900001	6900000	0.1734	0.6790	25.54	23.13
100006	4200001	7200000	0.1744	0.6717	25.96	23.55
100006	4500001	7500000	0.1852	0.6884	26.91	24.50
100006	4800001	7800000	0.1802	0.6987	25.78	23.37
100006	5100001	8100000	0.1869	0.6903	27.08	24.67
100006	5400001	8400000	0.1914	0.7074	27.06	24.65
100006	5700001	8700000	0.1931	0.7016	27.52	25.11
100006	6000001	9000000	0.1830	0.7015	26.08	23.67
100006	6300001	9300000	0.1917	0.7026	27.28	24.87
100006	6600001	9600000	0.2097	0.7111	29.50	27.09
100006	6900001	9900000	0.2081	0.7161	29.07	26.66
100006	7200001	10200000	0.2064	0.7292	28.30	25.89
100006	7500001	10500000	0.2016	0.7239	27.85	25.44
100006	7800001	10800000	0.2081	0.7422	28.04	25.63
100006	8100001	11100000	0.1931	0.7224	26.73	24.32
100006	8400001	11400000	0.1856	0.7125	26.05	23.64
100006	8700001	11700000	0.1922	0.7196	26.71	24.30
100006	9000001	12000000	0.1999	0.7365	27.15	24.74
100006	9300001	12300000	0.1859	0.7265	25.58	23.17
100006	9600001	12600000	0.1585	0.7219	21.96	19.55
100006	9900001	12900000	0.1689	0.7221	23.39	20.98
100006	10200001	13200000	0.1747	0.7211	24.22	21.81
100006	10500001	13500000	0.1723	0.7242	23.79	21.38
100006	10800001	13800000	0.1723	0.7207	23.91	21.50
100006	11100001	14100000	0.1983	0.7558	26.24	23.83
100006	11400001	14400000	0.2032	0.7648	26.57	24.16
100006	11700001	14700000	0.1918	0.7631	25.13	22.72
100006	12000001	15000000	0.1847	0.7606	24.28	21.87
100006	12300001	15300000	0.1848	0.7442	24.83	22.42
100006	12600001	15600000	0.1982	0.7398	26.79	24.38
100006	12900001	15900000	0.1860	0.7309	25.45	23.04
100006	13200001	16200000	0.1867	0.7298	25.58	23.17
100006	13500001	16500000	0.1839	0.7263	25.32	22.91
100006	13800001	16800000	0.1866	0.7303	25.55	23.14
100006	14100001	17100000	0.1838	0.7225	25.44	23.03
100006	14400001	17400000	0.1826	0.7179	25.44	23.03
100006	14700001	17700000	0.1953	0.7041	27.73	25.32
100006	15000001	18000000	0.2047	0.7002	29.24	26.83
100006	15300001	18300000	0.2259	0.7355	30.71	28.30
100006	15600001	18600000	0.2320	0.7527	30.83	28.42
100006	15900001	18900000	0.2360	0.7664	30.79	28.38
100006	16200001	19200000	0.2419	0.7729	31.30	28.89
100006	16500001	19500000	0.2640	0.7885	33.49	31.08
100006	16800001	19800000	0.2621	0.7781	33.69	31.28
100006	17100001	20100000	0.2602	0.7748	33.58	31.17
100006	17400001	20400000	0.2627	0.7864	33.40	30.99
100006	17700001	20700000	0.2491	0.8005	31.12	28.71
100006	18000001	21000000	0.2473	0.8001	30.91	28.50
100006	18300001	21300000	0.2230	0.7872	28.33	25.92
100006	18600001	21600000	0.2092	0.7672	27.27	24.86
100006	18900001	21900000	0.2022	0.7639	26.47	24.06
100006	19200001	22200000	0.1929	0.7564	25.51	23.10
100006	19500001	22500000	0.1730	0.7453	23.22	20.81
100006	19800001	22800000	0.1695	0.7390	22.94	20.53
100006	20100001	23100000	0.1641	0.7501	21.88	19.47
100006	20400001	23400000	0.1546	0.7436	20.80	18.39
100006	20700001	23700000	0.1547	0.7389	20.93	18.52
100006	21000001	24000000	0.1533	0.7308	20.97	18.56
100006	21300001	24300000	0.1707	0.7238	23.59	21.18
100006	21600001	24600000	0.1748	0.7355	23.77	21.36
100006	21900001	24900000	0.1747	0.7449	23.46	21.05
100006	22200001	25200000	0.1818	0.7439	24.44	22.03
100006	22500001	25500000	0.1839	0.7494	24.53	22.12
100006	22800001	25800000	0.1769	0.7699	22.97	20.56
100006	23100001	26100000	0.1758	0.7587	23.17	20.76
100006	23400001	26400000	0.1905	0.7626	24.99	22.58
100006	23700001	26700000	0.1848	0.7728	23.92	21.51
100006	24000001	27000000	0.1833	0.7800	23.50	21.09
100006	24300001	27300000	0.1806	0.7945	22.73	20.32
100006	24600001	27600000	0.1726	0.8042	21.47	19.06
100006	24900001	27900000	0.1614	0.7882	20.48	18.07
100006	25200001	28200000	0.1444	0.8009	18.03	15.62
100006	25500001	28500000	0.1488	0.8013	18.56	16.15
100006	25800001	28800000	0.1551	0.7973	19.46	17.05
100006	26100001	29100000	0.1679	0.8054	20.85	18.44
100006	26400001	29400000	0.1544	0.7990	19.32	16.91
100006	26700001	29700000	0.1574	0.7952	19.80	17.39
100006	27000001	30000000	0.1699	0.7957	21.35	18.94
100006	27300001	30300000	0.1673	0.7877	21.24	18.83
100006	27600001	30600000	0.1805	0.7933	22.75	20.34
100006	27900001	30900000	0.2018	0.8001	25.22	22.81
100006	28200001	31200000	0.2180	0.7755	28.11	25.70
100006	28500001	31500000	0.2134	0.7776	27.44	25.03
100006	28800001	31800000	0.2128	0.7764	27.41	25.00
100006	29100001	32100000	0.2083	0.7740	26.91	24.50
100006	29400001	32400000	0.2142	0.7786	27.50	25.09
100006	29700001	32700000	0.2136	0.7604	28.09	25.68
100006	30000001	33000000	0.1969	0.7678	25.64	23.23
100006	30300001	33300000	0.2006	0.7762	25.84	23.43
100006	30600001	33600000	0.2049	0.7659	26.76	24.35
100006	30900001	33900000	0.1966	0.7656	25.69	23.28
100006	31200001	34200000	0.1829	0.7870	23.24	20.83
100006	31500001	34500000	0.1888	0.7801	24.21	21.80
100006	31800001	34800000	0.1815	0.7792	23.30	20.89
100006	32100001	35100000	0.1672	0.7760	21.54	19.13
100006	32400001	35400000	0.1703	0.7793	21.85	19.44
100006	32700001	35700000	0.1800	0.8025	22.43	20.02
100006	33000001	36000000	0.1825	0.8010	22.79	20.38
100006	33300001	36300000	0.1782	0.8017	22.23	19.82
100006	33600001	36600000	0.1879	0.8025	23.41	21.00
100006	33900001	36900000	0.1821	0.7976	22.83	20.42
100006	34200001	37200000	0.1900	0.7788	24.40	21.99
100006	34500001	37500000	0.1927	0.7791	24.74	22.33
100006	34800001	37800000	0.1935	0.7706	25.11	22.70
100006	35100001	38100000	0.1951	0.7665	25.45	23.04
100006	35400001	38400000	0.1980	0.7593	26.08	23.67
100006	35700001	38700000	0.2046	0.7501	27.27	24.86
100006	36000001	39000000	0.1992	0.7450	26.73	24.32
100006	36300001	39300000	0.1991	0.7377	26.99	24.58
100006	36600001	39600000	0.1773	0.7373	24.05	21.64
100006	36900001	39900000	0.1847	0.7437	24.84	22.43
100006	37200001	40200000	0.1875	0.7595	24.69	22.28
100006	37500001	40500000	0.1742	0.7611	22.89	20.48
100006	37800001	40800000	0.1754	0.7718	22.73	20.32
100006	38100001	41100000	0.1896	0.7873	24.08	21.67
100006	38400001	41400000	0.1718	0.8002	21.47	19.06
100006	38700001	41700000	0.1623	0.7931	20.46	18.05
100006	39000001	42000000	0.1654	0.7928	20.86	18.45
100006	39300001	42300000	0.1573	0.7924	19.85	17.44
100006	39600001	42600000	0.1678	0.8010	20.95	18.54
100006	39900001	42900000	0.1579	0.7972	19.81	17.40
100006	40200001	43200000	0.1535	0.8081	19.00	16.59
100006	40500001	43500000	0.1579	0.8137	19.41	17.00
100006	40800001	43800000	0.1708	0.7998	21.36	18.95
100006	41100001	44100000	0.1588	0.7935	20.01	17.60
100006	41400001	44400000	0.1685	0.7794	21.61	19.20
100006	41700001	44700000	0.1545	0.7706	20.06	17.65
100006	42000001	45000000	0.1551	0.7792	19.90	17.49
100006	42300001	45300000	0.1522	0.7765	19.60	17.19
100006	42600001	45600000	0.1462	0.7697	18.99	16.58
100006	42900001	45900000	0.1579	0.7786	20.28	17.87
100006	43200001	46200000	0.1656	0.7692	21.53	19.12
100006	43500001	46500000	0.1748	0.7665	22.81	20.40
100006	43800001	46800000	0.1871	0.7895	23.69	21.28
100006	44100001	47100000	0.1923	0.7848	24.50	22.09
100006	44400001	47400000	0.1823	0.7820	23.31	20.90
100006	44700001	47700000	0.2031	0.7926	25.62	23.21
100006	45000001	48000000	0.2071	0.7916	26.16	23.75
100006	45300001	48300000	0.2112	0.7831	26.97	24.56
100006	45600001	48600000	0.2134	0.7816	27.31	24.90
100006	45900001	48900000	0.2084	0.7580	27.49	25.08
100006	46200001	49200000	0.1906	0.7435	25.64	23.23
100006	46500001	49500000	0.1837	0.7228	25.41	23.00
100006	46800001	49800000	0.1706	0.7135	23.91	21.50
100006	47100001	50100000	0.1583	0.7062	22.42	20.01
100006	47400001	50400000	0.1745	0.7182	24.29	21.88
100006	47700001	50700000	0.1674	0.7353	22.77	20.36
100006	48000001	51000000	0.1715	0.7362	23.30	20.89
100006	48300001	51300000	0.1613	0.7536	21.41	19.00
100006	48600001	51600000	0.1681	0.7536	22.31	19.90
100006	48900001	51900000	0.1617	0.7825	20.66	18.25
100006	49200001	52200000	0.1731	0.7992	21.66	19.25
100006	49500001	52500000	0.1680	0.8182	20.53	18.12
100006	49800001	52800000	0.1553	0.8127	19.11	16.70
100006	50100001	53100000	0.1607	0.8338	19.27	16.86
100006	50400001	53400000	0.1601	0.8323	19.24	16.83
100006	50700001	53700000	0.1644	0.8185	20.09	17.68
100006	51000001	54000000	0.1592	0.8152	19.52	17.11
100006	51300001	54300000	0.1765	0.8113	21.76	19.35
100006	51600001	54600000	0.1636	0.8125	20.14	17.73
100006	51900001	54900000	0.1648	0.7895	20.88	18.47
100006	52200001	55200000	0.1710	0.7882	21.69	19.28
100006	52500001	55500000	0.1870	0.7970	23.46	21.05
100006	52800001	55800000	0.1867	0.8050	23.19	20.78
100006	53100001	56100000	0.1927	0.7941	24.26	21.85
100006	53400001	56400000	0.1882	0.8048	23.38	20.97
100006	53700001	56700000	0.1966	0.8075	24.35	21.94
100006	54000001	57000000	0.2058	0.8102	25.40	22.99
100006	54300001	57300000	0.2032	0.8142	24.96	22.55
100006	54600001	57600000	0.2183	0.8216	26.57	24.16
100006	54900001	57900000	0.2179	0.8174	26.66	24.25
100006	55200001	58200000	0.2144	0.8047	26.64	24.23
100006	55500001	58500000	0.2030	0.8011	25.34	22.93
100006	55800001	58800000	0.2148	0.8042	26.71	24.30
100006	56100001	59100000	0.2211	0.8101	27.29	24.88
100006	56400001	59400000	0.2247	0.7994	28.11	25.70
100006	56700001	59700000	0.2288	0.8093	28.27	25.86
100006	57000001	60000000	0.2143	0.8114	26.41	24.00
100006	57300001	60300000	0.2053	0.8026	25.58	23.17
100006	57600001	60600000	0.1955	0.7900	24.75	22.34
100006	57900001	60900000	0.2061	0.8096	25.46	23.05
100006	58200001	61200000	0.2019	0.8136	24.81	22.40
100006	58500001	61500000	0.1964	0.8071	24.33	21.92
100006	58800001	61800000	0.1901	0.8047	23.63	21.22
100006	59100001	62100000	0.1826	0.8088	22.58	20.17
100006	59400001	62400000	0.1750	0.8088	21.63	19.22
100006	59700001	62700000	0.1595	0.8042	19.84	17.43
100006	60000001	63000000	0.1673	0.8024	20.86	18.45
100006	60300001	63300000	0.1693	0.8051	21.03	18.62
100006	60600001	63600000	0.1796	0.8121	22.12	19.71
100006	60900001	63900000	0.1703	0.8160	20.88	18.47
100006	61200001	64200000	0.1628	0.8217	19.82	17.41
100006	61500001	64500000	0.1700	0.8280	20.53	18.12
100006	61800001	64800000	0.1635	0.8194	19.96	17.55
100006	62100001	65100000	0.1541	0.8146	18.92	16.51
100006	62400001	65400000	0.1492	0.8228	18.13	15.72
100006	62700001	65700000	0.1610	0.8316	19.36	16.95
100006	63000001	66000000	0.1643	0.8230	19.96	17.55
100006	63300001	66300000	0.1640	0.8380	19.57	17.16
100006	63600001	66600000	0.1546	0.8425	18.35	15.94
100006	63900001	66900000	0.1619	0.8482	19.08	16.67
100006	64200001	67200000	0.1756	0.8562	20.51	18.10
100006	64500001	67500000	0.1689	0.8568	19.71	17.30
100006	64800001	67800000	0.1818	0.8555	21.26	18.85
100006	65100001	68100000	0.1852	0.8587	21.57	19.16
100006	65400001	68400000	0.1941	0.8502	22.83	20.42
100006	65700001	68700000	0.1812	0.8531	21.23	18.82
100006	66000001	69000000	0.1723	0.8568	20.10	17.69
100006	66300001	69300000	0.1760	0.8531	20.63	18.22
100006	66600001	69600000	0.1747	0.8482	20.60	18.19
100006	66900001	69900000	0.1653	0.8438	19.59	17.18
100006	67200001	70200000	0.1552	0.8414	18.45	16.04
100006	67500001	70500000	0.1689	0.8387	20.14	17.73
100006	67800001	70800000	0.1588	0.8328	19.07	16.66
100006	68100001	71100000	0.1567	0.8232	19.04	16.63
100006	68400001	71400000	0.1492	0.8282	18.02	15.61
100006	68700001	71700000	0.1508	0.8268	18.24	15.83
100006	69000001	72000000	0.1576	0.8306	18.98	16.57
100006	69300001	72300000	0.1672	0.8304	20.14	17.73
100006	69600001	72600000	0.1711	0.8334	20.54	18.13
100006	69900001	72900000	0.1759	0.8336	21.10	18.69
100006	70200001	73200000	0.1840	0.8292	22.20	19.79
100006	70500001	73500000	0.1639	0.8323	19.69	17.28
100006	70800001	73800000	0.1732	0.8513	20.34	17.93
100006	71100001	74100000	0.1811	0.8563	21.15	18.74
100006	71400001	74400000	0.1840	0.8526	21.58	19.17
100006	71700001	74700000	0.1782	0.8506	20.95	18.54
100006	72000001	75000000	0.1657	0.8507	19.47	17.06
100006	72300001	75300000	0.1569	0.8503	18.45	16.04
100006	72600001	75600000	0.1551	0.8556	18.12	15.71
100006	72900001	75900000	0.1499	0.8556	17.52	15.11
100006	73200001	76200000	0.1412	0.8500	16.61	14.20
100006	73500001	76500000	0.1444	0.8416	17.16	14.75
100006	73800001	76800000	0.1296	0.8404	15.42	13.01
100006	74100001	77100000	0.1324	0.8448	15.67	13.26
100006	74400001	77400000	0.1311	0.8424	15.56	13.15
100006	74700001	77700000	0.1429	0.8366	17.09	14.68
100006	75000001	78000000	0.1481	0.8291	17.86	15.45
100006	75300001	78300000	0.1459	0.8246	17.69	15.28
100006	75600001	78600000	0.1389	0.8200	16.94	14.53
100006	75900001	78900000	0.1433	0.8160	17.56	15.15
100006	76200001	79200000	0.1514	0.8130	18.62	16.21
100006	76500001	79500000	0.1584	0.8258	19.19	16.78
100006	76800001	79800000	0.1658	0.8120	20.42	18.01
100006	77100001	80100000	0.1582	0.7952	19.89	17.48
100006	77400001	80400000	0.1557	0.8049	19.34	16.93
100006	77700001	80700000	0.1621	0.8077	20.07	17.66
100006	78000001	81000000	0.1685	0.8058	20.91	18.50
100006	78300001	81300000	0.1685	0.7940	21.22	18.81
100006	78600001	81600000	0.1790	0.7827	22.87	20.46
100006	78900001	81900000	0.1783	0.7751	23.00	20.59
100006	79200001	82200000	0.1774	0.7841	22.63	20.22
100006	79500001	82500000	0.1855	0.7797	23.78	21.37
100006	79800001	82800000	0.1844	0.7872	23.42	21.01
100006	80100001	83100000	0.1800	0.7860	22.91	20.50
100006	80400001	83400000	0.1714	0.7769	22.06	19.65
100006	80700001	83700000	0.1581	0.7706	20.52	18.11
100006	81000001	84000000	0.1615	0.7828	20.63	18.22
100006	81300001	84300000	0.1680	0.7905	21.26	18.85
100006	81600001	84600000	0.1708	0.7896	21.63	19.22
100006	81900001	84900000	0.1803	0.7913	22.78	20.37
100006	82200001	85200000	0.1779	0.7946	22.39	19.98
100006	82500001	85500000	0.1657	0.7960	20.82	18.41
100006	82800001	85800000	0.1692	0.7959	21.26	18.85
100006	83100001	86100000	0.1678	0.7923	21.18	18.77
100006	83400001	86400000	0.1892	0.7894	23.97	21.56
100006	83700001	86700000	0.1888	0.7902	23.89	21.48
100006	84000001	87000000	0.1852	0.7868	23.54	21.13
100006	84300001	87300000	0.1853	0.7920	23.40	20.99
100006	84600001	87600000	0.1739	0.7968	21.82	19.41
100006	84900001	87900000	0.1699	0.8045	21.11	18.70
100006	85200001	88200000	0.1754	0.8015	21.88	19.47
100006	85500001	88500000	0.1783	0.7900	22.57	20.16
100006	85800001	88800000	0.1820	0.7853	23.17	20.76
100006	86100001	89100000	0.1916	0.7896	24.26	21.85
100006	86400001	89400000	0.1837	0.7983	23.01	20.60
100006	86700001	89700000	0.1815	0.8014	22.65	20.24
100006	87000001	90000000	0.1926	0.7971	24.16	21.75
100006	87300001	90300000	0.1801	0.7862	22.90	20.49
100006	87600001	90600000	0.1805	0.7916	22.80	20.39
100006	87900001	90900000	0.1669	0.7734	21.58	19.17
100006	88200001	91200000	0.1626	0.7746	20.99	18.58
100006	88500001	91500000	0.1639	0.7849	20.88	18.47
100006	88800001	91800000	0.1725	0.7825	22.05	19.64
100006	89100001	92100000	0.1598	0.7949	20.10	17.69
100006	89400001	92400000	0.1624	0.7892	20.57	18.16
100006	89700001	92700000	0.1616	0.7799	20.71	18.30
100006	90000001	93000000	0.1584	0.7784	20.35	17.94
100006	90300001	93300000	0.1676	0.7936	21.11	18.70
100006	90600001	93600000	0.1733	0.8029	21.59	19.18
100006	90900001	93900000	0.1933	0.8220	23.51	21.10
100006	91200001	94200000	0.1915	0.8208	23.33	20.92
100006	91500001	94500000	0.1938	0.8196	23.64	21.23
100006	91800001	94800000	0.1966	0.8329	23.60	21.19
100006	92100001	95100000	0.2171	0.8369	25.94	23.53
100006	92400001	95400000	0.2129	0.8390	25.38	22.97
100006	92700001	95700000	0.2202	0.8465	26.01	23.60
100006	93000001	96000000	0.2075	0.8627	24.05	21.64
100006	93300001	96300000	0.2046	0.8583	23.84	21.43
100006	93600001	96600000	0.1924	0.8519	22.58	20.17
100006	93900001	96900000	0.1831	0.8550	21.41	19.00
100006	94200001	97200000	0.1860	0.8599	21.63	19.22
100006	94500001	97500000	0.1869	0.8500	21.99	19.58
100006	94800001	97800000	0.1791	0.8506	21.05	18.64
100006	95100001	98100000	0.1740	0.8485	20.51	18.10
100006	95400001	98400000	0.1755	0.8570	20.48	18.07
100006	95700001	98700000	0.1700	0.8603	19.76	17.35
100006	96000001	99000000	0.1754	0.8652	20.28	17.87
100006	96300001	99300000	0.1870	0.8741	21.39	18.98
100006	96600001	99324934	0.1952	0.8711	20.35	17.94
100032	1	3000000	0.1847	0.7098	26.01	23.60
100032	300001	3300000	0.1680	0.7284	23.06	20.65
100032	600001	3600000	0.1713	0.7269	23.57	21.16
100032	900001	3900000	0.1633	0.7374	22.14	19.73
100032	1200001	4200000	0.1564	0.7399	21.13	18.72
100032	1500001	4500000	0.1682	0.7316	23.00	20.59
100032	1800001	4800000	0.1675	0.7331	22.85	20.44
100032	2100001	5100000	0.1629	0.7218	22.57	20.16
100032	2400001	5400000	0.1848	0.7353	25.14	22.73
100032	2700001	5700000	0.1920	0.7461	25.74	23.33
100032	3000001	6000000	0.1837	0.7403	24.81	22.40
100032	3300001	6300000	0.1889	0.7308	25.84	23.43
100032	3600001	6600000	0.1822	0.7227	25.22	22.81
100032	3900001	6900000	0.1789	0.7018	25.50	23.09
100032	4200001	7200000	0.1853	0.6898	26.87	24.46
100032	4500001	7500000	0.1768	0.6976	25.35	22.94
100032	4800001	7800000	0.1851	0.6948	26.64	24.23
100032	5100001	8100000	0.1754	0.6906	25.40	22.99
100032	5400001	8400000	0.1638	0.6829	23.99	21.58
100032	5700001	8700000	0.1653	0.6708	24.65	22.24
100032	6000001	9000000	0.1645	0.6896	23.86	21.45
100032	6300001	9300000	0.1710	0.6915	24.74	22.33
100032	6600001	9600000	0.1767	0.6845	25.82	23.41
100032	6900001	9900000	0.1815	0.7076	25.65	23.24
100032	7200001	10200000	0.1779	0.7217	24.66	22.25
100032	7500001	10500000	0.1782	0.7147	24.93	22.52
100032	7800001	10800000	0.1805	0.7271	24.82	22.41
100032	8100001	11100000	0.2005	0.7485	26.78	24.37
100032	8400001	11400000	0.2038	0.7397	27.54	25.13
100032	8700001	11700000	0.1951	0.7290	26.77	24.36
100032	9000001	12000000	0.1926	0.7164	26.89	24.48
100032	9300001	12300000	0.1831	0.7242	25.28	22.87
100032	9600001	12600000	0.1856	0.7287	25.47	23.06
100032	9900001	12900000	0.1841	0.7320	25.15	22.74
100032	10200001	13200000	0.1810	0.7197	25.15	22.74
100032	10500001	13418293	0.1722	0.7446	22.50	20.09
100062	1	109170	0.2089	0.9992	0.76	0
165	1	3000000	0.1988	0.7084	28.06	25.65
165	300001	3300000	0.2016	0.7028	28.68	26.27
165	600001	3600000	0.2067	0.6979	29.62	27.21
165	900001	3900000	0.2092	0.7026	29.78	27.37
165	1200001	4200000	0.2099	0.6957	30.17	27.76
165	1500001	4500000	0.1990	0.7010	28.39	25.98
165	1800001	4800000	0.2104	0.6896	30.50	28.09
165	2100001	5100000	0.1998	0.6935	28.81	26.40
165	2400001	5400000	0.1928	0.6929	27.83	25.42
165	2700001	5700000	0.1865	0.7001	26.64	24.23
165	3000001	6000000	0.1833	0.7133	25.70	23.29
165	3300001	6300000	0.1771	0.7198	24.61	22.20
165	3600001	6600000	0.1775	0.7299	24.31	21.90
165	3900001	6900000	0.1653	0.7302	22.64	20.23
165	4200001	7200000	0.1549	0.7236	21.41	19.00
165	4500001	7500000	0.1648	0.7094	23.23	20.82
165	4800001	7800000	0.1568	0.7118	22.03	19.62
165	5100001	8100000	0.1541	0.7031	21.92	19.51
165	5400001	8400000	0.1463	0.7051	20.75	18.34
165	5700001	8700000	0.1403	0.6876	20.40	17.99
165	6000001	9000000	0.1477	0.6822	21.65	19.24
165	6300001	9300000	0.1531	0.6728	22.75	20.34
165	6600001	9600000	0.1613	0.6680	24.15	21.74
165	6900001	9900000	0.1725	0.6670	25.86	23.45
165	7200001	10200000	0.1755	0.6707	26.17	23.76
165	7500001	10500000	0.1802	0.6924	26.03	23.62
165	7800001	10800000	0.1749	0.7145	24.47	22.06
165	8100001	11100000	0.1837	0.7317	25.10	22.69
165	8400001	11400000	0.1965	0.7328	26.82	24.41
165	8700001	11700000	0.2028	0.7570	26.78	24.37
165	9000001	12000000	0.2034	0.7437	27.35	24.94
165	9300001	12300000	0.2126	0.7511	28.31	25.90
165	9600001	12600000	0.2065	0.7554	27.33	24.92
165	9900001	12900000	0.2164	0.7616	28.41	26.00
165	10200001	13200000	0.2234	0.7453	29.97	27.56
165	10500001	13500000	0.2115	0.7245	29.20	26.79
165	10800001	13800000	0.2220	0.7141	31.09	28.68
165	11100001	14100000	0.2236	0.7031	31.81	29.40
165	11400001	14400000	0.2376	0.6994	33.97	31.56
165	11700001	14700000	0.2416	0.6889	35.07	32.66
165	12000001	15000000	0.2411	0.6960	34.65	32.24
165	12300001	15300000	0.2309	0.6887	33.53	31.12
165	12600001	15600000	0.2220	0.6806	32.62	30.21
165	12900001	15900000	0.1986	0.6730	29.51	27.10
165	13200001	16200000	0.1872	0.6856	27.31	24.90
165	13500001	16500000	0.1995	0.6972	28.62	26.21
165	13800001	16800000	0.1911	0.7011	27.26	24.85
165	14100001	17100000	0.1774	0.7058	25.13	22.72
165	14400001	17400000	0.1667	0.7286	22.88	20.47
165	14700001	17700000	0.1552	0.7227	21.47	19.06
165	15000001	18000000	0.1460	0.7090	20.60	18.19
165	15300001	18300000	0.1560	0.7225	21.60	19.19
165	15600001	18600000	0.1603	0.7193	22.28	19.87
165	15900001	18900000	0.1612	0.7137	22.59	20.18
165	16200001	19200000	0.1818	0.7197	25.26	22.85
165	16500001	19500000	0.1686	0.7139	23.62	21.21
165	16800001	19800000	0.1658	0.7076	23.43	21.02
165	17100001	20100000	0.1761	0.7148	24.63	22.22
165	17400001	20400000	0.1682	0.6839	24.60	22.19
165	17700001	20700000	0.1710	0.6914	24.73	22.32
165	18000001	21000000	0.1706	0.7131	23.93	21.52
165	18300001	21300000	0.1541	0.6994	22.03	19.62
165	18600001	21600000	0.1483	0.7089	20.92	18.51
165	18900001	21900000	0.1487	0.7138	20.84	18.43
165	19200001	22200000	0.1389	0.7199	19.30	16.89
165	19500001	22500000	0.1436	0.7267	19.76	17.35
165	19800001	22800000	0.1439	0.7385	19.49	17.08
165	20100001	23080162	0.1491	0.7293	20.31	17.90
1374	1	718061	0.3680	0.9843	8.95	6.54
100005	1	3000000	0.2235	0.8627	25.91	23.50
100005	300001	3300000	0.2170	0.8555	25.36	22.95
100005	600001	3600000	0.2042	0.8411	24.28	21.87
100005	900001	3900000	0.2023	0.8531	23.71	21.30
100005	1200001	4200000	0.2024	0.8563	23.64	21.23
100005	1500001	4500000	0.2053	0.8623	23.80	21.39
100005	1800001	4800000	0.2120	0.8524	24.87	22.46
100005	2100001	5100000	0.2101	0.8437	24.90	22.49
100005	2400001	5400000	0.2169	0.8365	25.94	23.53
100005	2700001	5700000	0.2090	0.8388	24.92	22.51
100005	3000001	6000000	0.2141	0.8321	25.73	23.32
100005	3300001	6300000	0.1942	0.8340	23.28	20.87
100005	3600001	6600000	0.1961	0.8411	23.31	20.90
100005	3900001	6900000	0.1983	0.8358	23.73	21.32
100005	4200001	7200000	0.1893	0.8371	22.61	20.20
100005	4500001	7500000	0.1954	0.8319	23.49	21.08
100005	4800001	7800000	0.1802	0.8375	21.52	19.11
100005	5100001	8100000	0.2040	0.8305	24.57	22.16
100005	5400001	8400000	0.2002	0.8365	23.93	21.52
100005	5700001	8700000	0.1930	0.8245	23.41	21.00
100005	6000001	9000000	0.1853	0.8262	22.42	20.01
100005	6300001	9300000	0.2079	0.8248	25.21	22.80
100005	6600001	9600000	0.2050	0.8223	24.93	22.52
100005	6900001	9900000	0.2088	0.8209	25.43	23.02
100005	7200001	10200000	0.1990	0.8187	24.31	21.90
100005	7500001	10500000	0.1891	0.8213	23.02	20.61
100005	7800001	10800000	0.1816	0.8181	22.20	19.79
100005	8100001	11100000	0.1613	0.8234	19.59	17.18
100005	8400001	11400000	0.1608	0.8088	19.88	17.47
100005	8700001	11700000	0.1737	0.8118	21.39	18.98
100005	9000001	12000000	0.1773	0.8105	21.87	19.46
100005	9300001	12300000	0.1594	0.8082	19.72	17.31
100005	9600001	12600000	0.1634	0.8104	20.17	17.76
100005	9900001	12900000	0.1621	0.8112	19.98	17.57
100005	10200001	13200000	0.1814	0.8162	22.22	19.81
100005	10500001	13500000	0.1719	0.8130	21.14	18.73
100005	10800001	13800000	0.1802	0.8161	22.08	19.67
100005	11100001	14100000	0.1766	0.8050	21.94	19.53
100005	11400001	14400000	0.1855	0.8198	22.63	20.22
100005	11700001	14700000	0.1871	0.8211	22.79	20.38
100005	12000001	15000000	0.1975	0.8254	23.93	21.52
100005	12300001	15300000	0.2001	0.8274	24.18	21.77
100005	12600001	15600000	0.1880	0.8181	22.98	20.57
100005	12900001	15900000	0.1812	0.8220	22.05	19.64
100005	13200001	16200000	0.1767	0.8073	21.89	19.48
100005	13500001	16500000	0.1814	0.8029	22.59	20.18
100005	13800001	16800000	0.1928	0.8101	23.80	21.39
100005	14100001	17100000	0.2004	0.8205	24.43	22.02
100005	14400001	17400000	0.1947	0.8142	23.91	21.50
100005	14700001	17700000	0.1850	0.8152	22.69	20.28
100005	15000001	18000000	0.1738	0.8135	21.36	18.95
100005	15300001	18300000	0.1766	0.8100	21.81	19.40
100005	15600001	18600000	0.1842	0.8301	22.19	19.78
100005	15900001	18900000	0.1858	0.8291	22.41	20.00
100005	16200001	19200000	0.1785	0.8323	21.45	19.04
100005	16500001	19500000	0.1748	0.8297	21.07	18.66
100005	16800001	19800000	0.1603	0.8210	19.53	17.12
100005	17100001	20100000	0.1577	0.8140	19.37	16.96
100005	17400001	20400000	0.1607	0.8128	19.77	17.36
100005	17700001	20700000	0.1552	0.8043	19.30	16.89
100005	18000001	21000000	0.1599	0.8078	19.80	17.39
100005	18300001	21300000	0.1585	0.8073	19.63	17.22
100005	18600001	21600000	0.1663	0.7903	21.05	18.64
100005	18900001	21900000	0.1548	0.7895	19.60	17.19
100005	19200001	22200000	0.1526	0.7979	19.12	16.71
100005	19500001	22500000	0.1601	0.7941	20.17	17.76
100005	19800001	22800000	0.1545	0.7986	19.34	16.93
100005	20100001	23100000	0.1583	0.8160	19.40	16.99
100005	20400001	23400000	0.1610	0.8228	19.57	17.16
100005	20700001	23700000	0.1595	0.8289	19.24	16.83
100005	21000001	24000000	0.1645	0.8322	19.77	17.36
100005	21300001	24300000	0.1625	0.8295	19.59	17.18
100005	21600001	24600000	0.1603	0.8355	19.19	16.78
100005	21900001	24900000	0.1655	0.8386	19.74	17.33
100005	22200001	25200000	0.1781	0.8389	21.23	18.82
100005	22500001	25500000	0.1736	0.8560	20.28	17.87
100005	22800001	25800000	0.1770	0.8392	21.09	18.68
100005	23100001	26100000	0.1728	0.8233	20.99	18.58
100005	23400001	26400000	0.1593	0.8170	19.50	17.09
100005	23700001	26700000	0.1629	0.8103	20.10	17.69
100005	24000001	27000000	0.1503	0.8054	18.66	16.25
100005	24300001	27300000	0.1491	0.8155	18.28	15.87
100005	24600001	27600000	0.1293	0.8088	15.99	13.58
100005	24900001	27900000	0.1332	0.8064	16.52	14.11
100005	25200001	28200000	0.1301	0.8002	16.26	13.85
100005	25500001	28500000	0.1222	0.7810	15.65	13.24
100005	25800001	28800000	0.1284	0.7931	16.19	13.78
100005	26100001	29100000	0.1254	0.8008	15.66	13.25
100005	26400001	29400000	0.1200	0.8029	14.95	12.54
100005	26700001	29700000	0.1311	0.8170	16.05	13.64
100005	27000001	30000000	0.1446	0.7905	18.29	15.88
100005	27300001	30300000	0.1469	0.7897	18.60	16.19
100005	27600001	30600000	0.1573	0.7914	19.87	17.46
100005	27900001	30900000	0.1594	0.7968	20.00	17.59
100005	28200001	31200000	0.1519	0.7983	19.03	16.62
100005	28500001	31500000	0.1628	0.8088	20.12	17.71
100005	28800001	31800000	0.1527	0.8086	18.88	16.47
100005	29100001	32100000	0.1552	0.8139	19.07	16.66
100005	29400001	32400000	0.1593	0.8159	19.53	17.12
100005	29700001	32700000	0.1579	0.8064	19.58	17.17
100005	30000001	33000000	0.1471	0.8172	18.00	15.59
100005	30300001	33300000	0.1607	0.8140	19.75	17.34
100005	30600001	33600000	0.1634	0.8256	19.79	17.38
100005	30900001	33900000	0.1715	0.8178	20.97	18.56
100005	31200001	34200000	0.1859	0.8170	22.76	20.35
100005	31500001	34500000	0.1969	0.8105	24.30	21.89
100005	31800001	34800000	0.1983	0.8030	24.70	22.29
100005	32100001	35100000	0.2029	0.7941	25.55	23.14
100005	32400001	35400000	0.2025	0.7932	25.53	23.12
100005	32700001	35700000	0.1995	0.7891	25.28	22.87
100005	33000001	36000000	0.2061	0.7933	25.98	23.57
100005	33300001	36300000	0.1929	0.7805	24.72	22.31
100005	33600001	36600000	0.1908	0.7636	24.99	22.58
100005	33900001	36900000	0.1786	0.7678	23.27	20.86
100005	34200001	37200000	0.1678	0.7646	21.95	19.54
100005	34500001	37500000	0.1621	0.7665	21.15	18.74
100005	34800001	37800000	0.1726	0.7847	21.99	19.58
100005	35100001	38100000	0.1625	0.7785	20.88	18.47
100005	35400001	38400000	0.1557	0.7666	20.31	17.90
100005	35700001	38700000	0.1449	0.7637	18.97	16.56
100005	36000001	39000000	0.1371	0.7758	17.67	15.26
100005	36300001	39300000	0.1488	0.7807	19.06	16.65
100005	36600001	39600000	0.1460	0.7964	18.33	15.92
100005	36900001	39900000	0.1467	0.7933	18.50	16.09
100005	37200001	40200000	0.1517	0.7844	19.34	16.93
100005	37500001	40500000	0.1441	0.7850	18.36	15.95
100005	37800001	40800000	0.1361	0.7721	17.63	15.22
100005	38100001	41100000	0.1455	0.7688	18.92	16.51
100005	38400001	41400000	0.1648	0.7764	21.23	18.82
100005	38700001	41700000	0.1793	0.7969	22.49	20.08
100005	39000001	42000000	0.1902	0.7862	24.19	21.78
100005	39300001	42300000	0.1820	0.7891	23.07	20.66
100005	39600001	42600000	0.1814	0.7779	23.31	20.90
100005	39900001	42900000	0.1935	0.7679	25.20	22.79
100005	40200001	43200000	0.1906	0.7678	24.83	22.42
100005	40500001	43500000	0.1933	0.7667	25.22	22.81
100005	40800001	43800000	0.1911	0.7711	24.78	22.37
100005	41100001	44100000	0.1940	0.7814	24.82	22.41
100005	41400001	44400000	0.1871	0.7773	24.07	21.66
100005	41700001	44700000	0.1842	0.7522	24.49	22.08
100005	42000001	45000000	0.1740	0.7443	23.38	20.97
100005	42300001	45300000	0.1812	0.7253	24.98	22.57
100005	42600001	45600000	0.1822	0.7160	25.44	23.03
100005	42900001	45900000	0.1656	0.7232	22.89	20.48
100005	43200001	46200000	0.1570	0.7398	21.22	18.81
100005	43500001	46500000	0.1693	0.7207	23.49	21.08
100005	43800001	46800000	0.1731	0.6973	24.82	22.41
100005	44100001	47100000	0.1704	0.6791	25.09	22.68
100005	44400001	47400000	0.1686	0.6854	24.60	22.19
100005	44700001	47700000	0.1724	0.7002	24.62	22.21
100005	45000001	48000000	0.1631	0.6966	23.41	21.00
100005	45300001	48300000	0.1604	0.7092	22.62	20.21
100005	45600001	48600000	0.1661	0.7084	23.45	21.04
100005	45900001	48900000	0.1661	0.7087	23.44	21.03
100005	46200001	49200000	0.1762	0.6881	25.61	23.20
100005	46500001	49500000	0.1614	0.6978	23.13	20.72
100005	46800001	49800000	0.1562	0.7077	22.08	19.67
100005	47100001	50100000	0.1589	0.7268	21.86	19.45
100005	47400001	50400000	0.1677	0.7310	22.95	20.54
100005	47700001	50700000	0.1633	0.7297	22.38	19.97
100005	48000001	51000000	0.1760	0.7266	24.22	21.81
100005	48300001	51300000	0.1733	0.7282	23.80	21.39
100005	48600001	51600000	0.1672	0.7415	22.55	20.14
100005	48900001	51900000	0.1777	0.7453	23.84	21.43
100005	49200001	52200000	0.1741	0.7498	23.22	20.81
100005	49500001	52500000	0.1836	0.7567	24.27	21.86
100005	49800001	52800000	0.1907	0.7605	25.08	22.67
100005	50100001	53100000	0.1847	0.7522	24.56	22.15
100005	50400001	53400000	0.1750	0.7440	23.52	21.11
100005	50700001	53700000	0.1677	0.7342	22.84	20.43
100005	51000001	54000000	0.1669	0.7481	22.32	19.91
100005	51300001	54300000	0.1688	0.7550	22.36	19.95
100005	51600001	54600000	0.1694	0.7502	22.57	20.16
100005	51900001	54900000	0.1601	0.7422	21.57	19.16
100005	52200001	55200000	0.1569	0.7537	20.82	18.41
100005	52500001	55500000	0.1465	0.7509	19.52	17.11
100005	52800001	55800000	0.1454	0.7474	19.46	17.05
100005	53100001	56100000	0.1511	0.7483	20.19	17.78
100005	53400001	56400000	0.1591	0.7496	21.22	18.81
100005	53700001	56700000	0.1636	0.7453	21.95	19.54
100005	54000001	57000000	0.1515	0.7383	20.53	18.12
100005	54300001	57300000	0.1464	0.7292	20.07	17.66
100005	54600001	57600000	0.1451	0.7219	20.11	17.70
100005	54900001	57900000	0.1506	0.7260	20.75	18.34
100005	55200001	58200000	0.1508	0.7247	20.82	18.41
100005	55500001	58500000	0.1499	0.7360	20.37	17.96
100005	55800001	58800000	0.1504	0.7459	20.16	17.75
100005	56100001	59100000	0.1415	0.7359	19.23	16.82
100005	56400001	59400000	0.1432	0.7309	19.60	17.19
100005	56700001	59700000	0.1502	0.7280	20.63	18.22
100005	57000001	60000000	0.1593	0.7360	21.64	19.23
100005	57300001	60300000	0.1633	0.7342	22.24	19.83
100005	57600001	60600000	0.1627	0.7354	22.13	19.72
100005	57900001	60900000	0.1620	0.7187	22.54	20.13
100005	58200001	61200000	0.1648	0.7136	23.09	20.68
100005	58500001	61500000	0.1743	0.7074	24.64	22.23
100005	58800001	61800000	0.1713	0.6913	24.77	22.36
100005	59100001	62100000	0.1686	0.6948	24.27	21.86
100005	59400001	62400000	0.1625	0.6896	23.56	21.15
100005	59700001	62700000	0.1590	0.6887	23.08	20.67
100005	60000001	63000000	0.1590	0.6923	22.97	20.56
100005	60300001	63300000	0.1507	0.6938	21.72	19.31
100005	60600001	63600000	0.1537	0.6982	22.02	19.61
100005	60900001	63900000	0.1560	0.7171	21.76	19.35
100005	61200001	64200000	0.1601	0.7150	22.39	19.98
100005	61500001	64500000	0.1538	0.7154	21.50	19.09
100005	61800001	64800000	0.1536	0.7283	21.09	18.68
100005	62100001	65100000	0.1762	0.7312	24.10	21.69
100005	62400001	65400000	0.1676	0.7355	22.78	20.37
100005	62700001	65700000	0.1588	0.7506	21.16	18.75
100005	63000001	66000000	0.1583	0.7474	21.17	18.76
100005	63300001	66300000	0.1625	0.7521	21.61	19.20
100005	63600001	66600000	0.1703	0.7636	22.31	19.90
100005	63900001	66900000	0.1759	0.7539	23.33	20.92
100005	64200001	67200000	0.1656	0.7440	22.26	19.85
100005	64500001	67500000	0.1683	0.7400	22.74	20.33
100005	64800001	67800000	0.1697	0.7401	22.93	20.52
100005	65100001	68100000	0.1616	0.7437	21.73	19.32
100005	65400001	68400000	0.1862	0.7333	25.39	22.98
100005	65700001	68700000	0.1971	0.7216	27.32	24.91
100005	66000001	69000000	0.2053	0.7226	28.41	26.00
100005	66300001	69300000	0.2010	0.7155	28.10	25.69
100005	66600001	69600000	0.1936	0.6968	27.79	25.38
100005	66900001	69900000	0.1913	0.7045	27.16	24.75
100005	67200001	70200000	0.1942	0.7234	26.85	24.44
100005	67500001	70500000	0.1921	0.7269	26.43	24.02
100005	67800001	70800000	0.1901	0.7149	26.59	24.18
100005	68100001	71100000	0.1771	0.7128	24.84	22.43
100005	68400001	71400000	0.1689	0.7261	23.26	20.85
100005	68700001	71700000	0.1635	0.7429	22.00	19.59
100005	69000001	72000000	0.1564	0.7439	21.02	18.61
100005	69300001	72300000	0.1625	0.7536	21.56	19.15
100005	69600001	72600000	0.1572	0.7706	20.39	17.98
100005	69900001	72900000	0.1576	0.7625	20.67	18.26
100005	70200001	73200000	0.1580	0.7423	21.28	18.87
100005	70500001	73500000	0.1629	0.7381	22.07	19.66
100005	70800001	73800000	0.1811	0.7460	24.28	21.87
100005	71100001	74100000	0.1846	0.7373	25.04	22.63
100005	71400001	74400000	0.1800	0.7252	24.82	22.41
100005	71700001	74700000	0.1757	0.7050	24.92	22.51
100005	72000001	75000000	0.1816	0.7002	25.93	23.52
100005	72300001	75300000	0.1842	0.6921	26.62	24.21
100005	72600001	75600000	0.1921	0.6844	28.07	25.66
100005	72900001	75900000	0.1888	0.6831	27.63	25.22
100005	73200001	76200000	0.1924	0.6921	27.80	25.39
100005	73500001	76500000	0.1921	0.6895	27.86	25.45
100005	73800001	76800000	0.1897	0.6784	27.96	25.55
100005	74100001	77100000	0.1926	0.6992	27.55	25.14
100005	74400001	77400000	0.1815	0.7045	25.76	23.35
100005	74700001	77700000	0.1899	0.7110	26.70	24.29
100005	75000001	78000000	0.1823	0.7133	25.56	23.15
100005	75300001	78300000	0.1665	0.7152	23.28	20.87
100005	75600001	78600000	0.1737	0.7203	24.12	21.71
100005	75900001	78900000	0.1701	0.7255	23.45	21.04
100005	76200001	79200000	0.1670	0.7240	23.06	20.65
100005	76500001	79500000	0.1619	0.7133	22.70	20.29
100005	76800001	79800000	0.1567	0.7189	21.80	19.39
100005	77100001	80100000	0.1594	0.7021	22.70	20.29
100005	77400001	80400000	0.1634	0.6970	23.44	21.03
100005	77700001	80700000	0.1629	0.7033	23.16	20.75
100005	78000001	81000000	0.1711	0.7000	24.44	22.03
100005	78300001	81300000	0.1736	0.6953	24.97	22.56
100005	78600001	81600000	0.1624	0.6784	23.94	21.53
100005	78900001	81900000	0.1768	0.6773	26.11	23.70
100005	79200001	82200000	0.1844	0.6828	27.01	24.60
100005	79500001	82500000	0.1878	0.6963	26.97	24.56
100005	79800001	82800000	0.1828	0.6988	26.16	23.75
100005	80100001	83100000	0.1871	0.7082	26.42	24.01
100005	80400001	83400000	0.1971	0.7224	27.28	24.87
100005	80700001	83700000	0.1934	0.7219	26.79	24.38
100005	81000001	84000000	0.1934	0.7152	27.04	24.63
100005	81300001	84300000	0.2053	0.7045	29.14	26.73
100005	81600001	84600000	0.2107	0.7105	29.65	27.24
100005	81900001	84900000	0.1964	0.7080	27.74	25.33
100005	82200001	85200000	0.1769	0.6866	25.77	23.36
100005	82500001	85500000	0.1770	0.6884	25.72	23.31
100005	82800001	85800000	0.1776	0.6783	26.18	23.77
100005	83100001	86100000	0.1783	0.6717	26.54	24.13
100005	83400001	86400000	0.1739	0.6461	26.92	24.51
100005	83700001	86700000	0.1744	0.6465	26.97	24.56
100005	84000001	87000000	0.1656	0.6531	25.35	22.94
100005	84300001	87300000	0.1577	0.6662	23.67	21.26
100005	84600001	87600000	0.1536	0.6736	22.80	20.39
100005	84900001	87900000	0.1664	0.6790	24.50	22.09
100005	85200001	88200000	0.1836	0.7057	26.02	23.61
100005	85500001	88500000	0.1729	0.6954	24.86	22.45
100005	85800001	88800000	0.1647	0.6891	23.89	21.48
100005	86100001	89100000	0.1544	0.6853	22.53	20.12
100005	86400001	89400000	0.1618	0.7121	22.73	20.32
100005	86700001	89700000	0.1677	0.7084	23.67	21.26
100005	87000001	90000000	0.1772	0.6781	26.13	23.72
100005	87300001	90300000	0.1810	0.6847	26.44	24.03
100005	87600001	90600000	0.1775	0.6862	25.87	23.46
100005	87900001	90900000	0.1782	0.6731	26.48	24.07
100005	88200001	91200000	0.1743	0.6623	26.32	23.91
100005	88500001	91500000	0.1826	0.6570	27.79	25.38
100005	88800001	91800000	0.1916	0.6721	28.51	26.10
100005	89100001	92100000	0.2039	0.6730	30.30	27.89
100005	89400001	92400000	0.1993	0.6664	29.91	27.50
100005	89700001	92700000	0.1942	0.6727	28.87	26.46
100005	90000001	93000000	0.1879	0.7092	26.49	24.08
100005	90300001	93300000	0.1892	0.7067	26.78	24.37
100005	90600001	93600000	0.1859	0.6906	26.92	24.51
100005	90900001	93900000	0.1739	0.7013	24.79	22.38
100005	91200001	94200000	0.1828	0.6902	26.49	24.08
100005	91500001	94500000	0.1874	0.6981	26.85	24.44
100005	91800001	94800000	0.1827	0.6917	26.42	24.01
100005	92100001	95100000	0.1705	0.6880	24.79	22.38
100005	92400001	95400000	0.1567	0.6612	23.70	21.29
100005	92700001	95700000	0.1604	0.6484	24.73	22.32
100005	93000001	96000000	0.1655	0.6366	26.00	23.59
100005	93300001	96300000	0.1623	0.6321	25.68	23.27
100005	93600001	96600000	0.1694	0.6330	26.76	24.35
100005	93900001	96900000	0.1846	0.6355	29.05	26.64
100005	94200001	97200000	0.1887	0.6409	29.44	27.03
100005	94500001	97500000	0.1828	0.6378	28.66	26.25
100005	94800001	97800000	0.1861	0.6386	29.14	26.73
100005	95100001	98100000	0.1823	0.6457	28.24	25.83
100005	95400001	98400000	0.1888	0.6633	28.47	26.06
100005	95700001	98700000	0.1853	0.6608	28.04	25.63
100005	96000001	99000000	0.1783	0.6476	27.54	25.13
100005	96300001	99300000	0.1745	0.6260	27.88	25.47
100005	96600001	99600000	0.1791	0.6082	29.45	27.04
100005	96900001	99900000	0.1717	0.5972	28.74	26.33
100005	97200001	100200000	0.1560	0.5836	26.73	24.32
100005	97500001	100500000	0.1465	0.5665	25.85	23.44
100005	97800001	100800000	0.1415	0.5567	25.42	23.01
100005	98100001	101100000	0.1486	0.5400	27.51	25.10
100005	98400001	101400000	0.1538	0.5448	28.22	25.81
100005	98700001	101700000	0.1553	0.5365	28.94	26.53
100005	99000001	102000000	0.1592	0.5457	29.16	26.75
100005	99300001	102300000	0.1618	0.5371	30.12	27.71
100005	99600001	102600000	0.1618	0.5579	29.01	26.60
100005	99900001	102900000	0.1518	0.5520	27.49	25.08
100005	100200001	103200000	0.1535	0.5718	26.85	24.44
100005	100500001	103500000	0.1573	0.5854	26.87	24.46
100005	100800001	103800000	0.1524	0.5959	25.57	23.16
100005	101100001	104100000	0.1559	0.6114	25.49	23.08
100005	101400001	104400000	0.1587	0.6271	25.31	22.90
100005	101700001	104700000	0.1553	0.6483	23.95	21.54
100005	102000001	104957715	0.1613	0.6688	23.77	21.36
100064	1	97376	0.3888	0.9717	1.30	0
234	1	2212981	0.1638	0.7610	15.88	13.47
1336	1	3000000	0.1405	0.6664	21.09	18.68
1336	300001	3300000	0.1314	0.6689	19.65	17.24
1336	600001	3600000	0.1260	0.6750	18.67	16.26
1336	900001	3900000	0.1302	0.6693	19.45	17.04
1336	1200001	4200000	0.1399	0.6954	20.11	17.70
1336	1500001	4500000	0.1312	0.6923	18.95	16.54
1336	1800001	4800000	0.1556	0.7104	21.91	19.50
1336	2100001	5100000	0.1627	0.7135	22.80	20.39
1336	2400001	5400000	0.1554	0.7142	21.75	19.34
1336	2700001	5700000	0.1530	0.7134	21.45	19.04
1336	3000001	6000000	0.1627	0.7079	22.99	20.58
1336	3300001	6300000	0.1725	0.7078	24.37	21.96
1336	3600001	6548382	0.1723	0.7135	23.74	21.33
1161	1	3000000	0.2282	0.8839	25.81	23.40
1161	300001	3300000	0.2042	0.8816	23.17	20.76
1161	600001	3600000	0.2013	0.8758	22.98	20.57
1161	900001	3900000	0.1976	0.8707	22.70	20.29
1161	1200001	4200000	0.1811	0.8759	20.68	18.27
1161	1500001	4500000	0.1813	0.8696	20.85	18.44
1161	1800001	4800000	0.1712	0.8637	19.82	17.41
1161	2100001	5100000	0.1703	0.8625	19.74	17.33
1161	2400001	5400000	0.1816	0.8745	20.77	18.36
1161	2700001	5700000	0.1906	0.8754	21.78	19.37
1161	3000001	6000000	0.2016	0.8711	23.14	20.73
1161	3300001	6300000	0.2054	0.8599	23.88	21.47
1161	3600001	6600000	0.2026	0.8572	23.64	21.23
1161	3900001	6900000	0.1968	0.8549	23.02	20.61
1161	4200001	7200000	0.1906	0.8459	22.53	20.12
1161	4500001	7500000	0.1794	0.8327	21.54	19.13
1161	4800001	7800000	0.1942	0.8366	23.22	20.81
1161	5100001	8100000	0.1888	0.8490	22.24	19.83
1161	5400001	8400000	0.1813	0.8471	21.40	18.99
1161	5700001	8700000	0.1869	0.8350	22.39	19.98
1161	6000001	9000000	0.1842	0.8251	22.33	19.92
1161	6300001	9300000	0.1826	0.8234	22.17	19.76
1161	6600001	9600000	0.1729	0.8209	21.07	18.66
1161	6900001	9900000	0.1737	0.8280	20.98	18.57
1161	7200001	10200000	0.1806	0.8374	21.57	19.16
1161	7500001	10500000	0.1867	0.8466	22.05	19.64
1161	7800001	10800000	0.1808	0.8436	21.43	19.02
1161	8100001	11100000	0.1833	0.8233	22.26	19.85
1161	8400001	11400000	0.1767	0.8202	21.54	19.13
1161	8700001	11700000	0.1808	0.8200	22.05	19.64
1161	9000001	12000000	0.1889	0.8312	22.73	20.32
1161	9300001	12300000	0.1851	0.8255	22.42	20.01
1161	9600001	12600000	0.1866	0.8302	22.47	20.06
1161	9900001	12900000	0.1870	0.8236	22.71	20.30
1161	10200001	13200000	0.1777	0.8170	21.75	19.34
1161	10500001	13500000	0.1824	0.8147	22.39	19.98
1161	10800001	13800000	0.1888	0.8178	23.09	20.68
1161	11100001	14100000	0.1909	0.8196	23.30	20.89
1161	11400001	14400000	0.1866	0.8144	22.92	20.51
1161	11700001	14700000	0.1710	0.8190	20.88	18.47
1161	12000001	15000000	0.1684	0.8057	20.90	18.49
1161	12300001	15300000	0.1799	0.8109	22.18	19.77
1161	12600001	15600000	0.1720	0.7918	21.72	19.31
1161	12900001	15900000	0.1772	0.7904	22.42	20.01
1161	13200001	16200000	0.1897	0.7811	24.29	21.88
1161	13500001	16500000	0.1687	0.7739	21.80	19.39
1161	13800001	16800000	0.1566	0.7598	20.62	18.21
1161	14100001	17100000	0.1712	0.7534	22.72	20.31
1161	14400001	17400000	0.1775	0.7570	23.44	21.03
1161	14700001	17700000	0.1878	0.7541	24.90	22.49
1161	15000001	18000000	0.1788	0.7543	23.70	21.29
1161	15300001	18300000	0.1741	0.7511	23.17	20.76
1161	15600001	18600000	0.1954	0.7670	25.47	23.06
1161	15900001	18900000	0.1948	0.7758	25.11	22.70
1161	16200001	19200000	0.1908	0.7837	24.35	21.94
1161	16500001	19500000	0.1928	0.7691	25.06	22.65
1161	16800001	19800000	0.1871	0.7637	24.51	22.10
1161	17100001	20100000	0.1643	0.7566	21.71	19.30
1161	17400001	20400000	0.1626	0.7554	21.52	19.11
1161	17700001	20700000	0.1580	0.7662	20.62	18.21
1161	18000001	21000000	0.1732	0.7774	22.27	19.86
1161	18300001	21300000	0.1674	0.7835	21.37	18.96
1161	18600001	21600000	0.1461	0.7681	19.02	16.61
1161	18900001	21900000	0.1458	0.7615	19.15	16.74
1161	19200001	22200000	0.1406	0.7630	18.43	16.02
1161	19500001	22500000	0.1537	0.7825	19.64	17.23
1161	19800001	22800000	0.1591	0.7860	20.25	17.84
1161	20100001	23100000	0.1705	0.8011	21.28	18.87
1161	20400001	23400000	0.1731	0.7917	21.86	19.45
1161	20700001	23700000	0.1673	0.7693	21.75	19.34
1161	21000001	24000000	0.1772	0.7693	23.04	20.63
1161	21300001	24300000	0.1833	0.7518	24.38	21.97
1161	21600001	24600000	0.1883	0.7676	24.54	22.13
1161	21900001	24900000	0.1789	0.7651	23.38	20.97
1161	22200001	25200000	0.1913	0.7709	24.81	22.40
1161	22500001	25500000	0.1805	0.7719	23.38	20.97
1161	22800001	25800000	0.1769	0.7800	22.68	20.27
1161	23100001	26100000	0.1774	0.7773	22.82	20.41
1161	23400001	26400000	0.1764	0.7915	22.28	19.87
1161	23700001	26700000	0.1974	0.8022	24.60	22.19
1161	24000001	27000000	0.1726	0.7945	21.72	19.31
1161	24300001	27300000	0.1777	0.8102	21.93	19.52
1161	24600001	27600000	0.1783	0.8114	21.97	19.56
1161	24900001	27900000	0.1887	0.8162	23.12	20.71
1161	25200001	28200000	0.1694	0.8116	20.87	18.46
1161	25500001	28500000	0.1770	0.8156	21.70	19.29
1161	25800001	28800000	0.1780	0.8201	21.70	19.29
1161	26100001	29100000	0.1911	0.8255	23.15	20.74
1161	26400001	29400000	0.2046	0.8260	24.77	22.36
1161	26700001	29700000	0.1967	0.8272	23.78	21.37
1161	27000001	30000000	0.2104	0.8319	25.29	22.88
1161	27300001	30300000	0.2026	0.8335	24.31	21.90
1161	27600001	30600000	0.2071	0.8360	24.78	22.37
1161	27900001	30900000	0.2098	0.8348	25.13	22.72
1161	28200001	31200000	0.2230	0.8307	26.84	24.43
1161	28500001	31500000	0.2247	0.8362	26.87	24.46
1161	28800001	31800000	0.2403	0.8324	28.87	26.46
1161	29100001	32100000	0.2310	0.8298	27.84	25.43
1161	29400001	32400000	0.2196	0.8302	26.45	24.04
1161	29700001	32700000	0.2008	0.8278	24.26	21.85
1161	30000001	33000000	0.1872	0.8295	22.57	20.16
1161	30300001	33300000	0.1954	0.8235	23.73	21.32
1161	30600001	33600000	0.2046	0.8196	24.96	22.55
1161	30900001	33900000	0.1945	0.8220	23.66	21.25
1161	31200001	34200000	0.1934	0.8354	23.16	20.75
1161	31500001	34500000	0.1837	0.8289	22.17	19.76
1161	31800001	34800000	0.1816	0.8363	21.71	19.30
1161	32100001	35100000	0.1739	0.8344	20.84	18.43
1161	32400001	35400000	0.1809	0.8044	22.49	20.08
1161	32700001	35700000	0.1973	0.7804	25.28	22.87
1161	33000001	36000000	0.2044	0.7581	26.96	24.55
1161	33300001	36300000	0.2069	0.7414	27.91	25.50
1161	33600001	36600000	0.2035	0.7095	28.68	26.27
1161	33900001	36900000	0.2115	0.6808	31.06	28.65
1161	34200001	37200000	0.2121	0.6443	32.91	30.50
1161	34500001	37500000	0.2348	0.6119	38.38	35.97
1161	34800001	37800000	0.2213	0.5698	38.84	36.43
1161	35100001	38100000	0.2300	0.5557	41.40	38.99
1161	35400001	38400000	0.2177	0.5572	39.07	36.66
1161	35700001	38700000	0.2326	0.5705	40.77	38.36
1161	36000001	39000000	0.2379	0.5721	41.59	39.18
1161	36300001	39300000	0.2356	0.5618	41.95	39.54
1161	36600001	39600000	0.2467	0.5782	42.66	40.25
1161	36900001	39900000	0.2398	0.5953	40.28	37.87
1161	37200001	40200000	0.2435	0.5944	40.96	38.55
1161	37500001	40500000	0.2346	0.6121	38.33	35.92
1161	37800001	40800000	0.2414	0.6208	38.88	36.47
1161	38100001	41100000	0.2404	0.6082	39.53	37.12
1161	38400001	41400000	0.2461	0.6004	40.98	38.57
1161	38700001	41700000	0.2088	0.5520	37.82	35.41
1161	39000001	41764074	0.2001	0.5374	34.30	31.89
2175	1	647860	0.2946	0.9445	6.74	4.33
246	1	3000000	0.1813	0.6490	27.94	25.53
246	300001	3300000	0.1805	0.6157	29.32	26.91
246	600001	3600000	0.1804	0.5893	30.61	28.20
246	900001	3900000	0.1662	0.5313	31.28	28.87
246	1200001	4200000	0.1532	0.5041	30.39	27.98
246	1500001	4500000	0.1508	0.4966	30.37	27.96
246	1800001	4800000	0.1498	0.5134	29.19	26.78
246	2100001	5100000	0.1415	0.5047	28.03	25.62
246	2400001	5400000	0.1560	0.5103	30.56	28.15
246	2700001	5700000	0.1588	0.5090	31.20	28.79
246	3000001	6000000	0.1541	0.5238	29.42	27.01
246	3300001	6300000	0.1491	0.5424	27.48	25.07
246	3600001	6600000	0.1533	0.5343	28.69	26.28
246	3900001	6900000	0.1676	0.5764	29.07	26.66
246	4200001	7200000	0.1769	0.5893	30.02	27.61
246	4500001	7500000	0.1796	0.6052	29.67	27.26
246	4800001	7800000	0.1895	0.6035	31.40	28.99
246	5100001	8100000	0.1943	0.5911	32.88	30.47
246	5400001	8400000	0.1743	0.5799	30.06	27.65
246	5700001	8700000	0.1658	0.5836	28.40	25.99
246	6000001	9000000	0.1742	0.6064	28.72	26.31
246	6300001	9300000	0.1828	0.5962	30.66	28.25
246	6600001	9600000	0.1764	0.6206	28.42	26.01
246	6900001	9900000	0.1672	0.6069	27.55	25.14
246	7200001	10200000	0.1604	0.6025	26.62	24.21
246	7500001	10500000	0.1497	0.6087	24.60	22.19
246	7800001	10800000	0.1423	0.6353	22.40	19.99
246	8100001	11100000	0.1429	0.6480	22.06	19.65
246	8400001	11400000	0.1493	0.6549	22.79	20.38
246	8700001	11700000	0.1539	0.6449	23.86	21.45
246	9000001	12000000	0.1582	0.6169	25.64	23.23
246	9300001	12300000	0.1640	0.6376	25.73	23.32
246	9600001	12600000	0.1602	0.6304	25.42	23.01
246	9900001	12900000	0.1697	0.6624	25.62	23.21
246	10200001	13200000	0.1763	0.6744	26.14	23.73
246	10500001	13500000	0.1812	0.6590	27.49	25.08
246	10800001	13800000	0.1857	0.6456	28.77	26.36
246	11100001	14100000	0.1906	0.6499	29.33	26.92
246	11400001	14400000	0.1896	0.6521	29.08	26.67
246	11700001	14700000	0.1926	0.6734	28.60	26.19
246	12000001	15000000	0.1923	0.6837	28.12	25.71
246	12300001	15300000	0.1894	0.6714	28.21	25.80
246	12600001	15600000	0.2078	0.6777	30.67	28.26
246	12900001	15900000	0.2067	0.6632	31.17	28.76
246	13200001	16200000	0.2021	0.6440	31.39	28.98
246	13500001	16500000	0.1932	0.6522	29.63	27.22
246	13800001	16800000	0.1920	0.6528	29.41	27.00
246	14100001	17100000	0.1778	0.6555	27.12	24.71
246	14400001	17400000	0.1834	0.6674	27.47	25.06
246	14700001	17700000	0.1927	0.6628	29.07	26.66
246	15000001	18000000	0.1870	0.6861	27.25	24.84
246	15300001	18300000	0.1804	0.6911	26.11	23.70
246	15600001	18600000	0.1612	0.6723	23.97	21.56
246	15900001	18900000	0.1734	0.6787	25.55	23.14
246	16200001	19200000	0.1791	0.6897	25.97	23.56
246	16500001	19500000	0.1930	0.6814	28.32	25.91
246	16800001	19800000	0.1961	0.6899	28.42	26.01
246	17100001	20100000	0.2024	0.6809	29.73	27.32
246	17400001	20400000	0.1919	0.6766	28.37	25.96
246	17700001	20700000	0.1879	0.6735	27.90	25.49
246	18000001	21000000	0.1854	0.6403	28.95	26.54
246	18300001	21300000	0.1944	0.6483	29.99	27.58
246	18600001	21600000	0.2087	0.6569	31.76	29.35
246	18900001	21900000	0.1919	0.6583	29.16	26.75
246	19200001	22200000	0.1929	0.6687	28.85	26.44
246	19500001	22500000	0.1786	0.6777	26.36	23.95
246	19800001	22800000	0.1844	0.6760	27.28	24.87
246	20100001	23100000	0.1997	0.6987	28.58	26.17
246	20400001	23400000	0.2024	0.6860	29.50	27.09
246	20700001	23700000	0.1916	0.7050	27.18	24.77
246	21000001	24000000	0.1898	0.7283	26.06	23.65
246	21300001	24300000	0.1809	0.7195	25.14	22.73
246	21600001	24600000	0.1712	0.7158	23.91	21.50
246	21900001	24900000	0.1859	0.7265	25.59	23.18
246	22200001	25200000	0.1794	0.7329	24.48	22.07
246	22500001	25500000	0.2022	0.7493	26.98	24.57
246	22800001	25800000	0.1955	0.7436	26.29	23.88
246	23100001	26100000	0.1753	0.7405	23.68	21.27
246	23400001	26400000	0.1705	0.7411	23.00	20.59
246	23700001	26700000	0.1750	0.7352	23.81	21.40
246	24000001	27000000	0.1822	0.7352	24.79	22.38
246	24300001	27300000	0.1889	0.7384	25.58	23.17
246	24600001	27600000	0.1871	0.7368	25.40	22.99
246	24900001	27900000	0.1801	0.7296	24.68	22.27
246	25200001	28200000	0.1902	0.7270	26.16	23.75
246	25500001	28500000	0.1804	0.7126	25.32	22.91
246	25800001	28800000	0.1609	0.6460	24.91	22.50
246	26100001	29100000	0.1683	0.6239	26.98	24.57
246	26400001	29400000	0.1825	0.6415	28.44	26.03
246	26700001	29700000	0.1811	0.6322	28.65	26.24
246	27000001	30000000	0.1776	0.6328	28.07	25.66
246	27300001	30300000	0.1755	0.6264	28.01	25.60
246	27600001	30600000	0.1802	0.6372	28.27	25.86
246	27900001	30900000	0.1943	0.6514	29.83	27.42
246	28200001	31200000	0.1907	0.6454	29.55	27.14
246	28500001	31500000	0.1859	0.6572	28.28	25.87
246	28800001	31800000	0.2071	0.7394	28.01	25.60
246	29100001	32100000	0.2279	0.7486	30.44	28.03
246	29400001	32400000	0.2303	0.7440	30.95	28.54
246	29700001	32700000	0.2367	0.7464	31.71	29.30
246	30000001	33000000	0.2312	0.7440	31.07	28.66
246	30300001	33300000	0.2256	0.7393	30.51	28.10
246	30600001	33600000	0.2264	0.7445	30.42	28.01
246	30900001	33900000	0.2042	0.7290	28.02	25.61
246	31200001	34200000	0.2122	0.7208	29.44	27.03
246	31500001	34500000	0.2195	0.7252	30.27	27.86
246	31800001	34800000	0.2151	0.7309	29.43	27.02
246	32100001	35100000	0.1909	0.7308	26.12	23.71
246	32400001	35400000	0.1853	0.7002	26.46	24.05
246	32700001	35700000	0.1864	0.6969	26.74	24.33
246	33000001	36000000	0.1857	0.6897	26.92	24.51
246	33300001	36300000	0.1929	0.6993	27.59	25.18
246	33600001	36600000	0.1899	0.6989	27.17	24.76
246	33900001	36900000	0.1923	0.6907	27.85	25.44
246	34200001	37200000	0.1818	0.7016	25.91	23.50
246	34500001	37500000	0.1718	0.6858	25.05	22.64
246	34800001	37800000	0.1777	0.6651	26.71	24.30
246	35100001	38100000	0.1836	0.6692	27.44	25.03
246	35400001	38400000	0.1847	0.6967	26.51	24.10
246	35700001	38700000	0.1797	0.6882	26.11	23.70
246	36000001	39000000	0.1790	0.6849	26.13	23.72
246	36300001	39300000	0.1701	0.6931	24.54	22.13
246	36600001	39600000	0.1747	0.6955	25.13	22.72
246	36900001	39900000	0.1760	0.7025	25.05	22.64
246	37200001	40200000	0.1719	0.7078	24.29	21.88
246	37500001	40500000	0.1779	0.7138	24.92	22.51
246	37800001	40800000	0.1703	0.7058	24.13	21.72
246	38100001	41100000	0.1672	0.7201	23.21	20.80
246	38400001	41400000	0.1688	0.7217	23.39	20.98
246	38700001	41700000	0.1666	0.7332	22.73	20.32
246	39000001	42000000	0.1783	0.7463	23.89	21.48
246	39300001	42300000	0.1988	0.7394	26.88	24.47
246	39600001	42600000	0.1848	0.7279	25.39	22.98
246	39900001	42900000	0.1783	0.7398	24.10	21.69
246	40200001	43200000	0.1857	0.7316	25.38	22.97
246	40500001	43500000	0.1831	0.7425	24.66	22.25
246	40800001	43800000	0.1787	0.7538	23.71	21.30
246	41100001	44100000	0.1926	0.7553	25.50	23.09
246	41400001	44400000	0.1890	0.7599	24.86	22.45
246	41700001	44700000	0.2001	0.7593	26.35	23.94
246	42000001	45000000	0.1965	0.7574	25.95	23.54
246	42300001	45300000	0.1831	0.7660	23.91	21.50
246	42600001	45600000	0.1932	0.7600	25.42	23.01
246	42900001	45900000	0.2037	0.7544	27.00	24.59
246	43200001	46200000	0.1869	0.7503	24.91	22.50
246	43500001	46500000	0.1901	0.7409	25.65	23.24
246	43800001	46800000	0.1963	0.7387	26.58	24.17
246	44100001	47100000	0.1710	0.7326	23.34	20.93
246	44400001	47400000	0.1568	0.7337	21.37	18.96
246	44700001	47700000	0.1424	0.7472	19.05	16.64
246	45000001	48000000	0.1465	0.7452	19.66	17.25
246	45300001	48300000	0.1413	0.7347	19.23	16.82
246	45600001	48600000	0.1436	0.7584	18.94	16.53
246	45900001	48900000	0.1334	0.7521	17.74	15.33
246	46200001	49200000	0.1413	0.7613	18.56	16.15
246	46500001	49500000	0.1297	0.7640	16.98	14.57
246	46800001	49800000	0.1294	0.7759	16.68	14.27
246	47100001	50100000	0.1348	0.7739	17.42	15.01
246	47400001	50400000	0.1460	0.7696	18.97	16.56
246	47700001	50700000	0.1530	0.7545	20.27	17.86
246	48000001	51000000	0.1468	0.7620	19.27	16.86
246	48300001	51300000	0.1541	0.7653	20.13	17.72
246	48600001	51600000	0.1606	0.7618	21.09	18.68
246	48900001	51900000	0.1717	0.7696	22.31	19.90
246	49200001	52200000	0.1698	0.7746	21.93	19.52
246	49500001	52500000	0.1762	0.7782	22.64	20.23
246	49800001	52800000	0.1712	0.7656	22.36	19.95
246	50100001	53100000	0.1742	0.7637	22.81	20.40
246	50400001	53400000	0.1779	0.7533	23.61	21.20
246	50700001	53700000	0.1738	0.7622	22.80	20.39
246	51000001	54000000	0.1751	0.7490	23.38	20.97
246	51300001	54300000	0.1695	0.7501	22.59	20.18
246	51600001	54600000	0.1495	0.7366	20.29	17.88
246	51900001	54900000	0.1488	0.7426	20.04	17.63
246	52200001	55200000	0.1609	0.7354	21.88	19.47
246	52500001	55500000	0.1572	0.7201	21.83	19.42
246	52800001	55800000	0.1622	0.7294	22.24	19.83
246	53100001	56100000	0.1617	0.7281	22.20	19.79
246	53400001	56400000	0.1550	0.7360	21.06	18.65
246	53700001	56700000	0.1476	0.7361	20.05	17.64
246	54000001	57000000	0.1472	0.7428	19.81	17.40
246	54300001	57300000	0.1521	0.7498	20.29	17.88
246	54600001	57600000	0.1616	0.7629	21.18	18.77
246	54900001	57900000	0.1648	0.7526	21.90	19.49
246	55200001	58200000	0.1523	0.7495	20.32	17.91
246	55500001	58500000	0.1541	0.7570	20.36	17.95
246	55800001	58800000	0.1575	0.7619	20.68	18.27
246	56100001	59100000	0.1541	0.7605	20.26	17.85
246	56400001	59400000	0.1652	0.7600	21.74	19.33
246	56700001	59700000	0.1627	0.7479	21.76	19.35
246	57000001	60000000	0.1657	0.7486	22.13	19.72
246	57300001	60300000	0.1553	0.7570	20.51	18.10
246	57600001	60600000	0.1521	0.7521	20.22	17.81
246	57900001	60900000	0.1514	0.7594	19.94	17.53
246	58200001	61200000	0.1522	0.7643	19.91	17.50
246	58500001	61500000	0.1447	0.7731	18.72	16.31
246	58800001	61800000	0.1443	0.7668	18.82	16.41
246	59100001	62100000	0.1625	0.7617	21.34	18.93
246	59400001	62400000	0.1576	0.7684	20.52	18.11
246	59700001	62700000	0.1630	0.7782	20.94	18.53
246	60000001	63000000	0.1626	0.7762	20.95	18.54
246	60300001	63300000	0.1734	0.7684	22.57	20.16
246	60600001	63600000	0.1774	0.7734	22.94	20.53
246	60900001	63900000	0.1676	0.7685	21.81	19.40
246	61200001	64200000	0.1818	0.7745	23.47	21.06
246	61500001	64500000	0.1896	0.7523	25.21	22.80
246	61800001	64800000	0.1901	0.7468	25.45	23.04
246	62100001	65100000	0.1733	0.7554	22.95	20.54
246	62400001	65400000	0.1666	0.7541	22.10	19.69
246	62700001	65700000	0.1675	0.7584	22.08	19.67
246	63000001	66000000	0.1690	0.7534	22.44	20.03
246	63300001	66300000	0.1615	0.7409	21.80	19.39
246	63600001	66600000	0.1571	0.7332	21.42	19.01
246	63900001	66900000	0.1628	0.7404	21.99	19.58
246	64200001	67200000	0.1461	0.7315	19.98	17.57
246	64500001	67500000	0.1517	0.7398	20.50	18.09
246	64800001	67800000	0.1538	0.7475	20.58	18.17
246	65100001	68100000	0.1513	0.7264	20.82	18.41
246	65400001	68400000	0.1455	0.7164	20.31	17.90
246	65700001	68700000	0.1564	0.7108	22.00	19.59
246	66000001	69000000	0.1441	0.7060	20.41	18.00
246	66300001	69300000	0.1536	0.7148	21.49	19.08
246	66600001	69600000	0.1500	0.7072	21.20	18.79
246	66900001	69900000	0.1500	0.6979	21.50	19.09
246	67200001	70200000	0.1566	0.6917	22.64	20.23
246	67500001	70500000	0.1688	0.6908	24.44	22.03
246	67800001	70800000	0.1651	0.6815	24.23	21.82
246	68100001	71100000	0.1786	0.7071	25.26	22.85
246	68400001	71400000	0.1960	0.7145	27.43	25.02
246	68700001	71700000	0.1809	0.7135	25.36	22.95
246	69000001	72000000	0.1819	0.7242	25.11	22.70
246	69300001	72300000	0.1957	0.7212	27.13	24.72
246	69600001	72600000	0.1901	0.7229	26.29	23.88
246	69900001	72900000	0.1795	0.7197	24.94	22.53
246	70200001	73200000	0.1849	0.7319	25.26	22.85
246	70500001	73500000	0.1663	0.7302	22.77	20.36
246	70800001	73800000	0.1847	0.7427	24.87	22.46
246	71100001	74100000	0.1727	0.7370	23.43	21.02
246	71400001	74400000	0.1753	0.7405	23.67	21.26
246	71700001	74700000	0.1744	0.7385	23.62	21.21
246	72000001	75000000	0.1818	0.7327	24.82	22.41
246	72300001	75300000	0.1645	0.7349	22.38	19.97
246	72600001	75600000	0.1870	0.7549	24.78	22.37
246	72900001	75900000	0.1987	0.7588	26.19	23.78
246	73200001	76200000	0.1959	0.7614	25.73	23.32
246	73500001	76500000	0.2018	0.7697	26.22	23.81
246	73800001	76800000	0.1839	0.7592	24.23	21.82
246	74100001	77100000	0.1855	0.7627	24.32	21.91
246	74400001	77400000	0.1835	0.7506	24.45	22.04
246	74700001	77700000	0.1943	0.7582	25.63	23.22
246	75000001	78000000	0.1857	0.7605	24.41	22.00
246	75300001	78300000	0.1921	0.7591	25.31	22.90
246	75600001	78600000	0.1756	0.7353	23.88	21.47
246	75900001	78900000	0.1708	0.7418	23.03	20.62
246	76200001	79200000	0.1670	0.7342	22.75	20.34
246	76500001	79500000	0.1708	0.7327	23.31	20.90
246	76800001	79800000	0.1699	0.7266	23.39	20.98
246	77100001	80100000	0.1806	0.7220	25.02	22.61
246	77400001	80400000	0.1616	0.7266	22.24	19.83
246	77700001	80700000	0.1572	0.7146	22.00	19.59
246	78000001	81000000	0.1617	0.7196	22.48	20.07
246	78300001	81300000	0.1511	0.7194	21.01	18.60
246	78600001	81600000	0.1522	0.7412	20.54	18.13
246	78900001	81900000	0.1577	0.7313	21.56	19.15
246	79200001	82200000	0.1572	0.7419	21.18	18.77
246	79500001	82500000	0.1494	0.7464	20.02	17.61
246	79800001	82800000	0.1424	0.7519	18.94	16.53
246	80100001	83100000	0.1411	0.7491	18.84	16.43
246	80400001	83400000	0.1669	0.7469	22.34	19.93
246	80700001	83700000	0.1783	0.7704	23.15	20.74
246	81000001	84000000	0.1872	0.7696	24.32	21.91
246	81300001	84300000	0.1945	0.7690	25.29	22.88
246	81600001	84600000	0.2047	0.7741	26.44	24.03
246	81900001	84900000	0.1957	0.7745	25.27	22.86
246	82200001	85200000	0.1993	0.7567	26.34	23.93
246	82500001	85500000	0.1920	0.7460	25.74	23.33
246	82800001	85800000	0.1991	0.7542	26.40	23.99
246	83100001	86100000	0.2003	0.7636	26.22	23.81
246	83400001	86400000	0.1760	0.7747	22.73	20.32
246	83700001	86700000	0.1822	0.7599	23.98	21.57
246	84000001	87000000	0.1704	0.7689	22.16	19.75
246	84300001	87300000	0.1681	0.7773	21.62	19.21
246	84600001	87600000	0.1603	0.7688	20.86	18.45
246	84900001	87900000	0.1592	0.7697	20.68	18.27
246	85200001	88200000	0.1572	0.7811	20.12	17.71
246	85500001	88500000	0.1579	0.7916	19.94	17.53
246	85800001	88800000	0.1578	0.8042	19.62	17.21
246	86100001	89100000	0.1539	0.7980	19.28	16.87
246	86400001	89400000	0.1655	0.8064	20.53	18.12
246	86700001	89700000	0.1560	0.8173	19.09	16.68
246	87000001	90000000	0.1689	0.8156	20.71	18.30
246	87300001	90300000	0.1713	0.8205	20.88	18.47
246	87600001	90600000	0.1875	0.8357	22.43	20.02
246	87900001	90900000	0.1821	0.8367	21.77	19.36
246	88200001	91200000	0.1748	0.8325	21.00	18.59
246	88500001	91500000	0.1795	0.8331	21.55	19.14
246	88800001	91800000	0.1762	0.8233	21.40	18.99
246	89100001	92100000	0.1766	0.8230	21.46	19.05
246	89400001	92400000	0.1707	0.8103	21.07	18.66
246	89700001	92700000	0.1653	0.8056	20.52	18.11
246	90000001	93000000	0.1609	0.8054	19.97	17.56
246	90300001	93300000	0.1747	0.8026	21.76	19.35
246	90600001	93600000	0.1659	0.7696	21.56	19.15
246	90900001	93900000	0.1767	0.7748	22.81	20.40
246	91200001	94200000	0.1772	0.7618	23.26	20.85
246	91500001	94500000	0.1922	0.7581	25.36	22.95
246	91800001	94800000	0.1959	0.7561	25.91	23.50
246	92100001	95100000	0.1943	0.7433	26.14	23.73
246	92400001	95400000	0.2066	0.7495	27.57	25.16
246	92700001	95700000	0.2154	0.7535	28.59	26.18
246	93000001	96000000	0.2219	0.7499	29.59	27.18
246	93300001	96300000	0.2032	0.7488	27.14	24.73
246	93600001	96600000	0.1964	0.7645	25.69	23.28
246	93900001	96900000	0.1997	0.7621	26.21	23.80
246	94200001	97200000	0.2142	0.7804	27.45	25.04
246	94500001	97500000	0.2048	0.7915	25.87	23.46
246	94800001	97800000	0.2175	0.7949	27.36	24.95
246	95100001	98100000	0.2154	0.7958	27.07	24.66
246	95400001	98400000	0.2105	0.7950	26.48	24.07
246	95700001	98700000	0.1932	0.7961	24.27	21.86
246	96000001	99000000	0.2006	0.8012	25.03	22.62
246	96300001	99300000	0.2031	0.7908	25.68	23.27
246	96600001	99600000	0.2107	0.7913	26.63	24.22
246	96900001	99900000	0.2123	0.8037	26.41	24.00
246	97200001	100200000	0.2064	0.7979	25.87	23.46
246	97500001	100500000	0.2123	0.7928	26.77	24.36
246	97800001	100800000	0.2003	0.7917	25.29	22.88
246	98100001	101100000	0.2185	0.8078	27.05	24.64
246	98400001	101400000	0.2171	0.8136	26.69	24.28
246	98700001	101700000	0.2376	0.8089	29.38	26.97
246	99000001	101732640	0.2250	0.8068	25.40	22.99
2164	1	3000000	0.2261	0.9007	25.10	22.69
2164	300001	3300000	0.2195	0.8956	24.51	22.10
2164	600001	3600000	0.1953	0.8926	21.88	19.47
2164	900001	3900000	0.1849	0.8973	20.61	18.20
2164	1200001	4200000	0.1803	0.8890	20.28	17.87
2164	1500001	4500000	0.1652	0.8762	18.86	16.45
2164	1800001	4800000	0.1707	0.8661	19.71	17.30
2164	2100001	5100000	0.1722	0.8578	20.07	17.66
2164	2400001	5400000	0.1751	0.8665	20.21	17.80
2164	2700001	5700000	0.1702	0.8658	19.66	17.25
2164	3000001	6000000	0.1751	0.8663	20.21	17.80
2164	3300001	6300000	0.1632	0.8567	19.05	16.64
2164	3600001	6600000	0.1621	0.8524	19.02	16.61
2164	3900001	6900000	0.1614	0.8542	18.89	16.48
2164	4200001	7200000	0.1651	0.8543	19.33	16.92
2164	4500001	7500000	0.1688	0.8643	19.54	17.13
2164	4800001	7800000	0.1523	0.8703	17.50	15.09
2164	5100001	8100000	0.1430	0.8793	16.26	13.85
2164	5400001	8400000	0.1390	0.8580	16.20	13.79
2164	5700001	8700000	0.1457	0.8527	17.09	14.68
2164	6000001	9000000	0.1429	0.8486	16.83	14.42
2164	6300001	9300000	0.1499	0.8555	17.52	15.11
2164	6600001	9600000	0.1622	0.8475	19.13	16.72
2164	6900001	9900000	0.1535	0.8420	18.23	15.82
2164	7200001	10200000	0.1622	0.8405	19.30	16.89
2164	7500001	10500000	0.1576	0.8437	18.67	16.26
2164	7800001	10800000	0.1734	0.8285	20.93	18.52
2164	8100001	11100000	0.1767	0.8318	21.24	18.83
2164	8400001	11400000	0.1755	0.8516	20.60	18.19
2164	8700001	11700000	0.1679	0.8476	19.81	17.40
2164	9000001	12000000	0.1612	0.8541	18.87	16.46
2164	9300001	12300000	0.1605	0.8467	18.96	16.55
2164	9600001	12600000	0.1509	0.8387	17.99	15.58
2164	9900001	12900000	0.1529	0.8359	18.29	15.88
2164	10200001	13200000	0.1522	0.8402	18.12	15.71
2164	10500001	13500000	0.1543	0.8252	18.70	16.29
2164	10800001	13800000	0.1551	0.8284	18.72	16.31
2164	11100001	14100000	0.1553	0.8290	18.73	16.32
2164	11400001	14400000	0.1594	0.8273	19.27	16.86
2164	11700001	14700000	0.1646	0.8314	19.80	17.39
2164	12000001	15000000	0.1703	0.8229	20.70	18.29
2164	12300001	15300000	0.1637	0.8225	19.90	17.49
2164	12600001	15600000	0.1574	0.8178	19.25	16.84
2164	12900001	15900000	0.1628	0.8167	19.93	17.52
[truncated: 4,820 more rows]
