# Supplementary material for: Effect of sequence depth and length in long-read assembly of the maize inbred NC358
Source: Nat Commun. 2020 May 8;11:2288. doi: 10.1038/s41467-020-16037-7 (PMC7211024; doi:10.1038/s41467-020-16037-7)
Supplement: Supplementary file 4 — Source Data [file 41467_2020_16037_MOESM4_ESM.zip › Source Data/Fig. 1F, Suppl. Fig. 8/NC358_21k_20x_DLE1_consensus_quick.fasta.mod.out.LAI]

Chr	From	To	Intact	Total	raw_LAI	LAI
whole_genome	1	2117848032	0.1115	0.7634	14.61	12.20
67	1	488081	0.1289	0.7401	2.83	0.42
791	1	3000000	0.1044	0.5289	19.74	17.33
791	300001	3300000	0.0936	0.4917	19.04	16.63
791	600001	3600000	0.0970	0.5002	19.40	16.99
791	900001	3900000	0.1012	0.4939	20.49	18.08
791	1200001	4200000	0.0959	0.4874	19.68	17.27
791	1500001	4500000	0.1003	0.4561	21.98	19.57
791	1800001	4800000	0.1146	0.4878	23.49	21.08
791	2100001	5100000	0.1077	0.4911	21.92	19.51
791	2400001	5400000	0.1195	0.5018	23.81	21.40
791	2700001	5700000	0.0983	0.4831	20.34	17.93
791	3000001	6000000	0.1037	0.5042	20.56	18.15
791	3300001	6300000	0.1043	0.5175	20.16	17.75
791	3600001	6600000	0.0936	0.4821	19.41	17.00
791	3900001	6900000	0.0858	0.4446	19.29	16.88
791	4200001	7200000	0.0851	0.4352	19.55	17.14
791	4500001	7500000	0.0837	0.4604	18.18	15.77
791	4800001	7800000	0.0827	0.4822	17.15	14.74
791	5100001	8100000	0.0817	0.4959	16.48	14.07
791	5400001	8400000	0.0744	0.5244	14.18	11.77
791	5700001	8700000	0.0933	0.5597	16.68	14.27
791	6000001	9000000	0.1038	0.5472	18.98	16.57
791	6300001	9300000	0.1029	0.5701	18.05	15.64
791	6600001	9600000	0.1167	0.6097	19.14	16.73
791	6900001	9900000	0.1281	0.6408	20.00	17.59
791	7200001	10200000	0.1382	0.6492	21.29	18.88
791	7500001	10500000	0.1317	0.6529	20.18	17.77
791	7800001	10800000	0.1311	0.6095	21.51	19.10
791	8100001	11100000	0.1371	0.5836	23.49	21.08
791	8400001	11400000	0.1388	0.5562	24.96	22.55
791	8700001	11700000	0.1409	0.5155	27.33	24.92
791	9000001	12000000	0.1221	0.4882	25.02	22.61
791	9300001	12300000	0.1217	0.4613	26.39	23.98
791	9600001	12600000	0.1106	0.4118	26.85	24.44
791	9900001	12900000	0.1097	0.4037	27.16	24.75
791	10200001	13200000	0.1046	0.3810	27.45	25.04
791	10500001	13500000	0.1033	0.3811	27.12	24.71
791	10800001	13800000	0.1015	0.4022	25.23	22.82
791	11100001	14100000	0.1024	0.4038	25.36	22.95
791	11400001	14400000	0.0959	0.3878	24.73	22.32
791	11700001	14700000	0.0868	0.3924	22.12	19.71
791	12000001	15000000	0.1024	0.4080	25.11	22.70
791	12300001	15300000	0.1083	0.3952	27.40	24.99
791	12600001	15600000	0.1155	0.4053	28.50	26.09
791	12900001	15900000	0.1175	0.4021	29.21	26.80
791	13200001	16200000	0.1127	0.4308	26.17	23.76
791	13500001	16500000	0.1210	0.4604	26.28	23.87
791	13800001	16800000	0.1281	0.4675	27.40	24.99
791	14100001	16911625	0.1226	0.4459	25.77	23.36
13167	1	588161	0.0000	0.0081	0	0
100001	1	3000000	0.0781	0.4819	16.21	13.80
100001	300001	3300000	0.1070	0.5287	20.24	17.83
100001	600001	3600000	0.1016	0.5523	18.40	15.99
100001	900001	3900000	0.1016	0.5439	18.67	16.26
100001	1200001	4200000	0.0976	0.5281	18.48	16.07
100001	1500001	4500000	0.0972	0.5216	18.65	16.24
100001	1800001	4800000	0.0966	0.5199	18.58	16.17
100001	2100001	5100000	0.0936	0.5464	17.14	14.73
100001	2400001	5400000	0.0879	0.5317	16.52	14.11
100001	2700001	5700000	0.0956	0.5224	18.30	15.89
100001	3000001	6000000	0.0935	0.5155	18.14	15.73
100001	3300001	6300000	0.0710	0.4855	14.62	12.21
100001	3600001	6600000	0.0804	0.4755	16.92	14.51
100001	3900001	6900000	0.0974	0.5370	18.14	15.73
100001	4200001	7200000	0.0936	0.5278	17.73	15.32
100001	4500001	7500000	0.0875	0.5141	17.03	14.62
100001	4800001	7800000	0.0822	0.4805	17.11	14.70
100001	5100001	8100000	0.0806	0.4374	18.42	16.01
100001	5400001	8400000	0.0819	0.4163	19.68	17.27
100001	5700001	8700000	0.0646	0.4108	15.73	13.32
100001	6000001	9000000	0.0755	0.4309	17.51	15.10
100001	6300001	9300000	0.0826	0.4375	18.88	16.47
100001	6600001	9600000	0.0732	0.4615	15.85	13.44
100001	6900001	9900000	0.0681	0.4565	14.92	12.51
100001	7200001	10200000	0.0792	0.4770	16.60	14.19
100001	7500001	10500000	0.0802	0.4616	17.38	14.97
100001	7800001	10800000	0.0819	0.5054	16.21	13.80
100001	8100001	11100000	0.0854	0.5435	15.71	13.30
100001	8400001	11400000	0.0896	0.5839	15.34	12.93
100001	8700001	11700000	0.1142	0.5915	19.31	16.90
100001	9000001	12000000	0.1121	0.5800	19.33	16.92
100001	9300001	12300000	0.1121	0.5923	18.92	16.51
100001	9600001	12600000	0.1220	0.5538	22.03	19.62
100001	9900001	12900000	0.1161	0.5089	22.82	20.41
100001	10200001	13200000	0.1051	0.4782	21.97	19.56
100001	10500001	13500000	0.1038	0.4685	22.15	19.74
100001	10800001	13800000	0.1057	0.4753	22.24	19.83
100001	11100001	14100000	0.1118	0.4663	23.99	21.58
100001	11400001	14400000	0.1095	0.4485	24.42	22.01
100001	11700001	14700000	0.0961	0.4657	20.63	18.22
100001	12000001	15000000	0.0911	0.4509	20.22	17.81
100001	12300001	15300000	0.0809	0.4284	18.87	16.46
100001	12600001	15600000	0.0743	0.4525	16.42	14.01
100001	12900001	15900000	0.0746	0.4869	15.32	12.91
100001	13200001	16200000	0.0871	0.4987	17.46	15.05
100001	13500001	16500000	0.0949	0.5258	18.05	15.64
100001	13800001	16800000	0.0994	0.5372	18.51	16.10
100001	14100001	17100000	0.0865	0.5318	16.27	13.86
100001	14400001	17400000	0.0959	0.5243	18.30	15.89
100001	14700001	17700000	0.0917	0.5301	17.30	14.89
100001	15000001	18000000	0.0892	0.5568	16.02	13.61
100001	15300001	18300000	0.1063	0.5833	18.22	15.81
100001	15600001	18600000	0.1167	0.6026	19.37	16.96
100001	15900001	18900000	0.1311	0.6074	21.58	19.17
100001	16200001	19200000	0.1291	0.6294	20.51	18.10
100001	16500001	19500000	0.1214	0.6185	19.63	17.22
100001	16800001	19800000	0.1182	0.5931	19.93	17.52
100001	17100001	20100000	0.1230	0.6205	19.83	17.42
100001	17400001	20400000	0.1126	0.6272	17.95	15.54
100001	17700001	20700000	0.1180	0.5958	19.80	17.39
100001	18000001	21000000	0.1274	0.5881	21.67	19.26
100001	18300001	21300000	0.1196	0.5882	20.33	17.92
100001	18600001	21600000	0.1174	0.5663	20.73	18.32
100001	18900001	21900000	0.1131	0.5564	20.33	17.92
100001	19200001	22200000	0.1173	0.5671	20.68	18.27
100001	19500001	22500000	0.1222	0.5585	21.88	19.47
100001	19800001	22800000	0.1192	0.5665	21.03	18.62
100001	20100001	23100000	0.1257	0.5460	23.02	20.61
100001	20400001	23400000	0.1370	0.5721	23.95	21.54
100001	20700001	23700000	0.1339	0.5723	23.39	20.98
100001	21000001	24000000	0.1283	0.5721	22.43	20.02
100001	21300001	24300000	0.1332	0.5484	24.28	21.87
100001	21600001	24600000	0.1215	0.5290	22.97	20.56
100001	21900001	24900000	0.1136	0.5206	21.82	19.41
100001	22200001	25200000	0.1049	0.5059	20.73	18.32
100001	22500001	25500000	0.1176	0.5219	22.54	20.13
100001	22800001	25800000	0.1224	0.5221	23.45	21.04
100001	23100001	26100000	0.1165	0.5300	21.98	19.57
100001	23400001	26400000	0.1109	0.5190	21.36	18.95
100001	23700001	26700000	0.1103	0.5325	20.72	18.31
100001	24000001	27000000	0.1090	0.5285	20.62	18.21
100001	24300001	27300000	0.1029	0.5210	19.76	17.35
100001	24600001	27600000	0.1150	0.5498	20.92	18.51
100001	24900001	27900000	0.1123	0.5516	20.37	17.96
100001	25200001	28200000	0.1335	0.5680	23.51	21.10
100001	25500001	28500000	0.1233	0.5585	22.08	19.67
100001	25800001	28800000	0.1259	0.5563	22.64	20.23
100001	26100001	29100000	0.1255	0.5505	22.79	20.38
100001	26400001	29400000	0.1276	0.5361	23.81	21.40
100001	26700001	29700000	0.1402	0.5378	26.07	23.66
100001	27000001	30000000	0.1425	0.5414	26.31	23.90
100001	27300001	30300000	0.1350	0.5559	24.29	21.88
100001	27600001	30600000	0.1331	0.5535	24.04	21.63
100001	27900001	30900000	0.1392	0.5871	23.70	21.29
100001	28200001	31200000	0.1188	0.5671	20.94	18.53
100001	28500001	31500000	0.1164	0.5570	20.90	18.49
100001	28800001	31800000	0.1140	0.5511	20.69	18.28
100001	29100001	32100000	0.1134	0.5192	21.84	19.43
100001	29400001	32400000	0.0971	0.5126	18.95	16.54
100001	29700001	32700000	0.0962	0.5320	18.08	15.67
100001	30000001	33000000	0.0886	0.5065	17.49	15.08
100001	30300001	33300000	0.1001	0.5308	18.85	16.44
100001	30600001	33600000	0.0977	0.5068	19.27	16.86
100001	30900001	33900000	0.0993	0.4805	20.67	18.26
100001	31200001	34200000	0.0998	0.4574	21.82	19.41
100001	31500001	34500000	0.1005	0.4714	21.31	18.90
100001	31800001	34800000	0.0980	0.4627	21.18	18.77
100001	32100001	35100000	0.1027	0.5012	20.49	18.08
100001	32400001	35400000	0.1194	0.5239	22.78	20.37
100001	32700001	35700000	0.1090	0.5044	21.62	19.21
100001	33000001	36000000	0.1085	0.5150	21.08	18.67
100001	33300001	36300000	0.1090	0.4972	21.91	19.50
100001	33600001	36600000	0.1101	0.5413	20.33	17.92
100001	33900001	36900000	0.1121	0.5305	21.13	18.72
100001	34200001	37200000	0.1214	0.5720	21.23	18.82
100001	34500001	37500000	0.1149	0.5764	19.93	17.52
100001	34800001	37800000	0.1171	0.6027	19.43	17.02
100001	35100001	38100000	0.1196	0.6056	19.74	17.33
100001	35400001	38400000	0.1221	0.5981	20.41	18.00
100001	35700001	38700000	0.1230	0.6166	19.94	17.53
100001	36000001	39000000	0.1300	0.6351	20.46	18.05
100001	36300001	39300000	0.1267	0.6284	20.16	17.75
100001	36600001	39600000	0.1248	0.6127	20.37	17.96
100001	36900001	39900000	0.1234	0.6353	19.42	17.01
100001	37200001	40200000	0.1234	0.6331	19.49	17.08
100001	37500001	40500000	0.1267	0.6386	19.84	17.43
100001	37800001	40800000	0.1337	0.6113	21.88	19.47
100001	38100001	41100000	0.1243	0.5953	20.88	18.47
100001	38400001	41400000	0.1136	0.5881	19.32	16.91
100001	38700001	41700000	0.1241	0.5782	21.46	19.05
100001	39000001	42000000	0.1229	0.5750	21.37	18.96
100001	39300001	42300000	0.1241	0.5923	20.95	18.54
100001	39600001	42600000	0.1370	0.6069	22.57	20.16
100001	39900001	42900000	0.1385	0.6092	22.73	20.32
100001	40200001	43200000	0.1325	0.6263	21.16	18.75
100001	40500001	43500000	0.1422	0.6426	22.13	19.72
100001	40800001	43800000	0.1386	0.6692	20.71	18.30
100001	41100001	44100000	0.1470	0.6921	21.24	18.83
100001	41400001	44400000	0.1405	0.6658	21.10	18.69
100001	41700001	44700000	0.1260	0.6588	19.13	16.72
100001	42000001	45000000	0.1147	0.5975	19.20	16.79
100001	42300001	45300000	0.1037	0.5708	18.17	15.76
100001	42600001	45600000	0.0980	0.5674	17.27	14.86
100001	42900001	45900000	0.1009	0.5506	18.33	15.92
100001	43200001	46200000	0.1013	0.5167	19.61	17.20
100001	43500001	46500000	0.0989	0.4847	20.40	17.99
100001	43800001	46800000	0.0935	0.4658	20.08	17.67
100001	44100001	47100000	0.0856	0.4337	19.73	17.32
100001	44400001	47400000	0.1067	0.4800	22.23	19.82
100001	44700001	47700000	0.1117	0.4974	22.45	20.04
100001	45000001	48000000	0.1209	0.5429	22.27	19.86
100001	45300001	48300000	0.1308	0.5821	22.48	20.07
100001	45600001	48600000	0.1378	0.5795	23.78	21.37
100001	45900001	48900000	0.1332	0.5820	22.89	20.48
100001	46200001	49200000	0.1328	0.5763	23.05	20.64
100001	46500001	49500000	0.1278	0.5811	21.99	19.58
100001	46800001	49800000	0.1289	0.6175	20.88	18.47
100001	47100001	50100000	0.1299	0.6305	20.61	18.20
100001	47400001	50400000	0.1223	0.6407	19.09	16.68
100001	47700001	50700000	0.1220	0.6291	19.39	16.98
100001	48000001	51000000	0.1245	0.6334	19.65	17.24
100001	48300001	51300000	0.1263	0.6319	19.98	17.57
100001	48600001	51600000	0.1194	0.6337	18.84	16.43
100001	48900001	51900000	0.1189	0.6612	17.98	15.57
100001	49200001	52200000	0.1340	0.7042	19.03	16.62
100001	49500001	52500000	0.1324	0.7253	18.25	15.84
100001	49800001	52800000	0.1268	0.6937	18.28	15.87
100001	50100001	53100000	0.1336	0.7015	19.04	16.63
100001	50400001	53400000	0.1421	0.6795	20.92	18.51
100001	50700001	53700000	0.1387	0.6849	20.25	17.84
100001	51000001	54000000	0.1505	0.7098	21.21	18.80
100001	51300001	54300000	0.1400	0.6783	20.64	18.23
100001	51600001	54600000	0.1423	0.6583	21.62	19.21
100001	51900001	54900000	0.1318	0.6333	20.80	18.39
100001	52200001	55200000	0.1249	0.6189	20.18	17.77
100001	52500001	55500000	0.1185	0.5678	20.87	18.46
100001	52800001	55800000	0.1207	0.5827	20.71	18.30
100001	53100001	56100000	0.1107	0.5825	19.00	16.59
100001	53400001	56400000	0.1001	0.5854	17.09	14.68
100001	53700001	56700000	0.0982	0.5942	16.53	14.12
100001	54000001	57000000	0.0806	0.5881	13.70	11.29
100001	54300001	57300000	0.0925	0.5942	15.57	13.16
100001	54600001	57600000	0.0881	0.6073	14.51	12.10
100001	54900001	57900000	0.0966	0.6274	15.40	12.99
100001	55200001	58200000	0.0809	0.5888	13.74	11.33
100001	55500001	58500000	0.0928	0.6139	15.11	12.70
100001	55800001	58800000	0.0995	0.6134	16.22	13.81
100001	56100001	59100000	0.1098	0.6349	17.30	14.89
100001	56400001	59400000	0.1112	0.6451	17.23	14.82
100001	56700001	59700000	0.1295	0.6540	19.79	17.38
100001	57000001	60000000	0.1346	0.6531	20.61	18.20
100001	57300001	60300000	0.1188	0.6089	19.51	17.10
100001	57600001	60600000	0.1215	0.6095	19.94	17.53
100001	57900001	60900000	0.1288	0.5824	22.11	19.70
100001	58200001	61200000	0.1256	0.6014	20.89	18.48
100001	58500001	61500000	0.1206	0.6119	19.71	17.30
100001	58800001	61800000	0.1142	0.6132	18.62	16.21
100001	59100001	62100000	0.1056	0.6101	17.30	14.89
100001	59400001	62400000	0.1022	0.6193	16.51	14.10
100001	59700001	62700000	0.0927	0.6101	15.19	12.78
100001	60000001	63000000	0.0892	0.6168	14.46	12.05
100001	60300001	63300000	0.1084	0.6671	16.24	13.83
100001	60600001	63600000	0.1023	0.6878	14.87	12.46
100001	60900001	63900000	0.0962	0.7131	13.49	11.08
100001	61200001	64200000	0.1101	0.7299	15.08	12.67
100001	61500001	64500000	0.1087	0.7221	15.06	12.65
100001	61800001	64800000	0.1145	0.7202	15.90	13.49
100001	62100001	65100000	0.1231	0.7075	17.40	14.99
100001	62400001	65400000	0.1246	0.7077	17.61	15.20
100001	62700001	65700000	0.1280	0.7096	18.04	15.63
100001	63000001	66000000	0.1267	0.6767	18.73	16.32
100001	63300001	66300000	0.1195	0.6585	18.15	15.74
100001	63600001	66600000	0.1166	0.6386	18.27	15.86
100001	63900001	66900000	0.1124	0.6231	18.04	15.63
100001	64200001	67200000	0.1101	0.6121	17.99	15.58
100001	64500001	67500000	0.1078	0.6347	16.98	14.57
100001	64800001	67800000	0.1031	0.6268	16.45	14.04
100001	65100001	68100000	0.1025	0.6426	15.95	13.54
100001	65400001	68400000	0.0975	0.6299	15.48	13.07
100001	65700001	68700000	0.0885	0.6074	14.57	12.16
100001	66000001	69000000	0.1033	0.6555	15.75	13.34
100001	66300001	69300000	0.1058	0.6857	15.43	13.02
100001	66600001	69600000	0.1112	0.6777	16.41	14.00
100001	66900001	69900000	0.1073	0.6745	15.91	13.50
100001	67200001	70200000	0.1079	0.6757	15.97	13.56
100001	67500001	70500000	0.1129	0.6694	16.86	14.45
100001	67800001	70800000	0.1249	0.6858	18.22	15.81
100001	68100001	71100000	0.1165	0.6622	17.59	15.18
100001	68400001	71400000	0.1133	0.6450	17.57	15.16
100001	68700001	71700000	0.1060	0.6541	16.20	13.79
100001	69000001	72000000	0.0935	0.6281	14.89	12.48
100001	69300001	72300000	0.0815	0.6341	12.85	10.44
100001	69600001	72600000	0.0771	0.6632	11.62	9.21
100001	69900001	72900000	0.0968	0.6905	14.02	11.61
100001	70200001	73200000	0.0891	0.7155	12.45	10.04
100001	70500001	73500000	0.0903	0.7373	12.24	9.83
100001	70800001	73800000	0.0820	0.7320	11.20	8.79
100001	71100001	74100000	0.0972	0.7405	13.12	10.71
100001	71400001	74400000	0.1125	0.7629	14.75	12.34
100001	71700001	74700000	0.1220	0.7485	16.30	13.89
100001	72000001	75000000	0.1287	0.7534	17.08	14.67
100001	72300001	75300000	0.1336	0.7458	17.92	15.51
100001	72600001	75600000	0.1369	0.7438	18.40	15.99
100001	72900001	75900000	0.1277	0.7475	17.08	14.67
100001	73200001	76200000	0.1264	0.7339	17.22	14.81
100001	73500001	76500000	0.1356	0.7271	18.65	16.24
100001	73800001	76800000	0.1460	0.7355	19.85	17.44
100001	74100001	77100000	0.1445	0.7263	19.89	17.48
100001	74400001	77400000	0.1294	0.6889	18.78	16.37
100001	74700001	77700000	0.1278	0.7240	17.65	15.24
100001	75000001	78000000	0.1125	0.7256	15.50	13.09
100001	75300001	78300000	0.1115	0.6839	16.31	13.90
100001	75600001	78600000	0.1117	0.6617	16.89	14.48
100001	75900001	78900000	0.1067	0.6456	16.53	14.12
100001	76200001	79200000	0.1216	0.6448	18.85	16.44
100001	76500001	79500000	0.1149	0.6573	17.48	15.07
100001	76800001	79800000	0.0996	0.6131	16.25	13.84
100001	77100001	80100000	0.0850	0.6188	13.73	11.32
100001	77400001	80400000	0.0954	0.6617	14.42	12.01
100001	77700001	80700000	0.1010	0.6578	15.35	12.94
100001	78000001	81000000	0.1028	0.6173	16.65	14.24
100001	78300001	81300000	0.1140	0.6537	17.44	15.03
100001	78600001	81600000	0.1072	0.6429	16.67	14.26
100001	78900001	81900000	0.1019	0.6535	15.60	13.19
100001	79200001	82200000	0.0962	0.6600	14.58	12.17
100001	79500001	82500000	0.0987	0.6577	15.00	12.59
100001	79800001	82800000	0.1024	0.6749	15.17	12.76
100001	80100001	83100000	0.1168	0.6917	16.88	14.47
100001	80400001	83400000	0.1184	0.6486	18.26	15.85
100001	80700001	83700000	0.1207	0.6441	18.73	16.32
100001	81000001	84000000	0.1231	0.6828	18.03	15.62
100001	81300001	84300000	0.1147	0.6728	17.05	14.64
100001	81600001	84600000	0.1306	0.7004	18.65	16.24
100001	81900001	84900000	0.1458	0.6998	20.84	18.43
100001	82200001	85200000	0.1400	0.6647	21.06	18.65
100001	82500001	85500000	0.1322	0.6507	20.32	17.91
100001	82800001	85800000	0.1362	0.6775	20.10	17.69
100001	83100001	86100000	0.1283	0.6603	19.42	17.01
100001	83400001	86400000	0.1287	0.6962	18.48	16.07
100001	83700001	86700000	0.1286	0.6880	18.69	16.28
100001	84000001	87000000	0.1456	0.6869	21.19	18.78
100001	84300001	87300000	0.1363	0.6590	20.69	18.28
100001	84600001	87600000	0.1325	0.6591	20.10	17.69
100001	84900001	87900000	0.1283	0.6347	20.21	17.80
100001	85200001	88200000	0.1551	0.6849	22.65	20.24
100001	85500001	88500000	0.1700	0.6913	24.59	22.18
100001	85800001	88800000	0.1691	0.6901	24.50	22.09
100001	86100001	89100000	0.1734	0.7035	24.65	22.24
100001	86400001	89400000	0.1864	0.7010	26.59	24.18
100001	86700001	89700000	0.1825	0.7145	25.54	23.13
100001	87000001	90000000	0.1720	0.7137	24.09	21.68
100001	87300001	90300000	0.1993	0.7715	25.83	23.42
100001	87600001	90600000	0.1924	0.7827	24.58	22.17
100001	87900001	90900000	0.1897	0.7930	23.92	21.51
100001	88200001	91200000	0.1734	0.7887	21.99	19.58
100001	88500001	91500000	0.1770	0.7979	22.18	19.77
100001	88800001	91800000	0.1919	0.7848	24.46	22.05
100001	89100001	92100000	0.1817	0.7358	24.70	22.29
100001	89400001	92400000	0.1574	0.7171	21.95	19.54
100001	89700001	92700000	0.1623	0.7220	22.48	20.07
100001	90000001	93000000	0.1592	0.7267	21.91	19.50
100001	90300001	93300000	0.1575	0.7211	21.85	19.44
100001	90600001	93600000	0.1631	0.7112	22.93	20.52
100001	90900001	93900000	0.1732	0.7297	23.73	21.32
100001	91200001	94200000	0.1729	0.7339	23.56	21.15
100001	91500001	94500000	0.1701	0.7373	23.07	20.66
100001	91800001	94800000	0.1665	0.7626	21.83	19.42
100001	92100001	95100000	0.1754	0.8280	21.18	18.77
100001	92400001	95400000	0.1912	0.8518	22.45	20.04
100001	92700001	95700000	0.1868	0.8293	22.52	20.11
100001	93000001	96000000	0.2089	0.8426	24.79	22.38
100001	93300001	96300000	0.2029	0.8530	23.78	21.37
100001	93600001	96600000	0.2046	0.8465	24.17	21.76
100001	93900001	96900000	0.1865	0.8251	22.60	20.19
100001	94200001	97200000	0.1838	0.8197	22.43	20.02
100001	94500001	97500000	0.1776	0.8047	22.07	19.66
100001	94800001	97800000	0.1707	0.7907	21.59	19.18
100001	95100001	98100000	0.1632	0.7773	20.99	18.58
100001	95400001	98400000	0.1495	0.7708	19.40	16.99
100001	95700001	98700000	0.1501	0.7652	19.62	17.21
100001	96000001	99000000	0.1335	0.7730	17.27	14.86
100001	96300001	99300000	0.1174	0.7515	15.62	13.21
100001	96600001	99600000	0.1123	0.7372	15.23	12.82
100001	96900001	99900000	0.1190	0.7419	16.04	13.63
100001	97200001	100200000	0.1261	0.7500	16.82	14.41
100001	97500001	100500000	0.1290	0.7452	17.31	14.90
100001	97800001	100800000	0.1307	0.7541	17.33	14.92
100001	98100001	101100000	0.1550	0.7634	20.30	17.89
100001	98400001	101400000	0.1757	0.7744	22.68	20.27
100001	98700001	101700000	0.1814	0.7856	23.09	20.68
100001	99000001	102000000	0.1840	0.7619	24.15	21.74
100001	99300001	102300000	0.2068	0.7763	26.64	24.23
100001	99600001	102600000	0.2093	0.7725	27.10	24.69
100001	99900001	102900000	0.2106	0.7821	26.93	24.52
100001	100200001	103200000	0.2048	0.7658	26.75	24.34
100001	100500001	103500000	0.1986	0.7645	25.98	23.57
100001	100800001	103800000	0.1920	0.7481	25.66	23.25
100001	101100001	104100000	0.1722	0.7393	23.29	20.88
100001	101400001	104400000	0.1510	0.7103	21.26	18.85
100001	101700001	104700000	0.1492	0.7150	20.86	18.45
100001	102000001	105000000	0.1387	0.6734	20.60	18.19
100001	102300001	105300000	0.1384	0.6638	20.84	18.43
100001	102600001	105600000	0.1400	0.6828	20.50	18.09
100001	102900001	105900000	0.1399	0.6833	20.48	18.07
100001	103200001	106200000	0.1305	0.6387	20.43	18.02
100001	103500001	106500000	0.1314	0.6292	20.89	18.48
100001	103800001	106800000	0.1339	0.6471	20.70	18.29
100001	104100001	107100000	0.1367	0.6233	21.93	19.52
100001	104400001	107400000	0.1382	0.6461	21.39	18.98
100001	104700001	107700000	0.1408	0.6540	21.53	19.12
100001	105000001	108000000	0.1514	0.7043	21.49	19.08
100001	105300001	108300000	0.1343	0.7044	19.07	16.66
100001	105600001	108600000	0.1364	0.7134	19.11	16.70
100001	105900001	108900000	0.1260	0.6896	18.27	15.86
100001	106200001	109200000	0.1355	0.7320	18.51	16.10
100001	106500001	109500000	0.1337	0.7381	18.11	15.70
100001	106800001	109800000	0.1300	0.7081	18.36	15.95
100001	107100001	110100000	0.1245	0.6902	18.03	15.62
100001	107400001	110400000	0.1205	0.6587	18.29	15.88
100001	107700001	110700000	0.1068	0.6509	16.41	14.00
100001	108000001	111000000	0.1061	0.6441	16.48	14.07
100001	108300001	111300000	0.1060	0.6025	17.58	15.17
100001	108600001	111600000	0.1075	0.5899	18.22	15.81
100001	108900001	111900000	0.1198	0.6009	19.94	17.53
100001	109200001	112200000	0.1108	0.5667	19.55	17.14
100001	109500001	112500000	0.1041	0.5744	18.13	15.72
100001	109800001	112800000	0.1136	0.5919	19.19	16.78
100001	110100001	113100000	0.1154	0.6290	18.34	15.93
100001	110400001	113400000	0.1288	0.6460	19.93	17.52
100001	110700001	113700000	0.1236	0.6266	19.73	17.32
100001	111000001	114000000	0.1159	0.6210	18.66	16.25
100001	111300001	114300000	0.1304	0.6558	19.89	17.48
100001	111600001	114600000	0.1296	0.6614	19.59	17.18
100001	111900001	114900000	0.1274	0.6419	19.84	17.43
100001	112200001	115200000	0.1406	0.6593	21.33	18.92
100001	112500001	115500000	0.1419	0.6423	22.10	19.69
100001	112800001	115800000	0.1291	0.6234	20.70	18.29
100001	113100001	116100000	0.1226	0.6148	19.93	17.52
100001	113400001	116400000	0.1160	0.6054	19.15	16.74
100001	113700001	116700000	0.1207	0.5891	20.49	18.08
100001	114000001	117000000	0.1133	0.5450	20.79	18.38
100001	114300001	117300000	0.0924	0.5507	16.78	14.37
100001	114600001	117600000	0.0969	0.5633	17.19	14.78
100001	114900001	117900000	0.1023	0.5902	17.34	14.93
100001	115200001	118200000	0.0901	0.5769	15.61	13.20
100001	115500001	118500000	0.0966	0.5627	17.17	14.76
100001	115800001	118800000	0.1009	0.5699	17.71	15.30
100001	116100001	119100000	0.1067	0.5621	18.98	16.57
100001	116400001	119400000	0.1194	0.5864	20.37	17.96
100001	116700001	119700000	0.1308	0.6239	20.97	18.56
100001	117000001	120000000	0.1373	0.6233	22.03	19.62
100001	117300001	120300000	0.1457	0.5853	24.89	22.48
100001	117600001	120600000	0.1449	0.5615	25.81	23.40
100001	117900001	120900000	0.1285	0.5401	23.79	21.38
100001	118200001	121200000	0.1310	0.5228	25.06	22.65
100001	118500001	121500000	0.1213	0.5444	22.28	19.87
100001	118800001	121800000	0.1258	0.5571	22.58	20.17
100001	119100001	122100000	0.1274	0.5678	22.44	20.03
100001	119400001	122400000	0.1101	0.5631	19.55	17.14
100001	119700001	122700000	0.1127	0.5677	19.85	17.44
100001	120000001	123000000	0.1088	0.5771	18.85	16.44
100001	120300001	123300000	0.1057	0.6072	17.41	15.00
100001	120600001	123600000	0.1089	0.6350	17.15	14.74
100001	120900001	123900000	0.1157	0.6609	17.50	15.09
100001	121200001	124200000	0.1138	0.7051	16.14	13.73
100001	121500001	124500000	0.1151	0.6723	17.12	14.71
100001	121800001	124800000	0.1024	0.6437	15.91	13.50
100001	122100001	125100000	0.1020	0.6397	15.95	13.54
100001	122400001	125400000	0.1030	0.6395	16.11	13.70
100001	122700001	125700000	0.0969	0.6464	14.99	12.58
100001	123000001	126000000	0.1048	0.6771	15.48	13.07
100001	123300001	126300000	0.1051	0.6720	15.64	13.23
100001	123600001	126600000	0.0982	0.6529	15.04	12.63
100001	123900001	126900000	0.1031	0.6337	16.27	13.86
100001	124200001	127200000	0.1096	0.6393	17.14	14.73
100001	124500001	127500000	0.1137	0.6710	16.95	14.54
100001	124800001	127800000	0.1185	0.6845	17.31	14.90
100001	125100001	128100000	0.1141	0.6683	17.08	14.67
100001	125400001	128400000	0.1270	0.6713	18.92	16.51
100001	125700001	128700000	0.1225	0.6296	19.46	17.05
100001	126000001	129000000	0.1120	0.5858	19.12	16.71
100001	126300001	129300000	0.1137	0.5894	19.29	16.88
100001	126600001	129600000	0.1103	0.5910	18.65	16.24
100001	126900001	129900000	0.1099	0.6026	18.24	15.83
100001	127200001	130200000	0.1030	0.6019	17.11	14.70
100001	127500001	130500000	0.1092	0.6083	17.96	15.55
100001	127800001	130800000	0.1086	0.6003	18.09	15.68
100001	128100001	131100000	0.1048	0.5716	18.34	15.93
100001	128400001	131400000	0.0960	0.5523	17.39	14.98
100001	128700001	131700000	0.0933	0.5590	16.70	14.29
100001	129000001	132000000	0.1098	0.6115	17.96	15.55
100001	129300001	132300000	0.1133	0.6192	18.30	15.89
100001	129600001	132600000	0.1148	0.6044	19.00	16.59
100001	129900001	132900000	0.1068	0.5981	17.86	15.45
100001	130200001	133200000	0.0990	0.5731	17.28	14.87
100001	130500001	133500000	0.0889	0.5520	16.10	13.69
100001	130800001	133800000	0.0916	0.5743	15.95	13.54
100001	131100001	134100000	0.0942	0.6000	15.70	13.29
100001	131400001	134400000	0.0894	0.5740	15.58	13.17
100001	131700001	134700000	0.1033	0.5748	17.97	15.56
100001	132000001	135000000	0.0913	0.5519	16.55	14.14
100001	132300001	135300000	0.0996	0.5547	17.96	15.55
100001	132600001	135600000	0.0854	0.5430	15.73	13.32
100001	132900001	135900000	0.0892	0.5302	16.82	14.41
100001	133200001	136200000	0.1136	0.5554	20.46	18.05
100001	133500001	136500000	0.1142	0.5410	21.11	18.70
100001	133800001	136800000	0.1099	0.5123	21.45	19.04
100001	134100001	137100000	0.1167	0.5328	21.90	19.49
100001	134400001	137400000	0.1216	0.5489	22.16	19.75
100001	134700001	137700000	0.1161	0.5513	21.05	18.64
100001	135000001	138000000	0.1140	0.5635	20.23	17.82
100001	135300001	138300000	0.1041	0.5414	19.23	16.82
100001	135600001	138600000	0.1080	0.5256	20.55	18.14
100001	135900001	138900000	0.1042	0.5132	20.30	17.89
100001	136200001	139200000	0.0926	0.5061	18.30	15.89
100001	136500001	139500000	0.0950	0.5154	18.42	16.01
100001	136800001	139800000	0.1048	0.5484	19.10	16.69
100001	137100001	140100000	0.1087	0.5574	19.49	17.08
100001	137400001	140400000	0.1117	0.5786	19.30	16.89
100001	137700001	140700000	0.1127	0.5906	19.09	16.68
100001	138000001	141000000	0.1199	0.5690	21.08	18.67
100001	138300001	141300000	0.1179	0.5657	20.84	18.43
100001	138600001	141600000	0.1165	0.5706	20.42	18.01
100001	138900001	141900000	0.1305	0.5998	21.76	19.35
100001	139200001	142200000	0.1216	0.5531	21.99	19.58
100001	139500001	142500000	0.1258	0.5535	22.73	20.32
100001	139800001	142800000	0.1259	0.5536	22.75	20.34
100001	140100001	143100000	0.1132	0.5294	21.38	18.97
100001	140400001	143400000	0.1044	0.5189	20.12	17.71
100001	140700001	143700000	0.0906	0.4802	18.86	16.45
100001	141000001	144000000	0.0983	0.4843	20.29	17.88
100001	141300001	144300000	0.0986	0.5063	19.46	17.05
100001	141600001	144600000	0.1077	0.5169	20.84	18.43
100001	141900001	144900000	0.0985	0.5117	19.26	16.85
100001	142200001	145200000	0.1041	0.5509	18.90	16.49
100001	142500001	145500000	0.1153	0.5816	19.83	17.42
100001	142800001	145800000	0.1069	0.5724	18.67	16.26
100001	143100001	146100000	0.1159	0.5783	20.04	17.63
100001	143400001	146400000	0.1360	0.5946	22.87	20.46
100001	143700001	146700000	0.1445	0.6319	22.87	20.46
100001	144000001	147000000	0.1409	0.6579	21.42	19.01
100001	144300001	147300000	0.1407	0.6611	21.29	18.88
100001	144600001	147600000	0.1336	0.6606	20.22	17.81
100001	144900001	147900000	0.1469	0.6661	22.05	19.64
100001	145200001	148200000	0.1615	0.6730	23.99	21.58
100001	145500001	148500000	0.1626	0.6758	24.06	21.65
100001	145800001	148800000	0.1658	0.6408	25.86	23.45
100001	146100001	149100000	0.1763	0.6455	27.31	24.90
100001	146400001	149400000	0.1725	0.6282	27.46	25.05
100001	146700001	149700000	0.1806	0.6430	28.08	25.67
100001	147000001	150000000	0.1699	0.6294	26.99	24.58
100001	147300001	150300000	0.1759	0.6141	28.64	26.23
100001	147600001	150600000	0.1725	0.5928	29.09	26.68
100001	147900001	150900000	0.1555	0.5638	27.59	25.18
100001	148200001	151200000	0.1412	0.5399	26.16	23.75
100001	148500001	151500000	0.1398	0.5468	25.57	23.16
100001	148800001	151800000	0.1443	0.5992	24.09	21.68
100001	149100001	152100000	0.1298	0.6079	21.34	18.93
100001	149400001	152400000	0.1335	0.6286	21.24	18.83
100001	149700001	152700000	0.1211	0.6017	20.13	17.72
100001	150000001	153000000	0.1278	0.5805	22.02	19.61
100001	150300001	153300000	0.1202	0.5713	21.04	18.63
100001	150600001	153600000	0.1336	0.6297	21.22	18.81
100001	150900001	153900000	0.1296	0.6374	20.33	17.92
100001	151200001	154200000	0.1447	0.6583	21.98	19.57
100001	151500001	154500000	0.1244	0.5896	21.10	18.69
100001	151800001	154800000	0.1185	0.5603	21.14	18.73
100001	152100001	155100000	0.1273	0.5668	22.47	20.06
100001	152400001	155400000	0.1093	0.5422	20.16	17.75
100001	152700001	155700000	0.1143	0.5659	20.21	17.80
100001	153000001	156000000	0.1090	0.5629	19.36	16.95
100001	153300001	156300000	0.1040	0.5512	18.86	16.45
100001	153600001	156600000	0.0927	0.5157	17.98	15.57
100001	153900001	156900000	0.1003	0.5286	18.98	16.57
100001	154200001	157200000	0.0795	0.5249	15.15	12.74
100001	154500001	157500000	0.0930	0.5620	16.55	14.14
100001	154800001	157800000	0.1056	0.5759	18.33	15.92
100001	155100001	158100000	0.1047	0.5589	18.73	16.32
100001	155400001	158400000	0.1145	0.5887	19.44	17.03
100001	155700001	158700000	0.1152	0.5799	19.86	17.45
100001	156000001	159000000	0.1132	0.6014	18.82	16.41
100001	156300001	159300000	0.1319	0.6413	20.57	18.16
100001	156600001	159600000	0.1271	0.6123	20.75	18.34
100001	156900001	159900000	0.1307	0.6093	21.45	19.04
100001	157200001	160200000	0.1364	0.6090	22.39	19.98
100001	157500001	160500000	0.1254	0.6102	20.55	18.14
100001	157800001	160800000	0.1230	0.6130	20.06	17.65
100001	158100001	161100000	0.1204	0.6192	19.44	17.03
100001	158400001	161400000	0.1088	0.6005	18.11	15.70
100001	158700001	161700000	0.1079	0.5918	18.23	15.82
100001	159000001	162000000	0.1196	0.6164	19.41	17.00
100001	159300001	162300000	0.1063	0.6094	17.44	15.03
100001	159600001	162600000	0.1237	0.6517	18.98	16.57
100001	159900001	162900000	0.1171	0.6590	17.77	15.36
100001	160200001	163200000	0.1200	0.6440	18.64	16.23
100001	160500001	163500000	0.1259	0.6448	19.53	17.12
100001	160800001	163800000	0.1190	0.6376	18.66	16.25
100001	161100001	164100000	0.1163	0.6194	18.78	16.37
100001	161400001	164400000	0.1221	0.6218	19.63	17.22
100001	161700001	164700000	0.1182	0.6120	19.31	16.90
100001	162000001	165000000	0.1127	0.6069	18.56	16.15
100001	162300001	165300000	0.1107	0.5818	19.02	16.61
100001	162600001	165600000	0.1002	0.5514	18.17	15.76
100001	162900001	165900000	0.1002	0.5238	19.13	16.72
100001	163200001	166200000	0.0971	0.5227	18.58	16.17
100001	163500001	166500000	0.0955	0.5223	18.29	15.88
100001	163800001	166800000	0.0982	0.5172	18.99	16.58
100001	164100001	167100000	0.0908	0.5231	17.36	14.95
100001	164400001	167400000	0.0777	0.4763	16.31	13.90
100001	164700001	167700000	0.0846	0.4715	17.94	15.53
100001	165000001	168000000	0.1032	0.4730	21.82	19.41
100001	165300001	168300000	0.1043	0.4913	21.24	18.83
100001	165600001	168600000	0.1066	0.5112	20.84	18.43
100001	165900001	168900000	0.1085	0.5175	20.97	18.56
100001	166200001	169200000	0.1079	0.4973	21.71	19.30
100001	166500001	169500000	0.1095	0.4975	22.02	19.61
100001	166800001	169800000	0.0967	0.4736	20.42	18.01
100001	167100001	170100000	0.1079	0.4509	23.92	21.51
100001	167400001	170400000	0.1194	0.4692	25.44	23.03
100001	167700001	170700000	0.1098	0.4917	22.33	19.92
100001	168000001	171000000	0.0890	0.4832	18.42	16.01
100001	168300001	171300000	0.0923	0.4917	18.76	16.35
100001	168600001	171600000	0.0929	0.4837	19.20	16.79
100001	168900001	171900000	0.1015	0.5035	20.16	17.75
100001	169200001	172200000	0.1084	0.5455	19.87	17.46
100001	169500001	172500000	0.1075	0.5378	20.00	17.59
100001	169800001	172800000	0.1143	0.5563	20.55	18.14
100001	170100001	173100000	0.1107	0.5906	18.74	16.33
100001	170400001	173400000	0.1053	0.6128	17.17	14.76
100001	170700001	173700000	0.1068	0.6078	17.58	15.17
100001	171000001	174000000	0.1151	0.6011	19.15	16.74
100001	171300001	174300000	0.1211	0.6056	19.99	17.58
100001	171600001	174600000	0.1245	0.6317	19.71	17.30
100001	171900001	174900000	0.1199	0.6362	18.84	16.43
100001	172200001	175200000	0.1167	0.6241	18.70	16.29
100001	172500001	175500000	0.1156	0.6394	18.08	15.67
100001	172800001	175800000	0.1204	0.6580	18.30	15.89
100001	173100001	176100000	0.1205	0.6451	18.68	16.27
100001	173400001	176400000	0.1144	0.6162	18.57	16.16
100001	173700001	176700000	0.1210	0.5971	20.27	17.86
100001	174000001	177000000	0.1122	0.5791	19.37	16.96
100001	174300001	177300000	0.0954	0.5221	18.28	15.87
100001	174600001	177600000	0.0822	0.4941	16.64	14.23
100001	174900001	177900000	0.0800	0.4619	17.32	14.91
100001	175200001	178200000	0.0709	0.4467	15.88	13.47
100001	175500001	178500000	0.0650	0.4132	15.74	13.33
100001	175800001	178800000	0.0534	0.3863	13.82	11.41
100001	176100001	179100000	0.0575	0.3844	14.95	12.54
100001	176400001	179400000	0.0740	0.4061	18.23	15.82
100001	176700001	179700000	0.0662	0.4125	16.06	13.65
100001	177000001	180000000	0.0655	0.3900	16.79	14.38
100001	177300001	180300000	0.0750	0.4271	17.56	15.15
100001	177600001	180600000	0.0825	0.4210	19.61	17.20
100001	177900001	180900000	0.0819	0.4229	19.37	16.96
100001	178200001	181200000	0.0860	0.4050	21.23	18.82
100001	178500001	181500000	0.0971	0.4296	22.60	20.19
100001	178800001	181800000	0.1070	0.4355	24.57	22.16
100001	179100001	182100000	0.1002	0.4221	23.74	21.33
100001	179400001	182400000	0.0927	0.3953	23.46	21.05
100001	179700001	182700000	0.1031	0.4162	24.77	22.36
100001	180000001	183000000	0.1055	0.4337	24.32	21.91
100001	180300001	183300000	0.1042	0.4203	24.78	22.37
100001	180600001	183600000	0.1022	0.4052	25.23	22.82
100001	180900001	183900000	0.1089	0.4058	26.85	24.44
100001	181200001	184200000	0.1037	0.4166	24.89	22.48
100001	181500001	184500000	0.0966	0.3954	24.43	22.02
100001	181800001	184800000	0.0925	0.3714	24.90	22.49
100001	182100001	185100000	0.0821	0.3488	23.55	21.14
100001	182400001	185400000	0.0846	0.3497	24.20	21.79
100001	182700001	185700000	0.0739	0.3169	23.33	20.92
100001	183000001	186000000	0.0845	0.3323	25.44	23.03
100001	183300001	186300000	0.1008	0.3373	29.89	27.48
100001	183600001	186600000	0.1049	0.3632	28.88	26.47
100001	183900001	186900000	0.1047	0.3820	27.40	24.99
100001	184200001	187200000	0.1134	0.4020	28.22	25.81
100001	184500001	187500000	0.1170	0.4097	28.55	26.14
100001	184800001	187800000	0.1187	0.4396	27.01	24.60
100001	185100001	188100000	0.1233	0.4649	26.53	24.12
100001	185400001	188400000	0.1236	0.5264	23.49	21.08
100001	185700001	188700000	0.1188	0.4902	24.24	21.83
100001	186000001	189000000	0.1047	0.4892	21.40	18.99
100001	186300001	189300000	0.0884	0.4614	19.16	16.75
100001	186600001	189600000	0.1008	0.4665	21.60	19.19
100001	186900001	189900000	0.0928	0.4486	20.68	18.27
100001	187200001	190200000	0.0908	0.4572	19.86	17.45
100001	187500001	190500000	0.0870	0.4348	20.00	17.59
100001	187800001	190800000	0.0842	0.4195	20.08	17.67
100001	188100001	191100000	0.0969	0.4399	22.04	19.63
100001	188400001	191400000	0.0986	0.3809	25.90	23.49
100001	188700001	191700000	0.1041	0.4202	24.77	22.36
100001	189000001	192000000	0.1153	0.4331	26.61	24.20
100001	189300001	192300000	0.1201	0.4574	26.26	23.85
100001	189600001	192600000	0.1060	0.4442	23.86	21.45
100001	189900001	192900000	0.1052	0.4521	23.26	20.85
100001	190200001	193200000	0.1055	0.4403	23.95	21.54
100001	190500001	193500000	0.1054	0.4468	23.58	21.17
100001	190800001	193800000	0.1061	0.4343	24.42	22.01
100001	191100001	194100000	0.0945	0.4090	23.11	20.70
100001	191400001	194400000	0.0983	0.4326	22.73	20.32
100001	191700001	194700000	0.1027	0.4319	23.78	21.37
100001	192000001	195000000	0.0875	0.3951	22.15	19.74
100001	192300001	195300000	0.0823	0.3611	22.78	20.37
100001	192600001	195600000	0.0804	0.3405	23.63	21.22
100001	192900001	195900000	0.0761	0.3123	24.35	21.94
100001	193200001	196200000	0.0693	0.3026	22.90	20.49
100001	193500001	196500000	0.0688	0.3151	21.83	19.42
100001	193800001	196800000	0.0645	0.3282	19.66	17.25
100001	194100001	197100000	0.0609	0.3159	19.27	16.86
100001	194400001	197400000	0.0496	0.2909	17.06	14.65
100001	194700001	197700000	0.0439	0.2992	14.67	12.26
100001	195000001	198000000	0.0447	0.2962	15.11	12.70
100001	195300001	198300000	0.0369	0.3133	11.77	9.36
100001	195600001	198483670	0.0539	0.3508	14.78	12.37
100002	1	3000000	0.1376	0.5638	24.40	21.99
100002	300001	3300000	0.1271	0.5414	23.48	21.07
100002	600001	3600000	0.1328	0.5230	25.40	22.99
100002	900001	3900000	0.1367	0.5428	25.18	22.77
100002	1200001	4200000	0.1326	0.5356	24.75	22.34
100002	1500001	4500000	0.1345	0.5132	26.22	23.81
100002	1800001	4800000	0.1230	0.5067	24.29	21.88
100002	2100001	5100000	0.1228	0.4988	24.63	22.22
100002	2400001	5400000	0.1117	0.4571	24.44	22.03
100002	2700001	5700000	0.0954	0.4429	21.54	19.13
100002	3000001	6000000	0.0936	0.4741	19.75	17.34
100002	3300001	6300000	0.1013	0.5023	20.17	17.76
100002	3600001	6600000	0.1010	0.5197	19.44	17.03
100002	3900001	6900000	0.0988	0.5001	19.76	17.35
100002	4200001	7200000	0.0836	0.5011	16.69	14.28
100002	4500001	7500000	0.0846	0.4957	17.06	14.65
100002	4800001	7800000	0.0960	0.5113	18.78	16.37
100002	5100001	8100000	0.0904	0.4940	18.30	15.89
100002	5400001	8400000	0.0950	0.5060	18.78	16.37
100002	5700001	8700000	0.0924	0.4817	19.18	16.77
100002	6000001	9000000	0.0797	0.4302	18.52	16.11
100002	6300001	9300000	0.0698	0.4070	17.16	14.75
100002	6600001	9600000	0.0701	0.4121	17.02	14.61
100002	6900001	9900000	0.0660	0.4006	16.47	14.06
100002	7200001	10200000	0.0700	0.3788	18.48	16.07
100002	7500001	10500000	0.0663	0.3738	17.74	15.33
100002	7800001	10800000	0.0575	0.3421	16.79	14.38
100002	8100001	11100000	0.0586	0.3401	17.23	14.82
100002	8400001	11400000	0.0703	0.3698	19.00	16.59
100002	8700001	11700000	0.0795	0.3991	19.92	17.51
100002	9000001	12000000	0.0900	0.4511	19.94	17.53
100002	9300001	12300000	0.0970	0.4374	22.17	19.76
100002	9600001	12600000	0.0911	0.4260	21.39	18.98
100002	9900001	12900000	0.1054	0.4380	24.07	21.66
100002	10200001	13200000	0.1056	0.4362	24.20	21.79
100002	10500001	13500000	0.1085	0.4423	24.53	22.12
100002	10800001	13800000	0.0995	0.4671	21.31	18.90
100002	11100001	14100000	0.1085	0.5020	21.62	19.21
100002	11400001	14400000	0.0958	0.4967	19.28	16.87
100002	11700001	14700000	0.0834	0.4979	16.75	14.34
100002	12000001	15000000	0.0820	0.4579	17.90	15.49
100002	12300001	15300000	0.0814	0.4708	17.29	14.88
100002	12600001	15600000	0.1027	0.4973	20.64	18.23
100002	12900001	15900000	0.0936	0.4873	19.21	16.80
100002	13200001	16200000	0.1038	0.5081	20.42	18.01
100002	13500001	16500000	0.1018	0.5181	19.65	17.24
100002	13800001	16800000	0.1199	0.5293	22.66	20.25
100002	14100001	17100000	0.1226	0.5040	24.33	21.92
100002	14400001	17400000	0.1259	0.4924	25.57	23.16
100002	14700001	17700000	0.1340	0.4811	27.85	25.44
100002	15000001	18000000	0.1363	0.4945	27.56	25.15
100002	15300001	18300000	0.1303	0.4822	27.03	24.62
100002	15600001	18600000	0.1204	0.4681	25.72	23.31
100002	15900001	18900000	0.1215	0.4717	25.75	23.34
100002	16200001	19200000	0.1130	0.4645	24.32	21.91
100002	16500001	19500000	0.1196	0.4650	25.72	23.31
100002	16800001	19800000	0.1126	0.4455	25.28	22.87
100002	17100001	20100000	0.0950	0.4495	21.13	18.72
100002	17400001	20400000	0.0965	0.4490	21.50	19.09
100002	17700001	20700000	0.0953	0.4436	21.47	19.06
100002	18000001	21000000	0.0839	0.4290	19.56	17.15
100002	18300001	21300000	0.0951	0.4563	20.84	18.43
100002	18600001	21600000	0.0929	0.4559	20.37	17.96
100002	18900001	21900000	0.0918	0.4552	20.16	17.75
100002	19200001	22200000	0.0955	0.4835	19.74	17.33
100002	19500001	22500000	0.0868	0.4896	17.73	15.32
100002	19800001	22800000	0.0837	0.5057	16.54	14.13
100002	20100001	23100000	0.1101	0.5291	20.81	18.40
100002	20400001	23400000	0.1247	0.5736	21.75	19.34
100002	20700001	23700000	0.1294	0.5870	22.05	19.64
100002	21000001	24000000	0.1419	0.6030	23.53	21.12
100002	21300001	24300000	0.1306	0.6000	21.76	19.35
100002	21600001	24600000	0.1294	0.5918	21.87	19.46
100002	21900001	24900000	0.1393	0.6039	23.07	20.66
100002	22200001	25200000	0.1441	0.5952	24.21	21.80
100002	22500001	25500000	0.1419	0.5884	24.12	21.71
100002	22800001	25800000	0.1357	0.5605	24.22	21.81
100002	23100001	26100000	0.1123	0.5241	21.43	19.02
100002	23400001	26400000	0.1105	0.5057	21.85	19.44
100002	23700001	26700000	0.1084	0.5066	21.40	18.99
100002	24000001	27000000	0.1059	0.5091	20.80	18.39
100002	24300001	27300000	0.1172	0.5237	22.37	19.96
100002	24600001	27600000	0.1149	0.5053	22.73	20.32
100002	24900001	27900000	0.0951	0.4656	20.42	18.01
100002	25200001	28200000	0.0835	0.4387	19.03	16.62
100002	25500001	28500000	0.0757	0.4164	18.17	15.76
100002	25800001	28800000	0.0897	0.4287	20.93	18.52
100002	26100001	29100000	0.0966	0.4243	22.76	20.35
100002	26400001	29400000	0.0799	0.4389	18.19	15.78
100002	26700001	29700000	0.0846	0.4602	18.39	15.98
100002	27000001	30000000	0.0768	0.4437	17.31	14.90
100002	27300001	30300000	0.0630	0.4215	14.94	12.53
100002	27600001	30600000	0.0680	0.4511	15.09	12.68
100002	27900001	30900000	0.0750	0.4773	15.72	13.31
100002	28200001	31200000	0.0821	0.4886	16.80	14.39
100002	28500001	31500000	0.0842	0.4917	17.11	14.70
100002	28800001	31800000	0.0814	0.5010	16.25	13.84
100002	29100001	32100000	0.0818	0.5250	15.58	13.17
100002	29400001	32400000	0.0866	0.5196	16.67	14.26
100002	29700001	32700000	0.0766	0.4639	16.51	14.10
100002	30000001	33000000	0.0881	0.4839	18.20	15.79
100002	30300001	33300000	0.0889	0.4733	18.79	16.38
100002	30600001	33600000	0.0865	0.4630	18.68	16.27
100002	30900001	33900000	0.0909	0.4685	19.40	16.99
100002	31200001	34200000	0.0909	0.4931	18.43	16.02
100002	31500001	34500000	0.1130	0.5286	21.37	18.96
100002	31800001	34800000	0.1106	0.5317	20.81	18.40
100002	32100001	35100000	0.1036	0.5048	20.52	18.11
100002	32400001	35400000	0.0943	0.4485	21.02	18.61
100002	32700001	35700000	0.0944	0.4988	18.92	16.51
100002	33000001	36000000	0.0807	0.4951	16.31	13.90
100002	33300001	36300000	0.0799	0.5120	15.60	13.19
100002	33600001	36600000	0.1015	0.5414	18.75	16.34
100002	33900001	36900000	0.1020	0.5563	18.33	15.92
100002	34200001	37200000	0.1156	0.5533	20.90	18.49
100002	34500001	37500000	0.1015	0.5421	18.71	16.30
100002	34800001	37800000	0.1043	0.5494	18.98	16.57
100002	35100001	38100000	0.1127	0.5721	19.70	17.29
100002	35400001	38400000	0.1127	0.5849	19.27	16.86
100002	35700001	38700000	0.1169	0.5637	20.75	18.34
100002	36000001	39000000	0.1405	0.5799	24.24	21.83
100002	36300001	39300000	0.1425	0.5701	25.00	22.59
100002	36600001	39600000	0.1270	0.5399	23.52	21.11
100002	36900001	39900000	0.1281	0.5292	24.20	21.79
100002	37200001	40200000	0.1042	0.5253	19.84	17.43
100002	37500001	40500000	0.0942	0.5126	18.38	15.97
100002	37800001	40800000	0.0860	0.4963	17.32	14.91
100002	38100001	41100000	0.0823	0.5051	16.29	13.88
100002	38400001	41400000	0.1050	0.5474	19.19	16.78
100002	38700001	41700000	0.1160	0.5655	20.52	18.11
100002	39000001	42000000	0.0993	0.5159	19.25	16.84
100002	39300001	42300000	0.1084	0.5278	20.55	18.14
100002	39600001	42600000	0.1012	0.5223	19.38	16.97
100002	39900001	42900000	0.1104	0.5239	21.07	18.66
100002	40200001	43200000	0.1240	0.5149	24.09	21.68
100002	40500001	43500000	0.1353	0.5049	26.79	24.38
100002	40800001	43800000	0.1366	0.5118	26.69	24.28
100002	41100001	44100000	0.1288	0.4942	26.06	23.65
100002	41400001	44400000	0.1275	0.5051	25.25	22.84
100002	41700001	44700000	0.1189	0.4832	24.61	22.20
100002	42000001	45000000	0.1171	0.5153	22.72	20.31
100002	42300001	45300000	0.1077	0.4707	22.88	20.47
100002	42600001	45600000	0.1007	0.4369	23.05	20.64
100002	42900001	45900000	0.0786	0.4028	19.52	17.11
100002	43200001	46200000	0.0843	0.3984	21.17	18.76
100002	43500001	46500000	0.0748	0.4137	18.09	15.68
100002	43800001	46800000	0.0695	0.4024	17.28	14.87
100002	44100001	47100000	0.0794	0.3981	19.95	17.54
100002	44400001	47400000	0.0614	0.3811	16.11	13.70
100002	44700001	47700000	0.0516	0.4000	12.89	10.48
100002	45000001	48000000	0.0642	0.4020	15.96	13.55
100002	45300001	48300000	0.0707	0.4275	16.54	14.13
100002	45600001	48600000	0.0790	0.4761	16.59	14.18
100002	45900001	48900000	0.0821	0.4839	16.98	14.57
100002	46200001	49200000	0.0811	0.4971	16.32	13.91
100002	46500001	49500000	0.0880	0.4749	18.52	16.11
100002	46800001	49800000	0.0869	0.4607	18.86	16.45
100002	47100001	50100000	0.0801	0.4528	17.69	15.28
100002	47400001	50400000	0.0988	0.4666	21.17	18.76
100002	47700001	50700000	0.1071	0.4716	22.72	20.31
100002	48000001	51000000	0.0998	0.4767	20.94	18.53
100002	48300001	51300000	0.0958	0.4757	20.15	17.74
100002	48600001	51600000	0.1073	0.4835	22.19	19.78
100002	48900001	51900000	0.1135	0.4809	23.59	21.18
100002	49200001	52200000	0.1055	0.4772	22.10	19.69
100002	49500001	52500000	0.1118	0.4859	23.01	20.60
100002	49800001	52800000	0.1186	0.5119	23.17	20.76
100002	50100001	53100000	0.1202	0.5010	23.99	21.58
100002	50400001	53400000	0.1107	0.4804	23.03	20.62
100002	50700001	53700000	0.1047	0.4401	23.78	21.37
100002	51000001	54000000	0.1058	0.4319	24.49	22.08
100002	51300001	54300000	0.1069	0.4447	24.04	21.63
100002	51600001	54600000	0.0872	0.4052	21.52	19.11
100002	51900001	54900000	0.0821	0.4147	19.78	17.37
100002	52200001	55200000	0.0717	0.3853	18.62	16.21
100002	52500001	55500000	0.0600	0.3912	15.33	12.92
100002	52800001	55800000	0.0612	0.4080	15.00	12.59
100002	53100001	56100000	0.0611	0.4360	14.02	11.61
100002	53400001	56400000	0.0662	0.4463	14.84	12.43
100002	53700001	56700000	0.0734	0.4785	15.34	12.93
100002	54000001	57000000	0.0717	0.4792	14.97	12.56
100002	54300001	57300000	0.0761	0.4788	15.90	13.49
100002	54600001	57600000	0.0787	0.5005	15.73	13.32
100002	54900001	57900000	0.0801	0.4914	16.30	13.89
100002	55200001	58200000	0.0868	0.5052	17.18	14.77
100002	55500001	58500000	0.0897	0.5035	17.82	15.41
100002	55800001	58800000	0.0827	0.4637	17.85	15.44
100002	56100001	59100000	0.0854	0.4759	17.94	15.53
100002	56400001	59400000	0.0831	0.4939	16.84	14.43
100002	56700001	59700000	0.0746	0.4754	15.70	13.29
100002	57000001	60000000	0.0672	0.4897	13.73	11.32
100002	57300001	60300000	0.0702	0.4996	14.05	11.64
100002	57600001	60600000	0.0788	0.4991	15.80	13.39
100002	57900001	60900000	0.0778	0.5161	15.08	12.67
100002	58200001	61200000	0.0996	0.5424	18.36	15.95
100002	58500001	61500000	0.1095	0.5722	19.13	16.72
100002	58800001	61800000	0.1094	0.5848	18.70	16.29
100002	59100001	62100000	0.1042	0.5820	17.91	15.50
100002	59400001	62400000	0.1017	0.5756	17.67	15.26
100002	59700001	62700000	0.1129	0.5816	19.41	17.00
100002	60000001	63000000	0.1261	0.5764	21.88	19.47
100002	60300001	63300000	0.1176	0.5724	20.54	18.13
100002	60600001	63600000	0.1184	0.5961	19.86	17.45
100002	60900001	63900000	0.1333	0.6016	22.16	19.75
100002	61200001	64200000	0.1197	0.5811	20.59	18.18
100002	61500001	64500000	0.1250	0.5684	21.99	19.58
100002	61800001	64800000	0.1273	0.5747	22.15	19.74
100002	62100001	65100000	0.1499	0.5838	25.68	23.27
100002	62400001	65400000	0.1473	0.5529	26.64	24.23
100002	62700001	65700000	0.1368	0.5349	25.57	23.16
100002	63000001	66000000	0.1392	0.5443	25.57	23.16
100002	63300001	66300000	0.1410	0.5423	26.01	23.60
100002	63600001	66600000	0.1296	0.5118	25.32	22.91
100002	63900001	66900000	0.1213	0.5138	23.61	21.20
100002	64200001	67200000	0.1145	0.5196	22.04	19.63
100002	64500001	67500000	0.1050	0.5337	19.68	17.27
100002	64800001	67800000	0.1066	0.5532	19.28	16.87
100002	65100001	68100000	0.0969	0.5394	17.96	15.55
100002	65400001	68400000	0.0964	0.5584	17.26	14.85
100002	65700001	68700000	0.1003	0.5699	17.60	15.19
100002	66000001	69000000	0.0994	0.5758	17.26	14.85
100002	66300001	69300000	0.0978	0.5818	16.80	14.39
100002	66600001	69600000	0.0995	0.5751	17.31	14.90
100002	66900001	69900000	0.1046	0.5661	18.47	16.06
100002	67200001	70200000	0.1022	0.5354	19.08	16.67
100002	67500001	70500000	0.0902	0.4617	19.54	17.13
100002	67800001	70800000	0.0833	0.3989	20.89	18.48
100002	68100001	71100000	0.0684	0.3565	19.20	16.79
100002	68400001	71400000	0.0722	0.3658	19.72	17.31
100002	68700001	71700000	0.0806	0.3930	20.50	18.09
100002	69000001	72000000	0.0845	0.3987	21.20	18.79
100002	69300001	72300000	0.0952	0.4135	23.03	20.62
100002	69600001	72600000	0.0956	0.4192	22.81	20.40
100002	69900001	72900000	0.0819	0.4019	20.38	17.97
100002	70200001	73200000	0.0869	0.4344	20.01	17.60
100002	70500001	73500000	0.1059	0.5066	20.90	18.49
100002	70800001	73800000	0.1091	0.5431	20.08	17.67
100002	71100001	74100000	0.1151	0.5879	19.57	17.16
100002	71400001	74400000	0.1084	0.5597	19.37	16.96
100002	71700001	74700000	0.1078	0.5541	19.45	17.04
100002	72000001	75000000	0.1003	0.5430	18.47	16.06
100002	72300001	75300000	0.0924	0.5177	17.86	15.45
100002	72600001	75600000	0.0997	0.5283	18.87	16.46
100002	72900001	75900000	0.0995	0.5399	18.43	16.02
100002	73200001	76200000	0.1058	0.5587	18.95	16.54
100002	73500001	76500000	0.0955	0.5517	17.31	14.90
100002	73800001	76800000	0.1029	0.5509	18.67	16.26
100002	74100001	77100000	0.1014	0.5577	18.19	15.78
100002	74400001	77400000	0.0975	0.5595	17.43	15.02
100002	74700001	77700000	0.0983	0.5613	17.52	15.11
100002	75000001	78000000	0.0872	0.5216	16.72	14.31
100002	75300001	78300000	0.0833	0.5074	16.42	14.01
100002	75600001	78600000	0.0759	0.5019	15.13	12.72
100002	75900001	78900000	0.0891	0.5349	16.66	14.25
100002	76200001	79200000	0.0752	0.4953	15.18	12.77
100002	76500001	79500000	0.0742	0.4990	14.87	12.46
100002	76800001	79800000	0.0712	0.5090	13.99	11.58
100002	77100001	80100000	0.0766	0.4883	15.69	13.28
100002	77400001	80400000	0.0761	0.4989	15.26	12.85
100002	77700001	80700000	0.0731	0.4869	15.01	12.60
100002	78000001	81000000	0.0830	0.5333	15.57	13.16
100002	78300001	81300000	0.0828	0.5404	15.32	12.91
100002	78600001	81600000	0.0931	0.5494	16.94	14.53
100002	78900001	81900000	0.0899	0.5410	16.62	14.21
100002	79200001	82200000	0.0956	0.5731	16.68	14.27
100002	79500001	82500000	0.0989	0.5648	17.51	15.10
100002	79800001	82800000	0.0994	0.5452	18.24	15.83
100002	80100001	83100000	0.0990	0.5638	17.55	15.14
100002	80400001	83400000	0.1090	0.5729	19.03	16.62
100002	80700001	83700000	0.0993	0.5850	16.97	14.56
100002	81000001	84000000	0.0921	0.5742	16.04	13.63
100002	81300001	84300000	0.0960	0.5860	16.38	13.97
100002	81600001	84600000	0.0941	0.5604	16.79	14.38
100002	81900001	84900000	0.0944	0.5650	16.71	14.30
100002	82200001	85200000	0.1026	0.5723	17.93	15.52
100002	82500001	85500000	0.0984	0.5779	17.03	14.62
100002	82800001	85800000	0.0974	0.5836	16.70	14.29
100002	83100001	86100000	0.0964	0.5944	16.22	13.81
100002	83400001	86400000	0.0899	0.6013	14.95	12.54
100002	83700001	86700000	0.0954	0.5821	16.39	13.98
100002	84000001	87000000	0.1033	0.5795	17.83	15.42
100002	84300001	87300000	0.1074	0.5847	18.38	15.97
100002	84600001	87600000	0.1077	0.6364	16.92	14.51
100002	84900001	87900000	0.1128	0.6502	17.35	14.94
100002	85200001	88200000	0.1086	0.6462	16.80	14.39
100002	85500001	88500000	0.1079	0.6291	17.15	14.74
100002	85800001	88800000	0.1150	0.6537	17.59	15.18
100002	86100001	89100000	0.1192	0.6437	18.52	16.11
100002	86400001	89400000	0.1176	0.6340	18.56	16.15
100002	86700001	89700000	0.1205	0.6613	18.23	15.82
100002	87000001	90000000	0.1175	0.6462	18.19	15.78
100002	87300001	90300000	0.1126	0.6422	17.53	15.12
100002	87600001	90600000	0.1057	0.6284	16.83	14.42
100002	87900001	90900000	0.1044	0.6217	16.80	14.39
100002	88200001	91200000	0.0946	0.5891	16.05	13.64
100002	88500001	91500000	0.1031	0.5952	17.32	14.91
100002	88800001	91800000	0.0972	0.5936	16.37	13.96
100002	89100001	92100000	0.1037	0.6055	17.12	14.71
100002	89400001	92400000	0.1041	0.6254	16.64	14.23
100002	89700001	92700000	0.1134	0.6287	18.04	15.63
100002	90000001	93000000	0.1144	0.6563	17.43	15.02
100002	90300001	93300000	0.1199	0.6615	18.12	15.71
100002	90600001	93600000	0.1154	0.6210	18.59	16.18
100002	90900001	93900000	0.1032	0.5561	18.55	16.14
100002	91200001	94200000	0.1104	0.5703	19.37	16.96
100002	91500001	94500000	0.1160	0.5636	20.58	18.17
100002	91800001	94800000	0.1131	0.5602	20.18	17.77
100002	92100001	95100000	0.0993	0.5409	18.37	15.96
100002	92400001	95400000	0.1164	0.5269	22.10	19.69
100002	92700001	95700000	0.1007	0.4952	20.34	17.93
100002	93000001	96000000	0.1045	0.4644	22.50	20.09
100002	93300001	96300000	0.1031	0.4721	21.83	19.42
100002	93600001	96600000	0.1139	0.4879	23.34	20.93
100002	93900001	96900000	0.1248	0.5059	24.67	22.26
100002	94200001	97200000	0.1228	0.5047	24.33	21.92
100002	94500001	97500000	0.1312	0.5358	24.48	22.07
100002	94800001	97800000	0.1306	0.5476	23.85	21.44
100002	95100001	98100000	0.1286	0.5428	23.69	21.28
100002	95400001	98400000	0.1090	0.5141	21.21	18.80
100002	95700001	98700000	0.1234	0.5416	22.79	20.38
100002	96000001	99000000	0.1201	0.5599	21.45	19.04
100002	96300001	99300000	0.1251	0.5526	22.64	20.23
100002	96600001	99600000	0.1194	0.5675	21.05	18.64
100002	96900001	99900000	0.1222	0.5950	20.54	18.13
100002	97200001	100200000	0.1322	0.6153	21.48	19.07
100002	97500001	100500000	0.1161	0.6011	19.32	16.91
100002	97800001	100800000	0.1208	0.5988	20.17	17.76
100002	98100001	101100000	0.1281	0.6082	21.06	18.65
100002	98400001	101400000	0.1374	0.6235	22.04	19.63
100002	98700001	101700000	0.1398	0.6237	22.41	20.00
100002	99000001	102000000	0.1445	0.6425	22.50	20.09
100002	99300001	102300000	0.1352	0.6341	21.32	18.91
100002	99600001	102600000	0.1294	0.6011	21.53	19.12
100002	99900001	102900000	0.1171	0.5784	20.24	17.83
100002	100200001	103200000	0.1080	0.5427	19.90	17.49
100002	100500001	103500000	0.1197	0.5400	22.17	19.76
100002	100800001	103800000	0.1286	0.5483	23.46	21.05
100002	101100001	104100000	0.1323	0.5363	24.67	22.26
100002	101400001	104400000	0.1298	0.5626	23.08	20.67
100002	101700001	104700000	0.1158	0.5362	21.59	19.18
100002	102000001	105000000	0.1017	0.4854	20.95	18.54
100002	102300001	105300000	0.0996	0.4860	20.49	18.08
100002	102600001	105600000	0.1137	0.5203	21.85	19.44
100002	102900001	105900000	0.1104	0.5232	21.11	18.70
100002	103200001	106200000	0.1130	0.5647	20.01	17.60
100002	103500001	106500000	0.0967	0.5458	17.72	15.31
100002	103800001	106800000	0.0784	0.5074	15.45	13.04
100002	104100001	107100000	0.0641	0.4741	13.51	11.10
100002	104400001	107400000	0.0574	0.4362	13.17	10.76
100002	104700001	107700000	0.0674	0.4758	14.17	11.76
100002	105000001	108000000	0.0721	0.5030	14.33	11.92
100002	105300001	108300000	0.0798	0.4798	16.64	14.23
100002	105600001	108600000	0.0695	0.4725	14.71	12.30
100002	105900001	108900000	0.0777	0.4943	15.72	13.31
100002	106200001	109200000	0.0695	0.4925	14.11	11.70
100002	106500001	109500000	0.0772	0.5125	15.07	12.66
100002	106800001	109800000	0.0834	0.4936	16.89	14.48
100002	107100001	110100000	0.0971	0.5656	17.16	14.75
100002	107400001	110400000	0.1058	0.6044	17.50	15.09
100002	107700001	110700000	0.0885	0.5728	15.46	13.05
100002	108000001	111000000	0.0855	0.5702	15.00	12.59
100002	108300001	111300000	0.0761	0.5667	13.42	11.01
100002	108600001	111600000	0.0807	0.5846	13.81	11.40
100002	108900001	111900000	0.0802	0.6115	13.11	10.70
100002	109200001	112200000	0.0953	0.6159	15.47	13.06
100002	109500001	112500000	0.0795	0.5862	13.57	11.16
100002	109800001	112800000	0.0800	0.6376	12.55	10.14
100002	110100001	113100000	0.0695	0.6096	11.40	8.99
100002	110400001	113400000	0.0780	0.6049	12.89	10.48
100002	110700001	113700000	0.0780	0.5973	13.05	10.64
100002	111000001	114000000	0.0840	0.5746	14.61	12.20
100002	111300001	114300000	0.0863	0.6299	13.70	11.29
100002	111600001	114600000	0.0874	0.6286	13.90	11.49
100002	111900001	114900000	0.0872	0.6171	14.13	11.72
100002	112200001	115200000	0.0815	0.6001	13.58	11.17
100002	112500001	115500000	0.0917	0.6404	14.32	11.91
100002	112800001	115800000	0.1077	0.6400	16.83	14.42
100002	113100001	116100000	0.1193	0.6486	18.39	15.98
100002	113400001	116400000	0.1023	0.6500	15.74	13.33
100002	113700001	116700000	0.1244	0.6828	18.22	15.81
100002	114000001	117000000	0.1238	0.6881	17.99	15.58
100002	114300001	117300000	0.1224	0.6608	18.53	16.12
100002	114600001	117600000	0.1284	0.6503	19.75	17.34
100002	114900001	117900000	0.1342	0.6563	20.44	18.03
100002	115200001	118200000	0.1323	0.6617	20.00	17.59
100002	115500001	118500000	0.1347	0.6695	20.12	17.71
100002	115800001	118800000	0.1222	0.6540	18.69	16.28
100002	116100001	119100000	0.1076	0.6549	16.42	14.01
100002	116400001	119400000	0.1172	0.6468	18.13	15.72
100002	116700001	119700000	0.1042	0.6026	17.29	14.88
100002	117000001	120000000	0.1171	0.6331	18.49	16.08
100002	117300001	120300000	0.1200	0.6448	18.60	16.19
100002	117600001	120600000	0.1136	0.6543	17.37	14.96
100002	117900001	120900000	0.1104	0.6469	17.07	14.66
100002	118200001	121200000	0.1057	0.6091	17.36	14.95
100002	118500001	121500000	0.0968	0.5931	16.32	13.91
100002	118800001	121800000	0.0990	0.6227	15.90	13.49
100002	119100001	122100000	0.1154	0.6359	18.15	15.74
100002	119400001	122400000	0.1243	0.6193	20.08	17.67
100002	119700001	122700000	0.1243	0.6197	20.05	17.64
100002	120000001	123000000	0.1046	0.6314	16.56	14.15
100002	120300001	123300000	0.1009	0.6051	16.68	14.27
100002	120600001	123600000	0.1109	0.6127	18.11	15.70
100002	120900001	123900000	0.0985	0.5755	17.11	14.70
100002	121200001	124200000	0.1020	0.5894	17.30	14.89
100002	121500001	124500000	0.1016	0.5950	17.07	14.66
100002	121800001	124800000	0.1017	0.5645	18.02	15.61
100002	122100001	125100000	0.0954	0.5251	18.16	15.75
100002	122400001	125400000	0.0786	0.5345	14.70	12.29
100002	122700001	125700000	0.0884	0.5923	14.93	12.52
100002	123000001	126000000	0.1016	0.5967	17.02	14.61
100002	123300001	126300000	0.0962	0.5806	16.56	14.15
100002	123600001	126600000	0.0827	0.5412	15.27	12.86
100002	123900001	126900000	0.0896	0.5744	15.60	13.19
100002	124200001	127200000	0.0856	0.5486	15.61	13.20
100002	124500001	127500000	0.1029	0.5499	18.72	16.31
100002	124800001	127800000	0.0945	0.5591	16.91	14.50
100002	125100001	128100000	0.1044	0.5879	17.75	15.34
100002	125400001	128400000	0.1232	0.6119	20.13	17.72
100002	125700001	128700000	0.1239	0.5904	20.98	18.57
100002	126000001	129000000	0.1239	0.5759	21.52	19.11
100002	126300001	129300000	0.1308	0.6027	21.70	19.29
100002	126600001	129600000	0.1457	0.6439	22.63	20.22
100002	126900001	129900000	0.1500	0.6234	24.07	21.66
100002	127200001	130200000	0.1646	0.6878	23.93	21.52
100002	127500001	130500000	0.1649	0.7000	23.56	21.15
100002	127800001	130800000	0.1654	0.7253	22.81	20.40
100002	128100001	131100000	0.1625	0.7323	22.19	19.78
100002	128400001	131400000	0.1511	0.7244	20.86	18.45
100002	128700001	131700000	0.1411	0.7323	19.27	16.86
100002	129000001	132000000	0.1396	0.7431	18.78	16.37
100002	129300001	132300000	0.1607	0.7705	20.85	18.44
100002	129600001	132600000	0.1464	0.7408	19.76	17.35
100002	129900001	132900000	0.1523	0.7749	19.66	17.25
100002	130200001	133200000	0.1506	0.7679	19.60	17.19
100002	130500001	133500000	0.1389	0.7499	18.52	16.11
100002	130800001	133800000	0.1464	0.7369	19.86	17.45
100002	131100001	134100000	0.1377	0.7373	18.68	16.27
100002	131400001	134400000	0.1406	0.7420	18.95	16.54
100002	131700001	134700000	0.1473	0.7479	19.69	17.28
100002	132000001	135000000	0.1378	0.7266	18.96	16.55
100002	132300001	135300000	0.1292	0.7162	18.03	15.62
100002	132600001	135600000	0.1369	0.7475	18.32	15.91
100002	132900001	135900000	0.1248	0.7066	17.66	15.25
100002	133200001	136200000	0.1125	0.6733	16.71	14.30
100002	133500001	136500000	0.1083	0.6647	16.29	13.88
100002	133800001	136800000	0.1085	0.6624	16.38	13.97
100002	134100001	137100000	0.1163	0.6368	18.26	15.85
100002	134400001	137400000	0.1159	0.6243	18.56	16.15
100002	134700001	137700000	0.1105	0.5931	18.62	16.21
100002	135000001	138000000	0.1211	0.6105	19.84	17.43
100002	135300001	138300000	0.1135	0.6145	18.47	16.06
100002	135600001	138600000	0.1173	0.6147	19.08	16.67
100002	135900001	138900000	0.1252	0.6231	20.09	17.68
100002	136200001	139200000	0.1344	0.6473	20.77	18.36
100002	136500001	139500000	0.1438	0.6729	21.37	18.96
100002	136800001	139800000	0.1399	0.6844	20.44	18.03
100002	137100001	140100000	0.1368	0.7136	19.17	16.76
100002	137400001	140400000	0.1336	0.7108	18.80	16.39
100002	137700001	140700000	0.1415	0.7343	19.27	16.86
100002	138000001	141000000	0.1440	0.7076	20.35	17.94
100002	138300001	141300000	0.1454	0.7072	20.56	18.15
100002	138600001	141600000	0.1282	0.6844	18.73	16.32
100002	138900001	141900000	0.1269	0.7053	17.99	15.58
100002	139200001	142200000	0.1285	0.7245	17.73	15.32
100002	139500001	142500000	0.1363	0.7221	18.88	16.47
100002	139800001	142800000	0.1531	0.7231	21.17	18.76
100002	140100001	143100000	0.1584	0.7141	22.19	19.78
100002	140400001	143400000	0.1578	0.7103	22.22	19.81
100002	140700001	143700000	0.1568	0.7163	21.89	19.48
100002	141000001	144000000	0.1466	0.7542	19.43	17.02
100002	141300001	144300000	0.1435	0.7539	19.03	16.62
100002	141600001	144600000	0.1568	0.7786	20.14	17.73
100002	141900001	144900000	0.1531	0.7500	20.42	18.01
100002	142200001	145200000	0.1479	0.7435	19.89	17.48
100002	142500001	145500000	0.1283	0.7129	17.99	15.58
100002	142800001	145800000	0.1145	0.7148	16.02	13.61
100002	143100001	146100000	0.1013	0.7152	14.17	11.76
100002	143400001	146400000	0.0950	0.7090	13.39	10.98
100002	143700001	146700000	0.0959	0.7167	13.38	10.97
100002	144000001	147000000	0.1056	0.7194	14.68	12.27
100002	144300001	147300000	0.1149	0.7255	15.83	13.42
100002	144600001	147600000	0.1138	0.7299	15.59	13.18
100002	144900001	147900000	0.1259	0.7743	16.26	13.85
100002	145200001	148200000	0.1398	0.7795	17.94	15.53
100002	145500001	148500000	0.1654	0.8091	20.44	18.03
100002	145800001	148800000	0.1732	0.8016	21.61	19.20
100002	146100001	149100000	0.1859	0.7759	23.96	21.55
100002	146400001	149225437	0.2024	0.8006	23.81	21.40
100003	1	3000000	0.1479	0.8132	18.19	15.78
100003	300001	3300000	0.1332	0.8153	16.34	13.93
100003	600001	3600000	0.1263	0.8192	15.42	13.01
100003	900001	3900000	0.1217	0.8070	15.08	12.67
100003	1200001	4200000	0.1338	0.7916	16.90	14.49
100003	1500001	4500000	0.1312	0.7981	16.44	14.03
100003	1800001	4800000	0.1307	0.7803	16.75	14.34
100003	2100001	5100000	0.1263	0.7905	15.97	13.56
100003	2400001	5400000	0.1312	0.7860	16.69	14.28
100003	2700001	5700000	0.1392	0.7968	17.47	15.06
100003	3000001	6000000	0.1293	0.7982	16.20	13.79
100003	3300001	6300000	0.1280	0.8017	15.97	13.56
100003	3600001	6600000	0.1217	0.8047	15.12	12.71
100003	3900001	6900000	0.1317	0.7958	16.54	14.13
100003	4200001	7200000	0.1219	0.7975	15.29	12.88
100003	4500001	7500000	0.1253	0.8032	15.59	13.18
100003	4800001	7800000	0.1150	0.8092	14.21	11.80
100003	5100001	8100000	0.1203	0.7959	15.12	12.71
100003	5400001	8400000	0.1122	0.7893	14.22	11.81
100003	5700001	8700000	0.1077	0.7638	14.11	11.70
100003	6000001	9000000	0.1131	0.7838	14.43	12.02
100003	6300001	9300000	0.1152	0.7783	14.80	12.39
100003	6600001	9600000	0.1146	0.7397	15.50	13.09
100003	6900001	9900000	0.1063	0.7440	14.29	11.88
100003	7200001	10200000	0.1068	0.7365	14.50	12.09
100003	7500001	10500000	0.1099	0.7182	15.30	12.89
100003	7800001	10800000	0.1205	0.7356	16.38	13.97
100003	8100001	11100000	0.1211	0.7442	16.27	13.86
100003	8400001	11400000	0.1172	0.7426	15.78	13.37
100003	8700001	11700000	0.1116	0.7722	14.45	12.04
100003	9000001	12000000	0.1102	0.7718	14.28	11.87
100003	9300001	12300000	0.1047	0.7550	13.86	11.45
100003	9600001	12600000	0.1137	0.7741	14.69	12.28
100003	9900001	12900000	0.1143	0.7692	14.86	12.45
100003	10200001	13200000	0.1131	0.7500	15.08	12.67
100003	10500001	13500000	0.1194	0.7618	15.67	13.26
100003	10800001	13800000	0.1152	0.7523	15.31	12.90
100003	11100001	14100000	0.1128	0.7438	15.17	12.76
100003	11400001	14400000	0.1128	0.7249	15.57	13.16
100003	11700001	14700000	0.1038	0.6821	15.21	12.80
100003	12000001	15000000	0.0959	0.6773	14.16	11.75
100003	12300001	15300000	0.0952	0.6642	14.33	11.92
100003	12600001	15600000	0.0865	0.6322	13.68	11.27
100003	12900001	15900000	0.0960	0.6513	14.74	12.33
100003	13200001	16200000	0.0924	0.6751	13.68	11.27
100003	13500001	16500000	0.0879	0.6710	13.10	10.69
100003	13800001	16800000	0.0901	0.6757	13.34	10.93
100003	14100001	17100000	0.1020	0.6839	14.92	12.51
100003	14400001	17400000	0.1176	0.7105	16.55	14.14
100003	14700001	17700000	0.1319	0.7418	17.78	15.37
100003	15000001	18000000	0.1329	0.6961	19.09	16.68
100003	15300001	18300000	0.1443	0.7268	19.85	17.44
100003	15600001	18600000	0.1563	0.7778	20.10	17.69
100003	15900001	18900000	0.1389	0.7734	17.96	15.55
100003	16200001	19200000	0.1541	0.7632	20.19	17.78
100003	16500001	19500000	0.1464	0.7456	19.63	17.22
100003	16800001	19800000	0.1485	0.7555	19.65	17.24
100003	17100001	20100000	0.1236	0.6858	18.03	15.62
100003	17400001	20400000	0.1129	0.6651	16.97	14.56
100003	17700001	20700000	0.1157	0.6549	17.66	15.25
100003	18000001	21000000	0.1135	0.6910	16.43	14.02
100003	18300001	21300000	0.0949	0.6584	14.42	12.01
100003	18600001	21600000	0.1023	0.6491	15.76	13.35
100003	18900001	21900000	0.1015	0.6226	16.30	13.89
100003	19200001	22200000	0.0893	0.6242	14.30	11.89
100003	19500001	22500000	0.0961	0.6301	15.25	12.84
100003	19800001	22800000	0.0939	0.5983	15.70	13.29
100003	20100001	23100000	0.0992	0.6673	14.86	12.45
100003	20400001	23400000	0.1108	0.6732	16.46	14.05
100003	20700001	23700000	0.1020	0.6682	15.26	12.85
100003	21000001	24000000	0.1071	0.6761	15.84	13.43
100003	21300001	24300000	0.1167	0.6809	17.14	14.73
100003	21600001	24600000	0.1058	0.6762	15.65	13.24
100003	21900001	24900000	0.1183	0.6693	17.68	15.27
100003	22200001	25200000	0.1286	0.6654	19.33	16.92
100003	22500001	25500000	0.1247	0.6426	19.40	16.99
100003	22800001	25800000	0.1457	0.6657	21.88	19.47
100003	23100001	26100000	0.1446	0.6552	22.07	19.66
100003	23400001	26400000	0.1376	0.6435	21.39	18.98
100003	23700001	26700000	0.1358	0.6423	21.14	18.73
100003	24000001	27000000	0.1350	0.6225	21.69	19.28
100003	24300001	27300000	0.1420	0.6407	22.16	19.75
100003	24600001	27600000	0.1379	0.6432	21.44	19.03
100003	24900001	27900000	0.1381	0.6426	21.50	19.09
100003	25200001	28200000	0.1376	0.6538	21.05	18.64
100003	25500001	28500000	0.1373	0.6771	20.28	17.87
100003	25800001	28800000	0.1213	0.6725	18.04	15.63
100003	26100001	29100000	0.1224	0.6459	18.95	16.54
100003	26400001	29400000	0.1187	0.6422	18.49	16.08
100003	26700001	29700000	0.1234	0.6658	18.53	16.12
100003	27000001	30000000	0.1280	0.6912	18.52	16.11
100003	27300001	30300000	0.1283	0.6769	18.96	16.55
100003	27600001	30600000	0.1450	0.6742	21.50	19.09
100003	27900001	30900000	0.1493	0.7095	21.05	18.64
100003	28200001	31200000	0.1357	0.6863	19.77	17.36
100003	28500001	31500000	0.1349	0.6849	19.70	17.29
100003	28800001	31800000	0.1302	0.6812	19.11	16.70
100003	29100001	32100000	0.1354	0.6916	19.58	17.17
100003	29400001	32400000	0.1372	0.7111	19.29	16.88
100003	29700001	32700000	0.1313	0.6964	18.85	16.44
100003	30000001	33000000	0.1289	0.6935	18.59	16.18
100003	30300001	33300000	0.1175	0.6755	17.40	14.99
100003	30600001	33600000	0.1039	0.6852	15.16	12.75
100003	30900001	33900000	0.0978	0.6785	14.42	12.01
100003	31200001	34200000	0.1052	0.7074	14.86	12.45
100003	31500001	34500000	0.1187	0.7168	16.56	14.15
100003	31800001	34800000	0.1159	0.7022	16.50	14.09
100003	32100001	35100000	0.1231	0.7180	17.15	14.74
100003	32400001	35400000	0.1165	0.7203	16.18	13.77
100003	32700001	35700000	0.1308	0.7299	17.92	15.51
100003	33000001	36000000	0.1376	0.7180	19.17	16.76
100003	33300001	36300000	0.1321	0.6961	18.98	16.57
100003	33600001	36600000	0.1195	0.6270	19.05	16.64
100003	33900001	36900000	0.1094	0.5929	18.45	16.04
100003	34200001	37200000	0.1045	0.5886	17.75	15.34
100003	34500001	37500000	0.1109	0.5921	18.73	16.32
100003	34800001	37800000	0.1179	0.6121	19.26	16.85
100003	35100001	38100000	0.1072	0.6175	17.35	14.94
100003	35400001	38400000	0.1092	0.5867	18.61	16.20
100003	35700001	38700000	0.0936	0.5617	16.66	14.25
100003	36000001	39000000	0.0969	0.5658	17.13	14.72
100003	36300001	39300000	0.1054	0.6100	17.27	14.86
100003	36600001	39600000	0.1141	0.6178	18.47	16.06
100003	36900001	39900000	0.1286	0.6532	19.69	17.28
100003	37200001	40200000	0.1346	0.6486	20.76	18.35
100003	37500001	40500000	0.1242	0.6394	19.42	17.01
100003	37800001	40800000	0.1222	0.6099	20.04	17.63
100003	38100001	41100000	0.1262	0.5972	21.14	18.73
100003	38400001	41400000	0.1403	0.6163	22.76	20.35
100003	38700001	41700000	0.1535	0.6412	23.94	21.53
100003	39000001	42000000	0.1392	0.5935	23.45	21.04
100003	39300001	42300000	0.1307	0.5756	22.71	20.30
100003	39600001	42600000	0.1292	0.5880	21.97	19.56
100003	39900001	42900000	0.1308	0.5802	22.55	20.14
100003	40200001	43200000	0.1246	0.5650	22.05	19.64
100003	40500001	43500000	0.1180	0.5356	22.03	19.62
100003	40800001	43800000	0.1098	0.5032	21.82	19.41
100003	41100001	44100000	0.1077	0.5011	21.50	19.09
100003	41400001	44400000	0.1097	0.4975	22.05	19.64
100003	41700001	44700000	0.1032	0.4893	21.09	18.68
100003	42000001	45000000	0.1037	0.4919	21.08	18.67
100003	42300001	45300000	0.1119	0.5283	21.19	18.78
100003	42600001	45600000	0.1165	0.5430	21.45	19.04
100003	42900001	45900000	0.1024	0.5228	19.59	17.18
100003	43200001	46200000	0.1075	0.5247	20.49	18.08
100003	43500001	46500000	0.1020	0.5250	19.43	17.02
100003	43800001	46800000	0.1025	0.5849	17.52	15.11
100003	44100001	47100000	0.0960	0.5837	16.45	14.04
100003	44400001	47400000	0.0807	0.5437	14.85	12.44
100003	44700001	47700000	0.0858	0.5523	15.54	13.13
100003	45000001	48000000	0.0785	0.5474	14.33	11.92
100003	45300001	48300000	0.0732	0.5070	14.44	12.03
100003	45600001	48600000	0.0691	0.5039	13.71	11.30
100003	45900001	48900000	0.0635	0.4733	13.42	11.01
100003	46200001	49200000	0.0561	0.4661	12.04	9.63
100003	46500001	49500000	0.0591	0.4649	12.71	10.30
100003	46800001	49800000	0.0615	0.4502	13.65	11.24
100003	47100001	50100000	0.0724	0.4535	15.97	13.56
100003	47400001	50400000	0.0743	0.4784	15.54	13.13
100003	47700001	50700000	0.0691	0.4516	15.31	12.90
100003	48000001	51000000	0.0812	0.5085	15.97	13.56
100003	48300001	51300000	0.0895	0.5177	17.29	14.88
100003	48600001	51600000	0.0907	0.5181	17.50	15.09
100003	48900001	51900000	0.0989	0.5537	17.86	15.45
100003	49200001	52200000	0.1059	0.5498	19.27	16.86
100003	49500001	52500000	0.1035	0.5788	17.88	15.47
100003	49800001	52800000	0.1148	0.5740	20.00	17.59
100003	50100001	53100000	0.0984	0.5124	19.20	16.79
100003	50400001	53400000	0.0904	0.5104	17.70	15.29
100003	50700001	53700000	0.0825	0.5109	16.14	13.73
100003	51000001	54000000	0.0714	0.4496	15.87	13.46
100003	51300001	54300000	0.0811	0.4375	18.54	16.13
100003	51600001	54600000	0.0791	0.4437	17.83	15.42
100003	51900001	54900000	0.0815	0.4497	18.13	15.72
100003	52200001	55200000	0.0777	0.4496	17.27	14.86
100003	52500001	55500000	0.0811	0.4293	18.90	16.49
100003	52800001	55800000	0.0710	0.4302	16.50	14.09
100003	53100001	56100000	0.0797	0.4559	17.47	15.06
100003	53400001	56400000	0.1000	0.4712	21.23	18.82
100003	53700001	56700000	0.1034	0.4713	21.95	19.54
100003	54000001	57000000	0.1209	0.5183	23.32	20.91
100003	54300001	57300000	0.1122	0.5491	20.44	18.03
100003	54600001	57600000	0.1073	0.5501	19.51	17.10
100003	54900001	57900000	0.1172	0.5635	20.81	18.40
100003	55200001	58200000	0.1209	0.5637	21.45	19.04
100003	55500001	58500000	0.1191	0.5503	21.65	19.24
100003	55800001	58800000	0.1267	0.5555	22.81	20.40
100003	56100001	59100000	0.1356	0.5820	23.30	20.89
100003	56400001	59400000	0.1264	0.5698	22.18	19.77
100003	56700001	59700000	0.1412	0.5827	24.23	21.82
100003	57000001	60000000	0.1310	0.5634	23.26	20.85
100003	57300001	60300000	0.1209	0.5662	21.36	18.95
100003	57600001	60600000	0.1285	0.5706	22.52	20.11
100003	57900001	60900000	0.1223	0.5555	22.01	19.60
100003	58200001	61200000	0.1304	0.5816	22.42	20.01
100003	58500001	61500000	0.1358	0.6033	22.50	20.09
100003	58800001	61800000	0.1309	0.5936	22.06	19.65
100003	59100001	62100000	0.1133	0.5686	19.93	17.52
100003	59400001	62400000	0.1104	0.5893	18.74	16.33
100003	59700001	62700000	0.1002	0.5880	17.05	14.64
100003	60000001	63000000	0.1073	0.6152	17.44	15.03
100003	60300001	63300000	0.1165	0.6011	19.38	16.97
100003	60600001	63600000	0.1288	0.6088	21.15	18.74
100003	60900001	63900000	0.1271	0.6057	20.98	18.57
100003	61200001	64200000	0.1160	0.5844	19.85	17.44
100003	61500001	64500000	0.1075	0.5965	18.01	15.60
100003	61800001	64800000	0.1028	0.5884	17.47	15.06
100003	62100001	65100000	0.1103	0.5901	18.70	16.29
100003	62400001	65400000	0.1134	0.5800	19.55	17.14
100003	62700001	65700000	0.1077	0.5728	18.81	16.40
100003	63000001	66000000	0.0928	0.5506	16.86	14.45
100003	63300001	66300000	0.0888	0.5602	15.86	13.45
100003	63600001	66600000	0.0692	0.5322	13.00	10.59
100003	63900001	66900000	0.0717	0.5068	14.16	11.75
100003	64200001	67200000	0.0705	0.5080	13.88	11.47
100003	64500001	67500000	0.0809	0.5080	15.93	13.52
100003	64800001	67800000	0.0878	0.5236	16.77	14.36
100003	65100001	68100000	0.0802	0.5307	15.12	12.71
100003	65400001	68400000	0.0735	0.5079	14.47	12.06
100003	65700001	68700000	0.0787	0.4967	15.85	13.44
100003	66000001	69000000	0.0915	0.5121	17.87	15.46
100003	66300001	69300000	0.0887	0.4758	18.64	16.23
100003	66600001	69600000	0.0935	0.4649	20.12	17.71
100003	66900001	69900000	0.0916	0.4927	18.59	16.18
100003	67200001	70200000	0.1098	0.5107	21.51	19.10
100003	67500001	70500000	0.1045	0.4700	22.23	19.82
100003	67800001	70800000	0.1020	0.4710	21.65	19.24
100003	68100001	71100000	0.1075	0.4791	22.43	20.02
100003	68400001	71400000	0.1113	0.4923	22.61	20.20
100003	68700001	71700000	0.1159	0.4857	23.87	21.46
100003	69000001	72000000	0.1070	0.4636	23.08	20.67
100003	69300001	72300000	0.1070	0.4722	22.66	20.25
100003	69600001	72600000	0.1139	0.5044	22.58	20.17
100003	69900001	72900000	0.1086	0.4872	22.29	19.88
100003	70200001	73200000	0.0940	0.5011	18.77	16.36
100003	70500001	73500000	0.0953	0.5083	18.75	16.34
100003	70800001	73800000	0.0969	0.5048	19.19	16.78
100003	71100001	74100000	0.1055	0.5064	20.83	18.42
100003	71400001	74400000	0.1009	0.4959	20.34	17.93
100003	71700001	74700000	0.0990	0.5133	19.28	16.87
100003	72000001	75000000	0.0988	0.4992	19.80	17.39
100003	72300001	75300000	0.1060	0.5255	20.17	17.76
100003	72600001	75600000	0.1110	0.5407	20.52	18.11
100003	72900001	75900000	0.1089	0.5469	19.91	17.50
100003	73200001	76200000	0.1171	0.5328	21.98	19.57
100003	73500001	76500000	0.1161	0.5713	20.32	17.91
100003	73800001	76800000	0.1108	0.5768	19.20	16.79
100003	74100001	77100000	0.0966	0.5393	17.92	15.51
100003	74400001	77400000	0.1066	0.5628	18.94	16.53
100003	74700001	77700000	0.1053	0.5419	19.43	17.02
100003	75000001	78000000	0.1077	0.5627	19.13	16.72
100003	75300001	78300000	0.1121	0.5601	20.01	17.60
100003	75600001	78600000	0.1042	0.5502	18.94	16.53
100003	75900001	78900000	0.1238	0.5491	22.54	20.13
100003	76200001	79200000	0.1164	0.5208	22.35	19.94
100003	76500001	79500000	0.1085	0.4647	23.36	20.95
100003	76800001	79800000	0.1077	0.4828	22.30	19.89
100003	77100001	80100000	0.1282	0.5345	23.99	21.58
100003	77400001	80400000	0.1145	0.5125	22.35	19.94
100003	77700001	80700000	0.1030	0.5018	20.53	18.12
100003	78000001	81000000	0.1050	0.5052	20.79	18.38
100003	78300001	81300000	0.0937	0.4940	18.97	16.56
100003	78600001	81600000	0.0875	0.5030	17.39	14.98
100003	78900001	81900000	0.0651	0.4654	14.00	11.59
100003	79200001	82200000	0.0631	0.4890	12.90	10.49
100003	79500001	82500000	0.0724	0.5168	14.01	11.60
100003	79800001	82800000	0.0748	0.4990	14.99	12.58
100003	80100001	83100000	0.0708	0.4930	14.36	11.95
100003	80400001	83400000	0.0841	0.5137	16.37	13.96
100003	80700001	83700000	0.0896	0.5554	16.14	13.73
100003	81000001	84000000	0.1117	0.5826	19.17	16.76
100003	81300001	84300000	0.1141	0.5818	19.61	17.20
100003	81600001	84600000	0.1120	0.5421	20.66	18.25
100003	81900001	84900000	0.1146	0.5815	19.71	17.30
100003	82200001	85200000	0.1171	0.5527	21.18	18.77
100003	82500001	85500000	0.1207	0.5618	21.48	19.07
100003	82800001	85800000	0.1178	0.5360	21.98	19.57
100003	83100001	86100000	0.1107	0.5260	21.05	18.64
100003	83400001	86400000	0.1101	0.5341	20.61	18.20
100003	83700001	86700000	0.1100	0.5270	20.88	18.47
100003	84000001	87000000	0.0854	0.4902	17.43	15.02
100003	84300001	87300000	0.0912	0.5101	17.87	15.46
100003	84600001	87600000	0.1012	0.5328	19.00	16.59
100003	84900001	87900000	0.1023	0.5422	18.87	16.46
100003	85200001	88200000	0.1020	0.5804	17.58	15.17
100003	85500001	88500000	0.0946	0.5751	16.45	14.04
100003	85800001	88800000	0.1038	0.5837	17.79	15.38
100003	86100001	89100000	0.1033	0.5857	17.63	15.22
100003	86400001	89400000	0.1053	0.5714	18.42	16.01
100003	86700001	89700000	0.1097	0.5632	19.48	17.07
100003	87000001	90000000	0.1022	0.5400	18.93	16.52
100003	87300001	90300000	0.1024	0.5299	19.32	16.91
100003	87600001	90600000	0.1042	0.5456	19.10	16.69
100003	87900001	90900000	0.1114	0.5475	20.34	17.93
100003	88200001	91200000	0.1167	0.5148	22.66	20.25
100003	88500001	91500000	0.1191	0.5319	22.40	19.99
100003	88800001	91800000	0.1036	0.4975	20.82	18.41
100003	89100001	92100000	0.1019	0.4962	20.54	18.13
100003	89400001	92400000	0.0904	0.4897	18.46	16.05
100003	89700001	92700000	0.0773	0.4584	16.87	14.46
100003	90000001	93000000	0.0804	0.4878	16.47	14.06
100003	90300001	93300000	0.0793	0.4859	16.31	13.90
100003	90600001	93600000	0.0704	0.4509	15.62	13.21
100003	90900001	93900000	0.0731	0.4406	16.59	14.18
100003	91200001	94200000	0.0643	0.4563	14.09	11.68
100003	91500001	94500000	0.0688	0.4457	15.44	13.03
100003	91800001	94800000	0.0739	0.4836	15.29	12.88
100003	92100001	95100000	0.0727	0.4856	14.97	12.56
100003	92400001	95400000	0.0802	0.4899	16.36	13.95
100003	92700001	95700000	0.0940	0.5293	17.76	15.35
100003	93000001	96000000	0.1020	0.5486	18.59	16.18
100003	93300001	96300000	0.1047	0.5406	19.37	16.96
100003	93600001	96600000	0.1056	0.5221	20.23	17.82
100003	93900001	96900000	0.0974	0.5142	18.94	16.53
100003	94200001	97200000	0.0905	0.4747	19.06	16.65
100003	94500001	97500000	0.0864	0.4694	18.41	16.00
100003	94800001	97800000	0.0889	0.4624	19.22	16.81
100003	95100001	98100000	0.0957	0.4781	20.02	17.61
100003	95400001	98400000	0.0898	0.4524	19.86	17.45
100003	95700001	98700000	0.0933	0.4428	21.06	18.65
100003	96000001	99000000	0.0931	0.4174	22.29	19.88
100003	96300001	99300000	0.0837	0.4133	20.25	17.84
100003	96600001	99600000	0.0857	0.4445	19.28	16.87
100003	96900001	99900000	0.0847	0.4481	18.89	16.48
100003	97200001	100200000	0.0927	0.4811	19.27	16.86
100003	97500001	100500000	0.1074	0.5117	20.99	18.58
100003	97800001	100800000	0.1119	0.5284	21.18	18.77
100003	98100001	101100000	0.1057	0.5186	20.38	17.97
100003	98400001	101400000	0.1204	0.5516	21.83	19.42
100003	98700001	101700000	0.1090	0.5421	20.10	17.69
100003	99000001	102000000	0.1095	0.5490	19.94	17.53
100003	99300001	102300000	0.1130	0.5635	20.06	17.65
100003	99600001	102600000	0.1157	0.5653	20.46	18.05
100003	99900001	102900000	0.1243	0.5917	21.00	18.59
100003	100200001	103200000	0.1370	0.6114	22.41	20.00
100003	100500001	103500000	0.1198	0.6107	19.62	17.21
100003	100800001	103800000	0.1115	0.5982	18.64	16.23
100003	101100001	104100000	0.1228	0.6056	20.28	17.87
100003	101400001	104400000	0.1213	0.6075	19.96	17.55
100003	101700001	104700000	0.1242	0.6287	19.75	17.34
100003	102000001	105000000	0.1268	0.6131	20.69	18.28
100003	102300001	105300000	0.1305	0.6101	21.38	18.97
100003	102600001	105600000	0.1319	0.6108	21.60	19.19
100003	102900001	105900000	0.1267	0.5898	21.48	19.07
100003	103200001	106200000	0.1125	0.5655	19.90	17.49
100003	103500001	106500000	0.1147	0.5612	20.44	18.03
100003	103800001	106800000	0.1205	0.5659	21.29	18.88
100003	104100001	107100000	0.1142	0.5483	20.83	18.42
100003	104400001	107400000	0.1141	0.5416	21.07	18.66
100003	104700001	107700000	0.1142	0.5394	21.16	18.75
100003	105000001	108000000	0.1018	0.5499	18.52	16.11
100003	105300001	108300000	0.1064	0.5564	19.12	16.71
100003	105600001	108600000	0.1112	0.5791	19.20	16.79
100003	105900001	108900000	0.1114	0.5887	18.93	16.52
100003	106200001	109200000	0.1048	0.5968	17.56	15.15
100003	106500001	109500000	0.1001	0.5661	17.68	15.27
100003	106800001	109800000	0.1074	0.5734	18.73	16.32
100003	107100001	110100000	0.1154	0.5850	19.73	17.32
100003	107400001	110400000	0.1183	0.5801	20.39	17.98
100003	107700001	110700000	0.1249	0.5922	21.09	18.68
100003	108000001	111000000	0.1233	0.5946	20.73	18.32
100003	108300001	111300000	0.1061	0.5383	19.71	17.30
100003	108600001	111600000	0.1028	0.5213	19.72	17.31
100003	108900001	111900000	0.0958	0.4898	19.55	17.14
100003	109200001	112200000	0.1122	0.5013	22.38	19.97
100003	109500001	112500000	0.1168	0.5405	21.61	19.20
100003	109800001	112800000	0.1000	0.4928	20.30	17.89
100003	110100001	113100000	0.1019	0.5110	19.93	17.52
100003	110400001	113400000	0.0947	0.5139	18.43	16.02
100003	110700001	113700000	0.1061	0.5212	20.36	17.95
100003	111000001	114000000	0.1142	0.5204	21.95	19.54
100003	111300001	114300000	0.1209	0.5563	21.73	19.32
100003	111600001	114600000	0.1116	0.5467	20.41	18.00
100003	111900001	114900000	0.1262	0.5793	21.78	19.37
100003	112200001	115200000	0.1219	0.5628	21.66	19.25
100003	112500001	115500000	0.1177	0.5113	23.01	20.60
100003	112800001	115800000	0.1270	0.5697	22.29	19.88
100003	113100001	116100000	0.1173	0.5403	21.72	19.31
100003	113400001	116400000	0.1151	0.5440	21.16	18.75
100003	113700001	116700000	0.1017	0.5078	20.04	17.63
100003	114000001	117000000	0.1137	0.5137	22.14	19.73
100003	114300001	117300000	0.1175	0.5244	22.40	19.99
100003	114600001	117600000	0.1239	0.5297	23.39	20.98
100003	114900001	117900000	0.1247	0.4968	25.10	22.69
100003	115200001	118200000	0.1225	0.4919	24.90	22.49
100003	115500001	118500000	0.1169	0.4755	24.59	22.18
100003	115800001	118800000	0.1107	0.4293	25.80	23.39
100003	116100001	119100000	0.1058	0.4180	25.31	22.90
100003	116400001	119400000	0.1067	0.4044	26.40	23.99
100003	116700001	119700000	0.0933	0.3987	23.40	20.99
100003	117000001	120000000	0.0818	0.4220	19.39	16.98
100003	117300001	120300000	0.0868	0.4151	20.90	18.49
100003	117600001	120600000	0.0977	0.4296	22.73	20.32
100003	117900001	120900000	0.0858	0.4461	19.23	16.82
100003	118200001	121200000	0.0830	0.4472	18.56	16.15
100003	118500001	121500000	0.0884	0.4700	18.81	16.40
100003	118800001	121800000	0.0938	0.4602	20.37	17.96
100003	119100001	122100000	0.0918	0.4504	20.38	17.97
100003	119400001	122400000	0.0898	0.4362	20.58	18.17
100003	119700001	122700000	0.0973	0.4296	22.66	20.25
100003	120000001	123000000	0.0913	0.3695	24.71	22.30
100003	120300001	123300000	0.0825	0.3614	22.84	20.43
100003	120600001	123600000	0.0675	0.3490	19.33	16.92
100003	120900001	123900000	0.0739	0.3458	21.38	18.97
100003	121200001	124200000	0.0761	0.3561	21.39	18.98
100003	121500001	124500000	0.0801	0.3610	22.19	19.78
100003	121800001	124800000	0.0911	0.4036	22.57	20.16
100003	122100001	125100000	0.0934	0.4320	21.61	19.20
100003	122400001	125400000	0.1000	0.4616	21.66	19.25
100003	122700001	125700000	0.1073	0.4843	22.17	19.76
100003	123000001	126000000	0.1132	0.5235	21.62	19.21
100003	123300001	126300000	0.1312	0.5349	24.53	22.12
100003	123600001	126600000	0.1346	0.5035	26.73	24.32
100003	123900001	126900000	0.1305	0.5084	25.66	23.25
100003	124200001	127200000	0.1390	0.5044	27.55	25.14
100003	124500001	127500000	0.1374	0.5210	26.38	23.97
100003	124800001	127800000	0.1271	0.5011	25.36	22.95
100003	125100001	128100000	0.1245	0.4748	26.21	23.80
100003	125400001	128400000	0.1166	0.4452	26.19	23.78
100003	125700001	128700000	0.1094	0.4515	24.24	21.83
100003	126000001	129000000	0.1010	0.4228	23.89	21.48
100003	126300001	129300000	0.0977	0.4169	23.43	21.02
100003	126600001	129600000	0.0994	0.4338	22.91	20.50
100003	126900001	129900000	0.0915	0.3998	22.89	20.48
100003	127200001	130200000	0.0894	0.3773	23.69	21.28
100003	127500001	130500000	0.0815	0.3594	22.69	20.28
100003	127800001	130800000	0.0868	0.3695	23.50	21.09
100003	128100001	131100000	0.0854	0.3905	21.88	19.47
100003	128400001	131400000	0.1012	0.4262	23.74	21.33
100003	128700001	131700000	0.1045	0.4119	25.37	22.96
100003	129000001	132000000	0.1245	0.4341	28.68	26.27
100003	129300001	132300000	0.1063	0.4051	26.25	23.84
100003	129600001	132600000	0.0943	0.3732	25.28	22.87
100003	129900001	132900000	0.1012	0.3902	25.94	23.53
100003	130200001	133200000	0.0985	0.4181	23.57	21.16
100003	130500001	133500000	0.0985	0.3809	25.87	23.46
100003	130800001	133800000	0.0901	0.3953	22.79	20.38
100003	131100001	134100000	0.1025	0.3982	25.75	23.34
100003	131400001	134400000	0.0940	0.3998	23.51	21.10
100003	131700001	134700000	0.1175	0.4376	26.84	24.43
100003	132000001	135000000	0.1091	0.4515	24.16	21.75
100003	132300001	135300000	0.1293	0.5043	25.64	23.23
100003	132600001	135600000	0.1427	0.5575	25.60	23.19
100003	132900001	135900000	0.1386	0.5641	24.57	22.16
100003	133200001	135986931	0.1384	0.5656	22.74	20.33
100004	1	3000000	0.1879	0.6802	27.63	25.22
100004	300001	3300000	0.1956	0.6902	28.34	25.93
100004	600001	3600000	0.2124	0.7072	30.03	27.62
100004	900001	3900000	0.1947	0.6916	28.15	25.74
100004	1200001	4200000	0.1863	0.6922	26.92	24.51
100004	1500001	4500000	0.1695	0.7135	23.75	21.34
100004	1800001	4800000	0.1748	0.7422	23.55	21.14
100004	2100001	5100000	0.1678	0.7504	22.36	19.95
100004	2400001	5400000	0.1554	0.7501	20.71	18.30
100004	2700001	5700000	0.1441	0.7842	18.38	15.97
100004	3000001	6000000	0.1316	0.7828	16.81	14.40
100004	3300001	6300000	0.1149	0.7808	14.72	12.31
100004	3600001	6600000	0.0893	0.7306	12.23	9.82
100004	3900001	6900000	0.0938	0.7456	12.59	10.18
100004	4200001	7200000	0.0901	0.7332	12.29	9.88
100004	4500001	7500000	0.0935	0.7120	13.14	10.73
100004	4800001	7800000	0.0834	0.7034	11.85	9.44
100004	5100001	8100000	0.0967	0.7005	13.80	11.39
100004	5400001	8400000	0.0901	0.6586	13.68	11.27
100004	5700001	8700000	0.0924	0.6410	14.41	12.00
100004	6000001	9000000	0.1042	0.6504	16.02	13.61
100004	6300001	9300000	0.1062	0.6258	16.98	14.57
100004	6600001	9600000	0.1102	0.6430	17.14	14.73
100004	6900001	9900000	0.1037	0.6079	17.06	14.65
100004	7200001	10200000	0.1027	0.5689	18.04	15.63
100004	7500001	10500000	0.1152	0.5982	19.25	16.84
100004	7800001	10800000	0.1180	0.5649	20.90	18.49
100004	8100001	11100000	0.0932	0.5151	18.09	15.68
100004	8400001	11400000	0.0995	0.5665	17.56	15.15
100004	8700001	11700000	0.1031	0.5475	18.83	16.42
100004	9000001	12000000	0.1012	0.5788	17.48	15.07
100004	9300001	12300000	0.1035	0.5668	18.26	15.85
100004	9600001	12600000	0.1026	0.5829	17.60	15.19
100004	9900001	12900000	0.0949	0.5950	15.95	13.54
100004	10200001	13200000	0.0925	0.6331	14.61	12.20
100004	10500001	13500000	0.0743	0.5915	12.56	10.15
100004	10800001	13800000	0.0671	0.5649	11.89	9.48
100004	11100001	14100000	0.0772	0.6123	12.60	10.19
100004	11400001	14400000	0.0729	0.6129	11.90	9.49
100004	11700001	14700000	0.0656	0.6334	10.35	7.94
100004	12000001	15000000	0.0561	0.6373	8.81	6.40
100004	12300001	15300000	0.0617	0.6733	9.16	6.75
100004	12600001	15600000	0.0728	0.6552	11.11	8.70
100004	12900001	15900000	0.0697	0.6514	10.70	8.29
100004	13200001	16200000	0.0821	0.6485	12.66	10.25
100004	13500001	16500000	0.0818	0.6645	12.31	9.90
100004	13800001	16800000	0.1027	0.7221	14.23	11.82
100004	14100001	17100000	0.0957	0.7319	13.08	10.67
100004	14400001	17400000	0.1061	0.7188	14.77	12.36
100004	14700001	17700000	0.1122	0.7307	15.35	12.94
100004	15000001	18000000	0.1185	0.7093	16.71	14.30
100004	15300001	18300000	0.1261	0.6958	18.12	15.71
100004	15600001	18600000	0.1287	0.7075	18.19	15.78
100004	15900001	18900000	0.1312	0.6770	19.38	16.97
100004	16200001	19200000	0.1399	0.6886	20.31	17.90
100004	16500001	19500000	0.1547	0.7029	22.01	19.60
100004	16800001	19800000	0.1384	0.6938	19.95	17.54
100004	17100001	20100000	0.1533	0.7029	21.81	19.40
100004	17400001	20400000	0.1606	0.7170	22.41	20.00
100004	17700001	20700000	0.1615	0.7266	22.23	19.82
100004	18000001	21000000	0.1547	0.7081	21.85	19.44
100004	18300001	21300000	0.1398	0.6922	20.19	17.78
100004	18600001	21600000	0.1312	0.7094	18.49	16.08
100004	18900001	21900000	0.1332	0.7160	18.61	16.20
100004	19200001	22200000	0.1297	0.7153	18.13	15.72
100004	19500001	22500000	0.1094	0.6952	15.74	13.33
100004	19800001	22800000	0.1120	0.6958	16.09	13.68
100004	20100001	23100000	0.1010	0.6707	15.06	12.65
100004	20400001	23400000	0.0833	0.6582	12.66	10.25
100004	20700001	23700000	0.0825	0.6435	12.81	10.40
100004	21000001	24000000	0.0969	0.6616	14.65	12.24
100004	21300001	24300000	0.0974	0.6569	14.83	12.42
100004	21600001	24600000	0.0898	0.6165	14.57	12.16
100004	21900001	24900000	0.0981	0.6564	14.95	12.54
100004	22200001	25200000	0.0869	0.6209	14.00	11.59
100004	22500001	25500000	0.1135	0.6408	17.71	15.30
100004	22800001	25800000	0.1132	0.6043	18.73	16.32
100004	23100001	26100000	0.1203	0.6201	19.40	16.99
100004	23400001	26400000	0.1242	0.6175	20.11	17.70
100004	23700001	26700000	0.1288	0.6188	20.81	18.40
100004	24000001	27000000	0.1068	0.6246	17.11	14.70
100004	24300001	27300000	0.1140	0.6121	18.62	16.21
100004	24600001	27600000	0.1239	0.6402	19.36	16.95
100004	24900001	27900000	0.1227	0.6294	19.50	17.09
100004	25200001	28200000	0.1165	0.6405	18.19	15.78
100004	25500001	28500000	0.0994	0.6159	16.14	13.73
100004	25800001	28800000	0.0935	0.6352	14.71	12.30
100004	26100001	29100000	0.0940	0.6369	14.76	12.35
100004	26400001	29400000	0.0879	0.6207	14.16	11.75
100004	26700001	29700000	0.0808	0.6276	12.88	10.47
100004	27000001	30000000	0.0809	0.6224	13.00	10.59
100004	27300001	30300000	0.0780	0.6326	12.33	9.92
100004	27600001	30600000	0.0870	0.6351	13.70	11.29
100004	27900001	30900000	0.0772	0.6103	12.65	10.24
100004	28200001	31200000	0.0988	0.6330	15.61	13.20
100004	28500001	31500000	0.1027	0.6409	16.02	13.61
100004	28800001	31800000	0.1081	0.6476	16.69	14.28
100004	29100001	32100000	0.1042	0.6615	15.75	13.34
100004	29400001	32400000	0.1107	0.6377	17.36	14.95
100004	29700001	32700000	0.1108	0.6288	17.62	15.21
100004	30000001	33000000	0.1183	0.6266	18.88	16.47
100004	30300001	33300000	0.1193	0.6246	19.10	16.69
100004	30600001	33600000	0.1035	0.5858	17.67	15.26
100004	30900001	33900000	0.1024	0.5634	18.17	15.76
100004	31200001	34200000	0.0999	0.5797	17.23	14.82
100004	31500001	34500000	0.0948	0.5819	16.29	13.88
100004	31800001	34800000	0.1059	0.5939	17.84	15.43
100004	32100001	35100000	0.0976	0.5709	17.09	14.68
100004	32400001	35400000	0.0893	0.5910	15.10	12.69
100004	32700001	35700000	0.0916	0.5814	15.75	13.34
100004	33000001	36000000	0.0910	0.5745	15.84	13.43
100004	33300001	36300000	0.0955	0.6009	15.89	13.48
100004	33600001	36600000	0.1056	0.6436	16.42	14.01
100004	33900001	36900000	0.1168	0.7019	16.64	14.23
100004	34200001	37200000	0.1088	0.6905	15.75	13.34
100004	34500001	37500000	0.1034	0.6971	14.84	12.43
100004	34800001	37800000	0.1004	0.6953	14.44	12.03
100004	35100001	38100000	0.1157	0.7182	16.11	13.70
100004	35400001	38400000	0.1321	0.7438	17.76	15.35
100004	35700001	38700000	0.1362	0.7636	17.84	15.43
100004	36000001	39000000	0.1417	0.7769	18.24	15.83
100004	36300001	39300000	0.1418	0.7625	18.60	16.19
100004	36600001	39600000	0.1332	0.7228	18.44	16.03
100004	36900001	39900000	0.1333	0.7020	18.99	16.58
100004	37200001	40200000	0.1285	0.6536	19.66	17.25
100004	37500001	40500000	0.1392	0.6420	21.69	19.28
100004	37800001	40800000	0.1398	0.6480	21.57	19.16
100004	38100001	41100000	0.1277	0.6338	20.15	17.74
100004	38400001	41400000	0.1201	0.6123	19.61	17.20
100004	38700001	41700000	0.1143	0.5836	19.58	17.17
100004	39000001	42000000	0.1073	0.5502	19.50	17.09
100004	39300001	42300000	0.1040	0.5573	18.66	16.25
100004	39600001	42600000	0.1053	0.5438	19.37	16.96
100004	39900001	42900000	0.1033	0.5587	18.49	16.08
100004	40200001	43200000	0.1241	0.6072	20.43	18.02
100004	40500001	43500000	0.1191	0.5991	19.88	17.47
100004	40800001	43800000	0.1223	0.6007	20.36	17.95
100004	41100001	44100000	0.1265	0.6001	21.08	18.67
100004	41400001	44400000	0.1199	0.6014	19.94	17.53
100004	41700001	44700000	0.1107	0.5890	18.79	16.38
100004	42000001	45000000	0.1167	0.5907	19.75	17.34
100004	42300001	45300000	0.1189	0.5780	20.57	18.16
100004	42600001	45600000	0.1332	0.6334	21.03	18.62
100004	42900001	45900000	0.1265	0.6060	20.88	18.47
100004	43200001	46200000	0.1072	0.5993	17.89	15.48
100004	43500001	46500000	0.1179	0.6252	18.87	16.46
100004	43800001	46800000	0.1122	0.6034	18.60	16.19
100004	44100001	47100000	0.1121	0.6093	18.41	16.00
100004	44400001	47400000	0.1154	0.6369	18.12	15.71
100004	44700001	47700000	0.1227	0.6585	18.64	16.23
100004	45000001	48000000	0.1184	0.6826	17.34	14.93
100004	45300001	48300000	0.1122	0.6895	16.28	13.87
100004	45600001	48600000	0.1003	0.6624	15.14	12.73
100004	45900001	48900000	0.1149	0.7003	16.40	13.99
100004	46200001	49200000	0.1311	0.6839	19.16	16.75
100004	46500001	49500000	0.1202	0.6722	17.89	15.48
100004	46800001	49800000	0.1139	0.6686	17.03	14.62
100004	47100001	50100000	0.1168	0.6710	17.40	14.99
100004	47400001	50400000	0.1392	0.6642	20.95	18.54
100004	47700001	50700000	0.1343	0.6577	20.42	18.01
100004	48000001	51000000	0.1388	0.6748	20.56	18.15
100004	48300001	51300000	0.1447	0.6708	21.57	19.16
100004	48600001	51600000	0.1478	0.6789	21.77	19.36
100004	48900001	51900000	0.1404	0.6471	21.70	19.29
100004	49200001	52200000	0.1194	0.6574	18.16	15.75
100004	49500001	52500000	0.1227	0.6622	18.53	16.12
100004	49800001	52800000	0.1336	0.6624	20.17	17.76
100004	50100001	53100000	0.1339	0.6369	21.03	18.62
100004	50400001	53400000	0.1120	0.6377	17.57	15.16
100004	50700001	53700000	0.1243	0.6491	19.14	16.73
100004	51000001	54000000	0.1242	0.6166	20.14	17.73
100004	51300001	54300000	0.1184	0.6211	19.06	16.65
100004	51600001	54600000	0.1196	0.5907	20.25	17.84
100004	51900001	54900000	0.1150	0.6048	19.02	16.61
100004	52200001	55200000	0.1225	0.5779	21.21	18.80
100004	52500001	55500000	0.1140	0.5620	20.29	17.88
100004	52800001	55800000	0.0997	0.5286	18.87	16.46
100004	53100001	56100000	0.0973	0.5303	18.35	15.94
100004	53400001	56400000	0.0971	0.4974	19.53	17.12
100004	53700001	56700000	0.0927	0.5032	18.42	16.01
100004	54000001	57000000	0.0834	0.4871	17.11	14.70
100004	54300001	57300000	0.0908	0.4829	18.80	16.39
100004	54600001	57600000	0.0828	0.5194	15.94	13.53
100004	54900001	57900000	0.0939	0.5150	18.22	15.81
100004	55200001	58200000	0.0869	0.5120	16.97	14.56
100004	55500001	58500000	0.1041	0.5202	20.02	17.61
100004	55800001	58800000	0.1119	0.5459	20.50	18.09
100004	56100001	59100000	0.1172	0.5293	22.15	19.74
100004	56400001	59400000	0.1229	0.5457	22.51	20.10
100004	56700001	59700000	0.1359	0.5411	25.11	22.70
100004	57000001	60000000	0.1433	0.5671	25.27	22.86
100004	57300001	60300000	0.1440	0.5635	25.55	23.14
100004	57600001	60600000	0.1461	0.5601	26.09	23.68
100004	57900001	60900000	0.1371	0.5371	25.52	23.11
100004	58200001	61200000	0.1427	0.5623	25.38	22.97
100004	58500001	61500000	0.1335	0.5528	24.14	21.73
100004	58800001	61800000	0.1277	0.5282	24.18	21.77
100004	59100001	62100000	0.1184	0.5596	21.16	18.75
100004	59400001	62400000	0.1130	0.5568	20.30	17.89
100004	59700001	62700000	0.0957	0.5135	18.63	16.22
100004	60000001	63000000	0.0965	0.5087	18.98	16.57
100004	60300001	63300000	0.0868	0.5048	17.19	14.78
100004	60600001	63600000	0.0867	0.4595	18.87	16.46
100004	60900001	63900000	0.0886	0.4658	19.02	16.61
100004	61200001	64200000	0.0918	0.4409	20.82	18.41
100004	61500001	64500000	0.0836	0.4614	18.12	15.71
100004	61800001	64800000	0.0878	0.4996	17.57	15.16
100004	62100001	65100000	0.1071	0.5104	20.98	18.57
100004	62400001	65400000	0.1010	0.4758	21.23	18.82
100004	62700001	65700000	0.1001	0.4950	20.23	17.82
100004	63000001	66000000	0.0888	0.4683	18.97	16.56
100004	63300001	66300000	0.0992	0.4418	22.45	20.04
100004	63600001	66600000	0.1044	0.4693	22.24	19.83
100004	63900001	66900000	0.1008	0.5008	20.12	17.71
100004	64200001	67200000	0.0946	0.5266	17.97	15.56
100004	64500001	67500000	0.0965	0.5001	19.29	16.88
100004	64800001	67800000	0.0996	0.4966	20.06	17.65
100004	65100001	68100000	0.0808	0.4797	16.84	14.43
100004	65400001	68400000	0.0923	0.5364	17.20	14.79
100004	65700001	68700000	0.1016	0.5433	18.70	16.29
100004	66000001	69000000	0.1016	0.5425	18.72	16.31
100004	66300001	69300000	0.1050	0.5949	17.66	15.25
100004	66600001	69600000	0.1132	0.6021	18.80	16.39
100004	66900001	69900000	0.1074	0.5703	18.83	16.42
100004	67200001	70200000	0.1035	0.5704	18.14	15.73
100004	67500001	70500000	0.1136	0.5884	19.30	16.89
100004	67800001	70800000	0.1092	0.5607	19.48	17.07
100004	68100001	71100000	0.1184	0.5470	21.65	19.24
100004	68400001	71400000	0.1100	0.4853	22.66	20.25
100004	68700001	71700000	0.1085	0.4872	22.26	19.85
100004	69000001	72000000	0.1177	0.5006	23.52	21.11
100004	69300001	72300000	0.1051	0.4641	22.64	20.23
100004	69600001	72600000	0.0883	0.4329	20.40	17.99
100004	69900001	72900000	0.0932	0.4239	21.98	19.57
100004	70200001	73200000	0.0989	0.4084	24.22	21.81
100004	70500001	73500000	0.0870	0.3856	22.55	20.14
100004	70800001	73800000	0.0773	0.3685	20.99	18.58
100004	71100001	74100000	0.0757	0.3966	19.08	16.67
100004	71400001	74400000	0.0817	0.4339	18.82	16.41
100004	71700001	74700000	0.0769	0.4330	17.76	15.35
100004	72000001	75000000	0.0880	0.4542	19.38	16.97
100004	72300001	75300000	0.0844	0.4412	19.14	16.73
100004	72600001	75600000	0.0876	0.4480	19.55	17.14
100004	72900001	75900000	0.0915	0.4620	19.80	17.39
100004	73200001	76200000	0.0979	0.4896	20.00	17.59
100004	73500001	76500000	0.1007	0.4884	20.62	18.21
100004	73800001	76800000	0.1141	0.5064	22.53	20.12
100004	74100001	77100000	0.1120	0.4716	23.75	21.34
100004	74400001	77400000	0.1098	0.4828	22.74	20.33
100004	74700001	77700000	0.1168	0.5040	23.17	20.76
100004	75000001	78000000	0.1081	0.4764	22.70	20.29
100004	75300001	78300000	0.1042	0.4483	23.25	20.84
100004	75600001	78600000	0.1101	0.4724	23.31	20.90
100004	75900001	78900000	0.1155	0.4814	23.99	21.58
100004	76200001	79200000	0.1086	0.4490	24.19	21.78
100004	76500001	79500000	0.1117	0.4635	24.10	21.69
100004	76800001	79800000	0.1077	0.4805	22.41	20.00
100004	77100001	80100000	0.1069	0.5009	21.34	18.93
100004	77400001	80400000	0.1056	0.4727	22.34	19.93
100004	77700001	80700000	0.1008	0.4549	22.15	19.74
100004	78000001	81000000	0.0939	0.4703	19.97	17.56
100004	78300001	81300000	0.1039	0.5026	20.67	18.26
100004	78600001	81600000	0.1089	0.5146	21.17	18.76
100004	78900001	81900000	0.1078	0.5116	21.06	18.65
100004	79200001	82200000	0.1024	0.5066	20.20	17.79
100004	79500001	82500000	0.1081	0.5246	20.61	18.20
100004	79800001	82800000	0.1082	0.5257	20.59	18.18
100004	80100001	83100000	0.1011	0.4943	20.46	18.05
100004	80400001	83400000	0.1044	0.5002	20.88	18.47
100004	80700001	83700000	0.1045	0.4786	21.83	19.42
100004	81000001	84000000	0.1064	0.4813	22.10	19.69
100004	81300001	84300000	0.0964	0.4490	21.47	19.06
100004	81600001	84600000	0.0850	0.4042	21.03	18.62
100004	81900001	84900000	0.0733	0.3783	19.38	16.97
100004	82200001	85200000	0.0765	0.3706	20.65	18.24
100004	82500001	85500000	0.0790	0.3491	22.62	20.21
100004	82800001	85800000	0.0901	0.3644	24.72	22.31
100004	83100001	86100000	0.0935	0.3970	23.56	21.15
100004	83400001	86400000	0.0963	0.4010	24.02	21.61
100004	83700001	86700000	0.0953	0.4248	22.42	20.01
100004	84000001	87000000	0.0891	0.4169	21.38	18.97
100004	84300001	87300000	0.1035	0.4854	21.32	18.91
100004	84600001	87600000	0.1087	0.5083	21.39	18.98
100004	84900001	87900000	0.1111	0.5248	21.16	18.75
100004	85200001	88200000	0.1131	0.5355	21.13	18.72
100004	85500001	88500000	0.1172	0.5425	21.60	19.19
100004	85800001	88800000	0.1100	0.5333	20.63	18.22
100004	86100001	89100000	0.1112	0.4977	22.35	19.94
100004	86400001	89400000	0.1061	0.4848	21.88	19.47
100004	86700001	89700000	0.1055	0.4807	21.95	19.54
100004	87000001	90000000	0.1138	0.4593	24.79	22.38
100004	87300001	90300000	0.1079	0.4043	26.69	24.28
100004	87600001	90600000	0.1020	0.4023	25.35	22.94
100004	87900001	90900000	0.1241	0.4360	28.47	26.06
100004	88200001	91200000	0.1234	0.4446	27.75	25.34
100004	88500001	91500000	0.1089	0.4225	25.78	23.37
100004	88800001	91800000	0.1047	0.4087	25.63	23.22
100004	89100001	92100000	0.1038	0.4371	23.75	21.34
100004	89400001	92400000	0.1005	0.4350	23.10	20.69
100004	89700001	92700000	0.0943	0.4191	22.51	20.10
100004	90000001	93000000	0.0937	0.4573	20.49	18.08
100004	90300001	93300000	0.1048	0.5181	20.23	17.82
100004	90600001	93600000	0.1129	0.5423	20.83	18.42
100004	90900001	93900000	0.1049	0.5167	20.30	17.89
100004	91200001	94200000	0.1048	0.4897	21.41	19.00
100004	91500001	94500000	0.0980	0.5151	19.03	16.62
100004	91800001	94800000	0.0957	0.5305	18.04	15.63
100004	92100001	95100000	0.1089	0.5459	19.95	17.54
100004	92400001	95400000	0.1122	0.5853	19.16	16.75
100004	92700001	95700000	0.1126	0.5840	19.28	16.87
100004	93000001	96000000	0.1084	0.5827	18.61	16.20
100004	93300001	96300000	0.1040	0.5783	17.98	15.57
100004	93600001	96600000	0.1063	0.5918	17.97	15.56
100004	93900001	96900000	0.0901	0.5586	16.12	13.71
100004	94200001	97200000	0.0861	0.5702	15.10	12.69
100004	94500001	97500000	0.0917	0.5604	16.35	13.94
100004	94800001	97800000	0.0878	0.5221	16.82	14.41
100004	95100001	98100000	0.0858	0.5122	16.75	14.34
100004	95400001	98400000	0.0806	0.4857	16.60	14.19
100004	95700001	98700000	0.0792	0.4811	16.45	14.04
100004	96000001	99000000	0.0802	0.4789	16.74	14.33
100004	96300001	99300000	0.0802	0.4679	17.14	14.73
100004	96600001	99600000	0.0636	0.4059	15.67	13.26
100004	96900001	99900000	0.0687	0.4414	15.56	13.15
100004	97200001	100200000	0.0718	0.4721	15.20	12.79
100004	97500001	100500000	0.0781	0.4877	16.02	13.61
100004	97800001	100800000	0.0816	0.5058	16.14	13.73
100004	98100001	101100000	0.0812	0.5126	15.83	13.42
100004	98400001	101400000	0.0874	0.5235	16.70	14.29
100004	98700001	101700000	0.1063	0.5452	19.51	17.10
100004	99000001	102000000	0.1038	0.5150	20.17	17.76
100004	99300001	102300000	0.1002	0.5098	19.66	17.25
100004	99600001	102600000	0.1018	0.5355	19.01	16.60
100004	99900001	102900000	0.1042	0.5447	19.12	16.71
100004	100200001	103200000	0.1105	0.5468	20.20	17.79
100004	100500001	103500000	0.1130	0.5482	20.60	18.19
100004	100800001	103800000	0.1100	0.5345	20.59	18.18
100004	101100001	104100000	0.1018	0.5108	19.93	17.52
100004	101400001	104400000	0.1023	0.5164	19.82	17.41
100004	101700001	104700000	0.0975	0.5079	19.20	16.79
100004	102000001	105000000	0.1036	0.5353	19.36	16.95
100004	102300001	105300000	0.0947	0.4997	18.95	16.54
100004	102600001	105600000	0.1086	0.5060	21.45	19.04
100004	102900001	105900000	0.1089	0.4967	21.93	19.52
100004	103200001	106200000	0.1031	0.4717	21.85	19.44
100004	103500001	106500000	0.0957	0.4462	21.45	19.04
100004	103800001	106800000	0.1100	0.4873	22.57	20.16
100004	104100001	107100000	0.1110	0.4969	22.33	19.92
100004	104400001	107400000	0.1096	0.4852	22.59	20.18
100004	104700001	107700000	0.1010	0.5166	19.54	17.13
100004	105000001	108000000	0.1017	0.4956	20.52	18.11
100004	105300001	108300000	0.1137	0.5466	20.81	18.40
100004	105600001	108600000	0.1008	0.5220	19.30	16.89
100004	105900001	108900000	0.1056	0.5254	20.10	17.69
100004	106200001	109200000	0.1022	0.5134	19.91	17.50
100004	106500001	109500000	0.0983	0.4904	20.05	17.64
100004	106800001	109800000	0.0866	0.4659	18.60	16.19
100004	107100001	109868824	0.0924	0.4677	18.24	15.83
100005	1	3000000	0.1367	0.7483	18.27	15.86
100005	300001	3300000	0.1238	0.7135	17.35	14.94
100005	600001	3600000	0.1235	0.7348	16.80	14.39
[truncated: 4,762 more rows]
