# Supplementary material for: Effect of sequence depth and length in long-read assembly of the maize inbred NC358
Source: Nat Commun. 2020 May 8;11:2288. doi: 10.1038/s41467-020-16037-7 (PMC7211024; doi:10.1038/s41467-020-16037-7)
Supplement: Supplementary file 4 — Source Data [file 41467_2020_16037_MOESM4_ESM.zip › Source Data/Fig. 1F, Suppl. Fig. 8/NC358_falcon_only_pseudomolecules_v1.fasta.mod.out.LAI]

Chr	From	To	Intact	Total	raw_LAI	LAI
whole_genome	1	2130076140	0.1479	0.7634	19.38	16.97
1	1	3000000	0.1642	0.6729	24.41	22.00
1	300001	3300000	0.1544	0.6640	23.25	20.84
1	600001	3600000	0.1429	0.6601	21.65	19.24
1	900001	3900000	0.1362	0.6372	21.38	18.97
1	1200001	4200000	0.1278	0.6160	20.75	18.34
1	1500001	4500000	0.1200	0.5899	20.34	17.93
1	1800001	4800000	0.1215	0.5876	20.67	18.26
1	2100001	5100000	0.1295	0.5833	22.20	19.79
1	2400001	5400000	0.1367	0.5694	24.01	21.60
1	2700001	5700000	0.1383	0.5863	23.59	21.18
1	3000001	6000000	0.1394	0.5825	23.94	21.53
1	3300001	6300000	0.1434	0.5875	24.42	22.01
1	3600001	6600000	0.1532	0.5779	26.52	24.11
1	3900001	6900000	0.1582	0.5835	27.12	24.71
1	4200001	7200000	0.1757	0.5936	29.60	27.19
1	4500001	7500000	0.1795	0.6133	29.26	26.85
1	4800001	7800000	0.1779	0.6149	28.93	26.52
1	5100001	8100000	0.1603	0.6279	25.54	23.13
1	5400001	8400000	0.1507	0.6211	24.26	21.85
1	5700001	8700000	0.1564	0.6325	24.72	22.31
1	6000001	9000000	0.1685	0.6423	26.23	23.82
1	6300001	9300000	0.1736	0.6524	26.61	24.20
1	6600001	9600000	0.1729	0.6522	26.51	24.10
1	6900001	9900000	0.1715	0.6503	26.37	23.96
1	7200001	10200000	0.1757	0.6604	26.61	24.20
1	7500001	10500000	0.1719	0.6446	26.66	24.25
1	7800001	10800000	0.1607	0.6419	25.03	22.62
1	8100001	11100000	0.1787	0.6377	28.02	25.61
1	8400001	11400000	0.1759	0.6570	26.78	24.37
1	8700001	11700000	0.1725	0.6498	26.54	24.13
1	9000001	12000000	0.1642	0.6448	25.46	23.05
1	9300001	12300000	0.1717	0.6439	26.66	24.25
1	9600001	12600000	0.1711	0.6601	25.92	23.51
1	9900001	12900000	0.1591	0.6735	23.63	21.22
1	10200001	13200000	0.1497	0.6731	22.23	19.82
1	10500001	13500000	0.1420	0.6730	21.09	18.68
1	10800001	13800000	0.1514	0.6646	22.78	20.37
1	11100001	14100000	0.1420	0.6708	21.16	18.75
1	11400001	14400000	0.1388	0.6306	22.01	19.60
1	11700001	14700000	0.1271	0.6015	21.13	18.72
1	12000001	15000000	0.1255	0.6057	20.71	18.30
1	12300001	15300000	0.1179	0.6177	19.08	16.67
1	12600001	15600000	0.1235	0.6261	19.72	17.31
1	12900001	15900000	0.1320	0.6068	21.76	19.35
1	13200001	16200000	0.1269	0.6073	20.90	18.49
1	13500001	16500000	0.1298	0.6175	21.02	18.61
1	13800001	16800000	0.1287	0.6265	20.54	18.13
1	14100001	17100000	0.1283	0.6218	20.63	18.22
1	14400001	17400000	0.1455	0.6645	21.90	19.49
1	14700001	17700000	0.1603	0.7025	22.82	20.41
1	15000001	18000000	0.1619	0.7108	22.78	20.37
1	15300001	18300000	0.1728	0.6918	24.98	22.57
1	15600001	18600000	0.1637	0.6865	23.85	21.44
1	15900001	18900000	0.1719	0.6950	24.74	22.33
1	16200001	19200000	0.1781	0.6849	26.00	23.59
1	16500001	19500000	0.1851	0.6764	27.37	24.96
1	16800001	19800000	0.1890	0.6769	27.92	25.51
1	17100001	20100000	0.1910	0.6841	27.92	25.51
1	17400001	20400000	0.1726	0.6759	25.54	23.13
1	17700001	20700000	0.1638	0.6535	25.07	22.66
1	18000001	21000000	0.1550	0.6400	24.22	21.81
1	18300001	21300000	0.1490	0.6489	22.97	20.56
1	18600001	21600000	0.1468	0.6406	22.91	20.50
1	18900001	21900000	0.1356	0.6435	21.07	18.66
1	19200001	22200000	0.1284	0.6484	19.81	17.40
1	19500001	22500000	0.1231	0.6641	18.53	16.12
1	19800001	22800000	0.1255	0.6809	18.42	16.01
1	20100001	23100000	0.1184	0.6841	17.30	14.89
1	20400001	23400000	0.1179	0.6731	17.52	15.11
1	20700001	23700000	0.1211	0.6883	17.59	15.18
1	21000001	24000000	0.1312	0.7026	18.67	16.26
1	21300001	24300000	0.1197	0.7008	17.08	14.67
1	21600001	24600000	0.1281	0.7131	17.96	15.55
1	21900001	24900000	0.1382	0.7098	19.47	17.06
1	22200001	25200000	0.1322	0.7239	18.27	15.86
1	22500001	25500000	0.1343	0.7155	18.77	16.36
1	22800001	25800000	0.1330	0.7055	18.85	16.44
1	23100001	26100000	0.1417	0.6980	20.30	17.89
1	23400001	26400000	0.1522	0.7113	21.40	18.99
1	23700001	26700000	0.1442	0.7038	20.49	18.08
1	24000001	27000000	0.1295	0.6924	18.70	16.29
1	24300001	27300000	0.1351	0.6930	19.50	17.09
1	24600001	27600000	0.1343	0.7059	19.03	16.62
1	24900001	27900000	0.1243	0.7129	17.44	15.03
1	25200001	28200000	0.1335	0.7109	18.78	16.37
1	25500001	28500000	0.1268	0.7041	18.02	15.61
1	25800001	28800000	0.1304	0.6997	18.64	16.23
1	26100001	29100000	0.1139	0.6915	16.48	14.07
1	26400001	29400000	0.1108	0.6860	16.16	13.75
1	26700001	29700000	0.1302	0.7077	18.39	15.98
1	27000001	30000000	0.1361	0.7036	19.35	16.94
1	27300001	30300000	0.1389	0.7041	19.72	17.31
1	27600001	30600000	0.1436	0.6834	21.01	18.60
1	27900001	30900000	0.1353	0.6808	19.87	17.46
1	28200001	31200000	0.1444	0.6583	21.94	19.53
1	28500001	31500000	0.1381	0.6635	20.82	18.41
1	28800001	31800000	0.1347	0.6676	20.17	17.76
1	29100001	32100000	0.1517	0.6821	22.25	19.84
1	29400001	32400000	0.1561	0.7000	22.30	19.89
1	29700001	32700000	0.1499	0.6925	21.65	19.24
1	30000001	33000000	0.1544	0.7079	21.81	19.40
1	30300001	33300000	0.1579	0.7195	21.95	19.54
1	30600001	33600000	0.1524	0.7186	21.21	18.80
1	30900001	33900000	0.1545	0.7257	21.29	18.88
1	31200001	34200000	0.1448	0.7469	19.38	16.97
1	31500001	34500000	0.1508	0.7450	20.24	17.83
1	31800001	34800000	0.1432	0.7458	19.20	16.79
1	32100001	35100000	0.1348	0.7369	18.30	15.89
1	32400001	35400000	0.1299	0.7277	17.85	15.44
1	32700001	35700000	0.1297	0.7236	17.92	15.51
1	33000001	36000000	0.1244	0.7163	17.36	14.95
1	33300001	36300000	0.1174	0.7064	16.62	14.21
1	33600001	36600000	0.1097	0.7131	15.39	12.98
1	33900001	36900000	0.1208	0.7178	16.83	14.42
1	34200001	37200000	0.1292	0.7032	18.38	15.97
1	34500001	37500000	0.1361	0.7009	19.41	17.00
1	34800001	37800000	0.1401	0.6990	20.04	17.63
1	35100001	38100000	0.1379	0.7099	19.42	17.01
1	35400001	38400000	0.1408	0.6989	20.15	17.74
1	35700001	38700000	0.1472	0.7029	20.94	18.53
1	36000001	39000000	0.1512	0.7035	21.49	19.08
1	36300001	39300000	0.1462	0.7046	20.75	18.34
1	36600001	39600000	0.1550	0.7012	22.11	19.70
1	36900001	39900000	0.1523	0.6902	22.06	19.65
1	37200001	40200000	0.1416	0.6922	20.46	18.05
1	37500001	40500000	0.1499	0.7043	21.29	18.88
1	37800001	40800000	0.1503	0.7081	21.22	18.81
1	38100001	41100000	0.1512	0.6872	22.01	19.60
1	38400001	41400000	0.1442	0.6945	20.76	18.35
1	38700001	41700000	0.1367	0.6978	19.59	17.18
1	39000001	42000000	0.1342	0.6915	19.41	17.00
1	39300001	42300000	0.1444	0.6930	20.83	18.42
1	39600001	42600000	0.1452	0.6966	20.84	18.43
1	39900001	42900000	0.1397	0.7051	19.82	17.41
1	40200001	43200000	0.1443	0.7160	20.15	17.74
1	40500001	43500000	0.1387	0.7166	19.35	16.94
1	40800001	43800000	0.1330	0.7109	18.71	16.30
1	41100001	44100000	0.1397	0.7274	19.21	16.80
1	41400001	44400000	0.1431	0.7331	19.52	17.11
1	41700001	44700000	0.1481	0.7305	20.28	17.87
1	42000001	45000000	0.1550	0.7399	20.94	18.53
1	42300001	45300000	0.1547	0.7443	20.79	18.38
1	42600001	45600000	0.1545	0.7537	20.50	18.09
1	42900001	45900000	0.1576	0.7406	21.29	18.88
1	43200001	46200000	0.1540	0.7411	20.78	18.37
1	43500001	46500000	0.1537	0.7233	21.25	18.84
1	43800001	46800000	0.1671	0.7276	22.97	20.56
1	44100001	47100000	0.1734	0.7142	24.28	21.87
1	44400001	47400000	0.1750	0.7158	24.45	22.04
1	44700001	47700000	0.1647	0.7140	23.07	20.66
1	45000001	48000000	0.1683	0.7208	23.35	20.94
1	45300001	48300000	0.1589	0.7167	22.17	19.76
1	45600001	48600000	0.1611	0.7198	22.38	19.97
1	45900001	48900000	0.1637	0.7317	22.38	19.97
1	46200001	49200000	0.1784	0.7313	24.40	21.99
1	46500001	49500000	0.1820	0.7506	24.24	21.83
1	46800001	49800000	0.1765	0.7513	23.49	21.08
1	47100001	50100000	0.1759	0.7546	23.30	20.89
1	47400001	50400000	0.1666	0.7395	22.52	20.11
1	47700001	50700000	0.1738	0.7233	24.03	21.62
1	48000001	51000000	0.1565	0.7089	22.08	19.67
1	48300001	51300000	0.1548	0.7016	22.06	19.65
1	48600001	51600000	0.1507	0.6927	21.75	19.34
1	48900001	51900000	0.1532	0.6985	21.93	19.52
1	49200001	52200000	0.1425	0.7002	20.36	17.95
1	49500001	52500000	0.1482	0.6976	21.25	18.84
1	49800001	52800000	0.1490	0.7112	20.96	18.55
1	50100001	53100000	0.1426	0.7129	20.01	17.60
1	50400001	53400000	0.1518	0.7265	20.89	18.48
1	50700001	53700000	0.1396	0.7362	18.96	16.55
1	51000001	54000000	0.1447	0.7419	19.51	17.10
1	51300001	54300000	0.1484	0.7553	19.64	17.23
1	51600001	54600000	0.1445	0.7438	19.43	17.02
1	51900001	54900000	0.1474	0.7251	20.33	17.92
1	52200001	55200000	0.1367	0.7290	18.75	16.34
1	52500001	55500000	0.1261	0.7295	17.29	14.88
1	52800001	55800000	0.1220	0.7146	17.07	14.66
1	53100001	56100000	0.1155	0.7318	15.78	13.37
1	53400001	56400000	0.1066	0.7281	14.64	12.23
1	53700001	56700000	0.1274	0.7336	17.37	14.96
1	54000001	57000000	0.1274	0.7404	17.21	14.80
1	54300001	57300000	0.1305	0.7401	17.63	15.22
1	54600001	57600000	0.1364	0.7584	17.99	15.58
1	54900001	57900000	0.1335	0.7741	17.25	14.84
1	55200001	58200000	0.1473	0.7639	19.28	16.87
1	55500001	58500000	0.1477	0.7525	19.63	17.22
1	55800001	58800000	0.1477	0.7485	19.72	17.31
1	56100001	59100000	0.1458	0.7386	19.74	17.33
1	56400001	59400000	0.1530	0.7432	20.59	18.18
1	56700001	59700000	0.1460	0.7549	19.34	16.93
1	57000001	60000000	0.1543	0.7528	20.50	18.09
1	57300001	60300000	0.1568	0.7470	20.99	18.58
1	57600001	60600000	0.1575	0.7569	20.81	18.40
1	57900001	60900000	0.1521	0.7336	20.74	18.33
1	58200001	61200000	0.1534	0.7332	20.92	18.51
1	58500001	61500000	0.1435	0.7302	19.66	17.25
1	58800001	61800000	0.1341	0.7117	18.84	16.43
1	59100001	62100000	0.1546	0.7044	21.96	19.55
1	59400001	62400000	0.1601	0.6959	23.00	20.59
1	59700001	62700000	0.1641	0.6913	23.74	21.33
1	60000001	63000000	0.1585	0.6873	23.06	20.65
1	60300001	63300000	0.1497	0.6889	21.73	19.32
1	60600001	63600000	0.1454	0.6678	21.78	19.37
1	60900001	63900000	0.1462	0.6885	21.24	18.83
1	61200001	64200000	0.1557	0.6805	22.88	20.47
1	61500001	64500000	0.1639	0.6827	24.01	21.60
1	61800001	64800000	0.1763	0.7027	25.09	22.68
1	62100001	65100000	0.1600	0.6987	22.91	20.50
1	62400001	65400000	0.1576	0.7084	22.24	19.83
1	62700001	65700000	0.1556	0.7077	21.99	19.58
1	63000001	66000000	0.1535	0.6988	21.96	19.55
1	63300001	66300000	0.1549	0.6929	22.36	19.95
1	63600001	66600000	0.1565	0.6860	22.81	20.40
1	63900001	66900000	0.1695	0.6886	24.61	22.20
1	64200001	67200000	0.1602	0.6910	23.19	20.78
1	64500001	67500000	0.1578	0.6959	22.67	20.26
1	64800001	67800000	0.1502	0.7019	21.40	18.99
1	65100001	68100000	0.1516	0.7115	21.31	18.90
1	65400001	68400000	0.1485	0.7021	21.15	18.74
1	65700001	68700000	0.1374	0.6945	19.79	17.38
1	66000001	69000000	0.1474	0.6937	21.25	18.84
1	66300001	69300000	0.1625	0.6992	23.25	20.84
1	66600001	69600000	0.1559	0.7231	21.56	19.15
1	66900001	69900000	0.1401	0.7202	19.45	17.04
1	67200001	70200000	0.1316	0.7348	17.90	15.49
1	67500001	70500000	0.1301	0.7320	17.77	15.36
1	67800001	70800000	0.1374	0.7359	18.67	16.26
1	68100001	71100000	0.1348	0.7308	18.45	16.04
1	68400001	71400000	0.1352	0.7347	18.40	15.99
1	68700001	71700000	0.1315	0.7310	17.99	15.58
1	69000001	72000000	0.1235	0.7417	16.65	14.24
1	69300001	72300000	0.1191	0.7500	15.88	13.47
1	69600001	72600000	0.1170	0.7368	15.88	13.47
1	69900001	72900000	0.1151	0.7348	15.67	13.26
1	70200001	73200000	0.1112	0.7331	15.17	12.76
1	70500001	73500000	0.1116	0.7375	15.13	12.72
1	70800001	73800000	0.1070	0.7330	14.60	12.19
1	71100001	74100000	0.1166	0.7434	15.69	13.28
1	71400001	74400000	0.1134	0.7433	15.26	12.85
1	71700001	74700000	0.1207	0.7455	16.19	13.78
1	72000001	75000000	0.1278	0.7479	17.09	14.68
1	72300001	75300000	0.1299	0.7391	17.57	15.16
1	72600001	75600000	0.1423	0.7579	18.77	16.36
1	72900001	75900000	0.1533	0.7580	20.23	17.82
1	73200001	76200000	0.1768	0.7603	23.25	20.84
1	73500001	76500000	0.1799	0.7566	23.78	21.37
1	73800001	76800000	0.1818	0.7457	24.38	21.97
1	74100001	77100000	0.1743	0.7290	23.91	21.50
1	74400001	77400000	0.1799	0.7348	24.48	22.07
1	74700001	77700000	0.1868	0.7431	25.15	22.74
1	75000001	78000000	0.1882	0.7462	25.22	22.81
1	75300001	78300000	0.1727	0.7414	23.30	20.89
1	75600001	78600000	0.1719	0.7300	23.55	21.14
1	75900001	78900000	0.1707	0.7287	23.43	21.02
1	76200001	79200000	0.1560	0.7220	21.61	19.20
1	76500001	79500000	0.1658	0.7245	22.88	20.47
1	76800001	79800000	0.1846	0.7308	25.26	22.85
1	77100001	80100000	0.1870	0.7439	25.14	22.73
1	77400001	80400000	0.1820	0.7336	24.81	22.40
1	77700001	80700000	0.1781	0.7406	24.05	21.64
1	78000001	81000000	0.1704	0.7395	23.04	20.63
1	78300001	81300000	0.1833	0.7507	24.41	22.00
1	78600001	81600000	0.1864	0.7381	25.25	22.84
1	78900001	81900000	0.1795	0.7242	24.78	22.37
1	79200001	82200000	0.1812	0.7214	25.12	22.71
1	79500001	82500000	0.1641	0.7317	22.42	20.01
1	79800001	82800000	0.1387	0.7383	18.79	16.38
1	80100001	83100000	0.1340	0.7426	18.04	15.63
1	80400001	83400000	0.1253	0.7573	16.55	14.14
1	80700001	83700000	0.1286	0.7437	17.29	14.88
1	81000001	84000000	0.1435	0.7487	19.16	16.75
1	81300001	84300000	0.1346	0.7369	18.27	15.86
1	81600001	84600000	0.1337	0.7517	17.78	15.37
1	81900001	84900000	0.1368	0.7746	17.65	15.24
1	82200001	85200000	0.1380	0.7801	17.69	15.28
1	82500001	85500000	0.1447	0.7655	18.90	16.49
1	82800001	85800000	0.1570	0.7560	20.77	18.36
1	83100001	86100000	0.1488	0.7397	20.12	17.71
1	83400001	86400000	0.1543	0.7333	21.05	18.64
1	83700001	86700000	0.1440	0.7239	19.89	17.48
1	84000001	87000000	0.1340	0.7141	18.76	16.35
1	84300001	87300000	0.1367	0.7344	18.61	16.20
1	84600001	87600000	0.1234	0.7194	17.15	14.74
1	84900001	87900000	0.1251	0.7206	17.36	14.95
1	85200001	88200000	0.1204	0.7302	16.49	14.08
1	85500001	88500000	0.1180	0.7318	16.13	13.72
1	85800001	88800000	0.1043	0.7347	14.20	11.79
1	86100001	89100000	0.1043	0.7519	13.88	11.47
1	86400001	89400000	0.1034	0.7411	13.95	11.54
1	86700001	89700000	0.1022	0.7545	13.55	11.14
1	87000001	90000000	0.0971	0.7573	12.83	10.42
1	87300001	90300000	0.0927	0.7540	12.29	9.88
1	87600001	90600000	0.0951	0.7742	12.28	9.87
1	87900001	90900000	0.0937	0.7576	12.36	9.95
1	88200001	91200000	0.1014	0.7537	13.45	11.04
1	88500001	91500000	0.1121	0.7659	14.63	12.22
1	88800001	91800000	0.1222	0.7833	15.60	13.19
1	89100001	92100000	0.1373	0.7771	17.67	15.26
1	89400001	92400000	0.1510	0.7884	19.15	16.74
1	89700001	92700000	0.1500	0.7851	19.11	16.70
1	90000001	93000000	0.1615	0.7888	20.47	18.06
1	90300001	93300000	0.1626	0.7714	21.08	18.67
1	90600001	93600000	0.1634	0.7668	21.31	18.90
1	90900001	93900000	0.1627	0.7770	20.94	18.53
1	91200001	94200000	0.1659	0.7800	21.28	18.87
1	91500001	94500000	0.1628	0.7781	20.92	18.51
1	91800001	94800000	0.1611	0.7600	21.20	18.79
1	92100001	95100000	0.1564	0.7574	20.65	18.24
1	92400001	95400000	0.1455	0.7607	19.13	16.72
1	92700001	95700000	0.1598	0.7676	20.82	18.41
1	93000001	96000000	0.1610	0.7729	20.83	18.42
1	93300001	96300000	0.1727	0.7780	22.19	19.78
1	93600001	96600000	0.1737	0.7800	22.27	19.86
1	93900001	96900000	0.1753	0.7761	22.59	20.18
1	94200001	97200000	0.1660	0.7711	21.52	19.11
1	94500001	97500000	0.1544	0.7554	20.44	18.03
1	94800001	97800000	0.1560	0.7676	20.32	17.91
1	95100001	98100000	0.1642	0.7735	21.23	18.82
1	95400001	98400000	0.1848	0.7785	23.74	21.33
1	95700001	98700000	0.1690	0.7663	22.05	19.64
1	96000001	99000000	0.1610	0.7437	21.65	19.24
1	96300001	99300000	0.1489	0.7409	20.09	17.68
1	96600001	99600000	0.1497	0.7297	20.52	18.11
1	96900001	99900000	0.1455	0.7412	19.63	17.22
1	97200001	100200000	0.1519	0.7439	20.41	18.00
1	97500001	100500000	0.1553	0.7582	20.48	18.07
1	97800001	100800000	0.1558	0.7576	20.57	18.16
1	98100001	101100000	0.1500	0.7606	19.72	17.31
1	98400001	101400000	0.1332	0.7533	17.68	15.27
1	98700001	101700000	0.1377	0.7670	17.95	15.54
1	99000001	102000000	0.1390	0.7915	17.56	15.15
1	99300001	102300000	0.1351	0.8057	16.77	14.36
1	99600001	102600000	0.1360	0.8149	16.69	14.28
1	99900001	102900000	0.1390	0.8135	17.09	14.68
1	100200001	103200000	0.1249	0.8123	15.38	12.97
1	100500001	103500000	0.1259	0.8219	15.32	12.91
1	100800001	103800000	0.1237	0.8269	14.95	12.54
1	101100001	104100000	0.1139	0.8155	13.97	11.56
1	101400001	104400000	0.1107	0.8284	13.36	10.95
1	101700001	104700000	0.1082	0.8345	12.96	10.55
1	102000001	105000000	0.1134	0.8382	13.53	11.12
1	102300001	105300000	0.1228	0.8411	14.60	12.19
1	102600001	105600000	0.1307	0.8357	15.64	13.23
1	102900001	105900000	0.1301	0.8423	15.44	13.03
1	103200001	106200000	0.1363	0.8463	16.11	13.70
1	103500001	106500000	0.1377	0.8383	16.42	14.01
1	103800001	106800000	0.1464	0.8303	17.64	15.23
1	104100001	107100000	0.1571	0.8524	18.43	16.02
1	104400001	107400000	0.1548	0.8480	18.25	15.84
1	104700001	107700000	0.1623	0.8426	19.26	16.85
1	105000001	108000000	0.1493	0.8396	17.78	15.37
1	105300001	108300000	0.1466	0.8361	17.53	15.12
1	105600001	108600000	0.1353	0.8424	16.06	13.65
1	105900001	108900000	0.1310	0.8271	15.84	13.43
1	106200001	109200000	0.1233	0.8244	14.95	12.54
1	106500001	109500000	0.1304	0.8230	15.84	13.43
1	106800001	109800000	0.1182	0.8258	14.32	11.91
1	107100001	110100000	0.1187	0.8183	14.50	12.09
1	107400001	110400000	0.1296	0.7979	16.24	13.83
1	107700001	110700000	0.1301	0.7949	16.37	13.96
1	108000001	111000000	0.1400	0.7800	17.95	15.54
1	108300001	111300000	0.1367	0.7808	17.50	15.09
1	108600001	111600000	0.1465	0.7743	18.93	16.52
1	108900001	111900000	0.1465	0.7802	18.78	16.37
1	109200001	112200000	0.1597	0.7816	20.44	18.03
1	109500001	112500000	0.1605	0.7867	20.40	17.99
1	109800001	112800000	0.1592	0.7904	20.14	17.73
1	110100001	113100000	0.1511	0.7896	19.14	16.73
1	110400001	113400000	0.1395	0.7934	17.58	15.17
1	110700001	113700000	0.1355	0.7889	17.18	14.77
1	111000001	114000000	0.1268	0.7918	16.01	13.60
1	111300001	114300000	0.1433	0.7904	18.13	15.72
1	111600001	114600000	0.1354	0.8007	16.91	14.50
1	111900001	114900000	0.1458	0.8077	18.05	15.64
1	112200001	115200000	0.1442	0.8109	17.78	15.37
1	112500001	115500000	0.1371	0.8150	16.82	14.41
1	112800001	115800000	0.1320	0.8121	16.26	13.85
1	113100001	116100000	0.1405	0.8155	17.23	14.82
1	113400001	116400000	0.1469	0.8222	17.87	15.46
1	113700001	116700000	0.1473	0.8241	17.87	15.46
1	114000001	117000000	0.1449	0.8346	17.36	14.95
1	114300001	117300000	0.1301	0.8475	15.35	12.94
1	114600001	117600000	0.1344	0.8406	15.99	13.58
1	114900001	117900000	0.1287	0.8202	15.69	13.28
1	115200001	118200000	0.1287	0.8116	15.86	13.45
1	115500001	118500000	0.1287	0.8157	15.78	13.37
1	115800001	118800000	0.1451	0.8166	17.77	15.36
1	116100001	119100000	0.1418	0.8050	17.62	15.21
1	116400001	119400000	0.1315	0.8034	16.37	13.96
1	116700001	119700000	0.1293	0.8170	15.82	13.41
1	117000001	120000000	0.1392	0.8118	17.15	14.74
1	117300001	120300000	0.1361	0.7941	17.14	14.73
1	117600001	120600000	0.1246	0.7917	15.74	13.33
1	117900001	120900000	0.1261	0.8049	15.67	13.26
1	118200001	121200000	0.1226	0.8104	15.13	12.72
1	118500001	121500000	0.1110	0.8047	13.79	11.38
1	118800001	121800000	0.1099	0.8126	13.53	11.12
1	119100001	122100000	0.1091	0.8223	13.27	10.86
1	119400001	122400000	0.1125	0.8149	13.80	11.39
1	119700001	122700000	0.1116	0.8131	13.72	11.31
1	120000001	123000000	0.1182	0.8177	14.45	12.04
1	120300001	123300000	0.1208	0.8145	14.83	12.42
1	120600001	123600000	0.1407	0.8188	17.19	14.78
1	120900001	123900000	0.1403	0.8264	16.98	14.57
1	121200001	124200000	0.1403	0.8341	16.82	14.41
1	121500001	124500000	0.1458	0.8316	17.53	15.12
1	121800001	124800000	0.1319	0.8284	15.92	13.51
1	122100001	125100000	0.1311	0.8196	16.00	13.59
1	122400001	125400000	0.1409	0.8352	16.86	14.45
1	122700001	125700000	0.1502	0.8370	17.95	15.54
1	123000001	126000000	0.1401	0.8317	16.85	14.44
1	123300001	126300000	0.1451	0.8478	17.12	14.71
1	123600001	126600000	0.1411	0.8467	16.67	14.26
1	123900001	126900000	0.1372	0.8511	16.12	13.71
1	124200001	127200000	0.1297	0.8428	15.39	12.98
1	124500001	127500000	0.1333	0.8453	15.77	13.36
1	124800001	127800000	0.1360	0.8226	16.53	14.12
1	125100001	128100000	0.1318	0.8382	15.73	13.32
1	125400001	128400000	0.1214	0.8424	14.42	12.01
1	125700001	128700000	0.1253	0.8394	14.93	12.52
1	126000001	129000000	0.1210	0.8420	14.37	11.96
1	126300001	129300000	0.1265	0.8476	14.93	12.52
1	126600001	129600000	0.1206	0.8535	14.13	11.72
1	126900001	129900000	0.1272	0.8456	15.05	12.64
1	127200001	130200000	0.1425	0.8558	16.65	14.24
1	127500001	130500000	0.1384	0.8593	16.10	13.69
1	127800001	130800000	0.1464	0.8802	16.63	14.22
1	128100001	131100000	0.1579	0.8681	18.19	15.78
1	128400001	131400000	0.1616	0.8636	18.71	16.30
1	128700001	131700000	0.1465	0.8496	17.24	14.83
1	129000001	132000000	0.1479	0.8566	17.26	14.85
1	129300001	132300000	0.1432	0.8536	16.78	14.37
1	129600001	132600000	0.1475	0.8581	17.18	14.77
1	129900001	132900000	0.1553	0.8679	17.89	15.48
1	130200001	133200000	0.1430	0.8606	16.62	14.21
1	130500001	133500000	0.1470	0.8615	17.06	14.65
1	130800001	133800000	0.1531	0.8584	17.84	15.43
1	131100001	134100000	0.1472	0.8615	17.08	14.67
1	131400001	134400000	0.1453	0.8694	16.71	14.30
1	131700001	134700000	0.1663	0.8915	18.65	16.24
1	132000001	135000000	0.1678	0.8931	18.79	16.38
1	132300001	135300000	0.1791	0.8846	20.25	17.84
1	132600001	135600000	0.1912	0.8913	21.45	19.04
1	132900001	135900000	0.1854	0.8971	20.66	18.25
1	133200001	136200000	0.1937	0.9110	21.26	18.85
1	133500001	136500000	0.2044	0.9007	22.69	20.28
1	133800001	136800000	0.1942	0.9037	21.49	19.08
1	134100001	137100000	0.2014	0.9115	22.10	19.69
1	134400001	137400000	0.2036	0.9172	22.20	19.79
1	134700001	137700000	0.1840	0.9125	20.16	17.75
1	135000001	138000000	0.1878	0.9129	20.57	18.16
1	135300001	138300000	0.1713	0.9250	18.51	16.10
1	135600001	138600000	0.1669	0.9117	18.30	15.89
1	135900001	138900000	0.1636	0.8898	18.39	15.98
1	136200001	139200000	0.1686	0.8829	19.09	16.68
1	136500001	139500000	0.1521	0.8742	17.40	14.99
1	136800001	139800000	0.1592	0.8776	18.14	15.73
1	137100001	140100000	0.1527	0.8690	17.57	15.16
1	137400001	140400000	0.1527	0.8606	17.75	15.34
1	137700001	140700000	0.1751	0.8576	20.41	18.00
1	138000001	141000000	0.1793	0.8462	21.19	18.78
1	138300001	141300000	0.1837	0.8260	22.24	19.83
1	138600001	141600000	0.1657	0.8158	20.31	17.90
1	138900001	141900000	0.1724	0.8204	21.02	18.61
1	139200001	142200000	0.1661	0.8151	20.37	17.96
1	139500001	142500000	0.1676	0.8272	20.26	17.85
1	139800001	142800000	0.1609	0.8179	19.68	17.27
1	140100001	143100000	0.1590	0.8281	19.20	16.79
1	140400001	143400000	0.1677	0.8301	20.20	17.79
1	140700001	143700000	0.1517	0.8109	18.70	16.29
1	141000001	144000000	0.1350	0.8239	16.38	13.97
1	141300001	144300000	0.1459	0.8382	17.40	14.99
1	141600001	144600000	0.1571	0.8329	18.86	16.45
1	141900001	144900000	0.1517	0.8404	18.05	15.64
1	142200001	145200000	0.1511	0.8388	18.01	15.60
1	142500001	145500000	0.1637	0.8447	19.38	16.97
1	142800001	145800000	0.1646	0.8505	19.35	16.94
1	143100001	146100000	0.1743	0.8333	20.92	18.51
1	143400001	146400000	0.1770	0.8294	21.33	18.92
1	143700001	146700000	0.1735	0.8437	20.56	18.15
1	144000001	147000000	0.1764	0.8371	21.07	18.66
1	144300001	147300000	0.1673	0.8404	19.91	17.50
1	144600001	147600000	0.1600	0.8450	18.94	16.53
1	144900001	147900000	0.1657	0.8354	19.84	17.43
1	145200001	148200000	0.1547	0.8385	18.45	16.04
1	145500001	148500000	0.1459	0.8342	17.49	15.08
1	145800001	148800000	0.1438	0.8227	17.48	15.07
1	146100001	149100000	0.1304	0.8315	15.68	13.27
1	146400001	149400000	0.1162	0.8299	14.00	11.59
1	146700001	149700000	0.1242	0.8214	15.12	12.71
1	147000001	150000000	0.1262	0.8028	15.72	13.31
1	147300001	150300000	0.1208	0.7927	15.24	12.83
1	147600001	150600000	0.1218	0.7898	15.42	13.01
1	147900001	150900000	0.1034	0.7991	12.94	10.53
1	148200001	151200000	0.1152	0.7770	14.83	12.42
1	148500001	151500000	0.1156	0.7807	14.81	12.40
1	148800001	151800000	0.1200	0.7920	15.15	12.74
1	149100001	152100000	0.1352	0.7877	17.16	14.75
1	149400001	152400000	0.1372	0.7804	17.57	15.16
1	149700001	152700000	0.1335	0.7814	17.08	14.67
1	150000001	153000000	0.1379	0.7944	17.36	14.95
1	150300001	153300000	0.1466	0.8048	18.22	15.81
1	150600001	153600000	0.1474	0.8241	17.88	15.47
1	150900001	153900000	0.1523	0.8069	18.88	16.47
1	151200001	154200000	0.1406	0.8175	17.20	14.79
1	151500001	154500000	0.1585	0.8116	19.53	17.12
1	151800001	154800000	0.1590	0.8095	19.64	17.23
1	152100001	155100000	0.1496	0.8073	18.53	16.12
1	152400001	155400000	0.1487	0.8149	18.25	15.84
1	152700001	155700000	0.1534	0.8136	18.86	16.45
1	153000001	156000000	0.1571	0.8143	19.29	16.88
1	153300001	156300000	0.1551	0.8012	19.35	16.94
1	153600001	156600000	0.1612	0.7834	20.58	18.17
1	153900001	156900000	0.1733	0.7883	21.99	19.58
1	154200001	157200000	0.1743	0.7942	21.94	19.53
1	154500001	157500000	0.1568	0.7838	20.01	17.60
1	154800001	157800000	0.1617	0.7772	20.80	18.39
1	155100001	158100000	0.1654	0.7937	20.84	18.43
1	155400001	158400000	0.1691	0.7620	22.19	19.78
1	155700001	158700000	0.1679	0.7653	21.94	19.53
1	156000001	159000000	0.1615	0.7651	21.11	18.70
1	156300001	159300000	0.1518	0.7622	19.92	17.51
1	156600001	159600000	0.1523	0.7637	19.94	17.53
1	156900001	159900000	0.1482	0.7590	19.52	17.11
1	157200001	160200000	0.1604	0.7636	21.00	18.59
1	157500001	160500000	0.1619	0.7795	20.77	18.36
1	157800001	160800000	0.1520	0.7811	19.47	17.06
1	158100001	161100000	0.1418	0.7690	18.44	16.03
1	158400001	161400000	0.1332	0.7800	17.07	14.66
1	158700001	161700000	0.1304	0.7720	16.89	14.48
1	159000001	162000000	0.1309	0.7656	17.10	14.69
1	159300001	162300000	0.1489	0.7748	19.22	16.81
1	159600001	162600000	0.1480	0.7680	19.28	16.87
1	159900001	162900000	0.1435	0.7775	18.46	16.05
1	160200001	163200000	0.1294	0.7715	16.78	14.37
1	160500001	163500000	0.1292	0.7556	17.10	14.69
1	160800001	163800000	0.1273	0.7651	16.64	14.23
1	161100001	164100000	0.1320	0.7594	17.39	14.98
1	161400001	164400000	0.1420	0.7681	18.49	16.08
1	161700001	164700000	0.1422	0.7689	18.49	16.08
1	162000001	165000000	0.1435	0.7610	18.85	16.44
1	162300001	165300000	0.1311	0.7548	17.37	14.96
1	162600001	165600000	0.1369	0.7647	17.90	15.49
1	162900001	165900000	0.1411	0.7625	18.50	16.09
1	163200001	166200000	0.1469	0.7606	19.31	16.90
1	163500001	166500000	0.1472	0.7743	19.02	16.61
1	163800001	166800000	0.1596	0.7634	20.91	18.50
1	164100001	167100000	0.1784	0.7692	23.20	20.79
1	164400001	167400000	0.1720	0.7681	22.39	19.98
1	164700001	167700000	0.1749	0.7800	22.42	20.01
1	165000001	168000000	0.1722	0.8041	21.42	19.01
1	165300001	168300000	0.1808	0.7965	22.70	20.29
1	165600001	168600000	0.1682	0.7953	21.15	18.74
1	165900001	168900000	0.1742	0.7874	22.12	19.71
1	166200001	169200000	0.1847	0.7927	23.30	20.89
1	166500001	169500000	0.1759	0.7840	22.44	20.03
1	166800001	169800000	0.1705	0.7942	21.47	19.06
1	167100001	170100000	0.1527	0.7958	19.18	16.77
1	167400001	170400000	0.1499	0.7997	18.74	16.33
1	167700001	170700000	0.1397	0.7978	17.51	15.10
1	168000001	171000000	0.1384	0.7844	17.65	15.24
1	168300001	171300000	0.1325	0.7839	16.91	14.50
1	168600001	171600000	0.1312	0.7907	16.60	14.19
1	168900001	171900000	0.1305	0.7921	16.48	14.07
1	169200001	172200000	0.1353	0.7908	17.11	14.70
1	169500001	172500000	0.1360	0.7999	17.00	14.59
1	169800001	172800000	0.1313	0.7919	16.58	14.17
1	170100001	173100000	0.1323	0.7904	16.73	14.32
1	170400001	173400000	0.1306	0.7872	16.59	14.18
1	170700001	173700000	0.1464	0.7751	18.89	16.48
1	171000001	174000000	0.1636	0.7765	21.07	18.66
1	171300001	174300000	0.1468	0.7845	18.71	16.30
1	171600001	174600000	0.1478	0.7756	19.06	16.65
1	171900001	174900000	0.1255	0.7768	16.16	13.75
1	172200001	175200000	0.1137	0.7808	14.56	12.15
1	172500001	175500000	0.1255	0.7749	16.20	13.79
1	172800001	175800000	0.1197	0.7768	15.41	13.00
1	173100001	176100000	0.1117	0.7782	14.36	11.95
1	173400001	176400000	0.1230	0.7822	15.72	13.31
1	173700001	176700000	0.1112	0.8003	13.89	11.48
1	174000001	177000000	0.1039	0.8016	12.96	10.55
1	174300001	177300000	0.1235	0.7828	15.77	13.36
1	174600001	177600000	0.1194	0.7819	15.27	12.86
1	174900001	177900000	0.1333	0.7738	17.23	14.82
1	175200001	178200000	0.1335	0.7651	17.45	15.04
1	175500001	178500000	0.1353	0.7517	18.00	15.59
1	175800001	178800000	0.1312	0.7380	17.78	15.37
1	176100001	179100000	0.1367	0.7296	18.73	16.32
1	176400001	179400000	0.1315	0.7368	17.84	15.43
1	176700001	179700000	0.1384	0.7279	19.01	16.60
1	177000001	180000000	0.1250	0.7308	17.11	14.70
1	177300001	180300000	0.1258	0.7392	17.02	14.61
1	177600001	180600000	0.1261	0.7296	17.28	14.87
1	177900001	180900000	0.1129	0.7204	15.67	13.26
1	178200001	181200000	0.1173	0.7218	16.25	13.84
1	178500001	181500000	0.1109	0.7329	15.13	12.72
1	178800001	181800000	0.1111	0.7269	15.28	12.87
1	179100001	182100000	0.1100	0.7114	15.46	13.05
1	179400001	182400000	0.1026	0.7045	14.56	12.15
1	179700001	182700000	0.0995	0.7093	14.03	11.62
1	180000001	183000000	0.1133	0.6937	16.33	13.92
1	180300001	183300000	0.1041	0.7088	14.69	12.28
1	180600001	183600000	0.1133	0.7244	15.63	13.22
1	180900001	183900000	0.1286	0.7443	17.27	14.86
1	181200001	184200000	0.1228	0.7437	16.52	14.11
1	181500001	184500000	0.1295	0.7439	17.41	15.00
1	181800001	184800000	0.1477	0.7604	19.42	17.01
1	182100001	185100000	0.1451	0.7794	18.61	16.20
1	182400001	185400000	0.1676	0.7867	21.31	18.90
1	182700001	185700000	0.1597	0.7814	20.43	18.02
1	183000001	186000000	0.1552	0.7759	20.00	17.59
1	183300001	186300000	0.1654	0.7770	21.29	18.88
1	183600001	186600000	0.1582	0.7755	20.41	18.00
1	183900001	186900000	0.1577	0.7646	20.63	18.22
1	184200001	187200000	0.1644	0.7668	21.43	19.02
1	184500001	187500000	0.1584	0.7694	20.59	18.18
1	184800001	187800000	0.1489	0.7577	19.65	17.24
1	185100001	188100000	0.1567	0.7515	20.86	18.45
1	185400001	188400000	0.1490	0.7461	19.97	17.56
1	185700001	188700000	0.1566	0.7348	21.32	18.91
1	186000001	189000000	0.1507	0.7369	20.45	18.04
1	186300001	189300000	0.1492	0.7351	20.30	17.89
1	186600001	189600000	0.1575	0.7257	21.70	19.29
1	186900001	189900000	0.1601	0.7281	21.99	19.58
1	187200001	190200000	0.1528	0.7230	21.14	18.73
1	187500001	190500000	0.1585	0.7224	21.94	19.53
1	187800001	190800000	0.1647	0.7262	22.68	20.27
1	188100001	191100000	0.1628	0.7314	22.26	19.85
1	188400001	191400000	0.1587	0.7320	21.68	19.27
1	188700001	191700000	0.1490	0.7328	20.33	17.92
1	189000001	192000000	0.1592	0.7534	21.13	18.72
1	189300001	192300000	0.1570	0.7481	20.99	18.58
1	189600001	192600000	0.1507	0.7669	19.65	17.24
1	189900001	192900000	0.1396	0.7770	17.97	15.56
1	190200001	193200000	0.1416	0.7645	18.53	16.12
1	190500001	193500000	0.1355	0.7606	17.81	15.40
1	190800001	193800000	0.1316	0.7681	17.14	14.73
1	191100001	194100000	0.1296	0.7667	16.90	14.49
1	191400001	194400000	0.1286	0.7585	16.96	14.55
1	191700001	194700000	0.1308	0.7576	17.27	14.86
1	192000001	195000000	0.1347	0.7531	17.89	15.48
1	192300001	195300000	0.1249	0.7542	16.56	14.15
1	192600001	195600000	0.1320	0.7330	18.01	15.60
1	192900001	195900000	0.1389	0.7320	18.98	16.57
1	193200001	196200000	0.1374	0.7289	18.85	16.44
1	193500001	196500000	0.1406	0.7276	19.32	16.91
1	193800001	196800000	0.1479	0.7376	20.06	17.65
1	194100001	197100000	0.1462	0.7237	20.21	17.80
1	194400001	197400000	0.1530	0.7139	21.43	19.02
1	194700001	197700000	0.1612	0.7183	22.45	20.04
1	195000001	198000000	0.1510	0.7145	21.14	18.73
1	195300001	198300000	0.1537	0.7081	21.70	19.29
1	195600001	198600000	0.1494	0.7109	21.02	18.61
1	195900001	198900000	0.1452	0.7092	20.47	18.06
1	196200001	199200000	0.1425	0.7206	19.77	17.36
1	196500001	199500000	0.1430	0.7146	20.01	17.60
1	196800001	199800000	0.1309	0.7008	18.69	16.28
1	197100001	200100000	0.1278	0.7087	18.03	15.62
1	197400001	200400000	0.1214	0.7339	16.55	14.14
1	197700001	200700000	0.1284	0.7343	17.49	15.08
1	198000001	201000000	0.1244	0.7210	17.25	14.84
1	198300001	201300000	0.1273	0.7211	17.65	15.24
1	198600001	201600000	0.1340	0.7120	18.82	16.41
1	198900001	201900000	0.1438	0.7127	20.18	17.77
1	199200001	202200000	0.1596	0.7289	21.90	19.49
1	199500001	202500000	0.1599	0.7336	21.80	19.39
1	199800001	202800000	0.1607	0.7359	21.84	19.43
1	200100001	203100000	0.1683	0.7359	22.87	20.46
1	200400001	203400000	0.1648	0.7312	22.54	20.13
1	200700001	203700000	0.1509	0.7329	20.59	18.18
1	201000001	204000000	0.1522	0.7378	20.63	18.22
1	201300001	204300000	0.1745	0.7465	23.38	20.97
1	201600001	204600000	0.1657	0.7580	21.86	19.45
1	201900001	204900000	0.1802	0.7662	23.52	21.11
1	202200001	205200000	0.1768	0.7415	23.84	21.43
1	202500001	205500000	0.1708	0.7297	23.41	21.00
1	202800001	205800000	0.1844	0.7350	25.08	22.67
1	203100001	206100000	0.1897	0.7324	25.90	23.49
1	203400001	206400000	0.2034	0.7235	28.11	25.70
1	203700001	206700000	0.2003	0.7197	27.84	25.43
1	204000001	207000000	0.2184	0.7188	30.38	27.97
1	204300001	207300000	0.1934	0.7039	27.48	25.07
1	204600001	207600000	0.1942	0.6756	28.75	26.34
1	204900001	207900000	0.1795	0.6530	27.49	25.08
1	205200001	208200000	0.1706	0.6444	26.47	24.06
1	205500001	208500000	0.1729	0.6631	26.08	23.67
1	205800001	208800000	0.1635	0.6441	25.39	22.98
1	206100001	209100000	0.1542	0.6549	23.54	21.13
1	206400001	209400000	0.1380	0.6517	21.18	18.77
1	206700001	209700000	0.1415	0.6497	21.78	19.37
1	207000001	210000000	0.1258	0.6446	19.51	17.10
1	207300001	210300000	0.1212	0.6478	18.71	16.30
1	207600001	210600000	0.1249	0.6682	18.69	16.28
1	207900001	210900000	0.1153	0.6835	16.86	14.45
1	208200001	211200000	0.1160	0.7005	16.56	14.15
1	208500001	211500000	0.1246	0.7040	17.70	15.29
1	208800001	211800000	0.1182	0.7144	16.54	14.13
1	209100001	212100000	0.1193	0.7062	16.89	14.48
1	209400001	212400000	0.1286	0.7162	17.96	15.55
1	209700001	212700000	0.1324	0.7206	18.38	15.97
1	210000001	213000000	0.1325	0.7176	18.46	16.05
1	210300001	213300000	0.1513	0.7398	20.45	18.04
1	210600001	213600000	0.1445	0.7312	19.76	17.35
1	210900001	213900000	0.1498	0.7299	20.53	18.12
1	211200001	214200000	0.1578	0.7395	21.34	18.93
1	211500001	214500000	0.1594	0.7293	21.86	19.45
1	211800001	214800000	0.1680	0.7395	22.71	20.30
1	212100001	215100000	0.1714	0.7397	23.17	20.76
1	212400001	215400000	0.1593	0.7401	21.53	19.12
1	212700001	215700000	0.1613	0.7480	21.56	19.15
1	213000001	216000000	0.1579	0.7629	20.70	18.29
1	213300001	216300000	0.1390	0.7384	18.83	16.42
1	213600001	216600000	0.1401	0.7529	18.60	16.19
1	213900001	216900000	0.1320	0.7395	17.85	15.44
1	214200001	217200000	0.1174	0.7289	16.10	13.69
1	214500001	217500000	0.1074	0.7195	14.92	12.51
1	214800001	217800000	0.1032	0.7172	14.38	11.97
1	215100001	218100000	0.0958	0.7304	13.12	10.71
1	215400001	218400000	0.0988	0.7160	13.80	11.39
1	215700001	218700000	0.1064	0.7110	14.97	12.56
1	216000001	219000000	0.1123	0.7186	15.63	13.22
1	216300001	219300000	0.1283	0.7244	17.71	15.30
1	216600001	219600000	0.1301	0.7234	17.98	15.57
1	216900001	219900000	0.1514	0.7324	20.67	18.26
1	217200001	220200000	0.1581	0.7423	21.31	18.90
1	217500001	220500000	0.1447	0.7468	19.37	16.96
1	217800001	220800000	0.1532	0.7452	20.56	18.15
1	218100001	221100000	0.1475	0.7352	20.06	17.65
1	218400001	221400000	0.1562	0.7393	21.13	18.72
1	218700001	221700000	0.1470	0.7378	19.93	17.52
1	219000001	222000000	0.1517	0.7305	20.77	18.36
1	219300001	222300000	0.1358	0.7254	18.71	16.30
1	219600001	222600000	0.1401	0.7304	19.18	16.77
1	219900001	222900000	0.1347	0.7390	18.22	15.81
1	220200001	223200000	0.1231	0.7258	16.96	14.55
1	220500001	223500000	0.1481	0.7389	20.05	17.64
1	220800001	223800000	0.1486	0.7389	20.10	17.69
1	221100001	224100000	0.1570	0.7436	21.12	18.71
1	221400001	224400000	0.1690	0.7628	22.15	19.74
1	221700001	224700000	0.1674	0.7607	22.00	19.59
1	222000001	225000000	0.1628	0.7593	21.44	19.03
1	222300001	225300000	0.1796	0.7605	23.62	21.21
1	222600001	225600000	0.1787	0.7653	23.35	20.94
1	222900001	225900000	0.1710	0.7576	22.56	20.15
1	223200001	226200000	0.1793	0.7607	23.57	21.16
1	223500001	226500000	0.1817	0.7474	24.31	21.90
1	223800001	226800000	0.1833	0.7372	24.86	22.45
1	224100001	227100000	0.1909	0.7212	26.46	24.05
1	224400001	227400000	0.1763	0.6992	25.21	22.80
1	224700001	227700000	0.1790	0.6918	25.88	23.47
1	225000001	228000000	0.1817	0.6867	26.46	24.05
1	225300001	228300000	0.1884	0.6931	27.18	24.77
1	225600001	228600000	0.2011	0.6892	29.18	26.77
1	225900001	228900000	0.1934	0.6931	27.90	25.49
1	226200001	229200000	0.2078	0.6818	30.48	28.07
1	226500001	229500000	0.1906	0.6829	27.91	25.50
1	226800001	229800000	0.1750	0.6863	25.50	23.09
1	227100001	230100000	0.1675	0.7004	23.92	21.51
1	227400001	230400000	0.1701	0.7160	23.75	21.34
1	227700001	230700000	0.1574	0.7255	21.70	19.29
1	228000001	231000000	0.1572	0.7344	21.40	18.99
1	228300001	231300000	0.1390	0.7321	18.99	16.58
1	228600001	231600000	0.1170	0.7226	16.20	13.79
1	228900001	231900000	0.1244	0.7078	17.58	15.17
1	229200001	232200000	0.1177	0.7089	16.60	14.19
1	229500001	232500000	0.1195	0.7037	16.98	14.57
1	229800001	232800000	0.1240	0.7028	17.64	15.23
1	230100001	233100000	0.1276	0.6923	18.43	16.02
1	230400001	233400000	0.1315	0.6825	19.27	16.86
1	230700001	233700000	0.1437	0.6748	21.30	18.89
1	231000001	234000000	0.1620	0.6697	24.20	21.79
1	231300001	234300000	0.1656	0.6730	24.61	22.20
1	231600001	234600000	0.1732	0.6757	25.63	23.22
1	231900001	234900000	0.1772	0.6964	25.44	23.03
1	232200001	235200000	0.1683	0.7152	23.53	21.12
1	232500001	235500000	0.1751	0.7347	23.83	21.42
1	232800001	235800000	0.1784	0.7315	24.38	21.97
1	233100001	236100000	0.1871	0.7522	24.87	22.46
1	233400001	236400000	0.1836	0.7409	24.78	22.37
1	233700001	236700000	0.1826	0.7431	24.57	22.16
1	234000001	237000000	0.1651	0.7438	22.20	19.79
1	234300001	237300000	0.1754	0.7487	23.43	21.02
1	234600001	237600000	0.1787	0.7356	24.29	21.88
1	234900001	237900000	0.1764	0.7159	24.64	22.23
1	235200001	238200000	0.1841	0.7107	25.90	23.49
1	235500001	238500000	0.1884	0.7002	26.91	24.50
1	235800001	238800000	0.1918	0.6986	27.46	25.05
1	236100001	239100000	0.1855	0.6858	27.05	24.64
1	236400001	239400000	0.1858	0.6861	27.08	24.67
1	236700001	239700000	0.1793	0.6810	26.33	23.92
1	237000001	240000000	0.1712	0.6845	25.02	22.61
1	237300001	240300000	0.1545	0.6728	22.96	20.55
1	237600001	240600000	0.1464	0.6801	21.52	19.11
1	237900001	240900000	0.1489	0.6962	21.39	18.98
1	238200001	241200000	0.1432	0.6991	20.48	18.07
1	238500001	241500000	0.1311	0.7018	18.68	16.27
1	238800001	241800000	0.1306	0.7256	18.01	15.60
1	239100001	242100000	0.1271	0.7149	17.78	15.37
1	239400001	242400000	0.1233	0.7122	17.31	14.90
1	239700001	242700000	0.1375	0.7208	19.08	16.67
1	240000001	243000000	0.1539	0.7169	21.47	19.06
1	240300001	243300000	0.1511	0.7133	21.18	18.77
1	240600001	243600000	0.1727	0.7236	23.86	21.45
1	240900001	243900000	0.1570	0.7100	22.12	19.71
1	241200001	244200000	0.1645	0.7093	23.19	20.78
1	241500001	244500000	0.1673	0.7154	23.38	20.97
1	241800001	244800000	0.1634	0.6848	23.86	21.45
1	242100001	245100000	0.1600	0.6931	23.09	20.68
1	242400001	245400000	0.1667	0.7126	23.40	20.99
1	242700001	245700000	0.1507	0.7036	21.42	19.01
1	243000001	246000000	0.1317	0.7061	18.66	16.25
1	243300001	246300000	0.1392	0.7117	19.57	17.16
1	243600001	246600000	0.1212	0.7153	16.95	14.54
1	243900001	246900000	0.1320	0.7338	17.98	15.57
1	244200001	247200000	0.1228	0.7295	16.83	14.42
1	244500001	247500000	0.1257	0.7200	17.46	15.05
1	244800001	247800000	0.1349	0.7382	18.28	15.87
1	245100001	248100000	0.1398	0.7276	19.21	16.80
1	245400001	248400000	0.1393	0.7181	19.40	16.99
1	245700001	248700000	0.1435	0.7292	19.68	17.27
1	246000001	249000000	0.1525	0.7317	20.84	18.43
1	246300001	249300000	0.1605	0.7285	22.04	19.63
1	246600001	249600000	0.1658	0.7220	22.97	20.56
1	246900001	249900000	0.1710	0.7085	24.14	21.73
1	247200001	250200000	0.1801	0.6783	26.55	24.14
1	247500001	250500000	0.1862	0.6825	27.28	24.87
1	247800001	250800000	0.1800	0.6810	26.43	24.02
1	248100001	251100000	0.1725	0.6931	24.89	22.48
1	248400001	251400000	0.1790	0.6929	25.84	23.43
1	248700001	251700000	0.1801	0.6827	26.38	23.97
1	249000001	252000000	0.1738	0.6623	26.24	23.83
1	249300001	252300000	0.1644	0.6457	25.47	23.06
1	249600001	252600000	0.1587	0.6578	24.13	21.72
1	249900001	252900000	0.1639	0.6607	24.80	22.39
1	250200001	253200000	0.1542	0.6875	22.44	20.03
1	250500001	253500000	0.1426	0.6895	20.68	18.27
1	250800001	253800000	0.1336	0.6839	19.54	17.13
1	251100001	254100000	0.1424	0.6869	20.73	18.32
1	251400001	254400000	0.1260	0.6883	18.30	15.89
1	251700001	254700000	0.1353	0.6938	19.50	17.09
1	252000001	255000000	0.1459	0.7099	20.55	18.14
1	252300001	255300000	0.1456	0.7368	19.76	17.35
1	252600001	255600000	0.1542	0.7366	20.93	18.52
1	252900001	255900000	0.1408	0.7350	19.16	16.75
1	253200001	256200000	0.1527	0.7337	20.81	18.40
1	253500001	256500000	0.1649	0.7270	22.68	20.27
1	253800001	256800000	0.1737	0.7131	24.35	21.94
1	254100001	257100000	0.1603	0.7092	22.60	20.19
1	254400001	257400000	0.1664	0.7102	23.43	21.02
1	254700001	257700000	0.1545	0.6999	22.07	19.66
1	255000001	258000000	0.1491	0.6949	21.46	19.05
1	255300001	258300000	0.1538	0.6969	22.07	19.66
1	255600001	258600000	0.1391	0.6850	20.31	17.90
1	255900001	258900000	0.1351	0.6728	20.08	17.67
1	256200001	259200000	0.1281	0.6750	18.98	16.57
1	256500001	259500000	0.1184	0.6742	17.56	15.15
1	256800001	259800000	0.1134	0.6954	16.30	13.89
1	257100001	260100000	0.1264	0.7042	17.95	15.54
1	257400001	260400000	0.1271	0.6868	18.51	16.10
1	257700001	260700000	0.1380	0.7053	19.56	17.15
1	258000001	261000000	0.1280	0.7027	18.22	15.81
1	258300001	261300000	0.1302	0.6963	18.70	16.29
1	258600001	261600000	0.1372	0.6844	20.05	17.64
1	258900001	261900000	0.1403	0.6940	20.22	17.81
1	259200001	262200000	0.1311	0.6834	19.18	16.77
1	259500001	262500000	0.1205	0.6836	17.62	15.21
1	259800001	262800000	0.1306	0.6716	19.44	17.03
1	260100001	263100000	0.1209	0.6563	18.42	16.01
1	260400001	263400000	0.1244	0.6776	18.36	15.95
1	260700001	263700000	0.1241	0.6705	18.51	16.10
1	261000001	264000000	0.1358	0.6788	20.00	17.59
1	261300001	264300000	0.1293	0.6669	19.39	16.98
1	261600001	264600000	0.1393	0.6800	20.49	18.08
1	261900001	264900000	0.1435	0.6933	20.70	18.29
1	262200001	265200000	0.1533	0.7083	21.65	19.24
1	262500001	265500000	0.1742	0.7129	24.44	22.03
1	262800001	265800000	0.1680	0.7045	23.85	21.44
1	263100001	266100000	0.1761	0.7099	24.81	22.40
1	263400001	266400000	0.1682	0.6988	24.06	21.65
1	263700001	266700000	0.1651	0.7037	23.46	21.05
1	264000001	267000000	0.1609	0.6936	23.19	20.78
1	264300001	267300000	0.1673	0.6947	24.09	21.68
1	264600001	267600000	0.1605	0.6910	23.22	20.81
1	264900001	267900000	0.1596	0.6756	23.63	21.22
1	265200001	268200000	0.1607	0.6719	23.91	21.50
1	265500001	268500000	0.1505	0.6662	22.60	20.19
1	265800001	268800000	0.1446	0.6714	21.54	19.13
1	266100001	269100000	0.1452	0.6733	21.56	19.15
1	266400001	269400000	0.1510	0.6821	22.13	19.72
1	266700001	269700000	0.1574	0.6850	22.97	20.56
1	267000001	270000000	0.1499	0.6942	21.59	19.18
1	267300001	270300000	0.1491	0.7126	20.92	18.51
1	267600001	270600000	0.1427	0.7135	20.00	17.59
1	267900001	270900000	0.1472	0.7209	20.41	18.00
1	268200001	271200000	0.1416	0.7167	19.75	17.34
1	268500001	271500000	0.1351	0.7202	18.75	16.34
1	268800001	271800000	0.1292	0.7201	17.94	15.53
1	269100001	272100000	0.1311	0.7290	17.98	15.57
1	269400001	272400000	0.1241	0.7325	16.94	14.53
1	269700001	272700000	0.1172	0.7310	16.03	13.62
1	270000001	273000000	0.1221	0.7347	16.62	14.21
1	270300001	273300000	0.1180	0.7252	16.27	13.86
1	270600001	273600000	0.1182	0.7419	15.93	13.52
1	270900001	273900000	0.1243	0.7409	16.78	14.37
1	271200001	274200000	0.1229	0.7528	16.33	13.92
1	271500001	274500000	0.1332	0.7547	17.65	15.24
1	271800001	274800000	0.1444	0.7609	18.98	16.57
1	272100001	275100000	0.1445	0.7528	19.19	16.78
1	272400001	275400000	0.1604	0.7452	21.53	19.12
1	272700001	275700000	0.1600	0.7429	21.54	19.13
1	273000001	276000000	0.1594	0.7465	21.35	18.94
1	273300001	276300000	0.1619	0.7503	21.57	19.16
1	273600001	276600000	0.1666	0.7172	23.22	20.81
1	273900001	276900000	0.1627	0.7196	22.61	20.20
1	274200001	277200000	0.1716	0.7014	24.46	22.05
1	274500001	277500000	0.1676	0.7146	23.46	21.05
1	274800001	277800000	0.1681	0.7016	23.96	21.55
1	275100001	278100000	0.1720	0.7018	24.51	22.10
1	275400001	278400000	0.1667	0.6925	24.08	21.67
1	275700001	278700000	0.1703	0.6939	24.54	22.13
1	276000001	279000000	0.1688	0.6840	24.67	22.26
1	276300001	279300000	0.1682	0.6785	24.79	22.38
1	276600001	279600000	0.1624	0.7095	22.88	20.47
1	276900001	279900000	0.1557	0.6976	22.32	19.91
1	277200001	280200000	0.1443	0.7101	20.33	17.92
1	277500001	280500000	0.1540	0.7082	21.74	19.33
1	277800001	280800000	0.1580	0.7230	21.86	19.45
1	278100001	281100000	0.1442	0.7139	20.19	17.78
1	278400001	281400000	0.1338	0.7195	18.60	16.19
1	278700001	281700000	0.1238	0.7199	17.20	14.79
1	279000001	282000000	0.1334	0.7202	18.52	16.11
1	279300001	282300000	0.1302	0.7203	18.08	15.67
1	279600001	282600000	0.1407	0.7132	19.72	17.31
1	279900001	282900000	0.1452	0.7183	20.22	17.81
1	280200001	283200000	0.1497	0.7052	21.23	18.82
1	280500001	283500000	0.1382	0.6888	20.06	17.65
1	280800001	283800000	0.1353	0.6867	19.71	17.30
1	281100001	284100000	0.1413	0.6915	20.43	18.02
1	281400001	284400000	0.1483	0.6929	21.40	18.99
1	281700001	284700000	0.1469	0.6800	21.60	19.19
1	282000001	285000000	0.1490	0.6778	21.98	19.57
1	282300001	285300000	0.1576	0.6544	24.08	21.67
1	282600001	285600000	0.1526	0.6350	24.03	21.62
1	282900001	285900000	0.1488	0.6292	23.65	21.24
1	283200001	286200000	0.1437	0.6300	22.81	20.40
1	283500001	286500000	0.1384	0.6382	21.69	19.28
1	283800001	286800000	0.1371	0.6312	21.72	19.31
1	284100001	287100000	0.1390	0.6208	22.39	19.98
1	284400001	287400000	0.1363	0.6247	21.83	19.42
1	284700001	287700000	0.1426	0.6216	22.95	20.54
1	285000001	288000000	0.1348	0.6206	21.72	19.31
1	285300001	288300000	0.1265	0.6445	19.63	17.22
1	285600001	288600000	0.1216	0.6429	18.92	16.51
1	285900001	288900000	0.1210	0.6560	18.44	16.03
1	286200001	289200000	0.1325	0.6617	20.02	17.61
1	286500001	289500000	0.1425	0.6616	21.54	19.13
1	286800001	289800000	0.1439	0.6611	21.76	19.35
1	287100001	290100000	0.1375	0.6567	20.94	18.53
1	287400001	290400000	0.1459	0.6629	22.01	19.60
1	287700001	290700000	0.1580	0.6868	23.00	20.59
1	288000001	291000000	0.1549	0.6875	22.53	20.12
1	288300001	291300000	0.1536	0.6791	22.62	20.21
1	288600001	291600000	0.1523	0.6920	22.01	19.60
1	288900001	291900000	0.1586	0.6773	23.41	21.00
1	289200001	292200000	0.1456	0.6852	21.25	18.84
1	289500001	292500000	0.1541	0.6731	22.89	20.48
1	289800001	292800000	0.1603	0.6801	23.58	21.17
1	290100001	293100000	0.1654	0.6802	24.32	21.91
1	290400001	293400000	0.1471	0.6755	21.78	19.37
1	290700001	293700000	0.1365	0.6616	20.62	18.21
1	291000001	294000000	0.1395	0.6706	20.81	18.40
1	291300001	294300000	0.1442	0.6814	21.17	18.76
1	291600001	294600000	0.1597	0.6902	23.14	20.73
1	291900001	294900000	0.1539	0.6999	21.99	19.58
1	292200001	295200000	0.1611	0.6921	23.27	20.86
1	292500001	295500000	0.1382	0.6890	20.06	17.65
1	292800001	295800000	0.1206	0.6905	17.47	15.06
1	293100001	296100000	0.1221	0.6977	17.50	15.09
1	293400001	296400000	0.1320	0.6823	19.34	16.93
1	293700001	296700000	0.1274	0.6806	18.72	16.31
1	294000001	297000000	0.1181	0.6732	17.54	15.13
1	294300001	297300000	0.1240	0.6457	19.20	16.79
1	294600001	297600000	0.1254	0.6352	19.74	17.33
1	294900001	297900000	0.1300	0.6266	20.74	18.33
1	295200001	298200000	0.1294	0.6166	20.99	18.58
1	295500001	298500000	0.1502	0.6270	23.96	21.55
1	295800001	298800000	0.1686	0.6255	26.96	24.55
1	296100001	299100000	0.1666	0.6421	25.95	23.54
1	296400001	299400000	0.1681	0.6549	25.67	23.26
1	296700001	299700000	0.1700	0.6650	25.56	23.15
1	297000001	300000000	0.1796	0.6556	27.39	24.98
1	297300001	300300000	0.1633	0.6797	24.03	21.62
1	297600001	300600000	0.1574	0.6848	22.98	20.57
1	297900001	300900000	0.1498	0.6943	21.57	19.16
1	298200001	301200000	0.1572	0.7079	22.21	19.80
1	298500001	301500000	0.1396	0.6817	20.47	18.06
1	298800001	301800000	0.1345	0.6877	19.56	17.15
1	299100001	302100000	0.1439	0.6767	21.26	18.85
1	299400001	302400000	0.1405	0.6740	20.84	18.43
1	299700001	302700000	0.1430	0.6659	21.47	19.06
1	300000001	303000000	0.1522	0.6782	22.44	20.03
1	300300001	303300000	0.1653	0.6815	24.25	21.84
1	300600001	303600000	0.1605	0.6673	24.05	21.64
1	300900001	303900000	0.1709	0.6648	25.70	23.29
1	301200001	304200000	0.1743	0.6612	26.36	23.95
1	301500001	304500000	0.1825	0.6918	26.38	23.97
1	301800001	304787044	0.1780	0.6972	25.42	23.01
2	1	3000000	0.1534	0.6359	24.11	21.70
2	300001	3300000	0.1532	0.6132	24.98	22.57
2	600001	3600000	0.1526	0.5995	25.46	23.05
2	900001	3900000	0.1613	0.5938	27.17	24.76
2	1200001	4200000	0.1670	0.5853	28.53	26.12
2	1500001	4500000	0.1688	0.5661	29.82	27.41
2	1800001	4800000	0.1644	0.5848	28.11	25.70
2	2100001	5100000	0.1678	0.5590	30.01	27.60
2	2400001	5400000	0.1636	0.5540	29.53	27.12
2	2700001	5700000	0.1629	0.5444	29.92	27.51
2	3000001	6000000	0.1584	0.5339	29.68	27.27
2	3300001	6300000	0.1504	0.5381	27.94	25.53
2	3600001	6600000	0.1559	0.5502	28.34	25.93
2	3900001	6900000	0.1498	0.5659	26.48	24.07
2	4200001	7200000	0.1490	0.5640	26.41	24.00
2	4500001	7500000	0.1429	0.5869	24.36	21.95
2	4800001	7800000	0.1438	0.5867	24.51	22.10
2	5100001	8100000	0.1396	0.6005	23.25	20.84
2	5400001	8400000	0.1460	0.6327	23.07	20.66
2	5700001	8700000	0.1427	0.6466	22.07	19.66
2	6000001	9000000	0.1373	0.6455	21.28	18.87
2	6300001	9300000	0.1302	0.6325	20.58	18.17
2	6600001	9600000	0.1216	0.6191	19.64	17.23
2	6900001	9900000	0.1298	0.6271	20.70	18.29
2	7200001	10200000	0.1258	0.6178	20.37	17.96
2	7500001	10500000	0.1324	0.6175	21.44	19.03
2	7800001	10800000	0.1326	0.6201	21.38	18.97
2	8100001	11100000	0.1391	0.6348	21.91	19.50
2	8400001	11400000	0.1242	0.6154	20.18	17.77
2	8700001	11700000	0.1298	0.5965	21.77	19.36
2	9000001	12000000	0.1301	0.6024	21.60	19.19
2	9300001	12300000	0.1384	0.6141	22.53	20.12
2	9600001	12600000	0.1444	0.6256	23.08	20.67
2	9900001	12900000	0.1286	0.6260	20.55	18.14
2	10200001	13200000	0.1332	0.6292	21.17	18.76
2	10500001	13500000	0.1299	0.6261	20.75	18.34
2	10800001	13800000	0.1218	0.6133	19.85	17.44
2	11100001	14100000	0.1170	0.6195	18.89	16.48
2	11400001	14400000	0.1309	0.6328	20.68	18.27
2	11700001	14700000	0.1325	0.6642	19.95	17.54
2	12000001	15000000	0.1407	0.6811	20.65	18.24
2	12300001	15300000	0.1412	0.6959	20.29	17.88
2	12600001	15600000	0.1351	0.6964	19.40	16.99
2	12900001	15900000	0.1382	0.6992	19.76	17.35
2	13200001	16200000	0.1430	0.7138	20.04	17.63
2	13500001	16500000	0.1456	0.7172	20.30	17.89
2	13800001	16800000	0.1520	0.7256	20.95	18.54
2	14100001	17100000	0.1549	0.7318	21.17	18.76
2	14400001	17400000	0.1498	0.7312	20.48	18.07
2	14700001	17700000	0.1528	0.7299	20.94	18.53
2	15000001	18000000	0.1454	0.7139	20.37	17.96
2	15300001	18300000	0.1416	0.6999	20.23	17.82
2	15600001	18600000	0.1469	0.6928	21.20	18.79
2	15900001	18900000	0.1466	0.6880	21.31	18.90
2	16200001	19200000	0.1567	0.6916	22.65	20.24
2	16500001	19500000	0.1533	0.6976	21.98	19.57
2	16800001	19800000	0.1470	0.6871	21.40	18.99
2	17100001	20100000	0.1481	0.6822	21.71	19.30
2	17400001	20400000	0.1527	0.6931	22.03	19.62
2	17700001	20700000	0.1535	0.6803	22.57	20.16
2	18000001	21000000	0.1567	0.6916	22.65	20.24
2	18300001	21300000	0.1555	0.7161	21.72	19.31
2	18600001	21600000	0.1513	0.7090	21.34	18.93
2	18900001	21900000	0.1481	0.7146	20.72	18.31
2	19200001	22200000	0.1360	0.7122	19.10	16.69
2	19500001	22500000	0.1421	0.7059	20.14	17.73
2	19800001	22800000	0.1510	0.7300	20.69	18.28
2	20100001	23100000	0.1415	0.7193	19.68	17.27
2	20400001	23400000	0.1340	0.7030	19.06	16.65
2	20700001	23700000	0.1235	0.6961	17.74	15.33
2	21000001	24000000	0.1221	0.7024	17.38	14.97
2	21300001	24300000	0.1226	0.6784	18.07	15.66
2	21600001	24600000	0.1198	0.6856	17.47	15.06
2	21900001	24900000	0.1221	0.6664	18.32	15.91
2	22200001	25200000	0.1208	0.6450	18.73	16.32
2	22500001	25500000	0.1156	0.6462	17.89	15.48
2	22800001	25800000	0.1158	0.6196	18.70	16.29
2	23100001	26100000	0.1248	0.6300	19.81	17.40
2	23400001	26400000	0.1329	0.6393	20.78	18.37
2	23700001	26700000	0.1334	0.6579	20.27	17.86
2	24000001	27000000	0.1304	0.6513	20.02	17.61
2	24300001	27300000	0.1363	0.6568	20.75	18.34
2	24600001	27600000	0.1388	0.6752	20.56	18.15
2	24900001	27900000	0.1378	0.6796	20.27	17.86
2	25200001	28200000	0.1539	0.7065	21.79	19.38
2	25500001	28500000	0.1562	0.6950	22.48	20.07
2	25800001	28800000	0.1614	0.7161	22.54	20.13
2	26100001	29100000	0.1568	0.7078	22.16	19.75
2	26400001	29400000	0.1602	0.7150	22.40	19.99
2	26700001	29700000	0.1739	0.7088	24.53	22.12
2	27000001	30000000	0.1910	0.7055	27.08	24.67
2	27300001	30300000	0.1818	0.7019	25.91	23.50
2	27600001	30600000	0.1897	0.6822	27.81	25.40
2	27900001	30900000	0.1981	0.6763	29.29	26.88
2	28200001	31200000	0.1765	0.6765	26.09	23.68
2	28500001	31500000	0.1802	0.6760	26.65	24.24
2	28800001	31800000	0.1729	0.6605	26.18	23.77
2	29100001	32100000	0.1647	0.6746	24.42	22.01
2	29400001	32400000	0.1505	0.6564	22.93	20.52
2	29700001	32700000	0.1424	0.6723	21.19	18.78
2	30000001	33000000	0.1359	0.6715	20.23	17.82
2	30300001	33300000	0.1344	0.6796	19.78	17.37
2	30600001	33600000	0.1270	0.6874	18.48	16.07
2	30900001	33900000	0.1158	0.7016	16.51	14.10
2	31200001	34200000	0.1145	0.7058	16.22	13.81
2	31500001	34500000	0.1112	0.7182	15.48	13.07
2	31800001	34800000	0.1148	0.7324	15.67	13.26
2	32100001	35100000	0.1246	0.7218	17.27	14.86
2	32400001	35400000	0.1252	0.7263	17.24	14.83
2	32700001	35700000	0.1154	0.7216	15.99	13.58
2	33000001	36000000	0.0993	0.7344	13.53	11.12
2	33300001	36300000	0.1022	0.7415	13.78	11.37
2	33600001	36600000	0.1108	0.7548	14.68	12.27
2	33900001	36900000	0.1297	0.7564	17.15	14.74
2	34200001	37200000	0.1342	0.7590	17.68	15.27
2	34500001	37500000	0.1242	0.7660	16.21	13.80
2	34800001	37800000	0.1152	0.7637	15.09	12.68
2	35100001	38100000	0.1151	0.7790	14.77	12.36
2	35400001	38400000	0.1252	0.7778	16.10	13.69
2	35700001	38700000	0.1426	0.7694	18.54	16.13
2	36000001	39000000	0.1624	0.7527	21.57	19.16
2	36300001	39300000	0.1620	0.7460	21.71	19.30
2	36600001	39600000	0.1466	0.7400	19.81	17.40
2	36900001	39900000	0.1443	0.7358	19.61	17.20
2	37200001	40200000	0.1366	0.7137	19.14	16.73
2	37500001	40500000	0.1415	0.7090	19.95	17.54
2	37800001	40800000	0.1550	0.7134	21.72	19.31
2	38100001	41100000	0.1565	0.7103	22.04	19.63
2	38400001	41400000	0.1504	0.7147	21.04	18.63
2	38700001	41700000	0.1437	0.7227	19.89	17.48
2	39000001	42000000	0.1296	0.7346	17.64	15.23
2	39300001	42300000	0.1341	0.7356	18.24	15.83
2	39600001	42600000	0.1399	0.7315	19.12	16.71
2	39900001	42900000	0.1365	0.7396	18.45	16.04
2	40200001	43200000	0.1400	0.7543	18.56	16.15
2	40500001	43500000	0.1437	0.7628	18.84	16.43
2	40800001	43800000	0.1262	0.7583	16.64	14.23
2	41100001	44100000	0.1231	0.7620	16.15	13.74
2	41400001	44400000	0.1305	0.7593	17.19	14.78
2	41700001	44700000	0.1241	0.7639	16.25	13.84
2	42000001	45000000	0.1220	0.7647	15.95	13.54
2	42300001	45300000	0.1215	0.7670	15.85	13.44
2	42600001	45600000	0.1181	0.7648	15.44	13.03
2	42900001	45900000	0.1175	0.7497	15.68	13.27
2	43200001	46200000	0.1358	0.7462	18.20	15.79
2	43500001	46500000	0.1495	0.7460	20.04	17.63
2	43800001	46800000	0.1534	0.7373	20.80	18.39
2	44100001	47100000	0.1646	0.7333	22.44	20.03
2	44400001	47400000	0.1643	0.7325	22.43	20.02
2	44700001	47700000	0.1721	0.7279	23.65	21.24
2	45000001	48000000	0.1735	0.7377	23.52	21.11
2	45300001	48300000	0.1766	0.7360	23.99	21.58
2	45600001	48600000	0.1813	0.7336	24.72	22.31
2	45900001	48900000	0.1808	0.7461	24.23	21.82
2	46200001	49200000	0.1709	0.7366	23.20	20.79
2	46500001	49500000	0.1644	0.7287	22.56	20.15
2	46800001	49800000	0.1702	0.7230	23.54	21.13
2	47100001	50100000	0.1572	0.7065	22.26	19.85
2	47400001	50400000	0.1465	0.7250	20.21	17.80
2	47700001	50700000	0.1385	0.7249	19.11	16.70
2	48000001	51000000	0.1360	0.7137	19.06	16.65
2	48300001	51300000	0.1356	0.7146	18.97	16.56
2	48600001	51600000	0.1503	0.7229	20.79	18.38
2	48900001	51900000	0.1490	0.7108	20.97	18.56
2	49200001	52200000	0.1490	0.7307	20.39	17.98
2	49500001	52500000	0.1618	0.7419	21.80	19.39
2	49800001	52800000	0.1585	0.7573	20.92	18.51
2	50100001	53100000	0.1579	0.7830	20.16	17.75
2	50400001	53400000	0.1691	0.7731	21.87	19.46
2	50700001	53700000	0.1729	0.7758	22.29	19.88
2	51000001	54000000	0.1791	0.7838	22.85	20.44
2	51300001	54300000	0.1797	0.7817	22.98	20.57
2	51600001	54600000	0.1818	0.7898	23.02	20.61
2	51900001	54900000	0.1757	0.8053	21.82	19.41
2	52200001	55200000	0.1737	0.7958	21.82	19.41
2	52500001	55500000	0.1512	0.7757	19.49	17.08
2	52800001	55800000	0.1490	0.7838	19.01	16.60
2	53100001	56100000	0.1428	0.7775	18.36	15.95
2	53400001	56400000	0.1388	0.7563	18.35	15.94
2	53700001	56700000	0.1402	0.7485	18.74	16.33
2	54000001	57000000	0.1403	0.7451	18.83	16.42
2	54300001	57300000	0.1288	0.7509	17.16	14.75
2	54600001	57600000	0.1059	0.7442	14.23	11.82
2	54900001	57900000	0.1045	0.7410	14.10	11.69
2	55200001	58200000	0.1133	0.7484	15.13	12.72
2	55500001	58500000	0.1153	0.7592	15.19	12.78
2	55800001	58800000	0.1245	0.7433	16.74	14.33
2	56100001	59100000	0.1412	0.7439	18.99	16.58
2	56400001	59400000	0.1553	0.7684	20.21	17.80
2	56700001	59700000	0.1661	0.7711	21.53	19.12
2	57000001	60000000	0.1585	0.7717	20.54	18.13
2	57300001	60300000	0.1770	0.7712	22.95	20.54
2	57600001	60600000	0.1985	0.7690	25.82	23.41
2	57900001	60900000	0.1964	0.7662	25.63	23.22
2	58200001	61200000	0.2014	0.7734	26.05	23.64
2	58500001	61500000	0.2115	0.7764	27.24	24.83
2	58800001	61800000	0.2151	0.7795	27.60	25.19
2	59100001	62100000	0.2062	0.7760	26.57	24.16
2	59400001	62400000	0.1864	0.7865	23.69	21.28
2	59700001	62700000	0.1831	0.7977	22.96	20.55
2	60000001	63000000	0.1799	0.7805	23.05	20.64
2	60300001	63300000	0.1623	0.7837	20.71	18.30
2	60600001	63600000	0.1400	0.7858	17.81	15.40
2	60900001	63900000	0.1420	0.7870	18.04	15.63
2	61200001	64200000	0.1244	0.7832	15.88	13.47
2	61500001	64500000	0.1126	0.7821	14.39	11.98
2	61800001	64800000	0.0994	0.8019	12.40	9.99
2	62100001	65100000	0.0962	0.8080	11.91	9.50
2	62400001	65400000	0.1011	0.7923	12.75	10.34
2	62700001	65700000	0.0891	0.7818	11.39	8.98
2	63000001	66000000	0.0918	0.8008	11.47	9.06
2	63300001	66300000	0.1034	0.7933	13.04	10.63
2	63600001	66600000	0.1162	0.7824	14.85	12.44
2	63900001	66900000	0.1278	0.7849	16.28	13.87
2	64200001	67200000	0.1403	0.7821	17.93	15.52
2	64500001	67500000	0.1373	0.7785	17.64	15.23
2	64800001	67800000	0.1444	0.7668	18.83	16.42
2	65100001	68100000	0.1480	0.7684	19.26	16.85
2	65400001	68400000	0.1520	0.7861	19.33	16.92
2	65700001	68700000	0.1521	0.7955	19.12	16.71
2	66000001	69000000	0.1581	0.8023	19.71	17.30
2	66300001	69300000	0.1471	0.8161	18.02	15.61
2	66600001	69600000	0.1401	0.8371	16.73	14.32
2	66900001	69900000	0.1417	0.8429	16.81	14.40
2	67200001	70200000	0.1366	0.8395	16.27	13.86
2	67500001	70500000	0.1523	0.8534	17.85	15.44
2	67800001	70800000	0.1492	0.8510	17.53	15.12
2	68100001	71100000	0.1545	0.8530	18.12	15.71
2	68400001	71400000	0.1535	0.8423	18.22	15.81
2	68700001	71700000	0.1605	0.8350	19.22	16.81
2	69000001	72000000	0.1663	0.8321	19.98	17.57
2	69300001	72300000	0.1764	0.8181	21.56	19.15
2	69600001	72600000	0.1716	0.8082	21.23	18.82
2	69900001	72900000	0.1655	0.8087	20.47	18.06
2	70200001	73200000	0.1566	0.8169	19.17	16.76
2	70500001	73500000	0.1346	0.8043	16.74	14.33
2	70800001	73800000	0.1341	0.8059	16.63	14.22
2	71100001	74100000	0.1276	0.8025	15.90	13.49
2	71400001	74400000	0.1280	0.8025	15.95	13.54
2	71700001	74700000	0.1304	0.7988	16.32	13.91
2	72000001	75000000	0.1260	0.7927	15.90	13.49
2	72300001	75300000	0.1193	0.7873	15.15	12.74
2	72600001	75600000	0.1209	0.7796	15.51	13.10
2	72900001	75900000	0.1285	0.7850	16.37	13.96
2	73200001	76200000	0.1301	0.7747	16.79	14.38
2	73500001	76500000	0.1402	0.7789	18.00	15.59
2	73800001	76800000	0.1412	0.7669	18.42	16.01
2	74100001	77100000	0.1393	0.7650	18.21	15.80
2	74400001	77400000	0.1396	0.7706	18.11	15.70
2	74700001	77700000	0.1384	0.7826	17.69	15.28
2	75000001	78000000	0.1352	0.7895	17.12	14.71
2	75300001	78300000	0.1521	0.8093	18.80	16.39
2	75600001	78600000	0.1495	0.8149	18.34	15.93
2	75900001	78900000	0.1342	0.8143	16.48	14.07
2	76200001	79200000	0.1350	0.8220	16.43	14.02
2	76500001	79500000	0.1351	0.8379	16.12	13.71
2	76800001	79800000	0.1325	0.8614	15.38	12.97
2	77100001	80100000	0.1343	0.8671	15.49	13.08
2	77400001	80400000	0.1383	0.8668	15.96	13.55
2	77700001	80700000	0.1273	0.8622	14.77	12.36
2	78000001	81000000	0.1457	0.8618	16.91	14.50
2	78300001	81300000	0.1324	0.8607	15.38	12.97
2	78600001	81600000	0.1424	0.8495	16.76	14.35
2	78900001	81900000	0.1376	0.8293	16.59	14.18
2	79200001	82200000	0.1380	0.8212	16.81	14.40
2	79500001	82500000	0.1416	0.8063	17.57	15.16
2	79800001	82800000	0.1538	0.8021	19.17	16.76
2	80100001	83100000	0.1565	0.8013	19.53	17.12
2	80400001	83400000	0.1488	0.8001	18.60	16.19
2	80700001	83700000	0.1598	0.8010	19.94	17.53
2	81000001	84000000	0.1397	0.7969	17.53	15.12
2	81300001	84300000	0.1459	0.7871	18.54	16.13
2	81600001	84600000	0.1485	0.7943	18.70	16.29
2	81900001	84900000	0.1622	0.8049	20.15	17.74
2	82200001	85200000	0.1759	0.8053	21.84	19.43
2	82500001	85500000	0.1769	0.8155	21.70	19.29
2	82800001	85800000	0.1688	0.8090	20.86	18.45
2	83100001	86100000	0.1691	0.8017	21.09	18.68
2	83400001	86400000	0.1836	0.7953	23.08	20.67
2	83700001	86700000	0.1712	0.8005	21.39	18.98
2	84000001	87000000	0.1751	0.8032	21.81	19.40
2	84300001	87300000	0.1765	0.8024	22.00	19.59
2	84600001	87600000	0.1660	0.8045	20.64	18.23
2	84900001	87900000	0.1701	0.8065	21.08	18.67
2	85200001	88200000	0.1595	0.8201	19.45	17.04
2	85500001	88500000	0.1510	0.7987	18.90	16.49
2	85800001	88800000	0.1475	0.8039	18.35	15.94
2	86100001	89100000	0.1481	0.8134	18.21	15.80
2	86400001	89400000	0.1372	0.8157	16.82	14.41
2	86700001	89700000	0.1535	0.8095	18.96	16.55
2	87000001	90000000	0.1505	0.8051	18.69	16.28
2	87300001	90300000	0.1408	0.8126	17.33	14.92
2	87600001	90600000	0.1502	0.8165	18.39	15.98
2	87900001	90900000	0.1352	0.8046	16.80	14.39
2	88200001	91200000	0.1340	0.7975	16.81	14.40
2	88500001	91500000	0.1375	0.8207	16.75	14.34
2	88800001	91800000	0.1422	0.8172	17.40	14.99
2	89100001	92100000	0.1388	0.7951	17.46	15.05
2	89400001	92400000	0.1414	0.7936	17.82	15.41
2	89700001	92700000	0.1298	0.7976	16.27	13.86
2	90000001	93000000	0.1349	0.8002	16.85	14.44
2	90300001	93300000	0.1316	0.7973	16.50	14.09
2	90600001	93600000	0.1243	0.8111	15.33	12.92
2	90900001	93900000	0.1450	0.8290	17.49	15.08
2	91200001	94200000	0.1461	0.8309	17.59	15.18
2	91500001	94500000	0.1476	0.8183	18.03	15.62
2	91800001	94800000	0.1508	0.8271	18.23	15.82
2	92100001	95100000	0.1670	0.8482	19.68	17.27
2	92400001	95400000	0.1628	0.8446	19.27	16.86
2	92700001	95700000	0.1651	0.8334	19.81	17.40
2	93000001	96000000	0.1740	0.8463	20.56	18.15
2	93300001	96300000	0.1883	0.8533	22.06	19.65
2	93600001	96600000	0.1988	0.8532	23.30	20.89
2	93900001	96900000	0.1854	0.8550	21.68	19.27
2	94200001	97200000	0.1991	0.8567	23.24	20.83
2	94500001	97500000	0.2181	0.8792	24.80	22.39
2	94800001	97800000	0.2192	0.8814	24.87	22.46
2	95100001	98100000	0.2028	0.8894	22.80	20.39
2	95400001	98400000	0.1977	0.9009	21.95	19.54
2	95700001	98700000	0.2020	0.9129	22.13	19.72
2	96000001	99000000	0.1977	0.9075	21.78	19.37
2	96300001	99300000	0.1879	0.9053	20.76	18.35
2	96600001	99600000	0.1891	0.8850	21.37	18.96
2	96900001	99900000	0.1869	0.8831	21.16	18.75
2	97200001	100200000	0.1694	0.8824	19.20	16.79
2	97500001	100500000	0.1418	0.8722	16.26	13.85
2	97800001	100800000	0.1285	0.8593	14.96	12.55
2	98100001	101100000	0.1225	0.8545	14.33	11.92
2	98400001	101400000	0.1262	0.8527	14.80	12.39
2	98700001	101700000	0.1223	0.8467	14.44	12.03
2	99000001	102000000	0.1322	0.8435	15.67	13.26
2	99300001	102300000	0.1391	0.8431	16.50	14.09
2	99600001	102600000	0.1335	0.8532	15.65	13.24
2	99900001	102900000	0.1299	0.8475	15.32	12.91
2	100200001	103200000	0.1446	0.8486	17.04	14.63
2	100500001	103500000	0.1545	0.8512	18.15	15.74
2	100800001	103800000	0.1665	0.8598	19.37	16.96
2	101100001	104100000	0.1783	0.8449	21.10	18.69
2	101400001	104400000	0.1781	0.8375	21.27	18.86
2	101700001	104700000	0.1762	0.8347	21.11	18.70
2	102000001	105000000	0.1533	0.8265	18.55	16.14
2	102300001	105300000	0.1419	0.8145	17.42	15.01
2	102600001	105600000	0.1374	0.8109	16.95	14.54
2	102900001	105900000	0.1429	0.8088	17.66	15.25
2	103200001	106200000	0.1224	0.7965	15.37	12.96
2	103500001	106500000	0.1146	0.7846	14.60	12.19
2	103800001	106800000	0.0987	0.7657	12.89	10.48
2	104100001	107100000	0.1021	0.7664	13.33	10.92
2	104400001	107400000	0.0919	0.7764	11.84	9.43
2	104700001	107700000	0.0939	0.7760	12.10	9.69
2	105000001	108000000	0.1044	0.7710	13.54	11.13
2	105300001	108300000	0.1106	0.7702	14.36	11.95
2	105600001	108600000	0.1214	0.7641	15.88	13.47
2	105900001	108900000	0.1130	0.7665	14.75	12.34
2	106200001	109200000	0.1210	0.7742	15.63	13.22
2	106500001	109500000	0.1220	0.7757	15.73	13.32
2	106800001	109800000	0.1375	0.7849	17.51	15.10
2	107100001	110100000	0.1373	0.7931	17.31	14.90
2	107400001	110400000	0.1428	0.7859	18.16	15.75
2	107700001	110700000	0.1421	0.7765	18.31	15.90
2	108000001	111000000	0.1327	0.7795	17.02	14.61
2	108300001	111300000	0.1286	0.7886	16.30	13.89
2	108600001	111600000	0.1107	0.8003	13.84	11.43
2	108900001	111900000	0.1186	0.7925	14.96	12.55
2	109200001	112200000	0.1230	0.7933	15.51	13.10
2	109500001	112500000	0.1358	0.7853	17.29	14.88
2	109800001	112800000	0.1338	0.7878	16.99	14.58
2	110100001	113100000	0.1276	0.7849	16.25	13.84
2	110400001	113400000	0.1295	0.7841	16.52	14.11
2	110700001	113700000	0.1254	0.7973	15.72	13.31
2	111000001	114000000	0.1267	0.7886	16.06	13.65
2	111300001	114300000	0.1286	0.7921	16.24	13.83
2	111600001	114600000	0.1407	0.7878	17.85	15.44
2	111900001	114900000	0.1392	0.7924	17.56	15.15
2	112200001	115200000	0.1438	0.7907	18.19	15.78
2	112500001	115500000	0.1502	0.7878	19.06	16.65
2	112800001	115800000	0.1527	0.7763	19.66	17.25
2	113100001	116100000	0.1521	0.7736	19.65	17.24
2	113400001	116400000	0.1617	0.7812	20.70	18.29
2	113700001	116700000	0.1592	0.7685	20.72	18.31
2	114000001	117000000	0.1654	0.7683	21.53	19.12
2	114300001	117300000	0.1593	0.7594	20.98	18.57
2	114600001	117600000	0.1549	0.7686	20.16	17.75
2	114900001	117900000	0.1595	0.7631	20.90	18.49
2	115200001	118200000	0.1453	0.7651	18.99	16.58
2	115500001	118500000	0.1365	0.7792	17.52	15.11
2	115800001	118800000	0.1381	0.7915	17.45	15.04
2	116100001	119100000	0.1386	0.7891	17.56	15.15
2	116400001	119400000	0.1334	0.7816	17.06	14.65
2	116700001	119700000	0.1455	0.7976	18.24	15.83
2	117000001	120000000	0.1479	0.8167	18.10	15.69
2	117300001	120300000	0.1550	0.8291	18.70	16.29
2	117600001	120600000	0.1519	0.8106	18.74	16.33
2	117900001	120900000	0.1433	0.8173	17.53	15.12
2	118200001	121200000	0.1571	0.8214	19.12	16.71
2	118500001	121500000	0.1469	0.8088	18.17	15.76
2	118800001	121800000	0.1430	0.8087	17.68	15.27
2	119100001	122100000	0.1325	0.8176	16.21	13.80
2	119400001	122400000	0.1198	0.8296	14.44	12.03
2	119700001	122700000	0.1214	0.8225	14.75	12.34
2	120000001	123000000	0.1223	0.8224	14.87	12.46
2	120300001	123300000	0.1296	0.8219	15.77	13.36
2	120600001	123600000	0.1296	0.8332	15.55	13.14
2	120900001	123900000	0.1405	0.8314	16.90	14.49
2	121200001	124200000	0.1310	0.8309	15.77	13.36
2	121500001	124500000	0.1437	0.8486	16.93	14.52
2	121800001	124800000	0.1395	0.8474	16.46	14.05
2	122100001	125100000	0.1557	0.8462	18.40	15.99
2	122400001	125400000	0.1658	0.8462	19.59	17.18
2	122700001	125700000	0.1619	0.8535	18.97	16.56
2	123000001	126000000	0.1587	0.8388	18.91	16.50
2	123300001	126300000	0.1550	0.8296	18.68	16.27
2	123600001	126600000	0.1664	0.8250	20.16	17.75
2	123900001	126900000	0.1576	0.8302	18.98	16.57
2	124200001	127200000	0.1539	0.8305	18.54	16.13
2	124500001	127500000	0.1622	0.8219	19.73	17.32
2	124800001	127800000	0.1607	0.8288	19.39	16.98
2	125100001	128100000	0.1502	0.8217	18.28	15.87
2	125400001	128400000	0.1486	0.8253	18.00	15.59
2	125700001	128700000	0.1461	0.8182	17.86	15.45
2	126000001	129000000	0.1476	0.8328	17.72	15.31
2	126300001	129300000	0.1489	0.8322	17.89	15.48
2	126600001	129600000	0.1376	0.8336	16.51	14.10
2	126900001	129900000	0.1431	0.8412	17.01	14.60
2	127200001	130200000	0.1478	0.8443	17.50	15.09
2	127500001	130500000	0.1426	0.8504	16.77	14.36
2	127800001	130800000	0.1497	0.8540	17.52	15.11
2	128100001	131100000	0.1507	0.8514	17.71	15.30
2	128400001	131400000	0.1591	0.8476	18.77	16.36
2	128700001	131700000	0.1612	0.8578	18.79	16.38
2	129000001	132000000	0.1635	0.8560	19.10	16.69
2	129300001	132300000	0.1469	0.8538	17.21	14.80
2	129600001	132600000	0.1538	0.8598	17.89	15.48
2	129900001	132900000	0.1462	0.8439	17.33	14.92
2	130200001	133200000	0.1552	0.8381	18.52	16.11
2	130500001	133500000	0.1635	0.8397	19.47	17.06
2	130800001	133800000	0.1480	0.8186	18.08	15.67
2	131100001	134100000	0.1543	0.8099	19.05	16.64
2	131400001	134400000	0.1463	0.7965	18.37	15.96
2	131700001	134700000	0.1500	0.7958	18.86	16.45
2	132000001	135000000	0.1476	0.8003	18.45	16.04
2	132300001	135300000	0.1647	0.7951	20.72	18.31
2	132600001	135600000	0.1615	0.7886	20.48	18.07
2	132900001	135900000	0.1696	0.7911	21.44	19.03
2	133200001	136200000	0.1656	0.7863	21.06	18.65
2	133500001	136500000	0.1529	0.7709	19.83	17.42
2	133800001	136800000	0.1568	0.7788	20.14	17.73
2	134100001	137100000	0.1492	0.7993	18.67	16.26
2	134400001	137400000	0.1628	0.8048	20.23	17.82
2	134700001	137700000	0.1630	0.7999	20.37	17.96
2	135000001	138000000	0.1695	0.7971	21.26	18.85
2	135300001	138300000	0.1715	0.8101	21.17	18.76
2	135600001	138600000	0.1711	0.8073	21.20	18.79
2	135900001	138900000	0.1651	0.7827	21.10	18.69
2	136200001	139200000	0.1714	0.7656	22.39	19.98
2	136500001	139500000	0.1754	0.7859	22.31	19.90
2	136800001	139800000	0.1853	0.7816	23.71	21.30
2	137100001	140100000	0.1991	0.7795	25.54	23.13
2	137400001	140400000	0.1843	0.7820	23.57	21.16
2	137700001	140700000	0.1807	0.7807	23.15	20.74
2	138000001	141000000	0.1809	0.7790	23.22	20.81
2	138300001	141300000	0.1766	0.7820	22.58	20.17
2	138600001	141600000	0.1870	0.7910	23.65	21.24
2	138900001	141900000	0.1927	0.8141	23.67	21.26
2	139200001	142200000	0.1742	0.8249	21.11	18.70
2	139500001	142500000	0.1671	0.8104	20.63	18.22
2	139800001	142800000	0.1634	0.8149	20.05	17.64
2	140100001	143100000	0.1579	0.8085	19.53	17.12
2	140400001	143400000	0.1612	0.7930	20.33	17.92
2	140700001	143700000	0.1543	0.8011	19.26	16.85
2	141000001	144000000	0.1381	0.8052	17.16	14.75
2	141300001	144300000	0.1345	0.7888	17.05	14.64
2	141600001	144600000	0.1171	0.7839	14.94	12.53
2	141900001	144900000	0.1169	0.7970	14.67	12.26
2	142200001	145200000	0.1250	0.8101	15.44	13.03
2	142500001	145500000	0.1283	0.8140	15.76	13.35
2	142800001	145800000	0.1257	0.8153	15.41	13.00
2	143100001	146100000	0.1147	0.8234	13.93	11.52
2	143400001	146400000	0.1193	0.8408	14.19	11.78
2	143700001	146700000	0.1263	0.8269	15.27	12.86
2	144000001	147000000	0.1371	0.7976	17.19	14.78
2	144300001	147300000	0.1443	0.7992	18.06	15.65
2	144600001	147600000	0.1502	0.7881	19.05	16.64
2	144900001	147900000	0.1417	0.7553	18.76	16.35
2	145200001	148200000	0.1320	0.7364	17.93	15.52
2	145500001	148500000	0.1320	0.7363	17.93	15.52
2	145800001	148800000	0.1302	0.7242	17.98	15.57
2	146100001	149100000	0.1379	0.7150	19.29	16.88
2	146400001	149400000	0.1363	0.7040	19.36	16.95
2	146700001	149700000	0.1237	0.6905	17.91	15.50
2	147000001	150000000	0.1349	0.7150	18.86	16.45
2	147300001	150300000	0.1393	0.7335	18.99	16.58
2	147600001	150600000	0.1513	0.7359	20.56	18.15
2	147900001	150900000	0.1612	0.7662	21.04	18.63
2	148200001	151200000	0.1709	0.7828	21.83	19.42
2	148500001	151500000	0.1666	0.7779	21.41	19.00
2	148800001	151800000	0.1624	0.7889	20.58	18.17
2	149100001	152100000	0.1582	0.7787	20.31	17.90
2	149400001	152400000	0.1418	0.7724	18.36	15.95
2	149700001	152700000	0.1478	0.7763	19.04	16.63
2	150000001	153000000	0.1343	0.7762	17.30	14.89
2	150300001	153300000	0.1281	0.7599	16.86	14.45
2	150600001	153600000	0.1118	0.7697	14.52	12.11
2	150900001	153900000	0.1179	0.7703	15.31	12.90
2	151200001	154200000	0.1048	0.7659	13.68	11.27
2	151500001	154500000	0.1192	0.7755	15.37	12.96
2	151800001	154800000	0.1254	0.7717	16.25	13.84
2	152100001	155100000	0.1213	0.7755	15.64	13.23
2	152400001	155400000	0.1313	0.7816	16.80	14.39
2	152700001	155700000	0.1378	0.7969	17.29	14.88
2	153000001	156000000	0.1512	0.8032	18.83	16.42
2	153300001	156300000	0.1475	0.8063	18.30	15.89
2	153600001	156600000	0.1488	0.8073	18.43	16.02
2	153900001	156900000	0.1464	0.7914	18.49	16.08
2	154200001	157200000	0.1617	0.7930	20.39	17.98
2	154500001	157500000	0.1458	0.7830	18.62	16.21
2	154800001	157800000	0.1473	0.7852	18.76	16.35
2	155100001	158100000	0.1516	0.7932	19.11	16.70
2	155400001	158400000	0.1512	0.7938	19.05	16.64
2	155700001	158700000	0.1536	0.7745	19.83	17.42
2	156000001	159000000	0.1288	0.7204	17.87	15.46
2	156300001	159300000	0.1331	0.7192	18.51	16.10
2	156600001	159600000	0.1501	0.7115	21.09	18.68
2	156900001	159900000	0.1465	0.7028	20.85	18.44
2	157200001	160200000	0.1479	0.6970	21.22	18.81
2	157500001	160500000	0.1630	0.6855	23.77	21.36
2	157800001	160800000	0.1678	0.6833	24.56	22.15
2	158100001	161100000	0.1753	0.6936	25.27	22.86
2	158400001	161400000	0.1776	0.7020	25.30	22.89
2	158700001	161700000	0.1727	0.7163	24.11	21.70
2	159000001	162000000	0.1832	0.7608	24.08	21.67
2	159300001	162300000	0.1691	0.7589	22.29	19.88
2	159600001	162600000	0.1630	0.7559	21.56	19.15
2	159900001	162900000	0.1546	0.7834	19.74	17.33
2	160200001	163200000	0.1528	0.7880	19.39	16.98
2	160500001	163500000	0.1465	0.8021	18.26	15.85
2	160800001	163800000	0.1504	0.8081	18.61	16.20
2	161100001	164100000	0.1367	0.7913	17.28	14.87
2	161400001	164400000	0.1419	0.7712	18.40	15.99
2	161700001	164700000	0.1452	0.7774	18.68	16.27
2	162000001	165000000	0.1502	0.7752	19.38	16.97
2	162300001	165300000	0.1554	0.7765	20.01	17.60
2	162600001	165600000	0.1623	0.7924	20.49	18.08
2	162900001	165900000	0.1668	0.7526	22.16	19.75
2	163200001	166200000	0.1763	0.7509	23.47	21.06
2	163500001	166500000	0.1782	0.7601	23.45	21.04
2	163800001	166800000	0.1682	0.7526	22.35	19.94
2	164100001	167100000	0.1761	0.7527	23.39	20.98
2	164400001	167400000	0.1742	0.7688	22.65	20.24
2	164700001	167700000	0.1710	0.7524	22.73	20.32
2	165000001	168000000	0.1852	0.7556	24.51	22.10
2	165300001	168300000	0.1909	0.7622	25.05	22.64
2	165600001	168600000	0.1709	0.7523	22.72	20.31
2	165900001	168900000	0.1697	0.7934	21.39	18.98
2	166200001	169200000	0.1519	0.7851	19.35	16.94
2	166500001	169500000	0.1339	0.7798	17.17	14.76
2	166800001	169800000	0.1426	0.7875	18.10	15.69
2	167100001	170100000	0.1460	0.7899	18.48	16.07
2	167400001	170400000	0.1369	0.7910	17.31	14.90
2	167700001	170700000	0.1462	0.8033	18.20	15.79
2	168000001	171000000	0.1294	0.7989	16.19	13.78
2	168300001	171300000	0.1221	0.7829	15.59	13.18
2	168600001	171600000	0.1312	0.7867	16.68	14.27
2	168900001	171900000	0.1382	0.7707	17.93	15.52
2	169200001	172200000	0.1470	0.7844	18.73	16.32
2	169500001	172500000	0.1593	0.7775	20.48	18.07
2	169800001	172800000	0.1619	0.7616	21.25	18.84
2	170100001	173100000	0.1657	0.7540	21.98	19.57
2	170400001	173400000	0.1619	0.7349	22.03	19.62
2	170700001	173700000	0.1549	0.7285	21.26	18.85
2	171000001	174000000	0.1569	0.7369	21.29	18.88
2	171300001	174300000	0.1707	0.7415	23.03	20.62
2	171600001	174600000	0.1657	0.7321	22.63	20.22
2	171900001	174900000	0.1693	0.7302	23.18	20.77
2	172200001	175200000	0.1587	0.7215	22.00	19.59
2	172500001	175500000	0.1467	0.6908	21.23	18.82
2	172800001	175800000	0.1402	0.7020	19.97	17.56
2	173100001	176100000	0.1399	0.7083	19.76	17.35
2	173400001	176400000	0.1435	0.7279	19.72	17.31
2	173700001	176700000	0.1411	0.7350	19.19	16.78
2	174000001	177000000	0.1457	0.7247	20.10	17.69
2	174300001	177300000	0.1379	0.7239	19.05	16.64
2	174600001	177600000	0.1570	0.7325	21.44	19.03
2	174900001	177900000	0.1594	0.7444	21.41	19.00
2	175200001	178200000	0.1763	0.7466	23.61	21.20
2	175500001	178500000	0.1938	0.7868	24.63	22.22
2	175800001	178800000	0.1995	0.7990	24.97	22.56
2	176100001	179100000	0.1896	0.8002	23.69	21.28
2	176400001	179400000	0.2072	0.7832	26.45	24.04
2	176700001	179700000	0.2093	0.7729	27.08	24.67
2	177000001	180000000	0.1975	0.7649	25.82	23.41
2	177300001	180300000	0.1990	0.7781	25.57	23.16
2	177600001	180600000	0.1804	0.7652	23.58	21.17
2	177900001	180900000	0.1728	0.7549	22.89	20.48
2	178200001	181200000	0.1657	0.7445	22.26	19.85
2	178500001	181500000	0.1601	0.7261	22.05	19.64
2	178800001	181800000	0.1404	0.6890	20.38	17.97
2	179100001	182100000	0.1423	0.6935	20.52	18.11
2	179400001	182400000	0.1313	0.7059	18.60	16.19
2	179700001	182700000	0.1375	0.7083	19.41	17.00
2	180000001	183000000	0.1519	0.7260	20.92	18.51
2	180300001	183300000	0.1553	0.7207	21.55	19.14
2	180600001	183600000	0.1605	0.7248	22.14	19.73
2	180900001	183900000	0.1599	0.7273	21.99	19.58
2	181200001	184200000	0.1768	0.7332	24.11	21.70
2	181500001	184500000	0.1662	0.7378	22.53	20.12
2	181800001	184800000	0.1770	0.7560	23.41	21.00
2	182100001	185100000	0.1765	0.7578	23.29	20.88
2	182400001	185400000	0.1792	0.7616	23.53	21.12
2	182700001	185700000	0.1721	0.7543	22.82	20.41
2	183000001	186000000	0.1560	0.7170	21.76	19.35
2	183300001	186300000	0.1519	0.7237	20.98	18.57
2	183600001	186600000	0.1560	0.7167	21.77	19.36
2	183900001	186900000	0.1433	0.7197	19.92	17.51
2	184200001	187200000	0.1168	0.7234	16.14	13.73
2	184500001	187500000	0.1349	0.7255	18.59	16.18
2	184800001	187800000	0.1512	0.7361	20.55	18.14
2	185100001	188100000	0.1509	0.7197	20.96	18.55
2	185400001	188400000	0.1516	0.7112	21.31	18.90
2	185700001	188700000	0.1577	0.7228	21.82	19.41
2	186000001	189000000	0.1625	0.7462	21.78	19.37
2	186300001	189300000	0.1556	0.7240	21.49	19.08
2	186600001	189600000	0.1527	0.7239	21.09	18.68
2	186900001	189900000	0.1610	0.7092	22.70	20.29
2	187200001	190200000	0.1767	0.7033	25.13	22.72
2	187500001	190500000	0.1605	0.6945	23.11	20.70
2	187800001	190800000	0.1332	0.6861	19.41	17.00
2	188100001	191100000	0.1373	0.6871	19.99	17.58
2	188400001	191400000	0.1433	0.6930	20.68	18.27
2	188700001	191700000	0.1371	0.6726	20.39	17.98
2	189000001	192000000	0.1327	0.6809	19.48	17.07
2	189300001	192300000	0.1412	0.6701	21.07	18.66
2	189600001	192600000	0.1309	0.6607	19.81	17.40
2	189900001	192900000	0.1299	0.6688	19.42	17.01
2	190200001	193200000	0.1142	0.6622	17.25	14.84
2	190500001	193500000	0.1267	0.6651	19.05	16.64
2	190800001	193800000	0.1391	0.6491	21.42	19.01
2	191100001	194100000	0.1420	0.6576	21.59	19.18
2	191400001	194400000	0.1317	0.6394	20.60	18.19
2	191700001	194700000	0.1304	0.6484	20.11	17.70
2	192000001	195000000	0.1399	0.6442	21.72	19.31
2	192300001	195300000	0.1326	0.6702	19.78	17.37
2	192600001	195600000	0.1355	0.6881	19.69	17.28
2	192900001	195900000	0.1318	0.6784	19.43	17.02
2	193200001	196200000	0.1363	0.6881	19.80	17.39
2	193500001	196500000	0.1273	0.6825	18.65	16.24
2	193800001	196800000	0.1301	0.6963	18.69	16.28
2	194100001	197100000	0.1415	0.6852	20.65	18.24
2	194400001	197400000	0.1421	0.6991	20.33	17.92
2	194700001	197700000	0.1438	0.6984	20.59	18.18
2	195000001	198000000	0.1485	0.7008	21.19	18.78
2	195300001	198300000	0.1412	0.6873	20.54	18.13
2	195600001	198600000	0.1393	0.6839	20.37	17.96
2	195900001	198900000	0.1456	0.7022	20.73	18.32
2	196200001	199200000	0.1489	0.6881	21.65	19.24
2	196500001	199500000	0.1523	0.6883	22.13	19.72
2	196800001	199800000	0.1524	0.6970	21.87	19.46
2	197100001	200100000	0.1266	0.7093	17.84	15.43
2	197400001	200400000	0.1232	0.7149	17.24	14.83
2	197700001	200700000	0.1226	0.7209	17.00	14.59
2	198000001	201000000	0.1112	0.7149	15.56	13.15
2	198300001	201300000	0.1195	0.7112	16.80	14.39
2	198600001	201600000	0.1238	0.7175	17.26	14.85
2	198900001	201900000	0.1250	0.7092	17.63	15.22
2	199200001	202200000	0.1236	0.7233	17.09	14.68
2	199500001	202500000	0.1334	0.7356	18.14	15.73
2	199800001	202800000	0.1313	0.7395	17.76	15.35
2	200100001	203100000	0.1332	0.7268	18.33	15.92
2	200400001	203400000	0.1317	0.7089	18.58	16.17
2	200700001	203700000	0.1321	0.6980	18.93	16.52
2	201000001	204000000	0.1300	0.6934	18.74	16.33
2	201300001	204300000	0.1299	0.6922	18.77	16.36
2	201600001	204600000	0.1367	0.6928	19.73	17.32
2	201900001	204900000	0.1334	0.6926	19.26	16.85
2	202200001	205200000	0.1355	0.6782	19.98	17.57
2	202500001	205500000	0.1296	0.6747	19.21	16.80
2	202800001	205800000	0.1268	0.6782	18.70	16.29
2	203100001	206100000	0.1405	0.6761	20.79	18.38
2	203400001	206400000	0.1516	0.6932	21.87	19.46
2	203700001	206700000	0.1502	0.7049	21.31	18.90
2	204000001	207000000	0.1580	0.7105	22.24	19.83
2	204300001	207300000	0.1657	0.7199	23.02	20.61
2	204600001	207600000	0.1622	0.7259	22.34	19.93
2	204900001	207900000	0.1624	0.7356	22.08	19.67
2	205200001	208200000	0.1741	0.7463	23.33	20.92
2	205500001	208500000	0.1723	0.7250	23.76	21.35
2	205800001	208800000	0.1692	0.7159	23.64	21.23
2	206100001	209100000	0.1691	0.7395	22.86	20.45
2	206400001	209400000	0.1707	0.7296	23.40	20.99
2	206700001	209700000	0.1618	0.7365	21.97	19.56
2	207000001	210000000	0.1508	0.7215	20.90	18.49
2	207300001	210300000	0.1376	0.7476	18.41	16.00
2	207600001	210600000	0.1238	0.7273	17.03	14.62
2	207900001	210900000	0.1225	0.6900	17.75	15.34
2	208200001	211200000	0.1042	0.6786	15.36	12.95
2	208500001	211500000	0.1007	0.6941	14.51	12.10
2	208800001	211800000	0.1034	0.6759	15.31	12.90
2	209100001	212100000	0.1010	0.6633	15.23	12.82
2	209400001	212400000	0.0994	0.6932	14.34	11.93
2	209700001	212700000	0.1141	0.6965	16.38	13.97
2	210000001	213000000	0.1208	0.7128	16.94	14.53
2	210300001	213300000	0.1321	0.6897	19.15	16.74
2	210600001	213600000	0.1454	0.6902	21.07	18.66
2	210900001	213900000	0.1476	0.7159	20.61	18.20
2	211200001	214200000	0.1542	0.7302	21.12	18.71
2	211500001	214500000	0.1415	0.7291	19.41	17.00
2	211800001	214800000	0.1452	0.7506	19.35	16.94
2	212100001	215100000	0.1414	0.7510	18.82	16.41
2	212400001	215400000	0.1283	0.7202	17.81	15.40
2	212700001	215700000	0.1264	0.7066	17.88	15.47
2	213000001	216000000	0.1342	0.7101	18.90	16.49
2	213300001	216300000	0.1302	0.7046	18.48	16.07
2	213600001	216600000	0.1251	0.7068	17.70	15.29
2	213900001	216900000	0.1281	0.7080	18.09	15.68
2	214200001	217200000	0.1267	0.7046	17.99	15.58
2	214500001	217500000	0.1337	0.7219	18.51	16.10
2	214800001	217800000	0.1222	0.7019	17.41	15.00
2	215100001	218100000	0.1291	0.6939	18.60	16.19
2	215400001	218400000	0.1476	0.6816	21.65	19.24
2	215700001	218700000	0.1403	0.6626	21.18	18.77
2	216000001	219000000	0.1344	0.6542	20.54	18.13
2	216300001	219300000	0.1296	0.6343	20.43	18.02
2	216600001	219600000	0.1304	0.6484	20.11	17.70
2	216900001	219900000	0.1234	0.6138	20.11	17.70
2	217200001	220200000	0.1190	0.6187	19.24	16.83
2	217500001	220500000	0.1176	0.6013	19.56	17.15
2	217800001	220800000	0.1277	0.6137	20.80	18.39
2	218100001	221100000	0.1269	0.6234	20.36	17.95
2	218400001	221400000	0.1141	0.6437	17.73	15.32
2	218700001	221700000	0.1097	0.6622	16.57	14.16
2	219000001	222000000	0.1113	0.6614	16.83	14.42
2	219300001	222300000	0.1143	0.6866	16.65	14.24
2	219600001	222600000	0.1032	0.6597	15.64	13.23
2	219900001	222900000	0.1084	0.6895	15.72	13.31
2	220200001	223200000	0.1140	0.6935	16.45	14.04
2	220500001	223500000	0.1164	0.6925	16.81	14.40
2	220800001	223800000	0.1155	0.6728	17.17	14.76
2	221100001	224100000	0.0973	0.6619	14.69	12.28
2	221400001	224400000	0.0921	0.6585	13.99	11.58
2	221700001	224700000	0.1041	0.6619	15.73	13.32
2	222000001	225000000	0.1064	0.6590	16.15	13.74
2	222300001	225300000	0.1069	0.6561	16.29	13.88
2	222600001	225600000	0.1259	0.6729	18.71	16.30
2	222900001	225900000	0.1208	0.6772	17.84	15.43
2	223200001	226200000	0.1256	0.6716	18.70	16.29
2	223500001	226500000	0.1318	0.6910	19.08	16.67
2	223800001	226800000	0.1228	0.7142	17.19	14.78
2	224100001	227100000	0.1406	0.7137	19.70	17.29
2	224400001	227400000	0.1455	0.7185	20.25	17.84
2	224700001	227700000	0.1284	0.7103	18.08	15.67
2	225000001	228000000	0.1124	0.7221	15.57	13.16
2	225300001	228300000	0.1174	0.7163	16.39	13.98
2	225600001	228600000	0.1082	0.7000	15.45	13.04
2	225900001	228900000	0.1137	0.6967	16.31	13.90
2	226200001	229200000	0.1101	0.6986	15.76	13.35
2	226500001	229500000	0.1086	0.6753	16.08	13.67
2	226800001	229800000	0.1221	0.6701	18.22	15.81
2	227100001	230100000	0.1133	0.6612	17.13	14.72
2	227400001	230400000	0.1126	0.6509	17.29	14.88
2	227700001	230700000	0.1314	0.6529	20.13	17.72
2	228000001	231000000	0.1414	0.6454	21.91	19.50
2	228300001	231300000	0.1391	0.6408	21.71	19.30
2	228600001	231600000	0.1390	0.6456	21.53	19.12
2	228900001	231900000	0.1450	0.6397	22.66	20.25
2	229200001	232200000	0.1416	0.6350	22.30	19.89
2	229500001	232500000	0.1456	0.6352	22.93	20.52
2	229800001	232800000	0.1446	0.6220	23.26	20.85
2	230100001	233100000	0.1387	0.6293	22.05	19.64
2	230400001	233400000	0.1314	0.6307	20.84	18.43
2	230700001	233700000	0.1288	0.6228	20.68	18.27
2	231000001	234000000	0.1299	0.6200	20.95	18.54
2	231300001	234300000	0.1358	0.6273	21.66	19.25
2	231600001	234600000	0.1440	0.6407	22.48	20.07
2	231900001	234900000	0.1270	0.6435	19.73	17.32
2	232200001	235200000	0.1257	0.6192	20.30	17.89
2	232500001	235500000	0.1226	0.6222	19.71	17.30
2	232800001	235800000	0.1168	0.6268	18.63	16.22
2	233100001	236100000	0.1275	0.6193	20.59	18.18
2	233400001	236400000	0.1351	0.6021	22.43	20.02
2	233700001	236700000	0.1229	0.5998	20.48	18.07
2	234000001	237000000	0.1180	0.6009	19.64	17.23
2	234300001	237300000	0.1077	0.5925	18.18	15.77
2	234600001	237600000	0.1004	0.5673	17.69	15.28
2	234900001	237900000	0.1077	0.5547	19.42	17.01
2	235200001	238200000	0.1063	0.5479	19.40	16.99
2	235500001	238500000	0.0955	0.5508	17.33	14.92
2	235800001	238800000	0.0833	0.5245	15.88	13.47
2	236100001	239100000	0.0791	0.5248	15.07	12.66
2	236400001	239400000	0.0893	0.5272	16.94	14.53
2	236700001	239700000	0.1069	0.5364	19.93	17.52
2	237000001	240000000	0.1071	0.5275	20.30	17.89
2	237300001	240300000	0.1175	0.5363	21.90	19.49
2	237600001	240600000	0.1195	0.5492	21.76	19.35
2	237900001	240900000	0.1243	0.5663	21.95	19.54
2	238200001	241200000	0.1259	0.5918	21.28	18.87
2	238500001	241500000	0.1281	0.5842	21.93	19.52
2	238800001	241800000	0.1390	0.6135	22.65	20.24
2	239100001	242100000	0.1414	0.6286	22.49	20.08
2	239400001	242400000	0.1345	0.6398	21.03	18.62
2	239700001	242700000	0.1214	0.6174	19.66	17.25
2	240000001	243000000	0.1281	0.6162	20.79	18.38
2	240300001	243300000	0.1275	0.6148	20.73	18.32
2	240600001	243600000	0.1315	0.6140	21.41	19.00
2	240900001	243900000	0.1268	0.6116	20.73	18.32
2	241200001	244200000	0.1369	0.6263	21.86	19.45
2	241500001	244500000	0.1350	0.6466	20.88	18.47
2	241800001	244745319	0.1320	0.6660	19.45	17.04
3	1	3000000	0.1392	0.6903	20.16	17.75
3	300001	3300000	0.1356	0.6661	20.36	17.95
3	600001	3600000	0.1329	0.6573	20.22	17.81
3	900001	3900000	0.1236	0.6494	19.03	16.62
3	1200001	4200000	0.1326	0.6359	20.85	18.44
3	1500001	4500000	0.1416	0.6151	23.03	20.62
3	1800001	4800000	0.1318	0.6167	21.37	18.96
3	2100001	5100000	0.1427	0.5970	23.90	21.49
3	2400001	5400000	0.1383	0.5889	23.49	21.08
3	2700001	5700000	0.1425	0.6084	23.43	21.02
3	3000001	6000000	0.1540	0.6246	24.66	22.25
3	3300001	6300000	0.1465	0.6120	23.94	21.53
3	3600001	6600000	0.1508	0.6120	24.64	22.23
3	3900001	6900000	0.1544	0.6128	25.20	22.79
3	4200001	7200000	0.1464	0.5959	24.57	22.16
3	4500001	7500000	0.1396	0.6045	23.10	20.69
3	4800001	7800000	0.1487	0.6111	24.33	21.92
3	5100001	8100000	0.1525	0.6449	23.64	21.23
3	5400001	8400000	0.1487	0.6528	22.78	20.37
3	5700001	8700000	0.1365	0.6254	21.82	19.41
3	6000001	9000000	0.1294	0.6143	21.07	18.66
3	6300001	9300000	0.1417	0.6346	22.33	19.92
3	6600001	9600000	0.1401	0.6322	22.16	19.75
3	6900001	9900000	0.1353	0.6322	21.41	19.00
3	7200001	10200000	0.1270	0.6359	19.97	17.56
3	7500001	10500000	0.1417	0.6485	21.85	19.44
3	7800001	10800000	0.1420	0.6434	22.07	19.66
3	8100001	11100000	0.1350	0.6430	20.99	18.58
3	8400001	11400000	0.1462	0.6552	22.32	19.91
3	8700001	11700000	0.1484	0.6722	22.07	19.66
3	9000001	12000000	0.1412	0.6691	21.11	18.70
3	9300001	12300000	0.1277	0.6725	18.98	16.57
3	9600001	12600000	0.1260	0.6795	18.54	16.13
3	9900001	12900000	0.1303	0.6774	19.23	16.82
3	10200001	13200000	0.1354	0.6803	19.91	17.50
3	10500001	13500000	0.1310	0.6847	19.13	16.72
3	10800001	13800000	0.1153	0.6778	17.01	14.60
3	11100001	14100000	0.1189	0.6689	17.77	15.36
3	11400001	14400000	0.1260	0.6623	19.03	16.62
3	11700001	14700000	0.1337	0.6690	19.99	17.58
3	12000001	15000000	0.1422	0.6875	20.69	18.28
3	12300001	15300000	0.1484	0.7055	21.04	18.63
3	12600001	15600000	0.1416	0.6969	20.32	17.91
3	12900001	15900000	0.1363	0.6985	19.51	17.10
3	13200001	16200000	0.1349	0.7080	19.05	16.64
3	13500001	16500000	0.1349	0.6990	19.30	16.89
3	13800001	16800000	0.1438	0.7205	19.95	17.54
3	14100001	17100000	0.1449	0.7180	20.17	17.76
3	14400001	17400000	0.1312	0.7201	18.23	15.82
3	14700001	17700000	0.1318	0.7220	18.25	15.84
3	15000001	18000000	0.1189	0.7082	16.79	14.38
3	15300001	18300000	0.1091	0.7056	15.46	13.05
3	15600001	18600000	0.1194	0.7120	16.77	14.36
3	15900001	18900000	0.1279	0.7139	17.91	15.50
3	16200001	19200000	0.1291	0.7267	17.76	15.35
3	16500001	19500000	0.1412	0.7370	19.15	16.74
3	16800001	19800000	0.1337	0.7194	18.58	16.17
3	17100001	20100000	0.1380	0.7329	18.83	16.42
3	17400001	20400000	0.1389	0.7385	18.80	16.39
3	17700001	20700000	0.1306	0.7303	17.89	15.48
3	18000001	21000000	0.1420	0.7278	19.52	17.11
3	18300001	21300000	0.1500	0.7149	20.98	18.57
3	18600001	21600000	0.1429	0.7130	20.05	17.64
3	18900001	21900000	0.1386	0.7220	19.19	16.78
3	19200001	22200000	0.1508	0.7230	20.86	18.45
3	19500001	22500000	0.1465	0.7247	20.22	17.81
3	19800001	22800000	0.1601	0.7346	21.80	19.39
3	20100001	23100000	0.1669	0.7246	23.03	20.62
3	20400001	23400000	0.1645	0.7165	22.96	20.55
3	20700001	23700000	0.1755	0.7181	24.45	22.04
3	21000001	24000000	0.1679	0.7253	23.15	20.74
3	21300001	24300000	0.1647	0.7272	22.65	20.24
3	21600001	24600000	0.1687	0.7296	23.12	20.71
3	21900001	24900000	0.1590	0.7300	21.79	19.38
3	22200001	25200000	0.1413	0.7294	19.37	16.96
3	22500001	25500000	0.1504	0.7351	20.46	18.05
3	22800001	25800000	0.1590	0.7420	21.43	19.02
3	23100001	26100000	0.1478	0.7490	19.73	17.32
3	23400001	26400000	0.1519	0.7573	20.05	17.64
3	23700001	26700000	0.1507	0.7616	19.79	17.38
3	24000001	27000000	0.1637	0.7645	21.41	19.00
3	24300001	27300000	0.1639	0.7636	21.46	19.05
3	24600001	27600000	0.1679	0.7654	21.94	19.53
3	24900001	27900000	0.1840	0.7821	23.52	21.11
3	25200001	28200000	0.1877	0.7846	23.93	21.52
3	25500001	28500000	0.1660	0.7805	21.27	18.86
3	25800001	28800000	0.1611	0.7700	20.93	18.52
3	26100001	29100000	0.1598	0.7505	21.30	18.89
3	26400001	29400000	0.1730	0.7575	22.84	20.43
3	26700001	29700000	0.1651	0.7578	21.78	19.37
3	27000001	30000000	0.1524	0.7578	20.12	17.71
3	27300001	30300000	0.1563	0.7589	20.60	18.19
3	27600001	30600000	0.1541	0.7613	20.24	17.83
3	27900001	30900000	0.1416	0.7491	18.90	16.49
3	28200001	31200000	0.1525	0.7467	20.42	18.01
3	28500001	31500000	0.1468	0.7287	20.15	17.74
3	28800001	31800000	0.1321	0.7390	17.87	15.46
3	29100001	32100000	0.1343	0.7401	18.15	15.74
3	29400001	32400000	0.1283	0.7439	17.24	14.83
3	29700001	32700000	0.1294	0.7398	17.49	15.08
3	30000001	33000000	0.1343	0.7452	18.03	15.62
3	30300001	33300000	0.1281	0.7525	17.03	14.62
3	30600001	33600000	0.1359	0.7584	17.93	15.52
3	30900001	33900000	0.1389	0.7502	18.52	16.11
3	31200001	34200000	0.1228	0.7488	16.40	13.99
3	31500001	34500000	0.1265	0.7577	16.70	14.29
3	31800001	34800000	0.1274	0.7452	17.09	14.68
3	32100001	35100000	0.1360	0.7514	18.10	15.69
3	32400001	35400000	0.1322	0.7295	18.12	15.71
3	32700001	35700000	0.1385	0.7467	18.55	16.14
3	33000001	36000000	0.1381	0.7502	18.41	16.00
3	33300001	36300000	0.1498	0.7500	19.97	17.56
3	33600001	36600000	0.1444	0.7361	19.62	17.21
3	33900001	36900000	0.1493	0.7358	20.30	17.89
3	34200001	37200000	0.1560	0.7422	21.02	18.61
3	34500001	37500000	0.1637	0.7550	21.69	19.28
3	34800001	37800000	0.1611	0.7590	21.22	18.81
3	35100001	38100000	0.1568	0.7632	20.55	18.14
3	35400001	38400000	0.1479	0.7799	18.96	16.55
3	35700001	38700000	0.1437	0.7760	18.52	16.11
3	36000001	39000000	0.1427	0.7686	18.57	16.16
3	36300001	39300000	0.1394	0.7786	17.91	15.50
3	36600001	39600000	0.1415	0.7771	18.21	15.80
3	36900001	39900000	0.1424	0.7851	18.14	15.73
3	37200001	40200000	0.1387	0.7813	17.75	15.34
3	37500001	40500000	0.1340	0.7822	17.13	14.72
3	37800001	40800000	0.1310	0.7946	16.48	14.07
3	38100001	41100000	0.1217	0.7948	15.32	12.91
3	38400001	41400000	0.1320	0.7908	16.69	14.28
3	38700001	41700000	0.1315	0.7753	16.96	14.55
3	39000001	42000000	0.1382	0.7778	17.77	15.36
3	39300001	42300000	0.1399	0.7652	18.29	15.88
3	39600001	42600000	0.1278	0.7759	16.48	14.07
3	39900001	42900000	0.1328	0.7805	17.01	14.60
3	40200001	43200000	0.1264	0.7760	16.29	13.88
3	40500001	43500000	0.1279	0.7702	16.61	14.20
3	40800001	43800000	0.1501	0.7615	19.71	17.30
3	41100001	44100000	0.1557	0.7704	20.21	17.80
3	41400001	44400000	0.1542	0.7693	20.05	17.64
3	41700001	44700000	0.1467	0.7729	18.98	16.57
3	42000001	45000000	0.1437	0.7755	18.52	16.11
3	42300001	45300000	0.1325	0.7767	17.06	14.65
3	42600001	45600000	0.1447	0.7807	18.53	16.12
3	42900001	45900000	0.1418	0.7652	18.53	16.12
3	43200001	46200000	0.1563	0.7701	20.30	17.89
3	43500001	46500000	0.1607	0.7811	20.57	18.16
3	43800001	46800000	0.1468	0.7820	18.78	16.37
3	44100001	47100000	0.1467	0.7826	18.75	16.34
3	44400001	47400000	0.1393	0.7843	17.77	15.36
3	44700001	47700000	0.1401	0.8086	17.32	14.91
3	45000001	48000000	0.1380	0.8095	17.05	14.64
3	45300001	48300000	0.1458	0.8128	17.93	15.52
3	45600001	48600000	0.1338	0.7983	16.76	14.35
3	45900001	48900000	0.1264	0.7935	15.93	13.52
3	46200001	49200000	0.1202	0.7857	15.30	12.89
3	46500001	49500000	0.1280	0.7863	16.28	13.87
3	46800001	49800000	0.1304	0.7847	16.62	14.21
3	47100001	50100000	0.1485	0.7765	19.12	16.71
3	47400001	50400000	0.1527	0.7661	19.93	17.52
3	47700001	50700000	0.1502	0.7605	19.75	17.34
3	48000001	51000000	0.1548	0.7569	20.46	18.05
3	48300001	51300000	0.1563	0.7503	20.83	18.42
3	48600001	51600000	0.1657	0.7605	21.79	19.38
3	48900001	51900000	0.1631	0.7456	21.87	19.46
3	49200001	52200000	0.1629	0.7505	21.70	19.29
3	49500001	52500000	0.1640	0.7368	22.26	19.85
3	49800001	52800000	0.1659	0.7327	22.64	20.23
3	50100001	53100000	0.1505	0.7383	20.39	17.98
3	50400001	53400000	0.1490	0.7520	19.82	17.41
3	50700001	53700000	0.1629	0.7490	21.75	19.34
3	51000001	54000000	0.1565	0.7423	21.08	18.67
3	51300001	54300000	0.1450	0.7417	19.55	17.14
3	51600001	54600000	0.1420	0.7453	19.06	16.65
3	51900001	54900000	0.1388	0.7782	17.84	15.43
3	52200001	55200000	0.1396	0.7778	17.95	15.54
3	52500001	55500000	0.1328	0.7829	16.96	14.55
3	52800001	55800000	0.1291	0.7898	16.35	13.94
3	53100001	56100000	0.1288	0.7918	16.27	13.86
3	53400001	56400000	0.1372	0.7947	17.26	14.85
3	53700001	56700000	0.1374	0.7908	17.38	14.97
3	54000001	57000000	0.1394	0.8022	17.38	14.97
3	54300001	57300000	0.1397	0.7976	17.52	15.11
3	54600001	57600000	0.1383	0.7979	17.34	14.93
3	54900001	57900000	0.1527	0.7911	19.30	16.89
[truncated: 4,995 more rows]
