# Supplementary material for: Effect of sequence depth and length in long-read assembly of the maize inbred NC358
Source: Nat Commun. 2020 May 8;11:2288. doi: 10.1038/s41467-020-16037-7 (PMC7211024; doi:10.1038/s41467-020-16037-7)
Supplement: Supplementary file 4 — Source Data [file 41467_2020_16037_MOESM4_ESM.zip › Source Data/Fig. 1F, Suppl. Fig. 8/NC358_11k_50x_DLE1_consensus_dft.fasta.mod.out.LAI]

Chr	From	To	Intact	Total	raw_LAI	LAI
whole_genome	1	2147813221	0.1638	0.7634	21.46	19.05
670	1	3000000	0.2124	0.8822	24.07	21.66
670	300001	3300000	0.1858	0.8708	21.34	18.93
670	600001	3600000	0.1821	0.8674	20.99	18.58
670	900001	3900000	0.1780	0.8558	20.80	18.39
670	1200001	4200000	0.1703	0.8589	19.83	17.42
670	1500001	4500000	0.1776	0.8549	20.78	18.37
670	1800001	4800000	0.1685	0.8467	19.90	17.49
670	2100001	5100000	0.1627	0.8477	19.19	16.78
670	2400001	5400000	0.1719	0.8584	20.03	17.62
670	2700001	5700000	0.1870	0.8627	21.68	19.27
670	3000001	6000000	0.1972	0.8563	23.03	20.62
670	3300001	6300000	0.2020	0.8496	23.78	21.37
670	3600001	6600000	0.1988	0.8441	23.56	21.15
670	3900001	6900000	0.1928	0.8586	22.45	20.04
670	4200001	7200000	0.1822	0.8445	21.57	19.16
670	4500001	7500000	0.1619	0.8318	19.46	17.05
670	4800001	7800000	0.1769	0.8269	21.39	18.98
670	5100001	8100000	0.1786	0.8346	21.40	18.99
670	5400001	8400000	0.1833	0.8340	21.98	19.57
670	5700001	8700000	0.1715	0.8271	20.73	18.32
670	6000001	9000000	0.1650	0.7996	20.63	18.22
670	6300001	9300000	0.1712	0.7920	21.62	19.21
670	6600001	9600000	0.1653	0.7926	20.86	18.45
670	6900001	9900000	0.1660	0.7842	21.17	18.76
670	7200001	10200000	0.1747	0.8006	21.82	19.41
670	7500001	10500000	0.1815	0.8073	22.49	20.08
670	7800001	10800000	0.1764	0.8152	21.64	19.23
670	8100001	11100000	0.1806	0.7983	22.63	20.22
670	8400001	11400000	0.1589	0.7831	20.29	17.88
670	8700001	11700000	0.1742	0.7841	22.21	19.80
670	9000001	12000000	0.1899	0.8131	23.36	20.95
670	9300001	12300000	0.1936	0.8176	23.68	21.27
670	9600001	12600000	0.1922	0.8206	23.42	21.01
670	9900001	12900000	0.1875	0.8152	23.00	20.59
670	10200001	13200000	0.1799	0.8064	22.31	19.90
670	10500001	13500000	0.1918	0.8058	23.80	21.39
670	10800001	13800000	0.1976	0.8076	24.47	22.06
670	11100001	14100000	0.1887	0.8189	23.04	20.63
670	11400001	14400000	0.1927	0.8177	23.56	21.15
670	11700001	14700000	0.1846	0.8113	22.75	20.34
670	12000001	15000000	0.1765	0.8038	21.96	19.55
670	12300001	15300000	0.1579	0.8055	19.60	17.19
670	12600001	15600000	0.1675	0.7929	21.12	18.71
670	12900001	15900000	0.1707	0.7911	21.57	19.16
670	13200001	16200000	0.1756	0.7874	22.30	19.89
670	13500001	16500000	0.1745	0.7824	22.31	19.90
670	13800001	16800000	0.1562	0.7700	20.28	17.87
670	14100001	17100000	0.1575	0.7351	21.43	19.02
670	14400001	17400000	0.1705	0.7382	23.09	20.68
670	14700001	17700000	0.1752	0.7436	23.56	21.15
670	15000001	18000000	0.1855	0.7461	24.86	22.45
670	15300001	18300000	0.1871	0.7396	25.30	22.89
670	15600001	18600000	0.1792	0.7446	24.06	21.65
670	15900001	18900000	0.1948	0.7555	25.78	23.37
670	16200001	19200000	0.2007	0.7648	26.25	23.84
670	16500001	19500000	0.1898	0.7582	25.03	22.62
670	16800001	19800000	0.1899	0.7529	25.23	22.82
670	17100001	20100000	0.1917	0.7616	25.17	22.76
670	17400001	20400000	0.1747	0.7605	22.97	20.56
670	17700001	20700000	0.1793	0.7586	23.63	21.22
670	18000001	21000000	0.1730	0.7709	22.44	20.03
670	18300001	21300000	0.1961	0.7821	25.08	22.67
670	18600001	21600000	0.1929	0.7852	24.56	22.15
670	18900001	21900000	0.1687	0.7724	21.84	19.43
670	19200001	22200000	0.1557	0.7659	20.33	17.92
670	19500001	22500000	0.1580	0.7703	20.52	18.11
670	19800001	22800000	0.1585	0.7777	20.39	17.98
670	20100001	23100000	0.1565	0.7875	19.87	17.46
670	20400001	23400000	0.1698	0.7909	21.47	19.06
670	20700001	23700000	0.1575	0.7835	20.11	17.70
670	21000001	24000000	0.1566	0.7641	20.50	18.09
670	21300001	24300000	0.1510	0.7634	19.78	17.37
670	21600001	24600000	0.1579	0.7514	21.02	18.61
670	21900001	24900000	0.1712	0.7574	22.61	20.20
670	22200001	25200000	0.1688	0.7567	22.31	19.90
670	22500001	25500000	0.1808	0.7700	23.48	21.07
670	22800001	25800000	0.1847	0.7729	23.90	21.49
670	23100001	26100000	0.1877	0.7842	23.93	21.52
670	23400001	26400000	0.1857	0.7829	23.72	21.31
670	23700001	26700000	0.1891	0.7941	23.81	21.40
670	24000001	27000000	0.1977	0.8011	24.68	22.27
670	24300001	27300000	0.1843	0.7905	23.31	20.90
670	24600001	27600000	0.1892	0.8044	23.52	21.11
670	24900001	27900000	0.1848	0.8096	22.83	20.42
670	25200001	28200000	0.1970	0.8167	24.11	21.70
670	25500001	28500000	0.1844	0.8083	22.81	20.40
670	25800001	28800000	0.1905	0.8099	23.52	21.11
670	26100001	29100000	0.1843	0.8103	22.75	20.34
670	26400001	29400000	0.1897	0.8179	23.20	20.79
670	26700001	29700000	0.2117	0.8175	25.90	23.49
670	27000001	30000000	0.1981	0.8216	24.12	21.71
670	27300001	30300000	0.2133	0.8284	25.75	23.34
670	27600001	30600000	0.2046	0.8364	24.46	22.05
670	27900001	30900000	0.2181	0.8336	26.16	23.75
670	28200001	31200000	0.2153	0.8331	25.85	23.44
670	28500001	31500000	0.2246	0.8369	26.84	24.43
670	28800001	31800000	0.2110	0.8354	25.26	22.85
670	29100001	32100000	0.2320	0.8400	27.62	25.21
670	29400001	32400000	0.2357	0.8433	27.95	25.54
670	29700001	32700000	0.2118	0.8331	25.42	23.01
670	30000001	33000000	0.2127	0.8349	25.47	23.06
670	30300001	33300000	0.1966	0.8344	23.56	21.15
670	30600001	33600000	0.2022	0.8283	24.41	22.00
670	30900001	33900000	0.1978	0.8263	23.94	21.53
670	31200001	34200000	0.2042	0.8279	24.66	22.25
670	31500001	34500000	0.2039	0.8212	24.83	22.42
670	31800001	34800000	0.2107	0.8378	25.15	22.74
670	32100001	35100000	0.1933	0.8325	23.21	20.80
670	32400001	35400000	0.1962	0.8367	23.45	21.04
670	32700001	35700000	0.2000	0.8289	24.13	21.72
670	33000001	36000000	0.1926	0.7884	24.42	22.01
670	33300001	36300000	0.1874	0.7419	25.26	22.85
670	33600001	36600000	0.1802	0.7132	25.27	22.86
670	33900001	36900000	0.1707	0.6648	25.67	23.26
670	34200001	37200000	0.1502	0.5992	25.07	22.66
670	34500001	37500000	0.1449	0.5640	25.68	23.27
670	34800001	37800000	0.1393	0.4850	28.71	26.30
670	35100001	38100000	0.1539	0.4512	34.11	31.70
670	35400001	38400000	0.1331	0.4120	32.30	29.89
670	35700001	38700000	0.1373	0.4083	33.63	31.22
670	36000001	39000000	0.1469	0.4185	35.10	32.69
670	36300001	39300000	0.1749	0.4570	38.28	35.87
670	36600001	39600000	0.1856	0.4600	40.36	37.95
670	36900001	39900000	0.1951	0.4876	40.02	37.61
670	37200001	40200000	0.2206	0.5324	41.43	39.02
670	37500001	40500000	0.2190	0.5586	39.21	36.80
670	37800001	40800000	0.2317	0.6020	38.50	36.09
670	38100001	41100000	0.2193	0.6192	35.41	33.00
670	38400001	41400000	0.2321	0.6147	37.76	35.35
670	38700001	41663831	0.2240	0.5921	37.37	34.96
1984	1	3000000	0.1554	0.6461	24.05	21.64
1984	300001	3300000	0.1583	0.6317	25.06	22.65
1984	600001	3600000	0.1462	0.6404	22.83	20.42
1984	900001	3900000	0.1444	0.6280	22.99	20.58
1984	1200001	4200000	0.1515	0.6384	23.74	21.33
1984	1500001	4500000	0.1541	0.6277	24.55	22.14
1984	1800001	4800000	0.1490	0.6297	23.66	21.25
1984	2100001	5100000	0.1457	0.6273	23.22	20.81
1984	2400001	5400000	0.1513	0.6317	23.95	21.54
1984	2700001	5700000	0.1536	0.6477	23.72	21.31
1984	3000001	6000000	0.1427	0.6498	21.97	19.56
1984	3300001	6300000	0.1437	0.6476	22.18	19.77
1984	3600001	6600000	0.1350	0.5969	22.61	20.20
1984	3900001	6900000	0.1246	0.5872	21.22	18.81
1984	4200001	7200000	0.1183	0.5839	20.27	17.86
1984	4500001	7500000	0.1244	0.5811	21.41	19.00
1984	4800001	7800000	0.1268	0.5658	22.41	20.00
1984	5100001	8100000	0.1119	0.5582	20.05	17.64
1984	5400001	8400000	0.1094	0.5564	19.66	17.25
1984	5700001	8700000	0.1008	0.5335	18.89	16.48
1984	6000001	9000000	0.1042	0.5288	19.71	17.30
1984	6300001	9300000	0.0917	0.5189	17.66	15.25
1984	6600001	9600000	0.0960	0.5443	17.63	15.22
1984	6900001	9900000	0.0933	0.5577	16.73	14.32
1984	7200001	10200000	0.0958	0.5301	18.07	15.66
1984	7500001	10500000	0.0990	0.5253	18.85	16.44
1984	7800001	10800000	0.1020	0.5268	19.37	16.96
1984	8100001	11100000	0.1207	0.5343	22.60	20.19
1984	8400001	11400000	0.1185	0.5255	22.55	20.14
1984	8700001	11700000	0.1346	0.5424	24.81	22.40
1984	9000001	12000000	0.1287	0.5438	23.66	21.25
1984	9300001	12300000	0.1412	0.5588	25.27	22.86
1984	9600001	12600000	0.1455	0.5795	25.11	22.70
1984	9900001	12900000	0.1521	0.5832	26.07	23.66
1984	10200001	13200000	0.1549	0.6097	25.41	23.00
1984	10500001	13500000	0.1526	0.6259	24.37	21.96
1984	10800001	13800000	0.1548	0.6449	24.00	21.59
1984	11100001	14100000	0.1445	0.6321	22.86	20.45
1984	11400001	14400000	0.1420	0.6226	22.80	20.39
1984	11700001	14700000	0.1386	0.6207	22.33	19.92
1984	12000001	15000000	0.1440	0.6101	23.61	21.20
1984	12300001	15300000	0.1475	0.6234	23.67	21.26
1984	12600001	15600000	0.1426	0.6308	22.61	20.20
1984	12900001	15900000	0.1451	0.6456	22.47	20.06
1984	13200001	16200000	0.1366	0.6698	20.39	17.98
1984	13500001	16257387	0.1326	0.6746	18.07	15.66
7068	1	512402	0.0742	0.2253	5.63	3.22
8742	1	3000000	0.1741	0.6543	26.61	24.20
8742	300001	3300000	0.1683	0.6158	27.34	24.93
8742	600001	3600000	0.1585	0.5552	28.55	26.14
8742	900001	3900000	0.1470	0.5041	29.16	26.75
8742	1200001	4200000	0.1302	0.4573	28.47	26.06
8742	1500001	4500000	0.1240	0.4429	28.00	25.59
8742	1800001	4800000	0.1188	0.4596	25.85	23.44
8742	2100001	5100000	0.1065	0.4475	23.81	21.40
8742	2400001	5400000	0.1255	0.4573	27.44	25.03
8742	2700001	5700000	0.1279	0.4550	28.10	25.69
8742	3000001	6000000	0.1244	0.4658	26.71	24.30
8742	3300001	6300000	0.1257	0.4944	25.43	23.02
8742	3600001	6600000	0.1407	0.5213	26.99	24.58
8742	3900001	6900000	0.1438	0.5563	25.84	23.43
8742	4200001	7200000	0.1505	0.5772	26.07	23.66
8742	4500001	7500000	0.1530	0.5844	26.19	23.78
8742	4800001	7800000	0.1729	0.5894	29.34	26.93
8742	5100001	8100000	0.1752	0.5825	30.08	27.67
8742	5400001	8400000	0.1468	0.5641	26.03	23.62
8742	5700001	8700000	0.1417	0.5708	24.82	22.41
8742	6000001	9000000	0.1469	0.5884	24.97	22.56
8742	6300001	9300000	0.1526	0.5791	26.35	23.94
8742	6600001	9600000	0.1449	0.5948	24.36	21.95
8742	6900001	9900000	0.1487	0.5967	24.93	22.52
8742	7200001	10200000	0.1510	0.5891	25.64	23.23
8742	7500001	10500000	0.1457	0.6109	23.85	21.44
8742	7800001	10800000	0.1366	0.6267	21.79	19.38
8742	8100001	11100000	0.1401	0.6380	21.96	19.55
8742	8400001	11400000	0.1520	0.6485	23.44	21.03
8742	8700001	11700000	0.1492	0.6314	23.64	21.23
8742	9000001	12000000	0.1511	0.6228	24.25	21.84
8742	9300001	12300000	0.1562	0.6316	24.73	22.32
8742	9600001	12600000	0.1503	0.6351	23.66	21.25
8742	9900001	12900000	0.1548	0.6568	23.57	21.16
8742	10200001	13200000	0.1492	0.6748	22.12	19.71
8742	10500001	13500000	0.1568	0.6627	23.66	21.25
8742	10800001	13800000	0.1649	0.6514	25.31	22.90
8742	11100001	14100000	0.1646	0.6547	25.14	22.73
8742	11400001	14400000	0.1586	0.6568	24.14	21.73
8742	11700001	14700000	0.1648	0.6752	24.41	22.00
8742	12000001	15000000	0.1610	0.6693	24.05	21.64
8742	12300001	15300000	0.1644	0.6686	24.59	22.18
8742	12600001	15600000	0.1735	0.6539	26.54	24.13
8742	12900001	15900000	0.1776	0.6327	28.06	25.65
8742	13200001	16200000	0.1801	0.6207	29.02	26.61
8742	13500001	16500000	0.1734	0.6260	27.70	25.29
8742	13800001	16800000	0.1603	0.6268	25.57	23.16
8742	14100001	17100000	0.1541	0.6343	24.29	21.88
8742	14400001	17400000	0.1482	0.6339	23.38	20.97
8742	14700001	17700000	0.1558	0.6456	24.13	21.72
8742	15000001	18000000	0.1633	0.6630	24.63	22.22
8742	15300001	18300000	0.1604	0.6690	23.97	21.56
8742	15600001	18600000	0.1473	0.6806	21.64	19.23
8742	15900001	18900000	0.1421	0.6728	21.13	18.72
8742	16200001	19200000	0.1374	0.6739	20.39	17.98
8742	16500001	19500000	0.1499	0.6734	22.27	19.86
8742	16800001	19800000	0.1594	0.6643	24.00	21.59
8742	17100001	20100000	0.1698	0.6627	25.62	23.21
8742	17400001	20400000	0.1761	0.6554	26.87	24.46
8742	17700001	20700000	0.1575	0.6554	24.03	21.62
8742	18000001	21000000	0.1518	0.6412	23.67	21.26
8742	18300001	21300000	0.1476	0.6291	23.46	21.05
8742	18600001	21600000	0.1655	0.6335	26.12	23.71
8742	18900001	21900000	0.1674	0.6463	25.90	23.49
8742	19200001	22200000	0.1687	0.6494	25.98	23.57
8742	19500001	22500000	0.1638	0.6541	25.04	22.63
8742	19800001	22800000	0.1538	0.6704	22.94	20.53
8742	20100001	23100000	0.1534	0.6677	22.98	20.57
8742	20400001	23400000	0.1588	0.6743	23.54	21.13
8742	20700001	23700000	0.1669	0.6747	24.74	22.33
8742	21000001	24000000	0.1611	0.6938	23.22	20.81
8742	21300001	24300000	0.1544	0.7080	21.81	19.40
8742	21600001	24600000	0.1439	0.6918	20.80	18.39
8742	21900001	24900000	0.1412	0.6901	20.47	18.06
8742	22200001	25200000	0.1576	0.7071	22.29	19.88
8742	22500001	25500000	0.1531	0.7198	21.28	18.87
8742	22800001	25800000	0.1595	0.7259	21.97	19.56
8742	23100001	26100000	0.1624	0.7275	22.32	19.91
8742	23400001	26400000	0.1555	0.7406	20.99	18.58
8742	23700001	26700000	0.1571	0.7254	21.66	19.25
8742	24000001	27000000	0.1638	0.7187	22.78	20.37
8742	24300001	27300000	0.1736	0.7154	24.26	21.85
8742	24600001	27600000	0.1735	0.7203	24.08	21.67
8742	24900001	27900000	0.1705	0.7203	23.68	21.27
8742	25200001	28200000	0.1667	0.7169	23.26	20.85
8742	25500001	28500000	0.1739	0.7061	24.63	22.22
8742	25800001	28800000	0.1808	0.7088	25.51	23.10
8742	26100001	29100000	0.1587	0.6474	24.51	22.10
8742	26400001	29400000	0.1568	0.6008	26.09	23.68
8742	26700001	29700000	0.1675	0.6146	27.26	24.85
8742	27000001	30000000	0.1629	0.6069	26.84	24.43
8742	27300001	30300000	0.1505	0.6102	24.67	22.26
8742	27600001	30600000	0.1513	0.6099	24.80	22.39
8742	27900001	30900000	0.1495	0.6093	24.54	22.13
8742	28200001	31200000	0.1432	0.6151	23.28	20.87
8742	28500001	31500000	0.1458	0.6103	23.89	21.48
8742	28800001	31800000	0.1345	0.6108	22.03	19.62
8742	29100001	32100000	0.1515	0.6847	22.13	19.72
8742	29400001	32400000	0.1753	0.7130	24.58	22.17
8742	29700001	32700000	0.1700	0.7123	23.87	21.46
8742	30000001	33000000	0.1786	0.7201	24.80	22.39
8742	30300001	33300000	0.1820	0.7179	25.35	22.94
8742	30600001	33600000	0.1772	0.7162	24.74	22.33
8742	30900001	33900000	0.1842	0.7296	25.25	22.84
8742	31200001	34200000	0.1836	0.7241	25.36	22.95
8742	31500001	34500000	0.1789	0.7214	24.79	22.38
8742	31800001	34800000	0.1853	0.7220	25.67	23.26
8742	32100001	35100000	0.1805	0.7250	24.90	22.49
8742	32400001	35400000	0.1635	0.7291	22.42	20.01
8742	32700001	35700000	0.1609	0.7059	22.80	20.39
8742	33000001	36000000	0.1659	0.7064	23.49	21.08
8742	33300001	36300000	0.1639	0.6924	23.66	21.25
8742	33600001	36600000	0.1761	0.6967	25.28	22.87
8742	33900001	36900000	0.1720	0.6989	24.61	22.20
8742	34200001	37200000	0.1699	0.6955	24.43	22.02
8742	34500001	37500000	0.1724	0.7016	24.58	22.17
8742	34800001	37800000	0.1717	0.6918	24.82	22.41
8742	35100001	38100000	0.1722	0.6693	25.74	23.33
8742	35400001	38400000	0.1751	0.6716	26.07	23.66
8742	35700001	38700000	0.1819	0.6972	26.09	23.68
8742	36000001	39000000	0.1652	0.6850	24.12	21.71
8742	36300001	39300000	0.1620	0.6854	23.64	21.23
8742	36600001	39600000	0.1603	0.6841	23.43	21.02
8742	36900001	39900000	0.1709	0.6899	24.78	22.37
8742	37200001	40200000	0.1705	0.6875	24.79	22.38
8742	37500001	40500000	0.1615	0.6927	23.32	20.91
8742	37800001	40800000	0.1536	0.7069	21.73	19.32
8742	38100001	41100000	0.1584	0.7103	22.31	19.90
8742	38400001	41400000	0.1587	0.7085	22.40	19.99
8742	38700001	41700000	0.1452	0.7060	20.57	18.16
8742	39000001	42000000	0.1615	0.7241	22.31	19.90
8742	39300001	42300000	0.1692	0.7361	22.99	20.58
8742	39600001	42600000	0.1680	0.7472	22.48	20.07
8742	39900001	42900000	0.1580	0.7285	21.69	19.28
8742	40200001	43200000	0.1580	0.7390	21.39	18.98
8742	40500001	43500000	0.1601	0.7368	21.72	19.31
8742	40800001	43800000	0.1665	0.7313	22.76	20.35
8742	41100001	44100000	0.1576	0.7360	21.41	19.00
8742	41400001	44400000	0.1642	0.7557	21.72	19.31
8742	41700001	44700000	0.1707	0.7560	22.59	20.18
8742	42000001	45000000	0.1763	0.7625	23.12	20.71
8742	42300001	45300000	0.1837	0.7545	24.34	21.93
8742	42600001	45600000	0.1848	0.7564	24.43	22.02
8742	42900001	45900000	0.1906	0.7565	25.19	22.78
8742	43200001	46200000	0.1991	0.7514	26.50	24.09
8742	43500001	46500000	0.2007	0.7494	26.78	24.37
8742	43800001	46800000	0.1891	0.7441	25.42	23.01
8742	44100001	47100000	0.2006	0.7450	26.92	24.51
8742	44400001	47400000	0.1883	0.7260	25.93	23.52
8742	44700001	47700000	0.1723	0.7343	23.47	21.06
8742	45000001	48000000	0.1450	0.7250	20.00	17.59
8742	45300001	48300000	0.1337	0.7396	18.08	15.67
8742	45600001	48600000	0.1376	0.7382	18.64	16.23
8742	45900001	48900000	0.1232	0.7429	16.58	14.17
8742	46200001	49200000	0.1242	0.7556	16.44	14.03
8742	46500001	49500000	0.1183	0.7499	15.78	13.37
8742	46800001	49800000	0.1267	0.7539	16.80	14.39
8742	47100001	50100000	0.1151	0.7622	15.10	12.69
8742	47400001	50400000	0.1149	0.7744	14.83	12.42
8742	47700001	50700000	0.1241	0.7660	16.19	13.78
8742	48000001	51000000	0.1354	0.7698	17.59	15.18
8742	48300001	51300000	0.1427	0.7482	19.08	16.67
8742	48600001	51600000	0.1372	0.7575	18.11	15.70
8742	48900001	51900000	0.1405	0.7625	18.42	16.01
8742	49200001	52200000	0.1361	0.7606	17.89	15.48
8742	49500001	52500000	0.1531	0.7717	19.84	17.43
8742	49800001	52800000	0.1531	0.7706	19.87	17.46
8742	50100001	53100000	0.1636	0.7721	21.19	18.78
8742	50400001	53400000	0.1682	0.7706	21.83	19.42
8742	50700001	53700000	0.1683	0.7675	21.93	19.52
8742	51000001	54000000	0.1651	0.7537	21.91	19.50
8742	51300001	54300000	0.1750	0.7677	22.79	20.38
8742	51600001	54600000	0.1706	0.7511	22.72	20.31
8742	51900001	54900000	0.1749	0.7504	23.31	20.90
8742	52200001	55200000	0.1650	0.7501	21.99	19.58
8742	52500001	55500000	0.1501	0.7411	20.25	17.84
8742	52800001	55800000	0.1566	0.7389	21.20	18.79
8742	53100001	56100000	0.1530	0.7342	20.84	18.43
8742	53400001	56400000	0.1479	0.7245	20.42	18.01
8742	53700001	56700000	0.1510	0.7291	20.72	18.31
8742	54000001	57000000	0.1586	0.7370	21.51	19.10
8742	54300001	57300000	0.1434	0.7333	19.55	17.14
8742	54600001	57600000	0.1497	0.7414	20.20	17.79
8742	54900001	57900000	0.1520	0.7557	20.11	17.70
8742	55200001	58200000	0.1653	0.7443	22.21	19.80
8742	55500001	58500000	0.1698	0.7484	22.69	20.28
8742	55800001	58800000	0.1633	0.7389	22.10	19.69
8742	56100001	59100000	0.1650	0.7421	22.24	19.83
8742	56400001	59400000	0.1646	0.7525	21.88	19.47
8742	56700001	59700000	0.1653	0.7472	22.13	19.72
8742	57000001	60000000	0.1546	0.7577	20.40	17.99
8742	57300001	60300000	0.1605	0.7490	21.43	19.02
8742	57600001	60600000	0.1488	0.7475	19.91	17.50
8742	57900001	60900000	0.1505	0.7403	20.33	17.92
8742	58200001	61200000	0.1503	0.7581	19.83	17.42
8742	58500001	61500000	0.1422	0.7550	18.83	16.42
8742	58800001	61800000	0.1509	0.7670	19.68	17.27
8742	59100001	62100000	0.1453	0.7675	18.94	16.53
8742	59400001	62400000	0.1443	0.7688	18.78	16.37
8742	59700001	62700000	0.1469	0.7693	19.09	16.68
8742	60000001	63000000	0.1616	0.7620	21.21	18.80
8742	60300001	63300000	0.1498	0.7589	19.74	17.33
8742	60600001	63600000	0.1516	0.7621	19.89	17.48
8742	60900001	63900000	0.1427	0.7565	18.86	16.45
8742	61200001	64200000	0.1410	0.7518	18.76	16.35
8742	61500001	64500000	0.1435	0.7553	19.00	16.59
8742	61800001	64800000	0.1396	0.7601	18.37	15.96
8742	62100001	65100000	0.1464	0.7604	19.25	16.84
8742	62400001	65400000	0.1414	0.7387	19.14	16.73
8742	62700001	65700000	0.1376	0.7401	18.59	16.18
8742	63000001	66000000	0.1272	0.7355	17.29	14.88
8742	63300001	66300000	0.1342	0.7627	17.60	15.19
8742	63600001	66600000	0.1435	0.7620	18.83	16.42
8742	63900001	66900000	0.1526	0.7554	20.20	17.79
8742	64200001	67200000	0.1450	0.7404	19.58	17.17
8742	64500001	67500000	0.1488	0.7357	20.22	17.81
8742	64800001	67800000	0.1532	0.7395	20.71	18.30
8742	65100001	68100000	0.1520	0.7336	20.72	18.31
8742	65400001	68400000	0.1571	0.7454	21.08	18.67
8742	65700001	68700000	0.1624	0.7469	21.74	19.33
8742	66000001	69000000	0.1580	0.7326	21.56	19.15
8742	66300001	69300000	0.1481	0.7148	20.72	18.31
8742	66600001	69600000	0.1471	0.7111	20.68	18.27
8742	66900001	69900000	0.1411	0.7093	19.89	17.48
8742	67200001	70200000	0.1506	0.7213	20.89	18.48
8742	67500001	70500000	0.1432	0.7094	20.19	17.78
8742	67800001	70800000	0.1404	0.6961	20.17	17.76
8742	68100001	71100000	0.1381	0.6923	19.94	17.53
8742	68400001	71400000	0.1533	0.6897	22.23	19.82
8742	68700001	71700000	0.1497	0.6819	21.96	19.55
8742	69000001	72000000	0.1665	0.7072	23.54	21.13
8742	69300001	72300000	0.1831	0.7171	25.53	23.12
8742	69600001	72600000	0.1803	0.7117	25.34	22.93
8742	69900001	72900000	0.1761	0.7104	24.79	22.38
8742	70200001	73200000	0.1871	0.7044	26.56	24.15
8742	70500001	73500000	0.1938	0.7138	27.14	24.73
8742	70800001	73800000	0.1827	0.7081	25.80	23.39
8742	71100001	74100000	0.1843	0.7169	25.71	23.30
8742	71400001	74400000	0.1647	0.7239	22.75	20.34
8742	71700001	74700000	0.1731	0.7249	23.88	21.47
8742	72000001	75000000	0.1600	0.7209	22.19	19.78
8742	72300001	75300000	0.1582	0.7193	21.99	19.58
8742	72600001	75600000	0.1578	0.7307	21.60	19.19
8742	72900001	75900000	0.1644	0.7369	22.31	19.90
8742	73200001	76200000	0.1505	0.7385	20.38	17.97
8742	73500001	76500000	0.1470	0.7568	19.43	17.02
8742	73800001	76800000	0.1540	0.7640	20.16	17.75
8742	74100001	77100000	0.1541	0.7669	20.10	17.69
8742	74400001	77400000	0.1665	0.7730	21.53	19.12
8742	74700001	77700000	0.1545	0.7649	20.19	17.78
8742	75000001	78000000	0.1613	0.7647	21.10	18.69
8742	75300001	78300000	0.1652	0.7684	21.50	19.09
8742	75600001	78600000	0.1665	0.7591	21.93	19.52
8742	75900001	78900000	0.1565	0.7634	20.50	18.09
8742	76200001	79200000	0.1535	0.7522	20.41	18.00
8742	76500001	79500000	0.1516	0.6918	21.91	19.50
8742	76800001	79800000	0.1478	0.6848	21.58	19.17
8742	77100001	80100000	0.1554	0.6778	22.92	20.51
8742	77400001	80400000	0.1517	0.6762	22.43	20.02
8742	77700001	80700000	0.1622	0.6771	23.96	21.55
8742	78000001	81000000	0.1618	0.6728	24.06	21.65
8742	78300001	81300000	0.1476	0.6624	22.29	19.88
8742	78600001	81600000	0.1502	0.6580	22.83	20.42
8742	78900001	81900000	0.1572	0.6533	24.05	21.64
8742	79200001	82200000	0.1633	0.6656	24.53	22.12
8742	79500001	82500000	0.1643	0.7162	22.94	20.53
8742	79800001	82800000	0.1758	0.7281	24.14	21.73
8742	80100001	83100000	0.1659	0.7276	22.81	20.40
8742	80400001	83400000	0.1737	0.7283	23.85	21.44
8742	80700001	83700000	0.1605	0.7441	21.57	19.16
8742	81000001	84000000	0.1590	0.7434	21.39	18.98
8742	81300001	84300000	0.1778	0.7519	23.65	21.24
8742	81600001	84600000	0.1843	0.7546	24.43	22.02
8742	81900001	84900000	0.2001	0.7730	25.89	23.48
8742	82200001	85200000	0.2064	0.7696	26.81	24.40
8742	82500001	85500000	0.2087	0.7709	27.07	24.66
8742	82800001	85800000	0.2052	0.7797	26.32	23.91
8742	83100001	86100000	0.2071	0.7720	26.83	24.42
8742	83400001	86400000	0.1944	0.7591	25.60	23.19
8742	83700001	86700000	0.1884	0.7481	25.18	22.77
8742	84000001	87000000	0.1919	0.7587	25.29	22.88
8742	84300001	87300000	0.1835	0.7581	24.20	21.79
8742	84600001	87600000	0.1674	0.7706	21.73	19.32
8742	84900001	87900000	0.1670	0.7569	22.06	19.65
8742	85200001	88200000	0.1547	0.7630	20.28	17.87
8742	85500001	88500000	0.1559	0.7736	20.16	17.75
8742	85800001	88800000	0.1434	0.7565	18.96	16.55
8742	86100001	89100000	0.1396	0.7639	18.28	15.87
8742	86400001	89400000	0.1380	0.7779	17.75	15.34
8742	86700001	89700000	0.1419	0.7893	17.98	15.57
8742	87000001	90000000	0.1394	0.7976	17.48	15.07
8742	87300001	90300000	0.1495	0.7940	18.83	16.42
8742	87600001	90600000	0.1638	0.8020	20.42	18.01
8742	87900001	90900000	0.1513	0.8114	18.65	16.24
8742	88200001	91200000	0.1573	0.8162	19.27	16.86
8742	88500001	91500000	0.1666	0.8176	20.38	17.97
8742	88800001	91800000	0.1827	0.8386	21.79	19.38
8742	89100001	92100000	0.1746	0.8388	20.82	18.41
8742	89400001	92400000	0.1750	0.8327	21.02	18.61
8742	89700001	92700000	0.1822	0.8328	21.88	19.47
8742	90000001	93000000	0.1788	0.8265	21.64	19.23
8742	90300001	93300000	0.1683	0.8225	20.46	18.05
8742	90600001	93600000	0.1632	0.8145	20.04	17.63
8742	90900001	93900000	0.1583	0.8050	19.67	17.26
8742	91200001	94200000	0.1607	0.8130	19.76	17.35
8742	91500001	94500000	0.1656	0.8002	20.69	18.28
8742	91800001	94800000	0.1556	0.7759	20.05	17.64
8742	92100001	95100000	0.1687	0.7746	21.78	19.37
8742	92400001	95400000	0.1707	0.7572	22.55	20.14
8742	92700001	95700000	0.1828	0.7523	24.29	21.88
8742	93000001	96000000	0.1729	0.7350	23.53	21.12
8742	93300001	96300000	0.1683	0.7339	22.93	20.52
8742	93600001	96600000	0.1741	0.7275	23.93	21.52
8742	93900001	96900000	0.1832	0.7341	24.95	22.54
8742	94200001	97200000	0.1793	0.7245	24.74	22.33
8742	94500001	97500000	0.1738	0.7275	23.89	21.48
8742	94800001	97800000	0.1765	0.7462	23.65	21.24
8742	95100001	98100000	0.1717	0.7478	22.96	20.55
8742	95400001	98400000	0.1820	0.7653	23.79	21.38
8742	95700001	98700000	0.1755	0.7768	22.59	20.18
8742	96000001	99000000	0.1998	0.7914	25.25	22.84
8742	96300001	99300000	0.2032	0.7866	25.84	23.43
8742	96600001	99600000	0.1988	0.7925	25.09	22.68
8742	96900001	99900000	0.1888	0.7970	23.68	21.27
8742	97200001	100200000	0.1998	0.7948	25.13	22.72
8742	97500001	100500000	0.2021	0.7933	25.47	23.06
8742	97800001	100800000	0.2029	0.7875	25.77	23.36
8742	98100001	101100000	0.2189	0.7933	27.59	25.18
8742	98400001	101400000	0.2089	0.7993	26.14	23.73
8742	98700001	101700000	0.2115	0.7940	26.64	24.23
8742	99000001	102000000	0.2086	0.7977	26.15	23.74
8742	99300001	102300000	0.2045	0.8045	25.42	23.01
8742	99600001	102600000	0.2089	0.8055	25.94	23.53
8742	99900001	102900000	0.2178	0.8127	26.79	24.38
8742	100200001	103073693	0.2083	0.8097	24.64	22.23
8958	1	3000000	0.1703	0.8915	19.10	16.69
8958	300001	3300000	0.1603	0.8822	18.17	15.76
8958	600001	3600000	0.1544	0.8810	17.53	15.12
8958	900001	3900000	0.1467	0.8728	16.81	14.40
8958	1200001	4200000	0.1431	0.8859	16.16	13.75
8958	1500001	4500000	0.1376	0.8886	15.49	13.08
8958	1800001	4800000	0.1425	0.8715	16.35	13.94
8958	2100001	5100000	0.1392	0.8716	15.98	13.57
8958	2400001	5400000	0.1543	0.8616	17.90	15.49
8958	2700001	5700000	0.1512	0.8598	17.59	15.18
8958	3000001	6000000	0.1512	0.8651	17.48	15.07
8958	3300001	6300000	0.1529	0.8655	17.67	15.26
8958	3600001	6600000	0.1508	0.8560	17.62	15.21
8958	3900001	6900000	0.1498	0.8530	17.56	15.15
8958	4200001	7200000	0.1411	0.8541	16.52	14.11
8958	4500001	7500000	0.1502	0.8520	17.63	15.22
8958	4800001	7800000	0.1362	0.8596	15.85	13.44
8958	5100001	8100000	0.1159	0.8596	13.49	11.08
8958	5400001	8400000	0.1167	0.8642	13.50	11.09
8958	5700001	8700000	0.1254	0.8684	14.45	12.04
8958	6000001	9000000	0.1364	0.8602	15.86	13.45
8958	6300001	9300000	0.1280	0.8636	14.83	12.42
8958	6600001	9600000	0.1347	0.8699	15.48	13.07
8958	6900001	9900000	0.1325	0.8862	14.95	12.54
8958	7200001	10200000	0.1571	0.8930	17.59	15.18
8958	7500001	10500000	0.1560	0.8954	17.42	15.01
8958	7800001	10800000	0.1662	0.8868	18.74	16.33
8958	8100001	11100000	0.1755	0.8936	19.64	17.23
8958	8400001	11400000	0.1774	0.8872	19.99	17.58
8958	8700001	11700000	0.1706	0.8796	19.40	16.99
8958	9000001	12000000	0.1831	0.8835	20.72	18.31
8958	9300001	12300000	0.1937	0.8819	21.97	19.56
8958	9600001	12600000	0.1998	0.8808	22.69	20.28
8958	9900001	12900000	0.2029	0.8577	23.66	21.25
8958	10200001	13200000	0.1902	0.8519	22.33	19.92
8958	10500001	13500000	0.1916	0.8485	22.58	20.17
8958	10800001	13800000	0.1812	0.8602	21.06	18.65
8958	11100001	14100000	0.1813	0.8566	21.16	18.75
8958	11400001	14400000	0.1852	0.8576	21.60	19.19
8958	11700001	14700000	0.1935	0.8598	22.51	20.10
8958	12000001	15000000	0.1872	0.8587	21.80	19.39
8958	12300001	15300000	0.1953	0.8573	22.78	20.37
8958	12600001	15600000	0.1873	0.8582	21.82	19.41
8958	12900001	15900000	0.1842	0.8790	20.96	18.55
8958	13200001	16200000	0.1928	0.8784	21.95	19.54
8958	13500001	16500000	0.2014	0.8806	22.86	20.45
8958	13800001	16800000	0.2146	0.8663	24.77	22.36
8958	14100001	17100000	0.2169	0.8540	25.40	22.99
8958	14400001	17400000	0.2105	0.8534	24.67	22.26
8958	14700001	17700000	0.2082	0.8458	24.61	22.20
8958	15000001	18000000	0.2045	0.8402	24.34	21.93
8958	15300001	18300000	0.2016	0.8238	24.47	22.06
8958	15600001	18600000	0.2018	0.8261	24.43	22.02
8958	15900001	18900000	0.2063	0.8171	25.24	22.83
8958	16200001	19200000	0.2019	0.8066	25.03	22.62
8958	16500001	19500000	0.1866	0.7981	23.38	20.97
8958	16800001	19800000	0.1803	0.8061	22.37	19.96
8958	17100001	20100000	0.1813	0.8166	22.20	19.79
8958	17400001	20400000	0.1724	0.8110	21.26	18.85
8958	17700001	20700000	0.1679	0.8132	20.65	18.24
8958	18000001	21000000	0.1550	0.8130	19.06	16.65
8958	18300001	21300000	0.1401	0.8187	17.11	14.70
8958	18600001	21600000	0.1619	0.8033	20.15	17.74
8958	18900001	21900000	0.1656	0.7981	20.75	18.34
8958	19200001	22200000	0.1558	0.8037	19.38	16.97
8958	19500001	22500000	0.1597	0.8129	19.64	17.23
8958	19800001	22800000	0.1691	0.8216	20.58	18.17
8958	20100001	23100000	0.1620	0.8284	19.55	17.14
8958	20400001	23400000	0.1734	0.8391	20.66	18.25
8958	20700001	23700000	0.1723	0.8441	20.41	18.00
8958	21000001	24000000	0.1796	0.8518	21.09	18.68
8958	21300001	24300000	0.1846	0.8607	21.44	19.03
8958	21600001	24600000	0.1705	0.8686	19.63	17.22
8958	21900001	24900000	0.1652	0.8645	19.11	16.70
8958	22200001	25200000	0.1596	0.8621	18.52	16.11
8958	22500001	25500000	0.1650	0.8525	19.36	16.95
8958	22800001	25800000	0.1663	0.8582	19.37	16.96
8958	23100001	26100000	0.1636	0.8512	19.22	16.81
8958	23400001	26400000	0.1579	0.8501	18.58	16.17
8958	23700001	26700000	0.1568	0.8462	18.53	16.12
8958	24000001	27000000	0.1531	0.8327	18.38	15.97
8958	24300001	27300000	0.1621	0.8202	19.76	17.35
8958	24600001	27600000	0.1510	0.8232	18.34	15.93
8958	24900001	27900000	0.1523	0.8302	18.35	15.94
8958	25200001	28200000	0.1644	0.8230	19.97	17.56
8958	25500001	28500000	0.1520	0.8083	18.80	16.39
8958	25800001	28800000	0.1436	0.7959	18.04	15.63
8958	26100001	29100000	0.1426	0.7898	18.06	15.65
8958	26400001	29400000	0.1345	0.7735	17.39	14.98
8958	26700001	29700000	0.1411	0.7730	18.26	15.85
8958	27000001	30000000	0.1464	0.7690	19.04	16.63
8958	27300001	30300000	0.1399	0.7630	18.33	15.92
8958	27600001	30600000	0.1465	0.7474	19.60	17.19
8958	27900001	30900000	0.1466	0.7410	19.79	17.38
8958	28200001	31200000	0.1412	0.7498	18.83	16.42
8958	28500001	31500000	0.1510	0.7624	19.81	17.40
8958	28800001	31800000	0.1408	0.7571	18.59	16.18
8958	29100001	32100000	0.1614	0.7570	21.32	18.91
8958	29400001	32400000	0.1850	0.7770	23.81	21.40
8958	29700001	32700000	0.1868	0.7698	24.26	21.85
8958	30000001	33000000	0.1881	0.7599	24.76	22.35
8958	30300001	33300000	0.1885	0.7695	24.50	22.09
8958	30600001	33600000	0.1877	0.7859	23.89	21.48
8958	30900001	33900000	0.1754	0.7921	22.15	19.74
8958	31200001	34200000	0.1776	0.7763	22.88	20.47
8958	31500001	34500000	0.1729	0.7657	22.58	20.17
8958	31800001	34800000	0.1879	0.7763	24.21	21.80
8958	32100001	35100000	0.1728	0.7783	22.20	19.79
8958	32400001	35400000	0.1669	0.7650	21.82	19.41
8958	32700001	35700000	0.1712	0.7609	22.50	20.09
8958	33000001	36000000	0.1770	0.7735	22.88	20.47
8958	33300001	36300000	0.1749	0.7702	22.71	20.30
8958	33600001	36600000	0.1717	0.7496	22.91	20.50
8958	33900001	36900000	0.1771	0.7510	23.58	21.17
8958	34200001	37200000	0.1769	0.7554	23.42	21.01
8958	34500001	37500000	0.1832	0.7710	23.77	21.36
8958	34800001	37800000	0.1695	0.7619	22.25	19.84
8958	35100001	38100000	0.1716	0.7501	22.88	20.47
8958	35400001	38400000	0.1745	0.7461	23.38	20.97
8958	35700001	38700000	0.1724	0.7551	22.84	20.43
8958	36000001	39000000	0.1702	0.7618	22.35	19.94
8958	36300001	39300000	0.1681	0.7603	22.11	19.70
8958	36600001	39600000	0.1635	0.7580	21.57	19.16
8958	36900001	39900000	0.1676	0.7516	22.30	19.89
8958	37200001	40200000	0.1635	0.7622	21.45	19.04
8958	37500001	40500000	0.1611	0.7595	21.21	18.80
8958	37800001	40800000	0.1666	0.7726	21.57	19.16
8958	38100001	41100000	0.1575	0.7782	20.24	17.83
8958	38400001	41400000	0.1453	0.7890	18.42	16.01
8958	38700001	41700000	0.1335	0.7878	16.95	14.54
8958	39000001	42000000	0.1248	0.7903	15.79	13.38
8958	39300001	42300000	0.1307	0.7985	16.37	13.96
8958	39600001	42600000	0.1381	0.8109	17.03	14.62
8958	39900001	42900000	0.1453	0.8144	17.83	15.42
8958	40200001	43200000	0.1412	0.8140	17.35	14.94
8958	40500001	43500000	0.1437	0.8092	17.76	15.35
8958	40800001	43800000	0.1333	0.7870	16.94	14.53
8958	41100001	44100000	0.1430	0.7869	18.18	15.77
8958	41400001	44400000	0.1482	0.7873	18.82	16.41
8958	41700001	44700000	0.1470	0.7849	18.73	16.32
8958	42000001	45000000	0.1524	0.7745	19.68	17.27
8958	42300001	45300000	0.1461	0.7717	18.93	16.52
8958	42600001	45600000	0.1459	0.7761	18.80	16.39
8958	42900001	45900000	0.1385	0.7816	17.72	15.31
8958	43200001	46200000	0.1606	0.7762	20.69	18.28
8958	43500001	46500000	0.1555	0.7718	20.15	17.74
8958	43800001	46800000	0.1583	0.7776	20.36	17.95
8958	44100001	47100000	0.1579	0.7738	20.41	18.00
8958	44400001	47400000	0.1574	0.7845	20.06	17.65
8958	44700001	47700000	0.1509	0.7751	19.47	17.06
8958	45000001	48000000	0.1404	0.7819	17.96	15.55
8958	45300001	48300000	0.1474	0.7884	18.70	16.29
8958	45600001	48600000	0.1469	0.7898	18.60	16.19
8958	45900001	48900000	0.1444	0.7822	18.46	16.05
8958	46200001	49200000	0.1403	0.7762	18.07	15.66
8958	46500001	49500000	0.1436	0.7964	18.03	15.62
8958	46800001	49800000	0.1488	0.8021	18.55	16.14
8958	47100001	50100000	0.1508	0.8041	18.76	16.35
8958	47400001	50400000	0.1433	0.7931	18.07	15.66
8958	47700001	50700000	0.1459	0.8048	18.13	15.72
8958	48000001	51000000	0.1483	0.8048	18.43	16.02
8958	48300001	51300000	0.1496	0.7980	18.75	16.34
8958	48600001	51600000	0.1441	0.8023	17.96	15.55
8958	48900001	51900000	0.1431	0.8012	17.86	15.45
8958	49200001	52200000	0.1415	0.8033	17.61	15.20
8958	49500001	52500000	0.1455	0.7883	18.46	16.05
8958	49800001	52800000	0.1510	0.7890	19.14	16.73
8958	50100001	53100000	0.1537	0.7985	19.25	16.84
8958	50400001	53400000	0.1610	0.7865	20.47	18.06
8958	50700001	53700000	0.1782	0.7731	23.05	20.64
8958	51000001	54000000	0.1865	0.7637	24.42	22.01
8958	51300001	54300000	0.1871	0.7501	24.95	22.54
8958	51600001	54600000	0.1917	0.7418	25.85	23.44
8958	51900001	54900000	0.1948	0.7409	26.29	23.88
8958	52200001	55200000	0.1889	0.7366	25.65	23.24
8958	52500001	55500000	0.1763	0.7341	24.01	21.60
8958	52800001	55800000	0.1744	0.7377	23.65	21.24
8958	53100001	56100000	0.1668	0.7163	23.29	20.88
8958	53400001	56400000	0.1714	0.7304	23.46	21.05
8958	53700001	56700000	0.1520	0.7195	21.13	18.72
8958	54000001	57000000	0.1471	0.7275	20.22	17.81
8958	54300001	57300000	0.1396	0.7237	19.29	16.88
8958	54600001	57600000	0.1456	0.7248	20.09	17.68
8958	54900001	57900000	0.1407	0.7372	19.09	16.68
8958	55200001	58200000	0.1397	0.7504	18.62	16.21
8958	55500001	58500000	0.1396	0.7437	18.78	16.37
8958	55800001	58800000	0.1431	0.7339	19.50	17.09
8958	56100001	59100000	0.1447	0.7440	19.45	17.04
8958	56400001	59400000	0.1475	0.7375	19.99	17.58
8958	56700001	59700000	0.1543	0.7519	20.53	18.12
8958	57000001	60000000	0.1688	0.7429	22.72	20.31
8958	57300001	60300000	0.1660	0.7579	21.91	19.50
8958	57600001	60600000	0.1541	0.7633	20.19	17.78
8958	57900001	60900000	0.1624	0.7695	21.11	18.70
8958	58200001	61200000	0.1716	0.7703	22.28	19.87
8958	58500001	61500000	0.1788	0.7702	23.22	20.81
8958	58800001	61800000	0.1809	0.7733	23.39	20.98
8958	59100001	62100000	0.1844	0.7629	24.17	21.76
8958	59400001	62400000	0.1807	0.7662	23.59	21.18
8958	59700001	62700000	0.1737	0.7670	22.64	20.23
8958	60000001	63000000	0.1659	0.7680	21.61	19.20
8958	60300001	63300000	0.1961	0.7761	25.27	22.86
8958	60600001	63600000	0.2052	0.7711	26.61	24.20
8958	60900001	63900000	0.2006	0.7598	26.40	23.99
8958	61200001	64200000	0.1825	0.7585	24.06	21.65
8958	61500001	64500000	0.1796	0.7593	23.65	21.24
8958	61800001	64800000	0.1685	0.7491	22.49	20.08
8958	62100001	65100000	0.1663	0.7589	21.91	19.50
8958	62400001	65400000	0.1682	0.7410	22.70	20.29
8958	62700001	65700000	0.1733	0.7432	23.32	20.91
8958	63000001	66000000	0.1816	0.7432	24.43	22.02
8958	63300001	66300000	0.1584	0.7301	21.70	19.29
8958	63600001	66600000	0.1699	0.7275	23.35	20.94
8958	63900001	66900000	0.1823	0.7222	25.25	22.84
8958	64200001	67200000	0.1823	0.7239	25.18	22.77
8958	64500001	67500000	0.1825	0.7196	25.36	22.95
8958	64800001	67800000	0.1856	0.7170	25.89	23.48
8958	65100001	68100000	0.1859	0.6997	26.57	24.16
8958	65400001	68400000	0.1651	0.7117	23.20	20.79
8958	65700001	68700000	0.1608	0.7125	22.57	20.16
8958	66000001	69000000	0.1564	0.7196	21.73	19.32
8958	66300001	69300000	0.1560	0.7154	21.80	19.39
8958	66600001	69600000	0.1553	0.7109	21.85	19.44
8958	66900001	69900000	0.1456	0.7095	20.52	18.11
8958	67200001	70200000	0.1590	0.6978	22.79	20.38
8958	67500001	70500000	0.1616	0.7072	22.86	20.45
8958	67800001	70800000	0.1669	0.7220	23.11	20.70
8958	68100001	71100000	0.1541	0.7290	21.14	18.73
8958	68400001	71400000	0.1662	0.7110	23.38	20.97
8958	68700001	71700000	0.1768	0.7132	24.79	22.38
8958	69000001	72000000	0.1678	0.7061	23.77	21.36
8958	69300001	72300000	0.1684	0.7031	23.95	21.54
8958	69600001	72600000	0.1581	0.6944	22.78	20.37
8958	69900001	72900000	0.1634	0.6807	24.01	21.60
8958	70200001	73200000	0.1535	0.6881	22.30	19.89
8958	70500001	73500000	0.1447	0.6717	21.54	19.13
8958	70800001	73800000	0.1447	0.6795	21.29	18.88
8958	71100001	74100000	0.1541	0.6957	22.16	19.75
8958	71400001	74400000	0.1628	0.7189	22.64	20.23
8958	71700001	74700000	0.1698	0.7040	24.11	21.70
8958	72000001	75000000	0.1828	0.7066	25.87	23.46
8958	72300001	75300000	0.1766	0.7059	25.02	22.61
8958	72600001	75600000	0.1652	0.7113	23.22	20.81
8958	72900001	75900000	0.1674	0.7179	23.31	20.90
8958	73200001	76200000	0.1653	0.6898	23.97	21.56
8958	73500001	76500000	0.1694	0.7034	24.08	21.67
8958	73800001	76800000	0.1664	0.6854	24.28	21.87
8958	74100001	77100000	0.1642	0.6717	24.45	22.04
8958	74400001	77400000	0.1581	0.6448	24.51	22.10
8958	74700001	77700000	0.1492	0.6563	22.74	20.33
8958	75000001	78000000	0.1402	0.6537	21.45	19.04
8958	75300001	78300000	0.1510	0.6685	22.59	20.18
8958	75600001	78600000	0.1614	0.6603	24.45	22.04
8958	75900001	78900000	0.1487	0.6545	22.72	20.31
8958	76200001	79200000	0.1581	0.6709	23.56	21.15
8958	76500001	79500000	0.1554	0.6598	23.55	21.14
8958	76800001	79800000	0.1572	0.6558	23.98	21.57
8958	77100001	80100000	0.1617	0.6543	24.71	22.30
8958	77400001	80400000	0.1518	0.6390	23.76	21.35
8958	77700001	80700000	0.1458	0.6200	23.51	21.10
8958	78000001	81000000	0.1468	0.6230	23.56	21.15
8958	78300001	81300000	0.1469	0.6295	23.33	20.92
8958	78600001	81600000	0.1463	0.6351	23.03	20.62
8958	78900001	81900000	0.1398	0.6231	22.43	20.02
8958	79200001	82200000	0.1406	0.6089	23.08	20.67
8958	79500001	82500000	0.1424	0.6153	23.14	20.73
8958	79800001	82800000	0.1270	0.6107	20.80	18.39
8958	80100001	83100000	0.1304	0.5963	21.87	19.46
8958	80400001	83400000	0.1439	0.6287	22.90	20.49
8958	80700001	83700000	0.1617	0.6538	24.74	22.33
8958	81000001	84000000	0.1507	0.6237	24.16	21.75
8958	81300001	84300000	0.1475	0.5930	24.88	22.47
8958	81600001	84600000	0.1403	0.5887	23.84	21.43
8958	81900001	84900000	0.1516	0.5913	25.64	23.23
8958	82200001	85200000	0.1556	0.5994	25.96	23.55
8958	82500001	85500000	0.1497	0.5833	25.67	23.26
8958	82800001	85800000	0.1502	0.5886	25.52	23.11
8958	83100001	86100000	0.1474	0.5924	24.88	22.47
8958	83400001	86400000	0.1344	0.5746	23.39	20.98
8958	83700001	86700000	0.1193	0.5543	21.52	19.11
8958	84000001	87000000	0.1244	0.5683	21.90	19.49
8958	84300001	87300000	0.1169	0.5764	20.29	17.88
8958	84600001	87600000	0.1260	0.5754	21.90	19.49
8958	84900001	87900000	0.1183	0.5922	19.98	17.57
8958	85200001	88200000	0.1189	0.6182	19.24	16.83
8958	85500001	88500000	0.1350	0.6406	21.07	18.66
8958	85800001	88800000	0.1596	0.6539	24.41	22.00
8958	86100001	89048176	0.1632	0.6751	23.76	21.35
9200	1	506746	0.0146	0.0697	3.53	1.12
10734	1	3000000	0.2139	0.8511	25.13	22.72
10734	300001	3300000	0.2111	0.8486	24.88	22.47
10734	600001	3600000	0.2027	0.8433	24.03	21.62
10734	900001	3900000	0.2027	0.8430	24.04	21.63
10734	1200001	4200000	0.2045	0.8444	24.22	21.81
10734	1500001	4500000	0.1965	0.8377	23.45	21.04
10734	1800001	4800000	0.1950	0.8257	23.61	21.20
10734	2100001	5100000	0.1873	0.8303	22.56	20.15
10734	2400001	5400000	0.1910	0.8289	23.04	20.63
10734	2700001	5700000	0.1869	0.8375	22.31	19.90
10734	3000001	6000000	0.1785	0.8387	21.28	18.87
10734	3300001	6300000	0.1676	0.8383	20.00	17.59
10734	3600001	6600000	0.1691	0.8464	19.98	17.57
10734	3900001	6900000	0.1613	0.8521	18.93	16.52
10734	4200001	7200000	0.1625	0.8388	19.38	16.97
10734	4500001	7500000	0.1656	0.8401	19.71	17.30
10734	4800001	7800000	0.1574	0.8537	18.44	16.03
10734	5100001	8100000	0.1721	0.8521	20.20	17.79
10734	5400001	8400000	0.1738	0.8479	20.50	18.09
10734	5700001	8700000	0.1736	0.8466	20.51	18.10
10734	6000001	9000000	0.1715	0.8447	20.30	17.89
10734	6300001	9300000	0.1722	0.8539	20.17	17.76
10734	6600001	9600000	0.1657	0.8463	19.58	17.17
10734	6900001	9900000	0.1602	0.8478	18.89	16.48
10734	7200001	10200000	0.1550	0.8620	17.98	15.57
10734	7500001	10500000	0.1637	0.8601	19.04	16.63
10734	7800001	10800000	0.1735	0.8659	20.04	17.63
10734	8100001	11100000	0.1731	0.8675	19.95	17.54
10734	8400001	11400000	0.1738	0.8695	19.99	17.58
10734	8700001	11700000	0.1724	0.8705	19.80	17.39
10734	9000001	12000000	0.1762	0.8645	20.38	17.97
10734	9300001	12300000	0.1860	0.8610	21.60	19.19
10734	9600001	12600000	0.1993	0.8608	23.16	20.75
10734	9900001	12900000	0.2076	0.8504	24.42	22.01
10734	10200001	13200000	0.2108	0.8435	24.99	22.58
10734	10500001	13500000	0.2047	0.8402	24.36	21.95
10734	10800001	13800000	0.1910	0.8284	23.05	20.64
10734	11100001	14100000	0.1853	0.8284	22.37	19.96
10734	11400001	14400000	0.1909	0.8290	23.03	20.62
10734	11700001	14700000	0.1787	0.8119	22.01	19.60
10734	12000001	15000000	0.1819	0.8137	22.35	19.94
10734	12300001	15300000	0.1805	0.8050	22.43	20.02
10734	12600001	15600000	0.1683	0.7848	21.44	19.03
10734	12900001	15900000	0.1665	0.7846	21.23	18.82
10734	13200001	16200000	0.1529	0.7947	19.25	16.84
10734	13500001	16500000	0.1545	0.8013	19.28	16.87
10734	13800001	16800000	0.1613	0.7985	20.21	17.80
10734	14100001	17100000	0.1584	0.7962	19.90	17.49
10734	14400001	17400000	0.1616	0.7929	20.38	17.97
10734	14700001	17700000	0.1741	0.8150	21.36	18.95
10734	15000001	18000000	0.1649	0.8223	20.05	17.64
10734	15300001	18300000	0.1473	0.8114	18.16	15.75
10734	15600001	18600000	0.1578	0.8252	19.12	16.71
10734	15900001	18900000	0.1623	0.8292	19.58	17.17
10734	16200001	19200000	0.1735	0.8158	21.27	18.86
10734	16500001	19500000	0.1756	0.8050	21.82	19.41
10734	16800001	19800000	0.1776	0.8091	21.95	19.54
10734	17100001	20100000	0.1810	0.8104	22.34	19.93
10734	17400001	20400000	0.1673	0.8136	20.57	18.16
10734	17700001	20700000	0.1692	0.8102	20.89	18.48
10734	18000001	21000000	0.1656	0.7474	22.15	19.74
10734	18300001	21300000	0.1782	0.7691	23.17	20.76
10734	18600001	21600000	0.1769	0.7615	23.23	20.82
10734	18900001	21900000	0.1739	0.7600	22.88	20.47
10734	19200001	22200000	0.1906	0.7563	25.19	22.78
10734	19500001	22500000	0.1808	0.7500	24.11	21.70
10734	19800001	22800000	0.1760	0.7425	23.71	21.30
10734	20100001	23100000	0.1712	0.7432	23.03	20.62
10734	20400001	23400000	0.1758	0.7419	23.70	21.29
10734	20700001	23700000	0.1764	0.7213	24.46	22.05
10734	21000001	24000000	0.1849	0.7769	23.80	21.39
10734	21300001	24300000	0.1775	0.7761	22.87	20.46
10734	21600001	24600000	0.1650	0.7803	21.15	18.74
10734	21900001	24900000	0.1659	0.7822	21.21	18.80
10734	22200001	25200000	0.1584	0.7887	20.09	17.68
10734	22500001	25500000	0.1499	0.7908	18.95	16.54
10734	22800001	25800000	0.1639	0.8010	20.46	18.05
10734	23100001	26100000	0.1645	0.7984	20.60	18.19
10734	23400001	26400000	0.1517	0.7862	19.30	16.89
10734	23700001	26700000	0.1507	0.7975	18.90	16.49
10734	24000001	27000000	0.1526	0.7959	19.17	16.76
10734	24300001	27300000	0.1533	0.7840	19.56	17.15
10734	24600001	27600000	0.1620	0.7922	20.45	18.04
10734	24900001	27900000	0.1524	0.7853	19.41	17.00
10734	25200001	28200000	0.1537	0.7904	19.44	17.03
10734	25500001	28500000	0.1708	0.8038	21.25	18.84
10734	25800001	28800000	0.1641	0.8057	20.36	17.95
10734	26100001	28986360	0.1557	0.8083	18.53	16.12
12062	1	3000000	0.1123	0.7000	16.05	13.64
12062	300001	3300000	0.1067	0.6454	16.53	14.12
12062	600001	3600000	0.1148	0.6387	17.97	15.56
12062	900001	3900000	0.1129	0.6325	17.86	15.45
12062	1200001	4200000	0.1075	0.6287	17.09	14.68
12062	1500001	4500000	0.1144	0.6393	17.89	15.48
12062	1800001	4800000	0.1161	0.6343	18.30	15.89
12062	2100001	5100000	0.1238	0.6441	19.22	16.81
12062	2400001	5400000	0.1408	0.6686	21.06	18.65
12062	2700001	5700000	0.1393	0.6760	20.61	18.20
12062	3000001	6000000	0.1408	0.6898	20.41	18.00
12062	3300001	6300000	0.1605	0.7528	21.32	18.91
12062	3600001	6600000	0.1617	0.7756	20.85	18.44
12062	3900001	6900000	0.1633	0.7834	20.84	18.43
12062	4200001	7200000	0.1639	0.7636	21.47	19.06
12062	4500001	7500000	0.1686	0.7639	22.07	19.66
12062	4800001	7800000	0.1654	0.7750	21.34	18.93
12062	5100001	8100000	0.1599	0.7752	20.63	18.22
12062	5400001	8400000	0.1544	0.7629	20.24	17.83
12062	5700001	8700000	0.1576	0.7608	20.72	18.31
12062	6000001	9000000	0.1519	0.7643	19.88	17.47
12062	6300001	9300000	0.1401	0.7519	18.63	16.22
12062	6600001	9600000	0.1368	0.7371	18.56	16.15
12062	6900001	9900000	0.1423	0.7456	19.08	16.67
12062	7200001	10200000	0.1395	0.7677	18.17	15.76
12062	7500001	10500000	0.1447	0.7759	18.65	16.24
12062	7800001	10800000	0.1415	0.7726	18.31	15.90
12062	8100001	11100000	0.1419	0.7672	18.49	16.08
12062	8400001	11400000	0.1504	0.7658	19.63	17.22
12062	8700001	11700000	0.1493	0.7593	19.67	17.26
12062	9000001	12000000	0.1464	0.7422	19.73	17.32
12062	9300001	12300000	0.1575	0.7587	20.75	18.34
12062	9600001	12600000	0.1595	0.7611	20.96	18.55
12062	9900001	12900000	0.1605	0.7563	21.22	18.81
12062	10200001	13200000	0.1710	0.7497	22.81	20.40
12062	10500001	13500000	0.1635	0.7526	21.73	19.32
12062	10800001	13800000	0.1590	0.7606	20.91	18.50
12062	11100001	14100000	0.1457	0.7612	19.15	16.74
12062	11400001	14400000	0.1385	0.7588	18.25	15.84
12062	11700001	14700000	0.1551	0.7680	20.19	17.78
12062	12000001	15000000	0.1605	0.7736	20.75	18.34
12062	12300001	15300000	0.1531	0.7671	19.96	17.55
12062	12600001	15600000	0.1426	0.7553	18.88	16.47
12062	12900001	15900000	0.1498	0.7554	19.84	17.43
12062	13200001	16200000	0.1481	0.7542	19.64	17.23
12062	13500001	16500000	0.1514	0.7389	20.50	18.09
12062	13800001	16800000	0.1665	0.7313	22.77	20.36
12062	14100001	17100000	0.1758	0.7323	24.01	21.60
12062	14400001	17400000	0.1604	0.7319	21.91	19.50
12062	14700001	17700000	0.1609	0.7287	22.08	19.67
12062	15000001	18000000	0.1663	0.7368	22.57	20.16
12062	15300001	18300000	0.1742	0.7352	23.70	21.29
12062	15600001	18600000	0.1725	0.7404	23.30	20.89
12062	15900001	18900000	0.1624	0.7294	22.27	19.86
12062	16200001	19200000	0.1644	0.7119	23.10	20.69
12062	16500001	19500000	0.1594	0.7069	22.54	20.13
12062	16800001	19800000	0.1707	0.7051	24.21	21.80
12062	17100001	20100000	0.1694	0.6928	24.44	22.03
12062	17400001	20400000	0.1803	0.6897	26.15	23.74
12062	17700001	20700000	0.1712	0.6816	25.11	22.70
12062	18000001	21000000	0.1731	0.6673	25.94	23.53
12062	18300001	21300000	0.1749	0.6557	26.68	24.27
12062	18600001	21600000	0.1785	0.6476	27.57	25.16
12062	18900001	21900000	0.1680	0.6482	25.92	23.51
12062	19200001	22200000	0.1711	0.6690	25.57	23.16
12062	19500001	22500000	0.1751	0.6777	25.84	23.43
12062	19800001	22800000	0.1538	0.6738	22.82	20.41
12062	20100001	23100000	0.1519	0.6848	22.18	19.77
12062	20400001	23400000	0.1522	0.6797	22.39	19.98
12062	20700001	23700000	0.1479	0.6887	21.47	19.06
12062	21000001	24000000	0.1379	0.6839	20.16	17.75
12062	21300001	24300000	0.1372	0.6997	19.62	17.21
12062	21600001	24600000	0.1396	0.6991	19.96	17.55
12062	21900001	24900000	0.1474	0.6883	21.42	19.01
12062	22200001	25200000	0.1408	0.6963	20.23	17.82
12062	22500001	25500000	0.1489	0.7079	21.04	18.63
12062	22800001	25800000	0.1521	0.7139	21.30	18.89
12062	23100001	26100000	0.1497	0.6940	21.57	19.16
12062	23400001	26400000	0.1386	0.7062	19.63	17.22
12062	23700001	26700000	0.1371	0.6842	20.03	17.62
12062	24000001	27000000	0.1376	0.6921	19.88	17.47
12062	24300001	27300000	0.1278	0.6701	19.07	16.66
12062	24600001	27600000	0.1321	0.6557	20.15	17.74
12062	24900001	27900000	0.1330	0.6417	20.73	18.32
12062	25200001	28200000	0.1305	0.6240	20.91	18.50
12062	25500001	28500000	0.1147	0.5982	19.18	16.77
12062	25800001	28800000	0.1138	0.5775	19.71	17.30
12062	26100001	29100000	0.1176	0.6060	19.41	17.00
12062	26400001	29400000	0.1291	0.5966	21.65	19.24
12062	26700001	29700000	0.1307	0.6083	21.49	19.08
12062	27000001	30000000	0.1343	0.6055	22.19	19.78
12062	27300001	30300000	0.1376	0.6077	22.64	20.23
12062	27600001	30600000	0.1354	0.6108	22.16	19.75
12062	27900001	30900000	0.1318	0.6202	21.25	18.84
12062	28200001	31200000	0.1451	0.6165	23.53	21.12
12062	28500001	31500000	0.1515	0.6160	24.59	22.18
12062	28800001	31800000	0.1502	0.6285	23.90	21.49
12062	29100001	32100000	0.1697	0.6082	27.91	25.50
12062	29400001	32400000	0.1647	0.6011	27.39	24.98
12062	29700001	32700000	0.1687	0.6017	28.03	25.62
12062	30000001	33000000	0.1804	0.5918	30.49	28.08
12062	30300001	33300000	0.1770	0.6015	29.42	27.01
12062	30600001	33600000	0.1781	0.6180	28.82	26.41
12062	30900001	33900000	0.1776	0.6277	28.29	25.88
12062	31200001	34200000	0.1611	0.6112	26.36	23.95
12062	31500001	34500000	0.1612	0.6016	26.80	24.39
12062	31800001	34800000	0.1625	0.6116	26.56	24.15
12062	32100001	35100000	0.1426	0.6263	22.77	20.36
12062	32400001	35399722	0.1412	0.6349	22.24	19.83
15684	1	3000000	0.1188	0.5435	21.86	19.45
15684	300001	3300000	0.1248	0.5982	20.87	18.46
15684	600001	3600000	0.1289	0.6468	19.93	17.52
15684	900001	3900000	0.1433	0.6625	21.63	19.22
15684	1200001	4200000	0.1512	0.7125	21.22	18.81
15684	1500001	4500000	0.1599	0.7282	21.96	19.55
15684	1800001	4800000	0.1508	0.7195	20.95	18.54
15684	2100001	5100000	0.1562	0.7235	21.59	19.18
15684	2400001	5400000	0.1558	0.7251	21.49	19.08
15684	2700001	5700000	0.1571	0.7120	22.07	19.66
15684	3000001	6000000	0.1626	0.7016	23.17	20.76
15684	3300001	6300000	0.1600	0.7064	22.65	20.24
15684	3600001	6600000	0.1563	0.7106	22.00	19.59
15684	3900001	6900000	0.1462	0.7167	20.40	17.99
15684	4200001	7200000	0.1563	0.7207	21.68	19.27
15684	4500001	7500000	0.1509	0.7187	21.00	18.59
15684	4800001	7800000	0.1549	0.7201	21.52	19.11
15684	5100001	8100000	0.1479	0.7116	20.79	18.38
15684	5400001	8400000	0.1439	0.6935	20.74	18.33
15684	5700001	8700000	0.1457	0.7056	20.65	18.24
15684	6000001	9000000	0.1449	0.7193	20.14	17.73
15684	6300001	9300000	0.1474	0.7167	20.56	18.15
15684	6600001	9600000	0.1549	0.7162	21.63	19.22
15684	6900001	9900000	0.1478	0.7082	20.86	18.45
15684	7200001	10200000	0.1437	0.7055	20.37	17.96
15684	7500001	10500000	0.1527	0.7014	21.77	19.36
15684	7800001	10800000	0.1531	0.7006	21.86	19.45
15684	8100001	11100000	0.1534	0.7078	21.68	19.27
15684	8400001	11400000	0.1513	0.7239	20.91	18.50
15684	8700001	11700000	0.1612	0.7173	22.48	20.07
15684	9000001	12000000	0.1515	0.7124	21.27	18.86
15684	9300001	12300000	0.1453	0.7042	20.64	18.23
15684	9600001	12600000	0.1418	0.6941	20.43	18.02
15684	9900001	12900000	0.1476	0.6971	21.18	18.77
15684	10200001	13200000	0.1389	0.6922	20.06	17.65
15684	10500001	13500000	0.1321	0.6914	19.10	16.69
15684	10800001	13800000	0.1301	0.6803	19.12	16.71
15684	11100001	14100000	0.1321	0.6909	19.12	16.71
15684	11400001	14400000	0.1443	0.6950	20.76	18.35
15684	11700001	14700000	0.1392	0.6974	19.96	17.55
15684	12000001	15000000	0.1337	0.6863	19.49	17.08
15684	12300001	15300000	0.1363	0.6994	19.49	17.08
15684	12600001	15600000	0.1447	0.7157	20.22	17.81
15684	12900001	15900000	0.1394	0.7155	19.49	17.08
15684	13200001	16200000	0.1514	0.7319	20.69	18.28
15684	13500001	16500000	0.1539	0.7379	20.86	18.45
15684	13800001	16800000	0.1629	0.7566	21.53	19.12
15684	14100001	17100000	0.1696	0.7515	22.57	20.16
15684	14400001	17400000	0.1569	0.7573	20.71	18.30
15684	14700001	17700000	0.1610	0.7570	21.27	18.86
15684	15000001	18000000	0.1621	0.7601	21.33	18.92
15684	15300001	18300000	0.1609	0.7373	21.82	19.41
15684	15600001	18600000	0.1457	0.7079	20.58	18.17
15684	15900001	18900000	0.1502	0.7186	20.90	18.49
15684	16200001	19200000	0.1426	0.6785	21.01	18.60
15684	16500001	19500000	0.1333	0.6624	20.12	17.71
15684	16800001	19800000	0.1225	0.6502	18.84	16.43
15684	17100001	20100000	0.1275	0.6441	19.80	17.39
15684	17400001	20400000	0.1360	0.6344	21.44	19.03
15684	17700001	20700000	0.1260	0.6129	20.56	18.15
15684	18000001	21000000	0.1325	0.6068	21.84	19.43
15684	18300001	21300000	0.1385	0.6053	22.88	20.47
15684	18600001	21600000	0.1482	0.6174	24.01	21.60
15684	18900001	21900000	0.1470	0.5966	24.64	22.23
15684	19200001	22200000	0.1528	0.6315	24.21	21.80
15684	19500001	22500000	0.1649	0.6328	26.06	23.65
15684	19800001	22800000	0.1561	0.6168	25.31	22.90
15684	20100001	23100000	0.1337	0.6307	21.20	18.79
15684	20400001	23400000	0.1338	0.6171	21.68	19.27
15684	20700001	23700000	0.1392	0.6472	21.51	19.10
15684	21000001	24000000	0.1406	0.6516	21.58	19.17
15684	21300001	24300000	0.1323	0.6591	20.08	17.67
15684	21600001	24600000	0.1403	0.6600	21.26	18.85
15684	21900001	24900000	0.1348	0.6724	20.04	17.63
15684	22200001	25200000	0.1371	0.6727	20.38	17.97
15684	22500001	25500000	0.1451	0.6734	21.55	19.14
15684	22800001	25800000	0.1497	0.6841	21.88	19.47
15684	23100001	26100000	0.1545	0.6565	23.53	21.12
15684	23400001	26400000	0.1455	0.6390	22.78	20.37
15684	23700001	26700000	0.1443	0.6094	23.68	21.27
15684	24000001	27000000	0.1536	0.6133	25.04	22.63
15684	24300001	27300000	0.1597	0.6108	26.15	23.74
15684	24600001	27600000	0.1648	0.6164	26.73	24.32
15684	24900001	27900000	0.1715	0.6227	27.54	25.13
15684	25200001	28200000	0.1683	0.6201	27.14	24.73
15684	25500001	28500000	0.1665	0.6376	26.11	23.70
15684	25800001	28800000	0.1653	0.6430	25.72	23.31
15684	26100001	29100000	0.1766	0.6614	26.70	24.29
15684	26400001	29400000	0.1890	0.6904	27.38	24.97
15684	26700001	29700000	0.1950	0.7010	27.81	25.40
15684	27000001	30000000	0.1794	0.6954	25.79	23.38
15684	27300001	30300000	0.1753	0.6899	25.41	23.00
15684	27600001	30600000	0.1597	0.6858	23.29	20.88
15684	27900001	30900000	0.1649	0.6862	24.02	21.61
15684	28200001	31200000	0.1653	0.6757	24.46	22.05
15684	28500001	31500000	0.1501	0.6705	22.39	19.98
15684	28800001	31800000	0.1578	0.6836	23.09	20.68
15684	29100001	32100000	0.1561	0.6844	22.81	20.40
15684	29400001	32400000	0.1427	0.6845	20.85	18.44
15684	29700001	32700000	0.1334	0.7129	18.72	16.31
15684	30000001	33000000	0.1373	0.7179	19.13	16.72
15684	30300001	33300000	0.1523	0.7342	20.75	18.34
15684	30600001	33600000	0.1561	0.7411	21.06	18.65
15684	30900001	33900000	0.1521	0.7385	20.60	18.19
15684	31200001	34200000	0.1616	0.7355	21.98	19.57
15684	31500001	34500000	0.1660	0.7300	22.74	20.33
15684	31800001	34800000	0.1654	0.7209	22.94	20.53
15684	32100001	35100000	0.1679	0.7260	23.13	20.72
15684	32400001	35400000	0.1740	0.7229	24.07	21.66
15684	32700001	35700000	0.1657	0.6879	24.08	21.67
15684	33000001	36000000	0.1662	0.6974	23.84	21.43
15684	33300001	36300000	0.1494	0.6892	21.68	19.27
15684	33600001	36600000	0.1500	0.6860	21.87	19.46
15684	33900001	36900000	0.1528	0.6963	21.94	19.53
15684	34200001	37200000	0.1417	0.7014	20.21	17.80
15684	34500001	37500000	0.1404	0.7115	19.73	17.32
15684	34800001	37800000	0.1418	0.7124	19.91	17.50
15684	35100001	38100000	0.1381	0.6925	19.95	17.54
15684	35400001	38400000	0.1396	0.6833	20.43	18.02
15684	35700001	38700000	0.1590	0.7052	22.55	20.14
15684	36000001	39000000	0.1489	0.6779	21.97	19.56
15684	36300001	39300000	0.1500	0.6502	23.07	20.66
15684	36600001	39600000	0.1514	0.6450	23.48	21.07
15684	36900001	39900000	0.1492	0.6181	24.14	21.73
15684	37200001	40200000	0.1466	0.6203	23.63	21.22
15684	37500001	40500000	0.1530	0.6183	24.75	22.34
15684	37800001	40800000	0.1530	0.6193	24.70	22.29
15684	38100001	41100000	0.1509	0.6504	23.20	20.79
15684	38400001	41400000	0.1415	0.6709	21.09	18.68
15684	38700001	41700000	0.1401	0.6687	20.96	18.55
15684	39000001	42000000	0.1551	0.6997	22.17	19.76
15684	39300001	42300000	0.1523	0.7317	20.81	18.40
15684	39600001	42600000	0.1533	0.7515	20.40	17.99
15684	39900001	42900000	0.1536	0.7750	19.82	17.41
15684	40200001	43200000	0.1610	0.7828	20.57	18.16
15684	40500001	43500000	0.1579	0.7894	20.01	17.60
15684	40800001	43800000	0.1631	0.8005	20.38	17.97
15684	41100001	44100000	0.1551	0.7996	19.40	16.99
15684	41400001	44400000	0.1611	0.8145	19.78	17.37
15684	41700001	44700000	0.1473	0.7905	18.63	16.22
15684	42000001	45000000	0.1478	0.7675	19.25	16.84
15684	42300001	45300000	0.1569	0.7768	20.20	17.79
15684	42600001	45600000	0.1480	0.7644	19.36	16.95
15684	42900001	45900000	0.1484	0.7592	19.55	17.14
15684	43200001	46200000	0.1411	0.7172	19.68	17.27
15684	43500001	46500000	0.1434	0.7081	20.25	17.84
15684	43800001	46800000	0.1329	0.7018	18.94	16.53
15684	44100001	47100000	0.1431	0.6822	20.97	18.56
15684	44400001	47400000	0.1443	0.6274	23.00	20.59
15684	44700001	47700000	0.1485	0.6313	23.52	21.11
15684	45000001	48000000	0.1402	0.6493	21.59	19.18
15684	45300001	48300000	0.1436	0.6416	22.37	19.96
15684	45600001	48600000	0.1495	0.6368	23.48	21.07
15684	45900001	48900000	0.1527	0.6336	24.10	21.69
15684	46200001	49200000	0.1577	0.6712	23.50	21.09
15684	46500001	49500000	0.1489	0.6667	22.34	19.93
15684	46800001	49800000	0.1583	0.6578	24.06	21.65
15684	47100001	50100000	0.1502	0.6481	23.18	20.77
15684	47400001	50400000	0.1495	0.6766	22.10	19.69
15684	47700001	50700000	0.1490	0.7023	21.21	18.80
15684	48000001	51000000	0.1593	0.7157	22.26	19.85
15684	48300001	51300000	0.1576	0.7020	22.45	20.04
15684	48600001	51600000	0.1462	0.7043	20.75	18.34
15684	48900001	51900000	0.1458	0.6974	20.90	18.49
15684	49200001	52200000	0.1461	0.6970	20.97	18.56
15684	49500001	52500000	0.1664	0.6979	23.85	21.44
15684	49800001	52800000	0.1577	0.7106	22.20	19.79
15684	50100001	53100000	0.1705	0.7367	23.14	20.73
15684	50400001	53400000	0.1673	0.7341	22.79	20.38
15684	50700001	53700000	0.1764	0.7237	24.37	21.96
15684	51000001	54000000	0.1634	0.7032	23.24	20.83
15684	51300001	54300000	0.1595	0.7121	22.39	19.98
15684	51600001	54600000	0.1699	0.7240	23.47	21.06
15684	51900001	54900000	0.1610	0.7433	21.66	19.25
15684	52200001	55200000	0.1531	0.7299	20.97	18.56
15684	52500001	55500000	0.1391	0.7214	19.29	16.88
15684	52800001	55800000	0.1322	0.6968	18.98	16.57
15684	53100001	56100000	0.1383	0.6899	20.04	17.63
15684	53400001	56400000	0.1452	0.6908	21.01	18.60
15684	53700001	56700000	0.1508	0.6979	21.61	19.20
15684	54000001	57000000	0.1550	0.7144	21.70	19.29
15684	54300001	57300000	0.1504	0.7293	20.62	18.21
15684	54600001	57600000	0.1527	0.7349	20.77	18.36
15684	54900001	57900000	0.1563	0.7208	21.69	19.28
15684	55200001	58200000	0.1634	0.7394	22.10	19.69
15684	55500001	58500000	0.1633	0.7477	21.84	19.43
15684	55800001	58800000	0.1805	0.7732	23.35	20.94
15684	56100001	59100000	0.1665	0.7649	21.76	19.35
15684	56400001	59400000	0.1606	0.7677	20.92	18.51
15684	56700001	59700000	0.1431	0.7682	18.63	16.22
15684	57000001	60000000	0.1422	0.7598	18.71	16.30
15684	57300001	60300000	0.1496	0.7489	19.97	17.56
15684	57600001	60600000	0.1441	0.7369	19.56	17.15
15684	57900001	60900000	0.1512	0.7438	20.33	17.92
15684	58200001	61200000	0.1526	0.7434	20.52	18.11
15684	58500001	61500000	0.1754	0.7582	23.14	20.73
15684	58800001	61800000	0.1593	0.7557	21.08	18.67
15684	59100001	62100000	0.1627	0.7574	21.48	19.07
15684	59400001	62400000	0.1683	0.7596	22.15	19.74
15684	59700001	62700000	0.1876	0.7699	24.37	21.96
15684	60000001	63000000	0.1956	0.7648	25.58	23.17
15684	60300001	63300000	0.1965	0.7660	25.65	23.24
15684	60600001	63600000	0.1918	0.7596	25.26	22.85
15684	60900001	63900000	0.1853	0.7610	24.35	21.94
15684	61200001	64200000	0.1837	0.7565	24.29	21.88
15684	61500001	64500000	0.1599	0.7564	21.14	18.73
15684	61800001	64800000	0.1593	0.7475	21.30	18.89
15684	62100001	65100000	0.1701	0.7532	22.58	20.17
15684	62400001	65400000	0.1752	0.7593	23.08	20.67
15684	62700001	65700000	0.1620	0.7527	21.52	19.11
15684	63000001	66000000	0.1505	0.7574	19.87	17.46
15684	63300001	66300000	0.1600	0.7612	21.02	18.61
15684	63600001	66600000	0.1742	0.7662	22.74	20.33
15684	63900001	66900000	0.1779	0.7664	23.21	20.80
15684	64200001	67200000	0.1655	0.7622	21.71	19.30
15684	64500001	67500000	0.1686	0.7587	22.22	19.81
15684	64800001	67800000	0.1754	0.7659	22.90	20.49
15684	65100001	68100000	0.1696	0.7724	21.96	19.55
15684	65400001	68400000	0.1607	0.7656	20.99	18.58
15684	65700001	68700000	0.1719	0.7630	22.52	20.11
15684	66000001	69000000	0.1783	0.7619	23.40	20.99
15684	66300001	69300000	0.1752	0.7660	22.88	20.47
15684	66600001	69600000	0.1553	0.7634	20.34	17.93
15684	66900001	69900000	0.1498	0.7464	20.06	17.65
15684	67200001	70200000	0.1664	0.7461	22.30	19.89
15684	67500001	70500000	0.1770	0.7392	23.95	21.54
15684	67800001	70800000	0.1708	0.7434	22.98	20.57
15684	68100001	71100000	0.1739	0.7456	23.33	20.92
15684	68400001	71400000	0.1861	0.7535	24.71	22.30
15684	68700001	71700000	0.1773	0.7569	23.42	21.01
15684	69000001	72000000	0.1747	0.7619	22.93	20.52
15684	69300001	72300000	0.1647	0.7605	21.66	19.25
15684	69600001	72600000	0.1795	0.7752	23.15	20.74
15684	69900001	72900000	0.1744	0.7875	22.14	19.73
15684	70200001	73200000	0.1702	0.8089	21.04	18.63
15684	70500001	73500000	0.1597	0.8180	19.52	17.11
15684	70800001	73800000	0.1679	0.8151	20.60	18.19
15684	71100001	74100000	0.1594	0.7832	20.35	17.94
15684	71400001	74400000	0.1442	0.7820	18.43	16.02
15684	71700001	74700000	0.1376	0.7846	17.54	15.13
15684	72000001	75000000	0.1415	0.7859	18.01	15.60
15684	72300001	75300000	0.1395	0.7880	17.70	15.29
15684	72600001	75600000	0.1353	0.7768	17.42	15.01
15684	72900001	75900000	0.1415	0.7820	18.10	15.69
15684	73200001	76200000	0.1471	0.7681	19.15	16.74
15684	73500001	76500000	0.1387	0.7628	18.18	15.77
15684	73800001	76800000	0.1401	0.7637	18.34	15.93
15684	74100001	77100000	0.1407	0.7910	17.79	15.38
15684	74400001	77400000	0.1426	0.7791	18.31	15.90
15684	74700001	77700000	0.1556	0.7815	19.91	17.50
15684	75000001	78000000	0.1549	0.7833	19.78	17.37
15684	75300001	78300000	0.1582	0.7866	20.11	17.70
15684	75600001	78600000	0.1561	0.7974	19.58	17.17
15684	75900001	78900000	0.1602	0.8080	19.83	17.42
15684	76200001	79200000	0.1440	0.7959	18.09	15.68
15684	76500001	79500000	0.1592	0.8011	19.87	17.46
15684	76800001	79800000	0.1586	0.8042	19.72	17.31
15684	77100001	80100000	0.1566	0.7986	19.61	17.20
15684	77400001	80400000	0.1657	0.8150	20.33	17.92
15684	77700001	80700000	0.1595	0.8097	19.70	17.29
15684	78000001	81000000	0.1661	0.8079	20.56	18.15
15684	78300001	81300000	0.1652	0.8130	20.32	17.91
15684	78600001	81600000	0.1751	0.7964	21.98	19.57
15684	78900001	81900000	0.1649	0.7860	20.98	18.57
15684	79200001	82200000	0.1694	0.8070	20.99	18.58
15684	79500001	82500000	0.1702	0.7995	21.29	18.88
15684	79800001	82800000	0.1700	0.7895	21.53	19.12
15684	80100001	83100000	0.1606	0.7837	20.49	18.08
15684	80400001	83400000	0.1626	0.7721	21.06	18.65
15684	80700001	83700000	0.1550	0.7525	20.60	18.19
15684	81000001	84000000	0.1491	0.7538	19.77	17.36
15684	81300001	84300000	0.1430	0.7582	18.86	16.45
15684	81600001	84600000	0.1444	0.7639	18.91	16.50
15684	81900001	84900000	0.1517	0.7678	19.75	17.34
15684	82200001	85200000	0.1500	0.7708	19.45	17.04
15684	82500001	85500000	0.1332	0.7698	17.30	14.89
15684	82800001	85800000	0.1400	0.7793	17.96	15.55
15684	83100001	86100000	0.1490	0.7915	18.82	16.41
15684	83400001	86400000	0.1483	0.8028	18.48	16.07
15684	83700001	86700000	0.1513	0.8138	18.59	16.18
15684	84000001	87000000	0.1492	0.8111	18.40	15.99
15684	84300001	87300000	0.1510	0.8131	18.57	16.16
15684	84600001	87600000	0.1431	0.8062	17.76	15.35
15684	84900001	87900000	0.1386	0.7860	17.64	15.23
15684	85200001	88200000	0.1456	0.7817	18.62	16.21
15684	85500001	88500000	0.1434	0.7817	18.35	15.94
15684	85800001	88800000	0.1432	0.7835	18.28	15.87
15684	86100001	89100000	0.1505	0.7769	19.37	16.96
15684	86400001	89400000	0.1474	0.7825	18.84	16.43
15684	86700001	89700000	0.1445	0.7858	18.40	15.99
15684	87000001	90000000	0.1465	0.7852	18.66	16.25
15684	87300001	90300000	0.1535	0.7828	19.62	17.21
15684	87600001	90600000	0.1488	0.7874	18.90	16.49
15684	87900001	90900000	0.1440	0.8131	17.72	15.31
15684	88200001	91200000	0.1464	0.8246	17.75	15.34
15684	88500001	91500000	0.1659	0.8385	19.78	17.37
15684	88800001	91800000	0.1653	0.8248	20.04	17.63
15684	89100001	92100000	0.1677	0.8339	20.11	17.70
15684	89400001	92400000	0.1686	0.8354	20.18	17.77
15684	89700001	92700000	0.1835	0.8407	21.83	19.42
15684	90000001	93000000	0.1855	0.8459	21.93	19.52
15684	90300001	93300000	0.1819	0.8355	21.77	19.36
15684	90600001	93600000	0.1956	0.8433	23.19	20.78
15684	90900001	93900000	0.2102	0.8317	25.27	22.86
15684	91200001	94200000	0.2176	0.8267	26.32	23.91
15684	91500001	94500000	0.2156	0.8245	26.15	23.74
15684	91800001	94800000	0.2089	0.8354	25.01	22.60
15684	92100001	95100000	0.2005	0.8315	24.11	21.70
15684	92400001	95400000	0.1941	0.8294	23.41	21.00
15684	92700001	95700000	0.1746	0.8267	21.12	18.71
15684	93000001	96000000	0.1749	0.8238	21.23	18.82
15684	93300001	96300000	0.1673	0.8294	20.18	17.77
15684	93600001	96600000	0.1646	0.8243	19.96	17.55
15684	93900001	96900000	0.1559	0.8365	18.64	16.23
15684	94200001	97200000	0.1506	0.8408	17.91	15.50
15684	94500001	97500000	0.1434	0.8408	17.05	14.64
15684	94800001	97800000	0.1423	0.8414	16.92	14.51
15684	95100001	98100000	0.1351	0.8361	16.15	13.74
15684	95400001	98400000	0.1380	0.8362	16.51	14.10
15684	95700001	98700000	0.1406	0.8483	16.58	14.17
15684	96000001	99000000	0.1275	0.8577	14.86	12.45
15684	96300001	99300000	0.1382	0.8659	15.96	13.55
15684	96600001	99600000	0.1238	0.8730	14.18	11.77
15684	96900001	99900000	0.1253	0.8636	14.51	12.10
15684	97200001	100200000	0.1258	0.8574	14.67	12.26
15684	97500001	100500000	0.1382	0.8559	16.14	13.73
15684	97800001	100800000	0.1369	0.8558	15.99	13.58
15684	98100001	101100000	0.1387	0.8616	16.10	13.69
15684	98400001	101400000	0.1472	0.8668	16.99	14.58
15684	98700001	101700000	0.1542	0.8653	17.82	15.41
15684	99000001	102000000	0.1580	0.8442	18.71	16.30
15684	99300001	102300000	0.1605	0.8382	19.15	16.74
15684	99600001	102600000	0.1623	0.8394	19.34	16.93
15684	99900001	102900000	0.1633	0.8515	19.18	16.77
15684	100200001	103200000	0.1704	0.8388	20.32	17.91
15684	100500001	103500000	0.1543	0.8141	18.95	16.54
15684	100800001	103800000	0.1529	0.8066	18.96	16.55
15684	101100001	104100000	0.1684	0.8075	20.85	18.44
15684	101400001	104400000	0.1644	0.8063	20.39	17.98
15684	101700001	104700000	0.1535	0.8023	19.14	16.73
15684	102000001	105000000	0.1548	0.8172	18.95	16.54
15684	102300001	105300000	0.1489	0.8194	18.17	15.76
15684	102600001	105600000	0.1529	0.8187	18.68	16.27
15684	102900001	105900000	0.1419	0.8178	17.35	14.94
15684	103200001	106200000	0.1398	0.8254	16.94	14.53
15684	103500001	106500000	0.1441	0.8374	17.21	14.80
15684	103800001	106800000	0.1419	0.8477	16.74	14.33
15684	104100001	107100000	0.1427	0.8490	16.81	14.40
15684	104400001	107400000	0.1356	0.8425	16.10	13.69
15684	104700001	107700000	0.1474	0.8491	17.36	14.95
15684	105000001	108000000	0.1548	0.8535	18.14	15.73
15684	105300001	108300000	0.1526	0.8510	17.93	15.52
15684	105600001	108600000	0.1677	0.8547	19.61	17.20
15684	105900001	108900000	0.1937	0.8585	22.56	20.15
15684	106200001	109200000	0.1943	0.8706	22.32	19.91
15684	106500001	109500000	0.2262	0.8945	25.28	22.87
15684	106800001	109800000	0.2537	0.9046	28.04	25.63
15684	107100001	110100000	0.2602	0.9166	28.39	25.98
15684	107400001	110400000	0.2793	0.9264	30.15	27.74
15684	107700001	110700000	0.2957	0.9255	31.94	29.53
15684	108000001	111000000	0.3106	0.9288	33.44	31.03
15684	108300001	111300000	0.3167	0.9198	34.43	32.02
15684	108600001	111600000	0.3138	0.9276	33.84	31.43
15684	108900001	111900000	0.2931	0.9209	31.83	29.42
15684	109200001	112200000	0.2913	0.9139	31.88	29.47
15684	109500001	112500000	0.2518	0.8771	28.70	26.29
15684	109800001	112800000	0.2284	0.8422	27.11	24.70
15684	110100001	113100000	0.2082	0.8355	24.92	22.51
15684	110400001	113400000	0.1940	0.8341	23.26	20.85
15684	110700001	113700000	0.1823	0.8274	22.04	19.63
15684	111000001	114000000	0.1708	0.8266	20.67	18.26
15684	111300001	114300000	0.1712	0.8357	20.48	18.07
15684	111600001	114600000	0.1588	0.8187	19.39	16.98
15684	111900001	114900000	0.1631	0.8167	19.97	17.56
15684	112200001	115200000	0.1616	0.8178	19.76	17.35
15684	112500001	115500000	0.1797	0.8440	21.29	18.88
15684	112800001	115800000	0.1828	0.8623	21.20	18.79
15684	113100001	116100000	0.1827	0.8607	21.22	18.81
15684	113400001	116400000	0.1849	0.8581	21.54	19.13
15684	113700001	116700000	0.1661	0.8615	19.28	16.87
15684	114000001	117000000	0.1616	0.8599	18.79	16.38
15684	114300001	117300000	0.1672	0.8595	19.46	17.05
15684	114600001	117600000	0.1761	0.8696	20.25	17.84
15684	114900001	117900000	0.1787	0.8664	20.62	18.21
15684	115200001	118200000	0.1728	0.8592	20.11	17.70
15684	115500001	118500000	0.1644	0.8623	19.07	16.66
15684	115800001	118800000	0.1719	0.8692	19.78	17.37
15684	116100001	119100000	0.1704	0.8626	19.75	17.34
15684	116400001	119400000	0.1676	0.8527	19.65	17.24
15684	116700001	119700000	0.1702	0.8368	20.33	17.92
15684	117000001	120000000	0.1778	0.8303	21.42	19.01
15684	117300001	120300000	0.1624	0.8221	19.75	17.34
15684	117600001	120600000	0.1604	0.8182	19.60	17.19
15684	117900001	120900000	0.1605	0.8166	19.65	17.24
15684	118200001	121200000	0.1642	0.8161	20.12	17.71
15684	118500001	121500000	0.1701	0.8010	21.23	18.82
15684	118800001	121800000	0.1685	0.7993	21.08	18.67
15684	119100001	122100000	0.1779	0.8030	22.15	19.74
15684	119400001	122400000	0.1805	0.8053	22.42	20.01
15684	119700001	122700000	0.1962	0.8197	23.93	21.52
15684	120000001	123000000	0.1797	0.8222	21.86	19.45
15684	120300001	123300000	0.1903	0.8187	23.25	20.84
15684	120600001	123600000	0.1853	0.8240	22.49	20.08
15684	120900001	123900000	0.1867	0.8260	22.60	20.19
15684	121200001	124200000	0.1799	0.8300	21.67	19.26
15684	121500001	124500000	0.1586	0.8242	19.25	16.84
15684	121800001	124800000	0.1590	0.8290	19.18	16.77
15684	122100001	125100000	0.1611	0.8275	19.47	17.06
15684	122400001	125400000	0.1589	0.8248	19.27	16.86
15684	122700001	125700000	0.1616	0.8190	19.73	17.32
15684	123000001	126000000	0.1679	0.8198	20.48	18.07
15684	123300001	126300000	0.1587	0.8284	19.16	16.75
15684	123600001	126600000	0.1614	0.8292	19.46	17.05
15684	123900001	126900000	0.1596	0.8368	19.08	16.67
15684	124200001	127200000	0.1632	0.8370	19.50	17.09
15684	124500001	127500000	0.1797	0.8593	20.91	18.50
15684	124800001	127800000	0.1763	0.8528	20.67	18.26
15684	125100001	128100000	0.1679	0.8570	19.59	17.18
15684	125400001	128400000	0.1688	0.8626	19.57	17.16
15684	125700001	128700000	0.1723	0.8651	19.92	17.51
15684	126000001	129000000	0.1682	0.8559	19.66	17.25
15684	126300001	129300000	0.1780	0.8585	20.74	18.33
15684	126600001	129600000	0.1831	0.8462	21.64	19.23
15684	126900001	129900000	0.1941	0.8442	22.99	20.58
15684	127200001	130200000	0.1865	0.8390	22.23	19.82
15684	127500001	130500000	0.1893	0.8327	22.73	20.32
15684	127800001	130800000	0.1939	0.8427	23.02	20.61
15684	128100001	131100000	0.1853	0.8316	22.29	19.88
15684	128400001	131400000	0.1838	0.8269	22.23	19.82
15684	128700001	131700000	0.1806	0.8324	21.70	19.29
15684	129000001	132000000	0.1784	0.8348	21.37	18.96
15684	129300001	132300000	0.1705	0.8299	20.55	18.14
15684	129600001	132600000	0.1685	0.8410	20.04	17.63
15684	129900001	132900000	0.1558	0.8310	18.75	16.34
15684	130200001	133200000	0.1599	0.8278	19.32	16.91
15684	130500001	133500000	0.1505	0.8243	18.25	15.84
15684	130800001	133800000	0.1457	0.8125	17.93	15.52
15684	131100001	134100000	0.1454	0.8080	18.00	15.59
15684	131400001	134400000	0.1419	0.8124	17.47	15.06
15684	131700001	134700000	0.1449	0.8050	18.00	15.59
15684	132000001	135000000	0.1440	0.8096	17.78	15.37
15684	132300001	135300000	0.1510	0.8054	18.75	16.34
15684	132600001	135600000	0.1379	0.7986	17.26	14.85
15684	132900001	135900000	0.1335	0.7727	17.27	14.86
15684	133200001	136200000	0.1375	0.7764	17.71	15.30
15684	133500001	136500000	0.1366	0.7854	17.40	14.99
15684	133800001	136800000	0.1315	0.7872	16.71	14.30
15684	134100001	137100000	0.1423	0.7906	18.00	15.59
15684	134400001	137400000	0.1592	0.7926	20.08	17.67
15684	134700001	137700000	0.1476	0.7974	18.51	16.10
15684	135000001	138000000	0.1553	0.7888	19.69	17.28
15684	135300001	138300000	0.1484	0.7927	18.72	16.31
15684	135600001	138600000	0.1607	0.7945	20.23	17.82
15684	135900001	138900000	0.1727	0.8212	21.03	18.62
15684	136200001	139200000	0.1768	0.8256	21.41	19.00
15684	136500001	139500000	0.1808	0.8179	22.10	19.69
15684	136800001	139800000	0.1718	0.8159	21.05	18.64
15684	137100001	140100000	0.1667	0.8060	20.69	18.28
15684	137400001	140400000	0.1434	0.8014	17.90	15.49
15684	137700001	140700000	0.1484	0.7905	18.78	16.37
15684	138000001	141000000	0.1381	0.8003	17.26	14.85
15684	138300001	141300000	0.1418	0.8056	17.60	15.19
15684	138600001	141600000	0.1408	0.8029	17.53	15.12
15684	138900001	141900000	0.1268	0.8090	15.68	13.27
15684	139200001	142200000	0.1311	0.7996	16.40	13.99
15684	139500001	142500000	0.1278	0.7860	16.26	13.85
15684	139800001	142800000	0.1558	0.7840	19.87	17.46
15684	140100001	143100000	0.1643	0.7952	20.66	18.25
15684	140400001	143400000	0.1702	0.7902	21.54	19.13
15684	140700001	143700000	0.1685	0.8064	20.90	18.49
15684	141000001	144000000	0.1854	0.7956	23.30	20.89
15684	141300001	144300000	0.1817	0.7868	23.10	20.69
15684	141600001	144600000	0.1908	0.7902	24.15	21.74
15684	141900001	144900000	0.2093	0.7875	26.58	24.17
15684	142200001	145200000	0.2021	0.7903	25.58	23.17
15684	142500001	145500000	0.2049	0.8095	25.31	22.90
15684	142800001	145800000	0.1887	0.8105	23.29	20.88
15684	143100001	146100000	0.1765	0.8121	21.73	19.32
15684	143400001	146400000	0.1869	0.8169	22.87	20.46
15684	143700001	146700000	0.1873	0.8062	23.23	20.82
15684	144000001	147000000	0.1790	0.8148	21.97	19.56
15684	144300001	147300000	0.1802	0.8135	22.15	19.74
15684	144600001	147600000	0.1704	0.7936	21.48	19.07
15684	144900001	147900000	0.1550	0.7861	19.71	17.30
15684	145200001	148200000	0.1469	0.7806	18.82	16.41
15684	145500001	148500000	0.1528	0.7813	19.56	17.15
15684	145800001	148800000	0.1433	0.7874	18.20	15.79
15684	146100001	149100000	0.1537	0.7917	19.42	17.01
15684	146400001	149400000	0.1510	0.7895	19.13	16.72
15684	146700001	149700000	0.1428	0.7900	18.07	15.66
15684	147000001	150000000	0.1443	0.7749	18.62	16.21
15684	147300001	150300000	0.1568	0.7767	20.19	17.78
15684	147600001	150600000	0.1580	0.7945	19.88	17.47
15684	147900001	150900000	0.1738	0.7976	21.79	19.38
15684	148200001	151200000	0.1841	0.8028	22.93	20.52
15684	148500001	151500000	0.1829	0.8033	22.77	20.36
15684	148800001	151800000	0.2102	0.7971	26.37	23.96
15684	149100001	152100000	0.1988	0.7842	25.35	22.94
15684	149400001	152400000	0.1888	0.7819	24.15	21.74
15684	149700001	152700000	0.1986	0.7845	25.32	22.91
15684	150000001	153000000	0.1996	0.8056	24.78	22.37
15684	150300001	153300000	0.1814	0.8019	22.62	20.21
15684	150600001	153600000	0.1866	0.7958	23.45	21.04
15684	150900001	153900000	0.1805	0.8053	22.41	20.00
15684	151200001	154200000	0.1725	0.8119	21.25	18.84
15684	151500001	154500000	0.1807	0.8107	22.29	19.88
15684	151800001	154800000	0.1680	0.8168	20.57	18.16
15684	152100001	155100000	0.1764	0.8224	21.45	19.04
15684	152400001	155400000	0.1824	0.8326	21.90	19.49
15684	152700001	155700000	0.1838	0.8268	22.23	19.82
15684	153000001	156000000	0.1835	0.8190	22.41	20.00
15684	153300001	156300000	0.1917	0.8205	23.37	20.96
15684	153600001	156600000	0.1869	0.8279	22.58	20.17
15684	153900001	156900000	0.1865	0.7995	23.33	20.92
15684	154200001	157200000	0.1883	0.7967	23.64	21.23
15684	154500001	157500000	0.1798	0.7951	22.61	20.20
15684	154800001	157800000	0.1742	0.7914	22.01	19.60
15684	155100001	158100000	0.1806	0.7917	22.82	20.41
15684	155400001	158400000	0.1845	0.7806	23.64	21.23
15684	155700001	158700000	0.1841	0.7882	23.35	20.94
15684	156000001	159000000	0.1830	0.7881	23.21	20.80
15684	156300001	159300000	0.1778	0.7811	22.76	20.35
15684	156600001	159600000	0.1758	0.7845	22.42	20.01
15684	156900001	159900000	0.1851	0.8161	22.68	20.27
15684	157200001	160200000	0.1850	0.8088	22.88	20.47
15684	157500001	160500000	0.1797	0.7955	22.59	20.18
15684	157800001	160800000	0.1827	0.7896	23.14	20.73
15684	158100001	161100000	0.1774	0.7985	22.21	19.80
15684	158400001	161400000	0.1740	0.8012	21.71	19.30
15684	158700001	161700000	0.1606	0.7968	20.16	17.75
15684	159000001	162000000	0.1572	0.8070	19.48	17.07
15684	159300001	162300000	0.1683	0.8182	20.57	18.16
15684	159600001	162600000	0.1673	0.8120	20.61	18.20
15684	159900001	162900000	0.1416	0.7976	17.75	15.34
15684	160200001	163200000	0.1536	0.8073	19.03	16.62
15684	160500001	163500000	0.1719	0.8130	21.15	18.74
15684	160800001	163800000	0.1724	0.8228	20.95	18.54
15684	161100001	164100000	0.1729	0.8155	21.20	18.79
15684	161400001	164400000	0.1710	0.8111	21.08	18.67
15684	161700001	164700000	0.1788	0.8065	22.17	19.76
15684	162000001	165000000	0.1771	0.7936	22.32	19.91
15684	162300001	165300000	0.1764	0.7939	22.22	19.81
15684	162600001	165600000	0.1777	0.7868	22.58	20.17
15684	162900001	165900000	0.1999	0.7873	25.39	22.98
15684	163200001	166200000	0.1910	0.7853	24.33	21.92
15684	163500001	166500000	0.1895	0.7917	23.94	21.53
15684	163800001	166800000	0.1943	0.7861	24.72	22.31
15684	164100001	167100000	0.2001	0.7877	25.40	22.99
15684	164400001	167400000	0.1912	0.7945	24.06	21.65
15684	164700001	167700000	0.1904	0.8006	23.79	21.38
15684	165000001	168000000	0.2043	0.8039	25.41	23.00
15684	165300001	168300000	0.1984	0.8074	24.57	22.16
15684	165600001	168600000	0.1923	0.8103	23.73	21.32
15684	165900001	168900000	0.1844	0.8132	22.67	20.26
15684	166200001	169200000	0.1761	0.8091	21.77	19.36
15684	166500001	169500000	0.1574	0.7998	19.68	17.27
15684	166800001	169800000	0.1483	0.7874	18.84	16.43
15684	167100001	170100000	0.1465	0.7854	18.66	16.25
15684	167400001	170400000	0.1629	0.7873	20.69	18.28
15684	167700001	170700000	0.1558	0.7808	19.96	17.55
15684	168000001	171000000	0.1505	0.7660	19.65	17.24
15684	168300001	171300000	0.1480	0.7675	19.28	16.87
15684	168600001	171600000	0.1626	0.7742	21.01	18.60
15684	168900001	171900000	0.1660	0.7817	21.24	18.83
15684	169200001	172200000	0.1750	0.7745	22.60	20.19
15684	169500001	172500000	0.1753	0.7794	22.49	20.08
15684	169800001	172800000	0.1732	0.7810	22.17	19.76
15684	170100001	173100000	0.1655	0.7821	21.16	18.75
15684	170400001	173400000	0.1632	0.7700	21.19	18.78
15684	170700001	173700000	0.1661	0.7795	21.31	18.90
15684	171000001	174000000	0.1701	0.7902	21.53	19.12
15684	171300001	174300000	0.1725	0.7883	21.88	19.47
15684	171600001	174600000	0.1666	0.7907	21.07	18.66
15684	171900001	174900000	0.1620	0.7919	20.46	18.05
15684	172200001	175200000	0.1617	0.8005	20.19	17.78
15684	172500001	175500000	0.1685	0.7934	21.23	18.82
15684	172800001	175800000	0.1675	0.7958	21.04	18.63
15684	173100001	176100000	0.1740	0.7908	22.00	19.59
15684	173400001	176400000	0.1687	0.7947	21.23	18.82
15684	173700001	176700000	0.1761	0.7834	22.48	20.07
15684	174000001	177000000	0.1827	0.7919	23.08	20.67
15684	174300001	177300000	0.1743	0.7691	22.66	20.25
15684	174600001	177600000	0.1647	0.7627	21.60	19.19
15684	174900001	177900000	0.1662	0.7424	22.38	19.97
15684	175200001	178200000	0.1652	0.7270	22.72	20.31
15684	175500001	178500000	0.1490	0.7187	20.74	18.33
15684	175800001	178800000	0.1587	0.7288	21.77	19.36
15684	176100001	179100000	0.1591	0.7398	21.50	19.09
15684	176400001	179400000	0.1659	0.7548	21.98	19.57
15684	176700001	179700000	0.1610	0.7553	21.31	18.90
15684	177000001	180000000	0.1565	0.7531	20.79	18.38
15684	177300001	180300000	0.1675	0.7618	21.99	19.58
15684	177600001	180600000	0.1696	0.7540	22.49	20.08
15684	177900001	180900000	0.1704	0.7693	22.15	19.74
15684	178200001	181200000	0.1754	0.7897	22.22	19.81
15684	178500001	181500000	0.1884	0.7911	23.82	21.41
15684	178800001	181800000	0.1822	0.7921	23.00	20.59
15684	179100001	182100000	0.1728	0.7791	22.18	19.77
15684	179400001	182400000	0.1593	0.7521	21.18	18.77
15684	179700001	182700000	0.1626	0.7601	21.40	18.99
15684	180000001	183000000	0.1490	0.7448	20.01	17.60
15684	180300001	183300000	0.1546	0.7516	20.57	18.16
15684	180600001	183600000	0.1536	0.7498	20.49	18.08
15684	180900001	183900000	0.1435	0.7452	19.26	16.85
15684	181200001	184200000	0.1464	0.7416	19.74	17.33
15684	181500001	184500000	0.1341	0.7578	17.69	15.28
15684	181800001	184800000	0.1420	0.7604	18.68	16.27
15684	182100001	185100000	0.1547	0.7691	20.12	17.71
15684	182400001	185400000	0.1526	0.7835	19.47	17.06
15684	182700001	185700000	0.1560	0.7748	20.13	17.72
15684	183000001	186000000	0.1551	0.7607	20.39	17.98
15684	183300001	186300000	0.1568	0.7402	21.18	18.77
15684	183600001	186600000	0.1647	0.7388	22.29	19.88
15684	183900001	186900000	0.1911	0.7262	26.32	23.91
15684	184200001	187200000	0.1849	0.7152	25.86	23.45
15684	184500001	187500000	0.2085	0.7079	29.46	27.05
15684	184800001	187800000	0.2005	0.7072	28.35	25.94
15684	185100001	188100000	0.1966	0.7097	27.70	25.29
15684	185400001	188400000	0.1976	0.7069	27.95	25.54
15684	185700001	188700000	0.2017	0.7049	28.61	26.20
15684	186000001	189000000	0.1991	0.7205	27.63	25.22
15684	186300001	189300000	0.1881	0.7457	25.22	22.81
15684	186600001	189600000	0.1908	0.7370	25.89	23.48
15684	186900001	189900000	0.1599	0.7521	21.26	18.85
15684	187200001	190200000	0.1678	0.7547	22.24	19.83
15684	187500001	190500000	0.1498	0.7522	19.91	17.50
15684	187800001	190800000	0.1567	0.7495	20.90	18.49
15684	188100001	191100000	0.1596	0.7501	21.28	18.87
15684	188400001	191400000	0.1637	0.7483	21.87	19.46
15684	188700001	191700000	0.1657	0.7541	21.97	19.56
15684	189000001	192000000	0.1852	0.7596	24.38	21.97
15684	189300001	192300000	0.1863	0.7531	24.74	22.33
15684	189600001	192600000	0.1843	0.7756	23.76	21.35
15684	189900001	192900000	0.1901	0.7544	25.20	22.79
15684	190200001	193200000	0.1695	0.7232	23.43	21.02
15684	190500001	193500000	0.1740	0.6866	25.34	22.93
15684	190800001	193800000	0.1716	0.6835	25.11	22.70
15684	191100001	194100000	0.1645	0.6764	24.33	21.92
15684	191400001	194400000	0.1712	0.6829	25.07	22.66
15684	191700001	194700000	0.1736	0.6728	25.80	23.39
15684	192000001	195000000	0.1599	0.6621	24.15	21.74
15684	192300001	195300000	0.1686	0.6531	25.82	23.41
15684	192600001	195600000	0.1592	0.6498	24.51	22.10
15684	192900001	195900000	0.1745	0.6657	26.21	23.80
15684	193200001	196200000	0.1914	0.7059	27.11	24.70
15684	193500001	196500000	0.1877	0.7504	25.02	22.61
15684	193800001	196800000	0.1902	0.7404	25.70	23.29
15684	194100001	197100000	0.1996	0.7446	26.81	24.40
15684	194400001	197400000	0.1993	0.7461	26.71	24.30
15684	194700001	197700000	0.1941	0.7517	25.82	23.41
15684	195000001	198000000	0.2050	0.7629	26.87	24.46
15684	195300001	198300000	0.1970	0.7736	25.47	23.06
15684	195600001	198600000	0.2074	0.7695	26.95	24.54
15684	195900001	198900000	0.2080	0.7612	27.32	24.91
15684	196200001	199200000	0.1977	0.7581	26.08	23.67
15684	196500001	199500000	0.2266	0.7627	29.71	27.30
15684	196800001	199800000	0.2104	0.7697	27.34	24.93
15684	197100001	200100000	0.2128	0.7580	28.07	25.66
15684	197400001	200400000	0.2059	0.7433	27.70	25.29
15684	197700001	200700000	0.1964	0.7401	26.54	24.13
15684	198000001	201000000	0.1919	0.7441	25.79	23.38
15684	198300001	201300000	0.1866	0.7240	25.77	23.36
15684	198600001	201600000	0.1798	0.7268	24.74	22.33
15684	198900001	201900000	0.1759	0.7432	23.66	21.25
15684	199200001	202200000	0.1695	0.7457	22.73	20.32
15684	199500001	202500000	0.1358	0.7386	18.39	15.98
15684	199800001	202800000	0.1482	0.7354	20.16	17.75
15684	200100001	203100000	0.1352	0.7431	18.19	15.78
15684	200400001	203400000	0.1391	0.7403	18.78	16.37
15684	200700001	203700000	0.1446	0.7433	19.46	17.05
15684	201000001	204000000	0.1345	0.7273	18.50	16.09
15684	201300001	204300000	0.1322	0.7305	18.10	15.69
15684	201600001	204600000	0.1272	0.7187	17.70	15.29
15684	201900001	204900000	0.1229	0.7122	17.25	14.84
15684	202200001	205200000	0.1326	0.6932	19.13	16.72
15684	202500001	205369691	0.1459	0.6884	20.27	17.86
100001	1	3000000	0.1502	0.6341	23.68	21.27
100001	300001	3300000	0.1590	0.6273	25.34	22.93
100001	600001	3600000	0.1554	0.6386	24.33	21.92
100001	900001	3900000	0.1505	0.6647	22.64	20.23
100001	1200001	4200000	0.1479	0.6743	21.94	19.53
100001	1500001	4500000	0.1461	0.6680	21.87	19.46
100001	1800001	4800000	0.1434	0.6530	21.96	19.55
100001	2100001	5100000	0.1364	0.6601	20.67	18.26
100001	2400001	5400000	0.1305	0.6489	20.10	17.69
100001	2700001	5700000	0.1390	0.6680	20.81	18.40
100001	3000001	6000000	0.1425	0.6828	20.88	18.47
100001	3300001	6300000	0.1347	0.6846	19.68	17.27
100001	3600001	6600000	0.1345	0.6589	20.41	18.00
100001	3900001	6900000	0.1582	0.6836	23.15	20.74
100001	4200001	7200000	0.1492	0.6659	22.40	19.99
100001	4500001	7500000	0.1555	0.6620	23.49	21.08
100001	4800001	7800000	0.1530	0.6617	23.12	20.71
100001	5100001	8100000	0.1602	0.6523	24.56	22.15
100001	5400001	8400000	0.1676	0.6555	25.57	23.16
100001	5700001	8700000	0.1635	0.6543	24.99	22.58
100001	6000001	9000000	0.1620	0.6609	24.51	22.10
100001	6300001	9300000	0.1764	0.6676	26.43	24.02
100001	6600001	9600000	0.1712	0.6821	25.10	22.69
100001	6900001	9900000	0.1687	0.6892	24.47	22.06
100001	7200001	10200000	0.1813	0.6930	26.16	23.75
100001	7500001	10500000	0.1749	0.6840	25.57	23.16
100001	7800001	10800000	0.1818	0.6956	26.13	23.72
100001	8100001	11100000	0.1791	0.7108	25.19	22.78
100001	8400001	11400000	0.1712	0.7128	24.01	21.60
100001	8700001	11700000	0.1730	0.6947	24.90	22.49
100001	9000001	12000000	0.1714	0.6680	25.65	23.24
100001	9300001	12300000	0.1559	0.6366	24.49	22.08
100001	9600001	12600000	0.1630	0.6340	25.71	23.30
100001	9900001	12900000	0.1551	0.6060	25.59	23.18
100001	10200001	13200000	0.1516	0.6102	24.84	22.43
100001	10500001	13500000	0.1533	0.6194	24.74	22.33
100001	10800001	13800000	0.1382	0.6030	22.92	20.51
100001	11100001	14100000	0.1304	0.5840	22.33	19.92
100001	11400001	14400000	0.1425	0.5829	24.45	22.04
100001	11700001	14700000	0.1310	0.6127	21.38	18.97
100001	12000001	15000000	0.1321	0.6322	20.90	18.49
100001	12300001	15300000	0.1298	0.6561	19.79	17.38
100001	12600001	15600000	0.1255	0.6684	18.78	16.37
100001	12900001	15900000	0.1225	0.6808	18.00	15.59
100001	13200001	16200000	0.1126	0.6855	16.43	14.02
100001	13500001	16500000	0.1185	0.6916	17.13	14.72
100001	13800001	16800000	0.1336	0.7131	18.73	16.32
100001	14100001	17100000	0.1292	0.7332	17.62	15.21
100001	14400001	17400000	0.1244	0.7288	17.08	14.67
100001	14700001	17700000	0.1313	0.7065	18.59	16.18
100001	15000001	18000000	0.1192	0.7037	16.94	14.53
100001	15300001	18300000	0.1253	0.7176	17.46	15.05
100001	15600001	18600000	0.1396	0.7151	19.53	17.12
100001	15900001	18900000	0.1404	0.7189	19.52	17.11
100001	16200001	19200000	0.1542	0.7113	21.68	19.27
100001	16500001	19500000	0.1603	0.7197	22.27	19.86
100001	16800001	19800000	0.1490	0.7105	20.97	18.56
100001	17100001	20100000	0.1536	0.6979	22.01	19.60
100001	17400001	20400000	0.1525	0.7072	21.57	19.16
100001	17700001	20700000	0.1503	0.7171	20.96	18.55
100001	18000001	21000000	0.1598	0.7090	22.53	20.12
100001	18300001	21300000	0.1696	0.6924	24.49	22.08
100001	18600001	21600000	0.1727	0.6940	24.88	22.47
100001	18900001	21900000	0.1727	0.6922	24.95	22.54
100001	19200001	22200000	0.1719	0.7000	24.56	22.15
100001	19500001	22500000	0.1732	0.6922	25.02	22.61
100001	19800001	22800000	0.1742	0.6960	25.03	22.62
100001	20100001	23100000	0.1626	0.6954	23.38	20.97
100001	20400001	23400000	0.1680	0.6852	24.52	22.11
100001	20700001	23700000	0.1716	0.6813	25.18	22.77
100001	21000001	24000000	0.1717	0.6890	24.92	22.51
100001	21300001	24300000	0.1693	0.6891	24.57	22.16
100001	21600001	24600000	0.1574	0.6796	23.15	20.74
100001	21900001	24900000	0.1542	0.6875	22.43	20.02
100001	22200001	25200000	0.1533	0.6924	22.14	19.73
100001	22500001	25500000	0.1407	0.6993	20.11	17.70
100001	22800001	25800000	0.1471	0.7040	20.89	18.48
100001	23100001	26100000	0.1542	0.7042	21.90	19.49
100001	23400001	26400000	0.1426	0.7034	20.28	17.87
100001	23700001	26700000	0.1484	0.7117	20.85	18.44
100001	24000001	27000000	0.1541	0.7084	21.76	19.35
100001	24300001	27300000	0.1495	0.7171	20.85	18.44
100001	24600001	27600000	0.1511	0.7213	20.94	18.53
100001	24900001	27900000	0.1726	0.7292	23.66	21.25
100001	25200001	28200000	0.1707	0.7225	23.62	21.21
100001	25500001	28500000	0.1786	0.7198	24.81	22.40
100001	25800001	28800000	0.1796	0.7238	24.81	22.40
100001	26100001	29100000	0.1869	0.7308	25.58	23.17
100001	26400001	29400000	0.1914	0.7236	26.46	24.05
100001	26700001	29700000	0.1862	0.7112	26.17	23.76
100001	27000001	30000000	0.1774	0.6987	25.39	22.98
100001	27300001	30300000	0.1761	0.6913	25.47	23.06
100001	27600001	30600000	0.1881	0.7008	26.85	24.44
100001	27900001	30900000	0.1733	0.6846	25.31	22.90
100001	28200001	31200000	0.1762	0.7019	25.10	22.69
100001	28500001	31500000	0.1766	0.7037	25.09	22.68
100001	28800001	31800000	0.1689	0.6991	24.15	21.74
100001	29100001	32100000	0.1798	0.7069	25.44	23.03
100001	29400001	32400000	0.1821	0.7127	25.55	23.14
100001	29700001	32700000	0.1688	0.7226	23.36	20.95
100001	30000001	33000000	0.1705	0.7422	22.97	20.56
100001	30300001	33300000	0.1730	0.7550	22.91	20.50
100001	30600001	33600000	0.1823	0.7605	23.97	21.56
100001	30900001	33900000	0.1791	0.7532	23.77	21.36
100001	31200001	34200000	0.1779	0.7450	23.88	21.47
100001	31500001	34500000	0.1770	0.7454	23.75	21.34
100001	31800001	34800000	0.1846	0.7406	24.92	22.51
100001	32100001	35100000	0.1758	0.7394	23.78	21.37
100001	32400001	35400000	0.1811	0.7515	24.10	21.69
100001	32700001	35700000	0.2098	0.7521	27.90	25.49
100001	33000001	36000000	0.2067	0.7583	27.26	24.85
100001	33300001	36300000	0.1920	0.7359	26.09	23.68
100001	33600001	36600000	0.1774	0.7391	24.00	21.59
100001	33900001	36900000	0.1759	0.7488	23.49	21.08
100001	34200001	37200000	0.1841	0.7547	24.39	21.98
100001	34500001	37500000	0.1868	0.7624	24.50	22.09
100001	34800001	37800000	0.1807	0.7653	23.61	21.20
100001	35100001	38100000	0.1671	0.7574	22.06	19.65
100001	35400001	38400000	0.1622	0.7587	21.38	18.97
100001	35700001	38700000	0.1487	0.7638	19.47	17.06
100001	36000001	39000000	0.1516	0.7489	20.24	17.83
100001	36300001	39300000	0.1648	0.7680	21.46	19.05
100001	36600001	39600000	0.1687	0.7657	22.03	19.62
100001	36900001	39900000	0.1848	0.7621	24.25	21.84
100001	37200001	40200000	0.1740	0.7583	22.94	20.53
100001	37500001	40500000	0.1639	0.7494	21.87	19.46
100001	37800001	40800000	0.1718	0.7587	22.65	20.24
100001	38100001	41100000	0.1821	0.7617	23.90	21.49
100001	38400001	41400000	0.1919	0.7604	25.24	22.83
100001	38700001	41700000	0.1782	0.7535	23.64	21.23
100001	39000001	42000000	0.1814	0.7544	24.05	21.64
100001	39300001	42300000	0.1941	0.7572	25.64	23.23
100001	39600001	42600000	0.1771	0.7502	23.60	21.19
100001	39900001	42900000	0.1712	0.7622	22.46	20.05
100001	40200001	43200000	0.1725	0.7602	22.69	20.28
100001	40500001	43500000	0.1762	0.7675	22.95	20.54
100001	40800001	43800000	0.1736	0.7704	22.54	20.13
100001	41100001	44100000	0.1678	0.7772	21.60	19.19
100001	41400001	44400000	0.1593	0.7764	20.52	18.11
100001	41700001	44700000	0.1697	0.7830	21.68	19.27
100001	42000001	45000000	0.1674	0.7893	21.21	18.80
100001	42300001	45300000	0.1496	0.7911	18.91	16.50
100001	42600001	45600000	0.1513	0.7794	19.41	17.00
100001	42900001	45900000	0.1357	0.7718	17.58	15.17
100001	43200001	46200000	0.1346	0.7734	17.40	14.99
100001	43500001	46500000	0.1433	0.7558	18.96	16.55
100001	43800001	46800000	0.1453	0.7490	19.40	16.99
100001	44100001	47100000	0.1518	0.7339	20.68	18.27
100001	44400001	47400000	0.1485	0.7187	20.66	18.25
100001	44700001	47700000	0.1477	0.7162	20.63	18.22
100001	45000001	48000000	0.1557	0.7273	21.41	19.00
100001	45300001	48300000	0.1644	0.7339	22.40	19.99
100001	45600001	48600000	0.1738	0.7386	23.53	21.12
100001	45900001	48900000	0.1819	0.7472	24.34	21.93
100001	46200001	49200000	0.1897	0.7526	25.21	22.80
100001	46500001	49500000	0.1864	0.7675	24.29	21.88
100001	46800001	49800000	0.1883	0.7705	24.44	22.03
100001	47100001	50100000	0.1787	0.7736	23.10	20.69
100001	47400001	50400000	0.1784	0.7974	22.37	19.96
100001	47700001	50700000	0.1771	0.7925	22.34	19.93
100001	48000001	51000000	0.1746	0.7969	21.91	19.50
100001	48300001	51300000	0.1756	0.7827	22.44	20.03
100001	48600001	51600000	0.1654	0.7840	21.10	18.69
100001	48900001	51900000	0.1638	0.7690	21.30	18.89
100001	49200001	52200000	0.1543	0.7539	20.47	18.06
100001	49500001	52500000	0.1636	0.7625	21.46	19.05
100001	49800001	52800000	0.1817	0.7785	23.34	20.93
100001	50100001	53100000	0.1946	0.7859	24.76	22.35
100001	50400001	53400000	0.1923	0.7813	24.61	22.20
100001	50700001	53700000	0.2011	0.7822	25.71	23.30
100001	51000001	54000000	0.2068	0.7593	27.24	24.83
100001	51300001	54300000	0.2000	0.7652	26.13	23.72
100001	51600001	54600000	0.2086	0.7744	26.93	24.52
100001	51900001	54900000	0.2071	0.7831	26.45	24.04
100001	52200001	55200000	0.2061	0.7806	26.41	24.00
100001	52500001	55500000	0.1973	0.7700	25.62	23.21
100001	52800001	55800000	0.1844	0.7602	24.26	21.85
100001	53100001	56100000	0.1924	0.7625	25.23	22.82
100001	53400001	56400000	0.1948	0.7559	25.77	23.36
100001	53700001	56700000	0.1944	0.7613	25.53	23.12
100001	54000001	57000000	0.1830	0.7649	23.93	21.52
100001	54300001	57300000	0.1783	0.7749	23.01	20.60
100001	54600001	57600000	0.1801	0.7727	23.31	20.90
100001	54900001	57900000	0.1919	0.7792	24.62	22.21
100001	55200001	58200000	0.2026	0.7898	25.66	23.25
100001	55500001	58500000	0.2019	0.7925	25.48	23.07
100001	55800001	58800000	0.2002	0.7877	25.42	23.01
100001	56100001	59100000	0.1915	0.7907	24.22	21.81
100001	56400001	59400000	0.2036	0.7981	25.52	23.11
100001	56700001	59700000	0.1949	0.8036	24.25	21.84
100001	57000001	60000000	0.2008	0.8109	24.76	22.35
100001	57300001	60300000	0.2111	0.8085	26.11	23.70
100001	57600001	60600000	0.2036	0.8091	25.17	22.76
100001	57900001	60900000	0.1941	0.8063	24.08	21.67
100001	58200001	61200000	0.1840	0.8060	22.83	20.42
100001	58500001	61500000	0.1917	0.8016	23.92	21.51
100001	58800001	61800000	0.1814	0.8148	22.26	19.85
100001	59100001	62100000	0.1652	0.7932	20.83	18.42
100001	59400001	62400000	0.1409	0.7829	18.00	15.59
100001	59700001	62700000	0.1443	0.7746	18.63	16.22
100001	60000001	63000000	0.1394	0.7875	17.71	15.30
100001	60300001	63300000	0.1394	0.7774	17.93	15.52
100001	60600001	63600000	0.1395	0.7764	17.97	15.56
100001	60900001	63900000	0.1550	0.7756	19.98	17.57
100001	61200001	64200000	0.1492	0.7831	19.05	16.64
100001	61500001	64500000	0.1410	0.7984	17.66	15.25
100001	61800001	64800000	0.1407	0.7822	17.98	15.57
100001	62100001	65100000	0.1617	0.8099	19.97	17.56
100001	62400001	65400000	0.1766	0.8261	21.37	18.96
100001	62700001	65700000	0.1728	0.8188	21.11	18.70
100001	63000001	66000000	0.1779	0.8128	21.89	19.48
100001	63300001	66300000	0.1818	0.8284	21.94	19.53
100001	63600001	66600000	0.1876	0.8342	22.49	20.08
100001	63900001	66900000	0.1765	0.8424	20.95	18.54
100001	64200001	67200000	0.2030	0.8352	24.30	21.89
100001	64500001	67500000	0.1896	0.8293	22.86	20.45
100001	64800001	67800000	0.2014	0.8361	24.08	21.67
100001	65100001	68100000	0.1977	0.8351	23.68	21.27
100001	65400001	68400000	0.1942	0.8339	23.29	20.88
100001	65700001	68700000	0.1952	0.8358	23.36	20.95
100001	66000001	69000000	0.1922	0.8392	22.90	20.49
100001	66300001	69300000	0.1762	0.8289	21.25	18.84
100001	66600001	69600000	0.1748	0.8165	21.40	18.99
100001	66900001	69900000	0.1760	0.8192	21.48	19.07
100001	67200001	70200000	0.1636	0.8166	20.04	17.63
100001	67500001	70500000	0.1766	0.8126	21.74	19.33
100001	67800001	70800000	0.1603	0.7909	20.27	17.86
100001	68100001	71100000	0.1527	0.7854	19.44	17.03
100001	68400001	71400000	0.1561	0.7777	20.07	17.66
100001	68700001	71700000	0.1643	0.7819	21.01	18.60
100001	69000001	72000000	0.1527	0.7646	19.97	17.56
100001	69300001	72300000	0.1470	0.7488	19.64	17.23
100001	69600001	72600000	0.1409	0.7499	18.79	16.38
100001	69900001	72900000	0.1361	0.7459	18.25	15.84
100001	70200001	73200000	0.1228	0.7536	16.30	13.89
100001	70500001	73500000	0.1167	0.7569	15.42	13.01
100001	70800001	73800000	0.1259	0.7837	16.06	13.65
100001	71100001	74100000	0.1187	0.7865	15.09	12.68
100001	71400001	74400000	0.1233	0.8016	15.38	12.97
100001	71700001	74700000	0.1130	0.8040	14.05	11.64
100001	72000001	75000000	0.1270	0.8028	15.83	13.42
100001	72300001	75300000	0.1433	0.8246	17.38	14.97
100001	72600001	75600000	0.1464	0.8294	17.65	15.24
100001	72900001	75900000	0.1480	0.8227	17.99	15.58
100001	73200001	76200000	0.1465	0.8208	17.85	15.44
100001	73500001	76500000	0.1427	0.8199	17.41	15.00
100001	73800001	76800000	0.1371	0.8147	16.83	14.42
100001	74100001	77100000	0.1362	0.8082	16.85	14.44
100001	74400001	77400000	0.1233	0.7937	15.53	13.12
100001	74700001	77700000	0.1344	0.8026	16.75	14.34
100001	75000001	78000000	0.1363	0.8125	16.77	14.36
100001	75300001	78300000	0.1327	0.8041	16.50	14.09
100001	75600001	78600000	0.1350	0.8052	16.77	14.36
100001	75900001	78900000	0.1303	0.8139	16.01	13.60
100001	76200001	79200000	0.1427	0.8070	17.68	15.27
100001	76500001	79500000	0.1512	0.8142	18.58	16.17
100001	76800001	79800000	0.1527	0.8200	18.63	16.22
100001	77100001	80100000	0.1671	0.8304	20.12	17.71
100001	77400001	80400000	0.1730	0.8387	20.63	18.22
100001	77700001	80700000	0.1741	0.8132	21.41	19.00
100001	78000001	81000000	0.1637	0.8214	19.93	17.52
100001	78300001	81300000	0.1612	0.8329	19.35	16.94
100001	78600001	81600000	0.1782	0.8432	21.13	18.72
100001	78900001	81900000	0.1841	0.8350	22.05	19.64
100001	79200001	82200000	0.1879	0.8410	22.35	19.94
100001	79500001	82500000	0.1888	0.8347	22.62	20.21
100001	79800001	82800000	0.2063	0.8322	24.79	22.38
100001	80100001	83100000	0.2009	0.8347	24.07	21.66
100001	80400001	83400000	0.1995	0.8416	23.71	21.30
100001	80700001	83700000	0.1908	0.8651	22.06	19.65
100001	81000001	84000000	0.1973	0.8670	22.76	20.35
100001	81300001	84300000	0.1972	0.8554	23.06	20.65
100001	81600001	84600000	0.1929	0.8520	22.64	20.23
100001	81900001	84900000	0.1980	0.8632	22.94	20.53
100001	82200001	85200000	0.1996	0.8595	23.22	20.81
100001	82500001	85500000	0.1990	0.8573	23.21	20.80
100001	82800001	85800000	0.1840	0.8645	21.28	18.87
100001	83100001	86100000	0.1970	0.8576	22.97	20.56
100001	83400001	86400000	0.2004	0.8425	23.79	21.38
100001	83700001	86700000	0.1923	0.8415	22.86	20.45
100001	84000001	87000000	0.1972	0.8353	23.61	21.20
100001	84300001	87300000	0.2081	0.8477	24.54	22.13
100001	84600001	87600000	0.2031	0.8413	24.15	21.74
100001	84900001	87900000	0.2089	0.8360	24.99	22.58
100001	85200001	88200000	0.2088	0.8521	24.51	22.10
100001	85500001	88500000	0.2066	0.8591	24.05	21.64
100001	85800001	88800000	0.2094	0.8496	24.64	22.23
100001	86100001	89100000	0.1931	0.8540	22.61	20.20
100001	86400001	89400000	0.1947	0.8496	22.91	20.50
100001	86700001	89700000	0.2134	0.8583	24.86	22.45
100001	87000001	90000000	0.2155	0.8571	25.14	22.73
100001	87300001	90300000	0.2086	0.8485	24.59	22.18
100001	87600001	90600000	0.2209	0.8585	25.73	23.32
100001	87900001	90900000	0.1969	0.8623	22.84	20.43
100001	88200001	91200000	0.2007	0.8609	23.31	20.90
100001	88500001	91500000	0.2143	0.8570	25.00	22.59
100001	88800001	91800000	0.2149	0.8646	24.86	22.45
100001	89100001	92100000	0.2234	0.8690	25.71	23.30
100001	89400001	92400000	0.2273	0.8761	25.95	23.54
100001	89700001	92700000	0.2323	0.8785	26.44	24.03
100001	90000001	93000000	0.2256	0.8762	25.75	23.34
100001	90300001	93300000	0.2225	0.8838	25.17	22.76
100001	90600001	93600000	0.2089	0.8773	23.81	21.40
100001	90900001	93900000	0.2241	0.8719	25.71	23.30
100001	91200001	94200000	0.2130	0.8662	24.59	22.18
100001	91500001	94500000	0.2193	0.8595	25.51	23.10
100001	91800001	94800000	0.2280	0.8557	26.64	24.23
100001	92100001	95100000	0.2382	0.8557	27.83	25.42
100001	92400001	95400000	0.2375	0.8691	27.32	24.91
100001	92700001	95700000	0.2309	0.8680	26.61	24.20
100001	93000001	96000000	0.2416	0.8807	27.44	25.03
100001	93300001	96300000	0.2536	0.8838	28.70	26.29
100001	93600001	96600000	0.2609	0.8796	29.66	27.25
100001	93900001	96900000	0.2641	0.8660	30.49	28.08
100001	94200001	97200000	0.2750	0.8629	31.87	29.46
100001	94500001	97500000	0.2695	0.8767	30.74	28.33
100001	94800001	97800000	0.2575	0.8686	29.65	27.24
100001	95100001	98100000	0.2397	0.8606	27.86	25.45
100001	95400001	98400000	0.2341	0.8562	27.34	24.93
100001	95700001	98700000	0.2298	0.8469	27.14	24.73
100001	96000001	99000000	0.2272	0.8353	27.19	24.78
100001	96300001	99300000	0.2097	0.8257	25.40	22.99
100001	96600001	99600000	0.1963	0.8282	23.70	21.29
100001	96900001	99900000	0.1902	0.8354	22.77	20.36
[truncated: 4,879 more rows]
