# Supplementary material for: Effect of sequence depth and length in long-read assembly of the maize inbred NC358
Source: Nat Commun. 2020 May 8;11:2288. doi: 10.1038/s41467-020-16037-7 (PMC7211024; doi:10.1038/s41467-020-16037-7)
Supplement: Supplementary file 4 — Source Data [file 41467_2020_16037_MOESM4_ESM.zip › Source Data/Fig. 1F, Suppl. Fig. 8/NC358_16k_50x_pseudomolecules_v1.fasta.mod.out.LAI]

Chr	From	To	Intact	Total	raw_LAI	LAI
whole_genome	1	2127836884	0.1789	0.7634	23.43	21.02
1	1	3000000	0.1970	0.6901	28.54	26.13
1	300001	3300000	0.1880	0.6776	27.75	25.34
1	600001	3600000	0.1705	0.6751	25.26	22.85
1	900001	3900000	0.1549	0.6524	23.74	21.33
1	1200001	4200000	0.1490	0.6302	23.64	21.23
1	1500001	4500000	0.1375	0.6012	22.87	20.46
1	1800001	4800000	0.1389	0.6035	23.02	20.61
1	2100001	5100000	0.1402	0.5987	23.41	21.00
1	2400001	5400000	0.1465	0.5824	25.16	22.75
1	2700001	5700000	0.1462	0.5898	24.78	22.37
1	3000001	6000000	0.1494	0.5805	25.74	23.33
1	3300001	6300000	0.1544	0.5905	26.15	23.74
1	3600001	6600000	0.1653	0.5819	28.41	26.00
1	3900001	6900000	0.1745	0.5840	29.89	27.48
1	4200001	7200000	0.1907	0.5955	32.02	29.61
1	4500001	7500000	0.1901	0.6140	30.96	28.55
1	4800001	7800000	0.1909	0.6120	31.19	28.78
1	5100001	8100000	0.1905	0.6263	30.41	28.00
1	5400001	8400000	0.1847	0.6243	29.59	27.18
1	5700001	8700000	0.1924	0.6335	30.38	27.97
1	6000001	9000000	0.2073	0.6498	31.90	29.49
1	6300001	9300000	0.2053	0.6573	31.24	28.83
1	6600001	9600000	0.2042	0.6596	30.97	28.56
1	6900001	9900000	0.2007	0.6593	30.45	28.04
1	7200001	10200000	0.2058	0.6700	30.71	28.30
1	7500001	10500000	0.2021	0.6545	30.88	28.47
1	7800001	10800000	0.1900	0.6544	29.04	26.63
1	8100001	11100000	0.1929	0.6500	29.68	27.27
1	8400001	11400000	0.1884	0.6671	28.25	25.84
1	8700001	11700000	0.1826	0.6534	27.94	25.53
1	9000001	12000000	0.1677	0.6482	25.87	23.46
1	9300001	12300000	0.1824	0.6455	28.25	25.84
1	9600001	12600000	0.1853	0.6595	28.09	25.68
1	9900001	12900000	0.1848	0.6742	27.40	24.99
1	10200001	13200000	0.1726	0.6686	25.81	23.40
1	10500001	13500000	0.1706	0.6749	25.28	22.87
1	10800001	13800000	0.1850	0.6636	27.88	25.47
1	11100001	14100000	0.1801	0.6677	26.97	24.56
1	11400001	14400000	0.1801	0.6399	28.15	25.74
1	11700001	14700000	0.1683	0.6135	27.44	25.03
1	12000001	15000000	0.1641	0.6128	26.78	24.37
1	12300001	15300000	0.1601	0.6301	25.41	23.00
1	12600001	15600000	0.1626	0.6357	25.57	23.16
1	12900001	15900000	0.1673	0.6146	27.23	24.82
1	13200001	16200000	0.1614	0.6238	25.87	23.46
1	13500001	16500000	0.1554	0.6299	24.67	22.26
1	13800001	16800000	0.1457	0.6394	22.79	20.38
1	14100001	17100000	0.1450	0.6370	22.76	20.35
1	14400001	17400000	0.1608	0.6670	24.11	21.70
1	14700001	17700000	0.1788	0.7061	25.32	22.91
1	15000001	18000000	0.1831	0.7165	25.55	23.14
1	15300001	18300000	0.1892	0.6940	27.26	24.85
1	15600001	18600000	0.1866	0.6899	27.05	24.64
1	15900001	18900000	0.1889	0.7006	26.96	24.55
1	16200001	19200000	0.1988	0.6869	28.94	26.53
1	16500001	19500000	0.2057	0.6742	30.50	28.09
1	16800001	19800000	0.2121	0.6760	31.37	28.96
1	17100001	20100000	0.2150	0.6829	31.49	29.08
1	17400001	20400000	0.2028	0.6781	29.91	27.50
1	17700001	20700000	0.1944	0.6724	28.91	26.50
1	18000001	21000000	0.1903	0.6576	28.93	26.52
1	18300001	21300000	0.1960	0.6677	29.35	26.94
1	18600001	21600000	0.1902	0.6590	28.86	26.45
1	18900001	21900000	0.1817	0.6612	27.48	25.07
1	19200001	22200000	0.1743	0.6787	25.68	23.27
1	19500001	22500000	0.1724	0.6986	24.67	22.26
1	19800001	22800000	0.1783	0.7151	24.93	22.52
1	20100001	23100000	0.1710	0.7178	23.82	21.41
1	20400001	23400000	0.1611	0.7045	22.87	20.46
1	20700001	23700000	0.1627	0.7012	23.20	20.79
1	21000001	24000000	0.1761	0.7179	24.53	22.12
1	21300001	24300000	0.1508	0.7145	21.11	18.70
1	21600001	24600000	0.1601	0.7271	22.02	19.61
1	21900001	24900000	0.1675	0.7231	23.16	20.75
1	22200001	25200000	0.1659	0.7252	22.87	20.46
1	22500001	25500000	0.1667	0.7148	23.32	20.91
1	22800001	25800000	0.1636	0.7046	23.21	20.80
1	23100001	26100000	0.1648	0.7039	23.42	21.01
1	23400001	26400000	0.1783	0.7118	25.05	22.64
1	23700001	26700000	0.1754	0.7064	24.83	22.42
1	24000001	27000000	0.1497	0.6959	21.51	19.10
1	24300001	27300000	0.1540	0.6922	22.24	19.83
1	24600001	27600000	0.1511	0.7093	21.30	18.89
1	24900001	27900000	0.1487	0.7126	20.87	18.46
1	25200001	28200000	0.1538	0.7105	21.65	19.24
1	25500001	28500000	0.1473	0.7088	20.79	18.38
1	25800001	28800000	0.1412	0.7043	20.05	17.64
1	26100001	29100000	0.1435	0.6908	20.77	18.36
1	26400001	29400000	0.1375	0.6885	19.97	17.56
1	26700001	29700000	0.1494	0.7059	21.17	18.76
1	27000001	30000000	0.1554	0.7018	22.15	19.74
1	27300001	30300000	0.1575	0.7098	22.19	19.78
1	27600001	30600000	0.1636	0.6819	23.99	21.58
1	27900001	30900000	0.1553	0.6836	22.72	20.31
1	28200001	31200000	0.1693	0.6639	25.51	23.10
1	28500001	31500000	0.1682	0.6670	25.22	22.81
1	28800001	31800000	0.1695	0.6701	25.29	22.88
1	29100001	32100000	0.1870	0.6839	27.35	24.94
1	29400001	32400000	0.1943	0.7027	27.65	25.24
1	29700001	32700000	0.1896	0.6982	27.15	24.74
1	30000001	33000000	0.2019	0.7118	28.37	25.96
1	30300001	33300000	0.2056	0.7228	28.45	26.04
1	30600001	33600000	0.2040	0.7274	28.05	25.64
1	30900001	33900000	0.2043	0.7322	27.90	25.49
1	31200001	34200000	0.1875	0.7467	25.11	22.70
1	31500001	34500000	0.1829	0.7474	24.47	22.06
1	31800001	34800000	0.1852	0.7509	24.67	22.26
1	32100001	35100000	0.1694	0.7397	22.90	20.49
1	32400001	35400000	0.1630	0.7271	22.42	20.01
1	32700001	35700000	0.1691	0.7255	23.31	20.90
1	33000001	36000000	0.1625	0.7158	22.70	20.29
1	33300001	36300000	0.1543	0.7053	21.88	19.47
1	33600001	36600000	0.1455	0.7132	20.39	17.98
1	33900001	36900000	0.1480	0.7195	20.58	18.17
1	34200001	37200000	0.1593	0.7094	22.45	20.04
1	34500001	37500000	0.1731	0.7033	24.61	22.20
1	34800001	37800000	0.1703	0.6981	24.40	21.99
1	35100001	38100000	0.1667	0.7129	23.39	20.98
1	35400001	38400000	0.1635	0.7075	23.11	20.70
1	35700001	38700000	0.1586	0.7153	22.17	19.76
1	36000001	39000000	0.1560	0.7203	21.66	19.25
1	36300001	39300000	0.1606	0.7233	22.21	19.80
1	36600001	39600000	0.1723	0.7129	24.17	21.76
1	36900001	39900000	0.1765	0.7059	25.00	22.59
1	37200001	40200000	0.1656	0.7055	23.48	21.07
1	37500001	40500000	0.1740	0.7189	24.21	21.80
1	37800001	40800000	0.1690	0.7225	23.39	20.98
1	38100001	41100000	0.1687	0.7002	24.09	21.68
1	38400001	41400000	0.1677	0.7071	23.72	21.31
1	38700001	41700000	0.1695	0.7026	24.13	21.72
1	39000001	42000000	0.1650	0.6992	23.60	21.19
1	39300001	42300000	0.1671	0.6947	24.05	21.64
1	39600001	42600000	0.1599	0.7025	22.76	20.35
1	39900001	42900000	0.1557	0.7095	21.95	19.54
1	40200001	43200000	0.1553	0.7155	21.71	19.30
1	40500001	43500000	0.1525	0.7205	21.16	18.75
1	40800001	43800000	0.1453	0.7129	20.38	17.97
1	41100001	44100000	0.1562	0.7329	21.31	18.90
1	41400001	44400000	0.1630	0.7336	22.22	19.81
1	41700001	44700000	0.1559	0.7343	21.22	18.81
1	42000001	45000000	0.1673	0.7362	22.73	20.32
1	42300001	45300000	0.1761	0.7450	23.64	21.23
1	42600001	45600000	0.1796	0.7513	23.91	21.50
1	42900001	45900000	0.1810	0.7396	24.47	22.06
1	43200001	46200000	0.1772	0.7480	23.69	21.28
1	43500001	46500000	0.1686	0.7265	23.21	20.80
1	43800001	46800000	0.1832	0.7303	25.08	22.67
1	44100001	47100000	0.1754	0.7171	24.46	22.05
1	44400001	47400000	0.1853	0.7170	25.84	23.43
1	44700001	47700000	0.1811	0.7138	25.37	22.96
1	45000001	48000000	0.1821	0.7212	25.26	22.85
1	45300001	48300000	0.1646	0.7172	22.95	20.54
1	45600001	48600000	0.1641	0.7196	22.80	20.39
1	45900001	48900000	0.1612	0.7306	22.07	19.66
1	46200001	49200000	0.1715	0.7279	23.56	21.15
1	46500001	49500000	0.1804	0.7468	24.16	21.75
1	46800001	49800000	0.1786	0.7483	23.87	21.46
1	47100001	50100000	0.1754	0.7512	23.36	20.95
1	47400001	50400000	0.1693	0.7438	22.76	20.35
1	47700001	50700000	0.1809	0.7265	24.90	22.49
1	48000001	51000000	0.1770	0.7190	24.62	22.21
1	48300001	51300000	0.1742	0.7138	24.41	22.00
1	48600001	51600000	0.1662	0.6947	23.92	21.51
1	48900001	51900000	0.1749	0.6981	25.05	22.64
1	49200001	52200000	0.1849	0.6989	26.45	24.04
1	49500001	52500000	0.1778	0.6945	25.61	23.20
1	49800001	52800000	0.1832	0.7078	25.88	23.47
1	50100001	53100000	0.1985	0.7185	27.62	25.21
1	50400001	53400000	0.1872	0.7222	25.92	23.51
1	50700001	53700000	0.1812	0.7348	24.66	22.25
1	51000001	54000000	0.1775	0.7381	24.05	21.64
1	51300001	54300000	0.1827	0.7521	24.28	21.87
1	51600001	54600000	0.1823	0.7505	24.30	21.89
1	51900001	54900000	0.1852	0.7327	25.28	22.87
1	52200001	55200000	0.1716	0.7264	23.62	21.21
1	52500001	55500000	0.1670	0.7329	22.78	20.37
1	52800001	55800000	0.1568	0.7204	21.77	19.36
1	53100001	56100000	0.1507	0.7231	20.84	18.43
1	53400001	56400000	0.1457	0.7319	19.91	17.50
1	53700001	56700000	0.1582	0.7365	21.48	19.07
1	54000001	57000000	0.1630	0.7402	22.02	19.61
1	54300001	57300000	0.1803	0.7407	24.35	21.94
1	54600001	57600000	0.1904	0.7612	25.02	22.61
1	54900001	57900000	0.1815	0.7715	23.53	21.12
1	55200001	58200000	0.1861	0.7754	24.00	21.59
1	55500001	58500000	0.1915	0.7532	25.43	23.02
1	55800001	58800000	0.1940	0.7531	25.76	23.35
1	56100001	59100000	0.1755	0.7456	23.54	21.13
1	56400001	59400000	0.1903	0.7422	25.64	23.23
1	56700001	59700000	0.1790	0.7486	23.91	21.50
1	57000001	60000000	0.1869	0.7565	24.71	22.30
1	57300001	60300000	0.1717	0.7493	22.92	20.51
1	57600001	60600000	0.1749	0.7445	23.49	21.08
1	57900001	60900000	0.1734	0.7387	23.47	21.06
1	58200001	61200000	0.1742	0.7330	23.76	21.35
1	58500001	61500000	0.1702	0.7370	23.09	20.68
1	58800001	61800000	0.1644	0.7395	22.23	19.82
1	59100001	62100000	0.1856	0.7269	25.54	23.13
1	59400001	62400000	0.1886	0.7310	25.81	23.40
1	59700001	62700000	0.1887	0.7205	26.19	23.78
1	60000001	63000000	0.1755	0.7227	24.29	21.88
1	60300001	63300000	0.1777	0.7163	24.81	22.40
1	60600001	63600000	0.1609	0.7078	22.73	20.32
1	60900001	63900000	0.1617	0.7049	22.94	20.53
1	61200001	64200000	0.1651	0.7113	23.21	20.80
1	61500001	64500000	0.1777	0.7147	24.86	22.45
1	61800001	64800000	0.1794	0.6718	26.71	24.30
1	62100001	65100000	0.1665	0.6673	24.96	22.55
1	62400001	65400000	0.1598	0.6652	24.02	21.61
1	62700001	65700000	0.1739	0.6734	25.82	23.41
1	63000001	66000000	0.1908	0.6534	29.19	26.78
1	63300001	66300000	0.1912	0.6556	29.16	26.75
1	63600001	66600000	0.1911	0.6563	29.11	26.70
1	63900001	66900000	0.2094	0.6580	31.83	29.42
1	64200001	67200000	0.1972	0.6529	30.21	27.80
1	64500001	67500000	0.1826	0.6545	27.90	25.49
1	64800001	67800000	0.1879	0.6947	27.05	24.64
1	65100001	68100000	0.1982	0.7098	27.92	25.51
1	65400001	68400000	0.1903	0.7198	26.44	24.03
1	65700001	68700000	0.1719	0.7085	24.26	21.85
1	66000001	69000000	0.1577	0.7115	22.17	19.76
1	66300001	69300000	0.1578	0.7053	22.37	19.96
1	66600001	69600000	0.1659	0.7195	23.06	20.65
1	66900001	69900000	0.1449	0.7324	19.78	17.37
1	67200001	70200000	0.1579	0.7355	21.47	19.06
1	67500001	70500000	0.1595	0.7424	21.49	19.08
1	67800001	70800000	0.1599	0.7439	21.49	19.08
1	68100001	71100000	0.1535	0.7436	20.64	18.23
1	68400001	71400000	0.1630	0.7358	22.15	19.74
1	68700001	71700000	0.1555	0.7328	21.21	18.80
1	69000001	72000000	0.1481	0.7339	20.17	17.76
1	69300001	72300000	0.1708	0.7556	22.60	20.19
1	69600001	72600000	0.1670	0.7458	22.39	19.98
1	69900001	72900000	0.1729	0.7383	23.43	21.02
1	70200001	73200000	0.1587	0.7426	21.37	18.96
1	70500001	73500000	0.1573	0.7448	21.12	18.71
1	70800001	73800000	0.1464	0.7385	19.82	17.41
1	71100001	74100000	0.1517	0.7459	20.33	17.92
1	71400001	74400000	0.1469	0.7457	19.69	17.28
1	71700001	74700000	0.1580	0.7490	21.10	18.69
1	72000001	75000000	0.1552	0.7491	20.72	18.31
1	72300001	75300000	0.1342	0.7401	18.13	15.72
1	72600001	75600000	0.1467	0.7525	19.49	17.08
1	72900001	75900000	0.1511	0.7602	19.87	17.46
1	73200001	76200000	0.1760	0.7604	23.14	20.73
1	73500001	76500000	0.1788	0.7528	23.75	21.34
1	73800001	76800000	0.1991	0.7548	26.38	23.97
1	74100001	77100000	0.1997	0.7441	26.84	24.43
1	74400001	77400000	0.2110	0.7247	29.11	26.70
1	74700001	77700000	0.2106	0.7446	28.28	25.87
1	75000001	78000000	0.2349	0.7530	31.19	28.78
1	75300001	78300000	0.2172	0.7453	29.14	26.73
1	75600001	78600000	0.2086	0.7395	28.21	25.80
1	75900001	78900000	0.2090	0.7295	28.64	26.23
1	76200001	79200000	0.1862	0.7289	25.55	23.14
1	76500001	79500000	0.2001	0.7348	27.24	24.83
1	76800001	79800000	0.2036	0.7340	27.74	25.33
1	77100001	80100000	0.1933	0.7375	26.21	23.80
1	77400001	80400000	0.1938	0.7618	25.44	23.03
1	77700001	80700000	0.1923	0.7455	25.80	23.39
1	78000001	81000000	0.1763	0.7452	23.65	21.24
1	78300001	81300000	0.1888	0.7569	24.94	22.53
1	78600001	81600000	0.2049	0.7528	27.22	24.81
1	78900001	81900000	0.1893	0.7450	25.42	23.01
1	79200001	82200000	0.1905	0.7315	26.05	23.64
1	79500001	82500000	0.1752	0.7335	23.88	21.47
1	79800001	82800000	0.1531	0.7371	20.76	18.35
1	80100001	83100000	0.1614	0.7469	21.61	19.20
1	80400001	83400000	0.1489	0.7474	19.92	17.51
1	80700001	83700000	0.1423	0.7489	19.00	16.59
1	81000001	84000000	0.1615	0.7456	21.66	19.25
1	81300001	84300000	0.1654	0.7423	22.28	19.87
1	81600001	84600000	0.1444	0.7403	19.51	17.10
1	81900001	84900000	0.1622	0.7637	21.24	18.83
1	82200001	85200000	0.1666	0.7787	21.39	18.98
1	82500001	85500000	0.1673	0.7730	21.64	19.23
1	82800001	85800000	0.1680	0.7666	21.91	19.50
1	83100001	86100000	0.1714	0.7598	22.56	20.15
1	83400001	86400000	0.1674	0.7484	22.36	19.95
1	83700001	86700000	0.1720	0.7458	23.07	20.66
1	84000001	87000000	0.1478	0.7437	19.88	17.47
1	84300001	87300000	0.1629	0.7554	21.57	19.16
1	84600001	87600000	0.1650	0.7510	21.97	19.56
1	84900001	87900000	0.1548	0.7450	20.77	18.36
1	85200001	88200000	0.1653	0.7514	22.00	19.59
1	85500001	88500000	0.1641	0.7546	21.75	19.34
1	85800001	88800000	0.1643	0.7565	21.72	19.31
1	86100001	89100000	0.1564	0.7590	20.60	18.19
1	86400001	89400000	0.1576	0.7553	20.87	18.46
1	86700001	89700000	0.1550	0.7587	20.43	18.02
1	87000001	90000000	0.1620	0.7630	21.24	18.83
1	87300001	90300000	0.1381	0.7537	18.32	15.91
1	87600001	90600000	0.1325	0.7733	17.14	14.73
1	87900001	90900000	0.1358	0.7647	17.76	15.35
1	88200001	91200000	0.1245	0.7564	16.46	14.05
1	88500001	91500000	0.1324	0.7604	17.41	15.00
1	88800001	91800000	0.1385	0.7788	17.79	15.38
1	89100001	92100000	0.1430	0.7753	18.44	16.03
1	89400001	92400000	0.1593	0.7906	20.15	17.74
1	89700001	92700000	0.1596	0.7919	20.15	17.74
1	90000001	93000000	0.1703	0.7911	21.53	19.12
1	90300001	93300000	0.1840	0.7861	23.41	21.00
1	90600001	93600000	0.1859	0.7666	24.25	21.84
1	90900001	93900000	0.1843	0.7774	23.71	21.30
1	91200001	94200000	0.1935	0.7861	24.62	22.21
1	91500001	94500000	0.1837	0.7836	23.44	21.03
1	91800001	94800000	0.1925	0.7807	24.65	22.24
1	92100001	95100000	0.1858	0.7817	23.77	21.36
1	92400001	95400000	0.1796	0.7668	23.42	21.01
1	92700001	95700000	0.1832	0.7746	23.65	21.24
1	93000001	96000000	0.1722	0.7767	22.17	19.76
1	93300001	96300000	0.1755	0.7846	22.37	19.96
1	93600001	96600000	0.1795	0.7910	22.69	20.28
1	93900001	96900000	0.1831	0.7872	23.26	20.85
1	94200001	97200000	0.1757	0.7835	22.43	20.02
1	94500001	97500000	0.1706	0.7640	22.33	19.92
1	94800001	97800000	0.1571	0.7601	20.66	18.25
1	95100001	98100000	0.1605	0.7654	20.96	18.55
1	95400001	98400000	0.1723	0.7818	22.04	19.63
1	95700001	98700000	0.1781	0.7720	23.07	20.66
1	96000001	99000000	0.1774	0.7562	23.45	21.04
1	96300001	99300000	0.1586	0.7406	21.42	19.01
1	96600001	99600000	0.1589	0.7410	21.44	19.03
1	96900001	99900000	0.1655	0.7467	22.16	19.75
1	97200001	100200000	0.1714	0.7458	22.98	20.57
1	97500001	100500000	0.1763	0.7707	22.88	20.47
1	97800001	100800000	0.1869	0.7720	24.21	21.80
1	98100001	101100000	0.1837	0.7734	23.75	21.34
1	98400001	101400000	0.1818	0.7682	23.67	21.26
1	98700001	101700000	0.1803	0.7769	23.21	20.80
1	99000001	102000000	0.1839	0.7940	23.16	20.75
1	99300001	102300000	0.1883	0.8138	23.14	20.73
1	99600001	102600000	0.1932	0.8259	23.39	20.98
1	99900001	102900000	0.1806	0.8181	22.07	19.66
1	100200001	103200000	0.1825	0.8216	22.21	19.80
1	100500001	103500000	0.1876	0.8246	22.75	20.34
1	100800001	103800000	0.1779	0.8252	21.56	19.15
1	101100001	104100000	0.1774	0.8293	21.39	18.98
1	101400001	104400000	0.1626	0.8316	19.56	17.15
1	101700001	104700000	0.1540	0.8349	18.44	16.03
1	102000001	105000000	0.1586	0.8458	18.75	16.34
1	102300001	105300000	0.1698	0.8485	20.01	17.60
1	102600001	105600000	0.1760	0.8391	20.98	18.57
1	102900001	105900000	0.1889	0.8494	22.24	19.83
1	103200001	106200000	0.1803	0.8495	21.23	18.82
1	103500001	106500000	0.1782	0.8433	21.13	18.72
1	103800001	106800000	0.1876	0.8397	22.34	19.93
1	104100001	107100000	0.2059	0.8431	24.41	22.00
1	104400001	107400000	0.2039	0.8515	23.95	21.54
1	104700001	107700000	0.2183	0.8507	25.66	23.25
1	105000001	108000000	0.2128	0.8427	25.25	22.84
1	105300001	108300000	0.2004	0.8365	23.96	21.55
1	105600001	108600000	0.1964	0.8369	23.47	21.06
1	105900001	108900000	0.1884	0.8354	22.55	20.14
1	106200001	109200000	0.1848	0.8283	22.31	19.90
1	106500001	109500000	0.1767	0.8244	21.44	19.03
1	106800001	109800000	0.1829	0.8315	22.00	19.59
1	107100001	110100000	0.1755	0.8219	21.35	18.94
1	107400001	110400000	0.1820	0.8162	22.29	19.88
1	107700001	110700000	0.1778	0.8134	21.86	19.45
1	108000001	111000000	0.1882	0.8065	23.34	20.93
1	108300001	111300000	0.1939	0.7996	24.25	21.84
1	108600001	111600000	0.1919	0.7939	24.18	21.77
1	108900001	111900000	0.1909	0.7887	24.21	21.80
1	109200001	112200000	0.1942	0.7931	24.48	22.07
1	109500001	112500000	0.2024	0.8002	25.30	22.89
1	109800001	112800000	0.1969	0.8047	24.47	22.06
1	110100001	113100000	0.1821	0.8078	22.55	20.14
1	110400001	113400000	0.1779	0.8004	22.23	19.82
1	110700001	113700000	0.1740	0.7946	21.89	19.48
1	111000001	114000000	0.1640	0.8029	20.42	18.01
1	111300001	114300000	0.1635	0.8040	20.34	17.93
1	111600001	114600000	0.1618	0.8113	19.95	17.54
1	111900001	114900000	0.1576	0.8172	19.29	16.88
1	112200001	115200000	0.1499	0.8242	18.19	15.78
1	112500001	115500000	0.1545	0.8252	18.72	16.31
1	112800001	115800000	0.1463	0.8214	17.81	15.40
1	113100001	116100000	0.1527	0.8258	18.50	16.09
1	113400001	116400000	0.1507	0.8232	18.31	15.90
1	113700001	116700000	0.1533	0.8309	18.46	16.05
1	114000001	117000000	0.1501	0.8214	18.27	15.86
1	114300001	117300000	0.1478	0.8376	17.65	15.24
1	114600001	117600000	0.1539	0.8444	18.23	15.82
1	114900001	117900000	0.1522	0.8193	18.58	16.17
1	115200001	118200000	0.1648	0.8061	20.44	18.03
1	115500001	118500000	0.1655	0.8007	20.67	18.26
1	115800001	118800000	0.1817	0.8072	22.51	20.10
1	116100001	119100000	0.1905	0.8009	23.79	21.38
1	116400001	119400000	0.1877	0.8050	23.32	20.91
1	116700001	119700000	0.1738	0.7954	21.85	19.44
1	117000001	120000000	0.1679	0.8157	20.59	18.18
1	117300001	120300000	0.1888	0.8031	23.50	21.09
1	117600001	120600000	0.1780	0.7894	22.55	20.14
1	117900001	120900000	0.1770	0.8096	21.86	19.45
1	118200001	121200000	0.1716	0.8147	21.06	18.65
1	118500001	121500000	0.1685	0.8186	20.58	18.17
1	118800001	121800000	0.1521	0.8131	18.71	16.30
1	119100001	122100000	0.1518	0.8206	18.50	16.09
1	119400001	122400000	0.1637	0.8244	19.86	17.45
1	119700001	122700000	0.1745	0.8187	21.31	18.90
1	120000001	123000000	0.1878	0.8139	23.07	20.66
1	120300001	123300000	0.1806	0.8191	22.05	19.64
1	120600001	123600000	0.1787	0.8146	21.94	19.53
1	120900001	123900000	0.1922	0.8184	23.48	21.07
1	121200001	124200000	0.1958	0.8271	23.68	21.27
1	121500001	124500000	0.1941	0.8328	23.31	20.90
1	121800001	124800000	0.1928	0.8300	23.23	20.82
1	122100001	125100000	0.1837	0.8280	22.19	19.78
1	122400001	125400000	0.1737	0.8217	21.14	18.73
1	122700001	125700000	0.1754	0.8403	20.87	18.46
1	123000001	126000000	0.1732	0.8364	20.70	18.29
1	123300001	126300000	0.1708	0.8293	20.60	18.19
1	123600001	126600000	0.1687	0.8506	19.83	17.42
1	123900001	126900000	0.1729	0.8526	20.28	17.87
1	124200001	127200000	0.1707	0.8538	19.99	17.58
1	124500001	127500000	0.1652	0.8464	19.51	17.10
1	124800001	127800000	0.1788	0.8469	21.11	18.70
1	125100001	128100000	0.1723	0.8262	20.86	18.45
1	125400001	128400000	0.1677	0.8430	19.90	17.49
1	125700001	128700000	0.1604	0.8407	19.08	16.67
1	126000001	129000000	0.1622	0.8404	19.30	16.89
1	126300001	129300000	0.1485	0.8493	17.48	15.07
1	126600001	129600000	0.1606	0.8508	18.88	16.47
1	126900001	129900000	0.1532	0.8523	17.97	15.56
1	127200001	130200000	0.1530	0.8470	18.06	15.65
1	127500001	130500000	0.1635	0.8583	19.05	16.64
1	127800001	130800000	0.1448	0.8642	16.76	14.35
1	128100001	131100000	0.1592	0.8832	18.02	15.61
1	128400001	131400000	0.1698	0.8696	19.53	17.12
1	128700001	131700000	0.1828	0.8655	21.12	18.71
1	129000001	132000000	0.1733	0.8559	20.25	17.84
1	129300001	132300000	0.1813	0.8571	21.16	18.75
1	129600001	132600000	0.1788	0.8551	20.90	18.49
1	129900001	132900000	0.1761	0.8596	20.49	18.08
1	130200001	133200000	0.1822	0.8695	20.95	18.54
1	130500001	133500000	0.1686	0.8664	19.46	17.05
1	130800001	133800000	0.1722	0.8687	19.82	17.41
1	131100001	134100000	0.1617	0.8635	18.72	16.31
1	131400001	134400000	0.1563	0.8707	17.95	15.54
1	131700001	134700000	0.1432	0.8780	16.30	13.89
1	132000001	135000000	0.1606	0.8954	17.94	15.53
1	132300001	135300000	0.1566	0.8991	17.41	15.00
1	132600001	135600000	0.1721	0.8937	19.25	16.84
1	132900001	135900000	0.1886	0.8970	21.03	18.62
1	133200001	136200000	0.1930	0.9024	21.38	18.97
1	133500001	136500000	0.2137	0.9069	23.57	21.16
1	133800001	136800000	0.2235	0.9085	24.60	22.19
1	134100001	137100000	0.2406	0.9185	26.20	23.79
1	134400001	137400000	0.2390	0.9276	25.77	23.36
1	134700001	137700000	0.2487	0.9326	26.66	24.25
1	135000001	138000000	0.2316	0.9269	24.98	22.57
1	135300001	138300000	0.2250	0.8914	25.24	22.83
1	135600001	138600000	0.2091	0.8867	23.59	21.18
1	135900001	138900000	0.2006	0.8741	22.94	20.53
1	136200001	139200000	0.1882	0.8572	21.95	19.54
1	136500001	139500000	0.1826	0.8398	21.74	19.33
1	136800001	139800000	0.1760	0.8352	21.07	18.66
1	137100001	140100000	0.1601	0.8314	19.26	16.85
1	137400001	140400000	0.1870	0.8210	22.78	20.37
1	137700001	140700000	0.1878	0.8168	22.99	20.58
1	138000001	141000000	0.1892	0.8083	23.41	21.00
1	138300001	141300000	0.1988	0.8345	23.82	21.41
1	138600001	141600000	0.1916	0.8338	22.98	20.57
1	138900001	141900000	0.1990	0.8371	23.78	21.37
1	139200001	142200000	0.1958	0.8403	23.30	20.89
1	139500001	142500000	0.1871	0.8407	22.25	19.84
1	139800001	142800000	0.1943	0.8402	23.12	20.71
1	140100001	143100000	0.1972	0.8427	23.40	20.99
1	140400001	143400000	0.1686	0.8322	20.26	17.85
1	140700001	143700000	0.1722	0.8261	20.85	18.44
1	141000001	144000000	0.1797	0.8361	21.49	19.08
1	141300001	144300000	0.1847	0.8453	21.85	19.44
1	141600001	144600000	0.1978	0.8532	23.18	20.77
1	141900001	144900000	0.1788	0.8519	20.99	18.58
1	142200001	145200000	0.1884	0.8538	22.07	19.66
1	142500001	145500000	0.1872	0.8616	21.72	19.31
1	142800001	145800000	0.1841	0.8586	21.44	19.03
1	143100001	146100000	0.1961	0.8452	23.20	20.79
1	143400001	146400000	0.2056	0.8569	23.99	21.58
1	143700001	146700000	0.1994	0.8566	23.28	20.87
1	144000001	147000000	0.2012	0.8515	23.63	21.22
1	144300001	147300000	0.1895	0.8531	22.22	19.81
1	144600001	147600000	0.1839	0.8419	21.84	19.43
1	144900001	147900000	0.1880	0.8367	22.47	20.06
1	145200001	148200000	0.1741	0.8372	20.80	18.39
1	145500001	148500000	0.1762	0.8371	21.05	18.64
1	145800001	148800000	0.1694	0.8195	20.68	18.27
1	146100001	149100000	0.1600	0.8305	19.27	16.86
1	146400001	149400000	0.1526	0.8276	18.44	16.03
1	146700001	149700000	0.1623	0.8187	19.83	17.42
1	147000001	150000000	0.1475	0.8073	18.27	15.86
1	147300001	150300000	0.1550	0.7905	19.60	17.19
1	147600001	150600000	0.1393	0.7921	17.59	15.18
1	147900001	150900000	0.1260	0.7881	15.99	13.58
1	148200001	151200000	0.1391	0.7841	17.74	15.33
1	148500001	151500000	0.1428	0.7817	18.26	15.85
1	148800001	151800000	0.1583	0.7987	19.82	17.41
1	149100001	152100000	0.1620	0.7896	20.51	18.10
1	149400001	152400000	0.1627	0.7816	20.81	18.40
1	149700001	152700000	0.1552	0.7874	19.72	17.31
1	150000001	153000000	0.1712	0.7992	21.42	19.01
1	150300001	153300000	0.1886	0.8158	23.12	20.71
1	150600001	153600000	0.2007	0.8251	24.32	21.91
1	150900001	153900000	0.2141	0.8306	25.77	23.36
1	151200001	154200000	0.1997	0.8344	23.93	21.52
1	151500001	154500000	0.2188	0.8261	26.49	24.08
1	151800001	154800000	0.2094	0.8272	25.32	22.91
1	152100001	155100000	0.2060	0.8276	24.89	22.48
1	152400001	155400000	0.2079	0.8279	25.12	22.71
1	152700001	155700000	0.2030	0.8323	24.39	21.98
1	153000001	156000000	0.2048	0.8240	24.86	22.45
1	153300001	156300000	0.1806	0.8065	22.40	19.99
1	153600001	156600000	0.1845	0.7963	23.17	20.76
1	153900001	156900000	0.1885	0.8003	23.56	21.15
1	154200001	157200000	0.1977	0.7929	24.93	22.52
1	154500001	157500000	0.1758	0.7918	22.20	19.79
1	154800001	157800000	0.1773	0.7941	22.33	19.92
1	155100001	158100000	0.1767	0.8042	21.97	19.56
1	155400001	158400000	0.1717	0.7981	21.51	19.10
1	155700001	158700000	0.1736	0.7916	21.93	19.52
1	156000001	159000000	0.1613	0.7953	20.29	17.88
1	156300001	159300000	0.1716	0.7978	21.51	19.10
1	156600001	159600000	0.1723	0.7991	21.56	19.15
1	156900001	159900000	0.1723	0.7932	21.72	19.31
1	157200001	160200000	0.1793	0.7970	22.49	20.08
1	157500001	160500000	0.1862	0.8043	23.15	20.74
1	157800001	160800000	0.1790	0.8031	22.29	19.88
1	158100001	161100000	0.1782	0.7928	22.48	20.07
1	158400001	161400000	0.1772	0.7885	22.47	20.06
1	158700001	161700000	0.1813	0.7827	23.16	20.75
1	159000001	162000000	0.1833	0.7802	23.49	21.08
1	159300001	162300000	0.1864	0.7757	24.04	21.63
1	159600001	162600000	0.1877	0.7748	24.23	21.82
1	159900001	162900000	0.1734	0.7725	22.44	20.03
1	160200001	163200000	0.1673	0.7705	21.71	19.30
1	160500001	163500000	0.1672	0.7614	21.96	19.55
1	160800001	163800000	0.1819	0.7633	23.83	21.42
1	161100001	164100000	0.1770	0.7517	23.54	21.13
1	161400001	164400000	0.1920	0.7617	25.20	22.79
1	161700001	164700000	0.1939	0.7541	25.71	23.30
1	162000001	165000000	0.2075	0.7529	27.56	25.15
1	162300001	165300000	0.2090	0.7580	27.57	25.16
1	162600001	165600000	0.2184	0.7632	28.62	26.21
1	162900001	165900000	0.2310	0.7668	30.13	27.72
1	163200001	166200000	0.2226	0.7653	29.09	26.68
1	163500001	166500000	0.2094	0.7753	27.00	24.59
1	163800001	166800000	0.2129	0.7657	27.80	25.39
1	164100001	167100000	0.2189	0.7768	28.18	25.77
1	164400001	167400000	0.2140	0.7829	27.33	24.92
1	164700001	167700000	0.2208	0.7987	27.64	25.23
1	165000001	168000000	0.2035	0.8018	25.39	22.98
1	165300001	168300000	0.1900	0.8036	23.64	21.23
1	165600001	168600000	0.1784	0.7959	22.42	20.01
1	165900001	168900000	0.1828	0.7886	23.19	20.78
1	166200001	169200000	0.1879	0.7911	23.76	21.35
1	166500001	169500000	0.1862	0.7904	23.55	21.14
1	166800001	169800000	0.1621	0.7953	20.39	17.98
1	167100001	170100000	0.1723	0.7934	21.72	19.31
1	167400001	170400000	0.1669	0.7924	21.06	18.65
1	167700001	170700000	0.1472	0.8000	18.40	15.99
1	168000001	171000000	0.1533	0.7858	19.51	17.10
1	168300001	171300000	0.1581	0.7862	20.11	17.70
1	168600001	171600000	0.1702	0.7985	21.32	18.91
1	168900001	171900000	0.1722	0.8040	21.42	19.01
1	169200001	172200000	0.1787	0.8054	22.18	19.77
1	169500001	172500000	0.1818	0.8107	22.42	20.01
1	169800001	172800000	0.1932	0.8070	23.94	21.53
1	170100001	173100000	0.1794	0.8082	22.20	19.79
1	170400001	173400000	0.1832	0.7981	22.96	20.55
1	170700001	173700000	0.2022	0.7787	25.97	23.56
1	171000001	174000000	0.2071	0.7922	26.15	23.74
1	171300001	174300000	0.2042	0.7918	25.79	23.38
1	171600001	174600000	0.1895	0.7833	24.19	21.78
1	171900001	174900000	0.1769	0.7778	22.74	20.33
1	172200001	175200000	0.1789	0.7806	22.92	20.51
1	172500001	175500000	0.1883	0.7736	24.35	21.94
1	172800001	175800000	0.1843	0.7759	23.76	21.35
1	173100001	176100000	0.1701	0.7789	21.84	19.43
1	173400001	176400000	0.1689	0.7854	21.50	19.09
1	173700001	176700000	0.1713	0.7995	21.42	19.01
1	174000001	177000000	0.1666	0.8017	20.78	18.37
1	174300001	177300000	0.1732	0.7782	22.26	19.85
1	174600001	177600000	0.1657	0.7748	21.39	18.98
1	174900001	177900000	0.1644	0.7669	21.43	19.02
1	175200001	178200000	0.1584	0.7516	21.07	18.66
1	175500001	178500000	0.1570	0.7402	21.21	18.80
1	175800001	178800000	0.1567	0.7313	21.43	19.02
1	176100001	179100000	0.1778	0.7304	24.34	21.93
1	176400001	179400000	0.1787	0.7408	24.12	21.71
1	176700001	179700000	0.1646	0.7292	22.58	20.17
1	177000001	180000000	0.1527	0.7376	20.71	18.30
1	177300001	180300000	0.1465	0.7359	19.90	17.49
1	177600001	180600000	0.1572	0.7334	21.44	19.03
1	177900001	180900000	0.1496	0.7318	20.44	18.03
1	178200001	181200000	0.1600	0.7395	21.64	19.23
1	178500001	181500000	0.1577	0.7445	21.18	18.77
1	178800001	181800000	0.1540	0.7361	20.92	18.51
1	179100001	182100000	0.1439	0.7172	20.06	17.65
1	179400001	182400000	0.1318	0.7047	18.70	16.29
1	179700001	182700000	0.1336	0.7152	18.68	16.27
1	180000001	183000000	0.1473	0.6945	21.21	18.80
1	180300001	183300000	0.1431	0.7222	19.82	17.41
1	180600001	183600000	0.1431	0.7303	19.60	17.19
1	180900001	183900000	0.1553	0.7391	21.01	18.60
1	181200001	184200000	0.1474	0.7404	19.91	17.50
1	181500001	184500000	0.1613	0.7453	21.64	19.23
1	181800001	184800000	0.1691	0.7568	22.34	19.93
1	182100001	185100000	0.1853	0.7766	23.86	21.45
1	182400001	185400000	0.1854	0.7823	23.70	21.29
1	182700001	185700000	0.1855	0.7732	23.99	21.58
1	183000001	186000000	0.1823	0.7725	23.60	21.19
1	183300001	186300000	0.1915	0.7739	24.74	22.33
1	183600001	186600000	0.1800	0.7683	23.42	21.01
1	183900001	186900000	0.1808	0.7648	23.64	21.23
1	184200001	187200000	0.1856	0.7671	24.19	21.78
1	184500001	187500000	0.1708	0.7690	22.22	19.81
1	184800001	187800000	0.1663	0.7504	22.17	19.76
1	185100001	188100000	0.1580	0.7507	21.05	18.64
1	185400001	188400000	0.1754	0.7475	23.47	21.06
1	185700001	188700000	0.1749	0.7495	23.34	20.93
1	186000001	189000000	0.1661	0.7380	22.51	20.10
1	186300001	189300000	0.1672	0.7304	22.89	20.48
1	186600001	189600000	0.1836	0.7202	25.50	23.09
1	186900001	189900000	0.1749	0.7279	24.02	21.61
1	187200001	190200000	0.1658	0.7209	23.00	20.59
1	187500001	190500000	0.1781	0.7228	24.64	22.23
1	187800001	190800000	0.1759	0.7331	23.99	21.58
1	188100001	191100000	0.1772	0.7320	24.21	21.80
1	188400001	191400000	0.1668	0.7250	23.01	20.60
1	188700001	191700000	0.1674	0.7253	23.09	20.68
1	189000001	192000000	0.1720	0.7489	22.96	20.55
1	189300001	192300000	0.1688	0.7559	22.33	19.92
1	189600001	192600000	0.1680	0.7795	21.55	19.14
1	189900001	192900000	0.1627	0.7742	21.02	18.61
1	190200001	193200000	0.1645	0.7643	21.52	19.11
1	190500001	193500000	0.1489	0.7608	19.57	17.16
1	190800001	193800000	0.1625	0.7704	21.10	18.69
1	191100001	194100000	0.1627	0.7605	21.40	18.99
1	191400001	194400000	0.1773	0.7616	23.28	20.87
1	191700001	194700000	0.1782	0.7524	23.68	21.27
1	192000001	195000000	0.1935	0.7539	25.66	23.25
1	192300001	195300000	0.1868	0.7513	24.86	22.45
1	192600001	195600000	0.1858	0.7337	25.33	22.92
1	192900001	195900000	0.1964	0.7243	27.11	24.70
1	193200001	196200000	0.1941	0.7323	26.50	24.09
1	193500001	196500000	0.2040	0.7276	28.04	25.63
1	193800001	196800000	0.1960	0.7333	26.72	24.31
1	194100001	197100000	0.1944	0.7238	26.86	24.45
1	194400001	197400000	0.1831	0.7219	25.37	22.96
1	194700001	197700000	0.1854	0.7281	25.46	23.05
1	195000001	198000000	0.1745	0.7223	24.15	21.74
1	195300001	198300000	0.1745	0.7055	24.74	22.33
1	195600001	198600000	0.1752	0.7232	24.23	21.82
1	195900001	198900000	0.1740	0.7342	23.70	21.29
1	196200001	199200000	0.1748	0.7362	23.75	21.34
1	196500001	199500000	0.1750	0.7315	23.93	21.52
1	196800001	199800000	0.1728	0.7168	24.11	21.70
1	197100001	200100000	0.1624	0.7307	22.23	19.82
1	197400001	200400000	0.1631	0.7486	21.79	19.38
1	197700001	200700000	0.1649	0.7461	22.11	19.70
1	198000001	201000000	0.1619	0.7312	22.14	19.73
1	198300001	201300000	0.1610	0.7398	21.76	19.35
1	198600001	201600000	0.1565	0.7138	21.92	19.51
1	198900001	201900000	0.1651	0.7164	23.04	20.63
1	199200001	202200000	0.1749	0.7286	24.01	21.60
1	199500001	202500000	0.1714	0.7218	23.75	21.34
1	199800001	202800000	0.1665	0.7267	22.92	20.51
1	200100001	203100000	0.1727	0.7293	23.69	21.28
1	200400001	203400000	0.1745	0.7123	24.50	22.09
1	200700001	203700000	0.1595	0.7278	21.91	19.50
1	201000001	204000000	0.1592	0.7316	21.76	19.35
1	201300001	204300000	0.1842	0.7362	25.02	22.61
1	201600001	204600000	0.1864	0.7504	24.84	22.43
1	201900001	204900000	0.1949	0.7574	25.73	23.32
1	202200001	205200000	0.1987	0.7399	26.85	24.44
1	202500001	205500000	0.2000	0.7385	27.08	24.67
1	202800001	205800000	0.2155	0.7416	29.06	26.65
1	203100001	206100000	0.2293	0.7389	31.03	28.62
1	203400001	206400000	0.2310	0.7384	31.29	28.88
1	203700001	206700000	0.2381	0.7330	32.48	30.07
1	204000001	207000000	0.2394	0.7281	32.88	30.47
1	204300001	207300000	0.2243	0.7215	31.09	28.68
1	204600001	207600000	0.2141	0.7046	30.38	27.97
1	204900001	207900000	0.2081	0.6739	30.88	28.47
1	205200001	208200000	0.1902	0.6606	28.79	26.38
1	205500001	208500000	0.1815	0.6705	27.07	24.66
1	205800001	208800000	0.1767	0.6617	26.71	24.30
1	206100001	209100000	0.1598	0.6580	24.29	21.88
1	206400001	209400000	0.1577	0.6610	23.86	21.45
1	206700001	209700000	0.1521	0.6529	23.29	20.88
1	207000001	210000000	0.1536	0.6545	23.47	21.06
1	207300001	210300000	0.1481	0.6419	23.08	20.67
1	207600001	210600000	0.1599	0.6539	24.45	22.04
1	207900001	210900000	0.1571	0.6806	23.08	20.67
1	208200001	211200000	0.1586	0.6937	22.86	20.45
1	208500001	211500000	0.1695	0.7052	24.04	21.63
1	208800001	211800000	0.1680	0.7099	23.67	21.26
1	209100001	212100000	0.1672	0.7066	23.67	21.26
1	209400001	212400000	0.1673	0.7172	23.33	20.92
1	209700001	212700000	0.1717	0.7240	23.71	21.30
1	210000001	213000000	0.1711	0.7223	23.68	21.27
1	210300001	213300000	0.1823	0.7422	24.57	22.16
1	210600001	213600000	0.1708	0.7442	22.96	20.55
1	210900001	213900000	0.1659	0.7291	22.76	20.35
1	211200001	214200000	0.1859	0.7515	24.73	22.32
1	211500001	214500000	0.1832	0.7443	24.62	22.21
1	211800001	214800000	0.1856	0.7477	24.83	22.42
1	212100001	215100000	0.2008	0.7575	26.51	24.10
1	212400001	215400000	0.1966	0.7537	26.09	23.68
1	212700001	215700000	0.1963	0.7554	25.99	23.58
1	213000001	216000000	0.1871	0.7714	24.25	21.84
1	213300001	216300000	0.1677	0.7569	22.16	19.75
1	213600001	216600000	0.1773	0.7585	23.37	20.96
1	213900001	216900000	0.1724	0.7524	22.91	20.50
1	214200001	217200000	0.1488	0.7314	20.34	17.93
1	214500001	217500000	0.1359	0.7236	18.79	16.38
1	214800001	217800000	0.1357	0.7167	18.94	16.53
1	215100001	218100000	0.1190	0.7221	16.48	14.07
1	215400001	218400000	0.1104	0.7212	15.31	12.90
1	215700001	218700000	0.1055	0.7026	15.02	12.61
1	216000001	219000000	0.1209	0.7088	17.05	14.64
1	216300001	219300000	0.1341	0.7194	18.64	16.23
1	216600001	219600000	0.1257	0.7199	17.46	15.05
1	216900001	219900000	0.1392	0.7283	19.11	16.70
1	217200001	220200000	0.1509	0.7279	20.73	18.32
1	217500001	220500000	0.1534	0.7467	20.55	18.14
1	217800001	220800000	0.1424	0.7568	18.81	16.40
1	218100001	221100000	0.1498	0.7458	20.09	17.68
1	218400001	221400000	0.1643	0.7456	22.04	19.63
1	218700001	221700000	0.1772	0.7543	23.49	21.08
1	219000001	222000000	0.1724	0.7498	23.00	20.59
1	219300001	222300000	0.1663	0.7424	22.40	19.99
1	219600001	222600000	0.1745	0.7438	23.46	21.05
1	219900001	222900000	0.1693	0.7490	22.61	20.20
1	220200001	223200000	0.1649	0.7555	21.83	19.42
1	220500001	223500000	0.1750	0.7412	23.60	21.19
1	220800001	223800000	0.1858	0.7430	25.01	22.60
1	221100001	224100000	0.1859	0.7515	24.74	22.33
1	221400001	224400000	0.1894	0.7536	25.13	22.72
1	221700001	224700000	0.1935	0.7590	25.49	23.08
1	222000001	225000000	0.1950	0.7514	25.96	23.55
1	222300001	225300000	0.2053	0.7583	27.07	24.66
1	222600001	225600000	0.2123	0.7585	27.99	25.58
1	222900001	225900000	0.2072	0.7631	27.15	24.74
1	223200001	226200000	0.2102	0.7541	27.88	25.47
1	223500001	226500000	0.2062	0.7531	27.38	24.97
1	223800001	226800000	0.2094	0.7466	28.05	25.64
1	224100001	227100000	0.2174	0.7229	30.07	27.66
1	224400001	227400000	0.2135	0.7136	29.92	27.51
1	224700001	227700000	0.2125	0.7114	29.87	27.46
1	225000001	228000000	0.2078	0.7059	29.43	27.02
1	225300001	228300000	0.1980	0.7002	28.29	25.88
1	225600001	228600000	0.2024	0.6986	28.97	26.56
1	225900001	228900000	0.2065	0.7019	29.43	27.02
1	226200001	229200000	0.2032	0.6893	29.48	27.07
1	226500001	229500000	0.2129	0.6881	30.94	28.53
1	226800001	229800000	0.2000	0.6864	29.13	26.72
1	227100001	230100000	0.1846	0.7061	26.15	23.74
1	227400001	230400000	0.1874	0.7181	26.10	23.69
1	227700001	230700000	0.1800	0.7093	25.38	22.97
1	228000001	231000000	0.1800	0.7263	24.78	22.37
1	228300001	231300000	0.1813	0.7333	24.72	22.31
1	228600001	231600000	0.1624	0.7237	22.45	20.04
1	228900001	231900000	0.1564	0.7068	22.13	19.72
1	229200001	232200000	0.1613	0.7252	22.24	19.83
1	229500001	232500000	0.1530	0.7068	21.65	19.24
1	229800001	232800000	0.1478	0.7024	21.05	18.64
1	230100001	233100000	0.1470	0.6892	21.32	18.91
1	230400001	233400000	0.1488	0.6828	21.80	19.39
1	230700001	233700000	0.1494	0.6801	21.97	19.56
1	231000001	234000000	0.1623	0.6691	24.25	21.84
1	231300001	234300000	0.1688	0.6754	24.99	22.58
1	231600001	234600000	0.1813	0.6710	27.01	24.60
1	231900001	234900000	0.1922	0.6893	27.88	25.47
1	232200001	235200000	0.1884	0.7040	26.77	24.36
1	232500001	235500000	0.1868	0.7300	25.60	23.19
1	232800001	235800000	0.2161	0.7445	29.02	26.61
1	233100001	236100000	0.2153	0.7509	28.67	26.26
1	233400001	236400000	0.2182	0.7470	29.21	26.80
1	233700001	236700000	0.2258	0.7556	29.89	27.48
1	234000001	237000000	0.2124	0.7571	28.05	25.64
1	234300001	237300000	0.2291	0.7505	30.53	28.12
1	234600001	237600000	0.2389	0.7595	31.46	29.05
1	234900001	237900000	0.2262	0.7408	30.53	28.12
1	235200001	238200000	0.2239	0.7145	31.34	28.93
1	235500001	238500000	0.2346	0.7113	32.98	30.57
1	235800001	238800000	0.2273	0.6959	32.66	30.25
1	236100001	239100000	0.2453	0.6939	35.36	32.95
1	236400001	239400000	0.2404	0.6902	34.83	32.42
1	236700001	239700000	0.2301	0.6907	33.32	30.91
1	237000001	240000000	0.2357	0.6781	34.76	32.35
1	237300001	240300000	0.2073	0.6844	30.28	27.87
1	237600001	240600000	0.1877	0.6777	27.70	25.29
1	237900001	240900000	0.2006	0.6834	29.35	26.94
1	238200001	241200000	0.2053	0.7005	29.30	26.89
1	238500001	241500000	0.1898	0.7045	26.94	24.53
1	238800001	241800000	0.1728	0.7144	24.19	21.78
1	239100001	242100000	0.1730	0.7227	23.93	21.52
1	239400001	242400000	0.1593	0.7107	22.41	20.00
1	239700001	242700000	0.1568	0.7161	21.90	19.49
1	240000001	243000000	0.1546	0.7292	21.20	18.79
1	240300001	243300000	0.1618	0.7133	22.68	20.27
1	240600001	243600000	0.1730	0.7200	24.03	21.62
1	240900001	243900000	0.1676	0.7250	23.12	20.71
1	241200001	244200000	0.1542	0.7091	21.75	19.34
1	241500001	244500000	0.1593	0.7093	22.46	20.05
1	241800001	244800000	0.1711	0.7113	24.06	21.65
1	242100001	245100000	0.1588	0.6968	22.78	20.37
1	242400001	245400000	0.1642	0.7171	22.90	20.49
1	242700001	245700000	0.1632	0.7115	22.94	20.53
1	243000001	246000000	0.1609	0.7058	22.79	20.38
1	243300001	246300000	0.1502	0.7135	21.06	18.65
1	243600001	246600000	0.1395	0.7187	19.42	17.01
1	243900001	246900000	0.1408	0.7157	19.67	17.26
1	244200001	247200000	0.1473	0.7393	19.92	17.51
1	244500001	247500000	0.1437	0.7311	19.65	17.24
1	244800001	247800000	0.1433	0.7265	19.72	17.31
1	245100001	248100000	0.1611	0.7490	21.51	19.10
1	245400001	248400000	0.1656	0.7278	22.76	20.35
1	245700001	248700000	0.1850	0.7281	25.40	22.99
1	246000001	249000000	0.1823	0.7319	24.91	22.50
1	246300001	249300000	0.1902	0.7387	25.75	23.34
1	246600001	249600000	0.1982	0.7319	27.08	24.67
1	246900001	249900000	0.1937	0.7314	26.49	24.08
1	247200001	250200000	0.2087	0.7084	29.45	27.04
1	247500001	250500000	0.2205	0.6860	32.14	29.73
1	247800001	250800000	0.2266	0.6973	32.49	30.08
1	248100001	251100000	0.2103	0.6839	30.74	28.33
1	248400001	251400000	0.1988	0.6996	28.42	26.01
1	248700001	251700000	0.1882	0.6940	27.12	24.71
1	249000001	252000000	0.1865	0.6847	27.23	24.82
1	249300001	252300000	0.1904	0.6550	29.07	26.66
1	249600001	252600000	0.1861	0.6469	28.78	26.37
1	249900001	252900000	0.1872	0.6579	28.46	26.05
1	250200001	253200000	0.1687	0.6490	26.00	23.59
1	250500001	253500000	0.1546	0.6781	22.80	20.39
1	250800001	253800000	0.1403	0.6682	21.00	18.59
1	251100001	254100000	0.1428	0.6752	21.15	18.74
1	251400001	254400000	0.1414	0.6756	20.93	18.52
1	251700001	254700000	0.1375	0.6810	20.19	17.78
1	252000001	255000000	0.1414	0.6910	20.46	18.05
1	252300001	255300000	0.1505	0.7166	21.00	18.59
1	252600001	255600000	0.1447	0.7290	19.85	17.44
1	252900001	255900000	0.1495	0.7254	20.61	18.20
1	253200001	256200000	0.1549	0.7448	20.80	18.39
1	253500001	256500000	0.1776	0.7372	24.10	21.69
1	253800001	256800000	0.1982	0.7236	27.39	24.98
1	254100001	257100000	0.1913	0.7108	26.91	24.50
1	254400001	257400000	0.2070	0.7034	29.43	27.02
1	254700001	257700000	0.2154	0.7106	30.32	27.91
1	255000001	258000000	0.2177	0.6978	31.20	28.79
1	255300001	258300000	0.2113	0.6974	30.29	27.88
1	255600001	258600000	0.2083	0.7008	29.72	27.31
1	255900001	258900000	0.2006	0.6865	29.22	26.81
1	256200001	259200000	0.2008	0.6790	29.57	27.16
1	256500001	259500000	0.1774	0.6742	26.32	23.91
1	256800001	259800000	0.1644	0.6924	23.74	21.33
1	257100001	260100000	0.1682	0.7056	23.84	21.43
1	257400001	260400000	0.1643	0.7077	23.22	20.81
1	257700001	260700000	0.1569	0.6985	22.46	20.05
1	258000001	261000000	0.1577	0.7112	22.18	19.77
1	258300001	261300000	0.1483	0.6980	21.24	18.83
1	258600001	261600000	0.1525	0.6891	22.13	19.72
1	258900001	261900000	0.1537	0.6971	22.05	19.64
1	259200001	262200000	0.1473	0.6799	21.67	19.26
1	259500001	262500000	0.1462	0.6869	21.28	18.87
1	259800001	262800000	0.1391	0.6714	20.72	18.31
1	260100001	263100000	0.1432	0.6622	21.62	19.21
1	260400001	263400000	0.1401	0.6698	20.91	18.50
1	260700001	263700000	0.1503	0.6714	22.38	19.97
1	261000001	264000000	0.1588	0.6670	23.81	21.40
1	261300001	264300000	0.1626	0.6828	23.82	21.41
1	261600001	264600000	0.1760	0.6813	25.83	23.42
1	261900001	264900000	0.1789	0.6772	26.42	24.01
1	262200001	265200000	0.1926	0.7081	27.20	24.79
1	262500001	265500000	0.2090	0.7175	29.13	26.72
1	262800001	265800000	0.2039	0.7084	28.78	26.37
1	263100001	266100000	0.2122	0.7158	29.64	27.23
1	263400001	266400000	0.1979	0.7009	28.23	25.82
1	263700001	266700000	0.1881	0.6970	26.99	24.58
1	264000001	267000000	0.1744	0.7001	24.91	22.50
1	264300001	267300000	0.1724	0.6908	24.96	22.55
1	264600001	267600000	0.1623	0.6955	23.33	20.92
1	264900001	267900000	0.1660	0.6870	24.17	21.76
1	265200001	268200000	0.1558	0.6686	23.31	20.90
1	265500001	268500000	0.1516	0.6676	22.71	20.30
1	265800001	268800000	0.1653	0.6831	24.20	21.79
1	266100001	269100000	0.1535	0.6711	22.87	20.46
1	266400001	269400000	0.1723	0.6855	25.14	22.73
1	266700001	269700000	0.1664	0.6973	23.86	21.45
1	267000001	270000000	0.1767	0.6972	25.34	22.93
1	267300001	270300000	0.1765	0.7055	25.01	22.60
1	267600001	270600000	0.1739	0.7014	24.80	22.39
1	267900001	270900000	0.1700	0.7244	23.47	21.06
1	268200001	271200000	0.1814	0.7289	24.89	22.48
1	268500001	271500000	0.1688	0.7227	23.35	20.94
1	268800001	271800000	0.1563	0.7231	21.61	19.20
1	269100001	272100000	0.1518	0.7181	21.14	18.73
1	269400001	272400000	0.1466	0.7302	20.08	17.67
1	269700001	272700000	0.1520	0.7264	20.92	18.51
1	270000001	273000000	0.1461	0.7333	19.93	17.52
1	270300001	273300000	0.1450	0.7373	19.67	17.26
1	270600001	273600000	0.1451	0.7374	19.68	17.27
1	270900001	273900000	0.1470	0.7403	19.85	17.44
1	271200001	274200000	0.1507	0.7434	20.28	17.87
1	271500001	274500000	0.1568	0.7459	21.03	18.62
1	271800001	274800000	0.1707	0.7435	22.96	20.55
1	272100001	275100000	0.1787	0.7648	23.37	20.96
1	272400001	275400000	0.1789	0.7502	23.84	21.43
1	272700001	275700000	0.1812	0.7439	24.35	21.94
1	273000001	276000000	0.1958	0.7448	26.28	23.87
1	273300001	276300000	0.2003	0.7433	26.95	24.54
1	273600001	276600000	0.2117	0.7526	28.13	25.72
1	273900001	276900000	0.1979	0.7167	27.62	25.21
1	274200001	277200000	0.1837	0.7170	25.62	23.21
1	274500001	277500000	0.1926	0.7134	27.00	24.59
1	274800001	277800000	0.1849	0.7219	25.62	23.21
1	275100001	278100000	0.1885	0.7083	26.61	24.20
1	275400001	278400000	0.1955	0.7036	27.79	25.38
1	275700001	278700000	0.1927	0.7016	27.46	25.05
1	276000001	279000000	0.1843	0.6983	26.40	23.99
1	276300001	279300000	0.1773	0.6832	25.95	23.54
1	276600001	279600000	0.1624	0.6835	23.76	21.35
1	276900001	279900000	0.1670	0.7121	23.46	21.05
1	277200001	280200000	0.1611	0.7049	22.86	20.45
1	277500001	280500000	0.1513	0.7121	21.24	18.83
1	277800001	280800000	0.1573	0.6991	22.51	20.10
1	278100001	281100000	0.1464	0.7064	20.72	18.31
1	278400001	281400000	0.1323	0.7029	18.82	16.41
1	278700001	281700000	0.1312	0.6979	18.80	16.39
1	279000001	282000000	0.1244	0.6990	17.80	15.39
1	279300001	282300000	0.1354	0.7104	19.06	16.65
1	279600001	282600000	0.1446	0.7013	20.62	18.21
1	279900001	282900000	0.1484	0.6982	21.26	18.85
1	280200001	283200000	0.1635	0.7025	23.27	20.86
1	280500001	283500000	0.1608	0.6812	23.61	21.20
1	280800001	283800000	0.1521	0.6878	22.12	19.71
1	281100001	284100000	0.1535	0.6832	22.47	20.06
1	281400001	284400000	0.1698	0.6945	24.45	22.04
1	281700001	284700000	0.1697	0.6885	24.64	22.23
1	282000001	285000000	0.1643	0.6828	24.06	21.65
1	282300001	285300000	0.1639	0.6714	24.41	22.00
1	282600001	285600000	0.1571	0.6491	24.21	21.80
1	282900001	285900000	0.1643	0.6427	25.56	23.15
1	283200001	286200000	0.1530	0.6331	24.16	21.75
1	283500001	286500000	0.1568	0.6375	24.59	22.18
1	283800001	286800000	0.1589	0.6421	24.75	22.34
1	284100001	287100000	0.1712	0.6391	26.80	24.39
1	284400001	287400000	0.1733	0.6200	27.95	25.54
1	284700001	287700000	0.1705	0.6323	26.96	24.55
1	285000001	288000000	0.1853	0.6277	29.52	27.11
1	285300001	288300000	0.1711	0.6322	27.06	24.65
1	285600001	288600000	0.1739	0.6492	26.79	24.38
1	285900001	288900000	0.1635	0.6422	25.45	23.04
1	286200001	289200000	0.1658	0.6506	25.49	23.08
1	286500001	289500000	0.1715	0.6625	25.88	23.47
1	286800001	289800000	0.1794	0.6635	27.04	24.63
1	287100001	290100000	0.1777	0.6589	26.96	24.55
1	287400001	290400000	0.1575	0.6597	23.88	21.47
1	287700001	290700000	0.1621	0.6640	24.41	22.00
1	288000001	291000000	0.1687	0.6873	24.54	22.13
1	288300001	291300000	0.1789	0.6847	26.13	23.72
1	288600001	291600000	0.1765	0.6815	25.90	23.49
1	288900001	291900000	0.1773	0.6900	25.69	23.28
1	289200001	292200000	0.1818	0.6866	26.48	24.07
1	289500001	292500000	0.1856	0.6857	27.07	24.66
1	289800001	292800000	0.1807	0.6694	27.00	24.59
1	290100001	293100000	0.1836	0.6809	26.96	24.55
1	290400001	293400000	0.1940	0.6758	28.70	26.29
1	290700001	293700000	0.1923	0.6759	28.46	26.05
1	291000001	294000000	0.1776	0.6551	27.10	24.69
1	291300001	294300000	0.1775	0.6647	26.71	24.30
1	291600001	294600000	0.1829	0.6786	26.95	24.54
1	291900001	294900000	0.1993	0.6889	28.93	26.52
1	292200001	295200000	0.2015	0.6956	28.97	26.56
1	292500001	295500000	0.1951	0.6890	28.32	25.91
1	292800001	295800000	0.1819	0.6907	26.33	23.92
1	293100001	296100000	0.1654	0.6875	24.06	21.65
1	293400001	296400000	0.1658	0.6985	23.74	21.33
1	293700001	296700000	0.1642	0.6804	24.13	21.72
1	294000001	297000000	0.1701	0.6818	24.96	22.55
1	294300001	297300000	0.1613	0.6751	23.89	21.48
1	294600001	297600000	0.1617	0.6457	25.04	22.63
1	294900001	297900000	0.1542	0.6340	24.33	21.92
1	295200001	298200000	0.1584	0.6259	25.31	22.90
1	295500001	298500000	0.1601	0.6140	26.07	23.66
1	295800001	298800000	0.1703	0.6239	27.29	24.88
1	296100001	299100000	0.1801	0.6219	28.96	26.55
1	296400001	299400000	0.1806	0.6373	28.33	25.92
1	296700001	299700000	0.1957	0.6565	29.81	27.40
1	297000001	300000000	0.1922	0.6656	28.88	26.47
1	297300001	300300000	0.2019	0.6565	30.75	28.34
1	297600001	300600000	0.1901	0.6810	27.91	25.50
1	297900001	300900000	0.1882	0.6822	27.59	25.18
1	298200001	301200000	0.1749	0.6960	25.14	22.73
1	298500001	301500000	0.1710	0.7043	24.28	21.87
1	298800001	301800000	0.1726	0.6848	25.20	22.79
1	299100001	302100000	0.1766	0.6924	25.51	23.10
1	299400001	302400000	0.1832	0.6764	27.08	24.67
1	299700001	302700000	0.1722	0.6713	25.66	23.25
1	300000001	303000000	0.1690	0.6607	25.58	23.17
1	300300001	303300000	0.1817	0.6779	26.80	24.39
1	300600001	303600000	0.1913	0.6761	28.30	25.89
1	300900001	303900000	0.1868	0.6691	27.92	25.51
1	301200001	304200000	0.2023	0.6616	30.58	28.17
1	301500001	304500000	0.2013	0.6609	30.46	28.05
1	301800001	304800000	0.2113	0.6898	30.64	28.23
1	302100001	305086639	0.2087	0.6941	29.94	27.53
2	1	3000000	0.1887	0.6425	29.38	26.97
2	300001	3300000	0.1852	0.6247	29.64	27.23
2	600001	3600000	0.1968	0.6163	31.93	29.52
2	900001	3900000	0.1963	0.5926	33.13	30.72
2	1200001	4200000	0.2061	0.5882	35.03	32.62
2	1500001	4500000	0.2067	0.5742	36.00	33.59
2	1800001	4800000	0.2129	0.5896	36.11	33.70
2	2100001	5100000	0.2032	0.5632	36.07	33.66
2	2400001	5400000	0.1959	0.5596	35.01	32.60
2	2700001	5700000	0.1866	0.5534	33.71	31.30
2	3000001	6000000	0.1818	0.5442	33.40	30.99
2	3300001	6300000	0.1774	0.5434	32.66	30.25
2	3600001	6600000	0.1710	0.5464	31.29	28.88
2	3900001	6900000	0.1724	0.5659	30.47	28.06
2	4200001	7200000	0.1688	0.5692	29.66	27.25
2	4500001	7500000	0.1590	0.5906	26.93	24.52
2	4800001	7800000	0.1599	0.5996	26.67	24.26
2	5100001	8100000	0.1570	0.6010	26.13	23.72
2	5400001	8400000	0.1634	0.6236	26.21	23.80
2	5700001	8700000	0.1653	0.6440	25.67	23.26
2	6000001	9000000	0.1637	0.6408	25.54	23.13
2	6300001	9300000	0.1574	0.6353	24.78	22.37
2	6600001	9600000	0.1503	0.6339	23.71	21.30
2	6900001	9900000	0.1425	0.6276	22.70	20.29
2	7200001	10200000	0.1528	0.6257	24.41	22.00
2	7500001	10500000	0.1624	0.6178	26.29	23.88
2	7800001	10800000	0.1595	0.6131	26.02	23.61
2	8100001	11100000	0.1676	0.6371	26.30	23.89
2	8400001	11400000	0.1552	0.6246	24.85	22.44
2	8700001	11700000	0.1620	0.5973	27.13	24.72
2	9000001	12000000	0.1647	0.6075	27.11	24.70
2	9300001	12300000	0.1709	0.6107	27.99	25.58
2	9600001	12600000	0.1760	0.6108	28.82	26.41
2	9900001	12900000	0.1756	0.6292	27.91	25.50
2	10200001	13200000	0.1753	0.6326	27.71	25.30
2	10500001	13500000	0.1725	0.6249	27.60	25.19
2	10800001	13800000	0.1604	0.6095	26.31	23.90
2	11100001	14100000	0.1481	0.6055	24.47	22.06
2	11400001	14400000	0.1689	0.6249	27.02	24.61
2	11700001	14700000	0.1659	0.6552	25.32	22.91
2	12000001	15000000	0.1708	0.6717	25.43	23.02
2	12300001	15300000	0.1810	0.6840	26.46	24.05
2	12600001	15600000	0.1794	0.6857	26.17	23.76
2	12900001	15900000	0.1770	0.6826	25.93	23.52
2	13200001	16200000	0.1714	0.6860	24.98	22.57
2	13500001	16500000	0.1790	0.7009	25.54	23.13
2	13800001	16800000	0.1846	0.7142	25.84	23.43
2	14100001	17100000	0.1999	0.7322	27.31	24.90
2	14400001	17400000	0.1928	0.7287	26.46	24.05
2	14700001	17700000	0.2041	0.7241	28.19	25.78
2	15000001	18000000	0.2018	0.7190	28.07	25.66
2	15300001	18300000	0.1896	0.7116	26.64	24.23
2	15600001	18600000	0.1908	0.7052	27.05	24.64
2	15900001	18900000	0.1947	0.7001	27.81	25.40
2	16200001	19200000	0.2001	0.7019	28.51	26.10
2	16500001	19500000	0.2021	0.7071	28.58	26.17
2	16800001	19800000	0.1994	0.7033	28.36	25.95
2	17100001	20100000	0.1942	0.6882	28.22	25.81
2	17400001	20400000	0.1938	0.6900	28.09	25.68
2	17700001	20700000	0.1881	0.6972	26.98	24.57
2	18000001	21000000	0.1761	0.6894	25.54	23.13
2	18300001	21300000	0.1792	0.7032	25.48	23.07
2	18600001	21600000	0.1705	0.7077	24.09	21.68
2	18900001	21900000	0.1644	0.7135	23.03	20.62
2	19200001	22200000	0.1587	0.7158	22.18	19.77
2	19500001	22500000	0.1413	0.7056	20.03	17.62
2	19800001	22800000	0.1505	0.7120	21.13	18.72
2	20100001	23100000	0.1457	0.7190	20.26	17.85
2	20400001	23400000	0.1440	0.7076	20.35	17.94
2	20700001	23700000	0.1327	0.6889	19.26	16.85
2	21000001	24000000	0.1263	0.6991	18.07	15.66
2	21300001	24300000	0.1295	0.6894	18.78	16.37
2	21600001	24600000	0.1375	0.6936	19.83	17.42
2	21900001	24900000	0.1417	0.6679	21.22	18.81
2	22200001	25200000	0.1394	0.6569	21.23	18.82
2	22500001	25500000	0.1494	0.6537	22.85	20.44
2	22800001	25800000	0.1421	0.6410	22.17	19.76
2	23100001	26100000	0.1347	0.6267	21.50	19.09
2	23400001	26400000	0.1391	0.6334	21.95	19.54
2	23700001	26700000	0.1584	0.6508	24.33	21.92
2	24000001	27000000	0.1661	0.6498	25.57	23.16
2	24300001	27300000	0.1696	0.6617	25.64	23.23
2	24600001	27600000	0.1694	0.6607	25.64	23.23
2	24900001	27900000	0.1668	0.6770	24.64	22.23
2	25200001	28200000	0.1700	0.6870	24.74	22.33
2	25500001	28500000	0.1829	0.6911	26.47	24.06
2	25800001	28800000	0.1904	0.6962	27.36	24.95
2	26100001	29100000	0.2205	0.7162	30.78	28.37
2	26400001	29400000	0.2277	0.7186	31.69	29.28
2	26700001	29700000	0.2182	0.7129	30.61	28.20
2	27000001	30000000	0.2339	0.7145	32.74	30.33
2	27300001	30300000	0.2293	0.6944	33.03	30.62
2	27600001	30600000	0.2291	0.6990	32.77	30.36
2	27900001	30900000	0.2354	0.6973	33.76	31.35
2	28200001	31200000	0.2367	0.6786	34.88	32.47
2	28500001	31500000	0.2165	0.6818	31.75	29.34
2	28800001	31800000	0.2174	0.6712	32.39	29.98
2	29100001	32100000	0.1878	0.6606	28.43	26.02
2	29400001	32400000	0.1653	0.6714	24.62	22.21
2	29700001	32700000	0.1558	0.6650	23.43	21.02
2	30000001	33000000	0.1469	0.6688	21.97	19.56
2	30300001	33300000	0.1419	0.6739	21.06	18.65
2	30600001	33600000	0.1339	0.6747	19.85	17.44
2	30900001	33900000	0.1301	0.6846	19.00	16.59
2	31200001	34200000	0.1190	0.7044	16.89	14.48
2	31500001	34500000	0.1246	0.7139	17.46	15.05
2	31800001	34800000	0.1167	0.7268	16.06	13.65
2	32100001	35100000	0.1216	0.7231	16.82	14.41
2	32400001	35400000	0.1331	0.7103	18.74	16.33
2	32700001	35700000	0.1418	0.7244	19.57	17.16
2	33000001	36000000	0.1364	0.7328	18.61	16.20
2	33300001	36300000	0.1326	0.7354	18.03	15.62
2	33600001	36600000	0.1396	0.7455	18.72	16.31
2	33900001	36900000	0.1505	0.7546	19.94	17.53
2	34200001	37200000	0.1637	0.7580	21.59	19.18
2	34500001	37500000	0.1623	0.7622	21.30	18.89
2	34800001	37800000	0.1553	0.7696	20.17	17.76
2	35100001	38100000	0.1478	0.7769	19.02	16.61
2	35400001	38400000	0.1451	0.7786	18.63	16.22
2	35700001	38700000	0.1544	0.7813	19.77	17.36
2	36000001	39000000	0.1680	0.7512	22.36	19.95
2	36300001	39300000	0.1798	0.7515	23.93	21.52
2	36600001	39600000	0.1861	0.7466	24.93	22.52
2	36900001	39900000	0.1769	0.7353	24.06	21.65
2	37200001	40200000	0.1707	0.7291	23.41	21.00
2	37500001	40500000	0.1687	0.7228	23.33	20.92
2	37800001	40800000	0.1741	0.7107	24.50	22.09
2	38100001	41100000	0.1884	0.7065	26.67	24.26
2	38400001	41400000	0.1906	0.7137	26.70	24.29
2	38700001	41700000	0.1792	0.7116	25.18	22.77
2	39000001	42000000	0.1660	0.7309	22.71	20.30
2	39300001	42300000	0.1651	0.7353	22.46	20.05
2	39600001	42600000	0.1557	0.7348	21.20	18.79
2	39900001	42900000	0.1491	0.7399	20.14	17.73
2	40200001	43200000	0.1550	0.7371	21.03	18.62
2	40500001	43500000	0.1551	0.7407	20.93	18.52
2	40800001	43800000	0.1585	0.7608	20.84	18.43
2	41100001	44100000	0.1473	0.7718	19.09	16.68
2	41400001	44400000	0.1619	0.7663	21.13	18.72
2	41700001	44700000	0.1640	0.7676	21.36	18.95
2	42000001	45000000	0.1539	0.7650	20.12	17.71
2	42300001	45300000	0.1446	0.7661	18.88	16.47
2	42600001	45600000	0.1512	0.7658	19.74	17.33
2	42900001	45900000	0.1598	0.7590	21.05	18.64
2	43200001	46200000	0.1489	0.7551	19.72	17.31
2	43500001	46500000	0.1620	0.7445	21.75	19.34
2	43800001	46800000	0.1701	0.7422	22.92	20.51
2	44100001	47100000	0.1851	0.7344	25.21	22.80
2	44400001	47400000	0.1627	0.7343	22.16	19.75
2	44700001	47700000	0.1689	0.7264	23.25	20.84
2	45000001	48000000	0.1876	0.7357	25.51	23.10
2	45300001	48300000	0.1906	0.7469	25.52	23.11
2	45600001	48600000	0.1879	0.7316	25.69	23.28
2	45900001	48900000	0.1831	0.7333	24.97	22.56
2	46200001	49200000	0.2022	0.7415	27.27	24.86
2	46500001	49500000	0.2014	0.7381	27.29	24.88
2	46800001	49800000	0.1950	0.7245	26.91	24.50
2	47100001	50100000	0.1830	0.7066	25.90	23.49
2	47400001	50400000	0.1911	0.7124	26.83	24.42
2	47700001	50700000	0.1773	0.7272	24.38	21.97
2	48000001	51000000	0.1607	0.7267	22.12	19.71
2	48300001	51300000	0.1645	0.7284	22.59	20.18
2	48600001	51600000	0.1726	0.7395	23.35	20.94
2	48900001	51900000	0.1804	0.7400	24.38	21.97
2	49200001	52200000	0.1704	0.7397	23.03	20.62
2	49500001	52500000	0.1812	0.7561	23.96	21.55
2	49800001	52800000	0.1894	0.7692	24.62	22.21
2	50100001	53100000	0.1927	0.7902	24.39	21.98
2	50400001	53400000	0.1838	0.7996	22.99	20.58
2	50700001	53700000	0.2000	0.7868	25.42	23.01
2	51000001	54000000	0.2193	0.7942	27.62	25.21
2	51300001	54300000	0.2278	0.7746	29.41	27.00
2	51600001	54600000	0.2350	0.7859	29.90	27.49
2	51900001	54900000	0.2365	0.7959	29.71	27.30
2	52200001	55200000	0.2339	0.8053	29.04	26.63
2	52500001	55500000	0.2256	0.7860	28.70	26.29
2	52800001	55800000	0.2108	0.7793	27.05	24.64
2	53100001	56100000	0.2068	0.7853	26.34	23.93
2	53400001	56400000	0.2126	0.7728	27.51	25.10
2	53700001	56700000	0.2038	0.7578	26.90	24.49
2	54000001	57000000	0.1918	0.7469	25.69	23.28
2	54300001	57300000	0.1817	0.7589	23.95	21.54
2	54600001	57600000	0.1633	0.7488	21.81	19.40
2	54900001	57900000	0.1510	0.7437	20.30	17.89
2	55200001	58200000	0.1531	0.7468	20.51	18.10
2	55500001	58500000	0.1476	0.7513	19.64	17.23
2	55800001	58800000	0.1498	0.7538	19.87	17.46
2	56100001	59100000	0.1657	0.7475	22.17	19.76
2	56400001	59400000	0.1759	0.7494	23.48	21.07
2	56700001	59700000	0.1835	0.7705	23.82	21.41
2	57000001	60000000	0.1726	0.7732	22.32	19.91
2	57300001	60300000	0.1745	0.7705	22.65	20.24
2	57600001	60600000	0.1853	0.7760	23.89	21.48
2	57900001	60900000	0.1921	0.7687	25.00	22.59
2	58200001	61200000	0.1926	0.7683	25.07	22.66
2	58500001	61500000	0.1925	0.7802	24.67	22.26
2	58800001	61800000	0.1905	0.7756	24.56	22.15
2	59100001	62100000	0.1877	0.7747	24.23	21.82
2	59400001	62400000	0.1740	0.7792	22.33	19.92
2	59700001	62700000	0.1828	0.7946	23.01	20.60
2	60000001	63000000	0.1794	0.7845	22.86	20.45
2	60300001	63300000	0.1670	0.7797	21.42	19.01
2	60600001	63600000	0.1745	0.7831	22.28	19.87
2	60900001	63900000	0.1642	0.7878	20.84	18.43
2	61200001	64200000	0.1547	0.7801	19.83	17.42
2	61500001	64500000	0.1546	0.7818	19.78	17.37
2	61800001	64800000	0.1532	0.7924	19.33	16.92
2	62100001	65100000	0.1451	0.8046	18.04	15.63
2	62400001	65400000	0.1469	0.8043	18.27	15.86
2	62700001	65700000	0.1347	0.7919	17.01	14.60
2	63000001	66000000	0.1589	0.7924	20.05	17.64
2	63300001	66300000	0.1621	0.8026	20.19	17.78
2	63600001	66600000	0.1537	0.7838	19.61	17.20
2	63900001	66900000	0.1567	0.7856	19.95	17.54
2	64200001	67200000	0.1616	0.7891	20.48	18.07
2	64500001	67500000	0.1659	0.7864	21.09	18.68
2	64800001	67800000	0.1650	0.7759	21.26	18.85
2	65100001	68100000	0.1674	0.7669	21.83	19.42
2	65400001	68400000	0.1737	0.7781	22.32	19.91
2	65700001	68700000	0.1678	0.7886	21.28	18.87
2	66000001	69000000	0.1617	0.8045	20.10	17.69
2	66300001	69300000	0.1715	0.8062	21.27	18.86
2	66600001	69600000	0.1628	0.8302	19.61	17.20
2	66900001	69900000	0.1598	0.8393	19.04	16.63
2	67200001	70200000	0.1764	0.8393	21.02	18.61
2	67500001	70500000	0.1804	0.8458	21.33	18.92
2	67800001	70800000	0.1962	0.8560	22.92	20.51
2	68100001	71100000	0.1905	0.8539	22.31	19.90
2	68400001	71400000	0.1798	0.8522	21.10	18.69
2	68700001	71700000	0.1812	0.8397	21.58	19.17
2	69000001	72000000	0.1725	0.8340	20.69	18.28
2	69300001	72300000	0.1698	0.8202	20.71	18.30
2	69600001	72600000	0.1734	0.8178	21.20	18.79
2	69900001	72900000	0.1721	0.8108	21.22	18.81
2	70200001	73200000	0.1505	0.8176	18.41	16.00
2	70500001	73500000	0.1376	0.8106	16.97	14.56
2	70800001	73800000	0.1232	0.8046	15.31	12.90
2	71100001	74100000	0.1206	0.8084	14.92	12.51
2	71400001	74400000	0.1280	0.8030	15.94	13.53
2	71700001	74700000	0.1285	0.8021	16.03	13.62
2	72000001	75000000	0.1462	0.7962	18.36	15.95
2	72300001	75300000	0.1409	0.8043	17.52	15.11
2	72600001	75600000	0.1426	0.7865	18.13	15.72
2	72900001	75900000	0.1481	0.7816	18.95	16.54
2	73200001	76200000	0.1660	0.7851	21.14	18.73
2	73500001	76500000	0.1663	0.7804	21.31	18.90
2	73800001	76800000	0.1672	0.7812	21.40	18.99
2	74100001	77100000	0.1667	0.7659	21.76	19.35
2	74400001	77400000	0.1691	0.7729	21.87	19.46
2	74700001	77700000	0.1815	0.7789	23.30	20.89
2	75000001	78000000	0.1716	0.7911	21.69	19.28
2	75300001	78300000	0.1755	0.7949	22.08	19.67
2	75600001	78600000	0.1761	0.8123	21.67	19.26
2	75900001	78900000	0.1766	0.8210	21.52	19.11
2	76200001	79200000	0.1639	0.8211	19.97	17.56
2	76500001	79500000	0.1612	0.8299	19.42	17.01
2	76800001	79800000	0.1612	0.8453	19.07	16.66
2	77100001	80100000	0.1742	0.8680	20.07	17.66
2	77400001	80400000	0.1689	0.8694	19.43	17.02
2	77700001	80700000	0.1643	0.8698	18.89	16.48
2	78000001	81000000	0.1652	0.8624	19.15	16.74
2	78300001	81300000	0.1732	0.8660	20.00	17.59
2	78600001	81600000	0.1662	0.8658	19.20	16.79
2	78900001	81900000	0.1674	0.8475	19.75	17.34
2	79200001	82200000	0.1630	0.8402	19.40	16.99
2	79500001	82500000	0.1706	0.8325	20.49	18.08
2	79800001	82800000	0.1748	0.8178	21.37	18.96
2	80100001	83100000	0.1788	0.8177	21.87	19.46
2	80400001	83400000	0.1894	0.8160	23.21	20.80
2	80700001	83700000	0.1813	0.8161	22.21	19.80
2	81000001	84000000	0.1786	0.8091	22.08	19.67
2	81300001	84300000	0.1748	0.8079	21.64	19.23
2	81600001	84600000	0.1788	0.8001	22.34	19.93
2	81900001	84900000	0.1888	0.8131	23.22	20.81
2	82200001	85200000	0.1978	0.8168	24.21	21.80
2	82500001	85500000	0.2027	0.8197	24.73	22.32
2	82800001	85800000	0.2045	0.8238	24.82	22.41
2	83100001	86100000	0.2047	0.8234	24.85	22.44
2	83400001	86400000	0.1978	0.8164	24.23	21.82
2	83700001	86700000	0.2042	0.8108	25.18	22.77
2	84000001	87000000	0.2069	0.8228	25.14	22.73
2	84300001	87300000	0.1967	0.8260	23.82	21.41
2	84600001	87600000	0.2053	0.8157	25.17	22.76
2	84900001	87900000	0.1983	0.8164	24.29	21.88
2	85200001	88200000	0.1923	0.8097	23.75	21.34
2	85500001	88500000	0.1877	0.8214	22.85	20.44
2	85800001	88800000	0.1844	0.8271	22.29	19.88
2	86100001	89100000	0.1612	0.7996	20.16	17.75
2	86400001	89400000	0.1623	0.8050	20.16	17.75
2	86700001	89700000	0.1628	0.8167	19.93	17.52
2	87000001	90000000	0.1608	0.8119	19.81	17.40
2	87300001	90300000	0.1827	0.8007	22.82	20.41
2	87600001	90600000	0.1646	0.8121	20.26	17.85
2	87900001	90900000	0.1663	0.8218	20.24	17.83
2	88200001	91200000	0.1685	0.8132	20.72	18.31
2	88500001	91500000	0.1593	0.7999	19.91	17.50
2	88800001	91800000	0.1552	0.8006	19.38	16.97
2	89100001	92100000	0.1709	0.8248	20.72	18.31
2	89400001	92400000	0.1734	0.8206	21.13	18.72
2	89700001	92700000	0.1742	0.8237	21.15	18.74
2	90000001	93000000	0.1751	0.8192	21.37	18.96
2	90300001	93300000	0.1614	0.8206	19.67	17.26
2	90600001	93600000	0.1694	0.8299	20.42	18.01
2	90900001	93900000	0.1596	0.8224	19.40	16.99
2	91200001	94200000	0.1618	0.8441	19.16	16.75
2	91500001	94500000	0.1775	0.8578	20.69	18.28
2	91800001	94800000	0.1899	0.8474	22.41	20.00
2	92100001	95100000	0.1799	0.8429	21.35	18.94
2	92400001	95400000	0.1999	0.8511	23.49	21.08
2	92700001	95700000	0.2000	0.8473	23.61	21.20
2	93000001	96000000	0.1992	0.8627	23.09	20.68
2	93300001	96300000	0.2018	0.8748	23.07	20.66
2	93600001	96600000	0.2125	0.8788	24.18	21.77
2	93900001	96900000	0.2369	0.8851	26.77	24.36
2	94200001	97200000	0.2457	0.8855	27.75	25.34
2	94500001	97500000	0.2394	0.8855	27.04	24.63
2	94800001	97800000	0.2521	0.8969	28.11	25.70
2	95100001	98100000	0.2692	0.9144	29.44	27.03
2	95400001	98400000	0.2582	0.9139	28.25	25.84
2	95700001	98700000	0.2644	0.9224	28.66	26.25
2	96000001	99000000	0.2621	0.9196	28.50	26.09
2	96300001	99300000	0.2521	0.9149	27.55	25.14
2	96600001	99600000	0.2533	0.9062	27.95	25.54
2	96900001	99900000	0.2428	0.9084	26.72	24.31
2	97200001	100200000	0.2328	0.8970	25.95	23.54
2	97500001	100500000	0.2298	0.8879	25.89	23.48
2	97800001	100800000	0.2075	0.8809	23.55	21.14
2	98100001	101100000	0.1880	0.8743	21.50	19.09
2	98400001	101400000	0.1706	0.8670	19.67	17.26
2	98700001	101700000	0.1508	0.8603	17.53	15.12
2	99000001	102000000	0.1531	0.8536	17.93	15.52
2	99300001	102300000	0.1566	0.8556	18.30	15.89
2	99600001	102600000	0.1525	0.8507	17.93	15.52
2	99900001	102900000	0.1560	0.8462	18.43	16.02
2	100200001	103200000	0.1767	0.8484	20.83	18.42
2	100500001	103500000	0.1740	0.8489	20.50	18.09
2	100800001	103800000	0.1697	0.8547	19.86	17.45
2	101100001	104100000	0.1873	0.8509	22.01	19.60
2	101400001	104400000	0.1905	0.8589	22.18	19.77
2	101700001	104700000	0.2176	0.8456	25.73	23.32
2	102000001	105000000	0.2240	0.8425	26.59	24.18
2	102300001	105300000	0.2245	0.8313	27.00	24.59
2	102600001	105600000	0.2180	0.8316	26.21	23.80
2	102900001	105900000	0.2083	0.8190	25.44	23.03
2	103200001	106200000	0.1874	0.8220	22.79	20.38
2	103500001	106500000	0.1884	0.8224	22.91	20.50
2	103800001	106800000	0.1877	0.8075	23.25	20.84
2	104100001	107100000	0.1717	0.8016	21.42	19.01
2	104400001	107400000	0.1730	0.7835	22.07	19.66
2	104700001	107700000	0.1673	0.7832	21.36	18.95
2	105000001	108000000	0.1660	0.7883	21.06	18.65
2	105300001	108300000	0.1618	0.7931	20.41	18.00
2	105600001	108600000	0.1580	0.7846	20.14	17.73
2	105900001	108900000	0.1673	0.7935	21.08	18.67
2	106200001	109200000	0.1646	0.7768	21.19	18.78
2	106500001	109500000	0.1761	0.7765	22.68	20.27
2	106800001	109800000	0.1868	0.7855	23.78	21.37
2	107100001	110100000	0.1940	0.7878	24.63	22.22
2	107400001	110400000	0.1995	0.7961	25.06	22.65
2	107700001	110700000	0.1849	0.8000	23.11	20.70
2	108000001	111000000	0.1775	0.7958	22.30	19.89
2	108300001	111300000	0.1889	0.7882	23.96	21.55
2	108600001	111600000	0.1901	0.7850	24.21	21.80
2	108900001	111900000	0.1793	0.7903	22.68	20.27
2	109200001	112200000	0.1755	0.8023	21.88	19.47
2	109500001	112500000	0.1688	0.8044	20.98	18.57
2	109800001	112800000	0.1741	0.7997	21.77	19.36
2	110100001	113100000	0.1760	0.7885	22.33	19.92
2	110400001	113400000	0.1767	0.7893	22.38	19.97
2	110700001	113700000	0.1886	0.7932	23.77	21.36
2	111000001	114000000	0.1963	0.7885	24.89	22.48
2	111300001	114300000	0.1814	0.7948	22.83	20.42
2	111600001	114600000	0.1844	0.8046	22.92	20.51
2	111900001	114900000	0.1804	0.7877	22.90	20.49
2	112200001	115200000	0.1835	0.7940	23.11	20.70
2	112500001	115500000	0.1878	0.7948	23.62	21.21
2	112800001	115800000	0.1729	0.7900	21.89	19.48
2	113100001	116100000	0.1811	0.7951	22.77	20.36
2	113400001	116400000	0.1762	0.7817	22.54	20.13
2	113700001	116700000	0.1740	0.7699	22.60	20.19
2	114000001	117000000	0.1759	0.7773	22.63	20.22
2	114300001	117300000	0.1878	0.7821	24.01	21.60
2	114600001	117600000	0.1840	0.7900	23.29	20.88
2	114900001	117900000	0.1923	0.7808	24.62	22.21
2	115200001	118200000	0.1890	0.7801	24.22	21.81
2	115500001	118500000	0.1901	0.7813	24.34	21.93
2	115800001	118800000	0.1931	0.7840	24.64	22.23
2	116100001	119100000	0.1801	0.7896	22.80	20.39
2	116400001	119400000	0.1872	0.8025	23.33	20.92
2	116700001	119700000	0.1779	0.8080	22.02	19.61
2	117000001	120000000	0.1762	0.8092	21.78	19.37
2	117300001	120300000	0.1730	0.7975	21.70	19.29
2	117600001	120600000	0.1873	0.8009	23.39	20.98
2	117900001	120900000	0.1946	0.8267	23.54	21.13
2	118200001	121200000	0.1904	0.8217	23.17	20.76
2	118500001	121500000	0.1796	0.8081	22.23	19.82
2	118800001	121800000	0.1869	0.8168	22.88	20.47
2	119100001	122100000	0.1987	0.8227	24.16	21.75
2	119400001	122400000	0.1877	0.8315	22.57	20.16
2	119700001	122700000	0.1990	0.8358	23.82	21.41
2	120000001	123000000	0.1923	0.8393	22.91	20.50
2	120300001	123300000	0.1893	0.8495	22.29	19.88
2	120600001	123600000	0.1867	0.8415	22.19	19.78
2	120900001	123900000	0.1794	0.8397	21.36	18.95
2	121200001	124200000	0.1891	0.8442	22.40	19.99
2	121500001	124500000	0.1930	0.8571	22.52	20.11
2	121800001	124800000	0.1923	0.8552	22.49	20.08
2	122100001	125100000	0.1912	0.8501	22.50	20.09
2	122400001	125400000	0.1909	0.8479	22.52	20.11
2	122700001	125700000	0.1901	0.8508	22.35	19.94
2	123000001	126000000	0.1902	0.8510	22.36	19.95
2	123300001	126300000	0.1939	0.8549	22.68	20.27
2	123600001	126600000	0.1970	0.8603	22.89	20.48
2	123900001	126900000	0.1931	0.8428	22.91	20.50
2	124200001	127200000	0.2037	0.8370	24.33	21.92
2	124500001	127500000	0.1959	0.8406	23.31	20.90
2	124800001	127800000	0.1928	0.8434	22.86	20.45
2	125100001	128100000	0.1908	0.8407	22.70	20.29
2	125400001	128400000	0.2020	0.8439	23.94	21.53
2	125700001	128700000	0.1857	0.8435	22.01	19.60
2	126000001	129000000	0.1873	0.8373	22.37	19.96
2	126300001	129300000	0.1952	0.8383	23.28	20.87
2	126600001	129600000	0.1879	0.8348	22.51	20.10
2	126900001	129900000	0.1927	0.8390	22.97	20.56
2	127200001	130200000	0.1867	0.8467	22.05	19.64
2	127500001	130500000	0.1953	0.8427	23.18	20.77
2	127800001	130800000	0.1993	0.8501	23.45	21.04
2	128100001	131100000	0.1962	0.8563	22.91	20.50
2	128400001	131400000	0.1850	0.8537	21.67	19.26
2	128700001	131700000	0.1988	0.8444	23.55	21.14
2	129000001	132000000	0.2094	0.8534	24.54	22.13
2	129300001	132300000	0.2133	0.8553	24.94	22.53
2	129600001	132600000	0.2089	0.8595	24.30	21.89
2	129900001	132900000	0.2053	0.8579	23.93	21.52
2	130200001	133200000	0.2029	0.8535	23.77	21.36
2	130500001	133500000	0.1967	0.8524	23.07	20.66
2	130800001	133800000	0.1890	0.8438	22.40	19.99
2	131100001	134100000	0.1967	0.8394	23.43	21.02
2	131400001	134400000	0.2045	0.8299	24.64	22.23
2	131700001	134700000	0.2001	0.8337	24.00	21.59
2	132000001	135000000	0.1828	0.8207	22.28	19.87
2	132300001	135300000	0.1673	0.8108	20.63	18.22
2	132600001	135600000	0.1692	0.8097	20.89	18.48
2	132900001	135900000	0.1802	0.8270	21.79	19.38
2	133200001	136200000	0.1811	0.8258	21.93	19.52
2	133500001	136500000	0.1870	0.8166	22.90	20.49
2	133800001	136800000	0.1918	0.8156	23.52	21.11
2	134100001	137100000	0.1921	0.8092	23.75	21.34
2	134400001	137400000	0.1813	0.7990	22.69	20.28
2	134700001	137700000	0.1810	0.8015	22.59	20.18
2	135000001	138000000	0.1830	0.8154	22.45	20.04
2	135300001	138300000	0.1919	0.8055	23.82	21.41
2	135600001	138600000	0.2021	0.8115	24.91	22.50
2	135900001	138900000	0.1996	0.8098	24.64	22.23
2	136200001	139200000	0.1993	0.8081	24.66	22.25
2	136500001	139500000	0.2037	0.8077	25.22	22.81
2	136800001	139800000	0.1936	0.7915	24.46	22.05
2	137100001	140100000	0.1966	0.7936	24.77	22.36
2	137400001	140400000	0.2071	0.8142	25.44	23.03
2	137700001	140700000	0.2214	0.8095	27.35	24.94
2	138000001	141000000	0.2282	0.7929	28.78	26.37
2	138300001	141300000	0.2265	0.8112	27.92	25.51
2	138600001	141600000	0.2161	0.7966	27.13	24.72
2	138900001	141900000	0.2073	0.7996	25.93	23.52
2	139200001	142200000	0.2130	0.8042	26.49	24.08
2	139500001	142500000	0.2132	0.8201	26.00	23.59
2	139800001	142800000	0.2224	0.8228	27.03	24.62
2	140100001	143100000	0.1968	0.8178	24.07	21.66
2	140400001	143400000	0.2033	0.8090	25.13	22.72
2	140700001	143700000	0.1875	0.8121	23.09	20.68
2	141000001	144000000	0.1917	0.8110	23.64	21.23
2	141300001	144300000	0.1982	0.7947	24.94	22.53
2	141600001	144600000	0.1930	0.8064	23.93	21.52
2	141900001	144900000	0.1846	0.7962	23.19	20.78
2	142200001	145200000	0.1840	0.7851	23.44	21.03
2	142500001	145500000	0.1769	0.7819	22.63	20.22
2	142800001	145800000	0.1689	0.8033	21.03	18.62
2	143100001	146100000	0.1850	0.8091	22.86	20.45
2	143400001	146400000	0.1766	0.8102	21.79	19.38
2	143700001	146700000	0.1689	0.8120	20.80	18.39
2	144000001	147000000	0.1696	0.8284	20.48	18.07
2	144300001	147300000	0.1583	0.8399	18.85	16.44
2	144600001	147600000	0.1651	0.8154	20.25	17.84
2	144900001	147900000	0.1739	0.8170	21.29	18.88
2	145200001	148200000	0.1686	0.8033	20.99	18.58
2	145500001	148500000	0.1626	0.7860	20.69	18.28
2	145800001	148800000	0.1694	0.7598	22.29	19.88
2	146100001	149100000	0.1662	0.7533	22.06	19.65
2	146400001	149400000	0.1639	0.7373	22.23	19.82
2	146700001	149700000	0.1757	0.7395	23.77	21.36
2	147000001	150000000	0.1649	0.7224	22.83	20.42
2	147300001	150300000	0.1638	0.7110	23.04	20.63
2	147600001	150600000	0.1632	0.7139	22.86	20.45
2	147900001	150900000	0.1783	0.7276	24.50	22.09
2	148200001	151200000	0.1839	0.7466	24.63	22.22
2	148500001	151500000	0.1898	0.7559	25.11	22.70
2	148800001	151800000	0.1930	0.7805	24.73	22.32
2	149100001	152100000	0.1871	0.7860	23.80	21.39
2	149400001	152400000	0.1776	0.7952	22.34	19.93
2	149700001	152700000	0.1700	0.7914	21.48	19.07
2	150000001	153000000	0.1602	0.7800	20.54	18.13
2	150300001	153300000	0.1663	0.7785	21.37	18.96
2	150600001	153600000	0.1530	0.7899	19.36	16.95
2	150900001	153900000	0.1344	0.7659	17.55	15.14
2	151200001	154200000	0.1309	0.7663	17.08	14.67
2	151500001	154500000	0.1209	0.7795	15.51	13.10
2	151800001	154800000	0.1183	0.7653	15.45	13.04
2	152100001	155100000	0.1154	0.7723	14.94	12.53
2	152400001	155400000	0.1197	0.7798	15.35	12.94
2	152700001	155700000	0.1170	0.7765	15.06	12.65
2	153000001	156000000	0.1193	0.7843	15.22	12.81
2	153300001	156300000	0.1103	0.7915	13.94	11.53
2	153600001	156600000	0.1263	0.7985	15.81	13.40
2	153900001	156900000	0.1382	0.8162	16.93	14.52
2	154200001	157200000	0.1360	0.8087	16.82	14.41
2	154500001	157500000	0.1408	0.8034	17.52	15.11
2	154800001	157800000	0.1539	0.8048	19.12	16.71
2	155100001	158100000	0.1552	0.7959	19.49	17.08
2	155400001	158400000	0.1660	0.7892	21.04	18.63
2	155700001	158700000	0.1655	0.7883	20.99	18.58
2	156000001	159000000	0.1778	0.7934	22.40	19.99
2	156300001	159300000	0.1844	0.7882	23.39	20.98
2	156600001	159600000	0.1678	0.7369	22.77	20.36
2	156900001	159900000	0.1537	0.7208	21.32	18.91
2	157200001	160200000	0.1588	0.7199	22.05	19.64
2	157500001	160500000	0.1648	0.7032	23.44	21.03
2	157800001	160800000	0.1417	0.6960	20.36	17.95
2	158100001	161100000	0.1652	0.6984	23.66	21.25
2	158400001	161400000	0.1716	0.7115	24.11	21.70
2	158700001	161700000	0.1792	0.7102	25.23	22.82
2	159000001	162000000	0.1731	0.7189	24.08	21.67
2	159300001	162300000	0.1869	0.7335	25.48	23.07
2	159600001	162600000	0.1958	0.7666	25.54	23.13
2	159900001	162900000	0.1912	0.7717	24.77	22.36
2	160200001	163200000	0.1990	0.7736	25.73	23.32
2	160500001	163500000	0.1935	0.7867	24.60	22.19
2	160800001	163800000	0.2008	0.7952	25.25	22.84
2	161100001	164100000	0.1919	0.8004	23.97	21.56
2	161400001	164400000	0.1883	0.7890	23.87	21.46
2	161700001	164700000	0.1791	0.7955	22.51	20.10
2	162000001	165000000	0.1802	0.7826	23.02	20.61
2	162300001	165300000	0.1712	0.7689	22.26	19.85
2	162600001	165600000	0.1846	0.7830	23.58	21.17
2	162900001	165900000	0.1953	0.7826	24.96	22.55
2	163200001	166200000	0.1872	0.7907	23.68	21.27
2	163500001	166500000	0.1929	0.7771	24.82	22.41
2	163800001	166800000	0.2028	0.7722	26.27	23.86
2	164100001	167100000	0.2021	0.7760	26.05	23.64
2	164400001	167400000	0.1967	0.7676	25.63	23.22
2	164700001	167700000	0.2141	0.7657	27.97	25.56
2	165000001	168000000	0.2202	0.7718	28.54	26.13
2	165300001	168300000	0.2116	0.7721	27.40	24.99
2	165600001	168600000	0.2196	0.7723	28.44	26.03
2	165900001	168900000	0.2203	0.7724	28.52	26.11
2	166200001	169200000	0.2155	0.7737	27.86	25.45
2	166500001	169500000	0.2051	0.7882	26.02	23.61
2	166800001	169800000	0.1888	0.7945	23.77	21.36
2	167100001	170100000	0.1768	0.7865	22.47	20.06
2	167400001	170400000	0.1845	0.7962	23.17	20.76
2	167700001	170700000	0.1783	0.7984	22.33	19.92
2	168000001	171000000	0.1662	0.7971	20.85	18.44
2	168300001	171300000	0.1830	0.8081	22.65	20.24
2	168600001	171600000	0.1685	0.7957	21.18	18.77
2	168900001	171900000	0.1555	0.8074	19.26	16.85
2	169200001	172200000	0.1593	0.7978	19.97	17.56
2	169500001	172500000	0.1675	0.7929	21.12	18.71
2	169800001	172800000	0.1868	0.7971	23.43	21.02
2	170100001	173100000	0.1865	0.7998	23.32	20.91
2	170400001	173400000	0.1784	0.7855	22.71	20.30
2	170700001	173700000	0.1804	0.7668	23.53	21.12
2	171000001	174000000	0.1886	0.7684	24.55	22.14
2	171300001	174300000	0.1671	0.7539	22.16	19.75
2	171600001	174600000	0.1660	0.7703	21.54	19.13
2	171900001	174900000	0.1762	0.7447	23.66	21.25
2	172200001	175200000	0.1716	0.7519	22.82	20.41
2	172500001	175500000	0.1723	0.7541	22.84	20.43
2	172800001	175800000	0.1644	0.7397	22.22	19.81
2	173100001	176100000	0.1650	0.7184	22.96	20.55
2	173400001	176400000	0.1651	0.7267	22.72	20.31
2	173700001	176700000	0.1637	0.7440	22.00	19.59
2	174000001	177000000	0.1626	0.7445	21.84	19.43
2	174300001	177300000	0.1808	0.7567	23.90	21.49
2	174600001	177600000	0.1765	0.7406	23.83	21.42
2	174900001	177900000	0.1977	0.7589	26.05	23.64
2	175200001	178200000	0.2147	0.7552	28.43	26.02
2	175500001	178500000	0.2203	0.7545	29.20	26.79
2	175800001	178800000	0.2255	0.7711	29.24	26.83
2	176100001	179100000	0.2363	0.7870	30.03	27.62
2	176400001	179400000	0.2437	0.8009	30.43	28.02
2	176700001	179700000	0.2390	0.8028	29.78	27.37
2	177000001	180000000	0.2513	0.7885	31.87	29.46
2	177300001	180300000	0.2478	0.7784	31.84	29.43
2	177600001	180600000	0.2516	0.7817	32.19	29.78
2	177900001	180900000	0.2409	0.7818	30.81	28.40
2	178200001	181200000	0.2185	0.7739	28.23	25.82
2	178500001	181500000	0.2123	0.7701	27.57	25.16
2	178800001	181800000	0.2037	0.7517	27.09	24.68
2	179100001	182100000	0.1967	0.7402	26.58	24.17
2	179400001	182400000	0.1861	0.7172	25.94	23.53
2	179700001	182700000	0.1815	0.7000	25.93	23.52
2	180000001	183000000	0.1735	0.7151	24.26	21.85
2	180300001	183300000	0.1574	0.7124	22.09	19.68
2	180600001	183600000	0.1728	0.7252	23.82	21.41
2	180900001	183900000	0.1737	0.7240	23.99	21.58
2	181200001	184200000	0.1794	0.7288	24.62	22.21
2	181500001	184500000	0.1800	0.7254	24.81	22.40
2	181800001	184800000	0.1869	0.7382	25.33	22.92
2	182100001	185100000	0.1974	0.7449	26.50	24.09
2	182400001	185400000	0.1910	0.7426	25.71	23.30
2	182700001	185700000	0.2002	0.7642	26.20	23.79
2	183000001	186000000	0.2052	0.7618	26.93	24.52
2	183300001	186300000	0.2186	0.7609	28.72	26.31
2	183600001	186600000	0.2020	0.7422	27.22	24.81
2	183900001	186900000	0.1884	0.7165	26.30	23.89
2	184200001	187200000	0.1941	0.7284	26.65	24.24
2	184500001	187500000	0.1850	0.7227	25.60	23.19
2	184800001	187800000	0.1787	0.7198	24.83	22.42
2	185100001	188100000	0.1755	0.7197	24.38	21.97
2	185400001	188400000	0.1955	0.7364	26.55	24.14
2	185700001	188700000	0.1959	0.7210	27.17	24.76
2	186000001	189000000	0.1959	0.7201	27.20	24.79
2	186300001	189300000	0.1935	0.7146	27.08	24.67
2	186600001	189600000	0.2038	0.7185	28.37	25.96
2	186900001	189900000	0.2047	0.7336	27.90	25.49
2	187200001	190200000	0.1990	0.7154	27.82	25.41
2	187500001	190500000	0.2007	0.7252	27.68	25.27
2	187800001	190800000	0.2065	0.7100	29.08	26.67
2	188100001	191100000	0.2003	0.7039	28.46	26.05
2	188400001	191400000	0.1976	0.7031	28.10	25.69
2	188700001	191700000	0.1920	0.6981	27.51	25.10
2	189000001	192000000	0.1852	0.6994	26.48	24.07
2	189300001	192300000	0.1883	0.7020	26.82	24.41
2	189600001	192600000	0.1745	0.6983	24.98	22.57
2	189900001	192900000	0.1761	0.6919	25.45	23.04
2	190200001	193200000	0.1732	0.6763	25.60	23.19
2	190500001	193500000	0.1813	0.6708	27.03	24.62
2	190800001	193800000	0.1738	0.6788	25.60	23.19
2	191100001	194100000	0.1696	0.6808	24.91	22.50
2	191400001	194400000	0.1678	0.6632	25.30	22.89
2	191700001	194700000	0.1749	0.6618	26.43	24.02
2	192000001	195000000	0.1707	0.6490	26.31	23.90
2	192300001	195300000	0.1662	0.6490	25.61	23.20
2	192600001	195600000	0.1693	0.6535	25.90	23.49
2	192900001	195900000	0.1788	0.6738	26.54	24.13
2	193200001	196200000	0.1835	0.6982	26.29	23.88
2	193500001	196500000	0.1761	0.6969	25.27	22.86
2	193800001	196800000	0.1774	0.6982	25.40	22.99
2	194100001	197100000	0.1808	0.7001	25.82	23.41
2	194400001	197400000	0.1773	0.7025	25.24	22.83
2	194700001	197700000	0.1727	0.7067	24.44	22.03
2	195000001	198000000	0.1843	0.7151	25.76	23.35
2	195300001	198300000	0.1875	0.7109	26.37	23.96
2	195600001	198600000	0.1909	0.7153	26.68	24.27
2	195900001	198900000	0.1840	0.7048	26.11	23.70
2	196200001	199200000	0.1721	0.6932	24.82	22.41
2	196500001	199500000	0.1826	0.7035	25.95	23.54
2	196800001	199800000	0.1810	0.7135	25.37	22.96
2	197100001	200100000	0.1770	0.7010	25.25	22.84
2	197400001	200400000	0.1756	0.7085	24.78	22.37
2	197700001	200700000	0.1740	0.7172	24.27	21.86
2	198000001	201000000	0.1634	0.7277	22.45	20.04
2	198300001	201300000	0.1635	0.7386	22.14	19.73
2	198600001	201600000	0.1564	0.7409	21.11	18.70
2	198900001	201900000	0.1561	0.7356	21.23	18.82
2	199200001	202200000	0.1676	0.7323	22.88	20.47
2	199500001	202500000	0.1570	0.7297	21.51	19.10
2	199800001	202800000	0.1633	0.7236	22.57	20.16
2	200100001	203100000	0.1714	0.7430	23.07	20.66
2	200400001	203400000	0.1838	0.7470	24.61	22.20
2	200700001	203700000	0.1862	0.7434	25.04	22.63
2	201000001	204000000	0.1892	0.7272	26.02	23.61
2	201300001	204300000	0.1772	0.7168	24.73	22.32
2	201600001	204600000	0.1800	0.6975	25.81	23.40
2	201900001	204900000	0.1773	0.6926	25.61	23.20
2	202200001	205200000	0.1748	0.6942	25.17	22.76
2	202500001	205500000	0.1842	0.6967	26.43	24.02
2	202800001	205800000	0.1674	0.6909	24.23	21.82
2	203100001	206100000	0.1647	0.6744	24.43	22.02
2	203400001	206400000	0.1657	0.6728	24.62	22.21
2	203700001	206700000	0.1574	0.6880	22.88	20.47
2	204000001	207000000	0.1542	0.6988	22.06	19.65
2	204300001	207300000	0.1672	0.6961	24.02	21.61
2	204600001	207600000	0.1666	0.7136	23.34	20.93
2	204900001	207900000	0.1662	0.7254	22.91	20.50
2	205200001	208200000	0.1664	0.7218	23.05	20.64
2	205500001	208500000	0.1826	0.7305	25.00	22.59
2	205800001	208800000	0.1913	0.7458	25.65	23.24
2	206100001	209100000	0.1954	0.7535	25.93	23.52
2	206400001	209400000	0.1804	0.7301	24.70	22.29
2	206700001	209700000	0.1835	0.7192	25.52	23.11
2	207000001	210000000	0.1873	0.7248	25.84	23.43
2	207300001	210300000	0.1872	0.7304	25.63	23.22
2	207600001	210600000	0.1850	0.7329	25.24	22.83
2	207900001	210900000	0.1789	0.7207	24.83	22.42
2	208200001	211200000	0.1647	0.7008	23.51	21.10
2	208500001	211500000	0.1291	0.6437	20.05	17.64
2	208800001	211800000	0.1258	0.6102	20.62	18.21
2	209100001	212100000	0.1129	0.5920	19.08	16.67
2	209400001	212400000	0.1184	0.6083	19.46	17.05
2	209700001	212700000	0.1151	0.5888	19.55	17.14
2	210000001	213000000	0.1142	0.5912	19.32	16.91
2	210300001	213300000	0.1246	0.6189	20.13	17.72
2	210600001	213600000	0.1242	0.6182	20.08	17.67
2	210900001	213900000	0.1384	0.6266	22.09	19.68
2	211200001	214200000	0.1625	0.6578	24.71	22.30
2	211500001	214500000	0.1785	0.6915	25.82	23.41
2	211800001	214800000	0.1882	0.7174	26.23	23.82
2	212100001	215100000	0.1870	0.7392	25.29	22.88
2	212400001	215400000	0.1792	0.7378	24.28	21.87
2	212700001	215700000	0.1910	0.7547	25.31	22.90
2	213000001	216000000	0.1848	0.7414	24.93	22.52
2	213300001	216300000	0.1684	0.7172	23.48	21.07
2	213600001	216600000	0.1849	0.7128	25.94	23.53
2	213900001	216900000	0.1810	0.7138	25.35	22.94
2	214200001	217200000	0.1680	0.7019	23.94	21.53
2	214500001	217500000	0.1689	0.7148	23.63	21.22
2	214800001	217800000	0.1743	0.7040	24.76	22.35
2	215100001	218100000	0.1770	0.7060	25.08	22.67
2	215400001	218400000	0.1855	0.7206	25.74	23.33
2	215700001	218700000	0.1797	0.7117	25.25	22.84
2	216000001	219000000	0.2085	0.7007	29.75	27.34
2	216300001	219300000	0.2180	0.6859	31.79	29.38
2	216600001	219600000	0.2033	0.6642	30.61	28.20
2	216900001	219900000	0.1935	0.6495	29.79	27.38
2	217200001	220200000	0.1911	0.6474	29.51	27.10
2	217500001	220500000	0.1937	0.6510	29.76	27.35
2	217800001	220800000	0.1959	0.6544	29.93	27.52
2	218100001	221100000	0.2012	0.6523	30.84	28.43
2	218400001	221400000	0.1867	0.6404	29.15	26.74
2	218700001	221700000	0.1908	0.6467	29.50	27.09
2	219000001	222000000	0.1775	0.6586	26.94	24.53
2	219300001	222300000	0.1792	0.6758	26.52	24.11
2	219600001	222600000	0.1838	0.6957	26.43	24.02
2	219900001	222900000	0.1879	0.7040	26.70	24.29
2	220200001	223200000	0.1918	0.7171	26.74	24.33
2	220500001	223500000	0.1815	0.6920	26.23	23.82
2	220800001	223800000	0.1690	0.6870	24.60	22.19
2	221100001	224100000	0.1666	0.6960	23.94	21.53
2	221400001	224400000	0.1709	0.6925	24.67	22.26
2	221700001	224700000	0.1655	0.6648	24.89	22.48
2	222000001	225000000	0.1472	0.6542	22.50	20.09
2	222300001	225300000	0.1383	0.6562	21.08	18.67
2	222600001	225600000	0.1380	0.6550	21.07	18.66
2	222900001	225900000	0.1428	0.6526	21.88	19.47
2	223200001	226200000	0.1364	0.6513	20.94	18.53
2	223500001	226500000	0.1443	0.6662	21.66	19.25
2	223800001	226800000	0.1479	0.6747	21.93	19.52
2	224100001	227100000	0.1556	0.6654	23.39	20.98
2	224400001	227400000	0.1509	0.6848	22.04	19.63
2	224700001	227700000	0.1463	0.7157	20.44	18.03
2	225000001	228000000	0.1567	0.7163	21.88	19.47
2	225300001	228300000	0.1490	0.7180	20.76	18.35
2	225600001	228600000	0.1365	0.7107	19.20	16.79
2	225900001	228900000	0.1236	0.7220	17.11	14.70
2	226200001	229200000	0.1329	0.7182	18.51	16.10
2	226500001	229500000	0.1255	0.7000	17.93	15.52
2	226800001	229800000	0.1211	0.6969	17.37	14.96
2	227100001	230100000	0.1099	0.7007	15.68	13.27
2	227400001	230400000	0.1265	0.6766	18.70	16.29
2	227700001	230700000	0.1400	0.6725	20.81	18.40
2	228000001	231000000	0.1345	0.6604	20.36	17.95
2	228300001	231300000	0.1272	0.6505	19.55	17.14
2	228600001	231600000	0.1531	0.6565	23.31	20.90
2	228900001	231900000	0.1607	0.6490	24.77	22.36
2	229200001	232200000	0.1599	0.6411	24.94	22.53
2	229500001	232500000	0.1650	0.6492	25.42	23.01
2	229800001	232800000	0.1766	0.6436	27.43	25.02
2	230100001	233100000	0.1801	0.6348	28.37	25.96
2	230400001	233400000	0.1699	0.6408	26.52	24.11
2	230700001	233700000	0.1627	0.6211	26.19	23.78
2	231000001	234000000	0.1668	0.6374	26.17	23.76
2	231300001	234300000	0.1694	0.6341	26.72	24.31
2	231600001	234600000	0.1521	0.6281	24.21	21.80
2	231900001	234900000	0.1547	0.6270	24.67	22.26
2	232200001	235200000	0.1500	0.6375	23.54	21.13
2	232500001	235500000	0.1525	0.6551	23.28	20.87
2	232800001	235800000	0.1379	0.6562	21.02	18.61
2	233100001	236100000	0.1372	0.6414	21.40	18.99
2	233400001	236400000	0.1325	0.6387	20.75	18.34
2	233700001	236700000	0.1302	0.6316	20.62	18.21
2	234000001	237000000	0.1228	0.6313	19.45	17.04
2	234300001	237300000	0.1320	0.6190	21.32	18.91
2	234600001	237600000	0.1327	0.6062	21.89	19.48
2	234900001	237900000	0.1193	0.5992	19.90	17.49
2	235200001	238200000	0.1230	0.5979	20.56	18.15
2	235500001	238500000	0.1128	0.5692	19.81	17.40
2	235800001	238800000	0.1269	0.5662	22.41	20.00
2	236100001	239100000	0.1165	0.5632	20.68	18.27
2	236400001	239400000	0.1127	0.5412	20.83	18.42
2	236700001	239700000	0.1060	0.5579	18.99	16.58
2	237000001	240000000	0.1129	0.5366	21.04	18.63
2	237300001	240300000	0.1148	0.5331	21.54	19.13
2	237600001	240600000	0.1226	0.5382	22.77	20.36
2	237900001	240900000	0.1367	0.5458	25.04	22.63
2	238200001	241200000	0.1353	0.5349	25.29	22.88
2	238500001	241500000	0.1555	0.5541	28.06	25.65
2	238800001	241800000	0.1424	0.5579	25.52	23.11
2	239100001	242100000	0.1464	0.5743	25.49	23.08
2	239400001	242400000	0.1588	0.6009	26.43	24.02
2	239700001	242700000	0.1636	0.5903	27.71	25.30
2	240000001	243000000	0.1652	0.6082	27.16	24.75
2	240300001	243300000	0.1687	0.6374	26.46	24.05
2	240600001	243600000	0.1560	0.6437	24.24	21.83
2	240900001	243900000	0.1495	0.6205	24.10	21.69
2	241200001	244200000	0.1486	0.6230	23.86	21.45
2	241500001	244500000	0.1415	0.6163	22.95	20.54
2	241800001	244800000	0.1487	0.6088	24.42	22.01
2	242100001	245100000	0.1498	0.6156	24.34	21.93
2	242400001	245400000	0.1460	0.6273	23.27	20.86
2	242700001	245700000	0.1474	0.6608	22.31	19.90
2	243000001	245934532	0.1427	0.6793	20.55	18.14
3	1	3000000	0.1668	0.6927	24.08	21.67
3	300001	3300000	0.1574	0.6672	23.60	21.19
3	600001	3600000	0.1433	0.6505	22.03	19.62
3	900001	3900000	0.1408	0.6361	22.14	19.73
3	1200001	4200000	0.1433	0.6269	22.85	20.44
3	1500001	4500000	0.1464	0.6068	24.13	21.72
3	1800001	4800000	0.1436	0.6162	23.30	20.89
3	2100001	5100000	0.1359	0.5877	23.13	20.72
3	2400001	5400000	0.1362	0.5910	23.05	20.64
3	2700001	5700000	0.1628	0.6082	26.77	24.36
3	3000001	6000000	0.1601	0.6131	26.11	23.70
3	3300001	6300000	0.1552	0.6084	25.52	23.11
3	3600001	6600000	0.1580	0.6187	25.54	23.13
3	3900001	6900000	0.1576	0.6277	25.11	22.70
3	4200001	7200000	0.1473	0.6090	24.18	21.77
3	4500001	7500000	0.1515	0.6129	24.72	22.31
3	4800001	7800000	0.1608	0.6153	26.14	23.73
3	5100001	8100000	0.1594	0.6550	24.34	21.93
3	5400001	8400000	0.1682	0.6621	25.41	23.00
3	5700001	8700000	0.1462	0.6264	23.35	20.94
3	6000001	9000000	0.1533	0.6277	24.42	22.01
3	6300001	9300000	0.1706	0.6363	26.80	24.39
3	6600001	9600000	0.1758	0.6324	27.80	25.39
3	6900001	9900000	0.1770	0.6313	28.04	25.63
3	7200001	10200000	0.1830	0.6376	28.70	26.29
3	7500001	10500000	0.1887	0.6523	28.93	26.52
3	7800001	10800000	0.1997	0.6624	30.15	27.74
3	8100001	11100000	0.2067	0.6610	31.27	28.86
3	8400001	11400000	0.2064	0.6701	30.81	28.40
3	8700001	11700000	0.2144	0.6907	31.04	28.63
3	9000001	12000000	0.2084	0.6878	30.29	27.88
3	9300001	12300000	0.1960	0.6965	28.14	25.73
3	9600001	12600000	0.1997	0.7037	28.37	25.96
3	9900001	12900000	0.1954	0.6913	28.26	25.85
3	10200001	13200000	0.2011	0.7032	28.60	26.19
3	10500001	13500000	0.2011	0.7063	28.48	26.07
3	10800001	13800000	0.1739	0.6812	25.53	23.12
3	11100001	14100000	0.1758	0.6786	25.90	23.49
3	11400001	14400000	0.1835	0.6637	27.65	25.24
3	11700001	14700000	0.1853	0.6732	27.53	25.12
3	12000001	15000000	0.1918	0.6890	27.84	25.43
3	12300001	15300000	0.1992	0.7090	28.10	25.69
3	12600001	15600000	0.1910	0.6929	27.57	25.16
3	12900001	15900000	0.1880	0.7105	26.46	24.05
3	13200001	16200000	0.1851	0.7048	26.27	23.86
3	13500001	16500000	0.1843	0.6972	26.43	24.02
3	13800001	16800000	0.1988	0.7239	27.45	25.04
3	14100001	17100000	0.1979	0.7188	27.54	25.13
3	14400001	17400000	0.1832	0.7283	25.16	22.75
3	14700001	17700000	0.1761	0.7243	24.32	21.91
3	15000001	18000000	0.1535	0.7120	21.56	19.15
3	15300001	18300000	0.1579	0.7067	22.35	19.94
3	15600001	18600000	0.1703	0.7164	23.76	21.35
3	15900001	18900000	0.1808	0.7120	25.39	22.98
3	16200001	19200000	0.1737	0.7294	23.81	21.40
3	16500001	19500000	0.1831	0.7431	24.64	22.23
3	16800001	19800000	0.1792	0.7240	24.75	22.34
3	17100001	20100000	0.1820	0.7333	24.82	22.41
3	17400001	20400000	0.1828	0.7351	24.86	22.45
3	17700001	20700000	0.1806	0.7414	24.36	21.95
3	18000001	21000000	0.1945	0.7254	26.81	24.40
3	18300001	21300000	0.1872	0.7123	26.28	23.87
3	18600001	21600000	0.1801	0.7168	25.12	22.71
3	18900001	21900000	0.1764	0.7259	24.30	21.89
3	19200001	22200000	0.1971	0.7270	27.11	24.70
3	19500001	22500000	0.1939	0.7243	26.77	24.36
3	19800001	22800000	0.2028	0.7330	27.66	25.25
3	20100001	23100000	0.2022	0.7221	28.00	25.59
3	20400001	23400000	0.1975	0.7210	27.40	24.99
3	20700001	23700000	0.2046	0.7124	28.71	26.30
3	21000001	24000000	0.2075	0.7260	28.58	26.17
3	21300001	24300000	0.2072	0.7314	28.33	25.92
3	21600001	24600000	0.2049	0.7269	28.20	25.79
3	21900001	24900000	0.1962	0.7273	26.98	24.57
3	22200001	25200000	0.1751	0.7293	24.01	21.60
3	22500001	25500000	0.1908	0.7424	25.70	23.29
3	22800001	25800000	0.1961	0.7408	26.47	24.06
3	23100001	26100000	0.2019	0.7563	26.69	24.28
3	23400001	26400000	0.2000	0.7599	26.32	23.91
3	23700001	26700000	0.1972	0.7638	25.82	23.41
3	24000001	27000000	0.2113	0.7676	27.53	25.12
3	24300001	27300000	0.2078	0.7675	27.08	24.67
3	24600001	27600000	0.2109	0.7721	27.32	24.91
3	24900001	27900000	0.2265	0.7818	28.97	26.56
3	25200001	28200000	0.2271	0.7924	28.66	26.25
3	25500001	28500000	0.1923	0.7780	24.72	22.31
3	25800001	28800000	0.1895	0.7787	24.34	21.93
3	26100001	29100000	0.1791	0.7641	23.44	21.03
3	26400001	29400000	0.1954	0.7649	25.54	23.13
3	26700001	29700000	0.1916	0.7698	24.88	22.47
3	27000001	30000000	0.1792	0.7691	23.30	20.89
3	27300001	30300000	0.1836	0.7741	23.72	21.31
3	27600001	30600000	0.1824	0.7714	23.64	21.23
3	27900001	30900000	0.1715	0.7625	22.49	20.08
3	28200001	31200000	0.1720	0.7545	22.80	20.39
3	28500001	31500000	0.1888	0.7442	25.37	22.96
3	28800001	31800000	0.1758	0.7518	23.39	20.98
3	29100001	32100000	0.1741	0.7462	23.34	20.93
3	29400001	32400000	0.1723	0.7498	22.97	20.56
3	29700001	32700000	0.1753	0.7466	23.48	21.07
3	30000001	33000000	0.1661	0.7508	22.12	19.71
3	30300001	33300000	0.1608	0.7550	21.30	18.89
3	30600001	33600000	0.1700	0.7641	22.24	19.83
3	30900001	33900000	0.1676	0.7613	22.02	19.61
3	31200001	34200000	0.1676	0.7553	22.19	19.78
3	31500001	34500000	0.1570	0.7570	20.74	18.33
3	31800001	34800000	0.1647	0.7486	22.00	19.59
3	32100001	35100000	0.1771	0.7503	23.60	21.19
3	32400001	35400000	0.1706	0.7388	23.09	20.68
3	32700001	35700000	0.1684	0.7470	22.54	20.13
3	33000001	36000000	0.1768	0.7528	23.48	21.07
3	33300001	36300000	0.1785	0.7544	23.66	21.25
3	33600001	36600000	0.1675	0.7390	22.66	20.25
3	33900001	36900000	0.1793	0.7382	24.30	21.89
3	34200001	37200000	0.1823	0.7436	24.52	22.11
3	34500001	37500000	0.1928	0.7593	25.39	22.98
3	34800001	37800000	0.1837	0.7748	23.71	21.30
3	35100001	38100000	0.1659	0.7791	21.29	18.88
3	35400001	38400000	0.1673	0.7947	21.04	18.63
3	35700001	38700000	0.1699	0.7896	21.51	19.10
3	36000001	39000000	0.1669	0.7911	21.09	18.68
3	36300001	39300000	0.1809	0.7973	22.69	20.28
3	36600001	39600000	0.1889	0.7962	23.72	21.31
3	36900001	39900000	0.1726	0.7990	21.60	19.19
3	37200001	40200000	0.1684	0.7986	21.08	18.67
3	37500001	40500000	0.1667	0.8018	20.80	18.39
3	37800001	40800000	0.1613	0.7971	20.23	17.82
3	38100001	41100000	0.1603	0.7940	20.19	17.78
3	38400001	41400000	0.1608	0.7900	20.36	17.95
3	38700001	41700000	0.1603	0.7932	20.21	17.80
3	39000001	42000000	0.1593	0.7919	20.11	17.70
3	39300001	42300000	0.1503	0.7761	19.36	16.95
3	39600001	42600000	0.1432	0.7865	18.20	15.79
3	39900001	42900000	0.1553	0.7974	19.48	17.07
3	40200001	43200000	0.1474	0.7894	18.67	16.26
3	40500001	43500000	0.1403	0.7848	17.88	15.47
3	40800001	43800000	0.1527	0.7733	19.75	17.34
3	41100001	44100000	0.1609	0.7917	20.32	17.91
3	41400001	44400000	0.1622	0.7846	20.68	18.27
3	41700001	44700000	0.1649	0.7838	21.04	18.63
3	42000001	45000000	0.1703	0.7782	21.89	19.48
3	42300001	45300000	0.1614	0.7816	20.65	18.24
3	42600001	45600000	0.1672	0.7843	21.31	18.90
3	42900001	45900000	0.1627	0.7747	21.00	18.59
3	43200001	46200000	0.1764	0.7698	22.92	20.51
3	43500001	46500000	0.1848	0.7834	23.59	21.18
3	43800001	46800000	0.1818	0.7903	23.01	20.60
3	44100001	47100000	0.1779	0.7861	22.63	20.22
3	44400001	47400000	0.1750	0.7903	22.14	19.73
3	44700001	47700000	0.1662	0.7974	20.85	18.44
3	45000001	48000000	0.1725	0.8061	21.40	18.99
3	45300001	48300000	0.1714	0.8125	21.10	18.69
3	45600001	48600000	0.1629	0.8119	20.07	17.66
3	45900001	48900000	0.1580	0.7926	19.93	17.52
3	46200001	49200000	0.1538	0.7977	19.28	16.87
3	46500001	49500000	0.1519	0.7843	19.36	16.95
3	46800001	49800000	0.1610	0.7830	20.56	18.15
3	47100001	50100000	0.1697	0.7732	21.95	19.54
3	47400001	50400000	0.1688	0.7671	22.01	19.60
3	47700001	50700000	0.1741	0.7626	22.83	20.42
3	48000001	51000000	0.1697	0.7621	22.27	19.86
3	48300001	51300000	0.1722	0.7479	23.03	20.62
3	48600001	51600000	0.1699	0.7490	22.68	20.27
3	48900001	51900000	0.1772	0.7596	23.33	20.92
3	49200001	52200000	0.1762	0.7537	23.38	20.97
3	49500001	52500000	0.1807	0.7529	24.00	21.59
3	49800001	52800000	0.1821	0.7442	24.47	22.06
3	50100001	53100000	0.1823	0.7459	24.44	22.03
3	50400001	53400000	0.1783	0.7576	23.53	21.12
3	50700001	53700000	0.1843	0.7648	24.10	21.69
3	51000001	54000000	0.1812	0.7548	24.01	21.60
3	51300001	54300000	0.1806	0.7517	24.03	21.62
3	51600001	54600000	0.1784	0.7530	23.69	21.28
3	51900001	54900000	0.1790	0.7711	23.22	20.81
3	52200001	55200000	0.1777	0.7794	22.80	20.39
3	52500001	55500000	0.1687	0.7819	21.57	19.16
3	52800001	55800000	0.1649	0.7839	21.03	18.62
3	53100001	56100000	0.1722	0.7995	21.54	19.13
3	53400001	56400000	0.1851	0.8004	23.13	20.72
[truncated: 5,003 more rows]
