# Supplementary material for: Effect of sequence depth and length in long-read assembly of the maize inbred NC358
Source: Nat Commun. 2020 May 8;11:2288. doi: 10.1038/s41467-020-16037-7 (PMC7211024; doi:10.1038/s41467-020-16037-7)
Supplement: Supplementary file 4 — Source Data [file 41467_2020_16037_MOESM4_ESM.zip › Source Data/Fig. 1F, Suppl. Fig. 8/Mo17CAU_v1_GCA_003185045.1.fa.out.LAI.chr]

Chr	From	To	Intact	Total	raw_LAI	LAI
Mo17_chr1	1	3000000	0.1682	0.6244	26.94	21.31
Mo17_chr1	300001	3300000	0.1657	0.6574	25.21	19.58
Mo17_chr1	600001	3600000	0.1764	0.6749	26.14	20.51
Mo17_chr1	900001	3900000	0.1722	0.6877	25.04	19.41
Mo17_chr1	1200001	4200000	0.1568	0.6665	23.52	17.89
Mo17_chr1	1500001	4500000	0.1611	0.6471	24.89	19.26
Mo17_chr1	1800001	4800000	0.1430	0.6209	23.03	17.40
Mo17_chr1	2100001	5100000	0.1473	0.6136	24.00	18.37
Mo17_chr1	2400001	5400000	0.1574	0.6124	25.70	20.07
Mo17_chr1	2700001	5700000	0.1642	0.5997	27.37	21.74
Mo17_chr1	3000001	6000000	0.1626	0.5796	28.05	22.42
Mo17_chr1	3300001	6300000	0.1686	0.5644	29.88	24.25
Mo17_chr1	3600001	6600000	0.1506	0.5458	27.59	21.96
Mo17_chr1	3900001	6900000	0.1606	0.5531	29.03	23.40
Mo17_chr1	4200001	7200000	0.1707	0.5549	30.77	25.14
Mo17_chr1	4500001	7500000	0.1781	0.5519	32.28	26.65
Mo17_chr1	4800001	7800000	0.1742	0.5625	30.96	25.33
Mo17_chr1	5100001	8100000	0.1628	0.5601	29.07	23.44
Mo17_chr1	5400001	8400000	0.1468	0.5728	25.63	20.00
Mo17_chr1	5700001	8700000	0.1457	0.5798	25.12	19.49
Mo17_chr1	6000001	9000000	0.1417	0.5744	24.67	19.04
Mo17_chr1	6300001	9300000	0.1256	0.5725	21.94	16.31
Mo17_chr1	6600001	9600000	0.1201	0.5668	21.19	15.56
Mo17_chr1	6900001	9900000	0.1209	0.5722	21.14	15.51
Mo17_chr1	7200001	10200000	0.1172	0.5913	19.82	14.19
Mo17_chr1	7500001	10500000	0.1072	0.6035	17.77	12.14
Mo17_chr1	7800001	10800000	0.1027	0.6080	16.89	11.26
Mo17_chr1	8100001	11100000	0.1055	0.6117	17.24	11.61
Mo17_chr1	8400001	11400000	0.1074	0.5935	18.09	12.46
Mo17_chr1	8700001	11700000	0.1102	0.6094	18.08	12.45
Mo17_chr1	9000001	12000000	0.1225	0.6335	19.34	13.71
Mo17_chr1	9300001	12300000	0.1223	0.6319	19.36	13.73
Mo17_chr1	9600001	12600000	0.1281	0.6514	19.67	14.04
Mo17_chr1	9900001	12900000	0.1335	0.6561	20.34	14.71
Mo17_chr1	10200001	13200000	0.1239	0.6410	19.32	13.69
Mo17_chr1	10500001	13500000	0.1332	0.6326	21.05	15.42
Mo17_chr1	10800001	13800000	0.1454	0.6176	23.54	17.91
Mo17_chr1	11100001	14100000	0.1465	0.6194	23.65	18.02
Mo17_chr1	11400001	14400000	0.1521	0.6184	24.60	18.97
Mo17_chr1	11700001	14700000	0.1410	0.5891	23.93	18.30
Mo17_chr1	12000001	15000000	0.1359	0.5701	23.83	18.20
Mo17_chr1	12300001	15300000	0.1369	0.5797	23.62	17.99
Mo17_chr1	12600001	15600000	0.1469	0.5979	24.58	18.95
Mo17_chr1	12900001	15900000	0.1406	0.5888	23.88	18.25
Mo17_chr1	13200001	16200000	0.1553	0.5912	26.27	20.64
Mo17_chr1	13500001	16500000	0.1605	0.6104	26.30	20.67
Mo17_chr1	13800001	16800000	0.1632	0.6224	26.22	20.59
Mo17_chr1	14100001	17100000	0.1721	0.6252	27.53	21.90
Mo17_chr1	14400001	17400000	0.1746	0.6489	26.91	21.28
Mo17_chr1	14700001	17700000	0.1879	0.6952	27.03	21.40
Mo17_chr1	15000001	18000000	0.2020	0.7209	28.02	22.39
Mo17_chr1	15300001	18300000	0.2212	0.7230	30.60	24.97
Mo17_chr1	15600001	18600000	0.2255	0.7153	31.53	25.90
Mo17_chr1	15900001	18900000	0.2280	0.7084	32.19	26.56
Mo17_chr1	16200001	19200000	0.2219	0.7159	30.99	25.36
Mo17_chr1	16500001	19500000	0.2084	0.6824	30.54	24.91
Mo17_chr1	16800001	19800000	0.1979	0.6765	29.25	23.62
Mo17_chr1	17100001	20100000	0.1961	0.6850	28.63	23.00
Mo17_chr1	17400001	20400000	0.1885	0.6738	27.98	22.35
Mo17_chr1	17700001	20700000	0.1741	0.6527	26.68	21.05
Mo17_chr1	18000001	21000000	0.1626	0.6294	25.84	20.21
Mo17_chr1	18300001	21300000	0.1483	0.6226	23.82	18.19
Mo17_chr1	18600001	21600000	0.1472	0.6163	23.88	18.25
Mo17_chr1	18900001	21900000	0.1489	0.6404	23.26	17.63
Mo17_chr1	19200001	22200000	0.1502	0.6359	23.63	18.00
Mo17_chr1	19500001	22500000	0.1538	0.6688	23.00	17.37
Mo17_chr1	19800001	22800000	0.1583	0.6851	23.11	17.48
Mo17_chr1	20100001	23100000	0.1582	0.6764	23.39	17.76
Mo17_chr1	20400001	23400000	0.1562	0.6793	22.99	17.36
Mo17_chr1	20700001	23700000	0.1679	0.6802	24.69	19.06
Mo17_chr1	21000001	24000000	0.1615	0.6983	23.12	17.49
Mo17_chr1	21300001	24300000	0.1625	0.7049	23.05	17.42
Mo17_chr1	21600001	24600000	0.1485	0.7032	21.12	15.49
Mo17_chr1	21900001	24900000	0.1468	0.7020	20.91	15.28
Mo17_chr1	22200001	25200000	0.1362	0.6915	19.70	14.07
Mo17_chr1	22500001	25500000	0.1387	0.6815	20.35	14.72
Mo17_chr1	22800001	25800000	0.1448	0.6821	21.23	15.60
Mo17_chr1	23100001	26100000	0.1407	0.6891	20.41	14.78
Mo17_chr1	23400001	26400000	0.1493	0.6959	21.45	15.82
Mo17_chr1	23700001	26700000	0.1603	0.7089	22.62	16.99
Mo17_chr1	24000001	27000000	0.1643	0.6966	23.59	17.96
Mo17_chr1	24300001	27300000	0.1630	0.7020	23.21	17.58
Mo17_chr1	24600001	27600000	0.1773	0.7149	24.81	19.18
Mo17_chr1	24900001	27900000	0.1678	0.7008	23.95	18.32
Mo17_chr1	25200001	28200000	0.1898	0.7110	26.69	21.06
Mo17_chr1	25500001	28500000	0.1951	0.7135	27.34	21.71
Mo17_chr1	25800001	28800000	0.1908	0.7018	27.19	21.56
Mo17_chr1	26100001	29100000	0.1982	0.7207	27.51	21.88
Mo17_chr1	26400001	29400000	0.1933	0.7031	27.49	21.86
Mo17_chr1	26700001	29700000	0.1819	0.6934	26.23	20.60
Mo17_chr1	27000001	30000000	0.1747	0.7032	24.85	19.22
Mo17_chr1	27300001	30300000	0.1814	0.6875	26.39	20.76
Mo17_chr1	27600001	30600000	0.1675	0.6847	24.47	18.84
Mo17_chr1	27900001	30900000	0.1823	0.6865	26.55	20.92
Mo17_chr1	28200001	31200000	0.1882	0.6861	27.43	21.80
Mo17_chr1	28500001	31500000	0.1875	0.6851	27.36	21.73
Mo17_chr1	28800001	31800000	0.1793	0.6907	25.96	20.33
Mo17_chr1	29100001	32100000	0.1762	0.6709	26.27	20.64
Mo17_chr1	29400001	32400000	0.1907	0.6896	27.66	22.03
Mo17_chr1	29700001	32700000	0.1882	0.7098	26.52	20.89
Mo17_chr1	30000001	33000000	0.1971	0.7162	27.52	21.89
Mo17_chr1	30300001	33300000	0.2003	0.7312	27.39	21.76
Mo17_chr1	30600001	33600000	0.2086	0.7343	28.41	22.78
Mo17_chr1	30900001	33900000	0.2078	0.7408	28.05	22.42
Mo17_chr1	31200001	34200000	0.1834	0.7306	25.10	19.47
Mo17_chr1	31500001	34500000	0.1772	0.7419	23.88	18.25
Mo17_chr1	31800001	34800000	0.1924	0.7545	25.50	19.87
Mo17_chr1	32100001	35100000	0.1774	0.7511	23.62	17.99
Mo17_chr1	32400001	35400000	0.1663	0.7259	22.91	17.28
Mo17_chr1	32700001	35700000	0.1547	0.7118	21.74	16.11
Mo17_chr1	33000001	36000000	0.1628	0.7035	23.13	17.50
Mo17_chr1	33300001	36300000	0.1453	0.6945	20.92	15.29
Mo17_chr1	33600001	36600000	0.1506	0.6895	21.84	16.21
Mo17_chr1	33900001	36900000	0.1376	0.6831	20.15	14.52
Mo17_chr1	34200001	37200000	0.1437	0.6848	20.98	15.35
Mo17_chr1	34500001	37500000	0.1517	0.6670	22.74	17.11
Mo17_chr1	34800001	37800000	0.1545	0.6376	24.24	18.61
Mo17_chr1	35100001	38100000	0.1575	0.6254	25.18	19.55
Mo17_chr1	35400001	38400000	0.1457	0.6513	22.38	16.75
Mo17_chr1	35700001	38700000	0.1594	0.6428	24.81	19.18
Mo17_chr1	36000001	39000000	0.1567	0.6553	23.91	18.28
Mo17_chr1	36300001	39300000	0.1569	0.6563	23.90	18.27
Mo17_chr1	36600001	39600000	0.1451	0.6503	22.31	16.68
Mo17_chr1	36900001	39900000	0.1576	0.6552	24.05	18.42
Mo17_chr1	37200001	40200000	0.1542	0.6649	23.19	17.56
Mo17_chr1	37500001	40500000	0.1446	0.6678	21.65	16.02
Mo17_chr1	37800001	40800000	0.1374	0.6943	19.80	14.17
Mo17_chr1	38100001	41100000	0.1514	0.7141	21.20	15.57
Mo17_chr1	38400001	41400000	0.1632	0.7086	23.03	17.40
Mo17_chr1	38700001	41700000	0.1632	0.7074	23.07	17.44
Mo17_chr1	39000001	42000000	0.1709	0.7081	24.13	18.50
Mo17_chr1	39300001	42300000	0.1681	0.7167	23.46	17.83
Mo17_chr1	39600001	42600000	0.1774	0.7220	24.58	18.95
Mo17_chr1	39900001	42900000	0.1854	0.7320	25.33	19.70
Mo17_chr1	40200001	43200000	0.1922	0.7343	26.17	20.54
Mo17_chr1	40500001	43500000	0.1874	0.6952	26.95	21.32
Mo17_chr1	40800001	43800000	0.1868	0.6809	27.44	21.81
Mo17_chr1	41100001	44100000	0.1781	0.6735	26.45	20.82
Mo17_chr1	41400001	44400000	0.1827	0.6728	27.16	21.53
Mo17_chr1	41700001	44700000	0.1862	0.6838	27.23	21.60
Mo17_chr1	42000001	45000000	0.1731	0.6757	25.62	19.99
Mo17_chr1	42300001	45300000	0.1838	0.6810	26.99	21.36
Mo17_chr1	42600001	45600000	0.1965	0.6896	28.50	22.87
Mo17_chr1	42900001	45900000	0.1786	0.6861	26.02	20.39
Mo17_chr1	43200001	46200000	0.1766	0.6831	25.85	20.22
Mo17_chr1	43500001	46500000	0.1879	0.7260	25.88	20.25
Mo17_chr1	43800001	46800000	0.1826	0.7154	25.53	19.90
Mo17_chr1	44100001	47100000	0.1862	0.7204	25.84	20.21
Mo17_chr1	44400001	47400000	0.1798	0.7295	24.64	19.01
Mo17_chr1	44700001	47700000	0.1688	0.7245	23.30	17.67
Mo17_chr1	45000001	48000000	0.1812	0.7196	25.18	19.55
Mo17_chr1	45300001	48300000	0.1855	0.7084	26.18	20.55
Mo17_chr1	45600001	48600000	0.1672	0.6947	24.07	18.44
Mo17_chr1	45900001	48900000	0.1604	0.6822	23.51	17.88
Mo17_chr1	46200001	49200000	0.1590	0.6862	23.18	17.55
Mo17_chr1	46500001	49500000	0.1575	0.6887	22.87	17.24
Mo17_chr1	46800001	49800000	0.1569	0.6836	22.94	17.31
Mo17_chr1	47100001	50100000	0.1434	0.6475	22.15	16.52
Mo17_chr1	47400001	50400000	0.1429	0.6330	22.58	16.95
Mo17_chr1	47700001	50700000	0.1480	0.6316	23.44	17.81
Mo17_chr1	48000001	51000000	0.1380	0.6240	22.12	16.49
Mo17_chr1	48300001	51300000	0.1442	0.6330	22.79	17.16
Mo17_chr1	48600001	51600000	0.1453	0.6225	23.34	17.71
Mo17_chr1	48900001	51900000	0.1585	0.6232	25.43	19.80
Mo17_chr1	49200001	52200000	0.1678	0.6299	26.64	21.01
Mo17_chr1	49500001	52500000	0.1713	0.6450	26.56	20.93
Mo17_chr1	49800001	52800000	0.1736	0.6724	25.82	20.19
Mo17_chr1	50100001	53100000	0.1921	0.7197	26.69	21.06
Mo17_chr1	50400001	53400000	0.1905	0.7342	25.94	20.31
Mo17_chr1	50700001	53700000	0.1992	0.7351	27.10	21.47
Mo17_chr1	51000001	54000000	0.1998	0.7426	26.91	21.28
Mo17_chr1	51300001	54300000	0.1918	0.7373	26.02	20.39
Mo17_chr1	51600001	54600000	0.1905	0.7549	25.24	19.61
Mo17_chr1	51900001	54900000	0.1860	0.7629	24.38	18.75
Mo17_chr1	52200001	55200000	0.1719	0.7517	22.87	17.24
Mo17_chr1	52500001	55500000	0.1621	0.7057	22.97	17.34
Mo17_chr1	52800001	55800000	0.1699	0.6900	24.62	18.99
Mo17_chr1	53100001	56100000	0.1664	0.6859	24.25	18.62
Mo17_chr1	53400001	56400000	0.1712	0.6746	25.38	19.75
Mo17_chr1	53700001	56700000	0.1697	0.6836	24.83	19.20
Mo17_chr1	54000001	57000000	0.1728	0.6890	25.08	19.45
Mo17_chr1	54300001	57300000	0.1616	0.6791	23.80	18.17
Mo17_chr1	54600001	57600000	0.1623	0.6812	23.83	18.20
Mo17_chr1	54900001	57900000	0.1870	0.6807	27.48	21.85
Mo17_chr1	55200001	58200000	0.2006	0.6954	28.85	23.22
Mo17_chr1	55500001	58500000	0.2137	0.7211	29.64	24.01
Mo17_chr1	55800001	58800000	0.2069	0.7380	28.03	22.40
Mo17_chr1	56100001	59100000	0.2143	0.7314	29.30	23.67
Mo17_chr1	56400001	59400000	0.2074	0.7279	28.49	22.86
Mo17_chr1	56700001	59700000	0.2010	0.7249	27.72	22.09
Mo17_chr1	57000001	60000000	0.1993	0.7238	27.53	21.90
Mo17_chr1	57300001	60300000	0.2054	0.7334	28.01	22.38
Mo17_chr1	57600001	60600000	0.2064	0.7347	28.09	22.46
Mo17_chr1	57900001	60900000	0.1802	0.7162	25.17	19.54
Mo17_chr1	58200001	61200000	0.1856	0.7029	26.41	20.78
Mo17_chr1	58500001	61500000	0.1786	0.7100	25.15	19.52
Mo17_chr1	58800001	61800000	0.1694	0.7017	24.14	18.51
Mo17_chr1	59100001	62100000	0.1703	0.7124	23.91	18.28
Mo17_chr1	59400001	62400000	0.1723	0.7072	24.36	18.73
Mo17_chr1	59700001	62700000	0.1738	0.7061	24.61	18.98
Mo17_chr1	60000001	63000000	0.1844	0.7023	26.26	20.63
Mo17_chr1	60300001	63300000	0.1817	0.7010	25.92	20.29
Mo17_chr1	60600001	63600000	0.1785	0.7071	25.25	19.62
Mo17_chr1	60900001	63900000	0.1926	0.7276	26.47	20.84
Mo17_chr1	61200001	64200000	0.1930	0.7332	26.32	20.69
Mo17_chr1	61500001	64500000	0.1912	0.7121	26.84	21.21
Mo17_chr1	61800001	64800000	0.1968	0.7017	28.04	22.41
Mo17_chr1	62100001	65100000	0.1886	0.6923	27.25	21.62
Mo17_chr1	62400001	65400000	0.2064	0.7035	29.34	23.71
Mo17_chr1	62700001	65700000	0.2174	0.7039	30.89	25.26
Mo17_chr1	63000001	66000000	0.2015	0.7021	28.70	23.07
Mo17_chr1	63300001	66300000	0.1989	0.6962	28.57	22.94
Mo17_chr1	63600001	66600000	0.2017	0.6879	29.32	23.69
Mo17_chr1	63900001	66900000	0.1897	0.6690	28.35	22.72
Mo17_chr1	64200001	67200000	0.1762	0.6554	26.88	21.25
Mo17_chr1	64500001	67500000	0.1895	0.6784	27.93	22.30
Mo17_chr1	64800001	67800000	0.1913	0.6892	27.76	22.13
Mo17_chr1	65100001	68100000	0.1847	0.6812	27.12	21.49
Mo17_chr1	65400001	68400000	0.1721	0.6831	25.19	19.56
Mo17_chr1	65700001	68700000	0.1513	0.6625	22.84	17.21
Mo17_chr1	66000001	69000000	0.1667	0.6719	24.80	19.17
Mo17_chr1	66300001	69300000	0.1813	0.6840	26.50	20.87
Mo17_chr1	66600001	69600000	0.1969	0.6870	28.67	23.04
Mo17_chr1	66900001	69900000	0.1969	0.7092	27.77	22.14
Mo17_chr1	67200001	70200000	0.2017	0.7155	28.19	22.56
Mo17_chr1	67500001	70500000	0.1854	0.7108	26.08	20.45
Mo17_chr1	67800001	70800000	0.1852	0.7098	26.09	20.46
Mo17_chr1	68100001	71100000	0.1861	0.7107	26.19	20.56
Mo17_chr1	68400001	71400000	0.1815	0.7223	25.12	19.49
Mo17_chr1	68700001	71700000	0.1805	0.7382	24.45	18.82
Mo17_chr1	69000001	72000000	0.1776	0.7350	24.17	18.54
Mo17_chr1	69300001	72300000	0.1722	0.7346	23.43	17.80
Mo17_chr1	69600001	72600000	0.1606	0.7355	21.83	16.20
Mo17_chr1	69900001	72900000	0.1662	0.7255	22.91	17.28
Mo17_chr1	70200001	73200000	0.1748	0.7375	23.70	18.07
Mo17_chr1	70500001	73500000	0.1817	0.7261	25.03	19.40
Mo17_chr1	70800001	73800000	0.1890	0.7174	26.35	20.72
Mo17_chr1	71100001	74100000	0.2067	0.7270	28.43	22.80
Mo17_chr1	71400001	74400000	0.2118	0.7174	29.52	23.89
Mo17_chr1	71700001	74700000	0.2260	0.7144	31.64	26.01
Mo17_chr1	72000001	75000000	0.2139	0.7174	29.82	24.19
Mo17_chr1	72300001	75300000	0.2084	0.7191	28.98	23.35
Mo17_chr1	72600001	75600000	0.1979	0.6986	28.33	22.70
Mo17_chr1	72900001	75900000	0.1955	0.7065	27.67	22.04
Mo17_chr1	73200001	76200000	0.1949	0.6976	27.94	22.31
Mo17_chr1	73500001	76500000	0.1963	0.7181	27.33	21.70
Mo17_chr1	73800001	76800000	0.1958	0.7300	26.82	21.19
Mo17_chr1	74100001	77100000	0.1808	0.7170	25.21	19.58
Mo17_chr1	74400001	77400000	0.1894	0.7181	26.38	20.75
Mo17_chr1	74700001	77700000	0.1903	0.7278	26.15	20.52
Mo17_chr1	75000001	78000000	0.1889	0.7100	26.61	20.98
Mo17_chr1	75300001	78300000	0.2023	0.6980	28.98	23.35
Mo17_chr1	75600001	78600000	0.2174	0.7197	30.21	24.58
Mo17_chr1	75900001	78900000	0.2213	0.7222	30.64	25.01
Mo17_chr1	76200001	79200000	0.2234	0.7100	31.47	25.84
Mo17_chr1	76500001	79500000	0.2258	0.7015	32.18	26.55
Mo17_chr1	76800001	79800000	0.2202	0.6994	31.49	25.86
Mo17_chr1	77100001	80100000	0.2204	0.7087	31.10	25.47
Mo17_chr1	77400001	80400000	0.2136	0.7095	30.11	24.48
Mo17_chr1	77700001	80700000	0.2116	0.7047	30.03	24.40
Mo17_chr1	78000001	81000000	0.2198	0.7241	30.35	24.72
Mo17_chr1	78300001	81300000	0.2151	0.7274	29.56	23.93
Mo17_chr1	78600001	81600000	0.2109	0.7272	29.00	23.37
Mo17_chr1	78900001	81900000	0.2100	0.7077	29.68	24.05
Mo17_chr1	79200001	82200000	0.1953	0.7258	26.91	21.28
Mo17_chr1	79500001	82500000	0.2037	0.7287	27.95	22.32
Mo17_chr1	79800001	82800000	0.2079	0.7412	28.04	22.41
Mo17_chr1	80100001	83100000	0.2148	0.7339	29.26	23.63
Mo17_chr1	80400001	83400000	0.2069	0.7119	29.06	23.43
Mo17_chr1	80700001	83700000	0.2160	0.7151	30.21	24.58
Mo17_chr1	81000001	84000000	0.2087	0.7089	29.44	23.81
Mo17_chr1	81300001	84300000	0.2121	0.7151	29.65	24.02
Mo17_chr1	81600001	84600000	0.2090	0.7175	29.13	23.50
Mo17_chr1	81900001	84900000	0.2042	0.7428	27.49	21.86
Mo17_chr1	82200001	85200000	0.2035	0.7471	27.23	21.60
Mo17_chr1	82500001	85500000	0.1855	0.7356	25.22	19.59
Mo17_chr1	82800001	85800000	0.1864	0.7339	25.40	19.77
Mo17_chr1	83100001	86100000	0.1755	0.7388	23.75	18.12
Mo17_chr1	83400001	86400000	0.1730	0.7597	22.78	17.15
Mo17_chr1	83700001	86700000	0.1600	0.7624	20.98	15.35
Mo17_chr1	84000001	87000000	0.1591	0.7686	20.70	15.07
Mo17_chr1	84300001	87300000	0.1485	0.7626	19.47	13.84
Mo17_chr1	84600001	87600000	0.1423	0.7580	18.77	13.14
Mo17_chr1	84900001	87900000	0.1529	0.7505	20.38	14.75
Mo17_chr1	85200001	88200000	0.1574	0.7410	21.24	15.61
Mo17_chr1	85500001	88500000	0.1550	0.7425	20.88	15.25
Mo17_chr1	85800001	88800000	0.1407	0.7384	19.05	13.42
Mo17_chr1	86100001	89100000	0.1428	0.7433	19.22	13.59
Mo17_chr1	86400001	89400000	0.1507	0.7388	20.40	14.77
Mo17_chr1	86700001	89700000	0.1582	0.7404	21.36	15.73
Mo17_chr1	87000001	90000000	0.1654	0.7237	22.86	17.23
Mo17_chr1	87300001	90300000	0.1651	0.7264	22.73	17.10
Mo17_chr1	87600001	90600000	0.1629	0.7112	22.90	17.27
Mo17_chr1	87900001	90900000	0.1638	0.7057	23.21	17.58
Mo17_chr1	88200001	91200000	0.1670	0.7204	23.19	17.56
Mo17_chr1	88500001	91500000	0.1774	0.7363	24.09	18.46
Mo17_chr1	88800001	91800000	0.1842	0.7488	24.60	18.97
Mo17_chr1	89100001	92100000	0.1778	0.7456	23.84	18.21
Mo17_chr1	89400001	92400000	0.1701	0.7473	22.76	17.13
Mo17_chr1	89700001	92700000	0.1665	0.7487	22.24	16.61
Mo17_chr1	90000001	93000000	0.1758	0.7608	23.11	17.48
Mo17_chr1	90300001	93300000	0.1711	0.7579	22.57	16.94
Mo17_chr1	90600001	93600000	0.1786	0.7768	22.99	17.36
Mo17_chr1	90900001	93900000	0.1792	0.7879	22.75	17.12
Mo17_chr1	91200001	94200000	0.1616	0.7757	20.83	15.20
Mo17_chr1	91500001	94500000	0.1454	0.7772	18.71	13.08
Mo17_chr1	91800001	94800000	0.1574	0.7645	20.60	14.97
Mo17_chr1	92100001	95100000	0.1528	0.7675	19.91	14.28
Mo17_chr1	92400001	95400000	0.1581	0.7721	20.48	14.85
Mo17_chr1	92700001	95700000	0.1588	0.7831	20.28	14.65
Mo17_chr1	93000001	96000000	0.1461	0.7900	18.49	12.86
Mo17_chr1	93300001	96300000	0.1525	0.7989	19.09	13.46
Mo17_chr1	93600001	96600000	0.1471	0.7951	18.51	12.88
Mo17_chr1	93900001	96900000	0.1377	0.7826	17.60	11.97
Mo17_chr1	94200001	97200000	0.1543	0.7921	19.49	13.86
Mo17_chr1	94500001	97500000	0.1680	0.7819	21.48	15.85
Mo17_chr1	94800001	97800000	0.1673	0.7852	21.30	15.67
Mo17_chr1	95100001	98100000	0.1731	0.7903	21.90	16.27
Mo17_chr1	95400001	98400000	0.1668	0.7806	21.36	15.73
Mo17_chr1	95700001	98700000	0.1667	0.7547	22.09	16.46
Mo17_chr1	96000001	99000000	0.1717	0.7465	23.00	17.37
Mo17_chr1	96300001	99300000	0.1665	0.7581	21.96	16.33
Mo17_chr1	96600001	99600000	0.1757	0.7628	23.04	17.41
Mo17_chr1	96900001	99900000	0.1847	0.7769	23.77	18.14
Mo17_chr1	97200001	100200000	0.1738	0.7622	22.80	17.17
Mo17_chr1	97500001	100500000	0.1650	0.7622	21.64	16.01
Mo17_chr1	97800001	100800000	0.1642	0.7619	21.55	15.92
Mo17_chr1	98100001	101100000	0.1733	0.7604	22.79	17.16
Mo17_chr1	98400001	101400000	0.1747	0.7670	22.78	17.15
Mo17_chr1	98700001	101700000	0.1682	0.7851	21.43	15.80
Mo17_chr1	99000001	102000000	0.1649	0.7819	21.09	15.46
Mo17_chr1	99300001	102300000	0.1708	0.7675	22.26	16.63
Mo17_chr1	99600001	102600000	0.1657	0.7580	21.86	16.23
Mo17_chr1	99900001	102900000	0.1462	0.7379	19.81	14.18
Mo17_chr1	100200001	103200000	0.1480	0.7442	19.88	14.25
Mo17_chr1	100500001	103500000	0.1431	0.7633	18.74	13.11
Mo17_chr1	100800001	103800000	0.1374	0.7660	17.93	12.30
Mo17_chr1	101100001	104100000	0.1283	0.7655	16.76	11.13
Mo17_chr1	101400001	104400000	0.1222	0.7696	15.88	10.25
Mo17_chr1	101700001	104700000	0.1087	0.7662	14.19	8.56
Mo17_chr1	102000001	105000000	0.1071	0.7659	13.99	8.36
Mo17_chr1	102300001	105300000	0.1291	0.7791	16.57	10.94
Mo17_chr1	102600001	105600000	0.1437	0.7870	18.26	12.63
Mo17_chr1	102900001	105900000	0.1528	0.7952	19.22	13.59
Mo17_chr1	103200001	106200000	0.1551	0.8079	19.19	13.56
Mo17_chr1	103500001	106500000	0.1786	0.8068	22.14	16.51
Mo17_chr1	103800001	106800000	0.1815	0.8100	22.41	16.78
Mo17_chr1	104100001	107100000	0.1881	0.8097	23.23	17.60
Mo17_chr1	104400001	107400000	0.2059	0.8151	25.26	19.63
Mo17_chr1	104700001	107700000	0.2256	0.8164	27.64	22.01
Mo17_chr1	105000001	108000000	0.2241	0.8230	27.23	21.60
Mo17_chr1	105300001	108300000	0.1916	0.8094	23.67	18.04
Mo17_chr1	105600001	108600000	0.1724	0.8037	21.46	15.83
Mo17_chr1	105900001	108900000	0.1726	0.8200	21.05	15.42
Mo17_chr1	106200001	109200000	0.1670	0.8177	20.42	14.79
Mo17_chr1	106500001	109500000	0.1595	0.8078	19.75	14.12
Mo17_chr1	106800001	109800000	0.1479	0.7997	18.49	12.86
Mo17_chr1	107100001	110100000	0.1566	0.7952	19.69	14.06
Mo17_chr1	107400001	110400000	0.1590	0.7797	20.39	14.76
Mo17_chr1	107700001	110700000	0.1495	0.7777	19.22	13.59
Mo17_chr1	108000001	111000000	0.1474	0.7823	18.84	13.21
Mo17_chr1	108300001	111300000	0.1571	0.7948	19.77	14.14
Mo17_chr1	108600001	111600000	0.1635	0.8111	20.16	14.53
Mo17_chr1	108900001	111900000	0.1772	0.8027	22.07	16.44
Mo17_chr1	109200001	112200000	0.1801	0.8018	22.46	16.83
Mo17_chr1	109500001	112500000	0.1671	0.7968	20.97	15.34
Mo17_chr1	109800001	112800000	0.1760	0.7958	22.12	16.49
Mo17_chr1	110100001	113100000	0.1791	0.8111	22.08	16.45
Mo17_chr1	110400001	113400000	0.1783	0.8183	21.79	16.16
Mo17_chr1	110700001	113700000	0.1860	0.8207	22.66	17.03
Mo17_chr1	111000001	114000000	0.1920	0.8228	23.34	17.71
Mo17_chr1	111300001	114300000	0.2007	0.8144	24.64	19.01
Mo17_chr1	111600001	114600000	0.1914	0.8068	23.73	18.10
Mo17_chr1	111900001	114900000	0.1805	0.8010	22.54	16.91
Mo17_chr1	112200001	115200000	0.1872	0.7925	23.62	17.99
Mo17_chr1	112500001	115500000	0.2032	0.7967	25.50	19.87
Mo17_chr1	112800001	115800000	0.1940	0.7966	24.35	18.72
Mo17_chr1	113100001	116100000	0.1819	0.7881	23.08	17.45
Mo17_chr1	113400001	116400000	0.1777	0.7890	22.52	16.89
Mo17_chr1	113700001	116700000	0.1767	0.7934	22.28	16.65
Mo17_chr1	114000001	117000000	0.1756	0.7895	22.24	16.61
Mo17_chr1	114300001	117300000	0.1712	0.7909	21.65	16.02
Mo17_chr1	114600001	117600000	0.1750	0.7846	22.31	16.68
Mo17_chr1	114900001	117900000	0.1659	0.7797	21.27	15.64
Mo17_chr1	115200001	118200000	0.1618	0.7823	20.69	15.06
Mo17_chr1	115500001	118500000	0.1555	0.7901	19.68	14.05
Mo17_chr1	115800001	118800000	0.1601	0.7976	20.07	14.44
Mo17_chr1	116100001	119100000	0.1632	0.8026	20.33	14.70
Mo17_chr1	116400001	119400000	0.1551	0.8018	19.34	13.71
Mo17_chr1	116700001	119700000	0.1501	0.7789	19.27	13.64
Mo17_chr1	117000001	120000000	0.1492	0.7631	19.55	13.92
Mo17_chr1	117300001	120300000	0.1537	0.7752	19.82	14.19
Mo17_chr1	117600001	120600000	0.1666	0.7783	21.41	15.78
Mo17_chr1	117900001	120900000	0.1763	0.7909	22.29	16.66
Mo17_chr1	118200001	121200000	0.1728	0.7823	22.08	16.45
Mo17_chr1	118500001	121500000	0.1697	0.7854	21.60	15.97
Mo17_chr1	118800001	121800000	0.1806	0.7899	22.87	17.24
Mo17_chr1	119100001	122100000	0.1785	0.7816	22.84	17.21
Mo17_chr1	119400001	122400000	0.1845	0.7762	23.78	18.15
Mo17_chr1	119700001	122700000	0.1816	0.7922	22.92	17.29
Mo17_chr1	120000001	123000000	0.1866	0.7936	23.51	17.88
Mo17_chr1	120300001	123300000	0.1879	0.7804	24.08	18.45
Mo17_chr1	120600001	123600000	0.1716	0.7867	21.82	16.19
Mo17_chr1	120900001	123900000	0.1689	0.7919	21.33	15.70
Mo17_chr1	121200001	124200000	0.1796	0.7839	22.90	17.27
Mo17_chr1	121500001	124500000	0.1842	0.7735	23.81	18.18
Mo17_chr1	121800001	124800000	0.1773	0.7493	23.65	18.02
Mo17_chr1	122100001	125100000	0.1914	0.7580	25.24	19.61
Mo17_chr1	122400001	125400000	0.1940	0.7717	25.14	19.51
Mo17_chr1	122700001	125700000	0.2059	0.7741	26.60	20.97
Mo17_chr1	123000001	126000000	0.1986	0.7897	25.15	19.52
Mo17_chr1	123300001	126300000	0.1811	0.7594	23.84	18.21
Mo17_chr1	123600001	126600000	0.1974	0.7616	25.91	20.28
Mo17_chr1	123900001	126900000	0.1944	0.7543	25.78	20.15
Mo17_chr1	124200001	127200000	0.1871	0.7698	24.30	18.67
Mo17_chr1	124500001	127500000	0.1884	0.7741	24.34	18.71
Mo17_chr1	124800001	127800000	0.1778	0.7854	22.63	17.00
Mo17_chr1	125100001	128100000	0.1628	0.7761	20.98	15.35
Mo17_chr1	125400001	128400000	0.1529	0.7792	19.62	13.99
Mo17_chr1	125700001	128700000	0.1457	0.7804	18.67	13.04
Mo17_chr1	126000001	129000000	0.1443	0.7849	18.38	12.75
Mo17_chr1	126300001	129300000	0.1435	0.8154	17.59	11.96
Mo17_chr1	126600001	129600000	0.1384	0.8168	16.94	11.31
Mo17_chr1	126900001	129900000	0.1461	0.8250	17.71	12.08
Mo17_chr1	127200001	130200000	0.1450	0.8202	17.68	12.05
Mo17_chr1	127500001	130500000	0.1476	0.8142	18.12	12.49
Mo17_chr1	127800001	130800000	0.1466	0.8081	18.14	12.51
Mo17_chr1	128100001	131100000	0.1352	0.8208	16.47	10.84
Mo17_chr1	128400001	131400000	0.1336	0.8062	16.57	10.94
Mo17_chr1	128700001	131700000	0.1380	0.8055	17.14	11.51
Mo17_chr1	129000001	132000000	0.1418	0.8109	17.49	11.86
Mo17_chr1	129300001	132300000	0.1530	0.8231	18.59	12.96
Mo17_chr1	129600001	132600000	0.1460	0.8158	17.90	12.27
Mo17_chr1	129900001	132900000	0.1356	0.8163	16.61	10.98
Mo17_chr1	130200001	133200000	0.1382	0.8297	16.66	11.03
Mo17_chr1	130500001	133500000	0.1229	0.8422	14.60	8.97
Mo17_chr1	130800001	133800000	0.1513	0.8524	17.75	12.12
Mo17_chr1	131100001	134100000	0.1590	0.8365	19.01	13.38
Mo17_chr1	131400001	134400000	0.1700	0.8347	20.36	14.73
Mo17_chr1	131700001	134700000	0.1647	0.8323	19.79	14.16
Mo17_chr1	132000001	135000000	0.1586	0.8276	19.16	13.53
Mo17_chr1	132300001	135300000	0.1501	0.8227	18.24	12.61
Mo17_chr1	132600001	135600000	0.1583	0.8058	19.65	14.02
Mo17_chr1	132900001	135900000	0.1726	0.8038	21.47	15.84
Mo17_chr1	133200001	136200000	0.1699	0.8036	21.14	15.51
Mo17_chr1	133500001	136500000	0.1780	0.7981	22.30	16.67
Mo17_chr1	133800001	136800000	0.1663	0.8029	20.71	15.08
Mo17_chr1	134100001	137100000	0.1660	0.8217	20.21	14.58
Mo17_chr1	134400001	137400000	0.1781	0.8420	21.15	15.52
Mo17_chr1	134700001	137700000	0.1772	0.8547	20.73	15.10
Mo17_chr1	135000001	138000000	0.1932	0.8476	22.79	17.16
Mo17_chr1	135300001	138300000	0.2297	0.8401	27.35	21.72
Mo17_chr1	135600001	138600000	0.2336	0.8624	27.09	21.46
Mo17_chr1	135900001	138900000	0.2209	0.8662	25.51	19.88
Mo17_chr1	136200001	139200000	0.2294	0.8650	26.52	20.89
Mo17_chr1	136500001	139500000	0.2285	0.8752	26.11	20.48
Mo17_chr1	136800001	139800000	0.2260	0.8840	25.57	19.94
Mo17_chr1	137100001	140100000	0.2252	0.8823	25.52	19.89
Mo17_chr1	137400001	140400000	0.2221	0.8791	25.26	19.63
Mo17_chr1	137700001	140700000	0.2269	0.8661	26.20	20.57
Mo17_chr1	138000001	141000000	0.2204	0.8716	25.29	19.66
Mo17_chr1	138300001	141300000	0.1925	0.8681	22.18	16.55
Mo17_chr1	138600001	141600000	0.1835	0.8641	21.24	15.61
Mo17_chr1	138900001	141900000	0.1914	0.8572	22.33	16.70
Mo17_chr1	139200001	142200000	0.1862	0.8531	21.82	16.19
Mo17_chr1	139500001	142500000	0.2005	0.8436	23.77	18.14
Mo17_chr1	139800001	142800000	0.2027	0.8312	24.38	18.75
Mo17_chr1	140100001	143100000	0.2076	0.8290	25.05	19.42
Mo17_chr1	140400001	143400000	0.1899	0.8097	23.45	17.82
Mo17_chr1	140700001	143700000	0.1945	0.8129	23.92	18.29
Mo17_chr1	141000001	144000000	0.1911	0.8068	23.68	18.05
Mo17_chr1	141300001	144300000	0.1884	0.8143	23.13	17.50
Mo17_chr1	141600001	144600000	0.1892	0.8073	23.44	17.81
Mo17_chr1	141900001	144900000	0.1878	0.8079	23.24	17.61
Mo17_chr1	142200001	145200000	0.1913	0.8008	23.89	18.26
Mo17_chr1	142500001	145500000	0.1712	0.8027	21.33	15.70
Mo17_chr1	142800001	145800000	0.1673	0.8117	20.61	14.98
Mo17_chr1	143100001	146100000	0.1618	0.7811	20.71	15.08
Mo17_chr1	143400001	146400000	0.1587	0.7926	20.02	14.39
Mo17_chr1	143700001	146700000	0.1512	0.7978	18.95	13.32
Mo17_chr1	144000001	147000000	0.1559	0.8024	19.43	13.80
Mo17_chr1	144300001	147300000	0.1606	0.7996	20.08	14.45
Mo17_chr1	144600001	147600000	0.1594	0.8019	19.88	14.25
Mo17_chr1	144900001	147900000	0.1601	0.7835	20.43	14.80
Mo17_chr1	145200001	148200000	0.1594	0.7786	20.48	14.85
Mo17_chr1	145500001	148500000	0.1637	0.7690	21.29	15.66
Mo17_chr1	145800001	148800000	0.1721	0.7618	22.59	16.96
Mo17_chr1	146100001	149100000	0.1692	0.7785	21.73	16.10
Mo17_chr1	146400001	149400000	0.1812	0.7803	23.23	17.60
Mo17_chr1	146700001	149700000	0.1906	0.7747	24.61	18.98
Mo17_chr1	147000001	150000000	0.1837	0.7724	23.78	18.15
Mo17_chr1	147300001	150300000	0.1725	0.7713	22.37	16.74
Mo17_chr1	147600001	150600000	0.1695	0.7728	21.93	16.30
Mo17_chr1	147900001	150900000	0.1672	0.7765	21.53	15.90
Mo17_chr1	148200001	151200000	0.1689	0.7844	21.53	15.90
Mo17_chr1	148500001	151500000	0.1632	0.7823	20.86	15.23
Mo17_chr1	148800001	151800000	0.1495	0.7727	19.34	13.71
Mo17_chr1	149100001	152100000	0.1599	0.7681	20.82	15.19
Mo17_chr1	149400001	152400000	0.1677	0.7705	21.76	16.13
Mo17_chr1	149700001	152700000	0.1612	0.7712	20.91	15.28
Mo17_chr1	150000001	153000000	0.1552	0.7731	20.07	14.44
Mo17_chr1	150300001	153300000	0.1619	0.7689	21.06	15.43
Mo17_chr1	150600001	153600000	0.1623	0.7639	21.25	15.62
Mo17_chr1	150900001	153900000	0.1610	0.7729	20.84	15.21
Mo17_chr1	151200001	154200000	0.1584	0.7792	20.32	14.69
Mo17_chr1	151500001	154500000	0.1668	0.7891	21.13	15.50
Mo17_chr1	151800001	154800000	0.1625	0.8025	20.25	14.62
Mo17_chr1	152100001	155100000	0.1500	0.8157	18.39	12.76
Mo17_chr1	152400001	155400000	0.1331	0.8082	16.47	10.84
Mo17_chr1	152700001	155700000	0.1394	0.8042	17.34	11.71
Mo17_chr1	153000001	156000000	0.1433	0.8014	17.88	12.25
Mo17_chr1	153300001	156300000	0.1378	0.8094	17.03	11.40
Mo17_chr1	153600001	156600000	0.1500	0.8120	18.47	12.84
Mo17_chr1	153900001	156900000	0.1687	0.8142	20.72	15.09
Mo17_chr1	154200001	157200000	0.1644	0.7958	20.66	15.03
Mo17_chr1	154500001	157500000	0.1764	0.7931	22.24	16.61
Mo17_chr1	154800001	157800000	0.1925	0.7921	24.30	18.67
Mo17_chr1	155100001	158100000	0.2083	0.7939	26.23	20.60
Mo17_chr1	155400001	158400000	0.2073	0.7800	26.57	20.94
Mo17_chr1	155700001	158700000	0.2003	0.7825	25.59	19.96
Mo17_chr1	156000001	159000000	0.2052	0.7906	25.95	20.32
Mo17_chr1	156300001	159300000	0.2005	0.7807	25.68	20.05
Mo17_chr1	156600001	159600000	0.1963	0.7776	25.25	19.62
Mo17_chr1	156900001	159900000	0.1737	0.7826	22.19	16.56
Mo17_chr1	157200001	160200000	0.1706	0.7809	21.85	16.22
Mo17_chr1	157500001	160500000	0.1586	0.7738	20.49	14.86
Mo17_chr1	157800001	160800000	0.1651	0.7628	21.64	16.01
Mo17_chr1	158100001	161100000	0.1631	0.7587	21.50	15.87
Mo17_chr1	158400001	161400000	0.1601	0.7768	20.61	14.98
Mo17_chr1	158700001	161700000	0.1567	0.7763	20.18	14.55
Mo17_chr1	159000001	162000000	0.1427	0.7741	18.44	12.81
Mo17_chr1	159300001	162300000	0.1471	0.7654	19.22	13.59
Mo17_chr1	159600001	162600000	0.1360	0.7617	17.86	12.23
Mo17_chr1	159900001	162900000	0.1307	0.7468	17.50	11.87
Mo17_chr1	160200001	163200000	0.1414	0.7572	18.68	13.05
Mo17_chr1	160500001	163500000	0.1306	0.7540	17.32	11.69
Mo17_chr1	160800001	163800000	0.1169	0.7620	15.34	9.71
Mo17_chr1	161100001	164100000	0.1088	0.7608	14.30	8.67
Mo17_chr1	161400001	164400000	0.1016	0.7276	13.96	8.33
Mo17_chr1	161700001	164700000	0.1087	0.7185	15.13	9.50
Mo17_chr1	162000001	165000000	0.1347	0.7162	18.81	13.18
Mo17_chr1	162300001	165300000	0.1358	0.7136	19.03	13.40
Mo17_chr1	162600001	165600000	0.1471	0.7226	20.35	14.72
Mo17_chr1	162900001	165900000	0.1502	0.7315	20.54	14.91
Mo17_chr1	163200001	166200000	0.1417	0.7218	19.64	14.01
Mo17_chr1	163500001	166500000	0.1534	0.7073	21.69	16.06
Mo17_chr1	163800001	166800000	0.1471	0.7008	20.99	15.36
Mo17_chr1	164100001	167100000	0.1637	0.6893	23.76	18.13
Mo17_chr1	164400001	167400000	0.1841	0.7187	25.62	19.99
Mo17_chr1	164700001	167700000	0.1762	0.7284	24.19	18.56
Mo17_chr1	165000001	168000000	0.1600	0.7267	22.02	16.39
Mo17_chr1	165300001	168300000	0.1686	0.7419	22.73	17.10
Mo17_chr1	165600001	168600000	0.1606	0.7374	21.78	16.15
Mo17_chr1	165900001	168900000	0.1597	0.7362	21.69	16.06
Mo17_chr1	166200001	169200000	0.1591	0.7412	21.46	15.83
Mo17_chr1	166500001	169500000	0.1629	0.7658	21.27	15.64
Mo17_chr1	166800001	169800000	0.1781	0.7679	23.19	17.56
Mo17_chr1	167100001	170100000	0.1661	0.7837	21.20	15.57
Mo17_chr1	167400001	170400000	0.1673	0.7947	21.05	15.42
Mo17_chr1	167700001	170700000	0.1757	0.7783	22.57	16.94
Mo17_chr1	168000001	171000000	0.1837	0.7654	24.00	18.37
Mo17_chr1	168300001	171300000	0.2042	0.7673	26.61	20.98
Mo17_chr1	168600001	171600000	0.2090	0.7795	26.81	21.18
Mo17_chr1	168900001	171900000	0.2102	0.7753	27.12	21.49
Mo17_chr1	169200001	172200000	0.2196	0.7775	28.24	22.61
Mo17_chr1	169500001	172500000	0.2116	0.7621	27.76	22.13
Mo17_chr1	169800001	172800000	0.1980	0.7735	25.60	19.97
Mo17_chr1	170100001	173100000	0.1960	0.7689	25.49	19.86
Mo17_chr1	170400001	173400000	0.1884	0.7646	24.64	19.01
Mo17_chr1	170700001	173700000	0.1845	0.7874	23.43	17.80
Mo17_chr1	171000001	174000000	0.1674	0.7822	21.40	15.77
Mo17_chr1	171300001	174300000	0.1418	0.7465	19.00	13.37
Mo17_chr1	171600001	174600000	0.1410	0.7332	19.23	13.60
Mo17_chr1	171900001	174900000	0.1382	0.7397	18.69	13.06
Mo17_chr1	172200001	175200000	0.1326	0.7420	17.88	12.25
Mo17_chr1	172500001	175500000	0.1301	0.7505	17.34	11.71
Mo17_chr1	172800001	175800000	0.1272	0.7350	17.31	11.68
Mo17_chr1	173100001	176100000	0.1240	0.7388	16.78	11.15
Mo17_chr1	173400001	176400000	0.1238	0.7202	17.19	11.56
Mo17_chr1	173700001	176700000	0.1209	0.7108	17.01	11.38
Mo17_chr1	174000001	177000000	0.1442	0.7128	20.24	14.61
Mo17_chr1	174300001	177300000	0.1400	0.7371	18.99	13.36
Mo17_chr1	174600001	177600000	0.1572	0.7535	20.86	15.23
Mo17_chr1	174900001	177900000	0.1811	0.7588	23.87	18.24
Mo17_chr1	175200001	178200000	0.1727	0.7428	23.25	17.62
Mo17_chr1	175500001	178500000	0.1709	0.7275	23.49	17.86
Mo17_chr1	175800001	178800000	0.1708	0.7190	23.76	18.13
Mo17_chr1	176100001	179100000	0.1713	0.7199	23.80	18.17
Mo17_chr1	176400001	179400000	0.1731	0.7197	24.05	18.42
Mo17_chr1	176700001	179700000	0.1682	0.7243	23.23	17.60
Mo17_chr1	177000001	180000000	0.1560	0.7334	21.27	15.64
Mo17_chr1	177300001	180300000	0.1763	0.7455	23.65	18.02
Mo17_chr1	177600001	180600000	0.1572	0.7314	21.50	15.87
Mo17_chr1	177900001	180900000	0.1366	0.7228	18.89	13.26
Mo17_chr1	178200001	181200000	0.1424	0.7342	19.40	13.77
Mo17_chr1	178500001	181500000	0.1486	0.7579	19.60	13.97
Mo17_chr1	178800001	181800000	0.1607	0.7543	21.31	15.68
Mo17_chr1	179100001	182100000	0.1576	0.7354	21.43	15.80
Mo17_chr1	179400001	182400000	0.1643	0.7411	22.17	16.54
Mo17_chr1	179700001	182700000	0.1659	0.7360	22.54	16.91
Mo17_chr1	180000001	183000000	0.1634	0.7478	21.84	16.21
Mo17_chr1	180300001	183300000	0.1484	0.7360	20.17	14.54
Mo17_chr1	180600001	183600000	0.1490	0.7227	20.61	14.98
Mo17_chr1	180900001	183900000	0.1578	0.7247	21.78	16.15
Mo17_chr1	181200001	184200000	0.1633	0.7250	22.52	16.89
Mo17_chr1	181500001	184500000	0.1746	0.7217	24.19	18.56
Mo17_chr1	181800001	184800000	0.1688	0.7413	22.77	17.14
Mo17_chr1	182100001	185100000	0.1677	0.7480	22.41	16.78
Mo17_chr1	182400001	185400000	0.1566	0.7451	21.02	15.39
Mo17_chr1	182700001	185700000	0.1604	0.7464	21.49	15.86
Mo17_chr1	183000001	186000000	0.1656	0.7304	22.67	17.04
Mo17_chr1	183300001	186300000	0.1759	0.7333	23.99	18.36
Mo17_chr1	183600001	186600000	0.1685	0.7458	22.60	16.97
Mo17_chr1	183900001	186900000	0.1679	0.7480	22.44	16.81
Mo17_chr1	184200001	187200000	0.1645	0.7508	21.90	16.27
Mo17_chr1	184500001	187500000	0.1496	0.7318	20.45	14.82
Mo17_chr1	184800001	187800000	0.1520	0.7229	21.03	15.40
Mo17_chr1	185100001	188100000	0.1594	0.7309	21.81	16.18
Mo17_chr1	185400001	188400000	0.1550	0.7261	21.35	15.72
Mo17_chr1	185700001	188700000	0.1556	0.7231	21.53	15.90
Mo17_chr1	186000001	189000000	0.1509	0.7237	20.85	15.22
Mo17_chr1	186300001	189300000	0.1441	0.7259	19.85	14.22
Mo17_chr1	186600001	189600000	0.1417	0.6998	20.24	14.61
Mo17_chr1	186900001	189900000	0.1485	0.6881	21.57	15.94
Mo17_chr1	187200001	190200000	0.1405	0.6696	20.98	15.35
Mo17_chr1	187500001	190500000	0.1544	0.6951	22.21	16.58
Mo17_chr1	187800001	190800000	0.1590	0.7016	22.66	17.03
Mo17_chr1	188100001	191100000	0.1601	0.6953	23.02	17.39
Mo17_chr1	188400001	191400000	0.1699	0.7012	24.23	18.60
Mo17_chr1	188700001	191700000	0.1737	0.7084	24.52	18.89
Mo17_chr1	189000001	192000000	0.1866	0.7039	26.51	20.88
Mo17_chr1	189300001	192300000	0.1907	0.7068	26.98	21.35
Mo17_chr1	189600001	192600000	0.2073	0.7391	28.04	22.41
Mo17_chr1	189900001	192900000	0.2056	0.7421	27.71	22.08
Mo17_chr1	190200001	193200000	0.2255	0.7625	29.57	23.94
Mo17_chr1	190500001	193500000	0.2150	0.7493	28.69	23.06
Mo17_chr1	190800001	193800000	0.2112	0.7460	28.31	22.68
Mo17_chr1	191100001	194100000	0.2205	0.7634	28.88	23.25
Mo17_chr1	191400001	194400000	0.2134	0.7632	27.97	22.34
Mo17_chr1	191700001	194700000	0.2111	0.7497	28.15	22.52
Mo17_chr1	192000001	195000000	0.1985	0.7515	26.41	20.78
Mo17_chr1	192300001	195300000	0.1995	0.7615	26.20	20.57
Mo17_chr1	192600001	195600000	0.2012	0.7579	26.55	20.92
Mo17_chr1	192900001	195900000	0.2008	0.7590	26.45	20.82
Mo17_chr1	193200001	196200000	0.1899	0.7521	25.25	19.62
Mo17_chr1	193500001	196500000	0.1979	0.7573	26.13	20.50
Mo17_chr1	193800001	196800000	0.2094	0.7610	27.51	21.88
Mo17_chr1	194100001	197100000	0.2001	0.7523	26.60	20.97
Mo17_chr1	194400001	197400000	0.2079	0.7530	27.60	21.97
Mo17_chr1	194700001	197700000	0.1965	0.7516	26.14	20.51
Mo17_chr1	195000001	198000000	0.2061	0.7592	27.14	21.51
Mo17_chr1	195300001	198300000	0.2029	0.7446	27.24	21.61
Mo17_chr1	195600001	198600000	0.1913	0.7409	25.83	20.20
Mo17_chr1	195900001	198900000	0.1788	0.7443	24.02	18.39
Mo17_chr1	196200001	199200000	0.1814	0.7303	24.84	19.21
Mo17_chr1	196500001	199500000	0.1653	0.7185	23.01	17.38
Mo17_chr1	196800001	199800000	0.1561	0.7156	21.81	16.18
Mo17_chr1	197100001	200100000	0.1557	0.7149	21.78	16.15
Mo17_chr1	197400001	200400000	0.1556	0.7114	21.87	16.24
Mo17_chr1	197700001	200700000	0.1633	0.7272	22.46	16.83
Mo17_chr1	198000001	201000000	0.1503	0.7244	20.74	15.11
Mo17_chr1	198300001	201300000	0.1471	0.7289	20.18	14.55
Mo17_chr1	198600001	201600000	0.1555	0.7194	21.62	15.99
Mo17_chr1	198900001	201900000	0.1645	0.7104	23.15	17.52
Mo17_chr1	199200001	202200000	0.1685	0.7310	23.04	17.41
Mo17_chr1	199500001	202500000	0.1859	0.7355	25.28	19.65
Mo17_chr1	199800001	202800000	0.1799	0.7139	25.20	19.57
Mo17_chr1	200100001	203100000	0.1727	0.6913	24.98	19.35
Mo17_chr1	200400001	203400000	0.1764	0.6879	25.64	20.01
Mo17_chr1	200700001	203700000	0.1849	0.6856	26.97	21.34
Mo17_chr1	201000001	204000000	0.1847	0.6768	27.29	21.66
Mo17_chr1	201300001	204300000	0.1670	0.6741	24.78	19.15
Mo17_chr1	201600001	204600000	0.1577	0.6741	23.39	17.76
Mo17_chr1	201900001	204900000	0.1498	0.6868	21.81	16.18
Mo17_chr1	202200001	205200000	0.1482	0.6889	21.51	15.88
Mo17_chr1	202500001	205500000	0.1363	0.6931	19.66	14.03
Mo17_chr1	202800001	205800000	0.1366	0.7095	19.26	13.63
Mo17_chr1	203100001	206100000	0.1326	0.7298	18.16	12.53
Mo17_chr1	203400001	206400000	0.1307	0.7490	17.45	11.82
Mo17_chr1	203700001	206700000	0.1250	0.7441	16.79	11.16
Mo17_chr1	204000001	207000000	0.1176	0.7450	15.79	10.16
Mo17_chr1	204300001	207300000	0.1306	0.7444	17.54	11.91
Mo17_chr1	204600001	207600000	0.1433	0.7524	19.05	13.42
Mo17_chr1	204900001	207900000	0.1553	0.7319	21.22	15.59
Mo17_chr1	205200001	208200000	0.1435	0.7095	20.23	14.60
Mo17_chr1	205500001	208500000	0.1509	0.6955	21.69	16.06
Mo17_chr1	205800001	208800000	0.1509	0.6893	21.89	16.26
Mo17_chr1	206100001	209100000	0.1578	0.6798	23.21	17.58
Mo17_chr1	206400001	209400000	0.1651	0.6540	25.24	19.61
Mo17_chr1	206700001	209700000	0.1620	0.6449	25.12	19.49
Mo17_chr1	207000001	210000000	0.1672	0.6369	26.25	20.62
Mo17_chr1	207300001	210300000	0.1667	0.6351	26.25	20.62
Mo17_chr1	207600001	210600000	0.1524	0.6339	24.03	18.40
Mo17_chr1	207900001	210900000	0.1470	0.6419	22.90	17.27
Mo17_chr1	208200001	211200000	0.1682	0.6546	25.69	20.06
Mo17_chr1	208500001	211500000	0.1799	0.6716	26.78	21.15
Mo17_chr1	208800001	211800000	0.1793	0.6652	26.96	21.33
Mo17_chr1	209100001	212100000	0.1844	0.6684	27.59	21.96
Mo17_chr1	209400001	212400000	0.1800	0.6924	26.00	20.37
Mo17_chr1	209700001	212700000	0.1959	0.6963	28.14	22.51
Mo17_chr1	210000001	213000000	0.1958	0.7142	27.42	21.79
Mo17_chr1	210300001	213300000	0.2045	0.7180	28.49	22.86
Mo17_chr1	210600001	213600000	0.2118	0.7168	29.54	23.91
Mo17_chr1	210900001	213900000	0.2071	0.7216	28.70	23.07
Mo17_chr1	211200001	214200000	0.1864	0.7215	25.83	20.20
Mo17_chr1	211500001	214500000	0.1704	0.7183	23.72	18.09
Mo17_chr1	211800001	214800000	0.1731	0.7326	23.62	17.99
Mo17_chr1	212100001	215100000	0.1750	0.7314	23.93	18.30
Mo17_chr1	212400001	215400000	0.1731	0.7146	24.23	18.60
Mo17_chr1	212700001	215700000	0.1583	0.7132	22.19	16.56
Mo17_chr1	213000001	216000000	0.1612	0.7091	22.73	17.10
Mo17_chr1	213300001	216300000	0.1625	0.7054	23.04	17.41
Mo17_chr1	213600001	216600000	0.1565	0.7097	22.06	16.43
Mo17_chr1	213900001	216900000	0.1607	0.7098	22.64	17.01
Mo17_chr1	214200001	217200000	0.1735	0.7190	24.13	18.50
Mo17_chr1	214500001	217500000	0.1786	0.7155	24.97	19.34
Mo17_chr1	214800001	217800000	0.1715	0.7108	24.13	18.50
Mo17_chr1	215100001	218100000	0.1746	0.7147	24.43	18.80
Mo17_chr1	215400001	218400000	0.1672	0.7175	23.30	17.67
Mo17_chr1	215700001	218700000	0.1731	0.7215	23.99	18.36
Mo17_chr1	216000001	219000000	0.1832	0.7140	25.65	20.02
Mo17_chr1	216300001	219300000	0.1690	0.7060	23.93	18.30
Mo17_chr1	216600001	219600000	0.1650	0.7072	23.34	17.71
Mo17_chr1	216900001	219900000	0.1701	0.6972	24.40	18.77
Mo17_chr1	217200001	220200000	0.1682	0.6894	24.39	18.76
Mo17_chr1	217500001	220500000	0.1697	0.6906	24.57	18.94
Mo17_chr1	217800001	220800000	0.1732	0.6863	25.24	19.61
Mo17_chr1	218100001	221100000	0.1713	0.6780	25.26	19.63
Mo17_chr1	218400001	221400000	0.1812	0.6808	26.62	20.99
Mo17_chr1	218700001	221700000	0.1699	0.6845	24.82	19.19
Mo17_chr1	219000001	222000000	0.1722	0.6927	24.86	19.23
Mo17_chr1	219300001	222300000	0.1759	0.6958	25.27	19.64
Mo17_chr1	219600001	222600000	0.1843	0.6942	26.55	20.92
Mo17_chr1	219900001	222900000	0.1805	0.7109	25.39	19.76
Mo17_chr1	220200001	223200000	0.1687	0.7037	23.97	18.34
Mo17_chr1	220500001	223500000	0.1633	0.7022	23.25	17.62
Mo17_chr1	220800001	223800000	0.1620	0.7166	22.61	16.98
Mo17_chr1	221100001	224100000	0.1614	0.7359	21.94	16.31
Mo17_chr1	221400001	224400000	0.1535	0.7306	21.01	15.38
Mo17_chr1	221700001	224700000	0.1623	0.7328	22.14	16.51
Mo17_chr1	222000001	225000000	0.1584	0.7349	21.55	15.92
Mo17_chr1	222300001	225300000	0.1571	0.7507	20.92	15.29
Mo17_chr1	222600001	225600000	0.1566	0.7515	20.83	15.20
Mo17_chr1	222900001	225900000	0.1552	0.7407	20.95	15.32
Mo17_chr1	223200001	226200000	0.1691	0.7490	22.57	16.94
Mo17_chr1	223500001	226500000	0.1736	0.7432	23.35	17.72
Mo17_chr1	223800001	226800000	0.1737	0.7296	23.81	18.18
Mo17_chr1	224100001	227100000	0.1732	0.7211	24.02	18.39
Mo17_chr1	224400001	227400000	0.1732	0.7216	24.00	18.37
Mo17_chr1	224700001	227700000	0.1778	0.7036	25.27	19.64
Mo17_chr1	225000001	228000000	0.1805	0.6907	26.13	20.50
Mo17_chr1	225300001	228300000	0.1755	0.6631	26.46	20.83
Mo17_chr1	225600001	228600000	0.1751	0.6417	27.28	21.65
Mo17_chr1	225900001	228900000	0.1669	0.6486	25.73	20.10
Mo17_chr1	226200001	229200000	0.1523	0.6392	23.83	18.20
Mo17_chr1	226500001	229500000	0.1522	0.6365	23.92	18.29
Mo17_chr1	226800001	229800000	0.1484	0.6464	22.96	17.33
Mo17_chr1	227100001	230100000	0.1422	0.6405	22.21	16.58
Mo17_chr1	227400001	230400000	0.1496	0.6433	23.26	17.63
Mo17_chr1	227700001	230700000	0.1402	0.6422	21.83	16.20
Mo17_chr1	228000001	231000000	0.1268	0.6490	19.54	13.91
Mo17_chr1	228300001	231300000	0.1344	0.6668	20.16	14.53
Mo17_chr1	228600001	231600000	0.1295	0.6896	18.79	13.16
Mo17_chr1	228900001	231900000	0.1279	0.6815	18.76	13.13
Mo17_chr1	229200001	232200000	0.1353	0.6811	19.86	14.23
Mo17_chr1	229500001	232500000	0.1284	0.6767	18.97	13.34
Mo17_chr1	229800001	232800000	0.1349	0.6411	21.04	15.41
Mo17_chr1	230100001	233100000	0.1282	0.6416	19.99	14.36
Mo17_chr1	230400001	233400000	0.1197	0.6315	18.95	13.32
Mo17_chr1	230700001	233700000	0.1265	0.6397	19.78	14.15
Mo17_chr1	231000001	234000000	0.1224	0.6344	19.30	13.67
Mo17_chr1	231300001	234300000	0.1287	0.6341	20.30	14.67
Mo17_chr1	231600001	234600000	0.1267	0.6362	19.92	14.29
Mo17_chr1	231900001	234900000	0.1299	0.6328	20.53	14.90
Mo17_chr1	232200001	235200000	0.1382	0.6442	21.45	15.82
Mo17_chr1	232500001	235500000	0.1446	0.6606	21.89	16.26
Mo17_chr1	232800001	235800000	0.1478	0.6904	21.40	15.77
Mo17_chr1	233100001	236100000	0.1580	0.7033	22.47	16.84
Mo17_chr1	233400001	236400000	0.1636	0.7183	22.77	17.14
Mo17_chr1	233700001	236700000	0.1726	0.7316	23.59	17.96
Mo17_chr1	234000001	237000000	0.1811	0.7207	25.13	19.50
Mo17_chr1	234300001	237300000	0.1746	0.7277	23.99	18.36
Mo17_chr1	234600001	237600000	0.1848	0.7136	25.90	20.27
Mo17_chr1	234900001	237900000	0.1850	0.7226	25.60	19.97
Mo17_chr1	235200001	238200000	0.1767	0.7230	24.44	18.81
Mo17_chr1	235500001	238500000	0.1732	0.7180	24.12	18.49
Mo17_chr1	235800001	238800000	0.1710	0.7061	24.22	18.59
Mo17_chr1	236100001	239100000	0.1574	0.6751	23.32	17.69
Mo17_chr1	236400001	239400000	0.1447	0.6810	21.25	15.62
Mo17_chr1	236700001	239700000	0.1402	0.6671	21.02	15.39
Mo17_chr1	237000001	240000000	0.1416	0.6724	21.05	15.42
Mo17_chr1	237300001	240300000	0.1503	0.6572	22.87	17.24
Mo17_chr1	237600001	240600000	0.1465	0.6637	22.07	16.44
Mo17_chr1	237900001	240900000	0.1478	0.6542	22.59	16.96
Mo17_chr1	238200001	241200000	0.1517	0.6417	23.63	18.00
Mo17_chr1	238500001	241500000	0.1410	0.6529	21.60	15.97
Mo17_chr1	238800001	241800000	0.1496	0.6709	22.30	16.67
Mo17_chr1	239100001	242100000	0.1646	0.6801	24.20	18.57
Mo17_chr1	239400001	242400000	0.1778	0.6763	26.30	20.67
Mo17_chr1	239700001	242700000	0.1751	0.6866	25.50	19.87
Mo17_chr1	240000001	243000000	0.1733	0.6991	24.79	19.16
Mo17_chr1	240300001	243300000	0.1713	0.7131	24.02	18.39
Mo17_chr1	240600001	243600000	0.1733	0.7017	24.70	19.07
Mo17_chr1	240900001	243900000	0.1790	0.7057	25.36	19.73
Mo17_chr1	241200001	244200000	0.1742	0.7131	24.43	18.80
Mo17_chr1	241500001	244500000	0.1700	0.6964	24.41	18.78
Mo17_chr1	241800001	244800000	0.1572	0.6897	22.79	17.16
Mo17_chr1	242100001	245100000	0.1554	0.7088	21.92	16.29
Mo17_chr1	242400001	245400000	0.1495	0.6945	21.53	15.90
Mo17_chr1	242700001	245700000	0.1507	0.6917	21.79	16.16
Mo17_chr1	243000001	246000000	0.1614	0.7005	23.05	17.42
Mo17_chr1	243300001	246300000	0.1609	0.6805	23.65	18.02
Mo17_chr1	243600001	246600000	0.1535	0.6901	22.25	16.62
Mo17_chr1	243900001	246900000	0.1513	0.6881	21.99	16.36
Mo17_chr1	244200001	247200000	0.1555	0.6880	22.60	16.97
Mo17_chr1	244500001	247500000	0.1570	0.6931	22.65	17.02
Mo17_chr1	244800001	247800000	0.1619	0.7021	23.06	17.43
Mo17_chr1	245100001	248100000	0.1675	0.6909	24.24	18.61
Mo17_chr1	245400001	248400000	0.1611	0.7035	22.90	17.27
Mo17_chr1	245700001	248700000	0.1534	0.6898	22.24	16.61
Mo17_chr1	246000001	249000000	0.1550	0.6909	22.43	16.80
Mo17_chr1	246300001	249300000	0.1541	0.6869	22.43	16.80
Mo17_chr1	246600001	249600000	0.1573	0.6963	22.59	16.96
Mo17_chr1	246900001	249900000	0.1528	0.6953	21.97	16.34
Mo17_chr1	247200001	250200000	0.1396	0.6920	20.17	14.54
Mo17_chr1	247500001	250500000	0.1431	0.6622	21.61	15.98
Mo17_chr1	247800001	250800000	0.1554	0.6492	23.93	18.30
Mo17_chr1	248100001	251100000	0.1594	0.6323	25.22	19.59
Mo17_chr1	248400001	251400000	0.1793	0.6211	28.86	23.23
Mo17_chr1	248700001	251700000	0.1778	0.6223	28.57	22.94
Mo17_chr1	249000001	252000000	0.1673	0.6151	27.20	21.57
Mo17_chr1	249300001	252300000	0.1669	0.6350	26.28	20.65
Mo17_chr1	249600001	252600000	0.1637	0.6184	26.47	20.84
Mo17_chr1	249900001	252900000	0.1600	0.6237	25.65	20.02
Mo17_chr1	250200001	253200000	0.1651	0.6331	26.08	20.45
Mo17_chr1	250500001	253500000	0.1653	0.6581	25.11	19.48
Mo17_chr1	250800001	253800000	0.1604	0.6704	23.93	18.30
Mo17_chr1	251100001	254100000	0.1486	0.6861	21.67	16.04
Mo17_chr1	251400001	254400000	0.1370	0.6982	19.62	13.99
Mo17_chr1	251700001	254700000	0.1531	0.7126	21.48	15.85
Mo17_chr1	252000001	255000000	0.1505	0.7036	21.39	15.76
Mo17_chr1	252300001	255300000	0.1388	0.6995	19.84	14.21
Mo17_chr1	252600001	255600000	0.1362	0.7026	19.39	13.76
Mo17_chr1	252900001	255900000	0.1463	0.7159	20.44	14.81
Mo17_chr1	253200001	256200000	0.1639	0.7144	22.94	17.31
Mo17_chr1	253500001	256500000	0.1725	0.7254	23.78	18.15
Mo17_chr1	253800001	256800000	0.1697	0.7234	23.46	17.83
Mo17_chr1	254100001	257100000	0.1621	0.7295	22.23	16.60
Mo17_chr1	254400001	257400000	0.1642	0.7126	23.05	17.42
Mo17_chr1	254700001	257700000	0.1480	0.6916	21.40	15.77
Mo17_chr1	255000001	258000000	0.1648	0.6946	23.73	18.10
Mo17_chr1	255300001	258300000	0.1923	0.6987	27.52	21.89
Mo17_chr1	255600001	258600000	0.1951	0.6951	28.07	22.44
Mo17_chr1	255900001	258900000	0.1922	0.6863	28.01	22.38
Mo17_chr1	256200001	259200000	0.1845	0.6849	26.94	21.31
Mo17_chr1	256500001	259500000	0.1814	0.6775	26.77	21.14
Mo17_chr1	256800001	259800000	0.1651	0.6780	24.35	18.72
Mo17_chr1	257100001	260100000	0.1746	0.6730	25.94	20.31
Mo17_chr1	257400001	260400000	0.1727	0.6617	26.10	20.47
Mo17_chr1	257700001	260700000	0.1838	0.6853	26.81	21.18
Mo17_chr1	258000001	261000000	0.1651	0.6873	24.02	18.39
Mo17_chr1	258300001	261300000	0.1460	0.6741	21.66	16.03
Mo17_chr1	258600001	261600000	0.1504	0.6925	21.71	16.08
Mo17_chr1	258900001	261900000	0.1496	0.6810	21.96	16.33
Mo17_chr1	259200001	262200000	0.1469	0.6713	21.89	16.26
Mo17_chr1	259500001	262500000	0.1421	0.6515	21.82	16.19
Mo17_chr1	259800001	262800000	0.1485	0.6260	23.72	18.09
Mo17_chr1	260100001	263100000	0.1535	0.6236	24.61	18.98
Mo17_chr1	260400001	263400000	0.1565	0.6494	24.11	18.48
Mo17_chr1	260700001	263700000	0.1481	0.6412	23.09	17.46
Mo17_chr1	261000001	264000000	0.1576	0.6565	24.01	18.38
Mo17_chr1	261300001	264300000	0.1646	0.6605	24.92	19.29
Mo17_chr1	261600001	264600000	0.1687	0.6510	25.91	20.28
Mo17_chr1	261900001	264900000	0.1697	0.6553	25.90	20.27
Mo17_chr1	262200001	265200000	0.1619	0.6580	24.61	18.98
Mo17_chr1	262500001	265500000	0.1661	0.6859	24.21	18.58
Mo17_chr1	262800001	265800000	0.1779	0.7211	24.67	19.04
Mo17_chr1	263100001	266100000	0.1730	0.7169	24.13	18.50
Mo17_chr1	263400001	266400000	0.1623	0.7037	23.06	17.43
Mo17_chr1	263700001	266700000	0.1827	0.7087	25.78	20.15
Mo17_chr1	264000001	267000000	0.1842	0.6808	27.05	21.42
Mo17_chr1	264300001	267300000	0.1806	0.6876	26.27	20.64
Mo17_chr1	264600001	267600000	0.1734	0.6881	25.20	19.57
Mo17_chr1	264900001	267900000	0.1675	0.6854	24.43	18.80
Mo17_chr1	265200001	268200000	0.1672	0.6856	24.39	18.76
Mo17_chr1	265500001	268500000	0.1677	0.6662	25.17	19.54
Mo17_chr1	265800001	268800000	0.1540	0.6474	23.79	18.16
Mo17_chr1	266100001	269100000	0.1523	0.6647	22.92	17.29
Mo17_chr1	266400001	269400000	0.1628	0.6779	24.01	18.38
Mo17_chr1	266700001	269700000	0.1574	0.6846	23.00	17.37
Mo17_chr1	267000001	270000000	0.1464	0.6825	21.45	15.82
Mo17_chr1	267300001	270300000	0.1369	0.6745	20.30	14.67
Mo17_chr1	267600001	270600000	0.1404	0.6709	20.92	15.29
Mo17_chr1	267900001	270900000	0.1515	0.6800	22.28	16.65
Mo17_chr1	268200001	271200000	0.1543	0.6855	22.51	16.88
Mo17_chr1	268500001	271500000	0.1624	0.6846	23.72	18.09
Mo17_chr1	268800001	271800000	0.1569	0.6924	22.65	17.02
Mo17_chr1	269100001	272100000	0.1581	0.6870	23.02	17.39
Mo17_chr1	269400001	272400000	0.1522	0.6827	22.30	16.67
Mo17_chr1	269700001	272700000	0.1381	0.6621	20.86	15.23
Mo17_chr1	270000001	273000000	0.1390	0.6753	20.58	14.95
Mo17_chr1	270300001	273300000	0.1353	0.6846	19.77	14.14
Mo17_chr1	270600001	273600000	0.1434	0.6909	20.75	15.12
Mo17_chr1	270900001	273900000	0.1372	0.6853	20.03	14.40
Mo17_chr1	271200001	274200000	0.1432	0.6731	21.28	15.65
Mo17_chr1	271500001	274500000	0.1381	0.6920	19.95	14.32
Mo17_chr1	271800001	274800000	0.1393	0.6890	20.21	14.58
Mo17_chr1	272100001	275100000	0.1369	0.6918	19.79	14.16
Mo17_chr1	272400001	275400000	0.1404	0.6865	20.45	14.82
Mo17_chr1	272700001	275700000	0.1468	0.6951	21.12	15.49
Mo17_chr1	273000001	276000000	0.1495	0.7006	21.34	15.71
Mo17_chr1	273300001	276300000	0.1630	0.6866	23.75	18.12
Mo17_chr1	273600001	276600000	0.1622	0.6921	23.44	17.81
Mo17_chr1	273900001	276900000	0.1603	0.6718	23.86	18.23
Mo17_chr1	274200001	277200000	0.1619	0.6851	23.63	18.00
Mo17_chr1	274500001	277500000	0.1698	0.6753	25.14	19.51
Mo17_chr1	274800001	277800000	0.1810	0.6672	27.13	21.50
Mo17_chr1	275100001	278100000	0.1824	0.6581	27.71	22.08
Mo17_chr1	275400001	278400000	0.1841	0.6636	27.75	22.12
Mo17_chr1	275700001	278700000	0.1833	0.6596	27.78	22.15
Mo17_chr1	276000001	279000000	0.1811	0.6522	27.76	22.13
Mo17_chr1	276300001	279300000	0.1816	0.6566	27.66	22.03
Mo17_chr1	276600001	279600000	0.1747	0.6473	26.99	21.36
Mo17_chr1	276900001	279900000	0.1735	0.6636	26.15	20.52
Mo17_chr1	277200001	280200000	0.1735	0.6574	26.39	20.76
Mo17_chr1	277500001	280500000	0.1631	0.6764	24.11	18.48
Mo17_chr1	277800001	280800000	0.1597	0.6733	23.72	18.09
Mo17_chr1	278100001	281100000	0.1613	0.6779	23.79	18.16
Mo17_chr1	278400001	281400000	0.1616	0.6785	23.82	18.19
Mo17_chr1	278700001	281700000	0.1556	0.6815	22.83	17.20
Mo17_chr1	279000001	282000000	0.1603	0.6914	23.19	17.56
Mo17_chr1	279300001	282300000	0.1532	0.6975	21.97	16.34
Mo17_chr1	279600001	282600000	0.1454	0.6927	20.99	15.36
Mo17_chr1	279900001	282900000	0.1490	0.7025	21.21	15.58
Mo17_chr1	280200001	283200000	0.1405	0.7102	19.78	14.15
Mo17_chr1	280500001	283500000	0.1403	0.6865	20.44	14.81
Mo17_chr1	280800001	283800000	0.1532	0.7019	21.82	16.19
Mo17_chr1	281100001	284100000	0.1523	0.6899	22.08	16.45
Mo17_chr1	281400001	284400000	0.1436	0.6704	21.42	15.79
Mo17_chr1	281700001	284700000	0.1497	0.6628	22.59	16.96
Mo17_chr1	282000001	285000000	0.1527	0.6499	23.50	17.87
Mo17_chr1	282300001	285300000	0.1591	0.6568	24.22	18.59
Mo17_chr1	282600001	285600000	0.1620	0.6389	25.35	19.72
Mo17_chr1	282900001	285900000	0.1604	0.6417	25.00	19.37
Mo17_chr1	283200001	286200000	0.1707	0.6392	26.71	21.08
Mo17_chr1	283500001	286500000	0.1745	0.6204	28.13	22.50
Mo17_chr1	283800001	286800000	0.1544	0.6141	25.15	19.52
Mo17_chr1	284100001	287100000	0.1492	0.6089	24.50	18.87
Mo17_chr1	284400001	287400000	0.1577	0.6322	24.95	19.32
Mo17_chr1	284700001	287700000	0.1526	0.6390	23.88	18.25
Mo17_chr1	285000001	288000000	0.1430	0.6203	23.05	17.42
Mo17_chr1	285300001	288300000	0.1260	0.5792	21.76	16.13
Mo17_chr1	285600001	288600000	0.1294	0.5951	21.74	16.11
Mo17_chr1	285900001	288900000	0.1395	0.5928	23.54	17.91
Mo17_chr1	286200001	289200000	0.1280	0.5985	21.39	15.76
Mo17_chr1	286500001	289500000	0.1210	0.6340	19.08	13.45
Mo17_chr1	286800001	289800000	0.1245	0.6216	20.03	14.40
Mo17_chr1	287100001	290100000	0.1322	0.6381	20.72	15.09
Mo17_chr1	287400001	290400000	0.1227	0.6392	19.19	13.56
Mo17_chr1	287700001	290700000	0.1257	0.6298	19.95	14.32
Mo17_chr1	288000001	291000000	0.1343	0.6593	20.38	14.75
Mo17_chr1	288300001	291300000	0.1518	0.6968	21.79	16.16
Mo17_chr1	288600001	291600000	0.1561	0.6919	22.57	16.94
Mo17_chr1	288900001	291900000	0.1407	0.6715	20.95	15.32
Mo17_chr1	289200001	292200000	0.1583	0.6691	23.67	18.04
Mo17_chr1	289500001	292500000	0.1697	0.6578	25.80	20.17
Mo17_chr1	289800001	292800000	0.1773	0.6646	26.68	21.05
Mo17_chr1	290100001	293100000	0.1746	0.6571	26.57	20.94
Mo17_chr1	290400001	293400000	0.1868	0.6529	28.61	22.98
Mo17_chr1	290700001	293700000	0.1921	0.6632	28.97	23.34
Mo17_chr1	291000001	294000000	0.1911	0.6608	28.91	23.28
Mo17_chr1	291300001	294300000	0.1949	0.6621	29.44	23.81
Mo17_chr1	291600001	294600000	0.1916	0.6785	28.24	22.61
Mo17_chr1	291900001	294900000	0.1999	0.6829	29.27	23.64
Mo17_chr1	292200001	295200000	0.1882	0.6868	27.41	21.78
Mo17_chr1	292500001	295500000	0.1747	0.6874	25.42	19.79
Mo17_chr1	292800001	295800000	0.1706	0.6755	25.25	19.62
Mo17_chr1	293100001	296100000	0.1672	0.6771	24.69	19.06
Mo17_chr1	293400001	296400000	0.1708	0.6631	25.75	20.12
Mo17_chr1	293700001	296700000	0.1653	0.6719	24.61	18.98
Mo17_chr1	294000001	297000000	0.1684	0.6806	24.75	19.12
Mo17_chr1	294300001	297300000	0.1587	0.6785	23.39	17.76
Mo17_chr1	294600001	297600000	0.1509	0.6779	22.26	16.63
Mo17_chr1	294900001	297900000	0.1383	0.6848	20.19	14.56
Mo17_chr1	295200001	298200000	0.1353	0.6676	20.26	14.63
Mo17_chr1	295500001	298500000	0.1427	0.6471	22.05	16.42
Mo17_chr1	295800001	298800000	0.1529	0.6562	23.29	17.66
Mo17_chr1	296100001	299100000	0.1494	0.6595	22.66	17.03
Mo17_chr1	296400001	299400000	0.1540	0.6586	23.38	17.75
Mo17_chr1	296700001	299700000	0.1562	0.6390	24.44	18.81
Mo17_chr1	297000001	300000000	0.1554	0.6045	25.71	20.08
Mo17_chr1	297300001	300300000	0.1616	0.5932	27.25	21.62
Mo17_chr1	297600001	300600000	0.1800	0.5880	30.61	24.98
Mo17_chr1	297900001	300900000	0.1934	0.5998	32.25	26.62
Mo17_chr1	298200001	301200000	0.1940	0.6196	31.32	25.69
Mo17_chr1	298500001	301500000	0.1869	0.6246	29.92	24.29
Mo17_chr1	298800001	301800000	0.1840	0.6360	28.93	23.30
Mo17_chr1	299100001	302100000	0.1993	0.6373	31.27	25.64
Mo17_chr1	299400001	302400000	0.1794	0.6523	27.50	21.87
Mo17_chr1	299700001	302700000	0.1861	0.6754	27.56	21.93
Mo17_chr1	300000001	303000000	0.1719	0.6928	24.81	19.18
Mo17_chr1	300300001	303300000	0.1714	0.7084	24.19	18.56
Mo17_chr1	300600001	303600000	0.1591	0.7124	22.34	16.71
Mo17_chr1	300900001	303900000	0.1561	0.7110	21.95	16.32
Mo17_chr1	301200001	304200000	0.1575	0.7001	22.49	16.86
Mo17_chr1	301500001	304500000	0.1614	0.7113	22.69	17.06
Mo17_chr1	301800001	304800000	0.1562	0.7086	22.05	16.42
Mo17_chr1	302100001	305100000	0.1559	0.7023	22.19	16.56
Mo17_chr1	302400001	305400000	0.1709	0.7031	24.31	18.68
Mo17_chr1	302700001	305700000	0.1635	0.6905	23.67	18.04
Mo17_chr1	303000001	306000000	0.1804	0.7020	25.70	20.07
Mo17_chr1	303300001	306176853	0.1759	0.7065	23.88	18.25
Mo17_chr10	1	3000000	0.1387	0.6031	23.01	17.38
Mo17_chr10	300001	3300000	0.1330	0.5874	22.64	17.01
Mo17_chr10	600001	3600000	0.1497	0.5824	25.70	20.07
Mo17_chr10	900001	3900000	0.1554	0.5631	27.60	21.97
Mo17_chr10	1200001	4200000	0.1491	0.5321	28.02	22.39
Mo17_chr10	1500001	4500000	0.1561	0.5225	29.88	24.25
Mo17_chr10	1800001	4800000	0.1490	0.4956	30.06	24.43
Mo17_chr10	2100001	5100000	0.1382	0.4912	28.13	22.50
Mo17_chr10	2400001	5400000	0.1358	0.4877	27.85	22.22
Mo17_chr10	2700001	5700000	0.1417	0.4837	29.29	23.66
Mo17_chr10	3000001	6000000	0.1441	0.5027	28.66	23.03
Mo17_chr10	3300001	6300000	0.1438	0.5304	27.11	21.48
Mo17_chr10	3600001	6600000	0.1393	0.5386	25.85	20.22
Mo17_chr10	3900001	6900000	0.1339	0.5601	23.91	18.28
Mo17_chr10	4200001	7200000	0.1579	0.5863	26.92	21.29
Mo17_chr10	4500001	7500000	0.1692	0.6037	28.02	22.39
Mo17_chr10	4800001	7800000	0.1716	0.6382	26.89	21.26
Mo17_chr10	5100001	8100000	0.1799	0.6637	27.11	21.48
Mo17_chr10	5400001	8400000	0.1760	0.6660	26.43	20.80
Mo17_chr10	5700001	8700000	0.1843	0.6871	26.83	21.20
Mo17_chr10	6000001	9000000	0.1861	0.6838	27.21	21.58
Mo17_chr10	6300001	9300000	0.1840	0.6884	26.73	21.10
Mo17_chr10	6600001	9600000	0.1708	0.6920	24.68	19.05
Mo17_chr10	6900001	9900000	0.1650	0.6916	23.85	18.22
Mo17_chr10	7200001	10200000	0.1484	0.6795	21.84	16.21
Mo17_chr10	7500001	10500000	0.1412	0.6749	20.92	15.29
Mo17_chr10	7800001	10800000	0.1409	0.6692	21.05	15.42
Mo17_chr10	8100001	11100000	0.1504	0.6750	22.28	16.65
Mo17_chr10	8400001	11400000	0.1642	0.6907	23.78	18.15
Mo17_chr10	8700001	11700000	0.1511	0.6725	22.47	16.84
Mo17_chr10	9000001	12000000	0.1544	0.6635	23.27	17.64
Mo17_chr10	9300001	12300000	0.1640	0.6635	24.72	19.09
Mo17_chr10	9600001	12600000	0.1737	0.6508	26.69	21.06
Mo17_chr10	9900001	12900000	0.1803	0.6635	27.18	21.55
Mo17_chr10	10200001	13200000	0.1915	0.6776	28.26	22.63
Mo17_chr10	10500001	13500000	0.2030	0.6981	29.08	23.45
Mo17_chr10	10800001	13800000	0.2104	0.7168	29.35	23.72
Mo17_chr10	11100001	14100000	0.1995	0.7056	28.28	22.65
Mo17_chr10	11400001	14400000	0.1869	0.6979	26.79	21.16
Mo17_chr10	11700001	14700000	0.2078	0.7261	28.62	22.99
Mo17_chr10	12000001	15000000	0.1986	0.7359	26.99	21.36
Mo17_chr10	12300001	15300000	0.1963	0.7490	26.20	20.57
Mo17_chr10	12600001	15600000	0.1919	0.7506	25.57	19.94
Mo17_chr10	12900001	15900000	0.1864	0.7498	24.86	19.23
Mo17_chr10	13200001	16200000	0.1839	0.7434	24.74	19.11
Mo17_chr10	13500001	16500000	0.1842	0.7449	24.73	19.10
Mo17_chr10	13800001	16800000	0.1763	0.7385	23.87	18.24
Mo17_chr10	14100001	17100000	0.1851	0.7414	24.97	19.34
Mo17_chr10	14400001	17400000	0.1953	0.7651	25.52	19.89
Mo17_chr10	14700001	17700000	0.1792	0.7629	23.49	17.86
Mo17_chr10	15000001	18000000	0.1828	0.7641	23.92	18.29
Mo17_chr10	15300001	18300000	0.1846	0.7557	24.43	18.80
Mo17_chr10	15600001	18600000	0.1892	0.7652	24.72	19.09
Mo17_chr10	15900001	18900000	0.1842	0.7467	24.67	19.04
Mo17_chr10	16200001	19200000	0.1827	0.7576	24.11	18.48
Mo17_chr10	16500001	19500000	0.1906	0.7625	24.99	19.36
Mo17_chr10	16800001	19800000	0.2059	0.7730	26.64	21.01
Mo17_chr10	17100001	20100000	0.1952	0.7622	25.61	19.98
Mo17_chr10	17400001	20400000	0.2103	0.7690	27.35	21.72
Mo17_chr10	17700001	20700000	0.2182	0.7671	28.44	22.81
Mo17_chr10	18000001	21000000	0.2237	0.7704	29.04	23.41
Mo17_chr10	18300001	21300000	0.2185	0.7703	28.36	22.73
Mo17_chr10	18600001	21600000	0.2094	0.7631	27.44	21.81
Mo17_chr10	18900001	21900000	0.2177	0.7752	28.08	22.45
Mo17_chr10	19200001	22200000	0.2136	0.7792	27.41	21.78
Mo17_chr10	19500001	22500000	0.2056	0.7666	26.82	21.19
Mo17_chr10	19800001	22800000	0.1980	0.7596	26.07	20.44
Mo17_chr10	20100001	23100000	0.1979	0.7534	26.27	20.64
Mo17_chr10	20400001	23400000	0.1768	0.7370	23.99	18.36
Mo17_chr10	20700001	23700000	0.1791	0.7342	24.39	18.76
Mo17_chr10	21000001	24000000	0.1823	0.7355	24.79	19.16
Mo17_chr10	21300001	24300000	0.1802	0.7369	24.45	18.82
Mo17_chr10	21600001	24600000	0.1926	0.7377	26.11	20.48
Mo17_chr10	21900001	24900000	0.1833	0.7136	25.69	20.06
Mo17_chr10	22200001	25200000	0.1837	0.7014	26.19	20.56
Mo17_chr10	22500001	25500000	0.1616	0.6995	23.11	17.48
Mo17_chr10	22800001	25800000	0.1551	0.7072	21.94	16.31
Mo17_chr10	23100001	26100000	0.1499	0.7220	20.76	15.13
Mo17_chr10	23400001	26400000	0.1474	0.7240	20.36	14.73
Mo17_chr10	23700001	26700000	0.1496	0.7328	20.41	14.78
Mo17_chr10	24000001	27000000	0.1492	0.7335	20.34	14.71
Mo17_chr10	24300001	27300000	0.1566	0.7306	21.43	15.80
Mo17_chr10	24600001	27600000	0.1593	0.7416	21.48	15.85
Mo17_chr10	24900001	27900000	0.1676	0.7727	21.68	16.05
Mo17_chr10	25200001	28200000	0.1683	0.7747	21.73	16.10
Mo17_chr10	25500001	28500000	0.1839	0.7941	23.16	17.53
Mo17_chr10	25800001	28800000	0.1849	0.7863	23.51	17.88
Mo17_chr10	26100001	29100000	0.2006	0.7868	25.50	19.87
Mo17_chr10	26400001	29400000	0.2106	0.7961	26.46	20.83
Mo17_chr10	26700001	29700000	0.1955	0.8008	24.41	18.78
Mo17_chr10	27000001	30000000	0.1950	0.8128	24.00	18.37
Mo17_chr10	27300001	30300000	0.1892	0.8055	23.49	17.86
Mo17_chr10	27600001	30600000	0.1847	0.8039	22.98	17.35
Mo17_chr10	27900001	30900000	0.1773	0.7995	22.17	16.54
Mo17_chr10	28200001	31200000	0.1751	0.8016	21.84	16.21
Mo17_chr10	28500001	31500000	0.1786	0.7859	22.73	17.10
Mo17_chr10	28800001	31800000	0.1689	0.7952	21.24	15.61
Mo17_chr10	29100001	32100000	0.1568	0.8126	19.29	13.66
Mo17_chr10	29400001	32400000	0.1484	0.8052	18.43	12.80
Mo17_chr10	29700001	32700000	0.1509	0.8087	18.65	13.02
Mo17_chr10	30000001	33000000	0.1401	0.8132	17.23	11.60
Mo17_chr10	30300001	33300000	0.1340	0.8222	16.30	10.67
Mo17_chr10	30600001	33600000	0.1316	0.8135	16.17	10.54
Mo17_chr10	30900001	33900000	0.1393	0.8180	17.03	11.40
Mo17_chr10	31200001	34200000	0.1497	0.8225	18.20	12.57
Mo17_chr10	31500001	34500000	0.1516	0.8331	18.20	12.57
Mo17_chr10	31800001	34800000	0.1681	0.8262	20.35	14.72
Mo17_chr10	32100001	35100000	0.1728	0.8157	21.18	15.55
Mo17_chr10	32400001	35400000	0.1792	0.8201	21.85	16.22
Mo17_chr10	32700001	35700000	0.1824	0.8111	22.48	16.85
Mo17_chr10	33000001	36000000	0.1882	0.7957	23.66	18.03
Mo17_chr10	33300001	36300000	0.1963	0.7959	24.66	19.03
Mo17_chr10	33600001	36600000	0.1933	0.8003	24.16	18.53
Mo17_chr10	33900001	36900000	0.1996	0.8041	24.82	19.19
Mo17_chr10	34200001	37200000	0.1851	0.8109	22.82	17.19
Mo17_chr10	34500001	37500000	0.1733	0.7975	21.73	16.10
Mo17_chr10	34800001	37800000	0.1764	0.8075	21.84	16.21
Mo17_chr10	35100001	38100000	0.1775	0.8148	21.79	16.16
Mo17_chr10	35400001	38400000	0.1786	0.8231	21.70	16.07
Mo17_chr10	35700001	38700000	0.1725	0.8199	21.05	15.42
Mo17_chr10	36000001	39000000	0.1653	0.8304	19.90	14.27
Mo17_chr10	36300001	39300000	0.1634	0.8276	19.74	14.11
Mo17_chr10	36600001	39600000	0.1659	0.8325	19.92	14.29
Mo17_chr10	36900001	39900000	0.1662	0.8343	19.92	14.29
Mo17_chr10	37200001	40200000	0.1868	0.8305	22.49	16.86
Mo17_chr10	37500001	40500000	0.1991	0.8354	23.84	18.21
Mo17_chr10	37800001	40800000	0.1824	0.8356	21.83	16.20
Mo17_chr10	38100001	41100000	0.1855	0.8322	22.29	16.66
Mo17_chr10	38400001	41400000	0.1775	0.8242	21.54	15.91
Mo17_chr10	38700001	41700000	0.2022	0.8325	24.29	18.66
Mo17_chr10	39000001	42000000	0.2114	0.8378	25.24	19.61
Mo17_chr10	39300001	42300000	0.2167	0.8504	25.49	19.86
Mo17_chr10	39600001	42600000	0.2044	0.8487	24.09	18.46
Mo17_chr10	39900001	42900000	0.1924	0.8470	22.71	17.08
Mo17_chr10	40200001	43200000	0.1700	0.8539	19.91	14.28
Mo17_chr10	40500001	43500000	0.1728	0.8643	19.99	14.36
Mo17_chr10	40800001	43800000	0.1823	0.8700	20.96	15.33
Mo17_chr10	41100001	44100000	0.1732	0.8707	19.89	14.26
Mo17_chr10	41400001	44400000	0.1872	0.8755	21.38	15.75
Mo17_chr10	41700001	44700000	0.1774	0.8752	20.27	14.64
Mo17_chr10	42000001	45000000	0.1677	0.8725	19.22	13.59
Mo17_chr10	42300001	45300000	0.1594	0.8647	18.44	12.81
Mo17_chr10	42600001	45600000	0.1792	0.8731	20.53	14.90
Mo17_chr10	42900001	45900000	0.1840	0.8689	21.18	15.55
Mo17_chr10	43200001	46200000	0.1958	0.8672	22.58	16.95
Mo17_chr10	43500001	46500000	0.1896	0.8688	21.82	16.19
Mo17_chr10	43800001	46800000	0.1889	0.8613	21.93	16.30
Mo17_chr10	44100001	47100000	0.2027	0.8676	23.37	17.74
Mo17_chr10	44400001	47400000	0.1873	0.8614	21.74	16.11
Mo17_chr10	44700001	47700000	0.1892	0.8535	22.16	16.53
Mo17_chr10	45000001	48000000	0.1891	0.8474	22.31	16.68
Mo17_chr10	45300001	48300000	0.1874	0.8450	22.17	16.54
Mo17_chr10	45600001	48600000	0.1768	0.8468	20.88	15.25
Mo17_chr10	45900001	48900000	0.1814	0.8477	21.40	15.77
Mo17_chr10	46200001	49200000	0.1676	0.8347	20.08	14.45
Mo17_chr10	46500001	49500000	0.1644	0.8302	19.81	14.18
Mo17_chr10	46800001	49800000	0.1640	0.8335	19.67	14.04
Mo17_chr10	47100001	50100000	0.1516	0.8328	18.20	12.57
Mo17_chr10	47400001	50400000	0.1563	0.8295	18.84	13.21
Mo17_chr10	47700001	50700000	0.1498	0.8361	17.92	12.29
Mo17_chr10	48000001	51000000	0.1550	0.8376	18.51	12.88
Mo17_chr10	48300001	51300000	0.1626	0.8445	19.25	13.62
Mo17_chr10	48600001	51600000	0.1780	0.8429	21.11	15.48
Mo17_chr10	48900001	51900000	0.1801	0.8442	21.33	15.70
Mo17_chr10	49200001	52200000	0.2030	0.8467	23.97	18.34
Mo17_chr10	49500001	52500000	0.1944	0.8454	23.00	17.37
Mo17_chr10	49800001	52800000	0.1981	0.8384	23.63	18.00
Mo17_chr10	50100001	53100000	0.2045	0.8287	24.68	19.05
Mo17_chr10	50400001	53400000	0.2073	0.8251	25.13	19.50
Mo17_chr10	50700001	53700000	0.2088	0.8254	25.30	19.67
Mo17_chr10	51000001	54000000	0.2115	0.8234	25.69	20.06
Mo17_chr10	51300001	54300000	0.1995	0.8109	24.60	18.97
Mo17_chr10	51600001	54600000	0.1875	0.7982	23.49	17.86
Mo17_chr10	51900001	54900000	0.2035	0.7981	25.49	19.86
Mo17_chr10	52200001	55200000	0.1974	0.8060	24.49	18.86
Mo17_chr10	52500001	55500000	0.2071	0.7841	26.41	20.78
Mo17_chr10	52800001	55800000	0.2105	0.7738	27.20	21.57
Mo17_chr10	53100001	56100000	0.1972	0.7726	25.52	19.89
Mo17_chr10	53400001	56400000	0.2067	0.7797	26.51	20.88
Mo17_chr10	53700001	56700000	0.2006	0.7645	26.24	20.61
Mo17_chr10	54000001	57000000	0.1960	0.7625	25.71	20.08
Mo17_chr10	54300001	57300000	0.2152	0.7668	28.06	22.43
Mo17_chr10	54600001	57600000	0.2165	0.7717	28.05	22.42
Mo17_chr10	54900001	57900000	0.2027	0.7736	26.21	20.58
Mo17_chr10	55200001	58200000	0.1979	0.7523	26.31	20.68
Mo17_chr10	55500001	58500000	0.1988	0.7559	26.30	20.67
Mo17_chr10	55800001	58800000	0.2072	0.7646	27.10	21.47
Mo17_chr10	56100001	59100000	0.2222	0.7419	29.95	24.32
Mo17_chr10	56400001	59400000	0.2155	0.7301	29.52	23.89
Mo17_chr10	56700001	59700000	0.2241	0.7243	30.94	25.31
Mo17_chr10	57000001	60000000	0.2198	0.7118	30.88	25.25
Mo17_chr10	57300001	60300000	0.2141	0.7163	29.89	24.26
Mo17_chr10	57600001	60600000	0.2157	0.7161	30.12	24.49
Mo17_chr10	57900001	60900000	0.2074	0.7069	29.34	23.71
Mo17_chr10	58200001	61200000	0.2192	0.7185	30.51	24.88
Mo17_chr10	58500001	61500000	0.2311	0.7289	31.70	26.07
Mo17_chr10	58800001	61800000	0.2146	0.7306	29.37	23.74
Mo17_chr10	59100001	62100000	0.2106	0.7511	28.03	22.40
Mo17_chr10	59400001	62400000	0.1984	0.7525	26.37	20.74
Mo17_chr10	59700001	62700000	0.1900	0.7683	24.73	19.10
Mo17_chr10	60000001	63000000	0.1940	0.7888	24.59	18.96
Mo17_chr10	60300001	63300000	0.1880	0.7891	23.83	18.20
Mo17_chr10	60600001	63600000	0.1758	0.7858	22.38	16.75
Mo17_chr10	60900001	63900000	0.1690	0.7888	21.43	15.80
Mo17_chr10	61200001	64200000	0.1580	0.7935	19.91	14.28
Mo17_chr10	61500001	64500000	0.1320	0.7912	16.68	11.05
Mo17_chr10	61800001	64800000	0.1356	0.7999	16.95	11.32
Mo17_chr10	62100001	65100000	0.1400	0.7969	17.57	11.94
Mo17_chr10	62400001	65400000	0.1537	0.7998	19.21	13.58
Mo17_chr10	62700001	65700000	0.1515	0.7950	19.06	13.43
Mo17_chr10	63000001	66000000	0.1553	0.7885	19.70	14.07
Mo17_chr10	63300001	66300000	0.1568	0.7876	19.91	14.28
Mo17_chr10	63600001	66600000	0.1669	0.7878	21.18	15.55
Mo17_chr10	63900001	66900000	0.1780	0.7889	22.56	16.93
Mo17_chr10	64200001	67200000	0.1734	0.7860	22.06	16.43
Mo17_chr10	64500001	67500000	0.1840	0.7965	23.10	17.47
Mo17_chr10	64800001	67800000	0.1827	0.7715	23.69	18.06
Mo17_chr10	65100001	68100000	0.1714	0.7634	22.45	16.82
Mo17_chr10	65400001	68400000	0.1726	0.7636	22.60	16.97
Mo17_chr10	65700001	68700000	0.1717	0.7623	22.53	16.90
Mo17_chr10	66000001	69000000	0.1749	0.7472	23.41	17.78
Mo17_chr10	66300001	69300000	0.1766	0.7397	23.87	18.24
Mo17_chr10	66600001	69600000	0.1803	0.7388	24.41	18.78
Mo17_chr10	66900001	69900000	0.1811	0.7303	24.80	19.17
Mo17_chr10	67200001	70200000	0.1916	0.7326	26.16	20.53
Mo17_chr10	67500001	70500000	0.2046	0.7172	28.52	22.89
Mo17_chr10	67800001	70800000	0.2008	0.7320	27.42	21.79
Mo17_chr10	68100001	71100000	0.2075	0.7426	27.94	22.31
Mo17_chr10	68400001	71400000	0.2038	0.7485	27.23	21.60
Mo17_chr10	68700001	71700000	0.2141	0.7527	28.44	22.81
Mo17_chr10	69000001	72000000	0.2158	0.7622	28.32	22.69
Mo17_chr10	69300001	72300000	0.2108	0.7739	27.24	21.61
Mo17_chr10	69600001	72600000	0.2027	0.7530	26.92	21.29
Mo17_chr10	69900001	72900000	0.2003	0.7417	27.00	21.37
Mo17_chr10	70200001	73200000	0.2032	0.7300	27.83	22.20
Mo17_chr10	70500001	73500000	0.1958	0.7209	27.17	21.54
Mo17_chr10	70800001	73800000	0.1951	0.7190	27.14	21.51
Mo17_chr10	71100001	74100000	0.1947	0.7186	27.10	21.47
Mo17_chr10	71400001	74400000	0.1819	0.7056	25.77	20.14
Mo17_chr10	71700001	74700000	0.1778	0.7097	25.05	19.42
Mo17_chr10	72000001	75000000	0.1699	0.7007	24.24	18.61
Mo17_chr10	72300001	75300000	0.1697	0.6876	24.69	19.06
Mo17_chr10	72600001	75600000	0.1761	0.7094	24.83	19.20
Mo17_chr10	72900001	75900000	0.1663	0.7086	23.47	17.84
Mo17_chr10	73200001	76200000	0.1661	0.7265	22.86	17.23
Mo17_chr10	73500001	76500000	0.1555	0.7488	20.77	15.14
Mo17_chr10	73800001	76800000	0.1635	0.7474	21.88	16.25
Mo17_chr10	74100001	77100000	0.1618	0.7492	21.59	15.96
Mo17_chr10	74400001	77400000	0.1771	0.7482	23.67	18.04
Mo17_chr10	74700001	77700000	0.1677	0.7310	22.94	17.31
Mo17_chr10	75000001	78000000	0.1723	0.7334	23.50	17.87
Mo17_chr10	75300001	78300000	0.1893	0.7352	25.75	20.12
Mo17_chr10	75600001	78600000	0.1823	0.7240	25.18	19.55
Mo17_chr10	75900001	78900000	0.1799	0.7404	24.29	18.66
Mo17_chr10	76200001	79200000	0.1702	0.7218	23.58	17.95
Mo17_chr10	76500001	79500000	0.1747	0.7109	24.57	18.94
Mo17_chr10	76800001	79800000	0.1703	0.7032	24.21	18.58
Mo17_chr10	77100001	80100000	0.1779	0.6973	25.52	19.89
Mo17_chr10	77400001	80400000	0.1737	0.6929	25.06	19.43
Mo17_chr10	77700001	80700000	0.1856	0.7103	26.13	20.50
Mo17_chr10	78000001	81000000	0.1810	0.7196	25.15	19.52
Mo17_chr10	78300001	81300000	0.1809	0.7029	25.73	20.10
Mo17_chr10	78600001	81600000	0.1808	0.6960	25.97	20.34
Mo17_chr10	78900001	81900000	0.1867	0.6905	27.04	21.41
Mo17_chr10	79200001	82200000	0.1935	0.6943	27.88	22.25
Mo17_chr10	79500001	82500000	0.1981	0.6935	28.56	22.93
Mo17_chr10	79800001	82800000	0.1945	0.6868	28.33	22.70
Mo17_chr10	80100001	83100000	0.1800	0.6929	25.97	20.34
Mo17_chr10	80400001	83400000	0.1707	0.6921	24.67	19.04
Mo17_chr10	80700001	83700000	0.1547	0.6732	22.98	17.35
Mo17_chr10	81000001	84000000	0.1588	0.6592	24.09	18.46
Mo17_chr10	81300001	84300000	0.1365	0.6705	20.36	14.73
Mo17_chr10	81600001	84600000	0.1393	0.6806	20.46	14.83
Mo17_chr10	81900001	84900000	0.1404	0.6818	20.59	14.96
Mo17_chr10	82200001	85200000	0.1243	0.6948	17.90	12.27
Mo17_chr10	82500001	85500000	0.1096	0.6967	15.72	10.09
Mo17_chr10	82800001	85800000	0.1173	0.6920	16.95	11.32
Mo17_chr10	83100001	86100000	0.1223	0.6826	17.91	12.28
Mo17_chr10	83400001	86400000	0.1255	0.7010	17.90	12.27
Mo17_chr10	83700001	86700000	0.1317	0.7113	18.52	12.89
Mo17_chr10	84000001	87000000	0.1308	0.7219	18.11	12.48
Mo17_chr10	84300001	87300000	0.1377	0.7095	19.41	13.78
Mo17_chr10	84600001	87600000	0.1341	0.7116	18.84	13.21
Mo17_chr10	84900001	87900000	0.1292	0.7198	17.94	12.31
Mo17_chr10	85200001	88200000	0.1414	0.7139	19.81	14.18
Mo17_chr10	85500001	88500000	0.1597	0.7231	22.09	16.46
Mo17_chr10	85800001	88800000	0.1625	0.7377	22.03	16.40
Mo17_chr10	86100001	89100000	0.1567	0.7356	21.30	15.67
Mo17_chr10	86400001	89400000	0.1616	0.7301	22.14	16.51
Mo17_chr10	86700001	89700000	0.1799	0.7273	24.73	19.10
Mo17_chr10	87000001	90000000	0.1819	0.7229	25.16	19.53
Mo17_chr10	87300001	90300000	0.1865	0.7421	25.14	19.51
Mo17_chr10	87600001	90600000	0.1936	0.7504	25.80	20.17
Mo17_chr10	87900001	90900000	0.1925	0.7210	26.69	21.06
Mo17_chr10	88200001	91200000	0.1807	0.7096	25.46	19.83
Mo17_chr10	88500001	91500000	0.1699	0.7036	24.14	18.51
Mo17_chr10	88800001	91800000	0.1717	0.7050	24.36	18.73
Mo17_chr10	89100001	92100000	0.1685	0.7004	24.06	18.43
Mo17_chr10	89400001	92400000	0.1778	0.7096	25.06	19.43
Mo17_chr10	89700001	92700000	0.1541	0.7115	21.66	16.03
Mo17_chr10	90000001	93000000	0.1464	0.7127	20.55	14.92
Mo17_chr10	90300001	93300000	0.1376	0.7164	19.21	13.58
Mo17_chr10	90600001	93600000	0.1307	0.7029	18.59	12.96
Mo17_chr10	90900001	93900000	0.1459	0.7224	20.19	14.56
Mo17_chr10	91200001	94200000	0.1565	0.7279	21.49	15.86
Mo17_chr10	91500001	94500000	0.1622	0.7317	22.17	16.54
Mo17_chr10	91800001	94800000	0.1625	0.7301	22.26	16.63
Mo17_chr10	92100001	95100000	0.1812	0.7458	24.30	18.67
Mo17_chr10	92400001	95400000	0.1661	0.7302	22.75	17.12
Mo17_chr10	92700001	95700000	0.1724	0.7205	23.92	18.29
Mo17_chr10	93000001	96000000	0.1754	0.7259	24.17	18.54
Mo17_chr10	93300001	96300000	0.1699	0.7171	23.69	18.06
Mo17_chr10	93600001	96600000	0.1714	0.7127	24.05	18.42
Mo17_chr10	93900001	96900000	0.1603	0.7090	22.60	16.97
Mo17_chr10	94200001	97200000	0.1524	0.7081	21.52	15.89
Mo17_chr10	94500001	97500000	0.1436	0.7121	20.17	14.54
Mo17_chr10	94800001	97800000	0.1325	0.7054	18.79	13.16
Mo17_chr10	95100001	98100000	0.1257	0.6995	17.97	12.34
Mo17_chr10	95400001	98400000	0.1208	0.7014	17.23	11.60
Mo17_chr10	95700001	98700000	0.1258	0.7197	17.48	11.85
Mo17_chr10	96000001	99000000	0.1382	0.7220	19.14	13.51
Mo17_chr10	96300001	99300000	0.1551	0.7292	21.28	15.65
Mo17_chr10	96600001	99600000	0.1515	0.7472	20.28	14.65
Mo17_chr10	96900001	99900000	0.1525	0.7472	20.41	14.78
Mo17_chr10	97200001	100200000	0.1593	0.7499	21.24	15.61
Mo17_chr10	97500001	100500000	0.1682	0.7381	22.78	17.15
Mo17_chr10	97800001	100800000	0.1641	0.7499	21.88	16.25
Mo17_chr10	98100001	101100000	0.1647	0.7528	21.88	16.25
Mo17_chr10	98400001	101400000	0.1679	0.7500	22.38	16.75
Mo17_chr10	98700001	101700000	0.1656	0.7465	22.19	16.56
Mo17_chr10	99000001	102000000	0.1509	0.7469	20.20	14.57
Mo17_chr10	99300001	102300000	0.1454	0.7402	19.64	14.01
Mo17_chr10	99600001	102600000	0.1488	0.7248	20.54	14.91
Mo17_chr10	99900001	102900000	0.1406	0.7327	19.20	13.57
Mo17_chr10	100200001	103200000	0.1385	0.7358	18.82	13.19
Mo17_chr10	100500001	103500000	0.1286	0.7457	17.24	11.61
Mo17_chr10	100800001	103800000	0.1266	0.7454	16.98	11.35
Mo17_chr10	101100001	104100000	0.1201	0.7490	16.03	10.40
Mo17_chr10	101400001	104400000	0.1303	0.7432	17.53	11.90
Mo17_chr10	101700001	104700000	0.1256	0.7295	17.21	11.58
Mo17_chr10	102000001	105000000	0.1253	0.7298	17.17	11.54
Mo17_chr10	102300001	105300000	0.1299	0.7224	17.98	12.35
Mo17_chr10	102600001	105600000	0.1234	0.7218	17.10	11.47
Mo17_chr10	102900001	105900000	0.1386	0.7148	19.39	13.76
Mo17_chr10	103200001	106200000	0.1429	0.7186	19.89	14.26
Mo17_chr10	103500001	106500000	0.1738	0.7126	24.39	18.76
Mo17_chr10	103800001	106800000	0.1849	0.7101	26.04	20.41
Mo17_chr10	104100001	107100000	0.1871	0.7171	26.09	20.46
Mo17_chr10	104400001	107400000	0.1802	0.7330	24.59	18.96
Mo17_chr10	104700001	107700000	0.1846	0.7414	24.90	19.27
Mo17_chr10	105000001	108000000	0.1776	0.7339	24.20	18.57
Mo17_chr10	105300001	108300000	0.1685	0.7382	22.83	17.20
Mo17_chr10	105600001	108600000	0.1785	0.7515	23.75	18.12
Mo17_chr10	105900001	108900000	0.1750	0.7576	23.10	17.47
Mo17_chr10	106200001	109200000	0.1822	0.7477	24.37	18.74
Mo17_chr10	106500001	109500000	0.1594	0.7480	21.30	15.67
Mo17_chr10	106800001	109800000	0.1574	0.7557	20.83	15.20
Mo17_chr10	107100001	110100000	0.1678	0.7478	22.44	16.81
Mo17_chr10	107400001	110400000	0.1688	0.7304	23.11	17.48
Mo17_chr10	107700001	110700000	0.1807	0.7348	24.59	18.96
Mo17_chr10	108000001	111000000	0.1822	0.7337	24.83	19.20
Mo17_chr10	108300001	111300000	0.1937	0.7339	26.39	20.76
Mo17_chr10	108600001	111600000	0.1915	0.7364	26.00	20.37
Mo17_chr10	108900001	111900000	0.1814	0.7234	25.07	19.44
Mo17_chr10	109200001	112200000	0.1791	0.7177	24.96	19.33
Mo17_chr10	109500001	112500000	0.1760	0.6915	25.46	19.83
Mo17_chr10	109800001	112800000	0.1686	0.6756	24.95	19.32
Mo17_chr10	110100001	113100000	0.1581	0.6536	24.20	18.57
Mo17_chr10	110400001	113400000	0.1691	0.6637	25.48	19.85
Mo17_chr10	110700001	113700000	0.1587	0.6516	24.35	18.72
Mo17_chr10	111000001	114000000	0.1737	0.6586	26.38	20.75
Mo17_chr10	111300001	114300000	0.1671	0.6529	25.59	19.96
Mo17_chr10	111600001	114600000	0.1766	0.6419	27.51	21.88
Mo17_chr10	111900001	114900000	0.1911	0.6502	29.39	23.76
Mo17_chr10	112200001	115200000	0.1798	0.6638	27.09	21.46
Mo17_chr10	112500001	115500000	0.1867	0.6797	27.46	21.83
Mo17_chr10	112800001	115800000	0.2101	0.6822	30.80	25.17
Mo17_chr10	113100001	116100000	0.2162	0.6982	30.96	25.33
Mo17_chr10	113400001	116400000	0.2087	0.7069	29.52	23.89
Mo17_chr10	113700001	116700000	0.2104	0.7098	29.65	24.02
Mo17_chr10	114000001	117000000	0.2027	0.6908	29.35	23.72
Mo17_chr10	114300001	117300000	0.2126	0.7097	29.96	24.33
Mo17_chr10	114600001	117600000	0.2066	0.7092	29.13	23.50
Mo17_chr10	114900001	117900000	0.2023	0.7193	28.12	22.49
Mo17_chr10	115200001	118200000	0.1972	0.6933	28.44	22.81
Mo17_chr10	115500001	118500000	0.1954	0.6967	28.05	22.42
Mo17_chr10	115800001	118800000	0.1741	0.6868	25.36	19.73
Mo17_chr10	116100001	119100000	0.1779	0.6824	26.07	20.44
Mo17_chr10	116400001	119400000	0.1701	0.6821	24.94	19.31
Mo17_chr10	116700001	119700000	0.1628	0.6909	23.56	17.93
Mo17_chr10	117000001	120000000	0.1724	0.7005	24.62	18.99
Mo17_chr10	117300001	120300000	0.1659	0.6944	23.89	18.26
Mo17_chr10	117600001	120600000	0.1618	0.6862	23.58	17.95
Mo17_chr10	117900001	120900000	0.1521	0.6651	22.87	17.24
Mo17_chr10	118200001	121200000	0.1538	0.6994	21.99	16.36
Mo17_chr10	118500001	121500000	0.1449	0.6868	21.10	15.47
Mo17_chr10	118800001	121800000	0.1555	0.6981	22.28	16.65
Mo17_chr10	119100001	122100000	0.1522	0.7109	21.41	15.78
Mo17_chr10	119400001	122400000	0.1604	0.7082	22.65	17.02
Mo17_chr10	119700001	122700000	0.1667	0.7063	23.60	17.97
Mo17_chr10	120000001	123000000	0.1716	0.7062	24.29	18.66
Mo17_chr10	120300001	123300000	0.1746	0.6889	25.35	19.72
Mo17_chr10	120600001	123600000	0.1772	0.7049	25.14	19.51
Mo17_chr10	120900001	123900000	0.1917	0.7183	26.69	21.06
Mo17_chr10	121200001	124200000	0.2034	0.7100	28.65	23.02
Mo17_chr10	121500001	124500000	0.2100	0.7195	29.18	23.55
Mo17_chr10	121800001	124800000	0.2082	0.7343	28.36	22.73
Mo17_chr10	122100001	125100000	0.2025	0.7336	27.61	21.98
Mo17_chr10	122400001	125400000	0.1954	0.7251	26.95	21.32
Mo17_chr10	122700001	125700000	0.1990	0.7241	27.48	21.85
Mo17_chr10	123000001	126000000	0.1800	0.7245	24.85	19.22
Mo17_chr10	123300001	126300000	0.1715	0.7466	22.98	17.35
Mo17_chr10	123600001	126600000	0.1629	0.7364	22.13	16.50
Mo17_chr10	123900001	126900000	0.1579	0.7267	21.73	16.10
Mo17_chr10	124200001	127200000	0.1704	0.7345	23.20	17.57
Mo17_chr10	124500001	127500000	0.1728	0.7510	23.01	17.38
Mo17_chr10	124800001	127800000	0.1640	0.7442	22.03	16.40
Mo17_chr10	125100001	128100000	0.1742	0.7458	23.36	17.73
Mo17_chr10	125400001	128400000	0.1774	0.7456	23.79	18.16
Mo17_chr10	125700001	128700000	0.1722	0.7572	22.74	17.11
Mo17_chr10	126000001	129000000	0.1795	0.7482	24.00	18.37
Mo17_chr10	126300001	129300000	0.1942	0.7432	26.14	20.51
Mo17_chr10	126600001	129600000	0.1944	0.7388	26.32	20.69
Mo17_chr10	126900001	129900000	0.1871	0.7487	25.00	19.37
Mo17_chr10	127200001	130200000	0.1717	0.7505	22.88	17.25
Mo17_chr10	127500001	130500000	0.1634	0.7238	22.57	16.94
Mo17_chr10	127800001	130800000	0.1726	0.7103	24.30	18.67
Mo17_chr10	128100001	131100000	0.1583	0.7023	22.54	16.91
Mo17_chr10	128400001	131400000	0.1655	0.6934	23.87	18.24
Mo17_chr10	128700001	131700000	0.1677	0.6722	24.95	19.32
Mo17_chr10	129000001	132000000	0.1666	0.6831	24.38	18.75
Mo17_chr10	129300001	132300000	0.1481	0.6694	22.13	16.50
Mo17_chr10	129600001	132600000	0.1576	0.6824	23.10	17.47
Mo17_chr10	129900001	132900000	0.1693	0.6609	25.62	19.99
Mo17_chr10	130200001	133200000	0.1625	0.6456	25.17	19.54
Mo17_chr10	130500001	133500000	0.1596	0.6462	24.70	19.07
Mo17_chr10	130800001	133800000	0.1552	0.6449	24.06	18.43
Mo17_chr10	131100001	134100000	0.1650	0.6420	25.69	20.06
Mo17_chr10	131400001	134400000	0.1516	0.6542	23.18	17.55
Mo17_chr10	131700001	134700000	0.1471	0.6542	22.49	16.86
Mo17_chr10	132000001	135000000	0.1369	0.6225	22.00	16.37
Mo17_chr10	132300001	135300000	0.1534	0.6256	24.52	18.89
Mo17_chr10	132600001	135600000	0.1523	0.6089	25.01	19.38
Mo17_chr10	132900001	135900000	0.1479	0.6293	23.50	17.87
Mo17_chr10	133200001	136200000	0.1550	0.6358	24.37	18.74
Mo17_chr10	133500001	136500000	0.1617	0.6503	24.87	19.24
Mo17_chr10	133800001	136800000	0.1749	0.6474	27.02	21.39
Mo17_chr10	134100001	137100000	0.1730	0.6290	27.51	21.88
Mo17_chr10	134400001	137400000	0.1768	0.6060	29.18	23.55
Mo17_chr10	134700001	137700000	0.1772	0.6008	29.49	23.86
Mo17_chr10	135000001	138000000	0.1901	0.6191	30.71	25.08
Mo17_chr10	135300001	138300000	0.1812	0.6170	29.37	23.74
Mo17_chr10	135600001	138600000	0.1775	0.6127	28.97	23.34
Mo17_chr10	135900001	138900000	0.1613	0.5961	27.07	21.44
Mo17_chr10	136200001	139200000	0.1580	0.5754	27.46	21.83
Mo17_chr10	136500001	139500000	0.1611	0.5733	28.11	22.48
Mo17_chr10	136800001	139800000	0.1475	0.5824	25.32	19.69
Mo17_chr10	137100001	140100000	0.1382	0.5944	23.24	17.61
Mo17_chr10	137400001	140400000	0.1358	0.5992	22.67	17.04
Mo17_chr10	137700001	140700000	0.1509	0.5898	25.60	19.97
Mo17_chr10	138000001	141000000	0.1460	0.5864	24.90	19.27
Mo17_chr10	138300001	141300000	0.1358	0.5629	24.12	18.49
Mo17_chr10	138600001	141600000	0.1389	0.5693	24.40	18.77
Mo17_chr10	138900001	141900000	0.1485	0.5647	26.30	20.67
Mo17_chr10	139200001	142200000	0.1399	0.5560	25.15	19.52
Mo17_chr10	139500001	142500000	0.1365	0.5403	25.26	19.63
Mo17_chr10	139800001	142800000	0.1428	0.5328	26.80	21.17
Mo17_chr10	140100001	143100000	0.1613	0.5320	30.32	24.69
Mo17_chr10	140400001	143400000	0.1640	0.5321	30.82	25.19
Mo17_chr10	140700001	143700000	0.1472	0.5403	27.25	21.62
Mo17_chr10	141000001	144000000	0.1489	0.5559	26.78	21.15
Mo17_chr10	141300001	144300000	0.1675	0.5742	29.17	23.54
Mo17_chr10	141600001	144600000	0.1708	0.5597	30.51	24.88
Mo17_chr10	141900001	144900000	0.1892	0.5794	32.66	27.03
Mo17_chr10	142200001	145200000	0.1999	0.5846	34.19	28.56
Mo17_chr10	142500001	145500000	0.2075	0.5899	35.18	29.55
Mo17_chr10	142800001	145800000	0.1995	0.5750	34.69	29.06
Mo17_chr10	143100001	146100000	0.1829	0.5591	32.72	27.09
Mo17_chr10	143400001	146400000	0.1884	0.5489	34.31	28.68
Mo17_chr10	143700001	146700000	0.1923	0.5359	35.88	30.25
Mo17_chr10	144000001	147000000	0.1966	0.5253	37.43	31.80
Mo17_chr10	144300001	147300000	0.1879	0.5153	36.46	30.83
Mo17_chr10	144600001	147600000	0.1772	0.5120	34.62	28.99
Mo17_chr10	144900001	147900000	0.1771	0.5090	34.79	29.16
Mo17_chr10	145200001	148200000	0.1797	0.5303	33.88	28.25
Mo17_chr10	145500001	148500000	0.1736	0.5434	31.95	26.32
Mo17_chr10	145800001	148800000	0.1729	0.5701	30.32	24.69
Mo17_chr10	146100001	149041351	0.1788	0.5969	29.36	23.73
Mo17_chr2	1	3000000	0.1593	0.6099	26.11	20.48
Mo17_chr2	300001	3300000	0.1602	0.5776	27.74	22.11
Mo17_chr2	600001	3600000	0.1732	0.5804	29.84	24.21
Mo17_chr2	900001	3900000	0.1598	0.5455	29.30	23.67
Mo17_chr2	1200001	4200000	0.1672	0.5362	31.18	25.55
Mo17_chr2	1500001	4500000	0.1686	0.5289	31.88	26.25
Mo17_chr2	1800001	4800000	0.1785	0.5380	33.18	27.55
Mo17_chr2	2100001	5100000	0.1748	0.5343	32.72	27.09
Mo17_chr2	2400001	5400000	0.1781	0.5617	31.71	26.08
Mo17_chr2	2700001	5700000	0.1805	0.5527	32.67	27.04
Mo17_chr2	3000001	6000000	0.1695	0.5400	31.38	25.75
Mo17_chr2	3300001	6300000	0.1702	0.5445	31.26	25.63
Mo17_chr2	3600001	6600000	0.1627	0.5120	31.78	26.15
Mo17_chr2	3900001	6900000	0.1713	0.5612	30.52	24.89
Mo17_chr2	4200001	7200000	0.1656	0.5602	29.56	23.93
Mo17_chr2	4500001	7500000	0.1641	0.5861	27.99	22.36
Mo17_chr2	4800001	7800000	0.1644	0.6035	27.25	21.62
Mo17_chr2	5100001	8100000	0.1665	0.6065	27.45	21.82
Mo17_chr2	5400001	8400000	0.1555	0.6021	25.82	20.19
Mo17_chr2	5700001	8700000	0.1521	0.5984	25.42	19.79
Mo17_chr2	6000001	9000000	0.1635	0.6295	25.98	20.35
Mo17_chr2	6300001	9300000	0.1649	0.6556	25.14	19.51
Mo17_chr2	6600001	9600000	0.1709	0.6780	25.21	19.58
Mo17_chr2	6900001	9900000	0.1585	0.6374	24.87	19.24
Mo17_chr2	7200001	10200000	0.1677	0.6208	27.02	21.39
Mo17_chr2	7500001	10500000	0.1801	0.5879	30.63	25.00
Mo17_chr2	7800001	10800000	0.1791	0.5823	30.76	25.13
Mo17_chr2	8100001	11100000	0.1802	0.5909	30.49	24.86
Mo17_chr2	8400001	11400000	0.1947	0.6032	32.27	26.64
Mo17_chr2	8700001	11700000	0.2025	0.6036	33.55	27.92
Mo17_chr2	9000001	12000000	0.1948	0.5835	33.38	27.75
Mo17_chr2	9300001	12300000	0.1824	0.5535	32.95	27.32
Mo17_chr2	9600001	12600000	0.1814	0.5557	32.64	27.01
Mo17_chr2	9900001	12900000	0.1876	0.5577	33.65	28.02
Mo17_chr2	10200001	13200000	0.1890	0.5801	32.58	26.95
Mo17_chr2	10500001	13500000	0.1645	0.5996	27.44	21.81
Mo17_chr2	10800001	13800000	0.1616	0.6093	26.52	20.89
Mo17_chr2	11100001	14100000	0.1561	0.5912	26.40	20.77
Mo17_chr2	11400001	14400000	0.1586	0.5888	26.94	21.31
Mo17_chr2	11700001	14700000	0.1523	0.5928	25.69	20.06
Mo17_chr2	12000001	15000000	0.1520	0.6107	24.89	19.26
Mo17_chr2	12300001	15300000	0.1614	0.6158	26.21	20.58
Mo17_chr2	12600001	15600000	0.1574	0.6198	25.40	19.77
Mo17_chr2	12900001	15900000	0.1643	0.6324	25.98	20.35
Mo17_chr2	13200001	16200000	0.1518	0.6456	23.52	17.89
Mo17_chr2	13500001	16500000	0.1742	0.6456	26.98	21.35
Mo17_chr2	13800001	16800000	0.1815	0.6327	28.68	23.05
Mo17_chr2	14100001	17100000	0.1775	0.6427	27.62	21.99
Mo17_chr2	14400001	17400000	0.1730	0.6495	26.64	21.01
Mo17_chr2	14700001	17700000	0.1756	0.6536	26.86	21.23
Mo17_chr2	15000001	18000000	0.1877	0.6512	28.83	23.20
Mo17_chr2	15300001	18300000	0.1680	0.6587	25.50	19.87
Mo17_chr2	15600001	18600000	0.1650	0.6588	25.04	19.41
Mo17_chr2	15900001	18900000	0.1632	0.6857	23.80	18.17
Mo17_chr2	16200001	19200000	0.1696	0.6718	25.25	19.62
Mo17_chr2	16500001	19500000	0.1704	0.6707	25.40	19.77
Mo17_chr2	16800001	19800000	0.1726	0.6822	25.30	19.67
Mo17_chr2	17100001	20100000	0.1767	0.6725	26.28	20.65
Mo17_chr2	17400001	20400000	0.1818	0.6708	27.10	21.47
Mo17_chr2	17700001	20700000	0.1813	0.6866	26.40	20.77
Mo17_chr2	18000001	21000000	0.1852	0.6856	27.02	21.39
Mo17_chr2	18300001	21300000	0.2011	0.6864	29.30	23.67
Mo17_chr2	18600001	21600000	0.2008	0.6989	28.73	23.10
Mo17_chr2	18900001	21900000	0.1911	0.6795	28.12	22.49
Mo17_chr2	19200001	22200000	0.1947	0.6674	29.17	23.54
Mo17_chr2	19500001	22500000	0.1786	0.6677	26.75	21.12
Mo17_chr2	19800001	22800000	0.1621	0.6597	24.57	18.94
Mo17_chr2	20100001	23100000	0.1562	0.6796	22.98	17.35
Mo17_chr2	20400001	23400000	0.1554	0.6834	22.74	17.11
Mo17_chr2	20700001	23700000	0.1582	0.6832	23.16	17.53
Mo17_chr2	21000001	24000000	0.1419	0.6787	20.90	15.27
Mo17_chr2	21300001	24300000	0.1439	0.6829	21.08	15.45
Mo17_chr2	21600001	24600000	0.1507	0.6689	22.53	16.90
Mo17_chr2	21900001	24900000	0.1541	0.6622	23.26	17.63
Mo17_chr2	22200001	25200000	0.1477	0.6834	21.61	15.98
Mo17_chr2	22500001	25500000	0.1496	0.6862	21.80	16.17
Mo17_chr2	22800001	25800000	0.1583	0.6846	23.13	17.50
Mo17_chr2	23100001	26100000	0.1805	0.6876	26.25	20.62
Mo17_chr2	23400001	26400000	0.1787	0.6793	26.31	20.68
Mo17_chr2	23700001	26700000	0.1789	0.6782	26.38	20.75
Mo17_chr2	24000001	27000000	0.1930	0.6851	28.17	22.54
Mo17_chr2	24300001	27300000	0.1906	0.6843	27.85	22.22
Mo17_chr2	24600001	27600000	0.1812	0.6843	26.48	20.85
Mo17_chr2	24900001	27900000	0.1852	0.7110	26.05	20.42
Mo17_chr2	25200001	28200000	0.1829	0.7002	26.12	20.49
Mo17_chr2	25500001	28500000	0.1990	0.7152	27.82	22.19
Mo17_chr2	25800001	28800000	0.2023	0.7350	27.52	21.89
Mo17_chr2	26100001	29100000	0.1961	0.7306	26.85	21.22
Mo17_chr2	26400001	29400000	0.1987	0.7271	27.33	21.70
Mo17_chr2	26700001	29700000	0.1931	0.7054	27.37	21.74
Mo17_chr2	27000001	30000000	0.1907	0.7041	27.09	21.46
Mo17_chr2	27300001	30300000	0.1880	0.7052	26.66	21.03
Mo17_chr2	27600001	30600000	0.1908	0.7084	26.93	21.30
Mo17_chr2	27900001	30900000	0.1891	0.6822	27.72	22.09
Mo17_chr2	28200001	31200000	0.2038	0.6900	29.53	23.90
Mo17_chr2	28500001	31500000	0.1835	0.6444	28.48	22.85
Mo17_chr2	28800001	31800000	0.1663	0.6124	27.16	21.53
Mo17_chr2	29100001	32100000	0.1647	0.6172	26.69	21.06
Mo17_chr2	29400001	32400000	0.1702	0.6155	27.65	22.02
Mo17_chr2	29700001	32700000	0.1681	0.6371	26.38	20.75
Mo17_chr2	30000001	33000000	0.1515	0.6410	23.64	18.01
Mo17_chr2	30300001	33300000	0.1569	0.6310	24.86	19.23
Mo17_chr2	30600001	33600000	0.1632	0.6456	25.28	19.65
Mo17_chr2	30900001	33900000	0.1704	0.6602	25.81	20.18
Mo17_chr2	31200001	34200000	0.1686	0.6525	25.83	20.20
Mo17_chr2	31500001	34500000	0.1730	0.6919	25.01	19.38
Mo17_chr2	31800001	34800000	0.1920	0.7054	27.21	21.58
Mo17_chr2	32100001	35100000	0.1953	0.7050	27.71	22.08
Mo17_chr2	32400001	35400000	0.1855	0.7056	26.30	20.67
Mo17_chr2	32700001	35700000	0.1901	0.7056	26.94	21.31
Mo17_chr2	33000001	36000000	0.2062	0.6961	29.63	24.00
Mo17_chr2	33300001	36300000	0.2074	0.6986	29.69	24.06
Mo17_chr2	33600001	36600000	0.1984	0.6824	29.07	23.44
Mo17_chr2	33900001	36900000	0.1750	0.6804	25.73	20.10
Mo17_chr2	34200001	37200000	0.1603	0.6946	23.08	17.45
Mo17_chr2	34500001	37500000	0.1732	0.6987	24.79	19.16
Mo17_chr2	34800001	37800000	0.1726	0.7135	24.20	18.57
Mo17_chr2	35100001	38100000	0.1551	0.7129	21.76	16.13
Mo17_chr2	35400001	38400000	0.1546	0.7215	21.43	15.80
Mo17_chr2	35700001	38700000	0.1482	0.7330	20.22	14.59
Mo17_chr2	36000001	39000000	0.1570	0.7418	21.17	15.54
Mo17_chr2	36300001	39300000	0.1561	0.7517	20.77	15.14
Mo17_chr2	36600001	39600000	0.1704	0.7508	22.69	17.06
Mo17_chr2	36900001	39900000	0.1970	0.7424	26.54	20.91
Mo17_chr2	37200001	40200000	0.2065	0.7388	27.95	22.32
Mo17_chr2	37500001	40500000	0.2007	0.7272	27.59	21.96
Mo17_chr2	37800001	40800000	0.1775	0.7214	24.61	18.98
Mo17_chr2	38100001	41100000	0.1844	0.7178	25.70	20.07
Mo17_chr2	38400001	41400000	0.1827	0.7041	25.95	20.32
Mo17_chr2	38700001	41700000	0.1966	0.6959	28.26	22.63
Mo17_chr2	39000001	42000000	0.1798	0.6771	26.55	20.92
Mo17_chr2	39300001	42300000	0.1691	0.6729	25.13	19.50
Mo17_chr2	39600001	42600000	0.1625	0.6609	24.59	18.96
Mo17_chr2	39900001	42900000	0.1492	0.6747	22.12	16.49
Mo17_chr2	40200001	43200000	0.1438	0.6639	21.65	16.02
Mo17_chr2	40500001	43500000	0.1368	0.6609	20.70	15.07
Mo17_chr2	40800001	43800000	0.1550	0.6687	23.18	17.55
Mo17_chr2	41100001	44100000	0.1537	0.6749	22.78	17.15
Mo17_chr2	41400001	44400000	0.1631	0.6991	23.32	17.69
Mo17_chr2	41700001	44700000	0.1549	0.6855	22.60	16.97
Mo17_chr2	42000001	45000000	0.1614	0.7015	23.01	17.38
Mo17_chr2	42300001	45300000	0.1592	0.7106	22.40	16.77
Mo17_chr2	42600001	45600000	0.1567	0.7276	21.54	15.91
Mo17_chr2	42900001	45900000	0.1665	0.7250	22.97	17.34
Mo17_chr2	43200001	46200000	0.1664	0.7331	22.70	17.07
Mo17_chr2	43500001	46500000	0.1726	0.7437	23.21	17.58
Mo17_chr2	43800001	46800000	0.1728	0.7396	23.36	17.73
Mo17_chr2	44100001	47100000	0.1721	0.7282	23.63	18.00
Mo17_chr2	44400001	47400000	0.1646	0.7174	22.94	17.31
Mo17_chr2	44700001	47700000	0.1739	0.7302	23.81	18.18
Mo17_chr2	45000001	48000000	0.1819	0.7251	25.09	19.46
Mo17_chr2	45300001	48300000	0.1835	0.7354	24.95	19.32
Mo17_chr2	45600001	48600000	0.1843	0.7393	24.93	19.30
Mo17_chr2	45900001	48900000	0.1840	0.7499	24.54	18.91
Mo17_chr2	46200001	49200000	0.1778	0.7535	23.59	17.96
Mo17_chr2	46500001	49500000	0.1803	0.7317	24.64	19.01
Mo17_chr2	46800001	49800000	0.1856	0.7197	25.78	20.15
Mo17_chr2	47100001	50100000	0.1979	0.7233	27.36	21.73
Mo17_chr2	47400001	50400000	0.2038	0.7200	28.30	22.67
Mo17_chr2	47700001	50700000	0.1969	0.7087	27.78	22.15
Mo17_chr2	48000001	51000000	0.1757	0.7229	24.31	18.68
Mo17_chr2	48300001	51300000	0.1826	0.7071	25.82	20.19
Mo17_chr2	48600001	51600000	0.1844	0.7152	25.79	20.16
Mo17_chr2	48900001	51900000	0.1700	0.7083	24.00	18.37
Mo17_chr2	49200001	52200000	0.1946	0.7058	27.57	21.94
Mo17_chr2	49500001	52500000	0.1937	0.7210	26.87	21.24
Mo17_chr2	49800001	52800000	0.1849	0.7385	25.04	19.41
Mo17_chr2	50100001	53100000	0.1781	0.7443	23.93	18.30
Mo17_chr2	50400001	53400000	0.1729	0.7632	22.65	17.02
Mo17_chr2	50700001	53700000	0.1763	0.7748	22.76	17.13
Mo17_chr2	51000001	54000000	0.1876	0.7626	24.60	18.97
Mo17_chr2	51300001	54300000	0.1946	0.7597	25.61	19.98
Mo17_chr2	51600001	54600000	0.1972	0.7580	26.01	20.38
Mo17_chr2	51900001	54900000	0.1962	0.7414	26.47	20.84
Mo17_chr2	52200001	55200000	0.1747	0.7241	24.12	18.49
Mo17_chr2	52500001	55500000	0.1659	0.7207	23.02	17.39
Mo17_chr2	52800001	55800000	0.1592	0.6957	22.88	17.25
Mo17_chr2	53100001	56100000	0.1616	0.7031	22.99	17.36
Mo17_chr2	53400001	56400000	0.1653	0.6896	23.97	18.34
Mo17_chr2	53700001	56700000	0.1555	0.6737	23.08	17.45
Mo17_chr2	54000001	57000000	0.1520	0.6841	22.21	16.58
Mo17_chr2	54300001	57300000	0.1529	0.6868	22.26	16.63
Mo17_chr2	54600001	57600000	0.1504	0.6796	22.13	16.50
Mo17_chr2	54900001	57900000	0.1617	0.7024	23.03	17.40
Mo17_chr2	55200001	58200000	0.1736	0.7221	24.04	18.41
Mo17_chr2	55500001	58500000	0.1792	0.7152	25.06	19.43
Mo17_chr2	55800001	58800000	0.1977	0.7258	27.24	21.61
Mo17_chr2	56100001	59100000	0.2057	0.7201	28.57	22.94
Mo17_chr2	56400001	59400000	0.2015	0.7266	27.73	22.10
Mo17_chr2	56700001	59700000	0.2103	0.7459	28.20	22.57
Mo17_chr2	57000001	60000000	0.2150	0.7370	29.17	23.54
Mo17_chr2	57300001	60300000	0.2112	0.7406	28.52	22.89
Mo17_chr2	57600001	60600000	0.2075	0.7291	28.46	22.83
Mo17_chr2	57900001	60900000	0.1979	0.7377	26.82	21.19
Mo17_chr2	58200001	61200000	0.1888	0.7357	25.66	20.03
Mo17_chr2	58500001	61500000	0.1940	0.7448	26.05	20.42
Mo17_chr2	58800001	61800000	0.1721	0.7492	22.97	17.34
Mo17_chr2	59100001	62100000	0.1557	0.7321	21.27	15.64
Mo17_chr2	59400001	62400000	0.1513	0.7244	20.89	15.26
Mo17_chr2	59700001	62700000	0.1404	0.7243	19.39	13.76
Mo17_chr2	60000001	63000000	0.1458	0.7245	20.12	14.49
Mo17_chr2	60300001	63300000	0.1508	0.7238	20.84	15.21
Mo17_chr2	60600001	63600000	0.1485	0.7447	19.95	14.32
Mo17_chr2	60900001	63900000	0.1528	0.7202	21.21	15.58
Mo17_chr2	61200001	64200000	0.1506	0.7302	20.62	14.99
Mo17_chr2	61500001	64500000	0.1489	0.7419	20.07	14.44
Mo17_chr2	61800001	64800000	0.1613	0.7489	21.54	15.91
Mo17_chr2	62100001	65100000	0.1601	0.7611	21.04	15.41
Mo17_chr2	62400001	65400000	0.1695	0.7709	21.99	16.36
Mo17_chr2	62700001	65700000	0.1823	0.7690	23.71	18.08
Mo17_chr2	63000001	66000000	0.1823	0.7667	23.78	18.15
Mo17_chr2	63300001	66300000	0.1670	0.7722	21.62	15.99
Mo17_chr2	63600001	66600000	0.1683	0.7663	21.97	16.34
Mo17_chr2	63900001	66900000	0.1676	0.7800	21.48	15.85
Mo17_chr2	64200001	67200000	0.1677	0.7706	21.76	16.13
Mo17_chr2	64500001	67500000	0.1716	0.7748	22.14	16.51
Mo17_chr2	64800001	67800000	0.1744	0.7703	22.65	17.02
Mo17_chr2	65100001	68100000	0.1817	0.7840	23.17	17.54
Mo17_chr2	65400001	68400000	0.1770	0.7900	22.41	16.78
Mo17_chr2	65700001	68700000	0.1623	0.7923	20.49	14.86
Mo17_chr2	66000001	69000000	0.1620	0.8075	20.06	14.43
Mo17_chr2	66300001	69300000	0.1730	0.8082	21.40	15.77
Mo17_chr2	66600001	69600000	0.1778	0.8081	22.00	16.37
Mo17_chr2	66900001	69900000	0.1901	0.8093	23.49	17.86
Mo17_chr2	67200001	70200000	0.1892	0.8170	23.16	17.53
Mo17_chr2	67500001	70500000	0.1755	0.7991	21.97	16.34
Mo17_chr2	67800001	70800000	0.1717	0.7995	21.48	15.85
Mo17_chr2	68100001	71100000	0.1607	0.8006	20.07	14.44
Mo17_chr2	68400001	71400000	0.1554	0.7895	19.69	14.06
Mo17_chr2	68700001	71700000	0.1531	0.7899	19.38	13.75
Mo17_chr2	69000001	72000000	0.1500	0.7847	19.11	13.48
Mo17_chr2	69300001	72300000	0.1493	0.7929	18.83	13.20
Mo17_chr2	69600001	72600000	0.1465	0.7894	18.55	12.92
Mo17_chr2	69900001	72900000	0.1380	0.7985	17.29	11.66
Mo17_chr2	70200001	73200000	0.1400	0.7846	17.84	12.21
Mo17_chr2	70500001	73500000	0.1518	0.7990	19.00	13.37
Mo17_chr2	70800001	73800000	0.1411	0.8070	17.48	11.85
Mo17_chr2	71100001	74100000	0.1458	0.7910	18.43	12.80
Mo17_chr2	71400001	74400000	0.1587	0.7821	20.30	14.67
Mo17_chr2	71700001	74700000	0.1701	0.7751	21.95	16.32
Mo17_chr2	72000001	75000000	0.1690	0.7525	22.46	16.83
Mo17_chr2	72300001	75300000	0.1582	0.7360	21.50	15.87
Mo17_chr2	72600001	75600000	0.1745	0.7493	23.28	17.65
Mo17_chr2	72900001	75900000	0.1787	0.7352	24.30	18.67
Mo17_chr2	73200001	76200000	0.1822	0.7523	24.22	18.59
Mo17_chr2	73500001	76500000	0.1736	0.7492	23.17	17.54
Mo17_chr2	73800001	76800000	0.1803	0.7493	24.07	18.44
Mo17_chr2	74100001	77100000	0.1934	0.7691	25.15	19.52
Mo17_chr2	74400001	77400000	0.1746	0.7831	22.29	16.66
Mo17_chr2	74700001	77700000	0.1800	0.7940	22.67	17.04
Mo17_chr2	75000001	78000000	0.1766	0.8279	21.33	15.70
Mo17_chr2	75300001	78300000	0.1948	0.8396	23.20	17.57
Mo17_chr2	75600001	78600000	0.1727	0.8412	20.53	14.90
Mo17_chr2	75900001	78900000	0.1645	0.8380	19.64	14.01
Mo17_chr2	76200001	79200000	0.1624	0.8336	19.48	13.85
Mo17_chr2	76500001	79500000	0.1590	0.8328	19.09	13.46
Mo17_chr2	76800001	79800000	0.1707	0.8332	20.49	14.86
Mo17_chr2	77100001	80100000	0.1577	0.8267	19.07	13.44
Mo17_chr2	77400001	80400000	0.1694	0.8166	20.74	15.11
Mo17_chr2	77700001	80700000	0.1512	0.7997	18.90	13.27
Mo17_chr2	78000001	81000000	0.1554	0.7849	19.79	14.16
Mo17_chr2	78300001	81300000	0.1410	0.7799	18.08	12.45
Mo17_chr2	78600001	81600000	0.1539	0.7705	19.97	14.34
Mo17_chr2	78900001	81900000	0.1558	0.7870	19.80	14.17
Mo17_chr2	79200001	82200000	0.1544	0.7872	19.61	13.98
Mo17_chr2	79500001	82500000	0.1680	0.7901	21.26	15.63
Mo17_chr2	79800001	82800000	0.1540	0.7811	19.71	14.08
Mo17_chr2	80100001	83100000	0.1644	0.7712	21.32	15.69
Mo17_chr2	80400001	83400000	0.1620	0.7812	20.74	15.11
Mo17_chr2	80700001	83700000	0.1834	0.7935	23.11	17.48
Mo17_chr2	81000001	84000000	0.1920	0.7885	24.35	18.72
Mo17_chr2	81300001	84300000	0.1891	0.7747	24.41	18.78
Mo17_chr2	81600001	84600000	0.1934	0.7813	24.76	19.13
Mo17_chr2	81900001	84900000	0.1995	0.7809	25.55	19.92
Mo17_chr2	82200001	85200000	0.2102	0.7593	27.68	22.05
Mo17_chr2	82500001	85500000	0.1913	0.7628	25.08	19.45
Mo17_chr2	82800001	85800000	0.1920	0.7691	24.97	19.34
Mo17_chr2	83100001	86100000	0.1860	0.7741	24.03	18.40
Mo17_chr2	83400001	86400000	0.1887	0.7831	24.10	18.47
Mo17_chr2	83700001	86700000	0.1808	0.7939	22.78	17.15
Mo17_chr2	84000001	87000000	0.1691	0.7926	21.34	15.71
Mo17_chr2	84300001	87300000	0.1848	0.8144	22.69	17.06
Mo17_chr2	84600001	87600000	0.1833	0.8048	22.77	17.14
Mo17_chr2	84900001	87900000	0.1725	0.7902	21.83	16.20
Mo17_chr2	85200001	88200000	0.1633	0.8172	19.98	14.35
Mo17_chr2	85500001	88500000	0.1793	0.8067	22.23	16.60
Mo17_chr2	85800001	88800000	0.1789	0.8011	22.33	16.70
Mo17_chr2	86100001	89100000	0.1937	0.7976	24.28	18.65
Mo17_chr2	86400001	89400000	0.1847	0.7845	23.55	17.92
Mo17_chr2	86700001	89700000	0.1831	0.7815	23.43	17.80
Mo17_chr2	87000001	90000000	0.1847	0.7854	23.52	17.89
Mo17_chr2	87300001	90300000	0.1775	0.7722	22.98	17.35
Mo17_chr2	87600001	90600000	0.1658	0.7759	21.37	15.74
Mo17_chr2	87900001	90900000	0.1741	0.7785	22.36	16.73
Mo17_chr2	88200001	91200000	0.1793	0.7764	23.09	17.46
Mo17_chr2	88500001	91500000	0.1787	0.7777	22.98	17.35
Mo17_chr2	88800001	91800000	0.1876	0.7912	23.71	18.08
Mo17_chr2	89100001	92100000	0.1747	0.7918	22.06	16.43
Mo17_chr2	89400001	92400000	0.1805	0.7934	22.76	17.13
Mo17_chr2	89700001	92700000	0.1770	0.7855	22.53	16.90
Mo17_chr2	90000001	93000000	0.1701	0.7839	21.70	16.07
Mo17_chr2	90300001	93300000	0.1654	0.7987	20.71	15.08
Mo17_chr2	90600001	93600000	0.1583	0.8024	19.73	14.10
Mo17_chr2	90900001	93900000	0.1452	0.7860	18.47	12.84
Mo17_chr2	91200001	94200000	0.1407	0.7850	17.92	12.29
Mo17_chr2	91500001	94500000	0.1402	0.7855	17.86	12.23
Mo17_chr2	91800001	94800000	0.1348	0.7789	17.30	11.67
Mo17_chr2	92100001	95100000	0.1316	0.7791	16.90	11.27
Mo17_chr2	92400001	95400000	0.1513	0.7914	19.12	13.49
Mo17_chr2	92700001	95700000	0.1681	0.7995	21.03	15.40
Mo17_chr2	93000001	96000000	0.1768	0.8154	21.68	16.05
Mo17_chr2	93300001	96300000	0.1878	0.8128	23.10	17.47
Mo17_chr2	93600001	96600000	0.1969	0.8235	23.91	18.28
Mo17_chr2	93900001	96900000	0.2269	0.8511	26.66	21.03
Mo17_chr2	94200001	97200000	0.2488	0.8622	28.85	23.22
Mo17_chr2	94500001	97500000	0.2668	0.8750	30.49	24.86
Mo17_chr2	94800001	97800000	0.2692	0.8872	30.34	24.71
Mo17_chr2	95100001	98100000	0.2730	0.8953	30.49	24.86
Mo17_chr2	95400001	98400000	0.2635	0.9001	29.28	23.65
Mo17_chr2	95700001	98700000	0.2586	0.8968	28.83	23.20
Mo17_chr2	96000001	99000000	0.2656	0.8852	30.00	24.37
Mo17_chr2	96300001	99300000	0.2517	0.8783	28.66	23.03
Mo17_chr2	96600001	99600000	0.2533	0.8727	29.02	23.39
Mo17_chr2	96900001	99900000	0.2354	0.8682	27.11	21.48
Mo17_chr2	97200001	100200000	0.2032	0.8622	23.57	17.94
Mo17_chr2	97500001	100500000	0.1782	0.8558	20.82	15.19
Mo17_chr2	97800001	100800000	0.1733	0.8472	20.46	14.83
Mo17_chr2	98100001	101100000	0.1733	0.8393	20.65	15.02
Mo17_chr2	98400001	101400000	0.1718	0.8328	20.63	15.00
Mo17_chr2	98700001	101700000	0.1707	0.8259	20.67	15.04
Mo17_chr2	99000001	102000000	0.1640	0.8362	19.61	13.98
Mo17_chr2	99300001	102300000	0.1861	0.8393	22.17	16.54
Mo17_chr2	99600001	102600000	0.1918	0.8283	23.16	17.53
Mo17_chr2	99900001	102900000	0.1848	0.8299	22.26	16.63
Mo17_chr2	100200001	103200000	0.1945	0.8256	23.56	17.93
Mo17_chr2	100500001	103500000	0.2009	0.8193	24.53	18.90
Mo17_chr2	100800001	103800000	0.2124	0.8143	26.08	20.45
Mo17_chr2	101100001	104100000	0.1983	0.8093	24.50	18.87
Mo17_chr2	101400001	104400000	0.1976	0.7968	24.80	19.17
Mo17_chr2	101700001	104700000	0.1973	0.7963	24.78	19.15
Mo17_chr2	102000001	105000000	0.1910	0.7776	24.56	18.93
Mo17_chr2	102300001	105300000	0.1767	0.7824	22.59	16.96
Mo17_chr2	102600001	105600000	0.1739	0.7825	22.22	16.59
Mo17_chr2	102900001	105900000	0.1780	0.7720	23.06	17.43
Mo17_chr2	103200001	106200000	0.1831	0.7766	23.57	17.94
Mo17_chr2	103500001	106500000	0.1766	0.7565	23.34	17.71
Mo17_chr2	103800001	106800000	0.1704	0.7498	22.72	17.09
Mo17_chr2	104100001	107100000	0.1977	0.7556	26.16	20.53
Mo17_chr2	104400001	107400000	0.2086	0.7636	27.31	21.68
Mo17_chr2	104700001	107700000	0.1995	0.7689	25.94	20.31
Mo17_chr2	105000001	108000000	0.1934	0.7674	25.20	19.57
Mo17_chr2	105300001	108300000	0.1971	0.7580	26.00	20.37
Mo17_chr2	105600001	108600000	0.1844	0.7468	24.69	19.06
Mo17_chr2	105900001	108900000	0.1958	0.7550	25.93	20.30
Mo17_chr2	106200001	109200000	0.1931	0.7438	25.96	20.33
Mo17_chr2	106500001	109500000	0.2117	0.7725	27.40	21.77
Mo17_chr2	106800001	109800000	0.2062	0.7768	26.54	20.91
Mo17_chr2	107100001	110100000	0.1868	0.7803	23.93	18.30
Mo17_chr2	107400001	110400000	0.1785	0.7763	22.99	17.36
Mo17_chr2	107700001	110700000	0.1946	0.7685	25.32	19.69
Mo17_chr2	108000001	111000000	0.1938	0.7607	25.48	19.85
Mo17_chr2	108300001	111300000	0.1918	0.7643	25.09	19.46
Mo17_chr2	108600001	111600000	0.1992	0.7740	25.73	20.10
Mo17_chr2	108900001	111900000	0.2110	0.7823	26.98	21.35
Mo17_chr2	109200001	112200000	0.2075	0.7955	26.09	20.46
Mo17_chr2	109500001	112500000	0.1926	0.7853	24.53	18.90
Mo17_chr2	109800001	112800000	0.2011	0.7782	25.85	20.22
Mo17_chr2	110100001	113100000	0.2127	0.7749	27.45	21.82
Mo17_chr2	110400001	113400000	0.2018	0.7697	26.21	20.58
Mo17_chr2	110700001	113700000	0.1885	0.7654	24.63	19.00
Mo17_chr2	111000001	114000000	0.1952	0.7846	24.88	19.25
Mo17_chr2	111300001	114300000	0.1965	0.7927	24.79	19.16
Mo17_chr2	111600001	114600000	0.1846	0.7859	23.49	17.86
Mo17_chr2	111900001	114900000	0.1758	0.7748	22.69	17.06
Mo17_chr2	112200001	115200000	0.1754	0.7579	23.14	17.51
Mo17_chr2	112500001	115500000	0.1915	0.7609	25.17	19.54
Mo17_chr2	112800001	115800000	0.1865	0.7571	24.63	19.00
Mo17_chr2	113100001	116100000	0.1676	0.6992	23.97	18.34
Mo17_chr2	113400001	116400000	0.1548	0.6243	24.79	19.16
Mo17_chr2	113700001	116700000	0.1444	0.6298	22.94	17.31
Mo17_chr2	114000001	117000000	0.1481	0.6221	23.81	18.18
Mo17_chr2	114300001	117300000	0.1515	0.6017	25.18	19.55
Mo17_chr2	114600001	117600000	0.1630	0.6193	26.32	20.69
Mo17_chr2	114900001	117900000	0.1562	0.6299	24.79	19.16
Mo17_chr2	115200001	118200000	0.1593	0.6292	25.32	19.69
Mo17_chr2	115500001	118500000	0.1473	0.6359	23.17	17.54
Mo17_chr2	115800001	118800000	0.1522	0.6521	23.34	17.71
Mo17_chr2	116100001	119100000	0.1657	0.7059	23.48	17.85
Mo17_chr2	116400001	119400000	0.1851	0.7931	23.34	17.71
Mo17_chr2	116700001	119700000	0.2016	0.7869	25.61	19.98
Mo17_chr2	117000001	120000000	0.1918	0.8007	23.95	18.32
Mo17_chr2	117300001	120300000	0.1904	0.8197	23.23	17.60
Mo17_chr2	117600001	120600000	0.1987	0.8100	24.53	18.90
Mo17_chr2	117900001	120900000	0.1918	0.7976	24.05	18.42
Mo17_chr2	118200001	121200000	0.1889	0.7951	23.76	18.13
Mo17_chr2	118500001	121500000	0.1795	0.7981	22.49	16.86
Mo17_chr2	118800001	121800000	0.1757	0.7932	22.15	16.52
Mo17_chr2	119100001	122100000	0.1696	0.7999	21.20	15.57
Mo17_chr2	119400001	122400000	0.1593	0.7982	19.96	14.33
Mo17_chr2	119700001	122700000	0.1658	0.8103	20.46	14.83
Mo17_chr2	120000001	123000000	0.1811	0.8078	22.42	16.79
Mo17_chr2	120300001	123300000	0.1855	0.8091	22.92	17.29
Mo17_chr2	120600001	123600000	0.1672	0.8123	20.58	14.95
Mo17_chr2	120900001	123900000	0.1646	0.8117	20.28	14.65
Mo17_chr2	121200001	124200000	0.1642	0.8317	19.74	14.11
Mo17_chr2	121500001	124500000	0.1825	0.8315	21.94	16.31
Mo17_chr2	121800001	124800000	0.1957	0.8390	23.32	17.69
Mo17_chr2	122100001	125100000	0.1933	0.8432	22.93	17.30
Mo17_chr2	122400001	125400000	0.2040	0.8459	24.12	18.49
Mo17_chr2	122700001	125700000	0.1885	0.8493	22.19	16.56
Mo17_chr2	123000001	126000000	0.1807	0.8339	21.67	16.04
Mo17_chr2	123300001	126300000	0.1630	0.8366	19.48	13.85
Mo17_chr2	123600001	126600000	0.1845	0.8443	21.85	16.22
Mo17_chr2	123900001	126900000	0.1926	0.8479	22.71	17.08
Mo17_chr2	124200001	127200000	0.1973	0.8416	23.44	17.81
Mo17_chr2	124500001	127500000	0.1890	0.8370	22.58	16.95
Mo17_chr2	124800001	127800000	0.1723	0.8349	20.64	15.01
Mo17_chr2	125100001	128100000	0.1883	0.8419	22.36	16.73
Mo17_chr2	125400001	128400000	0.1775	0.8381	21.17	15.54
Mo17_chr2	125700001	128700000	0.1884	0.8426	22.36	16.73
Mo17_chr2	126000001	129000000	0.1834	0.8581	21.37	15.74
Mo17_chr2	126300001	129300000	0.1901	0.8429	22.55	16.92
Mo17_chr2	126600001	129600000	0.1792	0.8409	21.31	15.68
Mo17_chr2	126900001	129900000	0.1818	0.8422	21.59	15.96
Mo17_chr2	127200001	130200000	0.1763	0.8492	20.76	15.13
Mo17_chr2	127500001	130500000	0.1817	0.8543	21.27	15.64
Mo17_chr2	127800001	130800000	0.1866	0.8537	21.86	16.23
Mo17_chr2	128100001	131100000	0.1732	0.8377	20.68	15.05
Mo17_chr2	128400001	131400000	0.1792	0.8267	21.67	16.04
Mo17_chr2	128700001	131700000	0.1780	0.8188	21.74	16.11
Mo17_chr2	129000001	132000000	0.1779	0.8166	21.78	16.15
Mo17_chr2	129300001	132300000	0.1737	0.8266	21.01	15.38
Mo17_chr2	129600001	132600000	0.1642	0.8249	19.90	14.27
Mo17_chr2	129900001	132900000	0.1658	0.8253	20.09	14.46
Mo17_chr2	130200001	133200000	0.1828	0.8195	22.30	16.67
Mo17_chr2	130500001	133500000	0.1741	0.8077	21.55	15.92
Mo17_chr2	130800001	133800000	0.1682	0.8052	20.89	15.26
Mo17_chr2	131100001	134100000	0.1662	0.8063	20.62	14.99
Mo17_chr2	131400001	134400000	0.1629	0.8203	19.86	14.23
Mo17_chr2	131700001	134700000	0.1479	0.8133	18.19	12.56
Mo17_chr2	132000001	135000000	0.1499	0.8103	18.50	12.87
Mo17_chr2	132300001	135300000	0.1604	0.7963	20.14	14.51
Mo17_chr2	132600001	135600000	0.1755	0.7854	22.34	16.71
Mo17_chr2	132900001	135900000	0.1750	0.7746	22.59	16.96
Mo17_chr2	133200001	136200000	0.1635	0.7775	21.03	15.40
Mo17_chr2	133500001	136500000	0.1668	0.7757	21.50	15.87
Mo17_chr2	133800001	136800000	0.1834	0.7706	23.80	18.17
Mo17_chr2	134100001	137100000	0.1797	0.7641	23.53	17.90
Mo17_chr2	134400001	137400000	0.1983	0.7497	26.45	20.82
Mo17_chr2	134700001	137700000	0.2061	0.7582	27.18	21.55
Mo17_chr2	135000001	138000000	0.2010	0.7516	26.75	21.12
Mo17_chr2	135300001	138300000	0.1916	0.7421	25.81	20.18
Mo17_chr2	135600001	138600000	0.1832	0.7448	24.60	18.97
Mo17_chr2	135900001	138900000	0.1835	0.7677	23.90	18.27
Mo17_chr2	136200001	139200000	0.1850	0.7595	24.36	18.73
Mo17_chr2	136500001	139500000	0.1789	0.7512	23.81	18.18
Mo17_chr2	136800001	139800000	0.1678	0.7497	22.39	16.76
Mo17_chr2	137100001	140100000	0.1718	0.7586	22.65	17.02
Mo17_chr2	137400001	140400000	0.1620	0.7625	21.24	15.61
Mo17_chr2	137700001	140700000	0.1696	0.7630	22.22	16.59
Mo17_chr2	138000001	141000000	0.1973	0.7759	25.43	19.80
Mo17_chr2	138300001	141300000	0.2006	0.7958	25.21	19.58
Mo17_chr2	138600001	141600000	0.2130	0.7982	26.69	21.06
Mo17_chr2	138900001	141900000	0.1920	0.7791	24.64	19.01
Mo17_chr2	139200001	142200000	0.1911	0.7679	24.89	19.26
Mo17_chr2	139500001	142500000	0.1920	0.7715	24.88	19.25
Mo17_chr2	139800001	142800000	0.1923	0.7694	25.00	19.37
Mo17_chr2	140100001	143100000	0.1955	0.7697	25.40	19.77
Mo17_chr2	140400001	143400000	0.1865	0.7763	24.02	18.39
Mo17_chr2	140700001	143700000	0.1995	0.7766	25.69	20.06
Mo17_chr2	141000001	144000000	0.1894	0.7775	24.36	18.73
Mo17_chr2	141300001	144300000	0.2052	0.7827	26.21	20.58
Mo17_chr2	141600001	144600000	0.2009	0.7829	25.66	20.03
Mo17_chr2	141900001	144900000	0.2037	0.7823	26.04	20.41
Mo17_chr2	142200001	145200000	0.1970	0.7857	25.07	19.44
Mo17_chr2	142500001	145500000	0.1927	0.7977	24.16	18.53
Mo17_chr2	142800001	145800000	0.1913	0.8075	23.69	18.06
Mo17_chr2	143100001	146100000	0.2039	0.7940	25.68	20.05
Mo17_chr2	143400001	146400000	0.2182	0.7919	27.55	21.92
Mo17_chr2	143700001	146700000	0.1918	0.7793	24.61	18.98
Mo17_chr2	144000001	147000000	0.1800	0.7194	25.02	19.39
Mo17_chr2	144300001	147300000	0.1708	0.6965	24.53	18.90
Mo17_chr2	144600001	147600000	0.1682	0.6827	24.64	19.01
Mo17_chr2	144900001	147900000	0.1705	0.6775	25.16	19.53
Mo17_chr2	145200001	148200000	0.1614	0.6680	24.16	18.53
Mo17_chr2	145500001	148500000	0.1604	0.6541	24.52	18.89
Mo17_chr2	145800001	148800000	0.1606	0.6405	25.07	19.44
Mo17_chr2	146100001	149100000	0.1455	0.6528	22.29	16.66
Mo17_chr2	146400001	149400000	0.1365	0.6403	21.32	15.69
Mo17_chr2	146700001	149700000	0.1525	0.6470	23.58	17.95
Mo17_chr2	147000001	150000000	0.1719	0.6919	24.85	19.22
Mo17_chr2	147300001	150300000	0.1682	0.7117	23.64	18.01
Mo17_chr2	147600001	150600000	0.1646	0.7076	23.26	17.63
Mo17_chr2	147900001	150900000	0.1579	0.7053	22.39	16.76
Mo17_chr2	148200001	151200000	0.1589	0.7038	22.58	16.95
Mo17_chr2	148500001	151500000	0.1718	0.7085	24.25	18.62
Mo17_chr2	148800001	151800000	0.1650	0.6996	23.58	17.95
Mo17_chr2	149100001	152100000	0.1615	0.6959	23.21	17.58
Mo17_chr2	149400001	152400000	0.1571	0.7046	22.29	16.66
[truncated: 4,931 more rows]
