# Supplementary material for: Effect of sequence depth and length in long-read assembly of the maize inbred NC358
Source: Nat Commun. 2020 May 8;11:2288. doi: 10.1038/s41467-020-16037-7 (PMC7211024; doi:10.1038/s41467-020-16037-7)
Supplement: Supplementary file 4 — Source Data [file 41467_2020_16037_MOESM4_ESM.zip › Source Data/Fig. 1F, Suppl. Fig. 8/NC358_21k_20x_DLE1_consensus_dft.fasta.pilon.mod.out.LAI]

Chr	From	To	Intact	Total	raw_LAI	LAI
whole_genome	1	2123213810	0.1188	0.7634	15.56	13.15
100034	1	3000000	0.0830	0.4175	19.87	17.46
100034	300001	3300000	0.0683	0.4215	16.20	13.79
100034	600001	3600000	0.0656	0.4310	15.22	12.81
100034	900001	3900000	0.0726	0.4539	15.99	13.58
100034	1200001	4200000	0.0819	0.4876	16.79	14.38
100034	1500001	4500000	0.0867	0.5157	16.81	14.40
100034	1800001	4800000	0.0825	0.4861	16.97	14.56
100034	2100001	5100000	0.0791	0.4749	16.67	14.26
100034	2400001	5400000	0.0700	0.4836	14.48	12.07
100034	2700001	5700000	0.0648	0.4500	14.40	11.99
100034	3000001	6000000	0.0802	0.5008	16.02	13.61
100034	3300001	6199790	0.0803	0.4853	16.00	13.59
67	1	489068	0.1437	0.7401	3.17	0.76
100035	1	1968729	0.1639	0.7140	15.07	12.66
100033	1	3000000	0.0902	0.5601	16.10	13.69
100033	300001	3300000	0.1103	0.6311	17.49	15.08
100033	600001	3600000	0.1159	0.7102	16.32	13.91
100033	900001	3900000	0.1137	0.6929	16.41	14.00
100033	1200001	4200000	0.1095	0.6500	16.84	14.43
100033	1500001	4500000	0.0991	0.6339	15.63	13.22
100033	1800001	4800000	0.1026	0.6425	15.96	13.55
100033	2100001	5100000	0.1152	0.6543	17.61	15.20
100033	2400001	5400000	0.1229	0.6000	20.48	18.07
100033	2700001	5700000	0.1030	0.5705	18.05	15.64
100033	3000001	6000000	0.1036	0.5629	18.41	16.00
100033	3300001	6300000	0.0948	0.5264	18.01	15.60
100033	3600001	6600000	0.1179	0.5255	22.43	20.02
100033	3900001	6900000	0.1254	0.5533	22.66	20.25
100033	4200001	7200000	0.1345	0.5476	24.57	22.16
100033	4500001	7500000	0.1304	0.5341	24.41	22.00
100033	4800001	7800000	0.1296	0.5074	25.55	23.14
100033	5100001	8100000	0.1207	0.5199	23.21	20.80
100033	5400001	8400000	0.1247	0.5541	22.51	20.10
100033	5700001	8700000	0.1367	0.5711	23.93	21.52
100033	6000001	9000000	0.1413	0.5720	24.70	22.29
100033	6300001	9300000	0.1518	0.5924	25.62	23.21
100033	6600001	9600000	0.1305	0.5626	23.20	20.79
100033	6900001	9900000	0.1250	0.5517	22.66	20.25
100033	7200001	10200000	0.1145	0.5791	19.77	17.36
100033	7500001	10500000	0.1262	0.5983	21.10	18.69
100033	7800001	10800000	0.1215	0.5794	20.97	18.56
100033	8100001	11100000	0.1277	0.5708	22.38	19.97
100033	8400001	11400000	0.1172	0.5210	22.50	20.09
100033	8700001	11700000	0.1077	0.4862	22.14	19.73
100033	9000001	11878328	0.1062	0.4869	20.92	18.51
100012	1	3000000	0.1324	0.7927	16.70	14.29
100012	300001	3300000	0.1213	0.7940	15.28	12.87
100012	600001	3600000	0.1199	0.7985	15.02	12.61
100012	900001	3900000	0.1179	0.7795	15.12	12.71
100012	1200001	4200000	0.1007	0.7764	12.97	10.56
100012	1500001	4500000	0.0965	0.7712	12.51	10.10
100012	1800001	4800000	0.1175	0.7736	15.18	12.77
100012	2100001	5100000	0.1129	0.7870	14.35	11.94
100012	2400001	5400000	0.1299	0.7738	16.79	14.38
100012	2700001	5700000	0.1174	0.7181	16.35	13.94
100012	3000001	6000000	0.1095	0.7287	15.02	12.61
100012	3300001	6300000	0.1038	0.7211	14.40	11.99
100012	3600001	6600000	0.1038	0.7326	14.17	11.76
100012	3900001	6900000	0.1051	0.7198	14.61	12.20
100012	4200001	7200000	0.1109	0.6887	16.10	13.69
100012	4500001	7500000	0.1071	0.6809	15.73	13.32
100012	4800001	7800000	0.0953	0.6809	14.00	11.59
100012	5100001	8100000	0.0890	0.6243	14.25	11.84
100012	5400001	8400000	0.0742	0.6183	12.00	9.59
100012	5700001	8700000	0.0974	0.6838	14.24	11.83
100012	6000001	9000000	0.1017	0.6328	16.08	13.67
100012	6300001	9300000	0.0997	0.6374	15.63	13.22
100012	6600001	9600000	0.0931	0.6157	15.13	12.72
100012	6900001	9900000	0.1037	0.6410	16.19	13.78
100012	7200001	10200000	0.1183	0.6829	17.33	14.92
100012	7500001	10500000	0.1386	0.7219	19.20	16.79
100012	7800001	10800000	0.1464	0.7267	20.15	17.74
100012	8100001	11100000	0.1626	0.8015	20.29	17.88
100012	8400001	11400000	0.1638	0.7858	20.85	18.44
100012	8700001	11700000	0.1518	0.7711	19.68	17.27
100012	9000001	12000000	0.1653	0.7947	20.80	18.39
100012	9300001	12300000	0.1761	0.8053	21.87	19.46
100012	9600001	12600000	0.1811	0.8162	22.19	19.78
100012	9900001	12900000	0.1744	0.7866	22.17	19.76
100012	10200001	13200000	0.1649	0.7811	21.11	18.70
100012	10500001	13500000	0.1564	0.7856	19.91	17.50
100012	10800001	13800000	0.1464	0.7893	18.55	16.14
100012	11100001	14100000	0.1448	0.7693	18.82	16.41
100012	11400001	14400000	0.1467	0.7621	19.25	16.84
100012	11700001	14700000	0.1580	0.7763	20.35	17.94
100012	12000001	15000000	0.1449	0.7682	18.87	16.46
100012	12300001	15300000	0.1503	0.7557	19.89	17.48
100012	12600001	15600000	0.1478	0.7658	19.30	16.89
100012	12900001	15900000	0.1450	0.7929	18.29	15.88
100012	13200001	16200000	0.1569	0.7887	19.90	17.49
100012	13500001	16500000	0.1637	0.7739	21.15	18.74
100012	13800001	16800000	0.1603	0.7467	21.47	19.06
100012	14100001	17100000	0.1560	0.7347	21.23	18.82
100012	14400001	17400000	0.1665	0.7514	22.16	19.75
100012	14700001	17700000	0.1489	0.6987	21.31	18.90
100012	15000001	18000000	0.1458	0.6911	21.10	18.69
100012	15300001	18300000	0.1505	0.7017	21.45	19.04
100012	15600001	18600000	0.1403	0.6126	22.89	20.48
100012	15900001	18900000	0.1373	0.5766	23.82	21.41
100012	16200001	19200000	0.1315	0.5695	23.08	20.67
100012	16500001	19500000	0.1198	0.5450	21.98	19.57
100012	16800001	19800000	0.1115	0.5483	20.33	17.92
100012	17100001	20100000	0.1196	0.5521	21.66	19.25
100012	17400001	20400000	0.1123	0.5605	20.04	17.63
100012	17700001	20700000	0.1148	0.5892	19.49	17.08
100012	18000001	21000000	0.1154	0.6039	19.10	16.69
100012	18300001	21300000	0.0925	0.5412	17.10	14.69
100012	18600001	21600000	0.1054	0.6007	17.55	15.14
100012	18900001	21900000	0.1080	0.6261	17.25	14.84
100012	19200001	22200000	0.1007	0.6225	16.18	13.77
100012	19500001	22500000	0.1144	0.6581	17.39	14.98
100012	19800001	22800000	0.1221	0.6921	17.64	15.23
100012	20100001	23100000	0.1152	0.6856	16.81	14.40
100012	20400001	23400000	0.1139	0.7002	16.27	13.86
100012	20700001	23700000	0.1123	0.7199	15.60	13.19
100012	21000001	24000000	0.1180	0.7083	16.65	14.24
100012	21300001	24300000	0.1245	0.7276	17.11	14.70
100012	21600001	24600000	0.1270	0.7297	17.40	14.99
100012	21900001	24900000	0.1238	0.7296	16.97	14.56
100012	22200001	25200000	0.1317	0.7185	18.33	15.92
100012	22500001	25500000	0.1361	0.7234	18.81	16.40
100012	22800001	25800000	0.1254	0.6770	18.53	16.12
100012	23100001	26100000	0.1251	0.6690	18.70	16.29
100012	23400001	26400000	0.1183	0.6503	18.19	15.78
100012	23700001	26700000	0.1126	0.5898	19.09	16.68
100012	24000001	27000000	0.1045	0.5790	18.05	15.64
100012	24300001	27300000	0.1068	0.6170	17.31	14.90
100012	24600001	27600000	0.0987	0.5836	16.92	14.51
100012	24900001	27900000	0.0963	0.5690	16.92	14.51
100012	25200001	28200000	0.0982	0.5869	16.73	14.32
100012	25500001	28500000	0.0895	0.5813	15.40	12.99
100012	25800001	28800000	0.0922	0.5728	16.10	13.69
100012	26100001	29100000	0.1047	0.5972	17.53	15.12
100012	26400001	29400000	0.1155	0.5987	19.29	16.88
100012	26700001	29700000	0.1255	0.6488	19.35	16.94
100012	27000001	30000000	0.1303	0.6742	19.33	16.92
100012	27300001	30300000	0.1227	0.6540	18.76	16.35
100012	27600001	30600000	0.1212	0.6956	17.42	15.01
100012	27900001	30900000	0.1300	0.7151	18.18	15.77
100012	28200001	31200000	0.1120	0.7052	15.89	13.48
100012	28500001	31500000	0.1115	0.6968	16.01	13.60
100012	28800001	31800000	0.1311	0.7317	17.92	15.51
100012	29100001	32100000	0.1269	0.7344	17.28	14.87
100012	29400001	32400000	0.1319	0.7165	18.41	16.00
100012	29700001	32700000	0.1315	0.7033	18.70	16.29
100012	30000001	33000000	0.1290	0.6924	18.64	16.23
100012	30300001	33300000	0.1371	0.7026	19.51	17.10
100012	30600001	33600000	0.1444	0.7018	20.57	18.16
100012	30900001	33900000	0.1379	0.6834	20.17	17.76
100012	31200001	34200000	0.1475	0.6862	21.50	19.09
100012	31500001	34500000	0.1387	0.6623	20.95	18.54
100012	31800001	34800000	0.1234	0.6587	18.74	16.33
100012	32100001	35100000	0.1170	0.6531	17.91	15.50
100012	32400001	35400000	0.1136	0.6520	17.42	15.01
100012	32700001	35700000	0.1182	0.6652	17.77	15.36
100012	33000001	36000000	0.1191	0.6461	18.43	16.02
100012	33300001	36300000	0.1151	0.6390	18.01	15.60
100012	33600001	36600000	0.1182	0.6315	18.72	16.31
100012	33900001	36900000	0.1230	0.6290	19.56	17.15
100012	34200001	37200000	0.1180	0.6149	19.18	16.77
100012	34500001	37500000	0.1169	0.6040	19.35	16.94
100012	34800001	37800000	0.1365	0.6008	22.72	20.31
100012	35100001	38100000	0.1445	0.6035	23.94	21.53
100012	35400001	38400000	0.1343	0.6000	22.39	19.98
100012	35700001	38700000	0.1287	0.5862	21.96	19.55
100012	36000001	39000000	0.1284	0.6011	21.36	18.95
100012	36300001	39300000	0.1233	0.5831	21.15	18.74
100012	36600001	39600000	0.1152	0.5682	20.27	17.86
100012	36900001	39900000	0.1151	0.5792	19.88	17.47
100012	37200001	40200000	0.1158	0.6149	18.83	16.42
100012	37500001	40500000	0.1214	0.6374	19.04	16.63
100012	37800001	40800000	0.1121	0.6342	17.67	15.26
100012	38100001	41100000	0.1011	0.6032	16.75	14.34
100012	38400001	41400000	0.1007	0.6011	16.76	14.35
100012	38700001	41700000	0.1127	0.6224	18.10	15.69
100012	39000001	42000000	0.1176	0.6346	18.53	16.12
100012	39300001	42300000	0.1287	0.6524	19.73	17.32
100012	39600001	42600000	0.1287	0.6581	19.56	17.15
100012	39900001	42900000	0.1432	0.6695	21.39	18.98
100012	40200001	43200000	0.1364	0.6201	22.00	19.59
100012	40500001	43500000	0.1288	0.6050	21.30	18.89
100012	40800001	43800000	0.1115	0.5873	18.99	16.58
100012	41100001	44100000	0.1146	0.6001	19.09	16.68
100012	41400001	44400000	0.1097	0.5881	18.65	16.24
100012	41700001	44700000	0.0920	0.5606	16.42	14.01
100012	42000001	45000000	0.0915	0.5607	16.32	13.91
100012	42300001	45300000	0.0830	0.5280	15.72	13.31
100012	42600001	45600000	0.0837	0.5326	15.72	13.31
100012	42900001	45900000	0.0711	0.5293	13.44	11.03
100012	43200001	46200000	0.0713	0.5514	12.93	10.52
100012	43500001	46500000	0.0814	0.5610	14.51	12.10
100012	43800001	46800000	0.1019	0.5870	17.36	14.95
100012	44100001	47100000	0.0979	0.6055	16.17	13.76
100012	44400001	47400000	0.1032	0.6120	16.86	14.45
100012	44700001	47700000	0.1073	0.5979	17.95	15.54
100012	45000001	48000000	0.0969	0.5756	16.83	14.42
100012	45300001	48300000	0.1038	0.5945	17.46	15.05
100012	45600001	48600000	0.1190	0.6050	19.67	17.26
100012	45900001	48900000	0.1129	0.5855	19.28	16.87
100012	46200001	49200000	0.1206	0.5863	20.58	18.17
100012	46500001	49500000	0.1165	0.5923	19.67	17.26
100012	46800001	49800000	0.1174	0.5768	20.36	17.95
100012	47100001	50100000	0.1171	0.5861	19.98	17.57
100012	47400001	50400000	0.1258	0.6160	20.42	18.01
100012	47700001	50700000	0.1287	0.6409	20.08	17.67
100012	48000001	51000000	0.1348	0.6393	21.09	18.68
100012	48300001	51300000	0.1428	0.6453	22.14	19.73
100012	48600001	51600000	0.1438	0.6491	22.16	19.75
100012	48900001	51900000	0.1411	0.6439	21.92	19.51
100012	49200001	52200000	0.1439	0.6312	22.80	20.39
100012	49500001	52500000	0.1361	0.5885	23.13	20.72
100012	49800001	52800000	0.1319	0.5919	22.28	19.87
100012	50100001	53100000	0.1327	0.5628	23.59	21.18
100012	50400001	53400000	0.1299	0.5518	23.54	21.13
100012	50700001	53700000	0.1266	0.5380	23.53	21.12
100012	51000001	54000000	0.1291	0.5487	23.53	21.12
100012	51300001	54300000	0.1212	0.5448	22.25	19.84
100012	51600001	54600000	0.1008	0.5004	20.13	17.72
100012	51900001	54900000	0.1089	0.5391	20.20	17.79
100012	52200001	55200000	0.1070	0.5274	20.29	17.88
100012	52500001	55500000	0.1264	0.5857	21.57	19.16
100012	52800001	55800000	0.1172	0.5802	20.21	17.80
100012	53100001	56100000	0.1176	0.6010	19.57	17.16
100012	53400001	56400000	0.1069	0.5567	19.21	16.80
100012	53700001	56700000	0.1115	0.5618	19.85	17.44
100012	54000001	57000000	0.1085	0.5601	19.37	16.96
100012	54300001	57300000	0.1140	0.5693	20.03	17.62
100012	54600001	57600000	0.1095	0.5720	19.15	16.74
100012	54900001	57900000	0.1034	0.5285	19.57	17.16
100012	55200001	58200000	0.1049	0.5506	19.06	16.65
100012	55500001	58500000	0.0803	0.5085	15.79	13.38
100012	55800001	58800000	0.0750	0.5160	14.54	12.13
100012	56100001	59100000	0.0821	0.5054	16.24	13.83
100012	56400001	59400000	0.0900	0.5373	16.74	14.33
100012	56700001	59700000	0.0873	0.5588	15.62	13.21
100012	57000001	60000000	0.0881	0.5697	15.46	13.05
100012	57300001	60300000	0.0812	0.5694	14.27	11.86
100012	57600001	60600000	0.1005	0.5967	16.84	14.43
100012	57900001	60900000	0.1053	0.6049	17.40	14.99
100012	58200001	61200000	0.1060	0.6024	17.59	15.18
100012	58500001	61500000	0.1168	0.6122	19.08	16.67
100012	58800001	61800000	0.1246	0.6135	20.30	17.89
100012	59100001	62100000	0.1297	0.6250	20.76	18.35
100012	59400001	62400000	0.1583	0.6583	24.05	21.64
100012	59700001	62700000	0.1497	0.5974	25.06	22.65
100012	60000001	63000000	0.1558	0.5933	26.26	23.85
100012	60300001	63300000	0.1461	0.5823	25.10	22.69
100012	60600001	63600000	0.1348	0.5561	24.23	21.82
100012	60900001	63900000	0.1269	0.5438	23.33	20.92
100012	61200001	64200000	0.1271	0.5522	23.03	20.62
100012	61500001	64500000	0.1245	0.5180	24.03	21.62
100012	61800001	64800000	0.1197	0.5117	23.38	20.97
100012	62100001	65100000	0.1057	0.4837	21.85	19.44
100012	62400001	65400000	0.0773	0.4491	17.22	14.81
100012	62700001	65700000	0.1013	0.5063	20.01	17.60
100012	63000001	66000000	0.0902	0.4651	19.41	17.00
100012	63300001	66300000	0.0977	0.4683	20.86	18.45
100012	63600001	66600000	0.0956	0.4664	20.51	18.10
100012	63900001	66900000	0.1115	0.4782	23.32	20.91
100012	64200001	67200000	0.1095	0.4466	24.51	22.10
100012	64500001	67500000	0.1135	0.4948	22.94	20.53
100012	64800001	67800000	0.1110	0.4920	22.55	20.14
100012	65100001	68100000	0.1165	0.5201	22.39	19.98
100012	65400001	68400000	0.1195	0.5322	22.46	20.05
100012	65700001	68700000	0.1070	0.5110	20.93	18.52
100012	66000001	69000000	0.1166	0.5693	20.49	18.08
100012	66300001	69300000	0.1153	0.5690	20.27	17.86
100012	66600001	69600000	0.1172	0.5585	20.98	18.57
100012	66900001	69900000	0.1233	0.5703	21.61	19.20
100012	67200001	70200000	0.1110	0.5924	18.74	16.33
100012	67500001	70500000	0.1041	0.5588	18.63	16.22
100012	67800001	70800000	0.1035	0.5525	18.74	16.33
100012	68100001	71100000	0.1117	0.5386	20.74	18.33
100012	68400001	71400000	0.1002	0.5176	19.36	16.95
100012	68700001	71700000	0.0941	0.4752	19.81	17.40
100012	69000001	72000000	0.0979	0.4660	21.00	18.59
100012	69300001	72300000	0.0902	0.4378	20.60	18.19
100012	69600001	72600000	0.0908	0.4474	20.30	17.89
100012	69900001	72900000	0.0737	0.4552	16.18	13.77
100012	70200001	73200000	0.0899	0.4625	19.44	17.03
100012	70500001	73500000	0.1014	0.5017	20.22	17.81
100012	70800001	73800000	0.1161	0.4976	23.33	20.92
100012	71100001	74100000	0.1010	0.4766	21.19	18.78
100012	71400001	74400000	0.0984	0.4786	20.57	18.16
100012	71700001	74700000	0.1080	0.5307	20.35	17.94
100012	72000001	75000000	0.1076	0.5019	21.44	19.03
100012	72300001	75300000	0.1081	0.4941	21.87	19.46
100012	72600001	75600000	0.1050	0.5190	20.23	17.82
100012	72900001	75900000	0.1040	0.5073	20.49	18.08
100012	73200001	76200000	0.0975	0.4873	20.00	17.59
100012	73500001	76500000	0.0935	0.4502	20.77	18.36
100012	73800001	76800000	0.0852	0.4450	19.15	16.74
100012	74100001	77100000	0.0998	0.4750	21.00	18.59
100012	74400001	77400000	0.1190	0.4872	24.42	22.01
100012	74700001	77700000	0.1233	0.4793	25.72	23.31
100012	75000001	78000000	0.1181	0.4771	24.76	22.35
100012	75300001	78300000	0.1202	0.4715	25.48	23.07
100012	75600001	78600000	0.1279	0.4557	28.06	25.65
100012	75900001	78900000	0.1352	0.4345	31.11	28.70
100012	76200001	79200000	0.1314	0.4315	30.45	28.04
100012	76500001	79500000	0.1185	0.4110	28.82	26.41
100012	76800001	79800000	0.1174	0.4112	28.56	26.15
100012	77100001	80100000	0.1055	0.4057	26.01	23.60
100012	77400001	80400000	0.1080	0.4297	25.13	22.72
100012	77700001	80700000	0.0964	0.4184	23.03	20.62
100012	78000001	81000000	0.0958	0.4258	22.50	20.09
100012	78300001	81300000	0.1039	0.4679	22.20	19.79
100012	78600001	81600000	0.0957	0.4524	21.15	18.74
100012	78900001	81900000	0.0941	0.4575	20.56	18.15
100012	79200001	82200000	0.0906	0.4531	20.00	17.59
100012	79500001	82500000	0.0992	0.4705	21.08	18.67
100012	79800001	82800000	0.0943	0.4454	21.18	18.77
100012	80100001	83100000	0.0885	0.3919	22.58	20.17
100012	80400001	83400000	0.0721	0.3348	21.53	19.12
100012	80700001	83700000	0.0738	0.3321	22.22	19.81
100012	81000001	84000000	0.0719	0.3210	22.41	20.00
100012	81300001	84300000	0.0687	0.2955	23.25	20.84
100012	81600001	84600000	0.0640	0.3158	20.25	17.84
100012	81900001	84900000	0.0502	0.2752	18.24	15.83
100012	82200001	85200000	0.0525	0.2659	19.74	17.33
100012	82500001	85500000	0.0499	0.2537	19.66	17.25
100012	82800001	85800000	0.0499	0.2603	19.17	16.76
100012	83100001	86100000	0.0535	0.2751	19.43	17.02
100012	83400001	86400000	0.0511	0.2777	18.42	16.01
100012	83700001	86700000	0.0448	0.2891	15.49	13.08
100012	84000001	87000000	0.0592	0.3270	18.09	15.68
100012	84300001	87300000	0.0659	0.3682	17.88	15.47
100012	84600001	87600000	0.0797	0.3925	20.31	17.90
100012	84900001	87887105	0.0900	0.4600	19.47	17.06
100019	1	3000000	0.1902	0.7760	24.51	22.10
100019	300001	3300000	0.1806	0.7683	23.50	21.09
100019	600001	3600000	0.1559	0.7655	20.37	17.96
100019	900001	3900000	0.1524	0.7205	21.16	18.75
100019	1200001	4200000	0.1439	0.7381	19.49	17.08
100019	1500001	4500000	0.1328	0.7157	18.56	16.15
100019	1800001	4800000	0.1322	0.7138	18.53	16.12
100019	2100001	5100000	0.1146	0.6866	16.69	14.28
100019	2400001	5400000	0.1224	0.7150	17.12	14.71
100019	2700001	5700000	0.1277	0.7142	17.88	15.47
100019	3000001	6000000	0.1184	0.6843	17.31	14.90
100019	3300001	6300000	0.1181	0.6915	17.08	14.67
100019	3600001	6600000	0.1247	0.7087	17.59	15.18
100019	3900001	6900000	0.1179	0.7087	16.64	14.23
100019	4200001	7200000	0.1073	0.6926	15.49	13.08
100019	4500001	7500000	0.1240	0.7107	17.45	15.04
100019	4800001	7800000	0.1280	0.7118	17.98	15.57
100019	5100001	8100000	0.1246	0.7227	17.24	14.83
100019	5400001	8400000	0.1320	0.7029	18.79	16.38
100019	5700001	8700000	0.1182	0.7094	16.66	14.25
100019	6000001	9000000	0.1319	0.7199	18.32	15.91
100019	6300001	9300000	0.1428	0.7295	19.57	17.16
100019	6600001	9600000	0.1436	0.7175	20.01	17.60
100019	6900001	9900000	0.1576	0.7465	21.12	18.71
100019	7200001	10200000	0.1711	0.7457	22.94	20.53
100019	7500001	10500000	0.1705	0.7465	22.84	20.43
100019	7800001	10800000	0.1773	0.7472	23.72	21.31
100019	8100001	11100000	0.1711	0.7614	22.47	20.06
100019	8400001	11400000	0.1613	0.7491	21.53	19.12
100019	8700001	11700000	0.1890	0.7279	25.97	23.56
100019	9000001	12000000	0.1825	0.7223	25.26	22.85
100019	9300001	12300000	0.1625	0.6793	23.92	21.51
100019	9600001	12600000	0.1768	0.6825	25.91	23.50
100019	9900001	12900000	0.1696	0.6934	24.46	22.05
100019	10200001	13200000	0.1646	0.6660	24.72	22.31
100019	10500001	13500000	0.1611	0.6551	24.58	22.17
100019	10800001	13800000	0.1582	0.6503	24.33	21.92
100019	11100001	14100000	0.1689	0.6265	26.96	24.55
100019	11400001	14400000	0.1807	0.6438	28.07	25.66
100019	11700001	14700000	0.1568	0.6583	23.82	21.41
100019	12000001	15000000	0.1480	0.6384	23.18	20.77
100019	12300001	15300000	0.1559	0.6753	23.08	20.67
100019	12600001	15600000	0.1386	0.6528	21.24	18.83
100019	12900001	15900000	0.1384	0.6394	21.64	19.23
100019	13200001	16200000	0.1430	0.6508	21.98	19.57
100019	13500001	16500000	0.1488	0.6369	23.36	20.95
100019	13800001	16800000	0.1458	0.6078	24.00	21.59
100019	14100001	17100000	0.1345	0.6232	21.58	19.17
100019	14400001	17400000	0.1153	0.5894	19.57	17.16
100019	14700001	17700000	0.1172	0.5884	19.92	17.51
100019	15000001	18000000	0.1206	0.6359	18.97	16.56
100019	15300001	18300000	0.1285	0.6404	20.07	17.66
100019	15600001	18600000	0.1245	0.6217	20.02	17.61
100019	15900001	18900000	0.1237	0.6314	19.59	17.18
100019	16200001	19200000	0.1145	0.6310	18.14	15.73
100019	16500001	19500000	0.1124	0.6349	17.71	15.30
100019	16800001	19800000	0.1039	0.6388	16.26	13.85
100019	17100001	20100000	0.1200	0.6560	18.29	15.88
100019	17400001	20400000	0.1165	0.6623	17.60	15.19
100019	17700001	20700000	0.1220	0.6579	18.55	16.14
100019	18000001	21000000	0.1177	0.6012	19.58	17.17
100019	18300001	21300000	0.1151	0.6028	19.10	16.69
100019	18600001	21600000	0.1338	0.6419	20.85	18.44
100019	18900001	21900000	0.1311	0.6050	21.66	19.25
100019	19200001	22200000	0.1359	0.5986	22.70	20.29
100019	19500001	22500000	0.1283	0.5947	21.58	19.17
100019	19800001	22800000	0.1196	0.5670	21.09	18.68
100019	20100001	23100000	0.1098	0.5340	20.56	18.15
100019	20400001	23400000	0.1170	0.5213	22.44	20.03
100019	20700001	23700000	0.1201	0.5234	22.95	20.54
100019	21000001	24000000	0.1262	0.5649	22.34	19.93
100019	21300001	24300000	0.1333	0.5562	23.97	21.56
100019	21600001	24600000	0.1222	0.5191	23.55	21.14
100019	21900001	24900000	0.1401	0.5491	25.51	23.10
100019	22200001	25200000	0.1412	0.5511	25.61	23.20
100019	22500001	25500000	0.1382	0.5568	24.82	22.41
100019	22800001	25800000	0.1419	0.5741	24.72	22.31
100019	23100001	26100000	0.1486	0.5896	25.21	22.80
100019	23400001	26400000	0.1478	0.6097	24.24	21.83
100019	23700001	26700000	0.1424	0.5862	24.30	21.89
100019	24000001	27000000	0.1380	0.5746	24.01	21.60
100019	24300001	27300000	0.1168	0.5326	21.93	19.52
100019	24600001	27600000	0.1083	0.5253	20.61	18.20
100019	24900001	27900000	0.0845	0.4549	18.57	16.16
100019	25200001	28200000	0.0831	0.4570	18.19	15.78
100019	25500001	28500000	0.0888	0.4427	20.05	17.64
100019	25800001	28800000	0.0943	0.4710	20.02	17.61
100019	26100001	29100000	0.0788	0.4090	19.26	16.85
100019	26400001	29400000	0.0719	0.4053	17.75	15.34
100019	26700001	29700000	0.0702	0.4204	16.70	14.29
100019	27000001	30000000	0.0816	0.4358	18.71	16.30
100019	27300001	30300000	0.0837	0.4489	18.65	16.24
100019	27600001	30600000	0.1005	0.4853	20.71	18.30
100019	27900001	30900000	0.1150	0.5506	20.88	18.47
100019	28200001	31200000	0.1036	0.5332	19.43	17.02
100019	28500001	31500000	0.0962	0.5281	18.21	15.80
100019	28800001	31800000	0.0871	0.4969	17.54	15.13
100019	29100001	32100000	0.0971	0.5544	17.51	15.10
100019	29400001	32400000	0.1071	0.5585	19.18	16.77
100019	29700001	32700000	0.1074	0.5474	19.61	17.20
100019	30000001	33000000	0.0941	0.5234	17.98	15.57
100019	30300001	33300000	0.1027	0.5518	18.61	16.20
100019	30600001	33600000	0.0894	0.5316	16.81	14.40
100019	30900001	33900000	0.0952	0.5491	17.34	14.93
100019	31200001	34200000	0.1075	0.5897	18.22	15.81
100019	31500001	34500000	0.1147	0.6038	19.00	16.59
100019	31800001	34800000	0.1172	0.6050	19.36	16.95
100019	32100001	35100000	0.1288	0.6181	20.84	18.43
100019	32400001	35400000	0.1267	0.5932	21.36	18.95
100019	32700001	35700000	0.1191	0.5918	20.12	17.71
100019	33000001	36000000	0.1198	0.5679	21.10	18.69
100019	33300001	36300000	0.1229	0.5691	21.60	19.19
100019	33600001	36600000	0.1284	0.5846	21.96	19.55
100019	33900001	36900000	0.1267	0.5380	23.55	21.14
100019	34200001	37200000	0.1265	0.5211	24.28	21.87
100019	34500001	37500000	0.1286	0.5475	23.49	21.08
100019	34800001	37800000	0.1348	0.5518	24.43	22.02
100019	35100001	38100000	0.1266	0.5594	22.64	20.23
100019	35400001	38400000	0.1243	0.5788	21.47	19.06
100019	35700001	38700000	0.1295	0.5717	22.65	20.24
100019	36000001	39000000	0.1244	0.5635	22.07	19.66
100019	36300001	39300000	0.1175	0.5247	22.39	19.98
100019	36600001	39600000	0.1165	0.4980	23.40	20.99
100019	36900001	39900000	0.1071	0.5085	21.07	18.66
100019	37200001	40200000	0.1091	0.4848	22.50	20.09
100019	37500001	40500000	0.1057	0.4689	22.54	20.13
100019	37800001	40800000	0.1001	0.4821	20.77	18.36
100019	38100001	41100000	0.0906	0.4108	22.05	19.64
100019	38400001	41400000	0.0949	0.4195	22.63	20.22
100019	38700001	41700000	0.0853	0.4184	20.38	17.97
100019	39000001	42000000	0.0924	0.4320	21.38	18.97
100019	39300001	42300000	0.0909	0.4368	20.80	18.39
100019	39600001	42600000	0.0937	0.4503	20.80	18.39
100019	39900001	42900000	0.0891	0.4496	19.82	17.41
100019	40200001	43200000	0.0827	0.4526	18.28	15.87
100019	40500001	43500000	0.0950	0.4451	21.34	18.93
100019	40800001	43800000	0.0888	0.3942	22.52	20.11
100019	41100001	44100000	0.1001	0.4555	21.97	19.56
100019	41400001	44400000	0.0902	0.4322	20.86	18.45
100019	41700001	44700000	0.1079	0.4530	23.82	21.41
100019	42000001	45000000	0.1101	0.5023	21.91	19.50
100019	42300001	45300000	0.1179	0.5122	23.02	20.61
100019	42600001	45600000	0.1192	0.5074	23.49	21.08
100019	42900001	45900000	0.1226	0.5009	24.48	22.07
100019	43200001	46200000	0.1218	0.5040	24.17	21.76
100019	43500001	46500000	0.1050	0.4843	21.68	19.27
100019	43800001	46800000	0.1150	0.5097	22.57	20.16
100019	44100001	47100000	0.1087	0.5048	21.53	19.12
100019	44400001	47400000	0.1182	0.5177	22.84	20.43
100019	44700001	47700000	0.1051	0.4849	21.68	19.27
100019	45000001	48000000	0.1075	0.4415	24.35	21.94
100019	45300001	48300000	0.1010	0.4624	21.84	19.43
100019	45600001	48581285	0.1023	0.4538	22.40	19.99
100038	1	530558	0.1929	0.8620	3.96	1.55
100032	1	3000000	0.1434	0.5680	25.24	22.83
100032	300001	3300000	0.1233	0.5848	21.08	18.67
100032	600001	3600000	0.1171	0.5582	20.98	18.57
100032	900001	3900000	0.1123	0.5570	20.16	17.75
100032	1200001	4200000	0.1144	0.5855	19.54	17.13
100032	1500001	4500000	0.1134	0.5658	20.04	17.63
100032	1800001	4800000	0.1109	0.5639	19.67	17.26
100032	2100001	5100000	0.1052	0.5731	18.35	15.94
100032	2400001	5400000	0.1170	0.5906	19.81	17.40
100032	2700001	5700000	0.1173	0.5896	19.90	17.49
100032	3000001	6000000	0.1133	0.5608	20.21	17.80
100032	3300001	6300000	0.1156	0.5507	20.99	18.58
100032	3600001	6600000	0.1145	0.5478	20.90	18.49
100032	3900001	6900000	0.1102	0.5479	20.11	17.70
100032	4200001	7200000	0.1038	0.5041	20.59	18.18
100032	4500001	7500000	0.1052	0.5247	20.04	17.63
100032	4800001	7800000	0.1110	0.5162	21.50	19.09
100032	5100001	8100000	0.1046	0.5207	20.08	17.67
100032	5400001	8400000	0.0989	0.5093	19.41	17.00
100032	5700001	8700000	0.1053	0.4898	21.49	19.08
100032	6000001	9000000	0.0958	0.5348	17.90	15.49
100032	6300001	9300000	0.1034	0.5337	19.37	16.96
100032	6600001	9600000	0.1018	0.5332	19.09	16.68
100032	6900001	9900000	0.1065	0.5630	18.91	16.50
100032	7200001	10200000	0.1089	0.5760	18.90	16.49
100032	7500001	10500000	0.1099	0.5555	19.79	17.38
100032	7800001	10800000	0.1238	0.5900	20.98	18.57
100032	8100001	11100000	0.1322	0.5673	23.31	20.90
100032	8400001	11400000	0.1243	0.5724	21.72	19.31
100032	8700001	11700000	0.1191	0.5806	20.52	18.11
100032	9000001	12000000	0.1169	0.5184	22.56	20.15
100032	9300001	12300000	0.1026	0.4743	21.64	19.23
100032	9600001	12600000	0.1020	0.4531	22.51	20.10
100032	9900001	12900000	0.1046	0.4386	23.85	21.44
100032	10200001	13200000	0.1114	0.4793	23.24	20.83
100032	10500001	13301753	0.1007	0.4904	19.17	16.76
100011	1	3000000	0.1737	0.7943	21.87	19.46
100011	300001	3300000	0.1737	0.7789	22.30	19.89
100011	600001	3600000	0.1651	0.7803	21.16	18.75
100011	900001	3900000	0.1506	0.7561	19.92	17.51
100011	1200001	4200000	0.1472	0.7317	20.11	17.70
100011	1500001	4500000	0.1494	0.7036	21.23	18.82
100011	1800001	4800000	0.1482	0.6576	22.54	20.13
100011	2100001	5100000	0.1238	0.6357	19.47	17.06
100011	2400001	5400000	0.1213	0.6290	19.28	16.87
100011	2700001	5700000	0.1416	0.6569	21.55	19.14
100011	3000001	6000000	0.1332	0.6556	20.32	17.91
100011	3300001	6300000	0.1206	0.6403	18.84	16.43
100011	3600001	6600000	0.1296	0.6612	19.60	17.19
100011	3900001	6900000	0.1384	0.6961	19.88	17.47
100011	4200001	7200000	0.1299	0.7027	18.48	16.07
100011	4500001	7500000	0.1317	0.7086	18.58	16.17
100011	4800001	7800000	0.1288	0.7508	17.15	14.74
100011	5100001	8100000	0.1320	0.7536	17.52	15.11
100011	5400001	8400000	0.1438	0.7680	18.72	16.31
100011	5700001	8700000	0.1197	0.7527	15.90	13.49
100011	6000001	9000000	0.1352	0.7590	17.81	15.40
100011	6300001	9300000	0.1362	0.7596	17.93	15.52
100011	6600001	9600000	0.1488	0.7636	19.49	17.08
100011	6900001	9900000	0.1527	0.7380	20.69	18.28
100011	7200001	10200000	0.1620	0.7499	21.60	19.19
100011	7500001	10500000	0.1614	0.7621	21.18	18.77
100011	7800001	10800000	0.1749	0.7526	23.23	20.82
100011	8100001	11100000	0.1743	0.7727	22.55	20.14
100011	8400001	11400000	0.1725	0.7526	22.93	20.52
100011	8700001	11700000	0.1801	0.7658	23.52	21.11
100011	9000001	12000000	0.1579	0.7321	21.57	19.16
100011	9300001	12300000	0.1602	0.7554	21.20	18.79
100011	9600001	12600000	0.1456	0.7276	20.02	17.61
100011	9900001	12900000	0.1481	0.7440	19.90	17.49
100011	10200001	13200000	0.1378	0.7283	18.93	16.52
100011	10500001	13500000	0.1363	0.7034	19.38	16.97
100011	10800001	13800000	0.1269	0.6937	18.29	15.88
100011	11100001	14100000	0.1272	0.6605	19.26	16.85
100011	11400001	14400000	0.1065	0.6647	16.02	13.61
100011	11700001	14700000	0.1040	0.6316	16.46	14.05
100011	12000001	15000000	0.1179	0.6470	18.22	15.81
100011	12300001	15300000	0.1212	0.6111	19.84	17.43
100011	12600001	15600000	0.1308	0.6308	20.73	18.32
100011	12900001	15900000	0.1376	0.6265	21.96	19.55
100011	13200001	16200000	0.1335	0.5848	22.83	20.42
100011	13500001	16500000	0.1273	0.5688	22.38	19.97
100011	13800001	16800000	0.1384	0.5844	23.69	21.28
100011	14100001	17100000	0.1491	0.6137	24.30	21.89
100011	14400001	17400000	0.1539	0.6097	25.25	22.84
100011	14700001	17700000	0.1600	0.6343	25.22	22.81
100011	15000001	18000000	0.1662	0.6419	25.89	23.48
100011	15300001	18300000	0.1728	0.6670	25.91	23.50
100011	15600001	18600000	0.1610	0.6462	24.91	22.50
100011	15900001	18900000	0.1424	0.6492	21.93	19.52
100011	16200001	19200000	0.1521	0.6779	22.44	20.03
100011	16500001	19500000	0.1543	0.6883	22.42	20.01
100011	16800001	19800000	0.1511	0.6764	22.33	19.92
100011	17100001	20100000	0.1379	0.6616	20.85	18.44
100011	17400001	20400000	0.1494	0.6759	22.11	19.70
100011	17700001	20700000	0.1459	0.6844	21.32	18.91
100011	18000001	21000000	0.1261	0.6599	19.10	16.69
100011	18300001	21300000	0.1245	0.6641	18.75	16.34
100011	18600001	21600000	0.1286	0.6755	19.04	16.63
100011	18900001	21900000	0.1339	0.6646	20.15	17.74
100011	19200001	22200000	0.1275	0.6708	19.00	16.59
100011	19500001	22500000	0.1276	0.6851	18.62	16.21
100011	19800001	22800000	0.1159	0.6711	17.27	14.86
100011	20100001	23100000	0.1245	0.6740	18.47	16.06
100011	20400001	23400000	0.1160	0.6653	17.44	15.03
100011	20700001	23700000	0.1302	0.6649	19.58	17.17
100011	21000001	24000000	0.1417	0.6974	20.32	17.91
100011	21300001	24300000	0.1369	0.6856	19.97	17.56
100011	21600001	24600000	0.1323	0.6830	19.38	16.97
100011	21900001	24900000	0.1354	0.6776	19.98	17.57
100011	22200001	25200000	0.1416	0.6778	20.89	18.48
100011	22500001	25500000	0.1413	0.6797	20.79	18.38
100011	22800001	25800000	0.1542	0.7059	21.84	19.43
100011	23100001	26100000	0.1353	0.6647	20.35	17.94
100011	23400001	26400000	0.1322	0.6692	19.75	17.34
100011	23700001	26700000	0.1088	0.6434	16.91	14.50
100011	24000001	27000000	0.1082	0.6307	17.15	14.74
100011	24300001	27300000	0.1026	0.6093	16.84	14.43
100011	24600001	27600000	0.1119	0.6190	18.08	15.67
100011	24900001	27900000	0.0993	0.6023	16.48	14.07
100011	25200001	28200000	0.1025	0.6114	16.77	14.36
100011	25500001	28500000	0.1040	0.5920	17.56	15.15
100011	25800001	28800000	0.0947	0.5582	16.96	14.55
100011	26100001	29100000	0.0956	0.5661	16.89	14.48
100011	26400001	29400000	0.0933	0.5064	18.42	16.01
100011	26700001	29700000	0.1036	0.5126	20.22	17.81
100011	27000001	30000000	0.0987	0.5109	19.31	16.90
100011	27300001	30300000	0.1050	0.5235	20.06	17.65
100011	27600001	30600000	0.1167	0.5156	22.64	20.23
100011	27900001	30900000	0.1170	0.5016	23.32	20.91
100011	28200001	31200000	0.1197	0.5183	23.10	20.69
100011	28500001	31500000	0.1284	0.5497	23.36	20.95
100011	28800001	31800000	0.1287	0.5605	22.96	20.55
100011	29100001	32100000	0.1346	0.5932	22.69	20.28
100011	29400001	32400000	0.1377	0.6221	22.14	19.73
100011	29700001	32700000	0.1336	0.6370	20.98	18.57
100011	30000001	33000000	0.1309	0.6478	20.21	17.80
100011	30300001	33300000	0.1176	0.6495	18.11	15.70
100011	30600001	33600000	0.1054	0.6542	16.12	13.71
100011	30900001	33900000	0.1203	0.6960	17.28	14.87
100011	31200001	34200000	0.1037	0.6836	15.17	12.76
100011	31500001	34500000	0.0929	0.6770	13.72	11.31
100011	31800001	34800000	0.0975	0.6750	14.44	12.03
100011	32100001	35100000	0.0992	0.6581	15.07	12.66
100011	32400001	35400000	0.1139	0.6697	17.01	14.60
100011	32700001	35700000	0.1397	0.6711	20.82	18.41
100011	33000001	36000000	0.1449	0.6455	22.45	20.04
100011	33300001	36300000	0.1465	0.6513	22.50	20.09
100011	33600001	36600000	0.1508	0.6617	22.79	20.38
100011	33900001	36900000	0.1412	0.6502	21.71	19.30
100011	34200001	37200000	0.1609	0.6493	24.78	22.37
100011	34500001	37500000	0.1661	0.6272	26.49	24.08
100011	34800001	37800000	0.1626	0.6313	25.75	23.34
100011	35100001	38100000	0.1577	0.6189	25.48	23.07
100011	35400001	38400000	0.1487	0.6254	23.79	21.38
100011	35700001	38700000	0.1224	0.6102	20.05	17.64
100011	36000001	39000000	0.1317	0.6382	20.64	18.23
100011	36300001	39300000	0.1299	0.6349	20.46	18.05
100011	36600001	39600000	0.1223	0.6159	19.85	17.44
100011	36900001	39900000	0.1121	0.5943	18.87	16.46
100011	37200001	40200000	0.1056	0.5679	18.59	16.18
100011	37500001	40500000	0.1124	0.5818	19.31	16.90
100011	37800001	40800000	0.1158	0.5748	20.15	17.74
100011	38100001	41100000	0.1311	0.5952	22.02	19.61
100011	38400001	41400000	0.1198	0.5450	21.98	19.57
100011	38700001	41700000	0.1139	0.5145	22.14	19.73
100011	39000001	42000000	0.1166	0.4913	23.73	21.32
100011	39300001	42300000	0.1161	0.4731	24.55	22.14
100011	39600001	42600000	0.1209	0.4720	25.62	23.21
100011	39900001	42900000	0.1276	0.4852	26.30	23.89
100011	40200001	43200000	0.1257	0.4927	25.52	23.11
100011	40500001	43500000	0.1116	0.4670	23.90	21.49
100011	40800001	43800000	0.1086	0.4817	22.55	20.14
100011	41100001	44100000	0.0974	0.4594	21.20	18.79
100011	41400001	44400000	0.1024	0.4810	21.29	18.88
100011	41700001	44700000	0.1124	0.5164	21.77	19.36
100011	42000001	45000000	0.1071	0.5070	21.13	18.72
100011	42300001	45300000	0.1148	0.5206	22.05	19.64
100011	42600001	45600000	0.0988	0.4921	20.07	17.66
100011	42900001	45900000	0.0921	0.4810	19.14	16.73
100011	43200001	46200000	0.0882	0.4641	19.02	16.61
100011	43500001	46500000	0.0923	0.4692	19.67	17.26
100011	43800001	46800000	0.0908	0.4883	18.59	16.18
100011	44100001	47100000	0.0900	0.4888	18.41	16.00
100011	44400001	47400000	0.0982	0.5031	19.51	17.10
100011	44700001	47700000	0.1005	0.5106	19.68	17.27
100011	45000001	48000000	0.0946	0.5096	18.57	16.16
100011	45300001	48300000	0.1015	0.5164	19.65	17.24
100011	45600001	48600000	0.1092	0.5489	19.89	17.48
100011	45900001	48900000	0.1254	0.5745	21.82	19.41
100011	46200001	49200000	0.1178	0.5986	19.69	17.28
100011	46500001	49500000	0.1202	0.6165	19.49	17.08
100011	46800001	49800000	0.1105	0.5507	20.07	17.66
100011	47100001	50100000	0.1076	0.5518	19.49	17.08
100011	47400001	50400000	0.0981	0.5577	17.59	15.18
100011	47700001	50700000	0.0952	0.5413	17.60	15.19
100011	48000001	51000000	0.1034	0.5745	18.00	15.59
100011	48300001	51300000	0.0909	0.5835	15.58	13.17
100011	48600001	51600000	0.0994	0.5723	17.37	14.96
100011	48900001	51900000	0.0941	0.5565	16.91	14.50
100011	49200001	52200000	0.1070	0.5490	19.49	17.08
100011	49500001	52500000	0.1059	0.5427	19.51	17.10
100011	49800001	52800000	0.1059	0.5288	20.02	17.61
100011	50100001	53100000	0.1182	0.5661	20.88	18.47
100011	50400001	53400000	0.1330	0.5698	23.33	20.92
100011	50700001	53700000	0.1237	0.5702	21.69	19.28
100011	51000001	54000000	0.1139	0.5415	21.03	18.62
100011	51300001	54300000	0.1313	0.5365	24.47	22.06
100011	51600001	54600000	0.1216	0.5363	22.68	20.27
100011	51900001	54900000	0.1175	0.5350	21.95	19.54
100011	52200001	55200000	0.1116	0.5425	20.58	18.17
100011	52500001	55500000	0.1086	0.5185	20.95	18.54
100011	52800001	55800000	0.1143	0.5645	20.25	17.84
100011	53100001	56100000	0.0963	0.4883	19.72	17.31
100011	53400001	56400000	0.0934	0.4964	18.82	16.41
100011	53700001	56700000	0.0995	0.5099	19.52	17.11
100011	54000001	57000000	0.1038	0.4894	21.22	18.81
100011	54300001	57300000	0.0947	0.4889	19.38	16.97
100011	54600001	57600000	0.0955	0.4896	19.51	17.10
100011	54900001	57900000	0.1092	0.5072	21.54	19.13
100011	55200001	58200000	0.1122	0.4932	22.75	20.34
100011	55500001	58500000	0.1153	0.5227	22.07	19.66
100011	55800001	58800000	0.1318	0.5537	23.80	21.39
100011	56100001	59100000	0.1399	0.6164	22.69	20.28
100011	56400001	59400000	0.1373	0.6045	22.72	20.31
100011	56700001	59700000	0.1350	0.5896	22.90	20.49
100011	57000001	60000000	0.1367	0.6112	22.36	19.95
100011	57300001	60300000	0.1307	0.5788	22.59	20.18
100011	57600001	60600000	0.1375	0.5902	23.30	20.89
100011	57900001	60900000	0.1339	0.5781	23.17	20.76
100011	58200001	61200000	0.1243	0.5754	21.60	19.19
100011	58500001	61500000	0.1201	0.5459	22.00	19.59
100011	58800001	61800000	0.1144	0.5261	21.74	19.33
100011	59100001	62100000	0.1169	0.5302	22.05	19.64
100011	59400001	62400000	0.1039	0.4991	20.82	18.41
100011	59700001	62700000	0.1063	0.4993	21.29	18.88
100011	60000001	63000000	0.0986	0.4957	19.88	17.47
100011	60300001	63300000	0.0981	0.5001	19.62	17.21
100011	60600001	63600000	0.0894	0.5016	17.82	15.41
100011	60900001	63900000	0.0775	0.4865	15.93	13.52
100011	61200001	64200000	0.0800	0.4913	16.29	13.88
100011	61500001	64500000	0.0984	0.5324	18.48	16.07
100011	61800001	64800000	0.0847	0.5078	16.68	14.27
100011	62100001	65100000	0.0791	0.5098	15.51	13.10
100011	62400001	65400000	0.0884	0.5353	16.52	14.11
100011	62700001	65700000	0.0885	0.5282	16.76	14.35
100011	63000001	66000000	0.1016	0.5631	18.04	15.63
100011	63300001	66300000	0.1126	0.5918	19.03	16.62
100011	63600001	66600000	0.1166	0.5933	19.66	17.25
100011	63900001	66900000	0.1137	0.6150	18.49	16.08
100011	64200001	67200000	0.1123	0.6007	18.69	16.28
100011	64500001	67500000	0.0959	0.6146	15.61	13.20
100011	64800001	67800000	0.0988	0.6279	15.74	13.33
100011	65100001	68100000	0.1172	0.6286	18.65	16.24
100011	65400001	68400000	0.1221	0.6385	19.12	16.71
100011	65700001	68700000	0.1420	0.6567	21.62	19.21
100011	66000001	69000000	0.1338	0.6314	21.20	18.79
100011	66300001	69300000	0.1397	0.6174	22.62	20.21
100011	66600001	69600000	0.1488	0.6021	24.71	22.30
100011	66900001	69900000	0.1498	0.5604	26.74	24.33
100011	67200001	70200000	0.1552	0.5836	26.59	24.18
100011	67500001	70500000	0.1606	0.5630	28.52	26.11
100011	67800001	70800000	0.1663	0.5737	28.98	26.57
100011	68100001	71100000	0.1580	0.5441	29.03	26.62
100011	68400001	71400000	0.1522	0.5115	29.76	27.35
100011	68700001	71700000	0.1385	0.4942	28.02	25.61
100011	69000001	72000000	0.1352	0.4831	27.99	25.58
100011	69300001	72300000	0.1185	0.4824	24.57	22.16
100011	69600001	72600000	0.1174	0.4852	24.21	21.80
100011	69900001	72900000	0.1196	0.5191	23.03	20.62
100011	70200001	73200000	0.1177	0.4984	23.61	21.20
100011	70500001	73500000	0.1063	0.4745	22.39	19.98
100011	70800001	73800000	0.1059	0.4657	22.74	20.33
100011	71100001	74100000	0.1018	0.4744	21.45	19.04
100011	71400001	74400000	0.1069	0.5093	20.99	18.58
100011	71700001	74700000	0.0996	0.5136	19.39	16.98
100011	72000001	75000000	0.0980	0.5345	18.34	15.93
100011	72300001	75300000	0.1146	0.5541	20.69	18.28
100011	72600001	75600000	0.1022	0.5546	18.43	16.02
100011	72900001	75900000	0.1054	0.5492	19.19	16.78
100011	73200001	76200000	0.1070	0.5478	19.53	17.12
100011	73500001	76500000	0.1068	0.5709	18.71	16.30
100011	73800001	76800000	0.1053	0.5515	19.09	16.68
100011	74100001	77100000	0.1126	0.5473	20.58	18.17
100011	74400001	77400000	0.1070	0.5512	19.41	17.00
100011	74700001	77700000	0.0987	0.5078	19.43	17.02
100011	75000001	78000000	0.1098	0.5122	21.44	19.03
100011	75300001	78300000	0.0975	0.5155	18.91	16.50
100011	75600001	78600000	0.1071	0.5217	20.53	18.12
100011	75900001	78900000	0.1221	0.5453	22.39	19.98
100011	76200001	79200000	0.1255	0.5632	22.28	19.87
100011	76500001	79500000	0.1264	0.5665	22.31	19.90
100011	76800001	79800000	0.1262	0.5867	21.50	19.09
100011	77100001	80100000	0.1168	0.6025	19.39	16.98
100011	77400001	80400000	0.1148	0.5684	20.20	17.79
100011	77700001	80700000	0.1292	0.6113	21.13	18.72
100011	78000001	81000000	0.1172	0.5791	20.23	17.82
100011	78300001	81300000	0.1172	0.5702	20.55	18.14
100011	78600001	81600000	0.1134	0.5762	19.67	17.26
100011	78900001	81900000	0.0997	0.5788	17.23	14.82
100011	79200001	82200000	0.0954	0.5844	16.32	13.91
100011	79500001	82500000	0.0965	0.5404	17.86	15.45
100011	79800001	82800000	0.0907	0.5225	17.36	14.95
100011	80100001	83100000	0.0909	0.5172	17.58	15.17
100011	80400001	83400000	0.1005	0.5469	18.37	15.96
100011	80700001	83700000	0.0998	0.5451	18.31	15.90
100011	81000001	84000000	0.1152	0.5670	20.32	17.91
100011	81300001	84300000	0.1116	0.5787	19.28	16.87
100011	81600001	84600000	0.1031	0.5828	17.68	15.27
100011	81900001	84900000	0.1014	0.5464	18.56	16.15
100011	82200001	85200000	0.1155	0.5551	20.81	18.40
100011	82500001	85500000	0.1270	0.5989	21.20	18.79
100011	82800001	85800000	0.1379	0.6364	21.67	19.26
100011	83100001	86100000	0.1341	0.6160	21.77	19.36
100011	83400001	86400000	0.1270	0.6045	21.01	18.60
100011	83700001	86700000	0.1249	0.5969	20.92	18.51
100011	84000001	87000000	0.1247	0.6158	20.25	17.84
100011	84300001	87300000	0.1257	0.5846	21.51	19.10
100011	84600001	87600000	0.1313	0.5638	23.30	20.89
100011	84900001	87900000	0.1257	0.5515	22.79	20.38
100011	85200001	88200000	0.1171	0.5529	21.18	18.77
100011	85500001	88268446	0.1109	0.5394	18.97	16.56
100018	1	3000000	0.1340	0.5069	26.43	24.02
100018	300001	3300000	0.1368	0.4960	27.58	25.17
100018	600001	3600000	0.1412	0.4890	28.87	26.46
100018	900001	3900000	0.1485	0.4861	30.55	28.14
100018	1200001	4200000	0.1473	0.4736	31.10	28.69
100018	1500001	4500000	0.1444	0.4732	30.53	28.12
100018	1800001	4800000	0.1474	0.4700	31.35	28.94
100018	2100001	5100000	0.1435	0.4731	30.34	27.93
100018	2400001	5400000	0.1225	0.4294	28.53	26.12
100018	2700001	5700000	0.1305	0.4464	29.23	26.82
100018	3000001	6000000	0.1243	0.4629	26.86	24.45
100018	3300001	6300000	0.1149	0.4351	26.39	23.98
100018	3600001	6600000	0.1165	0.4512	25.83	23.42
100018	3900001	6900000	0.1166	0.4529	25.73	23.32
100018	4200001	7200000	0.1165	0.4769	24.43	22.02
100018	4500001	7500000	0.1184	0.4700	25.20	22.79
100018	4800001	7800000	0.1055	0.4618	22.84	20.43
100018	5100001	8100000	0.1202	0.4868	24.69	22.28
100018	5400001	8400000	0.1229	0.4922	24.96	22.55
100018	5700001	8700000	0.1103	0.4742	23.25	20.84
100018	6000001	9000000	0.1161	0.4649	24.98	22.57
100018	6300001	9300000	0.1191	0.4981	23.92	21.51
100018	6600001	9600000	0.1076	0.4865	22.12	19.71
100018	6900001	9900000	0.0981	0.4672	21.00	18.59
100018	7200001	10200000	0.0892	0.4506	19.80	17.39
100018	7500001	10500000	0.0930	0.4686	19.84	17.43
100018	7800001	10800000	0.0950	0.4658	20.40	17.99
100018	8100001	11100000	0.0888	0.4452	19.94	17.53
100018	8400001	11400000	0.0756	0.4452	16.98	14.57
100018	8700001	11700000	0.0803	0.4620	17.38	14.97
100018	9000001	12000000	0.0810	0.4495	18.02	15.61
100018	9300001	12300000	0.0878	0.4596	19.11	16.70
100018	9600001	12600000	0.0955	0.4451	21.45	19.04
100018	9900001	12900000	0.1022	0.4958	20.61	18.20
100018	10200001	13200000	0.1040	0.5214	19.95	17.54
100018	10500001	13500000	0.1065	0.5231	20.35	17.94
100018	10800001	13800000	0.1065	0.5281	20.16	17.75
100018	11100001	14100000	0.1031	0.5534	18.63	16.22
100018	11400001	14400000	0.1122	0.5614	19.99	17.58
100018	11700001	14700000	0.1130	0.5416	20.86	18.45
100018	12000001	15000000	0.1205	0.5643	21.35	18.94
100018	12300001	15300000	0.1075	0.5224	20.58	18.17
100018	12600001	15600000	0.1087	0.5501	19.75	17.34
100018	12900001	15900000	0.1038	0.5354	19.38	16.97
100018	13200001	16200000	0.1035	0.5325	19.43	17.02
100018	13500001	16500000	0.1052	0.5381	19.55	17.14
100018	13800001	16800000	0.1195	0.5657	21.12	18.71
100018	14100001	17100000	0.1143	0.5475	20.89	18.48
100018	14400001	17400000	0.1178	0.5672	20.77	18.36
100018	14700001	17700000	0.1105	0.5798	19.07	16.66
100018	15000001	18000000	0.1088	0.5986	18.18	15.77
100018	15300001	18300000	0.1268	0.6510	19.47	17.06
100018	15600001	18600000	0.1311	0.6613	19.83	17.42
100018	15900001	18900000	0.1313	0.6621	19.83	17.42
100018	16200001	19200000	0.1356	0.6502	20.85	18.44
100018	16500001	19500000	0.1335	0.6582	20.28	17.87
100018	16800001	19800000	0.1296	0.6637	19.52	17.11
100018	17100001	20100000	0.1411	0.6916	20.41	18.00
100018	17400001	20400000	0.1556	0.6955	22.38	19.97
100018	17700001	20700000	0.1550	0.7128	21.74	19.33
100018	18000001	21000000	0.1463	0.7102	20.60	18.19
100018	18300001	21300000	0.1407	0.7159	19.65	17.24
100018	18600001	21600000	0.1391	0.6925	20.09	17.68
100018	18900001	21900000	0.1563	0.7186	21.75	19.34
100018	19200001	22200000	0.1663	0.7309	22.76	20.35
100018	19500001	22500000	0.1493	0.6814	21.91	19.50
100018	19800001	22800000	0.1406	0.6599	21.31	18.90
100018	20100001	23100000	0.1442	0.6476	22.26	19.85
100018	20400001	23400000	0.1172	0.6308	18.58	16.17
100018	20700001	23700000	0.1314	0.6494	20.24	17.83
100018	21000001	24000000	0.1286	0.6322	20.34	17.93
100018	21300001	24300000	0.1348	0.6169	21.85	19.44
100018	21600001	24600000	0.1228	0.6163	19.92	17.51
100018	21900001	24900000	0.1134	0.6259	18.11	15.70
100018	22200001	25200000	0.0956	0.5998	15.94	13.53
100018	22500001	25500000	0.1068	0.6439	16.58	14.17
100018	22800001	25800000	0.1027	0.6146	16.71	14.30
100018	23100001	26100000	0.1072	0.6188	17.32	14.91
100018	23400001	26400000	0.1221	0.6377	19.16	16.75
100018	23700001	26700000	0.1156	0.6271	18.43	16.02
100018	24000001	27000000	0.1165	0.6105	19.07	16.66
100018	24300001	27300000	0.1097	0.6199	17.69	15.28
100018	24600001	27600000	0.1155	0.6128	18.85	16.44
100018	24900001	27900000	0.1130	0.5921	19.08	16.67
100018	25200001	28200000	0.1283	0.6129	20.93	18.52
100018	25500001	28500000	0.1304	0.6155	21.18	18.77
100018	25800001	28800000	0.1339	0.6661	20.10	17.69
100018	26100001	29100000	0.1191	0.6657	17.89	15.48
100018	26400001	29400000	0.1165	0.6664	17.49	15.08
100018	26700001	29700000	0.1201	0.6475	18.56	16.15
100018	27000001	30000000	0.1155	0.6587	17.53	15.12
100018	27300001	30300000	0.1118	0.6623	16.89	14.48
100018	27600001	30600000	0.1162	0.6948	16.72	14.31
100018	27900001	30900000	0.1166	0.6910	16.88	14.47
100018	28200001	31200000	0.1174	0.7006	16.76	14.35
100018	28500001	31500000	0.1190	0.7015	16.97	14.56
100018	28800001	31800000	0.1231	0.7022	17.53	15.12
100018	29100001	32100000	0.1186	0.6738	17.60	15.19
100018	29400001	32400000	0.1105	0.6595	16.76	14.35
100018	29700001	32700000	0.1062	0.6927	15.33	12.92
100018	30000001	33000000	0.1142	0.7114	16.05	13.64
100018	30300001	33300000	0.1120	0.7229	15.49	13.08
100018	30600001	33600000	0.1155	0.6988	16.53	14.12
100018	30900001	33900000	0.1246	0.7017	17.75	15.34
100018	31200001	34200000	0.1188	0.7042	16.87	14.46
100018	31500001	34500000	0.1171	0.6956	16.84	14.43
100018	31800001	34800000	0.1066	0.6829	15.61	13.20
100018	32100001	35100000	0.1302	0.7270	17.91	15.50
100018	32400001	35400000	0.1320	0.7282	18.12	15.71
100018	32700001	35700000	0.1224	0.6878	17.79	15.38
100018	33000001	36000000	0.1258	0.6966	18.06	15.65
100018	33300001	36300000	0.1279	0.6960	18.38	15.97
100018	33600001	36600000	0.1241	0.7055	17.60	15.19
100018	33900001	36900000	0.1193	0.7158	16.66	14.25
100018	34200001	37200000	0.1154	0.6969	16.55	14.14
100018	34500001	37500000	0.1221	0.7079	17.25	14.84
100018	34800001	37800000	0.1431	0.7239	19.77	17.36
100018	35100001	38100000	0.1217	0.6936	17.55	15.14
100018	35400001	38400000	0.1217	0.6924	17.58	15.17
100018	35700001	38700000	0.1272	0.7311	17.39	14.98
100018	36000001	39000000	0.1282	0.7355	17.43	15.02
100018	36300001	39300000	0.1227	0.7235	16.96	14.55
100018	36600001	39600000	0.1123	0.7252	15.48	13.07
100018	36900001	39900000	0.1125	0.6929	16.24	13.83
100018	37200001	40200000	0.1089	0.6656	16.36	13.95
100018	37500001	40500000	0.0945	0.6438	14.68	12.27
100018	37800001	40800000	0.0737	0.5888	12.52	10.11
100018	38100001	41100000	0.0827	0.6121	13.51	11.10
100018	38400001	41400000	0.0793	0.6273	12.65	10.24
100018	38700001	41700000	0.0823	0.6146	13.40	10.99
100018	39000001	42000000	0.0770	0.5817	13.23	10.82
100018	39300001	42300000	0.0875	0.5988	14.61	12.20
100018	39600001	42600000	0.1018	0.6196	16.44	14.03
100018	39900001	42900000	0.0882	0.6135	14.38	11.97
100018	40200001	43200000	0.0848	0.6442	13.17	10.76
100018	40500001	43500000	0.0952	0.6825	13.95	11.54
100018	40800001	43800000	0.1120	0.7378	15.18	12.77
100018	41100001	44100000	0.0933	0.7307	12.76	10.35
100018	41400001	44400000	0.0997	0.7200	13.85	11.44
100018	41700001	44700000	0.1072	0.7253	14.77	12.36
100018	42000001	45000000	0.1114	0.7620	14.62	12.21
100018	42300001	45300000	0.1281	0.7609	16.83	14.42
100018	42600001	45600000	0.1210	0.7616	15.89	13.48
100018	42900001	45900000	0.1351	0.7925	17.05	14.64
100018	43200001	46200000	0.1435	0.8154	17.60	15.19
100018	43500001	46500000	0.1481	0.8134	18.21	15.80
100018	43800001	46800000	0.1417	0.8172	17.34	14.93
100018	44100001	47100000	0.1480	0.8037	18.42	16.01
100018	44400001	47400000	0.1471	0.8236	17.86	15.45
100018	44700001	47700000	0.1484	0.8226	18.04	15.63
100018	45000001	48000000	0.1524	0.8191	18.60	16.19
100018	45300001	48300000	0.1402	0.8019	17.48	15.07
100018	45600001	48600000	0.1353	0.8014	16.88	14.47
100018	45900001	48900000	0.1346	0.8142	16.53	14.12
100018	46200001	49200000	0.1319	0.8076	16.34	13.93
100018	46500001	49500000	0.1264	0.7992	15.82	13.41
100018	46800001	49800000	0.1223	0.7878	15.53	13.12
100018	47100001	50100000	0.1317	0.8033	16.40	13.99
100018	47400001	50400000	0.1433	0.8095	17.70	15.29
100018	47700001	50700000	0.1459	0.8102	18.00	15.59
100018	48000001	51000000	0.1379	0.7728	17.84	15.43
100018	48300001	51300000	0.1432	0.7826	18.30	15.89
100018	48600001	51600000	0.1498	0.7788	19.24	16.83
100018	48900001	51900000	0.1426	0.7872	18.12	15.71
100018	49200001	52200000	0.1421	0.7743	18.35	15.94
100018	49500001	52500000	0.1295	0.7538	17.18	14.77
100018	49800001	52800000	0.1349	0.7549	17.88	15.47
100018	50100001	53100000	0.1443	0.7650	18.86	16.45
100018	50400001	53400000	0.1416	0.7439	19.03	16.62
100018	50700001	53585259	0.1397	0.7499	17.91	15.50
100049	1	65150	0.1461	0.4130	0.77	0
13167	1	588181	0.0000	0.0081	0	0
100029	1	3000000	0.0889	0.4391	20.24	17.83
100029	300001	3300000	0.0947	0.4655	20.35	17.94
100029	600001	3600000	0.1034	0.4954	20.87	18.46
100029	900001	3900000	0.1092	0.5366	20.35	17.94
100029	1200001	4200000	0.1018	0.5271	19.31	16.90
100029	1500001	4500000	0.1013	0.5171	19.59	17.18
100029	1800001	4800000	0.0921	0.5282	17.43	15.02
100029	2100001	5100000	0.1014	0.5242	19.35	16.94
100029	2400001	5400000	0.0939	0.4977	18.87	16.46
100029	2700001	5700000	0.1008	0.4680	21.55	19.14
100029	3000001	6000000	0.0910	0.4494	20.24	17.83
100029	3300001	6300000	0.0960	0.4648	20.65	18.24
100029	3600001	6600000	0.0972	0.4696	20.71	18.30
100029	3900001	6900000	0.0917	0.4688	19.56	17.15
100029	4200001	7200000	0.1054	0.4956	21.26	18.85
100029	4500001	7500000	0.1098	0.4925	22.30	19.89
100029	4800001	7800000	0.1261	0.4789	26.32	23.91
100029	5100001	8100000	0.1274	0.4668	27.30	24.89
100029	5400001	8400000	0.1272	0.4568	27.85	25.44
100029	5700001	8700000	0.1188	0.4592	25.87	23.46
100029	6000001	9000000	0.1195	0.4760	25.11	22.70
100029	6300001	9300000	0.1185	0.4776	24.80	22.39
100029	6600001	9600000	0.1219	0.4735	25.73	23.32
100029	6900001	9900000	0.1240	0.4624	26.81	24.40
100029	7200001	10200000	0.1328	0.4734	28.06	25.65
100029	7500001	10500000	0.1293	0.4674	27.67	25.26
100029	7800001	10800000	0.1122	0.4486	25.00	22.59
100029	8100001	11100000	0.1082	0.4755	22.75	20.34
100029	8400001	11400000	0.1083	0.4987	21.72	19.31
100029	8700001	11700000	0.1160	0.5314	21.84	19.43
100029	9000001	12000000	0.1091	0.5146	21.21	18.80
100029	9300001	12300000	0.1099	0.5208	21.10	18.69
100029	9600001	12600000	0.0931	0.5126	18.16	15.75
100029	9900001	12900000	0.0889	0.4876	18.23	15.82
100029	10200001	13200000	0.0722	0.4680	15.42	13.01
100029	10500001	13500000	0.0717	0.4867	14.72	12.31
100029	10800001	13800000	0.0651	0.4612	14.12	11.71
100029	11100001	14100000	0.0589	0.4263	13.82	11.41
100029	11400001	14400000	0.0629	0.4304	14.62	12.21
100029	11700001	14700000	0.0488	0.3925	12.43	10.02
100029	12000001	15000000	0.0550	0.3943	13.95	11.54
100029	12300001	15300000	0.0654	0.4020	16.27	13.86
100029	12600001	15600000	0.0847	0.4210	20.12	17.71
100029	12900001	15900000	0.0923	0.4728	19.52	17.11
100029	13200001	16200000	0.0966	0.4917	19.64	17.23
100029	13500001	16500000	0.0945	0.4891	19.32	16.91
100029	13800001	16800000	0.0945	0.5104	18.52	16.11
100029	14100001	17100000	0.0922	0.5116	18.02	15.61
100029	14400001	17400000	0.0859	0.4832	17.77	15.36
100029	14700001	17700000	0.0989	0.5143	19.23	16.82
100029	15000001	18000000	0.1071	0.5320	20.14	17.73
100029	15300001	18239152	0.0977	0.5274	18.15	15.74
100013	1	3000000	0.0505	0.3397	14.87	12.46
100013	300001	3300000	0.0574	0.3267	17.58	15.17
100013	600001	3600000	0.0739	0.3779	19.55	17.14
100013	900001	3900000	0.0730	0.4007	18.22	15.81
100013	1200001	4200000	0.0846	0.4383	19.31	16.90
100013	1500001	4500000	0.0845	0.4317	19.57	17.16
100013	1800001	4800000	0.0882	0.4362	20.22	17.81
100013	2100001	5100000	0.0976	0.4620	21.13	18.72
100013	2400001	5400000	0.1032	0.4514	22.87	20.46
100013	2700001	5700000	0.1141	0.4660	24.48	22.07
100013	3000001	6000000	0.1251	0.4861	25.74	23.33
100013	3300001	6300000	0.1337	0.4837	27.65	25.24
100013	3600001	6600000	0.1350	0.5001	27.00	24.59
100013	3900001	6900000	0.1313	0.4594	28.57	26.16
100013	4200001	7200000	0.1266	0.4556	27.78	25.37
100013	4500001	7500000	0.1283	0.4935	25.99	23.58
100013	4800001	7800000	0.1303	0.5109	25.51	23.10
100013	5100001	8100000	0.1248	0.5162	24.18	21.77
100013	5400001	8400000	0.1238	0.5414	22.86	20.45
100013	5700001	8700000	0.1049	0.4852	21.62	19.21
100013	6000001	9000000	0.1063	0.4922	21.60	19.19
100013	6300001	9300000	0.0938	0.4868	19.28	16.87
100013	6600001	9600000	0.0831	0.4884	17.01	14.60
100013	6900001	9900000	0.0762	0.4625	16.48	14.07
100013	7200001	10200000	0.0676	0.4329	15.62	13.21
100013	7500001	10500000	0.0751	0.4188	17.93	15.52
100013	7800001	10800000	0.0752	0.4335	17.35	14.94
100013	8100001	11100000	0.0795	0.4510	17.63	15.22
100013	8400001	11400000	0.0749	0.4481	16.72	14.31
100013	8700001	11700000	0.0784	0.4468	17.55	15.14
100013	9000001	12000000	0.0752	0.4337	17.33	14.92
100013	9300001	12300000	0.0705	0.4240	16.64	14.23
100013	9600001	12600000	0.0735	0.3986	18.45	16.04
100013	9900001	12900000	0.0896	0.4552	19.69	17.28
100013	10200001	13200000	0.1097	0.5129	21.39	18.98
100013	10500001	13500000	0.0939	0.4929	19.06	16.65
100013	10800001	13800000	0.1066	0.5018	21.25	18.84
100013	11100001	14100000	0.1009	0.4478	22.53	20.12
100013	11400001	14400000	0.1014	0.4248	23.87	21.46
100013	11700001	14700000	0.1162	0.4672	24.88	22.47
100013	12000001	15000000	0.1178	0.4840	24.35	21.94
100013	12300001	15300000	0.1188	0.5137	23.13	20.72
100013	12600001	15600000	0.1118	0.4857	23.03	20.62
100013	12900001	15900000	0.1017	0.4463	22.78	20.37
100013	13200001	16200000	0.0949	0.4425	21.44	19.03
100013	13500001	16500000	0.1039	0.4556	22.81	20.40
100013	13800001	16800000	0.0886	0.4500	19.69	17.28
100013	14100001	17100000	0.0867	0.4701	18.45	16.04
100013	14400001	17400000	0.0892	0.4990	17.87	15.46
100013	14700001	17700000	0.0878	0.5059	17.36	14.95
100013	15000001	18000000	0.0904	0.4985	18.14	15.73
100013	15300001	18300000	0.0933	0.4785	19.49	17.08
100013	15600001	18600000	0.1018	0.5226	19.49	17.08
100013	15900001	18900000	0.1106	0.5718	19.35	16.94
100013	16200001	19200000	0.1078	0.5688	18.94	16.53
100013	16500001	19500000	0.1038	0.5695	18.23	15.82
100013	16800001	19800000	0.1140	0.5747	19.84	17.43
100013	17100001	20100000	0.1294	0.6045	21.40	18.99
100013	17400001	20400000	0.1427	0.6066	23.52	21.11
100013	17700001	20700000	0.1447	0.6162	23.48	21.07
100013	18000001	21000000	0.1469	0.6145	23.90	21.49
100013	18300001	21300000	0.1581	0.6479	24.41	22.00
100013	18600001	21600000	0.1600	0.6678	23.96	21.55
100013	18900001	21900000	0.1622	0.6529	24.85	22.44
100013	19200001	22200000	0.1683	0.6382	26.37	23.96
100013	19500001	22500000	0.1702	0.6409	26.55	24.14
100013	19800001	22800000	0.1578	0.6338	24.90	22.49
100013	20100001	23100000	0.1566	0.6270	24.98	22.57
100013	20400001	23400000	0.1465	0.6159	23.79	21.38
100013	20700001	23700000	0.1458	0.5955	24.48	22.07
100013	21000001	24000000	0.1416	0.6139	23.06	20.65
100013	21300001	24300000	0.1369	0.5841	23.44	21.03
100013	21600001	24600000	0.1471	0.5667	25.96	23.55
100013	21900001	24900000	0.1410	0.5565	25.34	22.93
100013	22200001	25200000	0.1347	0.5505	24.47	22.06
100013	22500001	25500000	0.1449	0.5581	25.95	23.54
100013	22800001	25800000	0.1467	0.5537	26.49	24.08
100013	23100001	26100000	0.1414	0.5558	25.43	23.02
100013	23400001	26400000	0.1410	0.5695	24.77	22.36
100013	23700001	26700000	0.1283	0.5433	23.62	21.21
100013	24000001	27000000	0.1348	0.5389	25.01	22.60
100013	24300001	27300000	0.1222	0.5524	22.12	19.71
100013	24600001	27600000	0.1049	0.5235	20.03	17.62
100013	24900001	27900000	0.0994	0.5127	19.38	16.97
100013	25200001	28200000	0.0892	0.5107	17.47	15.06
100013	25500001	28500000	0.0873	0.5237	16.66	14.25
100013	25800001	28800000	0.0864	0.5117	16.89	14.48
100013	26100001	29100000	0.0919	0.4996	18.40	15.99
100013	26400001	29400000	0.1006	0.5071	19.84	17.43
100013	26700001	29700000	0.1085	0.5486	19.78	17.37
100013	27000001	30000000	0.0983	0.5505	17.86	15.45
100013	27300001	30300000	0.0992	0.5414	18.32	15.91
100013	27600001	30600000	0.0967	0.5310	18.21	15.80
100013	27900001	30900000	0.0914	0.5392	16.95	14.54
100013	28200001	31200000	0.1000	0.5636	17.74	15.33
100013	28500001	31500000	0.0848	0.4874	17.40	14.99
100013	28800001	31800000	0.0876	0.5110	17.15	14.74
100013	29100001	32100000	0.0800	0.5188	15.43	13.02
100013	29400001	32400000	0.0684	0.5035	13.58	11.17
100013	29700001	32700000	0.0667	0.4688	14.22	11.81
100013	30000001	33000000	0.0599	0.4461	13.42	11.01
100013	30300001	33300000	0.0682	0.4377	15.57	13.16
100013	30600001	33600000	0.0643	0.4239	15.18	12.77
100013	30900001	33900000	0.0779	0.4418	17.63	15.22
100013	31200001	34200000	0.0831	0.4275	19.44	17.03
100013	31500001	34500000	0.0918	0.4840	18.96	16.55
100013	31800001	34800000	0.0979	0.4872	20.10	17.69
100013	32100001	35100000	0.0990	0.4501	22.00	19.59
100013	32400001	35400000	0.1013	0.4708	21.52	19.11
100013	32700001	35700000	0.1085	0.5136	21.12	18.71
100013	33000001	36000000	0.1127	0.5215	21.60	19.19
100013	33300001	36300000	0.1190	0.5470	21.76	19.35
100013	33600001	36600000	0.1227	0.5785	21.21	18.80
100013	33900001	36900000	0.1237	0.5820	21.26	18.85
100013	34200001	37200000	0.1241	0.5772	21.51	19.10
100013	34500001	37500000	0.1256	0.5601	22.43	20.02
100013	34800001	37800000	0.1228	0.5385	22.81	20.40
100013	35100001	38100000	0.1240	0.5485	22.61	20.20
100013	35400001	38400000	0.1284	0.5194	24.73	22.32
100013	35700001	38700000	0.1154	0.4922	23.44	21.03
100013	36000001	39000000	0.1227	0.5148	23.84	21.43
100013	36300001	39300000	0.1049	0.4664	22.50	20.09
100013	36600001	39600000	0.1092	0.4738	23.04	20.63
100013	36900001	39900000	0.1029	0.4496	22.89	20.48
100013	37200001	40200000	0.0996	0.4543	21.93	19.52
100013	37500001	40500000	0.0985	0.4564	21.58	19.17
100013	37800001	40800000	0.0992	0.4682	21.19	18.78
100013	38100001	41100000	0.0989	0.4971	19.90	17.49
100013	38400001	41400000	0.1102	0.5247	21.00	18.59
100013	38700001	41700000	0.1111	0.5316	20.90	18.49
100013	39000001	42000000	0.1044	0.5145	20.29	17.88
100013	39300001	42300000	0.1251	0.5648	22.14	19.73
100013	39600001	42600000	0.1196	0.5910	20.23	17.82
100013	39900001	42900000	0.1188	0.5905	20.12	17.71
100013	40200001	43200000	0.1160	0.5662	20.49	18.08
100013	40500001	43500000	0.1229	0.6052	20.30	17.89
100013	40800001	43800000	0.1147	0.6125	18.73	16.32
100013	41100001	44100000	0.1257	0.5951	21.12	18.71
100013	41400001	44400000	0.1162	0.5979	19.43	17.02
100013	41700001	44700000	0.1193	0.6214	19.20	16.79
100013	42000001	45000000	0.1342	0.6453	20.79	18.38
100013	42300001	45300000	0.1300	0.6246	20.82	18.41
100013	42600001	45600000	0.1431	0.5925	24.15	21.74
100013	42900001	45900000	0.1414	0.6223	22.71	20.30
100013	43200001	46200000	0.1422	0.6456	22.02	19.61
100013	43500001	46500000	0.1376	0.6242	22.04	19.63
100013	43800001	46800000	0.1379	0.5984	23.04	20.63
100013	44100001	47100000	0.1312	0.6115	21.46	19.05
100013	44400001	47400000	0.1222	0.5944	20.56	18.15
100013	44700001	47700000	0.1267	0.5685	22.29	19.88
100013	45000001	48000000	0.1253	0.5548	22.59	20.18
100013	45300001	48300000	0.1088	0.5023	21.65	19.24
100013	45600001	48600000	0.1145	0.5199	22.03	19.62
100013	45900001	48900000	0.1203	0.5149	23.36	20.95
100013	46200001	49200000	0.1283	0.5111	25.11	22.70
100013	46500001	49500000	0.1256	0.5068	24.78	22.37
100013	46800001	49800000	0.1449	0.5264	27.52	25.11
100013	47100001	50100000	0.1288	0.5219	24.67	22.26
100013	47400001	50400000	0.1381	0.5201	26.56	24.15
100013	47700001	50700000	0.1429	0.5454	26.19	23.78
100013	48000001	51000000	0.1357	0.5416	25.05	22.64
100013	48300001	51300000	0.1402	0.5907	23.74	21.33
100013	48600001	51600000	0.1317	0.5694	23.14	20.73
100013	48900001	51900000	0.1475	0.5643	26.14	23.73
100013	49200001	52200000	0.1496	0.5772	25.92	23.51
100013	49500001	52500000	0.1488	0.5630	26.43	24.02
100013	49800001	52800000	0.1339	0.5512	24.29	21.88
100013	50100001	53100000	0.1417	0.5276	26.86	24.45
100013	50400001	53400000	0.1389	0.5374	25.85	23.44
100013	50700001	53700000	0.1281	0.5010	25.56	23.15
100013	51000001	54000000	0.1249	0.5039	24.78	22.37
100013	51300001	54300000	0.1352	0.5094	26.55	24.14
100013	51600001	54600000	0.1440	0.5407	26.64	24.23
100013	51900001	54900000	0.1287	0.5396	23.85	21.44
100013	52200001	55200000	0.1236	0.5257	23.51	21.10
100013	52500001	55500000	0.1350	0.5656	23.87	21.46
100013	52800001	55800000	0.1274	0.5701	22.35	19.94
100013	53100001	56100000	0.1274	0.5940	21.45	19.04
100013	53400001	56400000	0.1289	0.5673	22.71	20.30
100013	53700001	56700000	0.1256	0.5821	21.58	19.17
100013	54000001	57000000	0.1317	0.5580	23.61	21.20
100013	54300001	57300000	0.1307	0.5389	24.26	21.85
100013	54600001	57600000	0.1228	0.5170	23.74	21.33
100013	54900001	57900000	0.1174	0.5276	22.24	19.83
100013	55200001	58200000	0.1105	0.5368	20.58	18.17
100013	55500001	58500000	0.1014	0.4960	20.45	18.04
100013	55800001	58800000	0.1207	0.5136	23.50	21.09
100013	56100001	59100000	0.1202	0.5055	23.79	21.38
100013	56400001	59400000	0.1065	0.5185	20.54	18.13
100013	56700001	59700000	0.1105	0.5083	21.73	19.32
100013	57000001	60000000	0.1110	0.5235	21.20	18.79
100013	57300001	60300000	0.1156	0.5453	21.20	18.79
100013	57600001	60600000	0.1222	0.5780	21.15	18.74
100013	57900001	60900000	0.1384	0.5842	23.68	21.27
100013	58200001	61200000	0.1415	0.6023	23.49	21.08
100013	58500001	61500000	0.1554	0.6375	24.38	21.97
100013	58800001	61800000	0.1403	0.6157	22.79	20.38
100013	59100001	62100000	0.1636	0.6391	25.60	23.19
100013	59400001	62400000	0.1746	0.6417	27.20	24.79
100013	59700001	62700000	0.1792	0.6495	27.58	25.17
100013	60000001	63000000	0.1671	0.6259	26.70	24.29
100013	60300001	63300000	0.1630	0.6377	25.55	23.14
100013	60600001	63600000	0.1540	0.6301	24.44	22.03
100013	60900001	63900000	0.1435	0.6065	23.67	21.26
100013	61200001	64200000	0.1436	0.5720	25.11	22.70
100013	61500001	64500000	0.1370	0.5778	23.70	21.29
100013	61800001	64800000	0.1298	0.5773	22.48	20.07
100013	62100001	65100000	0.1132	0.5709	19.83	17.42
100013	62400001	65400000	0.1203	0.5524	21.78	19.37
100013	62700001	65700000	0.1264	0.5774	21.89	19.48
100013	63000001	66000000	0.1292	0.5760	22.43	20.02
100013	63300001	66300000	0.1177	0.5958	19.75	17.34
100013	63600001	66600000	0.1195	0.6000	19.92	17.51
100013	63900001	66900000	0.1140	0.6150	18.54	16.13
100013	64200001	67200000	0.1153	0.6063	19.02	16.61
100013	64500001	67500000	0.1264	0.6039	20.93	18.52
100013	64800001	67800000	0.1369	0.6418	21.32	18.91
100013	65100001	68100000	0.1387	0.6519	21.28	18.87
100013	65400001	68400000	0.1453	0.6947	20.91	18.50
100013	65700001	68700000	0.1467	0.6943	21.13	18.72
100013	66000001	69000000	0.1433	0.7057	20.30	17.89
100013	66300001	69300000	0.1450	0.6701	21.64	19.23
100013	66600001	69600000	0.1375	0.6645	20.69	18.28
100013	66900001	69900000	0.1448	0.6679	21.68	19.27
100013	67200001	70200000	0.1569	0.7167	21.89	19.48
100013	67500001	70500000	0.1450	0.7208	20.12	17.71
100013	67800001	70800000	0.1516	0.7142	21.23	18.82
100013	68100001	71100000	0.1641	0.7232	22.70	20.29
100013	68400001	71400000	0.1443	0.7028	20.54	18.13
100013	68700001	71700000	0.1283	0.6898	18.60	16.19
100013	69000001	72000000	0.1344	0.7201	18.66	16.25
100013	69300001	72300000	0.1484	0.7343	20.20	17.79
100013	69600001	72600000	0.1549	0.7400	20.93	18.52
100013	69900001	72900000	0.1558	0.7477	20.84	18.43
100013	70200001	73200000	0.1371	0.7386	18.56	16.15
100013	70500001	73500000	0.1288	0.7124	18.07	15.66
100013	70800001	73800000	0.1214	0.6874	17.67	15.26
100013	71100001	74100000	0.1179	0.6811	17.31	14.90
100013	71400001	74400000	0.1215	0.6901	17.61	15.20
100013	71700001	74700000	0.1297	0.7042	18.42	16.01
100013	72000001	75000000	0.1315	0.7061	18.62	16.21
100013	72300001	75300000	0.1242	0.7040	17.65	15.24
100013	72600001	75600000	0.1419	0.7055	20.11	17.70
100013	72900001	75900000	0.1299	0.6825	19.04	16.63
100013	73200001	76200000	0.1387	0.6678	20.77	18.36
100013	73500001	76500000	0.1477	0.6835	21.62	19.21
100013	73800001	76800000	0.1554	0.6995	22.22	19.81
100013	74100001	77100000	0.1422	0.6592	21.57	19.16
100013	74400001	77400000	0.1402	0.6506	21.56	19.15
100013	74700001	77700000	0.1494	0.6343	23.55	21.14
100013	75000001	78000000	0.1359	0.5587	24.33	21.92
100013	75300001	78300000	0.1327	0.5720	23.19	20.78
100013	75600001	78600000	0.1054	0.5678	18.56	16.15
100013	75900001	78900000	0.1086	0.5641	19.25	16.84
100013	76200001	79200000	0.1022	0.5228	19.56	17.15
100013	76500001	79500000	0.1027	0.5136	19.99	17.58
100013	76800001	79800000	0.0940	0.5084	18.49	16.08
100013	77100001	80100000	0.0943	0.5387	17.50	15.09
100013	77400001	80400000	0.0923	0.5463	16.89	14.48
100013	77700001	80660003	0.0814	0.5633	14.26	11.85
100015	1	3000000	0.1526	0.6794	22.46	20.05
100015	300001	3300000	0.1588	0.7058	22.50	20.09
100015	600001	3600000	0.1481	0.7234	20.48	18.07
100015	900001	3900000	0.1454	0.7050	20.63	18.22
100015	1200001	4200000	0.1445	0.6967	20.75	18.34
100015	1500001	4500000	0.1387	0.7009	19.78	17.37
100015	1800001	4800000	0.1555	0.7157	21.73	19.32
100015	2100001	5100000	0.1469	0.6603	22.25	19.84
100015	2400001	5400000	0.1476	0.6330	23.32	20.91
100015	2700001	5700000	0.1526	0.6408	23.81	21.40
100015	3000001	6000000	0.1655	0.6837	24.20	21.79
100015	3300001	6300000	0.1576	0.7056	22.33	19.92
100015	3600001	6600000	0.1540	0.7016	21.95	19.54
100015	3900001	6900000	0.1566	0.7091	22.08	19.67
100015	4200001	7200000	0.1407	0.7106	19.80	17.39
100015	4500001	7500000	0.1526	0.7256	21.04	18.63
100015	4800001	7800000	0.1438	0.7494	19.19	16.78
100015	5100001	8100000	0.1677	0.7914	21.19	18.78
100015	5400001	8400000	0.1616	0.8042	20.09	17.68
100015	5700001	8700000	0.1586	0.7905	20.06	17.65
100015	6000001	9000000	0.1426	0.7987	17.85	15.44
100015	6300001	9300000	0.1414	0.7862	17.99	15.58
100015	6600001	9600000	0.1400	0.7747	18.08	15.67
100015	6900001	9900000	0.1389	0.7765	17.89	15.48
100015	7200001	10200000	0.1365	0.7745	17.62	15.21
100015	7500001	10500000	0.1363	0.7612	17.91	15.50
100015	7800001	10800000	0.1300	0.7317	17.76	15.35
100015	8100001	11100000	0.1048	0.7041	14.89	12.48
100015	8400001	11400000	0.1085	0.6642	16.33	13.92
100015	8700001	11700000	0.1030	0.6477	15.90	13.49
100015	9000001	12000000	0.1052	0.6280	16.75	14.34
100015	9300001	12300000	0.1156	0.6247	18.51	16.10
100015	9600001	12600000	0.1203	0.6525	18.43	16.02
100015	9900001	12900000	0.1019	0.6380	15.97	13.56
100015	10200001	13200000	0.1073	0.6397	16.78	14.37
100015	10500001	13500000	0.0972	0.6557	14.82	12.41
100015	10800001	13800000	0.0901	0.6668	13.52	11.11
100015	11100001	14100000	0.1190	0.6996	17.01	14.60
100015	11400001	14400000	0.1276	0.7299	17.49	15.08
100015	11700001	14700000	0.1375	0.7433	18.50	16.09
100015	12000001	15000000	0.1360	0.7359	18.47	16.06
100015	12300001	15300000	0.1236	0.7324	16.88	14.47
100015	12600001	15600000	0.1211	0.7320	16.54	14.13
100015	12900001	15900000	0.1343	0.7438	18.06	15.65
100015	13200001	16200000	0.1337	0.7314	18.29	15.88
100015	13500001	16500000	0.1412	0.7332	19.25	16.84
100015	13800001	16800000	0.1569	0.7253	21.63	19.22
100015	14100001	17100000	0.1299	0.7268	17.88	15.47
100015	14400001	17400000	0.1265	0.7258	17.43	15.02
100015	14700001	17700000	0.1216	0.7323	16.60	14.19
100015	15000001	18000000	0.1240	0.7360	16.84	14.43
100015	15300001	18300000	0.1166	0.7053	16.53	14.12
100015	15600001	18600000	0.1264	0.7040	17.95	15.54
100015	15900001	18900000	0.1274	0.6949	18.33	15.92
100015	16200001	19200000	0.1250	0.7070	17.68	15.27
100015	16500001	19500000	0.1276	0.6941	18.38	15.97
100015	16800001	19800000	0.1230	0.6786	18.12	15.71
100015	17100001	20100000	0.1263	0.6799	18.58	16.17
100015	17400001	20400000	0.1178	0.6858	17.17	14.76
100015	17700001	20700000	0.1306	0.7042	18.54	16.13
100015	18000001	21000000	0.1275	0.6988	18.24	15.83
100015	18300001	21300000	0.1417	0.7404	19.14	16.73
100015	18600001	21600000	0.1269	0.6878	18.45	16.04
100015	18900001	21900000	0.1295	0.7043	18.39	15.98
100015	19200001	22200000	0.1300	0.6522	19.93	17.52
100015	19500001	22500000	0.1204	0.6560	18.36	15.95
100015	19800001	22800000	0.1195	0.6489	18.41	16.00
100015	20100001	23100000	0.1338	0.6507	20.56	18.15
100015	20400001	23400000	0.1422	0.6621	21.47	19.06
100015	20700001	23700000	0.1351	0.6336	21.32	18.91
100015	21000001	24000000	0.1304	0.6456	20.20	17.79
100015	21300001	24300000	0.1219	0.6079	20.05	17.64
100015	21600001	24600000	0.1236	0.6479	19.07	16.66
100015	21900001	24900000	0.1167	0.6354	18.37	15.96
100015	22200001	25200000	0.1252	0.6401	19.56	17.15
100015	22500001	25500000	0.1222	0.6488	18.84	16.43
100015	22800001	25800000	0.1245	0.6695	18.60	16.19
100015	23100001	26100000	0.1136	0.6473	17.54	15.13
100015	23400001	26400000	0.1022	0.6002	17.03	14.62
100015	23700001	26700000	0.1013	0.6047	16.75	14.34
100015	24000001	27000000	0.1145	0.6067	18.86	16.45
100015	24300001	27300000	0.1126	0.6059	18.58	16.17
100015	24600001	27600000	0.1167	0.6086	19.18	16.77
100015	24900001	27900000	0.1296	0.6073	21.34	18.93
100015	25200001	28200000	0.1265	0.6234	20.28	17.87
100015	25500001	28500000	0.1321	0.6152	21.47	19.06
100015	25800001	28800000	0.1314	0.6162	21.33	18.92
100015	26100001	29100000	0.1297	0.6231	20.81	18.40
100015	26400001	29400000	0.1449	0.6603	21.94	19.53
100015	26700001	29700000	0.1433	0.6482	22.11	19.70
100015	27000001	30000000	0.1297	0.6189	20.96	18.55
100015	27300001	30300000	0.1331	0.6197	21.48	19.07
100015	27600001	30600000	0.1514	0.6334	23.90	21.49
100015	27900001	30900000	0.1538	0.6331	24.29	21.88
100015	28200001	31200000	0.1596	0.6479	24.63	22.22
100015	28500001	31500000	0.1486	0.5856	25.38	22.97
100015	28800001	31800000	0.1514	0.5548	27.28	24.87
100015	29100001	32100000	0.1505	0.5629	26.73	24.32
100015	29400001	32400000	0.1417	0.5637	25.14	22.73
100015	29700001	32700000	0.1386	0.5607	24.72	22.31
100015	30000001	33000000	0.1549	0.5899	26.27	23.86
100015	30300001	33300000	0.1708	0.6172	27.67	25.26
100015	30600001	33600000	0.1665	0.6147	27.08	24.67
100015	30900001	33900000	0.1566	0.6190	25.30	22.89
100015	31200001	34200000	0.1506	0.6119	24.61	22.20
100015	31500001	34500000	0.1462	0.6571	22.26	19.85
100015	31800001	34800000	0.1421	0.6838	20.79	18.38
100015	32100001	35100000	0.1360	0.6487	20.96	18.55
100015	32400001	35400000	0.1457	0.6294	23.14	20.73
100015	32700001	35700000	0.1458	0.6130	23.79	21.38
100015	33000001	36000000	0.1323	0.5878	22.51	20.10
100015	33300001	36300000	0.1263	0.5670	22.28	19.87
100015	33600001	36600000	0.1081	0.5530	19.54	17.13
100015	33900001	36900000	0.1009	0.5284	19.09	16.68
100015	34200001	37200000	0.0954	0.5049	18.90	16.49
100015	34500001	37500000	0.1074	0.4907	21.88	19.47
100015	34800001	37800000	0.1121	0.4982	22.50	20.09
100015	35100001	38100000	0.1162	0.5243	22.16	19.75
100015	35400001	38400000	0.1017	0.5183	19.62	17.21
100015	35700001	38700000	0.0907	0.4850	18.71	16.30
100015	36000001	39000000	0.0917	0.4729	19.40	16.99
100015	36300001	39300000	0.0833	0.4723	17.64	15.23
100015	36600001	39600000	0.0902	0.4836	18.65	16.24
100015	36900001	39900000	0.0880	0.5066	17.37	14.96
100015	37200001	40200000	0.0880	0.5109	17.22	14.81
100015	37500001	40500000	0.0922	0.4985	18.49	16.08
100015	37800001	40800000	0.0839	0.4785	17.54	15.13
100015	38100001	41100000	0.0870	0.4554	19.11	16.70
100015	38400001	41400000	0.0947	0.4508	21.00	18.59
100015	38700001	41700000	0.1141	0.4886	23.36	20.95
100015	39000001	42000000	0.1222	0.5133	23.80	21.39
100015	39300001	42300000	0.1245	0.5204	23.91	21.50
100015	39600001	42600000	0.1210	0.4871	24.84	22.43
100015	39900001	42900000	0.1235	0.4692	26.32	23.91
100015	40200001	43200000	0.1245	0.4845	25.69	23.28
100015	40500001	43500000	0.1229	0.4870	25.24	22.83
100015	40800001	43800000	0.1255	0.4852	25.87	23.46
100015	41100001	44100000	0.1298	0.5101	25.45	23.04
100015	41400001	44400000	0.1217	0.4850	25.09	22.68
100015	41700001	44700000	0.1149	0.5157	22.28	19.87
100015	42000001	45000000	0.1134	0.4958	22.87	20.46
100015	42300001	45300000	0.1031	0.4759	21.66	19.25
100015	42600001	45600000	0.0998	0.4754	21.00	18.59
100015	42900001	45900000	0.0913	0.4426	20.63	18.22
100015	43200001	46200000	0.0918	0.4480	20.49	18.08
100015	43500001	46500000	0.0931	0.4675	19.92	17.51
100015	43800001	46800000	0.0881	0.4355	20.23	17.82
100015	44100001	47100000	0.0819	0.3869	21.16	18.75
100015	44400001	47400000	0.0931	0.4405	21.14	18.73
100015	44700001	47700000	0.0941	0.4355	21.62	19.21
100015	45000001	48000000	0.0906	0.4225	21.46	19.05
100015	45300001	48300000	0.1006	0.4171	24.11	21.70
100015	45600001	48600000	0.1055	0.4259	24.76	22.35
100015	45900001	48900000	0.1135	0.4470	25.39	22.98
100015	46200001	49200000	0.1063	0.3948	26.92	24.51
100015	46500001	49500000	0.0956	0.3863	24.74	22.33
100015	46800001	49800000	0.1091	0.4275	25.51	23.10
100015	47100001	50100000	0.1080	0.4616	23.39	20.98
100015	47400001	50400000	0.0973	0.4258	22.85	20.44
100015	47700001	50700000	0.1084	0.4208	25.75	23.34
100015	48000001	51000000	0.1069	0.4411	24.23	21.82
100015	48300001	51300000	0.1077	0.4647	23.17	20.76
100015	48600001	51600000	0.1099	0.4710	23.33	20.92
100015	48900001	51900000	0.1169	0.4772	24.50	22.09
100015	49200001	52200000	0.1411	0.5544	25.44	23.03
100015	49500001	52500000	0.1496	0.5758	25.99	23.58
100015	49800001	52800000	0.1410	0.5730	24.61	22.20
100015	50100001	53100000	0.1469	0.5643	26.03	23.62
100015	50400001	53400000	0.1534	0.5547	27.65	25.24
100015	50700001	53700000	0.1426	0.5494	25.95	23.54
100015	51000001	54000000	0.1386	0.5358	25.87	23.46
100015	51300001	54300000	0.1278	0.4867	26.27	23.86
100015	51600001	54600000	0.1453	0.4957	29.30	26.89
100015	51900001	54900000	0.1563	0.5129	30.47	28.06
100015	52200001	55200000	0.1390	0.5007	27.77	25.36
100015	52500001	55500000	0.1283	0.4690	27.35	24.94
100015	52800001	55800000	0.1328	0.4636	28.65	26.24
100015	53100001	56100000	0.1422	0.4863	29.25	26.84
100015	53400001	56400000	0.1293	0.5205	24.85	22.44
100015	53700001	56700000	0.1252	0.5394	23.20	20.79
100015	54000001	57000000	0.1272	0.5514	23.07	20.66
100015	54300001	57300000	0.1299	0.5762	22.54	20.13
100015	54600001	57600000	0.1241	0.5785	21.44	19.03
100015	54900001	57900000	0.1083	0.5466	19.82	17.41
100015	55200001	58200000	0.1132	0.5222	21.67	19.26
100015	55500001	58500000	0.1210	0.5429	22.29	19.88
100015	55800001	58800000	0.1134	0.5391	21.02	18.61
100015	56100001	59100000	0.1066	0.5332	19.98	17.57
100015	56400001	59400000	0.1319	0.5299	24.88	22.47
100015	56700001	59700000	0.1302	0.5181	25.13	22.72
100015	57000001	59714627	0.1312	0.5195	22.86	20.45
100024	1	3000000	0.1268	0.5320	23.83	21.42
100024	300001	3300000	0.1166	0.4825	24.16	21.75
100024	600001	3600000	0.1254	0.4667	26.88	24.47
100024	900001	3900000	0.1193	0.4324	27.59	25.18
100024	1200001	4200000	0.1099	0.3932	27.96	25.55
100024	1500001	4500000	0.1003	0.3560	28.17	25.76
100024	1800001	4800000	0.0871	0.3469	25.11	22.70
100024	2100001	5100000	0.0858	0.3300	26.01	23.60
100024	2400001	5400000	0.0874	0.3353	26.06	23.65
100024	2700001	5700000	0.0910	0.3433	26.52	24.11
100024	3000001	6000000	0.0830	0.2931	28.33	25.92
100024	3300001	6300000	0.0767	0.2937	26.12	23.71
100024	3600001	6600000	0.0794	0.3114	25.50	23.09
100024	3900001	6900000	0.0995	0.3435	28.98	26.57
100024	4200001	7200000	0.1009	0.3583	28.15	25.74
100024	4500001	7500000	0.0978	0.3734	26.20	23.79
100024	4800001	7800000	0.0964	0.3677	26.22	23.81
100024	5100001	8100000	0.1009	0.3773	26.75	24.34
100024	5400001	8400000	0.0921	0.3641	25.31	22.90
100024	5700001	8700000	0.0946	0.3641	25.97	23.56
100024	6000001	9000000	0.0908	0.3828	23.73	21.32
100024	6300001	9300000	0.0878	0.3887	22.58	20.17
100024	6600001	9600000	0.0801	0.3658	21.90	19.49
100024	6900001	9900000	0.0689	0.3459	19.93	17.52
100024	7200001	10200000	0.0687	0.3293	20.88	18.47
100024	7500001	10500000	0.0659	0.3249	20.29	17.88
100024	7800001	10800000	0.0657	0.3043	21.60	19.19
100024	8100001	11100000	0.0727	0.3227	22.54	20.13
100024	8400001	11400000	0.0774	0.3255	23.79	21.38
100024	8700001	11700000	0.0776	0.3373	23.01	20.60
100024	9000001	12000000	0.0868	0.3740	23.21	20.80
100024	9300001	12300000	0.0914	0.3798	24.06	21.65
100024	9600001	12600000	0.0935	0.4089	22.86	20.45
100024	9900001	12900000	0.0928	0.4172	22.24	19.83
100024	10200001	13200000	0.1054	0.4689	22.49	20.08
100024	10500001	13500000	0.1039	0.4392	23.65	21.24
100024	10800001	13800000	0.1121	0.4914	22.80	20.39
100024	11100001	14100000	0.0995	0.4663	21.34	18.93
100024	11400001	14400000	0.0907	0.4827	18.79	16.38
100024	11700001	14700000	0.0764	0.4697	16.26	13.85
100024	12000001	15000000	0.0759	0.4442	17.08	14.67
100024	12300001	15300000	0.0714	0.4538	15.72	13.31
100024	12600001	15600000	0.0707	0.4195	16.85	14.44
100024	12900001	15900000	0.0713	0.4339	16.44	14.03
100024	13200001	16200000	0.0645	0.4145	15.57	13.16
100024	13500001	16500000	0.0808	0.4601	17.56	15.15
100024	13800001	16800000	0.0840	0.4301	19.52	17.11
100024	14100001	17100000	0.0874	0.4298	20.33	17.92
100024	14400001	17400000	0.1108	0.4354	25.43	23.02
100024	14700001	17700000	0.1229	0.4677	26.28	23.87
100024	15000001	18000000	0.1208	0.4603	26.24	23.83
100024	15300001	18300000	0.1237	0.4545	27.22	24.81
100024	15600001	18600000	0.1326	0.4928	26.91	24.50
100024	15900001	18900000	0.1289	0.4671	27.59	25.18
100024	16200001	19200000	0.1268	0.4532	27.97	25.56
100024	16500001	19500000	0.1332	0.4812	27.69	25.28
100024	16800001	19800000	0.1349	0.5110	26.41	24.00
100024	17100001	20100000	0.1489	0.5615	26.51	24.10
100024	17400001	20400000	0.1305	0.5552	23.51	21.10
100024	17700001	20700000	0.1278	0.5426	23.56	21.15
100024	18000001	21000000	0.1267	0.5418	23.39	20.98
100024	18300001	21300000	0.1308	0.5414	24.15	21.74
100024	18600001	21600000	0.1285	0.5123	25.09	22.68
100024	18900001	21900000	0.1317	0.5244	25.11	22.70
100024	19200001	22200000	0.1283	0.5259	24.40	21.99
100024	19500001	22500000	0.1087	0.4945	21.99	19.58
100024	19800001	22800000	0.1067	0.4719	22.61	20.20
100024	20100001	23100000	0.1017	0.4515	22.51	20.10
100024	20400001	23400000	0.1074	0.4333	24.78	22.37
100024	20700001	23700000	0.0979	0.4139	23.64	21.23
100024	21000001	24000000	0.0893	0.4033	22.14	19.73
100024	21300001	24300000	0.0942	0.4069	23.14	20.73
100024	21600001	24600000	0.0942	0.4389	21.46	19.05
100024	21900001	24900000	0.1011	0.4382	23.07	20.66
100024	22200001	25200000	0.1010	0.4538	22.25	19.84
100024	22500001	25500000	0.1046	0.4326	24.17	21.76
100024	22800001	25800000	0.1014	0.4481	22.64	20.23
100024	23100001	26100000	0.0902	0.4436	20.33	17.92
100024	23400001	26400000	0.0767	0.4001	19.18	16.77
100024	23700001	26597955	0.0794	0.3980	19.28	16.87
100006	1	3000000	0.1135	0.4507	25.19	22.78
100006	300001	3300000	0.1120	0.4248	26.37	23.96
100006	600001	3600000	0.0998	0.4130	24.17	21.76
100006	900001	3900000	0.0998	0.3993	24.99	22.58
100006	1200001	4200000	0.1069	0.4072	26.26	23.85
100006	1500001	4500000	0.1170	0.4287	27.28	24.87
100006	1800001	4800000	0.1139	0.4172	27.30	24.89
100006	2100001	5100000	0.1089	0.4256	25.59	23.18
100006	2400001	5400000	0.1156	0.4450	25.98	23.57
100006	2700001	5700000	0.1050	0.4908	21.40	18.99
100006	3000001	6000000	0.1011	0.4969	20.35	17.94
100006	3300001	6300000	0.0953	0.5178	18.40	15.99
100006	3600001	6600000	0.0994	0.5297	18.76	16.35
100006	3900001	6900000	0.1049	0.5385	19.47	17.06
100006	4200001	7200000	0.0950	0.5099	18.63	16.22
100006	4500001	7500000	0.0985	0.5414	18.19	15.78
100006	4800001	7800000	0.0964	0.5408	17.83	15.42
100006	5100001	8100000	0.1086	0.5384	20.17	17.76
100006	5400001	8400000	0.1046	0.5217	20.05	17.64
100006	5700001	8700000	0.1146	0.5034	22.77	20.36
100006	6000001	9000000	0.1126	0.4977	22.62	20.21
100006	6300001	9300000	0.1248	0.5099	24.47	22.06
100006	6600001	9600000	0.1339	0.5033	26.60	24.19
100006	6900001	9900000	0.1437	0.5582	25.74	23.33
100006	7200001	10200000	0.1461	0.5802	25.18	22.77
100006	7500001	10500000	0.1473	0.5766	25.54	23.13
100006	7800001	10800000	0.1410	0.5586	25.24	22.83
100006	8100001	11100000	0.1256	0.5376	23.37	20.96
100006	8400001	11400000	0.1309	0.5548	23.60	21.19
100006	8700001	11700000	0.1217	0.5498	22.14	19.73
100006	9000001	12000000	0.1262	0.5750	21.95	19.54
100006	9300001	12300000	0.1204	0.5667	21.24	18.83
100006	9600001	12600000	0.1042	0.5301	19.67	17.26
100006	9900001	12900000	0.1078	0.5235	20.59	18.18
100006	10200001	13200000	0.1134	0.5214	21.74	19.33
100006	10500001	13500000	0.1173	0.5357	21.89	19.48
100006	10800001	13800000	0.1162	0.5468	21.25	18.84
100006	11100001	14100000	0.1229	0.5533	22.22	19.81
100006	11400001	14400000	0.1199	0.5572	21.52	19.11
100006	11700001	14700000	0.1198	0.5722	20.94	18.53
100006	12000001	15000000	0.1203	0.5537	21.73	19.32
100006	12300001	15300000	0.1136	0.5440	20.88	18.47
100006	12600001	15600000	0.1296	0.5791	22.39	19.98
100006	12900001	15900000	0.1229	0.5611	21.90	19.49
100006	13200001	16200000	0.1256	0.5640	22.27	19.86
100006	13500001	16500000	0.1127	0.5584	20.18	17.77
100006	13800001	16800000	0.1242	0.5959	20.85	18.44
100006	14100001	17100000	0.1192	0.6083	19.59	17.18
100006	14400001	17400000	0.1281	0.6035	21.22	18.81
100006	14700001	17700000	0.1268	0.5646	22.45	20.04
100006	15000001	18000000	0.1367	0.5800	23.57	21.16
100006	15300001	18300000	0.1452	0.5983	24.27	21.86
100006	15600001	18600000	0.1442	0.6068	23.76	21.35
100006	15900001	18900000	0.1523	0.6118	24.89	22.48
100006	16200001	19200000	0.1525	0.6195	24.61	22.20
100006	16500001	19500000	0.1596	0.6171	25.86	23.45
100006	16800001	19800000	0.1679	0.6130	27.39	24.98
100006	17100001	20100000	0.1712	0.6084	28.13	25.72
100006	17400001	20400000	0.1669	0.6192	26.96	24.55
100006	17700001	20700000	0.1617	0.6411	25.23	22.82
100006	18000001	21000000	0.1550	0.6368	24.35	21.94
100006	18300001	21300000	0.1425	0.5908	24.12	21.71
100006	18600001	21600000	0.1275	0.5334	23.90	21.49
100006	18900001	21900000	0.1194	0.5258	22.70	20.29
100006	19200001	22200000	0.1151	0.5125	22.46	20.05
100006	19500001	22500000	0.1055	0.4913	21.47	19.06
100006	19800001	22800000	0.0997	0.4785	20.83	18.42
100006	20100001	23100000	0.0999	0.4905	20.37	17.96
100006	20400001	23400000	0.0935	0.4788	19.54	17.13
100006	20700001	23700000	0.1009	0.4944	20.41	18.00
100006	21000001	24000000	0.1020	0.4890	20.85	18.44
100006	21300001	24300000	0.1191	0.5166	23.05	20.64
100006	21600001	24600000	0.1358	0.5905	23.00	20.59
100006	21900001	24900000	0.1346	0.6143	21.91	19.50
100006	22200001	25200000	0.1433	0.6118	23.42	21.01
100006	22500001	25500000	0.1557	0.6484	24.02	21.61
100006	22800001	25800000	0.1463	0.6676	21.91	19.50
100006	23100001	26100000	0.1482	0.6727	22.03	19.62
100006	23400001	26400000	0.1487	0.6890	21.58	19.17
100006	23700001	26700000	0.1436	0.6673	21.51	19.10
100006	24000001	27000000	0.1458	0.6730	21.66	19.25
100006	24300001	27300000	0.1225	0.6680	18.34	15.93
100006	24600001	27600000	0.1111	0.6606	16.82	14.41
100006	24900001	27900000	0.1044	0.6351	16.43	14.02
100006	25200001	28200000	0.0888	0.6522	13.61	11.20
100006	25500001	28500000	0.0779	0.6227	12.52	10.11
100006	25800001	28800000	0.0797	0.6078	13.11	10.70
100006	26100001	29100000	0.0836	0.6062	13.79	11.38
100006	26400001	29400000	0.0817	0.5537	14.76	12.35
100006	26700001	29700000	0.0909	0.5830	15.59	13.18
100006	27000001	30000000	0.0865	0.5552	15.58	13.17
100006	27300001	30300000	0.1053	0.5641	18.67	16.26
100006	27600001	30600000	0.1163	0.5780	20.12	17.71
100006	27900001	30900000	0.1253	0.5989	20.92	18.51
100006	28200001	31200000	0.1349	0.5790	23.30	20.89
100006	28500001	31500000	0.1428	0.6025	23.69	21.28
100006	28800001	31800000	0.1451	0.6073	23.90	21.49
100006	29100001	32100000	0.1506	0.6066	24.82	22.41
100006	29400001	32400000	0.1483	0.6222	23.83	21.42
100006	29700001	32700000	0.1366	0.5529	24.70	22.29
100006	30000001	33000000	0.1269	0.5558	22.83	20.42
100006	30300001	33300000	0.1081	0.5325	20.30	17.89
100006	30600001	33600000	0.1156	0.5203	22.23	19.82
100006	30900001	33900000	0.1222	0.5303	23.04	20.63
100006	31200001	34200000	0.1125	0.5538	20.31	17.90
100006	31500001	34500000	0.1135	0.5608	20.25	17.84
100006	31800001	34800000	0.1003	0.5263	19.05	16.64
100006	32100001	35100000	0.0948	0.5304	17.88	15.47
100006	32400001	35400000	0.1035	0.5580	18.55	16.14
100006	32700001	35700000	0.1196	0.6173	19.37	16.96
100006	33000001	36000000	0.1227	0.6450	19.03	16.62
100006	33300001	36300000	0.1421	0.6806	20.87	18.46
100006	33600001	36600000	0.1427	0.6923	20.61	18.20
100006	33900001	36900000	0.1333	0.6834	19.50	17.09
100006	34200001	37200000	0.1388	0.6613	20.99	18.58
100006	34500001	37500000	0.1421	0.6481	21.93	19.52
100006	34800001	37800000	0.1653	0.6924	23.87	21.46
100006	35100001	38100000	0.1550	0.6557	23.64	21.23
100006	35400001	38400000	0.1548	0.6295	24.60	22.19
100006	35700001	38700000	0.1488	0.6133	24.26	21.85
100006	36000001	39000000	0.1418	0.5874	24.14	21.73
100006	36300001	39300000	0.1405	0.5808	24.19	21.78
100006	36600001	39600000	0.1269	0.5773	21.98	19.57
100006	36900001	39900000	0.1266	0.5727	22.11	19.70
100006	37200001	40200000	0.1350	0.5932	22.76	20.35
100006	37500001	40500000	0.1344	0.6198	21.68	19.27
100006	37800001	40800000	0.1277	0.6131	20.83	18.42
100006	38100001	41100000	0.1356	0.6340	21.39	18.98
100006	38400001	41400000	0.1390	0.6623	20.99	18.58
100006	38700001	41700000	0.1433	0.6619	21.65	19.24
100006	39000001	42000000	0.1473	0.6719	21.93	19.52
100006	39300001	42300000	0.1418	0.6834	20.74	18.33
100006	39600001	42600000	0.1477	0.6402	23.07	20.66
100006	39900001	42900000	0.1349	0.6474	20.83	18.42
100006	40200001	43200000	0.1279	0.6181	20.69	18.28
100006	40500001	43500000	0.1341	0.6061	22.12	19.71
100006	40800001	43800000	0.1221	0.5761	21.20	18.79
100006	41100001	44100000	0.1243	0.5855	21.23	18.82
100006	41400001	44400000	0.1216	0.5915	20.56	18.15
100006	41700001	44700000	0.1143	0.6051	18.89	16.48
100006	42000001	45000000	0.1185	0.6135	19.31	16.90
100006	42300001	45300000	0.1203	0.6182	19.47	17.06
100006	42600001	45600000	0.1079	0.6451	16.73	14.32
100006	42900001	45900000	0.1282	0.6387	20.08	17.67
100006	43200001	46200000	0.1258	0.6448	19.51	17.10
100006	43500001	46500000	0.1197	0.6123	19.54	17.13
100006	43800001	46800000	0.1271	0.6221	20.43	18.02
100006	44100001	47100000	0.1457	0.6411	22.72	20.31
100006	44400001	47400000	0.1354	0.6098	22.20	19.79
100006	44700001	47700000	0.1380	0.5926	23.28	20.87
100006	45000001	48000000	0.1356	0.5836	23.24	20.83
100006	45300001	48300000	0.1262	0.5558	22.70	20.29
100006	45600001	48600000	0.1241	0.5414	22.93	20.52
100006	45900001	48900000	0.1063	0.5312	20.02	17.61
100006	46200001	49200000	0.1055	0.5249	20.09	17.68
100006	46500001	49500000	0.0960	0.4990	19.25	16.84
100006	46800001	49800000	0.1023	0.5031	20.34	17.93
100006	47100001	50100000	0.0758	0.4587	16.52	14.11
100006	47400001	50400000	0.0856	0.4821	17.76	15.35
100006	47700001	50700000	0.0785	0.5103	15.38	12.97
100006	48000001	51000000	0.0901	0.5350	16.84	14.43
100006	48300001	51300000	0.0945	0.5624	16.80	14.39
100006	48600001	51600000	0.1105	0.5941	18.60	16.19
100006	48900001	51900000	0.1187	0.6172	19.23	16.82
100006	49200001	52200000	0.1190	0.6553	18.15	15.74
100006	49500001	52500000	0.1301	0.7069	18.41	16.00
100006	49800001	52800000	0.1222	0.7037	17.37	14.96
100006	50100001	53100000	0.1199	0.7308	16.40	13.99
100006	50400001	53400000	0.1137	0.7179	15.83	13.42
100006	50700001	53700000	0.1276	0.7048	18.10	15.69
100006	51000001	54000000	0.1259	0.6952	18.11	15.70
100006	51300001	54300000	0.1336	0.6923	19.29	16.88
100006	51600001	54600000	0.1295	0.6724	19.26	16.85
100006	51900001	54900000	0.1189	0.6413	18.53	16.12
100006	52200001	55200000	0.1226	0.6288	19.50	17.09
100006	52500001	55500000	0.1229	0.6511	18.88	16.47
100006	52800001	55800000	0.1330	0.6783	19.61	17.20
100006	53100001	56100000	0.1335	0.6615	20.18	17.77
100006	53400001	56400000	0.1413	0.6712	21.05	18.64
100006	53700001	56700000	0.1416	0.6954	20.37	17.96
100006	54000001	57000000	0.1429	0.7027	20.33	17.92
100006	54300001	57300000	0.1408	0.6907	20.39	17.98
100006	54600001	57600000	0.1419	0.7185	19.75	17.34
100006	54900001	57900000	0.1661	0.7535	22.04	19.63
100006	55200001	58200000	0.1639	0.7269	22.55	20.14
100006	55500001	58500000	0.1640	0.6994	23.44	21.03
100006	55800001	58800000	0.1502	0.6493	23.14	20.73
100006	56100001	59100000	0.1518	0.6353	23.89	21.48
100006	56400001	59400000	0.1601	0.6574	24.36	21.95
100006	56700001	59700000	0.1627	0.6322	25.74	23.33
100006	57000001	60000000	0.1570	0.6184	25.39	22.98
100006	57300001	60300000	0.1516	0.6327	23.96	21.55
100006	57600001	60600000	0.1407	0.6016	23.39	20.98
100006	57900001	60900000	0.1336	0.5909	22.60	20.19
100006	58200001	61200000	0.1383	0.6306	21.94	19.53
100006	58500001	61500000	0.1340	0.6373	21.02	18.61
100006	58800001	61800000	0.1459	0.6862	21.26	18.85
100006	59100001	62100000	0.1539	0.7288	21.12	18.71
100006	59400001	62400000	0.1426	0.7191	19.83	17.42
100006	59700001	62700000	0.1352	0.7173	18.85	16.44
100006	60000001	63000000	0.1308	0.7025	18.62	16.21
100006	60300001	63300000	0.1334	0.6878	19.39	16.98
100006	60600001	63600000	0.1452	0.6876	21.12	18.71
100006	60900001	63900000	0.1556	0.6981	22.29	19.88
100006	61200001	64200000	0.1506	0.6967	21.62	19.21
100006	61500001	64500000	0.1435	0.7106	20.19	17.78
100006	61800001	64800000	0.1418	0.7078	20.04	17.63
100006	62100001	65100000	0.1407	0.6841	20.57	18.16
100006	62400001	65400000	0.1370	0.6726	20.37	17.96
100006	62700001	65700000	0.1405	0.6912	20.33	17.92
100006	63000001	66000000	0.1581	0.7341	21.53	19.12
100006	63300001	66300000	0.1659	0.7439	22.30	19.89
100006	63600001	66600000	0.1697	0.7585	22.37	19.96
100006	63900001	66900000	0.1581	0.7563	20.91	18.50
100006	64200001	67200000	0.1671	0.7520	22.22	19.81
100006	64500001	67500000	0.1749	0.7471	23.41	21.00
100006	64800001	67800000	0.1684	0.7248	23.23	20.82
100006	65100001	68100000	0.1705	0.7187	23.73	21.32
100006	65400001	68400000	0.1746	0.7281	23.99	21.58
100006	65700001	68700000	0.1827	0.7377	24.77	22.36
100006	66000001	69000000	0.1651	0.7276	22.70	20.29
100006	66300001	69300000	0.1545	0.7321	21.11	18.70
100006	66600001	69600000	0.1539	0.7553	20.37	17.96
100006	66900001	69900000	0.1535	0.7518	20.41	18.00
100006	67200001	70200000	0.1499	0.7514	19.94	17.53
100006	67500001	70500000	0.1468	0.7579	19.38	16.97
100006	67800001	70800000	0.1594	0.7657	20.82	18.41
100006	68100001	71100000	0.1575	0.7730	20.38	17.97
100006	68400001	71400000	0.1609	0.7691	20.92	18.51
100006	68700001	71700000	0.1404	0.7222	19.44	17.03
100006	69000001	72000000	0.1427	0.7212	19.79	17.38
100006	69300001	72300000	0.1452	0.7000	20.74	18.33
100006	69600001	72600000	0.1335	0.6833	19.54	17.13
100006	69900001	72900000	0.1375	0.6762	20.33	17.92
100006	70200001	73200000	0.1324	0.6561	20.18	17.77
100006	70500001	73500000	0.1416	0.6416	22.07	19.66
100006	70800001	73800000	0.1245	0.6331	19.67	17.26
100006	71100001	74100000	0.1330	0.6646	20.01	17.60
100006	71400001	74400000	0.1333	0.6699	19.91	17.50
100006	71700001	74700000	0.1313	0.6844	19.19	16.78
100006	72000001	75000000	0.1333	0.6617	20.14	17.73
100006	72300001	75300000	0.1333	0.6807	19.58	17.17
100006	72600001	75600000	0.1334	0.6950	19.19	16.78
100006	72900001	75900000	0.1377	0.7036	19.57	17.16
100006	73200001	76200000	0.1424	0.7247	19.65	17.24
100006	73500001	76500000	0.1341	0.7216	18.59	16.18
100006	73800001	76800000	0.1345	0.7385	18.22	15.81
100006	74100001	77100000	0.1282	0.7336	17.47	15.06
100006	74400001	77400000	0.1278	0.7395	17.28	14.87
100006	74700001	77700000	0.1512	0.7581	19.95	17.54
100006	75000001	78000000	0.1581	0.7832	20.19	17.78
100006	75300001	78300000	0.1593	0.7771	20.50	18.09
100006	75600001	78600000	0.1513	0.7284	20.77	18.36
100006	75900001	78900000	0.1359	0.7229	18.81	16.40
100006	76200001	79200000	0.1285	0.7064	18.19	15.78
100006	76500001	79500000	0.1199	0.6680	17.95	15.54
100006	76800001	79800000	0.1294	0.6865	18.85	16.44
100006	77100001	80100000	0.1260	0.6610	19.06	16.65
100006	77400001	80400000	0.1202	0.6507	18.48	16.07
100006	77700001	80700000	0.1052	0.6280	16.75	14.34
100006	78000001	81000000	0.1007	0.6269	16.07	13.66
100006	78300001	81300000	0.1041	0.6255	16.64	14.23
100006	78600001	81600000	0.1138	0.6490	17.54	15.13
100006	78900001	81900000	0.1294	0.6504	19.89	17.48
100006	79200001	82200000	0.1345	0.6415	20.97	18.56
100006	79500001	82500000	0.1461	0.6911	21.14	18.73
100006	79800001	82800000	0.1546	0.6868	22.51	20.10
100006	80100001	83100000	0.1538	0.6829	22.52	20.11
100006	80400001	83400000	0.1515	0.6696	22.62	20.21
100006	80700001	83700000	0.1444	0.6904	20.92	18.51
100006	81000001	84000000	0.1410	0.6812	20.71	18.30
100006	81300001	84300000	0.1363	0.6809	20.01	17.60
100006	81600001	84600000	0.1404	0.6935	20.25	17.84
100006	81900001	84900000	0.1241	0.6359	19.51	17.10
100006	82200001	85200000	0.1375	0.6599	20.84	18.43
100006	82500001	85500000	0.1319	0.6667	19.78	17.37
100006	82800001	85800000	0.1125	0.6409	17.55	15.14
100006	83100001	86100000	0.1095	0.6522	16.79	14.38
100006	83400001	86400000	0.1026	0.6326	16.21	13.80
100006	83700001	86700000	0.1208	0.6301	19.18	16.77
100006	84000001	87000000	0.1187	0.6317	18.79	16.38
100006	84300001	87300000	0.1270	0.6388	19.88	17.47
100006	84600001	87600000	0.1319	0.6445	20.47	18.06
100006	84900001	87900000	0.1349	0.6914	19.51	17.10
100006	85200001	88200000	0.1219	0.6954	17.52	15.11
100006	85500001	88500000	0.1240	0.6596	18.79	16.38
100006	85800001	88800000	0.1394	0.6496	21.45	19.04
100006	86100001	89100000	0.1520	0.6531	23.27	20.86
100006	86400001	89400000	0.1671	0.6863	24.35	21.94
100006	86700001	89700000	0.1581	0.6958	22.71	20.30
100006	87000001	90000000	0.1556	0.7058	22.05	19.64
100006	87300001	90300000	0.1426	0.6672	21.38	18.97
100006	87600001	90600000	0.1370	0.6459	21.20	18.79
100006	87900001	90900000	0.1402	0.6615	21.20	18.79
100006	88200001	91200000	0.1293	0.6445	20.07	17.66
100006	88500001	91500000	0.1217	0.6684	18.20	15.79
100006	88800001	91800000	0.1178	0.6803	17.32	14.91
100006	89100001	92100000	0.1023	0.6623	15.45	13.04
100006	89400001	92400000	0.0915	0.6694	13.67	11.26
100006	89700001	92700000	0.0908	0.6418	14.14	11.73
100006	90000001	93000000	0.0955	0.6326	15.09	12.68
100006	90300001	93300000	0.1158	0.6686	17.32	14.91
100006	90600001	93600000	0.1239	0.6694	18.50	16.09
100006	90900001	93900000	0.1256	0.6758	18.59	16.18
100006	91200001	94200000	0.1443	0.6731	21.44	19.03
100006	91500001	94500000	0.1543	0.6809	22.66	20.25
100006	91800001	94800000	0.1565	0.7043	22.23	19.82
100006	92100001	95100000	0.1705	0.7169	23.79	21.38
100006	92400001	95400000	0.1950	0.7216	27.02	24.61
100006	92700001	95700000	0.1881	0.7374	25.51	23.10
100006	93000001	96000000	0.1945	0.7425	26.19	23.78
100006	93300001	96300000	0.1728	0.7434	23.25	20.84
100006	93600001	96600000	0.1629	0.7650	21.29	18.88
100006	93900001	96900000	0.1473	0.7439	19.80	17.39
100006	94200001	97200000	0.1413	0.7535	18.75	16.34
100006	94500001	97500000	0.1346	0.7519	17.90	15.49
100006	94800001	97800000	0.1254	0.7232	17.34	14.93
100006	95100001	98100000	0.1155	0.7212	16.02	13.61
100006	95400001	98400000	0.0993	0.7214	13.76	11.35
100006	95700001	98700000	0.1133	0.7340	15.44	13.03
100006	96000001	99000000	0.1065	0.7355	14.48	12.07
100006	96300001	99300000	0.1111	0.7307	15.20	12.79
100006	96600001	99600000	0.1128	0.7357	15.33	12.92
100006	96900001	99768345	0.1342	0.7516	17.07	14.66
100065	1	305659	0.2280	0.7568	3.07	0.66
100031	1	3000000	0.1150	0.5314	21.65	19.24
100031	300001	3300000	0.1197	0.5292	22.62	20.21
100031	600001	3600000	0.1144	0.5303	21.56	19.15
100031	900001	3900000	0.1157	0.5188	22.30	19.89
100031	1200001	4200000	0.1194	0.5299	22.53	20.12
100031	1500001	4500000	0.1189	0.5239	22.70	20.29
100031	1800001	4800000	0.1102	0.5387	20.45	18.04
100031	2100001	5100000	0.1166	0.5460	21.36	18.95
100031	2400001	5400000	0.1257	0.5556	22.62	20.21
100031	2700001	5700000	0.1188	0.5360	22.16	19.75
100031	3000001	6000000	0.1200	0.5672	21.15	18.74
100031	3300001	6300000	0.1299	0.5698	22.80	20.39
100031	3600001	6600000	0.1256	0.5450	23.04	20.63
100031	3900001	6900000	0.1125	0.5200	21.63	19.22
100031	4200001	7200000	0.1006	0.4787	21.03	18.62
100031	4500001	7500000	0.1022	0.4620	22.11	19.70
100031	4800001	7800000	0.0940	0.4103	22.90	20.49
100031	5100001	8100000	0.0858	0.3662	23.43	21.02
100031	5400001	8400000	0.0945	0.3711	25.47	23.06
100031	5700001	8700000	0.0932	0.3737	24.94	22.53
100031	6000001	9000000	0.0963	0.3577	26.91	24.50
100031	6300001	9300000	0.0722	0.3224	22.39	19.98
100031	6600001	9600000	0.0668	0.3287	20.32	17.91
100031	6900001	9900000	0.0697	0.3571	19.52	17.11
100031	7200001	10200000	0.0803	0.3680	21.83	19.42
100031	7500001	10500000	0.0824	0.3712	22.20	19.79
100031	7800001	10800000	0.0917	0.4121	22.25	19.84
100031	8100001	11100000	0.0981	0.4420	22.19	19.78
100031	8400001	11400000	0.0796	0.4069	19.56	17.15
100031	8700001	11700000	0.0984	0.4336	22.69	20.28
100031	9000001	12000000	0.0960	0.4371	21.97	19.56
100031	9300001	12300000	0.1015	0.4436	22.89	20.48
100031	9600001	12600000	0.0971	0.4080	23.80	21.39
100031	9900001	12900000	0.1012	0.3976	25.44	23.03
100031	10200001	13200000	0.1013	0.4005	25.29	22.88
100031	10500001	13500000	0.1090	0.4155	26.24	23.83
100031	10800001	13800000	0.0968	0.3753	25.81	23.40
100031	11100001	14100000	0.0976	0.3686	26.48	24.07
100031	11400001	14400000	0.1073	0.3862	27.78	25.37
100031	11700001	14700000	0.0973	0.3903	24.94	22.53
100031	12000001	15000000	0.1008	0.3785	26.62	24.21
100031	12300001	15300000	0.1005	0.4090	24.58	22.17
100031	12600001	15600000	0.1103	0.4768	23.13	20.72
100031	12900001	15900000	0.1047	0.4607	22.73	20.32
100031	13200001	16016017	0.0984	0.4751	19.44	17.03
100001	1	3000000	0.0879	0.4824	18.22	15.81
100001	300001	3300000	0.1156	0.5281	21.89	19.48
100001	600001	3600000	0.1145	0.5538	20.68	18.27
100001	900001	3900000	0.1144	0.5452	20.98	18.57
100001	1200001	4200000	0.1070	0.5281	20.27	17.86
100001	1500001	4500000	0.1030	0.5208	19.78	17.37
100001	1800001	4800000	0.1024	0.5222	19.60	17.19
100001	2100001	5100000	0.1026	0.5444	18.84	16.43
100001	2400001	5400000	0.0968	0.5345	18.10	15.69
100001	2700001	5700000	0.1045	0.5247	19.92	17.51
100001	3000001	6000000	0.0998	0.5146	19.39	16.98
100001	3300001	6300000	0.0806	0.4845	16.64	14.23
100001	3600001	6600000	0.0845	0.4725	17.89	15.48
100001	3900001	6900000	0.1045	0.5392	19.38	16.97
100001	4200001	7200000	0.1007	0.5317	18.94	16.53
100001	4500001	7500000	0.0998	0.5151	19.37	16.96
100001	4800001	7800000	0.0944	0.4826	19.57	17.16
100001	5100001	8100000	0.0897	0.4374	20.50	18.09
100001	5400001	8400000	0.0910	0.4182	21.77	19.36
100001	5700001	8700000	0.0737	0.4080	18.06	15.65
100001	6000001	9000000	0.0845	0.4348	19.44	17.03
100001	6300001	9300000	0.0865	0.4383	19.73	17.32
100001	6600001	9600000	0.0783	0.4617	16.97	14.56
100001	6900001	9900000	0.0703	0.4561	15.41	13.00
100001	7200001	10200000	0.0814	0.4732	17.19	14.78
100001	7500001	10500000	0.0773	0.4667	16.56	14.15
100001	7800001	10800000	0.0821	0.4987	16.46	14.05
100001	8100001	11100000	0.0856	0.5469	15.65	13.24
100001	8400001	11400000	0.0898	0.5797	15.48	13.07
100001	8700001	11700000	0.1106	0.5938	18.63	16.22
100001	9000001	12000000	0.1124	0.5826	19.29	16.88
100001	9300001	12300000	0.1154	0.5918	19.49	17.08
100001	9600001	12600000	0.1253	0.5613	22.33	19.92
100001	9900001	12900000	0.1194	0.5118	23.34	20.93
100001	10200001	13200000	0.1108	0.4843	22.88	20.47
100001	10500001	13500000	0.1095	0.4697	23.32	20.91
100001	10800001	13800000	0.1106	0.4747	23.30	20.89
100001	11100001	14100000	0.1106	0.4611	23.98	21.57
100001	11400001	14400000	0.1084	0.4458	24.32	21.91
100001	11700001	14700000	0.1037	0.4611	22.49	20.08
100001	12000001	15000000	0.0936	0.4465	20.96	18.55
100001	12300001	15300000	0.0862	0.4282	20.13	17.72
100001	12600001	15600000	0.0797	0.4542	17.54	15.13
100001	12900001	15900000	0.0767	0.4809	15.96	13.55
100001	13200001	16200000	0.0869	0.5006	17.35	14.94
100001	13500001	16500000	0.0896	0.5197	17.25	14.84
100001	13800001	16800000	0.0995	0.5434	18.32	15.91
100001	14100001	17100000	0.1022	0.5438	18.79	16.38
100001	14400001	17400000	0.1111	0.5309	20.94	18.53
100001	14700001	17700000	0.1022	0.5296	19.29	16.88
100001	15000001	18000000	0.1010	0.5620	17.98	15.57
100001	15300001	18300000	0.1129	0.5823	19.40	16.99
100001	15600001	18600000	0.1289	0.5927	21.75	19.34
100001	15900001	18900000	0.1497	0.6108	24.51	22.10
100001	16200001	19200000	0.1532	0.6185	24.77	22.36
100001	16500001	19500000	0.1552	0.6232	24.90	22.49
100001	16800001	19800000	0.1420	0.5861	24.22	21.81
100001	17100001	20100000	0.1397	0.6109	22.87	20.46
100001	17400001	20400000	0.1301	0.6223	20.91	18.50
100001	17700001	20700000	0.1315	0.5972	22.02	19.61
100001	18000001	21000000	0.1448	0.5800	24.96	22.55
100001	18300001	21300000	0.1429	0.5941	24.05	21.64
100001	18600001	21600000	0.1291	0.5683	22.71	20.30
100001	18900001	21900000	0.1260	0.5623	22.42	20.01
100001	19200001	22200000	0.1224	0.5715	21.42	19.01
100001	19500001	22500000	0.1267	0.5546	22.84	20.43
100001	19800001	22800000	0.1225	0.5782	21.19	18.78
100001	20100001	23100000	0.1308	0.5493	23.81	21.40
[truncated: 4,779 more rows]
