# Supplementary material for: Effect of sequence depth and length in long-read assembly of the maize inbred NC358
Source: Nat Commun. 2020 May 8;11:2288. doi: 10.1038/s41467-020-16037-7 (PMC7211024; doi:10.1038/s41467-020-16037-7)
Supplement: Supplementary file 4 — Source Data [file 41467_2020_16037_MOESM4_ESM.zip › Source Data/Fig. 1F, Suppl. Fig. 8/NC358_21k_30x_pseudomolecules_v1.fasta.mod.out.LAI]

Chr	From	To	Intact	Total	raw_LAI	LAI
whole_genome	1	2126634186	0.1696	0.7634	22.21	19.80
1	1	3000000	0.1852	0.6882	26.90	24.49
1	300001	3300000	0.1805	0.6751	26.74	24.33
1	600001	3600000	0.1668	0.6736	24.76	22.35
1	900001	3900000	0.1522	0.6546	23.26	20.85
1	1200001	4200000	0.1437	0.6319	22.74	20.33
1	1500001	4500000	0.1322	0.6038	21.89	19.48
1	1800001	4800000	0.1367	0.6013	22.73	20.32
1	2100001	5100000	0.1443	0.5964	24.19	21.78
1	2400001	5400000	0.1500	0.5803	25.84	23.43
1	2700001	5700000	0.1537	0.5878	26.15	23.74
1	3000001	6000000	0.1515	0.5728	26.45	24.04
1	3300001	6300000	0.1551	0.5834	26.58	24.17
1	3600001	6600000	0.1615	0.5721	28.24	25.83
1	3900001	6900000	0.1736	0.5693	30.49	28.08
1	4200001	7200000	0.1825	0.5809	31.43	29.02
1	4500001	7500000	0.1781	0.5954	29.91	27.50
1	4800001	7800000	0.1765	0.5983	29.50	27.09
1	5100001	8100000	0.1751	0.6119	28.61	26.20
1	5400001	8400000	0.1670	0.6101	27.38	24.97
1	5700001	8700000	0.1740	0.6176	28.17	25.76
1	6000001	9000000	0.1910	0.6409	29.80	27.39
1	6300001	9300000	0.1923	0.6560	29.32	26.91
1	6600001	9600000	0.2020	0.6497	31.09	28.68
1	6900001	9900000	0.2027	0.6535	31.01	28.60
1	7200001	10200000	0.2163	0.6623	32.65	30.24
1	7500001	10500000	0.2149	0.6549	32.81	30.40
1	7800001	10800000	0.2046	0.6509	31.43	29.02
1	8100001	11100000	0.2127	0.6489	32.78	30.37
1	8400001	11400000	0.2127	0.6651	31.98	29.57
1	8700001	11700000	0.2147	0.6550	32.78	30.37
1	9000001	12000000	0.1955	0.6469	30.22	27.81
1	9300001	12300000	0.2061	0.6428	32.06	29.65
1	9600001	12600000	0.1965	0.6621	29.68	27.27
1	9900001	12900000	0.1878	0.6761	27.77	25.36
1	10200001	13200000	0.1700	0.6727	25.28	22.87
1	10500001	13500000	0.1709	0.6752	25.31	22.90
1	10800001	13800000	0.1751	0.6668	26.26	23.85
1	11100001	14100000	0.1618	0.6696	24.16	21.75
1	11400001	14400000	0.1650	0.6471	25.50	23.09
1	11700001	14700000	0.1489	0.6159	24.17	21.76
1	12000001	15000000	0.1436	0.6147	23.37	20.96
1	12300001	15300000	0.1417	0.6222	22.77	20.36
1	12600001	15600000	0.1419	0.6329	22.41	20.00
1	12900001	15900000	0.1515	0.6171	24.54	22.13
1	13200001	16200000	0.1493	0.6225	23.98	21.57
1	13500001	16500000	0.1503	0.6284	23.91	21.50
1	13800001	16800000	0.1456	0.6455	22.56	20.15
1	14100001	17100000	0.1474	0.6378	23.10	20.69
1	14400001	17400000	0.1560	0.6608	23.61	21.20
1	14700001	17700000	0.1695	0.7044	24.06	21.65
1	15000001	18000000	0.1788	0.7082	25.25	22.84
1	15300001	18300000	0.1791	0.6906	25.94	23.53
1	15600001	18600000	0.1905	0.6778	28.11	25.70
1	15900001	18900000	0.1909	0.6865	27.80	25.39
1	16200001	19200000	0.1923	0.6796	28.29	25.88
1	16500001	19500000	0.1937	0.6607	29.32	26.91
1	16800001	19800000	0.2020	0.6567	30.75	28.34
1	17100001	20100000	0.2072	0.6654	31.14	28.73
1	17400001	20400000	0.1986	0.6677	29.75	27.34
1	17700001	20700000	0.1868	0.6632	28.16	25.75
1	18000001	21000000	0.1836	0.6506	28.22	25.81
1	18300001	21300000	0.1889	0.6608	28.58	26.17
1	18600001	21600000	0.1885	0.6663	28.30	25.89
1	18900001	21900000	0.1739	0.6666	26.09	23.68
1	19200001	22200000	0.1731	0.6773	25.57	23.16
1	19500001	22500000	0.1676	0.7001	23.94	21.53
1	19800001	22800000	0.1705	0.7117	23.96	21.55
1	20100001	23100000	0.1627	0.7214	22.56	20.15
1	20400001	23400000	0.1558	0.7096	21.96	19.55
1	20700001	23700000	0.1560	0.6945	22.45	20.04
1	21000001	24000000	0.1709	0.7197	23.74	21.33
1	21300001	24300000	0.1545	0.7132	21.66	19.25
1	21600001	24600000	0.1443	0.7284	19.81	17.40
1	21900001	24900000	0.1528	0.7250	21.08	18.67
1	22200001	25200000	0.1566	0.7227	21.67	19.26
1	22500001	25500000	0.1565	0.7156	21.88	19.47
1	22800001	25800000	0.1529	0.7057	21.67	19.26
1	23100001	26100000	0.1612	0.7057	22.84	20.43
1	23400001	26400000	0.1724	0.7018	24.56	22.15
1	23700001	26700000	0.1722	0.7111	24.22	21.81
1	24000001	27000000	0.1427	0.6949	20.54	18.13
1	24300001	27300000	0.1456	0.7037	20.69	18.28
1	24600001	27600000	0.1480	0.7004	21.12	18.71
1	24900001	27900000	0.1439	0.7061	20.38	17.97
1	25200001	28200000	0.1395	0.7104	19.64	17.23
1	25500001	28500000	0.1408	0.7125	19.76	17.35
1	25800001	28800000	0.1382	0.7135	19.37	16.96
1	26100001	29100000	0.1227	0.6874	17.85	15.44
1	26400001	29400000	0.1190	0.6915	17.21	14.80
1	26700001	29700000	0.1337	0.7065	18.92	16.51
1	27000001	30000000	0.1431	0.7051	20.29	17.88
1	27300001	30300000	0.1411	0.7011	20.13	17.72
1	27600001	30600000	0.1423	0.6839	20.81	18.40
1	27900001	30900000	0.1430	0.6853	20.86	18.45
1	28200001	31200000	0.1497	0.6656	22.50	20.09
1	28500001	31500000	0.1479	0.6607	22.39	19.98
1	28800001	31800000	0.1531	0.6638	23.07	20.66
1	29100001	32100000	0.1731	0.6833	25.33	22.92
1	29400001	32400000	0.1696	0.6999	24.24	21.83
1	29700001	32700000	0.1742	0.6890	25.28	22.87
1	30000001	33000000	0.1819	0.7065	25.75	23.34
1	30300001	33300000	0.1931	0.7220	26.74	24.33
1	30600001	33600000	0.1985	0.7233	27.44	25.03
1	30900001	33900000	0.1949	0.7240	26.92	24.51
1	31200001	34200000	0.1927	0.7430	25.94	23.53
1	31500001	34500000	0.1856	0.7469	24.85	22.44
1	31800001	34800000	0.1766	0.7452	23.69	21.28
1	32100001	35100000	0.1669	0.7396	22.57	20.16
1	32400001	35400000	0.1646	0.7217	22.81	20.40
1	32700001	35700000	0.1633	0.7257	22.50	20.09
1	33000001	36000000	0.1655	0.7200	22.99	20.58
1	33300001	36300000	0.1530	0.7101	21.54	19.13
1	33600001	36600000	0.1466	0.7177	20.43	18.02
1	33900001	36900000	0.1483	0.7176	20.67	18.26
1	34200001	37200000	0.1546	0.7086	21.82	19.41
1	34500001	37500000	0.1661	0.7022	23.65	21.24
1	34800001	37800000	0.1786	0.7008	25.49	23.08
1	35100001	38100000	0.1776	0.7084	25.07	22.66
1	35400001	38400000	0.1772	0.7125	24.87	22.46
1	35700001	38700000	0.1714	0.7139	24.01	21.60
1	36000001	39000000	0.1687	0.7167	23.54	21.13
1	36300001	39300000	0.1722	0.7156	24.06	21.65
1	36600001	39600000	0.1736	0.7113	24.41	22.00
1	36900001	39900000	0.1934	0.7144	27.08	24.67
1	37200001	40200000	0.1856	0.7181	25.85	23.44
1	37500001	40500000	0.1873	0.7257	25.81	23.40
1	37800001	40800000	0.1726	0.7255	23.79	21.38
1	38100001	41100000	0.1770	0.7071	25.03	22.62
1	38400001	41400000	0.1717	0.7101	24.19	21.78
1	38700001	41700000	0.1718	0.7012	24.50	22.09
1	39000001	42000000	0.1656	0.6983	23.72	21.31
1	39300001	42300000	0.1753	0.6976	25.13	22.72
1	39600001	42600000	0.1746	0.7009	24.91	22.50
1	39900001	42900000	0.1552	0.7003	22.16	19.75
1	40200001	43200000	0.1604	0.6956	23.06	20.65
1	40500001	43500000	0.1559	0.7092	21.98	19.57
1	40800001	43800000	0.1673	0.7094	23.59	21.18
1	41100001	44100000	0.1631	0.7318	22.29	19.88
1	41400001	44400000	0.1717	0.7295	23.54	21.13
1	41700001	44700000	0.1642	0.7349	22.34	19.93
1	42000001	45000000	0.1832	0.7353	24.92	22.51
1	42300001	45300000	0.1752	0.7392	23.70	21.29
1	42600001	45600000	0.1878	0.7473	25.13	22.72
1	42900001	45900000	0.1913	0.7401	25.85	23.44
1	43200001	46200000	0.1789	0.7497	23.86	21.45
1	43500001	46500000	0.1776	0.7273	24.42	22.01
1	43800001	46800000	0.1786	0.7299	24.47	22.06
1	44100001	47100000	0.1807	0.7079	25.52	23.11
1	44400001	47400000	0.1831	0.7154	25.59	23.18
1	44700001	47700000	0.1907	0.7136	26.72	24.31
1	45000001	48000000	0.1813	0.7188	25.22	22.81
1	45300001	48300000	0.1719	0.7190	23.90	21.49
1	45600001	48600000	0.1592	0.7135	22.31	19.90
1	45900001	48900000	0.1573	0.7338	21.43	19.02
1	46200001	49200000	0.1677	0.7256	23.11	20.70
1	46500001	49500000	0.1644	0.7359	22.35	19.94
1	46800001	49800000	0.1636	0.7363	22.22	19.81
1	47100001	50100000	0.1603	0.7464	21.48	19.07
1	47400001	50400000	0.1661	0.7367	22.54	20.13
1	47700001	50700000	0.1626	0.7194	22.60	20.19
1	48000001	51000000	0.1618	0.7121	22.72	20.31
1	48300001	51300000	0.1610	0.7125	22.60	20.19
1	48600001	51600000	0.1566	0.6975	22.46	20.05
1	48900001	51900000	0.1612	0.6827	23.62	21.21
1	49200001	52200000	0.1673	0.7007	23.88	21.47
1	49500001	52500000	0.1692	0.6960	24.30	21.89
1	49800001	52800000	0.1692	0.7063	23.96	21.55
1	50100001	53100000	0.1814	0.7184	25.25	22.84
1	50400001	53400000	0.1777	0.7199	24.68	22.27
1	50700001	53700000	0.1792	0.7380	24.29	21.88
1	51000001	54000000	0.1713	0.7368	23.25	20.84
1	51300001	54300000	0.1755	0.7405	23.70	21.29
1	51600001	54600000	0.1688	0.7470	22.59	20.18
1	51900001	54900000	0.1684	0.7408	22.73	20.32
1	52200001	55200000	0.1535	0.7189	21.36	18.95
1	52500001	55500000	0.1509	0.7321	20.61	18.20
1	52800001	55800000	0.1311	0.7152	18.33	15.92
1	53100001	56100000	0.1300	0.7148	18.18	15.77
1	53400001	56400000	0.1207	0.7303	16.52	14.11
1	53700001	56700000	0.1186	0.7279	16.29	13.88
1	54000001	57000000	0.1319	0.7386	17.86	15.45
1	54300001	57300000	0.1497	0.7349	20.37	17.96
1	54600001	57600000	0.1675	0.7540	22.21	19.80
1	54900001	57900000	0.1677	0.7623	22.00	19.59
1	55200001	58200000	0.1827	0.7774	23.50	21.09
1	55500001	58500000	0.1882	0.7506	25.07	22.66
1	55800001	58800000	0.2038	0.7573	26.91	24.50
1	56100001	59100000	0.1840	0.7491	24.57	22.16
1	56400001	59400000	0.1871	0.7407	25.26	22.85
1	56700001	59700000	0.1921	0.7508	25.58	23.17
1	57000001	60000000	0.1928	0.7543	25.56	23.15
1	57300001	60300000	0.1711	0.7494	22.83	20.42
1	57600001	60600000	0.1744	0.7430	23.47	21.06
1	57900001	60900000	0.1658	0.7406	22.39	19.98
1	58200001	61200000	0.1577	0.7240	21.78	19.37
1	58500001	61500000	0.1608	0.7440	21.61	19.20
1	58800001	61800000	0.1541	0.7346	20.97	18.56
1	59100001	62100000	0.1663	0.7291	22.81	20.40
1	59400001	62400000	0.1810	0.7281	24.86	22.45
1	59700001	62700000	0.1837	0.7206	25.50	23.09
1	60000001	63000000	0.1685	0.7179	23.48	21.07
1	60300001	63300000	0.1785	0.7218	24.72	22.31
1	60600001	63600000	0.1628	0.7092	22.96	20.55
1	60900001	63900000	0.1638	0.7036	23.28	20.87
1	61200001	64200000	0.1639	0.7169	22.86	20.45
1	61500001	64500000	0.1682	0.7051	23.86	21.45
1	61800001	64800000	0.1734	0.7026	24.68	22.27
1	62100001	65100000	0.1635	0.6992	23.38	20.97
1	62400001	65400000	0.1563	0.7016	22.28	19.87
1	62700001	65700000	0.1558	0.7075	22.02	19.61
1	63000001	66000000	0.1722	0.6870	25.07	22.66
1	63300001	66300000	0.1727	0.6878	25.10	22.69
1	63600001	66600000	0.1702	0.6859	24.82	22.41
1	63900001	66900000	0.1881	0.6898	27.26	24.85
1	64200001	67200000	0.1893	0.6785	27.91	25.50
1	64500001	67500000	0.1766	0.6902	25.59	23.18
1	64800001	67800000	0.1725	0.6974	24.74	22.33
1	65100001	68100000	0.1778	0.7070	25.15	22.74
1	65400001	68400000	0.1699	0.7150	23.76	21.35
1	65700001	68700000	0.1631	0.7043	23.16	20.75
1	66000001	69000000	0.1525	0.7082	21.53	19.12
1	66300001	69300000	0.1522	0.7013	21.71	19.30
1	66600001	69600000	0.1580	0.7269	21.73	19.32
1	66900001	69900000	0.1433	0.7295	19.65	17.24
1	67200001	70200000	0.1505	0.7399	20.35	17.94
1	67500001	70500000	0.1556	0.7428	20.95	18.54
1	67800001	70800000	0.1623	0.7470	21.72	19.31
1	68100001	71100000	0.1630	0.7360	22.14	19.73
1	68400001	71400000	0.1659	0.7247	22.89	20.48
1	68700001	71700000	0.1579	0.7248	21.78	19.37
1	69000001	72000000	0.1476	0.7310	20.19	17.78
1	69300001	72300000	0.1695	0.7498	22.61	20.20
1	69600001	72600000	0.1652	0.7356	22.46	20.05
1	69900001	72900000	0.1772	0.7352	24.10	21.69
1	70200001	73200000	0.1607	0.7362	21.82	19.41
1	70500001	73500000	0.1540	0.7332	21.00	18.59
1	70800001	73800000	0.1444	0.7264	19.88	17.47
1	71100001	74100000	0.1554	0.7437	20.89	18.48
1	71400001	74400000	0.1632	0.7475	21.84	19.43
1	71700001	74700000	0.1650	0.7424	22.22	19.81
1	72000001	75000000	0.1678	0.7464	22.49	20.08
1	72300001	75300000	0.1496	0.7343	20.37	17.96
1	72600001	75600000	0.1565	0.7529	20.79	18.38
1	72900001	75900000	0.1521	0.7514	20.24	17.83
1	73200001	76200000	0.1823	0.7552	24.14	21.73
1	73500001	76500000	0.1934	0.7509	25.75	23.34
1	73800001	76800000	0.2124	0.7505	28.31	25.90
1	74100001	77100000	0.2022	0.7338	27.56	25.15
1	74400001	77400000	0.1968	0.7278	27.04	24.63
1	74700001	77700000	0.2125	0.7452	28.51	26.10
1	75000001	78000000	0.2247	0.7485	30.02	27.61
1	75300001	78300000	0.2072	0.7466	27.75	25.34
1	75600001	78600000	0.2067	0.7307	28.28	25.87
1	75900001	78900000	0.2042	0.7300	27.97	25.56
1	76200001	79200000	0.1843	0.7299	25.25	22.84
1	76500001	79500000	0.1943	0.7364	26.39	23.98
1	76800001	79800000	0.1969	0.7395	26.62	24.21
1	77100001	80100000	0.1948	0.7485	26.02	23.61
1	77400001	80400000	0.2006	0.7531	26.63	24.22
1	77700001	80700000	0.1858	0.7511	24.74	22.33
1	78000001	81000000	0.1786	0.7485	23.86	21.45
1	78300001	81300000	0.1955	0.7604	25.71	23.30
1	78600001	81600000	0.2089	0.7570	27.60	25.19
1	78900001	81900000	0.2003	0.7370	27.18	24.77
1	79200001	82200000	0.1940	0.7277	26.65	24.24
1	79500001	82500000	0.1771	0.7357	24.07	21.66
1	79800001	82800000	0.1578	0.7364	21.43	19.02
1	80100001	83100000	0.1677	0.7481	22.42	20.01
1	80400001	83400000	0.1510	0.7537	20.03	17.62
1	80700001	83700000	0.1583	0.7464	21.21	18.80
1	81000001	84000000	0.1706	0.7513	22.70	20.29
1	81300001	84300000	0.1638	0.7293	22.47	20.06
1	81600001	84600000	0.1493	0.7416	20.14	17.73
1	81900001	84900000	0.1559	0.7727	20.18	17.77
1	82200001	85200000	0.1593	0.7800	20.43	18.02
1	82500001	85500000	0.1587	0.7541	21.04	18.63
1	82800001	85800000	0.1639	0.7574	21.64	19.23
1	83100001	86100000	0.1531	0.7447	20.56	18.15
1	83400001	86400000	0.1555	0.7368	21.10	18.69
1	83700001	86700000	0.1467	0.7286	20.14	17.73
1	84000001	87000000	0.1261	0.7281	17.32	14.91
1	84300001	87300000	0.1289	0.7540	17.10	14.69
1	84600001	87600000	0.1264	0.7409	17.06	14.65
1	84900001	87900000	0.1277	0.7352	17.37	14.96
1	85200001	88200000	0.1276	0.7421	17.19	14.78
1	85500001	88500000	0.1263	0.7542	16.75	14.34
1	85800001	88800000	0.1121	0.7547	14.85	12.44
1	86100001	89100000	0.1051	0.7609	13.81	11.40
1	86400001	89400000	0.1110	0.7549	14.71	12.30
1	86700001	89700000	0.1169	0.7669	15.24	12.83
1	87000001	90000000	0.1171	0.7631	15.34	12.93
1	87300001	90300000	0.1101	0.7576	14.54	12.13
1	87600001	90600000	0.1060	0.7758	13.66	11.25
1	87900001	90900000	0.1031	0.7627	13.52	11.11
1	88200001	91200000	0.1050	0.7587	13.83	11.42
1	88500001	91500000	0.1170	0.7670	15.25	12.84
1	88800001	91800000	0.1272	0.7811	16.29	13.88
1	89100001	92100000	0.1432	0.7757	18.46	16.05
1	89400001	92400000	0.1505	0.7875	19.11	16.70
1	89700001	92700000	0.1399	0.7826	17.87	15.46
1	90000001	93000000	0.1645	0.7936	20.74	18.33
1	90300001	93300000	0.1682	0.7722	21.78	19.37
1	90600001	93600000	0.1750	0.7655	22.86	20.45
1	90900001	93900000	0.1724	0.7774	22.18	19.77
1	91200001	94200000	0.1816	0.7777	23.35	20.94
1	91500001	94500000	0.1736	0.7786	22.29	19.88
1	91800001	94800000	0.1851	0.7708	24.01	21.60
1	92100001	95100000	0.1761	0.7762	22.69	20.28
1	92400001	95400000	0.1720	0.7690	22.36	19.95
1	92700001	95700000	0.1858	0.7805	23.81	21.40
1	93000001	96000000	0.1743	0.7751	22.48	20.07
1	93300001	96300000	0.1830	0.7897	23.17	20.76
1	93600001	96600000	0.1794	0.7864	22.81	20.40
1	93900001	96900000	0.1859	0.7837	23.72	21.31
1	94200001	97200000	0.1731	0.7810	22.16	19.75
1	94500001	97500000	0.1695	0.7644	22.17	19.76
1	94800001	97800000	0.1613	0.7656	21.07	18.66
1	95100001	98100000	0.1731	0.7675	22.55	20.14
1	95400001	98400000	0.1842	0.7764	23.72	21.31
1	95700001	98700000	0.1705	0.7641	22.31	19.90
1	96000001	99000000	0.1586	0.7517	21.10	18.69
1	96300001	99300000	0.1406	0.7402	19.00	16.59
1	96600001	99600000	0.1431	0.7398	19.34	16.93
1	96900001	99900000	0.1512	0.7515	20.12	17.71
1	97200001	100200000	0.1636	0.7515	21.77	19.36
1	97500001	100500000	0.1578	0.7725	20.43	18.02
1	97800001	100800000	0.1577	0.7688	20.52	18.11
1	98100001	101100000	0.1433	0.7694	18.63	16.22
1	98400001	101400000	0.1387	0.7669	18.09	15.68
1	98700001	101700000	0.1478	0.7790	18.98	16.57
1	99000001	102000000	0.1609	0.7951	20.24	17.83
1	99300001	102300000	0.1718	0.8146	21.09	18.68
1	99600001	102600000	0.1736	0.8180	21.23	18.82
1	99900001	102900000	0.1616	0.8174	19.77	17.36
1	100200001	103200000	0.1500	0.8169	18.36	15.95
1	100500001	103500000	0.1575	0.8208	19.19	16.78
1	100800001	103800000	0.1632	0.8281	19.71	17.30
1	101100001	104100000	0.1648	0.8226	20.03	17.62
1	101400001	104400000	0.1656	0.8335	19.86	17.45
1	101700001	104700000	0.1601	0.8398	19.06	16.65
1	102000001	105000000	0.1624	0.8446	19.23	16.82
1	102300001	105300000	0.1748	0.8468	20.64	18.23
1	102600001	105600000	0.1856	0.8403	22.08	19.67
1	102900001	105900000	0.1832	0.8492	21.57	19.16
1	103200001	106200000	0.1888	0.8521	22.16	19.75
1	103500001	106500000	0.1898	0.8483	22.37	19.96
1	103800001	106800000	0.1843	0.8361	22.05	19.64
1	104100001	107100000	0.1997	0.8539	23.38	20.97
1	104400001	107400000	0.1915	0.8553	22.39	19.98
1	104700001	107700000	0.1951	0.8493	22.97	20.56
1	105000001	108000000	0.1942	0.8437	23.01	20.60
1	105300001	108300000	0.1766	0.8362	21.11	18.70
1	105600001	108600000	0.1718	0.8468	20.28	17.87
1	105900001	108900000	0.1771	0.8287	21.37	18.96
1	106200001	109200000	0.1698	0.8300	20.45	18.04
1	106500001	109500000	0.1682	0.8170	20.58	18.17
1	106800001	109800000	0.1643	0.8296	19.80	17.39
1	107100001	110100000	0.1672	0.8213	20.35	17.94
1	107400001	110400000	0.1671	0.8094	20.65	18.24
1	107700001	110700000	0.1764	0.8131	21.69	19.28
1	108000001	111000000	0.1810	0.8020	22.57	20.16
1	108300001	111300000	0.1865	0.8012	23.28	20.87
1	108600001	111600000	0.1858	0.7912	23.48	21.07
1	108900001	111900000	0.1783	0.7967	22.38	19.97
1	109200001	112200000	0.1889	0.7942	23.78	21.37
1	109500001	112500000	0.1814	0.8073	22.47	20.06
1	109800001	112800000	0.1905	0.8102	23.52	21.11
1	110100001	113100000	0.1671	0.8054	20.75	18.34
1	110400001	113400000	0.1706	0.8074	21.13	18.72
1	110700001	113700000	0.1631	0.7919	20.59	18.18
1	111000001	114000000	0.1543	0.8044	19.18	16.77
1	111300001	114300000	0.1617	0.8027	20.14	17.73
1	111600001	114600000	0.1532	0.8078	18.96	16.55
1	111900001	114900000	0.1535	0.8113	18.92	16.51
1	112200001	115200000	0.1437	0.8195	17.54	15.13
1	112500001	115500000	0.1475	0.8182	18.03	15.62
1	112800001	115800000	0.1423	0.8153	17.45	15.04
1	113100001	116100000	0.1507	0.8253	18.26	15.85
1	113400001	116400000	0.1418	0.8186	17.32	14.91
1	113700001	116700000	0.1484	0.8218	18.06	15.65
1	114000001	117000000	0.1452	0.8221	17.66	15.25
1	114300001	117300000	0.1402	0.8392	16.71	14.30
1	114600001	117600000	0.1491	0.8442	17.66	15.25
1	114900001	117900000	0.1406	0.8046	17.47	15.06
1	115200001	118200000	0.1437	0.7959	18.06	15.65
1	115500001	118500000	0.1498	0.7925	18.91	16.50
1	115800001	118800000	0.1644	0.7976	20.61	18.20
1	116100001	119100000	0.1791	0.7890	22.70	20.29
1	116400001	119400000	0.1801	0.7942	22.68	20.27
1	116700001	119700000	0.1631	0.7945	20.52	18.11
1	117000001	120000000	0.1695	0.8036	21.10	18.69
1	117300001	120300000	0.1798	0.7873	22.84	20.43
1	117600001	120600000	0.1744	0.7757	22.49	20.08
1	117900001	120900000	0.1848	0.8131	22.73	20.32
1	118200001	121200000	0.1771	0.8112	21.83	19.42
1	118500001	121500000	0.1796	0.8160	22.01	19.60
1	118800001	121800000	0.1654	0.8105	20.41	18.00
1	119100001	122100000	0.1519	0.8178	18.57	16.16
1	119400001	122400000	0.1566	0.8206	19.08	16.67
1	119700001	122700000	0.1697	0.8169	20.78	18.37
1	120000001	123000000	0.1644	0.8112	20.27	17.86
1	120300001	123300000	0.1588	0.8202	19.36	16.95
1	120600001	123600000	0.1502	0.8118	18.50	16.09
1	120900001	123900000	0.1599	0.8146	19.63	17.22
1	121200001	124200000	0.1730	0.8289	20.87	18.46
1	121500001	124500000	0.1615	0.8260	19.55	17.14
1	121800001	124800000	0.1564	0.8299	18.84	16.43
1	122100001	125100000	0.1589	0.8257	19.25	16.84
1	122400001	125400000	0.1575	0.8224	19.15	16.74
1	122700001	125700000	0.1597	0.8372	19.08	16.67
1	123000001	126000000	0.1608	0.8377	19.19	16.78
1	123300001	126300000	0.1555	0.8311	18.71	16.30
1	123600001	126600000	0.1622	0.8530	19.01	16.60
1	123900001	126900000	0.1606	0.8559	18.76	16.35
1	124200001	127200000	0.1587	0.8514	18.64	16.23
1	124500001	127500000	0.1625	0.8498	19.13	16.72
1	124800001	127800000	0.1713	0.8429	20.32	17.91
1	125100001	128100000	0.1679	0.8317	20.18	17.77
1	125400001	128400000	0.1647	0.8448	19.49	17.08
1	125700001	128700000	0.1573	0.8410	18.71	16.30
1	126000001	129000000	0.1627	0.8395	19.38	16.97
1	126300001	129300000	0.1584	0.8484	18.67	16.26
1	126600001	129600000	0.1567	0.8528	18.37	15.96
1	126900001	129900000	0.1515	0.8455	17.91	15.50
1	127200001	130200000	0.1544	0.8465	18.24	15.83
1	127500001	130500000	0.1569	0.8574	18.30	15.89
1	127800001	130800000	0.1496	0.8689	17.22	14.81
1	128100001	131100000	0.1704	0.8756	19.47	17.06
1	128400001	131400000	0.1690	0.8663	19.51	17.10
1	128700001	131700000	0.1820	0.8604	21.16	18.75
1	129000001	132000000	0.1663	0.8475	19.63	17.22
1	129300001	132300000	0.1713	0.8513	20.12	17.71
1	129600001	132600000	0.1765	0.8518	20.72	18.31
1	129900001	132900000	0.1855	0.8622	21.52	19.11
1	130200001	133200000	0.1796	0.8651	20.76	18.35
1	130500001	133500000	0.1793	0.8636	20.77	18.36
1	130800001	133800000	0.1851	0.8575	21.58	19.17
1	131100001	134100000	0.1680	0.8638	19.45	17.04
1	131400001	134400000	0.1714	0.8662	19.79	17.38
1	131700001	134700000	0.1583	0.8776	18.04	15.63
1	132000001	135000000	0.1767	0.8993	19.64	17.23
1	132300001	135300000	0.1832	0.8925	20.53	18.12
1	132600001	135600000	0.1956	0.8897	21.98	19.57
1	132900001	135900000	0.1991	0.8951	22.24	19.83
1	133200001	136200000	0.2014	0.8983	22.42	20.01
1	133500001	136500000	0.2038	0.9012	22.61	20.20
1	133800001	136800000	0.2083	0.9071	22.96	20.55
1	134100001	137100000	0.1994	0.9151	21.79	19.38
1	134400001	137400000	0.2023	0.9220	21.95	19.54
1	134700001	137700000	0.2037	0.9244	22.04	19.63
1	135000001	138000000	0.2077	0.9215	22.54	20.13
1	135300001	138300000	0.2094	0.9146	22.89	20.48
1	135600001	138600000	0.2021	0.9063	22.30	19.89
1	135900001	138900000	0.1930	0.8867	21.76	19.35
1	136200001	139200000	0.1916	0.8772	21.84	19.43
1	136500001	139500000	0.1923	0.8706	22.09	19.68
1	136800001	139800000	0.1801	0.8631	20.87	18.46
1	137100001	140100000	0.2100	0.8556	24.54	22.13
1	137400001	140400000	0.2074	0.8477	24.46	22.05
1	137700001	140700000	0.2063	0.8426	24.49	22.08
1	138000001	141000000	0.1993	0.8259	24.14	21.73
1	138300001	141300000	0.1871	0.8263	22.64	20.23
1	138600001	141600000	0.1918	0.8375	22.91	20.50
1	138900001	141900000	0.1913	0.8421	22.72	20.31
1	139200001	142200000	0.1869	0.8358	22.36	19.95
1	139500001	142500000	0.1877	0.8396	22.36	19.95
1	139800001	142800000	0.1973	0.8451	23.35	20.94
1	140100001	143100000	0.1731	0.8290	20.88	18.47
1	140400001	143400000	0.1718	0.8325	20.63	18.22
1	140700001	143700000	0.1847	0.8339	22.16	19.75
1	141000001	144000000	0.1827	0.8475	21.56	19.15
1	141300001	144300000	0.1907	0.8570	22.25	19.84
1	141600001	144600000	0.1867	0.8507	21.95	19.54
1	141900001	144900000	0.1843	0.8567	21.51	19.10
1	142200001	145200000	0.1830	0.8583	21.32	18.91
1	142500001	145500000	0.1901	0.8567	22.19	19.78
1	142800001	145800000	0.2017	0.8427	23.94	21.53
1	143100001	146100000	0.1983	0.8558	23.17	20.76
1	143400001	146400000	0.2079	0.8564	24.28	21.87
1	143700001	146700000	0.2095	0.8532	24.56	22.15
1	144000001	147000000	0.1986	0.8469	23.45	21.04
1	144300001	147300000	0.1884	0.8370	22.51	20.10
1	144600001	147600000	0.1799	0.8367	21.50	19.09
1	144900001	147900000	0.1771	0.8324	21.28	18.87
1	145200001	148200000	0.1831	0.8366	21.89	19.48
1	145500001	148500000	0.1688	0.8218	20.54	18.13
1	145800001	148800000	0.1493	0.8280	18.04	15.63
1	146100001	149100000	0.1585	0.8227	19.27	16.86
1	146400001	149400000	0.1554	0.8081	19.23	16.82
1	146700001	149700000	0.1403	0.8033	17.47	15.06
1	147000001	150000000	0.1491	0.7941	18.78	16.37
1	147300001	150300000	0.1386	0.8000	17.33	14.92
1	147600001	150600000	0.1387	0.7817	17.74	15.33
1	147900001	150900000	0.1460	0.7836	18.64	16.23
1	148200001	151200000	0.1469	0.7877	18.64	16.23
1	148500001	151500000	0.1590	0.7925	20.06	17.65
1	148800001	151800000	0.1707	0.7845	21.75	19.34
1	149100001	152100000	0.1656	0.7827	21.16	18.75
1	149400001	152400000	0.1632	0.7872	20.73	18.32
1	149700001	152700000	0.1788	0.8001	22.34	19.93
1	150000001	153000000	0.1938	0.8169	23.72	21.31
1	150300001	153300000	0.2070	0.8186	25.29	22.88
1	150600001	153600000	0.2073	0.8330	24.89	22.48
1	150900001	153900000	0.2111	0.8294	25.45	23.04
1	151200001	154200000	0.2184	0.8200	26.64	24.23
1	151500001	154500000	0.2105	0.8213	25.63	23.22
1	151800001	154800000	0.1989	0.8318	23.91	21.50
1	152100001	155100000	0.2014	0.8291	24.29	21.88
1	152400001	155400000	0.2077	0.8319	24.97	22.56
1	152700001	155700000	0.2047	0.8157	25.09	22.68
1	153000001	156000000	0.1919	0.7987	24.02	21.61
1	153300001	156300000	0.1983	0.7978	24.86	22.45
1	153600001	156600000	0.1978	0.7960	24.85	22.44
1	153900001	156900000	0.1841	0.7928	23.23	20.82
1	154200001	157200000	0.1832	0.7911	23.16	20.75
1	154500001	157500000	0.1891	0.8003	23.62	21.21
1	154800001	157800000	0.1973	0.7956	24.80	22.39
1	155100001	158100000	0.1960	0.7977	24.57	22.16
1	155400001	158400000	0.1834	0.7984	22.97	20.56
1	155700001	158700000	0.1679	0.7967	21.07	18.66
1	156000001	159000000	0.1733	0.7962	21.76	19.35
1	156300001	159300000	0.1657	0.7867	21.07	18.66
1	156600001	159600000	0.1741	0.7918	21.99	19.58
1	156900001	159900000	0.1887	0.8017	23.54	21.13
1	157200001	160200000	0.1765	0.8010	22.04	19.63
1	157500001	160500000	0.1725	0.7958	21.68	19.27
1	157800001	160800000	0.1558	0.7796	19.98	17.57
1	158100001	161100000	0.1574	0.7730	20.36	17.95
1	158400001	161400000	0.1587	0.7672	20.68	18.27
1	158700001	161700000	0.1780	0.7755	22.95	20.54
1	159000001	162000000	0.1695	0.7687	22.05	19.64
1	159300001	162300000	0.1669	0.7764	21.50	19.09
1	159600001	162600000	0.1526	0.7728	19.75	17.34
1	159900001	162900000	0.1483	0.7555	19.63	17.22
1	160200001	163200000	0.1584	0.7664	20.67	18.26
1	160500001	163500000	0.1604	0.7583	21.15	18.74
1	160800001	163800000	0.1677	0.7626	21.99	19.58
1	161100001	164100000	0.1688	0.7655	22.06	19.65
1	161400001	164400000	0.1737	0.7428	23.39	20.98
1	161700001	164700000	0.1649	0.7364	22.39	19.98
1	162000001	165000000	0.1732	0.7477	23.17	20.76
1	162300001	165300000	0.1819	0.7442	24.45	22.04
1	162600001	165600000	0.1810	0.7417	24.40	21.99
1	162900001	165900000	0.1728	0.7558	22.87	20.46
1	163200001	166200000	0.1686	0.7468	22.58	20.17
1	163500001	166500000	0.1774	0.7516	23.61	21.20
1	163800001	166800000	0.1729	0.7573	22.83	20.42
1	164100001	167100000	0.1874	0.7677	24.41	22.00
1	164400001	167400000	0.1864	0.8035	23.20	20.79
1	164700001	167700000	0.1870	0.8016	23.33	20.92
1	165000001	168000000	0.1735	0.7959	21.80	19.39
1	165300001	168300000	0.1754	0.7886	22.24	19.83
1	165600001	168600000	0.1923	0.7966	24.13	21.72
1	165900001	168900000	0.1838	0.7910	23.24	20.83
1	166200001	169200000	0.1792	0.7964	22.50	20.09
1	166500001	169500000	0.1771	0.8018	22.09	19.68
1	166800001	169800000	0.1846	0.8019	23.01	20.60
1	167100001	170100000	0.1576	0.7977	19.75	17.34
1	167400001	170400000	0.1561	0.7900	19.76	17.35
1	167700001	170700000	0.1540	0.7825	19.68	17.27
1	168000001	171000000	0.1638	0.7916	20.70	18.29
1	168300001	171300000	0.1658	0.8099	20.47	18.06
1	168600001	171600000	0.1717	0.7974	21.53	19.12
1	168900001	171900000	0.1785	0.8040	22.20	19.79
1	169200001	172200000	0.1781	0.7988	22.30	19.89
1	169500001	172500000	0.1765	0.7963	22.16	19.75
1	169800001	172800000	0.1704	0.7888	21.60	19.19
1	170100001	173100000	0.1863	0.7845	23.75	21.34
1	170400001	173400000	0.1980	0.7820	25.32	22.91
1	170700001	173700000	0.1913	0.7933	24.11	21.70
1	171000001	174000000	0.1788	0.7862	22.75	20.34
1	171300001	174300000	0.1768	0.7709	22.94	20.53
1	171600001	174600000	0.1720	0.7776	22.12	19.71
1	171900001	174900000	0.1703	0.7736	22.01	19.60
1	172200001	175200000	0.1664	0.7739	21.51	19.10
1	172500001	175500000	0.1497	0.7725	19.38	16.97
1	172800001	175800000	0.1545	0.7790	19.83	17.42
1	173100001	176100000	0.1578	0.7928	19.90	17.49
1	173400001	176400000	0.1641	0.7958	20.62	18.21
1	173700001	176700000	0.1717	0.7765	22.11	19.70
1	174000001	177000000	0.1694	0.7743	21.88	19.47
1	174300001	177300000	0.1599	0.7624	20.97	18.56
1	174600001	177600000	0.1403	0.7607	18.44	16.03
1	174900001	177900000	0.1529	0.7454	20.52	18.11
1	175200001	178200000	0.1520	0.7331	20.73	18.32
1	175500001	178500000	0.1635	0.7354	22.23	19.82
1	175800001	178800000	0.1648	0.7453	22.12	19.71
1	176100001	179100000	0.1634	0.7372	22.16	19.75
1	176400001	179400000	0.1335	0.7349	18.17	15.76
1	176700001	179700000	0.1321	0.7552	17.50	15.09
1	177000001	180000000	0.1331	0.7404	17.97	15.56
1	177300001	180300000	0.1250	0.7366	16.97	14.56
1	177600001	180600000	0.1396	0.7307	19.10	16.69
1	177900001	180900000	0.1354	0.7418	18.25	15.84
1	178200001	181200000	0.1393	0.7429	18.74	16.33
1	178500001	181500000	0.1260	0.7220	17.45	15.04
1	178800001	181800000	0.1155	0.7070	16.34	13.93
1	179100001	182100000	0.1054	0.7106	14.83	12.42
1	179400001	182400000	0.1235	0.7017	17.59	15.18
1	179700001	182700000	0.1150	0.7032	16.36	13.95
1	180000001	183000000	0.1273	0.7215	17.64	15.23
1	180300001	183300000	0.1453	0.7405	19.62	17.21
1	180600001	183600000	0.1411	0.7510	18.79	16.38
1	180900001	183900000	0.1477	0.7427	19.89	17.48
1	181200001	184200000	0.1556	0.7514	20.71	18.30
1	181500001	184500000	0.1707	0.7654	22.30	19.89
1	181800001	184800000	0.1801	0.7736	23.28	20.87
1	182100001	185100000	0.1747	0.7742	22.57	20.16
1	182400001	185400000	0.1693	0.7648	22.14	19.73
1	182700001	185700000	0.1816	0.7622	23.82	21.41
1	183000001	186000000	0.1710	0.7706	22.19	19.78
1	183300001	186300000	0.1691	0.7584	22.30	19.89
1	183600001	186600000	0.1819	0.7528	24.16	21.75
1	183900001	186900000	0.1756	0.7616	23.05	20.64
1	184200001	187200000	0.1795	0.7555	23.75	21.34
1	184500001	187500000	0.1691	0.7445	22.71	20.30
1	184800001	187800000	0.1819	0.7485	24.30	21.89
1	185100001	188100000	0.1897	0.7360	25.78	23.37
1	185400001	188400000	0.1879	0.7432	25.28	22.87
1	185700001	188700000	0.1833	0.7463	24.56	22.15
1	186000001	189000000	0.1965	0.7315	26.86	24.45
1	186300001	189300000	0.1920	0.7374	26.04	23.63
1	186600001	189600000	0.1726	0.7364	23.43	21.02
1	186900001	189900000	0.1734	0.7385	23.49	21.08
1	187200001	190200000	0.1717	0.7378	23.27	20.86
1	187500001	190500000	0.1785	0.7501	23.80	21.39
1	187800001	190800000	0.1731	0.7420	23.33	20.92
1	188100001	191100000	0.1747	0.7438	23.48	21.07
1	188400001	191400000	0.1753	0.7579	23.13	20.72
1	188700001	191700000	0.1730	0.7537	22.96	20.55
1	189000001	192000000	0.1731	0.7721	22.42	20.01
1	189300001	192300000	0.1655	0.7735	21.39	18.98
1	189600001	192600000	0.1739	0.7651	22.73	20.32
1	189900001	192900000	0.1660	0.7583	21.89	19.48
1	190200001	193200000	0.1635	0.7665	21.33	18.92
1	190500001	193500000	0.1655	0.7647	21.65	19.24
1	190800001	193800000	0.1688	0.7583	22.26	19.85
1	191100001	194100000	0.1684	0.7563	22.26	19.85
1	191400001	194400000	0.1795	0.7527	23.84	21.43
1	191700001	194700000	0.1800	0.7522	23.93	21.52
1	192000001	195000000	0.1734	0.7324	23.67	21.26
1	192300001	195300000	0.1776	0.7302	24.33	21.92
1	192600001	195600000	0.1769	0.7245	24.42	22.01
1	192900001	195900000	0.1842	0.7249	25.41	23.00
1	193200001	196200000	0.1805	0.7332	24.61	22.20
1	193500001	196500000	0.1787	0.7180	24.88	22.47
1	193800001	196800000	0.1712	0.7134	24.00	21.59
1	194100001	197100000	0.1783	0.7139	24.98	22.57
1	194400001	197400000	0.1744	0.7132	24.45	22.04
1	194700001	197700000	0.1701	0.7062	24.08	21.67
1	195000001	198000000	0.1773	0.7180	24.69	22.28
1	195300001	198300000	0.1762	0.7237	24.35	21.94
1	195600001	198600000	0.1781	0.7356	24.21	21.80
1	195900001	198900000	0.1737	0.7292	23.82	21.41
1	196200001	199200000	0.1745	0.7122	24.50	22.09
1	196500001	199500000	0.1660	0.7230	22.96	20.55
1	196800001	199800000	0.1602	0.7466	21.45	19.04
1	197100001	200100000	0.1601	0.7460	21.47	19.06
1	197400001	200400000	0.1521	0.7311	20.81	18.40
1	197700001	200700000	0.1512	0.7322	20.65	18.24
1	198000001	201000000	0.1414	0.7034	20.10	17.69
1	198300001	201300000	0.1544	0.6991	22.09	19.68
1	198600001	201600000	0.1577	0.7132	22.11	19.70
1	198900001	201900000	0.1624	0.7177	22.62	20.21
1	199200001	202200000	0.1571	0.7240	21.70	19.29
1	199500001	202500000	0.1601	0.7217	22.19	19.78
1	199800001	202800000	0.1628	0.7143	22.80	20.39
1	200100001	203100000	0.1458	0.7200	20.24	17.83
1	200400001	203400000	0.1478	0.7257	20.37	17.96
1	200700001	203700000	0.1701	0.7327	23.22	20.81
1	201000001	204000000	0.1699	0.7522	22.59	20.18
1	201300001	204300000	0.1735	0.7705	22.52	20.11
1	201600001	204600000	0.1791	0.7476	23.95	21.54
1	201900001	204900000	0.1824	0.7363	24.78	22.37
1	202200001	205200000	0.1880	0.7365	25.53	23.12
1	202500001	205500000	0.2017	0.7380	27.33	24.92
1	202800001	205800000	0.2014	0.7232	27.84	25.43
1	203100001	206100000	0.2087	0.7156	29.16	26.75
1	203400001	206400000	0.2173	0.7174	30.28	27.87
1	203700001	206700000	0.1988	0.7082	28.07	25.66
1	204000001	207000000	0.1975	0.6935	28.48	26.07
1	204300001	207300000	0.1947	0.6564	29.66	27.25
1	204600001	207600000	0.1780	0.6429	27.69	25.28
1	204900001	207900000	0.1635	0.6586	24.83	22.42
1	205200001	208200000	0.1661	0.6464	25.69	23.28
1	205500001	208500000	0.1529	0.6507	23.49	21.08
1	205800001	208800000	0.1548	0.6599	23.46	21.05
1	206100001	209100000	0.1491	0.6592	22.62	20.21
1	206400001	209400000	0.1381	0.6534	21.14	18.73
1	206700001	209700000	0.1441	0.6465	22.28	19.87
1	207000001	210000000	0.1500	0.6586	22.78	20.37
1	207300001	210300000	0.1437	0.6859	20.95	18.54
1	207600001	210600000	0.1403	0.6974	20.12	17.71
1	207900001	210900000	0.1557	0.7090	21.96	19.55
1	208200001	211200000	0.1465	0.7169	20.44	18.03
1	208500001	211500000	0.1471	0.7091	20.74	18.33
1	208800001	211800000	0.1493	0.7159	20.85	18.44
1	209100001	212100000	0.1496	0.7237	20.67	18.26
1	209400001	212400000	0.1565	0.7192	21.75	19.34
1	209700001	212700000	0.1598	0.7417	21.55	19.14
1	210000001	213000000	0.1564	0.7442	21.01	18.60
1	210300001	213300000	0.1567	0.7337	21.36	18.95
1	210600001	213600000	0.1788	0.7553	23.68	21.27
1	210900001	213900000	0.1772	0.7376	24.03	21.62
1	211200001	214200000	0.1938	0.7519	25.78	23.37
1	211500001	214500000	0.2030	0.7511	27.03	24.62
1	211800001	214800000	0.1974	0.7551	26.15	23.74
1	212100001	215100000	0.2028	0.7582	26.75	24.34
1	212400001	215400000	0.1925	0.7760	24.81	22.40
1	212700001	215700000	0.1780	0.7562	23.54	21.13
1	213000001	216000000	0.1787	0.7538	23.70	21.29
1	213300001	216300000	0.1692	0.7491	22.58	20.17
1	213600001	216600000	0.1509	0.7353	20.53	18.12
1	213900001	216900000	0.1382	0.7295	18.95	16.54
1	214200001	217200000	0.1348	0.7148	18.86	16.45
1	214500001	217500000	0.1248	0.7296	17.11	14.70
1	214800001	217800000	0.1219	0.7178	16.98	14.57
1	215100001	218100000	0.1181	0.7090	16.66	14.25
1	215400001	218400000	0.1325	0.7154	18.52	16.11
1	215700001	218700000	0.1429	0.7258	19.69	17.28
1	216000001	219000000	0.1524	0.7335	20.78	18.37
1	216300001	219300000	0.1618	0.7330	22.08	19.67
1	216600001	219600000	0.1731	0.7374	23.47	21.06
1	216900001	219900000	0.1756	0.7558	23.24	20.83
1	217200001	220200000	0.1653	0.7659	21.58	19.17
1	217500001	220500000	0.1622	0.7522	21.56	19.15
1	217800001	220800000	0.1709	0.7595	22.50	20.09
1	218100001	221100000	0.1745	0.7611	22.92	20.51
1	218400001	221400000	0.1661	0.7472	22.23	19.82
1	218700001	221700000	0.1662	0.7388	22.50	20.09
1	219000001	222000000	0.1572	0.7342	21.41	19.00
1	219300001	222300000	0.1580	0.7544	20.94	18.53
1	219600001	222600000	0.1523	0.7471	20.38	17.97
1	219900001	222900000	0.1567	0.7398	21.18	18.77
1	220200001	223200000	0.1690	0.7408	22.82	20.41
1	220500001	223500000	0.1698	0.7520	22.58	20.17
1	220800001	223800000	0.1837	0.7571	24.27	21.86
1	221100001	224100000	0.1827	0.7562	24.16	21.75
1	221400001	224400000	0.1869	0.7606	24.58	22.17
1	221700001	224700000	0.1909	0.7608	25.09	22.68
1	222000001	225000000	0.1952	0.7674	25.43	23.02
1	222300001	225300000	0.1934	0.7579	25.52	23.11
1	222600001	225600000	0.1868	0.7484	24.96	22.55
1	222900001	225900000	0.1886	0.7421	25.41	23.00
1	223200001	226200000	0.1793	0.7317	24.51	22.10
1	223500001	226500000	0.1943	0.7127	27.26	24.85
1	223800001	226800000	0.1805	0.6999	25.79	23.38
1	224100001	227100000	0.1849	0.6943	26.63	24.22
1	224400001	227400000	0.1799	0.6878	26.16	23.75
1	224700001	227700000	0.1805	0.6925	26.06	23.65
1	225000001	228000000	0.1781	0.6885	25.87	23.46
1	225300001	228300000	0.1784	0.6946	25.69	23.28
1	225600001	228600000	0.1919	0.6889	27.85	25.44
1	225900001	228900000	0.1952	0.6886	28.34	25.93
1	226200001	229200000	0.1865	0.6915	26.97	24.56
1	226500001	229500000	0.1818	0.7045	25.81	23.40
1	226800001	229800000	0.1841	0.7182	25.64	23.23
1	227100001	230100000	0.1766	0.7190	24.56	22.15
1	227400001	230400000	0.1855	0.7271	25.51	23.10
1	227700001	230700000	0.1699	0.7323	23.20	20.79
1	228000001	231000000	0.1683	0.7272	23.15	20.74
1	228300001	231300000	0.1614	0.7060	22.86	20.45
1	228600001	231600000	0.1545	0.7203	21.46	19.05
1	228900001	231900000	0.1450	0.7031	20.62	18.21
1	229200001	232200000	0.1450	0.7023	20.64	18.23
1	229500001	232500000	0.1405	0.6927	20.28	17.87
1	229800001	232800000	0.1383	0.6845	20.20	17.79
1	230100001	233100000	0.1423	0.6771	21.01	18.60
1	230400001	233400000	0.1428	0.6717	21.26	18.85
1	230700001	233700000	0.1570	0.6691	23.47	21.06
1	231000001	234000000	0.1572	0.6696	23.47	21.06
1	231300001	234300000	0.1730	0.6960	24.85	22.44
1	231600001	234600000	0.1696	0.7112	23.85	21.44
1	231900001	234900000	0.1719	0.7352	23.38	20.97
1	232200001	235200000	0.1877	0.7426	25.27	22.86
1	232500001	235500000	0.1924	0.7514	25.61	23.20
1	232800001	235800000	0.1930	0.7445	25.93	23.52
1	233100001	236100000	0.1975	0.7499	26.33	23.92
1	233400001	236400000	0.1888	0.7550	25.01	22.60
1	233700001	236700000	0.2047	0.7593	26.97	24.56
1	234000001	237000000	0.2149	0.7503	28.65	26.24
1	234300001	237300000	0.1990	0.7310	27.22	24.81
1	234600001	237600000	0.2024	0.7098	28.52	26.11
1	234900001	237900000	0.2156	0.7111	30.31	27.90
1	235200001	238200000	0.2166	0.6928	31.26	28.85
1	235500001	238500000	0.2232	0.6901	32.34	29.93
1	235800001	238800000	0.2155	0.6930	31.10	28.69
1	236100001	239100000	0.2120	0.6897	30.74	28.33
1	236400001	239400000	0.2169	0.6802	31.89	29.48
1	236700001	239700000	0.1891	0.6765	27.95	25.54
1	237000001	240000000	0.1714	0.6814	25.15	22.74
1	237300001	240300000	0.1848	0.6890	26.82	24.41
1	237600001	240600000	0.1795	0.7026	25.55	23.14
1	237900001	240900000	0.1617	0.6978	23.17	20.76
1	238200001	241200000	0.1528	0.7251	21.07	18.66
1	238500001	241500000	0.1388	0.7239	19.17	16.76
1	238800001	241800000	0.1328	0.7071	18.78	16.37
1	239100001	242100000	0.1368	0.7209	18.97	16.56
1	239400001	242400000	0.1309	0.7218	18.14	15.73
1	239700001	242700000	0.1308	0.7145	18.31	15.90
1	240000001	243000000	0.1563	0.7211	21.67	19.26
1	240300001	243300000	0.1405	0.7175	19.59	17.18
1	240600001	243600000	0.1425	0.7077	20.14	17.73
1	240900001	243900000	0.1492	0.7162	20.83	18.42
1	241200001	244200000	0.1510	0.6853	22.04	19.63
1	241500001	244500000	0.1556	0.6908	22.52	20.11
1	241800001	244800000	0.1643	0.7157	22.96	20.55
1	242100001	245100000	0.1532	0.7014	21.84	19.43
1	242400001	245400000	0.1509	0.7076	21.33	18.92
1	242700001	245700000	0.1505	0.7105	21.18	18.77
1	243000001	246000000	0.1412	0.7215	19.57	17.16
1	243300001	246300000	0.1478	0.7215	20.49	18.08
1	243600001	246600000	0.1475	0.7385	19.97	17.56
1	243900001	246900000	0.1501	0.7302	20.55	18.14
1	244200001	247200000	0.1451	0.7393	19.62	17.21
1	244500001	247500000	0.1533	0.7377	20.78	18.37
1	244800001	247800000	0.1621	0.7217	22.47	20.06
1	245100001	248100000	0.1715	0.7254	23.64	21.23
1	245400001	248400000	0.1815	0.7245	25.05	22.64
1	245700001	248700000	0.1866	0.7242	25.76	23.35
1	246000001	249000000	0.1786	0.7096	25.16	22.75
1	246300001	249300000	0.1839	0.7153	25.71	23.30
1	246600001	249600000	0.1845	0.6801	27.13	24.72
1	246900001	249900000	0.1848	0.6624	27.90	25.49
1	247200001	250200000	0.2003	0.6787	29.52	27.11
1	247500001	250500000	0.1888	0.6776	27.86	25.45
1	247800001	250800000	0.1841	0.6850	26.87	24.46
1	248100001	251100000	0.1856	0.6865	27.03	24.62
1	248400001	251400000	0.1787	0.6752	26.47	24.06
1	248700001	251700000	0.1810	0.6576	27.53	25.12
1	249000001	252000000	0.1824	0.6510	28.01	25.60
1	249300001	252300000	0.1837	0.6549	28.04	25.63
1	249600001	252600000	0.1852	0.6615	27.99	25.58
1	249900001	252900000	0.1724	0.6838	25.21	22.80
1	250200001	253200000	0.1669	0.6773	24.64	22.23
1	250500001	253500000	0.1759	0.6863	25.63	23.22
1	250800001	253800000	0.1633	0.6765	24.14	21.73
1	251100001	254100000	0.1581	0.6810	23.21	20.80
1	251400001	254400000	0.1645	0.6976	23.58	21.17
1	251700001	254700000	0.1656	0.7184	23.05	20.64
1	252000001	255000000	0.1613	0.7322	22.02	19.61
1	252300001	255300000	0.1658	0.7238	22.91	20.50
1	252600001	255600000	0.1653	0.7442	22.21	19.80
1	252900001	255900000	0.1839	0.7350	25.02	22.61
1	253200001	256200000	0.1843	0.7147	25.78	23.37
1	253500001	256500000	0.1711	0.7006	24.42	22.01
1	253800001	256800000	0.1958	0.7154	27.37	24.96
1	254100001	257100000	0.1973	0.7165	27.54	25.13
1	254400001	257400000	0.1827	0.6923	26.40	23.99
1	254700001	257700000	0.1812	0.7000	25.89	23.48
1	255000001	258000000	0.1734	0.6999	24.78	22.37
1	255300001	258300000	0.1561	0.6814	22.92	20.51
1	255600001	258600000	0.1562	0.6765	23.09	20.68
1	255900001	258900000	0.1425	0.6758	21.09	18.68
1	256200001	259200000	0.1315	0.6953	18.91	16.50
1	256500001	259500000	0.1375	0.7099	19.36	16.95
1	256800001	259800000	0.1238	0.6917	17.90	15.49
1	257100001	260100000	0.1249	0.6955	17.96	15.55
1	257400001	260400000	0.1326	0.7110	18.64	16.23
1	257700001	260700000	0.1258	0.6984	18.01	15.60
1	258000001	261000000	0.1360	0.6777	20.07	17.66
1	258300001	261300000	0.1429	0.6960	20.54	18.13
1	258600001	261600000	0.1394	0.6891	20.23	17.82
1	258900001	261900000	0.1329	0.6892	19.28	16.87
1	259200001	262200000	0.1382	0.6804	20.31	17.90
1	259500001	262500000	0.1414	0.6606	21.41	19.00
1	259800001	262800000	0.1436	0.6834	21.01	18.60
1	260100001	263100000	0.1583	0.6698	23.63	21.22
1	260400001	263400000	0.1582	0.6738	23.49	21.08
1	260700001	263700000	0.1630	0.6698	24.34	21.93
1	261000001	264000000	0.1720	0.6889	24.96	22.55
1	261300001	264300000	0.1752	0.6916	25.33	22.92
1	261600001	264600000	0.1765	0.7025	25.13	22.72
1	261900001	264900000	0.2004	0.7189	27.88	25.47
1	262200001	265200000	0.1950	0.6977	27.95	25.54
1	262500001	265500000	0.1917	0.7139	26.85	24.44
1	262800001	265800000	0.1847	0.6874	26.86	24.45
1	263100001	266100000	0.1686	0.6989	24.12	21.71
1	263400001	266400000	0.1656	0.6923	23.92	21.51
1	263700001	266700000	0.1725	0.6879	25.08	22.67
1	264000001	267000000	0.1735	0.6876	25.23	22.82
1	264300001	267300000	0.1622	0.6782	23.92	21.51
1	264600001	267600000	0.1729	0.6750	25.61	23.20
1	264900001	267900000	0.1677	0.6607	25.38	22.97
1	265200001	268200000	0.1678	0.6792	24.71	22.30
1	265500001	268500000	0.1677	0.6709	24.99	22.58
1	265800001	268800000	0.1720	0.6877	25.01	22.60
1	266100001	269100000	0.1803	0.6931	26.01	23.60
1	266400001	269400000	0.1802	0.6993	25.77	23.36
1	266700001	269700000	0.1735	0.7172	24.20	21.79
1	267000001	270000000	0.1622	0.7113	22.81	20.40
1	267300001	270300000	0.1741	0.7249	24.02	21.61
1	267600001	270600000	0.1602	0.7207	22.23	19.82
1	267900001	270900000	0.1468	0.7238	20.28	17.87
1	268200001	271200000	0.1422	0.7213	19.72	17.31
1	268500001	271500000	0.1435	0.7293	19.67	17.26
1	268800001	271800000	0.1371	0.7316	18.74	16.33
1	269100001	272100000	0.1328	0.7318	18.15	15.74
1	269400001	272400000	0.1340	0.7315	18.32	15.91
1	269700001	272700000	0.1329	0.7233	18.37	15.96
1	270000001	273000000	0.1300	0.7400	17.57	15.16
1	270300001	273300000	0.1310	0.7383	17.74	15.33
1	270600001	273600000	0.1329	0.7448	17.84	15.43
1	270900001	273900000	0.1416	0.7429	19.07	16.66
1	271200001	274200000	0.1523	0.7497	20.31	17.90
1	271500001	274500000	0.1564	0.7471	20.93	18.52
1	271800001	274800000	0.1698	0.7403	22.93	20.52
1	272100001	275100000	0.1709	0.7356	23.23	20.82
1	272400001	275400000	0.1702	0.7414	22.96	20.55
1	272700001	275700000	0.1858	0.7479	24.84	22.43
1	273000001	276000000	0.1901	0.7191	26.43	24.02
1	273300001	276300000	0.1841	0.7137	25.80	23.39
1	273600001	276600000	0.1890	0.7047	26.83	24.42
1	273900001	276900000	0.1872	0.7219	25.93	23.52
1	274200001	277200000	0.1866	0.7058	26.43	24.02
1	274500001	277500000	0.1856	0.7034	26.38	23.97
1	274800001	277800000	0.1823	0.6972	26.14	23.73
1	275100001	278100000	0.1750	0.6981	25.06	22.65
1	275400001	278400000	0.1709	0.6895	24.79	22.38
1	275700001	278700000	0.1573	0.6832	23.02	20.61
1	276000001	279000000	0.1448	0.7070	20.48	18.07
1	276300001	279300000	0.1483	0.7016	21.14	18.73
1	276600001	279600000	0.1413	0.7098	19.90	17.49
1	276900001	279900000	0.1467	0.7040	20.84	18.43
1	277200001	280200000	0.1463	0.7213	20.29	17.88
1	277500001	280500000	0.1356	0.7130	19.02	16.61
1	277800001	280800000	0.1298	0.7187	18.06	15.65
1	278100001	281100000	0.1285	0.7177	17.91	15.50
1	278400001	281400000	0.1396	0.7174	19.46	17.05
1	278700001	281700000	0.1440	0.7146	20.15	17.74
1	279000001	282000000	0.1548	0.7109	21.77	19.36
1	279300001	282300000	0.1584	0.7123	22.23	19.82
1	279600001	282600000	0.1662	0.6937	23.96	21.55
1	279900001	282900000	0.1551	0.6861	22.60	20.19
1	280200001	283200000	0.1599	0.6798	23.52	21.11
1	280500001	283500000	0.1638	0.6882	23.81	21.40
1	280800001	283800000	0.1670	0.6863	24.33	21.92
1	281100001	284100000	0.1595	0.6755	23.60	21.19
1	281400001	284400000	0.1581	0.6739	23.46	21.05
1	281700001	284700000	0.1563	0.6525	23.96	21.55
1	282000001	285000000	0.1662	0.6370	26.09	23.68
1	282300001	285300000	0.1536	0.6324	24.29	21.88
1	282600001	285600000	0.1474	0.6390	23.07	20.66
1	282900001	285900000	0.1567	0.6348	24.68	22.27
1	283200001	286200000	0.1566	0.6238	25.10	22.69
1	283500001	286500000	0.1646	0.6099	26.98	24.57
1	283800001	286800000	0.1613	0.6153	26.21	23.80
1	284100001	287100000	0.1705	0.6118	27.87	25.46
1	284400001	287400000	0.1658	0.6102	27.18	24.77
1	284700001	287700000	0.1604	0.6397	25.07	22.66
1	285000001	288000000	0.1417	0.6325	22.40	19.99
1	285300001	288300000	0.1449	0.6420	22.57	20.16
1	285600001	288600000	0.1483	0.6469	22.93	20.52
1	285900001	288900000	0.1495	0.6520	22.93	20.52
1	286200001	289200000	0.1526	0.6652	22.93	20.52
1	286500001	289500000	0.1338	0.6567	20.37	17.96
1	286800001	289800000	0.1399	0.6657	21.02	18.61
1	287100001	290100000	0.1519	0.6841	22.20	19.79
1	287400001	290400000	0.1561	0.6874	22.71	20.30
1	287700001	290700000	0.1551	0.6722	23.07	20.66
1	288000001	291000000	0.1683	0.6883	24.45	22.04
1	288300001	291300000	0.1732	0.6801	25.47	23.06
1	288600001	291600000	0.1804	0.6852	26.32	23.91
1	288900001	291900000	0.1846	0.6765	27.30	24.89
1	289200001	292200000	0.1829	0.6803	26.88	24.47
1	289500001	292500000	0.1938	0.6809	28.46	26.05
1	289800001	292800000	0.1924	0.6721	28.63	26.22
1	290100001	293100000	0.1782	0.6648	26.81	24.40
1	290400001	293400000	0.1756	0.6671	26.33	23.92
1	290700001	293700000	0.1880	0.6853	27.43	25.02
1	291000001	294000000	0.1929	0.6889	28.01	25.60
1	291300001	294300000	0.1918	0.6899	27.80	25.39
1	291600001	294600000	0.1824	0.6851	26.62	24.21
1	291900001	294900000	0.1650	0.6810	24.23	21.82
1	292200001	295200000	0.1474	0.6795	21.69	19.28
1	292500001	295500000	0.1531	0.6959	22.00	19.59
1	292800001	295800000	0.1507	0.6777	22.24	19.83
1	293100001	296100000	0.1486	0.6727	22.09	19.68
1	293400001	296400000	0.1494	0.6720	22.23	19.82
1	293700001	296700000	0.1413	0.6381	22.15	19.74
1	294000001	297000000	0.1440	0.6293	22.88	20.47
1	294300001	297300000	0.1543	0.6276	24.58	22.17
1	294600001	297600000	0.1610	0.6157	26.14	23.73
1	294900001	297900000	0.1712	0.6297	27.19	24.78
1	295200001	298200000	0.1902	0.6261	30.38	27.97
1	295500001	298500000	0.1850	0.6366	29.07	26.66
1	295800001	298800000	0.1922	0.6566	29.28	26.87
1	296100001	299100000	0.2030	0.6682	30.38	27.97
1	296400001	299400000	0.2063	0.6570	31.39	28.98
1	296700001	299700000	0.2010	0.6861	29.30	26.89
1	297000001	300000000	0.1939	0.6825	28.40	25.99
1	297300001	300300000	0.1798	0.7003	25.68	23.27
1	297600001	300600000	0.1776	0.7011	25.33	22.92
1	297900001	300900000	0.1773	0.6851	25.88	23.47
1	298200001	301200000	0.1725	0.6899	25.00	22.59
1	298500001	301500000	0.1724	0.6714	25.68	23.27
1	298800001	301800000	0.1691	0.6679	25.32	22.91
1	299100001	302100000	0.1579	0.6550	24.11	21.70
1	299400001	302400000	0.1678	0.6738	24.91	22.50
1	299700001	302700000	0.1712	0.6708	25.52	23.11
1	300000001	303000000	0.1630	0.6707	24.31	21.90
1	300300001	303300000	0.1743	0.6566	26.55	24.14
1	300600001	303600000	0.1769	0.6666	26.54	24.13
1	300900001	303900000	0.1832	0.6756	27.12	24.71
1	301200001	304154143	0.1759	0.6878	25.18	22.77
2	1	3000000	0.1729	0.6350	27.22	24.81
2	300001	3300000	0.1689	0.6163	27.41	25.00
2	600001	3600000	0.1808	0.6170	29.30	26.89
2	900001	3900000	0.1874	0.6056	30.94	28.53
2	1200001	4200000	0.1887	0.5908	31.95	29.54
2	1500001	4500000	0.1960	0.5756	34.06	31.65
2	1800001	4800000	0.1955	0.5795	33.74	31.33
2	2100001	5100000	0.1897	0.5529	34.32	31.91
2	2400001	5400000	0.1800	0.5474	32.88	30.47
2	2700001	5700000	0.1680	0.5383	31.22	28.81
2	3000001	6000000	0.1675	0.5340	31.37	28.96
2	3300001	6300000	0.1559	0.5276	29.55	27.14
2	3600001	6600000	0.1533	0.5420	28.28	25.87
2	3900001	6900000	0.1480	0.5478	27.02	24.61
2	4200001	7200000	0.1420	0.5583	25.43	23.02
2	4500001	7500000	0.1446	0.5783	25.00	22.59
2	4800001	7800000	0.1517	0.5989	25.33	22.92
2	5100001	8100000	0.1468	0.6141	23.91	21.50
2	5400001	8400000	0.1564	0.6144	25.46	23.05
2	5700001	8700000	0.1657	0.6440	25.73	23.32
2	6000001	9000000	0.1671	0.6535	25.57	23.16
2	6300001	9300000	0.1657	0.6478	25.58	23.17
2	6600001	9600000	0.1624	0.6324	25.68	23.27
2	6900001	9900000	0.1513	0.6295	24.04	21.63
2	7200001	10200000	0.1597	0.6289	25.40	22.99
2	7500001	10500000	0.1628	0.6151	26.46	24.05
2	7800001	10800000	0.1470	0.6127	23.99	21.58
2	8100001	11100000	0.1553	0.6282	24.72	22.31
2	8400001	11400000	0.1477	0.6354	23.24	20.83
2	8700001	11700000	0.1403	0.6099	23.01	20.60
2	9000001	12000000	0.1431	0.5932	24.13	21.72
2	9300001	12300000	0.1596	0.6039	26.42	24.01
2	9600001	12600000	0.1661	0.6110	27.19	24.78
2	9900001	12900000	0.1698	0.6179	27.48	25.07
2	10200001	13200000	0.1625	0.6297	25.80	23.39
2	10500001	13500000	0.1555	0.6244	24.91	22.50
2	10800001	13800000	0.1651	0.6178	26.73	24.32
2	11100001	14100000	0.1563	0.6088	25.68	23.27
2	11400001	14400000	0.1640	0.6146	26.69	24.28
2	11700001	14700000	0.1755	0.6404	27.40	24.99
2	12000001	15000000	0.1708	0.6662	25.64	23.23
2	12300001	15300000	0.1774	0.6826	25.98	23.57
2	12600001	15600000	0.1595	0.6901	23.11	20.70
2	12900001	15900000	0.1681	0.6969	24.12	21.71
2	13200001	16200000	0.1770	0.7004	25.27	22.86
2	13500001	16500000	0.1762	0.7117	24.75	22.34
2	13800001	16800000	0.1708	0.7115	24.01	21.60
2	14100001	17100000	0.1846	0.7204	25.62	23.21
2	14400001	17400000	0.1873	0.7218	25.94	23.53
2	14700001	17700000	0.1886	0.7132	26.45	24.04
2	15000001	18000000	0.2015	0.7184	28.05	25.64
2	15300001	18300000	0.1769	0.7004	25.26	22.85
2	15600001	18600000	0.1933	0.6869	28.14	25.73
2	15900001	18900000	0.1775	0.6790	26.14	23.73
2	16200001	19200000	0.1712	0.6721	25.47	23.06
2	16500001	19500000	0.1866	0.6865	27.18	24.77
2	16800001	19800000	0.1974	0.6865	28.76	26.35
2	17100001	20100000	0.1852	0.6769	27.36	24.95
2	17400001	20400000	0.1737	0.6879	25.24	22.83
2	17700001	20700000	0.1716	0.6928	24.77	22.36
2	18000001	21000000	0.1616	0.6825	23.67	21.26
2	18300001	21300000	0.1733	0.6976	24.84	22.43
2	18600001	21600000	0.1672	0.7139	23.42	21.01
2	18900001	21900000	0.1622	0.7095	22.85	20.44
2	19200001	22200000	0.1580	0.7171	22.04	19.63
2	19500001	22500000	0.1475	0.7048	20.93	18.52
2	19800001	22800000	0.1431	0.7034	20.34	17.93
2	20100001	23100000	0.1418	0.7194	19.71	17.30
2	20400001	23400000	0.1463	0.7127	20.52	18.11
2	20700001	23700000	0.1339	0.6958	19.24	16.83
2	21000001	24000000	0.1247	0.6991	17.83	15.42
2	21300001	24300000	0.1266	0.6963	18.18	15.77
2	21600001	24600000	0.1193	0.6851	17.41	15.00
2	21900001	24900000	0.1320	0.6809	19.38	16.97
2	22200001	25200000	0.1323	0.6700	19.74	17.33
2	22500001	25500000	0.1412	0.6507	21.70	19.29
2	22800001	25800000	0.1331	0.6512	20.44	18.03
2	23100001	26100000	0.1305	0.6263	20.83	18.42
2	23400001	26400000	0.1358	0.6279	21.63	19.22
2	23700001	26700000	0.1491	0.6438	23.16	20.75
2	24000001	27000000	0.1555	0.6517	23.85	21.44
2	24300001	27300000	0.1475	0.6556	22.49	20.08
2	24600001	27600000	0.1546	0.6495	23.80	21.39
2	24900001	27900000	0.1547	0.6703	23.08	20.67
2	25200001	28200000	0.1472	0.6601	22.30	19.89
2	25500001	28500000	0.1542	0.6875	22.43	20.02
2	25800001	28800000	0.1653	0.6818	24.25	21.84
2	26100001	29100000	0.1910	0.7038	27.14	24.73
2	26400001	29400000	0.1978	0.6974	28.37	25.96
2	26700001	29700000	0.1987	0.7048	28.19	25.78
2	27000001	30000000	0.2043	0.6954	29.38	26.97
2	27300001	30300000	0.2148	0.6893	31.17	28.76
2	27600001	30600000	0.2143	0.6951	30.83	28.42
2	27900001	30900000	0.2168	0.6773	32.01	29.60
2	28200001	31200000	0.2293	0.6822	33.61	31.20
2	28500001	31500000	0.2105	0.6801	30.95	28.54
2	28800001	31800000	0.2113	0.6696	31.55	29.14
2	29100001	32100000	0.1856	0.6583	28.19	25.78
2	29400001	32400000	0.1653	0.6732	24.56	22.15
2	29700001	32700000	0.1487	0.6581	22.59	20.18
2	30000001	33000000	0.1426	0.6713	21.23	18.82
2	30300001	33300000	0.1428	0.6654	21.46	19.05
2	30600001	33600000	0.1352	0.6774	19.96	17.55
2	30900001	33900000	0.1287	0.6837	18.83	16.42
2	31200001	34200000	0.1219	0.6913	17.63	15.22
2	31500001	34500000	0.1163	0.6950	16.73	14.32
2	31800001	34800000	0.1091	0.7173	15.20	12.79
2	32100001	35100000	0.1165	0.7182	16.22	13.81
2	32400001	35400000	0.1301	0.7144	18.21	15.80
2	32700001	35700000	0.1401	0.7219	19.41	17.00
2	33000001	36000000	0.1355	0.7218	18.78	16.37
2	33300001	36300000	0.1220	0.7356	16.58	14.17
2	33600001	36600000	0.1336	0.7365	18.15	15.74
2	33900001	36900000	0.1460	0.7549	19.35	16.94
2	34200001	37200000	0.1520	0.7596	20.02	17.61
2	34500001	37500000	0.1561	0.7644	20.42	18.01
2	34800001	37800000	0.1519	0.7692	19.75	17.34
2	35100001	38100000	0.1421	0.7744	18.35	15.94
2	35400001	38400000	0.1340	0.7739	17.31	14.90
2	35700001	38700000	0.1402	0.7666	18.29	15.88
2	36000001	39000000	0.1604	0.7491	21.41	19.00
2	36300001	39300000	0.1700	0.7296	23.31	20.90
2	36600001	39600000	0.1751	0.7291	24.02	21.61
2	36900001	39900000	0.1603	0.7145	22.43	20.02
2	37200001	40200000	0.1641	0.7096	23.12	20.71
2	37500001	40500000	0.1648	0.7045	23.38	20.97
2	37800001	40800000	0.1619	0.6994	23.15	20.74
2	38100001	41100000	0.1776	0.6921	25.67	23.26
2	38400001	41400000	0.1822	0.7007	26.00	23.59
2	38700001	41700000	0.1777	0.7035	25.26	22.85
2	39000001	42000000	0.1627	0.7172	22.68	20.27
2	39300001	42300000	0.1635	0.7349	22.24	19.83
2	39600001	42600000	0.1590	0.7379	21.55	19.14
2	39900001	42900000	0.1558	0.7394	21.07	18.66
2	40200001	43200000	0.1582	0.7409	21.35	18.94
2	40500001	43500000	0.1627	0.7426	21.90	19.49
2	40800001	43800000	0.1697	0.7502	22.62	20.21
2	41100001	44100000	0.1519	0.7606	19.97	17.56
2	41400001	44400000	0.1640	0.7566	21.68	19.27
2	41700001	44700000	0.1593	0.7561	21.08	18.67
2	42000001	45000000	0.1507	0.7616	19.78	17.37
2	42300001	45300000	0.1447	0.7591	19.06	16.65
2	42600001	45600000	0.1431	0.7555	18.94	16.53
2	42900001	45900000	0.1538	0.7537	20.41	18.00
2	43200001	46200000	0.1520	0.7479	20.33	17.92
2	43500001	46500000	0.1594	0.7397	21.55	19.14
2	43800001	46800000	0.1735	0.7403	23.44	21.03
2	44100001	47100000	0.1865	0.7342	25.40	22.99
2	44400001	47400000	0.1749	0.7249	24.12	21.71
2	44700001	47700000	0.1802	0.7281	24.74	22.33
2	45000001	48000000	0.1961	0.7261	27.00	24.59
2	45300001	48300000	0.2008	0.7393	27.16	24.75
2	45600001	48600000	0.1991	0.7251	27.45	25.04
2	45900001	48900000	0.1988	0.7322	27.16	24.75
2	46200001	49200000	0.2097	0.7443	28.18	25.77
2	46500001	49500000	0.2125	0.7378	28.81	26.40
2	46800001	49800000	0.1934	0.7184	26.92	24.51
2	47100001	50100000	0.1934	0.7112	27.20	24.79
2	47400001	50400000	0.1864	0.7167	26.01	23.60
2	47700001	50700000	0.1749	0.7346	23.80	21.39
2	48000001	51000000	0.1617	0.7365	21.96	19.55
2	48300001	51300000	0.1588	0.7258	21.87	19.46
2	48600001	51600000	0.1640	0.7432	22.06	19.65
2	48900001	51900000	0.1732	0.7397	23.41	21.00
2	49200001	52200000	0.1658	0.7383	22.45	20.04
2	49500001	52500000	0.1702	0.7513	22.65	20.24
2	49800001	52800000	0.1878	0.7692	24.41	22.00
2	50100001	53100000	0.1811	0.7874	22.99	20.58
2	50400001	53400000	0.1834	0.7885	23.26	20.85
2	50700001	53700000	0.2040	0.7834	26.04	23.63
2	51000001	54000000	0.2017	0.7791	25.90	23.49
2	51300001	54300000	0.2165	0.7760	27.90	25.49
2	51600001	54600000	0.2221	0.7815	28.42	26.01
2	51900001	54900000	0.2162	0.7850	27.54	25.13
2	52200001	55200000	0.2150	0.7893	27.25	24.84
2	52500001	55500000	0.1989	0.7644	26.02	23.61
2	52800001	55800000	0.1794	0.7687	23.34	20.93
2	53100001	56100000	0.1797	0.7682	23.39	20.98
2	53400001	56400000	0.1796	0.7512	23.91	21.50
2	53700001	56700000	0.1609	0.7340	21.92	19.51
2	54000001	57000000	0.1568	0.7357	21.31	18.90
2	54300001	57300000	0.1371	0.7438	18.43	16.02
2	54600001	57600000	0.1278	0.7363	17.35	14.94
2	54900001	57900000	0.1148	0.7326	15.67	13.26
2	55200001	58200000	0.1141	0.7343	15.53	13.12
2	55500001	58500000	0.1162	0.7505	15.49	13.08
2	55800001	58800000	0.1209	0.7381	16.38	13.97
2	56100001	59100000	0.1366	0.7435	18.37	15.96
2	56400001	59400000	0.1430	0.7565	18.90	16.49
2	56700001	59700000	0.1556	0.7732	20.13	17.72
2	57000001	60000000	0.1577	0.7683	20.53	18.12
2	57300001	60300000	0.1631	0.7659	21.30	18.89
2	57600001	60600000	0.1730	0.7679	22.53	20.12
2	57900001	60900000	0.1737	0.7655	22.69	20.28
2	58200001	61200000	0.1776	0.7708	23.04	20.63
2	58500001	61500000	0.1844	0.7788	23.68	21.27
2	58800001	61800000	0.1967	0.7843	25.08	22.67
2	59100001	62100000	0.1827	0.7664	23.83	21.42
2	59400001	62400000	0.1781	0.7777	22.90	20.49
2	59700001	62700000	0.1827	0.7829	23.33	20.92
2	60000001	63000000	0.1776	0.7672	23.15	20.74
2	60300001	63300000	0.1732	0.7723	22.42	20.01
2	60600001	63600000	0.1595	0.7792	20.47	18.06
2	60900001	63900000	0.1624	0.7791	20.85	18.44
2	61200001	64200000	0.1470	0.7737	19.00	16.59
2	61500001	64500000	0.1416	0.7699	18.39	15.98
2	61800001	64800000	0.1289	0.7859	16.40	13.99
2	62100001	65100000	0.1277	0.7990	15.99	13.58
2	62400001	65400000	0.1235	0.7984	15.46	13.05
2	62700001	65700000	0.1136	0.7825	14.51	12.10
2	63000001	66000000	0.1394	0.7996	17.43	15.02
2	63300001	66300000	0.1335	0.7917	16.86	14.45
2	63600001	66600000	0.1454	0.7747	18.77	16.36
2	63900001	66900000	0.1410	0.7829	18.01	15.60
2	64200001	67200000	0.1416	0.7698	18.40	15.99
2	64500001	67500000	0.1530	0.7799	19.62	17.21
2	64800001	67800000	0.1523	0.7617	19.99	17.58
2	65100001	68100000	0.1602	0.7567	21.17	18.76
2	65400001	68400000	0.1749	0.7677	22.79	20.38
2	65700001	68700000	0.1757	0.7846	22.39	19.98
2	66000001	69000000	0.1650	0.7915	20.84	18.43
2	66300001	69300000	0.1865	0.8065	23.12	20.71
2	66600001	69600000	0.1853	0.8276	22.39	19.98
2	66900001	69900000	0.1865	0.8268	22.55	20.14
2	67200001	70200000	0.1947	0.8368	23.27	20.86
2	67500001	70500000	0.1933	0.8435	22.92	20.51
2	67800001	70800000	0.1971	0.8503	23.18	20.77
2	68100001	71100000	0.1895	0.8529	22.22	19.81
2	68400001	71400000	0.1722	0.8445	20.39	17.98
2	68700001	71700000	0.1671	0.8371	19.96	17.55
2	69000001	72000000	0.1808	0.8360	21.62	19.21
2	69300001	72300000	0.1720	0.8174	21.04	18.63
2	69600001	72600000	0.1614	0.8092	19.95	17.54
2	69900001	72900000	0.1567	0.8127	19.28	16.87
2	70200001	73200000	0.1515	0.8239	18.39	15.98
2	70500001	73500000	0.1352	0.8005	16.89	14.48
2	70800001	73800000	0.1270	0.8059	15.76	13.35
2	71100001	74100000	0.1284	0.8034	15.98	13.57
2	71400001	74400000	0.1289	0.7993	16.13	13.72
2	71700001	74700000	0.1391	0.8010	17.36	14.95
2	72000001	75000000	0.1320	0.7910	16.69	14.28
2	72300001	75300000	0.1324	0.7991	16.57	14.16
2	72600001	75600000	0.1311	0.7903	16.59	14.18
2	72900001	75900000	0.1354	0.7764	17.44	15.03
2	73200001	76200000	0.1557	0.7759	20.07	17.66
2	73500001	76500000	0.1554	0.7860	19.77	17.36
2	73800001	76800000	0.1590	0.7759	20.50	18.09
2	74100001	77100000	0.1550	0.7672	20.20	17.79
2	74400001	77400000	0.1659	0.7754	21.40	18.99
2	74700001	77700000	0.1678	0.7768	21.60	19.19
2	75000001	78000000	0.1583	0.7888	20.07	17.66
2	75300001	78300000	0.1573	0.7987	19.69	17.28
2	75600001	78600000	0.1457	0.8055	18.08	15.67
2	75900001	78900000	0.1464	0.8205	17.84	15.43
2	76200001	79200000	0.1252	0.8241	15.20	12.79
2	76500001	79500000	0.1313	0.8287	15.84	13.43
2	76800001	79800000	0.1331	0.8453	15.75	13.34
2	77100001	80100000	0.1501	0.8651	17.35	14.94
2	77400001	80400000	0.1406	0.8612	16.32	13.91
2	77700001	80700000	0.1371	0.8710	15.74	13.33
2	78000001	81000000	0.1467	0.8595	17.07	14.66
2	78300001	81300000	0.1482	0.8603	17.23	14.82
2	78600001	81600000	0.1640	0.8678	18.90	16.49
2	78900001	81900000	0.1702	0.8443	20.16	17.75
2	79200001	82200000	0.1689	0.8302	20.35	17.94
2	79500001	82500000	0.1649	0.8265	19.96	17.55
2	79800001	82800000	0.1678	0.8157	20.57	18.16
2	80100001	83100000	0.1702	0.8141	20.91	18.50
2	80400001	83400000	0.1709	0.8110	21.07	18.66
2	80700001	83700000	0.1667	0.8016	20.79	18.38
2	81000001	84000000	0.1556	0.8125	19.15	16.74
2	81300001	84300000	0.1509	0.7966	18.94	16.53
2	81600001	84600000	0.1563	0.7922	19.73	17.32
2	81900001	84900000	0.1556	0.8127	19.14	16.73
2	82200001	85200000	0.1753	0.8157	21.49	19.08
2	82500001	85500000	0.1685	0.8168	20.62	18.21
2	82800001	85800000	0.1870	0.8280	22.59	20.18
2	83100001	86100000	0.1692	0.8226	20.57	18.16
2	83400001	86400000	0.1763	0.8127	21.69	19.28
2	83700001	86700000	0.1834	0.8222	22.30	19.89
2	84000001	87000000	0.1796	0.8307	21.61	19.20
2	84300001	87300000	0.1893	0.8222	23.02	20.61
2	84600001	87600000	0.1834	0.8214	22.32	19.91
2	84900001	87900000	0.1860	0.8148	22.82	20.41
2	85200001	88200000	0.1692	0.8230	20.56	18.15
2	85500001	88500000	0.1786	0.8225	21.71	19.30
2	85800001	88800000	0.1512	0.8032	18.83	16.42
2	86100001	89100000	0.1580	0.8091	19.53	17.12
2	86400001	89400000	0.1572	0.8212	19.14	16.73
2	86700001	89700000	0.1488	0.8119	18.33	15.92
2	87000001	90000000	0.1640	0.7969	20.57	18.16
2	87300001	90300000	0.1486	0.8123	18.29	15.88
2	87600001	90600000	0.1500	0.8212	18.27	15.86
2	87900001	90900000	0.1435	0.8070	17.78	15.37
2	88200001	91200000	0.1384	0.7981	17.34	14.93
2	88500001	91500000	0.1338	0.8065	16.59	14.18
2	88800001	91800000	0.1449	0.8188	17.69	15.28
2	89100001	92100000	0.1428	0.8191	17.44	15.03
2	89400001	92400000	0.1555	0.8236	18.88	16.47
2	89700001	92700000	0.1606	0.8156	19.68	17.27
2	90000001	93000000	0.1500	0.8204	18.28	15.87
2	90300001	93300000	0.1559	0.8225	18.96	16.55
2	90600001	93600000	0.1448	0.8194	17.67	15.26
2	90900001	93900000	0.1531	0.8466	18.09	15.68
2	91200001	94200000	0.1673	0.8545	19.58	17.17
2	91500001	94500000	0.1782	0.8445	21.11	18.70
2	91800001	94800000	0.1729	0.8480	20.38	17.97
2	92100001	95100000	0.1963	0.8472	23.17	20.76
2	92400001	95400000	0.1873	0.8436	22.20	19.79
2	92700001	95700000	0.1826	0.8582	21.28	18.87
2	93000001	96000000	0.2000	0.8715	22.94	20.53
2	93300001	96300000	0.2115	0.8743	24.19	21.78
2	93600001	96600000	0.2344	0.8809	26.61	24.20
2	93900001	96900000	0.2306	0.8782	26.26	23.85
2	94200001	97200000	0.2291	0.8832	25.93	23.52
2	94500001	97500000	0.2384	0.8934	26.69	24.28
2	94800001	97800000	0.2536	0.9001	28.17	25.76
2	95100001	98100000	0.2260	0.9090	24.86	22.45
2	95400001	98400000	0.2220	0.9091	24.42	22.01
2	95700001	98700000	0.2266	0.9081	24.95	22.54
2	96000001	99000000	0.2201	0.9002	24.45	22.04
2	96300001	99300000	0.2092	0.8998	23.25	20.84
2	96600001	99600000	0.2061	0.8798	23.42	21.01
2	96900001	99900000	0.1992	0.8783	22.68	20.27
2	97200001	100200000	0.1897	0.8722	21.75	19.34
2	97500001	100500000	0.1681	0.8736	19.25	16.84
2	97800001	100800000	0.1495	0.8654	17.27	14.86
2	98100001	101100000	0.1526	0.8560	17.83	15.42
2	98400001	101400000	0.1524	0.8573	17.77	15.36
2	98700001	101700000	0.1537	0.8520	18.04	15.63
2	99000001	102000000	0.1588	0.8478	18.74	16.33
2	99300001	102300000	0.1678	0.8439	19.88	17.47
2	99600001	102600000	0.1685	0.8562	19.68	17.27
2	99900001	102900000	0.1733	0.8526	20.32	17.91
2	100200001	103200000	0.1881	0.8521	22.08	19.67
2	100500001	103500000	0.1962	0.8553	22.94	20.53
2	100800001	103800000	0.2108	0.8547	24.67	22.26
2	101100001	104100000	0.2164	0.8451	25.61	23.20
2	101400001	104400000	0.2130	0.8337	25.54	23.13
2	101700001	104700000	0.2059	0.8294	24.83	22.42
2	102000001	105000000	0.1858	0.8263	22.49	20.08
2	102300001	105300000	0.1822	0.8192	22.24	19.83
2	102600001	105600000	0.1758	0.8129	21.63	19.22
2	102900001	105900000	0.1692	0.8099	20.89	18.48
2	103200001	106200000	0.1501	0.7999	18.77	16.36
2	103500001	106500000	0.1505	0.7868	19.13	16.72
2	103800001	106800000	0.1387	0.7755	17.89	15.48
2	104100001	107100000	0.1385	0.7798	17.77	15.36
2	104400001	107400000	0.1400	0.7893	17.74	15.33
2	104700001	107700000	0.1427	0.7909	18.04	15.63
2	105000001	108000000	0.1579	0.7854	20.11	17.70
2	105300001	108300000	0.1569	0.7866	19.94	17.53
2	105600001	108600000	0.1648	0.7820	21.07	18.66
2	105900001	108900000	0.1751	0.7828	22.37	19.96
2	106200001	109200000	0.1805	0.7897	22.85	20.44
2	106500001	109500000	0.1771	0.7909	22.40	19.99
2	106800001	109800000	0.1895	0.7982	23.73	21.32
2	107100001	110100000	0.1904	0.8012	23.76	21.35
2	107400001	110400000	0.1882	0.7915	23.78	21.37
2	107700001	110700000	0.1933	0.7824	24.70	22.29
2	108000001	111000000	0.1737	0.7687	22.59	20.18
2	108300001	111300000	0.1751	0.7737	22.63	20.22
2	108600001	111600000	0.1643	0.7837	20.96	18.55
2	108900001	111900000	0.1593	0.7841	20.32	17.91
2	109200001	112200000	0.1758	0.7786	22.58	20.17
2	109500001	112500000	0.1867	0.7705	24.23	21.82
2	109800001	112800000	0.1875	0.7691	24.38	21.97
2	110100001	113100000	0.1819	0.7695	23.63	21.22
2	110400001	113400000	0.1845	0.7744	23.82	21.41
2	110700001	113700000	0.1718	0.7847	21.90	19.49
2	111000001	114000000	0.1788	0.7911	22.60	20.19
2	111300001	114300000	0.1745	0.7877	22.16	19.75
2	111600001	114600000	0.1820	0.7864	23.14	20.73
2	111900001	114900000	0.1808	0.7846	23.04	20.63
2	112200001	115200000	0.1606	0.7850	20.46	18.05
2	112500001	115500000	0.1652	0.7853	21.04	18.63
2	112800001	115800000	0.1528	0.7774	19.65	17.24
2	113100001	116100000	0.1543	0.7655	20.16	17.75
2	113400001	116400000	0.1623	0.7730	20.99	18.58
2	113700001	116700000	0.1622	0.7811	20.77	18.36
2	114000001	117000000	0.1646	0.7903	20.82	18.41
2	114300001	117300000	0.1736	0.7815	22.21	19.80
2	114600001	117600000	0.1660	0.7841	21.17	18.76
2	114900001	117900000	0.1757	0.7853	22.38	19.97
2	115200001	118200000	0.1782	0.7851	22.69	20.28
2	115500001	118500000	0.1651	0.7986	20.67	18.26
2	115800001	118800000	0.1677	0.8114	20.67	18.26
2	116100001	119100000	0.1702	0.8127	20.95	18.54
2	116400001	119400000	0.1699	0.8084	21.02	18.61
2	116700001	119700000	0.1884	0.7957	23.68	21.27
2	117000001	120000000	0.1974	0.8016	24.62	22.21
2	117300001	120300000	0.1981	0.8225	24.09	21.68
2	117600001	120600000	0.1907	0.8150	23.40	20.99
2	117900001	120900000	0.1813	0.8085	22.43	20.02
2	118200001	121200000	0.1905	0.8145	23.38	20.97
2	118500001	121500000	0.2039	0.8209	24.84	22.43
2	118800001	121800000	0.2013	0.8262	24.36	21.95
2	119100001	122100000	0.2006	0.8345	24.04	21.63
2	119400001	122400000	0.1927	0.8400	22.94	20.53
2	119700001	122700000	0.1705	0.8439	20.20	17.79
2	120000001	123000000	0.1669	0.8439	19.78	17.37
2	120300001	123300000	0.1589	0.8411	18.90	16.49
2	120600001	123600000	0.1735	0.8489	20.44	18.03
2	120900001	123900000	0.1759	0.8527	20.63	18.22
2	121200001	124200000	0.1652	0.8566	19.28	16.87
2	121500001	124500000	0.1562	0.8482	18.42	16.01
2	121800001	124800000	0.1588	0.8469	18.75	16.34
2	122100001	125100000	0.1632	0.8520	19.15	16.74
2	122400001	125400000	0.1611	0.8516	18.91	16.50
2	122700001	125700000	0.1680	0.8584	19.57	17.16
2	123000001	126000000	0.1677	0.8542	19.63	17.22
2	123300001	126300000	0.1664	0.8379	19.86	17.45
2	123600001	126600000	0.1693	0.8302	20.39	17.98
2	123900001	126900000	0.1760	0.8363	21.04	18.63
2	124200001	127200000	0.1765	0.8357	21.12	18.71
2	124500001	127500000	0.1773	0.8321	21.30	18.89
2	124800001	127800000	0.1824	0.8309	21.95	19.54
2	125100001	128100000	0.1653	0.8264	20.00	17.59
2	125400001	128400000	0.1739	0.8257	21.06	18.65
2	125700001	128700000	0.1807	0.8235	21.94	19.53
2	126000001	129000000	0.1737	0.8245	21.06	18.65
2	126300001	129300000	0.1831	0.8296	22.07	19.66
2	126600001	129600000	0.1778	0.8391	21.19	18.78
2	126900001	129900000	0.1752	0.8369	20.93	18.52
2	127200001	130200000	0.1791	0.8428	21.26	18.85
2	127500001	130500000	0.1764	0.8501	20.75	18.34
2	127800001	130800000	0.1868	0.8537	21.89	19.48
2	128100001	131100000	0.1995	0.8450	23.61	21.20
2	128400001	131400000	0.2074	0.8479	24.46	22.05
2	128700001	131700000	0.2100	0.8523	24.64	22.23
2	129000001	132000000	0.2181	0.8612	25.33	22.92
2	129300001	132300000	0.2131	0.8586	24.81	22.40
2	129600001	132600000	0.2110	0.8534	24.72	22.31
2	129900001	132900000	0.1985	0.8514	23.32	20.91
2	130200001	133200000	0.1996	0.8448	23.63	21.22
2	130500001	133500000	0.2095	0.8396	24.95	22.54
2	130800001	133800000	0.1946	0.8237	23.62	21.21
2	131100001	134100000	0.1899	0.8277	22.94	20.53
2	131400001	134400000	0.1732	0.8156	21.24	18.83
2	131700001	134700000	0.1698	0.8091	20.99	18.58
2	132000001	135000000	0.1718	0.8091	21.23	18.82
2	132300001	135300000	0.1655	0.8212	20.15	17.74
2	132600001	135600000	0.1613	0.8128	19.85	17.44
2	132900001	135900000	0.1718	0.8085	21.25	18.84
2	133200001	136200000	0.1767	0.8011	22.06	19.65
2	133500001	136500000	0.1696	0.7939	21.36	18.95
2	133800001	136800000	0.1603	0.7939	20.19	17.78
2	134100001	137100000	0.1556	0.8025	19.39	16.98
2	134400001	137400000	0.1693	0.8067	20.98	18.57
2	134700001	137700000	0.1733	0.8069	21.47	19.06
2	135000001	138000000	0.1756	0.8034	21.86	19.45
2	135300001	138300000	0.1813	0.8061	22.49	20.08
2	135600001	138600000	0.1831	0.8139	22.50	20.09
2	135900001	138900000	0.1871	0.8067	23.20	20.79
2	136200001	139200000	0.1830	0.7917	23.11	20.70
2	136500001	139500000	0.1892	0.8055	23.48	21.07
2	136800001	139800000	0.1962	0.8112	24.18	21.77
2	137100001	140100000	0.2098	0.8086	25.95	23.54
2	137400001	140400000	0.1982	0.8021	24.71	22.30
2	137700001	140700000	0.1977	0.8062	24.53	22.12
2	138000001	141000000	0.1938	0.8044	24.09	21.68
2	138300001	141300000	0.1884	0.7997	23.56	21.15
2	138600001	141600000	0.1936	0.8043	24.07	21.66
2	138900001	141900000	0.1911	0.8170	23.40	20.99
2	139200001	142200000	0.1855	0.8214	22.58	20.17
2	139500001	142500000	0.1643	0.8112	20.25	17.84
2	139800001	142800000	0.1753	0.8101	21.64	19.23
2	140100001	143100000	0.1630	0.8063	20.22	17.81
2	140400001	143400000	0.1666	0.8028	20.75	18.34
2	140700001	143700000	0.1630	0.7968	20.46	18.05
2	141000001	144000000	0.1564	0.8022	19.50	17.09
2	141300001	144300000	0.1550	0.7958	19.48	17.07
2	141600001	144600000	0.1458	0.7864	18.54	16.13
2	141900001	144900000	0.1418	0.7895	17.96	15.55
2	142200001	145200000	0.1468	0.8109	18.10	15.69
2	142500001	145500000	0.1681	0.8120	20.70	18.29
2	142800001	145800000	0.1464	0.8157	17.94	15.53
2	143100001	146100000	0.1581	0.8184	19.32	16.91
2	143400001	146400000	0.1458	0.8272	17.63	15.22
2	143700001	146700000	0.1506	0.8285	18.18	15.77
2	144000001	147000000	0.1544	0.8043	19.19	16.78
2	144300001	147300000	0.1640	0.8095	20.26	17.85
2	144600001	147600000	0.1702	0.7903	21.54	19.13
2	144900001	147900000	0.1588	0.7735	20.53	18.12
2	145200001	148200000	0.1515	0.7404	20.46	18.05
2	145500001	148500000	0.1405	0.7318	19.21	16.80
2	145800001	148800000	0.1538	0.7150	21.50	19.09
2	146100001	149100000	0.1463	0.7142	20.48	18.07
2	146400001	149400000	0.1511	0.7050	21.44	19.03
2	146700001	149700000	0.1434	0.6966	20.59	18.18
2	147000001	150000000	0.1425	0.7005	20.34	17.93
2	147300001	150300000	0.1553	0.7136	21.77	19.36
2	147600001	150600000	0.1570	0.7341	21.38	18.97
2	147900001	150900000	0.1682	0.7434	22.63	20.22
2	148200001	151200000	0.1814	0.7765	23.37	20.96
2	148500001	151500000	0.1812	0.7833	23.13	20.72
2	148800001	151800000	0.1722	0.7946	21.67	19.26
2	149100001	152100000	0.1777	0.7921	22.44	20.03
2	149400001	152400000	0.1707	0.7822	21.83	19.42
2	149700001	152700000	0.1837	0.7811	23.52	21.11
2	150000001	153000000	0.1775	0.7893	22.49	20.08
2	150300001	153300000	0.1651	0.7659	21.55	19.14
2	150600001	153600000	0.1695	0.7641	22.19	19.78
2	150900001	153900000	0.1707	0.7781	21.93	19.52
2	151200001	154200000	0.1689	0.7663	22.04	19.63
2	151500001	154500000	0.1746	0.7723	22.61	20.20
2	151800001	154800000	0.1898	0.7786	24.38	21.97
2	152100001	155100000	0.1836	0.7764	23.65	21.24
2	152400001	155400000	0.1998	0.7836	25.49	23.08
2	152700001	155700000	0.1897	0.7841	24.19	21.78
2	153000001	156000000	0.2033	0.7927	25.64	23.23
2	153300001	156300000	0.1944	0.8100	24.00	21.59
2	153600001	156600000	0.1870	0.8048	23.23	20.82
2	153900001	156900000	0.1830	0.7993	22.90	20.49
2	154200001	157200000	0.1907	0.7955	23.97	21.56
2	154500001	157500000	0.1798	0.7874	22.83	20.42
2	154800001	157800000	0.1781	0.7849	22.70	20.29
2	155100001	158100000	0.1711	0.7814	21.90	19.49
2	155400001	158400000	0.1760	0.7934	22.18	19.77
2	155700001	158700000	0.1708	0.7862	21.72	19.31
2	156000001	159000000	0.1629	0.7722	21.10	18.69
2	156300001	159300000	0.1654	0.7570	21.85	19.44
2	156600001	159600000	0.1687	0.7567	22.30	19.89
2	156900001	159900000	0.1743	0.7457	23.38	20.97
2	157200001	160200000	0.1559	0.7371	21.15	18.74
2	157500001	160500000	0.1693	0.7363	22.99	20.58
2	157800001	160800000	0.1624	0.7343	22.12	19.71
2	158100001	161100000	0.1784	0.7327	24.35	21.94
2	158400001	161400000	0.1660	0.7366	22.53	20.12
2	158700001	161700000	0.1752	0.7612	23.01	20.60
2	159000001	162000000	0.1813	0.7597	23.86	21.45
2	159300001	162300000	0.1723	0.7645	22.54	20.13
2	159600001	162600000	0.1751	0.7655	22.87	20.46
2	159900001	162900000	0.1769	0.7724	22.90	20.49
2	160200001	163200000	0.1815	0.7865	23.07	20.66
2	160500001	163500000	0.1757	0.7958	22.08	19.67
2	160800001	163800000	0.1845	0.7988	23.09	20.68
2	161100001	164100000	0.1617	0.7993	20.23	17.82
2	161400001	164400000	0.1612	0.7847	20.54	18.13
2	161700001	164700000	0.1444	0.7684	18.79	16.38
2	162000001	165000000	0.1471	0.7775	18.92	16.51
2	162300001	165300000	0.1547	0.7768	19.92	17.51
2	162600001	165600000	0.1535	0.7838	19.59	17.18
2	162900001	165900000	0.1569	0.7759	20.23	17.82
2	163200001	166200000	0.1648	0.7646	21.56	19.15
2	163500001	166500000	0.1611	0.7679	20.98	18.57
2	163800001	166800000	0.1560	0.7563	20.63	18.22
2	164100001	167100000	0.1768	0.7640	23.15	20.74
2	164400001	167400000	0.1906	0.7699	24.76	22.35
2	164700001	167700000	0.2027	0.7682	26.39	23.98
2	165000001	168000000	0.2138	0.7714	27.71	25.30
2	165300001	168300000	0.2142	0.7715	27.76	25.35
2	165600001	168600000	0.2082	0.7732	26.93	24.52
2	165900001	168900000	0.1933	0.7829	24.69	22.28
2	166200001	169200000	0.1811	0.7935	22.83	20.42
2	166500001	169500000	0.1786	0.7900	22.61	20.20
2	166800001	169800000	0.1860	0.7966	23.35	20.94
2	167100001	170100000	0.1734	0.7969	21.75	19.34
2	167400001	170400000	0.1569	0.7969	19.69	17.28
2	167700001	170700000	0.1668	0.8074	20.66	18.25
2	168000001	171000000	0.1494	0.7962	18.77	16.36
2	168300001	171300000	0.1399	0.8051	17.38	14.97
2	168600001	171600000	0.1448	0.7954	18.20	15.79
2	168900001	171900000	0.1549	0.7907	19.59	17.18
2	169200001	172200000	0.1678	0.7945	21.12	18.71
2	169500001	172500000	0.1705	0.7952	21.44	19.03
2	169800001	172800000	0.1661	0.7843	21.17	18.76
2	170100001	173100000	0.1785	0.7664	23.30	20.89
2	170400001	173400000	0.1797	0.7667	23.44	21.03
2	170700001	173700000	0.1628	0.7536	21.61	19.20
2	171000001	174000000	0.1575	0.7675	20.52	18.11
2	171300001	174300000	0.1706	0.7428	22.97	20.56
2	171600001	174600000	0.1585	0.7511	21.11	18.70
2	171900001	174900000	0.1541	0.7529	20.47	18.06
2	172200001	175200000	0.1458	0.7396	19.72	17.31
2	172500001	175500000	0.1437	0.7173	20.04	17.63
2	172800001	175800000	0.1396	0.7252	19.25	16.84
2	173100001	176100000	0.1292	0.7412	17.44	15.03
2	173400001	176400000	0.1328	0.7418	17.90	15.49
2	173700001	176700000	0.1441	0.7555	19.08	16.67
2	174000001	177000000	0.1446	0.7396	19.55	17.14
2	174300001	177300000	0.1544	0.7580	20.37	17.96
2	174600001	177600000	0.1784	0.7538	23.67	21.26
2	174900001	177900000	0.1894	0.7557	25.06	22.65
2	175200001	178200000	0.2049	0.7699	26.61	24.20
2	175500001	178500000	0.2093	0.7875	26.58	24.17
2	175800001	178800000	0.2072	0.7974	25.98	23.57
2	176100001	179100000	0.2150	0.8035	26.75	24.34
2	176400001	179400000	0.2295	0.7909	29.02	26.61
2	176700001	179700000	0.2379	0.7801	30.50	28.09
2	177000001	180000000	0.2513	0.7817	32.15	29.74
2	177300001	180300000	0.2449	0.7823	31.30	28.89
2	177600001	180600000	0.2228	0.7741	28.79	26.38
2	177900001	180900000	0.2147	0.7688	27.93	25.52
2	178200001	181200000	0.2071	0.7530	27.51	25.10
2	178500001	181500000	0.2034	0.7367	27.60	25.19
2	178800001	181800000	0.2091	0.7152	29.24	26.83
2	179100001	182100000	0.2023	0.6963	29.06	26.65
2	179400001	182400000	0.1927	0.7112	27.10	24.69
2	179700001	182700000	0.1784	0.7098	25.13	22.72
2	180000001	183000000	0.1831	0.7202	25.42	23.01
2	180300001	183300000	0.1725	0.7205	23.94	21.53
2	180600001	183600000	0.1806	0.7273	24.83	22.42
2	180900001	183900000	0.1800	0.7180	25.08	22.67
2	181200001	184200000	0.1803	0.7267	24.81	22.40
2	181500001	184500000	0.1892	0.7383	25.63	23.22
2	181800001	184800000	0.1847	0.7417	24.90	22.49
2	182100001	185100000	0.1899	0.7592	25.02	22.61
2	182400001	185400000	0.1949	0.7542	25.84	23.43
2	182700001	185700000	0.2049	0.7536	27.19	24.78
2	183000001	186000000	0.1888	0.7301	25.86	23.45
2	183300001	186300000	0.1874	0.7147	26.22	23.81
2	183600001	186600000	0.1913	0.7164	26.70	24.29
2	183900001	186900000	0.1831	0.7238	25.30	22.89
2	184200001	187200000	0.1796	0.7243	24.79	22.38
2	184500001	187500000	0.1850	0.7205	25.68	23.27
2	184800001	187800000	0.1949	0.7337	26.57	24.16
2	185100001	188100000	0.1940	0.7208	26.92	24.51
2	185400001	188400000	0.1895	0.7230	26.21	23.80
2	185700001	188700000	0.1828	0.7146	25.58	23.17
2	186000001	189000000	0.1922	0.7308	26.29	23.88
2	186300001	189300000	0.2027	0.7321	27.68	25.27
2	186600001	189600000	0.1956	0.7255	26.96	24.55
2	186900001	189900000	0.2022	0.7198	28.09	25.68
2	187200001	190200000	0.2090	0.7104	29.41	27.00
2	187500001	190500000	0.1994	0.7050	28.28	25.87
2	187800001	190800000	0.1820	0.7002	25.99	23.58
2	188100001	191100000	0.1849	0.6939	26.65	24.24
2	188400001	191400000	0.1752	0.6963	25.17	22.76
2	188700001	191700000	0.1861	0.6977	26.68	24.27
2	189000001	192000000	0.1697	0.6945	24.44	22.03
2	189300001	192300000	0.1731	0.6829	25.35	22.94
2	189600001	192600000	0.1696	0.6674	25.41	23.00
2	189900001	192900000	0.1660	0.6720	24.70	22.29
2	190200001	193200000	0.1531	0.6697	22.86	20.45
2	190500001	193500000	0.1440	0.6759	21.30	18.89
2	190800001	193800000	0.1529	0.6548	23.35	20.94
2	191100001	194100000	0.1510	0.6671	22.64	20.23
2	191400001	194400000	0.1623	0.6476	25.07	22.66
2	191700001	194700000	0.1471	0.6511	22.59	20.18
2	192000001	195000000	0.1626	0.6508	24.98	22.57
2	192300001	195300000	0.1619	0.6761	23.94	21.53
2	192600001	195600000	0.1629	0.6998	23.28	20.87
2	192900001	195900000	0.1624	0.6909	23.50	21.09
2	193200001	196200000	0.1656	0.6909	23.97	21.56
2	193500001	196500000	0.1680	0.6910	24.32	21.91
2	193800001	196800000	0.1698	0.7073	24.01	21.60
2	194100001	197100000	0.1716	0.6945	24.70	22.29
2	194400001	197400000	0.1703	0.7138	23.86	21.45
2	194700001	197700000	0.1790	0.7044	25.42	23.01
2	195000001	198000000	0.1696	0.7105	23.88	21.47
2	195300001	198300000	0.1610	0.6998	23.00	20.59
2	195600001	198600000	0.1586	0.6905	22.97	20.56
2	195900001	198900000	0.1668	0.7036	23.71	21.30
2	196200001	199200000	0.1569	0.7058	22.23	19.82
2	196500001	199500000	0.1572	0.7004	22.44	20.03
2	196800001	199800000	0.1734	0.7086	24.47	22.06
2	197100001	200100000	0.1561	0.7214	21.64	19.23
2	197400001	200400000	0.1589	0.7190	22.10	19.69
2	197700001	200700000	0.1447	0.7353	19.67	17.26
2	198000001	201000000	0.1485	0.7295	20.35	17.94
2	198300001	201300000	0.1484	0.7230	20.52	18.11
2	198600001	201600000	0.1529	0.7309	20.93	18.52
2	198900001	201900000	0.1429	0.7209	19.83	17.42
2	199200001	202200000	0.1544	0.7335	21.05	18.64
2	199500001	202500000	0.1660	0.7424	22.35	19.94
2	199800001	202800000	0.1514	0.7366	20.55	18.14
2	200100001	203100000	0.1701	0.7342	23.17	20.76
2	200400001	203400000	0.1555	0.7259	21.42	19.01
2	200700001	203700000	0.1611	0.7101	22.69	20.28
2	201000001	204000000	0.1643	0.7038	23.35	20.94
2	201300001	204300000	0.1625	0.7026	23.12	20.71
2	201600001	204600000	0.1587	0.6934	22.89	20.48
2	201900001	204900000	0.1602	0.6909	23.18	20.77
2	202200001	205200000	0.1622	0.6874	23.59	21.18
2	202500001	205500000	0.1525	0.6669	22.86	20.45
2	202800001	205800000	0.1581	0.6857	23.06	20.65
2	203100001	206100000	0.1547	0.6913	22.38	19.97
2	203400001	206400000	0.1621	0.6891	23.53	21.12
2	203700001	206700000	0.1637	0.7079	23.12	20.71
2	204000001	207000000	0.1537	0.7038	21.84	19.43
2	204300001	207300000	0.1603	0.7023	22.82	20.41
2	204600001	207600000	0.1727	0.7235	23.87	21.46
2	204900001	207900000	0.1813	0.7401	24.49	22.08
2	205200001	208200000	0.1818	0.7339	24.76	22.35
2	205500001	208500000	0.1894	0.7467	25.37	22.96
2	205800001	208800000	0.1854	0.7186	25.79	23.38
2	206100001	209100000	0.1790	0.7127	25.12	22.71
2	206400001	209400000	0.1812	0.7262	24.96	22.55
2	206700001	209700000	0.1885	0.7213	26.13	23.72
2	207000001	210000000	0.1877	0.7216	26.01	23.60
2	207300001	210300000	0.1818	0.7428	24.48	22.07
2	207600001	210600000	0.1588	0.6676	23.79	21.38
2	207900001	210900000	0.1474	0.6359	23.19	20.78
2	208200001	211200000	0.1406	0.6202	22.67	20.26
2	208500001	211500000	0.1266	0.6228	20.32	17.91
2	208800001	211800000	0.1144	0.6132	18.66	16.25
2	209100001	212100000	0.1145	0.6157	18.60	16.19
2	209400001	212400000	0.1222	0.6284	19.45	17.04
2	209700001	212700000	0.1185	0.6374	18.59	16.18
2	210000001	213000000	0.1199	0.6578	18.22	15.81
2	210300001	213300000	0.1262	0.6454	19.56	17.15
2	210600001	213600000	0.1426	0.7007	20.35	17.94
2	210900001	213900000	0.1553	0.7110	21.85	19.44
2	211200001	214200000	0.1597	0.7318	21.82	19.41
2	211500001	214500000	0.1627	0.7294	22.30	19.89
2	211800001	214800000	0.1639	0.7483	21.90	19.49
2	212100001	215100000	0.1601	0.7458	21.47	19.06
2	212400001	215400000	0.1459	0.7237	20.16	17.75
2	212700001	215700000	0.1502	0.7112	21.12	18.71
2	213000001	216000000	0.1574	0.7025	22.41	20.00
2	213300001	216300000	0.1597	0.7014	22.77	20.36
2	213600001	216600000	0.1608	0.7009	22.94	20.53
2	213900001	216900000	0.1535	0.7140	21.49	19.08
2	214200001	217200000	0.1594	0.7012	22.73	20.32
2	214500001	217500000	0.1509	0.7101	21.26	18.85
2	214800001	217800000	0.1635	0.7082	23.09	20.68
2	215100001	218100000	0.1765	0.6935	25.45	23.04
2	215400001	218400000	0.2006	0.6811	29.45	27.04
2	215700001	218700000	0.1921	0.6567	29.25	26.84
2	216000001	219000000	0.1923	0.6538	29.42	27.01
2	216300001	219300000	0.1817	0.6346	28.63	26.22
2	216600001	219600000	0.1805	0.6422	28.11	25.70
2	216900001	219900000	0.1893	0.6490	29.16	26.75
2	217200001	220200000	0.1896	0.6465	29.33	26.92
2	217500001	220500000	0.2005	0.6403	31.31	28.90
2	217800001	220800000	0.2028	0.6423	31.58	29.17
2	218100001	221100000	0.1985	0.6595	30.10	27.69
2	218400001	221400000	0.1891	0.6690	28.27	25.86
2	218700001	221700000	0.1900	0.7012	27.09	24.68
2	219000001	222000000	0.1836	0.6843	26.84	24.43
2	219300001	222300000	0.1937	0.7064	27.42	25.01
2	219600001	222600000	0.1814	0.6889	26.33	23.92
2	219900001	222900000	0.1707	0.6662	25.63	23.22
2	220200001	223200000	0.1548	0.6780	22.83	20.42
2	220500001	223500000	0.1608	0.6758	23.79	21.38
2	220800001	223800000	0.1441	0.6565	21.95	19.54
2	221100001	224100000	0.1433	0.6436	22.26	19.85
2	221400001	224400000	0.1283	0.6487	19.77	17.36
2	221700001	224700000	0.1387	0.6426	21.59	19.18
2	222000001	225000000	0.1390	0.6554	21.21	18.80
2	222300001	225300000	0.1321	0.6503	20.31	17.90
2	222600001	225600000	0.1390	0.6630	20.96	18.55
2	222900001	225900000	0.1463	0.6719	21.77	19.36
2	223200001	226200000	0.1663	0.6721	24.74	22.33
2	223500001	226500000	0.1571	0.6889	22.81	20.40
2	223800001	226800000	0.1568	0.7116	22.03	19.62
2	224100001	227100000	0.1515	0.7128	21.25	18.84
2	224400001	227400000	0.1451	0.7159	20.27	17.86
2	224700001	227700000	0.1359	0.7129	19.06	16.65
2	225000001	228000000	0.1310	0.7160	18.29	15.88
2	225300001	228300000	0.1351	0.7162	18.86	16.45
2	225600001	228600000	0.1361	0.6952	19.58	17.17
2	225900001	228900000	0.1290	0.6956	18.55	16.14
2	226200001	229200000	0.1098	0.7007	15.67	13.26
2	226500001	229500000	0.1277	0.6736	18.96	16.55
2	226800001	229800000	0.1323	0.6626	19.96	17.55
2	227100001	230100000	0.1337	0.6545	20.42	18.01
2	227400001	230400000	0.1349	0.6480	20.82	18.41
2	227700001	230700000	0.1279	0.6418	19.93	17.52
2	228000001	231000000	0.1366	0.6415	21.30	18.89
2	228300001	231300000	0.1342	0.6323	21.23	18.82
2	228600001	231600000	0.1306	0.6401	20.41	18.00
2	228900001	231900000	0.1378	0.6411	21.50	19.09
2	229200001	232200000	0.1481	0.6261	23.66	21.25
2	229500001	232500000	0.1375	0.6338	21.70	19.29
2	229800001	232800000	0.1429	0.6325	22.60	20.19
2	230100001	233100000	0.1434	0.6373	22.50	20.09
2	230400001	233400000	0.1429	0.6260	22.83	20.42
2	230700001	233700000	0.1511	0.6320	23.90	21.49
2	231000001	234000000	0.1512	0.6265	24.14	21.73
2	231300001	234300000	0.1504	0.6369	23.61	21.20
2	231600001	234600000	0.1537	0.6516	23.59	21.18
2	231900001	234900000	0.1480	0.6537	22.63	20.22
2	232200001	235200000	0.1395	0.6613	21.10	18.69
2	232500001	235500000	0.1392	0.6397	21.75	19.34
2	232800001	235800000	0.1289	0.6369	20.24	17.83
2	233100001	236100000	0.1273	0.6385	19.94	17.53
2	233400001	236400000	0.1335	0.6333	21.07	18.66
2	233700001	236700000	0.1281	0.6190	20.70	18.29
2	234000001	237000000	0.1163	0.6123	18.98	16.57
2	234300001	237300000	0.1180	0.6098	19.35	16.94
2	234600001	237600000	0.1164	0.5924	19.64	17.23
2	234900001	237900000	0.1179	0.5771	20.43	18.02
2	235200001	238200000	0.1135	0.5615	20.21	17.80
2	235500001	238500000	0.1025	0.5568	18.41	16.00
2	235800001	238800000	0.1024	0.5666	18.07	15.66
2	236100001	239100000	0.0986	0.5351	18.43	16.02
2	236400001	239400000	0.1021	0.5383	18.97	16.56
2	236700001	239700000	0.1100	0.5408	20.34	17.93
2	237000001	240000000	0.1182	0.5437	21.75	19.34
2	237300001	240300000	0.1153	0.5391	21.38	18.97
2	237600001	240600000	0.1285	0.5481	23.44	21.03
2	237900001	240900000	0.1262	0.5558	22.71	20.30
2	238200001	241200000	0.1338	0.5705	23.46	21.05
2	238500001	241500000	0.1447	0.5896	24.55	22.14
2	238800001	241800000	0.1486	0.5861	25.35	22.94
2	239100001	242100000	0.1519	0.6095	24.91	22.50
2	239400001	242400000	0.1490	0.6220	23.96	21.55
2	239700001	242700000	0.1481	0.6322	23.43	21.02
2	240000001	243000000	0.1406	0.6217	22.61	20.20
2	240300001	243300000	0.1366	0.6113	22.34	19.93
2	240600001	243600000	0.1356	0.6113	22.18	19.77
2	240900001	243900000	0.1400	0.6096	22.97	20.56
2	241200001	244200000	0.1376	0.6127	22.46	20.05
2	241500001	244500000	0.1349	0.6257	21.56	19.15
2	241800001	244800000	0.1337	0.6389	20.92	18.51
2	242100001	245089386	0.1324	0.6696	19.71	17.30
3	1	3000000	0.1543	0.6912	22.32	19.91
3	300001	3300000	0.1510	0.6645	22.73	20.32
3	600001	3600000	0.1448	0.6546	22.11	19.70
3	900001	3900000	0.1425	0.6389	22.31	19.90
3	1200001	4200000	0.1424	0.6312	22.56	20.15
3	1500001	4500000	0.1466	0.6081	24.11	21.70
3	1800001	4800000	0.1495	0.6199	24.11	21.70
3	2100001	5100000	0.1451	0.5922	24.49	22.08
3	2400001	5400000	0.1444	0.5981	24.15	21.74
3	2700001	5700000	0.1682	0.6152	27.33	24.92
3	3000001	6000000	0.1704	0.6187	27.54	25.13
3	3300001	6300000	0.1670	0.6151	27.16	24.75
3	3600001	6600000	0.1683	0.6148	27.37	24.96
3	3900001	6900000	0.1701	0.6271	27.13	24.72
3	4200001	7200000	0.1585	0.6066	26.13	23.72
3	4500001	7500000	0.1565	0.6128	25.53	23.12
3	4800001	7800000	0.1617	0.6118	26.43	24.02
3	5100001	8100000	0.1610	0.6524	24.68	22.27
3	5400001	8400000	0.1717	0.6581	26.09	23.68
3	5700001	8700000	0.1497	0.6201	24.15	21.74
3	6000001	9000000	0.1535	0.6246	24.58	22.17
3	6300001	9300000	0.1646	0.6320	26.05	23.64
3	6600001	9600000	0.1670	0.6304	26.49	24.08
3	6900001	9900000	0.1623	0.6133	26.46	24.05
3	7200001	10200000	0.1699	0.6184	27.47	25.06
3	7500001	10500000	0.1847	0.6345	29.10	26.69
3	7800001	10800000	0.1979	0.6454	30.66	28.25
3	8100001	11100000	0.1990	0.6424	30.98	28.57
3	8400001	11400000	0.2000	0.6529	30.63	28.22
3	8700001	11700000	0.2069	0.6752	30.65	28.24
3	9000001	12000000	0.2009	0.6710	29.95	27.54
3	9300001	12300000	0.1901	0.6817	27.89	25.48
3	9600001	12600000	0.1923	0.6882	27.94	25.53
3	9900001	12900000	0.1883	0.6968	27.02	24.61
3	10200001	13200000	0.1939	0.7048	27.51	25.10
3	10500001	13500000	0.1920	0.7061	27.19	24.78
3	10800001	13800000	0.1648	0.6813	24.19	21.78
3	11100001	14100000	0.1680	0.6763	24.84	22.43
3	11400001	14400000	0.1713	0.6627	25.84	23.43
3	11700001	14700000	0.1771	0.6752	26.23	23.82
3	12000001	15000000	0.1827	0.6880	26.56	24.15
3	12300001	15300000	0.1891	0.7045	26.85	24.44
3	12600001	15600000	0.1814	0.6921	26.20	23.79
3	12900001	15900000	0.1820	0.6964	26.14	23.73
3	13200001	16200000	0.1819	0.7018	25.91	23.50
3	13500001	16500000	0.1746	0.6950	25.13	22.72
3	13800001	16800000	0.1820	0.7187	25.33	22.92
3	14100001	17100000	0.1923	0.7139	26.94	24.53
3	14400001	17400000	0.1777	0.7240	24.55	22.14
3	14700001	17700000	0.1638	0.7126	22.98	20.57
3	15000001	18000000	0.1420	0.7004	20.28	17.87
3	15300001	18300000	0.1508	0.7000	21.55	19.14
3	15600001	18600000	0.1625	0.7089	22.92	20.51
3	15900001	18900000	0.1784	0.7116	25.07	22.66
3	16200001	19200000	0.1694	0.7212	23.49	21.08
3	16500001	19500000	0.1781	0.7346	24.24	21.83
3	16800001	19800000	0.1784	0.7185	24.82	22.41
3	17100001	20100000	0.1720	0.7297	23.58	21.17
3	17400001	20400000	0.1777	0.7299	24.35	21.94
3	17700001	20700000	0.1782	0.7412	24.04	21.63
3	18000001	21000000	0.1882	0.7276	25.87	23.46
3	18300001	21300000	0.1865	0.7123	26.18	23.77
3	18600001	21600000	0.1788	0.7163	24.96	22.55
3	18900001	21900000	0.1675	0.7266	23.05	20.64
3	19200001	22200000	0.1881	0.7272	25.87	23.46
3	19500001	22500000	0.1880	0.7246	25.95	23.54
3	19800001	22800000	0.1938	0.7334	26.43	24.02
3	20100001	23100000	0.1942	0.7228	26.87	24.46
3	20400001	23400000	0.1917	0.7167	26.75	24.34
3	20700001	23700000	0.2038	0.7079	28.79	26.38
3	21000001	24000000	0.2130	0.7205	29.56	27.15
3	21300001	24300000	0.1945	0.7256	26.81	24.40
3	21600001	24600000	0.1960	0.7206	27.20	24.79
3	21900001	24900000	0.1866	0.7194	25.93	23.52
3	22200001	25200000	0.1679	0.7239	23.19	20.78
3	22500001	25500000	0.1817	0.7374	24.63	22.22
3	22800001	25800000	0.1899	0.7358	25.81	23.40
3	23100001	26100000	0.1956	0.7514	26.03	23.62
3	23400001	26400000	0.1942	0.7603	25.54	23.13
3	23700001	26700000	0.1863	0.7644	24.37	21.96
3	24000001	27000000	0.1980	0.7693	25.73	23.32
3	24300001	27300000	0.2008	0.7687	26.13	23.72
3	24600001	27600000	0.1999	0.7696	25.97	23.56
3	24900001	27900000	0.2129	0.7765	27.42	25.01
3	25200001	28200000	0.2135	0.7875	27.11	24.70
3	25500001	28500000	0.1845	0.7717	23.90	21.49
3	25800001	28800000	0.1799	0.7724	23.29	20.88
3	26100001	29100000	0.1703	0.7557	22.53	20.12
3	26400001	29400000	0.1821	0.7586	24.00	21.59
3	26700001	29700000	0.1828	0.7639	23.93	21.52
3	27000001	30000000	0.1638	0.7608	21.52	19.11
3	27300001	30300000	0.1715	0.7630	22.47	20.06
3	27600001	30600000	0.1782	0.7682	23.19	20.78
3	27900001	30900000	0.1748	0.7633	22.90	20.49
3	28200001	31200000	0.1750	0.7523	23.27	20.86
3	28500001	31500000	0.1800	0.7397	24.33	21.92
3	28800001	31800000	0.1628	0.7506	21.69	19.28
3	29100001	32100000	0.1602	0.7477	21.43	19.02
3	29400001	32400000	0.1535	0.7494	20.48	18.07
3	29700001	32700000	0.1531	0.7443	20.57	18.16
3	30000001	33000000	0.1505	0.7518	20.02	17.61
3	30300001	33300000	0.1482	0.7594	19.52	17.11
3	30600001	33600000	0.1533	0.7641	20.06	17.65
3	30900001	33900000	0.1529	0.7604	20.11	17.70
3	31200001	34200000	0.1532	0.7573	20.23	17.82
3	31500001	34500000	0.1452	0.7625	19.04	16.63
3	31800001	34800000	0.1574	0.7537	20.88	18.47
3	32100001	35100000	0.1650	0.7509	21.98	19.57
3	32400001	35400000	0.1664	0.7391	22.51	20.10
3	32700001	35700000	0.1644	0.7466	22.02	19.61
3	33000001	36000000	0.1754	0.7492	23.41	21.00
3	33300001	36300000	0.1754	0.7542	23.26	20.85
3	33600001	36600000	0.1688	0.7418	22.75	20.34
3	33900001	36900000	0.1789	0.7334	24.40	21.99
3	34200001	37200000	0.1744	0.7378	23.64	21.23
3	34500001	37500000	0.1788	0.7528	23.76	21.35
3	34800001	37800000	0.1801	0.7660	23.52	21.11
3	35100001	38100000	0.1686	0.7853	21.46	19.05
3	35400001	38400000	0.1608	0.7863	20.45	18.04
3	35700001	38700000	0.1708	0.7838	21.79	19.38
3	36000001	39000000	0.1646	0.7859	20.95	18.54
3	36300001	39300000	0.1700	0.7861	21.63	19.22
3	36600001	39600000	0.1761	0.7858	22.41	20.00
3	36900001	39900000	0.1612	0.7913	20.37	17.96
3	37200001	40200000	0.1673	0.7911	21.14	18.73
3	37500001	40500000	0.1769	0.7957	22.24	19.83
3	37800001	40800000	0.1641	0.7901	20.78	18.37
3	38100001	41100000	0.1613	0.7746	20.83	18.42
3	38400001	41400000	0.1759	0.7899	22.26	19.85
3	38700001	41700000	0.1788	0.7934	22.54	20.13
3	39000001	42000000	0.1827	0.7923	23.06	20.65
3	39300001	42300000	0.1777	0.7773	22.87	20.46
3	39600001	42600000	0.1686	0.7813	21.57	19.16
3	39900001	42900000	0.1723	0.7964	21.64	19.23
3	40200001	43200000	0.1795	0.7995	22.46	20.05
3	40500001	43500000	0.1705	0.7908	21.56	19.15
3	40800001	43800000	0.1777	0.7833	22.68	20.27
3	41100001	44100000	0.1887	0.7952	23.73	21.32
3	41400001	44400000	0.1801	0.7922	22.73	20.32
3	41700001	44700000	0.1703	0.7886	21.59	19.18
3	42000001	45000000	0.1617	0.7800	20.73	18.32
3	42300001	45300000	0.1655	0.7837	21.12	18.71
3	42600001	45600000	0.1636	0.7905	20.69	18.28
3	42900001	45900000	0.1744	0.7797	22.37	19.96
3	43200001	46200000	0.1706	0.7659	22.28	19.87
3	43500001	46500000	0.1827	0.7770	23.51	21.10
3	43800001	46800000	0.1828	0.7823	23.37	20.96
3	44100001	47100000	0.1812	0.7848	23.08	20.67
3	44400001	47400000	0.1848	0.7812	23.65	21.24
3	44700001	47700000	0.1863	0.7819	23.83	21.42
3	45000001	48000000	0.1978	0.8008	24.71	22.30
3	45300001	48300000	0.1878	0.8079	23.25	20.84
3	45600001	48600000	0.1913	0.8059	23.74	21.33
3	45900001	48900000	0.1777	0.7956	22.33	19.92
3	46200001	49200000	0.1736	0.7889	22.01	19.60
3	46500001	49500000	0.1708	0.7800	21.90	19.49
3	46800001	49800000	0.1732	0.7830	22.12	19.71
3	47100001	50100000	0.1804	0.7786	23.17	20.76
3	47400001	50400000	0.1777	0.7707	23.06	20.65
3	47700001	50700000	0.1779	0.7675	23.18	20.77
3	48000001	51000000	0.1680	0.7627	22.03	19.62
3	48300001	51300000	0.1674	0.7527	22.24	19.83
3	48600001	51600000	0.1663	0.7503	22.17	19.76
3	48900001	51900000	0.1684	0.7615	22.12	19.71
3	49200001	52200000	0.1616	0.7563	21.37	18.96
3	49500001	52500000	0.1552	0.7584	20.46	18.05
3	49800001	52800000	0.1680	0.7485	22.45	20.04
3	50100001	53100000	0.1577	0.7418	21.26	18.85
3	50400001	53400000	0.1522	0.7489	20.32	17.91
3	50700001	53700000	0.1484	0.7574	19.59	17.18
3	51000001	54000000	0.1545	0.7493	20.63	18.22
3	51300001	54300000	0.1544	0.7459	20.69	18.28
3	51600001	54600000	0.1486	0.7490	19.84	17.43
3	51900001	54900000	0.1552	0.7528	20.61	18.20
3	52200001	55200000	0.1527	0.7773	19.65	17.24
3	52500001	55500000	0.1570	0.7752	20.26	17.85
3	52800001	55800000	0.1546	0.7794	19.83	17.42
3	53100001	56100000	0.1635	0.7885	20.74	18.33
3	53400001	56400000	0.1777	0.7910	22.46	20.05
3	53700001	56700000	0.1911	0.7936	24.08	21.67
3	54000001	57000000	0.1908	0.7954	23.99	21.58
3	54300001	57300000	0.1909	0.8074	23.64	21.23
3	54600001	57600000	0.1891	0.7998	23.65	21.24
3	54900001	57900000	0.1826	0.8001	22.83	20.42
3	55200001	58200000	0.1914	0.7943	24.10	21.69
[truncated: 4,998 more rows]
