# Supplementary material for: Effect of sequence depth and length in long-read assembly of the maize inbred NC358
Source: Nat Commun. 2020 May 8;11:2288. doi: 10.1038/s41467-020-16037-7 (PMC7211024; doi:10.1038/s41467-020-16037-7)
Supplement: Supplementary file 4 — Source Data [file 41467_2020_16037_MOESM4_ESM.zip › Source Data/Fig. 1F, Suppl. Fig. 8/W22-NRgene-v2-GCA_001644905.2.fa.mod.out.LAI]

Chr	From	To	Intact	Total	raw_LAI	LAI
whole_genome	1	2133880228	0.1297	0.7536	17.21	14.03
CM004348.2	1	3000000	0.1014	0.6941	14.60	11.42
CM004348.2	300001	3300000	0.1060	0.6953	15.24	12.06
CM004348.2	600001	3600000	0.1208	0.6877	17.57	14.39
CM004348.2	900001	3900000	0.1103	0.6618	16.66	13.48
CM004348.2	1200001	4200000	0.1147	0.6385	17.97	14.79
CM004348.2	1500001	4500000	0.1157	0.6085	19.01	15.83
CM004348.2	1800001	4800000	0.1129	0.5776	19.55	16.37
CM004348.2	2100001	5100000	0.1133	0.5691	19.90	16.72
CM004348.2	2400001	5400000	0.1069	0.5755	18.58	15.40
CM004348.2	2700001	5700000	0.1221	0.5716	21.36	18.18
CM004348.2	3000001	6000000	0.1316	0.5780	22.77	19.59
CM004348.2	3300001	6300000	0.1291	0.5816	22.19	19.01
CM004348.2	3600001	6600000	0.1172	0.5816	20.15	16.97
CM004348.2	3900001	6900000	0.1319	0.5743	22.96	19.78
CM004348.2	4200001	7200000	0.1278	0.5726	22.32	19.14
CM004348.2	4500001	7500000	0.1232	0.5923	20.81	17.63
CM004348.2	4800001	7800000	0.1178	0.6047	19.48	16.30
CM004348.2	5100001	8100000	0.1183	0.6061	19.52	16.34
CM004348.2	5400001	8400000	0.1233	0.6047	20.39	17.21
CM004348.2	5700001	8700000	0.1037	0.5881	17.64	14.46
CM004348.2	6000001	9000000	0.1007	0.5852	17.21	14.03
CM004348.2	6300001	9300000	0.0959	0.5860	16.37	13.19
CM004348.2	6600001	9600000	0.0979	0.5833	16.79	13.61
CM004348.2	6900001	9900000	0.0933	0.5894	15.84	12.66
CM004348.2	7200001	10200000	0.0865	0.5930	14.59	11.41
CM004348.2	7500001	10500000	0.0999	0.6091	16.40	13.22
CM004348.2	7800001	10800000	0.0998	0.6190	16.13	12.95
CM004348.2	8100001	11100000	0.1040	0.6321	16.45	13.27
CM004348.2	8400001	11400000	0.0942	0.6352	14.84	11.66
CM004348.2	8700001	11700000	0.0986	0.6491	15.20	12.02
CM004348.2	9000001	12000000	0.0898	0.6667	13.47	10.29
CM004348.2	9300001	12300000	0.0899	0.6766	13.29	10.11
CM004348.2	9600001	12600000	0.0985	0.6934	14.21	11.03
CM004348.2	9900001	12900000	0.1048	0.6991	14.99	11.81
CM004348.2	10200001	13200000	0.1066	0.7130	14.95	11.77
CM004348.2	10500001	13500000	0.0900	0.6927	12.99	9.81
CM004348.2	10800001	13800000	0.0882	0.6771	13.02	9.84
CM004348.2	11100001	14100000	0.0736	0.6701	10.98	7.80
CM004348.2	11400001	14400000	0.0829	0.6551	12.66	9.48
CM004348.2	11700001	14700000	0.0815	0.6389	12.76	9.58
CM004348.2	12000001	15000000	0.0823	0.6381	12.90	9.72
CM004348.2	12300001	15300000	0.0999	0.6479	15.41	12.23
CM004348.2	12600001	15600000	0.0935	0.6331	14.77	11.59
CM004348.2	12900001	15900000	0.0857	0.6287	13.63	10.45
CM004348.2	13200001	16200000	0.0969	0.6281	15.43	12.25
CM004348.2	13500001	16500000	0.1024	0.6335	16.16	12.98
CM004348.2	13800001	16800000	0.1158	0.6568	17.63	14.45
CM004348.2	14100001	17100000	0.1211	0.6584	18.40	15.22
CM004348.2	14400001	17400000	0.1169	0.6766	17.28	14.10
CM004348.2	14700001	17700000	0.1289	0.7161	18.00	14.82
CM004348.2	15000001	18000000	0.1327	0.7134	18.60	15.42
CM004348.2	15300001	18300000	0.1245	0.6921	17.99	14.81
CM004348.2	15600001	18600000	0.1261	0.6978	18.07	14.89
CM004348.2	15900001	18900000	0.1269	0.6769	18.76	15.58
CM004348.2	16200001	19200000	0.1270	0.6545	19.40	16.22
CM004348.2	16500001	19500000	0.1363	0.6752	20.19	17.01
CM004348.2	16800001	19800000	0.1315	0.6665	19.73	16.55
CM004348.2	17100001	20100000	0.1290	0.6668	19.34	16.16
CM004348.2	17400001	20400000	0.1281	0.6498	19.71	16.53
CM004348.2	17700001	20700000	0.1264	0.6195	20.40	17.22
CM004348.2	18000001	21000000	0.1275	0.6092	20.93	17.75
CM004348.2	18300001	21300000	0.1376	0.6253	22.01	18.83
CM004348.2	18600001	21600000	0.1301	0.6327	20.56	17.38
CM004348.2	18900001	21900000	0.1309	0.6688	19.57	16.39
CM004348.2	19200001	22200000	0.1195	0.6958	17.18	14.00
CM004348.2	19500001	22500000	0.1076	0.6701	16.06	12.88
CM004348.2	19800001	22800000	0.1074	0.6666	16.12	12.94
CM004348.2	20100001	23100000	0.1149	0.6699	17.15	13.97
CM004348.2	20400001	23400000	0.1126	0.6934	16.24	13.06
CM004348.2	20700001	23700000	0.1023	0.7185	14.24	11.06
CM004348.2	21000001	24000000	0.1076	0.7388	14.56	11.38
CM004348.2	21300001	24300000	0.0902	0.7381	12.22	9.04
CM004348.2	21600001	24600000	0.0965	0.7302	13.22	10.04
CM004348.2	21900001	24900000	0.0863	0.7145	12.08	8.90
CM004348.2	22200001	25200000	0.0949	0.6989	13.58	10.40
CM004348.2	22500001	25500000	0.1115	0.7227	15.43	12.25
CM004348.2	22800001	25800000	0.1207	0.7155	16.87	13.69
CM004348.2	23100001	26100000	0.1116	0.7232	15.43	12.25
CM004348.2	23400001	26400000	0.1153	0.7165	16.10	12.92
CM004348.2	23700001	26700000	0.1164	0.7046	16.52	13.34
CM004348.2	24000001	27000000	0.1068	0.6945	15.38	12.20
CM004348.2	24300001	27300000	0.1228	0.7062	17.38	14.20
CM004348.2	24600001	27600000	0.1191	0.7069	16.85	13.67
CM004348.2	24900001	27900000	0.1298	0.7151	18.16	14.98
CM004348.2	25200001	28200000	0.1191	0.7168	16.61	13.43
CM004348.2	25500001	28500000	0.1063	0.7071	15.03	11.85
CM004348.2	25800001	28800000	0.0872	0.7296	11.96	8.78
CM004348.2	26100001	29100000	0.0935	0.7139	13.10	9.92
CM004348.2	26400001	29400000	0.1145	0.7259	15.77	12.59
CM004348.2	26700001	29700000	0.1085	0.7034	15.43	12.25
CM004348.2	27000001	30000000	0.1194	0.7061	16.91	13.73
CM004348.2	27300001	30300000	0.1081	0.6786	15.93	12.75
CM004348.2	27600001	30600000	0.1181	0.6613	17.85	14.67
CM004348.2	27900001	30900000	0.1120	0.6622	16.91	13.73
CM004348.2	28200001	31200000	0.1197	0.6586	18.17	14.99
CM004348.2	28500001	31500000	0.1337	0.6652	20.10	16.92
CM004348.2	28800001	31800000	0.1440	0.6452	22.33	19.15
CM004348.2	29100001	32100000	0.1460	0.6610	22.09	18.91
CM004348.2	29400001	32400000	0.1330	0.6479	20.54	17.36
CM004348.2	29700001	32700000	0.1429	0.6790	21.04	17.86
CM004348.2	30000001	33000000	0.1338	0.6836	19.57	16.39
CM004348.2	30300001	33300000	0.1363	0.6983	19.52	16.34
CM004348.2	30600001	33600000	0.1221	0.7290	16.75	13.57
CM004348.2	30900001	33900000	0.1336	0.7327	18.24	15.06
CM004348.2	31200001	34200000	0.1316	0.7414	17.75	14.57
CM004348.2	31500001	34500000	0.1125	0.7332	15.34	12.16
CM004348.2	31800001	34800000	0.1117	0.7364	15.16	11.98
CM004348.2	32100001	35100000	0.0995	0.7267	13.69	10.51
CM004348.2	32400001	35400000	0.1036	0.7349	14.10	10.92
CM004348.2	32700001	35700000	0.0968	0.7209	13.43	10.25
CM004348.2	33000001	36000000	0.0944	0.7020	13.45	10.27
CM004348.2	33300001	36300000	0.0873	0.7040	12.40	9.22
CM004348.2	33600001	36600000	0.0935	0.6962	13.44	10.26
CM004348.2	33900001	36900000	0.0819	0.6909	11.85	8.67
CM004348.2	34200001	37200000	0.0818	0.6778	12.06	8.88
CM004348.2	34500001	37500000	0.0841	0.6740	12.48	9.30
CM004348.2	34800001	37800000	0.0815	0.6827	11.94	8.76
CM004348.2	35100001	38100000	0.0898	0.6831	13.14	9.96
CM004348.2	35400001	38400000	0.0803	0.6832	11.76	8.58
CM004348.2	35700001	38700000	0.0840	0.6920	12.14	8.96
CM004348.2	36000001	39000000	0.0915	0.7100	12.88	9.70
CM004348.2	36300001	39300000	0.0896	0.6936	12.92	9.74
CM004348.2	36600001	39600000	0.0881	0.6784	12.98	9.80
CM004348.2	36900001	39900000	0.0966	0.6807	14.19	11.01
CM004348.2	37200001	40200000	0.1014	0.6952	14.58	11.40
CM004348.2	37500001	40500000	0.1016	0.7003	14.51	11.33
CM004348.2	37800001	40800000	0.1028	0.6938	14.82	11.64
CM004348.2	38100001	41100000	0.1108	0.6980	15.87	12.69
CM004348.2	38400001	41400000	0.1133	0.6928	16.36	13.18
CM004348.2	38700001	41700000	0.1143	0.6935	16.49	13.31
CM004348.2	39000001	42000000	0.1201	0.6938	17.31	14.13
CM004348.2	39300001	42300000	0.1415	0.7215	19.61	16.43
CM004348.2	39600001	42600000	0.1413	0.7296	19.36	16.18
CM004348.2	39900001	42900000	0.1489	0.7456	19.97	16.79
CM004348.2	40200001	43200000	0.1378	0.7397	18.63	15.45
CM004348.2	40500001	43500000	0.1373	0.7550	18.19	15.01
CM004348.2	40800001	43800000	0.1373	0.7623	18.01	14.83
CM004348.2	41100001	44100000	0.1246	0.7659	16.27	13.09
CM004348.2	41400001	44400000	0.1281	0.7683	16.67	13.49
CM004348.2	41700001	44700000	0.1324	0.7702	17.19	14.01
CM004348.2	42000001	45000000	0.1335	0.7732	17.27	14.09
CM004348.2	42300001	45300000	0.1157	0.7543	15.34	12.16
CM004348.2	42600001	45600000	0.1149	0.7630	15.06	11.88
CM004348.2	42900001	45900000	0.1052	0.7280	14.45	11.27
CM004348.2	43200001	46200000	0.1091	0.7317	14.91	11.73
CM004348.2	43500001	46500000	0.1165	0.7205	16.17	12.99
CM004348.2	43800001	46800000	0.1139	0.7107	16.02	12.84
CM004348.2	44100001	47100000	0.1253	0.7073	17.71	14.53
CM004348.2	44400001	47400000	0.1184	0.7031	16.84	13.66
CM004348.2	44700001	47700000	0.1289	0.6913	18.65	15.47
CM004348.2	45000001	48000000	0.1126	0.6849	16.44	13.26
CM004348.2	45300001	48300000	0.1201	0.6901	17.40	14.22
CM004348.2	45600001	48600000	0.1278	0.6938	18.42	15.24
CM004348.2	45900001	48900000	0.1350	0.7180	18.81	15.63
CM004348.2	46200001	49200000	0.1452	0.7133	20.35	17.17
CM004348.2	46500001	49500000	0.1337	0.7080	18.88	15.70
CM004348.2	46800001	49800000	0.1295	0.7138	18.14	14.96
CM004348.2	47100001	50100000	0.1285	0.7028	18.28	15.10
CM004348.2	47400001	50400000	0.1348	0.7029	19.17	15.99
CM004348.2	47700001	50700000	0.1284	0.7027	18.27	15.09
CM004348.2	48000001	51000000	0.1325	0.7077	18.72	15.54
CM004348.2	48300001	51300000	0.1392	0.7210	19.31	16.13
CM004348.2	48600001	51600000	0.1463	0.7190	20.35	17.17
CM004348.2	48900001	51900000	0.1439	0.7133	20.18	17.00
CM004348.2	49200001	52200000	0.1406	0.7263	19.35	16.17
CM004348.2	49500001	52500000	0.1464	0.7347	19.92	16.74
CM004348.2	49800001	52800000	0.1580	0.7393	21.37	18.19
CM004348.2	50100001	53100000	0.1584	0.7507	21.11	17.93
CM004348.2	50400001	53400000	0.1530	0.7535	20.31	17.13
CM004348.2	50700001	53700000	0.1425	0.7723	18.45	15.27
CM004348.2	51000001	54000000	0.1560	0.7734	20.17	16.99
CM004348.2	51300001	54300000	0.1414	0.7566	18.69	15.51
CM004348.2	51600001	54600000	0.1284	0.7423	17.30	14.12
CM004348.2	51900001	54900000	0.1232	0.7422	16.60	13.42
CM004348.2	52200001	55200000	0.1191	0.7324	16.27	13.09
CM004348.2	52500001	55500000	0.1226	0.7384	16.61	13.43
CM004348.2	52800001	55800000	0.1231	0.7418	16.60	13.42
CM004348.2	53100001	56100000	0.1119	0.7305	15.32	12.14
CM004348.2	53400001	56400000	0.0990	0.7352	13.47	10.29
CM004348.2	53700001	56700000	0.1247	0.7249	17.20	14.02
CM004348.2	54000001	57000000	0.1129	0.7363	15.33	12.15
CM004348.2	54300001	57300000	0.1201	0.7429	16.16	12.98
CM004348.2	54600001	57600000	0.1201	0.7553	15.90	12.72
CM004348.2	54900001	57900000	0.1180	0.7374	16.00	12.82
CM004348.2	55200001	58200000	0.1251	0.7444	16.81	13.63
CM004348.2	55500001	58500000	0.1197	0.7406	16.16	12.98
CM004348.2	55800001	58800000	0.1133	0.7301	15.52	12.34
CM004348.2	56100001	59100000	0.1227	0.7481	16.40	13.22
CM004348.2	56400001	59400000	0.1365	0.7487	18.23	15.05
CM004348.2	56700001	59700000	0.1138	0.7514	15.15	11.97
CM004348.2	57000001	60000000	0.1147	0.7299	15.71	12.53
CM004348.2	57300001	60300000	0.1063	0.7319	14.52	11.34
CM004348.2	57600001	60600000	0.1109	0.7260	15.28	12.10
CM004348.2	57900001	60900000	0.1203	0.7511	16.01	12.83
CM004348.2	58200001	61200000	0.1104	0.7390	14.94	11.76
CM004348.2	58500001	61500000	0.1186	0.7453	15.92	12.74
CM004348.2	58800001	61800000	0.1315	0.7430	17.70	14.52
CM004348.2	59100001	62100000	0.1310	0.7368	17.78	14.60
CM004348.2	59400001	62400000	0.1243	0.7301	17.02	13.84
CM004348.2	59700001	62700000	0.1275	0.7285	17.50	14.32
CM004348.2	60000001	63000000	0.1295	0.7383	17.53	14.35
CM004348.2	60300001	63300000	0.1408	0.7320	19.24	16.06
CM004348.2	60600001	63600000	0.1383	0.7271	19.02	15.84
CM004348.2	60900001	63900000	0.1380	0.7269	18.98	15.80
CM004348.2	61200001	64200000	0.1491	0.7326	20.36	17.18
CM004348.2	61500001	64500000	0.1457	0.7250	20.10	16.92
CM004348.2	61800001	64800000	0.1343	0.7142	18.81	15.63
CM004348.2	62100001	65100000	0.1347	0.7084	19.02	15.84
CM004348.2	62400001	65400000	0.1422	0.7040	20.20	17.02
CM004348.2	62700001	65700000	0.1409	0.6970	20.22	17.04
CM004348.2	63000001	66000000	0.1456	0.6928	21.02	17.84
CM004348.2	63300001	66300000	0.1386	0.6976	19.87	16.69
CM004348.2	63600001	66600000	0.1323	0.7148	18.51	15.33
CM004348.2	63900001	66900000	0.1173	0.7027	16.69	13.51
CM004348.2	64200001	67200000	0.1136	0.7066	16.08	12.90
CM004348.2	64500001	67500000	0.1044	0.6863	15.21	12.03
CM004348.2	64800001	67800000	0.1073	0.7122	15.07	11.89
CM004348.2	65100001	68100000	0.1022	0.7115	14.37	11.19
CM004348.2	65400001	68400000	0.0963	0.7157	13.45	10.27
CM004348.2	65700001	68700000	0.1137	0.7336	15.50	12.32
CM004348.2	66000001	69000000	0.1102	0.7501	14.69	11.51
CM004348.2	66300001	69300000	0.1094	0.7524	14.54	11.36
CM004348.2	66600001	69600000	0.1120	0.7381	15.18	12.00
CM004348.2	66900001	69900000	0.1119	0.7360	15.21	12.03
CM004348.2	67200001	70200000	0.1013	0.7383	13.72	10.54
CM004348.2	67500001	70500000	0.1040	0.7730	13.46	10.28
CM004348.2	67800001	70800000	0.1047	0.7607	13.77	10.59
CM004348.2	68100001	71100000	0.1157	0.7733	14.96	11.78
CM004348.2	68400001	71400000	0.1260	0.7760	16.23	13.05
CM004348.2	68700001	71700000	0.1132	0.7685	14.73	11.55
CM004348.2	69000001	72000000	0.1181	0.7538	15.67	12.49
CM004348.2	69300001	72300000	0.1218	0.7462	16.33	13.15
CM004348.2	69600001	72600000	0.1273	0.7367	17.28	14.10
CM004348.2	69900001	72900000	0.1300	0.7471	17.41	14.23
CM004348.2	70200001	73200000	0.1430	0.7392	19.35	16.17
CM004348.2	70500001	73500000	0.1497	0.7310	20.48	17.30
CM004348.2	70800001	73800000	0.1439	0.7309	19.69	16.51
CM004348.2	71100001	74100000	0.1227	0.7207	17.03	13.85
CM004348.2	71400001	74400000	0.1135	0.7086	16.02	12.84
CM004348.2	71700001	74700000	0.1062	0.7071	15.02	11.84
CM004348.2	72000001	75000000	0.1047	0.7106	14.73	11.55
CM004348.2	72300001	75300000	0.1066	0.7211	14.78	11.60
CM004348.2	72600001	75600000	0.1179	0.7400	15.93	12.75
CM004348.2	72900001	75900000	0.1151	0.7300	15.77	12.59
CM004348.2	73200001	76200000	0.1128	0.7443	15.16	11.98
CM004348.2	73500001	76500000	0.1119	0.7347	15.23	12.05
CM004348.2	73800001	76800000	0.1265	0.7395	17.11	13.93
CM004348.2	74100001	77100000	0.1441	0.7427	19.40	16.22
CM004348.2	74400001	77400000	0.1507	0.7456	20.22	17.04
CM004348.2	74700001	77700000	0.1587	0.7458	21.28	18.10
CM004348.2	75000001	78000000	0.1553	0.7331	21.19	18.01
CM004348.2	75300001	78300000	0.1593	0.7316	21.78	18.60
CM004348.2	75600001	78600000	0.1454	0.7321	19.86	16.68
CM004348.2	75900001	78900000	0.1691	0.7315	23.11	19.93
CM004348.2	76200001	79200000	0.1583	0.7214	21.94	18.76
CM004348.2	76500001	79500000	0.1588	0.7211	22.03	18.85
CM004348.2	76800001	79800000	0.1533	0.7191	21.31	18.13
CM004348.2	77100001	80100000	0.1563	0.7275	21.49	18.31
CM004348.2	77400001	80400000	0.1590	0.7298	21.78	18.60
CM004348.2	77700001	80700000	0.1528	0.7299	20.93	17.75
CM004348.2	78000001	81000000	0.1562	0.7518	20.78	17.60
CM004348.2	78300001	81300000	0.1480	0.7416	19.95	16.77
CM004348.2	78600001	81600000	0.1496	0.7457	20.06	16.88
CM004348.2	78900001	81900000	0.1427	0.7527	18.96	15.78
CM004348.2	79200001	82200000	0.1483	0.7602	19.50	16.32
CM004348.2	79500001	82500000	0.1536	0.7592	20.23	17.05
CM004348.2	79800001	82800000	0.1485	0.7531	19.71	16.53
CM004348.2	80100001	83100000	0.1301	0.7376	17.64	14.46
CM004348.2	80400001	83400000	0.1235	0.7474	16.53	13.35
CM004348.2	80700001	83700000	0.1303	0.7404	17.59	14.41
CM004348.2	81000001	84000000	0.1231	0.7323	16.82	13.64
CM004348.2	81300001	84300000	0.1333	0.7381	18.06	14.88
CM004348.2	81600001	84600000	0.1432	0.7310	19.59	16.41
CM004348.2	81900001	84900000	0.1439	0.7346	19.59	16.41
CM004348.2	82200001	85200000	0.1433	0.7353	19.49	16.31
CM004348.2	82500001	85500000	0.1345	0.7454	18.04	14.86
CM004348.2	82800001	85800000	0.1319	0.7514	17.56	14.38
CM004348.2	83100001	86100000	0.1338	0.7610	17.58	14.40
CM004348.2	83400001	86400000	0.1337	0.7613	17.56	14.38
CM004348.2	83700001	86700000	0.1277	0.7717	16.54	13.36
CM004348.2	84000001	87000000	0.1420	0.7766	18.29	15.11
CM004348.2	84300001	87300000	0.1435	0.7773	18.47	15.29
CM004348.2	84600001	87600000	0.1305	0.7725	16.90	13.72
CM004348.2	84900001	87900000	0.1186	0.7780	15.24	12.06
CM004348.2	85200001	88200000	0.1232	0.7805	15.78	12.60
CM004348.2	85500001	88500000	0.1393	0.7796	17.87	14.69
CM004348.2	85800001	88800000	0.1287	0.7862	16.37	13.19
CM004348.2	86100001	89100000	0.1423	0.7986	17.82	14.64
CM004348.2	86400001	89400000	0.1423	0.7992	17.81	14.63
CM004348.2	86700001	89700000	0.1379	0.7885	17.49	14.31
CM004348.2	87000001	90000000	0.1219	0.7824	15.58	12.40
CM004348.2	87300001	90300000	0.1175	0.7738	15.19	12.01
CM004348.2	87600001	90600000	0.1326	0.7752	17.11	13.93
CM004348.2	87900001	90900000	0.1439	0.7773	18.51	15.33
CM004348.2	88200001	91200000	0.1384	0.7765	17.82	14.64
CM004348.2	88500001	91500000	0.1404	0.7877	17.83	14.65
CM004348.2	88800001	91800000	0.1472	0.7735	19.04	15.86
CM004348.2	89100001	92100000	0.1461	0.7722	18.92	15.74
CM004348.2	89400001	92400000	0.1480	0.7714	19.19	16.01
CM004348.2	89700001	92700000	0.1623	0.7815	20.76	17.58
CM004348.2	90000001	93000000	0.1727	0.7882	21.91	18.73
CM004348.2	90300001	93300000	0.1651	0.8014	20.60	17.42
CM004348.2	90600001	93600000	0.1461	0.8062	18.12	14.94
CM004348.2	90900001	93900000	0.1325	0.8010	16.55	13.37
CM004348.2	91200001	94200000	0.1282	0.7980	16.06	12.88
CM004348.2	91500001	94500000	0.1119	0.7897	14.17	10.99
CM004348.2	91800001	94800000	0.1212	0.7891	15.36	12.18
CM004348.2	92100001	95100000	0.1152	0.7757	14.85	11.67
CM004348.2	92400001	95400000	0.1152	0.7798	14.77	11.59
CM004348.2	92700001	95700000	0.1282	0.7829	16.38	13.20
CM004348.2	93000001	96000000	0.1277	0.7824	16.32	13.14
CM004348.2	93300001	96300000	0.1348	0.7892	17.07	13.89
CM004348.2	93600001	96600000	0.1284	0.7781	16.51	13.33
CM004348.2	93900001	96900000	0.1465	0.7776	18.84	15.66
CM004348.2	94200001	97200000	0.1506	0.7825	19.24	16.06
CM004348.2	94500001	97500000	0.1499	0.7710	19.44	16.26
CM004348.2	94800001	97800000	0.1421	0.7826	18.16	14.98
CM004348.2	95100001	98100000	0.1539	0.7935	19.39	16.21
CM004348.2	95400001	98400000	0.1448	0.7849	18.44	15.26
CM004348.2	95700001	98700000	0.1314	0.7632	17.21	14.03
CM004348.2	96000001	99000000	0.1260	0.7646	16.48	13.30
CM004348.2	96300001	99300000	0.1274	0.7629	16.70	13.52
CM004348.2	96600001	99600000	0.1535	0.7840	19.58	16.40
CM004348.2	96900001	99900000	0.1578	0.7882	20.01	16.83
CM004348.2	97200001	100200000	0.1557	0.7777	20.02	16.84
CM004348.2	97500001	100500000	0.1638	0.7806	20.98	17.80
CM004348.2	97800001	100800000	0.1744	0.7812	22.33	19.15
CM004348.2	98100001	101100000	0.1691	0.7747	21.83	18.65
CM004348.2	98400001	101400000	0.1744	0.7844	22.23	19.05
CM004348.2	98700001	101700000	0.1655	0.8068	20.51	17.33
CM004348.2	99000001	102000000	0.1656	0.7992	20.72	17.54
CM004348.2	99300001	102300000	0.1545	0.7988	19.35	16.17
CM004348.2	99600001	102600000	0.1432	0.7867	18.21	15.03
CM004348.2	99900001	102900000	0.1236	0.7819	15.81	12.63
CM004348.2	100200001	103200000	0.1235	0.7845	15.74	12.56
CM004348.2	100500001	103500000	0.1253	0.8002	15.66	12.48
CM004348.2	100800001	103800000	0.1179	0.8108	14.55	11.37
CM004348.2	101100001	104100000	0.1150	0.8150	14.11	10.93
CM004348.2	101400001	104400000	0.1311	0.8184	16.02	12.84
CM004348.2	101700001	104700000	0.1348	0.8104	16.64	13.46
CM004348.2	102000001	105000000	0.1389	0.8157	17.02	13.84
CM004348.2	102300001	105300000	0.1534	0.8219	18.67	15.49
CM004348.2	102600001	105600000	0.1444	0.8186	17.64	14.46
CM004348.2	102900001	105900000	0.1503	0.8157	18.43	15.25
CM004348.2	103200001	106200000	0.1514	0.8291	18.26	15.08
CM004348.2	103500001	106500000	0.1453	0.8309	17.49	14.31
CM004348.2	103800001	106800000	0.1581	0.8292	19.06	15.88
CM004348.2	104100001	107100000	0.1566	0.8290	18.89	15.71
CM004348.2	104400001	107400000	0.1469	0.8335	17.62	14.44
CM004348.2	104700001	107700000	0.1450	0.8415	17.23	14.05
CM004348.2	105000001	108000000	0.1392	0.8415	16.54	13.36
CM004348.2	105300001	108300000	0.1358	0.8340	16.29	13.11
CM004348.2	105600001	108600000	0.1422	0.8464	16.80	13.62
CM004348.2	105900001	108900000	0.1368	0.8552	16.00	12.82
CM004348.2	106200001	109200000	0.1456	0.8486	17.16	13.98
CM004348.2	106500001	109500000	0.1449	0.8407	17.23	14.05
CM004348.2	106800001	109800000	0.1348	0.8388	16.07	12.89
CM004348.2	107100001	110100000	0.1339	0.8336	16.07	12.89
CM004348.2	107400001	110400000	0.1301	0.8155	15.96	12.78
CM004348.2	107700001	110700000	0.1292	0.8174	15.81	12.63
CM004348.2	108000001	111000000	0.1379	0.8199	16.82	13.64
CM004348.2	108300001	111300000	0.1334	0.8211	16.25	13.07
CM004348.2	108600001	111600000	0.1364	0.8212	16.61	13.43
CM004348.2	108900001	111900000	0.1487	0.8209	18.12	14.94
CM004348.2	109200001	112200000	0.1488	0.8224	18.10	14.92
CM004348.2	109500001	112500000	0.1482	0.8202	18.07	14.89
CM004348.2	109800001	112800000	0.1467	0.8224	17.83	14.65
CM004348.2	110100001	113100000	0.1425	0.8230	17.32	14.14
CM004348.2	110400001	113400000	0.1459	0.8282	17.62	14.44
CM004348.2	110700001	113700000	0.1419	0.8269	17.16	13.98
CM004348.2	111000001	114000000	0.1361	0.8342	16.32	13.14
CM004348.2	111300001	114300000	0.1454	0.8331	17.46	14.28
CM004348.2	111600001	114600000	0.1342	0.8309	16.15	12.97
CM004348.2	111900001	114900000	0.1257	0.8249	15.23	12.05
CM004348.2	112200001	115200000	0.1177	0.8172	14.41	11.23
CM004348.2	112500001	115500000	0.1232	0.8148	15.12	11.94
CM004348.2	112800001	115800000	0.1299	0.8248	15.75	12.57
CM004348.2	113100001	116100000	0.1380	0.8259	16.70	13.52
CM004348.2	113400001	116400000	0.1384	0.8277	16.72	13.54
CM004348.2	113700001	116700000	0.1525	0.8365	18.23	15.05
CM004348.2	114000001	117000000	0.1546	0.8346	18.52	15.34
CM004348.2	114300001	117300000	0.1477	0.8336	17.72	14.54
CM004348.2	114600001	117600000	0.1505	0.8394	17.93	14.75
CM004348.2	114900001	117900000	0.1458	0.8308	17.55	14.37
CM004348.2	115200001	118200000	0.1451	0.8390	17.30	14.12
CM004348.2	115500001	118500000	0.1351	0.8412	16.06	12.88
CM004348.2	115800001	118800000	0.1276	0.8401	15.19	12.01
CM004348.2	116100001	119100000	0.1264	0.8387	15.07	11.89
CM004348.2	116400001	119400000	0.1167	0.8347	13.99	10.81
CM004348.2	116700001	119700000	0.1097	0.8170	13.42	10.24
CM004348.2	117000001	120000000	0.1109	0.8034	13.80	10.62
CM004348.2	117300001	120300000	0.1085	0.8036	13.50	10.32
CM004348.2	117600001	120600000	0.1222	0.8036	15.20	12.02
CM004348.2	117900001	120900000	0.1275	0.8182	15.58	12.40
CM004348.2	118200001	121200000	0.1331	0.8146	16.34	13.16
CM004348.2	118500001	121500000	0.1362	0.8118	16.78	13.60
CM004348.2	118800001	121800000	0.1399	0.8100	17.28	14.10
CM004348.2	119100001	122100000	0.1499	0.8111	18.48	15.30
CM004348.2	119400001	122400000	0.1531	0.8096	18.91	15.73
CM004348.2	119700001	122700000	0.1537	0.8100	18.97	15.79
CM004348.2	120000001	123000000	0.1455	0.8156	17.84	14.66
CM004348.2	120300001	123300000	0.1384	0.8115	17.05	13.87
CM004348.2	120600001	123600000	0.1377	0.8108	16.99	13.81
CM004348.2	120900001	123900000	0.1410	0.8144	17.32	14.14
CM004348.2	121200001	124200000	0.1404	0.8213	17.09	13.91
CM004348.2	121500001	124500000	0.1467	0.8268	17.74	14.56
CM004348.2	121800001	124800000	0.1457	0.8084	18.03	14.85
CM004348.2	122100001	125100000	0.1319	0.8184	16.12	12.94
CM004348.2	122400001	125400000	0.1357	0.8261	16.42	13.24
CM004348.2	122700001	125700000	0.1279	0.8278	15.45	12.27
CM004348.2	123000001	126000000	0.1359	0.8343	16.29	13.11
CM004348.2	123300001	126300000	0.1389	0.8425	16.49	13.31
CM004348.2	123600001	126600000	0.1298	0.8447	15.36	12.18
CM004348.2	123900001	126900000	0.1189	0.8374	14.20	11.02
CM004348.2	124200001	127200000	0.1209	0.8349	14.48	11.30
CM004348.2	124500001	127500000	0.1140	0.8380	13.60	10.42
CM004348.2	124800001	127800000	0.1102	0.8452	13.04	9.86
CM004348.2	125100001	128100000	0.1118	0.8421	13.28	10.10
CM004348.2	125400001	128400000	0.1080	0.8487	12.72	9.54
CM004348.2	125700001	128700000	0.1060	0.8579	12.35	9.17
CM004348.2	126000001	129000000	0.0960	0.8589	11.18	8.00
CM004348.2	126300001	129300000	0.1043	0.8621	12.09	8.91
CM004348.2	126600001	129600000	0.1228	0.8664	14.17	10.99
CM004348.2	126900001	129900000	0.1302	0.8706	14.96	11.78
CM004348.2	127200001	130200000	0.1313	0.8720	15.05	11.87
CM004348.2	127500001	130500000	0.1358	0.8554	15.88	12.70
CM004348.2	127800001	130800000	0.1386	0.8610	16.10	12.92
CM004348.2	128100001	131100000	0.1296	0.8625	15.02	11.84
CM004348.2	128400001	131400000	0.1361	0.8643	15.74	12.56
CM004348.2	128700001	131700000	0.1461	0.8650	16.89	13.71
CM004348.2	129000001	132000000	0.1603	0.8720	18.38	15.20
CM004348.2	129300001	132300000	0.1528	0.8758	17.45	14.27
CM004348.2	129600001	132600000	0.1333	0.8650	15.41	12.23
CM004348.2	129900001	132900000	0.1424	0.8713	16.35	13.17
CM004348.2	130200001	133200000	0.1411	0.8722	16.18	13.00
CM004348.2	130500001	133500000	0.1356	0.8937	15.17	11.99
CM004348.2	130800001	133800000	0.1501	0.8883	16.89	13.71
CM004348.2	131100001	134100000	0.1541	0.8872	17.37	14.19
CM004348.2	131400001	134400000	0.1518	0.8772	17.31	14.13
CM004348.2	131700001	134700000	0.1440	0.8755	16.45	13.27
CM004348.2	132000001	135000000	0.1353	0.8688	15.58	12.40
CM004348.2	132300001	135300000	0.1429	0.8622	16.57	13.39
CM004348.2	132600001	135600000	0.1634	0.8652	18.88	15.70
CM004348.2	132900001	135900000	0.1545	0.8658	17.84	14.66
CM004348.2	133200001	136200000	0.1589	0.8641	18.39	15.21
CM004348.2	133500001	136500000	0.1585	0.8615	18.40	15.22
CM004348.2	133800001	136800000	0.1380	0.8682	15.90	12.72
CM004348.2	134100001	137100000	0.1552	0.8776	17.69	14.51
CM004348.2	134400001	137400000	0.1535	0.8879	17.29	14.11
CM004348.2	134700001	137700000	0.1598	0.8907	17.94	14.76
CM004348.2	135000001	138000000	0.1689	0.8846	19.10	15.92
CM004348.2	135300001	138300000	0.1609	0.8856	18.17	14.99
CM004348.2	135600001	138600000	0.1391	0.8948	15.54	12.36
CM004348.2	135900001	138900000	0.1436	0.8966	16.02	12.84
CM004348.2	136200001	139200000	0.1486	0.9034	16.45	13.27
CM004348.2	136500001	139500000	0.1509	0.9038	16.69	13.51
CM004348.2	136800001	139800000	0.1506	0.9110	16.53	13.35
CM004348.2	137100001	140100000	0.1262	0.9085	13.89	10.71
CM004348.2	137400001	140400000	0.1455	0.9086	16.01	12.83
CM004348.2	137700001	140700000	0.1434	0.9062	15.83	12.65
CM004348.2	138000001	141000000	0.1409	0.9120	15.45	12.27
CM004348.2	138300001	141300000	0.1518	0.9043	16.78	13.60
CM004348.2	138600001	141600000	0.1532	0.8944	17.13	13.95
CM004348.2	138900001	141900000	0.1470	0.8888	16.54	13.36
CM004348.2	139200001	142200000	0.1403	0.8802	15.94	12.76
CM004348.2	139500001	142500000	0.1469	0.8782	16.72	13.54
CM004348.2	139800001	142800000	0.1525	0.8695	17.53	14.35
CM004348.2	140100001	143100000	0.1612	0.8615	18.72	15.54
CM004348.2	140400001	143400000	0.1491	0.8510	17.52	14.34
CM004348.2	140700001	143700000	0.1420	0.8488	16.72	13.54
CM004348.2	141000001	144000000	0.1499	0.8466	17.71	14.53
CM004348.2	141300001	144300000	0.1351	0.8544	15.82	12.64
CM004348.2	141600001	144600000	0.1324	0.8522	15.53	12.35
CM004348.2	141900001	144900000	0.1293	0.8489	15.23	12.05
CM004348.2	142200001	145200000	0.1258	0.8433	14.91	11.73
CM004348.2	142500001	145500000	0.1268	0.8375	15.14	11.96
CM004348.2	142800001	145800000	0.1207	0.8333	14.48	11.30
CM004348.2	143100001	146100000	0.1286	0.8236	15.61	12.43
CM004348.2	143400001	146400000	0.1217	0.8358	14.57	11.39
CM004348.2	143700001	146700000	0.1433	0.8439	16.99	13.81
CM004348.2	144000001	147000000	0.1315	0.8484	15.50	12.32
CM004348.2	144300001	147300000	0.1443	0.8508	16.96	13.78
CM004348.2	144600001	147600000	0.1447	0.8516	16.99	13.81
CM004348.2	144900001	147900000	0.1564	0.8515	18.37	15.19
CM004348.2	145200001	148200000	0.1597	0.8568	18.65	15.47
CM004348.2	145500001	148500000	0.1497	0.8602	17.41	14.23
CM004348.2	145800001	148800000	0.1649	0.8656	19.05	15.87
CM004348.2	146100001	149100000	0.1632	0.8781	18.59	15.41
CM004348.2	146400001	149400000	0.1640	0.8615	19.04	15.86
CM004348.2	146700001	149700000	0.1421	0.8508	16.70	13.52
CM004348.2	147000001	150000000	0.1453	0.8484	17.12	13.94
CM004348.2	147300001	150300000	0.1353	0.8456	16.00	12.82
CM004348.2	147600001	150600000	0.1314	0.8494	15.47	12.29
CM004348.2	147900001	150900000	0.1275	0.8386	15.21	12.03
CM004348.2	148200001	151200000	0.1258	0.8400	14.97	11.79
CM004348.2	148500001	151500000	0.1374	0.8402	16.35	13.17
CM004348.2	148800001	151800000	0.1253	0.8217	15.25	12.07
CM004348.2	149100001	152100000	0.1311	0.8196	15.99	12.81
CM004348.2	149400001	152400000	0.1249	0.8198	15.23	12.05
CM004348.2	149700001	152700000	0.1330	0.8130	16.36	13.18
CM004348.2	150000001	153000000	0.1222	0.8046	15.19	12.01
CM004348.2	150300001	153300000	0.1245	0.7851	15.85	12.67
CM004348.2	150600001	153600000	0.1328	0.7789	17.05	13.87
CM004348.2	150900001	153900000	0.1352	0.7886	17.15	13.97
CM004348.2	151200001	154200000	0.1363	0.7785	17.51	14.33
CM004348.2	151500001	154500000	0.1272	0.7689	16.54	13.36
CM004348.2	151800001	154800000	0.1297	0.7761	16.71	13.53
CM004348.2	152100001	155100000	0.1288	0.7744	16.63	13.45
CM004348.2	152400001	155400000	0.1481	0.7898	18.75	15.57
CM004348.2	152700001	155700000	0.1464	0.8076	18.13	14.95
CM004348.2	153000001	156000000	0.1553	0.8142	19.07	15.89
CM004348.2	153300001	156300000	0.1585	0.8302	19.09	15.91
CM004348.2	153600001	156600000	0.1632	0.8303	19.66	16.48
CM004348.2	153900001	156900000	0.1607	0.8300	19.36	16.18
CM004348.2	154200001	157200000	0.1539	0.8386	18.35	15.17
CM004348.2	154500001	157500000	0.1567	0.8476	18.49	15.31
CM004348.2	154800001	157800000	0.1630	0.8562	19.04	15.86
CM004348.2	155100001	158100000	0.1531	0.8510	17.99	14.81
CM004348.2	155400001	158400000	0.1288	0.8358	15.41	12.23
CM004348.2	155700001	158700000	0.1275	0.8267	15.43	12.25
CM004348.2	156000001	159000000	0.1353	0.8215	16.47	13.29
CM004348.2	156300001	159300000	0.1344	0.8218	16.35	13.17
CM004348.2	156600001	159600000	0.1241	0.8239	15.06	11.88
CM004348.2	156900001	159900000	0.1243	0.8165	15.22	12.04
CM004348.2	157200001	160200000	0.1305	0.8232	15.86	12.68
CM004348.2	157500001	160500000	0.1242	0.8092	15.35	12.17
CM004348.2	157800001	160800000	0.1101	0.7919	13.90	10.72
CM004348.2	158100001	161100000	0.1121	0.7900	14.18	11.00
CM004348.2	158400001	161400000	0.1230	0.7884	15.60	12.42
CM004348.2	158700001	161700000	0.1186	0.7781	15.24	12.06
CM004348.2	159000001	162000000	0.1136	0.7801	14.56	11.38
CM004348.2	159300001	162300000	0.1127	0.7851	14.35	11.17
CM004348.2	159600001	162600000	0.1237	0.7938	15.58	12.40
CM004348.2	159900001	162900000	0.1102	0.8047	13.70	10.52
CM004348.2	160200001	163200000	0.1092	0.7894	13.84	10.66
CM004348.2	160500001	163500000	0.1213	0.7915	15.32	12.14
CM004348.2	160800001	163800000	0.1255	0.7926	15.83	12.65
CM004348.2	161100001	164100000	0.1317	0.8051	16.35	13.17
CM004348.2	161400001	164400000	0.1371	0.7971	17.20	14.02
CM004348.2	161700001	164700000	0.1466	0.8142	18.01	14.83
CM004348.2	162000001	165000000	0.1322	0.8088	16.35	13.17
CM004348.2	162300001	165300000	0.1342	0.7952	16.88	13.70
CM004348.2	162600001	165600000	0.1269	0.7777	16.31	13.13
CM004348.2	162900001	165900000	0.1435	0.7621	18.83	15.65
CM004348.2	163200001	166200000	0.1493	0.7675	19.45	16.27
CM004348.2	163500001	166500000	0.1482	0.7714	19.21	16.03
CM004348.2	163800001	166800000	0.1542	0.7555	20.41	17.23
CM004348.2	164100001	167100000	0.1425	0.7343	19.40	16.22
CM004348.2	164400001	167400000	0.1442	0.7467	19.31	16.13
CM004348.2	164700001	167700000	0.1353	0.7408	18.27	15.09
CM004348.2	165000001	168000000	0.1437	0.7512	19.13	15.95
CM004348.2	165300001	168300000	0.1421	0.7560	18.79	15.61
CM004348.2	165600001	168600000	0.1567	0.7633	20.53	17.35
CM004348.2	165900001	168900000	0.1494	0.7725	19.34	16.16
CM004348.2	166200001	169200000	0.1535	0.7781	19.73	16.55
CM004348.2	166500001	169500000	0.1405	0.7761	18.10	14.92
CM004348.2	166800001	169800000	0.1392	0.8063	17.27	14.09
CM004348.2	167100001	170100000	0.1468	0.8203	17.90	14.72
CM004348.2	167400001	170400000	0.1362	0.8200	16.61	13.43
CM004348.2	167700001	170700000	0.1420	0.8207	17.30	14.12
CM004348.2	168000001	171000000	0.1427	0.8127	17.56	14.38
CM004348.2	168300001	171300000	0.1394	0.8176	17.05	13.87
CM004348.2	168600001	171600000	0.1348	0.8216	16.41	13.23
CM004348.2	168900001	171900000	0.1439	0.8255	17.43	14.25
CM004348.2	169200001	172200000	0.1467	0.8207	17.87	14.69
CM004348.2	169500001	172500000	0.1517	0.8200	18.49	15.31
CM004348.2	169800001	172800000	0.1487	0.8197	18.15	14.97
CM004348.2	170100001	173100000	0.1504	0.8163	18.42	15.24
CM004348.2	170400001	173400000	0.1432	0.8127	17.62	14.44
CM004348.2	170700001	173700000	0.1448	0.8027	18.04	14.86
CM004348.2	171000001	174000000	0.1452	0.7981	18.20	15.02
CM004348.2	171300001	174300000	0.1386	0.7919	17.50	14.32
CM004348.2	171600001	174600000	0.1303	0.7848	16.60	13.42
CM004348.2	171900001	174900000	0.1191	0.7823	15.23	12.05
CM004348.2	172200001	175200000	0.1131	0.7733	14.62	11.44
CM004348.2	172500001	175500000	0.1176	0.7858	14.97	11.79
CM004348.2	172800001	175800000	0.1156	0.7681	15.05	11.87
CM004348.2	173100001	176100000	0.1209	0.7644	15.81	12.63
CM004348.2	173400001	176400000	0.1251	0.7623	16.41	13.23
CM004348.2	173700001	176700000	0.1247	0.7736	16.12	12.94
CM004348.2	174000001	177000000	0.1190	0.7675	15.50	12.32
CM004348.2	174300001	177300000	0.1202	0.7645	15.73	12.55
CM004348.2	174600001	177600000	0.1119	0.7500	14.92	11.74
CM004348.2	174900001	177900000	0.1184	0.7498	15.80	12.62
CM004348.2	175200001	178200000	0.1159	0.7554	15.34	12.16
CM004348.2	175500001	178500000	0.1167	0.7524	15.51	12.33
CM004348.2	175800001	178800000	0.1208	0.7656	15.77	12.59
CM004348.2	176100001	179100000	0.1161	0.7561	15.36	12.18
CM004348.2	176400001	179400000	0.1257	0.7673	16.38	13.20
CM004348.2	176700001	179700000	0.1329	0.7667	17.33	14.15
CM004348.2	177000001	180000000	0.1340	0.7772	17.24	14.06
CM004348.2	177300001	180300000	0.1582	0.7823	20.22	17.04
CM004348.2	177600001	180600000	0.1737	0.8001	21.71	18.53
CM004348.2	177900001	180900000	0.1656	0.8009	20.68	17.50
CM004348.2	178200001	181200000	0.1605	0.7934	20.23	17.05
CM004348.2	178500001	181500000	0.1561	0.7751	20.14	16.96
CM004348.2	178800001	181800000	0.1491	0.7628	19.54	16.36
CM004348.2	179100001	182100000	0.1554	0.7805	19.91	16.73
CM004348.2	179400001	182400000	0.1545	0.7778	19.86	16.68
CM004348.2	179700001	182700000	0.1424	0.7554	18.85	15.67
CM004348.2	180000001	183000000	0.1495	0.7569	19.75	16.57
CM004348.2	180300001	183300000	0.1268	0.7342	17.27	14.09
CM004348.2	180600001	183600000	0.1194	0.7343	16.27	13.09
CM004348.2	180900001	183900000	0.1258	0.7253	17.34	14.16
CM004348.2	181200001	184200000	0.1300	0.7283	17.85	14.67
CM004348.2	181500001	184500000	0.1301	0.7492	17.37	14.19
CM004348.2	181800001	184800000	0.1352	0.7450	18.15	14.97
CM004348.2	182100001	185100000	0.1273	0.7507	16.95	13.77
CM004348.2	182400001	185400000	0.1227	0.7484	16.40	13.22
CM004348.2	182700001	185700000	0.1300	0.7598	17.12	13.94
CM004348.2	183000001	186000000	0.1270	0.7467	17.01	13.83
CM004348.2	183300001	186300000	0.1452	0.7660	18.96	15.78
CM004348.2	183600001	186600000	0.1510	0.7614	19.83	16.65
CM004348.2	183900001	186900000	0.1485	0.7649	19.42	16.24
CM004348.2	184200001	187200000	0.1441	0.7690	18.74	15.56
CM004348.2	184500001	187500000	0.1505	0.7581	19.86	16.68
CM004348.2	184800001	187800000	0.1573	0.7482	21.02	17.84
CM004348.2	185100001	188100000	0.1497	0.7361	20.34	17.16
CM004348.2	185400001	188400000	0.1648	0.7308	22.56	19.38
CM004348.2	185700001	188700000	0.1606	0.7270	22.09	18.91
CM004348.2	186000001	189000000	0.1652	0.7478	22.09	18.91
CM004348.2	186300001	189300000	0.1542	0.7427	20.77	17.59
CM004348.2	186600001	189600000	0.1403	0.7444	18.84	15.66
CM004348.2	186900001	189900000	0.1393	0.7152	19.47	16.29
CM004348.2	187200001	190200000	0.1356	0.7113	19.07	15.89
CM004348.2	187500001	190500000	0.1271	0.7172	17.72	14.54
CM004348.2	187800001	190800000	0.1171	0.7322	16.00	12.82
CM004348.2	188100001	191100000	0.1130	0.7353	15.37	12.19
CM004348.2	188400001	191400000	0.0981	0.7249	13.53	10.35
CM004348.2	188700001	191700000	0.0961	0.7314	13.15	9.97
CM004348.2	189000001	192000000	0.0885	0.7283	12.15	8.97
CM004348.2	189300001	192300000	0.0867	0.7296	11.88	8.70
CM004348.2	189600001	192600000	0.1007	0.7237	13.92	10.74
CM004348.2	189900001	192900000	0.1091	0.7614	14.33	11.15
CM004348.2	190200001	193200000	0.1205	0.7567	15.93	12.75
CM004348.2	190500001	193500000	0.1213	0.7393	16.41	13.23
CM004348.2	190800001	193800000	0.1236	0.7585	16.30	13.12
CM004348.2	191100001	194100000	0.1316	0.7675	17.15	13.97
CM004348.2	191400001	194400000	0.1373	0.7608	18.04	14.86
CM004348.2	191700001	194700000	0.1377	0.7493	18.37	15.19
CM004348.2	192000001	195000000	0.1374	0.7354	18.68	15.50
CM004348.2	192300001	195300000	0.1383	0.7415	18.66	15.48
CM004348.2	192600001	195600000	0.1313	0.7366	17.83	14.65
CM004348.2	192900001	195900000	0.1215	0.7171	16.95	13.77
CM004348.2	193200001	196200000	0.1104	0.7160	15.42	12.24
CM004348.2	193500001	196500000	0.1128	0.7225	15.61	12.43
CM004348.2	193800001	196800000	0.1092	0.7219	15.13	11.95
CM004348.2	194100001	197100000	0.1078	0.7118	15.15	11.97
CM004348.2	194400001	197400000	0.1127	0.7183	15.69	12.51
CM004348.2	194700001	197700000	0.1192	0.7311	16.31	13.13
CM004348.2	195000001	198000000	0.1199	0.7320	16.38	13.20
CM004348.2	195300001	198300000	0.1187	0.7329	16.19	13.01
CM004348.2	195600001	198600000	0.1190	0.7386	16.11	12.93
CM004348.2	195900001	198900000	0.1296	0.7613	17.03	13.85
CM004348.2	196200001	199200000	0.1312	0.7610	17.24	14.06
CM004348.2	196500001	199500000	0.1339	0.7698	17.40	14.22
CM004348.2	196800001	199800000	0.1391	0.7418	18.75	15.57
CM004348.2	197100001	200100000	0.1422	0.7480	19.00	15.82
CM004348.2	197400001	200400000	0.1332	0.7672	17.36	14.18
CM004348.2	197700001	200700000	0.1247	0.7634	16.33	13.15
CM004348.2	198000001	201000000	0.1299	0.7731	16.80	13.62
CM004348.2	198300001	201300000	0.1358	0.7679	17.69	14.51
CM004348.2	198600001	201600000	0.1298	0.7660	16.94	13.76
CM004348.2	198900001	201900000	0.1225	0.7494	16.34	13.16
CM004348.2	199200001	202200000	0.1338	0.7600	17.61	14.43
CM004348.2	199500001	202500000	0.1243	0.7529	16.51	13.33
CM004348.2	199800001	202800000	0.1191	0.7705	15.46	12.28
CM004348.2	200100001	203100000	0.1235	0.7514	16.44	13.26
CM004348.2	200400001	203400000	0.1215	0.7236	16.79	13.61
CM004348.2	200700001	203700000	0.1222	0.7178	17.03	13.85
CM004348.2	201000001	204000000	0.1111	0.7263	15.29	12.11
CM004348.2	201300001	204300000	0.1111	0.7288	15.24	12.06
CM004348.2	201600001	204600000	0.1093	0.7339	14.89	11.71
CM004348.2	201900001	204900000	0.1122	0.7318	15.33	12.15
CM004348.2	202200001	205200000	0.1035	0.7205	14.37	11.19
CM004348.2	202500001	205500000	0.1091	0.7284	14.97	11.79
CM004348.2	202800001	205800000	0.1114	0.7305	15.25	12.07
CM004348.2	203100001	206100000	0.1022	0.7430	13.75	10.57
CM004348.2	203400001	206400000	0.1052	0.7607	13.83	10.65
CM004348.2	203700001	206700000	0.1168	0.7705	15.16	11.98
CM004348.2	204000001	207000000	0.1244	0.7619	16.32	13.14
CM004348.2	204300001	207300000	0.1161	0.7606	15.26	12.08
CM004348.2	204600001	207600000	0.1276	0.7390	17.27	14.09
CM004348.2	204900001	207900000	0.1222	0.7407	16.50	13.32
CM004348.2	205200001	208200000	0.1176	0.7464	15.76	12.58
CM004348.2	205500001	208500000	0.1156	0.7376	15.67	12.49
CM004348.2	205800001	208800000	0.1160	0.7187	16.15	12.97
CM004348.2	206100001	209100000	0.1130	0.7023	16.08	12.90
CM004348.2	206400001	209400000	0.1067	0.6954	15.34	12.16
CM004348.2	206700001	209700000	0.1017	0.6783	14.99	11.81
CM004348.2	207000001	210000000	0.0938	0.6649	14.10	10.92
CM004348.2	207300001	210300000	0.1072	0.6648	16.12	12.94
CM004348.2	207600001	210600000	0.0991	0.6800	14.58	11.40
CM004348.2	207900001	210900000	0.0914	0.6883	13.28	10.10
CM004348.2	208200001	211200000	0.0934	0.6710	13.93	10.75
CM004348.2	208500001	211500000	0.0928	0.6804	13.64	10.46
CM004348.2	208800001	211800000	0.0981	0.6931	14.15	10.97
CM004348.2	209100001	212100000	0.0987	0.7053	14.00	10.82
CM004348.2	209400001	212400000	0.1079	0.7128	15.14	11.96
CM004348.2	209700001	212700000	0.1096	0.7327	14.96	11.78
CM004348.2	210000001	213000000	0.1238	0.7426	16.68	13.50
CM004348.2	210300001	213300000	0.1167	0.7381	15.82	12.64
CM004348.2	210600001	213600000	0.1364	0.7443	18.32	15.14
CM004348.2	210900001	213900000	0.1414	0.7369	19.18	16.00
CM004348.2	211200001	214200000	0.1363	0.7600	17.93	14.75
CM004348.2	211500001	214500000	0.1383	0.7566	18.28	15.10
CM004348.2	211800001	214800000	0.1462	0.7566	19.32	16.14
CM004348.2	212100001	215100000	0.1539	0.7513	20.48	17.30
CM004348.2	212400001	215400000	0.1542	0.7451	20.70	17.52
CM004348.2	212700001	215700000	0.1590	0.7509	21.17	17.99
CM004348.2	213000001	216000000	0.1532	0.7403	20.69	17.51
CM004348.2	213300001	216300000	0.1431	0.7326	19.53	16.35
CM004348.2	213600001	216600000	0.1265	0.7299	17.33	14.15
CM004348.2	213900001	216900000	0.1331	0.7186	18.53	15.35
CM004348.2	214200001	217200000	0.1394	0.7114	19.60	16.42
CM004348.2	214500001	217500000	0.1415	0.7060	20.05	16.87
CM004348.2	214800001	217800000	0.1275	0.7176	17.77	14.59
CM004348.2	215100001	218100000	0.1274	0.7173	17.76	14.58
CM004348.2	215400001	218400000	0.1204	0.7324	16.44	13.26
CM004348.2	215700001	218700000	0.1044	0.7147	14.61	11.43
CM004348.2	216000001	219000000	0.1041	0.7165	14.53	11.35
CM004348.2	216300001	219300000	0.1068	0.7251	14.73	11.55
CM004348.2	216600001	219600000	0.1053	0.7163	14.70	11.52
CM004348.2	216900001	219900000	0.0988	0.7259	13.61	10.43
CM004348.2	217200001	220200000	0.0969	0.7317	13.24	10.06
CM004348.2	217500001	220500000	0.0947	0.7396	12.80	9.62
CM004348.2	217800001	220800000	0.0979	0.7198	13.60	10.42
CM004348.2	218100001	221100000	0.0946	0.7244	13.06	9.88
CM004348.2	218400001	221400000	0.0924	0.7089	13.04	9.86
CM004348.2	218700001	221700000	0.0979	0.7097	13.79	10.61
CM004348.2	219000001	222000000	0.1106	0.7172	15.42	12.24
CM004348.2	219300001	222300000	0.1138	0.7282	15.63	12.45
CM004348.2	219600001	222600000	0.1170	0.7393	15.82	12.64
CM004348.2	219900001	222900000	0.1097	0.7388	14.85	11.67
CM004348.2	220200001	223200000	0.1089	0.7374	14.76	11.58
CM004348.2	220500001	223500000	0.1056	0.7361	14.34	11.16
CM004348.2	220800001	223800000	0.1095	0.7546	14.51	11.33
CM004348.2	221100001	224100000	0.1060	0.7486	14.16	10.98
CM004348.2	221400001	224400000	0.1051	0.7491	14.03	10.85
CM004348.2	221700001	224700000	0.1026	0.7529	13.63	10.45
CM004348.2	222000001	225000000	0.0915	0.7617	12.02	8.84
CM004348.2	222300001	225300000	0.0957	0.7479	12.80	9.62
CM004348.2	222600001	225600000	0.0967	0.7492	12.91	9.73
CM004348.2	222900001	225900000	0.1039	0.7567	13.73	10.55
CM004348.2	223200001	226200000	0.1052	0.7590	13.86	10.68
CM004348.2	223500001	226500000	0.1006	0.7505	13.40	10.22
CM004348.2	223800001	226800000	0.0922	0.7391	12.47	9.29
CM004348.2	224100001	227100000	0.0965	0.7403	13.03	9.85
CM004348.2	224400001	227400000	0.0957	0.7448	12.84	9.66
CM004348.2	224700001	227700000	0.0981	0.7497	13.08	9.90
CM004348.2	225000001	228000000	0.0950	0.7356	12.92	9.74
CM004348.2	225300001	228300000	0.0901	0.7379	12.21	9.03
CM004348.2	225600001	228600000	0.0902	0.7211	12.51	9.33
CM004348.2	225900001	228900000	0.1009	0.7104	14.21	11.03
CM004348.2	226200001	229200000	0.1069	0.7052	15.16	11.98
CM004348.2	226500001	229500000	0.1116	0.7041	15.85	12.67
CM004348.2	226800001	229800000	0.1151	0.6860	16.78	13.60
CM004348.2	227100001	230100000	0.1147	0.6905	16.61	13.43
CM004348.2	227400001	230400000	0.1224	0.6946	17.63	14.45
CM004348.2	227700001	230700000	0.1114	0.6889	16.17	12.99
CM004348.2	228000001	231000000	0.1101	0.6973	15.79	12.61
CM004348.2	228300001	231300000	0.1053	0.6986	15.08	11.90
CM004348.2	228600001	231600000	0.0993	0.7081	14.03	10.85
CM004348.2	228900001	231900000	0.0936	0.7007	13.36	10.18
CM004348.2	229200001	232200000	0.0869	0.7066	12.30	9.12
CM004348.2	229500001	232500000	0.0830	0.7013	11.83	8.65
CM004348.2	229800001	232800000	0.0891	0.7295	12.21	9.03
CM004348.2	230100001	233100000	0.0848	0.7322	11.58	8.40
CM004348.2	230400001	233400000	0.0802	0.7235	11.08	7.90
CM004348.2	230700001	233700000	0.0857	0.7251	11.82	8.64
CM004348.2	231000001	234000000	0.0825	0.7002	11.78	8.60
CM004348.2	231300001	234300000	0.0928	0.6994	13.27	10.09
CM004348.2	231600001	234600000	0.0983	0.6888	14.27	11.09
CM004348.2	231900001	234900000	0.1072	0.7016	15.28	12.10
CM004348.2	232200001	235200000	0.1086	0.6785	16.01	12.83
CM004348.2	232500001	235500000	0.1132	0.6835	16.56	13.38
CM004348.2	232800001	235800000	0.1050	0.6754	15.54	12.36
CM004348.2	233100001	236100000	0.1027	0.6798	15.11	11.93
CM004348.2	233400001	236400000	0.1020	0.6732	15.15	11.97
CM004348.2	233700001	236700000	0.1051	0.6727	15.62	12.44
CM004348.2	234000001	237000000	0.1069	0.6941	15.39	12.21
CM004348.2	234300001	237300000	0.1093	0.6891	15.85	12.67
CM004348.2	234600001	237600000	0.1090	0.7165	15.22	12.04
CM004348.2	234900001	237900000	0.0896	0.7259	12.35	9.17
CM004348.2	235200001	238200000	0.0880	0.7357	11.96	8.78
CM004348.2	235500001	238500000	0.0852	0.7363	11.57	8.39
CM004348.2	235800001	238800000	0.0854	0.7339	11.64	8.46
CM004348.2	236100001	239100000	0.0895	0.7202	12.42	9.24
CM004348.2	236400001	239400000	0.0857	0.7392	11.59	8.41
CM004348.2	236700001	239700000	0.0875	0.7426	11.78	8.60
CM004348.2	237000001	240000000	0.0970	0.7348	13.20	10.02
CM004348.2	237300001	240300000	0.0928	0.7314	12.69	9.51
CM004348.2	237600001	240600000	0.1005	0.7178	14.00	10.82
CM004348.2	237900001	240900000	0.1080	0.7013	15.40	12.22
CM004348.2	238200001	241200000	0.1168	0.7086	16.48	13.30
CM004348.2	238500001	241500000	0.1179	0.7070	16.68	13.50
CM004348.2	238800001	241800000	0.1159	0.6994	16.57	13.39
CM004348.2	239100001	242100000	0.1161	0.6973	16.65	13.47
CM004348.2	239400001	242400000	0.1247	0.6934	17.98	14.80
CM004348.2	239700001	242700000	0.1263	0.6846	18.44	15.26
CM004348.2	240000001	243000000	0.1186	0.6995	16.96	13.78
CM004348.2	240300001	243300000	0.1161	0.7055	16.46	13.28
CM004348.2	240600001	243600000	0.1096	0.6970	15.72	12.54
CM004348.2	240900001	243900000	0.1145	0.7075	16.19	13.01
CM004348.2	241200001	244200000	0.1035	0.7084	14.61	11.43
CM004348.2	241500001	244500000	0.1052	0.7192	14.63	11.45
CM004348.2	241800001	244800000	0.1098	0.7257	15.13	11.95
CM004348.2	242100001	245100000	0.1352	0.7555	17.90	14.72
CM004348.2	242400001	245400000	0.1310	0.7412	17.67	14.49
CM004348.2	242700001	245700000	0.1358	0.7368	18.43	15.25
CM004348.2	243000001	246000000	0.1366	0.7289	18.74	15.56
CM004348.2	243300001	246300000	0.1319	0.7322	18.01	14.83
CM004348.2	243600001	246600000	0.1345	0.7340	18.32	15.14
CM004348.2	243900001	246900000	0.1252	0.7249	17.28	14.10
CM004348.2	244200001	247200000	0.1404	0.7200	19.50	16.32
CM004348.2	244500001	247500000	0.1419	0.7027	20.20	17.02
CM004348.2	244800001	247800000	0.1470	0.7170	20.51	17.33
CM004348.2	245100001	248100000	0.1191	0.6979	17.07	13.89
CM004348.2	245400001	248400000	0.1235	0.6948	17.78	14.60
CM004348.2	245700001	248700000	0.1181	0.7066	16.71	13.53
CM004348.2	246000001	249000000	0.1210	0.6998	17.29	14.11
CM004348.2	246300001	249300000	0.1209	0.6884	17.56	14.38
CM004348.2	246600001	249600000	0.1115	0.6945	16.05	12.87
CM004348.2	246900001	249900000	0.1100	0.7012	15.69	12.51
CM004348.2	247200001	250200000	0.1160	0.7132	16.26	13.08
CM004348.2	247500001	250500000	0.1158	0.7296	15.87	12.69
CM004348.2	247800001	250800000	0.1070	0.7328	14.60	11.42
CM004348.2	248100001	251100000	0.1114	0.7152	15.57	12.39
CM004348.2	248400001	251400000	0.1101	0.7287	15.11	11.93
CM004348.2	248700001	251700000	0.1188	0.7153	16.61	13.43
CM004348.2	249000001	252000000	0.1134	0.7187	15.78	12.60
CM004348.2	249300001	252300000	0.1269	0.7274	17.45	14.27
CM004348.2	249600001	252600000	0.1304	0.7281	17.91	14.73
CM004348.2	249900001	252900000	0.1485	0.7141	20.80	17.62
CM004348.2	250200001	253200000	0.1400	0.7022	19.94	16.76
CM004348.2	250500001	253500000	0.1486	0.6903	21.53	18.35
CM004348.2	250800001	253800000	0.1567	0.6894	22.74	19.56
CM004348.2	251100001	254100000	0.1566	0.7046	22.23	19.05
CM004348.2	251400001	254400000	0.1494	0.7104	21.03	17.85
CM004348.2	251700001	254700000	0.1453	0.7109	20.44	17.26
CM004348.2	252000001	255000000	0.1390	0.6974	19.93	16.75
CM004348.2	252300001	255300000	0.1334	0.6888	19.36	16.18
CM004348.2	252600001	255600000	0.1381	0.6777	20.38	17.20
CM004348.2	252900001	255900000	0.1207	0.7011	17.21	14.03
CM004348.2	253200001	256200000	0.1174	0.7227	16.25	13.07
CM004348.2	253500001	256500000	0.1100	0.7287	15.09	11.91
CM004348.2	253800001	256800000	0.1011	0.7245	13.96	10.78
CM004348.2	254100001	257100000	0.1091	0.7284	14.98	11.80
CM004348.2	254400001	257400000	0.1140	0.7212	15.80	12.62
CM004348.2	254700001	257700000	0.1030	0.7276	14.16	10.98
CM004348.2	255000001	258000000	0.1142	0.7421	15.39	12.21
CM004348.2	255300001	258300000	0.1212	0.7594	15.95	12.77
CM004348.2	255600001	258600000	0.1193	0.7672	15.56	12.38
CM004348.2	255900001	258900000	0.1264	0.7610	16.61	13.43
CM004348.2	256200001	259200000	0.1181	0.7349	16.07	12.89
CM004348.2	256500001	259500000	0.1200	0.7457	16.09	12.91
CM004348.2	256800001	259800000	0.1300	0.7309	17.78	14.60
CM004348.2	257100001	260100000	0.1271	0.7032	18.07	14.89
CM004348.2	257400001	260400000	0.1266	0.7007	18.06	14.88
CM004348.2	257700001	260700000	0.1335	0.7025	19.01	15.83
CM004348.2	258000001	261000000	0.1257	0.6895	18.22	15.04
CM004348.2	258300001	261300000	0.1144	0.6775	16.89	13.71
CM004348.2	258600001	261600000	0.1124	0.6827	16.46	13.28
CM004348.2	258900001	261900000	0.1158	0.6724	17.22	14.04
CM004348.2	259200001	262200000	0.1223	0.6793	18.01	14.83
CM004348.2	259500001	262500000	0.1238	0.6578	18.82	15.64
CM004348.2	259800001	262800000	0.1215	0.6634	18.32	15.14
CM004348.2	260100001	263100000	0.1214	0.6943	17.48	14.30
CM004348.2	260400001	263400000	0.1217	0.6806	17.88	14.70
CM004348.2	260700001	263700000	0.1175	0.6882	17.07	13.89
CM004348.2	261000001	264000000	0.1259	0.7008	17.96	14.78
CM004348.2	261300001	264300000	0.1304	0.6960	18.74	15.56
CM004348.2	261600001	264600000	0.1400	0.6817	20.54	17.36
CM004348.2	261900001	264900000	0.1355	0.6740	20.10	16.92
CM004348.2	262200001	265200000	0.1229	0.6631	18.54	15.36
CM004348.2	262500001	265500000	0.1167	0.6649	17.55	14.37
CM004348.2	262800001	265800000	0.1145	0.6538	17.52	14.34
CM004348.2	263100001	266100000	0.1084	0.6397	16.94	13.76
CM004348.2	263400001	266400000	0.1167	0.6636	17.59	14.41
CM004348.2	263700001	266700000	0.1295	0.6601	19.62	16.44
CM004348.2	264000001	267000000	0.1371	0.6568	20.87	17.69
CM004348.2	264300001	267300000	0.1293	0.6605	19.57	16.39
CM004348.2	264600001	267600000	0.1266	0.6731	18.80	15.62
CM004348.2	264900001	267900000	0.1279	0.6872	18.61	15.43
CM004348.2	265200001	268200000	0.1366	0.7014	19.48	16.30
CM004348.2	265500001	268500000	0.1457	0.7199	20.24	17.06
CM004348.2	265800001	268800000	0.1561	0.7378	21.16	17.98
CM004348.2	266100001	269100000	0.1532	0.7293	21.01	17.83
CM004348.2	266400001	269400000	0.1441	0.7180	20.07	16.89
CM004348.2	266700001	269700000	0.1387	0.7221	19.21	16.03
CM004348.2	267000001	270000000	0.1403	0.7370	19.04	15.86
CM004348.2	267300001	270300000	0.1483	0.7317	20.27	17.09
CM004348.2	267600001	270600000	0.1388	0.7197	19.29	16.11
CM004348.2	267900001	270900000	0.1349	0.7170	18.82	15.64
CM004348.2	268200001	271200000	0.1477	0.7153	20.65	17.47
CM004348.2	268500001	271500000	0.1410	0.6917	20.38	17.20
CM004348.2	268800001	271800000	0.1318	0.6870	19.18	16.00
CM004348.2	269100001	272100000	0.1262	0.7032	17.94	14.76
CM004348.2	269400001	272400000	0.1298	0.7104	18.27	15.09
CM004348.2	269700001	272700000	0.1378	0.6970	19.77	16.59
CM004348.2	270000001	273000000	0.1159	0.6794	17.06	13.88
CM004348.2	270300001	273300000	0.1091	0.6867	15.89	12.71
CM004348.2	270600001	273600000	0.1223	0.7101	17.22	14.04
CM004348.2	270900001	273900000	0.1256	0.7196	17.46	14.28
CM004348.2	271200001	274200000	0.1117	0.7237	15.44	12.26
CM004348.2	271500001	274500000	0.1145	0.7292	15.70	12.52
CM004348.2	271800001	274800000	0.1090	0.7236	15.06	11.88
CM004348.2	272100001	275100000	0.1229	0.7171	17.13	13.95
CM004348.2	272400001	275400000	0.1321	0.7126	18.53	15.35
CM004348.2	272700001	275700000	0.1278	0.7157	17.85	14.67
CM004348.2	273000001	276000000	0.1296	0.7249	17.88	14.70
CM004348.2	273300001	276300000	0.1369	0.7286	18.79	15.61
CM004348.2	273600001	276600000	0.1235	0.7149	17.27	14.09
CM004348.2	273900001	276900000	0.1288	0.7008	18.38	15.20
CM004348.2	274200001	277200000	0.1279	0.7030	18.19	15.01
CM004348.2	274500001	277500000	0.1289	0.7184	17.94	14.76
CM004348.2	274800001	277800000	0.1400	0.7280	19.23	16.05
CM004348.2	275100001	278100000	0.1458	0.7349	19.84	16.66
CM004348.2	275400001	278400000	0.1369	0.7332	18.68	15.50
CM004348.2	275700001	278700000	0.1274	0.7373	17.28	14.10
CM004348.2	276000001	279000000	0.1413	0.7385	19.13	15.95
CM004348.2	276300001	279300000	0.1346	0.7399	18.19	15.01
CM004348.2	276600001	279600000	0.1444	0.7399	19.52	16.34
CM004348.2	276900001	279900000	0.1537	0.7540	20.38	17.20
CM004348.2	277200001	280200000	0.1673	0.7409	22.59	19.41
CM004348.2	277500001	280500000	0.1734	0.7378	23.50	20.32
CM004348.2	277800001	280800000	0.1794	0.7239	24.78	21.60
CM004348.2	278100001	281100000	0.1720	0.7178	23.96	20.78
CM004348.2	278400001	281400000	0.1657	0.7088	23.37	20.19
CM004348.2	278700001	281700000	0.1671	0.7187	23.24	20.06
CM004348.2	279000001	282000000	0.1561	0.7081	22.04	18.86
CM004348.2	279300001	282300000	0.1607	0.7035	22.84	19.66
CM004348.2	279600001	282600000	0.1581	0.6887	22.95	19.77
CM004348.2	279900001	282900000	0.1387	0.6851	20.25	17.07
CM004348.2	280200001	283200000	0.1214	0.6908	17.58	14.40
CM004348.2	280500001	283500000	0.1080	0.6853	15.76	12.58
CM004348.2	280800001	283800000	0.0907	0.6953	13.04	9.86
CM004348.2	281100001	284100000	0.0903	0.6910	13.07	9.89
CM004348.2	281400001	284400000	0.0868	0.7083	12.26	9.08
CM004348.2	281700001	284700000	0.0947	0.7094	13.35	10.17
CM004348.2	282000001	285000000	0.1020	0.7127	14.32	11.14
CM004348.2	282300001	285300000	0.1094	0.7172	15.25	12.07
CM004348.2	282600001	285600000	0.1073	0.7259	14.78	11.60
CM004348.2	282900001	285900000	0.1151	0.7350	15.66	12.48
CM004348.2	283200001	286200000	0.1125	0.7170	15.69	12.51
CM004348.2	283500001	286500000	0.1211	0.7143	16.95	13.77
CM004348.2	283800001	286800000	0.1298	0.7010	18.51	15.33
CM004348.2	284100001	287100000	0.1203	0.7104	16.94	13.76
CM004348.2	284400001	287400000	0.1203	0.7006	17.17	13.99
CM004348.2	284700001	287700000	0.1229	0.6971	17.64	14.46
CM004348.2	285000001	288000000	0.1149	0.7049	16.30	13.12
CM004348.2	285300001	288300000	0.1073	0.6964	15.41	12.23
CM004348.2	285600001	288600000	0.1007	0.7013	14.36	11.18
CM004348.2	285900001	288900000	0.0986	0.6844	14.40	11.22
CM004348.2	286200001	289200000	0.1162	0.6969	16.67	13.49
CM004348.2	286500001	289500000	0.1134	0.7022	16.15	12.97
CM004348.2	286800001	289800000	0.1132	0.6997	16.18	13.00
CM004348.2	287100001	290100000	0.1164	0.6685	17.42	14.24
CM004348.2	287400001	290400000	0.1185	0.6661	17.80	14.62
CM004348.2	287700001	290700000	0.1091	0.6489	16.81	13.63
CM004348.2	288000001	291000000	0.1160	0.6492	17.87	14.69
CM004348.2	288300001	291300000	0.1161	0.6510	17.84	14.66
CM004348.2	288600001	291600000	0.1192	0.6223	19.16	15.98
CM004348.2	288900001	291900000	0.1137	0.6182	18.39	15.21
CM004348.2	289200001	292200000	0.1058	0.6095	17.35	14.17
CM004348.2	289500001	292500000	0.1128	0.6150	18.35	15.17
CM004348.2	289800001	292800000	0.1085	0.6246	17.37	14.19
CM004348.2	290100001	293100000	0.1237	0.6646	18.61	15.43
CM004348.2	290400001	293400000	0.1241	0.6624	18.74	15.56
CM004348.2	290700001	293700000	0.1292	0.6805	18.99	15.81
CM004348.2	291000001	294000000	0.1277	0.6648	19.20	16.02
CM004348.2	291300001	294300000	0.1302	0.6738	19.32	16.14
CM004348.2	291600001	294600000	0.1217	0.7093	17.15	13.97
CM004348.2	291900001	294900000	0.1333	0.7084	18.82	15.64
CM004348.2	292200001	295200000	0.1338	0.7144	18.73	15.55
CM004348.2	292500001	295500000	0.1242	0.7009	17.71	14.53
CM004348.2	292800001	295800000	0.1213	0.7143	16.98	13.80
CM004348.2	293100001	296100000	0.1186	0.7110	16.68	13.50
CM004348.2	293400001	296400000	0.1288	0.7182	17.94	14.76
CM004348.2	293700001	296700000	0.1306	0.7067	18.47	15.29
CM004348.2	294000001	297000000	0.1353	0.7155	18.91	15.73
CM004348.2	294300001	297300000	0.1299	0.7065	18.39	15.21
CM004348.2	294600001	297600000	0.1476	0.7103	20.77	17.59
CM004348.2	294900001	297900000	0.1435	0.7246	19.80	16.62
CM004348.2	295200001	298200000	0.1513	0.7316	20.68	17.50
CM004348.2	295500001	298500000	0.1542	0.7325	21.05	17.87
CM004348.2	295800001	298800000	0.1556	0.7223	21.55	18.37
CM004348.2	296100001	299100000	0.1422	0.6919	20.55	17.37
CM004348.2	296400001	299400000	0.1437	0.6901	20.83	17.65
CM004348.2	296700001	299700000	0.1389	0.6920	20.08	16.90
CM004348.2	297000001	300000000	0.1352	0.6924	19.53	16.35
CM004348.2	297300001	300300000	0.1383	0.6959	19.88	16.70
CM004348.2	297600001	300600000	0.1267	0.6865	18.46	15.28
CM004348.2	297900001	300900000	0.1276	0.6863	18.60	15.42
CM004348.2	298200001	301200000	0.1145	0.6817	16.80	13.62
CM004348.2	298500001	301500000	0.1021	0.6775	15.08	11.90
CM004348.2	298800001	301800000	0.0966	0.6712	14.39	11.21
CM004348.2	299100001	302100000	0.0974	0.6849	14.22	11.04
CM004348.2	299400001	302400000	0.0892	0.6810	13.11	9.93
CM004348.2	299700001	302700000	0.0909	0.6925	13.13	9.95
CM004348.2	300000001	303000000	0.0946	0.6969	13.57	10.39
CM004348.2	300300001	303300000	0.0920	0.6958	13.22	10.04
CM004348.2	300600001	303600000	0.1036	0.6980	14.85	11.67
CM004348.2	300900001	303900000	0.0962	0.6596	14.59	11.41
CM004348.2	301200001	304200000	0.1033	0.6467	15.97	12.79
CM004348.2	301500001	304500000	0.1088	0.6352	17.13	13.95
CM004348.2	301800001	304800000	0.1096	0.6453	16.98	13.80
CM004348.2	302100001	305100000	0.1070	0.6553	16.33	13.15
CM004348.2	302400001	305400000	0.1177	0.6578	17.89	14.71
CM004348.2	302700001	305700000	0.1108	0.6564	16.89	13.71
CM004348.2	303000001	306000000	0.0977	0.6547	14.92	11.74
CM004348.2	303300001	306300000	0.0999	0.6524	15.31	12.13
CM004348.2	303600001	306600000	0.0959	0.6448	14.88	11.70
CM004348.2	303900001	306900000	0.1025	0.6682	15.34	12.16
CM004348.2	304200001	307200000	0.0973	0.6860	14.18	11.00
CM004348.2	304500001	307500000	0.1066	0.7010	15.20	12.02
CM004348.2	304800001	307800000	0.1081	0.7046	15.34	12.16
CM004348.2	305100001	308100000	0.1245	0.7057	17.64	14.46
CM004348.2	305400001	308400000	0.1253	0.7095	17.67	14.49
CM004348.2	305700001	308700000	0.1360	0.6923	19.64	16.46
CM004348.2	306000001	309000000	0.1422	0.6884	20.65	17.47
CM004348.2	306300001	309300000	0.1412	0.6946	20.33	17.15
CM004348.2	306600001	309600000	0.1359	0.6842	19.87	16.69
CM004348.2	306900001	309900000	0.1346	0.6904	19.50	16.32
CM004348.2	307200001	310200000	0.1397	0.6873	20.32	17.14
CM004348.2	307500001	310500000	0.1437	0.6912	20.78	17.60
CM004348.2	307800001	310800000	0.1537	0.6861	22.40	19.22
CM004348.2	308100001	310925244	0.1519	0.6882	20.78	17.60
CM004349.2	1	3000000	0.1035	0.6530	15.85	12.67
CM004349.2	300001	3300000	0.0828	0.6206	13.34	10.16
CM004349.2	600001	3600000	0.0685	0.5863	11.68	8.50
CM004349.2	900001	3900000	0.0741	0.5671	13.07	9.89
CM004349.2	1200001	4200000	0.0961	0.5641	17.03	13.85
CM004349.2	1500001	4500000	0.0982	0.5575	17.61	14.43
CM004349.2	1800001	4800000	0.1022	0.5707	17.90	14.72
CM004349.2	2100001	5100000	0.1091	0.5755	18.96	15.78
CM004349.2	2400001	5400000	0.1070	0.5874	18.21	15.03
CM004349.2	2700001	5700000	0.1157	0.5893	19.63	16.45
CM004349.2	3000001	6000000	0.1056	0.5624	18.77	15.59
CM004349.2	3300001	6300000	0.1117	0.5837	19.14	15.96
CM004349.2	3600001	6600000	0.1259	0.5944	21.18	18.00
CM004349.2	3900001	6900000	0.1200	0.5952	20.15	16.97
CM004349.2	4200001	7200000	0.1042	0.6022	17.30	14.12
CM004349.2	4500001	7500000	0.0963	0.6314	15.25	12.07
CM004349.2	4800001	7800000	0.1026	0.6367	16.12	12.94
CM004349.2	5100001	8100000	0.0987	0.6320	15.61	12.43
CM004349.2	5400001	8400000	0.0943	0.6504	14.51	11.33
CM004349.2	5700001	8700000	0.0932	0.6694	13.93	10.75
CM004349.2	6000001	9000000	0.1018	0.6647	15.31	12.13
CM004349.2	6300001	9300000	0.1067	0.6487	16.45	13.27
CM004349.2	6600001	9600000	0.1080	0.6483	16.65	13.47
CM004349.2	6900001	9900000	0.1080	0.6583	16.41	13.23
CM004349.2	7200001	10200000	0.1103	0.6348	17.37	14.19
CM004349.2	7500001	10500000	0.1108	0.6031	18.37	15.19
CM004349.2	7800001	10800000	0.1020	0.6088	16.76	13.58
CM004349.2	8100001	11100000	0.1073	0.6367	16.85	13.67
CM004349.2	8400001	11400000	0.1086	0.6060	17.92	14.74
CM004349.2	8700001	11700000	0.1087	0.5957	18.25	15.07
CM004349.2	9000001	12000000	0.1084	0.5988	18.11	14.93
CM004349.2	9300001	12300000	0.0998	0.5847	17.08	13.90
CM004349.2	9600001	12600000	0.0910	0.5830	15.61	12.43
CM004349.2	9900001	12900000	0.0998	0.5806	17.19	14.01
CM004349.2	10200001	13200000	0.0968	0.5952	16.26	13.08
CM004349.2	10500001	13500000	0.0933	0.5945	15.69	12.51
CM004349.2	10800001	13800000	0.0871	0.5817	14.98	11.80
CM004349.2	11100001	14100000	0.0824	0.5621	14.67	11.49
CM004349.2	11400001	14400000	0.0803	0.5912	13.58	10.40
CM004349.2	11700001	14700000	0.0765	0.5814	13.17	9.99
CM004349.2	12000001	15000000	0.0725	0.5947	12.20	9.02
CM004349.2	12300001	15300000	0.0978	0.6228	15.71	12.53
CM004349.2	12600001	15600000	0.1109	0.6432	17.24	14.06
CM004349.2	12900001	15900000	0.1101	0.6548	16.82	13.64
CM004349.2	13200001	16200000	0.1075	0.6511	16.51	13.33
CM004349.2	13500001	16500000	0.1202	0.6678	18.00	14.82
CM004349.2	13800001	16800000	0.1269	0.6831	18.58	15.40
CM004349.2	14100001	17100000	0.1225	0.6972	17.58	14.40
CM004349.2	14400001	17400000	0.1234	0.6961	17.73	14.55
CM004349.2	14700001	17700000	0.1367	0.7112	19.22	16.04
CM004349.2	15000001	18000000	0.1324	0.7004	18.90	15.72
CM004349.2	15300001	18300000	0.1189	0.6881	17.29	14.11
CM004349.2	15600001	18600000	0.1122	0.6919	16.21	13.03
CM004349.2	15900001	18900000	0.1068	0.6719	15.90	12.72
CM004349.2	16200001	19200000	0.1168	0.6764	17.26	14.08
CM004349.2	16500001	19500000	0.1066	0.6574	16.21	13.03
CM004349.2	16800001	19800000	0.1143	0.6588	17.36	14.18
CM004349.2	17100001	20100000	0.1177	0.6521	18.05	14.87
CM004349.2	17400001	20400000	0.1272	0.6516	19.52	16.34
CM004349.2	17700001	20700000	0.1226	0.6375	19.23	16.05
CM004349.2	18000001	21000000	0.1327	0.6649	19.96	16.78
CM004349.2	18300001	21300000	0.1272	0.6669	19.07	15.89
CM004349.2	18600001	21600000	0.1266	0.6579	19.24	16.06
CM004349.2	18900001	21900000	0.1266	0.6668	18.98	15.80
CM004349.2	19200001	22200000	0.1267	0.6826	18.57	15.39
CM004349.2	19500001	22500000	0.1331	0.6931	19.21	16.03
CM004349.2	19800001	22800000	0.1435	0.7018	20.44	17.26
CM004349.2	20100001	23100000	0.1404	0.6978	20.12	16.94
CM004349.2	20400001	23400000	0.1281	0.7146	17.93	14.75
CM004349.2	20700001	23700000	0.1178	0.7265	16.21	13.03
CM004349.2	21000001	24000000	0.1125	0.7075	15.90	12.72
CM004349.2	21300001	24300000	0.1156	0.7030	16.45	13.27
CM004349.2	21600001	24600000	0.1178	0.7139	16.49	13.31
CM004349.2	21900001	24900000	0.1311	0.7177	18.26	15.08
CM004349.2	22200001	25200000	0.1223	0.7004	17.46	14.28
CM004349.2	22500001	25500000	0.1193	0.7084	16.84	13.66
CM004349.2	22800001	25800000	0.1007	0.6943	14.51	11.33
CM004349.2	23100001	26100000	0.1103	0.6997	15.77	12.59
CM004349.2	23400001	26400000	0.1156	0.6854	16.87	13.69
CM004349.2	23700001	26700000	0.1181	0.6840	17.27	14.09
CM004349.2	24000001	27000000	0.1139	0.6902	16.51	13.33
CM004349.2	24300001	27300000	0.1113	0.7206	15.44	12.26
CM004349.2	24600001	27600000	0.0998	0.7114	14.03	10.85
CM004349.2	24900001	27900000	0.1017	0.7274	13.98	10.80
CM004349.2	25200001	28200000	0.0948	0.7230	13.11	9.93
CM004349.2	25500001	28500000	0.1098	0.7203	15.25	12.07
CM004349.2	25800001	28800000	0.1260	0.7301	17.25	14.07
CM004349.2	26100001	29100000	0.1104	0.7192	15.36	12.18
CM004349.2	26400001	29400000	0.1083	0.7181	15.08	11.90
CM004349.2	26700001	29700000	0.1179	0.7100	16.61	13.43
CM004349.2	27000001	30000000	0.1317	0.6985	18.86	15.68
CM004349.2	27300001	30300000	0.1372	0.6904	19.87	16.69
CM004349.2	27600001	30600000	0.1365	0.6855	19.92	16.74
CM004349.2	27900001	30900000	0.1206	0.6649	18.14	14.96
CM004349.2	28200001	31200000	0.1371	0.6548	20.93	17.75
CM004349.2	28500001	31500000	0.1216	0.6574	18.49	15.31
CM004349.2	28800001	31800000	0.0999	0.6475	15.43	12.25
CM004349.2	29100001	32100000	0.1150	0.6553	17.55	14.37
CM004349.2	29400001	32400000	0.1155	0.6672	17.31	14.13
CM004349.2	29700001	32700000	0.1042	0.6743	15.45	12.27
CM004349.2	30000001	33000000	0.0934	0.6906	13.53	10.35
CM004349.2	30300001	33300000	0.0933	0.6855	13.61	10.43
CM004349.2	30600001	33600000	0.1015	0.7021	14.45	11.27
CM004349.2	30900001	33900000	0.1118	0.7100	15.75	12.57
CM004349.2	31200001	34200000	0.1118	0.7274	15.36	12.18
CM004349.2	31500001	34500000	0.1179	0.7368	16.00	12.82
CM004349.2	31800001	34800000	0.1314	0.7443	17.65	14.47
CM004349.2	32100001	35100000	0.1299	0.7491	17.33	14.15
CM004349.2	32400001	35400000	0.1279	0.7274	17.58	14.40
CM004349.2	32700001	35700000	0.1376	0.7330	18.77	15.59
CM004349.2	33000001	36000000	0.1441	0.7269	19.83	16.65
CM004349.2	33300001	36300000	0.1440	0.7374	19.53	16.35
CM004349.2	33600001	36600000	0.1451	0.7475	19.41	16.23
CM004349.2	33900001	36900000	0.1451	0.7474	19.41	16.23
CM004349.2	34200001	37200000	0.1442	0.7625	18.90	15.72
CM004349.2	34500001	37500000	0.1378	0.7591	18.15	14.97
CM004349.2	34800001	37800000	0.1286	0.7556	17.02	13.84
CM004349.2	35100001	38100000	0.1323	0.7605	17.39	14.21
CM004349.2	35400001	38400000	0.1357	0.7660	17.71	14.53
CM004349.2	35700001	38700000	0.1272	0.7640	16.65	13.47
CM004349.2	36000001	39000000	0.1141	0.7613	14.99	11.81
CM004349.2	36300001	39300000	0.1108	0.7457	14.86	11.68
CM004349.2	36600001	39600000	0.1138	0.7322	15.54	12.36
CM004349.2	36900001	39900000	0.1066	0.7306	14.58	11.40
CM004349.2	37200001	40200000	0.0981	0.7190	13.64	10.46
CM004349.2	37500001	40500000	0.0989	0.7207	13.72	10.54
CM004349.2	37800001	40800000	0.0989	0.7135	13.86	10.68
CM004349.2	38100001	41100000	0.0878	0.7106	12.36	9.18
CM004349.2	38400001	41400000	0.0883	0.7133	12.39	9.21
CM004349.2	38700001	41700000	0.0942	0.7247	13.00	9.82
CM004349.2	39000001	42000000	0.1018	0.7331	13.88	10.70
CM004349.2	39300001	42300000	0.1027	0.7319	14.04	10.86
CM004349.2	39600001	42600000	0.1027	0.7365	13.94	10.76
CM004349.2	39900001	42900000	0.1023	0.7426	13.77	10.59
CM004349.2	40200001	43200000	0.1070	0.7518	14.23	11.05
CM004349.2	40500001	43500000	0.1167	0.7555	15.45	12.27
CM004349.2	40800001	43800000	0.1220	0.7610	16.04	12.86
CM004349.2	41100001	44100000	0.1295	0.7684	16.86	13.68
CM004349.2	41400001	44400000	0.1268	0.7708	16.45	13.27
CM004349.2	41700001	44700000	0.1230	0.7724	15.92	12.74
CM004349.2	42000001	45000000	0.1178	0.7760	15.17	11.99
CM004349.2	42300001	45300000	0.1247	0.7998	15.59	12.41
CM004349.2	42600001	45600000	0.1266	0.7926	15.98	12.80
CM004349.2	42900001	45900000	0.1193	0.7919	15.06	11.88
CM004349.2	43200001	46200000	0.1246	0.7813	15.94	12.76
CM004349.2	43500001	46500000	0.1212	0.7696	15.74	12.56
CM004349.2	43800001	46800000	0.1258	0.7772	16.19	13.01
CM004349.2	44100001	47100000	0.1216	0.7783	15.63	12.45
CM004349.2	44400001	47400000	0.1229	0.7850	15.66	12.48
CM004349.2	44700001	47700000	0.1301	0.7749	16.79	13.61
CM004349.2	45000001	48000000	0.1381	0.7703	17.93	14.75
CM004349.2	45300001	48300000	0.1283	0.7629	16.81	13.63
CM004349.2	45600001	48600000	0.1310	0.7676	17.07	13.89
CM004349.2	45900001	48900000	0.1335	0.7515	17.76	14.58
CM004349.2	46200001	49200000	0.1322	0.7557	17.49	14.31
CM004349.2	46500001	49500000	0.1297	0.7501	17.29	14.11
CM004349.2	46800001	49800000	0.1233	0.7477	16.49	13.31
CM004349.2	47100001	50100000	0.1199	0.7380	16.25	13.07
CM004349.2	47400001	50400000	0.1253	0.7456	16.80	13.62
CM004349.2	47700001	50700000	0.1209	0.7385	16.37	13.19
CM004349.2	48000001	51000000	0.1288	0.7333	17.56	14.38
CM004349.2	48300001	51300000	0.1311	0.7190	18.24	15.06
CM004349.2	48600001	51600000	0.1418	0.7272	19.50	16.32
CM004349.2	48900001	51900000	0.1429	0.7426	19.25	16.07
CM004349.2	49200001	52200000	0.1298	0.7502	17.30	14.12
CM004349.2	49500001	52500000	0.1393	0.7587	18.36	15.18
CM004349.2	49800001	52800000	0.1382	0.7588	18.21	15.03
CM004349.2	50100001	53100000	0.1376	0.7671	17.94	14.76
CM004349.2	50400001	53400000	0.1497	0.7609	19.68	16.50
CM004349.2	50700001	53700000	0.1511	0.7684	19.66	16.48
CM004349.2	51000001	54000000	0.1407	0.7784	18.07	14.89
CM004349.2	51300001	54300000	0.1410	0.7894	17.86	14.68
CM004349.2	51600001	54600000	0.1225	0.7760	15.79	12.61
CM004349.2	51900001	54900000	0.1256	0.7859	15.98	12.80
CM004349.2	52200001	55200000	0.1329	0.7648	17.38	14.20
CM004349.2	52500001	55500000	0.1324	0.7646	17.31	14.13
CM004349.2	52800001	55800000	0.1408	0.7651	18.40	15.22
CM004349.2	53100001	56100000	0.1383	0.7644	18.09	14.91
CM004349.2	53400001	56400000	0.1251	0.7644	16.37	13.19
CM004349.2	53700001	56700000	0.1258	0.7638	16.48	13.30
CM004349.2	54000001	57000000	0.1295	0.7613	17.01	13.83
CM004349.2	54300001	57300000	0.1356	0.7563	17.93	14.75
CM004349.2	54600001	57600000	0.1471	0.7502	19.60	16.42
CM004349.2	54900001	57900000	0.1506	0.7378	20.42	17.24
CM004349.2	55200001	58200000	0.1612	0.7501	21.49	18.31
CM004349.2	55500001	58500000	0.1588	0.7597	20.90	17.72
CM004349.2	55800001	58800000	0.1604	0.7510	21.36	18.18
CM004349.2	56100001	59100000	0.1726	0.7504	23.01	19.83
CM004349.2	56400001	59400000	0.1871	0.7493	24.97	21.79
CM004349.2	56700001	59700000	0.1755	0.7494	23.42	20.24
CM004349.2	57000001	60000000	0.1949	0.7581	25.71	22.53
CM004349.2	57300001	60300000	0.1898	0.7605	24.96	21.78
CM004349.2	57600001	60600000	0.1793	0.7726	23.21	20.03
CM004349.2	57900001	60900000	0.1701	0.7814	21.76	18.58
CM004349.2	58200001	61200000	0.1619	0.7800	20.76	17.58
CM004349.2	58500001	61500000	0.1655	0.7898	20.95	17.77
CM004349.2	58800001	61800000	0.1607	0.7889	20.37	17.19
CM004349.2	59100001	62100000	0.1677	0.7907	21.20	18.02
CM004349.2	59400001	62400000	0.1444	0.7898	18.28	15.10
CM004349.2	59700001	62700000	0.1531	0.7975	19.19	16.01
CM004349.2	60000001	63000000	0.1383	0.7903	17.51	14.33
CM004349.2	60300001	63300000	0.1420	0.7870	18.04	14.86
CM004349.2	60600001	63600000	0.1418	0.7849	18.06	14.88
CM004349.2	60900001	63900000	0.1562	0.7889	19.80	16.62
CM004349.2	61200001	64200000	0.1598	0.7934	20.14	16.96
CM004349.2	61500001	64500000	0.1433	0.7801	18.37	15.19
CM004349.2	61800001	64800000	0.1485	0.7807	19.02	15.84
CM004349.2	62100001	65100000	0.1392	0.7767	17.93	14.75
CM004349.2	62400001	65400000	0.1420	0.7841	18.12	14.94
CM004349.2	62700001	65700000	0.1528	0.7679	19.91	16.73
CM004349.2	63000001	66000000	0.1406	0.7699	18.26	15.08
CM004349.2	63300001	66300000	0.1446	0.7845	18.43	15.25
CM004349.2	63600001	66600000	0.1526	0.7914	19.28	16.10
CM004349.2	63900001	66900000	0.1435	0.7767	18.48	15.30
CM004349.2	64200001	67200000	0.1340	0.7758	17.27	14.09
CM004349.2	64500001	67500000	0.1413	0.7802	18.11	14.93
CM004349.2	64800001	67800000	0.1352	0.7929	17.05	13.87
CM004349.2	65100001	68100000	0.1249	0.7976	15.66	12.48
CM004349.2	65400001	68400000	0.1278	0.8041	15.89	12.71
CM004349.2	65700001	68700000	0.1211	0.8299	14.60	11.42
CM004349.2	66000001	69000000	0.1202	0.8301	14.49	11.31
CM004349.2	66300001	69300000	0.1144	0.8240	13.89	10.71
CM004349.2	66600001	69600000	0.1056	0.8318	12.69	9.51
CM004349.2	66900001	69900000	0.1095	0.8334	13.13	9.95
CM004349.2	67200001	70200000	0.1169	0.8455	13.82	10.64
CM004349.2	67500001	70500000	0.1182	0.8482	13.93	10.75
CM004349.2	67800001	70800000	0.1258	0.8484	14.82	11.64
CM004349.2	68100001	71100000	0.1308	0.8498	15.39	12.21
CM004349.2	68400001	71400000	0.1253	0.8196	15.29	12.11
CM004349.2	68700001	71700000	0.1267	0.8127	15.59	12.41
CM004349.2	69000001	72000000	0.1448	0.8179	17.71	14.53
CM004349.2	69300001	72300000	0.1388	0.8120	17.09	13.91
CM004349.2	69600001	72600000	0.1413	0.8044	17.56	14.38
CM004349.2	69900001	72900000	0.1337	0.8102	16.50	13.32
CM004349.2	70200001	73200000	0.1257	0.8049	15.62	12.44
CM004349.2	70500001	73500000	0.1160	0.7967	14.55	11.37
CM004349.2	70800001	73800000	0.1229	0.7900	15.55	12.37
CM004349.2	71100001	74100000	0.1289	0.7783	16.57	13.39
CM004349.2	71400001	74400000	0.1322	0.7898	16.74	13.56
CM004349.2	71700001	74700000	0.1234	0.7901	15.62	12.44
CM004349.2	72000001	75000000	0.1178	0.7806	15.09	11.91
CM004349.2	72300001	75300000	0.1272	0.7900	16.10	12.92
CM004349.2	72600001	75600000	0.1165	0.7928	14.70	11.52
CM004349.2	72900001	75900000	0.1254	0.7967	15.74	12.56
CM004349.2	73200001	76200000	0.1323	0.7959	16.62	13.44
CM004349.2	73500001	76500000	0.1502	0.8140	18.46	15.28
CM004349.2	73800001	76800000	0.1255	0.8242	15.23	12.05
CM004349.2	74100001	77100000	0.1206	0.8381	14.39	11.21
CM004349.2	74400001	77400000	0.1252	0.8584	14.59	11.41
CM004349.2	74700001	77700000	0.1282	0.8579	14.94	11.76
CM004349.2	75000001	78000000	0.1269	0.8751	14.50	11.32
CM004349.2	75300001	78300000	0.1206	0.8815	13.68	10.50
CM004349.2	75600001	78600000	0.1344	0.8776	15.32	12.14
CM004349.2	75900001	78900000	0.1298	0.8845	14.67	11.49
CM004349.2	76200001	79200000	0.1402	0.8768	15.99	12.81
CM004349.2	76500001	79500000	0.1223	0.8694	14.07	10.89
CM004349.2	76800001	79800000	0.1335	0.8708	15.33	12.15
CM004349.2	77100001	80100000	0.1331	0.8508	15.65	12.47
CM004349.2	77400001	80400000	0.1301	0.8352	15.58	12.40
CM004349.2	77700001	80700000	0.1247	0.8230	15.16	11.98
CM004349.2	78000001	81000000	0.1278	0.8108	15.76	12.58
CM004349.2	78300001	81300000	0.1191	0.8028	14.83	11.65
CM004349.2	78600001	81600000	0.1203	0.8087	14.88	11.70
CM004349.2	78900001	81900000	0.1286	0.7958	16.16	12.98
CM004349.2	79200001	82200000	0.1085	0.8026	13.52	10.34
CM004349.2	79500001	82500000	0.1141	0.7984	14.28	11.10
CM004349.2	79800001	82800000	0.1064	0.7947	13.39	10.21
CM004349.2	80100001	83100000	0.1179	0.8084	14.58	11.40
CM004349.2	80400001	83400000	0.1292	0.8197	15.77	12.59
CM004349.2	80700001	83700000	0.1311	0.8268	15.85	12.67
CM004349.2	81000001	84000000	0.1256	0.8096	15.51	12.33
CM004349.2	81300001	84300000	0.1382	0.8098	17.06	13.88
CM004349.2	81600001	84600000	0.1368	0.8061	16.97	13.79
CM004349.2	81900001	84900000	0.1310	0.8074	16.23	13.05
CM004349.2	82200001	85200000	0.1373	0.8056	17.05	13.87
CM004349.2	82500001	85500000	0.1400	0.8008	17.48	14.30
CM004349.2	82800001	85800000	0.1540	0.8078	19.07	15.89
CM004349.2	83100001	86100000	0.1511	0.8112	18.63	15.45
CM004349.2	83400001	86400000	0.1339	0.7963	16.82	13.64
CM004349.2	83700001	86700000	0.1408	0.8040	17.52	14.34
CM004349.2	84000001	87000000	0.1373	0.8227	16.69	13.51
CM004349.2	84300001	87300000	0.1346	0.8248	16.32	13.14
CM004349.2	84600001	87600000	0.1378	0.8192	16.82	13.64
CM004349.2	84900001	87900000	0.1374	0.8172	16.81	13.63
CM004349.2	85200001	88200000	0.1326	0.8240	16.10	12.92
CM004349.2	85500001	88500000	0.1328	0.8255	16.09	12.91
CM004349.2	85800001	88800000	0.1345	0.8135	16.53	13.35
CM004349.2	86100001	89100000	0.1293	0.8141	15.88	12.70
CM004349.2	86400001	89400000	0.1389	0.8175	16.99	13.81
CM004349.2	86700001	89700000	0.1390	0.8170	17.01	13.83
CM004349.2	87000001	90000000	0.1442	0.8190	17.61	14.43
CM004349.2	87300001	90300000	0.1418	0.8242	17.21	14.03
CM004349.2	87600001	90600000	0.1426	0.8299	17.18	14.00
CM004349.2	87900001	90900000	0.1396	0.8420	16.58	13.40
CM004349.2	88200001	91200000	0.1418	0.8405	16.87	13.69
CM004349.2	88500001	91500000	0.1459	0.8521	17.12	13.94
CM004349.2	88800001	91800000	0.1334	0.8512	15.67	12.49
CM004349.2	89100001	92100000	0.1275	0.8606	14.81	11.63
CM004349.2	89400001	92400000	0.1253	0.8711	14.39	11.21
CM004349.2	89700001	92700000	0.1241	0.8759	14.17	10.99
CM004349.2	90000001	93000000	0.1241	0.8749	14.19	11.01
CM004349.2	90300001	93300000	0.1284	0.8754	14.67	11.49
CM004349.2	90600001	93600000	0.1201	0.8634	13.91	10.73
CM004349.2	90900001	93900000	0.1227	0.8677	14.14	10.96
CM004349.2	91200001	94200000	0.1516	0.8743	17.35	14.17
CM004349.2	91500001	94500000	0.1447	0.8743	16.55	13.37
CM004349.2	91800001	94800000	0.1530	0.8914	17.16	13.98
CM004349.2	92100001	95100000	0.1603	0.8933	17.94	14.76
CM004349.2	92400001	95400000	0.1756	0.8918	19.69	16.51
CM004349.2	92700001	95700000	0.1814	0.8974	20.22	17.04
CM004349.2	93000001	96000000	0.1813	0.9034	20.07	16.89
CM004349.2	93300001	96300000	0.1815	0.8992	20.19	17.01
CM004349.2	93600001	96600000	0.1840	0.9109	20.20	17.02
CM004349.2	93900001	96900000	0.1925	0.9119	21.11	17.93
CM004349.2	94200001	97200000	0.1741	0.9151	19.03	15.85
CM004349.2	94500001	97500000	0.1720	0.9111	18.88	15.70
CM004349.2	94800001	97800000	0.1722	0.9057	19.01	15.83
CM004349.2	95100001	98100000	0.1817	0.9070	20.03	16.85
CM004349.2	95400001	98400000	0.1664	0.9065	18.35	15.17
CM004349.2	95700001	98700000	0.1559	0.8921	17.48	14.30
CM004349.2	96000001	99000000	0.1482	0.8882	16.68	13.50
CM004349.2	96300001	99300000	0.1442	0.8887	16.23	13.05
CM004349.2	96600001	99600000	0.1324	0.8971	14.76	11.58
CM004349.2	96900001	99900000	0.1226	0.8934	13.72	10.54
CM004349.2	97200001	100200000	0.1246	0.8816	14.13	10.95
CM004349.2	97500001	100500000	0.1377	0.8862	15.54	12.36
CM004349.2	97800001	100800000	0.1341	0.8852	15.15	11.97
CM004349.2	98100001	101100000	0.1271	0.8753	14.52	11.34
CM004349.2	98400001	101400000	0.1339	0.8751	15.30	12.12
CM004349.2	98700001	101700000	0.1376	0.8787	15.66	12.48
CM004349.2	99000001	102000000	0.1458	0.8792	16.59	13.41
CM004349.2	99300001	102300000	0.1479	0.8680	17.04	13.86
CM004349.2	99600001	102600000	0.1659	0.8607	19.28	16.10
CM004349.2	99900001	102900000	0.1767	0.8516	20.75	17.57
CM004349.2	100200001	103200000	0.1706	0.8434	20.23	17.05
CM004349.2	100500001	103500000	0.1674	0.8308	20.15	16.97
CM004349.2	100800001	103800000	0.1542	0.8175	18.86	15.68
CM004349.2	101100001	104100000	0.1551	0.8149	19.04	15.86
CM004349.2	101400001	104400000	0.1462	0.8128	17.99	14.81
CM004349.2	101700001	104700000	0.1418	0.7982	17.76	14.58
CM004349.2	102000001	105000000	0.1409	0.7788	18.09	14.91
CM004349.2	102300001	105300000	0.1356	0.7689	17.64	14.46
CM004349.2	102600001	105600000	0.1299	0.7587	17.12	13.94
CM004349.2	102900001	105900000	0.1306	0.7640	17.10	13.92
CM004349.2	103200001	106200000	0.1295	0.7711	16.79	13.61
CM004349.2	103500001	106500000	0.1320	0.7866	16.79	13.61
CM004349.2	103800001	106800000	0.1439	0.8033	17.92	14.74
CM004349.2	104100001	107100000	0.1441	0.8016	17.97	14.79
CM004349.2	104400001	107400000	0.1492	0.7961	18.74	15.56
CM004349.2	104700001	107700000	0.1530	0.8014	19.09	15.91
CM004349.2	105000001	108000000	0.1597	0.8108	19.70	16.52
CM004349.2	105300001	108300000	0.1676	0.8239	20.34	17.16
CM004349.2	105600001	108600000	0.1603	0.8267	19.39	16.21
CM004349.2	105900001	108900000	0.1564	0.8278	18.90	15.72
CM004349.2	106200001	109200000	0.1562	0.8294	18.84	15.66
CM004349.2	106500001	109500000	0.1508	0.8225	18.33	15.15
CM004349.2	106800001	109800000	0.1516	0.8038	18.86	15.68
CM004349.2	107100001	110100000	0.1418	0.7904	17.95	14.77
CM004349.2	107400001	110400000	0.1431	0.7976	17.94	14.76
CM004349.2	107700001	110700000	0.1443	0.8003	18.04	14.86
CM004349.2	108000001	111000000	0.1305	0.8100	16.11	12.93
CM004349.2	108300001	111300000	0.1220	0.8104	15.06	11.88
CM004349.2	108600001	111600000	0.1389	0.8136	17.07	13.89
CM004349.2	108900001	111900000	0.1295	0.8033	16.12	12.94
CM004349.2	109200001	112200000	0.1373	0.8055	17.04	13.86
CM004349.2	109500001	112500000	0.1336	0.8050	16.59	13.41
CM004349.2	109800001	112800000	0.1314	0.8148	16.13	12.95
CM004349.2	110100001	113100000	0.1317	0.8202	16.06	12.88
CM004349.2	110400001	113400000	0.1273	0.8194	15.53	12.35
CM004349.2	110700001	113700000	0.1249	0.8030	15.56	12.38
CM004349.2	111000001	114000000	0.1318	0.7990	16.50	13.32
CM004349.2	111300001	114300000	0.1411	0.8082	17.45	14.27
CM004349.2	111600001	114600000	0.1352	0.7990	16.93	13.75
CM004349.2	111900001	114900000	0.1387	0.7873	17.62	14.44
CM004349.2	112200001	115200000	0.1317	0.7776	16.94	13.76
CM004349.2	112500001	115500000	0.1395	0.7631	18.28	15.10
CM004349.2	112800001	115800000	0.1291	0.7661	16.85	13.67
CM004349.2	113100001	116100000	0.1239	0.7839	15.80	12.62
CM004349.2	113400001	116400000	0.1271	0.7521	16.90	13.72
CM004349.2	113700001	116700000	0.1281	0.7765	16.50	13.32
CM004349.2	114000001	117000000	0.1429	0.7851	18.20	15.02
CM004349.2	114300001	117300000	0.1474	0.7804	18.89	15.71
CM004349.2	114600001	117600000	0.1435	0.7839	18.30	15.12
CM004349.2	114900001	117900000	0.1562	0.8076	19.34	16.16
CM004349.2	115200001	118200000	0.1611	0.8102	19.89	16.71
CM004349.2	115500001	118500000	0.1532	0.8165	18.77	15.59
CM004349.2	115800001	118800000	0.1655	0.8152	20.30	17.12
CM004349.2	116100001	119100000	0.1735	0.7982	21.74	18.56
CM004349.2	116400001	119400000	0.1739	0.8360	20.81	17.63
CM004349.2	116700001	119700000	0.1747	0.8381	20.84	17.66
CM004349.2	117000001	120000000	0.1637	0.8382	19.53	16.35
CM004349.2	117300001	120300000	0.1489	0.8370	17.79	14.61
CM004349.2	117600001	120600000	0.1528	0.8438	18.11	14.93
CM004349.2	117900001	120900000	0.1503	0.8419	17.85	14.67
CM004349.2	118200001	121200000	0.1465	0.8464	17.30	14.12
CM004349.2	118500001	121500000	0.1497	0.8479	17.66	14.48
CM004349.2	118800001	121800000	0.1472	0.8527	17.26	14.08
CM004349.2	119100001	122100000	0.1513	0.8625	17.55	14.37
CM004349.2	119400001	122400000	0.1540	0.8526	18.06	14.88
CM004349.2	119700001	122700000	0.1630	0.8507	19.16	15.98
CM004349.2	120000001	123000000	0.1514	0.8501	17.81	14.63
CM004349.2	120300001	123300000	0.1539	0.8456	18.20	15.02
CM004349.2	120600001	123600000	0.1512	0.8538	17.71	14.53
CM004349.2	120900001	123900000	0.1397	0.8552	16.33	13.15
CM004349.2	121200001	124200000	0.1380	0.8618	16.01	12.83
CM004349.2	121500001	124500000	0.1321	0.8653	15.27	12.09
CM004349.2	121800001	124800000	0.1304	0.8648	15.08	11.90
CM004349.2	122100001	125100000	0.1209	0.8615	14.03	10.85
CM004349.2	122400001	125400000	0.1248	0.8589	14.53	11.35
CM004349.2	122700001	125700000	0.1085	0.8621	12.59	9.41
CM004349.2	123000001	126000000	0.1250	0.8623	14.50	11.32
CM004349.2	123300001	126300000	0.1361	0.8682	15.68	12.50
CM004349.2	123600001	126600000	0.1351	0.8664	15.60	12.42
CM004349.2	123900001	126900000	0.1384	0.8633	16.03	12.85
CM004349.2	124200001	127200000	0.1388	0.8638	16.07	12.89
CM004349.2	124500001	127500000	0.1480	0.8697	17.01	13.83
CM004349.2	124800001	127800000	0.1488	0.8686	17.13	13.95
CM004349.2	125100001	128100000	0.1640	0.8777	18.69	15.51
CM004349.2	125400001	128400000	0.1466	0.8844	16.58	13.40
CM004349.2	125700001	128700000	0.1462	0.8762	16.68	13.50
CM004349.2	126000001	129000000	0.1343	0.8615	15.58	12.40
CM004349.2	126300001	129300000	0.1328	0.8670	15.32	12.14
CM004349.2	126600001	129600000	0.1304	0.8692	15.00	11.82
CM004349.2	126900001	129900000	0.1341	0.8730	15.36	12.18
CM004349.2	127200001	130200000	0.1382	0.8685	15.91	12.73
CM004349.2	127500001	130500000	0.1401	0.8693	16.12	12.94
CM004349.2	127800001	130800000	0.1365	0.8533	15.99	12.81
CM004349.2	128100001	131100000	0.1435	0.8461	16.96	13.78
CM004349.2	128400001	131400000	0.1535	0.8498	18.07	14.89
CM004349.2	128700001	131700000	0.1674	0.8458	19.79	16.61
CM004349.2	129000001	132000000	0.1633	0.8558	19.09	15.91
CM004349.2	129300001	132300000	0.1556	0.8435	18.45	15.27
CM004349.2	129600001	132600000	0.1682	0.8328	20.20	17.02
CM004349.2	129900001	132900000	0.1670	0.8216	20.33	17.15
CM004349.2	130200001	133200000	0.1626	0.8159	19.93	16.75
CM004349.2	130500001	133500000	0.1659	0.8041	20.63	17.45
CM004349.2	130800001	133800000	0.1727	0.8245	20.95	17.77
CM004349.2	131100001	134100000	0.1639	0.8347	19.64	16.46
CM004349.2	131400001	134400000	0.1590	0.8188	19.41	16.23
CM004349.2	131700001	134700000	0.1500	0.8207	18.27	15.09
CM004349.2	132000001	135000000	0.1597	0.8159	19.57	16.39
CM004349.2	132300001	135300000	0.1715	0.8126	21.10	17.92
CM004349.2	132600001	135600000	0.1623	0.8091	20.06	16.88
CM004349.2	132900001	135900000	0.1624	0.8208	19.79	16.61
CM004349.2	133200001	136200000	0.1729	0.8189	21.11	17.93
CM004349.2	133500001	136500000	0.1574	0.8176	19.25	16.07
CM004349.2	133800001	136800000	0.1483	0.8062	18.40	15.22
CM004349.2	134100001	137100000	0.1548	0.7929	19.52	16.34
CM004349.2	134400001	137400000	0.1566	0.8016	19.53	16.35
CM004349.2	134700001	137700000	0.1571	0.7955	19.75	16.57
CM004349.2	135000001	138000000	0.1423	0.7754	18.35	15.17
CM004349.2	135300001	138300000	0.1270	0.7849	16.17	12.99
CM004349.2	135600001	138600000	0.1288	0.7987	16.12	12.94
CM004349.2	135900001	138900000	0.1310	0.7920	16.54	13.36
CM004349.2	136200001	139200000	0.1232	0.7966	15.47	12.29
CM004349.2	136500001	139500000	0.1339	0.7979	16.78	13.60
CM004349.2	136800001	139800000	0.1347	0.8082	16.67	13.49
CM004349.2	137100001	140100000	0.1214	0.8063	15.06	11.88
CM004349.2	137400001	140400000	0.1356	0.8138	16.66	13.48
CM004349.2	137700001	140700000	0.1423	0.8265	17.22	14.04
CM004349.2	138000001	141000000	0.1657	0.8525	19.44	16.26
CM004349.2	138300001	141300000	0.1763	0.8482	20.78	17.60
CM004349.2	138600001	141600000	0.1704	0.8359	20.38	17.20
CM004349.2	138900001	141900000	0.1540	0.8221	18.73	15.55
CM004349.2	139200001	142200000	0.1542	0.8064	19.13	15.95
CM004349.2	139500001	142500000	0.1499	0.8019	18.70	15.52
CM004349.2	139800001	142800000	0.1548	0.7939	19.51	16.33
CM004349.2	140100001	143100000	0.1588	0.8000	19.85	16.67
CM004349.2	140400001	143400000	0.1402	0.7985	17.56	14.38
CM004349.2	140700001	143700000	0.1473	0.7967	18.48	15.30
CM004349.2	141000001	144000000	0.1422	0.7937	17.92	14.74
CM004349.2	141300001	144300000	0.1469	0.7985	18.39	15.21
CM004349.2	141600001	144600000	0.1459	0.7990	18.26	15.08
CM004349.2	141900001	144900000	0.1495	0.8158	18.33	15.15
CM004349.2	142200001	145200000	0.1437	0.8303	17.30	14.12
CM004349.2	142500001	145500000	0.1404	0.8414	16.68	13.50
CM004349.2	142800001	145800000	0.1494	0.8456	17.67	14.49
CM004349.2	143100001	146100000	0.1486	0.8252	18.01	14.83
CM004349.2	143400001	146400000	0.1653	0.8232	20.09	16.91
CM004349.2	143700001	146700000	0.1503	0.8032	18.71	15.53
CM004349.2	144000001	147000000	0.1415	0.7861	18.00	14.82
CM004349.2	144300001	147300000	0.1350	0.7658	17.63	14.45
CM004349.2	144600001	147600000	0.1322	0.7537	17.53	14.35
CM004349.2	144900001	147900000	0.1325	0.7335	18.06	14.88
CM004349.2	145200001	148200000	0.1315	0.7163	18.36	15.18
CM004349.2	145500001	148500000	0.1400	0.7090	19.75	16.57
CM004349.2	145800001	148800000	0.1355	0.6975	19.42	16.24
CM004349.2	146100001	149100000	0.1272	0.7034	18.09	14.91
CM004349.2	146400001	149400000	0.1166	0.6869	16.97	13.79
CM004349.2	146700001	149700000	0.1156	0.7087	16.31	13.13
CM004349.2	147000001	150000000	0.1106	0.7102	15.57	12.39
CM004349.2	147300001	150300000	0.1112	0.7271	15.30	12.12
CM004349.2	147600001	150600000	0.1195	0.7365	16.23	13.05
CM004349.2	147900001	150900000	0.1159	0.7420	15.62	12.44
CM004349.2	148200001	151200000	0.1151	0.7375	15.60	12.42
CM004349.2	148500001	151500000	0.1066	0.7350	14.50	11.32
CM004349.2	148800001	151800000	0.0989	0.7227	13.68	10.50
CM004349.2	149100001	152100000	0.0925	0.7383	12.52	9.34
CM004349.2	149400001	152400000	0.0892	0.7470	11.94	8.76
CM004349.2	149700001	152700000	0.1025	0.7454	13.75	10.57
CM004349.2	150000001	153000000	0.1026	0.7569	13.56	10.38
CM004349.2	150300001	153300000	0.0955	0.7582	12.60	9.42
CM004349.2	150600001	153600000	0.0883	0.7565	11.67	8.49
CM004349.2	150900001	153900000	0.0931	0.7582	12.28	9.10
CM004349.2	151200001	154200000	0.1042	0.7703	13.53	10.35
CM004349.2	151500001	154500000	0.1123	0.7829	14.34	11.16
CM004349.2	151800001	154800000	0.1206	0.7993	15.08	11.90
CM004349.2	152100001	155100000	0.1313	0.7987	16.44	13.26
CM004349.2	152400001	155400000	0.1327	0.8039	16.50	13.32
CM004349.2	152700001	155700000	0.1190	0.7944	14.98	11.80
CM004349.2	153000001	156000000	0.1220	0.7941	15.36	12.18
CM004349.2	153300001	156300000	0.1263	0.7921	15.94	12.76
CM004349.2	153600001	156600000	0.1204	0.7948	15.15	11.97
CM004349.2	153900001	156900000	0.1254	0.8004	15.66	12.48
CM004349.2	154200001	157200000	0.1223	0.8010	15.26	12.08
CM004349.2	154500001	157500000	0.1193	0.7866	15.16	11.98
CM004349.2	154800001	157800000	0.1250	0.7840	15.94	12.76
CM004349.2	155100001	158100000	0.1195	0.7724	15.47	12.29
CM004349.2	155400001	158400000	0.1219	0.7735	15.76	12.58
CM004349.2	155700001	158700000	0.1299	0.7694	16.89	13.71
CM004349.2	156000001	159000000	0.1356	0.7624	17.79	14.61
CM004349.2	156300001	159300000	0.1428	0.7614	18.75	15.57
CM004349.2	156600001	159600000	0.1603	0.7702	20.82	17.64
CM004349.2	156900001	159900000	0.1658	0.7752	21.39	18.21
CM004349.2	157200001	160200000	0.1668	0.7892	21.13	17.95
CM004349.2	157500001	160500000	0.1583	0.7917	20.00	16.82
CM004349.2	157800001	160800000	0.1493	0.7975	18.72	15.54
CM004349.2	158100001	161100000	0.1548	0.8052	19.23	16.05
CM004349.2	158400001	161400000	0.1590	0.7930	20.05	16.87
CM004349.2	158700001	161700000	0.1537	0.8124	18.92	15.74
CM004349.2	159000001	162000000	0.1572	0.8141	19.31	16.13
CM004349.2	159300001	162300000	0.1534	0.8138	18.85	15.67
CM004349.2	159600001	162600000	0.1363	0.8132	16.77	13.59
CM004349.2	159900001	162900000	0.1310	0.8122	16.12	12.94
CM004349.2	160200001	163200000	0.1298	0.7884	16.47	13.29
CM004349.2	160500001	163500000	0.1387	0.7956	17.43	14.25
CM004349.2	160800001	163800000	0.1402	0.8007	17.51	14.33
CM004349.2	161100001	164100000	0.1463	0.8009	18.27	15.09
CM004349.2	161400001	164400000	0.1408	0.8094	17.39	14.21
CM004349.2	161700001	164700000	0.1380	0.8059	17.12	13.94
CM004349.2	162000001	165000000	0.1366	0.7966	17.15	13.97
CM004349.2	162300001	165300000	0.1455	0.7858	18.52	15.34
CM004349.2	162600001	165600000	0.1638	0.7902	20.72	17.54
CM004349.2	162900001	165900000	0.1656	0.7839	21.12	17.94
CM004349.2	163200001	166200000	0.1744	0.7934	21.98	18.80
CM004349.2	163500001	166500000	0.1729	0.7893	21.90	18.72
CM004349.2	163800001	166800000	0.1672	0.7734	21.62	18.44
CM004349.2	164100001	167100000	0.1687	0.7707	21.89	18.71
CM004349.2	164400001	167400000	0.1781	0.7729	23.04	19.86
CM004349.2	164700001	167700000	0.1808	0.7711	23.44	20.26
CM004349.2	165000001	168000000	0.1827	0.7930	23.04	19.86
CM004349.2	165300001	168300000	0.1696	0.7955	21.33	18.15
CM004349.2	165600001	168600000	0.1651	0.7960	20.74	17.56
CM004349.2	165900001	168900000	0.1594	0.7961	20.02	16.84
CM004349.2	166200001	169200000	0.1472	0.7942	18.53	15.35
CM004349.2	166500001	169500000	0.1427	0.7987	17.86	14.68
CM004349.2	166800001	169800000	0.1443	0.7903	18.26	15.08
CM004349.2	167100001	170100000	0.1371	0.7894	17.36	14.18
CM004349.2	167400001	170400000	0.1357	0.7981	17.00	13.82
CM004349.2	167700001	170700000	0.1329	0.7737	17.18	14.00
CM004349.2	168000001	171000000	0.1301	0.7654	17.00	13.82
CM004349.2	168300001	171300000	0.1287	0.7746	16.62	13.44
CM004349.2	168600001	171600000	0.1325	0.7625	17.38	14.20
CM004349.2	168900001	171900000	0.1345	0.7499	17.94	14.76
CM004349.2	169200001	172200000	0.1479	0.7479	19.77	16.59
CM004349.2	169500001	172500000	0.1462	0.7424	19.69	16.51
CM004349.2	169800001	172800000	0.1510	0.7587	19.90	16.72
CM004349.2	170100001	173100000	0.1448	0.7659	18.90	15.72
CM004349.2	170400001	173400000	0.1433	0.7400	19.37	16.19
CM004349.2	170700001	173700000	0.1504	0.7455	20.17	16.99
CM004349.2	171000001	174000000	0.1581	0.7472	21.16	17.98
CM004349.2	171300001	174300000	0.1581	0.7371	21.46	18.28
CM004349.2	171600001	174600000	0.1588	0.7277	21.83	18.65
CM004349.2	171900001	174900000	0.1624	0.7352	22.09	18.91
CM004349.2	172200001	175200000	0.1554	0.7441	20.88	17.70
CM004349.2	172500001	175500000	0.1582	0.7371	21.46	18.28
CM004349.2	172800001	175800000	0.1602	0.7288	21.99	18.81
CM004349.2	173100001	176100000	0.1610	0.7181	22.43	19.25
CM004349.2	173400001	176400000	0.1638	0.7393	22.16	18.98
CM004349.2	173700001	176700000	0.1700	0.7530	22.58	19.40
CM004349.2	174000001	177000000	0.1701	0.7464	22.79	19.61
CM004349.2	174300001	177300000	0.1765	0.7608	23.20	20.02
CM004349.2	174600001	177600000	0.1697	0.7554	22.46	19.28
CM004349.2	174900001	177900000	0.1670	0.7616	21.93	18.75
CM004349.2	175200001	178200000	0.1629	0.7746	21.03	17.85
CM004349.2	175500001	178500000	0.1646	0.7747	21.24	18.06
CM004349.2	175800001	178800000	0.1547	0.7784	19.88	16.70
CM004349.2	176100001	179100000	0.1527	0.7746	19.71	16.53
CM004349.2	176400001	179400000	0.1404	0.7689	18.26	15.08
CM004349.2	176700001	179700000	0.1394	0.7713	18.08	14.90
CM004349.2	177000001	180000000	0.1248	0.7656	16.31	13.13
CM004349.2	177300001	180300000	0.1229	0.7517	16.35	13.17
CM004349.2	177600001	180600000	0.1245	0.7603	16.38	13.20
CM004349.2	177900001	180900000	0.1242	0.7613	16.32	13.14
CM004349.2	178200001	181200000	0.1204	0.7475	16.11	12.93
CM004349.2	178500001	181500000	0.1228	0.7521	16.33	13.15
CM004349.2	178800001	181800000	0.1335	0.7632	17.50	14.32
CM004349.2	179100001	182100000	0.1366	0.7701	17.74	14.56
CM004349.2	179400001	182400000	0.1287	0.7652	16.82	13.64
CM004349.2	179700001	182700000	0.1168	0.7565	15.44	12.26
CM004349.2	180000001	183000000	0.1155	0.7533	15.33	12.15
CM004349.2	180300001	183300000	0.1065	0.7540	14.12	10.94
CM004349.2	180600001	183600000	0.1025	0.7562	13.56	10.38
CM004349.2	180900001	183900000	0.1081	0.7457	14.50	11.32
CM004349.2	181200001	184200000	0.1123	0.7477	15.02	11.84
CM004349.2	181500001	184500000	0.1196	0.7461	16.03	12.85
CM004349.2	181800001	184800000	0.1128	0.7385	15.27	12.09
CM004349.2	182100001	185100000	0.1195	0.7171	16.67	13.49
CM004349.2	182400001	185400000	0.1222	0.6994	17.47	14.29
CM004349.2	182700001	185700000	0.1209	0.7029	17.19	14.01
CM004349.2	183000001	186000000	0.1201	0.7065	16.99	13.81
CM004349.2	183300001	186300000	0.1287	0.7115	18.09	14.91
CM004349.2	183600001	186600000	0.1242	0.7225	17.19	14.01
CM004349.2	183900001	186900000	0.1242	0.7263	17.10	13.92
CM004349.2	184200001	187200000	0.1219	0.7301	16.69	13.51
CM004349.2	184500001	187500000	0.1064	0.7166	14.84	11.66
CM004349.2	184800001	187800000	0.1018	0.7065	14.41	11.23
CM004349.2	185100001	188100000	0.1048	0.7252	14.45	11.27
CM004349.2	185400001	188400000	0.1104	0.7386	14.94	11.76
CM004349.2	185700001	188700000	0.1110	0.7315	15.18	12.00
CM004349.2	186000001	189000000	0.1071	0.7317	14.63	11.45
CM004349.2	186300001	189300000	0.0975	0.7273	13.41	10.23
CM004349.2	186600001	189600000	0.1060	0.7139	14.85	11.67
CM004349.2	186900001	189900000	0.1015	0.7211	14.07	10.89
CM004349.2	187200001	190200000	0.1177	0.7119	16.53	13.35
CM004349.2	187500001	190500000	0.1135	0.7291	15.57	12.39
CM004349.2	187800001	190800000	0.1112	0.7271	15.29	12.11
CM004349.2	188100001	191100000	0.1143	0.7314	15.63	12.45
CM004349.2	188400001	191400000	0.1234	0.7230	17.06	13.88
CM004349.2	188700001	191700000	0.1306	0.7088	18.42	15.24
CM004349.2	189000001	192000000	0.1464	0.6969	21.01	17.83
CM004349.2	189300001	192300000	0.1429	0.6933	20.61	17.43
CM004349.2	189600001	192600000	0.1320	0.6985	18.90	15.72
CM004349.2	189900001	192900000	0.1222	0.6826	17.91	14.73
CM004349.2	190200001	193200000	0.1034	0.6788	15.23	12.05
CM004349.2	190500001	193500000	0.1172	0.6829	17.16	13.98
CM004349.2	190800001	193800000	0.1250	0.6848	18.26	15.08
CM004349.2	191100001	194100000	0.1225	0.6830	17.94	14.76
CM004349.2	191400001	194400000	0.1167	0.6802	17.16	13.98
CM004349.2	191700001	194700000	0.1197	0.6976	17.16	13.98
CM004349.2	192000001	195000000	0.1156	0.7164	16.13	12.95
CM004349.2	192300001	195300000	0.1244	0.7165	17.36	14.18
CM004349.2	192600001	195600000	0.1272	0.7160	17.77	14.59
CM004349.2	192900001	195900000	0.1387	0.7068	19.63	16.45
CM004349.2	193200001	196200000	0.1393	0.7081	19.68	16.50
CM004349.2	193500001	196500000	0.1379	0.6965	19.80	16.62
CM004349.2	193800001	196800000	0.1421	0.7062	20.12	16.94
CM004349.2	194100001	197100000	0.1370	0.6954	19.70	16.52
CM004349.2	194400001	197400000	0.1360	0.7087	19.19	16.01
CM004349.2	194700001	197700000	0.1392	0.7189	19.36	16.18
CM004349.2	195000001	198000000	0.1429	0.7162	19.96	16.78
CM004349.2	195300001	198300000	0.1487	0.7328	20.30	17.12
CM004349.2	195600001	198600000	0.1546	0.7273	21.26	18.08
CM004349.2	195900001	198900000	0.1464	0.7478	19.58	16.40
CM004349.2	196200001	199200000	0.1489	0.7501	19.84	16.66
CM004349.2	196500001	199500000	0.1480	0.7555	19.59	16.41
CM004349.2	196800001	199800000	0.1438	0.7499	19.18	16.00
CM004349.2	197100001	200100000	0.1391	0.7534	18.46	15.28
CM004349.2	197400001	200400000	0.1347	0.7336	18.36	15.18
CM004349.2	197700001	200700000	0.1259	0.7201	17.48	14.30
CM004349.2	198000001	201000000	0.1208	0.7229	16.71	13.53
CM004349.2	198300001	201300000	0.1152	0.7009	16.43	13.25
CM004349.2	198600001	201600000	0.1178	0.6993	16.85	13.67
CM004349.2	198900001	201900000	0.1283	0.7032	18.25	15.07
CM004349.2	199200001	202200000	0.1303	0.6982	18.66	15.48
CM004349.2	199500001	202500000	0.1216	0.6927	17.56	14.38
CM004349.2	199800001	202800000	0.1187	0.6841	17.35	14.17
CM004349.2	200100001	203100000	0.1209	0.6832	17.69	14.51
CM004349.2	200400001	203400000	0.1262	0.6865	18.38	15.20
CM004349.2	200700001	203700000	0.1248	0.6802	18.34	15.16
CM004349.2	201000001	204000000	0.1240	0.6765	18.32	15.14
CM004349.2	201300001	204300000	0.1194	0.6797	17.57	14.39
CM004349.2	201600001	204600000	0.1081	0.6726	16.07	12.89
CM004349.2	201900001	204900000	0.1013	0.6511	15.56	12.38
CM004349.2	202200001	205200000	0.1070	0.6588	16.24	13.06
CM004349.2	202500001	205500000	0.1115	0.6503	17.15	13.97
CM004349.2	202800001	205800000	0.1177	0.6561	17.94	14.76
CM004349.2	203100001	206100000	0.1239	0.6559	18.89	15.71
CM004349.2	203400001	206400000	0.1302	0.6809	19.13	15.95
CM004349.2	203700001	206700000	0.1404	0.6848	20.50	17.32
CM004349.2	204000001	207000000	0.1345	0.6890	19.52	16.34
CM004349.2	204300001	207300000	0.1439	0.7108	20.24	17.06
CM004349.2	204600001	207600000	0.1504	0.7140	21.06	17.88
CM004349.2	204900001	207900000	0.1598	0.7362	21.70	18.52
CM004349.2	205200001	208200000	0.1426	0.7163	19.91	16.73
CM004349.2	205500001	208500000	0.1382	0.7191	19.22	16.04
CM004349.2	205800001	208800000	0.1278	0.7280	17.55	14.37
CM004349.2	206100001	209100000	0.1221	0.7340	16.63	13.45
CM004349.2	206400001	209400000	0.1193	0.7099	16.80	13.62
CM004349.2	206700001	209700000	0.1051	0.6957	15.11	11.93
CM004349.2	207000001	210000000	0.1114	0.6693	16.65	13.47
CM004349.2	207300001	210300000	0.1005	0.6536	15.37	12.19
CM004349.2	207600001	210600000	0.0939	0.6601	14.22	11.04
CM004349.2	207900001	210900000	0.0902	0.6260	14.41	11.23
CM004349.2	208200001	211200000	0.1055	0.6566	16.06	12.88
CM004349.2	208500001	211500000	0.1156	0.6773	17.07	13.89
CM004349.2	208800001	211800000	0.1268	0.6758	18.76	15.58
CM004349.2	209100001	212100000	0.1213	0.6541	18.55	15.37
CM004349.2	209400001	212400000	0.1261	0.6594	19.12	15.94
CM004349.2	209700001	212700000	0.1298	0.6808	19.06	15.88
CM004349.2	210000001	213000000	0.1256	0.6982	17.99	14.81
CM004349.2	210300001	213300000	0.1266	0.6942	18.24	15.06
CM004349.2	210600001	213600000	0.1318	0.6964	18.93	15.75
CM004349.2	210900001	213900000	0.1267	0.7235	17.51	14.33
CM004349.2	211200001	214200000	0.1189	0.7018	16.94	13.76
CM004349.2	211500001	214500000	0.1238	0.6961	17.78	14.60
CM004349.2	211800001	214800000	0.1147	0.6756	16.97	13.79
CM004349.2	212100001	215100000	0.1177	0.6821	17.25	14.07
CM004349.2	212400001	215400000	0.1109	0.6843	16.20	13.02
CM004349.2	212700001	215700000	0.1083	0.6805	15.91	12.73
CM004349.2	213000001	216000000	0.1052	0.6865	15.32	12.14
CM004349.2	213300001	216300000	0.1064	0.6760	15.74	12.56
CM004349.2	213600001	216600000	0.1055	0.6733	15.66	12.48
CM004349.2	213900001	216900000	0.0988	0.6559	15.06	11.88
CM004349.2	214200001	217200000	0.0990	0.6475	15.28	12.10
CM004349.2	214500001	217500000	0.0805	0.6225	12.94	9.76
CM004349.2	214800001	217800000	0.0881	0.6285	14.01	10.83
CM004349.2	215100001	218100000	0.0877	0.6388	13.73	10.55
CM004349.2	215400001	218400000	0.0789	0.6536	12.08	8.90
CM004349.2	215700001	218700000	0.0894	0.6567	13.61	10.43
CM004349.2	216000001	219000000	0.0855	0.6421	13.31	10.13
CM004349.2	216300001	219300000	0.0825	0.6504	12.68	9.50
CM004349.2	216600001	219600000	0.0766	0.6422	11.92	8.74
CM004349.2	216900001	219900000	0.0789	0.6485	12.17	8.99
CM004349.2	217200001	220200000	0.0683	0.6713	10.17	6.99
CM004349.2	217500001	220500000	0.0709	0.6889	10.29	7.11
CM004349.2	217800001	220800000	0.0681	0.6868	9.92	6.74
CM004349.2	218100001	221100000	0.0664	0.6978	9.51	6.33
CM004349.2	218400001	221400000	0.0846	0.6724	12.59	9.41
CM004349.2	218700001	221700000	0.0805	0.6632	12.13	8.95
CM004349.2	219000001	222000000	0.0774	0.6708	11.53	8.35
CM004349.2	219300001	222300000	0.0912	0.6682	13.64	10.46
CM004349.2	219600001	222600000	0.0943	0.6686	14.11	10.93
CM004349.2	219900001	222900000	0.0912	0.6753	13.50	10.32
CM004349.2	220200001	223200000	0.0947	0.6699	14.14	10.96
CM004349.2	220500001	223500000	0.1028	0.6736	15.25	12.07
CM004349.2	220800001	223800000	0.1055	0.6909	15.28	12.10
CM004349.2	221100001	224100000	0.1138	0.6799	16.74	13.56
CM004349.2	221400001	224400000	0.1041	0.6962	14.95	11.77
CM004349.2	221700001	224700000	0.1054	0.7056	14.94	11.76
CM004349.2	222000001	225000000	0.1162	0.7035	16.52	13.34
CM004349.2	222300001	225300000	0.1034	0.6961	14.85	11.67
CM004349.2	222600001	225600000	0.1115	0.7057	15.80	12.62
CM004349.2	222900001	225900000	0.1172	0.7110	16.49	13.31
CM004349.2	223200001	226200000	0.1305	0.7001	18.64	15.46
CM004349.2	223500001	226500000	0.1303	0.6974	18.69	15.51
CM004349.2	223800001	226800000	0.1269	0.6904	18.38	15.20
CM004349.2	224100001	227100000	0.1225	0.6985	17.53	14.35
CM004349.2	224400001	227400000	0.1164	0.6848	17.01	13.83
CM004349.2	224700001	227700000	0.1077	0.6693	16.10	12.92
CM004349.2	225000001	228000000	0.1012	0.6738	15.02	11.84
CM004349.2	225300001	228300000	0.1082	0.6875	15.73	12.55
CM004349.2	225600001	228600000	0.0977	0.6833	14.30	11.12
CM004349.2	225900001	228900000	0.1019	0.6708	15.19	12.01
CM004349.2	226200001	229200000	0.0994	0.6671	14.90	11.72
CM004349.2	226500001	229500000	0.0967	0.6584	14.69	11.51
CM004349.2	226800001	229800000	0.0968	0.6619	14.63	11.45
CM004349.2	227100001	230100000	0.1015	0.6485	15.66	12.48
CM004349.2	227400001	230400000	0.1146	0.6544	17.51	14.33
CM004349.2	227700001	230700000	0.1220	0.6491	18.79	15.61
CM004349.2	228000001	231000000	0.1278	0.6471	19.75	16.57
CM004349.2	228300001	231300000	0.1271	0.6395	19.87	16.69
CM004349.2	228600001	231600000	0.1369	0.6348	21.57	18.39
CM004349.2	228900001	231900000	0.1401	0.6402	21.89	18.71
CM004349.2	229200001	232200000	0.1320	0.6414	20.58	17.40
CM004349.2	229500001	232500000	0.1333	0.6407	20.81	17.63
CM004349.2	229800001	232800000	0.1252	0.6277	19.94	16.76
CM004349.2	230100001	233100000	0.1219	0.6337	19.23	16.05
CM004349.2	230400001	233400000	0.1122	0.6286	17.85	14.67
CM004349.2	230700001	233700000	0.1106	0.6510	16.99	13.81
CM004349.2	231000001	234000000	0.1096	0.6558	16.71	13.53
CM004349.2	231300001	234300000	0.1141	0.6556	17.41	14.23
CM004349.2	231600001	234600000	0.1129	0.6606	17.09	13.91
CM004349.2	231900001	234900000	0.1106	0.6565	16.85	13.67
CM004349.2	232200001	235200000	0.1140	0.6568	17.36	14.18
CM004349.2	232500001	235500000	0.1183	0.6455	18.32	15.14
CM004349.2	232800001	235800000	0.1210	0.6429	18.82	15.64
CM004349.2	233100001	236100000	0.1142	0.6419	17.80	14.62
CM004349.2	233400001	236400000	0.1066	0.6285	16.95	13.77
CM004349.2	233700001	236700000	0.1157	0.6155	18.80	15.62
CM004349.2	234000001	237000000	0.1251	0.5985	20.90	17.72
CM004349.2	234300001	237300000	0.1194	0.5924	20.15	16.97
CM004349.2	234600001	237600000	0.1233	0.6059	20.36	17.18
CM004349.2	234900001	237900000	0.1207	0.6008	20.10	16.92
CM004349.2	235200001	238200000	0.1181	0.5998	19.69	16.51
CM004349.2	235500001	238500000	0.1071	0.5781	18.52	15.34
CM004349.2	235800001	238800000	0.1061	0.5754	18.44	15.26
CM004349.2	236100001	239100000	0.1183	0.5673	20.86	17.68
CM004349.2	236400001	239400000	0.1235	0.5827	21.20	18.02
CM004349.2	236700001	239700000	0.1160	0.5895	19.67	16.49
CM004349.2	237000001	240000000	0.1078	0.6027	17.88	14.70
CM004349.2	237300001	240300000	0.0971	0.6027	16.11	12.93
CM004349.2	237600001	240600000	0.0929	0.5786	16.06	12.88
CM004349.2	237900001	240900000	0.0917	0.5840	15.70	12.52
CM004349.2	238200001	241200000	0.0945	0.5884	16.05	12.87
CM004349.2	238500001	241500000	0.1053	0.6348	16.59	13.41
CM004349.2	238800001	241800000	0.1202	0.6430	18.69	15.51
CM004349.2	239100001	242100000	0.1164	0.6392	18.21	15.03
CM004349.2	239400001	242400000	0.1177	0.6539	18.00	14.82
CM004349.2	239700001	242700000	0.1143	0.6487	17.61	14.43
CM004349.2	240000001	243000000	0.1125	0.6342	17.74	14.56
CM004349.2	240300001	243300000	0.1238	0.6427	19.25	16.07
CM004349.2	240600001	243600000	0.1137	0.6503	17.49	14.31
CM004349.2	240900001	243900000	0.1163	0.6705	17.34	14.16
CM004349.2	241200001	244200000	0.1158	0.6839	16.93	13.75
CM004349.2	241500001	244237062	0.1089	0.6758	14.70	11.52
CM004350.2	1	3000000	0.1152	0.6405	17.98	14.80
CM004350.2	300001	3300000	0.1165	0.6359	18.33	15.15
CM004350.2	600001	3600000	0.1086	0.6096	17.82	14.64
CM004350.2	900001	3900000	0.1139	0.6126	18.59	15.41
CM004350.2	1200001	4200000	0.1091	0.6243	17.48	14.30
CM004350.2	1500001	4500000	0.0985	0.6256	15.74	12.56
CM004350.2	1800001	4800000	0.0960	0.6112	15.70	12.52
CM004350.2	2100001	5100000	0.0880	0.6178	14.24	11.06
CM004350.2	2400001	5400000	0.0919	0.6009	15.29	12.11
CM004350.2	2700001	5700000	0.0873	0.5918	14.75	11.57
CM004350.2	3000001	6000000	0.0920	0.5929	15.51	12.33
CM004350.2	3300001	6300000	0.0882	0.6014	14.66	11.48
CM004350.2	3600001	6600000	0.0735	0.6038	12.17	8.99
CM004350.2	3900001	6900000	0.0687	0.6078	11.31	8.13
CM004350.2	4200001	7200000	0.0751	0.6097	12.31	9.13
CM004350.2	4500001	7500000	0.0832	0.6207	13.41	10.23
CM004350.2	4800001	7800000	0.0776	0.6473	11.99	8.81
CM004350.2	5100001	8100000	0.0807	0.6485	12.44	9.26
CM004350.2	5400001	8400000	0.0781	0.6518	11.98	8.80
CM004350.2	5700001	8700000	0.0942	0.6654	14.16	10.98
CM004350.2	6000001	9000000	0.0934	0.6659	14.02	10.84
CM004350.2	6300001	9300000	0.1054	0.6641	15.87	12.69
CM004350.2	6600001	9600000	0.1109	0.6776	16.37	13.19
CM004350.2	6900001	9900000	0.1127	0.6790	16.59	13.41
CM004350.2	7200001	10200000	0.1145	0.6698	17.09	13.91
CM004350.2	7500001	10500000	0.1074	0.6518	16.48	13.30
CM004350.2	7800001	10800000	0.1056	0.6500	16.25	13.07
CM004350.2	8100001	11100000	0.1152	0.6573	17.52	14.34
CM004350.2	8400001	11400000	0.1163	0.6664	17.45	14.27
CM004350.2	8700001	11700000	0.1081	0.6755	16.01	12.83
CM004350.2	9000001	12000000	0.1004	0.6897	14.56	11.38
CM004350.2	9300001	12300000	0.1098	0.7032	15.61	12.43
CM004350.2	9600001	12600000	0.1193	0.7111	16.78	13.60
CM004350.2	9900001	12900000	0.1267	0.7219	17.55	14.37
CM004350.2	10200001	13200000	0.1234	0.7195	17.15	13.97
CM004350.2	10500001	13500000	0.1303	0.7223	18.03	14.85
CM004350.2	10800001	13800000	0.1305	0.7048	18.52	15.34
CM004350.2	11100001	14100000	0.1254	0.7025	17.85	14.67
CM004350.2	11400001	14400000	0.1317	0.7034	18.73	15.55
CM004350.2	11700001	14700000	0.1424	0.6955	20.47	17.29
CM004350.2	12000001	15000000	0.1565	0.7060	22.16	18.98
CM004350.2	12300001	15300000	0.1498	0.7104	21.08	17.90
CM004350.2	12600001	15600000	0.1437	0.6917	20.78	17.60
CM004350.2	12900001	15900000	0.1389	0.6821	20.37	17.19
CM004350.2	13200001	16200000	0.1399	0.6973	20.06	16.88
CM004350.2	13500001	16500000	0.1425	0.7162	19.89	16.71
CM004350.2	13800001	16800000	0.1459	0.7342	19.87	16.69
CM004350.2	14100001	17100000	0.1470	0.7313	20.10	16.92
CM004350.2	14400001	17400000	0.1369	0.7368	18.57	15.39
CM004350.2	14700001	17700000	0.1383	0.7406	18.68	15.50
CM004350.2	15000001	18000000	0.1331	0.7149	18.62	15.44
CM004350.2	15300001	18300000	0.1242	0.6998	17.75	14.57
CM004350.2	15600001	18600000	0.1221	0.7042	17.34	14.16
CM004350.2	15900001	18900000	0.1383	0.7109	19.45	16.27
CM004350.2	16200001	19200000	0.1390	0.7021	19.79	16.61
CM004350.2	16500001	19500000	0.1354	0.6967	19.43	16.25
CM004350.2	16800001	19800000	0.1436	0.6937	20.70	17.52
CM004350.2	17100001	20100000	0.1437	0.7072	20.32	17.14
CM004350.2	17400001	20400000	0.1439	0.7128	20.19	17.01
CM004350.2	17700001	20700000	0.1313	0.7133	18.41	15.23
CM004350.2	18000001	21000000	0.1276	0.7319	17.44	14.26
CM004350.2	18300001	21300000	0.1242	0.7300	17.01	13.83
CM004350.2	18600001	21600000	0.1323	0.7371	17.95	14.77
CM004350.2	18900001	21900000	0.1261	0.7168	17.59	14.41
CM004350.2	19200001	22200000	0.1215	0.7243	16.78	13.60
CM004350.2	19500001	22500000	0.1253	0.7217	17.37	14.19
CM004350.2	19800001	22800000	0.1173	0.7251	16.18	13.00
CM004350.2	20100001	23100000	0.1171	0.7175	16.32	13.14
CM004350.2	20400001	23400000	0.1217	0.7174	16.96	13.78
CM004350.2	20700001	23700000	0.1275	0.7203	17.70	14.52
CM004350.2	21000001	24000000	0.1239	0.7143	17.35	14.17
CM004350.2	21300001	24300000	0.1194	0.7105	16.81	13.63
CM004350.2	21600001	24600000	0.1118	0.7001	15.97	12.79
CM004350.2	21900001	24900000	0.0960	0.7277	13.19	10.01
CM004350.2	22200001	25200000	0.1001	0.7265	13.78	10.60
CM004350.2	22500001	25500000	0.1057	0.7364	14.35	11.17
CM004350.2	22800001	25800000	0.1200	0.7267	16.51	13.33
CM004350.2	23100001	26100000	0.1370	0.7397	18.53	15.35
CM004350.2	23400001	26400000	0.1242	0.7290	17.04	13.86
CM004350.2	23700001	26700000	0.1352	0.7362	18.37	15.19
CM004350.2	24000001	27000000	0.1451	0.7290	19.90	16.72
CM004350.2	24300001	27300000	0.1562	0.7458	20.94	17.76
CM004350.2	24600001	27600000	0.1631	0.7549	21.60	18.42
CM004350.2	24900001	27900000	0.1748	0.7617	22.95	19.77
CM004350.2	25200001	28200000	0.1755	0.7828	22.42	19.24
CM004350.2	25500001	28500000	0.1616	0.7736	20.89	17.71
CM004350.2	25800001	28800000	0.1501	0.7799	19.25	16.07
CM004350.2	26100001	29100000	0.1342	0.7519	17.85	14.67
CM004350.2	26400001	29400000	0.1455	0.7593	19.16	15.98
CM004350.2	26700001	29700000	0.1237	0.7426	16.66	13.48
CM004350.2	27000001	30000000	0.1240	0.7618	16.28	13.10
CM004350.2	27300001	30300000	0.1211	0.7545	16.04	12.86
CM004350.2	27600001	30600000	0.1166	0.7550	15.44	12.26
CM004350.2	27900001	30900000	0.1088	0.7393	14.71	11.53
CM004350.2	28200001	31200000	0.1063	0.7042	15.10	11.92
CM004350.2	28500001	31500000	0.1198	0.7144	16.77	13.59
CM004350.2	28800001	31800000	0.1155	0.7160	16.13	12.95
CM004350.2	29100001	32100000	0.1223	0.7220	16.94	13.76
CM004350.2	29400001	32400000	0.1118	0.7327	15.26	12.08
CM004350.2	29700001	32700000	0.1148	0.7359	15.60	12.42
CM004350.2	30000001	33000000	0.1090	0.7358	14.81	11.63
CM004350.2	30300001	33300000	0.0992	0.7337	13.52	10.34
CM004350.2	30600001	33600000	0.1053	0.7363	14.30	11.12
CM004350.2	30900001	33900000	0.0988	0.7367	13.41	10.23
CM004350.2	31200001	34200000	0.0983	0.7449	13.19	10.01
CM004350.2	31500001	34500000	0.0908	0.7307	12.43	9.25
CM004350.2	31800001	34800000	0.0868	0.7199	12.06	8.88
CM004350.2	32100001	35100000	0.0909	0.7361	12.35	9.17
CM004350.2	32400001	35400000	0.1008	0.7354	13.70	10.52
CM004350.2	32700001	35700000	0.1187	0.7520	15.78	12.60
CM004350.2	33000001	36000000	0.1261	0.7559	16.69	13.51
CM004350.2	33300001	36300000	0.1432	0.7583	18.88	15.70
CM004350.2	33600001	36600000	0.1513	0.7545	20.05	16.87
CM004350.2	33900001	36900000	0.1605	0.7616	21.07	17.89
CM004350.2	34200001	37200000	0.1657	0.7749	21.38	18.20
CM004350.2	34500001	37500000	0.1692	0.7857	21.53	18.35
CM004350.2	34800001	37800000	0.1778	0.7870	22.59	19.41
CM004350.2	35100001	38100000	0.1637	0.7775	21.05	17.87
CM004350.2	35400001	38400000	0.1582	0.7755	20.40	17.22
CM004350.2	35700001	38700000	0.1516	0.7668	19.77	16.59
CM004350.2	36000001	39000000	0.1508	0.7637	19.74	16.56
CM004350.2	36300001	39300000	0.1528	0.7632	20.03	16.85
CM004350.2	36600001	39600000	0.1310	0.7556	17.33	14.15
CM004350.2	36900001	39900000	0.1262	0.7574	16.66	13.48
CM004350.2	37200001	40200000	0.1166	0.7592	15.35	12.17
CM004350.2	37500001	40500000	0.1239	0.7592	16.32	13.14
CM004350.2	37800001	40800000	0.1335	0.7738	17.25	14.07
CM004350.2	38100001	41100000	0.1383	0.7691	17.98	14.80
CM004350.2	38400001	41400000	0.1586	0.7741	20.48	17.30
CM004350.2	38700001	41700000	0.1446	0.7843	18.44	15.26
CM004350.2	39000001	42000000	0.1434	0.7733	18.54	15.36
CM004350.2	39300001	42300000	0.1415	0.7780	18.19	15.01
CM004350.2	39600001	42600000	0.1687	0.8017	21.04	17.86
CM004350.2	39900001	42900000	0.1699	0.8015	21.20	18.02
CM004350.2	40200001	43200000	0.1794	0.7949	22.56	19.38
CM004350.2	40500001	43500000	0.1721	0.8012	21.48	18.30
CM004350.2	40800001	43800000	0.1559	0.7991	19.51	16.33
CM004350.2	41100001	44100000	0.1664	0.8184	20.33	17.15
CM004350.2	41400001	44400000	0.1524	0.8103	18.80	15.62
CM004350.2	41700001	44700000	0.1558	0.8010	19.45	16.27
CM004350.2	42000001	45000000	0.1453	0.8090	17.96	14.78
CM004350.2	42300001	45300000	0.1318	0.8128	16.21	13.03
CM004350.2	42600001	45600000	0.1096	0.8074	13.58	10.40
CM004350.2	42900001	45900000	0.1174	0.7978	14.71	11.53
CM004350.2	43200001	46200000	0.1174	0.8107	14.48	11.30
CM004350.2	43500001	46500000	0.1184	0.7976	14.85	11.67
CM004350.2	43800001	46800000	0.1313	0.8030	16.35	13.17
CM004350.2	44100001	47100000	0.1176	0.8007	14.69	11.51
CM004350.2	44400001	47400000	0.1201	0.8039	14.93	11.75
CM004350.2	44700001	47700000	0.1221	0.8148	14.99	11.81
CM004350.2	45000001	48000000	0.1348	0.8222	16.40	13.22
CM004350.2	45300001	48300000	0.1494	0.8229	18.16	14.98
CM004350.2	45600001	48600000	0.1663	0.8179	20.33	17.15
CM004350.2	45900001	48900000	0.1630	0.8046	20.26	17.08
CM004350.2	46200001	49200000	0.1620	0.7885	20.54	17.36
CM004350.2	46500001	49500000	0.1534	0.7813	19.63	16.45
CM004350.2	46800001	49800000	0.1345	0.7744	17.36	14.18
CM004350.2	47100001	50100000	0.1344	0.7684	17.49	14.31
CM004350.2	47400001	50400000	0.1312	0.7689	17.07	13.89
CM004350.2	47700001	50700000	0.1345	0.7524	17.87	14.69
CM004350.2	48000001	51000000	0.1339	0.7300	18.34	15.16
CM004350.2	48300001	51300000	0.1159	0.7389	15.68	12.50
CM004350.2	48600001	51600000	0.0964	0.7393	13.05	9.87
CM004350.2	48900001	51900000	0.1081	0.7582	14.26	11.08
[truncated: 5,170 more rows]
