# Supplementary material for: Effect of sequence depth and length in long-read assembly of the maize inbred NC358
Source: Nat Commun. 2020 May 8;11:2288. doi: 10.1038/s41467-020-16037-7 (PMC7211024; doi:10.1038/s41467-020-16037-7)
Supplement: Supplementary file 4 — Source Data [file 41467_2020_16037_MOESM4_ESM.zip › Source Data/Fig. 1F, Suppl. Fig. 8/NC358_canu_only_pseudomolecules_v1.fasta.mod.out.LAI]

Chr	From	To	Intact	Total	raw_LAI	LAI
whole_genome	1	2128799741	0.1789	0.7634	23.44	21.03
1	1	3000000	0.1981	0.6899	28.72	26.31
1	300001	3300000	0.1898	0.6774	28.03	25.62
1	600001	3600000	0.1765	0.6760	26.11	23.70
1	900001	3900000	0.1599	0.6546	24.42	22.01
1	1200001	4200000	0.1491	0.6320	23.60	21.19
1	1500001	4500000	0.1376	0.6022	22.85	20.44
1	1800001	4800000	0.1420	0.6023	23.58	21.17
1	2100001	5100000	0.1458	0.5985	24.36	21.95
1	2400001	5400000	0.1522	0.5823	26.13	23.72
1	2700001	5700000	0.1549	0.5880	26.35	23.94
1	3000001	6000000	0.1565	0.5805	26.97	24.56
1	3300001	6300000	0.1614	0.5907	27.32	24.91
1	3600001	6600000	0.1720	0.5826	29.53	27.12
1	3900001	6900000	0.1889	0.5818	32.48	30.07
1	4200001	7200000	0.2033	0.5937	34.24	31.83
1	4500001	7500000	0.1988	0.6101	32.59	30.18
1	4800001	7800000	0.1943	0.6107	31.81	29.40
1	5100001	8100000	0.1914	0.6245	30.65	28.24
1	5400001	8400000	0.1857	0.6239	29.76	27.35
1	5700001	8700000	0.1849	0.6323	29.24	26.83
1	6000001	9000000	0.2015	0.6498	31.01	28.60
1	6300001	9300000	0.2028	0.6573	30.85	28.44
1	6600001	9600000	0.2101	0.6563	32.01	29.60
1	6900001	9900000	0.2095	0.6583	31.82	29.41
1	7200001	10200000	0.2218	0.6681	33.19	30.78
1	7500001	10500000	0.2237	0.6555	34.13	31.72
1	7800001	10800000	0.2124	0.6540	32.48	30.07
1	8100001	11100000	0.2219	0.6503	34.12	31.71
1	8400001	11400000	0.2204	0.6656	33.12	30.71
1	8700001	11700000	0.2212	0.6556	33.73	31.32
1	9000001	12000000	0.2011	0.6458	31.13	28.72
1	9300001	12300000	0.2126	0.6467	32.87	30.46
1	9600001	12600000	0.2030	0.6587	30.81	28.40
1	9900001	12900000	0.1860	0.6740	27.60	25.19
1	10200001	13200000	0.1687	0.6713	25.13	22.72
1	10500001	13500000	0.1658	0.6727	24.65	22.24
1	10800001	13800000	0.1740	0.6626	26.26	23.85
1	11100001	14100000	0.1685	0.6696	25.16	22.75
1	11400001	14400000	0.1673	0.6461	25.90	23.49
1	11700001	14700000	0.1566	0.6173	25.37	22.96
1	12000001	15000000	0.1533	0.6183	24.79	22.38
1	12300001	15300000	0.1535	0.6288	24.40	21.99
1	12600001	15600000	0.1537	0.6380	24.08	21.67
1	12900001	15900000	0.1680	0.6180	27.19	24.78
1	13200001	16200000	0.1604	0.6245	25.69	23.28
1	13500001	16500000	0.1550	0.6346	24.42	22.01
1	13800001	16800000	0.1501	0.6482	23.16	20.75
1	14100001	17100000	0.1495	0.6427	23.27	20.86
1	14400001	17400000	0.1604	0.6635	24.17	21.76
1	14700001	17700000	0.1740	0.7034	24.73	22.32
1	15000001	18000000	0.1812	0.7195	25.18	22.77
1	15300001	18300000	0.1831	0.6979	26.23	23.82
1	15600001	18600000	0.1832	0.6912	26.51	24.10
1	15900001	18900000	0.1824	0.7026	25.96	23.55
1	16200001	19200000	0.1923	0.6911	27.82	25.41
1	16500001	19500000	0.2001	0.6774	29.53	27.12
1	16800001	19800000	0.2100	0.6735	31.19	28.78
1	17100001	20100000	0.2050	0.6780	30.24	27.83
1	17400001	20400000	0.1958	0.6804	28.77	26.36
1	17700001	20700000	0.1950	0.6777	28.77	26.36
1	18000001	21000000	0.1950	0.6535	29.83	27.42
1	18300001	21300000	0.1966	0.6676	29.44	27.03
1	18600001	21600000	0.1991	0.6594	30.19	27.78
1	18900001	21900000	0.1884	0.6586	28.61	26.20
1	19200001	22200000	0.1824	0.6767	26.95	24.54
1	19500001	22500000	0.1836	0.6999	26.23	23.82
1	19800001	22800000	0.1886	0.7142	26.41	24.00
1	20100001	23100000	0.1917	0.7242	26.47	24.06
1	20400001	23400000	0.1791	0.7043	25.43	23.02
1	20700001	23700000	0.1761	0.6954	25.33	22.92
1	21000001	24000000	0.1835	0.7221	25.41	23.00
1	21300001	24300000	0.1616	0.7142	22.63	20.22
1	21600001	24600000	0.1600	0.7369	21.71	19.30
1	21900001	24900000	0.1687	0.7368	22.89	20.48
1	22200001	25200000	0.1669	0.7274	22.94	20.53
1	22500001	25500000	0.1652	0.7140	23.13	20.72
1	22800001	25800000	0.1623	0.7055	23.01	20.60
1	23100001	26100000	0.1577	0.7030	22.43	20.02
1	23400001	26400000	0.1769	0.7106	24.89	22.48
1	23700001	26700000	0.1728	0.7135	24.22	21.81
1	24000001	27000000	0.1537	0.6936	22.16	19.75
1	24300001	27300000	0.1564	0.6973	22.43	20.02
1	24600001	27600000	0.1588	0.6998	22.69	20.28
1	24900001	27900000	0.1546	0.7051	21.92	19.51
1	25200001	28200000	0.1600	0.7087	22.57	20.16
1	25500001	28500000	0.1536	0.7092	21.66	19.25
1	25800001	28800000	0.1483	0.7116	20.85	18.44
1	26100001	29100000	0.1423	0.6891	20.64	18.23
1	26400001	29400000	0.1379	0.6918	19.94	17.53
1	26700001	29700000	0.1499	0.7026	21.33	18.92
1	27000001	30000000	0.1525	0.7024	21.72	19.31
1	27300001	30300000	0.1535	0.7076	21.69	19.28
1	27600001	30600000	0.1586	0.6842	23.18	20.77
1	27900001	30900000	0.1526	0.6814	22.39	19.98
1	28200001	31200000	0.1616	0.6700	24.12	21.71
1	28500001	31500000	0.1595	0.6685	23.86	21.45
1	28800001	31800000	0.1599	0.6662	24.00	21.59
1	29100001	32100000	0.1802	0.6858	26.27	23.86
1	29400001	32400000	0.1763	0.7023	25.11	22.70
1	29700001	32700000	0.1754	0.6957	25.21	22.80
1	30000001	33000000	0.1856	0.7135	26.01	23.60
1	30300001	33300000	0.1941	0.7255	26.75	24.34
1	30600001	33600000	0.1957	0.7272	26.91	24.50
1	30900001	33900000	0.1956	0.7301	26.79	24.38
1	31200001	34200000	0.1837	0.7468	24.59	22.18
1	31500001	34500000	0.1768	0.7406	23.87	21.46
1	31800001	34800000	0.1829	0.7474	24.48	22.07
1	32100001	35100000	0.1664	0.7333	22.69	20.28
1	32400001	35400000	0.1639	0.7221	22.69	20.28
1	32700001	35700000	0.1677	0.7253	23.12	20.71
1	33000001	36000000	0.1633	0.7176	22.76	20.35
1	33300001	36300000	0.1536	0.7026	21.86	19.45
1	33600001	36600000	0.1472	0.7152	20.59	18.18
1	33900001	36900000	0.1582	0.7176	22.05	19.64
1	34200001	37200000	0.1719	0.7002	24.54	22.13
1	34500001	37500000	0.1810	0.7018	25.79	23.38
1	34800001	37800000	0.1767	0.6944	25.44	23.03
1	35100001	38100000	0.1798	0.7142	25.17	22.76
1	35400001	38400000	0.1810	0.7092	25.52	23.11
1	35700001	38700000	0.1830	0.7133	25.66	23.25
1	36000001	39000000	0.1841	0.7178	25.65	23.24
1	36300001	39300000	0.1821	0.7182	25.36	22.95
1	36600001	39600000	0.1875	0.7124	26.31	23.90
1	36900001	39900000	0.1874	0.7093	26.42	24.01
1	37200001	40200000	0.1699	0.7175	23.68	21.27
1	37500001	40500000	0.1765	0.7253	24.33	21.92
1	37800001	40800000	0.1734	0.7304	23.73	21.32
1	38100001	41100000	0.1702	0.7044	24.17	21.76
1	38400001	41400000	0.1633	0.7131	22.91	20.50
1	38700001	41700000	0.1588	0.6997	22.70	20.29
1	39000001	42000000	0.1505	0.6978	21.57	19.16
1	39300001	42300000	0.1560	0.6942	22.47	20.06
1	39600001	42600000	0.1532	0.7013	21.84	19.43
1	39900001	42900000	0.1430	0.7024	20.36	17.95
1	40200001	43200000	0.1492	0.7001	21.32	18.91
1	40500001	43500000	0.1513	0.7130	21.22	18.81
1	40800001	43800000	0.1502	0.7071	21.24	18.83
1	41100001	44100000	0.1540	0.7311	21.07	18.66
1	41400001	44400000	0.1655	0.7330	22.57	20.16
1	41700001	44700000	0.1515	0.7403	20.46	18.05
1	42000001	45000000	0.1703	0.7384	23.07	20.66
1	42300001	45300000	0.1697	0.7489	22.67	20.26
1	42600001	45600000	0.1806	0.7500	24.08	21.67
1	42900001	45900000	0.1855	0.7465	24.85	22.44
1	43200001	46200000	0.1817	0.7533	24.12	21.71
1	43500001	46500000	0.1705	0.7333	23.26	20.85
1	43800001	46800000	0.1790	0.7371	24.28	21.87
1	44100001	47100000	0.1747	0.7150	24.43	22.02
1	44400001	47400000	0.1802	0.7164	25.16	22.75
1	44700001	47700000	0.1856	0.7132	26.02	23.61
1	45000001	48000000	0.1820	0.7185	25.33	22.92
1	45300001	48300000	0.1790	0.7201	24.86	22.45
1	45600001	48600000	0.1663	0.7134	23.31	20.90
1	45900001	48900000	0.1644	0.7334	22.41	20.00
1	46200001	49200000	0.1685	0.7263	23.20	20.79
1	46500001	49500000	0.1800	0.7387	24.36	21.95
1	46800001	49800000	0.1776	0.7407	23.98	21.57
1	47100001	50100000	0.1802	0.7498	24.03	21.62
1	47400001	50400000	0.1825	0.7423	24.59	22.18
1	47700001	50700000	0.1923	0.7235	26.59	24.18
1	48000001	51000000	0.1842	0.7154	25.75	23.34
1	48300001	51300000	0.1821	0.7062	25.79	23.38
1	48600001	51600000	0.1781	0.6973	25.54	23.13
1	48900001	51900000	0.1783	0.6768	26.34	23.93
1	49200001	52200000	0.1914	0.6933	27.61	25.20
1	49500001	52500000	0.1857	0.6951	26.71	24.30
1	49800001	52800000	0.1848	0.6963	26.54	24.13
1	50100001	53100000	0.2022	0.7159	28.24	25.83
1	50400001	53400000	0.1884	0.7094	26.55	24.14
1	50700001	53700000	0.1826	0.7336	24.89	22.48
1	51000001	54000000	0.1802	0.7278	24.76	22.35
1	51300001	54300000	0.1838	0.7395	24.86	22.45
1	51600001	54600000	0.1835	0.7575	24.22	21.81
1	51900001	54900000	0.1864	0.7499	24.85	22.44
1	52200001	55200000	0.1771	0.7261	24.39	21.98
1	52500001	55500000	0.1723	0.7264	23.72	21.31
1	52800001	55800000	0.1564	0.7279	21.49	19.08
1	53100001	56100000	0.1452	0.7110	20.42	18.01
1	53400001	56400000	0.1437	0.7355	19.54	17.13
1	53700001	56700000	0.1316	0.7208	18.26	15.85
1	54000001	57000000	0.1535	0.7413	20.71	18.30
1	54300001	57300000	0.1618	0.7366	21.96	19.55
1	54600001	57600000	0.1720	0.7388	23.28	20.87
1	54900001	57900000	0.1764	0.7577	23.28	20.87
1	55200001	58200000	0.1743	0.7745	22.51	20.10
1	55500001	58500000	0.1946	0.7606	25.58	23.17
1	55800001	58800000	0.2035	0.7564	26.91	24.50
1	56100001	59100000	0.1950	0.7493	26.03	23.62
1	56400001	59400000	0.1910	0.7396	25.83	23.42
1	56700001	59700000	0.2031	0.7527	26.99	24.58
1	57000001	60000000	0.1993	0.7551	26.39	23.98
1	57300001	60300000	0.1918	0.7581	25.29	22.88
1	57600001	60600000	0.1904	0.7472	25.49	23.08
1	57900001	60900000	0.1937	0.7543	25.68	23.27
1	58200001	61200000	0.1845	0.7289	25.31	22.90
1	58500001	61500000	0.1706	0.7366	23.16	20.75
1	58800001	61800000	0.1677	0.7265	23.09	20.68
1	59100001	62100000	0.1736	0.7391	23.49	21.08
1	59400001	62400000	0.1926	0.7292	26.42	24.01
1	59700001	62700000	0.2042	0.7240	28.21	25.80
1	60000001	63000000	0.1903	0.7171	26.54	24.13
1	60300001	63300000	0.1896	0.7139	26.56	24.15
1	60600001	63600000	0.1801	0.7130	25.26	22.85
1	60900001	63900000	0.1722	0.6996	24.61	22.20
1	61200001	64200000	0.1788	0.7197	24.84	22.43
1	61500001	64500000	0.1914	0.7096	26.98	24.57
1	61800001	64800000	0.2001	0.7084	28.24	25.83
1	62100001	65100000	0.1933	0.7032	27.49	25.08
1	62400001	65400000	0.1796	0.6988	25.70	23.29
1	62700001	65700000	0.1748	0.7060	24.75	22.34
1	63000001	66000000	0.1809	0.6991	25.88	23.47
1	63300001	66300000	0.1805	0.6947	25.98	23.57
1	63600001	66600000	0.1756	0.6915	25.40	22.99
1	63900001	66900000	0.1727	0.6785	25.45	23.04
1	64200001	67200000	0.1794	0.6815	26.33	23.92
1	64500001	67500000	0.1629	0.6833	23.83	21.42
1	64800001	67800000	0.1545	0.6936	22.28	19.87
1	65100001	68100000	0.1544	0.6959	22.19	19.78
1	65400001	68400000	0.1536	0.7122	21.57	19.16
1	65700001	68700000	0.1423	0.7101	20.04	17.63
1	66000001	69000000	0.1277	0.7065	18.07	15.66
1	66300001	69300000	0.1297	0.6990	18.55	16.14
1	66600001	69600000	0.1371	0.7084	19.35	16.94
1	66900001	69900000	0.1387	0.7316	18.96	16.55
1	67200001	70200000	0.1335	0.7291	18.31	15.90
1	67500001	70500000	0.1323	0.7489	17.66	15.25
1	67800001	70800000	0.1373	0.7423	18.49	16.08
1	68100001	71100000	0.1454	0.7429	19.57	17.16
1	68400001	71400000	0.1534	0.7395	20.74	18.33
1	68700001	71700000	0.1462	0.7303	20.02	17.61
1	69000001	72000000	0.1517	0.7329	20.69	18.28
1	69300001	72300000	0.1542	0.7466	20.65	18.24
1	69600001	72600000	0.1623	0.7435	21.82	19.41
1	69900001	72900000	0.1672	0.7385	22.64	20.23
1	70200001	73200000	0.1661	0.7425	22.37	19.96
1	70500001	73500000	0.1632	0.7351	22.20	19.79
1	70800001	73800000	0.1557	0.7367	21.13	18.72
1	71100001	74100000	0.1519	0.7400	20.52	18.11
1	71400001	74400000	0.1495	0.7449	20.06	17.65
1	71700001	74700000	0.1647	0.7476	22.03	19.62
1	72000001	75000000	0.1586	0.7483	21.19	18.78
1	72300001	75300000	0.1594	0.7462	21.36	18.95
1	72600001	75600000	0.1619	0.7514	21.54	19.13
1	72900001	75900000	0.1638	0.7598	21.56	19.15
1	73200001	76200000	0.1778	0.7528	23.62	21.21
1	73500001	76500000	0.1949	0.7591	25.68	23.27
1	73800001	76800000	0.2122	0.7579	27.99	25.58
1	74100001	77100000	0.2143	0.7450	28.77	26.36
1	74400001	77400000	0.2142	0.7226	29.64	27.23
1	74700001	77700000	0.2159	0.7396	29.19	26.78
1	75000001	78000000	0.2417	0.7476	32.33	29.92
1	75300001	78300000	0.2340	0.7480	31.28	28.87
1	75600001	78600000	0.2248	0.7416	30.31	27.90
1	75900001	78900000	0.2254	0.7328	30.75	28.34
1	76200001	79200000	0.2108	0.7334	28.74	26.33
1	76500001	79500000	0.2064	0.7313	28.23	25.82
1	76800001	79800000	0.2024	0.7334	27.59	25.18
1	77100001	80100000	0.2121	0.7362	28.81	26.40
1	77400001	80400000	0.2167	0.7619	28.44	26.03
1	77700001	80700000	0.2035	0.7408	27.47	25.06
1	78000001	81000000	0.1906	0.7467	25.53	23.12
1	78300001	81300000	0.1945	0.7519	25.86	23.45
1	78600001	81600000	0.2053	0.7594	27.03	24.62
1	78900001	81900000	0.2004	0.7453	26.89	24.48
1	79200001	82200000	0.1934	0.7355	26.30	23.89
1	79500001	82500000	0.1873	0.7259	25.81	23.40
1	79800001	82800000	0.1735	0.7424	23.37	20.96
1	80100001	83100000	0.1541	0.7493	20.56	18.15
1	80400001	83400000	0.1575	0.7458	21.12	18.71
1	80700001	83700000	0.1573	0.7586	20.74	18.33
1	81000001	84000000	0.1616	0.7484	21.60	19.19
1	81300001	84300000	0.1672	0.7510	22.26	19.85
1	81600001	84600000	0.1472	0.7382	19.94	17.53
1	81900001	84900000	0.1486	0.7573	19.63	17.22
1	82200001	85200000	0.1600	0.7754	20.64	18.23
1	82500001	85500000	0.1578	0.7778	20.28	17.87
1	82800001	85800000	0.1601	0.7671	20.87	18.46
1	83100001	86100000	0.1788	0.7610	23.49	21.08
1	83400001	86400000	0.1607	0.7531	21.34	18.93
1	83700001	86700000	0.1617	0.7484	21.61	19.20
1	84000001	87000000	0.1441	0.7418	19.42	17.01
1	84300001	87300000	0.1492	0.7412	20.13	17.72
1	84600001	87600000	0.1627	0.7531	21.60	19.19
1	84900001	87900000	0.1513	0.7404	20.43	18.02
1	85200001	88200000	0.1605	0.7471	21.48	19.07
1	85500001	88500000	0.1629	0.7537	21.61	19.20
1	85800001	88800000	0.1691	0.7526	22.47	20.06
1	86100001	89100000	0.1531	0.7566	20.23	17.82
1	86400001	89400000	0.1518	0.7607	19.95	17.54
1	86700001	89700000	0.1549	0.7505	20.64	18.23
1	87000001	90000000	0.1587	0.7602	20.88	18.47
1	87300001	90300000	0.1375	0.7557	18.19	15.78
1	87600001	90600000	0.1298	0.7658	16.95	14.54
1	87900001	90900000	0.1364	0.7699	17.72	15.31
1	88200001	91200000	0.1225	0.7598	16.13	13.72
1	88500001	91500000	0.1233	0.7590	16.24	13.83
1	88800001	91800000	0.1305	0.7712	16.92	14.51
1	89100001	92100000	0.1400	0.7743	18.08	15.67
1	89400001	92400000	0.1516	0.7806	19.42	17.01
1	89700001	92700000	0.1635	0.7906	20.68	18.27
1	90000001	93000000	0.1685	0.7882	21.38	18.97
1	90300001	93300000	0.1877	0.7880	23.82	21.41
1	90600001	93600000	0.1978	0.7660	25.82	23.41
1	90900001	93900000	0.1973	0.7748	25.47	23.06
1	91200001	94200000	0.1995	0.7749	25.75	23.34
1	91500001	94500000	0.2059	0.7817	26.33	23.92
1	91800001	94800000	0.1962	0.7723	25.40	22.99
1	92100001	95100000	0.1987	0.7790	25.50	23.09
1	92400001	95400000	0.2017	0.7669	26.30	23.89
1	92700001	95700000	0.1874	0.7752	24.17	21.76
1	93000001	96000000	0.1957	0.7774	25.17	22.76
1	93300001	96300000	0.1907	0.7865	24.25	21.84
1	93600001	96600000	0.1923	0.7942	24.21	21.80
1	93900001	96900000	0.1974	0.7926	24.90	22.49
1	94200001	97200000	0.2026	0.7901	25.65	23.24
1	94500001	97500000	0.1905	0.7718	24.69	22.28
1	94800001	97800000	0.1865	0.7700	24.22	21.81
1	95100001	98100000	0.1765	0.7666	23.02	20.61
1	95400001	98400000	0.1761	0.7772	22.66	20.25
1	95700001	98700000	0.1929	0.7793	24.75	22.34
1	96000001	99000000	0.1768	0.7672	23.04	20.63
1	96300001	99300000	0.1699	0.7463	22.77	20.36
1	96600001	99600000	0.1618	0.7451	21.72	19.31
1	96900001	99900000	0.1589	0.7393	21.49	19.08
1	97200001	100200000	0.1591	0.7457	21.34	18.93
1	97500001	100500000	0.1662	0.7634	21.77	19.36
1	97800001	100800000	0.1753	0.7711	22.74	20.33
1	98100001	101100000	0.1788	0.7689	23.26	20.85
1	98400001	101400000	0.1905	0.7782	24.48	22.07
1	98700001	101700000	0.1739	0.7620	22.82	20.41
1	99000001	102000000	0.1808	0.7848	23.04	20.63
1	99300001	102300000	0.1900	0.8067	23.55	21.14
1	99600001	102600000	0.1881	0.8134	23.13	20.72
1	99900001	102900000	0.1884	0.8198	22.98	20.57
1	100200001	103200000	0.1967	0.8229	23.90	21.49
1	100500001	103500000	0.1893	0.8177	23.15	20.74
1	100800001	103800000	0.1905	0.8226	23.16	20.75
1	101100001	104100000	0.1979	0.8311	23.82	21.41
1	101400001	104400000	0.1715	0.8198	20.92	18.51
1	101700001	104700000	0.1824	0.8371	21.79	19.38
1	102000001	105000000	0.1775	0.8393	21.15	18.74
1	102300001	105300000	0.1776	0.8441	21.04	18.63
1	102600001	105600000	0.1821	0.8536	21.33	18.92
1	102900001	105900000	0.1933	0.8459	22.85	20.44
1	103200001	106200000	0.1793	0.8521	21.04	18.63
1	103500001	106500000	0.1854	0.8541	21.70	19.29
1	103800001	106800000	0.1805	0.8519	21.18	18.77
1	104100001	107100000	0.1764	0.8388	21.03	18.62
1	104400001	107400000	0.1966	0.8539	23.02	20.61
1	104700001	107700000	0.1893	0.8569	22.09	19.68
1	105000001	108000000	0.1989	0.8493	23.42	21.01
1	105300001	108300000	0.1998	0.8440	23.67	21.26
1	105600001	108600000	0.1973	0.8328	23.69	21.28
1	105900001	108900000	0.1884	0.8430	22.35	19.94
1	106200001	109200000	0.1857	0.8294	22.39	19.98
1	106500001	109500000	0.1815	0.8272	21.94	19.53
1	106800001	109800000	0.1864	0.8176	22.80	20.39
1	107100001	110100000	0.1807	0.8282	21.82	19.41
1	107400001	110400000	0.1822	0.8203	22.21	19.80
1	107700001	110700000	0.1866	0.8088	23.07	20.66
1	108000001	111000000	0.1922	0.8117	23.67	21.26
1	108300001	111300000	0.1966	0.7997	24.58	22.17
1	108600001	111600000	0.2017	0.8006	25.19	22.78
1	108900001	111900000	0.2030	0.7902	25.69	23.28
1	109200001	112200000	0.1990	0.7955	25.02	22.61
1	109500001	112500000	0.2059	0.7955	25.88	23.47
1	109800001	112800000	0.1947	0.8059	24.16	21.75
1	110100001	113100000	0.2025	0.8100	24.99	22.58
1	110400001	113400000	0.1806	0.8055	22.42	20.01
1	110700001	113700000	0.1799	0.8078	22.27	19.86
1	111000001	114000000	0.1661	0.7940	20.93	18.52
1	111300001	114300000	0.1495	0.8069	18.53	16.12
1	111600001	114600000	0.1514	0.8043	18.82	16.41
1	111900001	114900000	0.1431	0.8116	17.63	15.22
1	112200001	115200000	0.1448	0.8155	17.75	15.34
1	112500001	115500000	0.1427	0.8235	17.33	14.92
1	112800001	115800000	0.1490	0.8231	18.10	15.69
1	113100001	116100000	0.1460	0.8191	17.83	15.42
1	113400001	116400000	0.1544	0.8291	18.62	16.21
1	113700001	116700000	0.1452	0.8218	17.66	15.25
1	114000001	117000000	0.1510	0.8253	18.30	15.89
1	114300001	117300000	0.1526	0.8245	18.51	16.10
1	114600001	117600000	0.1455	0.8414	17.29	14.88
1	114900001	117900000	0.1566	0.8441	18.55	16.14
1	115200001	118200000	0.1512	0.8079	18.71	16.30
1	115500001	118500000	0.1547	0.7946	19.47	17.06
1	115800001	118800000	0.1562	0.7899	19.78	17.37
1	116100001	119100000	0.1624	0.7962	20.39	17.98
1	116400001	119400000	0.1737	0.7876	22.05	19.64
1	116700001	119700000	0.1747	0.7931	22.03	19.62
1	117000001	120000000	0.1614	0.7912	20.40	17.99
1	117300001	120300000	0.1673	0.8022	20.86	18.45
1	117600001	120600000	0.1857	0.7889	23.54	21.13
1	117900001	120900000	0.1727	0.7760	22.26	19.85
1	118200001	121200000	0.1736	0.8083	21.48	19.07
1	118500001	121500000	0.1651	0.8139	20.28	17.87
1	118800001	121800000	0.1621	0.8180	19.81	17.40
1	119100001	122100000	0.1535	0.8125	18.89	16.48
1	119400001	122400000	0.1419	0.8199	17.30	14.89
1	119700001	122700000	0.1506	0.8225	18.31	15.90
1	120000001	123000000	0.1639	0.8175	20.05	17.64
1	120300001	123300000	0.1667	0.8129	20.51	18.10
1	120600001	123600000	0.1629	0.8188	19.90	17.49
1	120900001	123900000	0.1601	0.8140	19.67	17.26
1	121200001	124200000	0.1762	0.8176	21.56	19.15
1	121500001	124500000	0.1740	0.8266	21.05	18.64
1	121800001	124800000	0.1756	0.8298	21.16	18.75
1	122100001	125100000	0.1686	0.8301	20.31	17.90
1	122400001	125400000	0.1712	0.8280	20.67	18.26
1	122700001	125700000	0.1677	0.8227	20.39	17.98
1	123000001	126000000	0.1610	0.8408	19.15	16.74
1	123300001	126300000	0.1614	0.8366	19.29	16.88
1	123600001	126600000	0.1511	0.8297	18.21	15.80
1	123900001	126900000	0.1524	0.8512	17.91	15.50
1	124200001	127200000	0.1567	0.8532	18.36	15.95
1	124500001	127500000	0.1736	0.8534	20.34	17.93
1	124800001	127800000	0.1728	0.8498	20.34	17.93
1	125100001	128100000	0.1871	0.8466	22.11	19.70
1	125400001	128400000	0.1782	0.8263	21.57	19.16
1	125700001	128700000	0.1702	0.8425	20.20	17.79
1	126000001	129000000	0.1687	0.8400	20.09	17.68
1	126300001	129300000	0.1742	0.8387	20.76	18.35
1	126600001	129600000	0.1650	0.8487	19.44	17.03
1	126900001	129900000	0.1771	0.8510	20.81	18.40
1	127200001	130200000	0.1661	0.8531	19.47	17.06
1	127500001	130500000	0.1589	0.8444	18.82	16.41
1	127800001	130800000	0.1581	0.8569	18.45	16.04
1	128100001	131100000	0.1418	0.8631	16.43	14.02
1	128400001	131400000	0.1650	0.8771	18.81	16.40
1	128700001	131700000	0.1719	0.8689	19.78	17.37
1	129000001	132000000	0.1878	0.8598	21.84	19.43
1	129300001	132300000	0.1695	0.8506	19.93	17.52
1	129600001	132600000	0.1818	0.8538	21.29	18.88
1	129900001	132900000	0.1771	0.8549	20.71	18.30
1	130200001	133200000	0.1841	0.8593	21.42	19.01
1	130500001	133500000	0.1781	0.8682	20.52	18.11
1	130800001	133800000	0.1804	0.8605	20.97	18.56
1	131100001	134100000	0.1938	0.8580	22.59	20.18
1	131400001	134400000	0.1774	0.8655	20.49	18.08
1	131700001	134700000	0.1751	0.8661	20.21	17.80
1	132000001	135000000	0.1673	0.8782	19.05	16.64
1	132300001	135300000	0.1876	0.8991	20.86	18.45
1	132600001	135600000	0.1888	0.8924	21.16	18.75
1	132900001	135900000	0.2053	0.8848	23.20	20.79
1	133200001	136200000	0.2112	0.8902	23.73	21.32
1	133500001	136500000	0.2239	0.8976	24.94	22.53
1	133800001	136800000	0.2244	0.9005	24.92	22.51
1	134100001	137100000	0.2313	0.9072	25.49	23.08
1	134400001	137400000	0.2360	0.9126	25.86	23.45
1	134700001	137700000	0.2389	0.9222	25.90	23.49
1	135000001	138000000	0.2387	0.9222	25.88	23.47
1	135300001	138300000	0.2348	0.9198	25.53	23.12
1	135600001	138600000	0.2359	0.9203	25.63	23.22
1	135900001	138900000	0.2251	0.9125	24.67	22.26
1	136200001	139200000	0.2188	0.9076	24.11	21.70
1	136500001	139500000	0.2046	0.8818	23.20	20.79
1	136800001	139800000	0.2031	0.8788	23.11	20.70
1	137100001	140100000	0.2013	0.8684	23.19	20.78
1	137400001	140400000	0.1990	0.8610	23.12	20.71
1	137700001	140700000	0.2158	0.8572	25.18	22.77
1	138000001	141000000	0.2226	0.8508	26.16	23.75
1	138300001	141300000	0.2220	0.8390	26.46	24.05
1	138600001	141600000	0.2072	0.8311	24.93	22.52
1	138900001	141900000	0.2083	0.8383	24.85	22.44
1	139200001	142200000	0.2050	0.8315	24.66	22.25
1	139500001	142500000	0.1958	0.8417	23.26	20.85
1	139800001	142800000	0.1973	0.8338	23.66	21.25
1	140100001	143100000	0.1916	0.8431	22.73	20.32
1	140400001	143400000	0.1943	0.8421	23.07	20.66
1	140700001	143700000	0.1684	0.8249	20.41	18.00
1	141000001	144000000	0.1561	0.8359	18.68	16.27
1	141300001	144300000	0.1478	0.8401	17.59	15.18
1	141600001	144600000	0.1520	0.8479	17.93	15.52
1	141900001	144900000	0.1376	0.8535	16.13	13.72
1	142200001	145200000	0.1320	0.8520	15.49	13.08
1	142500001	145500000	0.1494	0.8590	17.40	14.99
1	142800001	145800000	0.1363	0.8598	15.85	13.44
1	143100001	146100000	0.1386	0.8465	16.37	13.96
1	143400001	146400000	0.1385	0.8456	16.38	13.97
1	143700001	146700000	0.1428	0.8586	16.63	14.22
1	144000001	147000000	0.1511	0.8500	17.77	15.36
1	144300001	147300000	0.1558	0.8503	18.33	15.92
1	144600001	147600000	0.1512	0.8420	17.95	15.54
1	144900001	147900000	0.1583	0.8332	18.99	16.58
1	145200001	148200000	0.1552	0.8362	18.55	16.14
1	145500001	148500000	0.1450	0.8334	17.40	14.99
1	145800001	148800000	0.1498	0.8237	18.19	15.78
1	146100001	149100000	0.1460	0.8301	17.59	15.18
1	146400001	149400000	0.1435	0.8289	17.31	14.90
1	146700001	149700000	0.1551	0.8203	18.90	16.49
1	147000001	150000000	0.1447	0.8026	18.03	15.62
1	147300001	150300000	0.1410	0.7964	17.71	15.30
1	147600001	150600000	0.1439	0.7929	18.15	15.74
1	147900001	150900000	0.1329	0.7939	16.74	14.33
1	148200001	151200000	0.1432	0.7815	18.33	15.92
1	148500001	151500000	0.1429	0.7795	18.33	15.92
1	148800001	151800000	0.1572	0.7964	19.74	17.33
1	149100001	152100000	0.1701	0.7908	21.51	19.10
1	149400001	152400000	0.1682	0.7856	21.41	19.00
1	149700001	152700000	0.1652	0.7840	21.07	18.66
1	150000001	153000000	0.1735	0.7998	21.69	19.28
1	150300001	153300000	0.1836	0.8092	22.69	20.28
1	150600001	153600000	0.1884	0.8253	22.83	20.42
1	150900001	153900000	0.1980	0.8258	23.98	21.57
1	151200001	154200000	0.1889	0.8346	22.63	20.22
1	151500001	154500000	0.2034	0.8301	24.50	22.09
1	151800001	154800000	0.1960	0.8269	23.71	21.30
1	152100001	155100000	0.1812	0.8250	21.97	19.56
1	152400001	155400000	0.1807	0.8236	21.94	19.53
1	152700001	155700000	0.1799	0.8312	21.65	19.24
1	153000001	156000000	0.1869	0.8261	22.62	20.21
1	153300001	156300000	0.1812	0.8096	22.39	19.98
1	153600001	156600000	0.1756	0.7954	22.08	19.67
1	153900001	156900000	0.1852	0.7966	23.25	20.84
1	154200001	157200000	0.1936	0.7941	24.38	21.97
1	154500001	157500000	0.1816	0.7928	22.90	20.49
1	154800001	157800000	0.1916	0.7890	24.28	21.87
1	155100001	158100000	0.1985	0.8032	24.71	22.30
1	155400001	158400000	0.1931	0.7966	24.24	21.83
1	155700001	158700000	0.2008	0.7887	25.46	23.05
1	156000001	159000000	0.1861	0.7979	23.33	20.92
1	156300001	159300000	0.1887	0.7992	23.61	21.20
1	156600001	159600000	0.1988	0.7976	24.92	22.51
1	156900001	159900000	0.1965	0.7924	24.79	22.38
1	157200001	160200000	0.1994	0.7950	25.08	22.67
1	157500001	160500000	0.2075	0.8037	25.82	23.41
1	157800001	160800000	0.1955	0.8051	24.28	21.87
1	158100001	161100000	0.1870	0.7929	23.59	21.18
1	158400001	161400000	0.1919	0.7866	24.40	21.99
1	158700001	161700000	0.1858	0.7832	23.73	21.32
1	159000001	162000000	0.1936	0.7731	25.04	22.63
1	159300001	162300000	0.2028	0.7758	26.15	23.74
1	159600001	162600000	0.1926	0.7746	24.87	22.46
1	159900001	162900000	0.1827	0.7736	23.62	21.21
1	160200001	163200000	0.1816	0.7719	23.53	21.12
1	160500001	163500000	0.1782	0.7585	23.50	21.09
1	160800001	163800000	0.1926	0.7606	25.32	22.91
1	161100001	164100000	0.1948	0.7561	25.76	23.35
1	161400001	164400000	0.2051	0.7658	26.79	24.38
1	161700001	164700000	0.2038	0.7627	26.72	24.31
1	162000001	165000000	0.2163	0.7564	28.59	26.18
1	162300001	165300000	0.2064	0.7586	27.21	24.80
1	162600001	165600000	0.2222	0.7617	29.18	26.77
1	162900001	165900000	0.2400	0.7684	31.23	28.82
1	163200001	166200000	0.2256	0.7636	29.54	27.13
1	163500001	166500000	0.2162	0.7760	27.87	25.46
1	163800001	166800000	0.2091	0.7678	27.23	24.82
1	164100001	167100000	0.2168	0.7690	28.20	25.79
1	164400001	167400000	0.2121	0.7761	27.33	24.92
1	164700001	167700000	0.2249	0.7926	28.38	25.97
1	165000001	168000000	0.2073	0.8031	25.81	23.40
1	165300001	168300000	0.2060	0.7985	25.79	23.38
1	165600001	168600000	0.1949	0.8021	24.29	21.88
1	165900001	168900000	0.1792	0.7907	22.66	20.25
1	166200001	169200000	0.1946	0.7900	24.63	22.22
1	166500001	169500000	0.1918	0.7868	24.38	21.97
1	166800001	169800000	0.1896	0.7962	23.82	21.41
1	167100001	170100000	0.1926	0.8029	23.99	21.58
1	167400001	170400000	0.1909	0.7985	23.91	21.50
1	167700001	170700000	0.1673	0.7955	21.04	18.63
1	168000001	171000000	0.1683	0.7834	21.48	19.07
1	168300001	171300000	0.1657	0.7836	21.15	18.74
1	168600001	171600000	0.1736	0.7909	21.96	19.55
1	168900001	171900000	0.1917	0.8001	23.96	21.55
1	169200001	172200000	0.1888	0.8063	23.41	21.00
1	169500001	172500000	0.1925	0.8091	23.80	21.39
1	169800001	172800000	0.1908	0.8009	23.82	21.41
1	170100001	173100000	0.1764	0.8008	22.03	19.62
1	170400001	173400000	0.1716	0.7902	21.72	19.31
1	170700001	173700000	0.1871	0.7799	24.00	21.59
1	171000001	174000000	0.2006	0.7892	25.42	23.01
1	171300001	174300000	0.1933	0.7916	24.42	22.01
1	171600001	174600000	0.1826	0.7835	23.30	20.89
1	171900001	174900000	0.1641	0.7743	21.19	18.78
1	172200001	175200000	0.1658	0.7779	21.32	18.91
1	172500001	175500000	0.1758	0.7714	22.80	20.39
1	172800001	175800000	0.1734	0.7759	22.35	19.94
1	173100001	176100000	0.1612	0.7744	20.81	18.40
1	173400001	176400000	0.1677	0.7844	21.38	18.97
1	173700001	176700000	0.1780	0.7995	22.26	19.85
1	174000001	177000000	0.1681	0.7981	21.07	18.66
1	174300001	177300000	0.1803	0.7809	23.09	20.68
1	174600001	177600000	0.1760	0.7750	22.71	20.30
1	174900001	177900000	0.1789	0.7724	23.16	20.75
1	175200001	178200000	0.1750	0.7584	23.08	20.67
1	175500001	178500000	0.1719	0.7478	22.99	20.58
1	175800001	178800000	0.1674	0.7372	22.71	20.30
1	176100001	179100000	0.1868	0.7353	25.40	22.99
1	176400001	179400000	0.1822	0.7467	24.40	21.99
1	176700001	179700000	0.1598	0.7308	21.87	19.46
1	177000001	180000000	0.1548	0.7444	20.80	18.39
1	177300001	180300000	0.1467	0.7377	19.89	17.48
1	177600001	180600000	0.1542	0.7368	20.93	18.52
1	177900001	180900000	0.1471	0.7311	20.12	17.71
1	178200001	181200000	0.1554	0.7372	21.08	18.67
1	178500001	181500000	0.1536	0.7453	20.60	18.19
1	178800001	181800000	0.1525	0.7354	20.74	18.33
1	179100001	182100000	0.1391	0.7173	19.39	16.98
1	179400001	182400000	0.1289	0.7039	18.31	15.90
1	179700001	182700000	0.1360	0.7152	19.01	16.60
1	180000001	183000000	0.1426	0.6941	20.54	18.13
1	180300001	183300000	0.1394	0.7221	19.31	16.90
1	180600001	183600000	0.1421	0.7300	19.46	17.05
1	180900001	183900000	0.1526	0.7354	20.76	18.35
1	181200001	184200000	0.1458	0.7400	19.70	17.29
1	181500001	184500000	0.1537	0.7344	20.93	18.52
1	181800001	184800000	0.1692	0.7502	22.55	20.14
1	182100001	185100000	0.1818	0.7715	23.56	21.15
1	182400001	185400000	0.1911	0.7767	24.60	22.19
1	182700001	185700000	0.1807	0.7793	23.19	20.78
1	183000001	186000000	0.1846	0.7686	24.02	21.61
1	183300001	186300000	0.1950	0.7656	25.47	23.06
1	183600001	186600000	0.1868	0.7718	24.20	21.79
1	183900001	186900000	0.1860	0.7668	24.25	21.84
1	184200001	187200000	0.1934	0.7618	25.38	22.97
1	184500001	187500000	0.1872	0.7705	24.30	21.89
1	184800001	187800000	0.1864	0.7627	24.44	22.03
1	185100001	188100000	0.1760	0.7470	23.56	21.15
1	185400001	188400000	0.1865	0.7489	24.90	22.49
1	185700001	188700000	0.1892	0.7356	25.72	23.31
1	186000001	189000000	0.1794	0.7448	24.09	21.68
1	186300001	189300000	0.1711	0.7391	23.14	20.73
1	186600001	189600000	0.1792	0.7207	24.87	22.46
1	186900001	189900000	0.1765	0.7343	24.04	21.63
1	187200001	190200000	0.1657	0.7303	22.69	20.28
1	187500001	190500000	0.1564	0.7274	21.49	19.08
1	187800001	190800000	0.1571	0.7280	21.58	19.17
1	188100001	191100000	0.1597	0.7374	21.66	19.25
1	188400001	191400000	0.1582	0.7370	21.47	19.06
1	188700001	191700000	0.1572	0.7371	21.33	18.92
1	189000001	192000000	0.1595	0.7474	21.34	18.93
1	189300001	192300000	0.1710	0.7523	22.73	20.32
1	189600001	192600000	0.1631	0.7711	21.15	18.74
1	189900001	192900000	0.1650	0.7748	21.29	18.88
1	190200001	193200000	0.1605	0.7678	20.90	18.49
1	190500001	193500000	0.1698	0.7610	22.31	19.90
1	190800001	193800000	0.1717	0.7735	22.20	19.79
1	191100001	194100000	0.1729	0.7685	22.50	20.09
1	191400001	194400000	0.1785	0.7598	23.49	21.08
1	191700001	194700000	0.1810	0.7586	23.86	21.45
1	192000001	195000000	0.1867	0.7528	24.80	22.39
1	192300001	195300000	0.1823	0.7597	24.00	21.59
1	192600001	195600000	0.1877	0.7408	25.33	22.92
1	192900001	195900000	0.1806	0.7288	24.78	22.37
1	193200001	196200000	0.1863	0.7267	25.64	23.23
1	193500001	196500000	0.1829	0.7321	24.99	22.58
1	193800001	196800000	0.1746	0.7295	23.93	21.52
1	194100001	197100000	0.1797	0.7292	24.65	22.24
1	194400001	197400000	0.1771	0.7233	24.48	22.07
1	194700001	197700000	0.1830	0.7201	25.42	23.01
1	195000001	198000000	0.1819	0.7222	25.19	22.78
1	195300001	198300000	0.1713	0.7132	24.01	21.60
1	195600001	198600000	0.1764	0.7163	24.63	22.22
1	195900001	198900000	0.1786	0.7249	24.64	22.23
1	196200001	199200000	0.1790	0.7344	24.37	21.96
1	196500001	199500000	0.1780	0.7321	24.31	21.90
1	196800001	199800000	0.1779	0.7197	24.71	22.30
1	197100001	200100000	0.1708	0.7274	23.48	21.07
1	197400001	200400000	0.1595	0.7393	21.58	19.17
1	197700001	200700000	0.1636	0.7503	21.80	19.39
1	198000001	201000000	0.1542	0.7291	21.15	18.74
1	198300001	201300000	0.1556	0.7303	21.31	18.90
1	198600001	201600000	0.1495	0.7226	20.69	18.28
1	198900001	201900000	0.1524	0.7131	21.37	18.96
1	199200001	202200000	0.1650	0.7246	22.77	20.36
1	199500001	202500000	0.1717	0.7312	23.48	21.07
1	199800001	202800000	0.1660	0.7371	22.53	20.12
1	200100001	203100000	0.1595	0.7313	21.81	19.40
1	200400001	203400000	0.1621	0.7233	22.41	20.00
1	200700001	203700000	0.1452	0.7300	19.89	17.48
1	201000001	204000000	0.1462	0.7420	19.70	17.29
1	201300001	204300000	0.1693	0.7405	22.86	20.45
1	201600001	204600000	0.1726	0.7538	22.90	20.49
1	201900001	204900000	0.1898	0.7692	24.68	22.27
1	202200001	205200000	0.1898	0.7529	25.21	22.80
1	202500001	205500000	0.1879	0.7345	25.59	23.18
1	202800001	205800000	0.1988	0.7370	26.97	24.56
1	203100001	206100000	0.2221	0.7387	30.07	27.66
1	203400001	206400000	0.2237	0.7360	30.40	27.99
1	203700001	206700000	0.2355	0.7308	32.23	29.82
1	204000001	207000000	0.2457	0.7273	33.79	31.38
1	204300001	207300000	0.2255	0.7207	31.29	28.88
1	204600001	207600000	0.2174	0.7041	30.87	28.46
1	204900001	207900000	0.2080	0.6733	30.89	28.48
1	205200001	208200000	0.1872	0.6584	28.43	26.02
1	205500001	208500000	0.1793	0.6708	26.73	24.32
1	205800001	208800000	0.1754	0.6590	26.62	24.21
1	206100001	209100000	0.1619	0.6569	24.64	22.23
1	206400001	209400000	0.1618	0.6618	24.46	22.05
1	206700001	209700000	0.1532	0.6539	23.42	21.01
1	207000001	210000000	0.1476	0.6529	22.60	20.19
1	207300001	210300000	0.1499	0.6415	23.37	20.96
1	207600001	210600000	0.1595	0.6557	24.33	21.92
1	207900001	210900000	0.1566	0.6808	23.01	20.60
1	208200001	211200000	0.1581	0.6948	22.76	20.35
1	208500001	211500000	0.1671	0.7050	23.71	21.30
1	208800001	211800000	0.1658	0.7127	23.26	20.85
1	209100001	212100000	0.1594	0.7061	22.57	20.16
1	209400001	212400000	0.1658	0.7181	23.10	20.69
1	209700001	212700000	0.1684	0.7242	23.26	20.85
1	210000001	213000000	0.1717	0.7231	23.74	21.33
1	210300001	213300000	0.1808	0.7422	24.36	21.95
1	210600001	213600000	0.1765	0.7430	23.76	21.35
1	210900001	213900000	0.1742	0.7283	23.92	21.51
1	211200001	214200000	0.1913	0.7508	25.48	23.07
1	211500001	214500000	0.1923	0.7401	25.98	23.57
1	211800001	214800000	0.2079	0.7461	27.86	25.45
1	212100001	215100000	0.2211	0.7544	29.31	26.90
1	212400001	215400000	0.2081	0.7507	27.72	25.31
1	212700001	215700000	0.2127	0.7529	28.25	25.84
1	213000001	216000000	0.2097	0.7697	27.25	24.84
1	213300001	216300000	0.1903	0.7535	25.25	22.84
1	213600001	216600000	0.1945	0.7544	25.79	23.38
1	213900001	216900000	0.1873	0.7469	25.08	22.67
1	214200001	217200000	0.1665	0.7286	22.86	20.45
1	214500001	217500000	0.1528	0.7225	21.14	18.73
1	214800001	217800000	0.1397	0.7126	19.60	17.19
1	215100001	218100000	0.1298	0.7220	17.98	15.57
1	215400001	218400000	0.1255	0.7233	17.35	14.94
1	215700001	218700000	0.1205	0.7032	17.13	14.72
1	216000001	219000000	0.1308	0.7104	18.41	16.00
1	216300001	219300000	0.1431	0.7271	19.68	17.27
1	216600001	219600000	0.1398	0.7299	19.16	16.75
1	216900001	219900000	0.1523	0.7386	20.62	18.21
1	217200001	220200000	0.1670	0.7374	22.65	20.24
1	217500001	220500000	0.1743	0.7563	23.04	20.63
1	217800001	220800000	0.1649	0.7675	21.48	19.07
1	218100001	221100000	0.1678	0.7553	22.22	19.81
1	218400001	221400000	0.1804	0.7515	24.01	21.60
1	218700001	221700000	0.1904	0.7618	25.00	22.59
1	219000001	222000000	0.1805	0.7541	23.94	21.53
1	219300001	222300000	0.1786	0.7429	24.04	21.63
1	219600001	222600000	0.1815	0.7402	24.53	22.12
1	219900001	222900000	0.1774	0.7491	23.69	21.28
1	220200001	223200000	0.1700	0.7568	22.46	20.05
1	220500001	223500000	0.1744	0.7421	23.50	21.09
1	220800001	223800000	0.1840	0.7407	24.85	22.44
1	221100001	224100000	0.1863	0.7507	24.81	22.40
1	221400001	224400000	0.1874	0.7518	24.92	22.51
1	221700001	224700000	0.1928	0.7638	25.24	22.83
1	222000001	225000000	0.1932	0.7578	25.50	23.09
1	222300001	225300000	0.1931	0.7617	25.36	22.95
1	222600001	225600000	0.1996	0.7607	26.24	23.83
1	222900001	225900000	0.2012	0.7630	26.36	23.95
1	223200001	226200000	0.2031	0.7524	26.99	24.58
1	223500001	226500000	0.2030	0.7601	26.71	24.30
1	223800001	226800000	0.2045	0.7516	27.21	24.80
1	224100001	227100000	0.2039	0.7285	27.99	25.58
1	224400001	227400000	0.2020	0.7192	28.09	25.68
1	224700001	227700000	0.1948	0.7109	27.39	24.98
1	225000001	228000000	0.1930	0.7049	27.38	24.97
1	225300001	228300000	0.1996	0.7049	28.31	25.90
1	225600001	228600000	0.1954	0.7040	27.76	25.35
1	225900001	228900000	0.1957	0.7044	27.79	25.38
1	226200001	229200000	0.1931	0.6973	27.70	25.29
1	226500001	229500000	0.1989	0.6850	29.04	26.63
1	226800001	229800000	0.1887	0.6893	27.38	24.97
1	227100001	230100000	0.1802	0.7028	25.64	23.23
1	227400001	230400000	0.1782	0.7194	24.78	22.37
1	227700001	230700000	0.1797	0.7156	25.11	22.70
1	228000001	231000000	0.1758	0.7297	24.09	21.68
1	228300001	231300000	0.1699	0.7322	23.20	20.79
1	228600001	231600000	0.1601	0.7238	22.12	19.71
1	228900001	231900000	0.1563	0.7112	21.98	19.57
1	229200001	232200000	0.1620	0.7224	22.42	20.01
1	229500001	232500000	0.1572	0.7064	22.25	19.84
1	229800001	232800000	0.1500	0.7034	21.33	18.92
1	230100001	233100000	0.1617	0.6935	23.32	20.91
1	230400001	233400000	0.1687	0.6820	24.73	22.32
1	230700001	233700000	0.1653	0.6763	24.44	22.03
1	231000001	234000000	0.1801	0.6673	26.99	24.58
1	231300001	234300000	0.1847	0.6728	27.45	25.04
1	231600001	234600000	0.1947	0.6733	28.92	26.51
1	231900001	234900000	0.2005	0.6865	29.20	26.79
1	232200001	235200000	0.2023	0.7027	28.78	26.37
1	232500001	235500000	0.2021	0.7302	27.67	25.26
1	232800001	235800000	0.2236	0.7408	30.19	27.78
1	233100001	236100000	0.2159	0.7488	28.84	26.43
1	233400001	236400000	0.2132	0.7480	28.50	26.09
1	233700001	236700000	0.2211	0.7542	29.32	26.91
1	234000001	237000000	0.2077	0.7553	27.49	25.08
1	234300001	237300000	0.2217	0.7509	29.53	27.12
1	234600001	237600000	0.2351	0.7576	31.04	28.63
1	234900001	237900000	0.2211	0.7416	29.81	27.40
1	235200001	238200000	0.2159	0.7150	30.19	27.78
1	235500001	238500000	0.2227	0.7101	31.36	28.95
1	235800001	238800000	0.2231	0.6966	32.02	29.61
1	236100001	239100000	0.2385	0.6926	34.43	32.02
1	236400001	239400000	0.2384	0.6911	34.49	32.08
1	236700001	239700000	0.2279	0.6887	33.09	30.68
1	237000001	240000000	0.2303	0.6817	33.78	31.37
1	237300001	240300000	0.2078	0.6858	30.30	27.89
1	237600001	240600000	0.1799	0.6797	26.47	24.06
1	237900001	240900000	0.1892	0.6776	27.92	25.51
1	238200001	241200000	0.1966	0.6984	28.15	25.74
1	238500001	241500000	0.1810	0.7039	25.72	23.31
1	238800001	241800000	0.1643	0.7095	23.15	20.74
1	239100001	242100000	0.1628	0.7296	22.32	19.91
1	239400001	242400000	0.1581	0.7184	22.00	19.59
1	239700001	242700000	0.1594	0.7177	22.21	19.80
1	240000001	243000000	0.1616	0.7251	22.28	19.87
1	240300001	243300000	0.1670	0.7138	23.40	20.99
1	240600001	243600000	0.1749	0.7142	24.48	22.07
1	240900001	243900000	0.1869	0.7244	25.80	23.39
1	241200001	244200000	0.1707	0.7123	23.97	21.56
1	241500001	244500000	0.1760	0.7116	24.73	22.32
1	241800001	244800000	0.1820	0.7139	25.50	23.09
1	242100001	245100000	0.1696	0.6933	24.46	22.05
1	242400001	245400000	0.1669	0.7031	23.74	21.33
1	242700001	245700000	0.1621	0.7114	22.79	20.38
1	243000001	246000000	0.1563	0.7073	22.10	19.69
1	243300001	246300000	0.1442	0.7122	20.24	17.83
1	243600001	246600000	0.1426	0.7173	19.88	17.47
1	243900001	246900000	0.1330	0.7197	18.48	16.07
1	244200001	247200000	0.1457	0.7367	19.78	17.37
1	244500001	247500000	0.1403	0.7318	19.17	16.76
1	244800001	247800000	0.1492	0.7314	20.41	18.00
1	245100001	248100000	0.1543	0.7408	20.84	18.43
1	245400001	248400000	0.1642	0.7413	22.15	19.74
1	245700001	248700000	0.1767	0.7255	24.35	21.94
1	246000001	249000000	0.1813	0.7332	24.73	22.32
1	246300001	249300000	0.1949	0.7338	26.56	24.15
1	246600001	249600000	0.1966	0.7281	27.00	24.59
1	246900001	249900000	0.2004	0.7276	27.54	25.13
1	247200001	250200000	0.2017	0.7153	28.19	25.78
1	247500001	250500000	0.2159	0.6922	31.19	28.78
1	247800001	250800000	0.2151	0.6698	32.12	29.71
1	248100001	251100000	0.2147	0.6582	32.62	30.21
1	248400001	251400000	0.2061	0.6623	31.11	28.70
1	248700001	251700000	0.1866	0.6744	27.67	25.26
1	249000001	252000000	0.1928	0.6675	28.88	26.47
1	249300001	252300000	0.1797	0.6578	27.32	24.91
1	249600001	252600000	0.1796	0.6495	27.65	25.24
1	249900001	252900000	0.1734	0.6266	27.68	25.27
1	250200001	253200000	0.1662	0.6330	26.25	23.84
1	250500001	253500000	0.1633	0.6645	24.58	22.17
1	250800001	253800000	0.1504	0.6892	21.83	19.42
1	251100001	254100000	0.1414	0.7042	20.08	17.67
1	251400001	254400000	0.1390	0.7054	19.71	17.30
1	251700001	254700000	0.1510	0.7078	21.33	18.92
1	252000001	255000000	0.1365	0.7094	19.24	16.83
1	252300001	255300000	0.1522	0.7172	21.22	18.81
1	252600001	255600000	0.1518	0.7311	20.76	18.35
1	252900001	255900000	0.1524	0.7609	20.02	17.61
1	253200001	256200000	0.1596	0.7588	21.04	18.63
1	253500001	256500000	0.1517	0.7482	20.28	17.87
1	253800001	256800000	0.1610	0.7390	21.79	19.38
1	254100001	257100000	0.1837	0.7353	24.98	22.57
1	254400001	257400000	0.1852	0.7125	26.00	23.59
1	254700001	257700000	0.1888	0.7079	26.67	24.26
1	255000001	258000000	0.2074	0.7115	29.15	26.74
1	255300001	258300000	0.2023	0.6970	29.03	26.62
1	255600001	258600000	0.2027	0.7005	28.94	26.53
1	255900001	258900000	0.2049	0.7001	29.27	26.86
1	256200001	259200000	0.1931	0.6898	28.00	25.59
1	256500001	259500000	0.1864	0.6814	27.35	24.94
1	256800001	259800000	0.1750	0.6812	25.70	23.29
1	257100001	260100000	0.1615	0.6809	23.72	21.31
1	257400001	260400000	0.1561	0.7003	22.30	19.89
1	257700001	260700000	0.1571	0.7111	22.09	19.68
1	258000001	261000000	0.1445	0.6942	20.81	18.40
1	258300001	261300000	0.1421	0.7161	19.85	17.44
1	258600001	261600000	0.1460	0.7084	20.61	18.20
1	258900001	261900000	0.1346	0.6951	19.36	16.95
1	259200001	262200000	0.1367	0.6847	19.96	17.55
1	259500001	262500000	0.1422	0.6834	20.81	18.40
1	259800001	262800000	0.1429	0.6761	21.14	18.73
1	260100001	263100000	0.1356	0.6669	20.34	17.93
1	260400001	263400000	0.1482	0.6616	22.39	19.98
1	260700001	263700000	0.1383	0.6554	21.10	18.69
1	261000001	264000000	0.1429	0.6658	21.47	19.06
1	261300001	264300000	0.1574	0.6587	23.90	21.49
1	261600001	264600000	0.1512	0.6656	22.71	20.30
1	261900001	264900000	0.1631	0.6661	24.48	22.07
1	262200001	265200000	0.1737	0.6735	25.79	23.38
1	262500001	265500000	0.1795	0.6948	25.84	23.43
1	262800001	265800000	0.1892	0.7122	26.56	24.15
1	263100001	266100000	0.1967	0.7123	27.61	25.20
1	263400001	266400000	0.1946	0.7101	27.41	25.00
1	263700001	266700000	0.1905	0.6980	27.30	24.89
1	264000001	267000000	0.1913	0.6992	27.35	24.94
1	264300001	267300000	0.1767	0.7026	25.15	22.74
1	264600001	267600000	0.1783	0.6956	25.64	23.23
1	264900001	267900000	0.1732	0.6979	24.81	22.40
1	265200001	268200000	0.1739	0.6949	25.02	22.61
1	265500001	268500000	0.1619	0.6749	23.99	21.58
1	265800001	268800000	0.1624	0.6703	24.23	21.82
1	266100001	269100000	0.1640	0.6777	24.20	21.79
1	266400001	269400000	0.1562	0.6775	23.06	20.65
1	266700001	269700000	0.1641	0.6820	24.06	21.65
1	267000001	270000000	0.1668	0.6936	24.05	21.64
1	267300001	270300000	0.1803	0.6901	26.13	23.72
1	267600001	270600000	0.1750	0.7014	24.95	22.54
1	267900001	270900000	0.1749	0.7068	24.75	22.34
1	268200001	271200000	0.1681	0.7169	23.45	21.04
1	268500001	271500000	0.1824	0.7245	25.17	22.76
1	268800001	271800000	0.1734	0.7205	24.06	21.65
1	269100001	272100000	0.1678	0.7213	23.26	20.85
1	269400001	272400000	0.1651	0.7181	22.98	20.57
1	269700001	272700000	0.1626	0.7357	22.10	19.69
1	270000001	273000000	0.1527	0.7290	20.95	18.54
1	270300001	273300000	0.1427	0.7341	19.44	17.03
1	270600001	273600000	0.1470	0.7345	20.01	17.60
1	270900001	273900000	0.1466	0.7297	20.09	17.68
1	271200001	274200000	0.1496	0.7378	20.28	17.87
1	271500001	274500000	0.1502	0.7401	20.30	17.89
1	271800001	274800000	0.1520	0.7471	20.35	17.94
1	272100001	275100000	0.1623	0.7456	21.77	19.36
1	272400001	275400000	0.1775	0.7616	23.30	20.89
1	272700001	275700000	0.1815	0.7491	24.24	21.83
1	273000001	276000000	0.1870	0.7428	25.17	22.76
1	273300001	276300000	0.1984	0.7454	26.62	24.21
1	273600001	276600000	0.1982	0.7449	26.61	24.20
1	273900001	276900000	0.2114	0.7538	28.05	25.64
1	274200001	277200000	0.1978	0.7207	27.44	25.03
1	274500001	277500000	0.1900	0.7176	26.47	24.06
1	274800001	277800000	0.1960	0.7110	27.56	25.15
1	275100001	278100000	0.1890	0.7192	26.28	23.87
1	275400001	278400000	0.1853	0.7062	26.24	23.83
1	275700001	278700000	0.1897	0.6994	27.12	24.71
1	276000001	279000000	0.1893	0.7013	27.00	24.59
1	276300001	279300000	0.1815	0.6955	26.10	23.69
1	276600001	279600000	0.1878	0.6821	27.53	25.12
1	276900001	279900000	0.1667	0.6816	24.46	22.05
1	277200001	280200000	0.1709	0.7084	24.12	21.71
1	277500001	280500000	0.1676	0.7042	23.80	21.39
1	277800001	280800000	0.1607	0.7126	22.55	20.14
1	278100001	281100000	0.1770	0.7162	24.72	22.31
1	278400001	281400000	0.1684	0.7166	23.50	21.09
1	278700001	281700000	0.1517	0.7150	21.22	18.81
1	279000001	282000000	0.1539	0.7129	21.59	19.18
1	279300001	282300000	0.1430	0.7204	19.85	17.44
1	279600001	282600000	0.1456	0.7211	20.19	17.78
1	279900001	282900000	0.1569	0.7136	21.99	19.58
1	280200001	283200000	0.1644	0.7118	23.10	20.69
1	280500001	283500000	0.1695	0.7145	23.72	21.31
1	280800001	283800000	0.1715	0.6899	24.86	22.45
1	281100001	284100000	0.1541	0.6816	22.61	20.20
1	281400001	284400000	0.1576	0.6836	23.06	20.65
1	281700001	284700000	0.1737	0.6942	25.02	22.61
1	282000001	285000000	0.1704	0.6805	25.04	22.63
1	282300001	285300000	0.1722	0.6733	25.58	23.17
1	282600001	285600000	0.1696	0.6688	25.36	22.95
1	282900001	285900000	0.1683	0.6492	25.93	23.52
1	283200001	286200000	0.1723	0.6391	26.96	24.55
1	283500001	286500000	0.1684	0.6326	26.62	24.21
1	283800001	286800000	0.1643	0.6401	25.67	23.26
1	284100001	287100000	0.1675	0.6398	26.18	23.77
1	284400001	287400000	0.1767	0.6360	27.78	25.37
1	284700001	287700000	0.1816	0.6196	29.30	26.89
1	285000001	288000000	0.1787	0.6360	28.10	25.69
1	285300001	288300000	0.1879	0.6258	30.03	27.62
1	285600001	288600000	0.1737	0.6340	27.40	24.99
1	285900001	288900000	0.1723	0.6455	26.69	24.28
1	286200001	289200000	0.1599	0.6440	24.82	22.41
1	286500001	289500000	0.1646	0.6500	25.33	22.92
1	286800001	289800000	0.1735	0.6634	26.15	23.74
1	287100001	290100000	0.1750	0.6628	26.41	24.00
1	287400001	290400000	0.1728	0.6608	26.14	23.73
1	287700001	290700000	0.1526	0.6604	23.11	20.70
1	288000001	291000000	0.1572	0.6642	23.67	21.26
1	288300001	291300000	0.1662	0.6898	24.10	21.69
1	288600001	291600000	0.1765	0.6848	25.77	23.36
1	288900001	291900000	0.1751	0.6844	25.59	23.18
1	289200001	292200000	0.1733	0.6901	25.11	22.70
1	289500001	292500000	0.1802	0.6878	26.20	23.79
1	289800001	292800000	0.1783	0.6849	26.03	23.62
1	290100001	293100000	0.1729	0.6742	25.65	23.24
1	290400001	293400000	0.1771	0.6849	25.86	23.45
1	290700001	293700000	0.1938	0.6775	28.60	26.19
1	291000001	294000000	0.1921	0.6754	28.45	26.04
1	291300001	294300000	0.1774	0.6570	27.00	24.59
1	291600001	294600000	0.1803	0.6686	26.97	24.56
1	291900001	294900000	0.1847	0.6815	27.11	24.70
1	292200001	295200000	0.2052	0.6921	29.65	27.24
1	292500001	295500000	0.2025	0.6984	28.99	26.58
1	292800001	295800000	0.2017	0.6915	29.16	26.75
1	293100001	296100000	0.1908	0.6889	27.69	25.28
1	293400001	296400000	0.1774	0.6894	25.73	23.32
1	293700001	296700000	0.1692	0.7009	24.14	21.73
1	294000001	297000000	0.1660	0.6814	24.36	21.95
1	294300001	297300000	0.1720	0.6844	25.13	22.72
1	294600001	297600000	0.1633	0.6735	24.25	21.84
1	294900001	297900000	0.1659	0.6461	25.68	23.27
1	295200001	298200000	0.1620	0.6349	25.51	23.10
1	295500001	298500000	0.1649	0.6239	26.42	24.01
1	295800001	298800000	0.1671	0.6180	27.03	24.62
1	296100001	299100000	0.1802	0.6301	28.59	26.18
1	296400001	299400000	0.1861	0.6245	29.80	27.39
1	296700001	299700000	0.1907	0.6410	29.75	27.34
1	297000001	300000000	0.2013	0.6614	30.44	28.03
1	297300001	300300000	0.2007	0.6678	30.06	27.65
1	297600001	300600000	0.2053	0.6642	30.91	28.50
1	297900001	300900000	0.1977	0.6954	28.43	26.02
1	298200001	301200000	0.1935	0.6910	28.00	25.59
1	298500001	301500000	0.1810	0.7061	25.63	23.22
1	298800001	301800000	0.1769	0.6952	25.44	23.03
1	299100001	302100000	0.1833	0.6928	26.46	24.05
1	299400001	302400000	0.1844	0.6926	26.62	24.21
1	299700001	302700000	0.1869	0.6789	27.53	25.12
1	300000001	303000000	0.1906	0.6793	28.06	25.65
1	300300001	303300000	0.1822	0.6655	27.38	24.97
1	300600001	303600000	0.1937	0.6819	28.41	26.00
1	300900001	303900000	0.1990	0.6642	29.96	27.55
1	301200001	304200000	0.1967	0.6630	29.67	27.26
1	301500001	304500000	0.2150	0.6633	32.42	30.01
1	301800001	304800000	0.2259	0.6854	32.95	30.54
1	302100001	305100000	0.2227	0.6899	32.28	29.87
1	302400001	305289255	0.2262	0.7033	30.97	28.56
2	1	3000000	0.1874	0.6404	29.27	26.86
2	300001	3300000	0.1899	0.6227	30.49	28.08
2	600001	3600000	0.2033	0.6177	32.92	30.51
2	900001	3900000	0.2071	0.5963	34.73	32.32
2	1200001	4200000	0.2152	0.5911	36.40	33.99
2	1500001	4500000	0.2158	0.5796	37.24	34.83
2	1800001	4800000	0.2261	0.5952	37.98	35.57
2	2100001	5100000	0.2221	0.5680	39.10	36.69
2	2400001	5400000	0.2151	0.5683	37.85	35.44
2	2700001	5700000	0.2050	0.5599	36.61	34.20
2	3000001	6000000	0.2054	0.5511	37.26	34.85
2	3300001	6300000	0.2030	0.5503	36.88	34.47
2	3600001	6600000	0.1941	0.5523	35.15	32.74
2	3900001	6900000	0.1925	0.5705	33.75	31.34
2	4200001	7200000	0.1900	0.5740	33.10	30.69
2	4500001	7500000	0.1822	0.5919	30.78	28.37
2	4800001	7800000	0.1790	0.6007	29.81	27.40
2	5100001	8100000	0.1749	0.6049	28.91	26.50
2	5400001	8400000	0.1789	0.6222	28.76	26.35
2	5700001	8700000	0.1808	0.6463	27.98	25.57
2	6000001	9000000	0.1769	0.6416	27.57	25.16
2	6300001	9300000	0.1641	0.6378	25.72	23.31
2	6600001	9600000	0.1574	0.6351	24.79	22.38
2	6900001	9900000	0.1514	0.6280	24.12	21.71
2	7200001	10200000	0.1586	0.6273	25.29	22.88
2	7500001	10500000	0.1664	0.6200	26.84	24.43
2	7800001	10800000	0.1614	0.6153	26.22	23.81
2	8100001	11100000	0.1691	0.6368	26.56	24.15
2	8400001	11400000	0.1567	0.6282	24.95	22.54
2	8700001	11700000	0.1635	0.5992	27.29	24.88
2	9000001	12000000	0.1693	0.6089	27.81	25.40
2	9300001	12300000	0.1772	0.6097	29.06	26.65
2	9600001	12600000	0.1870	0.6113	30.60	28.19
2	9900001	12900000	0.1836	0.6321	29.04	26.63
2	10200001	13200000	0.1793	0.6339	28.29	25.88
2	10500001	13500000	0.1766	0.6262	28.20	25.79
2	10800001	13800000	0.1713	0.6122	27.97	25.56
2	11100001	14100000	0.1569	0.6077	25.82	23.41
2	11400001	14400000	0.1738	0.6250	27.80	25.39
2	11700001	14700000	0.1767	0.6552	26.97	24.56
2	12000001	15000000	0.1785	0.6737	26.49	24.08
2	12300001	15300000	0.1887	0.6857	27.51	25.10
2	12600001	15600000	0.1819	0.7001	25.99	23.58
2	12900001	15900000	0.1797	0.6914	25.99	23.58
2	13200001	16200000	0.1778	0.6954	25.57	23.16
2	13500001	16500000	0.1855	0.7104	26.11	23.70
2	13800001	16800000	0.1863	0.7234	25.76	23.35
2	14100001	17100000	0.2017	0.7422	27.18	24.77
2	14400001	17400000	0.1986	0.7388	26.88	24.47
2	14700001	17700000	0.2039	0.7344	27.76	25.35
2	15000001	18000000	0.2016	0.7294	27.64	25.23
2	15300001	18300000	0.1893	0.7227	26.19	23.78
2	15600001	18600000	0.1952	0.7032	27.76	25.35
2	15900001	18900000	0.1948	0.7002	27.82	25.41
2	16200001	19200000	0.2005	0.7021	28.55	26.14
2	16500001	19500000	0.2024	0.7074	28.61	26.20
2	16800001	19800000	0.2029	0.7046	28.80	26.39
2	17100001	20100000	0.1975	0.6890	28.66	26.25
2	17400001	20400000	0.1969	0.6909	28.49	26.08
2	17700001	20700000	0.1856	0.6967	26.65	24.24
2	18000001	21000000	0.1782	0.6879	25.90	23.49
2	18300001	21300000	0.1812	0.7020	25.82	23.41
2	18600001	21600000	0.1683	0.7073	23.79	21.38
2	18900001	21900000	0.1663	0.7132	23.31	20.90
2	19200001	22200000	0.1568	0.7151	21.92	19.51
2	19500001	22500000	0.1393	0.7052	19.75	17.34
2	19800001	22800000	0.1420	0.7107	19.98	17.57
2	20100001	23100000	0.1369	0.7180	19.06	16.65
2	20400001	23400000	0.1313	0.7087	18.53	16.12
2	20700001	23700000	0.1256	0.6918	18.15	15.74
2	21000001	24000000	0.1213	0.7020	17.27	14.86
2	21300001	24300000	0.1203	0.6910	17.40	14.99
2	21600001	24600000	0.1261	0.6925	18.21	15.80
2	21900001	24900000	0.1276	0.6704	19.03	16.62
2	22200001	25200000	0.1311	0.6551	20.02	17.61
2	22500001	25500000	0.1420	0.6525	21.76	19.35
2	22800001	25800000	0.1434	0.6395	22.43	20.02
2	23100001	26100000	0.1416	0.6287	22.52	20.11
2	23400001	26400000	0.1565	0.6325	24.74	22.33
2	23700001	26700000	0.1737	0.6504	26.71	24.30
2	24000001	27000000	0.1749	0.6473	27.02	24.61
2	24300001	27300000	0.1861	0.6611	28.15	25.74
2	24600001	27600000	0.1904	0.6699	28.43	26.02
2	24900001	27900000	0.1902	0.6786	28.03	25.62
2	25200001	28200000	0.1943	0.6953	27.95	25.54
2	25500001	28500000	0.2032	0.6978	29.12	26.71
2	25800001	28800000	0.2064	0.7017	29.41	27.00
2	26100001	29100000	0.2303	0.7197	32.01	29.60
2	26400001	29400000	0.2345	0.7213	32.51	30.10
2	26700001	29700000	0.2227	0.7180	31.02	28.61
2	27000001	30000000	0.2374	0.7142	33.24	30.83
2	27300001	30300000	0.2304	0.6948	33.16	30.75
2	27600001	30600000	0.2311	0.6905	33.47	31.06
2	27900001	30900000	0.2363	0.6909	34.21	31.80
2	28200001	31200000	0.2298	0.6775	33.92	31.51
2	28500001	31500000	0.2256	0.6763	33.36	30.95
2	28800001	31800000	0.2223	0.6700	33.18	30.77
2	29100001	32100000	0.1993	0.6577	30.30	27.89
2	29400001	32400000	0.1737	0.6665	26.07	23.66
2	29700001	32700000	0.1747	0.6663	26.22	23.81
2	30000001	33000000	0.1707	0.6758	25.26	22.85
2	30300001	33300000	0.1608	0.6769	23.76	21.35
2	30600001	33600000	0.1491	0.6827	21.85	19.44
2	30900001	33900000	0.1428	0.6945	20.57	18.16
2	31200001	34200000	0.1366	0.7104	19.22	16.81
2	31500001	34500000	0.1262	0.7194	17.54	15.13
2	31800001	34800000	0.1226	0.7307	16.77	14.36
2	32100001	35100000	0.1208	0.7289	16.57	14.16
2	32400001	35400000	0.1319	0.7246	18.21	15.80
2	32700001	35700000	0.1370	0.7283	18.81	16.40
2	33000001	36000000	0.1213	0.7383	16.43	14.02
2	33300001	36300000	0.1211	0.7445	16.27	13.86
2	33600001	36600000	0.1337	0.7479	17.88	15.47
2	33900001	36900000	0.1483	0.7549	19.64	17.23
2	34200001	37200000	0.1684	0.7595	22.17	19.76
2	34500001	37500000	0.1633	0.7650	21.34	18.93
2	34800001	37800000	0.1558	0.7676	20.29	17.88
2	35100001	38100000	0.1521	0.7744	19.65	17.24
2	35400001	38400000	0.1527	0.7699	19.83	17.42
2	35700001	38700000	0.1674	0.7759	21.58	19.17
2	36000001	39000000	0.1810	0.7474	24.22	21.81
2	36300001	39300000	0.1976	0.7484	26.41	24.00
2	36600001	39600000	0.1933	0.7452	25.94	23.53
2	36900001	39900000	0.1846	0.7366	25.06	22.65
2	37200001	40200000	0.1684	0.7231	23.29	20.88
2	37500001	40500000	0.1793	0.7217	24.85	22.44
2	37800001	40800000	0.1901	0.7138	26.62	24.21
2	38100001	41100000	0.2049	0.7155	28.63	26.22
2	38400001	41400000	0.2030	0.7239	28.04	25.63
2	38700001	41700000	0.1799	0.7165	25.11	22.70
2	39000001	42000000	0.1824	0.7373	24.74	22.33
2	39300001	42300000	0.1686	0.7386	22.83	20.42
2	39600001	42600000	0.1636	0.7362	22.22	19.81
2	39900001	42900000	0.1634	0.7465	21.89	19.48
2	40200001	43200000	0.1743	0.7454	23.38	20.97
2	40500001	43500000	0.1774	0.7447	23.82	21.41
2	40800001	43800000	0.1710	0.7666	22.30	19.89
2	41100001	44100000	0.1656	0.7706	21.49	19.08
2	41400001	44400000	0.1720	0.7654	22.47	20.06
2	41700001	44700000	0.1774	0.7710	23.01	20.60
2	42000001	45000000	0.1595	0.7630	20.91	18.50
2	42300001	45300000	0.1593	0.7659	20.80	18.39
2	42600001	45600000	0.1711	0.7729	22.14	19.73
2	42900001	45900000	0.1682	0.7542	22.30	19.89
2	43200001	46200000	0.1710	0.7535	22.69	20.28
2	43500001	46500000	0.1727	0.7502	23.02	20.61
2	43800001	46800000	0.1832	0.7475	24.50	22.09
2	44100001	47100000	0.1856	0.7282	25.48	23.07
2	44400001	47400000	0.1749	0.7254	24.12	21.71
2	44700001	47700000	0.1847	0.7226	25.55	23.14
2	45000001	48000000	0.1934	0.7392	26.16	23.75
2	45300001	48300000	0.2004	0.7405	27.06	24.65
2	45600001	48600000	0.1873	0.7311	25.62	23.21
2	45900001	48900000	0.1988	0.7396	26.88	24.47
2	46200001	49200000	0.2035	0.7470	27.24	24.83
2	46500001	49500000	0.2047	0.7385	27.71	25.30
2	46800001	49800000	0.1930	0.7118	27.11	24.70
2	47100001	50100000	0.1915	0.7157	26.76	24.35
2	47400001	50400000	0.1924	0.7222	26.64	24.23
2	47700001	50700000	0.1800	0.7301	24.65	22.24
2	48000001	51000000	0.1720	0.7319	23.50	21.09
2	48300001	51300000	0.1698	0.7293	23.28	20.87
2	48600001	51600000	0.1782	0.7365	24.19	21.78
2	48900001	51900000	0.1791	0.7410	24.18	21.77
2	49200001	52200000	0.1677	0.7407	22.64	20.23
2	49500001	52500000	0.1804	0.7543	23.92	21.51
2	49800001	52800000	0.1894	0.7733	24.50	22.09
2	50100001	53100000	0.1797	0.7885	22.79	20.38
2	50400001	53400000	0.1832	0.7910	23.16	20.75
2	50700001	53700000	0.1965	0.7890	24.90	22.49
2	51000001	54000000	0.2136	0.7841	27.24	24.83
2	51300001	54300000	0.2207	0.7819	28.23	25.82
2	51600001	54600000	0.2365	0.7887	29.99	27.58
2	51900001	54900000	0.2318	0.7908	29.32	26.91
2	52200001	55200000	0.2370	0.7949	29.81	27.40
2	52500001	55500000	0.2203	0.7769	28.36	25.95
2	52800001	55800000	0.2036	0.7827	26.00	23.59
2	53100001	56100000	0.2068	0.7803	26.50	24.09
2	53400001	56400000	0.2030	0.7627	26.62	24.21
2	53700001	56700000	0.1973	0.7479	26.38	23.97
2	54000001	57000000	0.1856	0.7445	24.93	22.52
2	54300001	57300000	0.1674	0.7518	22.26	19.85
2	54600001	57600000	0.1537	0.7447	20.64	18.23
2	54900001	57900000	0.1430	0.7396	19.33	16.92
2	55200001	58200000	0.1480	0.7447	19.88	17.47
2	55500001	58500000	0.1531	0.7559	20.25	17.84
2	55800001	58800000	0.1727	0.7420	23.27	20.86
2	56100001	59100000	0.1888	0.7489	25.22	22.81
2	56400001	59400000	0.2037	0.7610	26.77	24.36
2	56700001	59700000	0.2061	0.7745	26.62	24.21
2	57000001	60000000	0.2075	0.7709	26.92	24.51
2	57300001	60300000	0.2139	0.7676	27.86	25.45
2	57600001	60600000	0.2240	0.7706	29.06	26.65
2	57900001	60900000	0.2177	0.7687	28.32	25.91
2	58200001	61200000	0.2050	0.7729	26.53	24.12
2	58500001	61500000	0.2098	0.7788	26.93	24.52
2	58800001	61800000	0.2051	0.7832	26.18	23.77
2	59100001	62100000	0.1939	0.7710	25.15	22.74
2	59400001	62400000	0.1779	0.7858	22.64	20.23
2	59700001	62700000	0.1679	0.7957	21.10	18.69
2	60000001	63000000	0.1594	0.7776	20.49	18.08
2	60300001	63300000	0.1563	0.7834	19.95	17.54
2	60600001	63600000	0.1426	0.7859	18.15	15.74
2	60900001	63900000	0.1503	0.7861	19.12	16.71
2	61200001	64200000	0.1482	0.7809	18.98	16.57
2	61500001	64500000	0.1419	0.7783	18.24	15.83
2	61800001	64800000	0.1327	0.7936	16.73	14.32
2	62100001	65100000	0.1283	0.8027	15.99	13.58
2	62400001	65400000	0.1238	0.7931	15.61	13.20
2	62700001	65700000	0.1323	0.7803	16.95	14.54
2	63000001	66000000	0.1488	0.7975	18.66	16.25
2	63300001	66300000	0.1500	0.7923	18.93	16.52
2	63600001	66600000	0.1556	0.7784	19.99	17.58
2	63900001	66900000	0.1563	0.7855	19.89	17.48
2	64200001	67200000	0.1520	0.7780	19.54	17.13
2	64500001	67500000	0.1490	0.7832	19.03	16.62
2	64800001	67800000	0.1584	0.7724	20.51	18.10
2	65100001	68100000	0.1604	0.7715	20.78	18.37
2	65400001	68400000	0.1760	0.7888	22.31	19.90
2	65700001	68700000	0.1652	0.7970	20.73	18.32
2	66000001	69000000	0.1653	0.8063	20.50	18.09
2	66300001	69300000	0.1679	0.8208	20.46	18.05
2	66600001	69600000	0.1593	0.8402	18.96	16.55
2	66900001	69900000	0.1679	0.8409	19.97	17.56
2	67200001	70200000	0.1766	0.8431	20.94	18.53
2	67500001	70500000	0.1854	0.8514	21.78	19.37
2	67800001	70800000	0.1843	0.8539	21.58	19.17
2	68100001	71100000	0.1868	0.8531	21.89	19.48
2	68400001	71400000	0.1753	0.8410	20.85	18.44
2	68700001	71700000	0.1758	0.8403	20.91	18.50
2	69000001	72000000	0.1701	0.8378	20.31	17.90
2	69300001	72300000	0.1669	0.8166	20.44	18.03
2	69600001	72600000	0.1644	0.8114	20.26	17.85
2	69900001	72900000	0.1496	0.8137	18.39	15.98
2	70200001	73200000	0.1477	0.8202	18.01	15.60
2	70500001	73500000	0.1275	0.8033	15.88	13.47
2	70800001	73800000	0.1305	0.8067	16.18	13.77
2	71100001	74100000	0.1279	0.8026	15.93	13.52
2	71400001	74400000	0.1239	0.8006	15.48	13.07
2	71700001	74700000	0.1354	0.7957	17.01	14.60
2	72000001	75000000	0.1369	0.7904	17.32	14.91
2	72300001	75300000	0.1444	0.7967	18.12	15.71
2	72600001	75600000	0.1456	0.7831	18.60	16.19
2	72900001	75900000	0.1521	0.7765	19.58	17.17
2	73200001	76200000	0.1678	0.7814	21.47	19.06
2	73500001	76500000	0.1715	0.7846	21.86	19.45
2	73800001	76800000	0.1608	0.7718	20.83	18.42
2	74100001	77100000	0.1617	0.7716	20.95	18.54
2	74400001	77400000	0.1771	0.7769	22.79	20.38
2	74700001	77700000	0.1816	0.7848	23.14	20.73
2	75000001	78000000	0.1802	0.7921	22.75	20.34
2	75300001	78300000	0.1776	0.8042	22.08	19.67
2	75600001	78600000	0.1721	0.8143	21.13	18.72
2	75900001	78900000	0.1629	0.8235	19.79	17.38
2	76200001	79200000	0.1438	0.8269	17.40	14.99
2	76500001	79500000	0.1457	0.8338	17.47	15.06
2	76800001	79800000	0.1520	0.8559	17.76	15.35
2	77100001	80100000	0.1588	0.8648	18.37	15.96
2	77400001	80400000	0.1596	0.8659	18.43	16.02
2	77700001	80700000	0.1449	0.8672	16.71	14.30
2	78000001	81000000	0.1552	0.8608	18.03	15.62
2	78300001	81300000	0.1595	0.8592	18.57	16.16
2	78600001	81600000	0.1751	0.8640	20.27	17.86
2	78900001	81900000	0.1847	0.8409	21.96	19.55
2	79200001	82200000	0.1775	0.8272	21.45	19.04
2	79500001	82500000	0.1875	0.8297	22.60	20.19
2	79800001	82800000	0.1933	0.8177	23.64	21.23
2	80100001	83100000	0.1978	0.8157	24.25	21.84
2	80400001	83400000	0.1857	0.8153	22.77	20.36
2	80700001	83700000	0.1879	0.8098	23.20	20.79
2	81000001	84000000	0.1745	0.8163	21.38	18.97
2	81300001	84300000	0.1661	0.8041	20.66	18.25
2	81600001	84600000	0.1745	0.8011	21.78	19.37
2	81900001	84900000	0.1790	0.8219	21.78	19.37
2	82200001	85200000	0.1992	0.8219	24.24	21.83
2	82500001	85500000	0.1899	0.8187	23.19	20.78
2	82800001	85800000	0.1944	0.8281	23.48	21.07
2	83100001	86100000	0.1809	0.8267	21.89	19.48
2	83400001	86400000	0.1934	0.8138	23.76	21.35
2	83700001	86700000	0.2043	0.8211	24.88	22.47
2	84000001	87000000	0.2016	0.8277	24.36	21.95
2	84300001	87300000	0.2163	0.8213	26.34	23.93
2	84600001	87600000	0.2037	0.8218	24.78	22.37
2	84900001	87900000	0.2050	0.8115	25.25	22.84
2	85200001	88200000	0.1901	0.8240	23.08	20.67
2	85500001	88500000	0.1937	0.8196	23.63	21.22
2	85800001	88800000	0.1772	0.8044	22.02	19.61
2	86100001	89100000	0.1888	0.8088	23.34	20.93
2	86400001	89400000	0.1788	0.8194	21.82	19.41
2	86700001	89700000	0.1724	0.8132	21.20	18.79
2	87000001	90000000	0.1909	0.8004	23.85	21.44
2	87300001	90300000	0.1729	0.8124	21.29	18.88
2	87600001	90600000	0.1801	0.8185	22.00	19.59
2	87900001	90900000	0.1677	0.8071	20.78	18.37
2	88200001	91200000	0.1641	0.7952	20.63	18.22
2	88500001	91500000	0.1644	0.8101	20.29	17.88
2	88800001	91800000	0.1821	0.8181	22.26	19.85
2	89100001	92100000	0.1739	0.8181	21.25	18.84
2	89400001	92400000	0.1895	0.8241	22.99	20.58
2	89700001	92700000	0.1896	0.8151	23.26	20.85
2	90000001	93000000	0.1751	0.8191	21.37	18.96
2	90300001	93300000	0.1811	0.8217	22.04	19.63
2	90600001	93600000	0.1621	0.8209	19.75	17.34
2	90900001	93900000	0.1774	0.8478	20.92	18.51
2	91200001	94200000	0.1884	0.8572	21.98	19.57
2	91500001	94500000	0.1930	0.8419	22.93	20.52
2	91800001	94800000	0.1730	0.8472	20.42	18.01
2	92100001	95100000	0.1883	0.8480	22.21	19.80
2	92400001	95400000	0.1790	0.8507	21.04	18.63
2	92700001	95700000	0.1791	0.8663	20.67	18.26
2	93000001	96000000	0.1811	0.8794	20.60	18.19
2	93300001	96300000	0.1997	0.8845	22.57	20.16
2	93600001	96600000	0.2268	0.8880	25.54	23.13
2	93900001	96900000	0.2323	0.8877	26.17	23.76
2	94200001	97200000	0.2337	0.8923	26.19	23.78
2	94500001	97500000	0.2448	0.8938	27.39	24.98
2	94800001	97800000	0.2478	0.8674	28.57	26.16
2	95100001	98100000	0.2530	0.8713	29.03	26.62
2	95400001	98400000	0.2452	0.8765	27.97	25.56
2	95700001	98700000	0.2460	0.8690	28.30	25.89
2	96000001	99000000	0.2464	0.8627	28.56	26.15
2	96300001	99300000	0.2398	0.8626	27.80	25.39
2	96600001	99600000	0.2284	0.8571	26.65	24.24
2	96900001	99900000	0.2161	0.8427	25.65	23.24
2	97200001	100200000	0.2090	0.8373	24.96	22.55
2	97500001	100500000	0.1877	0.8476	22.15	19.74
2	97800001	100800000	0.1862	0.8741	21.30	18.89
2	98100001	101100000	0.1602	0.8650	18.53	16.12
2	98400001	101400000	0.1623	0.8611	18.85	16.44
2	98700001	101700000	0.1592	0.8602	18.50	16.09
2	99000001	102000000	0.1529	0.8526	17.93	15.52
2	99300001	102300000	0.1584	0.8500	18.64	16.23
2	99600001	102600000	0.1667	0.8508	19.59	17.18
2	99900001	102900000	0.1744	0.8596	20.28	17.87
2	100200001	103200000	0.1753	0.8545	20.52	18.11
2	100500001	103500000	0.1818	0.8518	21.35	18.94
2	100800001	103800000	0.1933	0.8581	22.52	20.11
2	101100001	104100000	0.2017	0.8626	23.38	20.97
2	101400001	104400000	0.2146	0.8461	25.36	22.95
2	101700001	104700000	0.2172	0.8387	25.90	23.49
2	102000001	105000000	0.2278	0.8368	27.23	24.82
2	102300001	105300000	0.2026	0.8330	24.32	21.91
2	102600001	105600000	0.2049	0.8199	25.00	22.59
2	102900001	105900000	0.1999	0.8207	24.36	21.95
2	103200001	106200000	0.2015	0.8224	24.50	22.09
2	103500001	106500000	0.1893	0.8025	23.59	21.18
2	103800001	106800000	0.1841	0.7932	23.21	20.80
2	104100001	107100000	0.1721	0.7780	22.12	19.71
2	104400001	107400000	0.1784	0.7796	22.88	20.47
2	104700001	107700000	0.1771	0.7889	22.45	20.04
2	105000001	108000000	0.1670	0.7948	21.01	18.60
2	105300001	108300000	0.1797	0.7826	22.96	20.55
2	105600001	108600000	0.1702	0.7849	21.69	19.28
2	105900001	108900000	0.1705	0.7749	22.01	19.60
2	106200001	109200000	0.1782	0.7734	23.03	20.62
2	106500001	109500000	0.1918	0.7922	24.21	21.80
2	106800001	109800000	0.1911	0.7836	24.38	21.97
2	107100001	110100000	0.1885	0.7942	23.73	21.32
2	107400001	110400000	0.1719	0.7983	21.53	19.12
2	107700001	110700000	0.1729	0.7941	21.78	19.37
2	108000001	111000000	0.1819	0.7853	23.16	20.75
2	108300001	111300000	0.1715	0.7814	21.94	19.53
2	108600001	111600000	0.1653	0.7858	21.04	18.63
2	108900001	111900000	0.1598	0.7972	20.05	17.64
2	109200001	112200000	0.1461	0.7991	18.29	15.88
2	109500001	112500000	0.1380	0.7905	17.46	15.05
2	109800001	112800000	0.1433	0.7867	18.22	15.81
2	110100001	113100000	0.1515	0.7828	19.36	16.95
2	110400001	113400000	0.1402	0.7846	17.87	15.46
2	110700001	113700000	0.1353	0.7821	17.30	14.89
2	111000001	114000000	0.1171	0.7872	14.87	12.46
2	111300001	114300000	0.1168	0.7901	14.79	12.38
2	111600001	114600000	0.1065	0.7915	13.46	11.05
2	111900001	114900000	0.1134	0.7913	14.33	11.92
2	112200001	115200000	0.1087	0.7881	13.80	11.39
2	112500001	115500000	0.1095	0.7882	13.89	11.48
2	112800001	115800000	0.1080	0.7862	13.74	11.33
2	113100001	116100000	0.1172	0.7832	14.96	12.55
2	113400001	116400000	0.1259	0.7722	16.30	13.89
2	113700001	116700000	0.1270	0.7808	16.26	13.85
2	114000001	117000000	0.1308	0.7876	16.60	14.19
2	114300001	117300000	0.1401	0.7838	17.87	15.46
2	114600001	117600000	0.1486	0.7789	19.08	16.67
2	114900001	117900000	0.1509	0.7832	19.27	16.86
2	115200001	118200000	0.1582	0.7757	20.40	17.99
2	115500001	118500000	0.1576	0.7826	20.14	17.73
2	115800001	118800000	0.1614	0.7965	20.27	17.86
2	116100001	119100000	0.1579	0.8024	19.67	17.26
2	116400001	119400000	0.1550	0.8083	19.18	16.77
2	116700001	119700000	0.1603	0.7994	20.05	17.64
2	117000001	120000000	0.1823	0.7960	22.90	20.49
2	117300001	120300000	0.1865	0.8157	22.87	20.46
2	117600001	120600000	0.1899	0.8281	22.93	20.52
2	117900001	120900000	0.1723	0.8114	21.23	18.82
2	118200001	121200000	0.1706	0.8170	20.88	18.47
2	118500001	121500000	0.1809	0.8207	22.04	19.63
2	118800001	121800000	0.1727	0.8278	20.86	18.45
2	119100001	122100000	0.1723	0.8311	20.73	18.32
2	119400001	122400000	0.1770	0.8356	21.19	18.78
2	119700001	122700000	0.1660	0.8481	19.57	17.16
2	120000001	123000000	0.1575	0.8432	18.68	16.27
2	120300001	123300000	0.1556	0.8415	18.49	16.08
2	120600001	123600000	0.1639	0.8407	19.49	17.08
2	120900001	123900000	0.1692	0.8517	19.87	17.46
2	121200001	124200000	0.1754	0.8514	20.60	18.19
2	121500001	124500000	0.1664	0.8514	19.54	17.13
2	121800001	124800000	0.1703	0.8485	20.07	17.66
2	122100001	125100000	0.1782	0.8476	21.02	18.61
2	122400001	125400000	0.1882	0.8503	22.13	19.72
2	122700001	125700000	0.1964	0.8507	23.08	20.67
2	123000001	126000000	0.1827	0.8559	21.35	18.94
2	123300001	126300000	0.1884	0.8477	22.23	19.82
2	123600001	126600000	0.1881	0.8389	22.43	20.02
2	123900001	126900000	0.1974	0.8349	23.65	21.24
2	124200001	127200000	0.1972	0.8395	23.50	21.09
2	124500001	127500000	0.1952	0.8395	23.25	20.84
2	124800001	127800000	0.2038	0.8378	24.33	21.92
2	125100001	128100000	0.1887	0.8394	22.47	20.06
2	125400001	128400000	0.1755	0.8322	21.08	18.67
2	125700001	128700000	0.1811	0.8365	21.65	19.24
2	126000001	129000000	0.1933	0.8302	23.28	20.87
2	126300001	129300000	0.1839	0.8379	21.95	19.54
2	126600001	129600000	0.1777	0.8390	21.18	18.77
2	126900001	129900000	0.1776	0.8390	21.17	18.76
2	127200001	130200000	0.1791	0.8483	21.11	18.70
2	127500001	130500000	0.1824	0.8498	21.47	19.06
2	127800001	130800000	0.1838	0.8522	21.57	19.16
2	128100001	131100000	0.2004	0.8493	23.60	21.19
2	128400001	131400000	0.2102	0.8539	24.62	22.21
2	128700001	131700000	0.2153	0.8482	25.39	22.98
2	129000001	132000000	0.2102	0.8570	24.53	22.12
2	129300001	132300000	0.2203	0.8551	25.77	23.36
2	129600001	132600000	0.2186	0.8532	25.62	23.21
2	129900001	132900000	0.2172	0.8627	25.18	22.77
2	130200001	133200000	0.2034	0.8450	24.07	21.66
2	130500001	133500000	0.2090	0.8414	24.84	22.43
2	130800001	133800000	0.2101	0.8346	25.18	22.77
2	131100001	134100000	0.1949	0.8318	23.43	21.02
2	131400001	134400000	0.1917	0.8214	23.35	20.94
2	131700001	134700000	0.1766	0.8114	21.76	19.35
2	132000001	135000000	0.1851	0.8133	22.76	20.35
2	132300001	135300000	0.1841	0.8203	22.45	20.04
2	132600001	135600000	0.1884	0.8206	22.96	20.55
2	132900001	135900000	0.1888	0.8115	23.27	20.86
2	133200001	136200000	0.2063	0.8153	25.31	22.90
2	133500001	136500000	0.2057	0.8106	25.38	22.97
2	133800001	136800000	0.1973	0.8005	24.64	22.23
2	134100001	137100000	0.1929	0.7969	24.20	21.79
2	134400001	137400000	0.1909	0.8127	23.49	21.08
2	134700001	137700000	0.2008	0.8151	24.63	22.22
2	135000001	138000000	0.2007	0.8078	24.84	22.43
2	135300001	138300000	0.1992	0.8060	24.72	22.31
2	135600001	138600000	0.1958	0.8158	24.00	21.59
2	135900001	138900000	0.1959	0.8119	24.13	21.72
2	136200001	139200000	0.1899	0.8037	23.63	21.22
2	136500001	139500000	0.1881	0.7884	23.86	21.45
2	136800001	139800000	0.1953	0.8089	24.15	21.74
2	137100001	140100000	0.2007	0.8059	24.91	22.50
2	137400001	140400000	0.2153	0.8079	26.66	24.25
2	137700001	140700000	0.2114	0.8032	26.32	23.91
2	138000001	141000000	0.2088	0.8035	25.99	23.58
2	138300001	141300000	0.2045	0.8043	25.42	23.01
2	138600001	141600000	0.2023	0.7983	25.34	22.93
2	138900001	141900000	0.2141	0.8085	26.49	24.08
2	139200001	142200000	0.2115	0.8196	25.81	23.40
2	139500001	142500000	0.2038	0.8244	24.72	22.31
2	139800001	142800000	0.1945	0.8107	23.99	21.58
2	140100001	143100000	0.1949	0.8143	23.93	21.52
2	140400001	143400000	0.1825	0.8038	22.71	20.30
2	140700001	143700000	0.1842	0.7967	23.12	20.71
2	141000001	144000000	0.1889	0.8002	23.61	21.20
2	141300001	144300000	0.1845	0.8016	23.02	20.61
2	141600001	144600000	0.1877	0.7931	23.67	21.26
2	141900001	144900000	0.1659	0.7847	21.14	18.73
2	142200001	145200000	0.1758	0.7934	22.16	19.75
2	142500001	145500000	0.1767	0.8105	21.81	19.40
2	142800001	145800000	0.1908	0.8121	23.50	21.09
2	143100001	146100000	0.1806	0.8130	22.22	19.81
2	143400001	146400000	0.1797	0.8228	21.84	19.43
2	143700001	146700000	0.1714	0.8383	20.45	18.04
2	144000001	147000000	0.1689	0.8311	20.33	17.92
2	144300001	147300000	0.1698	0.8136	20.87	18.46
2	144600001	147600000	0.1685	0.8151	20.67	18.26
2	144900001	147900000	0.1715	0.8037	21.34	18.93
2	145200001	148200000	0.1576	0.7743	20.36	17.95
2	145500001	148500000	0.1557	0.7354	21.17	18.76
2	145800001	148800000	0.1437	0.7362	19.51	17.10
2	146100001	149100000	0.1542	0.7211	21.38	18.97
2	146400001	149400000	0.1529	0.7158	21.36	18.95
2	146700001	149700000	0.1633	0.6996	23.35	20.94
2	147000001	150000000	0.1505	0.6934	21.71	19.30
2	147300001	150300000	0.1557	0.6975	22.32	19.91
2	147600001	150600000	0.1763	0.7146	24.68	22.27
2	147900001	150900000	0.1858	0.7255	25.61	23.20
2	148200001	151200000	0.1974	0.7469	26.43	24.02
2	148500001	151500000	0.2041	0.7846	26.01	23.60
2	148800001	151800000	0.2000	0.7840	25.50	23.09
2	149100001	152100000	0.1987	0.7951	24.99	22.58
2	149400001	152400000	0.2023	0.7937	25.48	23.07
2	149700001	152700000	0.1815	0.7877	23.04	20.63
2	150000001	153000000	0.1962	0.7834	25.05	22.64
2	150300001	153300000	0.1921	0.7889	24.35	21.94
2	150600001	153600000	0.1758	0.7649	22.99	20.58
2	150900001	153900000	0.1833	0.7703	23.80	21.39
2	151200001	154200000	0.1814	0.7782	23.31	20.90
2	151500001	154500000	0.1767	0.7683	23.01	20.60
2	151800001	154800000	0.1885	0.7759	24.30	21.89
2	152100001	155100000	0.1922	0.7792	24.67	22.26
2	152400001	155400000	0.1852	0.7727	23.97	21.56
2	152700001	155700000	0.2030	0.7767	26.14	23.73
2	153000001	156000000	0.1952	0.7927	24.63	22.22
2	153300001	156300000	0.2050	0.8000	25.62	23.21
2	153600001	156600000	0.1980	0.8129	24.36	21.95
2	153900001	156900000	0.1839	0.8074	22.78	20.37
2	154200001	157200000	0.1784	0.7989	22.33	19.92
2	154500001	157500000	0.1944	0.8002	24.30	21.89
2	154800001	157800000	0.1806	0.7915	22.82	20.41
2	155100001	158100000	0.1825	0.7901	23.10	20.69
2	155400001	158400000	0.1799	0.7893	22.79	20.38
2	155700001	158700000	0.1800	0.7983	22.55	20.14
2	156000001	159000000	0.1836	0.7890	23.27	20.86
2	156300001	159300000	0.1671	0.7699	21.71	19.30
2	156600001	159600000	0.1687	0.7594	22.21	19.80
2	156900001	159900000	0.1777	0.7549	23.54	21.13
2	157200001	160200000	0.1805	0.7415	24.34	21.93
2	157500001	160500000	0.1592	0.7349	21.66	19.25
2	157800001	160800000	0.1779	0.7357	24.18	21.77
2	158100001	161100000	0.1865	0.7450	25.03	22.62
2	158400001	161400000	0.1953	0.7474	26.12	23.71
2	158700001	161700000	0.1953	0.7562	25.83	23.42
2	159000001	162000000	0.2060	0.7653	26.92	24.51
2	159300001	162300000	0.2088	0.7713	27.07	24.66
2	159600001	162600000	0.2029	0.7788	26.05	23.64
2	159900001	162900000	0.2051	0.7798	26.30	23.89
2	160200001	163200000	0.2014	0.7951	25.33	22.92
2	160500001	163500000	0.2085	0.8020	25.99	23.58
2	160800001	163800000	0.2005	0.8028	24.97	22.56
2	161100001	164100000	0.1962	0.7985	24.56	22.15
2	161400001	164400000	0.1897	0.8043	23.59	21.18
2	161700001	164700000	0.1802	0.7889	22.84	20.43
2	162000001	165000000	0.1694	0.7780	21.77	19.36
2	162300001	165300000	0.1848	0.7850	23.54	21.13
2	162600001	165600000	0.1927	0.7838	24.59	22.18
2	162900001	165900000	0.1828	0.7913	23.11	20.70
2	163200001	166200000	0.1891	0.7704	24.54	22.13
2	163500001	166500000	0.2022	0.7694	26.28	23.87
2	163800001	166800000	0.1996	0.7782	25.65	23.24
2	164100001	167100000	0.1947	0.7661	25.42	23.01
2	164400001	167400000	0.2040	0.7597	26.85	24.44
2	164700001	167700000	0.2247	0.7669	29.30	26.89
2	165000001	168000000	0.2205	0.7681	28.71	26.30
2	165300001	168300000	0.2270	0.7685	29.54	27.13
2	165600001	168600000	0.2236	0.7672	29.14	26.73
2	165900001	168900000	0.2275	0.7684	29.61	27.20
2	166200001	169200000	0.2165	0.7895	27.42	25.01
2	166500001	169500000	0.1996	0.7918	25.21	22.80
2	166800001	169800000	0.1923	0.7867	24.45	22.04
2	167100001	170100000	0.1978	0.7934	24.93	22.52
2	167400001	170400000	0.1892	0.7973	23.73	21.32
2	167700001	170700000	0.1719	0.7985	21.53	19.12
2	168000001	171000000	0.1803	0.8079	22.31	19.90
2	168300001	171300000	0.1653	0.7970	20.74	18.33
2	168600001	171600000	0.1553	0.8074	19.24	16.83
2	168900001	171900000	0.1598	0.7978	20.03	17.62
2	169200001	172200000	0.1605	0.7891	20.34	17.93
2	169500001	172500000	0.1753	0.7931	22.10	19.69
2	169800001	172800000	0.1792	0.7949	22.55	20.14
2	170100001	173100000	0.1713	0.7837	21.86	19.45
2	170400001	173400000	0.1790	0.7648	23.41	21.00
2	170700001	173700000	0.1849	0.7655	24.15	21.74
2	171000001	174000000	0.1752	0.7511	23.33	20.92
2	171300001	174300000	0.1704	0.7638	22.31	19.90
2	171600001	174600000	0.1893	0.7454	25.39	22.98
2	171900001	174900000	0.1810	0.7486	24.17	21.76
2	172200001	175200000	0.1922	0.7547	25.47	23.06
2	172500001	175500000	0.1813	0.7424	24.42	22.01
2	172800001	175800000	0.1791	0.7178	24.94	22.53
2	173100001	176100000	0.1703	0.7227	23.56	21.15
2	173400001	176400000	0.1673	0.7393	22.63	20.22
2	173700001	176700000	0.1680	0.7351	22.85	20.44
2	174000001	177000000	0.1639	0.7453	21.99	19.58
2	174300001	177300000	0.1704	0.7406	23.01	20.60
2	174600001	177600000	0.1830	0.7487	24.44	22.03
2	174900001	177900000	0.1950	0.7476	26.09	23.68
2	175200001	178200000	0.2014	0.7454	27.03	24.62
2	175500001	178500000	0.2178	0.7651	28.47	26.06
2	175800001	178800000	0.2243	0.7770	28.87	26.46
2	176100001	179100000	0.2422	0.7939	30.50	28.09
2	176400001	179400000	0.2455	0.8049	30.50	28.09
2	176700001	179700000	0.2572	0.8011	32.10	29.69
2	177000001	180000000	0.2752	0.7835	35.12	32.71
2	177300001	180300000	0.2663	0.7751	34.35	31.94
2	177600001	180600000	0.2566	0.7841	32.73	30.32
2	177900001	180900000	0.2469	0.7788	31.71	29.30
2	178200001	181200000	0.2356	0.7709	30.57	28.16
2	178500001	181500000	0.2257	0.7558	29.87	27.46
2	178800001	181800000	0.2183	0.7484	29.17	26.76
2	179100001	182100000	0.2167	0.7267	29.83	27.42
2	179400001	182400000	0.2017	0.7014	28.76	26.35
2	179700001	182700000	0.1899	0.7111	26.71	24.30
2	180000001	183000000	0.1683	0.7200	23.38	20.97
2	180300001	183300000	0.1856	0.7277	25.50	23.09
2	180600001	183600000	0.1898	0.7251	26.17	23.76
2	180900001	183900000	0.1848	0.7272	25.42	23.01
2	181200001	184200000	0.1838	0.7260	25.32	22.91
2	181500001	184500000	0.1903	0.7297	26.08	23.67
2	181800001	184800000	0.2050	0.7425	27.62	25.21
2	182100001	185100000	0.1918	0.7415	25.86	23.45
2	182400001	185400000	0.2036	0.7532	27.03	24.62
2	182700001	185700000	0.1958	0.7562	25.89	23.48
2	183000001	186000000	0.2178	0.7576	28.75	26.34
2	183300001	186300000	0.2068	0.7409	27.92	25.51
2	183600001	186600000	0.1833	0.7133	25.69	23.28
2	183900001	186900000	0.1936	0.7260	26.67	24.26
2	184200001	187200000	0.1914	0.7251	26.40	23.99
2	184500001	187500000	0.1721	0.7236	23.78	21.37
2	184800001	187800000	0.1658	0.7165	23.14	20.73
2	185100001	188100000	0.1878	0.7351	25.54	23.13
2	185400001	188400000	0.1959	0.7300	26.83	24.42
2	185700001	188700000	0.2030	0.7159	28.36	25.95
2	186000001	189000000	0.1931	0.7134	27.06	24.65
2	186300001	189300000	0.2026	0.7216	28.08	25.67
2	186600001	189600000	0.2163	0.7439	29.07	26.66
2	186900001	189900000	0.2035	0.7199	28.26	25.85
2	187200001	190200000	0.2083	0.7264	28.67	26.26
2	187500001	190500000	0.2217	0.7149	31.01	28.60
2	187800001	190800000	0.2172	0.7128	30.48	28.07
2	188100001	191100000	0.2089	0.7016	29.77	27.36
2	188400001	191400000	0.1934	0.6989	27.67	25.26
2	188700001	191700000	0.1949	0.7083	27.52	25.11
2	189000001	192000000	0.1986	0.7071	28.09	25.68
2	189300001	192300000	0.1840	0.6987	26.33	23.92
2	189600001	192600000	0.1786	0.6907	25.85	23.44
2	189900001	192900000	0.1810	0.6759	26.79	24.38
2	190200001	193200000	0.1789	0.6703	26.68	24.27
2	190500001	193500000	0.1707	0.6740	25.33	22.92
2	190800001	193800000	0.1619	0.6734	24.04	21.63
2	191100001	194100000	0.1609	0.6722	23.94	21.53
2	191400001	194400000	0.1723	0.6592	26.14	23.73
2	191700001	194700000	0.1657	0.6488	25.54	23.13
2	192000001	195000000	0.1567	0.6461	24.25	21.84
2	192300001	195300000	0.1571	0.6482	24.24	21.83
2	192600001	195600000	0.1708	0.6614	25.82	23.41
2	192900001	195900000	0.1741	0.6919	25.16	22.75
2	193200001	196200000	0.1689	0.6938	24.35	21.94
2	193500001	196500000	0.1668	0.6946	24.02	21.61
2	193800001	196800000	0.1756	0.6948	25.27	22.86
2	194100001	197100000	0.1685	0.6858	24.58	22.17
2	194400001	197400000	0.1651	0.7039	23.45	21.04
2	194700001	197700000	0.1706	0.6874	24.82	22.41
2	195000001	198000000	0.1820	0.7021	25.92	23.51
2	195300001	198300000	0.1848	0.6963	26.54	24.13
2	195600001	198600000	0.1773	0.6893	25.73	23.32
2	195900001	198900000	0.1673	0.6834	24.48	22.07
2	196200001	199200000	0.1688	0.6809	24.79	22.38
2	196500001	199500000	0.1803	0.6911	26.09	23.68
2	196800001	199800000	0.1680	0.6874	24.44	22.03
2	197100001	200100000	0.1687	0.6934	24.33	21.92
2	197400001	200400000	0.1779	0.6972	25.52	23.11
2	197700001	200700000	0.1631	0.7243	22.52	20.11
2	198000001	201000000	0.1633	0.7197	22.69	20.28
2	198300001	201300000	0.1634	0.7365	22.18	19.77
2	198600001	201600000	0.1581	0.7318	21.60	19.19
2	198900001	201900000	0.1678	0.7229	23.22	20.81
2	199200001	202200000	0.1736	0.7334	23.66	21.25
2	199500001	202500000	0.1625	0.7221	22.50	20.09
2	199800001	202800000	0.1802	0.7357	24.49	22.08
2	200100001	203100000	0.1919	0.7437	25.80	23.39
2	200400001	203400000	0.1874	0.7376	25.40	22.99
2	200700001	203700000	0.2032	0.7347	27.65	25.24
2	201000001	204000000	0.1859	0.7285	25.52	23.11
2	201300001	204300000	0.1827	0.7105	25.71	23.30
2	201600001	204600000	0.1841	0.7027	26.20	23.79
2	201900001	204900000	0.1824	0.7049	25.88	23.47
2	202200001	205200000	0.1790	0.6925	25.84	23.43
2	202500001	205500000	0.1777	0.6919	25.69	23.28
2	202800001	205800000	0.1705	0.6886	24.77	22.36
2	203100001	206100000	0.1591	0.6676	23.83	21.42
2	203400001	206400000	0.1576	0.6867	22.95	20.54
2	203700001	206700000	0.1618	0.6912	23.41	21.00
2	204000001	207000000	0.1701	0.6767	25.14	22.73
2	204300001	207300000	0.1759	0.7040	24.99	22.58
2	204600001	207600000	0.1686	0.7003	24.07	21.66
2	204900001	207900000	0.1759	0.6982	25.19	22.78
2	205200001	208200000	0.1867	0.7204	25.92	23.51
2	205500001	208500000	0.2043	0.7345	27.82	25.41
2	205800001	208800000	0.2048	0.7314	28.00	25.59
2	206100001	209100000	0.2175	0.7460	29.16	26.75
2	206400001	209400000	0.2097	0.7166	29.26	26.85
2	206700001	209700000	0.1959	0.7108	27.56	25.15
2	207000001	210000000	0.1927	0.7380	26.11	23.70
2	207300001	210300000	0.1919	0.7250	26.47	24.06
2	207600001	210600000	0.1921	0.7273	26.41	24.00
2	207900001	210900000	0.1687	0.7410	22.76	20.35
2	208200001	211200000	0.1578	0.7016	22.49	20.08
2	208500001	211500000	0.1401	0.6769	20.69	18.28
2	208800001	211800000	0.1399	0.6691	20.90	18.49
2	209100001	212100000	0.1210	0.6529	18.54	16.13
2	209400001	212400000	0.1185	0.6782	17.47	15.06
2	209700001	212700000	0.1431	0.7016	20.40	17.99
2	210000001	213000000	0.1442	0.6964	20.70	18.29
2	210300001	213300000	0.1438	0.6931	20.75	18.34
2	210600001	213600000	0.1610	0.7066	22.78	20.37
2	210900001	213900000	0.1801	0.6953	25.90	23.49
2	211200001	214200000	0.1856	0.7172	25.88	23.47
2	211500001	214500000	0.1875	0.7367	25.45	23.04
2	211800001	214800000	0.1842	0.7355	25.04	22.63
2	212100001	215100000	0.1914	0.7593	25.21	22.80
2	212400001	215400000	0.1912	0.7447	25.67	23.26
2	212700001	215700000	0.1715	0.7153	23.98	21.57
2	213000001	216000000	0.1907	0.7080	26.94	24.53
2	213300001	216300000	0.1923	0.7150	26.90	24.49
2	213600001	216600000	0.1811	0.7023	25.79	23.38
2	213900001	216900000	0.1789	0.7126	25.10	22.69
2	214200001	217200000	0.1811	0.7074	25.60	23.19
2	214500001	217500000	0.1773	0.7056	25.13	22.72
2	214800001	217800000	0.1843	0.7199	25.60	23.19
2	215100001	218100000	0.1804	0.7095	25.43	23.02
2	215400001	218400000	0.2015	0.6988	28.83	26.42
2	215700001	218700000	0.2167	0.6885	31.48	29.07
2	216000001	219000000	0.1979	0.6671	29.67	27.26
2	216300001	219300000	0.1894	0.6531	29.00	26.59
2	216600001	219600000	0.1830	0.6448	28.39	25.98
2	216900001	219900000	0.1844	0.6508	28.33	25.92
2	217200001	220200000	0.1911	0.6529	29.27	26.86
2	217500001	220500000	0.2057	0.6511	31.59	29.18
2	217800001	220800000	0.1942	0.6404	30.33	27.92
2	218100001	221100000	0.1955	0.6453	30.30	27.89
2	218400001	221400000	0.1931	0.6582	29.35	26.94
2	218700001	221700000	0.1835	0.6683	27.46	25.05
2	219000001	222000000	0.1908	0.6925	27.56	25.15
2	219300001	222300000	0.1956	0.7015	27.88	25.47
2	219600001	222600000	0.1982	0.7126	27.82	25.41
2	219900001	222900000	0.1892	0.6919	27.35	24.94
2	220200001	223200000	0.1690	0.6892	24.52	22.11
2	220500001	223500000	0.1608	0.6959	23.10	20.69
2	220800001	223800000	0.1635	0.6922	23.62	21.21
2	221100001	224100000	0.1621	0.6696	24.20	21.79
2	221400001	224400000	0.1379	0.6585	20.94	18.53
2	221700001	224700000	0.1347	0.6664	20.21	17.80
2	222000001	225000000	0.1300	0.6620	19.63	17.22
2	222300001	225300000	0.1327	0.6576	20.18	17.77
2	222600001	225600000	0.1275	0.6614	19.28	16.87
2	222900001	225900000	0.1330	0.6700	19.86	17.45
2	223200001	226200000	0.1489	0.6783	21.95	19.54
2	223500001	226500000	0.1551	0.6709	23.11	20.70
2	223800001	226800000	0.1504	0.6903	21.79	19.38
2	224100001	227100000	0.1458	0.7171	20.33	17.92
2	224400001	227400000	0.1557	0.7168	21.73	19.32
2	224700001	227700000	0.1480	0.7179	20.62	18.21
2	225000001	228000000	0.1351	0.7116	18.98	16.57
2	225300001	228300000	0.1222	0.7212	16.94	14.53
2	225600001	228600000	0.1340	0.7169	18.69	16.28
2	225900001	228900000	0.1300	0.7010	18.55	16.14
2	226200001	229200000	0.1234	0.6925	17.82	15.41
2	226500001	229500000	0.1176	0.7004	16.78	14.37
2	226800001	229800000	0.1311	0.6722	19.50	17.09
2	227100001	230100000	0.1377	0.6642	20.74	18.33
2	227400001	230400000	0.1390	0.6562	21.18	18.77
2	227700001	230700000	0.1359	0.6489	20.95	18.54
2	228000001	231000000	0.1523	0.6482	23.50	21.09
2	228300001	231300000	0.1634	0.6415	25.47	23.06
2	228600001	231600000	0.1623	0.6380	25.44	23.03
2	228900001	231900000	0.1680	0.6411	26.21	23.80
2	229200001	232200000	0.1728	0.6446	26.81	24.40
2	229500001	232500000	0.1699	0.6283	27.05	24.64
2	229800001	232800000	0.1662	0.6391	26.00	23.59
2	230100001	233100000	0.1679	0.6283	26.72	24.31
2	230400001	233400000	0.1679	0.6403	26.22	23.81
2	230700001	233700000	0.1663	0.6271	26.51	24.10
2	231000001	234000000	0.1660	0.6289	26.40	23.99
2	231300001	234300000	0.1624	0.6222	26.10	23.69
2	231600001	234600000	0.1555	0.6340	24.53	22.12
2	231900001	234900000	0.1542	0.6513	23.67	21.26
2	232200001	235200000	0.1431	0.6504	22.01	19.60
2	232500001	235500000	0.1441	0.6563	21.95	19.54
2	232800001	235800000	0.1360	0.6141	22.15	19.74
2	233100001	236100000	0.1336	0.6219	21.48	19.07
2	233400001	236400000	0.1254	0.6153	20.39	17.98
2	233700001	236700000	0.1327	0.6202	21.40	18.99
2	234000001	237000000	0.1231	0.5999	20.51	18.10
2	234300001	237300000	0.1187	0.5971	19.88	17.47
2	234600001	237600000	0.1189	0.5901	20.16	17.75
2	234900001	237900000	0.1217	0.5804	20.96	18.55
2	235200001	238200000	0.1170	0.5598	20.91	18.50
2	235500001	238500000	0.1195	0.5439	21.97	19.56
2	235800001	238800000	0.1162	0.5634	20.63	18.22
2	236100001	239100000	0.1053	0.5611	18.77	16.36
2	236400001	239400000	0.1107	0.5400	20.50	18.09
2	236700001	239700000	0.1084	0.5309	20.42	18.01
2	237000001	240000000	0.1229	0.5413	22.70	20.29
2	237300001	240300000	0.1346	0.5434	24.77	22.36
2	237600001	240600000	0.1413	0.5355	26.39	23.98
2	237900001	240900000	0.1453	0.5320	27.31	24.90
2	238200001	241200000	0.1559	0.5533	28.18	25.77
2	238500001	241500000	0.1541	0.5672	27.16	24.75
2	238800001	241800000	0.1666	0.5931	28.08	25.67
2	239100001	242100000	0.1656	0.6020	27.51	25.10
2	239400001	242400000	0.1679	0.6268	26.79	24.38
2	239700001	242700000	0.1779	0.6384	27.86	25.45
2	240000001	243000000	0.1735	0.6573	26.39	23.98
2	240300001	243300000	0.1627	0.6604	24.63	22.22
2	240600001	243600000	0.1486	0.6444	23.05	20.64
2	240900001	243900000	0.1532	0.6434	23.81	21.40
2	241200001	244200000	0.1539	0.6256	24.60	22.19
2	241500001	244500000	0.1619	0.6356	25.47	23.06
2	241800001	244800000	0.1509	0.6320	23.88	21.47
2	242100001	245100000	0.1706	0.6429	26.54	24.13
2	242400001	245400000	0.1658	0.6609	25.08	22.67
2	242700001	245539713	0.1544	0.6766	21.61	19.20
3	1	3000000	0.1562	0.6915	22.59	20.18
3	300001	3300000	0.1467	0.6657	22.04	19.63
3	600001	3600000	0.1441	0.6553	21.99	19.58
3	900001	3900000	0.1387	0.6410	21.63	19.22
3	1200001	4200000	0.1542	0.6327	24.37	21.96
3	1500001	4500000	0.1605	0.6128	26.19	23.78
3	1800001	4800000	0.1594	0.6220	25.63	23.22
3	2100001	5100000	0.1492	0.5937	25.12	22.71
3	2400001	5400000	0.1483	0.5976	24.81	22.40
3	2700001	5700000	0.1720	0.6155	27.95	25.54
3	3000001	6000000	0.1754	0.6194	28.32	25.91
3	3300001	6300000	0.1784	0.6154	28.98	26.57
3	3600001	6600000	0.1777	0.6191	28.70	26.29
3	3900001	6900000	0.1805	0.6281	28.74	26.33
3	4200001	7200000	0.1633	0.6092	26.81	24.40
3	4500001	7500000	0.1633	0.6126	26.66	24.25
3	4800001	7800000	0.1714	0.6153	27.86	25.45
3	5100001	8100000	0.1726	0.6550	26.36	23.95
3	5400001	8400000	0.1805	0.6607	27.32	24.91
3	5700001	8700000	0.1611	0.6283	25.64	23.23
3	6000001	9000000	0.1643	0.6275	26.18	23.77
3	6300001	9300000	0.1731	0.6376	27.15	24.74
3	6600001	9600000	0.1757	0.6304	27.87	25.46
3	6900001	9900000	0.1703	0.6322	26.94	24.53
3	7200001	10200000	0.1703	0.6359	26.78	24.37
3	7500001	10500000	0.1863	0.6507	28.62	26.21
3	7800001	10800000	0.1985	0.6607	30.05	27.64
3	8100001	11100000	0.2080	0.6592	31.56	29.15
3	8400001	11400000	0.2115	0.6698	31.57	29.16
3	8700001	11700000	0.2168	0.6862	31.59	29.18
3	9000001	12000000	0.2114	0.6874	30.76	28.35
3	9300001	12300000	0.1992	0.6947	28.68	26.27
3	9600001	12600000	0.1997	0.7031	28.41	26.00
3	9900001	12900000	0.2047	0.6933	29.52	27.11
3	10200001	13200000	0.2133	0.7035	30.32	27.91
3	10500001	13500000	0.2031	0.7082	28.68	26.27
3	10800001	13800000	0.1760	0.6834	25.76	23.35
3	11100001	14100000	0.1699	0.6783	25.05	22.64
3	11400001	14400000	0.1766	0.6654	26.54	24.13
3	11700001	14700000	0.1815	0.6769	26.82	24.41
3	12000001	15000000	0.1956	0.6894	28.37	25.96
3	12300001	15300000	0.2025	0.7060	28.68	26.27
3	12600001	15600000	0.1967	0.6980	28.19	25.78
3	12900001	15900000	0.1924	0.7042	27.31	24.90
3	13200001	16200000	0.1953	0.7076	27.60	25.19
3	13500001	16500000	0.1938	0.6976	27.77	25.36
3	13800001	16800000	0.2090	0.7218	28.95	26.54
3	14100001	17100000	0.2198	0.7177	30.63	28.22
3	14400001	17400000	0.2018	0.7248	27.84	25.43
3	14700001	17700000	0.1909	0.7226	26.41	24.00
3	15000001	18000000	0.1607	0.7092	22.66	20.25
3	15300001	18300000	0.1672	0.7063	23.67	21.26
3	15600001	18600000	0.1826	0.7137	25.59	23.18
3	15900001	18900000	0.1904	0.7151	26.62	24.21
3	16200001	19200000	0.1832	0.7279	25.17	22.76
3	16500001	19500000	0.2025	0.7406	27.34	24.93
3	16800001	19800000	0.1904	0.7224	26.36	23.95
3	17100001	20100000	0.1871	0.7346	25.46	23.05
3	17400001	20400000	0.2007	0.7388	27.16	24.75
3	17700001	20700000	0.2064	0.7331	28.16	25.75
3	18000001	21000000	0.2254	0.7259	31.05	28.64
3	18300001	21300000	0.2218	0.7139	31.07	28.66
3	18600001	21600000	0.2129	0.7121	29.89	27.48
3	18900001	21900000	0.2081	0.7209	28.87	26.46
3	19200001	22200000	0.2237	0.7235	30.91	28.50
3	19500001	22500000	0.2148	0.7206	29.81	27.40
3	19800001	22800000	0.2273	0.7332	31.00	28.59
3	20100001	23100000	0.2240	0.7216	31.04	28.63
3	20400001	23400000	0.2148	0.7161	30.00	27.59
3	20700001	23700000	0.2132	0.7153	29.81	27.40
3	21000001	24000000	0.2078	0.7257	28.64	26.23
3	21300001	24300000	0.2005	0.7282	27.54	25.13
3	21600001	24600000	0.2001	0.7286	27.46	25.05
3	21900001	24900000	0.1906	0.7301	26.10	23.69
3	22200001	25200000	0.1710	0.7289	23.46	21.05
3	22500001	25500000	0.1886	0.7464	25.27	22.86
3	22800001	25800000	0.1952	0.7406	26.35	23.94
3	23100001	26100000	0.1978	0.7503	26.36	23.95
3	23400001	26400000	0.1927	0.7620	25.29	22.88
3	23700001	26700000	0.1894	0.7651	24.75	22.34
3	24000001	27000000	0.2068	0.7691	26.89	24.48
3	24300001	27300000	0.2026	0.7687	26.35	23.94
3	24600001	27600000	0.2045	0.7722	26.49	24.08
3	24900001	27900000	0.2321	0.7821	29.67	27.26
3	25200001	28200000	0.2363	0.7951	29.71	27.30
3	25500001	28500000	0.2043	0.7770	26.30	23.89
3	25800001	28800000	0.1990	0.7781	25.58	23.17
3	26100001	29100000	0.1939	0.7658	25.32	22.91
3	26400001	29400000	0.2108	0.7650	27.56	25.15
3	26700001	29700000	0.2092	0.7731	27.07	24.66
3	27000001	30000000	0.1940	0.7667	25.30	22.89
3	27300001	30300000	0.2014	0.7697	26.16	23.75
3	27600001	30600000	0.2026	0.7721	26.24	23.83
3	27900001	30900000	0.1756	0.7618	23.05	20.64
3	28200001	31200000	0.1800	0.7493	24.02	21.61
3	28500001	31500000	0.1832	0.7347	24.93	22.52
3	28800001	31800000	0.1732	0.7520	23.04	20.63
3	29100001	32100000	0.1676	0.7471	22.44	20.03
3	29400001	32400000	0.1657	0.7508	22.06	19.65
3	29700001	32700000	0.1659	0.7411	22.39	19.98
3	30000001	33000000	0.1602	0.7514	21.32	18.91
3	30300001	33300000	0.1544	0.7597	20.32	17.91
3	30600001	33600000	0.1607	0.7619	21.10	18.69
3	30900001	33900000	0.1683	0.7584	22.20	19.79
3	31200001	34200000	0.1620	0.7577	21.38	18.97
3	31500001	34500000	0.1636	0.7628	21.45	19.04
3	31800001	34800000	0.1754	0.7471	23.48	21.07
3	32100001	35100000	0.1849	0.7454	24.81	22.40
3	32400001	35400000	0.1798	0.7313	24.59	22.18
3	32700001	35700000	0.1832	0.7424	24.68	22.27
3	33000001	36000000	0.1905	0.7451	25.57	23.16
3	33300001	36300000	0.1938	0.7475	25.93	23.52
3	33600001	36600000	0.1856	0.7357	25.23	22.82
3	33900001	36900000	0.1861	0.7322	25.42	23.01
3	34200001	37200000	0.1891	0.7365	25.68	23.27
3	34500001	37500000	0.1875	0.7550	24.83	22.42
3	34800001	37800000	0.1770	0.7695	23.00	20.59
3	35100001	38100000	0.1657	0.7850	21.11	18.70
3	35400001	38400000	0.1579	0.7917	19.94	17.53
3	35700001	38700000	0.1659	0.7890	21.02	18.61
3	36000001	39000000	0.1679	0.7912	21.22	18.81
3	36300001	39300000	0.1759	0.7979	22.04	19.63
3	36600001	39600000	0.1757	0.7939	22.13	19.72
3	36900001	39900000	0.1768	0.7996	22.11	19.70
3	37200001	40200000	0.1756	0.7986	21.98	19.57
3	37500001	40500000	0.1802	0.8015	22.48	20.07
3	37800001	40800000	0.1749	0.7961	21.97	19.56
3	38100001	41100000	0.1693	0.7879	21.49	19.08
3	38400001	41400000	0.1830	0.7950	23.02	20.61
3	38700001	41700000	0.1786	0.7986	22.37	19.96
3	39000001	42000000	0.1735	0.7939	21.85	19.44
3	39300001	42300000	0.1711	0.7754	22.06	19.65
3	39600001	42600000	0.1715	0.7861	21.82	19.41
3	39900001	42900000	0.1704	0.7963	21.40	18.99
3	40200001	43200000	0.1674	0.7893	21.21	18.80
3	40500001	43500000	0.1576	0.7879	20.01	17.60
3	40800001	43800000	0.1694	0.7752	21.85	19.44
3	41100001	44100000	0.1791	0.7915	22.63	20.22
3	41400001	44400000	0.1653	0.7830	21.11	18.70
3	41700001	44700000	0.1588	0.7807	20.35	17.94
3	42000001	45000000	0.1686	0.7783	21.66	19.25
3	42300001	45300000	0.1549	0.7827	19.79	17.38
3	42600001	45600000	0.1578	0.7857	20.08	17.67
3	42900001	45900000	0.1573	0.7773	20.24	17.83
3	43200001	46200000	0.1665	0.7715	21.58	19.17
3	43500001	46500000	0.1786	0.7815	22.85	20.44
3	43800001	46800000	0.1779	0.7905	22.51	20.10
3	44100001	47100000	0.1797	0.7879	22.81	20.40
3	44400001	47400000	0.1862	0.7897	23.58	21.17
3	44700001	47700000	0.1895	0.7971	23.77	21.36
3	45000001	48000000	0.1813	0.8039	22.56	20.15
3	45300001	48300000	0.1833	0.8124	22.57	20.16
3	45600001	48600000	0.1788	0.8116	22.03	19.62
3	45900001	48900000	0.1714	0.7918	21.65	19.24
3	46200001	49200000	0.1638	0.7990	20.50	18.09
3	46500001	49500000	0.1654	0.7855	21.06	18.65
3	46800001	49800000	0.1696	0.7826	21.67	19.26
3	47100001	50100000	0.1821	0.7742	23.52	21.11
3	47400001	50400000	0.1775	0.7679	23.11	20.70
3	47700001	50700000	0.1744	0.7629	22.85	20.44
3	48000001	51000000	0.1797	0.7650	23.48	21.07
3	48300001	51300000	0.1822	0.7487	24.34	21.93
3	48600001	51600000	0.1750	0.7492	23.35	20.94
3	48900001	51900000	0.1851	0.7587	24.39	21.98
3	49200001	52200000	0.1842	0.7492	24.58	22.17
3	49500001	52500000	0.1897	0.7460	25.43	23.02
3	49800001	52800000	0.1917	0.7399	25.92	23.51
3	50100001	53100000	0.1861	0.7392	25.18	22.77
3	50400001	53400000	0.1871	0.7507	24.93	22.52
3	50700001	53700000	0.1981	0.7586	26.11	23.70
3	51000001	54000000	0.1909	0.7425	25.72	23.31
3	51300001	54300000	0.1879	0.7382	25.45	23.04
3	51600001	54600000	0.1868	0.7406	25.22	22.81
3	51900001	54900000	0.1909	0.7602	25.11	22.70
3	52200001	55200000	0.1923	0.7703	24.97	22.56
3	52500001	55500000	0.1881	0.7784	24.16	21.75
3	52800001	55800000	0.1874	0.7827	23.94	21.53
3	53100001	56100000	0.1920	0.7902	24.29	21.88
3	53400001	56400000	0.1994	0.7918	25.18	22.77
[truncated: 4,995 more rows]
