# Supplementary material for: Effect of sequence depth and length in long-read assembly of the maize inbred NC358
Source: Nat Commun. 2020 May 8;11:2288. doi: 10.1038/s41467-020-16037-7 (PMC7211024; doi:10.1038/s41467-020-16037-7)
Supplement: Supplementary file 4 — Source Data [file 41467_2020_16037_MOESM4_ESM.zip › Source Data/Fig. 1F, Suppl. Fig. 8/nc358_ref.fasta.out.LAI]

Chr	From	To	Intact	Total	raw_LAI	LAI
whole_genome	1	2136401978	0.1829	0.7771	23.54	20.01
Contig0	1	3000000	0.1843	0.9280	19.86	16.33
Contig0	300001	3300000	0.2022	0.9174	22.05	18.52
Contig0	600001	3600000	0.2083	0.9157	22.75	19.22
Contig0	900001	3900000	0.1977	0.9127	21.66	18.13
Contig0	1200001	4200000	0.1882	0.9232	20.39	16.86
Contig0	1500001	4500000	0.1836	0.9104	20.17	16.64
Contig0	1800001	4800000	0.1739	0.8988	19.35	15.82
Contig0	2100001	5100000	0.1821	0.8897	20.47	16.94
Contig0	2400001	5400000	0.1913	0.8887	21.53	18.00
Contig0	2700001	5700000	0.1796	0.8956	20.05	16.52
Contig0	3000001	6000000	0.1755	0.8955	19.60	16.07
Contig0	3300001	6300000	0.1752	0.8976	19.52	15.99
Contig0	3600001	6600000	0.1662	0.8832	18.82	15.29
Contig0	3900001	6900000	0.1655	0.8828	18.75	15.22
Contig0	4200001	7200000	0.1620	0.8834	18.34	14.81
Contig0	4500001	7500000	0.1687	0.8848	19.07	15.54
Contig0	4800001	7800000	0.1709	0.8972	19.05	15.52
Contig0	5100001	8100000	0.1617	0.9018	17.93	14.40
Contig0	5400001	8400000	0.1385	0.9050	15.31	11.78
Contig0	5700001	8700000	0.1441	0.8831	16.32	12.79
Contig0	6000001	9000000	0.1491	0.8707	17.12	13.59
Contig0	6300001	9300000	0.1546	0.8726	17.71	14.18
Contig0	6600001	9600000	0.1595	0.8810	18.10	14.57
Contig0	6900001	9900000	0.1682	0.8706	19.32	15.79
Contig0	7200001	10200000	0.1679	0.8647	19.41	15.88
Contig0	7500001	10500000	0.1710	0.8666	19.73	16.20
Contig0	7800001	10800000	0.1617	0.8667	18.66	15.13
Contig0	8100001	11100000	0.1741	0.8528	20.42	16.89
Contig0	8400001	11400000	0.1839	0.8553	21.50	17.97
Contig0	8700001	11700000	0.1906	0.8737	21.81	18.28
Contig0	9000001	12000000	0.1794	0.8765	20.47	16.94
Contig0	9300001	12300000	0.1751	0.8787	19.93	16.40
Contig0	9600001	12600000	0.1854	0.8734	21.23	17.70
Contig0	9900001	12900000	0.1728	0.8627	20.03	16.50
Contig0	10200001	13200000	0.1770	0.8631	20.51	16.98
Contig0	10500001	13500000	0.1814	0.8644	20.99	17.46
Contig0	10800001	13800000	0.1861	0.8473	21.96	18.43
Contig0	11100001	14100000	0.1888	0.8539	22.11	18.58
Contig0	11400001	14400000	0.1881	0.8540	22.03	18.50
Contig0	11700001	14700000	0.1905	0.8535	22.32	18.79
Contig0	12000001	15000000	0.2037	0.8566	23.78	20.25
Contig0	12300001	15300000	0.1902	0.8383	22.69	19.16
Contig0	12600001	15600000	0.1809	0.8428	21.47	17.94
Contig0	12900001	15900000	0.1753	0.8424	20.82	17.29
Contig0	13200001	16200000	0.1786	0.8354	21.38	17.85
Contig0	13500001	16500000	0.1844	0.8355	22.07	18.54
Contig0	13800001	16800000	0.1843	0.8476	21.75	18.22
Contig0	14100001	17100000	0.1699	0.8462	20.08	16.55
Contig0	14400001	17400000	0.1714	0.8418	20.36	16.83
Contig0	14700001	17700000	0.1814	0.8412	21.56	18.03
Contig0	15000001	18000000	0.1756	0.8410	20.88	17.35
Contig0	15300001	18300000	0.1922	0.8449	22.75	19.22
Contig0	15600001	18600000	0.1883	0.8073	23.33	19.80
Contig0	15900001	18900000	0.1975	0.8203	24.08	20.55
Contig0	16200001	19200000	0.1950	0.8338	23.38	19.85
Contig0	16500001	19500000	0.1745	0.8337	20.92	17.39
Contig0	16800001	19800000	0.1790	0.8255	21.68	18.15
Contig0	17100001	20100000	0.1832	0.8198	22.34	18.81
Contig0	17400001	20400000	0.1846	0.8271	22.32	18.79
Contig0	17700001	20700000	0.1610	0.8202	19.63	16.10
Contig0	18000001	21000000	0.1624	0.8232	19.72	16.19
Contig0	18300001	21300000	0.1523	0.8305	18.34	14.81
Contig0	18600001	21600000	0.1598	0.8675	18.42	14.89
Contig0	18900001	21900000	0.1543	0.8733	17.67	14.14
Contig0	19200001	22200000	0.1601	0.8625	18.56	15.03
Contig0	19500001	22500000	0.1574	0.8503	18.51	14.98
Contig0	19800001	22800000	0.1530	0.8539	17.92	14.39
Contig0	20100001	23100000	0.1500	0.8572	17.50	13.97
Contig0	20400001	23400000	0.1435	0.8499	16.89	13.36
Contig0	20700001	23700000	0.1441	0.8532	16.89	13.36
Contig0	21000001	24000000	0.1512	0.8459	17.87	14.34
Contig0	21300001	24300000	0.1445	0.8433	17.14	13.61
Contig0	21600001	24600000	0.1460	0.8317	17.56	14.03
Contig0	21900001	24900000	0.1580	0.8218	19.23	15.70
Contig0	22200001	25200000	0.1528	0.8227	18.57	15.04
Contig0	22500001	25500000	0.1698	0.8206	20.70	17.17
Contig0	22800001	25800000	0.1795	0.8196	21.91	18.38
Contig0	23100001	26100000	0.1850	0.8186	22.60	19.07
Contig0	23400001	26400000	0.1952	0.8200	23.81	20.28
Contig0	23700001	26700000	0.1995	0.8183	24.38	20.85
Contig0	24000001	27000000	0.2002	0.8162	24.52	20.99
Contig0	24300001	27300000	0.1990	0.8139	24.45	20.92
Contig0	24600001	27600000	0.1897	0.8102	23.42	19.89
Contig0	24900001	27900000	0.1814	0.8150	22.26	18.73
Contig0	25200001	28200000	0.1757	0.8138	21.59	18.06
Contig0	25500001	28500000	0.1719	0.8289	20.74	17.21
Contig0	25800001	28800000	0.1693	0.8323	20.34	16.81
Contig0	26100001	29100000	0.1642	0.8391	19.57	16.04
Contig0	26400001	29400000	0.1621	0.8451	19.18	15.65
Contig0	26700001	29700000	0.1713	0.8399	20.39	16.86
Contig0	27000001	30000000	0.1640	0.8414	19.49	15.96
Contig0	27300001	30300000	0.1695	0.8440	20.08	16.55
Contig0	27600001	30600000	0.1853	0.8599	21.55	18.02
Contig0	27900001	30900000	0.1963	0.8564	22.92	19.39
Contig0	28200001	31200000	0.2030	0.8573	23.68	20.15
Contig0	28500001	31500000	0.2039	0.8606	23.70	20.17
Contig0	28800001	31800000	0.1977	0.8665	22.82	19.29
Contig0	29100001	32100000	0.2025	0.8745	23.16	19.63
Contig0	29400001	32400000	0.1918	0.8598	22.31	18.78
Contig0	29700001	32700000	0.1904	0.8670	21.96	18.43
Contig0	30000001	33000000	0.1948	0.8748	22.27	18.74
Contig0	30300001	33300000	0.1934	0.8745	22.11	18.58
Contig0	30600001	33600000	0.1938	0.8659	22.38	18.85
Contig0	30900001	33900000	0.1867	0.8664	21.55	18.02
Contig0	31200001	34200000	0.1828	0.8643	21.15	17.62
Contig0	31500001	34500000	0.1824	0.8608	21.19	17.66
Contig0	31800001	34800000	0.1816	0.8611	21.09	17.56
Contig0	32100001	35100000	0.1771	0.8375	21.15	17.62
Contig0	32400001	35400000	0.1998	0.8497	23.51	19.98
Contig0	32700001	35700000	0.1929	0.8430	22.88	19.35
Contig0	33000001	36000000	0.1908	0.8354	22.84	19.31
Contig0	33300001	36300000	0.1986	0.8356	23.77	20.24
Contig0	33600001	36600000	0.1926	0.8349	23.06	19.53
Contig0	33900001	36900000	0.1914	0.8310	23.03	19.50
Contig0	34200001	37200000	0.1900	0.8256	23.01	19.48
Contig0	34500001	37500000	0.1810	0.8011	22.60	19.07
Contig0	34800001	37800000	0.1739	0.7761	22.41	18.88
Contig0	35100001	38100000	0.1906	0.7953	23.97	20.44
Contig0	35400001	38400000	0.1788	0.7879	22.69	19.16
Contig0	35700001	38700000	0.1800	0.7902	22.78	19.25
Contig0	36000001	39000000	0.1704	0.7844	21.72	18.19
Contig0	36300001	39300000	0.1633	0.7660	21.32	17.79
Contig0	36600001	39600000	0.1573	0.7617	20.65	17.12
Contig0	36900001	39900000	0.1599	0.7681	20.82	17.29
Contig0	37200001	40200000	0.1667	0.7659	21.77	18.24
Contig0	37500001	40500000	0.1736	0.7864	22.07	18.54
Contig0	37800001	40800000	0.1883	0.8017	23.48	19.95
Contig0	38100001	41100000	0.1729	0.7970	21.69	18.16
Contig0	38400001	41400000	0.1737	0.7858	22.11	18.58
Contig0	38700001	41700000	0.1778	0.7897	22.52	18.99
Contig0	39000001	42000000	0.1832	0.7925	23.12	19.59
Contig0	39300001	42300000	0.1943	0.8103	23.98	20.45
Contig0	39600001	42600000	0.1959	0.8108	24.16	20.63
Contig0	39900001	42900000	0.1924	0.8132	23.66	20.13
Contig0	40200001	43200000	0.1908	0.8071	23.64	20.11
Contig0	40500001	43500000	0.1934	0.7990	24.20	20.67
Contig0	40800001	43800000	0.1889	0.7949	23.76	20.23
Contig0	41100001	44100000	0.2011	0.7883	25.51	21.98
Contig0	41400001	44400000	0.1988	0.8021	24.78	21.25
Contig0	41700001	44700000	0.1963	0.7930	24.75	21.22
Contig0	42000001	45000000	0.2060	0.7994	25.76	22.23
Contig0	42300001	45300000	0.2006	0.7958	25.21	21.68
Contig0	42600001	45600000	0.2050	0.7973	25.71	22.18
Contig0	42900001	45900000	0.2091	0.7858	26.61	23.08
Contig0	43200001	46200000	0.1990	0.8072	24.65	21.12
Contig0	43500001	46500000	0.1857	0.8100	22.93	19.40
Contig0	43800001	46800000	0.1758	0.8092	21.72	18.19
Contig0	44100001	47100000	0.1656	0.8013	20.66	17.13
Contig0	44400001	47400000	0.1523	0.7894	19.29	15.76
Contig0	44700001	47700000	0.1471	0.7895	18.64	15.11
Contig0	45000001	48000000	0.1323	0.7763	17.05	13.52
Contig0	45300001	48300000	0.1316	0.7768	16.94	13.41
Contig0	45600001	48600000	0.1392	0.7851	17.73	14.20
Contig0	45900001	48900000	0.1318	0.7828	16.83	13.30
Contig0	46200001	49200000	0.1366	0.7725	17.68	14.15
Contig0	46500001	49500000	0.1572	0.7738	20.32	16.79
Contig0	46800001	49800000	0.1559	0.7683	20.29	16.76
Contig0	47100001	50100000	0.1528	0.7770	19.66	16.13
Contig0	47400001	50400000	0.1540	0.7772	19.82	16.29
Contig0	47700001	50700000	0.1676	0.7703	21.76	18.23
Contig0	48000001	51000000	0.1693	0.7736	21.89	18.36
Contig0	48300001	51300000	0.1668	0.7716	21.62	18.09
Contig0	48600001	51600000	0.1564	0.7639	20.47	16.94
Contig0	48900001	51900000	0.1650	0.7752	21.29	17.76
Contig0	49200001	52200000	0.1544	0.7634	20.23	16.70
Contig0	49500001	52500000	0.1545	0.7661	20.17	16.64
Contig0	49800001	52800000	0.1734	0.7692	22.54	19.01
Contig0	50100001	53100000	0.1675	0.7718	21.71	18.18
Contig0	50400001	53400000	0.1836	0.7776	23.62	20.09
Contig0	50700001	53700000	0.1645	0.7864	20.92	17.39
Contig0	51000001	54000000	0.1623	0.7972	20.36	16.83
Contig0	51300001	54300000	0.1622	0.7884	20.57	17.04
Contig0	51600001	54600000	0.1524	0.7703	19.78	16.25
Contig0	51900001	54900000	0.1507	0.7529	20.02	16.49
Contig0	52200001	55200000	0.1717	0.7705	22.29	18.76
Contig0	52500001	55500000	0.1581	0.7651	20.66	17.13
Contig0	52800001	55800000	0.1542	0.7748	19.91	16.38
Contig0	53100001	56100000	0.1592	0.7635	20.85	17.32
Contig0	53400001	56400000	0.1438	0.7325	19.64	16.11
Contig0	53700001	56700000	0.1632	0.7270	22.45	18.92
Contig0	54000001	57000000	0.1770	0.7125	24.84	21.31
Contig0	54300001	57300000	0.1868	0.7250	25.77	22.24
Contig0	54600001	57600000	0.1952	0.7334	26.62	23.09
Contig0	54900001	57900000	0.2003	0.7484	26.76	23.23
Contig0	55200001	58200000	0.1884	0.7374	25.55	22.02
Contig0	55500001	58500000	0.1814	0.7317	24.80	21.27
Contig0	55800001	58800000	0.1889	0.7259	26.02	22.49
Contig0	56100001	59100000	0.2017	0.7485	26.94	23.41
Contig0	56400001	59400000	0.2140	0.7567	28.28	24.75
Contig0	56700001	59700000	0.2031	0.7523	27.00	23.47
Contig0	57000001	60000000	0.2079	0.7471	27.83	24.30
Contig0	57300001	60300000	0.2043	0.7486	27.29	23.76
Contig0	57600001	60600000	0.2199	0.7477	29.41	25.88
Contig0	57900001	60900000	0.2208	0.7548	29.26	25.73
Contig0	58200001	61200000	0.2276	0.7596	29.97	26.44
Contig0	58500001	61500000	0.2360	0.7618	30.98	27.45
Contig0	58800001	61800000	0.2204	0.7602	29.00	25.47
Contig0	59100001	62100000	0.2169	0.7365	29.45	25.92
Contig0	59400001	62400000	0.2162	0.7634	28.33	24.80
Contig0	59700001	62700000	0.2158	0.7776	27.75	24.22
Contig0	60000001	63000000	0.1932	0.7758	24.90	21.37
Contig0	60300001	63300000	0.1850	0.7693	24.04	20.51
Contig0	60600001	63600000	0.1669	0.7778	21.46	17.93
Contig0	60900001	63900000	0.1606	0.7657	20.97	17.44
Contig0	61200001	64200000	0.1637	0.7629	21.46	17.93
Contig0	61500001	64500000	0.1684	0.7675	21.94	18.41
Contig0	61800001	64800000	0.1682	0.7617	22.08	18.55
Contig0	62100001	65100000	0.1551	0.7585	20.45	16.92
Contig0	62400001	65400000	0.1553	0.7501	20.70	17.17
Contig0	62700001	65700000	0.1591	0.7471	21.29	17.76
Contig0	63000001	66000000	0.1623	0.7473	21.72	18.19
Contig0	63300001	66300000	0.1695	0.7604	22.29	18.76
Contig0	63600001	66600000	0.1707	0.7524	22.68	19.15
Contig0	63900001	66900000	0.1706	0.7617	22.39	18.86
Contig0	64200001	67200000	0.1642	0.7643	21.49	17.96
Contig0	64500001	67500000	0.1638	0.7471	21.93	18.40
Contig0	64800001	67800000	0.1630	0.7470	21.82	18.29
Contig0	65100001	68100000	0.1727	0.7566	22.83	19.30
Contig0	65400001	68400000	0.1657	0.7664	21.62	18.09
Contig0	65700001	68700000	0.1608	0.7665	20.97	17.44
Contig0	66000001	69000000	0.1657	0.7637	21.70	18.17
Contig0	66300001	69300000	0.1614	0.7449	21.66	18.13
Contig0	66600001	69600000	0.1641	0.7488	21.92	18.39
Contig0	66900001	69900000	0.1717	0.7245	23.71	20.18
Contig0	67200001	70200000	0.1607	0.7174	22.40	18.87
Contig0	67500001	70500000	0.1619	0.7308	22.16	18.63
Contig0	67800001	70800000	0.1701	0.7248	23.47	19.94
Contig0	68100001	71100000	0.1774	0.7334	24.19	20.66
Contig0	68400001	71400000	0.1833	0.7141	25.67	22.14
Contig0	68700001	71700000	0.1816	0.7125	25.49	21.96
Contig0	69000001	72000000	0.1849	0.7123	25.96	22.43
Contig0	69300001	72300000	0.1998	0.7057	28.31	24.78
Contig0	69600001	72600000	0.2025	0.7052	28.72	25.19
Contig0	69900001	72900000	0.1897	0.7133	26.59	23.06
Contig0	70200001	73200000	0.1941	0.7116	27.28	23.75
Contig0	70500001	73500000	0.1899	0.7112	26.70	23.17
Contig0	70800001	73800000	0.1856	0.7284	25.48	21.95
Contig0	71100001	74100000	0.1863	0.7195	25.89	22.36
Contig0	71400001	74400000	0.1932	0.7264	26.60	23.07
Contig0	71700001	74700000	0.2002	0.7232	27.68	24.15
Contig0	72000001	75000000	0.1938	0.7267	26.67	23.14
Contig0	72300001	75300000	0.1782	0.7361	24.22	20.69
Contig0	72600001	75600000	0.1692	0.7245	23.36	19.83
Contig0	72900001	75900000	0.1740	0.7328	23.74	20.21
Contig0	73200001	76200000	0.1890	0.7391	25.58	22.05
Contig0	73500001	76500000	0.1844	0.7391	24.94	21.41
Contig0	73800001	76800000	0.1909	0.7438	25.66	22.13
Contig0	74100001	77100000	0.1869	0.7547	24.76	21.23
Contig0	74400001	77400000	0.1714	0.7562	22.66	19.13
Contig0	74700001	77700000	0.1614	0.7560	21.35	17.82
Contig0	75000001	78000000	0.1661	0.7624	21.78	18.25
Contig0	75300001	78300000	0.1756	0.7452	23.57	20.04
Contig0	75600001	78600000	0.1921	0.7651	25.11	21.58
Contig0	75900001	78900000	0.1951	0.7654	25.49	21.96
Contig0	76200001	79200000	0.1882	0.7755	24.26	20.73
Contig0	76500001	79500000	0.2046	0.7751	26.40	22.87
Contig0	76800001	79800000	0.2141	0.7692	27.83	24.30
Contig0	77100001	80100000	0.2106	0.7520	28.00	24.47
Contig0	77400001	80400000	0.2144	0.7597	28.22	24.69
Contig0	77700001	80700000	0.2345	0.7697	30.46	26.93
Contig0	78000001	81000000	0.2323	0.7685	30.23	26.70
Contig0	78300001	81300000	0.2189	0.7952	27.52	23.99
Contig0	78600001	81600000	0.2076	0.7755	26.77	23.24
Contig0	78900001	81900000	0.2045	0.7632	26.80	23.27
Contig0	79200001	82200000	0.1972	0.7490	26.33	22.80
Contig0	79500001	82500000	0.1856	0.7508	24.72	21.19
Contig0	79800001	82800000	0.1659	0.7399	22.42	18.89
Contig0	80100001	83100000	0.1699	0.7501	22.65	19.12
Contig0	80400001	83400000	0.1703	0.7369	23.11	19.58
Contig0	80700001	83700000	0.1680	0.7382	22.76	19.23
Contig0	81000001	84000000	0.1774	0.7453	23.81	20.28
Contig0	81300001	84300000	0.1801	0.7323	24.60	21.07
Contig0	81600001	84600000	0.1995	0.7578	26.33	22.80
Contig0	81900001	84900000	0.1954	0.7679	25.45	21.92
Contig0	82200001	85200000	0.2001	0.7505	26.66	23.13
Contig0	82500001	85500000	0.1976	0.7509	26.32	22.79
Contig0	82800001	85800000	0.2042	0.7504	27.22	23.69
Contig0	83100001	86100000	0.2050	0.7310	28.04	24.51
Contig0	83400001	86400000	0.2024	0.7320	27.65	24.12
Contig0	83700001	86700000	0.1895	0.7136	26.56	23.03
Contig0	84000001	87000000	0.1875	0.7122	26.33	22.80
Contig0	84300001	87300000	0.1976	0.7200	27.45	23.92
Contig0	84600001	87600000	0.1791	0.6987	25.64	22.11
Contig0	84900001	87900000	0.1802	0.7116	25.33	21.80
Contig0	85200001	88200000	0.1791	0.7332	24.42	20.89
Contig0	85500001	88500000	0.1760	0.7281	24.17	20.64
Contig0	85800001	88800000	0.1795	0.7362	24.38	20.85
Contig0	86100001	89100000	0.1678	0.7548	22.24	18.71
Contig0	86400001	89400000	0.1833	0.7611	24.08	20.55
Contig0	86700001	89700000	0.1802	0.7566	23.82	20.29
Contig0	87000001	90000000	0.1831	0.7534	24.30	20.77
Contig0	87300001	90300000	0.1707	0.7358	23.19	19.66
Contig0	87600001	90600000	0.1631	0.7481	21.80	18.27
Contig0	87900001	90900000	0.1650	0.7343	22.47	18.94
Contig0	88200001	91200000	0.1777	0.7336	24.23	20.70
Contig0	88500001	91500000	0.1807	0.7350	24.59	21.06
Contig0	88800001	91800000	0.1843	0.7318	25.18	21.65
Contig0	89100001	92100000	0.1832	0.7284	25.15	21.62
Contig0	89400001	92400000	0.1741	0.7261	23.98	20.45
Contig0	89700001	92700000	0.1789	0.7472	23.94	20.41
Contig0	90000001	93000000	0.1702	0.7442	22.87	19.34
Contig0	90300001	93300000	0.1811	0.7681	23.58	20.05
Contig0	90600001	93600000	0.1883	0.7605	24.76	21.23
Contig0	90900001	93900000	0.1830	0.7585	24.13	20.60
Contig0	91200001	94200000	0.1746	0.7551	23.12	19.59
Contig0	91500001	94500000	0.1789	0.7491	23.89	20.36
Contig0	91800001	94800000	0.1609	0.7488	21.49	17.96
Contig0	92100001	95100000	0.1713	0.7452	22.99	19.46
Contig0	92400001	95400000	0.1607	0.7419	21.66	18.13
Contig0	92700001	95700000	0.1593	0.7184	22.17	18.64
Contig0	93000001	96000000	0.1534	0.7242	21.18	17.65
Contig0	93300001	96300000	0.1520	0.7066	21.51	17.98
Contig0	93600001	96600000	0.1480	0.7095	20.86	17.33
Contig0	93900001	96900000	0.1604	0.7077	22.66	19.13
Contig0	94200001	97200000	0.1598	0.7036	22.71	19.18
Contig0	94500001	97500000	0.1529	0.7007	21.82	18.29
Contig0	94800001	97800000	0.1604	0.7031	22.81	19.28
Contig0	95100001	98100000	0.1645	0.7163	22.97	19.44
Contig0	95400001	98400000	0.1713	0.7096	24.14	20.61
Contig0	95700001	98700000	0.1720	0.7343	23.42	19.89
Contig0	96000001	99000000	0.1798	0.7289	24.66	21.13
Contig0	96300001	99300000	0.1752	0.7241	24.19	20.66
Contig0	96600001	99600000	0.1869	0.7131	26.21	22.68
Contig0	96900001	99900000	0.1853	0.7189	25.78	22.25
Contig0	97200001	100200000	0.1810	0.7268	24.90	21.37
Contig0	97500001	100500000	0.1806	0.7280	24.81	21.28
Contig0	97800001	100800000	0.1795	0.7236	24.81	21.28
Contig0	98100001	101100000	0.1784	0.7204	24.77	21.24
Contig0	98400001	101400000	0.1772	0.7257	24.42	20.89
Contig0	98700001	101700000	0.1741	0.7063	24.64	21.11
Contig0	99000001	102000000	0.1805	0.7156	25.23	21.70
Contig0	99300001	102300000	0.1689	0.7173	23.55	20.02
Contig0	99600001	102600000	0.1555	0.7371	21.09	17.56
Contig0	99900001	102900000	0.1464	0.7320	19.99	16.46
Contig0	100200001	103200000	0.1527	0.7198	21.22	17.69
Contig0	100500001	103500000	0.1644	0.7350	22.37	18.84
Contig0	100800001	103800000	0.1672	0.7444	22.47	18.94
Contig0	101100001	104100000	0.1659	0.7406	22.41	18.88
Contig0	101400001	104400000	0.1691	0.7519	22.49	18.96
Contig0	101700001	104700000	0.1851	0.7666	24.14	20.61
Contig0	102000001	105000000	0.1789	0.7591	23.57	20.04
Contig0	102300001	105300000	0.1868	0.7616	24.53	21.00
Contig0	102600001	105600000	0.1999	0.7420	26.94	23.41
Contig0	102900001	105900000	0.1990	0.7406	26.86	23.33
Contig0	103200001	106200000	0.1934	0.7379	26.21	22.68
Contig0	103500001	106500000	0.1813	0.7258	24.97	21.44
Contig0	103800001	106800000	0.1727	0.7048	24.50	20.97
Contig0	104100001	107100000	0.1740	0.7133	24.40	20.87
Contig0	104400001	107400000	0.1748	0.6971	25.08	21.55
Contig0	104700001	107700000	0.1549	0.6762	22.91	19.38
Contig0	105000001	108000000	0.1533	0.6758	22.68	19.15
Contig0	105300001	108300000	0.1543	0.6793	22.72	19.19
Contig0	105600001	108600000	0.1442	0.6924	20.82	17.29
Contig0	105900001	108900000	0.1492	0.6937	21.50	17.97
Contig0	106200001	109200000	0.1446	0.7158	20.20	16.67
Contig0	106500001	109500000	0.1453	0.7121	20.40	16.87
Contig0	106800001	109800000	0.1393	0.7127	19.54	16.01
Contig0	107100001	110100000	0.1273	0.7009	18.17	14.64
Contig0	107400001	110400000	0.1341	0.6978	19.22	15.69
Contig0	107700001	110700000	0.1404	0.7216	19.46	15.93
Contig0	108000001	111000000	0.1470	0.7203	20.40	16.87
Contig0	108300001	111300000	0.1486	0.7180	20.70	17.17
Contig0	108600001	111600000	0.1432	0.7151	20.03	16.50
Contig0	108900001	111900000	0.1536	0.7117	21.59	18.06
Contig0	109200001	112200000	0.1547	0.7123	21.72	18.19
Contig0	109500001	112500000	0.1550	0.7073	21.92	18.39
Contig0	109800001	112800000	0.1764	0.7273	24.26	20.73
Contig0	110100001	113100000	0.1802	0.7184	25.08	21.55
Contig0	110400001	113400000	0.1629	0.7152	22.78	19.25
Contig0	110700001	113700000	0.1687	0.7157	23.57	20.04
Contig0	111000001	114000000	0.1756	0.7243	24.24	20.71
Contig0	111300001	114300000	0.1756	0.7337	23.94	20.41
Contig0	111600001	114600000	0.1774	0.7417	23.92	20.39
Contig0	111900001	114900000	0.1625	0.7435	21.85	18.32
Contig0	112200001	115200000	0.1677	0.7232	23.19	19.66
Contig0	112500001	115500000	0.1795	0.7328	24.50	20.97
Contig0	112800001	115800000	0.1725	0.7081	24.35	20.82
Contig0	113100001	116100000	0.1757	0.7190	24.43	20.90
Contig0	113400001	116400000	0.1876	0.7387	25.40	21.87
Contig0	113700001	116700000	0.1883	0.7296	25.81	22.28
Contig0	114000001	117000000	0.1741	0.7160	24.31	20.78
Contig0	114300001	117300000	0.1775	0.6973	25.46	21.93
Contig0	114600001	117600000	0.1837	0.6805	27.00	23.47
Contig0	114900001	117900000	0.1984	0.6774	29.30	25.77
Contig0	115200001	118200000	0.1940	0.6785	28.59	25.06
Contig0	115500001	118500000	0.1983	0.6681	29.68	26.15
Contig0	115800001	118800000	0.2005	0.6885	29.12	25.59
Contig0	116100001	119100000	0.1998	0.6951	28.75	25.22
Contig0	116400001	119400000	0.2078	0.6914	30.06	26.53
Contig0	116700001	119700000	0.2080	0.6829	30.45	26.92
Contig0	117000001	120000000	0.2032	0.6908	29.41	25.88
Contig0	117300001	120300000	0.1985	0.7039	28.20	24.67
Contig0	117600001	120600000	0.1900	0.7146	26.59	23.06
Contig0	117900001	120900000	0.1905	0.7047	27.03	23.50
Contig0	118200001	121200000	0.1887	0.7168	26.32	22.79
Contig0	118500001	121500000	0.1854	0.7314	25.35	21.82
Contig0	118800001	121800000	0.1753	0.7168	24.46	20.93
Contig0	119100001	122100000	0.1627	0.6787	23.97	20.44
Contig0	119400001	122400000	0.1549	0.6566	23.60	20.07
Contig0	119700001	122700000	0.1509	0.6559	23.01	19.48
Contig0	120000001	123000000	0.1572	0.6383	24.63	21.10
Contig0	120300001	123300000	0.1586	0.6321	25.10	21.57
Contig0	120600001	123600000	0.1687	0.6257	26.96	23.43
Contig0	120900001	123900000	0.1501	0.6450	23.27	19.74
Contig0	121200001	124200000	0.1515	0.6342	23.89	20.36
Contig0	121500001	124500000	0.1526	0.6229	24.50	20.97
Contig0	121800001	124800000	0.1621	0.6298	25.73	22.20
Contig0	122100001	125100000	0.1702	0.6565	25.93	22.40
Contig0	122400001	125400000	0.1737	0.6829	25.44	21.91
Contig0	122700001	125700000	0.1819	0.6866	26.49	22.96
Contig0	123000001	126000000	0.1784	0.6930	25.75	22.22
Contig0	123300001	126300000	0.1823	0.6921	26.34	22.81
Contig0	123600001	126600000	0.1880	0.6941	27.08	23.55
Contig0	123900001	126900000	0.2100	0.6852	30.64	27.11
Contig0	124200001	127200000	0.2207	0.6750	32.69	29.16
Contig0	124500001	127500000	0.2073	0.6754	30.70	27.17
Contig0	124800001	127800000	0.2248	0.6757	33.27	29.74
Contig0	125100001	128100000	0.2281	0.6782	33.63	30.10
Contig0	125400001	128400000	0.2215	0.6579	33.67	30.14
Contig0	125700001	128700000	0.2169	0.6644	32.64	29.11
Contig0	126000001	129000000	0.2312	0.6713	34.43	30.90
Contig0	126300001	129300000	0.2244	0.6847	32.77	29.24
Contig0	126600001	129600000	0.2238	0.6735	33.23	29.70
Contig0	126900001	129900000	0.2168	0.6657	32.57	29.04
Contig0	127200001	130200000	0.2091	0.6726	31.08	27.55
Contig0	127500001	130500000	0.2088	0.6618	31.55	28.02
Contig0	127800001	130800000	0.1933	0.6546	29.53	26.00
Contig0	128100001	131100000	0.1799	0.6322	28.46	24.93
Contig0	128400001	131400000	0.1921	0.6487	29.61	26.08
Contig0	128700001	131700000	0.1916	0.6251	30.65	27.12
Contig0	129000001	132000000	0.1879	0.6257	30.02	26.49
Contig0	129300001	132300000	0.1910	0.5987	31.90	28.37
Contig0	129600001	132600000	0.1864	0.5926	31.45	27.92
Contig0	129900001	132900000	0.1702	0.5913	28.79	25.26
Contig0	130200001	133200000	0.1596	0.5931	26.90	23.37
Contig0	130500001	133500000	0.1567	0.5953	26.33	22.80
Contig0	130800001	133800000	0.1519	0.5885	25.80	22.27
Contig0	131100001	134100000	0.1589	0.5993	26.51	22.98
Contig0	131400001	134400000	0.1433	0.5964	24.03	20.50
Contig0	131700001	134700000	0.1459	0.6106	23.90	20.37
Contig0	132000001	135000000	0.1406	0.6164	22.81	19.28
Contig0	132300001	135300000	0.1534	0.6486	23.64	20.11
Contig0	132600001	135600000	0.1486	0.6626	22.42	18.89
Contig0	132900001	135900000	0.1674	0.6839	24.47	20.94
Contig0	133200001	136200000	0.1843	0.6976	26.41	22.88
Contig0	133500001	136500000	0.1926	0.7048	27.32	23.79
Contig0	133800001	136800000	0.1788	0.7085	25.23	21.70
Contig0	134100001	137100000	0.1749	0.7388	23.68	20.15
Contig0	134400001	137400000	0.1637	0.7624	21.48	17.95
Contig0	134700001	137700000	0.1405	0.7948	17.67	14.14
Contig0	135000001	138000000	0.1291	0.8031	16.08	12.55
Contig0	135300001	138300000	0.1083	0.8008	13.52	9.99
Contig0	135600001	138600000	0.1170	0.7896	14.82	11.29
Contig0	135900001	138900000	0.1140	0.7826	14.57	11.04
Contig0	136200001	139200000	0.1127	0.7692	14.65	11.12
Contig0	136500001	139500000	0.1059	0.7895	13.42	9.89
Contig0	136800001	139800000	0.1191	0.7904	15.06	11.53
Contig0	137100001	140100000	0.1330	0.7594	17.51	13.98
Contig0	137400001	140400000	0.1421	0.7366	19.29	15.76
Contig0	137700001	140700000	0.1637	0.7066	23.17	19.64
Contig0	138000001	141000000	0.1627	0.6946	23.43	19.90
Contig0	138300001	141300000	0.1657	0.6836	24.25	20.72
Contig0	138600001	141600000	0.1537	0.6989	21.99	18.46
Contig0	138900001	141900000	0.1644	0.7005	23.47	19.94
Contig0	139200001	142200000	0.1523	0.7062	21.57	18.04
Contig0	139500001	142500000	0.1584	0.6785	23.34	19.81
Contig0	139800001	142800000	0.1579	0.6875	22.97	19.44
Contig0	140100001	143100000	0.1639	0.7056	23.22	19.69
Contig0	140400001	143400000	0.1871	0.7098	26.36	22.83
Contig0	140700001	143700000	0.1946	0.7113	27.36	23.83
Contig0	141000001	144000000	0.2042	0.7096	28.78	25.25
Contig0	141300001	144300000	0.2055	0.7107	28.92	25.39
Contig0	141600001	144600000	0.2064	0.7091	29.11	25.58
Contig0	141900001	144900000	0.2009	0.7054	28.48	24.95
Contig0	142200001	145200000	0.2211	0.7146	30.94	27.41
Contig0	142500001	145500000	0.2254	0.7398	30.46	26.93
Contig0	142800001	145800000	0.2273	0.7301	31.13	27.60
Contig0	143100001	146100000	0.2153	0.7053	30.53	27.00
Contig0	143400001	146400000	0.2049	0.7098	28.87	25.34
Contig0	143700001	146700000	0.1949	0.7040	27.69	24.16
Contig0	144000001	147000000	0.1926	0.7093	27.16	23.63
Contig0	144300001	147300000	0.2031	0.6908	29.40	25.87
Contig0	144600001	147600000	0.2023	0.6930	29.19	25.66
Contig0	144900001	147900000	0.1890	0.7188	26.29	22.76
Contig0	145200001	148200000	0.1794	0.7163	25.04	21.51
Contig0	145500001	148500000	0.1932	0.7129	27.10	23.57
Contig0	145800001	148800000	0.1983	0.7323	27.07	23.54
Contig0	146100001	149100000	0.1938	0.7540	25.71	22.18
Contig0	146400001	149400000	0.1872	0.7403	25.29	21.76
Contig0	146700001	149700000	0.1936	0.7564	25.59	22.06
Contig0	147000001	150000000	0.2118	0.7663	27.64	24.11
Contig0	147300001	150300000	0.2208	0.7869	28.06	24.53
Contig0	147600001	150600000	0.2262	0.7878	28.72	25.19
Contig0	147900001	150900000	0.2279	0.7704	29.59	26.06
Contig0	148200001	151200000	0.2239	0.7546	29.67	26.14
Contig0	148500001	151500000	0.1998	0.7277	27.45	23.92
Contig0	148800001	151800000	0.2066	0.7147	28.91	25.38
Contig0	149100001	152100000	0.2185	0.7070	30.91	27.38
Contig0	149400001	152400000	0.2307	0.7178	32.14	28.61
Contig0	149700001	152700000	0.2205	0.7118	30.97	27.44
Contig0	150000001	153000000	0.2068	0.7070	29.26	25.73
Contig0	150300001	153300000	0.1868	0.7046	26.51	22.98
Contig0	150600001	153600000	0.1947	0.7142	27.26	23.73
Contig0	150900001	153900000	0.2146	0.7162	29.96	26.43
Contig0	151200001	154200000	0.2189	0.7210	30.36	26.83
Contig0	151500001	154500000	0.2250	0.7506	29.97	26.44
Contig0	151800001	154800000	0.2163	0.7711	28.06	24.53
Contig0	152100001	155100000	0.2102	0.7856	26.76	23.23
Contig0	152400001	155400000	0.1887	0.7981	23.65	20.12
Contig0	152700001	155700000	0.1918	0.7962	24.09	20.56
Contig0	153000001	156000000	0.1984	0.7864	25.23	21.70
Contig0	153300001	156300000	0.1999	0.7859	25.43	21.90
Contig0	153600001	156600000	0.2092	0.7705	27.15	23.62
Contig0	153900001	156900000	0.2030	0.7635	26.58	23.05
Contig0	154200001	157200000	0.2075	0.7771	26.70	23.17
Contig0	154500001	157500000	0.2086	0.7696	27.10	23.57
Contig0	154800001	157800000	0.2067	0.7615	27.14	23.61
Contig0	155100001	158100000	0.2162	0.7563	28.59	25.06
Contig0	155400001	158400000	0.2290	0.7260	31.54	28.01
Contig0	155700001	158700000	0.2284	0.7353	31.06	27.53
Contig0	156000001	159000000	0.2145	0.7378	29.07	25.54
Contig0	156300001	159300000	0.2156	0.7343	29.37	25.84
Contig0	156600001	159600000	0.1861	0.7427	25.06	21.53
Contig0	156900001	159900000	0.1827	0.7452	24.52	20.99
Contig0	157200001	160200000	0.1907	0.7481	25.49	21.96
Contig0	157500001	160500000	0.2073	0.7487	27.69	24.16
Contig0	157800001	160800000	0.2113	0.7363	28.70	25.17
Contig0	158100001	161100000	0.2066	0.7406	27.90	24.37
Contig0	158400001	161400000	0.2060	0.7573	27.21	23.68
Contig0	158700001	161700000	0.2064	0.7481	27.59	24.06
Contig0	159000001	162000000	0.2139	0.7442	28.74	25.21
Contig0	159300001	162300000	0.2233	0.7574	29.48	25.95
Contig0	159600001	162600000	0.2288	0.7594	30.13	26.60
Contig0	159900001	162900000	0.2241	0.7572	29.59	26.06
Contig0	160200001	163200000	0.2041	0.7518	27.15	23.62
Contig0	160500001	163500000	0.1930	0.7639	25.27	21.74
Contig0	160800001	163800000	0.1926	0.7702	25.00	21.47
Contig0	161100001	164100000	0.1988	0.7672	25.91	22.38
Contig0	161400001	164400000	0.1921	0.7615	25.22	21.69
Contig0	161700001	164700000	0.1881	0.7540	24.95	21.42
Contig0	162000001	165000000	0.1797	0.7580	23.70	20.17
Contig0	162300001	165300000	0.1622	0.7644	21.22	17.69
Contig0	162600001	165600000	0.1662	0.7629	21.79	18.26
Contig0	162900001	165900000	0.1710	0.7688	22.25	18.72
Contig0	163200001	166200000	0.1724	0.7656	22.53	19.00
Contig0	163500001	166500000	0.1707	0.7664	22.27	18.74
Contig0	163800001	166800000	0.1518	0.7629	19.90	16.37
Contig0	164100001	167100000	0.1495	0.7491	19.95	16.42
Contig0	164400001	167400000	0.1566	0.7597	20.61	17.08
Contig0	164700001	167700000	0.1656	0.7745	21.38	17.85
Contig0	165000001	168000000	0.1818	0.7727	23.53	20.00
Contig0	165300001	168300000	0.2060	0.7620	27.03	23.50
Contig0	165600001	168600000	0.2032	0.7654	26.55	23.02
Contig0	165900001	168900000	0.1927	0.7641	25.21	21.68
Contig0	166200001	169200000	0.1932	0.7576	25.50	21.97
Contig0	166500001	169500000	0.1856	0.7464	24.86	21.33
Contig0	166800001	169800000	0.2146	0.7680	27.94	24.41
Contig0	167100001	170100000	0.2020	0.7657	26.38	22.85
Contig0	167400001	170400000	0.2059	0.7585	27.15	23.62
Contig0	167700001	170700000	0.1950	0.7532	25.89	22.36
Contig0	168000001	171000000	0.1802	0.7538	23.90	20.37
Contig0	168300001	171300000	0.1654	0.7496	22.07	18.54
Contig0	168600001	171600000	0.1672	0.7286	22.95	19.42
Contig0	168900001	171900000	0.1576	0.7274	21.66	18.13
Contig0	169200001	172200000	0.1714	0.7424	23.08	19.55
Contig0	169500001	172500000	0.1830	0.7387	24.78	21.25
Contig0	169800001	172800000	0.1652	0.7196	22.96	19.43
Contig0	170100001	173100000	0.1659	0.7320	22.67	19.14
Contig0	170400001	173400000	0.1626	0.7319	22.21	18.68
Contig0	170700001	173700000	0.1611	0.7277	22.14	18.61
Contig0	171000001	174000000	0.1608	0.7214	22.29	18.76
Contig0	171300001	174300000	0.1644	0.7427	22.13	18.60
Contig0	171600001	174600000	0.1626	0.7660	21.23	17.70
Contig0	171900001	174900000	0.1772	0.7758	22.84	19.31
Contig0	172200001	175200000	0.1649	0.7776	21.20	17.67
Contig0	172500001	175500000	0.1565	0.7829	19.99	16.46
Contig0	172800001	175800000	0.1598	0.7806	20.48	16.95
Contig0	173100001	176100000	0.1635	0.7720	21.18	17.65
Contig0	173400001	176400000	0.1591	0.7775	20.47	16.94
Contig0	173700001	176700000	0.1628	0.7937	20.51	16.98
Contig0	174000001	177000000	0.1586	0.8107	19.56	16.03
Contig0	174300001	177300000	0.1730	0.7895	21.91	18.38
Contig0	174600001	177600000	0.1977	0.7887	25.06	21.53
Contig0	174900001	177900000	0.1850	0.7769	23.81	20.28
Contig0	175200001	178200000	0.1878	0.7777	24.15	20.62
Contig0	175500001	178500000	0.1974	0.7864	25.11	21.58
Contig0	175800001	178800000	0.1904	0.8012	23.76	20.23
Contig0	176100001	179100000	0.1959	0.8054	24.32	20.79
Contig0	176400001	179400000	0.2140	0.8164	26.21	22.68
Contig0	176700001	179700000	0.2169	0.8061	26.91	23.38
Contig0	177000001	180000000	0.2284	0.8082	28.26	24.73
Contig0	177300001	180300000	0.2149	0.8206	26.18	22.65
Contig0	177600001	180600000	0.2201	0.8232	26.73	23.20
Contig0	177900001	180900000	0.2379	0.8297	28.68	25.15
Contig0	178200001	181200000	0.2439	0.8137	29.97	26.44
Contig0	178500001	181500000	0.2511	0.8114	30.95	27.42
Contig0	178800001	181800000	0.2510	0.7951	31.57	28.04
Contig0	179100001	182100000	0.2575	0.8014	32.13	28.60
Contig0	179400001	182400000	0.2572	0.7859	32.73	29.20
Contig0	179700001	182700000	0.2562	0.7897	32.44	28.91
Contig0	180000001	183000000	0.2547	0.7805	32.63	29.10
Contig0	180300001	183300000	0.2601	0.7800	33.34	29.81
Contig0	180600001	183600000	0.2284	0.7765	29.41	25.88
Contig0	180900001	183900000	0.2274	0.7707	29.51	25.98
Contig0	181200001	184200000	0.2161	0.7789	27.74	24.21
Contig0	181500001	184500000	0.1986	0.7702	25.78	22.25
Contig0	181800001	184800000	0.2102	0.7800	26.95	23.42
Contig0	182100001	185100000	0.2099	0.7883	26.63	23.10
Contig0	182400001	185400000	0.1934	0.7906	24.46	20.93
Contig0	182700001	185700000	0.1906	0.7851	24.27	20.74
Contig0	183000001	186000000	0.1918	0.7835	24.47	20.94
Contig0	183300001	186300000	0.1792	0.7767	23.07	19.54
Contig0	183600001	186600000	0.1752	0.7796	22.48	18.95
Contig0	183900001	186900000	0.1590	0.7714	20.62	17.09
Contig0	184200001	187200000	0.1654	0.7756	21.33	17.80
Contig0	184500001	187500000	0.1695	0.7827	21.65	18.12
Contig0	184800001	187800000	0.1732	0.7855	22.05	18.52
Contig0	185100001	188100000	0.1570	0.7863	19.97	16.44
Contig0	185400001	188400000	0.1665	0.7962	20.91	17.38
Contig0	185700001	188700000	0.1585	0.8043	19.71	16.18
Contig0	186000001	189000000	0.1474	0.8109	18.18	14.65
Contig0	186300001	189300000	0.1480	0.8203	18.04	14.51
Contig0	186600001	189600000	0.1554	0.8203	18.94	15.41
Contig0	186900001	189900000	0.1600	0.8304	19.27	15.74
Contig0	187200001	190200000	0.1559	0.8330	18.72	15.19
Contig0	187500001	190500000	0.1518	0.8331	18.22	14.69
Contig0	187800001	190800000	0.1370	0.8284	16.54	13.01
Contig0	188100001	191100000	0.1468	0.8107	18.10	14.57
Contig0	188400001	191400000	0.1398	0.8083	17.30	13.77
Contig0	188700001	191700000	0.1510	0.8056	18.75	15.22
Contig0	189000001	192000000	0.1576	0.8011	19.68	16.15
Contig0	189300001	192300000	0.1788	0.7983	22.39	18.86
Contig0	189600001	192600000	0.1814	0.7922	22.90	19.37
Contig0	189900001	192900000	0.1887	0.7875	23.96	20.43
Contig0	190200001	193200000	0.1856	0.7856	23.62	20.09
Contig0	190500001	193500000	0.1841	0.7854	23.44	19.91
Contig0	190800001	193800000	0.1937	0.7968	24.31	20.78
Contig0	191100001	194100000	0.1823	0.8127	22.43	18.90
Contig0	191400001	194400000	0.1897	0.8144	23.30	19.77
Contig0	191700001	194700000	0.1884	0.8226	22.91	19.38
Contig0	192000001	195000000	0.1870	0.8403	22.26	18.73
Contig0	192300001	195300000	0.1755	0.8362	20.99	17.46
Contig0	192600001	195600000	0.1749	0.8382	20.87	17.34
Contig0	192900001	195900000	0.1780	0.8498	20.95	17.42
Contig0	193200001	196200000	0.1885	0.8525	22.11	18.58
Contig0	193500001	196500000	0.1941	0.8598	22.57	19.04
Contig0	193800001	196800000	0.1804	0.8471	21.30	17.77
Contig0	194100001	197100000	0.1950	0.8483	22.99	19.46
Contig0	194400001	197400000	0.1892	0.8394	22.54	19.01
Contig0	194700001	197700000	0.2007	0.8313	24.15	20.62
Contig0	195000001	198000000	0.2050	0.8247	24.85	21.32
Contig0	195300001	198300000	0.2035	0.8263	24.63	21.10
Contig0	195600001	198600000	0.1992	0.8308	23.97	20.44
Contig0	195900001	198900000	0.1959	0.8257	23.73	20.20
Contig0	196200001	199200000	0.1896	0.8112	23.37	19.84
Contig0	196500001	199500000	0.1929	0.7983	24.16	20.63
Contig0	196800001	199800000	0.1991	0.8148	24.44	20.91
Contig0	197100001	200100000	0.1929	0.8071	23.90	20.37
Contig0	197400001	200400000	0.2124	0.8175	25.98	22.45
Contig0	197700001	200700000	0.2086	0.8196	25.45	21.92
Contig0	198000001	201000000	0.2201	0.8240	26.71	23.18
Contig0	198300001	201300000	0.2154	0.8175	26.34	22.81
Contig0	198600001	201600000	0.2237	0.8165	27.39	23.86
Contig0	198900001	201900000	0.2222	0.8216	27.05	23.52
Contig0	199200001	202200000	0.2212	0.8332	26.55	23.02
Contig0	199500001	202500000	0.2155	0.8464	25.46	21.93
Contig0	199800001	202800000	0.2213	0.8393	26.37	22.84
Contig0	200100001	203100000	0.2349	0.8534	27.52	23.99
Contig0	200400001	203400000	0.2194	0.8529	25.73	22.20
Contig0	200700001	203700000	0.2107	0.8456	24.92	21.39
Contig0	201000001	204000000	0.2167	0.8402	25.80	22.27
Contig0	201300001	204300000	0.2092	0.8486	24.65	21.12
Contig0	201600001	204600000	0.1999	0.8430	23.72	20.19
Contig0	201900001	204900000	0.1949	0.8414	23.17	19.64
Contig0	202200001	205200000	0.1983	0.8348	23.76	20.23
Contig0	202500001	205500000	0.2082	0.8435	24.68	21.15
Contig0	202800001	205800000	0.2160	0.8467	25.51	21.98
Contig0	203100001	206100000	0.2084	0.8319	25.05	21.52
Contig0	203400001	206400000	0.2027	0.8096	25.03	21.50
Contig0	203700001	206700000	0.2013	0.8135	24.74	21.21
Contig0	204000001	207000000	0.1818	0.7980	22.78	19.25
Contig0	204300001	207300000	0.1880	0.7980	23.56	20.03
Contig0	204600001	207600000	0.1960	0.8007	24.47	20.94
Contig0	204900001	207900000	0.2029	0.7988	25.41	21.88
Contig0	205200001	208200000	0.1994	0.8180	24.38	20.85
Contig0	205500001	208500000	0.1858	0.8045	23.10	19.57
Contig0	205800001	208800000	0.1689	0.7990	21.14	17.61
Contig0	206100001	209100000	0.1719	0.8108	21.20	17.67
Contig0	206400001	209400000	0.1745	0.8341	20.92	17.39
Contig0	206700001	209700000	0.1865	0.8295	22.49	18.96
Contig0	207000001	210000000	0.1878	0.8462	22.19	18.66
Contig0	207300001	210300000	0.1897	0.8427	22.51	18.98
Contig0	207600001	210600000	0.1929	0.8487	22.73	19.20
Contig0	207900001	210900000	0.1871	0.8547	21.89	18.36
Contig0	208200001	211200000	0.1907	0.8382	22.75	19.22
Contig0	208500001	211500000	0.1924	0.8401	22.90	19.37
Contig0	208800001	211800000	0.2102	0.8526	24.65	21.12
Contig0	209100001	212100000	0.2060	0.8490	24.27	20.74
Contig0	209400001	212400000	0.1913	0.8466	22.60	19.07
Contig0	209700001	212700000	0.1924	0.8579	22.42	18.89
Contig0	210000001	213000000	0.1976	0.8588	23.01	19.48
Contig0	210300001	213300000	0.2028	0.8470	23.95	20.42
Contig0	210600001	213600000	0.2115	0.8501	24.88	21.35
Contig0	210900001	213900000	0.2192	0.8503	25.78	22.25
Contig0	211200001	214200000	0.2103	0.8559	24.57	21.04
Contig0	211500001	214500000	0.2087	0.8535	24.45	20.92
Contig0	211800001	214800000	0.1960	0.8427	23.26	19.73
Contig0	212100001	215100000	0.2009	0.8486	23.67	20.14
Contig0	212400001	215400000	0.1982	0.8462	23.42	19.89
Contig0	212700001	215700000	0.1979	0.8518	23.24	19.71
Contig0	213000001	216000000	0.1926	0.8571	22.47	18.94
Contig0	213300001	216300000	0.1738	0.8630	20.14	16.61
Contig0	213600001	216600000	0.1655	0.8663	19.10	15.57
Contig0	213900001	216900000	0.1522	0.8703	17.48	13.95
Contig0	214200001	217200000	0.1622	0.8767	18.51	14.98
Contig0	214500001	217500000	0.1692	0.8752	19.34	15.81
Contig0	214800001	217800000	0.1719	0.8796	19.54	16.01
Contig0	215100001	218100000	0.1567	0.8696	18.02	14.49
Contig0	215400001	218400000	0.1712	0.8649	19.80	16.27
Contig0	215700001	218700000	0.1602	0.8629	18.56	15.03
Contig0	216000001	219000000	0.1641	0.8562	19.16	15.63
Contig0	216300001	219300000	0.1806	0.8699	20.76	17.23
Contig0	216600001	219600000	0.1807	0.8644	20.91	17.38
Contig0	216900001	219900000	0.1835	0.8528	21.51	17.98
Contig0	217200001	220200000	0.1803	0.8577	21.02	17.49
Contig0	217500001	220500000	0.1760	0.8742	20.13	16.60
Contig0	217800001	220800000	0.1722	0.8745	19.70	16.17
Contig0	218100001	221100000	0.1877	0.8863	21.18	17.65
Contig0	218400001	221400000	0.1858	0.8970	20.72	17.19
Contig0	218700001	221700000	0.1899	0.8869	21.41	17.88
Contig0	219000001	222000000	0.1843	0.8882	20.75	17.22
Contig0	219300001	222300000	0.1973	0.8880	22.22	18.69
Contig0	219600001	222600000	0.2029	0.8926	22.73	19.20
Contig0	219900001	222900000	0.2152	0.9037	23.81	20.28
Contig0	220200001	223200000	0.2107	0.9007	23.39	19.86
Contig0	220500001	223500000	0.2147	0.8976	23.92	20.39
Contig0	220800001	223800000	0.2183	0.8994	24.27	20.74
Contig0	221100001	224100000	0.2070	0.8913	23.23	19.70
Contig0	221400001	224400000	0.1967	0.8865	22.19	18.66
Contig0	221700001	224700000	0.2044	0.8976	22.78	19.25
Contig0	222000001	225000000	0.2060	0.8998	22.90	19.37
Contig0	222300001	225300000	0.1897	0.9065	20.93	17.40
Contig0	222600001	225600000	0.1877	0.9067	20.70	17.17
Contig0	222900001	225900000	0.1734	0.9017	19.23	15.70
Contig0	223200001	226200000	0.1791	0.8980	19.95	16.42
Contig0	223500001	226500000	0.1761	0.8998	19.56	16.03
Contig0	223800001	226800000	0.1660	0.9003	18.44	14.91
Contig0	224100001	227100000	0.1592	0.9095	17.50	13.97
Contig0	224400001	227400000	0.1681	0.9179	18.31	14.78
Contig0	224700001	227700000	0.1621	0.9164	17.69	14.16
Contig0	225000001	228000000	0.1702	0.9161	18.58	15.05
Contig0	225300001	228300000	0.1639	0.9035	18.14	14.61
Contig0	225600001	228600000	0.1556	0.9096	17.11	13.58
Contig0	225900001	228900000	0.1719	0.9149	18.78	15.25
Contig0	226200001	229200000	0.1673	0.9239	18.11	14.58
Contig0	226500001	229500000	0.1635	0.9179	17.81	14.28
Contig0	226800001	229800000	0.1742	0.9163	19.01	15.48
Contig0	227100001	230100000	0.1830	0.9060	20.20	16.67
Contig0	227400001	230400000	0.1742	0.9041	19.27	15.74
Contig0	227700001	230700000	0.1811	0.9083	19.94	16.41
Contig0	228000001	231000000	0.1815	0.9142	19.86	16.33
Contig0	228300001	231300000	0.1924	0.9273	20.74	17.21
Contig0	228600001	231600000	0.1974	0.9216	21.42	17.89
Contig0	228900001	231900000	0.1967	0.9182	21.42	17.89
Contig0	229200001	232200000	0.2039	0.9171	22.24	18.71
Contig0	229500001	232500000	0.2003	0.9169	21.85	18.32
Contig0	229800001	232800000	0.1916	0.9210	20.80	17.27
Contig0	230100001	233100000	0.1871	0.9289	20.14	16.61
Contig0	230400001	233400000	0.1935	0.9272	20.87	17.34
Contig0	230700001	233700000	0.1705	0.9188	18.56	15.03
Contig0	231000001	234000000	0.1583	0.9130	17.34	13.81
Contig0	231300001	234300000	0.1607	0.9083	17.70	14.17
Contig0	231600001	234600000	0.1559	0.9012	17.30	13.77
Contig0	231900001	234900000	0.1491	0.9019	16.53	13.00
Contig0	232200001	235200000	0.1461	0.9013	16.21	12.68
Contig0	232500001	235500000	0.1526	0.9047	16.87	13.34
Contig0	232800001	235517169	0.1597	0.9021	16.04	12.51
Contig1	1	3000000	0.0755	0.6824	11.06	7.53
Contig1	300001	3300000	0.0863	0.6463	13.35	9.82
Contig1	600001	3600000	0.1026	0.6797	15.10	11.57
Contig1	900001	3900000	0.1192	0.7089	16.82	13.29
Contig1	1200001	4200000	0.1376	0.6901	19.94	16.41
Contig1	1500001	4500000	0.1532	0.6776	22.61	19.08
Contig1	1800001	4800000	0.1506	0.6787	22.19	18.66
Contig1	2100001	5100000	0.1463	0.6881	21.26	17.73
Contig1	2400001	5400000	0.1514	0.6810	22.24	18.71
Contig1	2700001	5700000	0.1643	0.7047	23.31	19.78
Contig1	3000001	6000000	0.1556	0.7035	22.12	18.59
Contig1	3300001	6300000	0.1792	0.7230	24.78	21.25
Contig1	3600001	6600000	0.1746	0.7300	23.91	20.38
Contig1	3900001	6900000	0.1676	0.7288	23.00	19.47
Contig1	4200001	7200000	0.1650	0.7264	22.72	19.19
Contig1	4500001	7500000	0.1655	0.7219	22.92	19.39
Contig1	4800001	7800000	0.1712	0.7252	23.61	20.08
Contig1	5100001	7989171	0.1664	0.7223	22.19	18.66
Contig2	1	3000000	0.1228	0.7235	16.97	13.44
Contig2	300001	3300000	0.1239	0.7155	17.31	13.78
Contig2	600001	3600000	0.1391	0.7086	19.63	16.10
Contig2	900001	3900000	0.1316	0.7015	18.76	15.23
Contig2	1200001	4200000	0.1380	0.7023	19.65	16.12
Contig2	1500001	4500000	0.1422	0.7112	19.99	16.46
Contig2	1800001	4800000	0.1389	0.7083	19.61	16.08
Contig2	2100001	5100000	0.1532	0.7187	21.32	17.79
Contig2	2400001	5400000	0.1690	0.7480	22.59	19.06
Contig2	2700001	5700000	0.1729	0.7482	23.11	19.58
Contig2	3000001	6000000	0.1646	0.7687	21.41	17.88
Contig2	3300001	6300000	0.1830	0.7827	23.39	19.86
Contig2	3600001	6600000	0.1759	0.7992	22.01	18.48
Contig2	3900001	6900000	0.1825	0.8096	22.54	19.01
Contig2	4200001	7200000	0.1747	0.8060	21.67	18.14
Contig2	4500001	7500000	0.1795	0.8038	22.34	18.81
Contig2	4800001	7800000	0.1789	0.8199	21.83	18.30
Contig2	5100001	8100000	0.1735	0.8116	21.38	17.85
Contig2	5400001	8400000	0.1716	0.8045	21.33	17.80
Contig2	5700001	8700000	0.1693	0.8131	20.82	17.29
Contig2	6000001	9000000	0.1716	0.8044	21.34	17.81
Contig2	6300001	9300000	0.1607	0.7984	20.13	16.60
Contig2	6600001	9600000	0.1633	0.7889	20.70	17.17
Contig2	6900001	9900000	0.1740	0.7902	22.02	18.49
Contig2	7200001	10200000	0.1686	0.7955	21.19	17.66
Contig2	7500001	10500000	0.1697	0.7971	21.29	17.76
Contig2	7800001	10800000	0.1738	0.7892	22.02	18.49
Contig2	8100001	11100000	0.1680	0.7935	21.17	17.64
Contig2	8400001	11400000	0.1631	0.7886	20.68	17.15
Contig2	8700001	11700000	0.1673	0.7637	21.91	18.38
Contig2	9000001	12000000	0.1688	0.7648	22.08	18.55
Contig2	9300001	12300000	0.1731	0.7713	22.44	18.91
Contig2	9600001	12600000	0.1801	0.7716	23.34	19.81
Contig2	9900001	12900000	0.1610	0.7653	21.04	17.51
Contig2	10200001	13200000	0.1691	0.7621	22.19	18.66
Contig2	10500001	13500000	0.1674	0.7739	21.63	18.10
Contig2	10800001	13800000	0.1472	0.7714	19.08	15.55
Contig2	11100001	14100000	0.1466	0.7666	19.12	15.59
Contig2	11400001	14400000	0.1607	0.7680	20.92	17.39
Contig2	11700001	14700000	0.1593	0.7896	20.18	16.65
Contig2	12000001	15000000	0.1512	0.7839	19.29	15.76
Contig2	12300001	15300000	0.1480	0.7670	19.29	15.76
Contig2	12600001	15600000	0.1419	0.7686	18.46	14.93
Contig2	12900001	15900000	0.1534	0.7728	19.85	16.32
Contig2	13200001	16200000	0.1552	0.7601	20.42	16.89
Contig2	13500001	16500000	0.1525	0.7498	20.34	16.81
Contig2	13800001	16800000	0.1808	0.7513	24.07	20.54
Contig2	14100001	17100000	0.1733	0.7531	23.02	19.49
Contig2	14400001	17400000	0.1660	0.7617	21.79	18.26
Contig2	14700001	17700000	0.1666	0.7534	22.11	18.58
Contig2	15000001	18000000	0.1824	0.7535	24.21	20.68
Contig2	15300001	18300000	0.1776	0.7719	23.01	19.48
Contig2	15600001	18600000	0.1720	0.7647	22.50	18.97
Contig2	15900001	18900000	0.1690	0.7436	22.73	19.20
Contig2	16200001	19200000	0.1656	0.7359	22.51	18.98
Contig2	16500001	19500000	0.1821	0.7305	24.93	21.40
Contig2	16800001	19800000	0.1755	0.7298	24.05	20.52
Contig2	17100001	20100000	0.1764	0.7096	24.86	21.33
Contig2	17400001	20400000	0.1813	0.7019	25.83	22.30
Contig2	17700001	20700000	0.1820	0.6958	26.15	22.62
Contig2	18000001	21000000	0.1834	0.6815	26.91	23.38
Contig2	18300001	21300000	0.1819	0.6543	27.79	24.26
Contig2	18600001	21600000	0.1775	0.6498	27.32	23.79
Contig2	18900001	21900000	0.1801	0.6760	26.64	23.11
Contig2	19200001	22200000	0.1815	0.6939	26.15	22.62
Contig2	19500001	22500000	0.1707	0.6878	24.82	21.29
Contig2	19800001	22800000	0.1615	0.6843	23.60	20.07
Contig2	20100001	23100000	0.1682	0.6930	24.26	20.73
Contig2	20400001	23400000	0.1524	0.6904	22.08	18.55
Contig2	20700001	23700000	0.1502	0.6851	21.93	18.40
Contig2	21000001	24000000	0.1446	0.7054	20.50	16.97
Contig2	21300001	24300000	0.1404	0.7099	19.78	16.25
Contig2	21600001	24600000	0.1489	0.7071	21.06	17.53
Contig2	21900001	24900000	0.1449	0.7060	20.52	16.99
Contig2	22200001	25200000	0.1484	0.7091	20.92	17.39
Contig2	22500001	25500000	0.1476	0.7217	20.45	16.92
Contig2	22800001	25800000	0.1428	0.7040	20.28	16.75
Contig2	23100001	26100000	0.1386	0.7123	19.46	15.93
Contig2	23400001	26400000	0.1511	0.6974	21.67	18.14
Contig2	23700001	26700000	0.1519	0.7028	21.61	18.08
Contig2	24000001	27000000	0.1467	0.6874	21.34	17.81
Contig2	24300001	27300000	0.1583	0.6785	23.33	19.80
Contig2	24600001	27600000	0.1721	0.6855	25.10	21.57
Contig2	24900001	27900000	0.1795	0.6683	26.86	23.33
Contig2	25200001	28200000	0.1891	0.6488	29.15	25.62
Contig2	25500001	28500000	0.1844	0.6237	29.56	26.03
Contig2	25800001	28800000	0.2008	0.6514	30.83	27.30
Contig2	26100001	29100000	0.2032	0.6444	31.53	28.00
Contig2	26400001	29400000	0.1938	0.6553	29.57	26.04
Contig2	26700001	29700000	0.1949	0.6536	29.81	26.28
Contig2	27000001	30000000	0.2127	0.6510	32.68	29.15
Contig2	27300001	30300000	0.2202	0.6776	32.50	28.97
Contig2	27600001	30600000	0.2080	0.6721	30.94	27.41
Contig2	27900001	30900000	0.2148	0.6689	32.11	28.58
Contig2	28200001	31200000	0.1985	0.6604	30.06	26.53
Contig2	28500001	31500000	0.2052	0.6761	30.35	26.82
Contig2	28800001	31800000	0.2037	0.6522	31.23	27.70
Contig2	29100001	32100000	0.2095	0.6601	31.74	28.21
Contig2	29400001	32400000	0.2114	0.6507	32.49	28.96
Contig2	29700001	32700000	0.2259	0.6494	34.79	31.26
Contig2	30000001	33000000	0.2118	0.6611	32.04	28.51
Contig2	30300001	33300000	0.2077	0.6488	32.01	28.48
Contig2	30600001	33600000	0.1984	0.6472	30.65	27.12
Contig2	30900001	33900000	0.1791	0.6425	27.88	24.35
Contig2	31200001	34200000	0.1837	0.6565	27.99	24.46
Contig2	31500001	34500000	0.1718	0.6582	26.11	22.58
Contig2	31800001	34800000	0.1621	0.6784	23.89	20.36
Contig2	32100001	35021046	0.1533	0.6708	22.26	18.73
Contig3	1	3000000	0.2301	0.8328	27.63	24.10
Contig3	300001	3300000	0.2059	0.8352	24.65	21.12
Contig3	600001	3600000	0.2040	0.8358	24.40	20.87
Contig3	900001	3900000	0.1904	0.8208	23.19	19.66
Contig3	1200001	4200000	0.2139	0.8224	26.01	22.48
Contig3	1500001	4500000	0.2050	0.8246	24.86	21.33
Contig3	1800001	4800000	0.2092	0.8270	25.30	21.77
Contig3	2100001	5100000	0.2127	0.8169	26.04	22.51
Contig3	2400001	5400000	0.2047	0.8168	25.07	21.54
Contig3	2700001	5700000	0.2064	0.8242	25.04	21.51
Contig3	3000001	6000000	0.2037	0.8183	24.89	21.36
Contig3	3300001	6300000	0.2139	0.8157	26.22	22.69
Contig3	3600001	6600000	0.2242	0.8125	27.60	24.07
Contig3	3900001	6900000	0.2266	0.8110	27.93	24.40
Contig3	4200001	7200000	0.2095	0.8059	25.99	22.46
Contig3	4500001	7500000	0.2230	0.7990	27.91	24.38
Contig3	4800001	7800000	0.2071	0.7790	26.59	23.06
Contig3	5100001	8100000	0.2027	0.7777	26.06	22.53
Contig3	5400001	8400000	0.2060	0.7636	26.97	23.44
Contig3	5700001	8700000	0.2208	0.7625	28.95	25.42
Contig3	6000001	9000000	0.2151	0.7734	27.81	24.28
Contig3	6300001	9300000	0.2088	0.7656	27.27	23.74
Contig3	6600001	9600000	0.1983	0.7652	25.91	22.38
Contig3	6900001	9900000	0.2085	0.7745	26.92	23.39
Contig3	7200001	10200000	0.2080	0.7807	26.64	23.11
Contig3	7500001	10500000	0.1960	0.7823	25.05	21.52
Contig3	7800001	10800000	0.1938	0.7976	24.29	20.76
Contig3	8100001	11100000	0.1790	0.7938	22.55	19.02
Contig3	8400001	11400000	0.1826	0.8223	22.20	18.67
Contig3	8700001	11700000	0.1714	0.8303	20.64	17.11
Contig3	9000001	12000000	0.1770	0.8213	21.55	18.02
Contig3	9300001	12300000	0.1826	0.8308	21.98	18.45
Contig3	9600001	12600000	0.1806	0.8387	21.54	18.01
Contig3	9900001	12900000	0.1776	0.8416	21.10	17.57
Contig3	10200001	13200000	0.1740	0.8487	20.50	16.97
Contig3	10500001	13500000	0.1698	0.8476	20.03	16.50
Contig3	10800001	13800000	0.1789	0.8515	21.01	17.48
Contig3	11100001	14100000	0.1872	0.8489	22.05	18.52
Contig3	11400001	14400000	0.1776	0.8358	21.25	17.72
Contig3	11700001	14700000	0.1692	0.8303	20.37	16.84
Contig3	12000001	15000000	0.1537	0.8328	18.45	14.92
Contig3	12300001	15300000	0.1598	0.8206	19.48	15.95
Contig3	12600001	15600000	0.1490	0.8121	18.35	14.82
Contig3	12900001	15900000	0.1523	0.8199	18.58	15.05
Contig3	13200001	16200000	0.1562	0.8042	19.42	15.89
Contig3	13500001	16500000	0.1520	0.7965	19.08	15.55
Contig3	13800001	16800000	0.1545	0.7853	19.67	16.14
Contig3	14100001	17100000	0.1543	0.7878	19.58	16.05
Contig3	14400001	17400000	0.1616	0.7964	20.29	16.76
Contig3	14700001	17700000	0.1673	0.7889	21.21	17.68
Contig3	15000001	18000000	0.1735	0.7794	22.26	18.73
Contig3	15300001	18300000	0.1792	0.7955	22.53	19.00
Contig3	15600001	18600000	0.2032	0.7841	25.91	22.38
Contig3	15900001	18900000	0.2022	0.7728	26.17	22.64
Contig3	16200001	19200000	0.2082	0.7690	27.07	23.54
Contig3	16500001	19500000	0.2206	0.7804	28.27	24.74
Contig3	16800001	19800000	0.2250	0.7992	28.16	24.63
Contig3	17100001	20100000	0.2380	0.7974	29.85	26.32
Contig3	17400001	20400000	0.2388	0.7907	30.20	26.67
Contig3	17700001	20700000	0.2342	0.7897	29.65	26.12
Contig3	18000001	21000000	0.2394	0.7919	30.23	26.70
Contig3	18300001	21300000	0.2250	0.7701	29.22	25.69
Contig3	18600001	21600000	0.2057	0.7720	26.65	23.12
Contig3	18900001	21900000	0.2035	0.7754	26.25	22.72
Contig3	19200001	22200000	0.1958	0.7686	25.47	21.94
Contig3	19500001	22500000	0.2003	0.7620	26.29	22.76
Contig3	19800001	22800000	0.1916	0.7502	25.53	22.00
Contig3	20100001	23100000	0.1830	0.7622	24.02	20.49
Contig3	20400001	23400000	0.1784	0.7595	23.49	19.96
Contig3	20700001	23700000	0.1805	0.7566	23.85	20.32
Contig3	21000001	24000000	0.1687	0.7580	22.26	18.73
Contig3	21300001	24300000	0.1751	0.7592	23.06	19.53
Contig3	21600001	24600000	0.1837	0.7658	23.99	20.46
Contig3	21900001	24900000	0.1755	0.7646	22.96	19.43
Contig3	22200001	25200000	0.1777	0.7665	23.18	19.65
Contig3	22500001	25500000	0.1745	0.7809	22.35	18.82
Contig3	22800001	25800000	0.1835	0.7793	23.54	20.01
Contig3	23100001	26100000	0.1867	0.7767	24.03	20.50
Contig3	23400001	26400000	0.1922	0.7851	24.49	20.96
Contig3	23700001	26700000	0.1886	0.7825	24.10	20.57
Contig3	24000001	27000000	0.1915	0.7717	24.81	21.28
Contig3	24300001	27300000	0.1826	0.7888	23.15	19.62
Contig3	24600001	27600000	0.1859	0.7874	23.61	20.08
Contig3	24900001	27900000	0.1875	0.7923	23.66	20.13
Contig3	25200001	28200000	0.1958	0.7969	24.58	21.05
Contig3	25500001	28500000	0.1890	0.7843	24.10	20.57
Contig3	25800001	28800000	0.1881	0.7898	23.82	20.29
Contig3	26100001	29100000	0.1784	0.7780	22.93	19.40
Contig3	26400001	29400000	0.1700	0.7605	22.35	18.82
Contig3	26700001	29700000	0.1874	0.7641	24.52	20.99
Contig3	27000001	30000000	0.1779	0.7709	23.08	19.55
Contig3	27300001	30300000	0.1759	0.7582	23.20	19.67
Contig3	27600001	30600000	0.1808	0.7581	23.85	20.32
Contig3	27900001	30900000	0.1856	0.7619	24.36	20.83
Contig3	28200001	31200000	0.1753	0.7608	23.04	19.51
Contig3	28500001	31500000	0.1918	0.7514	25.52	21.99
Contig3	28800001	31800000	0.1835	0.7422	24.72	21.19
Contig3	29100001	32100000	0.1938	0.7480	25.91	22.38
Contig3	29400001	32400000	0.1863	0.7329	25.42	21.89
Contig3	29700001	32700000	0.1719	0.7414	23.19	19.66
Contig3	30000001	33000000	0.1838	0.7327	25.09	21.56
Contig3	30300001	33300000	0.1883	0.7284	25.85	22.32
Contig3	30600001	33600000	0.1712	0.7228	23.69	20.16
Contig3	30900001	33900000	0.1588	0.6990	22.72	19.19
Contig3	31200001	34200000	0.1611	0.7037	22.90	19.37
Contig3	31500001	34500000	0.1472	0.7061	20.85	17.32
Contig3	31800001	34800000	0.1515	0.7126	21.26	17.73
Contig3	32100001	35100000	0.1529	0.7194	21.25	17.72
Contig3	32400001	35400000	0.1601	0.7347	21.79	18.26
Contig3	32700001	35700000	0.1509	0.7192	20.98	17.45
Contig3	33000001	36000000	0.1567	0.7265	21.58	18.05
Contig3	33300001	36300000	0.1560	0.7363	21.19	17.66
Contig3	33600001	36600000	0.1609	0.7396	21.75	18.22
Contig3	33900001	36900000	0.1677	0.7632	21.98	18.45
Contig3	34200001	37200000	0.1641	0.7607	21.56	18.03
Contig3	34500001	37500000	0.1640	0.7503	21.85	18.32
Contig3	34800001	37800000	0.1790	0.7586	23.60	20.07
Contig3	35100001	38100000	0.1713	0.7533	22.74	19.21
Contig3	35400001	38400000	0.1802	0.7630	23.62	20.09
Contig3	35700001	38700000	0.1842	0.7769	23.71	20.18
Contig3	36000001	39000000	0.1757	0.7757	22.65	19.12
Contig3	36300001	39300000	0.1744	0.7659	22.78	19.25
Contig3	36600001	39600000	0.1848	0.7776	23.77	20.24
Contig3	36900001	39900000	0.1871	0.7601	24.62	21.09
Contig3	37200001	40200000	0.1910	0.7628	25.04	21.51
Contig3	37500001	40500000	0.1859	0.7911	23.50	19.97
Contig3	37800001	40800000	0.1727	0.7834	22.04	18.51
Contig3	38100001	41100000	0.1833	0.7846	23.36	19.83
Contig3	38400001	41400000	0.1786	0.7821	22.84	19.31
Contig3	38700001	41700000	0.1733	0.7919	21.88	18.35
Contig3	39000001	42000000	0.1803	0.7940	22.71	19.18
Contig3	39300001	42300000	0.1704	0.7926	21.51	17.98
Contig3	39600001	42600000	0.1683	0.7837	21.48	17.95
Contig3	39900001	42900000	0.1607	0.7932	20.26	16.73
Contig3	40200001	43200000	0.1615	0.7964	20.29	16.76
Contig3	40500001	43500000	0.1630	0.7863	20.73	17.20
Contig3	40800001	43800000	0.1486	0.7807	19.04	15.51
Contig3	41100001	44100000	0.1552	0.7794	19.92	16.39
Contig3	41400001	44400000	0.1571	0.7822	20.08	16.55
Contig3	41700001	44700000	0.1673	0.7712	21.69	18.16
Contig3	42000001	45000000	0.1670	0.7754	21.54	18.01
Contig3	42300001	45300000	0.1768	0.7847	22.53	19.00
Contig3	42600001	45600000	0.1671	0.7844	21.30	17.77
Contig3	42900001	45900000	0.1724	0.7879	21.88	18.35
Contig3	43200001	46200000	0.1641	0.7845	20.92	17.39
Contig3	43500001	46500000	0.1642	0.7809	21.03	17.50
Contig3	43800001	46800000	0.1828	0.7882	23.20	19.67
Contig3	44100001	47100000	0.1737	0.7923	21.92	18.39
Contig3	44400001	47400000	0.1567	0.7783	20.13	16.60
Contig3	44700001	47700000	0.1595	0.7748	20.59	17.06
Contig3	45000001	48000000	0.1618	0.7688	21.04	17.51
Contig3	45300001	48300000	0.1583	0.7647	20.70	17.17
Contig3	45600001	48600000	0.1690	0.7579	22.30	18.77
Contig3	45900001	48900000	0.1648	0.7536	21.87	18.34
Contig3	46200001	49200000	0.1658	0.7466	22.21	18.68
Contig3	46500001	49500000	0.1706	0.7582	22.50	18.97
Contig3	46800001	49800000	0.1654	0.7655	21.61	18.08
Contig3	47100001	50100000	0.1659	0.7581	21.88	18.35
Contig3	47400001	50400000	0.1842	0.7704	23.91	20.38
Contig3	47700001	50700000	0.1885	0.7682	24.53	21.00
Contig3	48000001	51000000	0.1760	0.7777	22.63	19.10
Contig3	48300001	51300000	0.1850	0.7710	24.00	20.47
Contig3	48600001	51600000	0.1820	0.7774	23.41	19.88
Contig3	48900001	51900000	0.1820	0.7864	23.15	19.62
Contig3	49200001	52200000	0.1866	0.7976	23.39	19.86
Contig3	49500001	52500000	0.1816	0.7894	23.01	19.48
Contig3	49800001	52800000	0.1810	0.7804	23.19	19.66
Contig3	50100001	53100000	0.1695	0.7766	21.83	18.30
Contig3	50400001	53400000	0.1733	0.7826	22.14	18.61
Contig3	50700001	53700000	0.1567	0.7789	20.12	16.59
Contig3	51000001	54000000	0.1675	0.7726	21.68	18.15
Contig3	51300001	54300000	0.1620	0.7859	20.61	17.08
Contig3	51600001	54600000	0.1477	0.7915	18.66	15.13
Contig3	51900001	54900000	0.1452	0.7906	18.36	14.83
Contig3	52200001	55200000	0.1496	0.7767	19.26	15.73
Contig3	52500001	55500000	0.1537	0.7751	19.83	16.30
Contig3	52800001	55800000	0.1461	0.7643	19.12	15.59
Contig3	53100001	56100000	0.1528	0.7738	19.75	16.22
Contig3	53400001	56400000	0.1480	0.7505	19.72	16.19
Contig3	53700001	56700000	0.1670	0.7557	22.10	18.57
Contig3	54000001	57000000	0.1625	0.7553	21.52	17.99
Contig3	54300001	57300000	0.1714	0.7448	23.01	19.48
Contig3	54600001	57600000	0.1917	0.7444	25.76	22.23
Contig3	54900001	57900000	0.2094	0.7466	28.05	24.52
Contig3	55200001	58200000	0.1997	0.7562	26.40	22.87
Contig3	55500001	58500000	0.1996	0.7658	26.06	22.53
Contig3	55800001	58800000	0.2037	0.7713	26.41	22.88
Contig3	56100001	59100000	0.1968	0.7707	25.53	22.00
Contig3	56400001	59400000	0.1870	0.7781	24.03	20.50
Contig3	56700001	59700000	0.1784	0.7715	23.12	19.59
Contig3	57000001	60000000	0.1791	0.7733	23.16	19.63
Contig3	57300001	60300000	0.1777	0.7835	22.68	19.15
Contig3	57600001	60600000	0.1749	0.7699	22.72	19.19
Contig3	57900001	60900000	0.1657	0.7733	21.42	17.89
Contig3	58200001	61200000	0.1732	0.7582	22.85	19.32
Contig3	58500001	61500000	0.1758	0.7437	23.63	20.10
Contig3	58800001	61800000	0.1761	0.7555	23.31	19.78
Contig3	59100001	62100000	0.1901	0.7425	25.61	22.08
Contig3	59400001	62400000	0.2059	0.7562	27.23	23.70
Contig3	59700001	62700000	0.2026	0.7622	26.59	23.06
Contig3	60000001	63000000	0.1936	0.7508	25.79	22.26
Contig3	60300001	63300000	0.1874	0.7296	25.68	22.15
Contig3	60600001	63600000	0.1892	0.7365	25.69	22.16
Contig3	60900001	63900000	0.1958	0.7205	27.17	23.64
Contig3	61200001	64200000	0.1931	0.7217	26.75	23.22
Contig3	61500001	64500000	0.2063	0.7246	28.47	24.94
Contig3	61800001	64800000	0.2079	0.7170	28.99	25.46
Contig3	62100001	65100000	0.1985	0.7189	27.61	24.08
Contig3	62400001	65400000	0.1907	0.7132	26.74	23.21
Contig3	62700001	65700000	0.1949	0.7050	27.64	24.11
Contig3	63000001	66000000	0.1969	0.7088	27.78	24.25
Contig3	63300001	66300000	0.2040	0.7173	28.43	24.90
Contig3	63600001	66600000	0.1950	0.6846	28.48	24.95
Contig3	63900001	66900000	0.1922	0.6851	28.05	24.52
Contig3	64200001	67200000	0.1961	0.7078	27.70	24.17
Contig3	64500001	67500000	0.1851	0.7159	25.86	22.33
Contig3	64800001	67800000	0.1981	0.7053	28.10	24.57
Contig3	65100001	68100000	0.1991	0.7080	28.12	24.59
Contig3	65400001	68400000	0.2005	0.7084	28.30	24.77
Contig3	65700001	68700000	0.2012	0.7029	28.62	25.09
Contig3	66000001	69000000	0.2011	0.7062	28.47	24.94
Contig3	66300001	69300000	0.1955	0.7132	27.41	23.88
Contig3	66600001	69600000	0.2043	0.7446	27.43	23.90
Contig3	66900001	69900000	0.2184	0.7407	29.48	25.95
Contig3	67200001	70200000	0.2262	0.7381	30.65	27.12
Contig3	67500001	70500000	0.2221	0.7392	30.04	26.51
Contig3	67800001	70800000	0.2125	0.7429	28.60	25.07
Contig3	68100001	71100000	0.2289	0.7597	30.13	26.60
Contig3	68400001	71400000	0.2249	0.7523	29.89	26.36
Contig3	68700001	71700000	0.2264	0.7609	29.76	26.23
Contig3	69000001	72000000	0.2267	0.7676	29.53	26.00
Contig3	69300001	72300000	0.2258	0.7613	29.66	26.13
Contig3	69600001	72600000	0.2246	0.7655	29.34	25.81
Contig3	69900001	72900000	0.2003	0.7671	26.12	22.59
Contig3	70200001	73200000	0.1850	0.7460	24.80	21.27
Contig3	70500001	73500000	0.1907	0.7336	26.00	22.47
Contig3	70800001	73800000	0.1917	0.7439	25.77	22.24
Contig3	71100001	74100000	0.1806	0.7287	24.79	21.26
Contig3	71400001	74400000	0.1803	0.7176	25.13	21.60
Contig3	71700001	74700000	0.1785	0.7188	24.84	21.31
Contig3	72000001	75000000	0.1918	0.7161	26.79	23.26
Contig3	72300001	75300000	0.1952	0.7255	26.90	23.37
Contig3	72600001	75600000	0.1887	0.7124	26.49	22.96
Contig3	72900001	75900000	0.1922	0.7225	26.61	23.08
Contig3	73200001	76200000	0.1985	0.7289	27.24	23.71
Contig3	73500001	76500000	0.2060	0.7407	27.81	24.28
Contig3	73800001	76800000	0.2001	0.7416	26.98	23.45
Contig3	74100001	77100000	0.2074	0.7483	27.71	24.18
Contig3	74400001	77400000	0.2158	0.7495	28.79	25.26
Contig3	74700001	77700000	0.2091	0.7479	27.96	24.43
Contig3	75000001	78000000	0.1973	0.7515	26.26	22.73
Contig3	75300001	78300000	0.1892	0.7588	24.93	21.40
Contig3	75600001	78600000	0.1864	0.7583	24.58	21.05
Contig3	75900001	78900000	0.2023	0.7604	26.60	23.07
Contig3	76200001	79200000	0.2090	0.7676	27.23	23.70
Contig3	76500001	79500000	0.1828	0.7525	24.29	20.76
Contig3	76800001	79800000	0.1883	0.7470	25.21	21.68
Contig3	77100001	80100000	0.1712	0.7376	23.21	19.68
Contig3	77400001	80400000	0.1708	0.7432	22.99	19.46
Contig3	77700001	80700000	0.1792	0.7515	23.85	20.32
Contig3	78000001	81000000	0.1769	0.7300	24.23	20.70
Contig3	78300001	81300000	0.1852	0.7059	26.23	22.70
Contig3	78600001	81600000	0.1828	0.7150	25.57	22.04
Contig3	78900001	81900000	0.1675	0.6941	24.14	20.61
Contig3	79200001	82200000	0.1644	0.6948	23.66	20.13
Contig3	79500001	82500000	0.1865	0.6876	27.13	23.60
Contig3	79800001	82800000	0.1783	0.6767	26.34	22.81
Contig3	80100001	83100000	0.1939	0.6737	28.78	25.25
Contig3	80400001	83400000	0.1826	0.6624	27.57	24.04
Contig3	80700001	83700000	0.1741	0.6547	26.60	23.07
Contig3	81000001	84000000	0.1809	0.6826	26.51	22.98
Contig3	81300001	84300000	0.1879	0.6914	27.18	23.65
Contig3	81600001	84600000	0.1980	0.6992	28.32	24.79
Contig3	81900001	84900000	0.1916	0.7074	27.09	23.56
Contig3	82200001	85200000	0.1859	0.6967	26.69	23.16
Contig3	82500001	85500000	0.1676	0.7020	23.87	20.34
Contig3	82800001	85800000	0.1698	0.6914	24.56	21.03
Contig3	83100001	86100000	0.1614	0.6855	23.55	20.02
Contig3	83400001	86400000	0.1808	0.7051	25.64	22.11
Contig3	83700001	86700000	0.1873	0.6984	26.82	23.29
Contig3	84000001	87000000	0.1956	0.6760	28.94	25.41
Contig3	84300001	87300000	0.1906	0.6789	28.07	24.54
Contig3	84600001	87600000	0.1887	0.6677	28.27	24.74
Contig3	84900001	87900000	0.2016	0.6642	30.35	26.82
Contig3	85200001	88200000	0.2066	0.6667	30.99	27.46
Contig3	85500001	88500000	0.2155	0.6586	32.72	29.19
Contig3	85800001	88800000	0.2173	0.6755	32.17	28.64
Contig3	86100001	89100000	0.2216	0.6903	32.10	28.57
Contig3	86400001	89400000	0.2034	0.6861	29.65	26.12
Contig3	86700001	89700000	0.2063	0.6987	29.52	25.99
Contig3	87000001	90000000	0.2039	0.6884	29.61	26.08
Contig3	87300001	90300000	0.1960	0.6698	29.26	25.73
Contig3	87600001	90600000	0.1930	0.6632	29.10	25.57
Contig3	87900001	90900000	0.1902	0.6594	28.85	25.32
Contig3	88200001	91200000	0.1815	0.6706	27.06	23.53
Contig3	88500001	91500000	0.1765	0.6859	25.74	22.21
Contig3	88800001	91800000	0.1769	0.6760	26.17	22.64
Contig3	89100001	92100000	0.1666	0.6430	25.91	22.38
Contig3	89400001	92400000	0.1693	0.6485	26.11	22.58
Contig3	89700001	92700000	0.1634	0.6295	25.96	22.43
Contig3	90000001	93000000	0.1640	0.6593	24.87	21.34
Contig3	90300001	93300000	0.1570	0.6643	23.63	20.10
Contig3	90600001	93600000	0.1508	0.6613	22.80	19.27
Contig3	90900001	93900000	0.1494	0.6485	23.03	19.50
Contig3	91200001	94200000	0.1574	0.6214	25.33	21.80
Contig3	91500001	94500000	0.1652	0.6159	26.82	23.29
Contig3	91800001	94800000	0.1682	0.6200	27.12	23.59
Contig3	92100001	95100000	0.1748	0.6342	27.55	24.02
Contig3	92400001	95400000	0.1850	0.6095	30.35	26.82
Contig3	92700001	95700000	0.1835	0.6169	29.74	26.21
Contig3	93000001	96000000	0.1742	0.5928	29.39	25.86
Contig3	93300001	96300000	0.1834	0.5887	31.15	27.62
Contig3	93600001	96600000	0.2018	0.5982	33.73	30.20
Contig3	93900001	96900000	0.1982	0.6139	32.29	28.76
Contig3	94200001	97200000	0.1856	0.6159	30.14	26.61
Contig3	94500001	97500000	0.1858	0.5999	30.98	27.45
Contig3	94800001	97800000	0.1766	0.5940	29.73	26.20
Contig3	95100001	98100000	0.1575	0.5697	27.64	24.11
Contig3	95400001	98400000	0.1443	0.5692	25.34	21.81
Contig3	95700001	98700000	0.1375	0.5451	25.22	21.69
Contig3	96000001	99000000	0.1388	0.5392	25.74	22.21
Contig3	96300001	99300000	0.1381	0.5230	26.40	22.87
Contig3	96600001	99600000	0.1255	0.5161	24.31	20.78
Contig3	96900001	99900000	0.1335	0.5303	25.18	21.65
Contig3	97200001	100200000	0.1377	0.5205	26.46	22.93
Contig3	97500001	100500000	0.1457	0.5179	28.13	24.60
Contig3	97800001	100800000	0.1518	0.5262	28.84	25.31
Contig3	98100001	101100000	0.1694	0.5724	29.59	26.06
Contig3	98400001	101400000	0.1798	0.6050	29.73	26.20
Contig3	98700001	101700000	0.1842	0.6458	28.53	25.00
Contig3	99000001	101848901	0.1827	0.6657	26.07	22.54
Contig4	1	3000000	0.1790	0.6665	26.85	23.32
Contig4	300001	3300000	0.1684	0.6505	25.89	22.36
Contig4	600001	3600000	0.1641	0.6234	26.32	22.79
Contig4	900001	3900000	0.1571	0.6133	25.61	22.08
Contig4	1200001	4200000	0.1553	0.5852	26.53	23.00
Contig4	1500001	4500000	0.1497	0.5646	26.51	22.98
Contig4	1800001	4800000	0.1613	0.5763	27.99	24.46
Contig4	2100001	5100000	0.1558	0.5651	27.57	24.04
Contig4	2400001	5400000	0.1530	0.5604	27.30	23.77
Contig4	2700001	5700000	0.1621	0.5762	28.13	24.60
Contig4	3000001	6000000	0.1530	0.5585	27.40	23.87
Contig4	3300001	6300000	0.1573	0.5449	28.86	25.33
Contig4	3600001	6600000	0.1568	0.5497	28.52	24.99
Contig4	3900001	6900000	0.1707	0.5501	31.03	27.50
Contig4	4200001	7200000	0.1692	0.5669	29.84	26.31
Contig4	4500001	7500000	0.1604	0.5688	28.20	24.67
Contig4	4800001	7800000	0.1559	0.5807	26.85	23.32
Contig4	5100001	8100000	0.1603	0.5748	27.90	24.37
Contig4	5400001	8400000	0.1522	0.5735	26.54	23.01
Contig4	5700001	8700000	0.1529	0.5639	27.12	23.59
Contig4	6000001	9000000	0.1523	0.5677	26.83	23.30
Contig4	6300001	9300000	0.1479	0.5764	25.66	22.13
Contig4	6600001	9600000	0.1616	0.5915	27.32	23.79
Contig4	6900001	9900000	0.1547	0.5971	25.92	22.39
Contig4	7200001	10200000	0.1573	0.6018	26.14	22.61
Contig4	7500001	10500000	0.1584	0.6097	25.99	22.46
Contig4	7800001	10800000	0.1590	0.5973	26.61	23.08
Contig4	8100001	11100000	0.1580	0.6242	25.31	21.78
Contig4	8400001	11400000	0.1585	0.6177	25.66	22.13
Contig4	8700001	11700000	0.1517	0.6378	23.78	20.25
Contig4	9000001	12000000	0.1480	0.6602	22.42	18.89
Contig4	9300001	12300000	0.1521	0.6638	22.91	19.38
Contig4	9600001	12600000	0.1402	0.6563	21.36	17.83
Contig4	9900001	12900000	0.1506	0.6670	22.57	19.04
Contig4	10200001	13200000	0.1669	0.6843	24.38	20.85
Contig4	10500001	13500000	0.1784	0.6996	25.50	21.97
Contig4	10800001	13800000	0.1740	0.7029	24.75	21.22
Contig4	11100001	14100000	0.1852	0.7166	25.85	22.32
Contig4	11400001	14400000	0.1888	0.7453	25.33	21.80
Contig4	11700001	14700000	0.1846	0.7287	25.33	21.80
Contig4	12000001	15000000	0.1857	0.7048	26.35	22.82
Contig4	12300001	15300000	0.1901	0.7186	26.46	22.93
Contig4	12600001	15600000	0.1845	0.7261	25.40	21.87
Contig4	12900001	15900000	0.1760	0.7185	24.50	20.97
Contig4	13200001	16200000	0.1608	0.6973	23.06	19.53
Contig4	13500001	16500000	0.1550	0.6847	22.64	19.11
Contig4	13800001	16800000	0.1646	0.6829	24.10	20.57
Contig4	14100001	17100000	0.1515	0.6708	22.59	19.06
Contig4	14400001	17400000	0.1682	0.6673	25.20	21.67
Contig4	14700001	17700000	0.1780	0.6871	25.90	22.37
Contig4	15000001	18000000	0.1788	0.6900	25.91	22.38
Contig4	15300001	18300000	0.1750	0.6822	25.65	22.12
Contig4	15600001	18600000	0.1866	0.6815	27.37	23.84
Contig4	15900001	18900000	0.1859	0.6687	27.80	24.27
Contig4	16200001	19200000	0.1837	0.6510	28.22	24.69
Contig4	16500001	19500000	0.1926	0.6656	28.94	25.41
Contig4	16800001	19800000	0.1827	0.6881	26.56	23.03
Contig4	17100001	20100000	0.1904	0.6960	27.36	23.83
Contig4	17400001	20400000	0.1845	0.6952	26.55	23.02
Contig4	17700001	20700000	0.1857	0.6827	27.20	23.67
Contig4	18000001	21000000	0.1823	0.6932	26.30	22.77
Contig4	18300001	21300000	0.1832	0.6973	26.27	22.74
Contig4	18600001	21600000	0.1775	0.6864	25.85	22.32
Contig4	18900001	21900000	0.1813	0.6960	26.05	22.52
Contig4	19200001	22200000	0.1750	0.7216	24.25	20.72
Contig4	19500001	22500000	0.1623	0.7156	22.68	19.15
Contig4	19800001	22800000	0.1732	0.6869	25.22	21.69
Contig4	20100001	23100000	0.1738	0.6893	25.22	21.69
Contig4	20400001	23400000	0.1656	0.6856	24.15	20.62
Contig4	20700001	23700000	0.1522	0.6921	21.98	18.45
Contig4	21000001	24000000	0.1482	0.6872	21.57	18.04
Contig4	21300001	24300000	0.1538	0.6783	22.67	19.14
Contig4	21600001	24600000	0.1518	0.6829	22.23	18.70
Contig4	21900001	24900000	0.1638	0.6995	23.42	19.89
Contig4	22200001	25200000	0.1679	0.6933	24.22	20.69
Contig4	22500001	25500000	0.1800	0.6897	26.10	22.57
Contig4	22800001	25800000	0.1783	0.6950	25.65	22.12
Contig4	23100001	26100000	0.1619	0.6935	23.35	19.82
Contig4	23400001	26400000	0.1549	0.7074	21.90	18.37
Contig4	23700001	26691777	0.1512	0.6909	21.83	18.30
Contig5	1	3000000	0.1927	0.9050	21.30	17.77
Contig5	300001	3300000	0.1702	0.8894	19.14	15.61
Contig5	600001	3600000	0.1809	0.8867	20.40	16.87
Contig5	900001	3900000	0.1771	0.8847	20.02	16.49
Contig5	1200001	4200000	0.1761	0.9159	19.23	15.70
Contig5	1500001	4500000	0.1890	0.9081	20.81	17.28
Contig5	1800001	4800000	0.1956	0.9025	21.67	18.14
Contig5	2100001	5100000	0.2016	0.9076	22.21	18.68
Contig5	2400001	5400000	0.2106	0.8947	23.54	20.01
Contig5	2700001	5700000	0.2106	0.8907	23.65	20.12
Contig5	3000001	6000000	0.2166	0.8781	24.67	21.14
Contig5	3300001	6300000	0.2263	0.8834	25.62	22.09
Contig5	3600001	6600000	0.2389	0.8781	27.21	23.68
Contig5	3900001	6900000	0.2254	0.8886	25.37	21.84
Contig5	4200001	7200000	0.2240	0.8858	25.29	21.76
Contig5	4500001	7500000	0.2074	0.8884	23.34	19.81
Contig5	4800001	7800000	0.1913	0.8784	21.78	18.25
Contig5	5100001	8100000	0.1917	0.8725	21.98	18.45
Contig5	5400001	8400000	0.1831	0.8885	20.60	17.07
Contig5	5700001	8700000	0.1978	0.8755	22.59	19.06
Contig5	6000001	9000000	0.1888	0.8862	21.31	17.78
Contig5	6300001	9300000	0.1931	0.8914	21.67	18.14
Contig5	6600001	9600000	0.1836	0.8967	20.48	16.95
Contig5	6900001	9900000	0.1944	0.8842	21.98	18.45
Contig5	7200001	10200000	0.1877	0.8843	21.23	17.70
Contig5	7500001	10500000	0.1849	0.8762	21.10	17.57
Contig5	7800001	10800000	0.1897	0.8768	21.64	18.11
Contig5	8100001	11100000	0.1979	0.8845	22.37	18.84
Contig5	8400001	11400000	0.1965	0.8834	22.25	18.72
Contig5	8700001	11700000	0.1911	0.8802	21.71	18.18
Contig5	9000001	12000000	0.2054	0.8621	23.83	20.30
Contig5	9300001	12300000	0.2038	0.8401	24.26	20.73
Contig5	9600001	12600000	0.1900	0.8195	23.18	19.65
Contig5	9900001	12900000	0.1912	0.8151	23.46	19.93
Contig5	10200001	13200000	0.1938	0.8072	24.01	20.48
Contig5	10500001	13500000	0.1947	0.8060	24.16	20.63
Contig5	10800001	13800000	0.1903	0.8047	23.64	20.11
Contig5	11100001	14100000	0.1822	0.7981	22.83	19.30
Contig5	11400001	14400000	0.1625	0.7844	20.72	17.19
Contig5	11700001	14700000	0.1742	0.7937	21.95	18.42
Contig5	12000001	15000000	0.1717	0.7986	21.50	17.97
Contig5	12300001	15300000	0.1732	0.8100	21.39	17.86
Contig5	12600001	15600000	0.1780	0.8052	22.11	18.58
Contig5	12900001	15900000	0.1677	0.8069	20.78	17.25
Contig5	13200001	16200000	0.1744	0.8200	21.27	17.74
Contig5	13500001	16500000	0.1678	0.8266	20.30	16.77
Contig5	13800001	16800000	0.1734	0.8410	20.61	17.08
Contig5	14100001	17100000	0.1800	0.8466	21.26	17.73
Contig5	14400001	17400000	0.2034	0.8483	23.97	20.44
Contig5	14700001	17700000	0.1815	0.8564	21.20	17.67
Contig5	15000001	18000000	0.1791	0.8523	21.02	17.49
Contig5	15300001	18300000	0.1758	0.8540	20.59	17.06
Contig5	15600001	18600000	0.1768	0.8667	20.40	16.87
Contig5	15900001	18900000	0.1796	0.8739	20.56	17.03
Contig5	16200001	19200000	0.1757	0.8659	20.29	16.76
Contig5	16500001	19500000	0.1851	0.8717	21.24	17.71
Contig5	16800001	19800000	0.1749	0.8563	20.43	16.90
Contig5	17100001	20100000	0.1702	0.8523	19.97	16.44
Contig5	17400001	20400000	0.1663	0.8370	19.87	16.34
Contig5	17700001	20700000	0.1676	0.8389	19.98	16.45
Contig5	18000001	21000000	0.1667	0.8358	19.95	16.42
Contig5	18300001	21300000	0.1695	0.8414	20.14	16.61
Contig5	18600001	21600000	0.1638	0.8357	19.60	16.07
Contig5	18900001	21900000	0.1667	0.8337	20.00	16.47
Contig5	19200001	22200000	0.1628	0.8289	19.65	16.12
Contig5	19500001	22500000	0.1612	0.8206	19.65	16.12
Contig5	19800001	22800000	0.1784	0.8149	21.89	18.36
Contig5	20100001	23100000	0.1698	0.8125	20.90	17.37
Contig5	20400001	23400000	0.1717	0.8247	20.82	17.29
Contig5	20700001	23700000	0.1690	0.8181	20.65	17.12
Contig5	21000001	24000000	0.1699	0.8291	20.49	16.96
Contig5	21300001	24300000	0.1701	0.8161	20.84	17.31
Contig5	21600001	24600000	0.1746	0.8226	21.23	17.70
Contig5	21900001	24900000	0.1714	0.8078	21.21	17.68
Contig5	22200001	25200000	0.1751	0.8130	21.54	18.01
Contig5	22500001	25500000	0.1793	0.8150	22.00	18.47
Contig5	22800001	25800000	0.1743	0.8066	21.61	18.08
Contig5	23100001	26100000	0.1753	0.8112	21.60	18.07
Contig5	23400001	26400000	0.1705	0.8068	21.13	17.60
Contig5	23700001	26700000	0.1748	0.7949	21.99	18.46
Contig5	24000001	27000000	0.1691	0.7989	21.17	17.64
Contig5	24300001	27300000	0.1660	0.7972	20.82	17.29
Contig5	24600001	27600000	0.1690	0.7966	21.21	17.68
Contig5	24900001	27900000	0.1733	0.7956	21.78	18.25
Contig5	25200001	28200000	0.1756	0.7893	22.24	18.71
Contig5	25500001	28500000	0.1901	0.7876	24.13	20.60
Contig5	25800001	28800000	0.1849	0.7876	23.47	19.94
Contig5	26100001	29100000	0.1865	0.7794	23.92	20.39
Contig5	26400001	29400000	0.1867	0.7986	23.38	19.85
Contig5	26700001	29700000	0.1914	0.8070	23.71	20.18
Contig5	27000001	30000000	0.2006	0.8021	25.00	21.47
Contig5	27300001	30300000	0.2012	0.8034	25.05	21.52
Contig5	27600001	30600000	0.1886	0.7915	23.83	20.30
Contig5	27900001	30900000	0.1830	0.7940	23.05	19.52
Contig5	28200001	31200000	0.1999	0.8094	24.69	21.16
Contig5	28500001	31500000	0.1893	0.7955	23.80	20.27
Contig5	28800001	31800000	0.1948	0.7959	24.48	20.95
Contig5	29100001	32100000	0.2049	0.7881	26.01	22.48
Contig5	29400001	32400000	0.2052	0.7692	26.68	23.15
Contig5	29700001	32700000	0.1928	0.7669	25.14	21.61
Contig5	30000001	33000000	0.1913	0.7555	25.32	21.79
Contig5	30300001	33300000	0.1866	0.7616	24.50	20.97
Contig5	30600001	33600000	0.2055	0.7787	26.39	22.86
Contig5	30900001	33900000	0.2273	0.7865	28.90	25.37
Contig5	31200001	34200000	0.2113	0.7689	27.47	23.94
Contig5	31500001	34500000	0.2038	0.7831	26.03	22.50
Contig5	31800001	34800000	0.1921	0.7917	24.26	20.73
Contig5	32100001	35100000	0.1700	0.7944	21.40	17.87
Contig5	32400001	35400000	0.1750	0.7997	21.88	18.35
Contig5	32700001	35700000	0.1877	0.8133	23.08	19.55
Contig5	33000001	36000000	0.1924	0.8148	23.61	20.08
Contig5	33300001	36300000	0.1978	0.7971	24.82	21.29
Contig5	33600001	36600000	0.2026	0.7834	25.86	22.33
Contig5	33900001	36900000	0.1828	0.7762	23.55	20.02
Contig5	34200001	37200000	0.1867	0.7767	24.04	20.51
Contig5	34500001	37500000	0.1923	0.7697	24.98	21.45
Contig5	34800001	37800000	0.2110	0.7636	27.64	24.11
Contig5	35100001	38100000	0.2181	0.7558	28.86	25.33
Contig5	35400001	38400000	0.2087	0.7425	28.11	24.58
Contig5	35700001	38700000	0.2043	0.7212	28.33	24.80
Contig5	36000001	39000000	0.1925	0.7143	26.95	23.42
Contig5	36300001	39300000	0.1930	0.7021	27.49	23.96
Contig5	36600001	39600000	0.1755	0.7028	24.97	21.44
Contig5	36900001	39900000	0.1718	0.7012	24.49	20.96
Contig5	37200001	40200000	0.1693	0.7113	23.80	20.27
Contig5	37500001	40500000	0.1599	0.6976	22.92	19.39
Contig5	37800001	40800000	0.1438	0.6992	20.57	17.04
Contig5	38100001	41100000	0.1543	0.7027	21.95	18.42
Contig5	38400001	41400000	0.1679	0.7110	23.61	20.08
Contig5	38700001	41700000	0.1735	0.7060	24.57	21.04
Contig5	39000001	42000000	0.1765	0.6932	25.46	21.93
Contig5	39300001	42300000	0.1861	0.7113	26.16	22.63
Contig5	39600001	42600000	0.1938	0.7037	27.55	24.02
Contig5	39900001	42900000	0.2054	0.7068	29.05	25.52
Contig5	40200001	43200000	0.1972	0.6784	29.07	25.54
Contig5	40500001	43500000	0.1993	0.6719	29.66	26.13
Contig5	40800001	43800000	0.2008	0.6805	29.51	25.98
Contig5	41100001	44100000	0.2024	0.6723	30.10	26.57
Contig5	41400001	44400000	0.1878	0.6737	27.87	24.34
Contig5	41700001	44700000	0.1811	0.6752	26.82	23.29
Contig5	42000001	45000000	0.1837	0.7068	25.98	22.45
Contig5	42300001	45300000	0.1782	0.7070	25.20	21.67
Contig5	42600001	45600000	0.1792	0.7019	25.54	22.01
Contig5	42900001	45900000	0.1646	0.6923	23.78	20.25
Contig5	43200001	46200000	0.1678	0.7096	23.65	20.12
Contig5	43500001	46500000	0.1788	0.7215	24.79	21.26
Contig5	43800001	46800000	0.1870	0.7209	25.94	22.41
Contig5	44100001	47100000	0.1790	0.7416	24.14	20.61
Contig5	44400001	47400000	0.1929	0.7389	26.11	22.58
Contig5	44700001	47700000	0.1917	0.7217	26.56	23.03
Contig5	45000001	48000000	0.1920	0.7165	26.80	23.27
Contig5	45300001	48300000	0.1867	0.7206	25.90	22.37
Contig5	45600001	48600000	0.1861	0.7354	25.30	21.77
Contig5	45900001	48900000	0.1958	0.7309	26.80	23.27
Contig5	46200001	49200000	0.1978	0.7302	27.09	23.56
Contig5	46500001	49500000	0.1858	0.7234	25.68	22.15
Contig5	46800001	49800000	0.1839	0.7202	25.54	22.01
Contig5	47100001	50100000	0.1774	0.7117	24.93	21.40
Contig5	47400001	50400000	0.1662	0.7050	23.58	20.05
Contig5	47700001	50700000	0.1671	0.7121	23.47	19.94
Contig5	48000001	51000000	0.1587	0.6878	23.08	19.55
Contig5	48300001	51300000	0.1707	0.6853	24.91	21.38
Contig5	48600001	51600000	0.1635	0.6672	24.51	20.98
Contig5	48900001	51900000	0.1543	0.6757	22.83	19.30
Contig5	49200001	52200000	0.1638	0.6664	24.57	21.04
Contig5	49500001	52500000	0.1684	0.6672	25.23	21.70
Contig5	49800001	52800000	0.1775	0.6683	26.56	23.03
Contig5	50100001	53100000	0.1761	0.6694	26.31	22.78
Contig5	50400001	53400000	0.1713	0.6623	25.86	22.33
Contig5	50700001	53700000	0.1704	0.6711	25.39	21.86
Contig5	51000001	54000000	0.1825	0.6853	26.64	23.11
Contig5	51300001	54300000	0.1716	0.6816	25.17	21.64
Contig5	51600001	54600000	0.1845	0.6921	26.65	23.12
Contig5	51900001	54900000	0.1939	0.6792	28.54	25.01
Contig5	52200001	55200000	0.2077	0.6947	29.90	26.37
Contig5	52500001	55500000	0.2218	0.7009	31.64	28.11
Contig5	52800001	55800000	0.2033	0.6974	29.16	25.63
Contig5	53100001	56100000	0.2103	0.6860	30.65	27.12
Contig5	53400001	56400000	0.2267	0.6981	32.48	28.95
Contig5	53700001	56700000	0.2364	0.7009	33.73	30.20
Contig5	54000001	57000000	0.2163	0.7139	30.30	26.77
Contig5	54300001	57300000	0.2191	0.7314	29.95	26.42
Contig5	54600001	57600000	0.2074	0.7239	28.66	25.13
Contig5	54900001	57900000	0.2068	0.7285	28.38	24.85
Contig5	55200001	58200000	0.1919	0.7279	26.36	22.83
Contig5	55500001	58500000	0.1909	0.7189	26.56	23.03
Contig5	55800001	58800000	0.1982	0.7161	27.68	24.15
Contig5	56100001	59100000	0.2044	0.7313	27.96	24.43
Contig5	56400001	59400000	0.1965	0.7255	27.09	23.56
Contig5	56700001	59700000	0.1925	0.7296	26.39	22.86
Contig5	57000001	60000000	0.2146	0.7151	30.00	26.47
Contig5	57300001	60300000	0.2102	0.6954	30.23	26.70
Contig5	57600001	60350639	0.2108	0.7064	27.37	23.84
Contig6	1	3000000	0.1996	0.7003	28.50	24.97
Contig6	300001	3300000	0.1922	0.6874	27.96	24.43
Contig6	600001	3600000	0.1808	0.6912	26.16	22.63
Contig6	900001	3900000	0.1799	0.6770	26.57	23.04
Contig6	1200001	4200000	0.1776	0.6576	27.00	23.47
Contig6	1500001	4500000	0.1703	0.6698	25.43	21.90
Contig6	1800001	4800000	0.1508	0.6657	22.66	19.13
Contig6	2100001	5100000	0.1463	0.6613	22.12	18.59
Contig6	2400001	5400000	0.1407	0.6759	20.82	17.29
Contig6	2700001	5700000	0.1499	0.6752	22.20	18.67
Contig6	3000001	6000000	0.1451	0.6985	20.78	17.25
Contig6	3300001	6300000	0.1531	0.7103	21.55	18.02
Contig6	3600001	6600000	0.1564	0.7084	22.07	18.54
Contig6	3900001	6900000	0.1646	0.7081	23.24	19.71
Contig6	4200001	7200000	0.1723	0.7264	23.72	20.19
Contig6	4500001	7500000	0.1684	0.7105	23.70	20.17
Contig6	4800001	7800000	0.1718	0.7168	23.96	20.43
Contig6	5100001	8100000	0.1807	0.7187	25.14	21.61
Contig6	5400001	8400000	0.1763	0.7149	24.66	21.13
Contig6	5700001	8700000	0.1635	0.7010	23.32	19.79
Contig6	6000001	9000000	0.1556	0.6827	22.78	19.25
Contig6	6300001	9300000	0.1604	0.6702	23.94	20.41
Contig6	6600001	9600000	0.1642	0.6645	24.72	21.19
Contig6	6900001	9900000	0.1642	0.6650	24.69	21.16
Contig6	7200001	10200000	0.1546	0.6619	23.35	19.82
Contig6	7500001	10500000	0.1450	0.6692	21.67	18.14
Contig6	7800001	10800000	0.1477	0.6625	22.29	18.76
Contig6	8100001	11100000	0.1534	0.6831	22.46	18.93
Contig6	8400001	11400000	0.1446	0.6765	21.37	17.84
Contig6	8700001	11700000	0.1458	0.7061	20.65	17.12
Contig6	9000001	12000000	0.1429	0.7022	20.36	16.83
Contig6	9300001	12300000	0.1325	0.6991	18.95	15.42
Contig6	9600001	12600000	0.1370	0.7073	19.37	15.84
Contig6	9900001	12900000	0.1394	0.7013	19.88	16.35
Contig6	10200001	13200000	0.1459	0.7058	20.67	17.14
Contig6	10500001	13500000	0.1573	0.7036	22.36	18.83
Contig6	10800001	13800000	0.1486	0.7087	20.97	17.44
Contig6	11100001	14100000	0.1452	0.7150	20.30	16.77
Contig6	11400001	14400000	0.1562	0.7094	22.02	18.49
Contig6	11700001	14700000	0.1567	0.6985	22.43	18.90
Contig6	12000001	15000000	0.1634	0.7080	23.08	19.55
Contig6	12300001	15300000	0.1537	0.7093	21.67	18.14
Contig6	12600001	15600000	0.1549	0.7095	21.83	18.30
Contig6	12900001	15900000	0.1558	0.7198	21.64	18.11
Contig6	13200001	16200000	0.1503	0.7121	21.11	17.58
Contig6	13500001	16500000	0.1581	0.7330	21.57	18.04
Contig6	13800001	16800000	0.1706	0.7374	23.14	19.61
Contig6	14100001	17100000	0.1743	0.7372	23.65	20.12
Contig6	14400001	17400000	0.1634	0.7426	22.00	18.47
Contig6	14700001	17700000	0.1737	0.7499	23.16	19.63
Contig6	15000001	18000000	0.1776	0.7440	23.87	20.34
Contig6	15300001	18300000	0.1856	0.7596	24.43	20.90
Contig6	15600001	18600000	0.1939	0.7548	25.69	22.16
Contig6	15900001	18900000	0.1862	0.7593	24.52	20.99
Contig6	16200001	19200000	0.1831	0.7601	24.09	20.56
Contig6	16500001	19500000	0.1760	0.7434	23.68	20.15
Contig6	16800001	19800000	0.1847	0.7400	24.96	21.43
Contig6	17100001	20100000	0.1879	0.7298	25.74	22.21
Contig6	17400001	20400000	0.2055	0.7321	28.07	24.54
Contig6	17700001	20700000	0.1939	0.7199	26.94	23.41
Contig6	18000001	21000000	0.1939	0.7287	26.62	23.09
Contig6	18300001	21300000	0.1965	0.7220	27.21	23.68
Contig6	18600001	21600000	0.1817	0.7295	24.91	21.38
Contig6	18900001	21900000	0.1844	0.7405	24.90	21.37
Contig6	19200001	22200000	0.1890	0.7521	25.13	21.60
Contig6	19500001	22500000	0.1919	0.7482	25.65	22.12
Contig6	19800001	22800000	0.1865	0.7554	24.69	21.16
Contig6	20100001	23100000	0.1764	0.7463	23.64	20.11
Contig6	20400001	23400000	0.1801	0.7573	23.79	20.26
Contig6	20700001	23700000	0.1863	0.7645	24.37	20.84
Contig6	21000001	24000000	0.1941	0.7635	25.42	21.89
Contig6	21300001	24300000	0.1882	0.7694	24.46	20.93
Contig6	21600001	24600000	0.1835	0.7622	24.08	20.55
Contig6	21900001	24900000	0.1801	0.7546	23.87	20.34
Contig6	22200001	25200000	0.1778	0.7568	23.50	19.97
Contig6	22500001	25500000	0.1814	0.7610	23.84	20.31
Contig6	22800001	25800000	0.1840	0.7491	24.56	21.03
Contig6	23100001	26100000	0.1802	0.7533	23.93	20.40
Contig6	23400001	26400000	0.1637	0.7438	22.00	18.47
Contig6	23700001	26700000	0.1667	0.7503	22.21	18.68
Contig6	24000001	27000000	0.1565	0.7546	20.75	17.22
Contig6	24300001	27300000	0.1596	0.7604	20.98	17.45
Contig6	24600001	27600000	0.1572	0.7706	20.39	16.86
Contig6	24900001	27900000	0.1698	0.7698	22.06	18.53
Contig6	25200001	28200000	0.1790	0.7718	23.19	19.66
Contig6	25500001	28500000	0.1673	0.7641	21.90	18.37
Contig6	25800001	28800000	0.1685	0.7716	21.83	18.30
Contig6	26100001	29100000	0.1801	0.7779	23.15	19.62
Contig6	26400001	29400000	0.1862	0.7770	23.97	20.44
Contig6	26700001	29700000	0.1786	0.7790	22.92	19.39
Contig6	27000001	30000000	0.1934	0.7803	24.78	21.25
Contig6	27300001	30300000	0.1954	0.7692	25.40	21.87
Contig6	27600001	30600000	0.2036	0.7664	26.57	23.04
Contig6	27900001	30900000	0.2054	0.7655	26.83	23.30
Contig6	28200001	31200000	0.2107	0.7486	28.15	24.62
Contig6	28500001	31500000	0.2178	0.7605	28.64	25.11
Contig6	28800001	31800000	0.2142	0.7572	28.29	24.76
Contig6	29100001	32100000	0.2136	0.7556	28.27	24.74
Contig6	29400001	32400000	0.2166	0.7541	28.72	25.19
Contig6	29700001	32700000	0.2080	0.7466	27.86	24.33
Contig6	30000001	33000000	0.1860	0.7392	25.17	21.64
Contig6	30300001	33300000	0.1802	0.7283	24.74	21.21
Contig6	30600001	33600000	0.1817	0.7129	25.49	21.96
Contig6	30900001	33900000	0.1655	0.7011	23.60	20.07
Contig6	31200001	34200000	0.1550	0.7139	21.72	18.19
Contig6	31500001	34500000	0.1572	0.7030	22.36	18.83
Contig6	31800001	34800000	0.1626	0.7051	23.05	19.52
Contig6	32100001	35100000	0.1687	0.7048	23.94	20.41
Contig6	32400001	35400000	0.1672	0.7059	23.68	20.15
Contig6	32700001	35700000	0.1736	0.6961	24.94	21.41
Contig6	33000001	36000000	0.1784	0.6977	25.57	22.04
Contig6	33300001	36300000	0.1852	0.6933	26.71	23.18
Contig6	33600001	36600000	0.1899	0.7134	26.62	23.09
Contig6	33900001	36900000	0.1929	0.7261	26.56	23.03
Contig6	34200001	37200000	0.1891	0.7239	26.13	22.60
Contig6	34500001	37500000	0.1772	0.7057	25.12	21.59
Contig6	34800001	37800000	0.1671	0.6846	24.40	20.87
Contig6	35100001	38100000	0.1683	0.6880	24.46	20.93
Contig6	35400001	38400000	0.1703	0.6689	25.45	21.92
Contig6	35700001	38700000	0.1773	0.6627	26.76	23.23
Contig6	36000001	39000000	0.1736	0.6422	27.04	23.51
Contig6	36300001	39300000	0.1773	0.6535	27.13	23.60
Contig6	36600001	39600000	0.1694	0.6430	26.34	22.81
Contig6	36900001	39900000	0.1737	0.6468	26.85	23.32
Contig6	37200001	40200000	0.1735	0.6392	27.14	23.61
Contig6	37500001	40500000	0.1860	0.6651	27.96	24.43
Contig6	37800001	40800000	0.1890	0.6824	27.69	24.16
Contig6	38100001	41100000	0.1758	0.6774	25.96	22.43
Contig6	38400001	41400000	0.1859	0.7015	26.51	22.98
Contig6	38700001	41700000	0.1764	0.7139	24.71	21.18
Contig6	39000001	42000000	0.1910	0.7213	26.49	22.96
Contig6	39300001	42300000	0.1941	0.7294	26.61	23.08
Contig6	39600001	42600000	0.1856	0.7267	25.54	22.01
Contig6	39900001	42900000	0.1780	0.7286	24.44	20.91
Contig6	40200001	43200000	0.1884	0.7162	26.31	22.78
Contig6	40500001	43500000	0.1838	0.6948	26.46	22.93
Contig6	40800001	43800000	0.1734	0.6942	24.98	21.45
Contig6	41100001	44100000	0.1842	0.6844	26.91	23.38
Contig6	41400001	44400000	0.1735	0.6640	26.12	22.59
Contig6	41700001	44700000	0.1797	0.6664	26.96	23.43
Contig6	42000001	45000000	0.1667	0.6861	24.30	20.77
Contig6	42300001	45300000	0.1711	0.6751	25.35	21.82
Contig6	42600001	45600000	0.1871	0.6830	27.39	23.86
Contig6	42900001	45900000	0.1927	0.6714	28.71	25.18
Contig6	43200001	46200000	0.1973	0.6873	28.71	25.18
Contig6	43500001	46500000	0.1930	0.7014	27.52	23.99
Contig6	43800001	46800000	0.1975	0.6965	28.36	24.83
Contig6	44100001	47100000	0.1920	0.6953	27.62	24.09
Contig6	44400001	47400000	0.2053	0.7054	29.11	25.58
Contig6	44700001	47700000	0.1994	0.7155	27.86	24.33
Contig6	45000001	48000000	0.1996	0.7125	28.01	24.48
Contig6	45300001	48300000	0.1960	0.7040	27.85	24.32
Contig6	45600001	48600000	0.1852	0.6944	26.67	23.14
Contig6	45900001	48900000	0.1818	0.7071	25.72	22.19
Contig6	46200001	49200000	0.1617	0.6948	23.28	19.75
Contig6	46500001	49500000	0.1592	0.7050	22.58	19.05
Contig6	46800001	49800000	0.1717	0.7359	23.34	19.81
Contig6	47100001	50100000	0.1722	0.7564	22.76	19.23
Contig6	47400001	50400000	0.1495	0.7597	19.68	16.15
Contig6	47700001	50700000	0.1592	0.7409	21.49	17.96
Contig6	48000001	51000000	0.1586	0.7431	21.34	17.81
Contig6	48300001	51300000	0.1483	0.7753	19.13	15.60
Contig6	48600001	51600000	0.1624	0.7857	20.67	17.14
Contig6	48900001	51900000	0.1606	0.7845	20.48	16.95
Contig6	49200001	52200000	0.1796	0.8184	21.94	18.41
Contig6	49500001	52500000	0.1840	0.8193	22.46	18.93
Contig6	49800001	52800000	0.1710	0.7745	22.08	18.55
Contig6	50100001	53100000	0.1747	0.7728	22.61	19.08
Contig6	50400001	53400000	0.1822	0.7739	23.54	20.01
Contig6	50700001	53700000	0.1830	0.8003	22.86	19.33
Contig6	51000001	54000000	0.1915	0.8028	23.86	20.33
Contig6	51300001	54300000	0.1970	0.8004	24.62	21.09
Contig6	51600001	54600000	0.1893	0.8013	23.62	20.09
Contig6	51900001	54900000	0.1983	0.7899	25.10	21.57
Contig6	52200001	55200000	0.1831	0.7505	24.40	20.87
Contig6	52500001	55500000	0.1971	0.7502	26.28	22.75
Contig6	52800001	55800000	0.1998	0.7483	26.71	23.18
Contig6	53100001	56100000	0.1959	0.7378	26.54	23.01
Contig6	53400001	56400000	0.1916	0.7397	25.90	22.37
Contig6	53700001	56700000	0.1793	0.7363	24.36	20.83
Contig6	54000001	57000000	0.1816	0.7337	24.75	21.22
Contig6	54300001	57300000	0.1867	0.7139	26.15	22.62
Contig6	54600001	57600000	0.1821	0.7090	25.68	22.15
Contig6	54900001	57900000	0.1824	0.7214	25.29	21.76
Contig6	55200001	58200000	0.1862	0.7633	24.39	20.86
Contig6	55500001	58500000	0.1822	0.7680	23.72	20.19
Contig6	55800001	58800000	0.1909	0.8078	23.64	20.11
Contig6	56100001	59100000	0.1831	0.8074	22.67	19.14
Contig6	56400001	59400000	0.1792	0.8181	21.91	18.38
Contig6	56700001	59700000	0.1810	0.8097	22.35	18.82
Contig6	57000001	60000000	0.1717	0.8034	21.37	17.84
Contig6	57300001	60300000	0.1640	0.8081	20.29	16.76
Contig6	57600001	60600000	0.1624	0.8084	20.09	16.56
Contig6	57900001	60900000	0.1583	0.7933	19.95	16.42
Contig6	58200001	61200000	0.1572	0.7868	19.99	16.46
Contig6	58500001	61500000	0.1442	0.7860	18.35	14.82
Contig6	58800001	61800000	0.1388	0.7848	17.68	14.15
Contig6	59100001	62100000	0.1472	0.7860	18.72	15.19
Contig6	59400001	62400000	0.1548	0.7935	19.51	15.98
Contig6	59700001	62700000	0.1543	0.8076	19.10	15.57
Contig6	60000001	63000000	0.1580	0.8071	19.58	16.05
Contig6	60300001	63300000	0.1719	0.8177	21.02	17.49
Contig6	60600001	63600000	0.1696	0.8189	20.71	17.18
Contig6	60900001	63900000	0.1647	0.8312	19.82	16.29
Contig6	61200001	64200000	0.1732	0.8281	20.92	17.39
Contig6	61500001	64500000	0.1807	0.8337	21.68	18.15
Contig6	61800001	64800000	0.1735	0.8155	21.28	17.75
Contig6	62100001	65100000	0.1834	0.8289	22.12	18.59
Contig6	62400001	65400000	0.1888	0.8239	22.92	19.39
Contig6	62700001	65700000	0.2046	0.8154	25.09	21.56
Contig6	63000001	66000000	0.2073	0.8248	25.13	21.60
Contig6	63300001	66300000	0.1846	0.8230	22.43	18.90
Contig6	63600001	66600000	0.2062	0.8269	24.93	21.40
Contig6	63900001	66900000	0.2114	0.8285	25.52	21.99
Contig6	64200001	67200000	0.2059	0.8300	24.81	21.28
Contig6	64500001	67500000	0.2109	0.8255	25.55	22.02
Contig6	64800001	67800000	0.2103	0.8408	25.01	21.48
Contig6	65100001	68100000	0.1968	0.8265	23.81	20.28
Contig6	65400001	68400000	0.1887	0.8178	23.08	19.55
Contig6	65700001	68700000	0.1854	0.8180	22.67	19.14
Contig6	66000001	69000000	0.1769	0.8101	21.84	18.31
Contig6	66300001	69300000	0.1876	0.8079	23.22	19.69
Contig6	66600001	69600000	0.1734	0.8160	21.25	17.72
Contig6	66900001	69900000	0.1768	0.8230	21.48	17.95
Contig6	67200001	70200000	0.1760	0.8193	21.48	17.95
Contig6	67500001	70500000	0.1647	0.8079	20.38	16.85
Contig6	67800001	70800000	0.1709	0.8063	21.20	17.67
Contig6	68100001	71100000	0.1662	0.8132	20.44	16.91
Contig6	68400001	71400000	0.1673	0.8165	20.48	16.95
Contig6	68700001	71700000	0.1679	0.8208	20.45	16.92
Contig6	69000001	72000000	0.1760	0.8323	21.15	17.62
Contig6	69300001	72300000	0.1734	0.8330	20.81	17.28
Contig6	69600001	72600000	0.1769	0.8268	21.40	17.87
Contig6	69900001	72900000	0.1755	0.8278	21.20	17.67
Contig6	70200001	73200000	0.1708	0.8332	20.50	16.97
Contig6	70500001	73500000	0.1672	0.8454	19.78	16.25
Contig6	70800001	73800000	0.1608	0.8464	19.00	15.47
Contig6	71100001	74100000	0.1636	0.8516	19.21	15.68
Contig6	71400001	74400000	0.1679	0.8485	19.79	16.26
Contig6	71700001	74700000	0.1696	0.8388	20.22	16.69
Contig6	72000001	75000000	0.1603	0.8192	19.56	16.03
Contig6	72300001	75300000	0.1524	0.8133	18.74	15.21
Contig6	72600001	75600000	0.1590	0.8173	19.46	15.93
Contig6	72900001	75900000	0.1557	0.8118	19.18	15.65
Contig6	73200001	76200000	0.1588	0.7959	19.96	16.43
Contig6	73500001	76500000	0.1638	0.7935	20.64	17.11
Contig6	73800001	76800000	0.1638	0.7891	20.75	17.22
Contig6	74100001	77100000	0.1623	0.7849	20.68	17.15
Contig6	74400001	77400000	0.1507	0.7837	19.23	15.70
Contig6	74700001	77700000	0.1413	0.7849	18.00	14.47
Contig6	75000001	78000000	0.1422	0.7985	17.81	14.28
Contig6	75300001	78300000	0.1468	0.8094	18.13	14.60
Contig6	75600001	78600000	0.1420	0.7985	17.79	14.26
Contig6	75900001	78900000	0.1334	0.8057	16.55	13.02
Contig6	76200001	79200000	0.1336	0.8225	16.24	12.71
Contig6	76500001	79500000	0.1518	0.8345	18.19	14.66
Contig6	76800001	79800000	0.1553	0.8326	18.66	15.13
Contig6	77100001	80100000	0.1710	0.8303	20.60	17.07
Contig6	77400001	80400000	0.1792	0.8259	21.70	18.17
Contig6	77700001	80700000	0.1809	0.8305	21.78	18.25
Contig6	78000001	81000000	0.1902	0.8319	22.87	19.34
Contig6	78300001	81300000	0.1815	0.8203	22.12	18.59
Contig6	78600001	81600000	0.1877	0.8313	22.58	19.05
Contig6	78900001	81900000	0.2073	0.8198	25.29	21.76
Contig6	79200001	82200000	0.1997	0.8128	24.57	21.04
Contig6	79500001	82500000	0.1915	0.8104	23.63	20.10
Contig6	79800001	82800000	0.1939	0.8101	23.93	20.40
Contig6	80100001	83100000	0.1835	0.8110	22.62	19.09
Contig6	80400001	83400000	0.1928	0.8225	23.44	19.91
Contig6	80700001	83700000	0.1977	0.8255	23.95	20.42
Contig6	81000001	84000000	0.1973	0.8260	23.89	20.36
Contig6	81300001	84300000	0.2104	0.8269	25.44	21.91
Contig6	81600001	84600000	0.2049	0.8215	24.94	21.41
Contig6	81900001	84900000	0.2043	0.8156	25.05	21.52
Contig6	82200001	85200000	0.2179	0.8279	26.32	22.79
Contig6	82500001	85500000	0.2161	0.8323	25.97	22.44
Contig6	82800001	85800000	0.2183	0.8320	26.24	22.71
Contig6	83100001	86100000	0.2121	0.8251	25.71	22.18
Contig6	83400001	86400000	0.1953	0.8344	23.40	19.87
Contig6	83700001	86700000	0.1864	0.8409	22.16	18.63
Contig6	84000001	87000000	0.1818	0.8324	21.84	18.31
Contig6	84300001	87300000	0.1844	0.8346	22.09	18.56
Contig6	84600001	87600000	0.1818	0.8369	21.73	18.20
Contig6	84900001	87900000	0.1631	0.8376	19.47	15.94
Contig6	85200001	88200000	0.1524	0.8143	18.72	15.19
Contig6	85500001	88500000	0.1577	0.8104	19.46	15.93
Contig6	85800001	88800000	0.1516	0.8238	18.40	14.87
Contig6	86100001	89100000	0.1460	0.8402	17.38	13.85
Contig6	86400001	89400000	0.1500	0.8247	18.19	14.66
Contig6	86700001	89700000	0.1477	0.8132	18.17	14.64
Contig6	87000001	90000000	0.1513	0.8181	18.49	14.96
Contig6	87300001	90300000	0.1587	0.8269	19.19	15.66
Contig6	87600001	90600000	0.1469	0.8273	17.76	14.23
Contig6	87900001	90900000	0.1588	0.8389	18.93	15.40
Contig6	88200001	91200000	0.1717	0.8608	19.95	16.42
Contig6	88500001	91500000	0.1593	0.8588	18.55	15.02
Contig6	88800001	91800000	0.1580	0.8557	18.46	14.93
Contig6	89100001	92100000	0.1777	0.8588	20.69	17.16
Contig6	89400001	92400000	0.1768	0.8616	20.52	16.99
Contig6	89700001	92700000	0.1852	0.8700	21.28	17.75
Contig6	90000001	93000000	0.1898	0.8812	21.54	18.01
Contig6	90300001	93300000	0.1787	0.8798	20.31	16.78
Contig6	90600001	93600000	0.1815	0.8805	20.62	17.09
Contig6	90900001	93900000	0.1848	0.8836	20.92	17.39
Contig6	91200001	94200000	0.1666	0.8807	18.91	15.38
Contig6	91500001	94500000	0.1717	0.8856	19.38	15.85
Contig6	91800001	94800000	0.1834	0.8932	20.53	17.00
Contig6	92100001	95100000	0.1720	0.8856	19.42	15.89
Contig6	92400001	95400000	0.1810	0.8980	20.15	16.62
Contig6	92700001	95700000	0.1917	0.9027	21.23	17.70
Contig6	93000001	96000000	0.1709	0.9114	18.75	15.22
Contig6	93300001	96028120	0.1715	0.9182	16.99	13.46
Contig7	1	893790	0.1192	0.9851	3.61	0.08
Contig8	1	3000000	0.1820	0.6265	29.06	25.53
Contig8	300001	3300000	0.1970	0.6137	32.09	28.56
Contig8	600001	3600000	0.2056	0.6060	33.93	30.40
Contig8	900001	3900000	0.2089	0.5917	35.31	31.78
Contig8	1200001	4200000	0.2126	0.5838	36.42	32.89
Contig8	1500001	4500000	0.2136	0.5902	36.19	32.66
Contig8	1800001	4800000	0.2100	0.5701	36.83	33.30
Contig8	2100001	5100000	0.2090	0.5721	36.54	33.01
Contig8	2400001	5400000	0.2072	0.5642	36.72	33.19
Contig8	2700001	5700000	0.1996	0.5566	35.87	32.34
Contig8	3000001	6000000	0.1953	0.5609	34.82	31.29
Contig8	3300001	6300000	0.1894	0.5724	33.10	29.57
Contig8	3600001	6600000	0.1807	0.5842	30.94	27.41
Contig8	3900001	6900000	0.1913	0.5943	32.19	28.66
Contig8	4200001	7200000	0.1845	0.6107	30.20	26.67
Contig8	4500001	7500000	0.1731	0.6100	28.37	24.84
Contig8	4800001	7800000	0.1722	0.6233	27.62	24.09
Contig8	5100001	8100000	0.1762	0.6546	26.92	23.39
Contig8	5400001	8400000	0.1698	0.6645	25.55	22.02
Contig8	5700001	8700000	0.1740	0.6649	26.17	22.64
Contig8	6000001	9000000	0.1533	0.6449	23.77	20.24
Contig8	6300001	9300000	0.1440	0.6378	22.58	19.05
Contig8	6600001	9600000	0.1513	0.6383	23.71	20.18
Contig8	6900001	9900000	0.1544	0.6243	24.73	21.20
Contig8	7200001	10200000	0.1540	0.6304	24.44	20.91
Contig8	7500001	10500000	0.1609	0.6411	25.10	21.57
Contig8	7800001	10800000	0.1658	0.6505	25.49	21.96
Contig8	8100001	11100000	0.1544	0.6214	24.85	21.32
Contig8	8400001	11400000	0.1691	0.6082	27.80	24.27
Contig8	8700001	11700000	0.1690	0.6134	27.55	24.02
Contig8	9000001	12000000	0.1798	0.6259	28.73	25.20
Contig8	9300001	12300000	0.1882	0.6372	29.53	26.00
Contig8	9600001	12600000	0.1830	0.6491	28.20	24.67
Contig8	9900001	12900000	0.1700	0.6479	26.25	22.72
Contig8	10200001	13200000	0.1716	0.6332	27.09	23.56
Contig8	10500001	13500000	0.1627	0.6216	26.17	22.64
Contig8	10800001	13800000	0.1551	0.6300	24.62	21.09
Contig8	11100001	14100000	0.1801	0.6483	27.78	24.25
Contig8	11400001	14400000	0.1825	0.6768	26.96	23.43
Contig8	11700001	14700000	0.1881	0.6936	27.12	23.59
Contig8	12000001	15000000	0.1902	0.7098	26.79	23.26
Contig8	12300001	15300000	0.1938	0.7107	27.26	23.73
Contig8	12600001	15600000	0.1783	0.7106	25.10	21.57
Contig8	12900001	15900000	0.1879	0.7238	25.96	22.43
Contig8	13200001	16200000	0.1892	0.7352	25.74	22.21
Contig8	13500001	16500000	0.1956	0.7385	26.49	22.96
Contig8	13800001	16800000	0.2081	0.7498	27.75	24.22
Contig8	14100001	17100000	0.2016	0.7464	27.01	23.48
Contig8	14400001	17400000	0.2038	0.7446	27.37	23.84
Contig8	14700001	17700000	0.1912	0.7296	26.21	22.68
Contig8	15000001	18000000	0.1930	0.7143	27.03	23.50
Contig8	15300001	18300000	0.1876	0.7072	26.52	22.99
Contig8	15600001	18600000	0.1999	0.6988	28.61	25.08
Contig8	15900001	18900000	0.2045	0.7052	28.99	25.46
Contig8	16200001	19200000	0.2105	0.7120	29.56	26.03
Contig8	16500001	19500000	0.2041	0.7052	28.94	25.41
Contig8	16800001	19800000	0.1996	0.7014	28.46	24.93
Contig8	17100001	20100000	0.1900	0.7141	26.61	23.08
Contig8	17400001	20400000	0.1863	0.6992	26.65	23.12
Contig8	17700001	20700000	0.1865	0.7077	26.36	22.83
Contig8	18000001	21000000	0.1898	0.7324	25.92	22.39
Contig8	18300001	21300000	0.1788	0.7261	24.62	21.09
Contig8	18600001	21600000	0.1703	0.7333	23.22	19.69
Contig8	18900001	21900000	0.1651	0.7309	22.59	19.06
Contig8	19200001	22200000	0.1516	0.7201	21.06	17.53
Contig8	19500001	22500000	0.1634	0.7407	22.06	18.53
Contig8	19800001	22800000	0.1605	0.7257	22.11	18.58
Contig8	20100001	23100000	0.1556	0.7131	21.82	18.29
Contig8	20400001	23400000	0.1438	0.7157	20.09	16.56
Contig8	20700001	23700000	0.1492	0.7205	20.71	17.18
Contig8	21000001	24000000	0.1348	0.6960	19.36	15.83
Contig8	21300001	24300000	0.1457	0.7040	20.69	17.16
Contig8	21600001	24600000	0.1446	0.6831	21.17	17.64
Contig8	21900001	24900000	0.1452	0.6666	21.79	18.26
Contig8	22200001	25200000	0.1460	0.6662	21.92	18.39
Contig8	22500001	25500000	0.1438	0.6430	22.36	18.83
Contig8	22800001	25800000	0.1448	0.6536	22.16	18.63
Contig8	23100001	26100000	0.1623	0.6581	24.66	21.13
Contig8	23400001	26400000	0.1703	0.6726	25.33	21.80
Contig8	23700001	26700000	0.1691	0.6677	25.33	21.80
Contig8	24000001	27000000	0.1876	0.6761	27.75	24.22
Contig8	24300001	27300000	0.1833	0.6914	26.51	22.98
Contig8	24600001	27600000	0.1833	0.7030	26.08	22.55
Contig8	24900001	27900000	0.2018	0.7202	28.02	24.49
Contig8	25200001	28200000	0.2176	0.7145	30.46	26.93
Contig8	25500001	28500000	0.2216	0.7283	30.43	26.90
Contig8	25800001	28800000	0.2325	0.7260	32.02	28.49
Contig8	26100001	29100000	0.2333	0.7319	31.87	28.34
Contig8	26400001	29400000	0.2340	0.7252	32.27	28.74
Contig8	26700001	29700000	0.2414	0.7259	33.26	29.73
Contig8	27000001	30000000	0.2317	0.7192	32.22	28.69
Contig8	27300001	30300000	0.2404	0.7031	34.19	30.66
Contig8	27600001	30600000	0.2450	0.6939	35.30	31.77
Contig8	27900001	30900000	0.2232	0.6893	32.39	28.86
Contig8	28200001	31200000	0.2211	0.6923	31.94	28.41
Contig8	28500001	31500000	0.2084	0.6768	30.79	27.26
Contig8	28800001	31800000	0.1902	0.6855	27.75	24.22
Contig8	29100001	32100000	0.1703	0.6719	25.34	21.81
Contig8	29400001	32400000	0.1742	0.6815	25.56	22.03
Contig8	29700001	32700000	0.1711	0.6854	24.97	21.44
Contig8	30000001	33000000	0.1635	0.6870	23.81	20.28
Contig8	30300001	33300000	0.1536	0.6946	22.11	18.58
Contig8	30600001	33600000	0.1449	0.7064	20.50	16.97
Contig8	30900001	33900000	0.1402	0.7208	19.45	15.92
Contig8	31200001	34200000	0.1277	0.7306	17.48	13.95
Contig8	31500001	34500000	0.1367	0.7472	18.29	14.76
Contig8	31800001	34800000	0.1366	0.7364	18.54	15.01
Contig8	32100001	35100000	0.1444	0.7448	19.39	15.86
Contig8	32400001	35400000	0.1358	0.7419	18.30	14.77
Contig8	32700001	35700000	0.1251	0.7548	16.58	13.05
Contig8	33000001	36000000	0.1327	0.7598	17.46	13.93
Contig8	33300001	36300000	0.1340	0.7710	17.38	13.85
Contig8	33600001	36600000	0.1562	0.7773	20.09	16.56
Contig8	33900001	36900000	0.1682	0.7776	21.63	18.10
Contig8	34200001	37200000	0.1621	0.7807	20.77	17.24
Contig8	34500001	37500000	0.1507	0.7846	19.21	15.68
Contig8	34800001	37800000	0.1498	0.7965	18.81	15.28
Contig8	35100001	38100000	0.1496	0.7895	18.95	15.42
Contig8	35400001	38400000	0.1747	0.7914	22.08	18.55
Contig8	35700001	38700000	0.1890	0.7619	24.80	21.27
Contig8	36000001	39000000	0.1947	0.7649	25.46	21.93
Contig8	36300001	39300000	0.1907	0.7604	25.08	21.55
Contig8	36600001	39600000	0.1840	0.7599	24.21	20.68
Contig8	36900001	39900000	0.1744	0.7400	23.57	20.04
Contig8	37200001	40200000	0.1786	0.7365	24.25	20.72
Contig8	37500001	40500000	0.1946	0.7365	26.43	22.90
Contig8	37800001	40800000	0.2049	0.7364	27.82	24.29
Contig8	38100001	41100000	0.1992	0.7422	26.84	23.31
Contig8	38400001	41400000	0.1859	0.7440	24.99	21.46
Contig8	38700001	41700000	0.1743	0.7629	22.85	19.32
Contig8	39000001	42000000	0.1711	0.7632	22.42	18.89
Contig8	39300001	42300000	0.1738	0.7581	22.92	19.39
Contig8	39600001	42600000	0.1735	0.7617	22.78	19.25
Contig8	39900001	42900000	0.1820	0.7743	23.51	19.98
Contig8	40200001	43200000	0.1865	0.7819	23.85	20.32
Contig8	40500001	43500000	0.1695	0.7864	21.55	18.02
Contig8	40800001	43800000	0.1746	0.7905	22.08	18.55
Contig8	41100001	44100000	0.1846	0.7889	23.40	19.87
Contig8	41400001	44400000	0.1679	0.7906	21.24	17.71
Contig8	41700001	44700000	0.1653	0.7900	20.92	17.39
Contig8	42000001	45000000	0.1619	0.7937	20.39	16.86
Contig8	42300001	45300000	0.1670	0.7922	21.08	17.55
Contig8	42600001	45600000	0.1689	0.7767	21.75	18.22
Contig8	42900001	45900000	0.1741	0.7753	22.45	18.92
Contig8	43200001	46200000	0.1886	0.7761	24.31	20.78
Contig8	43500001	46500000	0.1871	0.7596	24.63	21.10
Contig8	43800001	46800000	0.1877	0.7560	24.83	21.30
Contig8	44100001	47100000	0.1791	0.7511	23.84	20.31
Contig8	44400001	47400000	0.1942	0.7505	25.88	22.35
Contig8	44700001	47700000	0.1925	0.7607	25.30	21.77
Contig8	45000001	48000000	0.1988	0.7588	26.19	22.66
Contig8	45300001	48300000	0.1916	0.7554	25.37	21.84
Contig8	45600001	48600000	0.2008	0.7696	26.09	22.56
Contig8	45900001	48900000	0.1941	0.7569	25.64	22.11
Contig8	46200001	49200000	0.1886	0.7431	25.38	21.85
Contig8	46500001	49500000	0.1940	0.7435	26.09	22.56
Contig8	46800001	49800000	0.1812	0.7273	24.91	21.38
Contig8	47100001	50100000	0.1750	0.7497	23.34	19.81
Contig8	47400001	50400000	0.1640	0.7488	21.91	18.38
Contig8	47700001	50700000	0.1643	0.7495	21.92	18.39
Contig8	48000001	51000000	0.1663	0.7465	22.28	18.75
Contig8	48300001	51300000	0.1800	0.7580	23.74	20.21
Contig8	48600001	51600000	0.1667	0.7420	22.47	18.94
Contig8	48900001	51900000	0.1722	0.7634	22.56	19.03
Contig8	49200001	52200000	0.1859	0.7839	23.71	20.18
Contig8	49500001	52500000	0.1843	0.7944	23.21	19.68
Contig8	49800001	52800000	0.1860	0.8210	22.66	19.13
Contig8	50100001	53100000	0.1976	0.8054	24.54	21.01
Contig8	50400001	53400000	0.2148	0.8120	26.45	22.92
Contig8	50700001	53700000	0.2325	0.8084	28.76	25.23
Contig8	51000001	54000000	0.2337	0.8134	28.73	25.20
Contig8	51300001	54300000	0.2336	0.8157	28.63	25.10
Contig8	51600001	54600000	0.2360	0.8325	28.35	24.82
Contig8	51900001	54900000	0.2375	0.8269	28.72	25.19
Contig8	52200001	55200000	0.2108	0.8002	26.34	22.81
Contig8	52500001	55500000	0.2079	0.8108	25.65	22.12
Contig8	52800001	55800000	0.2070	0.7998	25.88	22.35
Contig8	53100001	56100000	0.2009	0.7820	25.70	22.17
[truncated: 4,838 more rows]
