# Supplementary material for: Effect of sequence depth and length in long-read assembly of the maize inbred NC358
Source: Nat Commun. 2020 May 8;11:2288. doi: 10.1038/s41467-020-16037-7 (PMC7211024; doi:10.1038/s41467-020-16037-7)
Supplement: Supplementary file 4 — Source Data [file 41467_2020_16037_MOESM4_ESM.zip › Source Data/Fig. 1F, Suppl. Fig. 8/NC358_21k_60x_DLE1_consensus_dft.fasta.mod.out.LAI]

Chr	From	To	Intact	Total	raw_LAI	LAI
whole_genome	1	2135048957	0.1740	0.7634	22.79	20.38
76	1	3000000	0.1586	0.6604	24.02	21.61
76	300001	3300000	0.1717	0.6471	26.53	24.12
76	600001	3600000	0.1654	0.6376	25.94	23.53
76	900001	3900000	0.1855	0.6411	28.93	26.52
76	1200001	4200000	0.1817	0.6630	27.41	25.00
76	1500001	4500000	0.1872	0.6789	27.58	25.17
76	1800001	4800000	0.1892	0.6812	27.77	25.36
76	2100001	5100000	0.1872	0.6927	27.02	24.61
76	2400001	5400000	0.1879	0.7062	26.61	24.20
76	2700001	5700000	0.1940	0.6921	28.02	25.61
76	3000001	6000000	0.1940	0.7110	27.29	24.88
76	3300001	6300000	0.1839	0.6955	26.45	24.04
76	3600001	6600000	0.1823	0.7053	25.85	23.44
76	3900001	6900000	0.1810	0.7065	25.62	23.21
76	4200001	7200000	0.1868	0.7032	26.57	24.16
76	4500001	7500000	0.1914	0.7099	26.96	24.55
76	4800001	7800000	0.1920	0.7011	27.38	24.97
76	5100001	8100000	0.1910	0.6862	27.84	25.43
76	5400001	8400000	0.1930	0.6944	27.79	25.38
76	5700001	8700000	0.1850	0.6924	26.72	24.31
76	6000001	9000000	0.1802	0.6718	26.82	24.41
76	6300001	9300000	0.1811	0.6653	27.21	24.80
76	6600001	9600000	0.1922	0.6781	28.35	25.94
76	6900001	9900000	0.1871	0.6909	27.08	24.67
76	7200001	10200000	0.1811	0.6868	26.36	23.95
76	7500001	10500000	0.1822	0.6766	26.92	24.51
76	7800001	10800000	0.1774	0.6878	25.80	23.39
76	8100001	11100000	0.1794	0.7006	25.60	23.19
76	8400001	11400000	0.1741	0.6791	25.64	23.23
76	8700001	11700000	0.1854	0.6986	26.54	24.13
76	9000001	12000000	0.1773	0.7142	24.83	22.42
76	9300001	12300000	0.1897	0.7362	25.76	23.35
76	9600001	12600000	0.1864	0.7309	25.50	23.09
76	9900001	12900000	0.1855	0.7238	25.63	23.22
76	10200001	13200000	0.1815	0.7211	25.17	22.76
76	10500001	13500000	0.1735	0.7236	23.97	21.56
76	10800001	13800000	0.1853	0.7093	26.13	23.72
76	11100001	14100000	0.1991	0.7178	27.74	25.33
76	11400001	14400000	0.2094	0.7411	28.26	25.85
76	11700001	14700000	0.1939	0.7316	26.50	24.09
76	12000001	15000000	0.2038	0.7321	27.83	25.42
76	12300001	15300000	0.1913	0.7386	25.89	23.48
76	12600001	15600000	0.1948	0.7349	26.51	24.10
76	12900001	15900000	0.1948	0.7322	26.61	24.20
76	13200001	16200000	0.2036	0.7309	27.86	25.45
76	13500001	16500000	0.2099	0.7496	28.00	25.59
76	13800001	16800000	0.2187	0.7661	28.54	26.13
76	14100001	17100000	0.2049	0.7465	27.44	25.03
76	14400001	17400000	0.1882	0.7227	26.04	23.63
76	14700001	17700000	0.2020	0.7357	27.46	25.05
76	15000001	18000000	0.1893	0.7126	26.56	24.15
76	15300001	18300000	0.1869	0.7092	26.36	23.95
76	15600001	18600000	0.1904	0.7285	26.14	23.73
76	15900001	18900000	0.1815	0.7385	24.58	22.17
76	16200001	19200000	0.1821	0.7392	24.63	22.22
76	16500001	19500000	0.1794	0.7412	24.21	21.80
76	16800001	19800000	0.1652	0.7388	22.36	19.95
76	17100001	20100000	0.1658	0.7514	22.06	19.65
76	17400001	20400000	0.1733	0.7707	22.48	20.07
76	17700001	20700000	0.1637	0.7634	21.44	19.03
76	18000001	21000000	0.1821	0.7785	23.39	20.98
76	18300001	21300000	0.1829	0.7794	23.47	21.06
76	18600001	21600000	0.1673	0.7560	22.13	19.72
76	18900001	21900000	0.1664	0.7408	22.46	20.05
76	19200001	22200000	0.1581	0.7405	21.34	18.93
76	19500001	22500000	0.1566	0.7196	21.76	19.35
76	19800001	22800000	0.1647	0.7150	23.03	20.62
76	20100001	23100000	0.1589	0.7036	22.58	20.17
76	20400001	23400000	0.1564	0.6942	22.53	20.12
76	20700001	23700000	0.1567	0.6963	22.50	20.09
76	21000001	24000000	0.1535	0.6969	22.02	19.61
76	21300001	24300000	0.1528	0.6912	22.11	19.70
76	21600001	24600000	0.1702	0.7005	24.30	21.89
76	21900001	24900000	0.1684	0.7055	23.87	21.46
76	22200001	25200000	0.1748	0.7102	24.62	22.21
76	22500001	25500000	0.1777	0.7183	24.74	22.33
76	22800001	25800000	0.1860	0.7334	25.36	22.95
76	23100001	26100000	0.1850	0.7355	25.15	22.74
76	23400001	26400000	0.1832	0.7542	24.29	21.88
76	23700001	26700000	0.1940	0.7557	25.67	23.26
76	24000001	27000000	0.1870	0.7622	24.53	22.12
76	24300001	27300000	0.1872	0.7639	24.50	22.09
76	24600001	27600000	0.1738	0.7750	22.43	20.02
76	24900001	27900000	0.1911	0.7792	24.52	22.11
76	25200001	28200000	0.1728	0.7778	22.22	19.81
76	25500001	28500000	0.1711	0.7879	21.71	19.30
76	25800001	28800000	0.1661	0.7751	21.43	19.02
76	26100001	29100000	0.1780	0.7947	22.40	19.99
76	26400001	29400000	0.1967	0.7960	24.71	22.30
76	26700001	29700000	0.1953	0.8006	24.39	21.98
76	27000001	30000000	0.1963	0.7959	24.67	22.26
76	27300001	30300000	0.1856	0.8068	23.00	20.59
76	27600001	30600000	0.1885	0.8004	23.55	21.14
76	27900001	30900000	0.1816	0.8089	22.45	20.04
76	28200001	31200000	0.1896	0.8267	22.94	20.53
76	28500001	31500000	0.1821	0.8256	22.06	19.65
76	28800001	31800000	0.1719	0.8410	20.44	18.03
76	29100001	32100000	0.1623	0.8325	19.49	17.08
76	29400001	32400000	0.1628	0.8236	19.77	17.36
76	29700001	32700000	0.1652	0.8282	19.94	17.53
76	30000001	33000000	0.1646	0.8176	20.13	17.72
76	30300001	33300000	0.1735	0.8169	21.24	18.83
76	30600001	33600000	0.1679	0.8171	20.55	18.14
76	30900001	33900000	0.1640	0.8204	19.99	17.58
76	31200001	34200000	0.1764	0.8058	21.89	19.48
76	31500001	34500000	0.1746	0.8078	21.61	19.20
76	31800001	34800000	0.1861	0.8027	23.18	20.77
76	32100001	35100000	0.1973	0.7964	24.78	22.37
76	32400001	35400000	0.1850	0.8023	23.06	20.65
76	32700001	35700000	0.1847	0.8019	23.03	20.62
76	33000001	36000000	0.1894	0.8170	23.18	20.77
76	33300001	36300000	0.1880	0.8165	23.02	20.61
76	33600001	36600000	0.1971	0.8236	23.94	21.53
76	33900001	36900000	0.1957	0.8232	23.77	21.36
76	34200001	37200000	0.1964	0.8358	23.50	21.09
76	34500001	37500000	0.2323	0.8394	27.68	25.27
76	34800001	37800000	0.2216	0.8313	26.65	24.24
76	35100001	38100000	0.2068	0.8377	24.68	22.27
76	35400001	38400000	0.2158	0.8388	25.73	23.32
76	35700001	38700000	0.2053	0.8316	24.69	22.28
76	36000001	39000000	0.1951	0.8311	23.48	21.07
76	36300001	39300000	0.2068	0.8284	24.96	22.55
76	36600001	39600000	0.1959	0.8230	23.80	21.39
76	36900001	39900000	0.2055	0.8225	24.98	22.57
76	37200001	40200000	0.2050	0.8107	25.28	22.87
76	37500001	40500000	0.1731	0.8063	21.47	19.06
76	37800001	40800000	0.1816	0.8067	22.52	20.11
76	38100001	41100000	0.1862	0.8124	22.92	20.51
76	38400001	41400000	0.1786	0.8136	21.95	19.54
76	38700001	41700000	0.1868	0.8175	22.85	20.44
76	39000001	42000000	0.1915	0.8276	23.14	20.73
76	39300001	42300000	0.1808	0.8297	21.79	19.38
76	39600001	42600000	0.1817	0.8396	21.64	19.23
76	39900001	42900000	0.1785	0.8447	21.13	18.72
76	40200001	43200000	0.1853	0.8628	21.48	19.07
76	40500001	43500000	0.1859	0.8663	21.45	19.04
76	40800001	43800000	0.1801	0.8766	20.54	18.13
76	41100001	44100000	0.1742	0.8588	20.28	17.87
76	41400001	44400000	0.1702	0.8614	19.76	17.35
76	41700001	44700000	0.1571	0.8654	18.16	15.75
76	42000001	45000000	0.1476	0.8683	17.00	14.59
76	42300001	45300000	0.1481	0.8532	17.36	14.95
76	42600001	45600000	0.1542	0.8482	18.17	15.76
76	42900001	45900000	0.1564	0.8430	18.55	16.14
76	43200001	46200000	0.1535	0.8345	18.39	15.98
76	43500001	46500000	0.1567	0.8289	18.90	16.49
76	43800001	46800000	0.1589	0.8259	19.24	16.83
76	44100001	47100000	0.1871	0.8499	22.02	19.61
76	44400001	47400000	0.1884	0.8448	22.30	19.89
76	44700001	47700000	0.1947	0.8479	22.96	20.55
76	45000001	48000000	0.2195	0.8534	25.73	23.32
76	45300001	48300000	0.2212	0.8670	25.51	23.10
76	45600001	48600000	0.2302	0.8746	26.32	23.91
76	45900001	48900000	0.2376	0.8758	27.13	24.72
76	46200001	49055802	0.2381	0.8843	25.63	23.22
86	1	805364	0.2687	0.9661	7.47	5.06
87	1	3000000	0.1966	0.8832	22.26	19.85
87	300001	3300000	0.1753	0.8809	19.90	17.49
87	600001	3600000	0.1667	0.8759	19.03	16.62
87	900001	3900000	0.1645	0.8707	18.89	16.48
87	1200001	4200000	0.1586	0.8751	18.13	15.72
87	1500001	4500000	0.1550	0.8695	17.83	15.42
87	1800001	4800000	0.1513	0.8625	17.54	15.13
87	2100001	5100000	0.1477	0.8618	17.14	14.73
87	2400001	5400000	0.1539	0.8735	17.62	15.21
87	2700001	5700000	0.1619	0.8748	18.51	16.10
87	3000001	6000000	0.1662	0.8707	19.09	16.68
87	3300001	6300000	0.1761	0.8593	20.49	18.08
87	3600001	6600000	0.1741	0.8553	20.35	17.94
87	3900001	6900000	0.1670	0.8536	19.56	17.15
87	4200001	7200000	0.1535	0.8444	18.17	15.76
87	4500001	7500000	0.1505	0.8309	18.12	15.71
87	4800001	7800000	0.1497	0.8357	17.91	15.50
87	5100001	8100000	0.1521	0.8477	17.94	15.53
87	5400001	8400000	0.1457	0.8463	17.22	14.81
87	5700001	8700000	0.1506	0.8346	18.05	15.64
87	6000001	9000000	0.1451	0.8230	17.64	15.23
87	6300001	9300000	0.1555	0.8218	18.92	16.51
87	6600001	9600000	0.1544	0.8209	18.81	16.40
87	6900001	9900000	0.1600	0.8286	19.31	16.90
87	7200001	10200000	0.1673	0.8366	20.00	17.59
87	7500001	10500000	0.1767	0.8459	20.89	18.48
87	7800001	10800000	0.1839	0.8419	21.84	19.43
87	8100001	11100000	0.1830	0.8227	22.24	19.83
87	8400001	11400000	0.1822	0.8173	22.29	19.88
87	8700001	11700000	0.1886	0.8176	23.07	20.66
87	9000001	12000000	0.2065	0.8316	24.83	22.42
87	9300001	12300000	0.1986	0.8253	24.06	21.65
87	9600001	12600000	0.2009	0.8294	24.23	21.82
87	9900001	12900000	0.1972	0.8210	24.02	21.61
87	10200001	13200000	0.1967	0.8177	24.06	21.65
87	10500001	13500000	0.1941	0.8152	23.81	21.40
87	10800001	13800000	0.1945	0.8175	23.79	21.38
87	11100001	14100000	0.2045	0.8236	24.84	22.43
87	11400001	14400000	0.1932	0.8158	23.69	21.28
87	11700001	14700000	0.1838	0.8185	22.46	20.05
87	12000001	15000000	0.1734	0.8041	21.56	19.15
87	12300001	15300000	0.1811	0.8103	22.35	19.94
87	12600001	15600000	0.1757	0.7872	22.32	19.91
87	12900001	15900000	0.1699	0.7878	21.57	19.16
87	13200001	16200000	0.1705	0.7749	22.00	19.59
87	13500001	16500000	0.1603	0.7736	20.73	18.32
87	13800001	16800000	0.1533	0.7572	20.25	17.84
87	14100001	17100000	0.1610	0.7451	21.61	19.20
87	14400001	17400000	0.1795	0.7534	23.82	21.41
87	14700001	17700000	0.1885	0.7514	25.09	22.68
87	15000001	18000000	0.1817	0.7553	24.06	21.65
87	15300001	18300000	0.1772	0.7493	23.65	21.24
87	15600001	18600000	0.1961	0.7702	25.46	23.05
87	15900001	18900000	0.2041	0.7738	26.38	23.97
87	16200001	19200000	0.2126	0.7819	27.19	24.78
87	16500001	19500000	0.2099	0.7657	27.42	25.01
87	16800001	19800000	0.2122	0.7576	28.01	25.60
87	17100001	20100000	0.1890	0.7572	24.96	22.55
87	17400001	20400000	0.1917	0.7547	25.40	22.99
87	17700001	20700000	0.1866	0.7671	24.33	21.92
87	18000001	21000000	0.2100	0.7740	27.13	24.72
87	18300001	21300000	0.2055	0.7773	26.43	24.02
87	18600001	21600000	0.1849	0.7669	24.11	21.70
87	18900001	21900000	0.1831	0.7628	24.00	21.59
87	19200001	22200000	0.1759	0.7622	23.07	20.66
87	19500001	22500000	0.1843	0.7802	23.62	21.21
87	19800001	22800000	0.1813	0.7873	23.03	20.62
87	20100001	23100000	0.1929	0.7957	24.24	21.83
87	20400001	23400000	0.1798	0.7896	22.77	20.36
87	20700001	23700000	0.1833	0.7701	23.80	21.39
87	21000001	24000000	0.1859	0.7692	24.17	21.76
87	21300001	24300000	0.1895	0.7570	25.03	22.62
87	21600001	24600000	0.2040	0.7660	26.64	24.23
87	21900001	24900000	0.1973	0.7661	25.75	23.34
87	22200001	25200000	0.2070	0.7770	26.64	24.23
87	22500001	25500000	0.1986	0.7746	25.64	23.23
87	22800001	25800000	0.2066	0.7841	26.35	23.94
87	23100001	26100000	0.1977	0.7789	25.38	22.97
87	23400001	26400000	0.2038	0.7927	25.71	23.30
87	23700001	26700000	0.2126	0.7958	26.71	24.30
87	24000001	27000000	0.1934	0.7938	24.37	21.96
87	24300001	27300000	0.2035	0.8073	25.21	22.80
87	24600001	27600000	0.2039	0.8112	25.14	22.73
87	24900001	27900000	0.2160	0.8155	26.48	24.07
87	25200001	28200000	0.2069	0.8108	25.51	23.10
87	25500001	28500000	0.2141	0.8149	26.27	23.86
87	25800001	28800000	0.2076	0.8200	25.32	22.91
87	26100001	29100000	0.2338	0.8289	28.20	25.79
87	26400001	29400000	0.2431	0.8272	29.38	26.97
87	26700001	29700000	0.2476	0.8279	29.91	27.50
87	27000001	30000000	0.2521	0.8343	30.22	27.81
87	27300001	30300000	0.2467	0.8375	29.46	27.05
87	27600001	30600000	0.2460	0.8372	29.38	26.97
87	27900001	30900000	0.2452	0.8361	29.32	26.91
87	28200001	31200000	0.2487	0.8295	29.98	27.57
87	28500001	31500000	0.2643	0.8335	31.71	29.30
87	28800001	31800000	0.2823	0.8335	33.87	31.46
87	29100001	32100000	0.2665	0.8307	32.08	29.67
87	29400001	32400000	0.2600	0.8289	31.37	28.96
87	29700001	32700000	0.2298	0.8338	27.57	25.16
87	30000001	33000000	0.2320	0.8296	27.97	25.56
87	30300001	33300000	0.2253	0.8213	27.43	25.02
87	30600001	33600000	0.2297	0.8214	27.96	25.55
87	30900001	33900000	0.2266	0.8218	27.57	25.16
87	31200001	34200000	0.2287	0.8391	27.26	24.85
87	31500001	34500000	0.2045	0.8340	24.52	22.11
87	31800001	34800000	0.2000	0.8387	23.84	21.43
87	32100001	35100000	0.1936	0.8343	23.20	20.79
87	32400001	35400000	0.1990	0.8013	24.84	22.43
87	32700001	35700000	0.2119	0.7769	27.28	24.87
87	33000001	36000000	0.2154	0.7606	28.31	25.90
87	33300001	36300000	0.2134	0.7313	29.18	26.77
87	33600001	36600000	0.2093	0.7044	29.71	27.30
87	33900001	36900000	0.2103	0.6796	30.95	28.54
87	34200001	37200000	0.2184	0.6383	34.21	31.80
87	34500001	37500000	0.2212	0.6004	36.83	34.42
87	34800001	37800000	0.2199	0.5610	39.20	36.79
87	35100001	38100000	0.2201	0.5316	41.39	38.98
87	35400001	38400000	0.2134	0.5414	39.41	37.00
87	35700001	38700000	0.2071	0.5430	38.15	35.74
87	36000001	39000000	0.2186	0.5419	40.34	37.93
87	36300001	39300000	0.2310	0.5557	41.57	39.16
87	36600001	39600000	0.2298	0.5520	41.64	39.23
87	36900001	39900000	0.2415	0.5589	43.21	40.80
87	37200001	40200000	0.2292	0.5782	39.64	37.23
87	37500001	40500000	0.2431	0.5873	41.39	38.98
87	37800001	40800000	0.2406	0.6045	39.80	37.39
87	38100001	41100000	0.2492	0.6208	40.14	37.73
87	38400001	41400000	0.2546	0.6066	41.98	39.57
87	38700001	41700000	0.2567	0.5901	43.49	41.08
87	39000001	41949419	0.2261	0.5578	39.86	37.45
109	1	571940	0.3618	0.9832	7.02	4.61
127	1	3000000	0.1548	0.6819	22.70	20.29
127	300001	3300000	0.1581	0.6629	23.85	21.44
127	600001	3600000	0.1666	0.6584	25.30	22.89
127	900001	3900000	0.1696	0.6582	25.77	23.36
127	1200001	4200000	0.1775	0.6293	28.20	25.79
127	1500001	4500000	0.1736	0.6283	27.63	25.22
127	1800001	4800000	0.1715	0.6337	27.06	24.65
127	2100001	5100000	0.1531	0.6308	24.27	21.86
127	2400001	5400000	0.1558	0.6401	24.35	21.94
127	2700001	5700000	0.1609	0.6548	24.58	22.17
127	3000001	6000000	0.1674	0.6617	25.30	22.89
127	3300001	6300000	0.1809	0.6469	27.96	25.55
127	3600001	6600000	0.1846	0.6408	28.80	26.39
127	3900001	6900000	0.1694	0.6405	26.44	24.03
127	4200001	7200000	0.1641	0.6623	24.78	22.37
127	4500001	7500000	0.1810	0.6762	26.77	24.36
127	4800001	7800000	0.1769	0.6750	26.21	23.80
127	5100001	8100000	0.1792	0.6696	26.76	24.35
127	5400001	8400000	0.1770	0.6756	26.20	23.79
127	5700001	8700000	0.1700	0.6484	26.22	23.81
127	6000001	9000000	0.1715	0.6257	27.41	25.00
127	6300001	9300000	0.1590	0.6166	25.79	23.38
127	6600001	9600000	0.1517	0.6072	24.98	22.57
127	6900001	9900000	0.1613	0.5917	27.27	24.86
127	7200001	10200000	0.1642	0.5832	28.16	25.75
127	7500001	10500000	0.1614	0.5691	28.36	25.95
127	7800001	10800000	0.1597	0.5690	28.07	25.66
127	8100001	11100000	0.1627	0.5622	28.94	26.53
127	8400001	11400000	0.1636	0.5571	29.37	26.96
127	8700001	11700000	0.1627	0.5817	27.97	25.56
127	9000001	12000000	0.1627	0.5899	27.59	25.18
127	9300001	12300000	0.1761	0.5955	29.57	27.16
127	9600001	12600000	0.1903	0.6155	30.91	28.50
127	9900001	12900000	0.1958	0.6159	31.80	29.39
127	10200001	13200000	0.1958	0.6189	31.63	29.22
127	10500001	13500000	0.1950	0.6168	31.62	29.21
127	10800001	13800000	0.2005	0.6195	32.37	29.96
127	11100001	14100000	0.1982	0.6355	31.18	28.77
127	11400001	14400000	0.1849	0.6072	30.44	28.03
127	11700001	14700000	0.1885	0.5997	31.44	29.03
127	12000001	15000000	0.1878	0.5818	32.29	29.88
127	12300001	15300000	0.1744	0.5665	30.79	28.38
127	12600001	15600000	0.1647	0.5366	30.70	28.29
127	12900001	15900000	0.1582	0.5379	29.42	27.01
127	13200001	16200000	0.1582	0.5322	29.73	27.32
127	13500001	16500000	0.1501	0.5141	29.20	26.79
127	13800001	16800000	0.1496	0.5024	29.79	27.38
127	14100001	17100000	0.1652	0.4893	33.75	31.34
127	14400001	17400000	0.1819	0.5023	36.23	33.82
127	14700001	17700000	0.1750	0.5076	34.48	32.07
127	15000001	18000000	0.1843	0.5233	35.22	32.81
127	15300001	18300000	0.1875	0.5382	34.83	32.42
127	15600001	18600000	0.1955	0.5540	35.29	32.88
127	15900001	18900000	0.2064	0.5507	37.48	35.07
127	16200001	19200000	0.1949	0.5640	34.55	32.14
127	16500001	19500000	0.1914	0.5753	33.27	30.86
127	16800001	19800000	0.1867	0.5833	32.00	29.59
127	17100001	20100000	0.1770	0.6059	29.21	26.80
127	17400001	20400000	0.1727	0.6127	28.18	25.77
127	17700001	20700000	0.1893	0.6142	30.83	28.42
127	18000001	20737931	0.1776	0.6125	26.47	24.06
140	1	3000000	0.2015	0.7082	28.45	26.04
140	300001	3300000	0.2088	0.7041	29.66	27.25
140	600001	3600000	0.2072	0.6984	29.66	27.25
140	900001	3900000	0.2022	0.6989	28.93	26.52
140	1200001	4200000	0.2047	0.6926	29.55	27.14
140	1500001	4500000	0.1945	0.7005	27.77	25.36
140	1800001	4800000	0.1996	0.6806	29.33	26.92
140	2100001	5100000	0.1908	0.6852	27.85	25.44
140	2400001	5400000	0.1854	0.6905	26.85	24.44
140	2700001	5700000	0.1785	0.6992	25.53	23.12
140	3000001	6000000	0.1791	0.7132	25.12	22.71
140	3300001	6300000	0.1684	0.7154	23.54	21.13
140	3600001	6600000	0.1709	0.7222	23.66	21.25
140	3900001	6900000	0.1557	0.7255	21.46	19.05
140	4200001	7200000	0.1517	0.7258	20.90	18.49
140	4500001	7500000	0.1577	0.7053	22.35	19.94
140	4800001	7800000	0.1570	0.7229	21.71	19.30
140	5100001	8100000	0.1566	0.7037	22.26	19.85
140	5400001	8400000	0.1545	0.7002	22.07	19.66
140	5700001	8700000	0.1484	0.6880	21.57	19.16
140	6000001	9000000	0.1552	0.6815	22.78	20.37
140	6300001	9300000	0.1565	0.6723	23.28	20.87
140	6600001	9600000	0.1585	0.6663	23.79	21.38
140	6900001	9900000	0.1732	0.6661	26.00	23.59
140	7200001	10200000	0.1714	0.6667	25.71	23.30
140	7500001	10500000	0.1883	0.6906	27.27	24.86
140	7800001	10800000	0.1827	0.7035	25.97	23.56
140	8100001	11100000	0.1849	0.7316	25.28	22.87
140	8400001	11400000	0.1964	0.7413	26.49	24.08
140	8700001	11700000	0.1997	0.7525	26.54	24.13
140	9000001	12000000	0.2014	0.7437	27.08	24.67
140	9300001	12300000	0.2108	0.7504	28.08	25.67
140	9600001	12600000	0.2062	0.7569	27.24	24.83
140	9900001	12900000	0.2182	0.7603	28.69	26.28
140	10200001	13200000	0.2339	0.7529	31.07	28.66
140	10500001	13500000	0.2130	0.7332	29.06	26.65
140	10800001	13800000	0.2126	0.7118	29.87	27.46
140	11100001	14100000	0.2277	0.7099	32.07	29.66
140	11400001	14400000	0.2287	0.6924	33.02	30.61
140	11700001	14700000	0.2389	0.6904	34.60	32.19
140	12000001	15000000	0.2285	0.6934	32.96	30.55
140	12300001	15300000	0.2228	0.6897	32.31	29.90
140	12600001	15600000	0.2253	0.6795	33.16	30.75
140	12900001	15900000	0.1977	0.6795	29.09	26.68
140	13200001	16200000	0.1790	0.6821	26.24	23.83
140	13500001	16500000	0.1939	0.6878	28.19	25.78
140	13800001	16800000	0.1916	0.7036	27.24	24.83
140	14100001	17100000	0.1689	0.6976	24.21	21.80
140	14400001	17400000	0.1562	0.7237	21.58	19.17
140	14700001	17700000	0.1509	0.7232	20.86	18.45
140	15000001	18000000	0.1458	0.7065	20.63	18.22
140	15300001	18300000	0.1536	0.7204	21.32	18.91
140	15600001	18600000	0.1512	0.7254	20.85	18.44
140	15900001	18900000	0.1602	0.7149	22.41	20.00
140	16200001	19200000	0.1803	0.7181	25.11	22.70
140	16500001	19500000	0.1657	0.7180	23.08	20.67
140	16800001	19800000	0.1634	0.7078	23.08	20.67
140	17100001	20100000	0.1743	0.7188	24.25	21.84
140	17400001	20400000	0.1781	0.6868	25.94	23.53
140	17700001	20700000	0.1698	0.6919	24.54	22.13
140	18000001	21000000	0.1746	0.7159	24.39	21.98
140	18300001	21300000	0.1596	0.7082	22.54	20.13
140	18600001	21600000	0.1537	0.7065	21.76	19.35
140	18900001	21900000	0.1438	0.7082	20.30	17.89
140	19200001	22200000	0.1386	0.7220	19.19	16.78
140	19500001	22500000	0.1421	0.7215	19.69	17.28
140	19800001	22800000	0.1429	0.7392	19.33	16.92
140	20100001	23100000	0.1485	0.7271	20.42	18.01
140	20400001	23135445	0.1488	0.7467	18.17	15.76
164	1	3000000	0.1413	0.6656	21.23	18.82
164	300001	3300000	0.1354	0.6676	20.27	17.86
164	600001	3600000	0.1358	0.6729	20.19	17.78
164	900001	3900000	0.1380	0.6699	20.60	18.19
164	1200001	4200000	0.1498	0.6940	21.59	19.18
164	1500001	4500000	0.1423	0.6931	20.53	18.12
164	1800001	4800000	0.1656	0.7099	23.33	20.92
164	2100001	5100000	0.1744	0.7112	24.52	22.11
164	2400001	5400000	0.1669	0.7132	23.41	21.00
164	2700001	5700000	0.1710	0.7149	23.93	21.52
164	3000001	6000000	0.1744	0.7078	24.64	22.23
164	3300001	6300000	0.1832	0.7065	25.93	23.52
164	3600001	6464475	0.1798	0.7044	24.37	21.96
169	1	3000000	0.1714	0.6529	26.25	23.84
169	300001	3300000	0.1644	0.6405	25.66	23.25
169	600001	3600000	0.1618	0.6140	26.34	23.93
169	900001	3900000	0.1526	0.6026	25.33	22.92
169	1200001	4200000	0.1500	0.5773	25.98	23.57
169	1500001	4500000	0.1370	0.5529	24.78	22.37
169	1800001	4800000	0.1428	0.5672	25.17	22.76
169	2100001	5100000	0.1348	0.5525	24.39	21.98
169	2400001	5400000	0.1341	0.5488	24.44	22.03
169	2700001	5700000	0.1392	0.5625	24.74	22.33
169	3000001	6000000	0.1401	0.5464	25.63	23.22
169	3300001	6300000	0.1370	0.5282	25.93	23.52
169	3600001	6600000	0.1453	0.5368	27.07	24.66
169	3900001	6900000	0.1581	0.5348	29.57	27.16
169	4200001	7200000	0.1574	0.5494	28.65	26.24
169	4500001	7500000	0.1560	0.5608	27.82	25.41
169	4800001	7800000	0.1603	0.5681	28.22	25.81
169	5100001	8100000	0.1631	0.5629	28.97	26.56
169	5400001	8400000	0.1548	0.5595	27.67	25.26
169	5700001	8700000	0.1576	0.5536	28.47	26.06
169	6000001	9000000	0.1410	0.5597	25.20	22.79
169	6300001	9300000	0.1436	0.5699	25.20	22.79
169	6600001	9600000	0.1510	0.5808	25.99	23.58
169	6900001	9900000	0.1473	0.5927	24.85	22.44
169	7200001	10200000	0.1528	0.5926	25.78	23.37
169	7500001	10500000	0.1563	0.5983	26.12	23.71
169	7800001	10800000	0.1535	0.5878	26.12	23.71
169	8100001	11100000	0.1567	0.6135	25.54	23.13
169	8400001	11400000	0.1579	0.6116	25.81	23.40
169	8700001	11700000	0.1499	0.6241	24.03	21.62
169	9000001	12000000	0.1630	0.6417	25.41	23.00
169	9300001	12300000	0.1670	0.6500	25.70	23.29
169	9600001	12600000	0.1552	0.6444	24.09	21.68
169	9900001	12900000	0.1665	0.6492	25.64	23.23
169	10200001	13200000	0.1728	0.6716	25.74	23.33
169	10500001	13500000	0.1784	0.6753	26.42	24.01
169	10800001	13800000	0.1811	0.6840	26.48	24.07
169	11100001	14100000	0.1810	0.6963	26.00	23.59
169	11400001	14400000	0.1766	0.7218	24.47	22.06
169	11700001	14700000	0.1722	0.7133	24.14	21.73
169	12000001	15000000	0.1727	0.6904	25.01	22.60
169	12300001	15300000	0.1700	0.7031	24.18	21.77
169	12600001	15600000	0.1716	0.6981	24.57	22.16
169	12900001	15900000	0.1636	0.6964	23.49	21.08
169	13200001	16200000	0.1537	0.6737	22.81	20.40
169	13500001	16500000	0.1548	0.6654	23.27	20.86
169	13800001	16800000	0.1466	0.6628	22.12	19.71
169	14100001	17100000	0.1468	0.6564	22.36	19.95
169	14400001	17400000	0.1657	0.6548	25.31	22.90
169	14700001	17700000	0.1788	0.6779	26.38	23.97
169	15000001	18000000	0.1767	0.6751	26.17	23.76
169	15300001	18300000	0.1694	0.6674	25.38	22.97
169	15600001	18600000	0.1739	0.6696	25.98	23.57
169	15900001	18900000	0.1747	0.6507	26.85	24.44
169	16200001	19200000	0.1748	0.6456	27.08	24.67
169	16500001	19500000	0.1844	0.6671	27.64	25.23
169	16800001	19800000	0.1921	0.6861	28.00	25.59
169	17100001	20100000	0.2022	0.6854	29.50	27.09
169	17400001	20400000	0.1927	0.6820	28.25	25.84
169	17700001	20700000	0.1875	0.6612	28.35	25.94
169	18000001	21000000	0.1830	0.6772	27.03	24.62
169	18300001	21300000	0.1984	0.6815	29.12	26.71
169	18600001	21600000	0.1855	0.6720	27.61	25.20
169	18900001	21900000	0.1922	0.6914	27.79	25.38
169	19200001	22200000	0.1826	0.7064	25.84	23.43
169	19500001	22500000	0.1694	0.6958	24.35	21.94
169	19800001	22800000	0.1825	0.6692	27.27	24.86
169	20100001	23100000	0.1835	0.6757	27.16	24.75
169	20400001	23400000	0.1799	0.6790	26.49	24.08
169	20700001	23700000	0.1734	0.6852	25.30	22.89
169	21000001	24000000	0.1694	0.6800	24.91	22.50
169	21300001	24300000	0.1621	0.6700	24.19	21.78
169	21600001	24600000	0.1715	0.6860	25.01	22.60
169	21900001	24900000	0.1710	0.6911	24.75	22.34
169	22200001	25200000	0.1806	0.6824	26.46	24.05
169	22500001	25500000	0.1860	0.6800	27.35	24.94
169	22800001	25800000	0.1694	0.6912	24.51	22.10
169	23100001	26100000	0.1544	0.6839	22.58	20.17
169	23400001	26400000	0.1447	0.6658	21.74	19.33
169	23700001	26700000	0.1392	0.6773	20.56	18.15
169	24000001	26808642	0.1367	0.6959	18.39	15.98
187	1	3000000	0.1814	0.6492	27.93	25.52
187	300001	3300000	0.1806	0.6157	29.33	26.92
187	600001	3600000	0.1697	0.5576	30.42	28.01
187	900001	3900000	0.1508	0.5077	29.69	27.28
187	1200001	4200000	0.1432	0.4895	29.26	26.85
187	1500001	4500000	0.1437	0.4764	30.16	27.75
187	1800001	4800000	0.1378	0.4943	27.89	25.48
187	2100001	5100000	0.1308	0.4837	27.04	24.63
187	2400001	5400000	0.1442	0.4918	29.33	26.92
187	2700001	5700000	0.1431	0.4945	28.93	26.52
187	3000001	6000000	0.1384	0.5011	27.61	25.20
187	3300001	6300000	0.1333	0.5265	25.32	22.91
187	3600001	6600000	0.1513	0.5491	27.55	25.14
187	3900001	6900000	0.1681	0.5813	28.91	26.50
187	4200001	7200000	0.1753	0.5887	29.77	27.36
187	4500001	7500000	0.1770	0.6048	29.26	26.85
187	4800001	7800000	0.1899	0.6082	31.22	28.81
187	5100001	8100000	0.1964	0.5990	32.78	30.37
187	5400001	8400000	0.1737	0.5787	30.01	27.60
187	5700001	8700000	0.1729	0.5837	29.61	27.20
187	6000001	9000000	0.1736	0.6078	28.56	26.15
187	6300001	9300000	0.1823	0.5920	30.80	28.39
187	6600001	9600000	0.1723	0.6193	27.82	25.41
187	6900001	9900000	0.1672	0.6100	27.42	25.01
187	7200001	10200000	0.1646	0.5994	27.47	25.06
187	7500001	10500000	0.1508	0.6105	24.70	22.29
187	7800001	10800000	0.1449	0.6284	23.05	20.64
187	8100001	11100000	0.1429	0.6450	22.15	19.74
187	8400001	11400000	0.1529	0.6533	23.40	20.99
187	8700001	11700000	0.1478	0.6382	23.15	20.74
187	9000001	12000000	0.1570	0.6176	25.42	23.01
187	9300001	12300000	0.1664	0.6374	26.11	23.70
187	9600001	12600000	0.1607	0.6284	25.57	23.16
187	9900001	12900000	0.1762	0.6611	26.66	24.25
187	10200001	13200000	0.1721	0.6733	25.56	23.15
187	10500001	13500000	0.1766	0.6631	26.63	24.22
187	10800001	13800000	0.1828	0.6488	28.17	25.76
187	11100001	14100000	0.1843	0.6458	28.54	26.13
187	11400001	14400000	0.1877	0.6567	28.58	26.17
187	11700001	14700000	0.1967	0.6737	29.20	26.79
187	12000001	15000000	0.1991	0.6906	28.83	26.42
187	12300001	15300000	0.1909	0.6771	28.19	25.78
187	12600001	15600000	0.2137	0.6836	31.25	28.84
187	12900001	15900000	0.2027	0.6593	30.75	28.34
187	13200001	16200000	0.1975	0.6449	30.63	28.22
187	13500001	16500000	0.1882	0.6469	29.10	26.69
187	13800001	16800000	0.1869	0.6537	28.58	26.17
187	14100001	17100000	0.1726	0.6607	26.13	23.72
187	14400001	17400000	0.1739	0.6653	26.13	23.72
187	14700001	17700000	0.1808	0.6674	27.09	24.68
187	15000001	18000000	0.1775	0.6785	26.16	23.75
187	15300001	18300000	0.1727	0.6911	24.99	22.58
187	15600001	18600000	0.1486	0.6681	22.24	19.83
187	15900001	18900000	0.1605	0.6775	23.69	21.28
187	16200001	19200000	0.1731	0.6905	25.07	22.66
187	16500001	19500000	0.1912	0.6835	27.97	25.56
187	16800001	19800000	0.1957	0.6854	28.55	26.14
187	17100001	20100000	0.1992	0.6781	29.37	26.96
187	17400001	20400000	0.1881	0.6777	27.75	25.34
187	17700001	20700000	0.1864	0.6709	27.78	25.37
187	18000001	21000000	0.1768	0.6417	27.56	25.15
187	18300001	21300000	0.1880	0.6444	29.17	26.76
187	18600001	21600000	0.2032	0.6578	30.89	28.48
187	18900001	21900000	0.1920	0.6628	28.97	26.56
187	19200001	22200000	0.1867	0.6697	27.89	25.48
187	19500001	22500000	0.1704	0.6781	25.13	22.72
187	19800001	22800000	0.1737	0.6808	25.51	23.10
187	20100001	23100000	0.1898	0.6968	27.23	24.82
187	20400001	23400000	0.1937	0.6871	28.19	25.78
187	20700001	23700000	0.1823	0.7075	25.77	23.36
187	21000001	24000000	0.1852	0.7317	25.31	22.90
187	21300001	24300000	0.1741	0.7216	24.13	21.72
187	21600001	24600000	0.1736	0.7172	24.21	21.80
187	21900001	24900000	0.1848	0.7282	25.38	22.97
187	22200001	25200000	0.1842	0.7333	25.12	22.71
187	22500001	25500000	0.2052	0.7494	27.39	24.98
187	22800001	25800000	0.1990	0.7440	26.76	24.35
187	23100001	26100000	0.1873	0.7441	25.17	22.76
187	23400001	26400000	0.1812	0.7416	24.44	22.03
187	23700001	26700000	0.1893	0.7354	25.75	23.34
187	24000001	27000000	0.2011	0.7319	27.48	25.07
187	24300001	27300000	0.2089	0.7370	28.35	25.94
187	24600001	27600000	0.2017	0.7364	27.38	24.97
187	24900001	27900000	0.1951	0.7296	26.74	24.33
187	25200001	28200000	0.1997	0.7254	27.53	25.12
187	25500001	28500000	0.1915	0.7065	27.10	24.69
187	25800001	28800000	0.1713	0.6388	26.82	24.41
187	26100001	29100000	0.1654	0.6125	27.01	24.60
187	26400001	29400000	0.1802	0.6261	28.78	26.37
187	26700001	29700000	0.1736	0.6169	28.14	25.73
187	27000001	30000000	0.1649	0.6231	26.47	24.06
187	27300001	30300000	0.1655	0.6192	26.73	24.32
187	27600001	30600000	0.1647	0.6284	26.21	23.80
187	27900001	30900000	0.1804	0.6419	28.11	25.70
187	28200001	31200000	0.1777	0.6353	27.97	25.56
187	28500001	31500000	0.1699	0.6554	25.92	23.51
187	28800001	31800000	0.1992	0.7370	27.03	24.62
187	29100001	32100000	0.2225	0.7505	29.65	27.24
187	29400001	32400000	0.2223	0.7464	29.79	27.38
187	29700001	32700000	0.2265	0.7522	30.11	27.70
187	30000001	33000000	0.2216	0.7443	29.78	27.37
187	30300001	33300000	0.2146	0.7364	29.15	26.74
187	30600001	33600000	0.2186	0.7436	29.40	26.99
187	30900001	33900000	0.1974	0.7277	27.13	24.72
187	31200001	34200000	0.2068	0.7234	28.59	26.18
187	31500001	34500000	0.2172	0.7225	30.06	27.65
187	31800001	34800000	0.2115	0.7238	29.22	26.81
187	32100001	35100000	0.1972	0.7290	27.06	24.65
187	32400001	35400000	0.1917	0.6994	27.41	25.00
187	32700001	35700000	0.1973	0.6916	28.53	26.12
187	33000001	36000000	0.1974	0.6891	28.65	26.24
187	33300001	36300000	0.2022	0.6944	29.13	26.72
187	33600001	36600000	0.2021	0.6933	29.15	26.74
187	33900001	36900000	0.1993	0.6909	28.85	26.44
187	34200001	37200000	0.1908	0.7022	27.18	24.77
187	34500001	37500000	0.1952	0.6922	28.20	25.79
187	34800001	37800000	0.1898	0.6728	28.21	25.80
187	35100001	38100000	0.1942	0.6714	28.93	26.52
187	35400001	38400000	0.1991	0.7028	28.33	25.92
187	35700001	38700000	0.1898	0.6932	27.38	24.97
187	36000001	39000000	0.1878	0.6888	27.27	24.86
187	36300001	39300000	0.1856	0.6970	26.64	24.23
187	36600001	39600000	0.1962	0.7049	27.84	25.43
187	36900001	39900000	0.1958	0.7015	27.92	25.51
187	37200001	40200000	0.1903	0.7091	26.84	24.43
187	37500001	40500000	0.1844	0.7078	26.05	23.64
187	37800001	40800000	0.1830	0.7055	25.94	23.53
187	38100001	41100000	0.1758	0.7199	24.42	22.01
187	38400001	41400000	0.1762	0.7149	24.64	22.23
187	38700001	41700000	0.1869	0.7355	25.42	23.01
187	39000001	42000000	0.1923	0.7474	25.73	23.32
187	39300001	42300000	0.1936	0.7437	26.03	23.62
187	39600001	42600000	0.1738	0.7269	23.92	21.51
187	39900001	42900000	0.1735	0.7416	23.40	20.99
187	40200001	43200000	0.1717	0.7310	23.49	21.08
187	40500001	43500000	0.1668	0.7445	22.40	19.99
187	40800001	43800000	0.1650	0.7570	21.79	19.38
187	41100001	44100000	0.1791	0.7553	23.71	21.30
187	41400001	44400000	0.1820	0.7673	23.72	21.31
187	41700001	44700000	0.1811	0.7606	23.80	21.39
187	42000001	45000000	0.1840	0.7575	24.28	21.87
187	42300001	45300000	0.1874	0.7615	24.60	22.19
187	42600001	45600000	0.1963	0.7574	25.92	23.51
187	42900001	45900000	0.2043	0.7572	26.98	24.57
187	43200001	46200000	0.2016	0.7509	26.84	24.43
187	43500001	46500000	0.2016	0.7421	27.17	24.76
187	43800001	46800000	0.2036	0.7354	27.69	25.28
187	44100001	47100000	0.1844	0.7339	25.12	22.71
187	44400001	47400000	0.1641	0.7346	22.34	19.93
187	44700001	47700000	0.1577	0.7433	21.21	18.80
187	45000001	48000000	0.1622	0.7448	21.78	19.37
187	45300001	48300000	0.1526	0.7389	20.65	18.24
187	45600001	48600000	0.1543	0.7617	20.26	17.85
187	45900001	48900000	0.1413	0.7513	18.81	16.40
187	46200001	49200000	0.1442	0.7621	18.92	16.51
187	46500001	49500000	0.1408	0.7623	18.47	16.06
187	46800001	49800000	0.1323	0.7749	17.08	14.67
187	47100001	50100000	0.1362	0.7751	17.57	15.16
187	47400001	50400000	0.1491	0.7683	19.40	16.99
187	47700001	50700000	0.1534	0.7578	20.24	17.83
187	48000001	51000000	0.1428	0.7626	18.72	16.31
187	48300001	51300000	0.1517	0.7671	19.78	17.37
187	48600001	51600000	0.1437	0.7602	18.90	16.49
187	48900001	51900000	0.1577	0.7664	20.57	18.16
187	49200001	52200000	0.1608	0.7736	20.78	18.37
187	49500001	52500000	0.1593	0.7789	20.45	18.04
187	49800001	52800000	0.1666	0.7685	21.68	19.27
187	50100001	53100000	0.1665	0.7578	21.97	19.56
187	50400001	53400000	0.1696	0.7529	22.52	20.11
187	50700001	53700000	0.1593	0.7539	21.13	18.72
187	51000001	54000000	0.1740	0.7484	23.24	20.83
187	51300001	54300000	0.1652	0.7498	22.04	19.63
187	51600001	54600000	0.1528	0.7374	20.72	18.31
187	51900001	54900000	0.1521	0.7426	20.49	18.08
187	52200001	55200000	0.1568	0.7335	21.38	18.97
187	52500001	55500000	0.1532	0.7140	21.46	19.05
187	52800001	55800000	0.1575	0.7280	21.63	19.22
187	53100001	56100000	0.1644	0.7339	22.40	19.99
187	53400001	56400000	0.1507	0.7318	20.60	18.19
187	53700001	56700000	0.1475	0.7381	19.99	17.58
187	54000001	57000000	0.1337	0.7432	17.99	15.58
187	54300001	57300000	0.1416	0.7483	18.93	16.52
187	54600001	57600000	0.1634	0.7590	21.52	19.11
187	54900001	57900000	0.1598	0.7456	21.44	19.03
187	55200001	58200000	0.1521	0.7491	20.31	17.90
187	55500001	58500000	0.1573	0.7585	20.74	18.33
187	55800001	58800000	0.1595	0.7599	20.99	18.58
187	56100001	59100000	0.1476	0.7543	19.57	17.16
187	56400001	59400000	0.1603	0.7591	21.11	18.70
187	56700001	59700000	0.1593	0.7470	21.32	18.91
187	57000001	60000000	0.1575	0.7445	21.16	18.75
187	57300001	60300000	0.1535	0.7539	20.35	17.94
187	57600001	60600000	0.1418	0.7506	18.88	16.47
187	57900001	60900000	0.1554	0.7670	20.26	17.85
187	58200001	61200000	0.1598	0.7605	21.01	18.60
187	58500001	61500000	0.1523	0.7761	19.63	17.22
187	58800001	61800000	0.1451	0.7628	19.01	16.60
187	59100001	62100000	0.1561	0.7633	20.45	18.04
187	59400001	62400000	0.1525	0.7684	19.85	17.44
187	59700001	62700000	0.1556	0.7792	19.97	17.56
187	60000001	63000000	0.1644	0.7732	21.26	18.85
187	60300001	63300000	0.1642	0.7678	21.39	18.98
187	60600001	63600000	0.1737	0.7696	22.57	20.16
187	60900001	63900000	0.1504	0.7686	19.56	17.15
187	61200001	64200000	0.1583	0.7748	20.43	18.02
187	61500001	64500000	0.1555	0.7468	20.83	18.42
187	61800001	64800000	0.1583	0.7476	21.17	18.76
187	62100001	65100000	0.1497	0.7488	19.99	17.58
187	62400001	65400000	0.1428	0.7555	18.90	16.49
187	62700001	65700000	0.1496	0.7592	19.71	17.30
187	63000001	66000000	0.1437	0.7555	19.01	16.60
187	63300001	66300000	0.1452	0.7391	19.65	17.24
187	63600001	66600000	0.1377	0.7375	18.67	16.26
187	63900001	66900000	0.1463	0.7423	19.71	17.30
187	64200001	67200000	0.1351	0.7332	18.42	16.01
187	64500001	67500000	0.1423	0.7388	19.26	16.85
187	64800001	67800000	0.1419	0.7436	19.09	16.68
187	65100001	68100000	0.1416	0.7335	19.30	16.89
187	65400001	68400000	0.1405	0.7155	19.63	17.22
187	65700001	68700000	0.1430	0.7073	20.21	17.80
187	66000001	69000000	0.1353	0.7126	18.99	16.58
187	66300001	69300000	0.1377	0.7063	19.50	17.09
187	66600001	69600000	0.1368	0.7098	19.28	16.87
187	66900001	69900000	0.1405	0.6956	20.20	17.79
187	67200001	70200000	0.1320	0.6899	19.13	16.72
187	67500001	70500000	0.1442	0.6862	21.01	18.60
187	67800001	70800000	0.1486	0.6867	21.63	19.22
187	68100001	71100000	0.1605	0.7121	22.54	20.13
187	68400001	71400000	0.1747	0.7097	24.62	22.21
187	68700001	71700000	0.1605	0.7151	22.45	20.04
187	69000001	72000000	0.1680	0.7201	23.33	20.92
187	69300001	72300000	0.1700	0.7285	23.34	20.93
187	69600001	72600000	0.1620	0.7199	22.50	20.09
187	69900001	72900000	0.1588	0.7217	22.00	19.59
187	70200001	73200000	0.1668	0.7377	22.61	20.20
187	70500001	73500000	0.1607	0.7447	21.58	19.17
187	70800001	73800000	0.1722	0.7488	22.99	20.58
187	71100001	74100000	0.1585	0.7366	21.52	19.11
187	71400001	74400000	0.1634	0.7505	21.78	19.37
187	71700001	74700000	0.1676	0.7476	22.42	20.01
187	72000001	75000000	0.1688	0.7363	22.92	20.51
187	72300001	75300000	0.1642	0.7436	22.09	19.68
187	72600001	75600000	0.1868	0.7609	24.54	22.13
187	72900001	75900000	0.1874	0.7618	24.60	22.19
187	73200001	76200000	0.1944	0.7625	25.49	23.08
187	73500001	76500000	0.1935	0.7722	25.06	22.65
187	73800001	76800000	0.1795	0.7590	23.65	21.24
187	74100001	77100000	0.1854	0.7627	24.31	21.90
187	74400001	77400000	0.1804	0.7513	24.01	21.60
187	74700001	77700000	0.1880	0.7570	24.83	22.42
187	75000001	78000000	0.1806	0.7625	23.68	21.27
187	75300001	78300000	0.1834	0.7587	24.17	21.76
187	75600001	78600000	0.1727	0.7518	22.97	20.56
187	75900001	78900000	0.1790	0.7585	23.60	21.19
187	76200001	79200000	0.1713	0.7543	22.71	20.30
187	76500001	79500000	0.1809	0.7414	24.40	21.99
187	76800001	79800000	0.1843	0.7438	24.78	22.37
187	77100001	80100000	0.1771	0.7354	24.08	21.67
187	77400001	80400000	0.1715	0.7363	23.29	20.88
187	77700001	80700000	0.1720	0.7271	23.66	21.25
187	78000001	81000000	0.1854	0.7332	25.28	22.87
187	78300001	81300000	0.1781	0.7383	24.13	21.72
187	78600001	81600000	0.1856	0.7381	25.14	22.73
187	78900001	81900000	0.1833	0.7339	24.98	22.57
187	79200001	82200000	0.1888	0.7317	25.80	23.39
187	79500001	82500000	0.1800	0.7461	24.13	21.72
187	79800001	82800000	0.1801	0.7443	24.20	21.79
187	80100001	83100000	0.1994	0.7484	26.64	24.23
187	80400001	83400000	0.2088	0.7572	27.58	25.17
187	80700001	83700000	0.2156	0.7740	27.86	25.45
187	81000001	84000000	0.2180	0.7661	28.45	26.04
187	81300001	84300000	0.2166	0.7672	28.23	25.82
187	81600001	84600000	0.2121	0.7696	27.56	25.15
187	81900001	84900000	0.2049	0.7674	26.70	24.29
187	82200001	85200000	0.1938	0.7618	25.44	23.03
187	82500001	85500000	0.1877	0.7517	24.97	22.56
187	82800001	85800000	0.1807	0.7634	23.67	21.26
187	83100001	86100000	0.1721	0.7700	22.35	19.94
187	83400001	86400000	0.1614	0.7698	20.96	18.55
187	83700001	86700000	0.1642	0.7670	21.41	19.00
187	84000001	87000000	0.1557	0.7724	20.16	17.75
187	84300001	87300000	0.1670	0.7777	21.47	19.06
187	84600001	87600000	0.1576	0.7742	20.35	17.94
187	84900001	87900000	0.1562	0.7738	20.19	17.78
187	85200001	88200000	0.1540	0.7778	19.80	17.39
187	85500001	88500000	0.1574	0.7978	19.73	17.32
187	85800001	88800000	0.1579	0.7929	19.92	17.51
187	86100001	89100000	0.1586	0.8006	19.81	17.40
187	86400001	89400000	0.1645	0.8102	20.30	17.89
187	86700001	89700000	0.1584	0.8159	19.41	17.00
187	87000001	90000000	0.1737	0.8229	21.11	18.70
187	87300001	90300000	0.1686	0.8283	20.35	17.94
187	87600001	90600000	0.1798	0.8325	21.60	19.19
187	87900001	90900000	0.1742	0.8331	20.91	18.50
187	88200001	91200000	0.1793	0.8363	21.44	19.03
187	88500001	91500000	0.1791	0.8299	21.58	19.17
187	88800001	91800000	0.1739	0.8276	21.02	18.61
187	89100001	92100000	0.1736	0.8177	21.23	18.82
187	89400001	92400000	0.1614	0.8073	19.99	17.58
187	89700001	92700000	0.1576	0.8076	19.51	17.10
187	90000001	93000000	0.1462	0.8055	18.15	15.74
187	90300001	93300000	0.1482	0.7866	18.84	16.43
187	90600001	93600000	0.1480	0.7754	19.08	16.67
187	90900001	93900000	0.1531	0.7680	19.93	17.52
187	91200001	94200000	0.1542	0.7578	20.35	17.94
187	91500001	94500000	0.1596	0.7573	21.08	18.67
187	91800001	94800000	0.1620	0.7528	21.52	19.11
187	92100001	95100000	0.1614	0.7422	21.74	19.33
187	92400001	95400000	0.1727	0.7513	22.98	20.57
187	92700001	95700000	0.1747	0.7457	23.43	21.02
187	93000001	96000000	0.1689	0.7408	22.79	20.38
187	93300001	96300000	0.1705	0.7602	22.42	20.01
187	93600001	96600000	0.1598	0.7636	20.93	18.52
187	93900001	96900000	0.1639	0.7688	21.32	18.91
187	94200001	97200000	0.1765	0.7865	22.44	20.03
187	94500001	97500000	0.1852	0.7882	23.50	21.09
187	94800001	97800000	0.1830	0.7893	23.19	20.78
187	95100001	98100000	0.1831	0.7969	22.97	20.56
187	95400001	98400000	0.1794	0.7979	22.48	20.07
187	95700001	98700000	0.1921	0.7953	24.15	21.74
187	96000001	99000000	0.2036	0.7982	25.50	23.09
187	96300001	99300000	0.2013	0.7881	25.54	23.13
187	96600001	99600000	0.2137	0.7935	26.93	24.52
187	96900001	99900000	0.2056	0.8018	25.64	23.23
187	97200001	100200000	0.1983	0.7993	24.81	22.40
187	97500001	100500000	0.1941	0.7996	24.27	21.86
187	97800001	100800000	0.2001	0.8008	24.98	22.57
187	98100001	101100000	0.2099	0.8069	26.02	23.61
187	98400001	101400000	0.2154	0.8127	26.51	24.10
187	98700001	101558532	0.2042	0.8112	23.99	21.58
197	1	3000000	0.2087	0.8362	24.96	22.55
197	300001	3300000	0.2167	0.8298	26.12	23.71
197	600001	3600000	0.2134	0.8195	26.04	23.63
197	900001	3900000	0.2063	0.8102	25.46	23.05
197	1200001	4200000	0.2185	0.8176	26.72	24.31
197	1500001	4500000	0.2085	0.8135	25.63	23.22
197	1800001	4800000	0.2094	0.8147	25.70	23.29
197	2100001	5100000	0.2166	0.8218	26.36	23.95
197	2400001	5400000	0.2139	0.8228	25.99	23.58
197	2700001	5700000	0.2118	0.8133	26.04	23.63
197	3000001	6000000	0.2059	0.8157	25.24	22.83
197	3300001	6300000	0.1982	0.8167	24.27	21.86
197	3600001	6600000	0.2005	0.8214	24.41	22.00
197	3900001	6900000	0.2247	0.8307	27.04	24.63
197	4200001	7200000	0.2175	0.8121	26.78	24.37
197	4500001	7500000	0.2265	0.8097	27.97	25.56
197	4800001	7800000	0.2078	0.8239	25.22	22.81
197	5100001	8100000	0.2017	0.8229	24.51	22.10
197	5400001	8400000	0.2011	0.8333	24.14	21.73
197	5700001	8700000	0.2048	0.8405	24.37	21.96
197	6000001	9000000	0.1953	0.8392	23.27	20.86
197	6300001	9300000	0.1836	0.8410	21.83	19.42
197	6600001	9600000	0.1631	0.8427	19.36	16.95
197	6900001	9900000	0.1432	0.8405	17.04	14.63
197	7200001	10200000	0.1490	0.8405	17.73	15.32
197	7500001	10500000	0.1479	0.8497	17.41	15.00
197	7800001	10800000	0.1634	0.8490	19.25	16.84
197	8100001	11100000	0.1624	0.8518	19.06	16.65
197	8400001	11400000	0.1649	0.8450	19.52	17.11
197	8700001	11700000	0.1739	0.8455	20.56	18.15
197	9000001	12000000	0.1731	0.8466	20.45	18.04
197	9300001	12300000	0.1687	0.8392	20.11	17.70
197	9600001	12600000	0.1823	0.8433	21.62	19.21
197	9900001	12900000	0.1817	0.8296	21.91	19.50
197	10200001	13200000	0.1760	0.8375	21.01	18.60
197	10500001	13500000	0.1631	0.8289	19.68	17.27
197	10800001	13800000	0.1542	0.8012	19.24	16.83
197	11100001	14100000	0.1547	0.8006	19.32	16.91
197	11400001	14400000	0.1451	0.8031	18.07	15.66
197	11700001	14700000	0.1471	0.7982	18.43	16.02
197	12000001	15000000	0.1508	0.7915	19.05	16.64
197	12300001	15300000	0.1625	0.7880	20.63	18.22
197	12600001	15600000	0.1648	0.7836	21.03	18.62
197	12900001	15900000	0.1803	0.7907	22.80	20.39
197	13200001	16200000	0.1759	0.7879	22.33	19.92
197	13500001	16500000	0.1885	0.7841	24.04	21.63
197	13800001	16800000	0.1974	0.8050	24.53	22.12
197	14100001	17100000	0.1985	0.8016	24.77	22.36
197	14400001	17400000	0.2141	0.7987	26.81	24.40
197	14700001	17700000	0.2014	0.8040	25.05	22.64
197	15000001	18000000	0.2009	0.7945	25.29	22.88
197	15300001	18300000	0.1905	0.7955	23.95	21.54
197	15600001	18600000	0.1818	0.7936	22.91	20.50
197	15900001	18900000	0.1787	0.8052	22.19	19.78
197	16200001	19200000	0.1790	0.8047	22.25	19.84
197	16500001	19500000	0.1735	0.8094	21.43	19.02
197	16800001	19800000	0.1726	0.7997	21.58	19.17
197	17100001	20100000	0.1634	0.7982	20.47	18.06
197	17400001	20400000	0.1555	0.7974	19.50	17.09
197	17700001	20700000	0.1546	0.7961	19.43	17.02
197	18000001	21000000	0.1689	0.8152	20.71	18.30
197	18300001	21300000	0.1805	0.8202	22.01	19.60
197	18600001	21600000	0.1723	0.8144	21.16	18.75
197	18900001	21900000	0.1685	0.8025	21.00	18.59
197	19200001	22200000	0.1735	0.8079	21.48	19.07
197	19500001	22500000	0.1735	0.7906	21.95	19.54
197	19800001	22800000	0.1623	0.7865	20.64	18.23
197	20100001	23100000	0.1682	0.7713	21.81	19.40
197	20400001	23400000	0.1632	0.7683	21.25	18.84
197	20700001	23700000	0.1660	0.7570	21.94	19.53
197	21000001	24000000	0.1505	0.7569	19.88	17.47
197	21300001	24300000	0.1445	0.7453	19.38	16.97
197	21600001	24600000	0.1651	0.7548	21.87	19.46
197	21900001	24900000	0.1591	0.7565	21.04	18.63
197	22200001	25200000	0.1651	0.7445	22.18	19.77
197	22500001	25500000	0.1754	0.7593	23.10	20.69
197	22800001	25800000	0.1755	0.7677	22.87	20.46
197	23100001	26100000	0.1764	0.7814	22.58	20.17
197	23400001	26400000	0.1922	0.7839	24.51	22.10
197	23700001	26700000	0.1994	0.7844	25.42	23.01
197	24000001	27000000	0.2113	0.7821	27.02	24.61
197	24300001	27300000	0.2027	0.7795	26.01	23.60
197	24600001	27600000	0.1922	0.7747	24.81	22.40
197	24900001	27900000	0.1885	0.7733	24.38	21.97
197	25200001	28200000	0.1753	0.7610	23.03	20.62
197	25500001	28500000	0.1673	0.7595	22.03	19.62
197	25800001	28800000	0.1900	0.7603	24.99	22.58
197	26100001	29100000	0.1823	0.7459	24.45	22.04
197	26400001	29400000	0.1781	0.7471	23.84	21.43
197	26700001	29700000	0.1802	0.7600	23.71	21.30
197	27000001	30000000	0.1731	0.7491	23.11	20.70
197	27300001	30300000	0.1841	0.7568	24.32	21.91
197	27600001	30600000	0.1937	0.7608	25.46	23.05
197	27900001	30900000	0.2004	0.7583	26.43	24.02
197	28200001	31200000	0.2200	0.7823	28.12	25.71
197	28500001	31500000	0.2202	0.7686	28.65	26.24
197	28800001	31800000	0.2017	0.7593	26.56	24.15
197	29100001	32100000	0.2002	0.7687	26.05	23.64
197	29400001	32400000	0.1902	0.7626	24.94	22.53
197	29700001	32700000	0.1833	0.7558	24.25	21.84
197	30000001	33000000	0.1810	0.7529	24.04	21.63
197	30300001	33300000	0.1785	0.7531	23.70	21.29
197	30600001	33600000	0.1778	0.7517	23.65	21.24
197	30900001	33900000	0.1754	0.7377	23.77	21.36
197	31200001	34200000	0.1591	0.7172	22.18	19.77
197	31500001	34500000	0.1589	0.7111	22.34	19.93
197	31800001	34800000	0.1673	0.7192	23.26	20.85
197	32100001	35100000	0.1671	0.7202	23.20	20.79
197	32400001	35400000	0.1695	0.7315	23.17	20.76
197	32700001	35700000	0.1770	0.7201	24.58	22.17
197	33000001	36000000	0.1765	0.7355	24.00	21.59
197	33300001	36300000	0.1660	0.7348	22.59	20.18
197	33600001	36600000	0.1631	0.7377	22.11	19.70
197	33900001	36900000	0.1664	0.7457	22.32	19.91
197	34200001	37200000	0.1688	0.7321	23.07	20.66
197	34500001	37500000	0.1626	0.7228	22.49	20.08
197	34800001	37800000	0.1503	0.7114	21.12	18.71
197	35100001	38100000	0.1550	0.7146	21.69	19.28
197	35400001	38400000	0.1628	0.7081	22.99	20.58
197	35700001	38700000	0.1538	0.7327	21.00	18.59
197	36000001	39000000	0.1542	0.7248	21.28	18.87
197	36300001	39300000	0.1695	0.7232	23.43	21.02
197	36600001	39600000	0.1674	0.7131	23.47	21.06
197	36900001	39900000	0.1736	0.7128	24.36	21.95
197	37200001	40200000	0.1897	0.7386	25.68	23.27
197	37500001	40500000	0.1960	0.7693	25.48	23.07
197	37800001	40800000	0.2052	0.7646	26.84	24.43
197	38100001	41100000	0.1996	0.7443	26.82	24.41
197	38400001	41400000	0.2014	0.7266	27.71	25.30
197	38700001	41700000	0.1998	0.6941	28.79	26.38
197	39000001	42000000	0.1963	0.6932	28.32	25.91
197	39300001	42300000	0.1877	0.6970	26.94	24.53
197	39600001	42600000	0.1946	0.7025	27.71	25.30
197	39900001	42900000	0.1847	0.6957	26.55	24.14
197	40200001	43200000	0.1667	0.6944	24.00	21.59
197	40500001	43500000	0.1730	0.6996	24.73	22.32
197	40800001	43800000	0.1768	0.7190	24.59	22.18
197	41100001	44100000	0.1926	0.7385	26.08	23.67
197	41400001	44400000	0.1875	0.7548	24.84	22.43
197	41700001	44700000	0.1958	0.7762	25.23	22.82
197	42000001	45000000	0.2022	0.7769	26.03	23.62
197	42300001	45300000	0.2085	0.7780	26.80	24.39
197	42600001	45600000	0.1966	0.7679	25.60	23.19
197	42900001	45900000	0.2049	0.7704	26.59	24.18
197	43200001	46200000	0.2129	0.7735	27.52	25.11
197	43500001	46500000	0.2073	0.7543	27.49	25.08
197	43800001	46800000	0.1962	0.7372	26.62	24.21
197	44100001	47100000	0.1881	0.7207	26.09	23.68
197	44400001	47400000	0.1879	0.7102	26.46	24.05
197	44700001	47700000	0.1861	0.6975	26.68	24.27
197	45000001	48000000	0.1785	0.6820	26.17	23.76
197	45300001	48300000	0.1823	0.6819	26.74	24.33
197	45600001	48600000	0.1850	0.6771	27.32	24.91
197	45900001	48900000	0.1762	0.6761	26.07	23.66
197	46200001	49200000	0.1661	0.6673	24.89	22.48
197	46500001	49500000	0.1706	0.6693	25.49	23.08
197	46800001	49800000	0.1636	0.6711	24.37	21.96
197	47100001	50100000	0.1658	0.6690	24.78	22.37
197	47400001	50400000	0.1599	0.6725	23.78	21.37
197	47700001	50700000	0.1590	0.6590	24.12	21.71
197	48000001	51000000	0.1669	0.6566	25.41	23.00
197	48300001	51300000	0.1595	0.6617	24.10	21.69
197	48600001	51600000	0.1656	0.6815	24.30	21.89
197	48900001	51900000	0.1698	0.6765	25.11	22.70
197	49200001	52200000	0.1691	0.6669	25.36	22.95
197	49500001	52500000	0.1669	0.6593	25.31	22.90
197	49800001	52800000	0.1756	0.6596	26.62	24.21
197	50100001	53100000	0.1758	0.6613	26.58	24.17
197	50400001	53400000	0.1821	0.6506	27.99	25.58
197	50700001	53700000	0.1740	0.6562	26.51	24.10
197	51000001	54000000	0.1745	0.6698	26.06	23.65
197	51300001	54300000	0.1739	0.6392	27.20	24.79
197	51600001	54600000	0.1622	0.6254	25.93	23.52
197	51900001	54900000	0.1598	0.6426	24.86	22.45
197	52200001	55200000	0.1716	0.6555	26.18	23.77
197	52500001	55500000	0.1719	0.6620	25.96	23.55
197	52800001	55800000	0.1754	0.6777	25.89	23.48
197	53100001	55967816	0.1695	0.6906	23.46	21.05
203	1	3000000	0.1779	0.6420	27.71	25.30
203	300001	3300000	0.1787	0.6285	28.43	26.02
203	600001	3600000	0.1766	0.6361	27.77	25.36
203	900001	3900000	0.1770	0.6287	28.16	25.75
203	1200001	4200000	0.1809	0.6386	28.33	25.92
203	1500001	4500000	0.1773	0.6297	28.15	25.74
203	1800001	4800000	0.1687	0.6269	26.91	24.50
203	2100001	5100000	0.1675	0.6282	26.66	24.25
203	2400001	5400000	0.1622	0.6331	25.62	23.21
203	2700001	5700000	0.1677	0.6586	25.46	23.05
203	3000001	6000000	0.1528	0.6485	23.56	21.15
203	3300001	6300000	0.1507	0.6413	23.49	21.08
203	3600001	6600000	0.1379	0.6344	21.73	19.32
203	3900001	6900000	0.1263	0.6275	20.13	17.72
203	4200001	7200000	0.1255	0.6270	20.02	17.61
203	4500001	7500000	0.1301	0.6098	21.33	18.92
203	4800001	7800000	0.1206	0.6071	19.87	17.46
203	5100001	8100000	0.1166	0.6080	19.18	16.77
203	5400001	8400000	0.1218	0.5998	20.31	17.90
203	5700001	8700000	0.1133	0.5705	19.85	17.44
203	6000001	9000000	0.1157	0.5681	20.37	17.96
203	6300001	9300000	0.1105	0.5520	20.02	17.61
203	6600001	9600000	0.1075	0.5541	19.39	16.98
203	6900001	9900000	0.1107	0.5418	20.43	18.02
203	7200001	10200000	0.1083	0.5297	20.44	18.03
203	7500001	10500000	0.1240	0.5437	22.81	20.40
203	7800001	10800000	0.1319	0.5418	24.35	21.94
203	8100001	11100000	0.1341	0.5328	25.17	22.76
203	8400001	11400000	0.1366	0.5312	25.72	23.31
203	8700001	11700000	0.1455	0.5529	26.32	23.91
203	9000001	12000000	0.1468	0.5652	25.98	23.57
203	9300001	12300000	0.1616	0.5908	27.35	24.94
203	9600001	12600000	0.1675	0.5916	28.31	25.90
203	9900001	12900000	0.1678	0.6128	27.38	24.97
203	10200001	13200000	0.1704	0.6312	27.00	24.59
203	10500001	13500000	0.1693	0.6471	26.17	23.76
203	10800001	13800000	0.1604	0.6451	24.86	22.45
203	11100001	14100000	0.1510	0.6284	24.02	21.61
203	11400001	14400000	0.1597	0.6360	25.11	22.70
203	11700001	14700000	0.1587	0.6188	25.64	23.23
203	12000001	15000000	0.1615	0.6328	25.52	23.11
203	12300001	15300000	0.1474	0.6321	23.32	20.91
203	12600001	15600000	0.1547	0.6473	23.90	21.49
203	12900001	15900000	0.1537	0.6734	22.82	20.41
203	13200001	15974778	0.1495	0.6748	20.49	18.08
230	1	3000000	0.1307	0.7055	18.53	16.12
230	300001	3300000	0.1409	0.7007	20.11	17.70
230	600001	3600000	0.1522	0.6956	21.88	19.47
230	900001	3900000	0.1363	0.6965	19.57	17.16
230	1200001	4200000	0.1484	0.6888	21.54	19.13
230	1500001	4500000	0.1537	0.6918	22.22	19.81
230	1800001	4800000	0.1573	0.7025	22.39	19.98
230	2100001	5100000	0.1687	0.7132	23.65	21.24
230	2400001	5400000	0.1836	0.7337	25.02	22.61
230	2700001	5700000	0.1852	0.7382	25.09	22.68
230	3000001	6000000	0.1803	0.7506	24.02	21.61
230	3300001	6300000	0.1824	0.7712	23.65	21.24
230	3600001	6600000	0.1768	0.7778	22.73	20.32
230	3900001	6900000	0.1898	0.7792	24.36	21.95
230	4200001	7200000	0.1752	0.7819	22.40	19.99
230	4500001	7500000	0.1778	0.7906	22.48	20.07
230	4800001	7800000	0.1788	0.7870	22.72	20.31
230	5100001	8100000	0.1709	0.7822	21.85	19.44
230	5400001	8400000	0.1611	0.7802	20.64	18.23
230	5700001	8700000	0.1580	0.7848	20.14	17.73
230	6000001	9000000	0.1538	0.7729	19.90	17.49
230	6300001	9300000	0.1569	0.7571	20.73	18.32
230	6600001	9600000	0.1635	0.7659	21.34	18.93
230	6900001	9900000	0.1580	0.7712	20.49	18.08
230	7200001	10200000	0.1629	0.7721	21.10	18.69
230	7500001	10500000	0.1679	0.7754	21.65	19.24
230	7800001	10800000	0.1574	0.7674	20.51	18.10
230	8100001	11100000	0.1628	0.7606	21.41	19.00
230	8400001	11400000	0.1618	0.7542	21.46	19.05
230	8700001	11700000	0.1683	0.7409	22.72	20.31
230	9000001	12000000	0.1692	0.7556	22.39	19.98
230	9300001	12300000	0.1706	0.7590	22.47	20.06
230	9600001	12600000	0.1679	0.7494	22.40	19.99
230	9900001	12900000	0.1672	0.7455	22.42	20.01
230	10200001	13200000	0.1665	0.7542	22.07	19.66
230	10500001	13500000	0.1528	0.7504	20.36	17.95
230	10800001	13800000	0.1448	0.7537	19.20	16.79
230	11100001	14100000	0.1499	0.7610	19.70	17.29
230	11400001	14400000	0.1589	0.7697	20.64	18.23
230	11700001	14700000	0.1538	0.7642	20.13	17.72
230	12000001	15000000	0.1503	0.7570	19.86	17.45
230	12300001	15300000	0.1436	0.7494	19.17	16.76
230	12600001	15600000	0.1520	0.7529	20.19	17.78
230	12900001	15900000	0.1532	0.7487	20.46	18.05
230	13200001	16200000	0.1497	0.7322	20.45	18.04
230	13500001	16500000	0.1658	0.7337	22.60	20.19
230	13800001	16800000	0.1723	0.7321	23.53	21.12
230	14100001	17100000	0.1560	0.7363	21.18	18.77
230	14400001	17400000	0.1536	0.7360	20.86	18.45
230	14700001	17700000	0.1602	0.7400	21.65	19.24
230	15000001	18000000	0.1611	0.7447	21.63	19.22
230	15300001	18300000	0.1519	0.7499	20.25	17.84
230	15600001	18600000	0.1375	0.7305	18.82	16.41
230	15900001	18900000	0.1437	0.7171	20.04	17.63
230	16200001	19200000	0.1374	0.7135	19.25	16.84
230	16500001	19500000	0.1474	0.7175	20.55	18.14
230	16800001	19800000	0.1421	0.6975	20.38	17.97
230	17100001	20100000	0.1506	0.6946	21.68	19.27
230	17400001	20400000	0.1395	0.6857	20.35	17.94
230	17700001	20700000	0.1495	0.6692	22.34	19.93
230	18000001	21000000	0.1475	0.6466	22.82	20.41
230	18300001	21300000	0.1469	0.6410	22.92	20.51
230	18600001	21600000	0.1495	0.6622	22.58	20.17
230	18900001	21900000	0.1490	0.6772	22.00	19.59
230	19200001	22200000	0.1511	0.6809	22.20	19.79
230	19500001	22500000	0.1373	0.6684	20.54	18.13
230	19800001	22800000	0.1468	0.6807	21.57	19.16
230	20100001	23100000	0.1327	0.6747	19.66	17.25
230	20400001	23400000	0.1423	0.6669	21.35	18.94
230	20700001	23700000	0.1327	0.6959	19.07	16.66
230	21000001	24000000	0.1375	0.6984	19.68	17.27
230	21300001	24300000	0.1478	0.6920	21.35	18.94
230	21600001	24600000	0.1500	0.6913	21.70	19.29
230	21900001	24900000	0.1462	0.6996	20.90	18.49
230	22200001	25200000	0.1620	0.7045	23.00	20.59
230	22500001	25500000	0.1617	0.7033	22.99	20.58
230	22800001	25800000	0.1536	0.7051	21.78	19.37
230	23100001	26100000	0.1691	0.6937	24.37	21.96
230	23400001	26400000	0.1698	0.7008	24.23	21.82
230	23700001	26700000	0.1645	0.6784	24.25	21.84
230	24000001	27000000	0.1638	0.6701	24.44	22.03
230	24300001	27300000	0.1749	0.6785	25.78	23.37
230	24600001	27600000	0.1861	0.6675	27.87	25.46
230	24900001	27900000	0.1986	0.6427	30.90	28.49
230	25200001	28200000	0.1834	0.6221	29.48	27.07
230	25500001	28500000	0.1887	0.6316	29.88	27.47
230	25800001	28800000	0.1899	0.6295	30.18	27.77
230	26100001	29100000	0.1822	0.6361	28.65	26.24
230	26400001	29400000	0.1840	0.6327	29.08	26.67
230	26700001	29700000	0.2001	0.6365	31.44	29.03
230	27000001	30000000	0.2148	0.6644	32.34	29.93
230	27300001	30300000	0.2053	0.6575	31.22	28.81
230	27600001	30600000	0.2076	0.6533	31.77	29.36
230	27900001	30900000	0.1954	0.6509	30.02	27.61
230	28200001	31200000	0.2047	0.6648	30.80	28.39
230	28500001	31500000	0.2137	0.6475	33.00	30.59
230	28800001	31800000	0.2157	0.6496	33.20	30.79
230	29100001	32100000	0.2244	0.6517	34.43	32.02
230	29400001	32400000	0.2320	0.6415	36.17	33.76
230	29700001	32700000	0.2195	0.6522	33.66	31.25
230	30000001	33000000	0.2109	0.6431	32.79	30.38
230	30300001	33300000	0.2008	0.6401	31.38	28.97
230	30600001	33600000	0.1854	0.6329	29.30	26.89
230	30900001	33900000	0.1891	0.6420	29.45	27.04
230	31200001	34200000	0.1746	0.6443	27.09	24.68
230	31500001	34500000	0.1588	0.6659	23.84	21.43
230	31800001	34746503	0.1508	0.6592	22.46	20.05
241	1	3000000	0.2042	0.8403	24.30	21.89
241	300001	3300000	0.1832	0.8223	22.28	19.87
241	600001	3600000	0.1794	0.8164	21.97	19.56
241	900001	3900000	0.1901	0.8626	22.04	19.63
241	1200001	4200000	0.1874	0.8817	21.26	18.85
241	1500001	4500000	0.1816	0.8732	20.80	18.39
241	1800001	4800000	0.1863	0.8718	21.37	18.96
241	2100001	5100000	0.1921	0.8753	21.95	19.54
241	2400001	5400000	0.2062	0.8618	23.93	21.52
241	2700001	5700000	0.2077	0.8602	24.14	21.73
241	3000001	6000000	0.2168	0.8493	25.53	23.12
241	3300001	6300000	0.2216	0.8531	25.97	23.56
241	3600001	6600000	0.2265	0.8493	26.67	24.26
241	3900001	6900000	0.2246	0.8583	26.16	23.75
241	4200001	7200000	0.2202	0.8606	25.59	23.18
241	4500001	7500000	0.2172	0.8594	25.28	22.87
241	4800001	7800000	0.1977	0.8476	23.33	20.92
241	5100001	8100000	0.1932	0.8453	22.85	20.44
241	5400001	8400000	0.1921	0.8649	22.21	19.80
241	5700001	8700000	0.2017	0.8520	23.68	21.27
241	6000001	9000000	0.1896	0.8623	21.98	19.57
241	6300001	9300000	0.1923	0.8693	22.13	19.72
241	6600001	9600000	0.1854	0.8754	21.17	18.76
241	6900001	9900000	0.1801	0.8605	20.92	18.51
241	7200001	10200000	0.1725	0.8657	19.92	17.51
241	7500001	10500000	0.1727	0.8601	20.07	17.66
241	7800001	10800000	0.1775	0.8615	20.60	18.19
241	8100001	11100000	0.1916	0.8658	22.13	19.72
241	8400001	11400000	0.1809	0.8618	20.99	18.58
241	8700001	11700000	0.1778	0.8572	20.74	18.33
241	9000001	12000000	0.1919	0.8416	22.80	20.39
241	9300001	12300000	0.1931	0.8195	23.56	21.15
241	9600001	12600000	0.1839	0.7994	23.00	20.59
241	9900001	12900000	0.1929	0.8018	24.06	21.65
241	10200001	13200000	0.1917	0.7870	24.36	21.95
241	10500001	13500000	0.1910	0.7902	24.18	21.77
241	10800001	13800000	0.1879	0.7868	23.88	21.47
241	11100001	14100000	0.1762	0.7802	22.59	20.18
241	11400001	14400000	0.1589	0.7670	20.71	18.30
241	11700001	14700000	0.1751	0.7765	22.54	20.13
241	12000001	15000000	0.1733	0.7769	22.31	19.90
241	12300001	15300000	0.1714	0.7874	21.77	19.36
241	12600001	15600000	0.1767	0.7857	22.49	20.08
241	12900001	15900000	0.1641	0.7865	20.87	18.46
241	13200001	16200000	0.1664	0.7993	20.82	18.41
241	13500001	16500000	0.1678	0.8060	20.82	18.41
241	13800001	16800000	0.1804	0.8211	21.97	19.56
241	14100001	17100000	0.1798	0.8238	21.82	19.41
241	14400001	17400000	0.2005	0.8285	24.21	21.80
241	14700001	17700000	0.1788	0.8338	21.44	19.03
241	15000001	18000000	0.1733	0.8341	20.77	18.36
241	15300001	18300000	0.1752	0.8374	20.93	18.52
241	15600001	18600000	0.1759	0.8465	20.78	18.37
241	15900001	18900000	0.1791	0.8521	21.02	18.61
241	16200001	19200000	0.1883	0.8428	22.34	19.93
241	16500001	19500000	0.1877	0.8454	22.21	19.80
241	16800001	19800000	0.1692	0.8281	20.43	18.02
241	17100001	20100000	0.1734	0.8262	20.99	18.58
241	17400001	20400000	0.1722	0.8102	21.25	18.84
241	17700001	20700000	0.1703	0.8109	21.00	18.59
241	18000001	21000000	0.1723	0.8105	21.26	18.85
241	18300001	21300000	0.1688	0.8144	20.72	18.31
241	18600001	21600000	0.1592	0.8085	19.69	17.28
241	18900001	21900000	0.1584	0.8089	19.59	17.18
241	19200001	22200000	0.1516	0.8047	18.84	16.43
241	19500001	22500000	0.1530	0.7985	19.16	16.75
241	19800001	22800000	0.1658	0.7918	20.93	18.52
241	20100001	23100000	0.1537	0.7927	19.40	16.99
241	20400001	23400000	0.1570	0.8047	19.51	17.10
241	20700001	23700000	0.1626	0.7999	20.33	17.92
241	21000001	24000000	0.1631	0.8084	20.17	17.76
241	21300001	24300000	0.1635	0.7918	20.65	18.24
241	21600001	24600000	0.1661	0.7982	20.82	18.41
241	21900001	24900000	0.1597	0.7859	20.32	17.91
241	22200001	25200000	0.1683	0.7972	21.11	18.70
241	22500001	25500000	0.1729	0.7774	22.24	19.83
241	22800001	25800000	0.1676	0.7899	21.21	18.80
241	23100001	26100000	0.1668	0.7777	21.45	19.04
241	23400001	26400000	0.1544	0.7745	19.94	17.53
241	23700001	26700000	0.1577	0.7744	20.37	17.96
241	24000001	27000000	0.1570	0.7702	20.38	17.97
241	24300001	27300000	0.1492	0.7779	19.18	16.77
241	24600001	27600000	0.1610	0.7681	20.97	18.56
241	24900001	27900000	0.1683	0.7667	21.94	19.53
241	25200001	28200000	0.1725	0.7597	22.71	20.30
241	25500001	28500000	0.1720	0.7626	22.56	20.15
241	25800001	28800000	0.1787	0.7644	23.38	20.97
241	26100001	29100000	0.1854	0.7760	23.90	21.49
241	26400001	29400000	0.1849	0.7844	23.58	21.17
241	26700001	29700000	0.1820	0.7870	23.13	20.72
241	27000001	30000000	0.1736	0.7720	22.49	20.08
241	27300001	30300000	0.1767	0.7749	22.80	20.39
241	27600001	30600000	0.1609	0.7759	20.73	18.32
241	27900001	30900000	0.1726	0.7835	22.03	19.62
241	28200001	31200000	0.1591	0.7732	20.58	18.17
241	28500001	31500000	0.1522	0.7742	19.65	17.24
241	28800001	31800000	0.1558	0.7535	20.68	18.27
241	29100001	32100000	0.1580	0.7401	21.35	18.94
241	29400001	32400000	0.1525	0.7330	20.81	18.40
241	29700001	32700000	0.1549	0.7341	21.10	18.69
241	30000001	33000000	0.1557	0.7409	21.01	18.60
241	30300001	33300000	0.1681	0.7415	22.67	20.26
241	30600001	33600000	0.1865	0.7489	24.90	22.49
241	30900001	33900000	0.1806	0.7466	24.19	21.78
241	31200001	34200000	0.1872	0.7606	24.61	22.20
241	31500001	34500000	0.1868	0.7622	24.51	22.10
241	31800001	34800000	0.1711	0.7749	22.08	19.67
241	32100001	35100000	0.1658	0.7807	21.23	18.82
241	32400001	35400000	0.1851	0.7915	23.39	20.98
241	32700001	35700000	0.1904	0.7877	24.18	21.77
241	33000001	36000000	0.2007	0.7854	25.56	23.15
241	33300001	36300000	0.2013	0.7714	26.10	23.69
241	33600001	36600000	0.1912	0.7626	25.07	22.66
241	33900001	36900000	0.1867	0.7554	24.72	22.31
241	34200001	37200000	0.1944	0.7549	25.75	23.34
241	34500001	37500000	0.2008	0.7471	26.87	24.46
241	34800001	37800000	0.2147	0.7377	29.10	26.69
241	35100001	38100000	0.2100	0.7279	28.84	26.43
241	35400001	38400000	0.2022	0.7150	28.28	25.87
241	35700001	38700000	0.1987	0.7003	28.37	25.96
241	36000001	39000000	0.1938	0.6837	28.35	25.94
241	36300001	39300000	0.1751	0.6820	25.67	23.26
241	36600001	39600000	0.1703	0.6820	24.97	22.56
241	36900001	39900000	0.1712	0.6935	24.69	22.28
241	37200001	40200000	0.1598	0.6718	23.79	21.38
241	37500001	40500000	0.1525	0.6787	22.47	20.06
241	37800001	40800000	0.1537	0.6824	22.53	20.12
241	38100001	41100000	0.1635	0.6894	23.72	21.31
241	38400001	41400000	0.1691	0.6798	24.88	22.47
241	38700001	41700000	0.1654	0.6712	24.64	22.23
241	39000001	42000000	0.1737	0.6844	25.37	22.96
241	39300001	42300000	0.1863	0.6852	27.19	24.78
241	39600001	42600000	0.1978	0.6863	28.82	26.41
241	39900001	42900000	0.1896	0.6581	28.81	26.40
241	40200001	43200000	0.1885	0.6554	28.76	26.35
241	40500001	43500000	0.1874	0.6612	28.34	25.93
241	40800001	43800000	0.1913	0.6524	29.33	26.92
241	41100001	44100000	0.1825	0.6566	27.80	25.39
241	41400001	44400000	0.1778	0.6627	26.83	24.42
241	41700001	44700000	0.1778	0.6871	25.87	23.46
241	42000001	45000000	0.1752	0.6935	25.27	22.86
241	42300001	45300000	0.1751	0.6868	25.50	23.09
241	42600001	45600000	0.1623	0.6789	23.91	21.50
241	42900001	45900000	0.1693	0.6983	24.25	21.84
241	43200001	46200000	0.1721	0.7080	24.30	21.89
241	43500001	46500000	0.1723	0.7091	24.30	21.89
241	43800001	46800000	0.1652	0.7266	22.74	20.33
241	44100001	47100000	0.1809	0.7229	25.02	22.61
241	44400001	47400000	0.1744	0.7020	24.84	22.43
241	44700001	47700000	0.1743	0.6992	24.93	22.52
241	45000001	48000000	0.1709	0.6994	24.44	22.03
241	45300001	48300000	0.1747	0.7099	24.62	22.21
241	45600001	48600000	0.1847	0.7113	25.96	23.55
241	45900001	48900000	0.1802	0.7078	25.46	23.05
241	46200001	49200000	0.1823	0.7018	25.97	23.56
241	46500001	49500000	0.1814	0.6972	26.01	23.60
241	46800001	49800000	0.1740	0.6925	25.12	22.71
241	47100001	50100000	0.1641	0.6828	24.03	21.62
241	47400001	50400000	0.1687	0.6938	24.31	21.90
241	47700001	50700000	0.1650	0.6716	24.58	22.17
241	48000001	51000000	0.1680	0.6709	25.05	22.64
241	48300001	51300000	0.1612	0.6597	24.44	22.03
241	48600001	51600000	0.1525	0.6556	23.27	20.86
241	48900001	51900000	0.1568	0.6545	23.96	21.55
241	49200001	52200000	0.1557	0.6515	23.89	21.48
241	49500001	52500000	0.1721	0.6466	26.61	24.20
241	49800001	52800000	0.1708	0.6538	26.12	23.71
241	50100001	53100000	0.1635	0.6512	25.11	22.70
241	50400001	53400000	0.1638	0.6583	24.89	22.48
241	50700001	53700000	0.1764	0.6680	26.41	24.00
241	51000001	54000000	0.1765	0.6640	26.57	24.16
241	51300001	54300000	0.1840	0.6732	27.34	24.93
241	51600001	54600000	0.1940	0.6690	29.00	26.59
241	51900001	54900000	0.2110	0.6780	31.11	28.70
241	52200001	55200000	0.2237	0.6819	32.81	30.40
241	52500001	55500000	0.2078	0.6897	30.13	27.72
241	52800001	55800000	0.2147	0.6688	32.11	29.70
241	53100001	56100000	0.2261	0.6778	33.37	30.96
241	53400001	56400000	0.2343	0.6792	34.50	32.09
241	53700001	56700000	0.2120	0.6956	30.47	28.06
241	54000001	57000000	0.2108	0.7124	29.59	27.18
241	54300001	57300000	0.2001	0.7050	28.39	25.98
241	54600001	57600000	0.1985	0.7087	28.01	25.60
241	54900001	57900000	0.1880	0.7070	26.59	24.18
241	55200001	58200000	0.1867	0.7026	26.58	24.17
241	55500001	58500000	0.1911	0.6935	27.56	25.15
241	55800001	58800000	0.1951	0.7124	27.39	24.98
241	56100001	59100000	0.1902	0.7080	26.86	24.45
241	56400001	59400000	0.1859	0.7126	26.09	23.68
241	56700001	59700000	0.2097	0.6979	30.04	27.63
241	57000001	60000000	0.2061	0.6767	30.45	28.04
241	57300001	60039080	0.2107	0.6875	27.98	25.57
288	1	452710	0.2548	0.9531	4.03	1.62
345	1	208656	0.3416	0.9800	2.42	0.01
368	1	822205	0.2086	0.8629	6.63	4.22
945	1	3000000	0.1766	0.6560	26.93	24.52
945	300001	3300000	0.1629	0.6402	25.44	23.03
945	600001	3600000	0.1701	0.6240	27.26	24.85
945	900001	3900000	0.1715	0.6356	26.98	24.57
945	1200001	4200000	0.1687	0.6328	26.67	24.26
945	1500001	4500000	0.1538	0.6189	24.85	22.44
945	1800001	4800000	0.1523	0.6137	24.82	22.41
945	2100001	5100000	0.1541	0.6107	25.24	22.83
945	2400001	5400000	0.1460	0.6147	23.75	21.34
945	2700001	5700000	0.1551	0.6263	24.76	22.35
945	3000001	6000000	0.1464	0.6365	22.99	20.58
945	3300001	6300000	0.1539	0.6520	23.61	21.20
945	3600001	6600000	0.1497	0.6559	22.81	20.40
945	3900001	6900000	0.1615	0.6622	24.39	21.98
945	4200001	7200000	0.1455	0.6418	22.67	20.26
945	4500001	7500000	0.1555	0.6530	23.81	21.40
945	4800001	7800000	0.1628	0.6451	25.24	22.83
945	5100001	8100000	0.1663	0.6493	25.61	23.20
945	5400001	8400000	0.1584	0.6413	24.69	22.28
945	5700001	8700000	0.1514	0.6223	24.33	21.92
945	6000001	9000000	0.1569	0.6199	25.31	22.90
945	6300001	9300000	0.1489	0.6017	24.75	22.34
945	6600001	9600000	0.1505	0.5884	25.57	23.16
945	6900001	9900000	0.1323	0.5813	22.77	20.36
945	7200001	10200000	0.1527	0.5904	25.87	23.46
945	7500001	10500000	0.1455	0.5855	24.86	22.45
945	7800001	10800000	0.1391	0.5969	23.31	20.90
945	8100001	11100000	0.1453	0.6159	23.60	21.19
945	8400001	11400000	0.1625	0.6184	26.28	23.87
945	8700001	11700000	0.1704	0.6535	26.08	23.67
945	9000001	12000000	0.1711	0.6522	26.23	23.82
945	9300001	12300000	0.1751	0.6541	26.77	24.36
945	9600001	12600000	0.1700	0.6602	25.75	23.34
945	9900001	12900000	0.1768	0.6557	26.97	24.56
945	10200001	13200000	0.1709	0.6641	25.73	23.32
945	10500001	13500000	0.1654	0.6822	24.25	21.84
945	10800001	13800000	0.1682	0.6859	24.52	22.11
945	11100001	14100000	0.1654	0.6836	24.20	21.79
945	11400001	14400000	0.1581	0.6825	23.16	20.75
945	11700001	14700000	0.1545	0.6679	23.13	20.72
945	12000001	15000000	0.1368	0.6498	21.05	18.64
945	12300001	15300000	0.1556	0.6685	23.28	20.87
945	12600001	15600000	0.1550	0.6774	22.87	20.46
945	12900001	15900000	0.1660	0.6715	24.72	22.31
945	13200001	16200000	0.1585	0.6685	23.71	21.30
945	13500001	16500000	0.1731	0.6569	26.35	23.94
945	13800001	16800000	0.1751	0.6466	27.08	24.67
945	14100001	17100000	0.1758	0.6327	27.78	25.37
945	14400001	17400000	0.1779	0.6376	27.90	25.49
945	14700001	17700000	0.1838	0.6331	29.03	26.62
945	15000001	18000000	0.1800	0.6505	27.66	25.25
945	15300001	18300000	0.1723	0.6448	26.71	24.30
945	15600001	18600000	0.1753	0.6434	27.24	24.83
945	15900001	18900000	0.1757	0.6681	26.30	23.89
945	16200001	19200000	0.1934	0.6611	29.26	26.85
945	16500001	19500000	0.1922	0.6501	29.56	27.15
945	16800001	19800000	0.1848	0.6513	28.37	25.96
945	17100001	20100000	0.1893	0.6674	28.36	25.95
945	17400001	20400000	0.2006	0.6752	29.72	27.31
945	17700001	20700000	0.1991	0.6863	29.01	26.60
945	18000001	21000000	0.2122	0.6811	31.15	28.74
945	18300001	21300000	0.1933	0.6823	28.33	25.92
945	18600001	21600000	0.1948	0.6702	29.07	26.66
945	18900001	21900000	0.1873	0.6535	28.65	26.24
945	19200001	22200000	0.1781	0.6607	26.95	24.54
945	19500001	22500000	0.1683	0.6698	25.12	22.71
945	19800001	22800000	0.1647	0.6902	23.86	21.45
945	20100001	23100000	0.1675	0.6857	24.42	22.01
945	20400001	23400000	0.1628	0.6772	24.05	21.64
945	20700001	23700000	0.1648	0.6687	24.65	22.24
945	21000001	24000000	0.1651	0.6701	24.64	22.23
945	21300001	24300000	0.1707	0.6701	25.47	23.06
945	21600001	24600000	0.1830	0.6828	26.80	24.39
945	21900001	24900000	0.1821	0.6924	26.30	23.89
945	22200001	25200000	0.1748	0.7001	24.97	22.56
945	22500001	25500000	0.1915	0.7054	27.15	24.74
945	22800001	25800000	0.1925	0.6950	27.70	25.29
945	23100001	26100000	0.1992	0.6838	29.13	26.72
945	23400001	26400000	0.1962	0.6978	28.11	25.70
945	23700001	26700000	0.2019	0.7022	28.75	26.34
945	24000001	27000000	0.2036	0.7069	28.80	26.39
945	24300001	27300000	0.2133	0.6965	30.63	28.22
945	24600001	27600000	0.2044	0.6787	30.12	27.71
945	24900001	27900000	0.2114	0.6790	31.14	28.73
945	25200001	28200000	0.2133	0.6665	32.00	29.59
945	25500001	28500000	0.1930	0.6640	29.07	26.66
945	25800001	28800000	0.2171	0.6683	32.48	30.07
945	26100001	29100000	0.2070	0.6924	29.89	27.48
945	26400001	29400000	0.1994	0.6830	29.19	26.78
945	26700001	29700000	0.1910	0.6896	27.69	25.28
945	27000001	30000000	0.1850	0.6772	27.31	24.90
945	27300001	30300000	0.1778	0.6701	26.53	24.12
945	27600001	30600000	0.1762	0.6989	25.21	22.80
945	27900001	30900000	0.1721	0.6854	25.11	22.70
945	28200001	31200000	0.1721	0.6820	25.24	22.83
945	28500001	31500000	0.1682	0.6889	24.42	22.01
945	28800001	31800000	0.1531	0.6821	22.44	20.03
945	29100001	32100000	0.1403	0.6762	20.74	18.33
945	29400001	32400000	0.1375	0.6755	20.35	17.94
945	29700001	32700000	0.1321	0.6705	19.70	17.29
945	30000001	33000000	0.1386	0.6759	20.51	18.10
945	30300001	33300000	0.1361	0.6890	19.76	17.35
945	30600001	33600000	0.1316	0.6711	19.61	17.20
945	30900001	33900000	0.1282	0.6719	19.08	16.67
945	31200001	34200000	0.1306	0.6947	18.80	16.39
945	31500001	34500000	0.1497	0.6873	21.78	19.37
945	31800001	34800000	0.1456	0.6863	21.22	18.81
945	32100001	35100000	0.1603	0.6756	23.73	21.32
945	32400001	35400000	0.1627	0.6876	23.66	21.25
945	32700001	35700000	0.1604	0.6971	23.00	20.59
945	33000001	36000000	0.1536	0.6896	22.27	19.86
945	33300001	36300000	0.1536	0.6957	22.07	19.66
945	33600001	36600000	0.1669	0.7116	23.46	21.05
945	33900001	36900000	0.1642	0.7188	22.85	20.44
945	34200001	37200000	0.1672	0.7049	23.71	21.30
945	34500001	37500000	0.1701	0.7063	24.09	21.68
945	34800001	37800000	0.1860	0.7087	26.25	23.84
945	35100001	38100000	0.1780	0.7112	25.03	22.62
945	35400001	38400000	0.1792	0.7051	25.42	23.01
945	35700001	38700000	0.1875	0.6958	26.95	24.54
945	36000001	39000000	0.1943	0.7060	27.52	25.11
945	36300001	39300000	0.2015	0.7019	28.71	26.30
945	36600001	39600000	0.1928	0.6835	28.21	25.80
945	36900001	39900000	0.1886	0.6788	27.79	25.38
945	37200001	40200000	0.1774	0.6985	25.39	22.98
945	37500001	40500000	0.1696	0.7023	24.15	21.74
945	37800001	40800000	0.1484	0.7129	20.82	18.41
945	38100001	41100000	0.1523	0.7231	21.06	18.65
945	38400001	41400000	0.1658	0.7130	23.25	20.84
945	38700001	41700000	0.1752	0.7119	24.61	22.20
945	39000001	42000000	0.1754	0.7179	24.43	22.02
945	39300001	42300000	0.1773	0.7064	25.09	22.68
945	39600001	42600000	0.1745	0.6978	25.00	22.59
945	39900001	42900000	0.1838	0.7012	26.21	23.80
945	40200001	43200000	0.1950	0.6770	28.81	26.40
945	40500001	43500000	0.1860	0.6658	27.94	25.53
945	40800001	43800000	0.1796	0.6507	27.61	25.20
945	41100001	44100000	0.1720	0.6445	26.68	24.27
945	41400001	44400000	0.1783	0.6509	27.39	24.98
945	41700001	44700000	0.1632	0.6516	25.05	22.64
945	42000001	45000000	0.1647	0.6431	25.62	23.21
945	42300001	45300000	0.1619	0.6485	24.97	22.56
945	42600001	45600000	0.1642	0.6592	24.90	22.49
945	42900001	45900000	0.1628	0.6455	25.22	22.81
945	43200001	46200000	0.1673	0.6592	25.37	22.96
945	43500001	46500000	0.1671	0.6717	24.88	22.47
945	43800001	46800000	0.1869	0.6702	27.88	25.47
945	44100001	47100000	0.1954	0.6643	29.42	27.01
945	44400001	47400000	0.1734	0.6670	26.00	23.59
945	44700001	47700000	0.1843	0.6637	27.77	25.36
945	45000001	48000000	0.1791	0.6699	26.73	24.32
945	45300001	48300000	0.1773	0.6873	25.80	23.39
945	45600001	48600000	0.1727	0.6814	25.35	22.94
945	45900001	48900000	0.1732	0.6831	25.35	22.94
945	46200001	49200000	0.1686	0.6737	25.03	22.62
945	46500001	49500000	0.1741	0.6529	26.67	24.26
945	46800001	49800000	0.1671	0.6558	25.49	23.08
945	47100001	50100000	0.1743	0.6589	26.46	24.05
945	47400001	50400000	0.1800	0.6724	26.77	24.36
945	47700001	50700000	0.1691	0.6764	25.00	22.59
945	48000001	51000000	0.1793	0.6732	26.63	24.22
945	48300001	51300000	0.1716	0.6645	25.82	23.41
945	48600001	51600000	0.1795	0.6891	26.05	23.64
945	48900001	51900000	0.1808	0.6960	25.98	23.57
945	49200001	52200000	0.1912	0.6956	27.49	25.08
945	49500001	52500000	0.1896	0.7167	26.45	24.04
945	49800001	52800000	0.1935	0.7156	27.04	24.63
945	50100001	53100000	0.1838	0.7185	25.58	23.17
945	50400001	53400000	0.1815	0.6952	26.10	23.69
945	50700001	53700000	0.1899	0.6850	27.72	25.31
945	51000001	54000000	0.1713	0.6984	24.52	22.11
945	51300001	54300000	0.1787	0.6987	25.58	23.17
945	51600001	54600000	0.1803	0.6745	26.74	24.33
945	51900001	54900000	0.1825	0.6826	26.74	24.33
945	52200001	55200000	0.1601	0.6880	23.27	20.86
945	52500001	55500000	0.1609	0.6909	23.29	20.88
945	52800001	55800000	0.1552	0.7071	21.94	19.53
945	53100001	56100000	0.1493	0.7153	20.87	18.46
945	53400001	56400000	0.1557	0.7262	21.44	19.03
945	53700001	56700000	0.1512	0.7307	20.69	18.28
945	54000001	57000000	0.1569	0.7176	21.86	19.45
945	54300001	57300000	0.1640	0.7163	22.89	20.48
945	54600001	57600000	0.1501	0.7161	20.96	18.55
945	54900001	57900000	0.1581	0.7116	22.21	19.80
945	55200001	58200000	0.1670	0.7110	23.49	21.08
945	55500001	58500000	0.1701	0.7034	24.18	21.77
945	55800001	58800000	0.1678	0.7004	23.96	21.55
945	56100001	59100000	0.1686	0.6999	24.08	21.67
945	56400001	59400000	0.1652	0.7094	23.29	20.88
945	56700001	59700000	0.1539	0.7069	21.78	19.37
945	57000001	60000000	0.1636	0.7100	23.04	20.63
945	57300001	60300000	0.1519	0.7249	20.95	18.54
945	57600001	60600000	0.1604	0.7422	21.61	19.20
945	57900001	60900000	0.1503	0.7506	20.02	17.61
945	58200001	61200000	0.1647	0.7577	21.74	19.33
945	58500001	61500000	0.1679	0.7640	21.97	19.56
945	58800001	61800000	0.1665	0.7679	21.68	19.27
945	59100001	62100000	0.1673	0.7675	21.80	19.39
945	59400001	62400000	0.1640	0.7706	21.29	18.88
945	59700001	62700000	0.1774	0.7652	23.19	20.78
945	60000001	63000000	0.1748	0.7699	22.71	20.30
945	60300001	63300000	0.1818	0.7728	23.52	21.11
945	60600001	63600000	0.1783	0.7704	23.15	20.74
945	60900001	63900000	0.1845	0.7667	24.07	21.66
945	61200001	64200000	0.1720	0.7711	22.31	19.90
945	61500001	64500000	0.1726	0.7629	22.62	20.21
945	61800001	64800000	0.1781	0.7552	23.58	21.17
945	62100001	65100000	0.1899	0.7507	25.30	22.89
945	62400001	65400000	0.1876	0.7460	25.14	22.73
945	62700001	65700000	0.1881	0.7699	24.44	22.03
945	63000001	66000000	0.1913	0.7817	24.47	22.06
945	63300001	66300000	0.1890	0.7681	24.61	22.20
945	63600001	66600000	0.2023	0.7714	26.22	23.81
945	63900001	66900000	0.2083	0.7663	27.18	24.77
945	64200001	67200000	0.2094	0.7534	27.79	25.38
945	64500001	67500000	0.2075	0.7632	27.18	24.77
945	64800001	67800000	0.2011	0.7633	26.35	23.94
945	65100001	68100000	0.1998	0.7504	26.62	24.21
945	65400001	68400000	0.2046	0.7533	27.16	24.75
945	65700001	68700000	0.1993	0.7346	27.12	24.71
945	66000001	69000000	0.2019	0.7233	27.92	25.51
945	66300001	69300000	0.2107	0.7296	28.88	26.47
945	66600001	69600000	0.2028	0.7307	27.75	25.34
945	66900001	69900000	0.2019	0.7569	26.67	24.26
945	67200001	70200000	0.2055	0.7787	26.39	23.98
945	67500001	70500000	0.1943	0.7880	24.66	22.25
945	67800001	70800000	0.1956	0.8070	24.24	21.83
945	68100001	71100000	0.1936	0.8342	23.21	20.80
945	68400001	71400000	0.1953	0.8381	23.30	20.89
945	68700001	71700000	0.1906	0.8615	22.13	19.72
945	69000001	72000000	0.1766	0.8619	20.48	18.07
945	69300001	72300000	0.1775	0.8606	20.63	18.22
945	69600001	72600000	0.1783	0.8627	20.67	18.26
945	69900001	72900000	0.1704	0.8380	20.34	17.93
945	70200001	73200000	0.1581	0.8151	19.40	16.99
945	70500001	73500000	0.1756	0.8021	21.89	19.48
945	70800001	73800000	0.1793	0.7992	22.43	20.02
945	71100001	74100000	0.1684	0.7824	21.53	19.12
945	71400001	74400000	0.1637	0.7613	21.50	19.09
945	71700001	74700000	0.1673	0.7471	22.39	19.98
945	72000001	75000000	0.1682	0.7305	23.03	20.62
945	72300001	75300000	0.1577	0.7202	21.90	19.49
945	72600001	75600000	0.1800	0.7312	24.61	22.20
945	72900001	75900000	0.1842	0.7341	25.09	22.68
945	73200001	76200000	0.1808	0.7238	24.98	22.57
945	73500001	76500000	0.1777	0.7348	24.19	21.78
945	73800001	76800000	0.1779	0.7145	24.90	22.49
945	74100001	77100000	0.1888	0.7256	26.02	23.61
945	74400001	77400000	0.1992	0.7374	27.02	24.61
945	74700001	77700000	0.2013	0.7325	27.48	25.07
945	75000001	78000000	0.2107	0.7526	28.00	25.59
945	75300001	78300000	0.2085	0.7649	27.26	24.85
945	75600001	78600000	0.1862	0.7519	24.76	22.35
945	75900001	78900000	0.1698	0.7486	22.69	20.28
945	76200001	79200000	0.1871	0.7515	24.89	22.48
945	76500001	79500000	0.1742	0.7254	24.01	21.60
945	76800001	79800000	0.1718	0.7235	23.75	21.34
945	77100001	80100000	0.1668	0.7261	22.97	20.56
945	77400001	80400000	0.1608	0.7296	22.03	19.62
945	77700001	80700000	0.1624	0.7386	21.98	19.57
945	78000001	81000000	0.1562	0.7310	21.36	18.95
945	78300001	81300000	0.1498	0.7246	20.68	18.27
945	78600001	81600000	0.1443	0.7249	19.91	17.50
945	78900001	81900000	0.1599	0.7216	22.16	19.75
945	79200001	82200000	0.1555	0.7432	20.92	18.51
945	79500001	82500000	0.1547	0.7581	20.41	18.00
945	79800001	82800000	0.1638	0.7694	21.28	18.87
945	80100001	83100000	0.1720	0.7660	22.46	20.05
945	80400001	83400000	0.1704	0.7620	22.37	19.96
945	80700001	83700000	0.1731	0.7555	22.91	20.50
945	81000001	84000000	0.1713	0.7473	22.93	20.52
945	81300001	84300000	0.1662	0.7480	22.22	19.81
945	81600001	84600000	0.1892	0.7537	25.10	22.69
945	81900001	84900000	0.1853	0.7530	24.61	22.20
945	82200001	85200000	0.1762	0.7427	23.73	21.32
945	82500001	85500000	0.1816	0.7441	24.41	22.00
945	82800001	85800000	0.1712	0.7460	22.95	20.54
945	83100001	86100000	0.1587	0.7399	21.45	19.04
945	83400001	86400000	0.1544	0.7345	21.02	18.61
945	83700001	86700000	0.1555	0.7491	20.76	18.35
945	84000001	87000000	0.1529	0.7580	20.17	17.76
945	84300001	87300000	0.1633	0.7589	21.51	19.10
945	84600001	87600000	0.1510	0.7524	20.07	17.66
945	84900001	87900000	0.1491	0.7733	19.28	16.87
945	85200001	88200000	0.1591	0.7836	20.31	17.90
945	85500001	88500000	0.1600	0.7881	20.30	17.89
945	85800001	88800000	0.1571	0.7913	19.85	17.44
945	86100001	89100000	0.1649	0.8025	20.55	18.14
945	86400001	89400000	0.1702	0.7986	21.31	18.90
945	86700001	89700000	0.1644	0.7814	21.04	18.63
945	87000001	90000000	0.1702	0.7860	21.66	19.25
945	87300001	90300000	0.1668	0.7768	21.47	19.06
945	87600001	90600000	0.1592	0.7775	20.47	18.06
945	87900001	90900000	0.1545	0.7782	19.86	17.45
945	88200001	91200000	0.1613	0.7783	20.72	18.31
945	88500001	91500000	0.1560	0.7779	20.05	17.64
945	88800001	91800000	0.1646	0.7817	21.06	18.65
945	89100001	92100000	0.1628	0.7607	21.41	19.00
945	89400001	92400000	0.1606	0.7670	20.94	18.53
945	89700001	92700000	0.1722	0.7892	21.82	19.41
945	90000001	93000000	0.1695	0.7931	21.37	18.96
945	90300001	93300000	0.1916	0.7901	24.25	21.84
945	90600001	93600000	0.1988	0.7815	25.44	23.03
945	90900001	93900000	0.1944	0.7619	25.51	23.10
945	91200001	94200000	0.1793	0.7516	23.85	21.44
945	91500001	94500000	0.1922	0.7414	25.92	23.51
945	91800001	94800000	0.2081	0.7222	28.81	26.40
945	92100001	95100000	0.1969	0.7257	27.14	24.73
945	92400001	95400000	0.1902	0.7375	25.79	23.38
945	92700001	95700000	0.1947	0.7294	26.69	24.28
945	93000001	96000000	0.2001	0.7289	27.45	25.04
945	93300001	96300000	0.1996	0.7438	26.83	24.42
945	93600001	96600000	0.1884	0.7431	25.36	22.95
945	93900001	96900000	0.2056	0.7600	27.05	24.64
945	94200001	97200000	0.2296	0.7571	30.33	27.92
945	94500001	97500000	0.2337	0.7616	30.68	28.27
945	94800001	97800000	0.2217	0.7734	28.67	26.26
945	95100001	98100000	0.2280	0.7864	28.99	26.58
945	95400001	98400000	0.2393	0.7679	31.16	28.75
945	95700001	98700000	0.2317	0.7589	30.53	28.12
945	96000001	99000000	0.2408	0.7478	32.20	29.79
945	96300001	99300000	0.2216	0.7474	29.65	27.24
945	96600001	99600000	0.2351	0.7518	31.27	28.86
945	96900001	99900000	0.2300	0.7449	30.88	28.47
945	97200001	100200000	0.2164	0.7555	28.64	26.23
945	97500001	100500000	0.2119	0.7526	28.16	25.75
945	97800001	100800000	0.2084	0.7448	27.99	25.58
945	98100001	101100000	0.2125	0.7468	28.46	26.05
945	98400001	101400000	0.2087	0.7598	27.47	25.06
945	98700001	101700000	0.2179	0.7706	28.28	25.87
945	99000001	102000000	0.2175	0.7825	27.79	25.38
945	99300001	102300000	0.2162	0.7795	27.74	25.33
945	99600001	102600000	0.2101	0.7710	27.26	24.85
945	99900001	102900000	0.2034	0.7551	26.94	24.53
945	100200001	103200000	0.1989	0.7479	26.60	24.19
945	100500001	103500000	0.1929	0.7440	25.93	23.52
945	100800001	103800000	0.1987	0.7549	26.33	23.92
945	101100001	104100000	0.2083	0.7474	27.87	25.46
945	101400001	104400000	0.2111	0.7414	28.48	26.07
945	101700001	104700000	0.1846	0.7320	25.21	22.80
945	102000001	105000000	0.1711	0.7230	23.67	21.26
945	102300001	105300000	0.1903	0.7273	26.17	23.76
945	102600001	105600000	0.2003	0.7330	27.33	24.92
945	102900001	105900000	0.2013	0.7481	26.91	24.50
945	103200001	106200000	0.1992	0.7454	26.73	24.32
945	103500001	106500000	0.2007	0.7638	26.28	23.87
945	103800001	106800000	0.1859	0.7559	24.60	22.19
945	104100001	107100000	0.1699	0.7442	22.83	20.42
945	104400001	107400000	0.1704	0.7435	22.92	20.51
945	104700001	107700000	0.1741	0.7505	23.19	20.78
945	105000001	108000000	0.1717	0.7581	22.64	20.23
945	105300001	108300000	0.1523	0.7532	20.22	17.81
945	105600001	108600000	0.1361	0.7657	17.77	15.36
945	105900001	108900000	0.1330	0.7652	17.39	14.98
945	106200001	109200000	0.1195	0.7719	15.48	13.07
945	106500001	109500000	0.1094	0.7564	14.47	12.06
945	106800001	109800000	0.1168	0.7659	15.25	12.84
945	107100001	110100000	0.1115	0.7837	14.23	11.82
945	107400001	110400000	0.1014	0.7951	12.75	10.34
945	107700001	110700000	0.1098	0.7976	13.76	11.35
945	108000001	111000000	0.1050	0.7978	13.16	10.75
945	108300001	111300000	0.1099	0.8040	13.67	11.26
945	108600001	111600000	0.1050	0.8033	13.07	10.66
945	108900001	111900000	0.1061	0.8117	13.08	10.67
945	109200001	112200000	0.1153	0.8207	14.05	11.64
945	109500001	112500000	0.1241	0.8268	15.01	12.60
945	109800001	112800000	0.1161	0.8142	14.26	11.85
945	110100001	113100000	0.1274	0.8152	15.62	13.21
945	110400001	113400000	0.1362	0.8001	17.02	14.61
945	110700001	113700000	0.1326	0.8003	16.57	14.16
945	111000001	114000000	0.1436	0.7952	18.06	15.65
945	111300001	114300000	0.1471	0.7937	18.53	16.12
945	111600001	114600000	0.1541	0.8011	19.23	16.82
945	111900001	114900000	0.1551	0.8041	19.29	16.88
945	112200001	115200000	0.1663	0.8070	20.61	18.20
945	112500001	115500000	0.1645	0.8052	20.42	18.01
945	112800001	115800000	0.1739	0.8081	21.52	19.11
945	113100001	116100000	0.1706	0.7974	21.39	18.98
945	113400001	116400000	0.1664	0.8154	20.41	18.00
945	113700001	116700000	0.1720	0.8099	21.23	18.82
945	114000001	117000000	0.1726	0.7998	21.58	19.17
945	114300001	117300000	0.1714	0.8034	21.34	18.93
945	114600001	117600000	0.1762	0.7937	22.20	19.79
945	114900001	117900000	0.1775	0.7908	22.44	20.03
945	115200001	118200000	0.1627	0.7923	20.53	18.12
945	115500001	118500000	0.1601	0.7999	20.01	17.60
945	115800001	118800000	0.1560	0.8099	19.26	16.85
945	116100001	119100000	0.1578	0.8210	19.22	16.81
945	116400001	119400000	0.1647	0.8183	20.13	17.72
945	116700001	119700000	0.1693	0.8189	20.68	18.27
945	117000001	120000000	0.1681	0.8390	20.04	17.63
945	117300001	120300000	0.1622	0.8374	19.37	16.96
945	117600001	120600000	0.1617	0.8384	19.29	16.88
945	117900001	120900000	0.1607	0.8313	19.33	16.92
945	118200001	121200000	0.1692	0.8183	20.67	18.26
945	118500001	121500000	0.1652	0.8025	20.58	18.17
945	118800001	121800000	0.1604	0.8008	20.03	17.62
945	119100001	122100000	0.1636	0.8027	20.38	17.97
945	119400001	122400000	0.1661	0.8030	20.69	18.28
945	119700001	122700000	0.1646	0.7974	20.64	18.23
945	120000001	123000000	0.1586	0.7961	19.92	17.51
945	120300001	123300000	0.1534	0.7709	19.90	17.49
945	120600001	123600000	0.1493	0.7648	19.53	17.12
945	120900001	123900000	0.1449	0.7711	18.79	16.38
945	121200001	124200000	0.1453	0.7705	18.86	16.45
945	121500001	124500000	0.1446	0.7747	18.67	16.26
945	121800001	124800000	0.1489	0.7725	19.27	16.86
945	122100001	125100000	0.1473	0.7728	19.06	16.65
945	122400001	125400000	0.1267	0.7498	16.90	14.49
945	122700001	125700000	0.1242	0.7662	16.21	13.80
945	123000001	126000000	0.1329	0.7659	17.35	14.94
945	123300001	126300000	0.1370	0.7924	17.29	14.88
945	123600001	126600000	0.1355	0.8010	16.92	14.51
945	123900001	126900000	0.1389	0.8007	17.35	14.94
945	124200001	127200000	0.1372	0.7942	17.28	14.87
945	124500001	127500000	0.1556	0.8154	19.08	16.67
945	124800001	127800000	0.1518	0.8179	18.56	16.15
945	125100001	128100000	0.1582	0.8059	19.63	17.22
945	125400001	128400000	0.1786	0.8270	21.60	19.19
945	125700001	128700000	0.1832	0.8147	22.49	20.08
945	126000001	129000000	0.1817	0.8034	22.62	20.21
945	126300001	129300000	0.1889	0.7984	23.66	21.25
945	126600001	129600000	0.2019	0.7973	25.32	22.91
945	126900001	129900000	0.2063	0.7975	25.87	23.46
945	127200001	130200000	0.2131	0.8151	26.14	23.73
945	127500001	130500000	0.2124	0.8147	26.07	23.66
945	127800001	130800000	0.2084	0.8204	25.40	22.99
945	128100001	131100000	0.2071	0.8265	25.05	22.64
945	128400001	131400000	0.2018	0.8303	24.31	21.90
945	128700001	131700000	0.1984	0.8442	23.51	21.10
945	129000001	132000000	0.1955	0.8665	22.56	20.15
945	129300001	132300000	0.2042	0.8728	23.40	20.99
945	129600001	132600000	0.1929	0.8701	22.17	19.76
945	129900001	132900000	0.1933	0.8726	22.16	19.75
945	130200001	133200000	0.1925	0.8689	22.15	19.74
945	130500001	133500000	0.1920	0.8647	22.21	19.80
945	130800001	133800000	0.1955	0.8577	22.79	20.38
945	131100001	134100000	0.1959	0.8618	22.73	20.32
945	131400001	134400000	0.1892	0.8590	22.02	19.61
945	131700001	134700000	0.1891	0.8483	22.29	19.88
945	132000001	135000000	0.1887	0.8311	22.71	20.30
945	132300001	135300000	0.1859	0.8207	22.65	20.24
945	132600001	135600000	0.1919	0.8254	23.25	20.84
945	132900001	135900000	0.1948	0.8180	23.81	21.40
945	133200001	136200000	0.1806	0.8180	22.08	19.67
945	133500001	136500000	0.1699	0.8140	20.88	18.47
945	133800001	136800000	0.1730	0.8205	21.08	18.67
945	134100001	137100000	0.1690	0.8235	20.53	18.12
945	134400001	137400000	0.1745	0.8247	21.16	18.75
945	134700001	137700000	0.1639	0.8261	19.84	17.43
945	135000001	138000000	0.1658	0.8283	20.02	17.61
945	135300001	138300000	0.1604	0.8390	19.11	16.70
945	135600001	138600000	0.1582	0.8338	18.97	16.56
945	135900001	138900000	0.1625	0.8354	19.46	17.05
945	136200001	139200000	0.1757	0.8341	21.06	18.65
945	136500001	139500000	0.1788	0.8400	21.28	18.87
945	136800001	139800000	0.1747	0.8390	20.83	18.42
945	137100001	140100000	0.1676	0.8344	20.09	17.68
945	137400001	140400000	0.1685	0.8291	20.33	17.92
945	137700001	140700000	0.1803	0.8291	21.74	19.33
945	138000001	141000000	0.1827	0.8291	22.04	19.63
945	138300001	141300000	0.1811	0.8224	22.03	19.62
945	138600001	141600000	0.1765	0.8255	21.38	18.97
945	138900001	141900000	0.1715	0.8202	20.91	18.50
945	139200001	142200000	0.1736	0.8277	20.97	18.56
945	139500001	142500000	0.1764	0.8193	21.52	19.11
945	139800001	142800000	0.1978	0.8189	24.16	21.75
945	140100001	143100000	0.2045	0.8162	25.06	22.65
945	140400001	143400000	0.2116	0.8216	25.76	23.35
945	140700001	143700000	0.2123	0.8337	25.46	23.05
945	141000001	144000000	0.1995	0.8432	23.66	21.25
945	141300001	144300000	0.2016	0.8570	23.52	21.11
945	141600001	144600000	0.2092	0.8557	24.45	22.04
945	141900001	144900000	0.2044	0.8738	23.40	20.99
945	142200001	145200000	0.2078	0.8736	23.79	21.38
945	142500001	145500000	0.2056	0.8741	23.52	21.11
945	142800001	145800000	0.1859	0.8717	21.33	18.92
945	143100001	146100000	0.1814	0.8756	20.72	18.31
945	143400001	146400000	0.1711	0.8753	19.55	17.14
945	143700001	146700000	0.1773	0.8724	20.32	17.91
945	144000001	147000000	0.1815	0.8727	20.79	18.38
945	144300001	147300000	0.1833	0.8698	21.08	18.67
945	144600001	147600000	0.1849	0.8743	21.15	18.74
945	144900001	147900000	0.1950	0.8739	22.32	19.91
945	145200001	148200000	0.1986	0.8717	22.78	20.37
945	145500001	148500000	0.2100	0.8830	23.78	21.37
945	145800001	148800000	0.2295	0.8921	25.73	23.32
945	146100001	149100000	0.2550	0.9017	28.28	25.87
945	146400001	149400000	0.2617	0.9087	28.80	26.39
945	146700001	149700000	0.2601	0.9156	28.40	25.99
945	147000001	150000000	0.2692	0.9222	29.19	26.78
945	147300001	150300000	0.2616	0.9168	28.53	26.12
945	147600001	150600000	0.2600	0.9253	28.10	25.69
945	147900001	150900000	0.2585	0.9253	27.94	25.53
945	148200001	151200000	0.2481	0.9295	26.70	24.29
945	148500001	151500000	0.2412	0.9240	26.11	23.70
945	148800001	151800000	0.2167	0.9223	23.50	21.09
945	149100001	152100000	0.1859	0.9206	20.19	17.78
945	149400001	152400000	0.1857	0.9160	20.28	17.87
945	149700001	152700000	0.1754	0.9040	19.40	16.99
945	150000001	153000000	0.1617	0.8987	18.00	15.59
945	150300001	153300000	0.1710	0.8983	19.03	16.62
945	150600001	153600000	0.1578	0.8875	17.78	15.37
945	150900001	153900000	0.1428	0.8871	16.10	13.69
945	151200001	154200000	0.1465	0.8787	16.67	14.26
945	151500001	154500000	0.1488	0.8787	16.94	14.53
945	151800001	154800000	0.1585	0.8685	18.25	15.84
945	152100001	155100000	0.1752	0.8669	20.20	17.79
945	152400001	155400000	0.1601	0.8673	18.46	16.05
945	152700001	155700000	0.1515	0.8720	17.37	14.96
945	153000001	156000000	0.1629	0.8700	18.73	16.32
945	153300001	156300000	0.1473	0.8621	17.08	14.67
945	153600001	156600000	0.1557	0.8658	17.98	15.57
945	153900001	156900000	0.1624	0.8654	18.77	16.36
945	154200001	157200000	0.1425	0.8651	16.47	14.06
945	154500001	157500000	0.1291	0.8618	14.98	12.57
945	154800001	157800000	0.1224	0.8647	14.15	11.74
945	155100001	158100000	0.1163	0.8660	13.44	11.03
945	155400001	158400000	0.1306	0.8606	15.17	12.76
945	155700001	158700000	0.1428	0.8652	16.51	14.10
945	156000001	159000000	0.1346	0.8663	15.54	13.13
945	156300001	159300000	0.1501	0.8780	17.09	14.68
945	156600001	159600000	0.1546	0.8837	17.50	15.09
945	156900001	159900000	0.1559	0.8854	17.60	15.19
945	157200001	160200000	0.1720	0.8872	19.39	16.98
945	157500001	160500000	0.1736	0.8968	19.36	16.95
945	157800001	160800000	0.1774	0.8909	19.92	17.51
945	158100001	161100000	0.1773	0.8852	20.03	17.62
945	158400001	161400000	0.1818	0.8907	20.41	18.00
945	158700001	161700000	0.1743	0.8873	19.64	17.23
945	159000001	162000000	0.1824	0.8838	20.64	18.23
945	159300001	162300000	0.1698	0.8647	19.63	17.22
945	159600001	162600000	0.1685	0.8617	19.55	17.14
945	159900001	162900000	0.1665	0.8595	19.37	16.96
945	160200001	163200000	0.1629	0.8638	18.86	16.45
945	160500001	163500000	0.1733	0.8589	20.18	17.77
945	160800001	163800000	0.1742	0.8573	20.32	17.91
945	161100001	164100000	0.1841	0.8629	21.33	18.92
945	161400001	164400000	0.1778	0.8579	20.72	18.31
945	161700001	164700000	0.1783	0.8557	20.83	18.42
945	162000001	165000000	0.1762	0.8608	20.47	18.06
945	162300001	165300000	0.1755	0.8830	19.88	17.47
945	162600001	165600000	0.1803	0.8791	20.51	18.10
945	162900001	165900000	0.1897	0.8774	21.62	19.21
945	163200001	166200000	0.1944	0.8641	22.50	20.09
945	163500001	166500000	0.1904	0.8496	22.41	20.00
945	163800001	166800000	0.2040	0.8564	23.82	21.41
945	164100001	167100000	0.1830	0.8444	21.67	19.26
945	164400001	167400000	0.1749	0.8362	20.91	18.50
945	164700001	167700000	0.1829	0.8283	22.09	19.68
945	165000001	168000000	0.1732	0.8262	20.96	18.55
945	165300001	168300000	0.1800	0.8114	22.19	19.78
945	165600001	168600000	0.1843	0.8027	22.97	20.56
945	165900001	168900000	0.1683	0.7964	21.13	18.72
945	166200001	169200000	0.1583	0.8042	19.68	17.27
945	166500001	169500000	0.1570	0.8112	19.35	16.94
945	166800001	169800000	0.1438	0.8093	17.77	15.36
945	167100001	170100000	0.1487	0.8107	18.34	15.93
945	167400001	170400000	0.1503	0.8126	18.49	16.08
945	167700001	170700000	0.1461	0.8056	18.14	15.73
945	168000001	171000000	0.1663	0.7939	20.94	18.53
945	168300001	171300000	0.1715	0.7951	21.57	19.16
945	168600001	171600000	0.1625	0.8063	20.16	17.75
945	168900001	171900000	0.1828	0.8141	22.45	20.04
945	169200001	172200000	0.1859	0.8237	22.57	20.16
945	169500001	172500000	0.1838	0.8297	22.15	19.74
945	169800001	172800000	0.1816	0.8388	21.65	19.24
945	170100001	173100000	0.1870	0.8437	22.16	19.75
945	170400001	173400000	0.1945	0.8521	22.82	20.41
945	170700001	173700000	0.1940	0.8677	22.36	19.95
945	171000001	174000000	0.1777	0.8636	20.58	18.17
945	171300001	174300000	0.1688	0.8614	19.59	17.18
945	171600001	174600000	0.1584	0.8531	18.56	16.15
945	171900001	174900000	0.1629	0.8577	19.00	16.59
945	172200001	175200000	0.1615	0.8532	18.93	16.52
945	172500001	175500000	0.1597	0.8501	18.79	16.38
945	172800001	175800000	0.1630	0.8424	19.35	16.94
945	173100001	176100000	0.1505	0.8341	18.04	15.63
945	173400001	176400000	0.1570	0.8204	19.13	16.72
945	173700001	176700000	0.1509	0.8179	18.45	16.04
945	174000001	177000000	0.1539	0.8245	18.66	16.25
945	174300001	177300000	0.1608	0.8183	19.64	17.23
945	174600001	177600000	0.1689	0.8133	20.77	18.36
945	174900001	177900000	0.1598	0.8035	19.88	17.47
945	175200001	178200000	0.1502	0.7859	19.11	16.70
945	175500001	178500000	0.1564	0.7803	20.04	17.63
945	175800001	178800000	0.1641	0.7744	21.18	18.77
945	176100001	179100000	0.1713	0.7754	22.09	19.68
945	176400001	179400000	0.1644	0.7776	21.15	18.74
945	176700001	179700000	0.1746	0.7768	22.48	20.07
945	177000001	180000000	0.1691	0.7683	22.01	19.60
945	177300001	180300000	0.1599	0.7785	20.55	18.14
945	177600001	180600000	0.1587	0.7852	20.21	17.80
945	177900001	180900000	0.1653	0.7851	21.06	18.65
945	178200001	181200000	0.1830	0.7946	23.03	20.62
945	178500001	181500000	0.1846	0.7944	23.24	20.83
945	178800001	181800000	0.1884	0.7948	23.71	21.30
945	179100001	182100000	0.1943	0.7951	24.43	22.02
945	179400001	182400000	0.1881	0.8049	23.37	20.96
945	179700001	182700000	0.1808	0.8018	22.55	20.14
945	180000001	183000000	0.1863	0.8021	23.23	20.82
945	180300001	183300000	0.1877	0.7935	23.65	21.24
945	180600001	183600000	0.1983	0.7946	24.95	22.54
945	180900001	183900000	0.1830	0.7917	23.12	20.71
945	181200001	184200000	0.1789	0.7901	22.64	20.23
945	181500001	184500000	0.1787	0.7831	22.82	20.41
945	181800001	184800000	0.1846	0.7791	23.69	21.28
945	182100001	185100000	0.1823	0.7785	23.42	21.01
945	182400001	185400000	0.1761	0.7509	23.45	21.04
945	182700001	185700000	0.1805	0.7490	24.10	21.69
945	183000001	186000000	0.1825	0.7514	24.28	21.87
945	183300001	186300000	0.1845	0.7529	24.51	22.10
945	183600001	186600000	0.1681	0.7562	22.23	19.82
945	183900001	186900000	0.1711	0.7469	22.90	20.49
945	184200001	187200000	0.1824	0.7400	24.65	22.24
945	184500001	187500000	0.1805	0.7416	24.34	21.93
945	184800001	187800000	0.1727	0.7555	22.86	20.45
945	185100001	188100000	0.1714	0.7539	22.74	20.33
945	185400001	188400000	0.1742	0.7613	22.88	20.47
945	185700001	188700000	0.1675	0.7430	22.54	20.13
945	186000001	189000000	0.1655	0.7459	22.18	19.77
945	186300001	189300000	0.1648	0.7583	21.74	19.33
945	186600001	189600000	0.1697	0.7606	22.31	19.90
945	186900001	189900000	0.1632	0.7693	21.22	18.81
945	187200001	190200000	0.1579	0.7760	20.34	17.93
945	187500001	190500000	0.1595	0.7840	20.34	17.93
945	187800001	190800000	0.1409	0.7772	18.13	15.72
945	188100001	191100000	0.1469	0.7878	18.65	16.24
945	188400001	191400000	0.1595	0.7949	20.07	17.66
945	188700001	191700000	0.1630	0.8103	20.12	17.71
945	189000001	192000000	0.1603	0.8122	19.73	17.32
[truncated: 4,832 more rows]
