# Supplementary material for: Effect of sequence depth and length in long-read assembly of the maize inbred NC358
Source: Nat Commun. 2020 May 8;11:2288. doi: 10.1038/s41467-020-16037-7 (PMC7211024; doi:10.1038/s41467-020-16037-7)
Supplement: Supplementary file 4 — Source Data [file 41467_2020_16037_MOESM4_ESM.zip › Source Data/Fig. 1F, Suppl. Fig. 8/NC358_canu_only_consensus_dft.fasta.mod.out.LAI]

Chr	From	To	Intact	Total	raw_LAI	LAI
whole_genome	1	2128817024	0.1789	0.7634	23.43	21.02
100	1	3000000	0.2181	0.8601	25.36	22.95
100	300001	3300000	0.2204	0.8532	25.83	23.42
100	600001	3600000	0.2121	0.8495	24.97	22.56
100	900001	3900000	0.2143	0.8430	25.42	23.01
100	1200001	4200000	0.2096	0.8435	24.85	22.44
100	1500001	4500000	0.2084	0.8393	24.83	22.42
100	1800001	4800000	0.2198	0.8463	25.97	23.56
100	2100001	5100000	0.2113	0.8512	24.83	22.42
100	2400001	5400000	0.2135	0.8513	25.08	22.67
100	2700001	5700000	0.2038	0.8581	23.75	21.34
100	3000001	6000000	0.1938	0.8577	22.59	20.18
100	3300001	6300000	0.1831	0.8654	21.16	18.75
100	3600001	6600000	0.1817	0.8735	20.80	18.39
100	3900001	6900000	0.1721	0.8777	19.61	17.20
100	4200001	7200000	0.1719	0.8643	19.89	17.48
100	4500001	7500000	0.1776	0.8606	20.64	18.23
100	4800001	7800000	0.1666	0.8564	19.45	17.04
100	5100001	8100000	0.1785	0.8531	20.93	18.52
100	5400001	8400000	0.1936	0.8529	22.70	20.29
100	5700001	8700000	0.1998	0.8539	23.40	20.99
100	6000001	9000000	0.1967	0.8561	22.98	20.57
100	6300001	9300000	0.1999	0.8588	23.27	20.86
100	6600001	9600000	0.1985	0.8514	23.32	20.91
100	6900001	9900000	0.1951	0.8529	22.87	20.46
100	7200001	10200000	0.1990	0.8669	22.95	20.54
100	7500001	10500000	0.1969	0.8701	22.64	20.23
100	7800001	10800000	0.1942	0.8686	22.36	19.95
100	8100001	11100000	0.1942	0.8701	22.32	19.91
100	8400001	11400000	0.1889	0.8727	21.64	19.23
100	8700001	11700000	0.1817	0.8724	20.83	18.42
100	9000001	12000000	0.1891	0.8628	21.91	19.50
100	9300001	12300000	0.2004	0.8601	23.30	20.89
100	9600001	12600000	0.2075	0.8575	24.20	21.79
100	9900001	12900000	0.2164	0.8553	25.30	22.89
100	10200001	13200000	0.2143	0.8460	25.33	22.92
100	10500001	13500000	0.2072	0.8392	24.69	22.28
100	10800001	13800000	0.2075	0.8378	24.77	22.36
100	11100001	14100000	0.1888	0.8372	22.55	20.14
100	11400001	14400000	0.1859	0.8218	22.62	20.21
100	11700001	14700000	0.1891	0.8159	23.18	20.77
100	12000001	15000000	0.1810	0.8132	22.26	19.85
100	12300001	15300000	0.1760	0.8040	21.89	19.48
100	12600001	15600000	0.1610	0.7900	20.38	17.97
100	12900001	15900000	0.1496	0.7773	19.24	16.83
100	13200001	16200000	0.1479	0.7907	18.70	16.29
100	13500001	16500000	0.1568	0.7933	19.76	17.35
100	13800001	16800000	0.1613	0.7894	20.44	18.03
100	14100001	17100000	0.1786	0.7827	22.82	20.41
100	14400001	17400000	0.1806	0.7976	22.65	20.24
100	14700001	17700000	0.1852	0.8044	23.03	20.62
100	15000001	18000000	0.1842	0.8134	22.64	20.23
100	15300001	18300000	0.1793	0.8162	21.97	19.56
100	15600001	18600000	0.1939	0.8329	23.28	20.87
100	15900001	18900000	0.2036	0.8349	24.39	21.98
100	16200001	19200000	0.2078	0.8182	25.40	22.99
100	16500001	19500000	0.2061	0.8186	25.18	22.77
100	16800001	19800000	0.2005	0.8096	24.76	22.35
100	17100001	20100000	0.1985	0.8236	24.10	21.69
100	17400001	20400000	0.1895	0.8225	23.04	20.63
100	17700001	20700000	0.1956	0.8089	24.18	21.77
100	18000001	21000000	0.2013	0.8115	24.81	22.40
100	18300001	21300000	0.2009	0.8140	24.68	22.27
100	18600001	21600000	0.2001	0.8042	24.88	22.47
100	18900001	21900000	0.2072	0.8075	25.65	23.24
100	19200001	22200000	0.2121	0.8036	26.39	23.98
100	19500001	22500000	0.2022	0.7951	25.43	23.02
100	19800001	22800000	0.2044	0.8003	25.54	23.13
100	20100001	23100000	0.1958	0.7912	24.75	22.34
100	20400001	23400000	0.1949	0.7756	25.13	22.72
100	20700001	23700000	0.1916	0.7798	24.57	22.16
100	21000001	24000000	0.2001	0.7723	25.90	23.49
100	21300001	24300000	0.1866	0.7717	24.18	21.77
100	21600001	24600000	0.1767	0.7774	22.73	20.32
100	21900001	24900000	0.1846	0.7854	23.50	21.09
100	22200001	25200000	0.1638	0.7763	21.10	18.69
100	22500001	25500000	0.1778	0.7888	22.55	20.14
100	22800001	25800000	0.1738	0.8001	21.72	19.31
100	23100001	26100000	0.1700	0.7827	21.72	19.31
100	23400001	26400000	0.1790	0.7900	22.66	20.25
100	23700001	26700000	0.1746	0.7939	21.99	19.58
100	24000001	27000000	0.1653	0.8015	20.63	18.22
100	24300001	27300000	0.1866	0.7974	23.40	20.99
100	24600001	27600000	0.1881	0.8080	23.28	20.87
100	24900001	27900000	0.1663	0.7944	20.93	18.52
100	25200001	28200000	0.1893	0.8224	23.01	20.60
100	25500001	28500000	0.1816	0.8208	22.12	19.71
100	25800001	28800000	0.1735	0.8181	21.20	18.79
100	26100001	28804970	0.1837	0.8385	19.76	17.35
215	1	3000000	0.2066	0.6777	30.49	28.08
215	300001	3300000	0.2136	0.6507	32.82	30.41
215	600001	3600000	0.2152	0.6619	32.51	30.10
215	900001	3900000	0.1945	0.6714	28.97	26.56
215	1200001	4200000	0.1975	0.6718	29.40	26.99
215	1500001	4500000	0.1865	0.6666	27.98	25.57
215	1800001	4800000	0.1876	0.6524	28.75	26.34
215	2100001	5100000	0.1905	0.6464	29.47	27.06
215	2400001	5400000	0.1772	0.6288	28.18	25.77
215	2700001	5700000	0.1715	0.6437	26.64	24.23
215	3000001	6000000	0.1685	0.6805	24.75	22.34
215	3300001	6300000	0.1527	0.7123	21.44	19.03
215	3600001	6600000	0.1434	0.7064	20.29	17.88
215	3900001	6900000	0.1550	0.7132	21.74	19.33
215	4200001	7200000	0.1467	0.7052	20.81	18.40
215	4500001	7500000	0.1497	0.7119	21.03	18.62
215	4800001	7800000	0.1548	0.7260	21.32	18.91
215	5100001	8100000	0.1550	0.7468	20.75	18.34
215	5400001	8400000	0.1583	0.7604	20.82	18.41
215	5700001	8700000	0.1591	0.7517	21.16	18.75
215	6000001	9000000	0.1526	0.7463	20.44	18.03
215	6300001	9300000	0.1805	0.7341	24.59	22.18
215	6600001	9600000	0.1886	0.7142	26.40	23.99
215	6900001	9900000	0.1870	0.7036	26.58	24.17
215	7200001	10200000	0.2020	0.7164	28.20	25.79
215	7500001	10500000	0.2040	0.7164	28.48	26.07
215	7800001	10800000	0.1987	0.6929	28.68	26.27
215	8100001	11100000	0.1977	0.7008	28.22	25.81
215	8400001	11400000	0.2010	0.7002	28.71	26.30
215	8700001	11700000	0.1924	0.6819	28.21	25.80
215	9000001	12000000	0.1922	0.6776	28.36	25.95
215	9300001	12300000	0.1661	0.6773	24.52	22.11
215	9600001	12600000	0.1528	0.6961	21.95	19.54
215	9900001	12900000	0.1539	0.7099	21.67	19.26
215	10200001	13200000	0.1467	0.6914	21.22	18.81
215	10500001	13500000	0.1520	0.6961	21.84	19.43
215	10800001	13800000	0.1518	0.7108	21.35	18.94
215	11100001	14100000	0.1503	0.6927	21.69	19.28
215	11400001	14400000	0.1420	0.6770	20.97	18.56
215	11700001	14700000	0.1442	0.6945	20.76	18.35
215	12000001	15000000	0.1428	0.6819	20.95	18.54
215	12300001	15300000	0.1477	0.6765	21.83	19.42
215	12600001	15600000	0.1552	0.6707	23.14	20.73
215	12900001	15900000	0.1443	0.6520	22.13	19.72
215	13200001	16200000	0.1452	0.6694	21.69	19.28
215	13500001	16500000	0.1524	0.6600	23.09	20.68
215	13800001	16800000	0.1573	0.6638	23.69	21.28
215	14100001	17100000	0.1534	0.6696	22.90	20.49
215	14400001	17400000	0.1697	0.6766	25.07	22.66
215	14700001	17700000	0.1784	0.6807	26.22	23.81
215	15000001	18000000	0.1873	0.6968	26.88	24.47
215	15300001	18300000	0.1998	0.7184	27.81	25.40
215	15600001	18600000	0.1879	0.6972	26.96	24.55
215	15900001	18900000	0.1986	0.7143	27.81	25.40
215	16200001	19200000	0.1932	0.6982	27.68	25.27
215	16500001	19500000	0.1785	0.7017	25.43	23.02
215	16800001	19800000	0.1696	0.6942	24.42	22.01
215	17100001	20100000	0.1721	0.6901	24.94	22.53
215	17400001	20400000	0.1718	0.6987	24.59	22.18
215	17700001	20700000	0.1630	0.6834	23.86	21.45
215	18000001	21000000	0.1658	0.6783	24.44	22.03
215	18300001	21300000	0.1549	0.6642	23.31	20.90
215	18600001	21600000	0.1645	0.6853	24.01	21.60
215	18900001	21900000	0.1600	0.6665	24.00	21.59
215	19200001	22200000	0.1681	0.6861	24.50	22.09
215	19500001	22500000	0.1807	0.6954	25.98	23.57
215	19800001	22800000	0.1851	0.7021	26.37	23.96
215	20100001	23100000	0.1835	0.7096	25.86	23.45
215	20400001	23400000	0.1665	0.7020	23.72	21.31
215	20700001	23700000	0.1763	0.7231	24.38	21.97
215	21000001	24000000	0.1730	0.7257	23.84	21.43
215	21300001	24300000	0.1698	0.7238	23.46	21.05
215	21600001	24600000	0.1612	0.7147	22.55	20.14
215	21900001	24900000	0.1574	0.7311	21.53	19.12
215	22200001	25200000	0.1494	0.7313	20.43	18.02
215	22500001	25500000	0.1406	0.7332	19.18	16.77
215	22800001	25800000	0.1433	0.7329	19.55	17.14
215	23100001	26100000	0.1383	0.7301	18.94	16.53
215	23400001	26400000	0.1469	0.7424	19.79	17.38
215	23700001	26700000	0.1452	0.7441	19.52	17.11
215	24000001	27000000	0.1404	0.7452	18.84	16.43
215	24300001	27300000	0.1546	0.7553	20.47	18.06
215	24600001	27600000	0.1672	0.7582	22.06	19.65
215	24900001	27900000	0.1785	0.7584	23.53	21.12
215	25200001	28200000	0.1859	0.7454	24.94	22.53
215	25500001	28500000	0.1914	0.7416	25.80	23.39
215	25800001	28800000	0.1887	0.7410	25.46	23.05
215	26100001	29100000	0.2018	0.7496	26.92	24.51
215	26400001	29400000	0.2037	0.7304	27.89	25.48
215	26700001	29700000	0.2001	0.7177	27.87	25.46
215	27000001	30000000	0.2003	0.7133	28.07	25.66
215	27300001	30300000	0.1895	0.7133	26.57	24.16
215	27600001	30600000	0.1885	0.7159	26.34	23.93
215	27900001	30900000	0.1850	0.7062	26.19	23.78
215	28200001	31200000	0.1859	0.6970	26.67	24.26
215	28500001	31500000	0.1881	0.6928	27.16	24.75
215	28800001	31800000	0.1903	0.6991	27.21	24.80
215	29100001	32100000	0.1838	0.6858	26.79	24.38
215	29400001	32400000	0.1669	0.7013	23.80	21.39
215	29700001	32700000	0.1631	0.6945	23.48	21.07
215	30000001	33000000	0.1610	0.7017	22.94	20.53
215	30300001	33300000	0.1743	0.7112	24.51	22.10
215	30600001	33600000	0.1744	0.7164	24.35	21.94
215	30900001	33900000	0.1683	0.7199	23.38	20.97
215	31200001	34200000	0.1617	0.7269	22.25	19.84
215	31500001	34500000	0.1467	0.7194	20.39	17.98
215	31800001	34800000	0.1502	0.7169	20.95	18.54
215	32100001	35100000	0.1562	0.7211	21.66	19.25
215	32400001	35400000	0.1673	0.7109	23.53	21.12
215	32700001	35700000	0.1732	0.7207	24.04	21.63
215	33000001	36000000	0.1712	0.7026	24.36	21.95
215	33300001	36300000	0.1656	0.6882	24.06	21.65
215	33600001	36600000	0.1553	0.6820	22.77	20.36
215	33900001	36900000	0.1594	0.6773	23.53	21.12
215	34200001	37200000	0.1642	0.6824	24.07	21.66
215	34500001	37500000	0.1639	0.6801	24.11	21.70
215	34800001	37800000	0.1625	0.6735	24.13	21.72
215	35100001	38100000	0.1635	0.6565	24.90	22.49
215	35400001	38400000	0.1677	0.6479	25.89	23.48
215	35700001	38700000	0.1635	0.6347	25.76	23.35
215	36000001	39000000	0.1651	0.6389	25.84	23.43
215	36300001	39300000	0.1650	0.6413	25.72	23.31
215	36600001	39600000	0.1729	0.6338	27.28	24.87
215	36900001	39900000	0.1832	0.6324	28.98	26.57
215	37200001	40200000	0.1808	0.6247	28.94	26.53
215	37500001	40500000	0.1892	0.6313	29.97	27.56
215	37800001	40800000	0.1830	0.6217	29.44	27.03
215	38100001	41100000	0.1687	0.6512	25.91	23.50
215	38400001	41400000	0.1598	0.6425	24.87	22.46
215	38700001	41700000	0.1591	0.6519	24.40	21.99
215	39000001	42000000	0.1725	0.6558	26.31	23.90
215	39300001	42300000	0.1629	0.6592	24.71	22.30
215	39600001	42600000	0.1755	0.6693	26.22	23.81
215	39900001	42900000	0.1520	0.6633	22.92	20.51
215	40200001	43200000	0.1519	0.6652	22.84	20.43
215	40500001	43500000	0.1654	0.6798	24.33	21.92
215	40800001	43800000	0.1619	0.6923	23.38	20.97
215	41100001	44100000	0.1727	0.6673	25.88	23.47
215	41400001	44400000	0.1781	0.6939	25.66	23.25
215	41700001	44700000	0.1810	0.6855	26.40	23.99
215	42000001	45000000	0.1710	0.6904	24.77	22.36
215	42300001	45300000	0.1733	0.6760	25.64	23.23
215	42600001	45600000	0.1672	0.6778	24.67	22.26
215	42900001	45900000	0.1904	0.6738	28.26	25.85
215	43200001	46200000	0.1916	0.6816	28.11	25.70
215	43500001	46500000	0.1786	0.6690	26.69	24.28
215	43800001	46800000	0.1759	0.6660	26.41	24.00
215	44100001	47100000	0.1868	0.6888	27.11	24.70
215	44400001	47400000	0.1934	0.6822	28.36	25.95
215	44700001	47700000	0.1954	0.6922	28.23	25.82
215	45000001	48000000	0.2025	0.6927	29.24	26.83
215	45300001	48300000	0.1995	0.6910	28.87	26.46
215	45600001	48600000	0.1794	0.6902	26.00	23.59
215	45900001	48900000	0.1720	0.6981	24.65	22.24
215	46200001	49200000	0.1692	0.6822	24.80	22.39
215	46500001	49500000	0.1683	0.6774	24.85	22.44
215	46800001	49800000	0.1751	0.6719	26.06	23.65
215	47100001	50100000	0.1621	0.6466	25.07	22.66
215	47400001	50400000	0.1611	0.6426	25.07	22.66
215	47700001	50700000	0.1734	0.6397	27.11	24.70
215	48000001	51000000	0.1711	0.6223	27.49	25.08
215	48300001	51300000	0.1705	0.6216	27.43	25.02
215	48600001	51600000	0.1864	0.6266	29.75	27.34
215	48900001	51900000	0.1834	0.6341	28.92	26.51
215	49200001	52200000	0.1972	0.6585	29.94	27.53
215	49500001	52500000	0.2038	0.6712	30.37	27.96
215	49800001	52800000	0.1993	0.6586	30.26	27.85
215	50100001	53100000	0.1957	0.6814	28.73	26.32
215	50400001	53400000	0.1977	0.6853	28.85	26.44
215	50700001	53700000	0.1816	0.6927	26.22	23.81
215	51000001	54000000	0.1791	0.7086	25.28	22.87
215	51300001	54300000	0.1800	0.6922	26.00	23.59
215	51600001	54600000	0.1829	0.6927	26.41	24.00
215	51900001	54900000	0.1930	0.6861	28.13	25.72
215	52200001	55200000	0.1865	0.6744	27.66	25.25
215	52500001	55500000	0.1749	0.6635	26.36	23.95
215	52800001	55800000	0.1914	0.6864	27.88	25.47
215	53100001	56100000	0.2055	0.6830	30.08	27.67
215	53400001	56400000	0.1971	0.6726	29.30	26.89
215	53700001	56700000	0.2095	0.6674	31.40	28.99
215	54000001	57000000	0.2148	0.6607	32.51	30.10
215	54300001	57300000	0.2295	0.6949	33.02	30.61
215	54600001	57600000	0.2246	0.7014	32.02	29.61
215	54900001	57613519	0.2228	0.7076	28.48	26.07
225	1	3000000	0.1516	0.6619	22.90	20.49
225	300001	3300000	0.1636	0.6604	24.77	22.36
225	600001	3600000	0.1658	0.6507	25.48	23.07
225	900001	3900000	0.1781	0.6241	28.54	26.13
225	1200001	4200000	0.1862	0.6327	29.43	27.02
225	1500001	4500000	0.1839	0.6275	29.30	26.89
225	1800001	4800000	0.1667	0.6330	26.33	23.92
225	2100001	5100000	0.1655	0.6500	25.46	23.05
225	2400001	5400000	0.1684	0.6576	25.60	23.19
225	2700001	5700000	0.1841	0.6665	27.62	25.21
225	3000001	6000000	0.1936	0.6382	30.33	27.92
225	3300001	6300000	0.1883	0.6364	29.59	27.18
225	3600001	6600000	0.1804	0.6488	27.81	25.40
225	3900001	6900000	0.1850	0.6769	27.33	24.92
225	4200001	7200000	0.1752	0.6761	25.91	23.50
225	4500001	7500000	0.1700	0.6768	25.12	22.71
225	4800001	7800000	0.1778	0.6725	26.44	24.03
225	5100001	8100000	0.1780	0.6746	26.39	23.98
225	5400001	8400000	0.1736	0.6451	26.91	24.50
225	5700001	8700000	0.1706	0.6194	27.54	25.13
225	6000001	9000000	0.1642	0.6235	26.33	23.92
225	6300001	9300000	0.1692	0.6047	27.98	25.57
225	6600001	9600000	0.1814	0.5955	30.47	28.06
225	6900001	9900000	0.1783	0.5784	30.82	28.41
225	7200001	10200000	0.1903	0.5643	33.73	31.32
225	7500001	10500000	0.1981	0.5670	34.93	32.52
225	7800001	10800000	0.1997	0.5620	35.54	33.13
225	8100001	11100000	0.2093	0.5616	37.26	34.85
225	8400001	11400000	0.2025	0.5864	34.53	32.12
225	8700001	11700000	0.2091	0.5941	35.19	32.78
225	9000001	12000000	0.2314	0.5971	38.76	36.35
225	9300001	12300000	0.2326	0.6197	37.53	35.12
225	9600001	12600000	0.2346	0.6132	38.25	35.84
225	9900001	12900000	0.2273	0.6214	36.58	34.17
225	10200001	13200000	0.2242	0.6203	36.15	33.74
225	10500001	13500000	0.2262	0.6277	36.03	33.62
225	10800001	13800000	0.2217	0.6401	34.64	32.23
225	11100001	14100000	0.2033	0.6042	33.65	31.24
225	11400001	14400000	0.2078	0.5944	34.97	32.56
225	11700001	14700000	0.2055	0.5843	35.16	32.75
225	12000001	15000000	0.1823	0.5628	32.39	29.98
225	12300001	15300000	0.1756	0.5378	32.66	30.25
225	12600001	15600000	0.1673	0.5415	30.90	28.49
225	12900001	15900000	0.1699	0.5212	32.59	30.18
225	13200001	16200000	0.1583	0.5050	31.35	28.94
225	13500001	16500000	0.1534	0.4884	31.41	29.00
225	13800001	16800000	0.1669	0.4761	35.05	32.64
225	14100001	17100000	0.1766	0.4890	36.11	33.70
225	14400001	17400000	0.1783	0.5003	35.65	33.24
225	14700001	17700000	0.1813	0.5094	35.60	33.19
225	15000001	18000000	0.1832	0.5272	34.75	32.34
225	15300001	18300000	0.1889	0.5395	35.02	32.61
225	15600001	18600000	0.1991	0.5391	36.92	34.51
225	15900001	18900000	0.1911	0.5630	33.94	31.53
225	16200001	19200000	0.1887	0.5717	33.01	30.60
225	16500001	19500000	0.1830	0.5869	31.18	28.77
225	16800001	19800000	0.1784	0.6086	29.32	26.91
225	17100001	20100000	0.1797	0.6175	29.11	26.70
225	17400001	20400000	0.1830	0.6084	30.08	27.67
225	17700001	20418795	0.1734	0.6166	25.48	23.07
252	1	3000000	0.1204	0.5814	20.72	18.31
252	300001	3300000	0.1257	0.6255	20.10	17.69
252	600001	3600000	0.1324	0.6809	19.45	17.04
252	900001	3900000	0.1523	0.6997	21.77	19.36
252	1200001	4200000	0.1565	0.7559	20.70	18.29
252	1500001	4500000	0.1619	0.7457	21.71	19.30
252	1800001	4800000	0.1553	0.7349	21.13	18.72
252	2100001	5100000	0.1551	0.7225	21.46	19.05
252	2400001	5400000	0.1577	0.7276	21.67	19.26
252	2700001	5700000	0.1535	0.7138	21.50	19.09
252	3000001	6000000	0.1660	0.7031	23.61	21.20
252	3300001	6300000	0.1642	0.7074	23.21	20.80
252	3600001	6600000	0.1606	0.7096	22.63	20.22
252	3900001	6900000	0.1470	0.7156	20.55	18.14
252	4200001	7200000	0.1604	0.7218	22.22	19.81
252	4500001	7500000	0.1559	0.7188	21.68	19.27
252	4800001	7800000	0.1547	0.7206	21.47	19.06
252	5100001	8100000	0.1407	0.7129	19.74	17.33
252	5400001	8400000	0.1343	0.6913	19.43	17.02
252	5700001	8700000	0.1450	0.7042	20.59	18.18
252	6000001	9000000	0.1377	0.7141	19.29	16.88
252	6300001	9300000	0.1509	0.7131	21.16	18.75
252	6600001	9600000	0.1598	0.7126	22.43	20.02
252	6900001	9900000	0.1604	0.7053	22.75	20.34
252	7200001	10200000	0.1549	0.6996	22.14	19.73
252	7500001	10500000	0.1670	0.6952	24.02	21.61
252	7800001	10800000	0.1721	0.6989	24.63	22.22
252	8100001	11100000	0.1777	0.7078	25.10	22.69
252	8400001	11400000	0.1856	0.7329	25.33	22.92
252	8700001	11700000	0.1821	0.7210	25.25	22.84
252	9000001	12000000	0.1788	0.7208	24.80	22.39
252	9300001	12300000	0.1622	0.7122	22.77	20.36
252	9600001	12600000	0.1626	0.7084	22.95	20.54
252	9900001	12900000	0.1619	0.7078	22.87	20.46
252	10200001	13200000	0.1640	0.7059	23.24	20.83
252	10500001	13500000	0.1455	0.7024	20.71	18.30
252	10800001	13800000	0.1462	0.6934	21.08	18.67
252	11100001	14100000	0.1503	0.7016	21.42	19.01
252	11400001	14400000	0.1536	0.7023	21.87	19.46
252	11700001	14700000	0.1474	0.7038	20.95	18.54
252	12000001	15000000	0.1460	0.6898	21.17	18.76
252	12300001	15300000	0.1579	0.7044	22.41	20.00
252	12600001	15600000	0.1617	0.7083	22.83	20.42
252	12900001	15900000	0.1588	0.7239	21.94	19.53
252	13200001	16200000	0.1603	0.7258	22.08	19.67
252	13500001	16500000	0.1905	0.7429	25.64	23.23
252	13800001	16800000	0.1961	0.7542	26.00	23.59
252	14100001	17100000	0.1902	0.7572	25.13	22.72
252	14400001	17400000	0.1882	0.7544	24.94	22.53
252	14700001	17700000	0.1876	0.7492	25.04	22.63
252	15000001	18000000	0.1877	0.7550	24.86	22.45
252	15300001	18300000	0.1833	0.7293	25.13	22.72
252	15600001	18600000	0.1707	0.7172	23.80	21.39
252	15900001	18900000	0.1757	0.7087	24.79	22.38
252	16200001	19200000	0.1702	0.6967	24.43	22.02
252	16500001	19500000	0.1415	0.6797	20.82	18.41
252	16800001	19800000	0.1465	0.6807	21.52	19.11
252	17100001	20100000	0.1574	0.6707	23.47	21.06
252	17400001	20400000	0.1671	0.6590	25.36	22.95
252	17700001	20700000	0.1772	0.6512	27.21	24.80
252	18000001	21000000	0.1765	0.6445	27.38	24.97
252	18300001	21300000	0.1864	0.6501	28.66	26.25
252	18600001	21600000	0.1871	0.6491	28.83	26.42
252	18900001	21900000	0.1864	0.6538	28.50	26.09
252	19200001	22200000	0.1952	0.6577	29.67	27.26
252	19500001	22500000	0.2044	0.6554	31.19	28.78
252	19800001	22800000	0.1910	0.6498	29.39	26.98
252	20100001	23100000	0.1832	0.6428	28.49	26.08
252	20400001	23400000	0.1713	0.6529	26.24	23.83
252	20700001	23700000	0.1610	0.6664	24.16	21.75
252	21000001	24000000	0.1659	0.6661	24.91	22.50
252	21300001	24300000	0.1561	0.6681	23.37	20.96
252	21600001	24600000	0.1557	0.6704	23.22	20.81
252	21900001	24900000	0.1645	0.6729	24.44	22.03
252	22200001	25200000	0.1719	0.6711	25.61	23.20
252	22500001	25500000	0.1719	0.6782	25.35	22.94
252	22800001	25800000	0.1696	0.6645	25.52	23.11
252	23100001	26100000	0.1672	0.6510	25.68	23.27
252	23400001	26400000	0.1697	0.6235	27.21	24.80
252	23700001	26700000	0.1747	0.6223	28.07	25.66
252	24000001	27000000	0.1845	0.6339	29.10	26.69
252	24300001	27300000	0.1959	0.6389	30.66	28.25
252	24600001	27600000	0.2097	0.6545	32.04	29.63
252	24900001	27900000	0.2040	0.6602	30.89	28.48
252	25200001	28200000	0.2002	0.6813	29.38	26.97
252	25500001	28500000	0.2002	0.6819	29.36	26.95
252	25800001	28800000	0.2043	0.6948	29.41	27.00
252	26100001	29100000	0.2127	0.7128	29.84	27.43
252	26400001	29400000	0.2148	0.7254	29.61	27.20
252	26700001	29700000	0.2143	0.7369	29.09	26.68
252	27000001	30000000	0.2000	0.7237	27.63	25.22
252	27300001	30300000	0.1914	0.7325	26.13	23.72
252	27600001	30600000	0.1821	0.7278	25.03	22.62
252	27900001	30900000	0.1797	0.7094	25.33	22.92
252	28200001	31200000	0.1700	0.6997	24.29	21.88
252	28500001	31500000	0.1683	0.7097	23.72	21.31
252	28800001	31800000	0.1779	0.7109	25.02	22.61
252	29100001	32100000	0.1707	0.7094	24.06	21.65
252	29400001	32400000	0.1689	0.7363	22.94	20.53
252	29700001	32700000	0.1768	0.7243	24.41	22.00
252	30000001	33000000	0.1856	0.7386	25.13	22.72
252	30300001	33300000	0.1865	0.7323	25.46	23.05
252	30600001	33600000	0.1851	0.7270	25.46	23.05
252	30900001	33900000	0.2007	0.7284	27.55	25.14
252	31200001	34200000	0.2086	0.7247	28.79	26.38
252	31500001	34500000	0.2119	0.7113	29.80	27.39
252	31800001	34800000	0.2021	0.7155	28.25	25.84
252	32100001	35100000	0.2042	0.7164	28.51	26.10
252	32400001	35400000	0.2049	0.6942	29.52	27.11
252	32700001	35700000	0.1972	0.7025	28.07	25.66
252	33000001	36000000	0.1954	0.6944	28.15	25.74
252	33300001	36300000	0.1935	0.6955	27.82	25.41
252	33600001	36600000	0.2045	0.7049	29.01	26.60
252	33900001	36900000	0.1838	0.7102	25.88	23.47
252	34200001	37200000	0.1811	0.7132	25.40	22.99
252	34500001	37500000	0.1952	0.7234	26.98	24.57
252	34800001	37800000	0.1953	0.7055	27.68	25.27
252	35100001	38100000	0.2058	0.6986	29.46	27.05
252	35400001	38400000	0.2063	0.7169	28.78	26.37
252	35700001	38700000	0.2024	0.7015	28.85	26.44
252	36000001	39000000	0.2019	0.6827	29.58	27.17
252	36300001	39300000	0.2057	0.6743	30.51	28.10
252	36600001	39600000	0.1963	0.6526	30.07	27.66
252	36900001	39900000	0.2016	0.6540	30.82	28.41
252	37200001	40200000	0.2047	0.6524	31.37	28.96
252	37500001	40500000	0.1907	0.6572	29.01	26.60
252	37800001	40800000	0.1829	0.6799	26.90	24.49
252	38100001	41100000	0.1758	0.6980	25.19	22.78
252	38400001	41400000	0.1745	0.6895	25.31	22.90
252	38700001	41700000	0.1693	0.6955	24.34	21.93
252	39000001	42000000	0.1669	0.7362	22.67	20.26
252	39300001	42300000	0.1614	0.7514	21.47	19.06
252	39600001	42600000	0.1647	0.7702	21.38	18.97
252	39900001	42900000	0.1678	0.7763	21.62	19.21
252	40200001	43200000	0.1613	0.7948	20.30	17.89
252	40500001	43500000	0.1674	0.7976	20.99	18.58
252	40800001	43800000	0.1827	0.8075	22.63	20.22
252	41100001	44100000	0.1671	0.7963	20.99	18.58
252	41400001	44400000	0.1724	0.7702	22.38	19.97
252	41700001	44700000	0.1778	0.7754	22.93	20.52
252	42000001	45000000	0.1715	0.7705	22.26	19.85
252	42300001	45300000	0.1754	0.7562	23.20	20.79
252	42600001	45600000	0.1816	0.7549	24.05	21.64
252	42900001	45900000	0.1848	0.7496	24.65	22.24
252	43200001	46200000	0.1854	0.7348	25.23	22.82
252	43500001	46500000	0.1774	0.7154	24.79	22.38
252	43800001	46800000	0.1715	0.6892	24.89	22.48
252	44100001	47100000	0.1785	0.6768	26.37	23.96
252	44400001	47400000	0.1613	0.6988	23.08	20.67
252	44700001	47700000	0.1696	0.7052	24.05	21.64
252	45000001	48000000	0.1756	0.6934	25.32	22.91
252	45300001	48300000	0.1761	0.6961	25.30	22.89
252	45600001	48600000	0.1664	0.7057	23.59	21.18
252	45900001	48900000	0.1600	0.7041	22.72	20.31
252	46200001	49200000	0.1682	0.7015	23.98	21.57
252	46500001	49500000	0.1672	0.6982	23.94	21.53
252	46800001	49800000	0.1612	0.6990	23.07	20.66
252	47100001	50100000	0.1598	0.7225	22.12	19.71
252	47400001	50400000	0.1752	0.7348	23.84	21.43
252	47700001	50700000	0.1705	0.7195	23.70	21.29
252	48000001	51000000	0.1653	0.7230	22.86	20.45
252	48300001	51300000	0.1639	0.7144	22.94	20.53
252	48600001	51600000	0.1640	0.7006	23.40	20.99
252	48900001	51900000	0.1818	0.6977	26.05	23.64
252	49200001	52200000	0.1788	0.7109	25.15	22.74
252	49500001	52500000	0.1868	0.7323	25.52	23.11
252	49800001	52800000	0.1918	0.7286	26.32	23.91
252	50100001	53100000	0.2056	0.7325	28.06	25.65
252	50400001	53400000	0.1982	0.7056	28.09	25.68
252	50700001	53700000	0.1972	0.7150	27.58	25.17
252	51000001	54000000	0.2042	0.7256	28.15	25.74
252	51300001	54300000	0.1985	0.7407	26.80	24.39
252	51600001	54600000	0.2031	0.7432	27.33	24.92
252	51900001	54900000	0.1838	0.7241	25.38	22.97
252	52200001	55200000	0.1899	0.7103	26.73	24.32
252	52500001	55500000	0.1895	0.7091	26.73	24.32
252	52800001	55800000	0.1985	0.7203	27.55	25.14
252	53100001	56100000	0.2018	0.7077	28.52	26.11
252	53400001	56400000	0.2014	0.7380	27.29	24.88
252	53700001	56700000	0.2078	0.7561	27.48	25.07
252	54000001	57000000	0.1994	0.7471	26.69	24.28
252	54300001	57300000	0.2092	0.7532	27.77	25.36
252	54600001	57600000	0.2021	0.7535	26.82	24.41
252	54900001	57900000	0.2040	0.7750	26.32	23.91
252	55200001	58200000	0.2001	0.7807	25.62	23.21
252	55500001	58500000	0.2038	0.7814	26.08	23.67
252	55800001	58800000	0.1911	0.7864	24.30	21.89
252	56100001	59100000	0.1725	0.7840	22.00	19.59
252	56400001	59400000	0.1791	0.7750	23.11	20.70
252	56700001	59700000	0.1740	0.7556	23.03	20.62
252	57000001	60000000	0.1789	0.7592	23.57	21.16
252	57300001	60300000	0.1785	0.7547	23.65	21.24
252	57600001	60600000	0.2090	0.7579	27.58	25.17
252	57900001	60900000	0.2009	0.7715	26.03	23.62
252	58200001	61200000	0.1918	0.7721	24.84	22.43
252	58500001	61500000	0.1781	0.7604	23.43	21.02
252	58800001	61800000	0.1929	0.7631	25.29	22.88
252	59100001	62100000	0.2096	0.7744	27.07	24.66
252	59400001	62400000	0.2100	0.7605	27.61	25.20
252	59700001	62700000	0.1965	0.7594	25.88	23.47
252	60000001	63000000	0.2037	0.7628	26.70	24.29
252	60300001	63300000	0.1972	0.7570	26.05	23.64
252	60600001	63600000	0.1682	0.7641	22.01	19.60
252	60900001	63900000	0.1711	0.7557	22.64	20.23
252	61200001	64200000	0.1800	0.7515	23.95	21.54
252	61500001	64500000	0.1961	0.7634	25.69	23.28
252	61800001	64800000	0.1805	0.7638	23.63	21.22
252	62100001	65100000	0.1762	0.7602	23.18	20.77
252	62400001	65400000	0.1765	0.7757	22.75	20.34
252	62700001	65700000	0.2020	0.7817	25.85	23.44
252	63000001	66000000	0.1992	0.7748	25.71	23.30
252	63300001	66300000	0.1912	0.7734	24.73	22.32
252	63600001	66600000	0.1881	0.7675	24.51	22.10
252	63900001	66900000	0.1969	0.7786	25.28	22.87
252	64200001	67200000	0.1974	0.7860	25.12	22.71
252	64500001	67500000	0.1777	0.7736	22.97	20.56
252	64800001	67800000	0.1947	0.7704	25.27	22.86
252	65100001	68100000	0.1814	0.7713	23.52	21.11
252	65400001	68400000	0.1759	0.7673	22.93	20.52
252	65700001	68700000	0.1564	0.7679	20.37	17.96
252	66000001	69000000	0.1528	0.7586	20.14	17.73
252	66300001	69300000	0.1685	0.7593	22.20	19.79
252	66600001	69600000	0.1870	0.7583	24.66	22.25
252	66900001	69900000	0.1790	0.7489	23.90	21.49
252	67200001	70200000	0.1807	0.7581	23.84	21.43
252	67500001	70500000	0.1895	0.7665	24.73	22.32
252	67800001	70800000	0.1826	0.7676	23.80	21.39
252	68100001	71100000	0.1909	0.7698	24.80	22.39
252	68400001	71400000	0.1917	0.7705	24.88	22.47
252	68700001	71700000	0.2041	0.7831	26.06	23.65
252	69000001	72000000	0.2071	0.7978	25.96	23.55
252	69300001	72300000	0.2004	0.8118	24.68	22.27
252	69600001	72600000	0.1892	0.8214	23.03	20.62
252	69900001	72900000	0.1902	0.8285	22.95	20.54
252	70200001	73200000	0.1817	0.8232	22.07	19.66
252	70500001	73500000	0.1747	0.8249	21.18	18.77
252	70800001	73800000	0.1604	0.8240	19.47	17.06
252	71100001	74100000	0.1603	0.8256	19.41	17.00
252	71400001	74400000	0.1536	0.8306	18.49	16.08
252	71700001	74700000	0.1516	0.8148	18.60	16.19
252	72000001	75000000	0.1425	0.8120	17.55	15.14
252	72300001	75300000	0.1367	0.8026	17.04	14.63
252	72600001	75600000	0.1275	0.7915	16.11	13.70
252	72900001	75900000	0.1321	0.7874	16.77	14.36
252	73200001	76200000	0.1407	0.7814	18.00	15.59
252	73500001	76500000	0.1393	0.7772	17.92	15.51
252	73800001	76800000	0.1430	0.7850	18.22	15.81
252	74100001	77100000	0.1487	0.7833	18.98	16.57
252	74400001	77400000	0.1498	0.7798	19.21	16.80
252	74700001	77700000	0.1538	0.7929	19.40	16.99
252	75000001	78000000	0.1599	0.8099	19.74	17.33
252	75300001	78300000	0.1623	0.8040	20.18	17.77
252	75600001	78600000	0.1778	0.8129	21.87	19.46
252	75900001	78900000	0.1720	0.8144	21.12	18.71
252	76200001	79200000	0.1643	0.8141	20.18	17.77
252	76500001	79500000	0.1855	0.8188	22.66	20.25
252	76800001	79800000	0.1964	0.8158	24.07	21.66
252	77100001	80100000	0.1955	0.8183	23.89	21.48
252	77400001	80400000	0.2055	0.8225	24.98	22.57
252	77700001	80700000	0.2026	0.8078	25.08	22.67
252	78000001	81000000	0.1949	0.7948	24.52	22.11
252	78300001	81300000	0.1979	0.8005	24.73	22.32
252	78600001	81600000	0.1920	0.8006	23.99	21.58
252	78900001	81900000	0.2034	0.7893	25.77	23.36
252	79200001	82200000	0.2010	0.7857	25.59	23.18
252	79500001	82500000	0.1838	0.7699	23.87	21.46
252	79800001	82800000	0.1739	0.7605	22.87	20.46
252	80100001	83100000	0.1691	0.7639	22.14	19.73
252	80400001	83400000	0.1711	0.7679	22.28	19.87
252	80700001	83700000	0.1764	0.7753	22.75	20.34
252	81000001	84000000	0.1728	0.7809	22.12	19.71
252	81300001	84300000	0.1721	0.7931	21.70	19.29
252	81600001	84600000	0.1726	0.7868	21.94	19.53
252	81900001	84900000	0.1698	0.8076	21.02	18.61
252	82200001	85200000	0.1676	0.8156	20.55	18.14
252	82500001	85500000	0.1830	0.8352	21.91	19.50
252	82800001	85800000	0.1791	0.8284	21.61	19.20
252	83100001	86100000	0.1811	0.8328	21.75	19.34
252	83400001	86400000	0.1753	0.8257	21.23	18.82
252	83700001	86700000	0.1619	0.8196	19.75	17.34
252	84000001	87000000	0.1854	0.7995	23.19	20.78
252	84300001	87300000	0.1803	0.7890	22.85	20.44
252	84600001	87600000	0.1731	0.7926	21.84	19.43
252	84900001	87900000	0.1753	0.7783	22.53	20.12
252	85200001	88200000	0.1931	0.7853	24.59	22.18
252	85500001	88500000	0.1787	0.7858	22.74	20.33
252	85800001	88800000	0.1872	0.7882	23.75	21.34
252	86100001	89100000	0.1891	0.7837	24.13	21.72
252	86400001	89400000	0.1837	0.7882	23.30	20.89
252	86700001	89700000	0.1797	0.7978	22.52	20.11
252	87000001	90000000	0.1681	0.8211	20.48	18.07
252	87300001	90300000	0.1734	0.8338	20.80	18.39
252	87600001	90600000	0.1848	0.8411	21.97	19.56
252	87900001	90900000	0.1792	0.8471	21.16	18.75
252	88200001	91200000	0.1667	0.8492	19.63	17.22
252	88500001	91500000	0.1780	0.8486	20.98	18.57
252	88800001	91800000	0.1779	0.8569	20.76	18.35
252	89100001	92100000	0.1857	0.8580	21.64	19.23
252	89400001	92400000	0.1948	0.8530	22.84	20.43
252	89700001	92700000	0.2019	0.8496	23.77	21.36
252	90000001	93000000	0.2079	0.8467	24.56	22.15
252	90300001	93300000	0.2093	0.8437	24.81	22.40
252	90600001	93600000	0.2001	0.8373	23.90	21.49
252	90900001	93900000	0.1951	0.8361	23.34	20.93
252	91200001	94200000	0.2042	0.8346	24.47	22.06
252	91500001	94500000	0.1906	0.8328	22.88	20.47
252	91800001	94800000	0.1885	0.8339	22.61	20.20
252	92100001	95100000	0.1756	0.8352	21.03	18.62
252	92400001	95400000	0.1676	0.8353	20.06	17.65
252	92700001	95700000	0.1705	0.8468	20.14	17.73
252	93000001	96000000	0.1704	0.8537	19.96	17.55
252	93300001	96300000	0.1664	0.8511	19.55	17.14
252	93600001	96600000	0.1657	0.8538	19.41	17.00
252	93900001	96900000	0.1683	0.8481	19.84	17.43
252	94200001	97200000	0.1631	0.8469	19.26	16.85
252	94500001	97500000	0.1718	0.8568	20.05	17.64
252	94800001	97800000	0.1682	0.8659	19.43	17.02
252	95100001	98100000	0.1636	0.8709	18.79	16.38
252	95400001	98400000	0.1508	0.8739	17.26	14.85
252	95700001	98700000	0.1423	0.8638	16.47	14.06
252	96000001	99000000	0.1456	0.8598	16.94	14.53
252	96300001	99300000	0.1535	0.8599	17.85	15.44
252	96600001	99600000	0.1478	0.8601	17.18	14.77
252	96900001	99900000	0.1582	0.8668	18.25	15.84
252	97200001	100200000	0.1604	0.8712	18.41	16.00
252	97500001	100500000	0.1660	0.8691	19.10	16.69
252	97800001	100800000	0.1730	0.8544	20.25	17.84
252	98100001	101100000	0.1825	0.8449	21.60	19.19
252	98400001	101400000	0.1919	0.8507	22.56	20.15
252	98700001	101700000	0.2074	0.8623	24.05	21.64
252	99000001	102000000	0.1999	0.8287	24.12	21.71
252	99300001	102300000	0.1904	0.8132	23.41	21.00
252	99600001	102600000	0.1965	0.8077	24.33	21.92
252	99900001	102900000	0.2012	0.8093	24.86	22.45
252	100200001	103200000	0.1867	0.8063	23.16	20.75
252	100500001	103500000	0.1789	0.8050	22.22	19.81
252	100800001	103800000	0.1643	0.8145	20.17	17.76
252	101100001	104100000	0.1666	0.8222	20.27	17.86
252	101400001	104400000	0.1639	0.8131	20.15	17.74
252	101700001	104700000	0.1467	0.8130	18.05	15.64
252	102000001	105000000	0.1599	0.8369	19.11	16.70
252	102300001	105300000	0.1546	0.8504	18.18	15.77
252	102600001	105600000	0.1603	0.8632	18.57	16.16
252	102900001	105900000	0.1511	0.8601	17.57	15.16
252	103200001	106200000	0.1532	0.8654	17.71	15.30
252	103500001	106500000	0.1498	0.8687	17.24	14.83
252	103800001	106800000	0.1636	0.8708	18.79	16.38
252	104100001	107100000	0.1693	0.8661	19.55	17.14
252	104400001	107400000	0.1918	0.8795	21.81	19.40
252	104700001	107700000	0.2111	0.8806	23.98	21.57
252	105000001	108000000	0.2226	0.8946	24.88	22.47
252	105300001	108300000	0.2488	0.9064	27.45	25.04
252	105600001	108600000	0.2673	0.9116	29.33	26.92
252	105900001	108900000	0.2877	0.9252	31.09	28.68
252	106200001	109200000	0.3074	0.9235	33.29	30.88
252	106500001	109500000	0.3336	0.9280	35.95	33.54
252	106800001	109800000	0.3304	0.9247	35.73	33.32
252	107100001	110100000	0.3337	0.9300	35.88	33.47
252	107400001	110400000	0.3227	0.9251	34.89	32.48
252	107700001	110700000	0.3138	0.9206	34.09	31.68
252	108000001	111000000	0.2860	0.8937	32.00	29.59
252	108300001	111100271	0.2715	0.8674	29.21	26.80
265	1	3000000	0.2079	0.8361	24.87	22.46
265	300001	3300000	0.2163	0.8301	26.05	23.64
265	600001	3600000	0.2069	0.8195	25.25	22.84
265	900001	3900000	0.2030	0.8102	25.06	22.65
265	1200001	4200000	0.2122	0.8176	25.95	23.54
265	1500001	4500000	0.2102	0.8138	25.83	23.42
265	1800001	4800000	0.2062	0.8157	25.28	22.87
265	2100001	5100000	0.2071	0.8202	25.24	22.83
265	2400001	5400000	0.2072	0.8238	25.16	22.75
265	2700001	5700000	0.2142	0.8128	26.35	23.94
265	3000001	6000000	0.2056	0.8155	25.21	22.80
265	3300001	6300000	0.1976	0.8164	24.21	21.80
265	3600001	6600000	0.1997	0.8205	24.34	21.93
265	3900001	6900000	0.2219	0.8297	26.74	24.33
265	4200001	7200000	0.2172	0.8084	26.87	24.46
265	4500001	7500000	0.2233	0.8073	27.65	25.24
265	4800001	7800000	0.2143	0.8215	26.09	23.68
265	5100001	8100000	0.2120	0.8220	25.79	23.38
265	5400001	8400000	0.2049	0.8301	24.68	22.27
265	5700001	8700000	0.2018	0.8393	24.04	21.63
265	6000001	9000000	0.2004	0.8379	23.92	21.51
265	6300001	9300000	0.1909	0.8396	22.74	20.33
265	6600001	9600000	0.1704	0.8421	20.24	17.83
265	6900001	9900000	0.1501	0.8400	17.87	15.46
265	7200001	10200000	0.1536	0.8427	18.23	15.82
265	7500001	10500000	0.1516	0.8499	17.84	15.43
265	7800001	10800000	0.1625	0.8481	19.16	16.75
265	8100001	11100000	0.1637	0.8501	19.26	16.85
265	8400001	11400000	0.1701	0.8447	20.14	17.73
265	8700001	11700000	0.1813	0.8458	21.43	19.02
265	9000001	12000000	0.1805	0.8461	21.34	18.93
265	9300001	12300000	0.1803	0.8389	21.49	19.08
265	9600001	12600000	0.1995	0.8428	23.67	21.26
265	9900001	12900000	0.1996	0.8290	24.07	21.66
265	10200001	13200000	0.1967	0.8376	23.49	21.08
265	10500001	13500000	0.1797	0.8289	21.68	19.27
265	10800001	13800000	0.1681	0.8017	20.97	18.56
265	11100001	14100000	0.1687	0.8019	21.04	18.63
265	11400001	14400000	0.1614	0.8032	20.09	17.68
265	11700001	14700000	0.1660	0.7974	20.82	18.41
265	12000001	15000000	0.1657	0.7916	20.93	18.52
265	12300001	15300000	0.1714	0.7874	21.76	19.35
265	12600001	15600000	0.1724	0.7830	22.01	19.60
265	12900001	15900000	0.1878	0.7907	23.75	21.34
265	13200001	16200000	0.1833	0.7875	23.28	20.87
265	13500001	16500000	0.1960	0.7839	25.00	22.59
265	13800001	16800000	0.2049	0.8050	25.46	23.05
265	14100001	17100000	0.2060	0.8020	25.69	23.28
265	14400001	17400000	0.2192	0.7996	27.41	25.00
265	14700001	17700000	0.2040	0.8053	25.33	22.92
265	15000001	18000000	0.2036	0.7952	25.60	23.19
265	15300001	18300000	0.1902	0.7943	23.95	21.54
265	15600001	18600000	0.1820	0.7915	22.99	20.58
265	15900001	18900000	0.1748	0.8038	21.75	19.34
265	16200001	19200000	0.1752	0.8018	21.85	19.44
265	16500001	19500000	0.1673	0.8072	20.72	18.31
265	16800001	19800000	0.1663	0.7969	20.87	18.46
265	17100001	20100000	0.1500	0.7952	18.87	16.46
265	17400001	20400000	0.1443	0.7945	18.17	15.76
265	17700001	20700000	0.1443	0.7930	18.20	15.79
265	18000001	21000000	0.1553	0.8130	19.11	16.70
265	18300001	21300000	0.1729	0.8190	21.12	18.71
265	18600001	21600000	0.1643	0.8183	20.07	17.66
265	18900001	21900000	0.1645	0.8030	20.49	18.08
265	19200001	22200000	0.1677	0.8078	20.76	18.35
265	19500001	22500000	0.1720	0.7898	21.78	19.37
265	19800001	22800000	0.1608	0.7862	20.45	18.04
265	20100001	23100000	0.1706	0.7724	22.09	19.68
265	20400001	23400000	0.1572	0.7249	21.69	19.28
265	20700001	23700000	0.1605	0.6976	23.01	20.60
265	21000001	24000000	0.1430	0.6923	20.66	18.25
265	21300001	24300000	0.1424	0.6858	20.76	18.35
265	21600001	24600000	0.1625	0.6910	23.51	21.10
265	21900001	24900000	0.1597	0.6953	22.97	20.56
265	22200001	25200000	0.1601	0.6825	23.46	21.05
265	22500001	25500000	0.1685	0.6981	24.14	21.73
265	22800001	25800000	0.1713	0.7079	24.19	21.78
265	23100001	26100000	0.1739	0.7196	24.17	21.76
265	23400001	26400000	0.1987	0.7670	25.91	23.50
265	23700001	26700000	0.2000	0.7838	25.51	23.10
265	24000001	27000000	0.2166	0.7862	27.55	25.14
265	24300001	27300000	0.1979	0.7789	25.41	23.00
265	24600001	27600000	0.1883	0.7742	24.32	21.91
265	24900001	27900000	0.1805	0.7737	23.33	20.92
265	25200001	28200000	0.1697	0.7635	22.23	19.82
265	25500001	28500000	0.1606	0.7609	21.11	18.70
265	25800001	28800000	0.1836	0.7609	24.13	21.72
265	26100001	29100000	0.1769	0.7468	23.68	21.27
265	26400001	29400000	0.1681	0.7478	22.48	20.07
265	26700001	29700000	0.1723	0.7590	22.71	20.30
265	27000001	30000000	0.1660	0.7490	22.17	19.76
265	27300001	30300000	0.1797	0.7568	23.75	21.34
265	27600001	30600000	0.1915	0.7614	25.15	22.74
265	27900001	30900000	0.1979	0.7579	26.11	23.70
265	28200001	31200000	0.2153	0.7824	27.52	25.11
265	28500001	31500000	0.2177	0.7678	28.35	25.94
265	28800001	31800000	0.2007	0.7588	26.45	24.04
265	29100001	32100000	0.1955	0.7688	25.43	23.02
265	29400001	32400000	0.1870	0.7627	24.52	22.11
265	29700001	32700000	0.1827	0.7566	24.15	21.74
265	30000001	33000000	0.1843	0.7529	24.49	22.08
265	30300001	33300000	0.1874	0.7537	24.86	22.45
265	30600001	33600000	0.1859	0.7514	24.74	22.33
265	30900001	33900000	0.1820	0.7376	24.67	22.26
265	31200001	34200000	0.1766	0.7178	24.61	22.20
265	31500001	34500000	0.1705	0.7125	23.93	21.52
265	31800001	34800000	0.1745	0.7196	24.25	21.84
265	32100001	35100000	0.1786	0.7201	24.80	22.39
265	32400001	35400000	0.1828	0.7314	24.99	22.58
265	32700001	35700000	0.1860	0.7204	25.81	23.40
265	33000001	36000000	0.1857	0.7357	25.24	22.83
265	33300001	36300000	0.1724	0.7348	23.47	21.06
265	33600001	36600000	0.1656	0.7380	22.44	20.03
265	33900001	36900000	0.1770	0.7458	23.73	21.32
265	34200001	37200000	0.1756	0.7314	24.01	21.60
265	34500001	37500000	0.1742	0.7229	24.10	21.69
265	34800001	37800000	0.1671	0.7110	23.50	21.09
265	35100001	38100000	0.1711	0.7142	23.96	21.55
265	35400001	38400000	0.1740	0.7070	24.62	22.21
265	35700001	38700000	0.1702	0.7316	23.26	20.85
265	36000001	39000000	0.1660	0.7237	22.94	20.53
265	36300001	39300000	0.1762	0.7221	24.40	21.99
265	36600001	39600000	0.1798	0.7123	25.25	22.84
265	36900001	39900000	0.1758	0.7117	24.70	22.29
265	37200001	40200000	0.1858	0.7377	25.19	22.78
265	37500001	40500000	0.1961	0.7687	25.51	23.10
265	37800001	40800000	0.1974	0.7651	25.80	23.39
265	38100001	41100000	0.1907	0.7438	25.64	23.23
265	38400001	41400000	0.1955	0.7277	26.87	24.46
265	38700001	41700000	0.1947	0.6938	28.07	25.66
265	39000001	42000000	0.1959	0.6957	28.16	25.75
265	39300001	42300000	0.1938	0.6998	27.70	25.29
265	39600001	42600000	0.1942	0.7051	27.54	25.13
265	39900001	42900000	0.1877	0.6970	26.93	24.52
265	40200001	43200000	0.1829	0.7021	26.05	23.64
265	40500001	43500000	0.1857	0.7013	26.48	24.07
265	40800001	43800000	0.1980	0.7196	27.52	25.11
265	41100001	44100000	0.2090	0.7431	28.13	25.72
265	41400001	44400000	0.2088	0.7548	27.66	25.25
265	41700001	44700000	0.2125	0.7780	27.31	24.90
265	42000001	45000000	0.2151	0.7701	27.94	25.53
265	42300001	45300000	0.2153	0.7753	27.77	25.36
265	42600001	45600000	0.2062	0.7607	27.11	24.70
265	42900001	45900000	0.2147	0.7739	27.74	25.33
265	43200001	46200000	0.2139	0.7622	28.07	25.66
265	43500001	46500000	0.2041	0.7512	27.17	24.76
265	43800001	46800000	0.1932	0.7394	26.13	23.72
265	44100001	47100000	0.1925	0.7112	27.07	24.66
265	44400001	47400000	0.1826	0.7071	25.82	23.41
265	44700001	47700000	0.1820	0.6956	26.17	23.76
265	45000001	48000000	0.1760	0.6847	25.70	23.29
265	45300001	48300000	0.1796	0.6749	26.61	24.20
265	45600001	48600000	0.1840	0.6765	27.21	24.80
265	45900001	48900000	0.1800	0.6678	26.95	24.54
265	46200001	49200000	0.1623	0.6669	24.34	21.93
265	46500001	49500000	0.1725	0.6653	25.93	23.52
265	46800001	49800000	0.1622	0.6608	24.55	22.14
265	47100001	50100000	0.1616	0.6737	23.99	21.58
265	47400001	50400000	0.1618	0.6677	24.23	21.82
265	47700001	50700000	0.1636	0.6578	24.87	22.46
265	48000001	51000000	0.1716	0.6592	26.03	23.62
265	48300001	51300000	0.1689	0.6692	25.24	22.83
265	48600001	51600000	0.1724	0.6828	25.25	22.84
265	48900001	51900000	0.1688	0.6810	24.79	22.38
265	49200001	52200000	0.1771	0.6657	26.61	24.20
265	49500001	52500000	0.1790	0.6583	27.19	24.78
265	49800001	52800000	0.1894	0.6645	28.50	26.09
265	50100001	53100000	0.1927	0.6577	29.29	26.88
265	50400001	53400000	0.1939	0.6541	29.64	27.23
265	50700001	53700000	0.1822	0.6539	27.86	25.45
265	51000001	54000000	0.1792	0.6646	26.96	24.55
265	51300001	54300000	0.1746	0.6354	27.48	25.07
265	51600001	54600000	0.1623	0.6242	26.00	23.59
265	51900001	54900000	0.1638	0.6389	25.64	23.23
265	52200001	55200000	0.1793	0.6595	27.19	24.78
265	52500001	55500000	0.1700	0.6664	25.51	23.10
265	52800001	55800000	0.1716	0.6778	25.31	22.90
265	53100001	55942751	0.1631	0.6914	22.35	19.94
301	1	3000000	0.1624	0.6419	25.31	22.90
301	300001	3300000	0.1693	0.6286	26.93	24.52
301	600001	3600000	0.1585	0.6367	24.89	22.48
301	900001	3900000	0.1615	0.6364	25.38	22.97
301	1200001	4200000	0.1612	0.6386	25.25	22.84
301	1500001	4500000	0.1607	0.6280	25.59	23.18
301	1800001	4800000	0.1593	0.6334	25.15	22.74
301	2100001	5100000	0.1628	0.6272	25.95	23.54
301	2400001	5400000	0.1527	0.6365	23.99	21.58
301	2700001	5700000	0.1530	0.6511	23.51	21.10
301	3000001	6000000	0.1491	0.6531	22.83	20.42
301	3300001	6300000	0.1416	0.6594	21.48	19.07
301	3600001	6600000	0.1370	0.6250	21.93	19.52
301	3900001	6900000	0.1312	0.6235	21.03	18.62
301	4200001	7200000	0.1222	0.6195	19.73	17.32
301	4500001	7500000	0.1298	0.6247	20.77	18.36
301	4800001	7800000	0.1260	0.5964	21.13	18.72
301	5100001	8100000	0.1187	0.5964	19.91	17.50
301	5400001	8400000	0.1189	0.5932	20.05	17.64
301	5700001	8700000	0.1223	0.5856	20.88	18.47
301	6000001	9000000	0.1170	0.5624	20.81	18.40
301	6300001	9300000	0.1220	0.5485	22.24	19.83
301	6600001	9600000	0.1131	0.5607	20.18	17.77
301	6900001	9900000	0.1078	0.5600	19.25	16.84
301	7200001	10200000	0.1069	0.5405	19.78	17.37
301	7500001	10500000	0.1098	0.5296	20.73	18.32
301	7800001	10800000	0.1182	0.5444	21.71	19.30
301	8100001	11100000	0.1346	0.5467	24.62	22.21
301	8400001	11400000	0.1370	0.5319	25.76	23.35
301	8700001	11700000	0.1412	0.5293	26.68	24.27
301	9000001	12000000	0.1559	0.5536	28.16	25.75
301	9300001	12300000	0.1541	0.5619	27.42	25.01
301	9600001	12600000	0.1641	0.5879	27.92	25.51
301	9900001	12900000	0.1656	0.5979	27.69	25.28
301	10200001	13200000	0.1687	0.6233	27.07	24.66
301	10500001	13500000	0.1770	0.6350	27.88	25.47
301	10800001	13800000	0.1725	0.6562	26.29	23.88
301	11100001	14100000	0.1596	0.6570	24.30	21.89
301	11400001	14400000	0.1529	0.6444	23.73	21.32
301	11700001	14700000	0.1535	0.6434	23.86	21.45
301	12000001	15000000	0.1487	0.6271	23.71	21.30
301	12300001	15300000	0.1568	0.6353	24.68	22.27
301	12600001	15600000	0.1554	0.6328	24.56	22.15
301	12900001	15900000	0.1669	0.6431	25.95	23.54
301	13200001	16200000	0.1691	0.6614	25.57	23.16
301	13500001	16370761	0.1553	0.6783	21.91	19.50
374	1	3000000	0.1250	0.7074	17.67	15.26
374	300001	3300000	0.1350	0.7005	19.27	16.86
374	600001	3600000	0.1430	0.6954	20.57	18.16
374	900001	3900000	0.1277	0.6960	18.35	15.94
374	1200001	4200000	0.1323	0.6881	19.23	16.82
374	1500001	4500000	0.1379	0.6894	20.01	17.60
374	1800001	4800000	0.1424	0.7026	20.27	17.86
374	2100001	5100000	0.1533	0.7120	21.54	19.13
374	2400001	5400000	0.1659	0.7307	22.70	20.29
374	2700001	5700000	0.1684	0.7378	22.82	20.41
374	3000001	6000000	0.1670	0.7486	22.31	19.90
374	3300001	6300000	0.1741	0.7706	22.59	20.18
374	3600001	6600000	0.1688	0.7781	21.70	19.29
374	3900001	6900000	0.1885	0.7789	24.20	21.79
374	4200001	7200000	0.1819	0.7842	23.19	20.78
374	4500001	7500000	0.1820	0.7928	22.96	20.55
374	4800001	7800000	0.1850	0.7918	23.37	20.96
374	5100001	8100000	0.1776	0.7883	22.53	20.12
374	5400001	8400000	0.1677	0.7871	21.31	18.90
374	5700001	8700000	0.1619	0.7891	20.51	18.10
374	6000001	9000000	0.1556	0.7794	19.96	17.55
374	6300001	9300000	0.1515	0.7624	19.87	17.46
374	6600001	9600000	0.1634	0.7708	21.20	18.79
374	6900001	9900000	0.1507	0.7753	19.43	17.02
374	7200001	10200000	0.1550	0.7741	20.03	17.62
374	7500001	10500000	0.1590	0.7753	20.51	18.10
374	7800001	10800000	0.1462	0.7672	19.05	16.64
374	8100001	11100000	0.1542	0.7576	20.36	17.95
374	8400001	11400000	0.1576	0.7541	20.90	18.49
374	8700001	11700000	0.1595	0.7399	21.56	19.15
374	9000001	12000000	0.1689	0.7538	22.41	20.00
374	9300001	12300000	0.1681	0.7578	22.18	19.77
374	9600001	12600000	0.1655	0.7482	22.12	19.71
374	9900001	12900000	0.1645	0.7486	21.97	19.56
374	10200001	13200000	0.1593	0.7536	21.13	18.72
374	10500001	13500000	0.1517	0.7517	20.19	17.78
374	10800001	13800000	0.1432	0.7548	18.97	16.56
374	11100001	14100000	0.1432	0.7632	18.76	16.35
374	11400001	14400000	0.1487	0.7698	19.31	16.90
374	11700001	14700000	0.1517	0.7642	19.85	17.44
374	12000001	15000000	0.1439	0.7568	19.02	16.61
374	12300001	15300000	0.1378	0.7498	18.38	15.97
374	12600001	15600000	0.1406	0.7557	18.61	16.20
374	12900001	15900000	0.1375	0.7460	18.43	16.02
374	13200001	16200000	0.1401	0.7313	19.16	16.75
374	13500001	16500000	0.1541	0.7321	21.04	18.63
374	13800001	16800000	0.1618	0.7323	22.09	19.68
374	14100001	17100000	0.1510	0.7337	20.58	18.17
374	14400001	17400000	0.1490	0.7335	20.31	17.90
374	14700001	17700000	0.1470	0.7402	19.86	17.45
374	15000001	18000000	0.1461	0.7461	19.58	17.17
374	15300001	18300000	0.1386	0.7488	18.50	16.09
374	15600001	18600000	0.1394	0.7293	19.11	16.70
374	15900001	18900000	0.1390	0.7197	19.31	16.90
374	16200001	19200000	0.1383	0.7171	19.29	16.88
374	16500001	19500000	0.1438	0.7169	20.06	17.65
374	16800001	19800000	0.1281	0.6970	18.37	15.96
374	17100001	20100000	0.1379	0.6954	19.83	17.42
374	17400001	20400000	0.1288	0.6849	18.81	16.40
374	17700001	20700000	0.1286	0.6708	19.17	16.76
374	18000001	21000000	0.1268	0.6438	19.70	17.29
374	18300001	21300000	0.1275	0.6434	19.82	17.41
374	18600001	21600000	0.1194	0.6592	18.12	15.71
374	18900001	21900000	0.1245	0.6730	18.50	16.09
374	19200001	22200000	0.1215	0.6776	17.94	15.53
374	19500001	22500000	0.1085	0.6679	16.25	13.84
374	19800001	22800000	0.1221	0.6796	17.96	15.55
374	20100001	23100000	0.1003	0.6717	14.94	12.53
374	20400001	23400000	0.1015	0.6668	15.23	12.82
374	20700001	23700000	0.1090	0.6928	15.74	13.33
374	21000001	24000000	0.1154	0.6990	16.51	14.10
374	21300001	24300000	0.1258	0.6867	18.32	15.91
374	21600001	24600000	0.1204	0.6907	17.43	15.02
374	21900001	24900000	0.1197	0.6993	17.12	14.71
374	22200001	25200000	0.1236	0.7037	17.56	15.15
374	22500001	25500000	0.1186	0.6999	16.94	14.53
374	22800001	25800000	0.1188	0.7011	16.94	14.53
374	23100001	26100000	0.1404	0.6919	20.29	17.88
374	23400001	26400000	0.1408	0.6955	20.25	17.84
374	23700001	26700000	0.1386	0.6794	20.40	17.99
374	24000001	27000000	0.1278	0.6669	19.17	16.76
374	24300001	27300000	0.1361	0.6790	20.05	17.64
374	24600001	27600000	0.1446	0.6634	21.79	19.38
374	24900001	27900000	0.1523	0.6437	23.66	21.25
374	25200001	28200000	0.1431	0.6188	23.13	20.72
374	25500001	28500000	0.1552	0.6362	24.40	21.99
374	25800001	28800000	0.1534	0.6309	24.31	21.90
374	26100001	29100000	0.1461	0.6422	22.75	20.34
374	26400001	29400000	0.1552	0.6397	24.26	21.85
374	26700001	29700000	0.1569	0.6386	24.57	22.16
374	27000001	30000000	0.1661	0.6590	25.20	22.79
374	27300001	30300000	0.1622	0.6573	24.67	22.26
374	27600001	30600000	0.1777	0.6521	27.25	24.84
374	27900001	30900000	0.1657	0.6466	25.62	23.21
374	28200001	31200000	0.1824	0.6573	27.76	25.35
374	28500001	31500000	0.1864	0.6344	29.38	26.97
374	28800001	31800000	0.1963	0.6444	30.46	28.05
374	29100001	32100000	0.1948	0.6347	30.69	28.28
374	29400001	32400000	0.2059	0.6369	32.33	29.92
374	29700001	32700000	0.2104	0.6452	32.61	30.20
374	30000001	33000000	0.2143	0.6351	33.73	31.32
374	30300001	33300000	0.2080	0.6364	32.69	30.28
374	30600001	33600000	0.1852	0.6339	29.22	26.81
374	30900001	33900000	0.1935	0.6436	30.06	27.65
374	31200001	34200000	0.1752	0.6458	27.13	24.72
374	31500001	34500000	0.1659	0.6675	24.85	22.44
374	31800001	34694964	0.1538	0.6593	22.51	20.10
406	1	531724	0.2569	0.9604	4.74	2.33
458	1	3000000	0.0823	0.6966	11.81	9.40
458	300001	3300000	0.0710	0.7034	10.10	7.69
458	600001	3600000	0.0753	0.7142	10.55	8.14
458	900001	3900000	0.0824	0.7258	11.35	8.94
458	1200001	4200000	0.0826	0.7349	11.24	8.83
458	1500001	4500000	0.0869	0.7453	11.66	9.25
458	1800001	4800000	0.0917	0.7306	12.55	10.14
458	2100001	5100000	0.0961	0.7406	12.98	10.57
458	2400001	5400000	0.1068	0.7389	14.45	12.04
458	2700001	5700000	0.1085	0.7489	14.49	12.08
458	3000001	6000000	0.1310	0.7414	17.66	15.25
458	3300001	6300000	0.1497	0.7347	20.37	17.96
458	3600001	6600000	0.1533	0.7268	21.09	18.68
458	3900001	6900000	0.1482	0.7280	20.36	17.95
458	4200001	7200000	0.1560	0.7398	21.09	18.68
458	4500001	7500000	0.1570	0.7331	21.42	19.01
458	4800001	7800000	0.1552	0.7420	20.91	18.50
458	5100001	8100000	0.1550	0.7591	20.41	18.00
458	5400001	8400000	0.1583	0.7519	21.06	18.65
458	5700001	8700000	0.1496	0.7524	19.88	17.47
458	6000001	9000000	0.1463	0.7558	19.35	16.94
458	6300001	9300000	0.1421	0.7605	18.69	16.28
458	6600001	9600000	0.1465	0.7649	19.15	16.74
458	6900001	9900000	0.1572	0.7599	20.69	18.28
458	7200001	10200000	0.1587	0.7581	20.93	18.52
458	7500001	10500000	0.1623	0.7580	21.41	19.00
458	7800001	10800000	0.1561	0.7608	20.51	18.10
458	8100001	11100000	0.1459	0.7549	19.33	16.92
458	8400001	11400000	0.1386	0.7649	18.12	15.71
458	8700001	11700000	0.1527	0.7479	20.42	18.01
458	9000001	12000000	0.1352	0.7205	18.77	16.36
458	9300001	12300000	0.1348	0.7117	18.94	16.53
458	9600001	12600000	0.1312	0.7147	18.36	15.95
458	9900001	12900000	0.1301	0.7159	18.17	15.76
458	10200001	13200000	0.1369	0.7188	19.04	16.63
458	10500001	13500000	0.1371	0.7235	18.95	16.54
458	10800001	13800000	0.1528	0.7271	21.02	18.61
458	11100001	14100000	0.1607	0.7294	22.04	19.63
458	11400001	14400000	0.1539	0.7219	21.32	18.91
458	11700001	14700000	0.1615	0.7349	21.98	19.57
458	12000001	15000000	0.1704	0.7575	22.49	20.08
458	12300001	15300000	0.1633	0.7702	21.21	18.80
458	12600001	15600000	0.1506	0.7617	19.77	17.36
458	12900001	15900000	0.1396	0.7627	18.30	15.89
458	13200001	16200000	0.1293	0.7541	17.15	14.74
458	13500001	16500000	0.1319	0.7522	17.53	15.12
458	13800001	16800000	0.1167	0.7549	15.46	13.05
458	14100001	17100000	0.1099	0.7547	14.57	12.16
458	14400001	17400000	0.1239	0.7633	16.23	13.82
458	14700001	17700000	0.1151	0.7528	15.29	12.88
458	15000001	18000000	0.1250	0.7558	16.54	14.13
458	15300001	18300000	0.1409	0.7433	18.95	16.54
458	15600001	18600000	0.1558	0.7313	21.31	18.90
458	15900001	18900000	0.1612	0.7168	22.49	20.08
458	16200001	19200000	0.1704	0.7221	23.59	21.18
458	16500001	19500000	0.1603	0.7182	22.32	19.91
458	16800001	19800000	0.1681	0.7182	23.40	20.99
458	17100001	20100000	0.1680	0.7216	23.28	20.87
458	17400001	20400000	0.1612	0.7243	22.25	19.84
458	17700001	20700000	0.1721	0.7342	23.44	21.03
458	18000001	21000000	0.1532	0.7410	20.67	18.26
458	18300001	21300000	0.1497	0.7536	19.87	17.46
458	18600001	21600000	0.1500	0.7657	19.59	17.18
458	18900001	21900000	0.1523	0.7713	19.74	17.33
458	19200001	22200000	0.1452	0.7790	18.64	16.23
458	19500001	22500000	0.1485	0.7819	19.00	16.59
458	19800001	22800000	0.1439	0.7789	18.47	16.06
458	20100001	23100000	0.1488	0.7768	19.16	16.75
458	20400001	23400000	0.1455	0.7585	19.19	16.78
458	20700001	23700000	0.1337	0.7650	17.48	15.07
458	21000001	24000000	0.1420	0.7631	18.60	16.19
458	21300001	24300000	0.1338	0.7611	17.58	15.17
458	21600001	24600000	0.1299	0.7752	16.75	14.34
458	21900001	24900000	0.1362	0.7880	17.28	14.87
458	22200001	25200000	0.1289	0.7855	16.41	14.00
458	22500001	25500000	0.1236	0.7993	15.46	13.05
458	22800001	25800000	0.1366	0.8044	16.98	14.57
458	23100001	26100000	0.1347	0.8019	16.80	14.39
458	23400001	26400000	0.1323	0.8133	16.27	13.86
458	23700001	26700000	0.1298	0.7873	16.49	14.08
458	24000001	27000000	0.1255	0.7861	15.97	13.56
458	24300001	27300000	0.1149	0.7819	14.69	12.28
458	24600001	27600000	0.1126	0.7665	14.69	12.28
458	24900001	27900000	0.0964	0.7730	12.47	10.06
458	25200001	28200000	0.1081	0.7747	13.96	11.55
458	25500001	28500000	0.1242	0.7568	16.42	14.01
458	25800001	28800000	0.1080	0.7518	14.36	11.95
458	26100001	29100000	0.1108	0.7365	15.05	12.64
458	26400001	29400000	0.1261	0.7414	17.01	14.60
458	26700001	29700000	0.1182	0.7686	15.38	12.97
458	27000001	30000000	0.1218	0.7756	15.71	13.30
458	27300001	30300000	0.1353	0.7922	17.07	14.66
458	27600001	30600000	0.1346	0.7961	16.90	14.49
458	27900001	30900000	0.1398	0.7977	17.52	15.11
458	28200001	31200000	0.1369	0.7979	17.16	14.75
458	28500001	31500000	0.1296	0.7971	16.26	13.85
458	28800001	31800000	0.1422	0.7958	17.87	15.46
458	29100001	32100000	0.1353	0.7951	17.02	14.61
458	29400001	32400000	0.1210	0.7928	15.26	12.85
458	29700001	32700000	0.1358	0.7890	17.21	14.80
458	30000001	33000000	0.1417	0.7855	18.04	15.63
458	30300001	33300000	0.1410	0.7822	18.03	15.62
458	30600001	33600000	0.1370	0.7874	17.40	14.99
458	30900001	33900000	0.1382	0.7735	17.86	15.45
458	31200001	34200000	0.1392	0.7752	17.95	15.54
458	31500001	34500000	0.1339	0.7854	17.05	14.64
458	31800001	34800000	0.1340	0.7826	17.12	14.71
458	32100001	35100000	0.1318	0.7863	16.77	14.36
458	32400001	35400000	0.1341	0.7875	17.02	14.61
458	32700001	35700000	0.1341	0.7827	17.13	14.72
458	33000001	36000000	0.1309	0.7807	16.77	14.36
458	33300001	36300000	0.1295	0.7770	16.67	14.26
458	33600001	36600000	0.1349	0.7801	17.29	14.88
458	33900001	36900000	0.1320	0.7843	16.83	14.42
458	34200001	37200000	0.1245	0.7879	15.80	13.39
458	34500001	37500000	0.1200	0.7933	15.13	12.72
458	34800001	37800000	0.1070	0.7939	13.48	11.07
458	35100001	38100000	0.1305	0.8082	16.15	13.74
458	35400001	38400000	0.1308	0.8134	16.08	13.67
458	35700001	38700000	0.1292	0.8165	15.82	13.41
458	36000001	39000000	0.1237	0.8106	15.26	12.85
458	36300001	39300000	0.1150	0.8104	14.19	11.78
458	36600001	39600000	0.1119	0.8059	13.89	11.48
458	36900001	39900000	0.1155	0.8108	14.24	11.83
458	37200001	40200000	0.1106	0.7949	13.91	11.50
458	37500001	40500000	0.1237	0.7918	15.62	13.21
458	37800001	40800000	0.1338	0.7968	16.79	14.38
458	38100001	41100000	0.1223	0.7910	15.46	13.05
458	38400001	41400000	0.1240	0.7885	15.73	13.32
458	38700001	41700000	0.1153	0.7896	14.60	12.19
458	39000001	42000000	0.1190	0.7964	14.94	12.53
458	39300001	42300000	0.1340	0.7972	16.81	14.40
458	39600001	42600000	0.1408	0.8085	17.42	15.01
458	39900001	42900000	0.1375	0.8068	17.04	14.63
458	40200001	43200000	0.1431	0.8160	17.54	15.13
458	40500001	43500000	0.1370	0.8200	16.71	14.30
458	40800001	43800000	0.1354	0.8144	16.62	14.21
458	41100001	44100000	0.1202	0.8190	14.67	12.26
458	41400001	44400000	0.1309	0.8128	16.10	13.69
458	41700001	44700000	0.1456	0.8226	17.70	15.29
458	42000001	45000000	0.1421	0.8254	17.21	14.80
458	42300001	45300000	0.1318	0.8205	16.06	13.65
458	42600001	45600000	0.1307	0.8135	16.07	13.66
458	42900001	45900000	0.1431	0.8112	17.64	15.23
458	43200001	46200000	0.1535	0.8149	18.84	16.43
458	43500001	46500000	0.1666	0.8078	20.62	18.21
458	43800001	46800000	0.1727	0.8181	21.11	18.70
458	44100001	47100000	0.1841	0.8223	22.39	19.98
458	44400001	47400000	0.1805	0.8301	21.75	19.34
458	44700001	47700000	0.1692	0.8046	21.03	18.62
458	45000001	48000000	0.1786	0.8053	22.18	19.77
458	45300001	48300000	0.1826	0.8046	22.70	20.29
458	45600001	48600000	0.1899	0.8001	23.73	21.32
458	45900001	48900000	0.1926	0.8060	23.89	21.48
458	46200001	49200000	0.1841	0.8037	22.90	20.49
458	46500001	49500000	0.1713	0.8032	21.33	18.92
458	46800001	49800000	0.1707	0.8018	21.29	18.88
458	47100001	50100000	0.1788	0.8074	22.15	19.74
458	47400001	50400000	0.1704	0.8088	21.06	18.65
458	47700001	50700000	0.1794	0.8297	21.62	19.21
458	48000001	51000000	0.1838	0.8181	22.46	20.05
458	48300001	51300000	0.1810	0.8263	21.90	19.49
458	48600001	51600000	0.1814	0.8328	21.79	19.38
458	48900001	51900000	0.1822	0.8298	21.95	19.54
458	49200001	52200000	0.1770	0.8230	21.50	19.09
458	49500001	52500000	0.1795	0.8198	21.90	19.49
458	49800001	52800000	0.1881	0.8171	23.02	20.61
458	50100001	53100000	0.1811	0.8050	22.50	20.09
458	50400001	53400000	0.1861	0.7963	23.37	20.96
458	50700001	53700000	0.1864	0.7879	23.65	21.24
458	51000001	54000000	0.1830	0.8006	22.86	20.45
458	51300001	54300000	0.1943	0.7942	24.47	22.06
458	51600001	54600000	0.1857	0.7866	23.62	21.21
458	51900001	54900000	0.1903	0.7813	24.36	21.95
458	52200001	55200000	0.1937	0.7913	24.47	22.06
458	52500001	55500000	0.1891	0.7979	23.70	21.29
458	52800001	55800000	0.1683	0.8048	20.92	18.51
458	53100001	56100000	0.1643	0.8042	20.43	18.02
458	53400001	56400000	0.1676	0.8059	20.80	18.39
458	53700001	56700000	0.1611	0.7972	20.21	17.80
458	54000001	57000000	0.1641	0.7786	21.07	18.66
458	54300001	57300000	0.1532	0.7840	19.54	17.13
458	54600001	57600000	0.1563	0.7856	19.89	17.48
458	54900001	57900000	0.1530	0.7962	19.22	16.81
458	55200001	58200000	0.1506	0.7969	18.89	16.48
458	55500001	58500000	0.1505	0.7897	19.06	16.65
458	55800001	58800000	0.1691	0.7836	21.59	19.18
458	56100001	59100000	0.1711	0.7861	21.77	19.36
458	56400001	59400000	0.1731	0.7881	21.96	19.55
458	56700001	59700000	0.1890	0.8068	23.43	21.02
458	57000001	60000000	0.1780	0.8197	21.71	19.30
458	57300001	60300000	0.1886	0.8066	23.39	20.98
458	57600001	60600000	0.1870	0.8169	22.88	20.47
458	57900001	60900000	0.1776	0.8131	21.85	19.44
458	58200001	61200000	0.1942	0.8047	24.14	21.73
458	58500001	61500000	0.2089	0.8064	25.90	23.49
458	58800001	61800000	0.1970	0.8016	24.58	22.17
458	59100001	62100000	0.2072	0.7958	26.04	23.63
458	59400001	62400000	0.1941	0.7952	24.41	22.00
458	59700001	62700000	0.1769	0.7932	22.30	19.89
458	60000001	63000000	0.1872	0.8013	23.36	20.95
458	60300001	63300000	0.1690	0.8155	20.72	18.31
458	60600001	63600000	0.1710	0.8040	21.27	18.86
458	60900001	63900000	0.1614	0.8005	20.16	17.75
458	61200001	64200000	0.1500	0.8039	18.66	16.25
458	61500001	64500000	0.1325	0.8074	16.41	14.00
458	61800001	64800000	0.1298	0.8014	16.20	13.79
458	62100001	65100000	0.1228	0.8082	15.19	12.78
458	62400001	65400000	0.1353	0.8080	16.75	14.34
458	62700001	65700000	0.1303	0.8066	16.15	13.74
458	63000001	66000000	0.1157	0.8005	14.45	12.04
458	63300001	66300000	0.1300	0.7954	16.35	13.94
458	63600001	66600000	0.1281	0.8007	16.00	13.59
458	63900001	66900000	0.1454	0.8064	18.04	15.63
458	64200001	67200000	0.1435	0.8043	17.84	15.43
458	64500001	67500000	0.1406	0.8065	17.44	15.03
458	64800001	67800000	0.1368	0.8224	16.63	14.22
458	65100001	68100000	0.1322	0.8174	16.17	13.76
458	65400001	68400000	0.1334	0.8163	16.35	13.94
458	65700001	68700000	0.1305	0.8161	15.99	13.58
458	66000001	69000000	0.1389	0.8133	17.08	14.67
458	66300001	69300000	0.1326	0.8197	16.17	13.76
458	66600001	69600000	0.1348	0.8132	16.58	14.17
458	66900001	69900000	0.1257	0.8041	15.63	13.22
458	67200001	70200000	0.1251	0.8055	15.53	13.12
458	67500001	70500000	0.1403	0.8027	17.48	15.07
458	67800001	70800000	0.1438	0.7972	18.04	15.63
458	68100001	71100000	0.1419	0.7954	17.84	15.43
458	68400001	71400000	0.1332	0.7997	16.65	14.24
458	68700001	71700000	0.1455	0.8049	18.08	15.67
458	69000001	72000000	0.1438	0.8027	17.91	15.50
458	69300001	72300000	0.1523	0.8018	18.99	16.58
458	69600001	72600000	0.1697	0.8090	20.98	18.57
458	69900001	72900000	0.1687	0.8136	20.74	18.33
458	70200001	73200000	0.1763	0.8181	21.55	19.14
458	70500001	73500000	0.1654	0.8245	20.06	17.65
458	70800001	73800000	0.1681	0.8232	20.42	18.01
458	71100001	74100000	0.1739	0.8309	20.93	18.52
458	71400001	74400000	0.1882	0.8365	22.50	20.09
458	71700001	74700000	0.1822	0.8278	22.01	19.60
458	72000001	75000000	0.1934	0.8310	23.28	20.87
458	72300001	75300000	0.2009	0.8309	24.18	21.77
458	72600001	75600000	0.1866	0.8264	22.58	20.17
458	72900001	75900000	0.1913	0.8293	23.07	20.66
458	73200001	76200000	0.2024	0.8338	24.28	21.87
458	73500001	76500000	0.2153	0.8361	25.75	23.34
458	73800001	76800000	0.2144	0.8410	25.50	23.09
458	74100001	77100000	0.2169	0.8485	25.56	23.15
458	74400001	77400000	0.2123	0.8485	25.03	22.62
458	74700001	77700000	0.2031	0.8545	23.77	21.36
458	75000001	78000000	0.1896	0.8629	21.97	19.56
458	75300001	78300000	0.1774	0.8644	20.52	18.11
458	75600001	78600000	0.1771	0.8616	20.55	18.14
458	75900001	78900000	0.1800	0.8639	20.84	18.43
458	76200001	79200000	0.1693	0.8637	19.60	17.19
458	76500001	79500000	0.1577	0.8594	18.35	15.94
458	76800001	79800000	0.1611	0.8553	18.83	16.42
458	77100001	80100000	0.1602	0.8502	18.84	16.43
458	77400001	80400000	0.1513	0.8521	17.75	15.34
458	77700001	80700000	0.1619	0.8399	19.27	16.86
458	78000001	81000000	0.1686	0.8390	20.10	17.69
458	78300001	81300000	0.1684	0.8400	20.05	17.64
458	78600001	81600000	0.1738	0.8411	20.67	18.26
458	78900001	81900000	0.1740	0.8401	20.71	18.30
458	79200001	82200000	0.1749	0.8399	20.82	18.41
458	79500001	82500000	0.1870	0.8287	22.56	20.15
458	79800001	82800000	0.1934	0.8326	23.23	20.82
458	80100001	83100000	0.1884	0.8259	22.82	20.41
458	80400001	83400000	0.1969	0.8199	24.02	21.61
458	80700001	83700000	0.1973	0.8307	23.75	21.34
458	81000001	84000000	0.2028	0.8275	24.50	22.09
458	81300001	84300000	0.1903	0.8152	23.34	20.93
458	81600001	84600000	0.1797	0.8108	22.17	19.76
458	81900001	84900000	0.1791	0.8069	22.20	19.79
458	82200001	85200000	0.1779	0.8046	22.11	19.70
458	82500001	85500000	0.1792	0.8245	21.73	19.32
458	82800001	85800000	0.1709	0.8172	20.92	18.51
458	83100001	86100000	0.1831	0.8191	22.35	19.94
458	83400001	86400000	0.1766	0.8230	21.45	19.04
458	83700001	86700000	0.1916	0.8260	23.19	20.78
458	84000001	87000000	0.1926	0.8329	23.12	20.71
458	84300001	87300000	0.1905	0.8471	22.49	20.08
458	84600001	87600000	0.1917	0.8609	22.26	19.85
458	84900001	87900000	0.1878	0.8699	21.59	19.18
458	85200001	88200000	0.1855	0.8617	21.52	19.11
458	85500001	88500000	0.1876	0.8567	21.90	19.49
458	85800001	88800000	0.1897	0.8620	22.01	19.60
458	86100001	89100000	0.1747	0.8674	20.14	17.73
458	86400001	89400000	0.1773	0.8605	20.60	18.19
458	86700001	89700000	0.1718	0.8599	19.98	17.57
458	87000001	90000000	0.1684	0.8602	19.58	17.17
458	87300001	90300000	0.1873	0.8583	21.83	19.42
458	87600001	90600000	0.1977	0.8612	22.95	20.54
458	87900001	90900000	0.1945	0.8601	22.61	20.20
458	88200001	91200000	0.1914	0.8527	22.44	20.03
458	88500001	91212351	0.1827	0.8470	19.50	17.09
481	1	1338069	0.1909	0.7299	11.67	9.26
1276	1	3000000	0.1457	0.6589	22.11	19.70
1276	300001	3300000	0.1536	0.6564	23.40	20.99
1276	600001	3600000	0.1619	0.6717	24.10	21.69
1276	900001	3900000	0.1591	0.6858	23.20	20.79
1276	1200001	4200000	0.1500	0.6860	21.87	19.46
1276	1500001	4500000	0.1568	0.6853	22.88	20.47
1276	1800001	4800000	0.1532	0.6960	22.01	19.60
1276	2100001	5100000	0.1546	0.6771	22.83	20.42
1276	2400001	5400000	0.1589	0.6849	23.20	20.79
1276	2700001	5700000	0.1758	0.6799	25.85	23.44
1276	3000001	6000000	0.1788	0.6852	26.10	23.69
1276	3300001	6300000	0.1774	0.6795	26.10	23.69
1276	3600001	6600000	0.1721	0.6651	25.87	23.46
1276	3900001	6900000	0.1676	0.6646	25.22	22.81
1276	4200001	7200000	0.1781	0.6589	27.04	24.63
1276	4500001	7500000	0.1767	0.6578	26.86	24.45
1276	4800001	7800000	0.1761	0.6442	27.33	24.92
1276	5100001	8100000	0.1768	0.6617	26.72	24.31
1276	5400001	8400000	0.1814	0.6605	27.47	25.06
1276	5700001	8700000	0.1831	0.6712	27.28	24.87
1276	6000001	9000000	0.1737	0.6679	26.00	23.59
1276	6300001	9300000	0.1846	0.6864	26.89	24.48
1276	6600001	9600000	0.1815	0.6849	26.49	24.08
1276	6900001	9900000	0.1854	0.6896	26.88	24.47
1276	7200001	10200000	0.1896	0.6880	27.56	25.15
1276	7500001	10500000	0.1818	0.7021	25.90	23.49
1276	7800001	10800000	0.1784	0.7205	24.76	22.35
1276	8100001	11100000	0.1835	0.7260	25.28	22.87
1276	8400001	11400000	0.1893	0.7185	26.35	23.94
1276	8700001	11700000	0.1725	0.7105	24.28	21.87
1276	9000001	12000000	0.1895	0.7200	26.32	23.91
1276	9300001	12300000	0.1965	0.7143	27.51	25.10
1276	9600001	12600000	0.2005	0.7284	27.52	25.11
1276	9900001	12900000	0.2181	0.7407	29.44	27.03
1276	10200001	13200000	0.2165	0.7408	29.23	26.82
1276	10500001	13500000	0.2194	0.7355	29.83	27.42
1276	10800001	13800000	0.2196	0.7269	30.22	27.81
1276	11100001	14100000	0.2175	0.7165	30.36	27.95
1276	11400001	14400000	0.2145	0.7091	30.25	27.84
1276	11700001	14700000	0.2219	0.7184	30.89	28.48
1276	12000001	15000000	0.2055	0.7097	28.95	26.54
1276	12300001	15300000	0.1978	0.7133	27.74	25.33
1276	12600001	15600000	0.2034	0.7076	28.74	26.33
1276	12900001	15900000	0.1786	0.7075	25.24	22.83
1276	13200001	16200000	0.1826	0.7095	25.74	23.33
1276	13500001	16500000	0.1849	0.7108	26.01	23.60
1276	13800001	16800000	0.1919	0.7060	27.18	24.77
1276	14100001	17100000	0.1838	0.7068	26.01	23.60
1276	14400001	17400000	0.1891	0.7247	26.09	23.68
1276	14700001	17700000	0.1866	0.7160	26.06	23.65
1276	15000001	18000000	0.1935	0.7252	26.68	24.27
1276	15300001	18300000	0.1890	0.7240	26.10	23.69
1276	15600001	18600000	0.1757	0.7243	24.26	21.85
1276	15900001	18900000	0.1878	0.7076	26.54	24.13
1276	16200001	19200000	0.1864	0.7135	26.13	23.72
1276	16500001	19500000	0.1951	0.7175	27.19	24.78
1276	16800001	19800000	0.1965	0.7234	27.16	24.75
1276	17100001	20100000	0.2124	0.7369	28.82	26.41
1276	17400001	20400000	0.2179	0.7352	29.63	27.22
1276	17700001	20700000	0.2189	0.7354	29.76	27.35
1276	18000001	21000000	0.2178	0.7395	29.45	27.04
1276	18300001	21300000	0.2182	0.7420	29.41	27.00
1276	18600001	21600000	0.2325	0.7512	30.95	28.54
1276	18900001	21900000	0.2348	0.7587	30.95	28.54
1276	19200001	22200000	0.2343	0.7518	31.16	28.75
1276	19500001	22500000	0.2279	0.7419	30.72	28.31
1276	19800001	22800000	0.2227	0.7394	30.12	27.71
1276	20100001	23100000	0.1964	0.7220	27.21	24.80
1276	20400001	23400000	0.1943	0.7357	26.41	24.00
1276	20700001	23700000	0.2031	0.7328	27.71	25.30
1276	21000001	24000000	0.2048	0.7110	28.80	26.39
1276	21300001	24300000	0.1997	0.7047	28.33	25.92
1276	21600001	24600000	0.1946	0.6840	28.45	26.04
1276	21900001	24900000	0.1974	0.6865	28.76	26.35
1276	22200001	25200000	0.1986	0.6973	28.49	26.08
1276	22500001	25500000	0.1844	0.7031	26.23	23.82
1276	22800001	25800000	0.1968	0.7099	27.72	25.31
1276	23100001	26100000	0.2072	0.7060	29.35	26.94
1276	23400001	26400000	0.2056	0.6973	29.49	27.08
1276	23700001	26700000	0.1903	0.7040	27.03	24.62
1276	24000001	27000000	0.1834	0.7145	25.67	23.26
1276	24300001	27300000	0.1819	0.6973	26.08	23.67
1276	24600001	27600000	0.1768	0.7052	25.07	22.66
1276	24900001	27900000	0.1571	0.7051	22.28	19.87
1276	25200001	28200000	0.1539	0.7022	21.92	19.51
1276	25500001	28500000	0.1660	0.7101	23.38	20.97
1276	25800001	28800000	0.1675	0.7095	23.60	21.19
1276	26100001	29100000	0.1831	0.7283	25.14	22.73
1276	26400001	29400000	0.1672	0.7255	23.05	20.64
1276	26700001	29700000	0.1597	0.7251	22.03	19.62
1276	27000001	30000000	0.1688	0.7297	23.13	20.72
1276	27300001	30300000	0.1707	0.7589	22.50	20.09
1276	27600001	30600000	0.1621	0.7628	21.25	18.84
1276	27900001	30900000	0.1678	0.7615	22.04	19.63
1276	28200001	31200000	0.1739	0.7633	22.78	20.37
1276	28500001	31500000	0.1757	0.7662	22.93	20.52
1276	28800001	31800000	0.1664	0.7654	21.73	19.32
1276	29100001	32100000	0.1638	0.7536	21.74	19.33
1276	29400001	32400000	0.1643	0.7299	22.51	20.10
1276	29700001	32700000	0.1680	0.7258	23.15	20.74
1276	30000001	33000000	0.1593	0.7145	22.30	19.89
1276	30300001	33300000	0.1593	0.6970	22.85	20.44
1276	30600001	33600000	0.1756	0.7026	25.00	22.59
1276	30900001	33900000	0.1894	0.7118	26.61	24.20
1276	31200001	34200000	0.1910	0.7156	26.69	24.28
1276	31500001	34500000	0.1892	0.6875	27.52	25.11
1276	31800001	34800000	0.1930	0.6804	28.37	25.96
1276	32100001	35100000	0.1771	0.6750	26.23	23.82
1276	32400001	35400000	0.1946	0.7118	27.34	24.93
1276	32700001	35700000	0.1954	0.7118	27.46	25.05
1276	33000001	36000000	0.2061	0.7304	28.21	25.80
1276	33300001	36300000	0.2027	0.7557	26.82	24.41
1276	33600001	36600000	0.2051	0.7583	27.05	24.64
1276	33900001	36900000	0.2093	0.7427	28.18	25.77
1276	34200001	37200000	0.2006	0.7344	27.31	24.90
1276	34500001	37500000	0.1972	0.7627	25.85	23.44
1276	34800001	37800000	0.1823	0.7718	23.63	21.22
1276	35100001	38100000	0.1900	0.7723	24.61	22.20
1276	35400001	38400000	0.1714	0.7655	22.40	19.99
1276	35700001	38700000	0.1813	0.7682	23.60	21.19
1276	36000001	39000000	0.1698	0.7521	22.58	20.17
1276	36300001	39300000	0.1753	0.7369	23.78	21.37
1276	36600001	39600000	0.1741	0.7276	23.93	21.52
1276	36900001	39900000	0.1502	0.7256	20.69	18.28
1276	37200001	40200000	0.1582	0.7296	21.68	19.27
1276	37500001	40500000	0.1572	0.7242	21.71	19.30
1276	37800001	40800000	0.1703	0.7276	23.41	21.00
1276	38100001	41100000	0.1723	0.7357	23.42	21.01
1276	38400001	41400000	0.1680	0.7160	23.46	21.05
1276	38700001	41700000	0.1554	0.7167	21.68	19.27
1276	39000001	42000000	0.1638	0.7314	22.39	19.98
1276	39300001	42300000	0.1529	0.7380	20.71	18.30
1276	39600001	42600000	0.1438	0.7505	19.16	16.75
1276	39900001	42900000	0.1618	0.7675	21.08	18.67
1276	40200001	43200000	0.1495	0.7632	19.58	17.17
1276	40500001	43500000	0.1525	0.7713	19.77	17.36
1276	40800001	43800000	0.1550	0.7661	20.23	17.82
1276	41100001	44100000	0.1484	0.7726	19.21	16.80
1276	41400001	44400000	0.1629	0.7878	20.67	18.26
1276	41700001	44700000	0.1731	0.8001	21.63	19.22
1276	42000001	45000000	0.1744	0.7855	22.20	19.79
1276	42300001	45300000	0.1890	0.7680	24.61	22.20
1276	42600001	45600000	0.1809	0.7561	23.93	21.52
1276	42900001	45900000	0.1688	0.7456	22.64	20.23
1276	43200001	46200000	0.1720	0.7369	23.34	20.93
1276	43500001	46500000	0.1689	0.7240	23.33	20.92
1276	43800001	46800000	0.1657	0.7300	22.69	20.28
1276	44100001	47100000	0.1673	0.7174	23.32	20.91
1276	44400001	47400000	0.1725	0.7230	23.86	21.45
1276	44700001	47700000	0.1755	0.7102	24.72	22.31
1276	45000001	48000000	0.1787	0.7086	25.22	22.81
1276	45300001	48300000	0.1886	0.7312	25.79	23.38
1276	45600001	48600000	0.2150	0.7355	29.23	26.82
1276	45900001	48900000	0.2266	0.7432	30.50	28.09
1276	46200001	49200000	0.2306	0.7466	30.88	28.47
1276	46500001	49500000	0.2419	0.7463	32.41	30.00
1276	46800001	49800000	0.2412	0.7550	31.95	29.54
1276	47100001	50100000	0.2563	0.7562	33.90	31.49
1276	47400001	50400000	0.2478	0.7470	33.17	30.76
1276	47700001	50700000	0.2380	0.7571	31.43	29.02
1276	48000001	51000000	0.2242	0.7681	29.19	26.78
1276	48300001	51300000	0.2104	0.7532	27.94	25.53
1276	48600001	51600000	0.2130	0.7501	28.39	25.98
1276	48900001	51900000	0.1996	0.7429	26.87	24.46
1276	49200001	52200000	0.2002	0.7464	26.83	24.42
1276	49500001	52500000	0.1887	0.7334	25.73	23.32
1276	49800001	52800000	0.1877	0.7139	26.29	23.88
1276	50100001	53100000	0.1713	0.7192	23.82	21.41
1276	50400001	53400000	0.1751	0.7376	23.75	21.34
1276	50700001	53700000	0.1809	0.7268	24.88	22.47
1276	51000001	54000000	0.1859	0.7240	25.68	23.27
1276	51300001	54300000	0.1918	0.7264	26.41	24.00
1276	51600001	54600000	0.1729	0.7293	23.71	21.30
1276	51900001	54900000	0.1800	0.7455	24.14	21.73
1276	52200001	55200000	0.1826	0.7476	24.42	22.01
1276	52500001	55500000	0.1835	0.7737	23.72	21.31
1276	52800001	55800000	0.1854	0.7665	24.18	21.77
1276	53100001	56100000	0.1899	0.7622	24.92	22.51
1276	53400001	56400000	0.1782	0.7364	24.20	21.79
1276	53700001	56700000	0.1886	0.7504	25.13	22.72
1276	54000001	57000000	0.1972	0.7445	26.49	24.08
1276	54300001	57300000	0.1851	0.7461	24.82	22.41
1276	54600001	57600000	0.1811	0.7487	24.18	21.77
1276	54900001	57900000	0.1818	0.7357	24.71	22.30
1276	55200001	58200000	0.1867	0.7445	25.08	22.67
1276	55500001	58500000	0.1974	0.7415	26.63	24.22
1276	55800001	58800000	0.1905	0.7387	25.78	23.37
1276	56100001	59100000	0.1823	0.7349	24.81	22.40
1276	56400001	59400000	0.1914	0.7453	25.69	23.28
1276	56700001	59700000	0.1953	0.7384	26.45	24.04
1276	57000001	60000000	0.1943	0.7643	25.42	23.01
1276	57300001	60300000	0.2107	0.7673	27.46	25.05
1276	57600001	60600000	0.2234	0.7722	28.93	26.52
1276	57900001	60900000	0.2249	0.7763	28.96	26.55
1276	58200001	61200000	0.2089	0.7668	27.24	24.83
1276	58500001	61500000	0.2014	0.7608	26.47	24.06
1276	58800001	61800000	0.2233	0.7750	28.81	26.40
1276	59100001	62100000	0.2250	0.7749	29.03	26.62
1276	59400001	62400000	0.2168	0.7721	28.08	25.67
1276	59700001	62700000	0.2021	0.7656	26.40	23.99
1276	60000001	63000000	0.1937	0.7466	25.94	23.53
1276	60300001	63300000	0.1797	0.7502	23.95	21.54
1276	60600001	63600000	0.1694	0.7399	22.90	20.49
1276	60900001	63900000	0.1779	0.7412	24.00	21.59
1276	61200001	64200000	0.1873	0.7542	24.83	22.42
1276	61500001	64500000	0.1799	0.7572	23.76	21.35
1276	61800001	64800000	0.1684	0.7581	22.21	19.80
1276	62100001	65100000	0.1874	0.7766	24.13	21.72
1276	62400001	65400000	0.2039	0.7872	25.91	23.50
1276	62700001	65700000	0.2097	0.7967	26.32	23.91
1276	63000001	66000000	0.2007	0.8121	24.72	22.31
1276	63300001	66300000	0.2107	0.8118	25.96	23.55
1276	63600001	66600000	0.2304	0.8181	28.16	25.75
1276	63900001	66900000	0.2260	0.8162	27.69	25.28
1276	64200001	67200000	0.2267	0.8136	27.86	25.45
1276	64500001	67500000	0.2361	0.8205	28.78	26.37
1276	64800001	67800000	0.2549	0.8317	30.65	28.24
1276	65100001	68100000	0.2426	0.8145	29.79	27.38
1276	65400001	68400000	0.2297	0.8090	28.40	25.99
1276	65700001	68700000	0.2217	0.8119	27.31	24.90
1276	66000001	69000000	0.2466	0.7973	30.93	28.52
1276	66300001	69300000	0.2422	0.8031	30.15	27.74
1276	66600001	69600000	0.2346	0.8020	29.25	26.84
1276	66900001	69900000	0.2412	0.8084	29.84	27.43
1276	67200001	70200000	0.2416	0.8053	30.01	27.60
1276	67500001	70500000	0.2488	0.8079	30.80	28.39
1276	67800001	70800000	0.2230	0.7950	28.06	25.65
1276	68100001	71100000	0.2054	0.7997	25.69	23.28
1276	68400001	71400000	0.2136	0.8078	26.44	24.03
1276	68700001	71700000	0.2129	0.8056	26.42	24.01
1276	69000001	72000000	0.1959	0.8093	24.20	21.79
1276	69300001	72300000	0.1890	0.8078	23.39	20.98
1276	69600001	72600000	0.1971	0.8216	23.99	21.58
1276	69900001	72900000	0.1837	0.8148	22.55	20.14
1276	70200001	73200000	0.1823	0.8145	22.38	19.97
1276	70500001	73500000	0.1789	0.8046	22.23	19.82
1276	70800001	73800000	0.1871	0.8175	22.89	20.48
1276	71100001	74100000	0.2028	0.8277	24.50	22.09
1276	71400001	74400000	0.2015	0.8261	24.39	21.98
1276	71700001	74700000	0.2079	0.8217	25.30	22.89
1276	72000001	75000000	0.2201	0.8265	26.62	24.21
1276	72300001	75300000	0.2310	0.8235	28.05	25.64
1276	72600001	75600000	0.2119	0.8048	26.32	23.91
1276	72900001	75900000	0.2109	0.8113	26.00	23.59
1276	73200001	76200000	0.2150	0.8001	26.87	24.46
1276	73500001	76500000	0.2077	0.7974	26.05	23.64
1276	73800001	76800000	0.2007	0.7805	25.71	23.30
1276	74100001	77100000	0.2098	0.7808	26.87	24.46
1276	74400001	77400000	0.2099	0.7710	27.22	24.81
1276	74700001	77700000	0.2078	0.7790	26.67	24.26
1276	75000001	78000000	0.1921	0.7805	24.61	22.20
1276	75300001	78300000	0.1782	0.7794	22.86	20.45
1276	75600001	78600000	0.1813	0.7850	23.09	20.68
1276	75900001	78900000	0.1999	0.7808	25.60	23.19
1276	76200001	79200000	0.1876	0.7845	23.91	21.50
1276	76500001	79500000	0.1822	0.7897	23.07	20.66
1276	76800001	79800000	0.1689	0.7874	21.45	19.04
1276	77100001	80100000	0.1606	0.7907	20.31	17.90
1276	77400001	80344702	0.1506	0.7839	18.85	16.44
1361	1	486200	0.1486	0.7763	3.10	0.69
1419	1	714321	0.0000	0.0336	0.00	0
1506	1	3000000	0.1852	0.6492	28.52	26.11
1506	300001	3300000	0.1802	0.6160	29.25	26.84
1506	600001	3600000	0.1800	0.5940	30.30	27.89
1506	900001	3900000	0.1686	0.5843	28.85	26.44
1506	1200001	4200000	0.1567	0.5526	28.36	25.95
1506	1500001	4500000	0.1600	0.5431	29.45	27.04
1506	1800001	4800000	0.1561	0.5608	27.83	25.42
1506	2100001	5100000	0.1458	0.5490	26.55	24.14
1506	2400001	5400000	0.1563	0.5564	28.08	25.67
1506	2700001	5700000	0.1590	0.5581	28.49	26.08
1506	3000001	6000000	0.1543	0.5679	27.18	24.77
1506	3300001	6300000	0.1594	0.5928	26.89	24.48
1506	3600001	6600000	0.1667	0.5784	28.81	26.40
1506	3900001	6900000	0.1730	0.5694	30.39	27.98
1506	4200001	7200000	0.1899	0.5914	32.11	29.70
1506	4500001	7500000	0.1873	0.6045	30.98	28.57
1506	4800001	7800000	0.2041	0.6080	33.57	31.16
1506	5100001	8100000	0.2108	0.5982	35.24	32.83
1506	5400001	8400000	0.1863	0.5791	32.17	29.76
1506	5700001	8700000	0.1814	0.5848	31.01	28.60
1506	6000001	9000000	0.1896	0.6074	31.21	28.80
1506	6300001	9300000	0.1881	0.5913	31.81	29.40
1506	6600001	9600000	0.1780	0.6197	28.73	26.32
1506	6900001	9900000	0.1759	0.6101	28.83	26.42
1506	7200001	10200000	0.1717	0.5994	28.65	26.24
1506	7500001	10500000	0.1607	0.6114	26.28	23.87
1506	7800001	10800000	0.1489	0.6293	23.66	21.25
1506	8100001	11100000	0.1499	0.6469	23.17	20.76
1506	8400001	11400000	0.1618	0.6555	24.68	22.27
1506	8700001	11700000	0.1647	0.6406	25.71	23.30
1506	9000001	12000000	0.1621	0.6187	26.20	23.79
1506	9300001	12300000	0.1738	0.6383	27.23	24.82
1506	9600001	12600000	0.1697	0.6293	26.97	24.56
1506	9900001	12900000	0.1837	0.6637	27.68	25.27
1506	10200001	13200000	0.1848	0.6750	27.38	24.97
1506	10500001	13500000	0.1888	0.6618	28.53	26.12
1506	10800001	13800000	0.1972	0.6475	30.46	28.05
1506	11100001	14100000	0.1950	0.6420	30.37	27.96
1506	11400001	14400000	0.1998	0.6514	30.68	28.27
1506	11700001	14700000	0.2008	0.6693	30.00	27.59
1506	12000001	15000000	0.2102	0.6848	30.70	28.29
1506	12300001	15300000	0.1997	0.6717	29.74	27.33
1506	12600001	15600000	0.2209	0.6793	32.52	30.11
1506	12900001	15900000	0.2117	0.6548	32.33	29.92
1506	13200001	16200000	0.2067	0.6401	32.29	29.88
1506	13500001	16500000	0.1966	0.6435	30.55	28.14
1506	13800001	16800000	0.1940	0.6503	29.83	27.42
1506	14100001	17100000	0.1805	0.6605	27.33	24.92
1506	14400001	17400000	0.1803	0.6661	27.07	24.66
1506	14700001	17700000	0.1873	0.6664	28.10	25.69
1506	15000001	18000000	0.1812	0.6796	26.66	24.25
1506	15300001	18300000	0.1764	0.6919	25.49	23.08
1506	15600001	18600000	0.1522	0.6681	22.78	20.37
1506	15900001	18900000	0.1641	0.6773	24.23	21.82
1506	16200001	19200000	0.1717	0.6901	24.87	22.46
1506	16500001	19500000	0.1937	0.6830	28.36	25.95
1506	16800001	19800000	0.1958	0.6851	28.58	26.17
1506	17100001	20100000	0.2077	0.6777	30.64	28.23
1506	17400001	20400000	0.2002	0.6772	29.56	27.15
1506	17700001	20700000	0.1954	0.6709	29.13	26.72
1506	18000001	21000000	0.1905	0.6411	29.72	27.31
1506	18300001	21300000	0.2022	0.6446	31.37	28.96
1506	18600001	21600000	0.2169	0.6573	33.00	30.59
1506	18900001	21900000	0.2020	0.6620	30.52	28.11
1506	19200001	22200000	0.1963	0.6689	29.34	26.93
1506	19500001	22500000	0.1759	0.6773	25.97	23.56
1506	19800001	22800000	0.1843	0.6806	27.07	24.66
1506	20100001	23100000	0.1945	0.6961	27.94	25.53
1506	20400001	23400000	0.1947	0.6869	28.34	25.93
1506	20700001	23700000	0.1864	0.7076	26.35	23.94
1506	21000001	24000000	0.1846	0.7317	25.23	22.82
1506	21300001	24300000	0.1733	0.7212	24.03	21.62
1506	21600001	24600000	0.1731	0.7173	24.13	21.72
1506	21900001	24900000	0.1880	0.7285	25.80	23.39
1506	22200001	25200000	0.1875	0.7338	25.55	23.14
1506	22500001	25500000	0.2084	0.7501	27.79	25.38
1506	22800001	25800000	0.1987	0.7442	26.70	24.29
1506	23100001	26100000	0.1875	0.7448	25.17	22.76
1506	23400001	26400000	0.1859	0.7420	25.06	22.65
1506	23700001	26700000	0.1910	0.7357	25.97	23.56
1506	24000001	27000000	0.2028	0.7321	27.70	25.29
1506	24300001	27300000	0.2104	0.7374	28.53	26.12
1506	24600001	27600000	0.2034	0.7367	27.61	25.20
1506	24900001	27900000	0.1968	0.7299	26.96	24.55
1506	25200001	28200000	0.1940	0.7258	26.72	24.31
1506	25500001	28500000	0.1796	0.7014	25.61	23.20
1506	25800001	28800000	0.1646	0.6529	25.22	22.81
1506	26100001	29100000	0.1553	0.6157	25.23	22.82
1506	26400001	29400000	0.1656	0.6303	26.28	23.87
1506	26700001	29700000	0.1613	0.6206	26.00	23.59
1506	27000001	30000000	0.1489	0.6262	23.78	21.37
1506	27300001	30300000	0.1495	0.6195	24.13	21.72
1506	27600001	30600000	0.1487	0.6288	23.65	21.24
1506	27900001	30900000	0.1632	0.6422	25.41	23.00
1506	28200001	31200000	0.1690	0.6362	26.57	24.16
1506	28500001	31500000	0.1720	0.6609	26.03	23.62
1506	28800001	31800000	0.1977	0.7232	27.33	24.92
1506	29100001	32100000	0.2287	0.7477	30.59	28.18
1506	29400001	32400000	0.2344	0.7433	31.54	29.13
1506	29700001	32700000	0.2399	0.7493	32.02	29.61
1506	30000001	33000000	0.2388	0.7420	32.18	29.77
1506	30300001	33300000	0.2333	0.7373	31.64	29.23
1506	30600001	33600000	0.2384	0.7444	32.03	29.62
1506	30900001	33900000	0.2199	0.7283	30.20	27.79
1506	31200001	34200000	0.2286	0.7229	31.63	29.22
1506	31500001	34500000	0.2324	0.7229	32.15	29.74
1506	31800001	34800000	0.2227	0.7257	30.68	28.27
1506	32100001	35100000	0.1986	0.7313	27.16	24.75
1506	32400001	35400000	0.1813	0.6801	26.66	24.25
1506	32700001	35700000	0.1808	0.6620	27.32	24.91
1506	33000001	36000000	0.1830	0.6500	28.15	25.74
1506	33300001	36300000	0.1845	0.6559	28.13	25.72
1506	33600001	36600000	0.1858	0.6562	28.31	25.90
1506	33900001	36900000	0.1878	0.6559	28.63	26.22
1506	34200001	37200000	0.1681	0.6581	25.55	23.14
1506	34500001	37500000	0.1638	0.6512	25.16	22.75
1506	34800001	37800000	0.1775	0.6344	27.98	25.57
1506	35100001	38100000	0.1777	0.6255	28.41	26.00
1506	35400001	38400000	0.1963	0.6827	28.76	26.35
1506	35700001	38700000	0.1938	0.6910	28.04	25.63
1506	36000001	39000000	0.1946	0.6901	28.20	25.79
1506	36300001	39300000	0.1912	0.6936	27.57	25.16
1506	36600001	39600000	0.1952	0.6980	27.97	25.56
1506	36900001	39900000	0.1927	0.7001	27.52	25.11
1506	37200001	40200000	0.1971	0.7080	27.83	25.42
1506	37500001	40500000	0.1977	0.7149	27.65	25.24
1506	37800001	40800000	0.1837	0.7136	25.74	23.33
1506	38100001	41100000	0.1905	0.7176	26.55	24.14
1506	38400001	41400000	0.1757	0.7138	24.62	22.21
1506	38700001	41700000	0.1924	0.7276	26.45	24.04
1506	39000001	42000000	0.1953	0.7412	26.35	23.94
1506	39300001	42300000	0.2059	0.7511	27.41	25.00
1506	39600001	42600000	0.1946	0.7314	26.61	24.20
1506	39900001	42900000	0.1865	0.7338	25.41	23.00
1506	40200001	43200000	0.1818	0.7334	24.80	22.39
1506	40500001	43500000	0.1800	0.7376	24.41	22.00
1506	40800001	43800000	0.1680	0.7419	22.64	20.23
1506	41100001	44100000	0.1753	0.7615	23.02	20.61
1506	41400001	44400000	0.1752	0.7610	23.03	20.62
1506	41700001	44700000	0.1691	0.7615	22.20	19.79
1506	42000001	45000000	0.1756	0.7617	23.06	20.65
1506	42300001	45300000	0.1779	0.7615	23.37	20.96
1506	42600001	45600000	0.1802	0.7646	23.57	21.16
1506	42900001	45900000	0.1944	0.7592	25.61	23.20
1506	43200001	46200000	0.1942	0.7601	25.55	23.14
1506	43500001	46500000	0.1908	0.7440	25.65	23.24
1506	43800001	46800000	0.2032	0.7356	27.63	25.22
1506	44100001	47100000	0.1842	0.7334	25.12	22.71
1506	44400001	47400000	0.1763	0.7345	24.00	21.59
1506	44700001	47700000	0.1599	0.7417	21.56	19.15
1506	45000001	48000000	0.1565	0.7435	21.05	18.64
1506	45300001	48300000	0.1437	0.7444	19.30	16.89
1506	45600001	48600000	0.1444	0.7478	19.32	16.91
1506	45900001	48900000	0.1355	0.7506	18.05	15.64
1506	46200001	49200000	0.1378	0.7556	18.24	15.83
1506	46500001	49500000	0.1408	0.7673	18.35	15.94
1506	46800001	49800000	0.1328	0.7823	16.97	14.56
1506	47100001	50100000	0.1412	0.7736	18.26	15.85
1506	47400001	50400000	0.1449	0.7763	18.67	16.26
1506	47700001	50700000	0.1583	0.7697	20.56	18.15
1506	48000001	51000000	0.1570	0.7669	20.47	18.06
1506	48300001	51300000	0.1543	0.7518	20.53	18.12
1506	48600001	51600000	0.1571	0.7663	20.50	18.09
1506	48900001	51900000	0.1565	0.7731	20.24	17.83
1506	49200001	52200000	0.1756	0.7724	22.73	20.32
1506	49500001	52500000	0.1747	0.7744	22.56	20.15
1506	49800001	52800000	0.1694	0.7715	21.96	19.55
1506	50100001	53100000	0.1683	0.7677	21.92	19.51
1506	50400001	53400000	0.1678	0.7587	22.11	19.70
1506	50700001	53700000	0.1750	0.7512	23.30	20.89
1506	51000001	54000000	0.1713	0.7500	22.83	20.42
1506	51300001	54300000	0.1781	0.7540	23.62	21.21
1506	51600001	54600000	0.1702	0.7487	22.73	20.32
1506	51900001	54900000	0.1632	0.7427	21.98	19.57
1506	52200001	55200000	0.1491	0.7373	20.22	17.81
1506	52500001	55500000	0.1687	0.7289	23.15	20.74
1506	52800001	55800000	0.1708	0.7162	23.85	21.44
1506	53100001	56100000	0.1738	0.7299	23.82	21.41
1506	53400001	56400000	0.1818	0.7304	24.89	22.48
1506	53700001	56700000	0.1579	0.7321	21.57	19.16
1506	54000001	57000000	0.1605	0.7344	21.86	19.45
1506	54300001	57300000	0.1535	0.7485	20.50	18.09
1506	54600001	57600000	0.1648	0.7436	22.17	19.76
1506	54900001	57900000	0.1776	0.7486	23.73	21.32
1506	55200001	58200000	0.1793	0.7409	24.20	21.79
1506	55500001	58500000	0.1567	0.7523	20.83	18.42
1506	55800001	58800000	0.1600	0.7599	21.06	18.65
1506	56100001	59100000	0.1535	0.7524	20.40	17.99
1506	56400001	59400000	0.1436	0.7558	19.00	16.59
1506	56700001	59700000	0.1580	0.7508	21.05	18.64
1506	57000001	60000000	0.1470	0.7498	19.60	17.19
1506	57300001	60300000	0.1593	0.7432	21.44	19.03
1506	57600001	60600000	0.1546	0.7603	20.34	17.93
1506	57900001	60900000	0.1437	0.7568	18.99	16.58
1506	58200001	61200000	0.1397	0.7673	18.21	15.80
1506	58500001	61500000	0.1484	0.7569	19.60	17.19
1506	58800001	61800000	0.1431	0.7701	18.58	16.17
1506	59100001	62100000	0.1466	0.7691	19.06	16.65
1506	59400001	62400000	0.1700	0.7656	22.20	19.79
1506	59700001	62700000	0.1718	0.7780	22.09	19.68
1506	60000001	63000000	0.1731	0.7778	22.26	19.85
1506	60300001	63300000	0.1628	0.7723	21.08	18.67
1506	60600001	63600000	0.1596	0.7659	20.83	18.42
1506	60900001	63900000	0.1751	0.7682	22.79	20.38
1506	61200001	64200000	0.1709	0.7711	22.17	19.76
1506	61500001	64500000	0.1862	0.7754	24.02	21.61
1506	61800001	64800000	0.1850	0.7523	24.59	22.18
1506	62100001	65100000	0.1898	0.7481	25.37	22.96
1506	62400001	65400000	0.1698	0.7483	22.69	20.28
1506	62700001	65700000	0.1610	0.7552	21.32	18.91
1506	63000001	66000000	0.1713	0.7591	22.57	20.16
1506	63300001	66300000	0.1773	0.7546	23.49	21.08
1506	63600001	66600000	0.1704	0.7358	23.15	20.74
1506	63900001	66900000	0.1681	0.7345	22.88	20.47
1506	64200001	67200000	0.1780	0.7389	24.09	21.68
1506	64500001	67500000	0.1670	0.7301	22.87	20.46
1506	64800001	67800000	0.1667	0.7357	22.66	20.25
1506	65100001	68100000	0.1724	0.7418	23.24	20.83
1506	65400001	68400000	0.1705	0.7297	23.37	20.96
1506	65700001	68700000	0.1638	0.7125	22.98	20.57
1506	66000001	69000000	0.1676	0.7056	23.75	21.34
1506	66300001	69300000	0.1589	0.7088	22.41	20.00
1506	66600001	69600000	0.1672	0.7103	23.54	21.13
1506	66900001	69900000	0.1562	0.7068	22.09	19.68
1506	67200001	70200000	0.1577	0.6945	22.71	20.30
1506	67500001	70500000	0.1454	0.6918	21.02	18.61
1506	67800001	70800000	0.1668	0.6869	24.28	21.87
1506	68100001	71100000	0.1606	0.6815	23.57	21.16
1506	68400001	71400000	0.1740	0.7072	24.60	22.19
1506	68700001	71700000	0.1908	0.7096	26.89	24.48
1506	69000001	72000000	0.1782	0.7120	25.02	22.61
1506	69300001	72300000	0.1797	0.7178	25.04	22.63
1506	69600001	72600000	0.1932	0.7274	26.57	24.16
1506	69900001	72900000	0.1898	0.7209	26.33	23.92
1506	70200001	73200000	0.1804	0.7182	25.12	22.71
1506	70500001	73500000	0.1863	0.7308	25.49	23.08
1506	70800001	73800000	0.1736	0.7373	23.55	21.14
1506	71100001	74100000	0.1845	0.7446	24.78	22.37
1506	71400001	74400000	0.1694	0.7355	23.03	20.62
1506	71700001	74700000	0.1787	0.7439	24.02	21.61
1506	72000001	75000000	0.1742	0.7401	23.53	21.12
1506	72300001	75300000	0.1780	0.7338	24.25	21.84
1506	72600001	75600000	0.1635	0.7348	22.24	19.83
1506	72900001	75900000	0.1825	0.7569	24.11	21.70
1506	73200001	76200000	0.1877	0.7588	24.73	22.32
1506	73500001	76500000	0.1911	0.7622	25.07	22.66
1506	73800001	76800000	0.1921	0.7686	25.00	22.59
1506	74100001	77100000	0.1826	0.7609	24.00	21.59
1506	74400001	77400000	0.1846	0.7633	24.19	21.78
1506	74700001	77700000	0.1794	0.7525	23.85	21.44
1506	75000001	78000000	0.1920	0.7605	25.25	22.84
1506	75300001	78300000	0.1863	0.7617	24.45	22.04
1506	75600001	78600000	0.1871	0.7558	24.76	22.35
1506	75900001	78900000	0.1754	0.7367	23.81	21.40
1506	76200001	79200000	0.1650	0.7320	22.54	20.13
1506	76500001	79500000	0.1677	0.7314	22.93	20.52
1506	76800001	79800000	0.1691	0.7382	22.91	20.50
1506	77100001	80100000	0.1703	0.7255	23.47	21.06
1506	77400001	80400000	0.1814	0.7195	25.21	22.80
1506	77700001	80700000	0.1641	0.7224	22.72	20.31
1506	78000001	81000000	0.1620	0.7141	22.69	20.28
1506	78300001	81300000	0.1678	0.7130	23.53	21.12
1506	78600001	81600000	0.1706	0.7175	23.77	21.36
1506	78900001	81900000	0.1712	0.7319	23.39	20.98
1506	79200001	82200000	0.1894	0.7431	25.48	23.07
1506	79500001	82500000	0.1846	0.7358	25.09	22.68
1506	79800001	82800000	0.1887	0.7322	25.77	23.36
1506	80100001	83100000	0.1861	0.7492	24.84	22.43
1506	80400001	83400000	0.1851	0.7482	24.74	22.33
1506	80700001	83700000	0.2049	0.7501	27.32	24.91
1506	81000001	84000000	0.2135	0.7584	28.15	25.74
1506	81300001	84300000	0.2264	0.7728	29.29	26.88
1506	81600001	84600000	0.2315	0.7676	30.15	27.74
1506	81900001	84900000	0.2306	0.7644	30.17	27.76
1506	82200001	85200000	0.2159	0.7657	28.20	25.79
1506	82500001	85500000	0.2159	0.7638	28.27	25.86
1506	82800001	85800000	0.2051	0.7579	27.06	24.65
1506	83100001	86100000	0.1953	0.7510	26.01	23.60
1506	83400001	86400000	0.1897	0.7596	24.97	22.56
1506	83700001	86700000	0.1811	0.7666	23.62	21.21
1506	84000001	87000000	0.1781	0.7685	23.18	20.77
1506	84300001	87300000	0.1698	0.7639	22.23	19.82
1506	84600001	87600000	0.1628	0.7705	21.13	18.72
1506	84900001	87900000	0.1660	0.7726	21.48	19.07
1506	85200001	88200000	0.1629	0.7743	21.05	18.64
1506	85500001	88500000	0.1568	0.7730	20.29	17.88
1506	85800001	88800000	0.1552	0.7777	19.96	17.55
1506	86100001	89100000	0.1563	0.7976	19.59	17.18
1506	86400001	89400000	0.1560	0.7939	19.65	17.24
1506	86700001	89700000	0.1501	0.8019	18.72	16.31
1506	87000001	90000000	0.1480	0.8078	18.33	15.92
1506	87300001	90300000	0.1440	0.8173	17.62	15.21
1506	87600001	90600000	0.1578	0.8227	19.18	16.77
1506	87900001	90900000	0.1542	0.8330	18.51	16.10
1506	88200001	91200000	0.1645	0.8278	19.87	17.46
1506	88500001	91500000	0.1559	0.8340	18.70	16.29
1506	88800001	91800000	0.1642	0.8369	19.62	17.21
1506	89100001	92100000	0.1651	0.8282	19.93	17.52
1506	89400001	92400000	0.1693	0.8264	20.49	18.08
1506	89700001	92700000	0.1743	0.8177	21.32	18.91
1506	90000001	93000000	0.1651	0.8085	20.42	18.01
1506	90300001	93300000	0.1687	0.8080	20.88	18.47
1506	90600001	93600000	0.1567	0.8056	19.45	17.04
1506	90900001	93900000	0.1679	0.7852	21.38	18.97
1506	91200001	94200000	0.1644	0.7804	21.06	18.65
1506	91500001	94500000	0.1776	0.7659	23.18	20.77
1506	91800001	94800000	0.1808	0.7564	23.90	21.49
1506	92100001	95100000	0.1947	0.7565	25.73	23.32
1506	92400001	95400000	0.1887	0.7486	25.21	22.80
1506	92700001	95700000	0.1872	0.7385	25.35	22.94
1506	93000001	96000000	0.2013	0.7488	26.89	24.48
1506	93300001	96300000	0.2035	0.7413	27.46	25.05
1506	93600001	96600000	0.2060	0.7389	27.88	25.47
1506	93900001	96900000	0.2014	0.7595	26.51	24.10
1506	94200001	97200000	0.2022	0.7617	26.54	24.13
1506	94500001	97500000	0.2047	0.7696	26.60	24.19
1506	94800001	97800000	0.2090	0.7863	26.58	24.17
1506	95100001	98100000	0.2163	0.7886	27.43	25.02
1506	95400001	98400000	0.2204	0.7912	27.86	25.45
1506	95700001	98700000	0.2199	0.7981	27.55	25.14
1506	96000001	99000000	0.2113	0.7996	26.43	24.02
1506	96300001	99300000	0.2145	0.7977	26.89	24.48
1506	96600001	99600000	0.2192	0.7985	27.45	25.04
1506	96900001	99900000	0.2190	0.7879	27.80	25.39
1506	97200001	100200000	0.2309	0.7946	29.06	26.65
1506	97500001	100500000	0.2250	0.8020	28.06	25.65
1506	97800001	100800000	0.2277	0.8009	28.44	26.03
1506	98100001	101100000	0.2214	0.8013	27.63	25.22
1506	98400001	101400000	0.2180	0.8029	27.16	24.75
1506	98700001	101700000	0.2305	0.8087	28.50	26.09
1506	99000001	102000000	0.2376	0.8151	29.15	26.74
1506	99300001	102173858	0.2343	0.8127	27.62	25.21
2336	1	3000000	0.2094	0.8819	23.74	21.33
2336	300001	3300000	0.2058	0.8789	23.42	21.01
2336	600001	3600000	0.2013	0.8714	23.10	20.69
2336	900001	3900000	0.1972	0.8757	22.51	20.10
2336	1200001	4200000	0.1957	0.8728	22.43	20.02
2336	1500001	4500000	0.1842	0.8639	21.32	18.91
2336	1800001	4800000	0.1780	0.8646	20.59	18.18
2336	2100001	5100000	0.1764	0.8742	20.18	17.77
2336	2400001	5400000	0.1911	0.8781	21.76	19.35
2336	2700001	5700000	0.2013	0.8718	23.09	20.68
2336	3000001	6000000	0.2011	0.8604	23.37	20.96
2336	3300001	6300000	0.2029	0.8547	23.73	21.32
2336	3600001	6600000	0.1937	0.8632	22.43	20.02
2336	3900001	6900000	0.1764	0.8523	20.70	18.29
2336	4200001	7200000	0.1549	0.8382	18.49	16.08
2336	4500001	7500000	0.1725	0.8374	20.59	18.18
2336	4800001	7800000	0.1728	0.8446	20.46	18.05
2336	5100001	8100000	0.1835	0.8437	21.75	19.34
2336	5400001	8400000	0.1768	0.8362	21.14	18.73
2336	5700001	8700000	0.1756	0.8264	21.25	18.84
2336	6000001	9000000	0.1816	0.8236	22.05	19.64
2336	6300001	9300000	0.1713	0.8231	20.81	18.40
2336	6600001	9600000	0.1771	0.8183	21.64	19.23
2336	6900001	9900000	0.1804	0.8307	21.71	19.30
2336	7200001	10200000	0.1906	0.8367	22.78	20.37
2336	7500001	10500000	0.1749	0.8399	20.82	18.41
2336	7800001	10800000	0.1839	0.8285	22.19	19.78
2336	8100001	11100000	0.1652	0.8187	20.18	17.77
2336	8400001	11400000	0.1779	0.8146	21.84	19.43
2336	8700001	11700000	0.1903	0.8295	22.94	20.53
2336	9000001	12000000	0.1904	0.8245	23.10	20.69
2336	9300001	12300000	0.1906	0.8323	22.90	20.49
2336	9600001	12600000	0.1867	0.8249	22.63	20.22
2336	9900001	12900000	0.1844	0.8179	22.55	20.14
2336	10200001	13200000	0.1890	0.8171	23.13	20.72
2336	10500001	13500000	0.1998	0.8224	24.30	21.89
2336	10800001	13800000	0.1932	0.8269	23.36	20.95
2336	11100001	14100000	0.1947	0.8198	23.75	21.34
2336	11400001	14400000	0.1869	0.8202	22.79	20.38
2336	11700001	14700000	0.1766	0.8050	21.94	19.53
2336	12000001	15000000	0.1710	0.8151	20.98	18.57
2336	12300001	15300000	0.1686	0.7957	21.19	18.78
2336	12600001	15600000	0.1633	0.7909	20.65	18.24
2336	12900001	15900000	0.1738	0.7870	22.08	19.67
2336	13200001	16200000	0.1644	0.7837	20.98	18.57
2336	13500001	16500000	0.1475	0.7630	19.34	16.93
2336	13800001	16800000	0.1561	0.7449	20.96	18.55
2336	14100001	17100000	0.1689	0.7560	22.34	19.93
2336	14400001	17400000	0.1673	0.7577	22.08	19.67
2336	14700001	17700000	0.1723	0.7587	22.71	20.30
2336	15000001	18000000	0.1668	0.7521	22.18	19.77
2336	15300001	18300000	0.1800	0.7620	23.62	21.21
2336	15600001	18600000	0.1859	0.7737	24.03	21.62
2336	15900001	18900000	0.1913	0.7819	24.47	22.06
2336	16200001	19200000	0.2035	0.7722	26.35	23.94
2336	16500001	19500000	0.2088	0.7689	27.16	24.75
2336	16800001	19800000	0.1952	0.7613	25.65	23.24
2336	17100001	20100000	0.1942	0.7581	25.62	23.21
2336	17400001	20400000	0.2040	0.7609	26.81	24.40
2336	17700001	20700000	0.2054	0.7777	26.41	24.00
2336	18000001	21000000	0.2229	0.7800	28.58	26.17
2336	18300001	21300000	0.2080	0.7744	26.85	24.44
2336	18600001	21600000	0.2065	0.7662	26.95	24.54
2336	18900001	21900000	0.1959	0.7649	25.61	23.20
2336	19200001	22200000	0.1955	0.7677	25.47	23.06
2336	19500001	22500000	0.1970	0.7792	25.28	22.87
2336	19800001	22800000	0.2013	0.7952	25.31	22.90
2336	20100001	23100000	0.1949	0.7928	24.58	22.17
2336	20400001	23400000	0.1883	0.7792	24.16	21.75
2336	20700001	23700000	0.1928	0.7649	25.21	22.80
2336	21000001	24000000	0.1952	0.7580	25.74	23.33
2336	21300001	24300000	0.1967	0.7593	25.91	23.50
2336	21600001	24600000	0.1973	0.7708	25.60	23.19
2336	21900001	24900000	0.2036	0.7656	26.60	24.19
2336	22200001	25200000	0.1960	0.7752	25.28	22.87
2336	22500001	25500000	0.1996	0.7831	25.49	23.08
2336	22800001	25800000	0.2018	0.7832	25.77	23.36
2336	23100001	26100000	0.1987	0.7846	25.33	22.92
2336	23400001	26400000	0.2052	0.7987	25.69	23.28
2336	23700001	26700000	0.1971	0.8051	24.48	22.07
2336	24000001	27000000	0.1921	0.8055	23.85	21.44
2336	24300001	27300000	0.1934	0.8137	23.77	21.36
[truncated: 4,799 more rows]
