# Supplementary material for: Effect of sequence depth and length in long-read assembly of the maize inbred NC358
Source: Nat Commun. 2020 May 8;11:2288. doi: 10.1038/s41467-020-16037-7 (PMC7211024; doi:10.1038/s41467-020-16037-7)
Supplement: Supplementary file 4 — Source Data [file 41467_2020_16037_MOESM4_ESM.zip › Source Data/Fig. 1F, Suppl. Fig. 8/B73_falcon_canu_consensus_dft.fasta.pilon.mod.out.LAI]

Chr	From	To	Intact	Total	raw_LAI	LAI
whole_genome	1	2130037393	0.1787	0.7634	23.41	21.00
100005	1	3000000	0.1592	0.7256	21.94	19.53
100005	300001	3300000	0.1649	0.7135	23.11	20.70
100005	600001	3600000	0.1604	0.7162	22.39	19.98
100005	900001	3900000	0.1634	0.7171	22.79	20.38
100005	1200001	4200000	0.1697	0.7533	22.52	20.11
100005	1500001	4500000	0.1703	0.7513	22.66	20.25
100005	1800001	4800000	0.1715	0.7406	23.16	20.75
100005	2100001	5100000	0.1621	0.7208	22.48	20.07
100005	2400001	5400000	0.1674	0.7266	23.03	20.62
100005	2700001	5700000	0.1501	0.7211	20.81	18.40
100005	3000001	6000000	0.1621	0.7135	22.71	20.30
100005	3300001	6300000	0.1548	0.7126	21.72	19.31
100005	3600001	6600000	0.1566	0.7155	21.89	19.48
100005	3900001	6900000	0.1549	0.7226	21.43	19.02
100005	4200001	7200000	0.1502	0.7166	20.97	18.56
100005	4500001	7500000	0.1501	0.7077	21.21	18.80
100005	4800001	7800000	0.1528	0.7072	21.61	19.20
100005	5100001	8100000	0.1610	0.7121	22.61	20.20
100005	5400001	8400000	0.1525	0.7057	21.61	19.20
100005	5700001	8700000	0.1599	0.7093	22.54	20.13
100005	6000001	9000000	0.1531	0.6870	22.29	19.88
100005	6300001	9300000	0.1616	0.6832	23.65	21.24
100005	6600001	9600000	0.1566	0.6775	23.11	20.70
100005	6900001	9900000	0.1645	0.6758	24.34	21.93
100005	7200001	10200000	0.1797	0.6784	26.48	24.07
100005	7500001	10500000	0.1845	0.6865	26.88	24.47
100005	7800001	10800000	0.1912	0.6897	27.72	25.31
100005	8100001	11100000	0.1978	0.6832	28.95	26.54
100005	8400001	11400000	0.2130	0.6880	30.95	28.54
100005	8700001	11700000	0.2166	0.6912	31.34	28.93
100005	9000001	12000000	0.2175	0.7103	30.63	28.22
100005	9300001	12300000	0.2129	0.7113	29.94	27.53
100005	9600001	12600000	0.2296	0.7243	31.70	29.29
100005	9900001	12900000	0.2344	0.7312	32.05	29.64
100005	10200001	13200000	0.2220	0.7182	30.90	28.49
100005	10500001	13500000	0.2280	0.7136	31.95	29.54
100005	10800001	13800000	0.2185	0.6994	31.25	28.84
100005	11100001	14100000	0.2268	0.7102	31.93	29.52
100005	11400001	14400000	0.2256	0.7095	31.80	29.39
100005	11700001	14700000	0.2133	0.7065	30.19	27.78
100005	12000001	15000000	0.2289	0.7146	32.03	29.62
100005	12300001	15300000	0.2288	0.7137	32.05	29.64
100005	12600001	15600000	0.2159	0.7043	30.66	28.25
100005	12900001	15900000	0.2082	0.6959	29.91	27.50
100005	13200001	16200000	0.2147	0.6988	30.73	28.32
100005	13500001	16500000	0.2098	0.7022	29.87	27.46
100005	13800001	16800000	0.2113	0.7147	29.57	27.16
100005	14100001	17100000	0.1936	0.7103	27.26	24.85
100005	14400001	17400000	0.1849	0.6974	26.51	24.10
100005	14700001	17700000	0.1943	0.6857	28.34	25.93
100005	15000001	18000000	0.1797	0.6788	26.47	24.06
100005	15300001	18300000	0.1828	0.6912	26.45	24.04
100005	15600001	18600000	0.2093	0.7038	29.75	27.34
100005	15900001	18900000	0.2123	0.7092	29.94	27.53
100005	16200001	19200000	0.2075	0.7219	28.74	26.33
100005	16500001	19500000	0.1993	0.7247	27.50	25.09
100005	16800001	19800000	0.1834	0.7136	25.71	23.30
100005	17100001	20100000	0.1925	0.7261	26.51	24.10
100005	17400001	20400000	0.2084	0.7470	27.90	25.49
100005	17700001	20700000	0.2145	0.7572	28.33	25.92
100005	18000001	21000000	0.2254	0.7645	29.49	27.08
100005	18300001	21300000	0.2239	0.7467	29.99	27.58
100005	18600001	21600000	0.1981	0.7279	27.21	24.80
100005	18900001	21900000	0.1932	0.7258	26.62	24.21
100005	19200001	22200000	0.1883	0.7317	25.73	23.32
100005	19500001	22500000	0.1778	0.7120	24.97	22.56
100005	19800001	22800000	0.1868	0.7273	25.69	23.28
100005	20100001	23100000	0.1869	0.7181	26.03	23.62
100005	20400001	23400000	0.1784	0.7117	25.07	22.66
100005	20700001	23700000	0.1609	0.6982	23.04	20.63
100005	21000001	24000000	0.1491	0.7019	21.25	18.84
100005	21300001	24300000	0.1519	0.7083	21.45	19.04
100005	21600001	24600000	0.1662	0.7279	22.83	20.42
100005	21900001	24900000	0.1574	0.7300	21.56	19.15
100005	22200001	25200000	0.1655	0.7147	23.16	20.75
100005	22500001	25500000	0.1803	0.7306	24.68	22.27
100005	22800001	25800000	0.1837	0.7409	24.79	22.38
100005	23100001	26100000	0.1718	0.7410	23.18	20.77
100005	23400001	26400000	0.1829	0.7581	24.13	21.72
100005	23700001	26700000	0.2098	0.7875	26.64	24.23
100005	24000001	27000000	0.2160	0.7789	27.73	25.32
100005	24300001	27300000	0.2124	0.7887	26.94	24.53
100005	24600001	27600000	0.2005	0.7744	25.89	23.48
100005	24900001	27900000	0.2004	0.7794	25.72	23.31
100005	25200001	28200000	0.1942	0.7963	24.38	21.97
100005	25500001	28500000	0.1874	0.7994	23.44	21.03
100005	25800001	28800000	0.1748	0.7979	21.91	19.50
100005	26100001	29100000	0.1857	0.8046	23.07	20.66
100005	26400001	29400000	0.1778	0.8018	22.17	19.76
100005	26700001	29700000	0.1690	0.8002	21.12	18.71
100005	27000001	30000000	0.1738	0.8116	21.42	19.01
100005	27300001	30300000	0.1702	0.8016	21.23	18.82
100005	27600001	30600000	0.1597	0.8181	19.52	17.11
100005	27900001	30900000	0.1789	0.8067	22.17	19.76
100005	28200001	31200000	0.1812	0.7998	22.66	20.25
100005	28500001	31500000	0.1856	0.8149	22.77	20.36
100005	28800001	31800000	0.1889	0.8025	23.54	21.13
100005	29100001	32100000	0.1850	0.7946	23.28	20.87
100005	29400001	32400000	0.1736	0.7338	23.66	21.25
100005	29700001	32700000	0.1541	0.7371	20.91	18.50
100005	30000001	33000000	0.1494	0.7389	20.22	17.81
100005	30300001	33300000	0.1535	0.7485	20.51	18.10
100005	30600001	33600000	0.1536	0.7470	20.57	18.16
100005	30900001	33900000	0.1290	0.7467	17.28	14.87
100005	31200001	34200000	0.1232	0.7482	16.47	14.06
100005	31500001	34500000	0.1197	0.7318	16.36	13.95
100005	31800001	34800000	0.1174	0.7445	15.77	13.36
100005	32100001	35100000	0.1166	0.7520	15.50	13.09
100005	32400001	35400000	0.1216	0.8150	14.92	12.51
100005	32700001	35700000	0.1358	0.8061	16.85	14.44
100005	33000001	36000000	0.1306	0.7903	16.52	14.11
100005	33300001	36300000	0.1355	0.7962	17.02	14.61
100005	33600001	36600000	0.1639	0.7931	20.67	18.26
100005	33900001	36900000	0.1822	0.8086	22.54	20.13
100005	34200001	37200000	0.1834	0.8089	22.67	20.26
100005	34500001	37500000	0.1886	0.8085	23.33	20.92
100005	34800001	37800000	0.2025	0.8093	25.02	22.61
100005	35100001	38100000	0.2162	0.8103	26.68	24.27
100005	35400001	38400000	0.2402	0.8125	29.56	27.15
100005	35700001	38700000	0.2317	0.8123	28.52	26.11
100005	36000001	39000000	0.2302	0.8153	28.23	25.82
100005	36300001	39300000	0.2304	0.8147	28.28	25.87
100005	36600001	39600000	0.2121	0.8108	26.16	23.75
100005	36900001	39900000	0.2073	0.8033	25.81	23.40
100005	37200001	40200000	0.2072	0.8033	25.79	23.38
100005	37500001	40500000	0.2027	0.8114	24.98	22.57
100005	37800001	40800000	0.2036	0.8119	25.07	22.66
100005	38100001	41100000	0.2062	0.8122	25.39	22.98
100005	38400001	41400000	0.1855	0.8008	23.16	20.75
100005	38700001	41700000	0.1936	0.8080	23.96	21.55
100005	39000001	42000000	0.1991	0.8176	24.35	21.94
100005	39300001	42300000	0.1867	0.8148	22.91	20.50
100005	39600001	42600000	0.1997	0.8222	24.29	21.88
100005	39900001	42900000	0.2000	0.8331	24.01	21.60
100005	40200001	43200000	0.2017	0.8440	23.90	21.49
100005	40500001	43500000	0.2052	0.8522	24.08	21.67
100005	40800001	43800000	0.2065	0.8598	24.02	21.61
100005	41100001	44100000	0.1929	0.8647	22.31	19.90
100005	41400001	44400000	0.1873	0.8597	21.79	19.38
100005	41700001	44700000	0.1855	0.8550	21.70	19.29
100005	42000001	45000000	0.1777	0.8516	20.86	18.45
100005	42300001	45300000	0.1789	0.8619	20.76	18.35
100005	42600001	45600000	0.1717	0.8661	19.83	17.42
100005	42900001	45900000	0.1616	0.8546	18.91	16.50
100005	43200001	46200000	0.1558	0.8467	18.40	15.99
100005	43500001	46500000	0.1619	0.8391	19.29	16.88
100005	43800001	46800000	0.1589	0.8340	19.05	16.64
100005	44100001	47100000	0.1587	0.8260	19.21	16.80
100005	44400001	47400000	0.1681	0.8359	20.11	17.70
100005	44700001	47700000	0.1872	0.8490	22.05	19.64
100005	45000001	48000000	0.1901	0.8533	22.28	19.87
100005	45300001	48300000	0.1937	0.8503	22.78	20.37
100005	45600001	48600000	0.2099	0.8562	24.51	22.10
100005	45900001	48900000	0.2203	0.8644	25.49	23.08
100005	46200001	49200000	0.2343	0.8693	26.96	24.55
100005	46500001	49500000	0.2327	0.8731	26.65	24.24
100005	46800001	49800000	0.2401	0.8729	27.50	25.09
100005	47100001	50100000	0.2497	0.8737	28.58	26.17
100005	47400001	50400000	0.2477	0.8731	28.37	25.96
100005	47700001	50700000	0.2421	0.8744	27.69	25.28
100005	48000001	51000000	0.2503	0.8792	28.47	26.06
100005	48300001	51300000	0.2656	0.8793	30.21	27.80
100005	48600001	51600000	0.2536	0.8762	28.94	26.53
100005	48900001	51900000	0.2576	0.8797	29.29	26.88
100005	49200001	52200000	0.2661	0.8742	30.44	28.03
100005	49500001	52500000	0.2774	0.8726	31.78	29.37
100005	49800001	52800000	0.2756	0.8773	31.42	29.01
100005	50100001	53100000	0.2715	0.8721	31.14	28.73
100005	50400001	53400000	0.2751	0.8759	31.41	29.00
100005	50700001	53700000	0.2719	0.8618	31.55	29.14
100005	51000001	54000000	0.2660	0.8591	30.97	28.56
100005	51300001	54300000	0.2471	0.8561	28.86	26.45
100005	51600001	54600000	0.2405	0.8534	28.18	25.77
100005	51900001	54900000	0.2370	0.8505	27.86	25.45
100005	52200001	55200000	0.2379	0.8567	27.77	25.36
100005	52500001	55500000	0.2177	0.8611	25.28	22.87
100005	52800001	55800000	0.2092	0.8508	24.59	22.18
100005	53100001	56100000	0.2034	0.8627	23.58	21.17
100005	53400001	56400000	0.1985	0.8664	22.92	20.51
100005	53700001	56700000	0.1828	0.8750	20.89	18.48
100005	54000001	57000000	0.1773	0.8828	20.09	17.68
100005	54300001	57300000	0.1731	0.8752	19.78	17.37
100005	54600001	57600000	0.1915	0.8700	22.01	19.60
100005	54900001	57900000	0.1906	0.8686	21.94	19.53
100005	55200001	58200000	0.1745	0.8632	20.21	17.80
100005	55500001	58500000	0.1686	0.8523	19.78	17.37
100005	55800001	58800000	0.1765	0.8539	20.67	18.26
100005	56100001	59100000	0.1679	0.8488	19.78	17.37
100005	56400001	59400000	0.1654	0.8532	19.39	16.98
100005	56700001	59700000	0.1588	0.8482	18.72	16.31
100005	57000001	60000000	0.1613	0.8463	19.06	16.65
100005	57300001	60300000	0.1651	0.8578	19.25	16.84
100005	57600001	60600000	0.1519	0.8590	17.69	15.28
100005	57900001	60900000	0.1594	0.8670	18.38	15.97
100005	58200001	61200000	0.1602	0.8557	18.72	16.31
100005	58500001	61500000	0.1615	0.8599	18.78	16.37
100005	58800001	61800000	0.1594	0.8634	18.46	16.05
100005	59100001	62100000	0.1694	0.8636	19.62	17.21
100005	59400001	62400000	0.1775	0.8542	20.78	18.37
100005	59700001	62700000	0.1906	0.8549	22.30	19.89
100005	60000001	63000000	0.1943	0.8440	23.02	20.61
100005	60300001	63300000	0.2068	0.8437	24.51	22.10
100005	60600001	63600000	0.2091	0.8441	24.77	22.36
100005	60900001	63900000	0.2014	0.8300	24.26	21.85
100005	61200001	64200000	0.2175	0.8464	25.69	23.28
100005	61500001	64500000	0.2172	0.8376	25.94	23.53
100005	61800001	64800000	0.2105	0.8336	25.25	22.84
100005	62100001	65100000	0.1980	0.8345	23.73	21.32
100005	62400001	65400000	0.1963	0.8256	23.77	21.36
100005	62700001	65700000	0.2135	0.8263	25.84	23.43
100005	63000001	66000000	0.2049	0.8170	25.08	22.67
100005	63300001	66300000	0.1940	0.8134	23.85	21.44
100005	63600001	66600000	0.1772	0.8052	22.01	19.60
100005	63900001	66900000	0.1780	0.8061	22.08	19.67
100005	64200001	67200000	0.1773	0.8132	21.80	19.39
100005	64500001	67500000	0.1963	0.8208	23.92	21.51
100005	64800001	67800000	0.1993	0.8143	24.48	22.07
100005	65100001	68100000	0.2092	0.8098	25.84	23.43
100005	65400001	68400000	0.2045	0.8170	25.03	22.62
100005	65700001	68700000	0.1861	0.8185	22.74	20.33
100005	66000001	69000000	0.1892	0.8306	22.78	20.37
100005	66300001	69300000	0.1915	0.8230	23.27	20.86
100005	66600001	69600000	0.2052	0.8130	25.24	22.83
100005	66900001	69900000	0.2067	0.8105	25.50	23.09
100005	67200001	70200000	0.1940	0.7892	24.58	22.17
100005	67500001	70500000	0.1918	0.7847	24.45	22.04
100005	67800001	70800000	0.1798	0.7819	23.00	20.59
100005	68100001	71100000	0.1852	0.7897	23.45	21.04
100005	68400001	71400000	0.1868	0.7950	23.50	21.09
100005	68700001	71700000	0.1891	0.7958	23.76	21.35
100005	69000001	72000000	0.1958	0.7996	24.49	22.08
100005	69300001	72300000	0.1999	0.7913	25.26	22.85
100005	69600001	72600000	0.1860	0.8093	22.99	20.58
100005	69900001	72900000	0.1852	0.8119	22.81	20.40
100005	70200001	73200000	0.1880	0.8169	23.02	20.61
100005	70500001	73500000	0.1796	0.8135	22.08	19.67
100005	70800001	73800000	0.1851	0.8196	22.59	20.18
100005	71100001	74100000	0.1818	0.8187	22.20	19.79
100005	71400001	74400000	0.1813	0.8118	22.34	19.93
100005	71700001	74700000	0.1700	0.7876	21.58	19.17
100005	72000001	75000000	0.1664	0.7796	21.35	18.94
100005	72300001	75300000	0.1622	0.7954	20.40	17.99
100005	72600001	75600000	0.1739	0.7867	22.11	19.70
100005	72900001	75900000	0.1600	0.7933	20.17	17.76
100005	73200001	76200000	0.1533	0.7831	19.57	17.16
100005	73500001	76500000	0.1622	0.7935	20.44	18.03
100005	73800001	76800000	0.1579	0.7930	19.91	17.50
100005	74100001	77100000	0.1644	0.7801	21.07	18.66
100005	74400001	77400000	0.1628	0.7688	21.18	18.77
100005	74700001	77700000	0.1705	0.7893	21.60	19.19
100005	75000001	78000000	0.1752	0.7923	22.11	19.70
100005	75300001	78300000	0.1781	0.7949	22.41	20.00
100005	75600001	78600000	0.1629	0.7941	20.51	18.10
100005	75900001	78900000	0.1889	0.7965	23.72	21.31
100005	76200001	79200000	0.1900	0.8141	23.34	20.93
100005	76500001	79500000	0.1809	0.8140	22.23	19.82
100005	76800001	79800000	0.1899	0.8173	23.23	20.82
100005	77100001	80100000	0.1834	0.8309	22.07	19.66
100005	77400001	80400000	0.1767	0.8327	21.21	18.80
100005	77700001	80700000	0.1748	0.8292	21.08	18.67
100005	78000001	81000000	0.1718	0.8214	20.92	18.51
100005	78300001	81300000	0.1690	0.8040	21.02	18.61
100005	78600001	81600000	0.1887	0.8116	23.25	20.84
100005	78900001	81900000	0.1683	0.8015	20.99	18.58
100005	79200001	82200000	0.1581	0.7955	19.88	17.47
100005	79500001	82500000	0.1564	0.7886	19.83	17.42
100005	79800001	82800000	0.1454	0.7900	18.40	15.99
100005	80100001	83100000	0.1384	0.7836	17.67	15.26
100005	80400001	83400000	0.1450	0.7976	18.18	15.77
100005	80700001	83700000	0.1368	0.8045	17.00	14.59
100005	81000001	84000000	0.1431	0.8064	17.75	15.34
100005	81300001	84300000	0.1403	0.8135	17.24	14.83
100005	81600001	84600000	0.1285	0.8128	15.81	13.40
100005	81900001	84900000	0.1303	0.8055	16.17	13.76
100005	82200001	85200000	0.1434	0.8088	17.73	15.32
100005	82500001	85500000	0.1515	0.8098	18.71	16.30
100005	82800001	85800000	0.1638	0.8112	20.20	17.79
100005	83100001	86100000	0.1820	0.8088	22.50	20.09
100005	83400001	86400000	0.1818	0.8062	22.55	20.14
100005	83700001	86700000	0.1890	0.8020	23.57	21.16
100005	84000001	87000000	0.1891	0.8102	23.34	20.93
100005	84300001	87300000	0.1836	0.8167	22.48	20.07
100005	84600001	87600000	0.1935	0.8131	23.80	21.39
100005	84900001	87900000	0.2092	0.8261	25.33	22.92
100005	85200001	88200000	0.2086	0.8315	25.09	22.68
100005	85500001	88500000	0.2101	0.8420	24.96	22.55
100005	85800001	88800000	0.2061	0.8408	24.51	22.10
100005	86100001	89100000	0.1891	0.8379	22.57	20.16
100005	86400001	89400000	0.1871	0.8290	22.57	20.16
100005	86700001	89700000	0.1869	0.8329	22.44	20.03
100005	87000001	90000000	0.1771	0.8148	21.73	19.32
100005	87300001	90300000	0.1810	0.8055	22.48	20.07
100005	87600001	90600000	0.1866	0.8145	22.91	20.50
100005	87900001	90900000	0.1840	0.8124	22.64	20.23
100005	88200001	91200000	0.1872	0.8097	23.11	20.70
100005	88500001	91500000	0.1836	0.7971	23.04	20.63
100005	88800001	91800000	0.1731	0.7992	21.66	19.25
100005	89100001	92100000	0.1871	0.8142	22.98	20.57
100005	89400001	92400000	0.1914	0.8224	23.27	20.86
100005	89700001	92700000	0.1948	0.8117	24.00	21.59
100005	90000001	93000000	0.2028	0.8222	24.67	22.26
100005	90300001	93300000	0.2041	0.8300	24.59	22.18
100005	90600001	93600000	0.1871	0.8212	22.78	20.37
100005	90900001	93900000	0.1817	0.8146	22.31	19.90
100005	91200001	94200000	0.1840	0.8052	22.85	20.44
100005	91500001	94500000	0.1704	0.8070	21.11	18.70
100005	91800001	94800000	0.1718	0.7980	21.52	19.11
100005	92100001	95100000	0.1618	0.7919	20.43	18.02
100005	92400001	95400000	0.1622	0.7938	20.44	18.03
100005	92700001	95700000	0.1593	0.7983	19.95	17.54
100005	93000001	96000000	0.1550	0.7981	19.43	17.02
100005	93300001	96300000	0.1538	0.7980	19.27	16.86
100005	93600001	96600000	0.1592	0.8029	19.83	17.42
100005	93900001	96900000	0.1601	0.7988	20.05	17.64
100005	94200001	97200000	0.1509	0.7887	19.13	16.72
100005	94500001	97500000	0.1542	0.7838	19.68	17.27
100005	94800001	97800000	0.1644	0.7964	20.64	18.23
100005	95100001	98100000	0.1545	0.7792	19.83	17.42
100005	95400001	98400000	0.1430	0.7763	18.42	16.01
100005	95700001	98700000	0.1543	0.7681	20.09	17.68
100005	96000001	99000000	0.1689	0.7666	22.03	19.62
100005	96300001	99300000	0.1689	0.7656	22.06	19.65
100005	96600001	99600000	0.1736	0.7525	23.07	20.66
100005	96900001	99900000	0.1686	0.7459	22.60	20.19
100005	97200001	100200000	0.1870	0.7610	24.58	22.17
100005	97500001	100500000	0.1939	0.7620	25.44	23.03
100005	97800001	100800000	0.2016	0.7622	26.44	24.03
100005	98100001	101100000	0.2192	0.7766	28.22	25.81
100005	98400001	101400000	0.2340	0.7766	30.13	27.72
100005	98700001	101700000	0.2348	0.7701	30.48	28.07
100005	99000001	102000000	0.2194	0.7584	28.93	26.52
100005	99300001	102300000	0.2246	0.7556	29.72	27.31
100005	99600001	102600000	0.2164	0.7759	27.89	25.48
100005	99900001	102900000	0.2238	0.7933	28.21	25.80
100005	100200001	103200000	0.2071	0.7909	26.19	23.78
100005	100500001	103500000	0.2036	0.7943	25.64	23.23
100005	100800001	103800000	0.1963	0.7677	25.57	23.16
100005	101100001	104100000	0.1882	0.7540	24.96	22.55
100005	101400001	104400000	0.1912	0.7558	25.30	22.89
100005	101700001	104700000	0.1783	0.7559	23.59	21.18
100005	102000001	105000000	0.1829	0.7627	23.97	21.56
100005	102300001	105300000	0.1830	0.7506	24.38	21.97
100005	102600001	105600000	0.1889	0.7386	25.57	23.16
100005	102900001	105900000	0.1821	0.7394	24.63	22.22
100005	103200001	106200000	0.1946	0.7356	26.45	24.04
100005	103500001	106500000	0.1998	0.7364	27.12	24.71
100005	103800001	106800000	0.1988	0.7504	26.49	24.08
100005	104100001	107100000	0.1938	0.7464	25.97	23.56
100005	104400001	107400000	0.1840	0.7374	24.95	22.54
100005	104700001	107700000	0.1879	0.7391	25.42	23.01
100005	105000001	108000000	0.1772	0.7395	23.96	21.55
100005	105300001	108300000	0.1919	0.7492	25.61	23.20
100005	105600001	108600000	0.1868	0.7458	25.05	22.64
100005	105900001	108900000	0.1970	0.7321	26.91	24.50
100005	106200001	109200000	0.1855	0.7371	25.17	22.76
100005	106500001	109500000	0.1826	0.7379	24.74	22.33
100005	106800001	109800000	0.1763	0.7316	24.10	21.69
100005	107100001	110100000	0.1849	0.7438	24.87	22.46
100005	107400001	110400000	0.1938	0.7493	25.87	23.46
100005	107700001	110700000	0.1929	0.7612	25.35	22.94
100005	108000001	111000000	0.2054	0.7723	26.59	24.18
100005	108300001	111300000	0.1932	0.7537	25.64	23.23
100005	108600001	111600000	0.1969	0.7558	26.05	23.64
100005	108900001	111900000	0.1894	0.7590	24.96	22.55
100005	109200001	112200000	0.2000	0.7588	26.36	23.95
100005	109500001	112500000	0.2072	0.7576	27.35	24.94
100005	109800001	112800000	0.2096	0.7630	27.47	25.06
100005	110100001	113100000	0.2151	0.7553	28.48	26.07
100005	110400001	113400000	0.2187	0.7510	29.12	26.71
100005	110700001	113700000	0.2239	0.7521	29.77	27.36
100005	111000001	114000000	0.2122	0.7477	28.38	25.97
100005	111300001	114300000	0.2187	0.7696	28.41	26.00
100005	111600001	114600000	0.2150	0.7670	28.03	25.62
100005	111900001	114900000	0.2160	0.7804	27.68	25.27
100005	112200001	115200000	0.1974	0.7770	25.41	23.00
100005	112500001	115500000	0.1965	0.7718	25.46	23.05
100005	112800001	115800000	0.2011	0.7537	26.68	24.27
100005	113100001	116100000	0.1908	0.7500	25.44	23.03
100005	113400001	116400000	0.1760	0.7547	23.33	20.92
100005	113700001	116700000	0.1698	0.7442	22.82	20.41
100005	114000001	117000000	0.1673	0.7411	22.58	20.17
100005	114300001	117300000	0.1458	0.7182	20.30	17.89
100005	114600001	117600000	0.1419	0.7193	19.73	17.32
100005	114900001	117900000	0.1293	0.7150	18.09	15.68
100005	115200001	118200000	0.1350	0.7177	18.81	16.40
100005	115500001	118500000	0.1211	0.7217	16.78	14.37
100005	115800001	118800000	0.1194	0.7260	16.44	14.03
100005	116100001	119100000	0.1191	0.7310	16.29	13.88
100005	116400001	119400000	0.1287	0.7315	17.59	15.18
100005	116700001	119700000	0.1391	0.7404	18.79	16.38
100005	117000001	120000000	0.1526	0.7473	20.42	18.01
100005	117300001	120300000	0.1708	0.7726	22.11	19.70
100005	117600001	120600000	0.1796	0.7699	23.33	20.92
100005	117900001	120900000	0.1886	0.7602	24.81	22.40
100005	118200001	121200000	0.1883	0.7406	25.42	23.01
100005	118500001	121500000	0.1818	0.7289	24.94	22.53
100005	118800001	121800000	0.1882	0.7444	25.28	22.87
100005	119100001	122100000	0.2015	0.7425	27.14	24.73
100005	119400001	122400000	0.1902	0.7303	26.04	23.63
100005	119700001	122700000	0.1819	0.7194	25.28	22.87
100005	120000001	123000000	0.1742	0.7195	24.21	21.80
100005	120300001	123300000	0.1696	0.7007	24.21	21.80
100005	120600001	123600000	0.1706	0.6905	24.71	22.30
100005	120900001	123900000	0.1717	0.7043	24.38	21.97
100005	121200001	124200000	0.1853	0.7176	25.82	23.41
100005	121500001	124500000	0.2034	0.7343	27.70	25.29
100005	121800001	124800000	0.1937	0.7159	27.06	24.65
100005	122100001	125100000	0.1827	0.7264	25.16	22.75
100005	122400001	125400000	0.1958	0.7254	26.99	24.58
100005	122700001	125700000	0.1930	0.7312	26.39	23.98
100005	123000001	126000000	0.2048	0.7246	28.26	25.85
100005	123300001	126300000	0.2038	0.7462	27.32	24.91
100005	123600001	126600000	0.1943	0.7627	25.47	23.06
100005	123900001	126900000	0.2039	0.7332	27.80	25.39
100005	124200001	127200000	0.1824	0.7324	24.91	22.50
100005	124500001	127500000	0.1784	0.7166	24.90	22.49
100005	124800001	127800000	0.1717	0.7183	23.90	21.49
100005	125100001	128100000	0.1685	0.6919	24.35	21.94
100005	125400001	128400000	0.1499	0.7008	21.39	18.98
100005	125700001	128700000	0.1527	0.7040	21.70	19.29
100005	126000001	129000000	0.1381	0.7113	19.41	17.00
100005	126300001	129300000	0.1356	0.6983	19.42	17.01
100005	126600001	129600000	0.1349	0.6981	19.33	16.92
100005	126900001	129900000	0.1162	0.7120	16.31	13.90
100005	127200001	130200000	0.1309	0.7199	18.18	15.77
100005	127500001	130500000	0.1181	0.7339	16.10	13.69
100005	127800001	130800000	0.1292	0.7515	17.19	14.78
100005	128100001	131100000	0.1271	0.7724	16.45	14.04
100005	128400001	131400000	0.1468	0.7769	18.89	16.48
100005	128700001	131700000	0.1474	0.7845	18.79	16.38
100005	129000001	132000000	0.1757	0.7873	22.31	19.90
100005	129300001	132300000	0.1773	0.8011	22.13	19.72
100005	129600001	132600000	0.1810	0.8014	22.58	20.17
100005	129900001	132900000	0.1808	0.7958	22.71	20.30
100005	130200001	133200000	0.1692	0.7902	21.41	19.00
100005	130500001	133500000	0.1798	0.7762	23.16	20.75
100005	130800001	133800000	0.1803	0.7698	23.42	21.01
100005	131100001	134100000	0.1885	0.7718	24.43	22.02
100005	131400001	134400000	0.1855	0.7611	24.37	21.96
100005	131700001	134700000	0.1692	0.7467	22.65	20.24
100005	132000001	135000000	0.1390	0.7416	18.75	16.34
100005	132300001	135300000	0.1322	0.7289	18.13	15.72
100005	132600001	135600000	0.1363	0.7156	19.04	16.63
100005	132900001	135900000	0.1422	0.7219	19.70	17.29
100005	133200001	136200000	0.1493	0.7249	20.60	18.19
100005	133500001	136500000	0.1425	0.7141	19.96	17.55
100005	133800001	136800000	0.1387	0.6936	19.99	17.58
100005	134100001	137100000	0.1366	0.6897	19.80	17.39
100005	134400001	137400000	0.1280	0.6953	18.41	16.00
100005	134700001	137700000	0.1545	0.6850	22.55	20.14
100005	135000001	138000000	0.1635	0.6762	24.18	21.77
100005	135300001	138300000	0.1657	0.6797	24.38	21.97
100005	135600001	138600000	0.1644	0.6784	24.24	21.83
100005	135900001	138900000	0.1724	0.6835	25.23	22.82
100005	136200001	139200000	0.1765	0.6812	25.91	23.50
100005	136500001	139500000	0.1845	0.6962	26.50	24.09
100005	136800001	139800000	0.1875	0.7243	25.88	23.47
100005	137100001	140100000	0.1915	0.7339	26.09	23.68
100005	137400001	140400000	0.1953	0.7348	26.58	24.17
100005	137700001	140700000	0.1993	0.7512	26.54	24.13
100005	138000001	141000000	0.1977	0.7572	26.11	23.70
100005	138300001	141300000	0.2153	0.7536	28.57	26.16
100005	138600001	141600000	0.2193	0.7626	28.76	26.35
100005	138900001	141900000	0.2177	0.7573	28.74	26.33
100005	139200001	142200000	0.2092	0.7524	27.81	25.40
100005	139500001	142500000	0.2149	0.7626	28.18	25.77
100005	139800001	142800000	0.2110	0.7451	28.31	25.90
100005	140100001	143100000	0.1994	0.7354	27.11	24.70
100005	140400001	143400000	0.1931	0.7265	26.58	24.17
100005	140700001	143700000	0.1812	0.7232	25.06	22.65
100005	141000001	144000000	0.1786	0.7244	24.65	22.24
100005	141300001	144300000	0.1649	0.7257	22.73	20.32
100005	141600001	144600000	0.1593	0.7208	22.10	19.69
100005	141900001	144900000	0.1519	0.7099	21.40	18.99
100005	142200001	145200000	0.1688	0.7167	23.55	21.14
100005	142500001	145500000	0.1549	0.7165	21.62	19.21
100005	142800001	145800000	0.1630	0.7284	22.37	19.96
100005	143100001	146100000	0.1738	0.7255	23.95	21.54
100005	143400001	146400000	0.1890	0.7243	26.09	23.68
100005	143700001	146700000	0.1888	0.7170	26.34	23.93
100005	144000001	147000000	0.1847	0.6917	26.70	24.29
100005	144300001	147300000	0.1817	0.7003	25.95	23.54
100005	144600001	147600000	0.1802	0.6880	26.19	23.78
100005	144900001	147900000	0.1811	0.7026	25.77	23.36
100005	145200001	148200000	0.1756	0.6997	25.10	22.69
100005	145500001	148500000	0.1865	0.6983	26.71	24.30
100005	145800001	148800000	0.1962	0.7025	27.93	25.52
100005	146100001	149100000	0.1966	0.7031	27.95	25.54
100005	146400001	149400000	0.1883	0.7018	26.83	24.42
100005	146700001	149700000	0.1887	0.7055	26.75	24.34
100005	147000001	150000000	0.1866	0.7130	26.17	23.76
100005	147300001	150300000	0.1898	0.6930	27.39	24.98
100005	147600001	150600000	0.1904	0.6920	27.51	25.10
100005	147900001	150900000	0.1936	0.6834	28.32	25.91
100005	148200001	151200000	0.1813	0.6819	26.59	24.18
100005	148500001	151500000	0.1708	0.6751	25.30	22.89
100005	148800001	151800000	0.1666	0.6609	25.21	22.80
100005	149100001	152100000	0.1564	0.6679	23.42	21.01
100005	149400001	152400000	0.1567	0.6650	23.57	21.16
100005	149700001	152700000	0.1501	0.6731	22.29	19.88
100005	150000001	153000000	0.1612	0.6824	23.63	21.22
100005	150300001	153300000	0.1556	0.6900	22.55	20.14
100005	150600001	153600000	0.1638	0.7073	23.16	20.75
100005	150900001	153900000	0.1579	0.6964	22.68	20.27
100005	151200001	154200000	0.1488	0.6941	21.44	19.03
100005	151500001	154500000	0.1629	0.6933	23.50	21.09
100005	151800001	154800000	0.1476	0.6717	21.97	19.56
100005	152100001	155100000	0.1645	0.6648	24.74	22.33
100005	152400001	155400000	0.1588	0.6668	23.81	21.40
100005	152700001	155700000	0.1572	0.6571	23.93	21.52
100005	153000001	156000000	0.1539	0.6452	23.86	21.45
100005	153300001	156300000	0.1504	0.6445	23.33	20.92
100005	153600001	156600000	0.1437	0.6362	22.59	20.18
100005	153900001	156900000	0.1413	0.6599	21.42	19.01
100005	154200001	157200000	0.1503	0.6710	22.40	19.99
100005	154500001	157500000	0.1475	0.6729	21.91	19.50
100005	154800001	157800000	0.1525	0.6934	22.00	19.59
100005	155100001	158100000	0.1503	0.6960	21.59	19.18
100005	155400001	158400000	0.1460	0.6963	20.97	18.56
100005	155700001	158700000	0.1574	0.7082	22.23	19.82
100005	156000001	159000000	0.1592	0.7197	22.11	19.70
100005	156300001	159300000	0.1740	0.7209	24.13	21.72
100005	156600001	159600000	0.1762	0.7201	24.47	22.06
100005	156900001	159900000	0.1851	0.7156	25.87	23.46
100005	157200001	160200000	0.1903	0.7029	27.07	24.66
100005	157500001	160500000	0.1847	0.6998	26.39	23.98
100005	157800001	160800000	0.1927	0.6997	27.54	25.13
100005	158100001	161100000	0.1772	0.6733	26.32	23.91
100005	158400001	161400000	0.1775	0.6524	27.20	24.79
100005	158700001	161476609	0.1688	0.6458	24.19	21.78
100006	1	3000000	0.1610	0.6632	24.28	21.87
100006	300001	3300000	0.1716	0.6437	26.66	24.25
100006	600001	3600000	0.1782	0.6389	27.89	25.48
100006	900001	3900000	0.1790	0.6105	29.32	26.91
100006	1200001	4200000	0.1793	0.5856	30.61	28.20
100006	1500001	4500000	0.1875	0.5715	32.81	30.40
100006	1800001	4800000	0.1868	0.5853	31.91	29.50
100006	2100001	5100000	0.1775	0.5646	31.44	29.03
100006	2400001	5400000	0.1605	0.5696	28.18	25.77
100006	2700001	5700000	0.1538	0.5776	26.62	24.21
100006	3000001	6000000	0.1507	0.5976	25.23	22.82
100006	3300001	6300000	0.1407	0.6120	23.00	20.59
100006	3600001	6600000	0.1465	0.6224	23.54	21.13
100006	3900001	6900000	0.1473	0.6414	22.96	20.55
100006	4200001	7200000	0.1506	0.6433	23.41	21.00
100006	4500001	7500000	0.1538	0.6627	23.20	20.79
100006	4800001	7800000	0.1701	0.6695	25.40	22.99
100006	5100001	8100000	0.1845	0.7033	26.24	23.83
100006	5400001	8400000	0.1869	0.7223	25.87	23.46
100006	5700001	8700000	0.1731	0.7110	24.34	21.93
100006	6000001	9000000	0.1708	0.7135	23.95	21.54
100006	6300001	9300000	0.1766	0.7254	24.34	21.93
100006	6600001	9600000	0.1669	0.7173	23.27	20.86
100006	6900001	9900000	0.1664	0.7245	22.96	20.55
100006	7200001	10200000	0.1673	0.7472	22.39	19.98
100006	7500001	10500000	0.1700	0.7508	22.64	20.23
100006	7800001	10800000	0.1565	0.7321	21.38	18.97
100006	8100001	11100000	0.1546	0.7224	21.40	18.99
100006	8400001	11400000	0.1423	0.6893	20.64	18.23
100006	8700001	11700000	0.1565	0.7110	22.01	19.60
100006	9000001	12000000	0.1675	0.7081	23.66	21.25
100006	9300001	12300000	0.1625	0.7087	22.94	20.53
100006	9600001	12600000	0.1745	0.7115	24.52	22.11
100006	9900001	12900000	0.1768	0.7144	24.75	22.34
100006	10200001	13200000	0.1743	0.7214	24.17	21.76
100006	10500001	13500000	0.1785	0.7344	24.30	21.89
100006	10800001	13800000	0.1682	0.7447	22.58	20.17
100006	11100001	14100000	0.1672	0.7519	22.24	19.83
100006	11400001	14400000	0.1745	0.7769	22.46	20.05
100006	11700001	14700000	0.1739	0.7666	22.68	20.27
100006	12000001	15000000	0.1712	0.7645	22.40	19.99
100006	12300001	15300000	0.1737	0.7645	22.72	20.31
100006	12600001	15600000	0.1656	0.7623	21.72	19.31
100006	12900001	15900000	0.1646	0.7756	21.23	18.82
100006	13200001	16200000	0.1595	0.7751	20.58	18.17
100006	13500001	16500000	0.1612	0.7717	20.89	18.48
100006	13800001	16800000	0.1743	0.7729	22.55	20.14
100006	14100001	17100000	0.1735	0.7617	22.78	20.37
100006	14400001	17400000	0.1687	0.7602	22.19	19.78
100006	14700001	17700000	0.1753	0.7611	23.03	20.62
100006	15000001	18000000	0.1747	0.7702	22.69	20.28
100006	15300001	18300000	0.1772	0.7624	23.24	20.83
100006	15600001	18600000	0.1871	0.7647	24.47	22.06
100006	15900001	18900000	0.1872	0.7626	24.55	22.14
100006	16200001	19200000	0.1917	0.7609	25.19	22.78
100006	16500001	19500000	0.1862	0.7580	24.56	22.15
100006	16800001	19800000	0.1794	0.7526	23.84	21.43
100006	17100001	20100000	0.1730	0.7654	22.60	20.19
100006	17400001	20400000	0.1892	0.7669	24.67	22.26
100006	17700001	20700000	0.1947	0.7760	25.08	22.67
100006	18000001	21000000	0.1933	0.7865	24.58	22.17
100006	18300001	21300000	0.1854	0.7998	23.18	20.77
100006	18600001	21600000	0.1821	0.8063	22.59	20.18
100006	18900001	21900000	0.1781	0.8074	22.06	19.65
100006	19200001	22200000	0.1918	0.8174	23.47	21.06
100006	19500001	22500000	0.2020	0.8217	24.59	22.18
100006	19800001	22800000	0.2055	0.8263	24.87	22.46
100006	20100001	23100000	0.2086	0.8153	25.59	23.18
100006	20400001	23400000	0.1987	0.8089	24.57	22.16
100006	20700001	23700000	0.1890	0.8003	23.61	21.20
100006	21000001	24000000	0.1936	0.7921	24.44	22.03
100006	21300001	24300000	0.2105	0.7865	26.76	24.35
100006	21600001	24600000	0.2035	0.7797	26.10	23.69
100006	21900001	24900000	0.2161	0.7678	28.15	25.74
100006	22200001	25200000	0.2111	0.7549	27.97	25.56
100006	22500001	25500000	0.2034	0.7551	26.93	24.52
100006	22800001	25800000	0.1977	0.7527	26.26	23.85
100006	23100001	26100000	0.1939	0.7582	25.57	23.16
100006	23400001	26400000	0.1963	0.7654	25.65	23.24
100006	23700001	26700000	0.2063	0.7819	26.39	23.98
100006	24000001	27000000	0.1944	0.7725	25.17	22.76
100006	24300001	27300000	0.1891	0.7693	24.58	22.17
100006	24600001	27600000	0.1884	0.7819	24.10	21.69
100006	24900001	27900000	0.1813	0.7945	22.82	20.41
100006	25200001	28200000	0.1725	0.7973	21.63	19.22
100006	25500001	28500000	0.1753	0.8016	21.87	19.46
100006	25800001	28800000	0.1836	0.8228	22.31	19.90
100006	26100001	29100000	0.1876	0.8286	22.64	20.23
100006	26400001	29400000	0.1812	0.8219	22.05	19.64
100006	26700001	29700000	0.1797	0.8262	21.74	19.33
100006	27000001	30000000	0.1887	0.8330	22.65	20.24
100006	27300001	30300000	0.1874	0.8267	22.67	20.26
100006	27600001	30600000	0.1882	0.8315	22.63	20.22
100006	27900001	30900000	0.1989	0.8314	23.92	21.51
100006	28200001	31200000	0.2060	0.8332	24.72	22.31
100006	28500001	31500000	0.2113	0.8438	25.04	22.63
100006	28800001	31800000	0.2138	0.8279	25.82	23.41
100006	29100001	32100000	0.2060	0.8235	25.01	22.60
100006	29400001	32400000	0.2104	0.8291	25.38	22.97
100006	29700001	32700000	0.1898	0.8197	23.15	20.74
100006	30000001	33000000	0.1846	0.8312	22.21	19.80
100006	30300001	33300000	0.1775	0.8406	21.12	18.71
100006	30600001	33600000	0.1814	0.8429	21.52	19.11
100006	30900001	33900000	0.1674	0.8447	19.82	17.41
100006	31200001	34200000	0.1596	0.8416	18.97	16.56
100006	31500001	34500000	0.1512	0.8364	18.08	15.67
100006	31800001	34800000	0.1507	0.8399	17.95	15.54
100006	32100001	35100000	0.1567	0.8377	18.70	16.29
100006	32400001	35400000	0.1711	0.8452	20.24	17.83
100006	32700001	35700000	0.1843	0.8387	21.97	19.56
100006	33000001	36000000	0.1806	0.8311	21.73	19.32
100006	33300001	36300000	0.1755	0.8366	20.98	18.57
100006	33600001	36600000	0.1673	0.8267	20.23	17.82
100006	33900001	36900000	0.1622	0.8197	19.79	17.38
100006	34200001	37200000	0.1663	0.8306	20.02	17.61
100006	34500001	37500000	0.1765	0.8276	21.33	18.92
100006	34800001	37800000	0.1710	0.8301	20.60	18.19
100006	35100001	38100000	0.1786	0.8371	21.33	18.92
100006	35400001	38400000	0.1663	0.8329	19.97	17.56
100006	35700001	38700000	0.1618	0.8336	19.41	17.00
100006	36000001	39000000	0.1728	0.8367	20.65	18.24
100006	36300001	39300000	0.1795	0.8364	21.46	19.05
100006	36600001	39600000	0.1809	0.8363	21.63	19.22
100006	36900001	39900000	0.1864	0.8410	22.16	19.75
100006	37200001	40200000	0.1894	0.8405	22.54	20.13
100006	37500001	40500000	0.1830	0.8475	21.60	19.19
100006	37800001	40800000	0.1803	0.8532	21.13	18.72
100006	38100001	41100000	0.1651	0.8497	19.42	17.01
100006	38400001	41400000	0.1698	0.8439	20.13	17.72
100006	38700001	41700000	0.1847	0.8507	21.71	19.30
100006	39000001	42000000	0.1733	0.8490	20.41	18.00
100006	39300001	42300000	0.1642	0.8500	19.31	16.90
100006	39600001	42600000	0.1691	0.8611	19.64	17.23
100006	39900001	42900000	0.1613	0.8667	18.61	16.20
100006	40200001	43200000	0.1562	0.8724	17.90	15.49
100006	40500001	43500000	0.1469	0.8647	16.99	14.58
100006	40800001	43800000	0.1593	0.8611	18.50	16.09
100006	41100001	44100000	0.1626	0.8687	18.71	16.30
100006	41400001	44400000	0.1586	0.8807	18.00	15.59
100006	41700001	44700000	0.1588	0.8832	17.99	15.58
100006	42000001	45000000	0.1770	0.8884	19.93	17.52
100006	42300001	45300000	0.1896	0.8895	21.31	18.90
100006	42600001	45600000	0.1772	0.8825	20.08	17.67
100006	42900001	45900000	0.1870	0.8730	21.42	19.01
100006	43200001	46200000	0.1883	0.8692	21.66	19.25
100006	43500001	46500000	0.1896	0.8703	21.78	19.37
100006	43800001	46800000	0.1871	0.8730	21.44	19.03
100006	44100001	47100000	0.1887	0.8742	21.59	19.18
100006	44400001	47400000	0.1874	0.8706	21.52	19.11
100006	44700001	47700000	0.1807	0.8784	20.58	18.17
100006	45000001	48000000	0.1624	0.8717	18.64	16.23
100006	45300001	48300000	0.1612	0.8636	18.67	16.26
100006	45600001	48600000	0.1677	0.8595	19.52	17.11
100006	45900001	48900000	0.1628	0.8570	19.00	16.59
100006	46200001	49200000	0.1665	0.8661	19.22	16.81
100006	46500001	49500000	0.1685	0.8743	19.27	16.86
100006	46800001	49800000	0.1592	0.8735	18.23	15.82
100006	47100001	50100000	0.1679	0.8701	19.30	16.89
100006	47400001	50400000	0.1624	0.8692	18.68	16.27
100006	47700001	50700000	0.1513	0.8629	17.54	15.13
100006	48000001	51000000	0.1617	0.8565	18.88	16.47
100006	48300001	51300000	0.1721	0.8646	19.91	17.50
100006	48600001	51600000	0.1818	0.8703	20.89	18.48
100006	48900001	51900000	0.1778	0.8784	20.24	17.83
100006	49200001	52200000	0.1944	0.8758	22.20	19.79
100006	49500001	52500000	0.2114	0.8776	24.09	21.68
100006	49800001	52800000	0.2125	0.8566	24.81	22.40
100006	50100001	53100000	0.2178	0.8530	25.53	23.12
100006	50400001	53400000	0.2226	0.8544	26.05	23.64
100006	50700001	53700000	0.2382	0.8420	28.29	25.88
100006	51000001	54000000	0.2352	0.8444	27.86	25.45
100006	51300001	54300000	0.2170	0.8389	25.87	23.46
100006	51600001	54600000	0.2151	0.8341	25.79	23.38
100006	51900001	54900000	0.2362	0.8296	28.47	26.06
100006	52200001	55200000	0.2176	0.8239	26.41	24.00
100006	52500001	55500000	0.1981	0.8020	24.70	22.29
100006	52800001	55800000	0.2077	0.8125	25.56	23.15
100006	53100001	56100000	0.2108	0.8087	26.06	23.65
100006	53400001	56400000	0.2107	0.8134	25.90	23.49
100006	53700001	56700000	0.1987	0.8234	24.13	21.72
100006	54000001	57000000	0.1946	0.8088	24.05	21.64
100006	54300001	57300000	0.1963	0.8017	24.48	22.07
100006	54600001	57600000	0.2024	0.8029	25.20	22.79
100006	54900001	57900000	0.1873	0.8084	23.17	20.76
100006	55200001	58200000	0.2007	0.8024	25.01	22.60
100006	55500001	58500000	0.2089	0.8070	25.89	23.48
100006	55800001	58800000	0.2140	0.8127	26.33	23.92
100006	56100001	59100000	0.2024	0.8192	24.71	22.30
100006	56400001	59400000	0.2173	0.8072	26.93	24.52
100006	56700001	59700000	0.2241	0.7952	28.18	25.77
100006	57000001	60000000	0.2420	0.8152	29.68	27.27
100006	57300001	60300000	0.2555	0.8222	31.07	28.66
100006	57600001	60600000	0.2483	0.7987	31.09	28.68
100006	57900001	60900000	0.2570	0.7898	32.54	30.13
100006	58200001	61200000	0.2514	0.7878	31.91	29.50
100006	58500001	61500000	0.2517	0.7840	32.10	29.69
100006	58800001	61800000	0.2527	0.7787	32.45	30.04
100006	59100001	62100000	0.2417	0.7575	31.91	29.50
100006	59400001	62400000	0.2280	0.7471	30.52	28.11
100006	59700001	62700000	0.2415	0.7660	31.53	29.12
100006	60000001	63000000	0.2261	0.7597	29.76	27.35
100006	60300001	63300000	0.2292	0.7600	30.16	27.75
100006	60600001	63600000	0.2191	0.7761	28.23	25.82
100006	60900001	63900000	0.2120	0.7669	27.64	25.23
100006	61200001	64200000	0.2044	0.7662	26.68	24.27
100006	61500001	64500000	0.2007	0.7715	26.02	23.61
100006	61800001	64800000	0.1747	0.7773	22.47	20.06
100006	62100001	65100000	0.1814	0.7928	22.88	20.47
100006	62400001	65400000	0.1828	0.8019	22.79	20.38
100006	62700001	65700000	0.1652	0.7946	20.79	18.38
100006	63000001	66000000	0.1702	0.7983	21.33	18.92
100006	63300001	66300000	0.1635	0.8029	20.36	17.95
100006	63600001	66600000	0.1785	0.8111	22.01	19.60
100006	63900001	66900000	0.1768	0.8279	21.35	18.94
100006	64200001	67200000	0.1663	0.8252	20.15	17.74
100006	64500001	67500000	0.1627	0.8394	19.38	16.97
100006	64800001	67800000	0.1884	0.8345	22.58	20.17
100006	65100001	68100000	0.1972	0.8332	23.67	21.26
100006	65400001	68400000	0.1966	0.8308	23.67	21.26
100006	65700001	68700000	0.1970	0.8292	23.76	21.35
100006	66000001	69000000	0.1913	0.8338	22.94	20.53
100006	66300001	69300000	0.1897	0.8272	22.93	20.52
100006	66600001	69600000	0.1812	0.8201	22.10	19.69
100006	66900001	69900000	0.1737	0.8089	21.47	19.06
100006	67200001	70200000	0.1818	0.8150	22.30	19.89
100006	67500001	70500000	0.1799	0.7843	22.94	20.53
100006	67800001	70800000	0.1705	0.7818	21.81	19.40
100006	68100001	71100000	0.1647	0.7770	21.20	18.79
100006	68400001	71400000	0.1686	0.7835	21.52	19.11
100006	68700001	71700000	0.1695	0.7751	21.87	19.46
100006	69000001	72000000	0.1737	0.7685	22.60	20.19
100006	69300001	72300000	0.1831	0.7688	23.82	21.41
100006	69600001	72600000	0.1747	0.7697	22.70	20.29
100006	69900001	72900000	0.1956	0.7644	25.58	23.17
100006	70200001	73200000	0.2019	0.7515	26.87	24.46
100006	70500001	73500000	0.2143	0.7678	27.91	25.50
100006	70800001	73800000	0.2187	0.7805	28.03	25.62
100006	71100001	74100000	0.2128	0.7744	27.48	25.07
100006	71400001	74400000	0.2167	0.7731	28.03	25.62
100006	71700001	74700000	0.2048	0.7672	26.69	24.28
100006	72000001	75000000	0.2175	0.7581	28.69	26.28
100006	72300001	75300000	0.2112	0.7493	28.18	25.77
100006	72600001	75600000	0.2076	0.7360	28.21	25.80
100006	72900001	75900000	0.1917	0.7265	26.38	23.97
100006	73200001	76200000	0.1922	0.7340	26.19	23.78
100006	73500001	76500000	0.1829	0.7235	25.29	22.88
100006	73800001	76800000	0.1770	0.7103	24.92	22.51
100006	74100001	77100000	0.1795	0.7122	25.20	22.79
100006	74400001	77400000	0.1685	0.7161	23.54	21.13
100006	74700001	77700000	0.1721	0.7237	23.77	21.36
100006	75000001	78000000	0.1568	0.7310	21.45	19.04
100006	75300001	78300000	0.1525	0.7303	20.89	18.48
100006	75600001	78600000	0.1644	0.7456	22.05	19.64
100006	75900001	78900000	0.1616	0.7446	21.70	19.29
100006	76200001	79200000	0.1574	0.7436	21.17	18.76
100006	76500001	79500000	0.1647	0.7636	21.57	19.16
100006	76800001	79800000	0.1495	0.7700	19.41	17.00
100006	77100001	80100000	0.1515	0.7731	19.60	17.19
100006	77400001	80400000	0.1611	0.7659	21.03	18.62
100006	77700001	80700000	0.1688	0.7545	22.38	19.97
100006	78000001	81000000	0.1603	0.7406	21.65	19.24
100006	78300001	81300000	0.1559	0.7492	20.81	18.40
100006	78600001	81600000	0.1632	0.7424	21.98	19.57
100006	78900001	81900000	0.1733	0.7550	22.95	20.54
100006	79200001	82200000	0.1624	0.7500	21.65	19.24
100006	79500001	82500000	0.1472	0.7360	19.99	17.58
100006	79800001	82800000	0.1586	0.7344	21.59	19.18
100006	80100001	83100000	0.1555	0.7416	20.97	18.56
100006	80400001	83400000	0.1554	0.7403	21.00	18.59
100006	80700001	83700000	0.1378	0.7429	18.55	16.14
100006	81000001	84000000	0.1525	0.7580	20.12	17.71
100006	81300001	84300000	0.1565	0.7510	20.84	18.43
100006	81600001	84600000	0.1505	0.7401	20.33	17.92
100006	81900001	84900000	0.1516	0.7305	20.75	18.34
100006	82200001	85200000	0.1590	0.7279	21.84	19.43
100006	82500001	85500000	0.1664	0.7365	22.59	20.18
100006	82800001	85800000	0.1665	0.7270	22.90	20.49
100006	83100001	86100000	0.1688	0.7161	23.58	21.17
100006	83400001	86400000	0.1536	0.7112	21.60	19.19
100006	83700001	86700000	0.1707	0.7115	23.99	21.58
100006	84000001	87000000	0.1585	0.7194	22.04	19.63
100006	84300001	87300000	0.1488	0.7224	20.59	18.18
100006	84600001	87600000	0.1510	0.7292	20.71	18.30
100006	84900001	87900000	0.1356	0.7159	18.94	16.53
100006	85200001	88200000	0.1350	0.7192	18.77	16.36
100006	85500001	88500000	0.1510	0.7268	20.78	18.37
100006	85800001	88800000	0.1580	0.7389	21.39	18.98
100006	86100001	89100000	0.1602	0.7520	21.30	18.89
100006	86400001	89400000	0.1762	0.7410	23.78	21.37
100006	86700001	89700000	0.1670	0.7490	22.30	19.89
100006	87000001	90000000	0.1721	0.7360	23.39	20.98
100006	87300001	90300000	0.1824	0.7431	24.54	22.13
100006	87600001	90600000	0.1823	0.7489	24.35	21.94
100006	87900001	90900000	0.1966	0.7598	25.87	23.46
100006	88200001	91200000	0.2011	0.7768	25.89	23.48
100006	88500001	91500000	0.1841	0.7655	24.04	21.63
100006	88800001	91800000	0.1866	0.7585	24.60	22.19
100006	89100001	92100000	0.1812	0.7515	24.11	21.70
100006	89400001	92400000	0.1746	0.7642	22.84	20.43
100006	89700001	92700000	0.1887	0.7545	25.01	22.60
100006	90000001	93000000	0.1978	0.7593	26.04	23.63
100006	90300001	93300000	0.1853	0.7468	24.81	22.40
100006	90600001	93600000	0.1844	0.7463	24.70	22.29
100006	90900001	93900000	0.1729	0.7740	22.34	19.93
100006	91200001	94200000	0.1724	0.7512	22.95	20.54
100006	91500001	94500000	0.1679	0.7446	22.56	20.15
100006	91800001	94800000	0.1530	0.7412	20.65	18.24
100006	92100001	95100000	0.1472	0.7550	19.49	17.08
100006	92400001	95400000	0.1458	0.7592	19.21	16.80
100006	92700001	95700000	0.1409	0.7713	18.27	15.86
100006	93000001	96000000	0.1332	0.7641	17.43	15.02
100006	93300001	96300000	0.1385	0.7708	17.97	15.56
100006	93600001	96600000	0.1342	0.7714	17.40	14.99
100006	93900001	96900000	0.1378	0.7568	18.21	15.80
100006	94200001	97200000	0.1436	0.7644	18.78	16.37
100006	94500001	97500000	0.1628	0.7710	21.12	18.71
100006	94800001	97800000	0.1670	0.7756	21.53	19.12
100006	95100001	98100000	0.1935	0.7650	25.30	22.89
100006	95400001	98400000	0.1993	0.7579	26.29	23.88
100006	95700001	98700000	0.2024	0.7588	26.68	24.27
100006	96000001	99000000	0.1968	0.7533	26.13	23.72
100006	96300001	99300000	0.2102	0.7480	28.11	25.70
100006	96600001	99600000	0.2142	0.7513	28.51	26.10
100006	96900001	99900000	0.2230	0.7511	29.69	27.28
100006	97200001	100200000	0.2118	0.7550	28.05	25.64
100006	97500001	100500000	0.2086	0.7474	27.90	25.49
100006	97800001	100800000	0.2021	0.7404	27.29	24.88
100006	98100001	101100000	0.1954	0.7394	26.43	24.02
100006	98400001	101400000	0.1949	0.7449	26.17	23.76
100006	98700001	101700000	0.1856	0.7411	25.04	22.63
100006	99000001	102000000	0.1936	0.7462	25.95	23.54
100006	99300001	102300000	0.1801	0.7520	23.95	21.54
100006	99600001	102600000	0.1868	0.7433	25.13	22.72
100006	99900001	102900000	0.1921	0.7445	25.81	23.40
100006	100200001	103200000	0.1955	0.7511	26.03	23.62
100006	100500001	103500000	0.1937	0.7710	25.12	22.71
100006	100800001	103800000	0.2039	0.7689	26.52	24.11
100006	101100001	104100000	0.1866	0.7671	24.32	21.91
100006	101400001	104400000	0.1807	0.7681	23.52	21.11
100006	101700001	104700000	0.1838	0.7620	24.12	21.71
100006	102000001	105000000	0.1765	0.7669	23.01	20.60
100006	102300001	105300000	0.1871	0.7712	24.27	21.86
100006	102600001	105600000	0.1826	0.7667	23.82	21.41
100006	102900001	105900000	0.1738	0.7637	22.75	20.34
100006	103200001	106200000	0.1740	0.7636	22.78	20.37
100006	103500001	106500000	0.1646	0.7544	21.82	19.41
100006	103800001	106800000	0.1599	0.7734	20.68	18.27
100006	104100001	107100000	0.1573	0.7768	20.25	17.84
100006	104400001	107400000	0.1539	0.7776	19.80	17.39
100006	104700001	107700000	0.1595	0.7753	20.57	18.16
100006	105000001	108000000	0.1619	0.7670	21.11	18.70
100006	105300001	108300000	0.1456	0.7592	19.18	16.77
100006	105600001	108600000	0.1440	0.7655	18.81	16.40
100006	105900001	108900000	0.1424	0.7589	18.77	16.36
100006	106200001	109200000	0.1412	0.7515	18.78	16.37
100006	106500001	109500000	0.1393	0.7466	18.66	16.25
100006	106800001	109800000	0.1311	0.7253	18.07	15.66
100006	107100001	110100000	0.1442	0.7290	19.79	17.38
100006	107400001	110400000	0.1583	0.7349	21.54	19.13
100006	107700001	110700000	0.1438	0.7396	19.44	17.03
100006	108000001	111000000	0.1503	0.7461	20.15	17.74
100006	108300001	111300000	0.1519	0.7526	20.18	17.77
100006	108600001	111600000	0.1479	0.7544	19.61	17.20
100006	108900001	111900000	0.1405	0.7642	18.39	15.98
100006	109200001	112200000	0.1410	0.7570	18.63	16.22
100006	109500001	112500000	0.1560	0.7614	20.48	18.07
100006	109800001	112800000	0.1740	0.7682	22.65	20.24
100006	110100001	113100000	0.1693	0.7632	22.19	19.78
100006	110400001	113400000	0.1537	0.7601	20.22	17.81
100006	110700001	113700000	0.1698	0.7511	22.61	20.20
100006	111000001	114000000	0.1666	0.7627	21.84	19.43
100006	111300001	114300000	0.1741	0.7552	23.05	20.64
100006	111600001	114600000	0.1712	0.7455	22.97	20.56
100006	111900001	114900000	0.1733	0.7469	23.21	20.80
100006	112200001	115200000	0.1612	0.7463	21.60	19.19
100006	112500001	115500000	0.1456	0.7399	19.67	17.26
100006	112800001	115800000	0.1406	0.7423	18.94	16.53
100006	113100001	116100000	0.1376	0.7119	19.33	16.92
100006	113400001	116400000	0.1385	0.6998	19.78	17.37
100006	113700001	116700000	0.1380	0.6936	19.89	17.48
100006	114000001	117000000	0.1484	0.6749	21.99	19.58
100006	114300001	117300000	0.1393	0.6595	21.13	18.72
100006	114600001	117600000	0.1387	0.6754	20.54	18.13
100006	114900001	117900000	0.1538	0.6704	22.94	20.53
100006	115200001	118200000	0.1798	0.6837	26.29	23.88
100006	115500001	118500000	0.1844	0.6886	26.78	24.37
100006	115800001	118800000	0.1847	0.6629	27.86	25.45
100006	116100001	119100000	0.1877	0.6875	27.31	24.90
100006	116400001	119400000	0.1885	0.6846	27.54	25.13
100006	116700001	119700000	0.1903	0.6972	27.30	24.89
100006	117000001	120000000	0.1928	0.6965	27.68	25.27
100006	117300001	120300000	0.1969	0.7172	27.46	25.05
100006	117600001	120600000	0.2124	0.7180	29.58	27.17
100006	117900001	120900000	0.2175	0.7142	30.45	28.04
100006	118200001	121200000	0.2129	0.7012	30.37	27.96
100006	118500001	121500000	0.2072	0.7062	29.34	26.93
100006	118800001	121800000	0.2027	0.7461	27.17	24.76
100006	119100001	122100000	0.2020	0.7360	27.44	25.03
100006	119400001	122400000	0.1973	0.7355	26.82	24.41
100006	119700001	122700000	0.1989	0.7240	27.47	25.06
100006	120000001	123000000	0.1885	0.7263	25.96	23.55
100006	120300001	123300000	0.2064	0.7209	28.64	26.23
100006	120600001	123600000	0.2091	0.7228	28.93	26.52
100006	120900001	123900000	0.1955	0.7225	27.05	24.64
100006	121200001	124200000	0.2060	0.7377	27.92	25.51
100006	121500001	124500000	0.2139	0.7135	29.98	27.57
100006	121800001	124800000	0.2247	0.6987	32.16	29.75
100006	122100001	125100000	0.2252	0.7080	31.81	29.40
100006	122400001	125400000	0.2484	0.7163	34.68	32.27
100006	122700001	125700000	0.2318	0.7155	32.40	29.99
100006	123000001	126000000	0.2445	0.7249	33.73	31.32
100006	123300001	126300000	0.2385	0.7306	32.64	30.23
100006	123600001	126600000	0.2347	0.7235	32.44	30.03
100006	123900001	126900000	0.2229	0.7203	30.95	28.54
100006	124200001	127200000	0.2020	0.7150	28.25	25.84
100006	124500001	127500000	0.2021	0.7257	27.85	25.44
100006	124800001	127800000	0.1880	0.7274	25.84	23.43
100006	125100001	128100000	0.1836	0.7215	25.44	23.03
100006	125400001	128400000	0.1712	0.7202	23.77	21.36
100006	125700001	128700000	0.1806	0.7365	24.52	22.11
100006	126000001	129000000	0.1672	0.7225	23.14	20.73
100006	126300001	129300000	0.1626	0.7249	22.44	20.03
100006	126600001	129600000	0.1450	0.7173	20.22	17.81
100006	126900001	129900000	0.1421	0.7183	19.79	17.38
100006	127200001	130200000	0.1505	0.7150	21.05	18.64
100006	127500001	130500000	0.1457	0.7139	20.41	18.00
100006	127800001	130800000	0.1575	0.7151	22.02	19.61
100006	128100001	131100000	0.1599	0.7183	22.27	19.86
100006	128400001	131400000	0.1521	0.7263	20.95	18.54
100006	128700001	131700000	0.1503	0.7146	21.04	18.63
100006	129000001	132000000	0.1544	0.7186	21.48	19.07
100006	129300001	132300000	0.1528	0.7060	21.65	19.24
100006	129600001	132600000	0.1619	0.7112	22.76	20.35
100006	129900001	132900000	0.2012	0.7316	27.50	25.09
100006	130200001	133200000	0.1894	0.7192	26.33	23.92
100006	130500001	133500000	0.1924	0.7021	27.40	24.99
100006	130800001	133800000	0.1936	0.7035	27.53	25.12
100006	131100001	134100000	0.2006	0.7071	28.37	25.96
100006	131400001	134400000	0.2010	0.6979	28.80	26.39
100006	131700001	134700000	0.2138	0.7182	29.77	27.36
100006	132000001	135000000	0.2154	0.7256	29.69	27.28
100006	132300001	135300000	0.2100	0.7230	29.05	26.64
100006	132600001	135600000	0.2143	0.7110	30.14	27.73
100006	132900001	135900000	0.1883	0.6882	27.36	24.95
100006	133200001	136200000	0.1966	0.6823	28.82	26.41
100006	133500001	136500000	0.1923	0.6852	28.06	25.65
100006	133800001	136800000	0.1855	0.6675	27.79	25.38
100006	134100001	137100000	0.1812	0.6598	27.46	25.05
100006	134400001	137400000	0.1980	0.6550	30.23	27.82
100006	134700001	137700000	0.1831	0.6319	28.97	26.56
100006	135000001	138000000	0.1809	0.6268	28.87	26.46
100006	135300001	138300000	0.1961	0.6219	31.53	29.12
100006	135600001	138600000	0.2026	0.6272	32.31	29.90
100006	135900001	138900000	0.2008	0.6316	31.79	29.38
100006	136200001	139200000	0.1989	0.6357	31.28	28.87
100006	136500001	139500000	0.2029	0.6574	30.87	28.46
100006	136800001	139800000	0.2072	0.6641	31.21	28.80
100006	137100001	140100000	0.2161	0.6658	32.46	30.05
100006	137400001	140400000	0.2110	0.6735	31.32	28.91
100006	137700001	140700000	0.2122	0.6565	32.31	29.90
100006	138000001	141000000	0.2212	0.6524	33.91	31.50
100006	138300001	141300000	0.2026	0.6501	31.17	28.76
100006	138600001	141600000	0.1936	0.6511	29.73	27.32
100006	138900001	141900000	0.2081	0.6496	32.04	29.63
100006	139200001	142200000	0.1995	0.6428	31.04	28.63
100006	139500001	142500000	0.1893	0.6228	30.39	27.98
100006	139800001	142800000	0.1828	0.6222	29.37	26.96
100006	140100001	143100000	0.1770	0.6297	28.11	25.70
100006	140400001	143400000	0.1654	0.6257	26.44	24.03
100006	140700001	143700000	0.1721	0.6412	26.85	24.44
100006	141000001	144000000	0.1780	0.6428	27.69	25.28
100006	141300001	144300000	0.1847	0.6294	29.34	26.93
100006	141600001	144600000	0.1829	0.6353	28.79	26.38
100006	141900001	144900000	0.1655	0.6328	26.15	23.74
100006	142200001	145200000	0.1767	0.6329	27.92	25.51
100006	142500001	145500000	0.1919	0.6323	30.35	27.94
100006	142800001	145800000	0.1922	0.6233	30.84	28.43
100006	143100001	146100000	0.1892	0.6076	31.14	28.73
100006	143400001	146400000	0.1952	0.5951	32.80	30.39
100006	143700001	146700000	0.1950	0.6139	31.76	29.35
100006	144000001	147000000	0.1763	0.6074	29.03	26.62
100006	144300001	147300000	0.1847	0.6142	30.07	27.66
100006	144600001	147600000	0.1800	0.6007	29.97	27.56
100006	144900001	147900000	0.1890	0.5965	31.68	29.27
100006	145200001	148200000	0.1808	0.6007	30.09	27.68
100006	145500001	148500000	0.1879	0.6130	30.66	28.25
100006	145800001	148800000	0.1933	0.6253	30.91	28.50
100006	146100001	149100000	0.1962	0.6345	30.92	28.51
100006	146400001	149400000	0.2037	0.6255	32.57	30.16
100006	146700001	149700000	0.2021	0.6126	32.99	30.58
100006	147000001	150000000	0.1979	0.5925	33.40	30.99
100006	147300001	150300000	0.1968	0.5914	33.27	30.86
100006	147600001	150600000	0.1979	0.5944	33.30	30.89
100006	147900001	150900000	0.1961	0.6025	32.55	30.14
100006	148200001	151200000	0.2007	0.5973	33.59	31.18
100006	148500001	151500000	0.1982	0.5818	34.08	31.67
100006	148800001	151800000	0.1935	0.5611	34.48	32.07
100006	149100001	152100000	0.1867	0.5687	32.84	30.43
100006	149400001	152400000	0.1788	0.5992	29.84	27.43
100006	149700001	152700000	0.1674	0.6139	27.27	24.86
100006	150000001	152891318	0.1689	0.6478	25.12	22.71
100001	1	3000000	0.1367	0.6472	21.12	18.71
100001	300001	3300000	0.1418	0.6473	21.91	19.50
100001	600001	3600000	0.1439	0.6241	23.05	20.64
100001	900001	3900000	0.1345	0.6009	22.38	19.97
100001	1200001	4200000	0.1382	0.6099	22.65	20.24
100001	1500001	4500000	0.1479	0.5951	24.85	22.44
100001	1800001	4800000	0.1412	0.6082	23.22	20.81
100001	2100001	5100000	0.1417	0.5912	23.97	21.56
100001	2400001	5400000	0.1483	0.6007	24.68	22.27
100001	2700001	5700000	0.1593	0.6100	26.12	23.71
100001	3000001	6000000	0.1613	0.6100	26.45	24.04
100001	3300001	6300000	0.1495	0.5990	24.96	22.55
100001	3600001	6600000	0.1610	0.5973	26.95	24.54
100001	3900001	6900000	0.1707	0.6054	28.20	25.79
100001	4200001	7200000	0.1695	0.5868	28.89	26.48
100001	4500001	7500000	0.1735	0.5891	29.45	27.04
100001	4800001	7800000	0.1820	0.5930	30.68	28.27
100001	5100001	8100000	0.1819	0.5940	30.62	28.21
100001	5400001	8400000	0.1751	0.5999	29.18	26.77
100001	5700001	8700000	0.1729	0.6126	28.22	25.81
100001	6000001	9000000	0.1729	0.6038	28.64	26.23
100001	6300001	9300000	0.1777	0.6378	27.86	25.45
100001	6600001	9600000	0.1693	0.6698	25.28	22.87
100001	6900001	9900000	0.1685	0.6779	24.86	22.45
100001	7200001	10200000	0.1797	0.7004	25.65	23.24
100001	7500001	10500000	0.1652	0.7108	23.24	20.83
100001	7800001	10800000	0.1601	0.7037	22.74	20.33
100001	8100001	11100000	0.1715	0.7086	24.21	21.80
100001	8400001	11400000	0.1625	0.7156	22.70	20.29
100001	8700001	11700000	0.1510	0.7255	20.81	18.40
100001	9000001	12000000	0.1483	0.7345	20.19	17.78
100001	9300001	12300000	0.1562	0.7241	21.58	19.17
100001	9600001	12600000	0.1582	0.7157	22.10	19.69
100001	9900001	12900000	0.1508	0.7162	21.06	18.65
100001	10200001	13200000	0.1483	0.7159	20.71	18.30
100001	10500001	13500000	0.1569	0.7159	21.92	19.51
100001	10800001	13800000	0.1526	0.6891	22.15	19.74
100001	11100001	14100000	0.1472	0.7023	20.96	18.55
100001	11400001	14400000	0.1665	0.6969	23.88	21.47
100001	11700001	14700000	0.1762	0.6906	25.52	23.11
100001	12000001	15000000	0.1669	0.6876	24.27	21.86
100001	12300001	15300000	0.1764	0.6937	25.43	23.02
100001	12600001	15600000	0.1669	0.6848	24.37	21.96
100001	12900001	15900000	0.1696	0.6790	24.98	22.57
100001	13200001	16200000	0.1692	0.6754	25.05	22.64
100001	13500001	16500000	0.1674	0.6710	24.94	22.53
100001	13800001	16800000	0.1693	0.7106	23.83	21.42
100001	14100001	17100000	0.1793	0.7301	24.56	22.15
100001	14400001	17400000	0.1681	0.7543	22.28	19.87
100001	14700001	17700000	0.1813	0.7767	23.35	20.94
100001	15000001	18000000	0.1844	0.8049	22.91	20.50
100001	15300001	18300000	0.1703	0.8089	21.05	18.64
100001	15600001	18600000	0.1773	0.8077	21.95	19.54
100001	15900001	18900000	0.1857	0.8148	22.79	20.38
100001	16200001	19200000	0.1767	0.8203	21.54	19.13
100001	16500001	19500000	0.1765	0.8433	20.93	18.52
100001	16800001	19800000	0.1723	0.8211	20.99	18.58
100001	17100001	20100000	0.1626	0.8088	20.11	17.70
100001	17400001	20400000	0.1694	0.7896	21.45	19.04
100001	17700001	20700000	0.1482	0.7680	19.29	16.88
100001	18000001	21000000	0.1535	0.7363	20.85	18.44
100001	18300001	21300000	0.1490	0.7209	20.67	18.26
100001	18600001	21600000	0.1425	0.7239	19.69	17.28
100001	18900001	21900000	0.1530	0.7249	21.11	18.70
100001	19200001	22200000	0.1614	0.7237	22.30	19.89
100001	19500001	22500000	0.1525	0.7101	21.47	19.06
100001	19800001	22800000	0.1615	0.7274	22.20	19.79
100001	20100001	23100000	0.1641	0.7363	22.28	19.87
100001	20400001	23400000	0.1644	0.7374	22.30	19.89
100001	20700001	23700000	0.1683	0.7287	23.09	20.68
100001	21000001	24000000	0.1638	0.7371	22.23	19.82
100001	21300001	24300000	0.1632	0.7551	21.62	19.21
100001	21600001	24600000	0.1639	0.7361	22.26	19.85
100001	21900001	24900000	0.1515	0.7368	20.56	18.15
100001	22200001	25200000	0.1518	0.7358	20.63	18.22
100001	22500001	25500000	0.1672	0.7404	22.58	20.17
100001	22800001	25800000	0.1777	0.7393	24.03	21.62
100001	23100001	26100000	0.1738	0.7312	23.77	21.36
100001	23400001	26400000	0.1654	0.7402	22.35	19.94
100001	23700001	26700000	0.1708	0.7534	22.68	20.27
100001	24000001	27000000	0.1707	0.7501	22.76	20.35
100001	24300001	27300000	0.1773	0.7390	23.99	21.58
100001	24600001	27600000	0.1781	0.7686	23.17	20.76
100001	24900001	27900000	0.1808	0.7647	23.64	21.23
100001	25200001	28200000	0.1687	0.7628	22.12	19.71
100001	25500001	28500000	0.1605	0.7693	20.86	18.45
100001	25800001	28800000	0.1452	0.7632	19.02	16.61
100001	26100001	29100000	0.1508	0.7575	19.91	17.50
100001	26400001	29400000	0.1474	0.7549	19.53	17.12
100001	26700001	29700000	0.1567	0.7582	20.67	18.26
100001	27000001	30000000	0.1530	0.7668	19.96	17.55
100001	27300001	30300000	0.1522	0.7680	19.81	17.40
100001	27600001	30600000	0.1606	0.7719	20.81	18.40
100001	27900001	30900000	0.1674	0.7801	21.46	19.05
100001	28200001	31200000	0.1634	0.7829	20.87	18.46
100001	28500001	31500000	0.1784	0.7816	22.82	20.41
100001	28800001	31800000	0.1892	0.7899	23.96	21.55
100001	29100001	32100000	0.1782	0.7888	22.59	20.18
100001	29400001	32400000	0.1842	0.7657	24.06	21.65
100001	29700001	32700000	0.1796	0.7494	23.96	21.55
100001	30000001	33000000	0.1817	0.7334	24.77	22.36
100001	30300001	33300000	0.1693	0.7211	23.48	21.07
100001	30600001	33600000	0.1589	0.7154	22.21	19.80
100001	30900001	33900000	0.1467	0.7071	20.74	18.33
100001	31200001	34200000	0.1457	0.6965	20.91	18.50
100001	31500001	34500000	0.1388	0.6975	19.89	17.48
100001	31800001	34800000	0.1292	0.6887	18.76	16.35
100001	32100001	35100000	0.1298	0.7009	18.52	16.11
100001	32400001	35400000	0.1294	0.7139	18.13	15.72
100001	32700001	35700000	0.1340	0.7247	18.49	16.08
100001	33000001	36000000	0.1411	0.7375	19.14	16.73
100001	33300001	36300000	0.1550	0.7585	20.43	18.02
100001	33600001	36600000	0.1625	0.7575	21.46	19.05
100001	33900001	36900000	0.1527	0.7520	20.30	17.89
100001	34200001	37200000	0.1680	0.7689	21.85	19.44
100001	34500001	37500000	0.1620	0.7611	21.29	18.88
100001	34800001	37800000	0.1647	0.7542	21.84	19.43
100001	35100001	38100000	0.1795	0.7359	24.39	21.98
100001	35400001	38400000	0.1740	0.7371	23.61	21.20
100001	35700001	38700000	0.1623	0.7302	22.23	19.82
100001	36000001	39000000	0.1574	0.7196	21.87	19.46
100001	36300001	39300000	0.1624	0.7051	23.03	20.62
100001	36600001	39600000	0.1613	0.6997	23.05	20.64
100001	36900001	39900000	0.1737	0.7065	24.59	22.18
100001	37200001	40200000	0.1770	0.7106	24.91	22.50
100001	37500001	40500000	0.1759	0.7163	24.56	22.15
100001	37800001	40800000	0.1645	0.7202	22.84	20.43
100001	38100001	41100000	0.1525	0.7354	20.74	18.33
100001	38400001	41400000	0.1542	0.7334	21.02	18.61
100001	38700001	41700000	0.1590	0.7415	21.45	19.04
100001	39000001	42000000	0.1562	0.7310	21.37	18.96
100001	39300001	42300000	0.1492	0.7224	20.65	18.24
100001	39600001	42600000	0.1513	0.7248	20.88	18.47
100001	39900001	42900000	0.1483	0.7277	20.39	17.98
100001	40200001	43200000	0.1465	0.7209	20.32	17.91
100001	40500001	43500000	0.1447	0.7153	20.23	17.82
100001	40800001	43800000	0.1582	0.7065	22.39	19.98
100001	41100001	44100000	0.1548	0.6995	22.13	19.72
100001	41400001	44400000	0.1529	0.6946	22.02	19.61
100001	41700001	44700000	0.1639	0.6969	23.52	21.11
100001	42000001	45000000	0.1740	0.7141	24.37	21.96
100001	42300001	45300000	0.1745	0.7080	24.65	22.24
100001	42600001	45600000	0.1826	0.7080	25.79	23.38
100001	42900001	45900000	0.1768	0.7025	25.16	22.75
100001	43200001	46200000	0.1747	0.6931	25.21	22.80
100001	43500001	46500000	0.1773	0.6819	26.00	23.59
100001	43800001	46800000	0.1880	0.6854	27.43	25.02
100001	44100001	47100000	0.1871	0.6872	27.23	24.82
100001	44400001	47400000	0.2052	0.6946	29.54	27.13
100001	44700001	47700000	0.2041	0.6860	29.76	27.35
100001	45000001	48000000	0.1932	0.6830	28.28	25.87
100001	45300001	48300000	0.1836	0.6961	26.38	23.97
100001	45600001	48600000	0.1621	0.6886	23.54	21.13
100001	45900001	48900000	0.1763	0.6945	25.38	22.97
100001	46200001	49200000	0.1659	0.6992	23.73	21.32
100001	46500001	49500000	0.1602	0.6989	22.92	20.51
100001	46800001	49800000	0.1650	0.7122	23.16	20.75
100001	47100001	50100000	0.1745	0.7152	24.39	21.98
100001	47400001	50400000	0.1812	0.7214	25.13	22.72
100001	47700001	50700000	0.1591	0.7328	21.71	19.30
100001	48000001	51000000	0.1665	0.7423	22.43	20.02
100001	48300001	51300000	0.1754	0.7399	23.70	21.29
100001	48600001	51600000	0.1867	0.7423	25.15	22.74
100001	48900001	51900000	0.1761	0.7219	24.40	21.99
100001	49200001	52200000	0.1786	0.7157	24.96	22.55
100001	49500001	52500000	0.1875	0.7306	25.67	23.26
100001	49800001	52800000	0.1690	0.7090	23.84	21.43
100001	50100001	53100000	0.1520	0.6927	21.95	19.54
100001	50400001	53400000	0.1405	0.6886	20.41	18.00
100001	50700001	53700000	0.1568	0.6854	22.88	20.47
100001	51000001	54000000	0.1610	0.6762	23.81	21.40
100001	51300001	54300000	0.1681	0.6670	25.20	22.79
100001	51600001	54600000	0.1813	0.6666	27.19	24.78
100001	51900001	54900000	0.1896	0.6741	28.13	25.72
100001	52200001	55200000	0.2062	0.6679	30.88	28.47
100001	52500001	55500000	0.2140	0.6600	32.42	30.01
100001	52800001	55800000	0.2214	0.6718	32.96	30.55
100001	53100001	56100000	0.2423	0.6740	35.95	33.54
100001	53400001	56400000	0.2291	0.6658	34.40	31.99
100001	53700001	56700000	0.2205	0.6493	33.96	31.55
100001	54000001	57000000	0.2201	0.6414	34.32	31.91
100001	54300001	57300000	0.2199	0.6646	33.09	30.68
100001	54600001	57600000	0.2116	0.6682	31.68	29.27
100001	54900001	57900000	0.2124	0.6714	31.63	29.22
100001	55200001	58200000	0.2046	0.6794	30.11	27.70
100001	55500001	58500000	0.2038	0.6805	29.95	27.54
100001	55800001	58800000	0.2186	0.6862	31.86	29.45
100001	56100001	59100000	0.2130	0.6901	30.87	28.46
100001	56400001	59400000	0.2162	0.6789	31.84	29.43
100001	56700001	59700000	0.2136	0.6793	31.44	29.03
100001	57000001	60000000	0.2093	0.6956	30.09	27.68
100001	57300001	60300000	0.2125	0.6811	31.20	28.79
100001	57600001	60600000	0.2184	0.6767	32.28	29.87
100001	57900001	60900000	0.2110	0.6798	31.03	28.62
100001	58200001	61200000	0.2007	0.6949	28.88	26.47
100001	58500001	61500000	0.2014	0.6969	28.91	26.50
100001	58800001	61800000	0.1893	0.7000	27.04	24.63
100001	59100001	62100000	0.1738	0.7001	24.82	22.41
100001	59400001	62400000	0.1885	0.7204	26.16	23.75
100001	59700001	62700000	0.1951	0.7324	26.63	24.22
100001	60000001	63000000	0.2047	0.7239	28.27	25.86
100001	60300001	63300000	0.2036	0.7201	28.27	25.86
100001	60600001	63600000	0.1991	0.7245	27.48	25.07
100001	60900001	63900000	0.1948	0.7153	27.23	24.82
100001	61200001	64200000	0.1982	0.7104	27.90	25.49
100001	61500001	64500000	0.1854	0.7177	25.83	23.42
100001	61800001	64800000	0.1867	0.7200	25.93	23.52
100001	62100001	65100000	0.2007	0.7190	27.92	25.51
100001	62400001	65400000	0.1915	0.7119	26.89	24.48
100001	62700001	65700000	0.1983	0.7114	27.88	25.47
100001	63000001	66000000	0.1830	0.7137	25.64	23.23
100001	63300001	66300000	0.1889	0.7474	25.27	22.86
100001	63600001	66600000	0.1764	0.7597	23.22	20.81
100001	63900001	66900000	0.1874	0.7520	24.92	22.51
100001	64200001	67200000	0.1795	0.7473	24.02	21.61
100001	64500001	67500000	0.1803	0.7401	24.36	21.95
100001	64800001	67800000	0.1705	0.7314	23.31	20.90
100001	65100001	68100000	0.1725	0.7286	23.67	21.26
100001	65400001	68400000	0.1810	0.7297	24.80	22.39
100001	65700001	68700000	0.1732	0.7333	23.62	21.21
100001	66000001	69000000	0.1801	0.7297	24.68	22.27
100001	66300001	69300000	0.1698	0.7152	23.74	21.33
100001	66600001	69600000	0.1798	0.7057	25.48	23.07
100001	66900001	69900000	0.1785	0.7136	25.01	22.60
100001	67200001	70200000	0.1968	0.7160	27.48	25.07
100001	67500001	70500000	0.2112	0.7213	29.28	26.87
100001	67800001	70800000	0.2268	0.7257	31.25	28.84
100001	68100001	71100000	0.2307	0.7410	31.14	28.73
100001	68400001	71400000	0.2131	0.7469	28.53	26.12
100001	68700001	71700000	0.2154	0.7326	29.40	26.99
100001	69000001	72000000	0.2094	0.7374	28.40	25.99
100001	69300001	72300000	0.2118	0.7239	29.26	26.85
100001	69600001	72600000	0.2037	0.7153	28.47	26.06
100001	69900001	72900000	0.2085	0.7054	29.56	27.15
100001	70200001	73200000	0.2048	0.6821	30.02	27.61
100001	70500001	73500000	0.1873	0.6763	27.69	25.28
100001	70800001	73800000	0.1800	0.6543	27.50	25.09
100001	71100001	74100000	0.1726	0.6518	26.49	24.08
100001	71400001	74400000	0.1808	0.6495	27.83	25.42
100001	71700001	74700000	0.1777	0.6589	26.98	24.57
100001	72000001	75000000	0.1833	0.6689	27.40	24.99
100001	72300001	75300000	0.1856	0.6847	27.11	24.70
100001	72600001	75600000	0.1789	0.6881	26.00	23.59
100001	72900001	75900000	0.1666	0.7019	23.74	21.33
100001	73200001	76200000	0.1601	0.7295	21.95	19.54
100001	73500001	76500000	0.1764	0.7420	23.78	21.37
100001	73800001	76800000	0.1794	0.7620	23.54	21.13
100001	74100001	77100000	0.1820	0.7677	23.71	21.30
100001	74400001	77400000	0.1869	0.7775	24.04	21.63
100001	74700001	77700000	0.1840	0.7919	23.23	20.82
100001	75000001	78000000	0.1715	0.7914	21.67	19.26
100001	75300001	78300000	0.1617	0.7788	20.76	18.35
100001	75600001	78600000	0.1743	0.7686	22.68	20.27
100001	75900001	78900000	0.1780	0.7830	22.74	20.33
100001	76200001	79200000	0.1775	0.7794	22.78	20.37
100001	76500001	79500000	0.1702	0.7513	22.65	20.24
100001	76800001	79800000	0.1538	0.7390	20.82	18.41
100001	77100001	80100000	0.1476	0.7140	20.67	18.26
100001	77400001	80400000	0.1575	0.7017	22.45	20.04
100001	77700001	80700000	0.1640	0.6880	23.83	21.42
100001	78000001	81000000	0.1810	0.6886	26.29	23.88
100001	78300001	81300000	0.1826	0.6842	26.69	24.28
100001	78600001	81600000	0.1808	0.6971	25.94	23.53
100001	78900001	81900000	0.1769	0.6865	25.76	23.35
100001	79200001	82200000	0.1754	0.6906	25.39	22.98
100001	79500001	82500000	0.1644	0.7104	23.14	20.73
100001	79800001	82800000	0.1594	0.7155	22.28	19.87
100001	80100001	83100000	0.1513	0.7305	20.72	18.31
100001	80400001	83400000	0.1538	0.7342	20.95	18.54
100001	80700001	83700000	0.1456	0.7248	20.09	17.68
100001	81000001	84000000	0.1519	0.7126	21.31	18.90
100001	81300001	84300000	0.1507	0.7187	20.97	18.56
100001	81600001	84600000	0.1536	0.7135	21.53	19.12
100001	81900001	84900000	0.1822	0.7340	24.82	22.41
100001	82200001	85200000	0.1830	0.7233	25.31	22.90
100001	82500001	85500000	0.1832	0.7219	25.38	22.97
100001	82800001	85800000	0.1955	0.7068	27.66	25.25
100001	83100001	86100000	0.2080	0.7155	29.07	26.66
100001	83400001	86400000	0.1975	0.7147	27.63	25.22
100001	83700001	86700000	0.2119	0.7170	29.55	27.14
100001	84000001	87000000	0.1949	0.7055	27.63	25.22
100001	84300001	87300000	0.1939	0.7034	27.57	25.16
100001	84600001	87600000	0.1961	0.7101	27.62	25.21
100001	84900001	87900000	0.1696	0.6812	24.90	22.49
100001	85200001	88200000	0.1716	0.6933	24.75	22.34
100001	85500001	88500000	0.1623	0.6814	23.81	21.40
100001	85800001	88800000	0.1731	0.6879	25.16	22.75
100001	86100001	89100000	0.1746	0.6694	26.08	23.67
100001	86400001	89400000	0.1700	0.6735	25.25	22.84
100001	86700001	89700000	0.1618	0.6705	24.13	21.72
100001	87000001	90000000	0.1569	0.6809	23.05	20.64
100001	87300001	90300000	0.1675	0.6897	24.28	21.87
100001	87600001	90600000	0.1606	0.6979	23.01	20.60
100001	87900001	90900000	0.1678	0.7157	23.45	21.04
100001	88200001	91200000	0.1791	0.7141	25.08	22.67
100001	88500001	91500000	0.2044	0.7327	27.89	25.48
100001	88800001	91800000	0.1941	0.7347	26.42	24.01
100001	89100001	92100000	0.1829	0.7439	24.59	22.18
100001	89400001	92400000	0.1823	0.7377	24.71	22.30
100001	89700001	92700000	0.1933	0.7471	25.87	23.46
100001	90000001	93000000	0.1955	0.7439	26.28	23.87
100001	90300001	93300000	0.1879	0.7360	25.53	23.12
100001	90600001	93600000	0.1920	0.7215	26.61	24.20
100001	90900001	93900000	0.1922	0.7224	26.61	24.20
100001	91200001	94200000	0.1747	0.7196	24.27	21.86
100001	91500001	94500000	0.1709	0.7152	23.90	21.49
100001	91800001	94800000	0.1709	0.7344	23.28	20.87
100001	92100001	95100000	0.1884	0.7438	25.33	22.92
100001	92400001	95400000	0.1934	0.7631	25.34	22.93
100001	92700001	95700000	0.1740	0.7677	22.66	20.25
100001	93000001	96000000	0.1719	0.7707	22.30	19.89
100001	93300001	96300000	0.1659	0.7750	21.40	18.99
100001	93600001	96600000	0.1791	0.7608	23.54	21.13
100001	93900001	96900000	0.1785	0.7697	23.19	20.78
100001	94200001	97200000	0.1929	0.7812	24.69	22.28
100001	94500001	97500000	0.1872	0.7799	24.00	21.59
100001	94800001	97800000	0.1820	0.7671	23.73	21.32
100001	95100001	98100000	0.1764	0.7628	23.12	20.71
100001	95400001	98400000	0.1872	0.7521	24.89	22.48
100001	95700001	98700000	0.1926	0.7548	25.51	23.10
100001	96000001	99000000	0.2069	0.7676	26.95	24.54
100001	96300001	99300000	0.2170	0.7693	28.21	25.80
100001	96600001	99600000	0.1989	0.7935	25.06	22.65
100001	96900001	99900000	0.1989	0.7794	25.52	23.11
100001	97200001	100200000	0.1916	0.7694	24.90	22.49
100001	97500001	100500000	0.1920	0.7725	24.85	22.44
100001	97800001	100800000	0.1891	0.7861	24.05	21.64
100001	98100001	101100000	0.1848	0.7862	23.51	21.10
100001	98400001	101400000	0.1737	0.7737	22.45	20.04
100001	98700001	101700000	0.1846	0.7659	24.11	21.70
100001	99000001	102000000	0.1764	0.7574	23.29	20.88
100001	99300001	102300000	0.1693	0.7577	22.34	19.93
100001	99600001	102600000	0.1737	0.7485	23.21	20.80
100001	99900001	102900000	0.1753	0.7458	23.50	21.09
100001	100200001	103200000	0.1739	0.7444	23.36	20.95
100001	100500001	103500000	0.1676	0.7428	22.57	20.16
100001	100800001	103800000	0.1773	0.7489	23.68	21.27
100001	101100001	104100000	0.1764	0.7543	23.39	20.98
100001	101400001	104400000	0.1781	0.7635	23.33	20.92
100001	101700001	104700000	0.1666	0.7695	21.65	19.24
100001	102000001	105000000	0.1714	0.7807	21.96	19.55
100001	102300001	105300000	0.1886	0.7899	23.87	21.46
100001	102600001	105600000	0.2038	0.8071	25.26	22.85
100001	102900001	105900000	0.2000	0.8246	24.26	21.85
100001	103200001	106200000	0.1911	0.8284	23.07	20.66
100001	103500001	106500000	0.1949	0.8431	23.12	20.71
100001	103800001	106800000	0.2014	0.8448	23.84	21.43
100001	104100001	107100000	0.1994	0.8381	23.79	21.38
100001	104400001	107400000	0.1959	0.8321	23.54	21.13
100001	104700001	107700000	0.1946	0.8332	23.35	20.94
100001	105000001	108000000	0.1875	0.8275	22.66	20.25
100001	105300001	108300000	0.1677	0.8157	20.56	18.15
100001	105600001	108600000	0.1480	0.8192	18.07	15.66
100001	105900001	108900000	0.1621	0.8198	19.78	17.37
100001	106200001	109200000	0.1792	0.8231	21.77	19.36
100001	106500001	109500000	0.1828	0.8265	22.11	19.70
100001	106800001	109800000	0.1673	0.8041	20.81	18.40
100001	107100001	110100000	0.1662	0.8100	20.52	18.11
100001	107400001	110400000	0.1725	0.8212	21.00	18.59
100001	107700001	110700000	0.1722	0.8141	21.15	18.74
100001	108000001	111000000	0.1765	0.8186	21.56	19.15
100001	108300001	111300000	0.1785	0.8275	21.57	19.16
100001	108600001	111600000	0.1842	0.8063	22.84	20.43
100001	108900001	111900000	0.1766	0.7944	22.24	19.83
100001	109200001	112200000	0.1635	0.8039	20.34	17.93
100001	109500001	112500000	0.1544	0.7892	19.56	17.15
100001	109800001	112800000	0.1638	0.8050	20.35	17.94
100001	110100001	113100000	0.1638	0.8064	20.31	17.90
100001	110400001	113400000	0.1564	0.8118	19.27	16.86
100001	110700001	113700000	0.1611	0.8297	19.42	17.01
100001	111000001	114000000	0.1589	0.8213	19.35	16.94
100001	111300001	114300000	0.1604	0.8100	19.81	17.40
100001	111600001	114600000	0.1568	0.8250	19.01	16.60
100001	111900001	114900000	0.1472	0.8222	17.90	15.49
100001	112200001	115200000	0.1566	0.8148	19.23	16.82
100001	112500001	115500000	0.1610	0.8086	19.91	17.50
100001	112800001	115800000	0.1650	0.7965	20.71	18.30
100001	113100001	116100000	0.1662	0.8006	20.76	18.35
100001	113400001	116400000	0.1615	0.7893	20.45	18.04
100001	113700001	116700000	0.1538	0.7848	19.60	17.19
100001	114000001	117000000	0.1556	0.7823	19.89	17.48
100001	114300001	117300000	0.1723	0.8021	21.48	19.07
100001	114600001	117600000	0.1604	0.8123	19.74	17.33
100001	114900001	117900000	0.1506	0.8230	18.29	15.88
100001	115200001	118200000	0.1537	0.8183	18.78	16.37
100001	115500001	118500000	0.1553	0.8340	18.63	16.22
100001	115800001	118800000	0.1563	0.8418	18.57	16.16
100001	116100001	119100000	0.1594	0.8348	19.10	16.69
100001	116400001	119400000	0.1714	0.8438	20.31	17.90
100001	116700001	119700000	0.1751	0.8372	20.91	18.50
100001	117000001	120000000	0.1722	0.8271	20.82	18.41
100001	117300001	120300000	0.1608	0.8094	19.86	17.45
100001	117600001	120600000	0.1837	0.7977	23.04	20.63
100001	117900001	120900000	0.1882	0.7916	23.78	21.37
100001	118200001	121200000	0.1871	0.7914	23.64	21.23
100001	118500001	121500000	0.1920	0.7792	24.64	22.23
100001	118800001	121800000	0.1781	0.7748	22.99	20.58
100001	119100001	122100000	0.1857	0.7769	23.90	21.49
100001	119400001	122400000	0.1780	0.7710	23.08	20.67
100001	119700001	122700000	0.1808	0.7802	23.18	20.77
100001	120000001	123000000	0.1862	0.8050	23.14	20.73
100001	120300001	123300000	0.1974	0.8198	24.08	21.67
100001	120600001	123600000	0.1884	0.8227	22.90	20.49
100001	120900001	123900000	0.1986	0.8309	23.91	21.50
100001	121200001	124200000	0.1932	0.8369	23.09	20.68
100001	121500001	124500000	0.1973	0.8402	23.48	21.07
100001	121800001	124800000	0.2034	0.8510	23.91	21.50
100001	122100001	125100000	0.2002	0.8494	23.57	21.16
100001	122400001	125400000	0.1986	0.8552	23.23	20.82
100001	122700001	125700000	0.2088	0.8531	24.47	22.06
100001	123000001	126000000	0.2038	0.8486	24.02	21.61
100001	123300001	126300000	0.1885	0.8377	22.51	20.10
100001	123600001	126600000	0.1789	0.8447	21.18	18.77
100001	123900001	126900000	0.1765	0.8383	21.05	18.64
100001	124200001	127200000	0.1840	0.8385	21.95	19.54
100001	124500001	127500000	0.1798	0.8455	21.27	18.86
100001	124800001	127800000	0.1779	0.8430	21.10	18.69
100001	125100001	128100000	0.1792	0.8493	21.10	18.69
100001	125400001	128400000	0.1882	0.8581	21.93	19.52
100001	125700001	128700000	0.1754	0.8573	20.45	18.04
100001	126000001	129000000	0.1763	0.8564	20.58	18.17
100001	126300001	129300000	0.1729	0.8553	20.21	17.80
100001	126600001	129600000	0.1796	0.8489	21.16	18.75
100001	126900001	129900000	0.1832	0.8579	21.36	18.95
100001	127200001	130200000	0.1685	0.8673	19.43	17.02
100001	127500001	130500000	0.1655	0.8762	18.88	16.47
100001	127800001	130800000	0.1606	0.8813	18.22	15.81
100001	128100001	131100000	0.1479	0.8684	17.03	14.62
100001	128400001	131400000	0.1378	0.8620	15.98	13.57
100001	128700001	131700000	0.1551	0.8665	17.90	15.49
100001	129000001	132000000	0.1527	0.8656	17.64	15.23
100001	129300001	132300000	0.1560	0.8685	17.96	15.55
100001	129600001	132600000	0.1712	0.8769	19.53	17.12
100001	129900001	132900000	0.1742	0.8747	19.91	17.50
100001	130200001	133200000	0.1859	0.8568	21.70	19.29
100001	130500001	133500000	0.1898	0.8475	22.39	19.98
100001	130800001	133800000	0.1860	0.8499	21.88	19.47
100001	131100001	134100000	0.2013	0.8662	23.24	20.83
100001	131400001	134400000	0.2072	0.8332	24.87	22.46
100001	131700001	134700000	0.1857	0.8113	22.89	20.48
100001	132000001	135000000	0.1884	0.8067	23.36	20.95
100001	132300001	135300000	0.1977	0.8114	24.37	21.96
100001	132600001	135600000	0.1819	0.8067	22.55	20.14
100001	132900001	135900000	0.1697	0.8065	21.04	18.63
100001	133200001	136200000	0.1610	0.8158	19.73	17.32
100001	133500001	136500000	0.1648	0.8227	20.03	17.62
100001	133800001	136800000	0.1667	0.8135	20.50	18.09
100001	134100001	137100000	0.1507	0.8129	18.54	16.13
100001	134400001	137400000	0.1600	0.8386	19.08	16.67
100001	134700001	137700000	0.1605	0.8518	18.85	16.44
100001	135000001	138000000	0.1577	0.8639	18.26	15.85
100001	135300001	138300000	0.1523	0.8615	17.68	15.27
100001	135600001	138600000	0.1531	0.8665	17.67	15.26
100001	135900001	138900000	0.1534	0.8706	17.62	15.21
100001	136200001	139200000	0.1556	0.8721	17.84	15.43
100001	136500001	139500000	0.1507	0.8693	17.34	14.93
100001	136800001	139800000	0.1689	0.8807	19.17	16.76
100001	137100001	140100000	0.1926	0.8853	21.75	19.34
100001	137400001	140400000	0.2010	0.9013	22.30	19.89
100001	137700001	140700000	0.2346	0.9098	25.78	23.37
100001	138000001	141000000	0.2576	0.9122	28.24	25.83
100001	138300001	141300000	0.2765	0.9212	30.02	27.61
100001	138600001	141600000	0.2939	0.9237	31.82	29.41
100001	138900001	141900000	0.3044	0.8917	34.14	31.73
100001	139200001	142200000	0.3183	0.8967	35.49	33.08
100001	139500001	142500000	0.3261	0.8985	36.29	33.88
100001	139800001	142800000	0.3179	0.8953	35.50	33.09
100001	140100001	143100000	0.3070	0.8879	34.57	32.16
100001	140400001	143400000	0.2731	0.8203	33.29	30.88
100001	140700001	143700000	0.2503	0.8119	30.83	28.42
100001	141000001	144000000	0.2244	0.8112	27.66	25.25
100001	141300001	144300000	0.2149	0.8084	26.58	24.17
100001	141600001	144600000	0.2048	0.8020	25.54	23.13
100001	141900001	144900000	0.2102	0.8327	25.25	22.84
100001	142200001	145200000	0.2013	0.8240	24.43	22.02
100001	142500001	145500000	0.1997	0.8111	24.62	22.21
100001	142800001	145800000	0.1917	0.8113	23.63	21.22
100001	143100001	146100000	0.1894	0.8087	23.42	21.01
100001	143400001	146400000	0.2169	0.8674	25.01	22.60
100001	143700001	146700000	0.2129	0.8653	24.60	22.19
100001	144000001	147000000	0.2133	0.8611	24.77	22.36
100001	144300001	147300000	0.2057	0.8632	23.83	21.42
100001	144600001	147600000	0.1935	0.8618	22.46	20.05
100001	144900001	147900000	0.1914	0.8608	22.23	19.82
100001	145200001	148200000	0.1933	0.8651	22.34	19.93
100001	145500001	148500000	0.1902	0.8684	21.90	19.49
100001	145800001	148800000	0.1989	0.8624	23.06	20.65
100001	146100001	149100000	0.2010	0.8610	23.34	20.93
100001	146400001	149400000	0.1896	0.8619	22.00	19.59
100001	146700001	149700000	0.1810	0.8665	20.89	18.48
100001	147000001	150000000	0.1887	0.8615	21.91	19.50
100001	147300001	150300000	0.1893	0.8474	22.34	19.93
100001	147600001	150600000	0.1875	0.8361	22.43	20.02
100001	147900001	150900000	0.1860	0.8276	22.48	20.07
100001	148200001	151200000	0.1745	0.8256	21.13	18.72
100001	148500001	151500000	0.1739	0.8276	21.02	18.61
100001	148800001	151800000	0.1652	0.8216	20.11	17.70
100001	149100001	152100000	0.1677	0.8249	20.33	17.92
100001	149400001	152400000	0.1650	0.8102	20.37	17.96
100001	149700001	152700000	0.1769	0.8114	21.81	19.40
100001	150000001	153000000	0.1768	0.8136	21.73	19.32
100001	150300001	153300000	0.1774	0.8163	21.73	19.32
100001	150600001	153600000	0.1839	0.8269	22.24	19.83
100001	150900001	153900000	0.1741	0.8326	20.91	18.50
100001	151200001	154200000	0.1795	0.8205	21.88	19.47
100001	151500001	154500000	0.1822	0.8267	22.04	19.63
100001	151800001	154800000	0.1963	0.8365	23.47	21.06
100001	152100001	155100000	0.1857	0.8408	22.08	19.67
100001	152400001	155400000	0.1862	0.8525	21.84	19.43
100001	152700001	155700000	0.1814	0.8554	21.21	18.80
100001	153000001	156000000	0.1832	0.8564	21.40	18.99
100001	153300001	156300000	0.1872	0.8636	21.68	19.27
100001	153600001	156600000	0.2025	0.8614	23.51	21.10
100001	153900001	156900000	0.2178	0.8638	25.22	22.81
100001	154200001	157200000	0.2231	0.8785	25.40	22.99
100001	154500001	157500000	0.2193	0.8707	25.18	22.77
100001	154800001	157800000	0.2100	0.8743	24.02	21.61
100001	155100001	158100000	0.2144	0.8716	24.59	22.18
100001	155400001	158400000	0.2151	0.8726	24.65	22.24
100001	155700001	158700000	0.2208	0.8721	25.32	22.91
100001	156000001	159000000	0.2215	0.8696	25.47	23.06
100001	156300001	159300000	0.2096	0.8641	24.26	21.85
100001	156600001	159600000	0.2147	0.8618	24.91	22.50
100001	156900001	159900000	0.2131	0.8536	24.97	22.56
100001	157200001	160200000	0.2030	0.8457	24.01	21.60
100001	157500001	160500000	0.1998	0.8515	23.47	21.06
100001	157800001	160800000	0.2044	0.8442	24.21	21.80
100001	158100001	161100000	0.2053	0.8317	24.68	22.27
100001	158400001	161400000	0.2068	0.8318	24.86	22.45
100001	158700001	161700000	0.2125	0.8199	25.92	23.51
100001	159000001	162000000	0.1994	0.8228	24.24	21.83
100001	159300001	162300000	0.2098	0.8264	25.38	22.97
100001	159600001	162600000	0.1879	0.8247	22.79	20.38
100001	159900001	162900000	0.1737	0.8189	21.21	18.80
100001	160200001	163200000	0.1828	0.8277	22.08	19.67
100001	160500001	163500000	0.1822	0.8136	22.40	19.99
100001	160800001	163800000	0.1854	0.8083	22.94	20.53
100001	161100001	164100000	0.1868	0.8012	23.32	20.91
100001	161400001	164400000	0.1806	0.7904	22.85	20.44
100001	161700001	164700000	0.1671	0.7942	21.04	18.63
100001	162000001	165000000	0.1752	0.7874	22.25	19.84
100001	162300001	165300000	0.1609	0.7848	20.50	18.09
100001	162600001	165600000	0.1683	0.7827	21.50	19.09
100001	162900001	165900000	0.1772	0.7884	22.47	20.06
100001	163200001	166200000	0.1779	0.7721	23.05	20.64
100001	163500001	166500000	0.1758	0.7846	22.41	20.00
100001	163800001	166800000	0.1663	0.7903	21.05	18.64
100001	164100001	167100000	0.1570	0.8000	19.62	17.21
100001	164400001	167400000	0.1654	0.8115	20.38	17.97
100001	164700001	167700000	0.1828	0.8185	22.33	19.92
100001	165000001	168000000	0.1884	0.8108	23.24	20.83
100001	165300001	168300000	0.1984	0.8140	24.37	21.96
100001	165600001	168600000	0.2021	0.8260	24.47	22.06
100001	165900001	168900000	0.1965	0.8142	24.13	21.72
100001	166200001	169200000	0.1955	0.8260	23.66	21.25
100001	166500001	169500000	0.2012	0.8180	24.60	22.19
100001	166800001	169800000	0.1948	0.8120	23.99	21.58
100001	167100001	170100000	0.1968	0.8167	24.09	21.68
100001	167400001	170400000	0.1865	0.8089	23.06	20.65
100001	167700001	170700000	0.1684	0.8075	20.86	18.45
100001	168000001	171000000	0.1626	0.8220	19.78	17.37
100001	168300001	171300000	0.1587	0.8197	19.36	16.95
100001	168600001	171600000	0.1542	0.8149	18.92	16.51
100001	168900001	171900000	0.1422	0.8122	17.50	15.09
100001	169200001	172200000	0.1293	0.8050	16.06	13.65
100001	169500001	172500000	0.1367	0.8007	17.08	14.67
100001	169800001	172800000	0.1506	0.8125	18.53	16.12
100001	170100001	173100000	0.1475	0.8150	18.09	15.68
100001	170400001	173400000	0.1579	0.8230	19.19	16.78
100001	170700001	173700000	0.1663	0.8001	20.78	18.37
100001	171000001	174000000	0.1741	0.8000	21.76	19.35
100001	171300001	174300000	0.1809	0.7933	22.80	20.39
100001	171600001	174600000	0.1797	0.7937	22.64	20.23
100001	171900001	174900000	0.1884	0.8105	23.24	20.83
100001	172200001	175200000	0.1956	0.8150	24.00	21.59
100001	172500001	175500000	0.1809	0.8269	21.87	19.46
100001	172800001	175800000	0.1878	0.8248	22.76	20.35
100001	173100001	176100000	0.1944	0.8141	23.88	21.47
100001	173400001	176400000	0.1916	0.8091	23.68	21.27
100001	173700001	176700000	0.1796	0.8225	21.84	19.43
100001	174000001	177000000	0.1720	0.8169	21.05	18.64
100001	174300001	177300000	0.1672	0.8136	20.55	18.14
100001	174600001	177600000	0.1645	0.8113	20.28	17.87
100001	174900001	177900000	0.1696	0.8159	20.78	18.37
100001	175200001	178200000	0.1696	0.8132	20.86	18.45
100001	175500001	178500000	0.1752	0.8227	21.29	18.88
100001	175800001	178800000	0.1539	0.8109	18.98	16.57
100001	176100001	179100000	0.1751	0.8301	21.09	18.68
100001	176400001	179400000	0.1804	0.8228	21.92	19.51
100001	176700001	179700000	0.1873	0.8253	22.70	20.29
100001	177000001	180000000	0.1910	0.8277	23.08	20.67
100001	177300001	180300000	0.1854	0.8358	22.18	19.77
100001	177600001	180600000	0.1890	0.8304	22.76	20.35
100001	177900001	180900000	0.1934	0.8272	23.39	20.98
100001	178200001	181200000	0.2031	0.8183	24.82	22.41
100001	178500001	181500000	0.1896	0.7939	23.87	21.46
100001	178800001	181800000	0.1955	0.7943	24.61	22.20
100001	179100001	182100000	0.1798	0.7860	22.88	20.47
100001	179400001	182400000	0.1768	0.7943	22.25	19.84
100001	179700001	182700000	0.1763	0.7804	22.59	20.18
100001	180000001	183000000	0.1870	0.7840	23.86	21.45
100001	180300001	183300000	0.1905	0.7857	24.25	21.84
100001	180600001	183600000	0.1932	0.7981	24.21	21.80
100001	180900001	183900000	0.1835	0.7991	22.97	20.56
100001	181200001	184200000	0.1782	0.8067	22.08	19.67
100001	181500001	184500000	0.1893	0.8174	23.16	20.75
100001	181800001	184800000	0.2055	0.8303	24.74	22.33
100001	182100001	185100000	0.2109	0.8285	25.45	23.04
100001	182400001	185400000	0.2055	0.8248	24.91	22.50
100001	182700001	185700000	0.2125	0.8448	25.16	22.75
100001	183000001	186000000	0.2027	0.8174	24.79	22.38
100001	183300001	186300000	0.1970	0.8016	24.58	22.17
100001	183600001	186600000	0.2055	0.8018	25.63	23.22
100001	183900001	186900000	0.2008	0.7981	25.15	22.74
100001	184200001	187200000	0.1942	0.8034	24.17	21.76
100001	184500001	187500000	0.1959	0.7934	24.69	22.28
100001	184800001	187800000	0.1890	0.7934	23.83	21.42
100001	185100001	188100000	0.1823	0.7921	23.02	20.61
100001	185400001	188400000	0.1832	0.7874	23.26	20.85
100001	185700001	188700000	0.1813	0.7904	22.94	20.53
100001	186000001	189000000	0.1791	0.8179	21.90	19.49
100001	186300001	189300000	0.1808	0.8229	21.97	19.56
100001	186600001	189600000	0.1706	0.8155	20.92	18.51
100001	186900001	189900000	0.1816	0.8085	22.47	20.06
100001	187200001	190200000	0.1862	0.8097	23.00	20.59
100001	187500001	190500000	0.1916	0.8170	23.45	21.04
100001	187800001	190800000	0.1862	0.8083	23.04	20.63
100001	188100001	191100000	0.1906	0.8001	23.82	21.41
100001	188400001	191400000	0.1838	0.7970	23.06	20.65
100001	188700001	191700000	0.1712	0.7956	21.52	19.11
100001	189000001	192000000	0.1646	0.7807	21.08	18.67
100001	189300001	192300000	0.1829	0.7833	23.34	20.93
100001	189600001	192600000	0.1822	0.7780	23.41	21.00
100001	189900001	192900000	0.1779	0.7944	22.40	19.99
100001	190200001	193200000	0.1853	0.7860	23.57	21.16
100001	190500001	193500000	0.1710	0.7849	21.79	19.38
100001	190800001	193800000	0.1690	0.7903	21.38	18.97
100001	191100001	194100000	0.1617	0.7909	20.45	18.04
100001	191400001	194400000	0.1613	0.7946	20.30	17.89
100001	191700001	194700000	0.1676	0.7875	21.29	18.88
100001	192000001	195000000	0.1823	0.8058	22.62	20.21
100001	192300001	195300000	0.1738	0.8097	21.47	19.06
100001	192600001	195600000	0.1875	0.8016	23.39	20.98
100001	192900001	195900000	0.1959	0.7975	24.57	22.16
100001	193200001	196200000	0.1906	0.8008	23.80	21.39
100001	193500001	196500000	0.1960	0.8038	24.38	21.97
100001	193800001	196800000	0.1884	0.8000	23.55	21.14
100001	194100001	197100000	0.1940	0.8087	23.99	21.58
100001	194400001	197400000	0.2021	0.8073	25.03	22.62
100001	194700001	197700000	0.2108	0.8080	26.09	23.68
100001	195000001	198000000	0.2002	0.7896	25.35	22.94
100001	195300001	198300000	0.1936	0.7836	24.71	22.30
100001	195600001	198600000	0.1738	0.7908	21.98	19.57
100001	195900001	198900000	0.1796	0.7866	22.83	20.42
100001	196200001	199200000	0.1713	0.7828	21.88	19.47
100001	196500001	199500000	0.1727	0.7789	22.17	19.76
100001	196800001	199800000	0.1913	0.7846	24.39	21.98
100001	197100001	200100000	0.1966	0.7822	25.14	22.73
100001	197400001	200400000	0.1984	0.7921	25.05	22.64
100001	197700001	200700000	0.1863	0.7874	23.66	21.25
100001	198000001	201000000	0.1761	0.7850	22.44	20.03
100001	198300001	201300000	0.1769	0.7947	22.27	19.86
100001	198600001	201600000	0.1801	0.7976	22.58	20.17
100001	198900001	201900000	0.1709	0.7877	21.70	19.29
100001	199200001	202200000	0.1743	0.7974	21.86	19.45
100001	199500001	202500000	0.1807	0.8000	22.59	20.18
100001	199800001	202800000	0.1783	0.7986	22.33	19.92
100001	200100001	203100000	0.1659	0.8024	20.67	18.26
100001	200400001	203400000	0.1696	0.8000	21.20	18.79
100001	200700001	203700000	0.1724	0.8058	21.39	18.98
100001	201000001	204000000	0.1896	0.8021	23.63	21.22
100001	201300001	204300000	0.1897	0.7985	23.76	21.35
100001	201600001	204600000	0.1937	0.8020	24.15	21.74
100001	201900001	204900000	0.1747	0.7986	21.88	19.47
100001	202200001	205200000	0.1793	0.7895	22.71	20.30
100001	202500001	205500000	0.1818	0.7959	22.84	20.43
100001	202800001	205800000	0.1762	0.7869	22.39	19.98
100001	203100001	206100000	0.1677	0.7761	21.61	19.20
100001	203400001	206400000	0.1627	0.7705	21.12	18.71
100001	203700001	206700000	0.1720	0.7546	22.80	20.39
100001	204000001	207000000	0.1643	0.7687	21.37	18.96
100001	204300001	207300000	0.1788	0.7698	23.23	20.82
100001	204600001	207600000	0.1752	0.7697	22.76	20.35
100001	204900001	207900000	0.1939	0.7890	24.58	22.17
100001	205200001	208200000	0.1929	0.7986	24.16	21.75
100001	205500001	208500000	0.1884	0.7869	23.94	21.53
100001	205800001	208800000	0.1890	0.8018	23.57	21.16
100001	206100001	209100000	0.1972	0.8002	24.64	22.23
100001	206400001	209400000	0.1904	0.7858	24.23	21.82
100001	206700001	209700000	0.1906	0.7972	23.90	21.49
100001	207000001	210000000	0.1995	0.7988	24.97	22.56
100001	207300001	210300000	0.1785	0.7863	22.71	20.30
100001	207600001	210600000	0.1885	0.7846	24.03	21.62
100001	207900001	210900000	0.1761	0.7562	23.29	20.88
100001	208200001	211200000	0.1897	0.7507	25.27	22.86
100001	208500001	211500000	0.2012	0.7594	26.50	24.09
100001	208800001	211800000	0.2126	0.7424	28.64	26.23
100001	209100001	212100000	0.2136	0.7363	29.01	26.60
100001	209400001	212400000	0.2166	0.7559	28.65	26.24
100001	209700001	212700000	0.2020	0.7488	26.98	24.57
100001	210000001	213000000	0.2006	0.7457	26.89	24.48
100001	210300001	213300000	0.2091	0.7540	27.74	25.33
100001	210600001	213600000	0.1972	0.7516	26.24	23.83
100001	210900001	213900000	0.2180	0.7519	28.99	26.58
100001	211200001	214200000	0.2098	0.7314	28.68	26.27
100001	211500001	214500000	0.1945	0.7294	26.67	24.26
100001	211800001	214800000	0.1899	0.7304	26.00	23.59
100001	212100001	215100000	0.1979	0.7423	26.66	24.25
100001	212400001	215400000	0.2116	0.7407	28.56	26.15
100001	212700001	215700000	0.2207	0.7566	29.17	26.76
100001	213000001	216000000	0.2209	0.7613	29.02	26.61
100001	213300001	216300000	0.2203	0.7678	28.69	26.28
100001	213600001	216600000	0.2382	0.7686	30.99	28.58
100001	213900001	216900000	0.2331	0.7784	29.95	27.54
100001	214200001	217200000	0.2266	0.7963	28.46	26.05
100001	214500001	217500000	0.2324	0.7757	29.96	27.55
100001	214800001	217800000	0.2211	0.7554	29.28	26.87
100001	215100001	218100000	0.2147	0.7583	28.31	25.90
100001	215400001	218400000	0.2056	0.7558	27.21	24.80
100001	215700001	218700000	0.2035	0.7447	27.33	24.92
100001	216000001	219000000	0.2079	0.7417	28.03	25.62
100001	216300001	219300000	0.2195	0.7275	30.17	27.76
100001	216600001	219600000	0.2111	0.7249	29.13	26.72
100001	216900001	219900000	0.2034	0.7286	27.91	25.50
100001	217200001	220200000	0.2109	0.7131	29.57	27.16
100001	217500001	220500000	0.2047	0.7075	28.93	26.52
100001	217800001	220800000	0.2007	0.7112	28.22	25.81
100001	218100001	221100000	0.2042	0.7012	29.12	26.71
100001	218400001	221400000	0.2072	0.7119	29.11	26.70
100001	218700001	221700000	0.2092	0.7137	29.31	26.90
100001	219000001	222000000	0.1954	0.7112	27.48	25.07
100001	219300001	222300000	0.1739	0.7127	24.40	21.99
100001	219600001	222600000	0.1640	0.7033	23.32	20.91
100001	219900001	222900000	0.1593	0.6895	23.11	20.70
100001	220200001	223200000	0.1589	0.7103	22.37	19.96
100001	220500001	223500000	0.1608	0.7184	22.38	19.97
100001	220800001	223800000	0.1722	0.7314	23.54	21.13
100001	221100001	224100000	0.1766	0.7397	23.87	21.46
100001	221400001	224400000	0.1681	0.7295	23.04	20.63
100001	221700001	224700000	0.1663	0.7405	22.45	20.04
100001	222000001	225000000	0.1639	0.7372	22.23	19.82
100001	222300001	225300000	0.1759	0.7340	23.96	21.55
100001	222600001	225600000	0.1831	0.7359	24.89	22.48
100001	222900001	225900000	0.1924	0.7546	25.49	23.08
100001	223200001	226200000	0.1808	0.7323	24.69	22.28
100001	223500001	226500000	0.1729	0.7368	23.46	21.05
100001	223800001	226800000	0.1763	0.7378	23.89	21.48
100001	224100001	227100000	0.1721	0.7378	23.33	20.92
100001	224400001	227400000	0.1745	0.7301	23.91	21.50
100001	224700001	227700000	0.1769	0.7106	24.89	22.48
100001	225000001	228000000	0.1784	0.7135	25.00	22.59
100001	225300001	228300000	0.1765	0.7384	23.91	21.50
100001	225600001	228600000	0.1771	0.7478	23.69	21.28
100001	225900001	228900000	0.1729	0.7469	23.14	20.73
100001	226200001	229200000	0.1925	0.7683	25.05	22.64
100001	226500001	229500000	0.1935	0.7713	25.08	22.67
100001	226800001	229800000	0.1890	0.7774	24.31	21.90
100001	227100001	230100000	0.1821	0.7744	23.52	21.11
100001	227400001	230400000	0.1748	0.7712	22.66	20.25
100001	227700001	230700000	0.1714	0.7805	21.97	19.56
100001	228000001	231000000	0.1796	0.7747	23.18	20.77
100001	228300001	231300000	0.1750	0.7600	23.03	20.62
100001	228600001	231600000	0.1653	0.7433	22.23	19.82
100001	228900001	231900000	0.1600	0.7223	22.15	19.74
100001	229200001	232200000	0.1358	0.7064	19.22	16.81
100001	229500001	232500000	0.1452	0.7140	20.33	17.92
100001	229800001	232800000	0.1442	0.7076	20.38	17.97
100001	230100001	233100000	0.1516	0.7035	21.54	19.13
100001	230400001	233294595	0.1570	0.7138	21.22	18.81
100004	1	3000000	0.1216	0.5944	20.46	18.05
100004	300001	3300000	0.1241	0.5946	20.88	18.47
100004	600001	3600000	0.1370	0.6395	21.42	19.01
100004	900001	3900000	0.1585	0.6402	24.76	22.35
100004	1200001	4200000	0.1555	0.6528	23.82	21.41
100004	1500001	4500000	0.1557	0.6598	23.60	21.19
100004	1800001	4800000	0.1562	0.6743	23.16	20.75
100004	2100001	5100000	0.1533	0.6821	22.48	20.07
100004	2400001	5400000	0.1617	0.6799	23.79	21.38
100004	2700001	5700000	0.1655	0.6853	24.16	21.75
100004	3000001	6000000	0.1673	0.6795	24.62	22.21
100004	3300001	6300000	0.1737	0.6821	25.47	23.06
100004	3600001	6600000	0.1712	0.6759	25.33	22.92
100004	3900001	6900000	0.1714	0.6896	24.85	22.44
100004	4200001	7200000	0.1725	0.6913	24.95	22.54
100004	4500001	7500000	0.1651	0.6768	24.39	21.98
100004	4800001	7800000	0.1568	0.6661	23.55	21.14
100004	5100001	8100000	0.1512	0.6534	23.13	20.72
100004	5400001	8400000	0.1449	0.6471	22.39	19.98
100004	5700001	8700000	0.1377	0.6398	21.53	19.12
100004	6000001	9000000	0.1364	0.6345	21.50	19.09
100004	6300001	9300000	0.1241	0.6267	19.81	17.40
100004	6600001	9600000	0.1375	0.6386	21.53	19.12
100004	6900001	9900000	0.1395	0.6387	21.84	19.43
100004	7200001	10200000	0.1416	0.6295	22.49	20.08
100004	7500001	10500000	0.1481	0.6366	23.26	20.85
100004	7800001	10800000	0.1550	0.6364	24.35	21.94
100004	8100001	11100000	0.1567	0.6487	24.15	21.74
100004	8400001	11400000	0.1629	0.6415	25.40	22.99
100004	8700001	11700000	0.1613	0.6509	24.78	22.37
100004	9000001	12000000	0.1537	0.6559	23.43	21.02
100004	9300001	12300000	0.1657	0.6472	25.60	23.19
100004	9600001	12600000	0.1662	0.6556	25.35	22.94
100004	9900001	12900000	0.1640	0.6598	24.85	22.44
100004	10200001	13200000	0.1741	0.6743	25.81	23.40
100004	10500001	13500000	0.1854	0.6781	27.34	24.93
100004	10800001	13800000	0.1894	0.6933	27.31	24.90
100004	11100001	14100000	0.2086	0.7076	29.48	27.07
100004	11400001	14400000	0.1944	0.7235	26.87	24.46
100004	11700001	14700000	0.1941	0.7208	26.92	24.51
100004	12000001	15000000	0.2051	0.7291	28.13	25.72
100004	12300001	15300000	0.1964	0.7450	26.36	23.95
100004	12600001	15600000	0.1830	0.7301	25.06	22.65
100004	12900001	15900000	0.1690	0.7306	23.13	20.72
100004	13200001	16200000	0.1595	0.7261	21.97	19.56
100004	13500001	16500000	0.1597	0.7275	21.96	19.55
100004	13800001	16800000	0.1587	0.7334	21.64	19.23
100004	14100001	17100000	0.1611	0.7211	22.34	19.93
100004	14400001	17400000	0.1781	0.7238	24.61	22.20
100004	14700001	17700000	0.1784	0.7120	25.05	22.64
100004	15000001	18000000	0.1761	0.7031	25.05	22.64
100004	15300001	18300000	0.1693	0.7034	24.07	21.66
100004	15600001	18600000	0.1759	0.6977	25.21	22.80
100004	15900001	18900000	0.1798	0.6897	26.08	23.67
100004	16200001	19200000	0.1963	0.6786	28.93	26.52
100004	16500001	19500000	0.1967	0.6888	28.56	26.15
100004	16800001	19800000	0.1902	0.6711	28.34	25.93
100004	17100001	20100000	0.1828	0.6563	27.85	25.44
100004	17400001	20400000	0.1727	0.6442	26.81	24.40
100004	17700001	20700000	0.1740	0.6649	26.17	23.76
100004	18000001	21000000	0.1826	0.6769	26.98	24.57
100004	18300001	21300000	0.1858	0.6734	27.59	25.18
100004	18600001	21600000	0.1924	0.6848	28.10	25.69
100004	18900001	21900000	0.1999	0.6865	29.12	26.71
100004	19200001	22200000	0.1773	0.6947	25.52	23.11
100004	19500001	22500000	0.1783	0.6763	26.36	23.95
100004	19800001	22800000	0.1813	0.6791	26.69	24.28
100004	20100001	23100000	0.1755	0.6800	25.81	23.40
100004	20400001	23400000	0.1812	0.6878	26.35	23.94
100004	20700001	23700000	0.1784	0.6864	25.99	23.58
100004	21000001	24000000	0.1748	0.6882	25.40	22.99
100004	21300001	24300000	0.1823	0.6872	26.52	24.11
100004	21600001	24600000	0.1715	0.6730	25.48	23.07
100004	21900001	24900000	0.1585	0.6913	22.92	20.51
100004	22200001	25200000	0.1640	0.7028	23.33	20.92
100004	22500001	25500000	0.1578	0.7156	22.05	19.64
100004	22800001	25800000	0.1686	0.7237	23.30	20.89
100004	23100001	26100000	0.1706	0.7469	22.84	20.43
100004	23400001	26400000	0.1809	0.7503	24.11	21.70
100004	23700001	26700000	0.1718	0.7487	22.95	20.54
100004	24000001	27000000	0.1617	0.7565	21.37	18.96
100004	24300001	27300000	0.1564	0.7718	20.27	17.86
100004	24600001	27600000	0.1631	0.8019	20.34	17.93
100004	24900001	27900000	0.1717	0.7796	22.03	19.62
100004	25200001	28200000	0.1737	0.7618	22.80	20.39
100004	25500001	28500000	0.1685	0.7579	22.24	19.83
100004	25800001	28800000	0.1608	0.7617	21.12	18.71
100004	26100001	29100000	0.1590	0.7689	20.68	18.27
100004	26400001	29400000	0.1549	0.7659	20.22	17.81
100004	26700001	29700000	0.1659	0.7582	21.88	19.47
100004	27000001	30000000	0.1805	0.7613	23.70	21.29
100004	27300001	30300000	0.1743	0.7473	23.33	20.92
100004	27600001	30600000	0.1782	0.7472	23.85	21.44
100004	27900001	30900000	0.1823	0.7683	23.73	21.32
100004	28200001	31200000	0.1924	0.7944	24.22	21.81
100004	28500001	31500000	0.2069	0.8022	25.79	23.38
100004	28800001	31800000	0.2062	0.7930	26.01	23.60
100004	29100001	32100000	0.2053	0.7796	26.34	23.93
100004	29400001	32400000	0.1956	0.7762	25.20	22.79
100004	29700001	32700000	0.2042	0.7857	26.00	23.59
100004	30000001	33000000	0.2049	0.7719	26.54	24.13
100004	30300001	33300000	0.2059	0.7864	26.18	23.77
100004	30600001	33600000	0.2000	0.7832	25.53	23.12
100004	30900001	33900000	0.1836	0.7723	23.77	21.36
100004	31200001	34200000	0.1803	0.7611	23.69	21.28
100004	31500001	34500000	0.1668	0.7574	22.02	19.61
100004	31800001	34800000	0.1759	0.7654	22.98	20.57
100004	32100001	35100000	0.1798	0.7631	23.56	21.15
100004	32400001	35400000	0.1825	0.7776	23.46	21.05
100004	32700001	35700000	0.1815	0.7757	23.40	20.99
100004	33000001	36000000	0.1678	0.7733	21.70	19.29
100004	33300001	36300000	0.1558	0.7560	20.61	18.20
100004	33600001	36600000	0.1586	0.7527	21.07	18.66
100004	33900001	36900000	0.1675	0.7664	21.86	19.45
100004	34200001	37200000	0.1698	0.7691	22.08	19.67
100004	34500001	37500000	0.1764	0.7628	23.13	20.72
100004	34800001	37800000	0.1663	0.7671	21.68	19.27
100004	35100001	38100000	0.1612	0.7711	20.91	18.50
100004	35400001	38400000	0.1577	0.7712	20.45	18.04
100004	35700001	38700000	0.1531	0.7753	19.75	17.34
100004	36000001	39000000	0.1561	0.7949	19.64	17.23
100004	36300001	39300000	0.1678	0.8025	20.92	18.51
100004	36600001	39600000	0.1593	0.8103	19.66	17.25
100004	36900001	39900000	0.1655	0.8109	20.41	18.00
100004	37200001	40200000	0.1613	0.7993	20.18	17.77
100004	37500001	40500000	0.1682	0.8017	20.98	18.57
100004	37800001	40800000	0.1675	0.8009	20.91	18.50
100004	38100001	41100000	0.1671	0.7955	21.01	18.60
100004	38400001	41400000	0.1863	0.7965	23.40	20.99
100004	38700001	41700000	0.1766	0.8040	21.96	19.55
100004	39000001	42000000	0.1872	0.8053	23.25	20.84
100004	39300001	42300000	0.1934	0.8105	23.87	21.46
100004	39600001	42600000	0.1837	0.8134	22.58	20.17
100004	39900001	42900000	0.1797	0.8177	21.97	19.56
100004	40200001	43200000	0.1860	0.8367	22.24	19.83
100004	40500001	43500000	0.1743	0.8416	20.71	18.30
100004	40800001	43800000	0.1700	0.8442	20.14	17.73
100004	41100001	44100000	0.1656	0.8534	19.41	17.00
100004	41400001	44400000	0.1480	0.8545	17.32	14.91
100004	41700001	44700000	0.1466	0.8377	17.50	15.09
100004	42000001	45000000	0.1328	0.8299	16.00	13.59
100004	42300001	45300000	0.1362	0.8383	16.25	13.84
100004	42600001	45600000	0.1492	0.8249	18.08	15.67
100004	42900001	45900000	0.1564	0.8178	19.12	16.71
100004	43200001	46200000	0.1654	0.8052	20.54	18.13
100004	43500001	46500000	0.1805	0.8055	22.41	20.00
100004	43800001	46800000	0.1849	0.7907	23.38	20.97
100004	44100001	47100000	0.1911	0.7940	24.07	21.66
100004	44400001	47400000	0.1856	0.7769	23.89	21.48
100004	44700001	47700000	0.1805	0.7845	23.01	20.60
100004	45000001	48000000	0.1828	0.7735	23.64	21.23
100004	45300001	48300000	0.1795	0.7549	23.78	21.37
100004	45600001	48600000	0.1826	0.7548	24.20	21.79
100004	45900001	48900000	0.1707	0.7470	22.86	20.45
100004	46200001	49200000	0.1553	0.7560	20.54	18.13
100004	46500001	49500000	0.1441	0.7541	19.10	16.69
100004	46800001	49800000	0.1501	0.7640	19.64	17.23
100004	47100001	50100000	0.1471	0.7611	19.32	16.91
100004	47400001	50400000	0.1616	0.7767	20.81	18.40
100004	47700001	50700000	0.1752	0.7744	22.62	20.21
100004	48000001	51000000	0.1820	0.7917	22.99	20.58
100004	48300001	51300000	0.1862	0.8076	23.05	20.64
100004	48600001	51600000	0.1822	0.8231	22.14	19.73
100004	48900001	51900000	0.1840	0.8229	22.36	19.95
100004	49200001	52200000	0.1890	0.8182	23.10	20.69
100004	49500001	52500000	0.1982	0.8210	24.14	21.73
100004	49800001	52800000	0.1983	0.8323	23.83	21.42
100004	50100001	53100000	0.1937	0.8436	22.96	20.55
100004	50400001	53400000	0.1937	0.8459	22.90	20.49
100004	50700001	53700000	0.1977	0.8601	22.98	20.57
100004	51000001	54000000	0.1815	0.8520	21.31	18.90
100004	51300001	54300000	0.1739	0.8413	20.67	18.26
100004	51600001	54600000	0.1783	0.8238	21.65	19.24
100004	51900001	54900000	0.1852	0.8325	22.24	19.83
100004	52200001	55200000	0.1909	0.8449	22.59	20.18
100004	52500001	55500000	0.1885	0.8523	22.12	19.71
100004	52800001	55800000	0.1891	0.8450	22.38	19.97
100004	53100001	56100000	0.2093	0.8397	24.93	22.52
100004	53400001	56400000	0.2193	0.8408	26.08	23.67
100004	53700001	56700000	0.2120	0.8401	25.24	22.83
100004	54000001	57000000	0.2148	0.8483	25.32	22.91
100004	54300001	57300000	0.2079	0.8645	24.05	21.64
100004	54600001	57600000	0.1962	0.8712	22.52	20.11
100004	54900001	57900000	0.1992	0.8806	22.61	20.20
100004	55200001	58200000	0.1898	0.8785	21.61	19.20
100004	55500001	58500000	0.1846	0.8390	22.00	19.59
100004	55800001	58800000	0.1834	0.8275	22.16	19.75
100004	56100001	59100000	0.1678	0.8331	20.14	17.73
100004	56400001	59400000	0.1632	0.8336	19.58	17.17
100004	56700001	59700000	0.1631	0.7865	20.73	18.32
100004	57000001	60000000	0.1703	0.7830	21.74	19.33
100004	57300001	60300000	0.1780	0.7773	22.90	20.49
100004	57600001	60600000	0.1949	0.7844	24.85	22.44
100004	57900001	60900000	0.1880	0.7820	24.05	21.64
100004	58200001	61200000	0.1773	0.7760	22.85	20.44
100004	58500001	61500000	0.1785	0.8158	21.88	19.47
100004	58800001	61800000	0.1755	0.8310	21.12	18.71
100004	59100001	62100000	0.1868	0.8181	22.83	20.42
[truncated: 4,930 more rows]
