# Supplementary material for: Effect of sequence depth and length in long-read assembly of the maize inbred NC358
Source: Nat Commun. 2020 May 8;11:2288. doi: 10.1038/s41467-020-16037-7 (PMC7211024; doi:10.1038/s41467-020-16037-7)
Supplement: Supplementary file 4 — Source Data [file 41467_2020_16037_MOESM4_ESM.zip › Source Data/Fig. 1F, Suppl. Fig. 8/NC358_DLE1_EXP_REFINEFINAL1_bppAdjust_cmap_NC358_contigs_arrow_fasta_NGScontigs_HYBRID_SCAFFOLD_NCBI.fasta.gapfixed.mod.out.LAI]

Chr	From	To	Intact	Total	raw_LAI	LAI
whole_genome	1	2140192622	0.1835	0.7634	24.04	21.63
8	1	3000000	0.1814	0.6455	28.10	25.69
8	300001	3300000	0.1806	0.6131	29.46	27.05
8	600001	3600000	0.1743	0.5795	30.08	27.67
8	900001	3900000	0.1634	0.5293	30.87	28.46
8	1200001	4200000	0.1477	0.5070	29.14	26.73
8	1500001	4500000	0.1518	0.5036	30.15	27.74
8	1800001	4800000	0.1424	0.5176	27.51	25.10
8	2100001	5100000	0.1285	0.4912	26.16	23.75
8	2400001	5400000	0.1409	0.5002	28.17	25.76
8	2700001	5700000	0.1435	0.5145	27.90	25.49
8	3000001	6000000	0.1378	0.5137	26.82	24.41
8	3300001	6300000	0.1488	0.5377	27.67	25.26
8	3600001	6600000	0.1604	0.5449	29.44	27.03
8	3900001	6900000	0.1685	0.5803	29.04	26.63
8	4200001	7200000	0.1878	0.5812	32.32	29.91
8	4500001	7500000	0.1749	0.5828	30.01	27.60
8	4800001	7800000	0.1973	0.5970	33.06	30.65
8	5100001	8100000	0.2138	0.6080	35.17	32.76
8	5400001	8400000	0.1962	0.5861	33.48	31.07
8	5700001	8700000	0.1849	0.5749	32.17	29.76
8	6000001	9000000	0.1824	0.6010	30.35	27.94
8	6300001	9300000	0.1891	0.5972	31.67	29.26
8	6600001	9600000	0.1771	0.6061	29.21	26.80
8	6900001	9900000	0.1735	0.6009	28.87	26.46
8	7200001	10200000	0.1672	0.5958	28.07	25.66
8	7500001	10500000	0.1691	0.6146	27.51	25.10
8	7800001	10800000	0.1530	0.6255	24.46	22.05
8	8100001	11100000	0.1454	0.6328	22.98	20.57
8	8400001	11400000	0.1508	0.6566	22.96	20.55
8	8700001	11700000	0.1613	0.6446	25.03	22.62
8	9000001	12000000	0.1678	0.6241	26.89	24.48
8	9300001	12300000	0.1642	0.6233	26.34	23.93
8	9600001	12600000	0.1664	0.6268	26.54	24.13
8	9900001	12900000	0.1728	0.6562	26.34	23.93
8	10200001	13200000	0.1730	0.6726	25.72	23.31
8	10500001	13500000	0.1729	0.6601	26.19	23.78
8	10800001	13800000	0.1909	0.6450	29.59	27.18
8	11100001	14100000	0.1907	0.6540	29.16	26.75
8	11400001	14400000	0.1929	0.6419	30.05	27.64
8	11700001	14700000	0.2015	0.6655	30.28	27.87
8	12000001	15000000	0.2015	0.6787	29.69	27.28
8	12300001	15300000	0.1968	0.6819	28.85	26.44
8	12600001	15600000	0.2102	0.6805	30.89	28.48
8	12900001	15900000	0.2143	0.6594	32.50	30.09
8	13200001	16200000	0.2090	0.6396	32.68	30.27
8	13500001	16500000	0.2060	0.6478	31.80	29.39
8	13800001	16800000	0.1901	0.6471	29.39	26.98
8	14100001	17100000	0.1895	0.6540	28.97	26.56
8	14400001	17400000	0.1877	0.6575	28.55	26.14
8	14700001	17700000	0.1811	0.6634	27.30	24.89
8	15000001	18000000	0.1911	0.6730	28.40	25.99
8	15300001	18300000	0.1902	0.6854	27.76	25.35
8	15600001	18600000	0.1680	0.6803	24.70	22.29
8	15900001	18900000	0.1636	0.6700	24.41	22.00
8	16200001	19200000	0.1759	0.6963	25.27	22.86
8	16500001	19500000	0.2014	0.6937	29.04	26.63
8	16800001	19800000	0.2079	0.6851	30.35	27.94
8	17100001	20100000	0.2051	0.6743	30.41	28.00
8	17400001	20400000	0.2063	0.6769	30.47	28.06
8	17700001	20700000	0.1947	0.6718	28.98	26.57
8	18000001	21000000	0.1885	0.6599	28.57	26.16
8	18300001	21300000	0.1852	0.6422	28.84	26.43
8	18600001	21600000	0.1987	0.6480	30.67	28.26
8	18900001	21900000	0.2027	0.6569	30.86	28.45
8	19200001	22200000	0.1890	0.6569	28.77	26.36
8	19500001	22500000	0.1695	0.6647	25.50	23.09
8	19800001	22800000	0.1730	0.6807	25.42	23.01
8	20100001	23100000	0.1829	0.6952	26.30	23.89
8	20400001	23400000	0.1878	0.6864	27.37	24.96
8	20700001	23700000	0.1879	0.6919	27.15	24.74
8	21000001	24000000	0.1887	0.7185	26.26	23.85
8	21300001	24300000	0.1765	0.7176	24.60	22.19
8	21600001	24600000	0.1784	0.7146	24.97	22.56
8	21900001	24900000	0.1817	0.7211	25.20	22.79
8	22200001	25200000	0.1921	0.7292	26.34	23.93
8	22500001	25500000	0.1982	0.7363	26.92	24.51
8	22800001	25800000	0.2012	0.7405	27.17	24.76
8	23100001	26100000	0.1990	0.7370	27.00	24.59
8	23400001	26400000	0.1901	0.7453	25.51	23.10
8	23700001	26700000	0.1974	0.7366	26.80	24.39
8	24000001	27000000	0.1927	0.7245	26.61	24.20
8	24300001	27300000	0.2118	0.7388	28.66	26.25
8	24600001	27600000	0.2087	0.7239	28.83	26.42
8	24900001	27900000	0.2023	0.7395	27.35	24.94
8	25200001	28200000	0.2047	0.7196	28.45	26.04
8	25500001	28500000	0.2045	0.7214	28.35	25.94
8	25800001	28800000	0.1956	0.7016	27.88	25.47
8	26100001	29100000	0.1947	0.6938	28.07	25.66
8	26400001	29400000	0.1990	0.7049	28.23	25.82
8	26700001	29700000	0.1945	0.6996	27.80	25.39
8	27000001	30000000	0.2032	0.7063	28.77	26.36
8	27300001	30300000	0.1915	0.7010	27.32	24.91
8	27600001	30600000	0.1970	0.7094	27.78	25.37
8	27900001	30900000	0.1918	0.7084	27.08	24.67
8	28200001	31200000	0.2036	0.7294	27.91	25.50
8	28500001	31500000	0.1938	0.7192	26.95	24.54
8	28800001	31800000	0.2008	0.7522	26.69	24.28
8	29100001	32100000	0.2275	0.7555	30.12	27.71
8	29400001	32400000	0.2218	0.7380	30.06	27.65
8	29700001	32700000	0.2339	0.7568	30.91	28.50
8	30000001	33000000	0.2260	0.7472	30.25	27.84
8	30300001	33300000	0.2277	0.7362	30.93	28.52
8	30600001	33600000	0.2207	0.7492	29.46	27.05
8	30900001	33900000	0.2268	0.7421	30.57	28.16
8	31200001	34200000	0.2103	0.7155	29.39	26.98
8	31500001	34500000	0.2245	0.7156	31.37	28.96
8	31800001	34800000	0.2248	0.7217	31.15	28.74
8	32100001	35100000	0.1894	0.7279	26.02	23.61
8	32400001	35400000	0.2024	0.7190	28.15	25.74
8	32700001	35700000	0.1948	0.6940	28.07	25.66
8	33000001	36000000	0.1933	0.6804	28.41	26.00
8	33300001	36300000	0.1959	0.6869	28.52	26.11
8	33600001	36600000	0.2012	0.6899	29.17	26.76
8	33900001	36900000	0.2009	0.6855	29.30	26.89
8	34200001	37200000	0.1976	0.6968	28.36	25.95
8	34500001	37500000	0.1843	0.6954	26.51	24.10
8	34800001	37800000	0.1920	0.6697	28.66	26.25
8	35100001	38100000	0.1930	0.6574	29.36	26.95
8	35400001	38400000	0.1983	0.6815	29.10	26.69
8	35700001	38700000	0.1933	0.6872	28.13	25.72
8	36000001	39000000	0.1947	0.6861	28.38	25.97
8	36300001	39300000	0.1914	0.6922	27.64	25.23
8	36600001	39600000	0.1947	0.6961	27.96	25.55
8	36900001	39900000	0.1914	0.6965	27.48	25.07
8	37200001	40200000	0.1908	0.7015	27.20	24.79
8	37500001	40500000	0.1922	0.7105	27.05	24.64
8	37800001	40800000	0.1824	0.7106	25.67	23.26
8	38100001	41100000	0.1891	0.7137	26.50	24.09
8	38400001	41400000	0.1744	0.7128	24.47	22.06
8	38700001	41700000	0.1916	0.7212	26.56	24.15
8	39000001	42000000	0.1954	0.7416	26.35	23.94
8	39300001	42300000	0.2053	0.7470	27.48	25.07
8	39600001	42600000	0.1944	0.7271	26.74	24.33
8	39900001	42900000	0.1870	0.7332	25.50	23.09
8	40200001	43200000	0.1821	0.7317	24.88	22.47
8	40500001	43500000	0.1847	0.7357	25.10	22.69
8	40800001	43800000	0.1741	0.7420	23.47	21.06
8	41100001	44100000	0.1846	0.7568	24.40	21.99
8	41400001	44400000	0.1888	0.7577	24.93	22.52
8	41700001	44700000	0.1823	0.7610	23.95	21.54
8	42000001	45000000	0.1879	0.7570	24.82	22.41
8	42300001	45300000	0.1908	0.7594	25.13	22.72
8	42600001	45600000	0.1934	0.7630	25.35	22.94
8	42900001	45900000	0.2088	0.7566	27.60	25.19
8	43200001	46200000	0.2095	0.7593	27.59	25.18
8	43500001	46500000	0.1999	0.7417	26.95	24.54
8	43800001	46800000	0.2108	0.7325	28.78	26.37
8	44100001	47100000	0.1886	0.7300	25.83	23.42
8	44400001	47400000	0.1763	0.7300	24.16	21.75
8	44700001	47700000	0.1628	0.7364	22.10	19.69
8	45000001	48000000	0.1636	0.7388	22.14	19.73
8	45300001	48300000	0.1474	0.7338	20.08	17.67
8	45600001	48600000	0.1485	0.7432	19.99	17.58
8	45900001	48900000	0.1375	0.7468	18.41	16.00
8	46200001	49200000	0.1361	0.7512	18.12	15.71
8	46500001	49500000	0.1409	0.7621	18.48	16.07
8	46800001	49800000	0.1379	0.7733	17.83	15.42
8	47100001	50100000	0.1439	0.7726	18.63	16.22
8	47400001	50400000	0.1476	0.7679	19.22	16.81
8	47700001	50700000	0.1622	0.7674	21.13	18.72
8	48000001	51000000	0.1550	0.7622	20.34	17.93
8	48300001	51300000	0.1589	0.7553	21.04	18.63
8	48600001	51600000	0.1631	0.7622	21.39	18.98
8	48900001	51900000	0.1722	0.7691	22.38	19.97
8	49200001	52200000	0.1888	0.7677	24.59	22.18
8	49500001	52500000	0.1858	0.7678	24.21	21.80
8	49800001	52800000	0.1810	0.7717	23.46	21.05
8	50100001	53100000	0.1776	0.7629	23.28	20.87
8	50400001	53400000	0.1768	0.7539	23.45	21.04
8	50700001	53700000	0.1805	0.7491	24.09	21.68
8	51000001	54000000	0.1747	0.7424	23.53	21.12
8	51300001	54300000	0.1800	0.7465	24.11	21.70
8	51600001	54600000	0.1687	0.7438	22.68	20.27
8	51900001	54900000	0.1561	0.7354	21.23	18.82
8	52200001	55200000	0.1491	0.7307	20.40	17.99
8	52500001	55500000	0.1625	0.7283	22.31	19.90
8	52800001	55800000	0.1588	0.7167	22.16	19.75
8	53100001	56100000	0.1666	0.7233	23.03	20.62
8	53400001	56400000	0.1748	0.7310	23.92	21.51
8	53700001	56700000	0.1536	0.7258	21.16	18.75
8	54000001	57000000	0.1568	0.7365	21.28	18.87
8	54300001	57300000	0.1577	0.7491	21.05	18.64
8	54600001	57600000	0.1684	0.7401	22.75	20.34
8	54900001	57900000	0.1828	0.7534	24.26	21.85
8	55200001	58200000	0.1745	0.7428	23.49	21.08
8	55500001	58500000	0.1659	0.7481	22.18	19.77
8	55800001	58800000	0.1720	0.7574	22.71	20.30
8	56100001	59100000	0.1745	0.7549	23.12	20.71
8	56400001	59400000	0.1669	0.7609	21.94	19.53
8	56700001	59700000	0.1761	0.7504	23.46	21.05
8	57000001	60000000	0.1683	0.7513	22.40	19.99
8	57300001	60300000	0.1638	0.7437	22.02	19.61
8	57600001	60600000	0.1628	0.7620	21.36	18.95
8	57900001	60900000	0.1501	0.7516	19.97	17.56
8	58200001	61200000	0.1651	0.7642	21.61	19.20
8	58500001	61500000	0.1617	0.7622	21.22	18.81
8	58800001	61800000	0.1578	0.7669	20.57	18.16
8	59100001	62100000	0.1558	0.7638	20.40	17.99
8	59400001	62400000	0.1698	0.7612	22.30	19.89
8	59700001	62700000	0.1690	0.7730	21.86	19.45
8	60000001	63000000	0.1704	0.7783	21.89	19.48
8	60300001	63300000	0.1673	0.7726	21.66	19.25
8	60600001	63600000	0.1666	0.7649	21.78	19.37
8	60900001	63900000	0.1753	0.7688	22.80	20.39
8	61200001	64200000	0.1710	0.7722	22.15	19.74
8	61500001	64500000	0.1866	0.7737	24.12	21.71
8	61800001	64800000	0.1866	0.7515	24.83	22.42
8	62100001	65100000	0.1925	0.7499	25.67	23.26
8	62400001	65400000	0.1773	0.7457	23.77	21.36
8	62700001	65700000	0.1769	0.7575	23.36	20.95
8	63000001	66000000	0.1847	0.7540	24.50	22.09
8	63300001	66300000	0.1873	0.7404	25.30	22.89
8	63600001	66600000	0.1734	0.7307	23.73	21.32
8	63900001	66900000	0.1748	0.7287	24.00	21.59
8	64200001	67200000	0.1796	0.7366	24.39	21.98
8	64500001	67500000	0.1672	0.7243	23.09	20.68
8	64800001	67800000	0.1719	0.7367	23.33	20.92
8	65100001	68100000	0.1674	0.7371	22.71	20.30
8	65400001	68400000	0.1653	0.7264	22.76	20.35
8	65700001	68700000	0.1633	0.7119	22.94	20.53
8	66000001	69000000	0.1669	0.7042	23.70	21.29
8	66300001	69300000	0.1635	0.7166	22.81	20.40
8	66600001	69600000	0.1696	0.7066	24.00	21.59
8	66900001	69900000	0.1619	0.7061	22.93	20.52
8	67200001	70200000	0.1528	0.6950	21.99	19.58
8	67500001	70500000	0.1582	0.6841	23.13	20.72
8	67800001	70800000	0.1588	0.6776	23.44	21.03
8	68100001	71100000	0.1669	0.6811	24.50	22.09
8	68400001	71400000	0.1791	0.7088	25.27	22.86
8	68700001	71700000	0.1901	0.7053	26.95	24.54
8	69000001	72000000	0.1760	0.7120	24.72	22.31
8	69300001	72300000	0.1834	0.7154	25.64	23.23
8	69600001	72600000	0.1868	0.7219	25.88	23.47
8	69900001	72900000	0.1825	0.7149	25.53	23.12
8	70200001	73200000	0.1854	0.7175	25.84	23.43
8	70500001	73500000	0.1766	0.7407	23.84	21.43
8	70800001	73800000	0.1773	0.7421	23.89	21.48
8	71100001	74100000	0.1794	0.7485	23.97	21.56
8	71400001	74400000	0.1704	0.7360	23.16	20.75
8	71700001	74700000	0.1702	0.7480	22.76	20.35
8	72000001	75000000	0.1727	0.7396	23.35	20.94
8	72300001	75300000	0.1712	0.7347	23.30	20.89
8	72600001	75600000	0.1698	0.7431	22.85	20.44
8	72900001	75900000	0.1874	0.7627	24.57	22.16
8	73200001	76200000	0.1845	0.7521	24.53	22.12
8	73500001	76500000	0.1941	0.7582	25.60	23.19
8	73800001	76800000	0.1921	0.7655	25.10	22.69
8	74100001	77100000	0.1816	0.7547	24.07	21.66
8	74400001	77400000	0.1809	0.7575	23.89	21.48
8	74700001	77700000	0.1827	0.7486	24.40	21.99
8	75000001	78000000	0.1945	0.7566	25.70	23.29
8	75300001	78300000	0.1862	0.7576	24.58	22.17
8	75600001	78600000	0.1926	0.7554	25.49	23.08
8	75900001	78900000	0.1774	0.7417	23.92	21.51
8	76200001	79200000	0.1805	0.7567	23.86	21.45
8	76500001	79500000	0.1750	0.7491	23.36	20.95
8	76800001	79800000	0.1813	0.7360	24.63	22.22
8	77100001	80100000	0.1838	0.7371	24.94	22.53
8	77400001	80400000	0.1807	0.7312	24.72	22.31
8	77700001	80700000	0.1714	0.7287	23.52	21.11
8	78000001	81000000	0.1686	0.7243	23.28	20.87
8	78300001	81300000	0.1797	0.7275	24.70	22.29
8	78600001	81600000	0.1733	0.7357	23.56	21.15
8	78900001	81900000	0.1888	0.7413	25.47	23.06
8	79200001	82200000	0.1878	0.7330	25.63	23.22
8	79500001	82500000	0.1919	0.7295	26.31	23.90
8	79800001	82800000	0.1932	0.7468	25.87	23.46
8	80100001	83100000	0.1908	0.7458	25.59	23.18
8	80400001	83400000	0.2126	0.7467	28.47	26.06
8	80700001	83700000	0.2196	0.7558	29.06	26.65
8	81000001	84000000	0.2265	0.7693	29.44	27.03
8	81300001	84300000	0.2306	0.7655	30.12	27.71
8	81600001	84600000	0.2289	0.7640	29.96	27.55
8	81900001	84900000	0.2151	0.7661	28.07	25.66
8	82200001	85200000	0.2161	0.7644	28.27	25.86
8	82500001	85500000	0.2072	0.7593	27.29	24.88
8	82800001	85800000	0.1935	0.7515	25.76	23.35
8	83100001	86100000	0.1917	0.7605	25.21	22.80
8	83400001	86400000	0.1804	0.7678	23.49	21.08
8	83700001	86700000	0.1767	0.7680	23.01	20.60
8	84000001	87000000	0.1773	0.7652	23.17	20.76
8	84300001	87300000	0.1673	0.7695	21.75	19.34
8	84600001	87600000	0.1732	0.7703	22.48	20.07
8	84900001	87900000	0.1674	0.7703	21.74	19.33
8	85200001	88200000	0.1634	0.7697	21.23	18.82
8	85500001	88500000	0.1598	0.7734	20.66	18.25
8	85800001	88800000	0.1643	0.7933	20.72	18.31
8	86100001	89100000	0.1696	0.7887	21.50	19.09
8	86400001	89400000	0.1711	0.7964	21.49	19.08
8	86700001	89700000	0.1681	0.8066	20.85	18.44
8	87000001	90000000	0.1633	0.8127	20.09	17.68
8	87300001	90300000	0.1784	0.8201	21.75	19.34
8	87600001	90600000	0.1737	0.8288	20.96	18.55
8	87900001	90900000	0.1882	0.8301	22.67	20.26
8	88200001	91200000	0.1766	0.8306	21.26	18.85
8	88500001	91500000	0.1854	0.8326	22.27	19.86
8	88800001	91800000	0.1853	0.8265	22.41	20.00
8	89100001	92100000	0.1770	0.8237	21.48	19.07
8	89400001	92400000	0.1780	0.8147	21.84	19.43
8	89700001	92700000	0.1718	0.8036	21.38	18.97
8	90000001	93000000	0.1732	0.8040	21.54	19.13
8	90300001	93300000	0.1726	0.8014	21.54	19.13
8	90600001	93600000	0.1822	0.7837	23.25	20.84
8	90900001	93900000	0.1766	0.7723	22.87	20.46
8	91200001	94200000	0.1856	0.7663	24.22	21.81
8	91500001	94500000	0.1868	0.7559	24.71	22.30
8	91800001	94800000	0.2011	0.7542	26.67	24.26
8	92100001	95100000	0.1992	0.7493	26.58	24.17
8	92400001	95400000	0.2012	0.7398	27.20	24.79
8	92700001	95700000	0.2113	0.7471	28.28	25.87
8	93000001	96000000	0.2150	0.7421	28.97	26.56
8	93300001	96300000	0.2097	0.7361	28.48	26.07
8	93600001	96600000	0.2058	0.7547	27.27	24.86
8	93900001	96900000	0.2075	0.7579	27.38	24.97
8	94200001	97200000	0.2107	0.7633	27.61	25.20
8	94500001	97500000	0.2158	0.7808	27.63	25.22
8	94800001	97800000	0.2179	0.7866	27.70	25.29
8	95100001	98100000	0.2256	0.7874	28.65	26.24
8	95400001	98400000	0.2185	0.7922	27.58	25.17
8	95700001	98700000	0.2118	0.7950	26.64	24.23
8	96000001	99000000	0.2138	0.7951	26.89	24.48
8	96300001	99300000	0.2169	0.8006	27.09	24.68
8	96600001	99600000	0.2120	0.7837	27.05	24.64
8	96900001	99900000	0.2247	0.7903	28.43	26.02
8	97200001	100200000	0.2254	0.7975	28.26	25.85
8	97500001	100500000	0.2218	0.7969	27.83	25.42
8	97800001	100800000	0.2204	0.7941	27.76	25.35
8	98100001	101100000	0.2141	0.7977	26.84	24.43
8	98400001	101400000	0.2248	0.8033	27.99	25.58
8	98700001	101700000	0.2340	0.8103	28.87	26.46
8	99000001	101842613	0.2304	0.8035	27.17	24.76
17	1	3000000	0.2578	0.8639	29.85	27.44
17	300001	3300000	0.2482	0.8518	29.14	26.73
17	600001	3600000	0.2256	0.8485	26.58	24.17
17	900001	3900000	0.2298	0.8579	26.78	24.37
17	1200001	4200000	0.2138	0.8507	25.13	22.72
17	1500001	4500000	0.2324	0.8533	27.24	24.83
17	1800001	4800000	0.2201	0.8406	26.18	23.77
17	2100001	5100000	0.2124	0.8383	25.34	22.93
17	2400001	5400000	0.2121	0.8366	25.35	22.94
17	2700001	5700000	0.2094	0.8330	25.13	22.72
17	3000001	6000000	0.2014	0.8334	24.17	21.76
17	3300001	6300000	0.1893	0.8408	22.51	20.10
17	3600001	6600000	0.2003	0.8286	24.17	21.76
17	3900001	6900000	0.1889	0.8358	22.60	20.19
17	4200001	7200000	0.1975	0.8357	23.63	21.22
17	4500001	7500000	0.1902	0.8393	22.66	20.25
17	4800001	7800000	0.1973	0.8359	23.60	21.19
17	5100001	8100000	0.2040	0.8283	24.62	22.21
17	5400001	8400000	0.2054	0.8293	24.77	22.36
17	5700001	8700000	0.1893	0.8130	23.28	20.87
17	6000001	9000000	0.1990	0.8230	24.18	21.77
17	6300001	9300000	0.2173	0.8152	26.66	24.25
17	6600001	9600000	0.2148	0.8216	26.14	23.73
17	6900001	9900000	0.2167	0.8196	26.44	24.03
17	7200001	10200000	0.2031	0.8130	24.99	22.58
17	7500001	10500000	0.1965	0.8104	24.25	21.84
17	7800001	10800000	0.1858	0.8140	22.82	20.41
17	8100001	11100000	0.1764	0.8106	21.76	19.35
17	8400001	11400000	0.1777	0.8052	22.07	19.66
17	8700001	11700000	0.1896	0.8121	23.35	20.94
17	9000001	12000000	0.1860	0.8025	23.18	20.77
17	9300001	12300000	0.1717	0.8102	21.19	18.78
17	9600001	12600000	0.1733	0.8045	21.54	19.13
17	9900001	12900000	0.1752	0.8016	21.86	19.45
17	10200001	13200000	0.1873	0.8146	22.99	20.58
17	10500001	13500000	0.1844	0.8097	22.77	20.36
17	10800001	13800000	0.1873	0.8075	23.19	20.78
17	11100001	14100000	0.1940	0.8070	24.04	21.63
17	11400001	14400000	0.2015	0.8097	24.89	22.48
17	11700001	14700000	0.2155	0.8210	26.25	23.84
17	12000001	15000000	0.2115	0.8204	25.78	23.37
17	12300001	15300000	0.2103	0.8155	25.79	23.38
17	12600001	15600000	0.2036	0.8158	24.95	22.54
17	12900001	15900000	0.2024	0.8168	24.78	22.37
17	13200001	16200000	0.1940	0.8006	24.23	21.82
17	13500001	16500000	0.1913	0.8063	23.72	21.31
17	13800001	16800000	0.2033	0.8111	25.07	22.66
17	14100001	17100000	0.2003	0.8126	24.65	22.24
17	14400001	17400000	0.1913	0.8168	23.43	21.02
17	14700001	17700000	0.1751	0.8059	21.73	19.32
17	15000001	18000000	0.1725	0.8124	21.23	18.82
17	15300001	18300000	0.1808	0.8155	22.17	19.76
17	15600001	18600000	0.1836	0.8262	22.22	19.81
17	15900001	18900000	0.1909	0.8187	23.32	20.91
17	16200001	19200000	0.1973	0.8194	24.07	21.66
17	16500001	19500000	0.1990	0.8181	24.33	21.92
17	16800001	19800000	0.1872	0.8183	22.88	20.47
17	17100001	20100000	0.1787	0.8073	22.13	19.72
17	17400001	20400000	0.1926	0.8055	23.91	21.50
17	17700001	20700000	0.1874	0.8073	23.22	20.81
17	18000001	21000000	0.1899	0.8084	23.49	21.08
17	18300001	21300000	0.1896	0.7952	23.84	21.43
17	18600001	21600000	0.1924	0.7834	24.56	22.15
17	18900001	21900000	0.1770	0.7967	22.22	19.81
17	19200001	22200000	0.1708	0.7958	21.47	19.06
17	19500001	22500000	0.1716	0.7917	21.67	19.26
17	19800001	22800000	0.1617	0.8003	20.21	17.80
17	20100001	23100000	0.1703	0.8189	20.79	18.38
17	20400001	23400000	0.1692	0.8166	20.72	18.31
17	20700001	23700000	0.1739	0.8251	21.07	18.66
17	21000001	24000000	0.1944	0.8251	23.56	21.15
17	21300001	24300000	0.1966	0.8337	23.59	21.18
17	21600001	24600000	0.1981	0.8413	23.55	21.14
17	21900001	24900000	0.2104	0.8317	25.30	22.89
17	22200001	25200000	0.2199	0.8485	25.91	23.50
17	22500001	25500000	0.2199	0.8522	25.81	23.40
17	22800001	25800000	0.2329	0.8329	27.96	25.55
17	23100001	26100000	0.2347	0.8209	28.59	26.18
17	23400001	26400000	0.2129	0.8174	26.04	23.63
17	23700001	26700000	0.2188	0.8063	27.13	24.72
17	24000001	27000000	0.2015	0.8035	25.08	22.67
17	24300001	27300000	0.1883	0.8101	23.25	20.84
17	24600001	27600000	0.1804	0.8035	22.45	20.04
17	24900001	27900000	0.1732	0.8046	21.53	19.12
17	25200001	28200000	0.1643	0.7859	20.91	18.50
17	25500001	28500000	0.1678	0.7839	21.40	18.99
17	25800001	28800000	0.1705	0.7847	21.73	19.32
17	26100001	29100000	0.1577	0.8003	19.70	17.29
17	26400001	29400000	0.1750	0.8057	21.72	19.31
17	26700001	29700000	0.1720	0.8064	21.33	18.92
17	27000001	30000000	0.1770	0.7910	22.38	19.97
17	27300001	30300000	0.1813	0.7879	23.02	20.61
17	27600001	30600000	0.1778	0.7926	22.43	20.02
17	27900001	30900000	0.1879	0.7883	23.83	21.42
17	28200001	31200000	0.1907	0.7988	23.87	21.46
17	28500001	31500000	0.1822	0.7996	22.79	20.38
17	28800001	31800000	0.1630	0.8115	20.08	17.67
17	29100001	32100000	0.1801	0.8106	22.22	19.81
17	29400001	32400000	0.1738	0.8055	21.58	19.17
17	29700001	32700000	0.1806	0.8040	22.46	20.05
17	30000001	33000000	0.1694	0.8084	20.95	18.54
17	30300001	33300000	0.1851	0.8085	22.90	20.49
17	30600001	33600000	0.1846	0.8164	22.61	20.20
17	30900001	33900000	0.1866	0.8159	22.87	20.46
17	31200001	34200000	0.2000	0.8144	24.55	22.14
17	31500001	34500000	0.2157	0.8076	26.71	24.30
17	31800001	34800000	0.2136	0.7974	26.79	24.38
17	32100001	35100000	0.2039	0.7847	25.99	23.58
17	32400001	35400000	0.2143	0.7921	27.05	24.64
17	32700001	35700000	0.2154	0.7898	27.28	24.87
17	33000001	36000000	0.2247	0.7904	28.42	26.01
17	33300001	36300000	0.2129	0.7780	27.36	24.95
17	33600001	36600000	0.2139	0.7638	28.01	25.60
17	33900001	36900000	0.2069	0.7668	26.99	24.58
17	34200001	37200000	0.1954	0.7618	25.65	23.24
17	34500001	37500000	0.1877	0.7680	24.44	22.03
17	34800001	37800000	0.2037	0.7759	26.25	23.84
17	35100001	38100000	0.1982	0.7784	25.46	23.05
17	35400001	38400000	0.1848	0.7589	24.35	21.94
17	35700001	38700000	0.1682	0.7602	22.13	19.72
17	36000001	39000000	0.1681	0.7682	21.88	19.47
17	36300001	39300000	0.1766	0.7788	22.67	20.26
17	36600001	39600000	0.1782	0.7917	22.51	20.10
17	36900001	39900000	0.1758	0.7906	22.24	19.83
17	37200001	40200000	0.1720	0.7828	21.98	19.57
17	37500001	40500000	0.1740	0.7808	22.29	19.88
17	37800001	40800000	0.1705	0.7753	21.99	19.58
17	38100001	41100000	0.1858	0.7671	24.22	21.81
17	38400001	41400000	0.1951	0.7806	25.00	22.59
17	38700001	41700000	0.2071	0.7969	26.00	23.59
17	39000001	42000000	0.2114	0.7883	26.82	24.41
17	39300001	42300000	0.2005	0.7868	25.48	23.07
17	39600001	42600000	0.1983	0.7745	25.61	23.20
17	39900001	42900000	0.2034	0.7677	26.49	24.08
17	40200001	43200000	0.2009	0.7651	26.25	23.84
17	40500001	43500000	0.2013	0.7651	26.31	23.90
17	40800001	43800000	0.2015	0.7675	26.25	23.84
17	41100001	44100000	0.2016	0.7761	25.97	23.56
17	41400001	44400000	0.1966	0.7731	25.43	23.02
17	41700001	44700000	0.1962	0.7461	26.29	23.88
17	42000001	45000000	0.1827	0.7408	24.67	22.26
17	42300001	45300000	0.1834	0.7209	25.44	23.03
17	42600001	45600000	0.1867	0.7136	26.16	23.75
17	42900001	45900000	0.1758	0.7179	24.49	22.08
17	43200001	46200000	0.1717	0.7363	23.32	20.91
17	43500001	46500000	0.1868	0.7176	26.03	23.62
17	43800001	46800000	0.1832	0.6938	26.41	24.00
17	44100001	47100000	0.1760	0.6766	26.01	23.60
17	44400001	47400000	0.1773	0.6808	26.04	23.63
17	44700001	47700000	0.1790	0.6980	25.65	23.24
17	45000001	48000000	0.1734	0.6934	25.01	22.60
17	45300001	48300000	0.1820	0.7044	25.84	23.43
17	45600001	48600000	0.1917	0.7037	27.24	24.83
17	45900001	48900000	0.1908	0.7039	27.11	24.70
17	46200001	49200000	0.2050	0.6822	30.05	27.64
17	46500001	49500000	0.1838	0.6916	26.58	24.17
17	46800001	49800000	0.1827	0.7028	25.99	23.58
17	47100001	50100000	0.1924	0.7215	26.67	24.26
17	47400001	50400000	0.2000	0.7264	27.54	25.13
17	47700001	50700000	0.1976	0.7247	27.27	24.86
17	48000001	51000000	0.2057	0.7222	28.48	26.07
17	48300001	51300000	0.2030	0.7244	28.03	25.62
17	48600001	51600000	0.1989	0.7402	26.86	24.45
17	48900001	51900000	0.2180	0.7442	29.29	26.88
17	49200001	52200000	0.2121	0.7488	28.33	25.92
17	49500001	52500000	0.2209	0.7545	29.28	26.87
17	49800001	52800000	0.2307	0.7584	30.42	28.01
17	50100001	53100000	0.2222	0.7501	29.62	27.21
17	50400001	53400000	0.2085	0.7414	28.13	25.72
17	50700001	53700000	0.2040	0.7324	27.85	25.44
17	51000001	54000000	0.2100	0.7469	28.11	25.70
17	51300001	54300000	0.2064	0.7547	27.35	24.94
17	51600001	54600000	0.2096	0.7462	28.10	25.69
17	51900001	54900000	0.1946	0.7374	26.39	23.98
17	52200001	55200000	0.1866	0.7481	24.95	22.54
17	52500001	55500000	0.1801	0.7470	24.11	21.70
17	52800001	55800000	0.1814	0.7476	24.26	21.85
17	53100001	56100000	0.1833	0.7466	24.55	22.14
17	53400001	56400000	0.1787	0.7471	23.92	21.51
17	53700001	56700000	0.1883	0.7456	25.26	22.85
17	54000001	57000000	0.1703	0.7367	23.12	20.71
17	54300001	57300000	0.1655	0.7276	22.74	20.33
17	54600001	57600000	0.1553	0.7247	21.43	19.02
17	54900001	57900000	0.1540	0.7243	21.26	18.85
17	55200001	58200000	0.1670	0.7239	23.08	20.67
17	55500001	58500000	0.1768	0.7372	23.99	21.58
17	55800001	58800000	0.1685	0.7384	22.82	20.41
17	56100001	59100000	0.1663	0.7347	22.64	20.23
17	56400001	59400000	0.1932	0.7274	26.56	24.15
17	56700001	59700000	0.1869	0.7208	25.93	23.52
17	57000001	60000000	0.2064	0.7353	28.07	25.66
17	57300001	60300000	0.2003	0.7306	27.41	25.00
17	57600001	60600000	0.1988	0.7338	27.09	24.68
17	57900001	60900000	0.1968	0.7198	27.34	24.93
17	58200001	61200000	0.1905	0.7143	26.67	24.26
17	58500001	61500000	0.1839	0.6989	26.31	23.90
17	58800001	61800000	0.1861	0.6882	27.05	24.64
17	59100001	62100000	0.1851	0.6997	26.46	24.05
17	59400001	62400000	0.1634	0.6877	23.76	21.35
17	59700001	62700000	0.1736	0.6900	25.17	22.76
17	60000001	63000000	0.1648	0.6838	24.10	21.69
17	60300001	63300000	0.1670	0.6964	23.97	21.56
17	60600001	63600000	0.1654	0.6883	24.03	21.62
17	60900001	63900000	0.1649	0.7130	23.12	20.71
17	61200001	64200000	0.1684	0.7080	23.79	21.38
17	61500001	64500000	0.1607	0.7179	22.38	19.97
17	61800001	64800000	0.1649	0.7272	22.68	20.27
17	62100001	65100000	0.1800	0.7158	25.15	22.74
17	62400001	65400000	0.1798	0.7314	24.58	22.17
17	62700001	65700000	0.1682	0.7474	22.50	20.09
17	63000001	66000000	0.1690	0.7479	22.60	20.19
17	63300001	66300000	0.1750	0.7484	23.39	20.98
17	63600001	66600000	0.1868	0.7619	24.52	22.11
17	63900001	66900000	0.2044	0.7582	26.96	24.55
17	64200001	67200000	0.1875	0.7455	25.15	22.74
17	64500001	67500000	0.1943	0.7356	26.42	24.01
17	64800001	67800000	0.1923	0.7439	25.85	23.44
17	65100001	68100000	0.1780	0.7469	23.82	21.41
17	65400001	68400000	0.1914	0.7383	25.93	23.52
17	65700001	68700000	0.2074	0.7258	28.57	26.16
17	66000001	69000000	0.2088	0.7192	29.04	26.63
17	66300001	69300000	0.2070	0.7150	28.95	26.54
17	66600001	69600000	0.1968	0.7017	28.05	25.64
17	66900001	69900000	0.1845	0.6925	26.65	24.24
17	67200001	70200000	0.1957	0.7231	27.06	24.65
17	67500001	70500000	0.1856	0.7246	25.62	23.21
17	67800001	70800000	0.1878	0.7083	26.51	24.10
17	68100001	71100000	0.1866	0.7107	26.25	23.84
17	68400001	71400000	0.1776	0.7237	24.54	22.13
17	68700001	71700000	0.1630	0.7365	22.13	19.72
17	69000001	72000000	0.1706	0.7452	22.90	20.49
17	69300001	72300000	0.1722	0.7427	23.19	20.78
17	69600001	72600000	0.1806	0.7688	23.49	21.08
17	69900001	72900000	0.1771	0.7685	23.04	20.63
17	70200001	73200000	0.1808	0.7447	24.29	21.88
17	70500001	73500000	0.1896	0.7361	25.76	23.35
17	70800001	73800000	0.1991	0.7489	26.59	24.18
17	71100001	74100000	0.2103	0.7414	28.37	25.96
17	71400001	74400000	0.2122	0.7278	29.15	26.74
17	71700001	74700000	0.2041	0.7051	28.95	26.54
17	72000001	75000000	0.1935	0.6994	27.67	25.26
17	72300001	75300000	0.1908	0.6995	27.27	24.86
17	72600001	75600000	0.1973	0.6759	29.19	26.78
17	72900001	75900000	0.2024	0.6792	29.80	27.39
17	73200001	76200000	0.2031	0.6905	29.41	27.00
17	73500001	76500000	0.2047	0.6946	29.47	27.06
17	73800001	76800000	0.1964	0.6809	28.84	26.43
17	74100001	77100000	0.1935	0.6895	28.06	25.65
17	74400001	77400000	0.1887	0.6980	27.04	24.63
17	74700001	77700000	0.2002	0.7017	28.53	26.12
17	75000001	78000000	0.2032	0.7113	28.57	26.16
17	75300001	78300000	0.1992	0.7070	28.17	25.76
17	75600001	78600000	0.1879	0.7138	26.32	23.91
17	75900001	78900000	0.1815	0.7201	25.21	22.80
17	76200001	79200000	0.1870	0.7207	25.95	23.54
17	76500001	79500000	0.1814	0.7136	25.42	23.01
17	76800001	79800000	0.1693	0.7114	23.80	21.39
17	77100001	80100000	0.1610	0.7036	22.88	20.47
17	77400001	80400000	0.1686	0.6959	24.23	21.82
17	77700001	80700000	0.1613	0.7080	22.78	20.37
17	78000001	81000000	0.1651	0.6942	23.78	21.37
17	78300001	81300000	0.1644	0.6927	23.73	21.32
17	78600001	81600000	0.1595	0.6908	23.09	20.68
17	78900001	81900000	0.1627	0.6786	23.98	21.57
17	79200001	82200000	0.1692	0.6716	25.20	22.79
17	79500001	82500000	0.1836	0.6909	26.58	24.17
17	79800001	82800000	0.1911	0.7011	27.26	24.85
17	80100001	83100000	0.1897	0.7076	26.80	24.39
17	80400001	83400000	0.1934	0.7114	27.18	24.77
17	80700001	83700000	0.2019	0.7235	27.91	25.50
17	81000001	84000000	0.1988	0.7183	27.68	25.27
17	81300001	84300000	0.1999	0.7063	28.30	25.89
17	81600001	84600000	0.2194	0.7031	31.20	28.79
17	81900001	84900000	0.2153	0.7040	30.58	28.17
17	82200001	85200000	0.1951	0.6911	28.24	25.83
17	82500001	85500000	0.1719	0.6791	25.32	22.91
17	82800001	85800000	0.1842	0.6830	26.97	24.56
17	83100001	86100000	0.1906	0.6692	28.48	26.07
17	83400001	86400000	0.1880	0.6548	28.71	26.30
17	83700001	86700000	0.1799	0.6403	28.09	25.68
17	84000001	87000000	0.1813	0.6510	27.85	25.44
17	84300001	87300000	0.1778	0.6576	27.04	24.63
17	84600001	87600000	0.1650	0.6612	24.96	22.55
17	84900001	87900000	0.1796	0.6747	26.62	24.21
17	85200001	88200000	0.1855	0.6964	26.64	24.23
17	85500001	88500000	0.1868	0.6921	26.99	24.58
17	85800001	88800000	0.1633	0.6721	24.30	21.89
17	86100001	89100000	0.1555	0.6776	22.95	20.54
17	86400001	89400000	0.1543	0.6981	22.11	19.70
17	86700001	89700000	0.1664	0.7018	23.71	21.30
17	87000001	90000000	0.1732	0.6780	25.55	23.14
17	87300001	90300000	0.1781	0.6824	26.10	23.69
17	87600001	90600000	0.1731	0.6869	25.20	22.79
17	87900001	90900000	0.1689	0.6663	25.34	22.93
17	88200001	91200000	0.1775	0.6604	26.88	24.47
17	88500001	91500000	0.1834	0.6538	28.06	25.65
17	88800001	91800000	0.1997	0.6692	29.84	27.43
17	89100001	92100000	0.2070	0.6724	30.79	28.38
17	89400001	92400000	0.2038	0.6644	30.68	28.27
17	89700001	92700000	0.2077	0.6706	30.98	28.57
17	90000001	93000000	0.1964	0.6958	28.23	25.82
17	90300001	93300000	0.1925	0.7005	27.48	25.07
17	90600001	93600000	0.1982	0.7028	28.20	25.79
17	90900001	93900000	0.1823	0.7039	25.91	23.50
17	91200001	94200000	0.1856	0.6898	26.90	24.49
17	91500001	94500000	0.1987	0.7098	27.99	25.58
17	91800001	94800000	0.1907	0.6942	27.46	25.05
17	92100001	95100000	0.1833	0.6836	26.82	24.41
17	92400001	95400000	0.1744	0.6735	25.90	23.49
17	92700001	95700000	0.1617	0.6482	24.94	22.53
17	93000001	96000000	0.1622	0.6398	25.36	22.95
17	93300001	96300000	0.1745	0.6362	27.43	25.02
17	93600001	96600000	0.1735	0.6264	27.69	25.28
17	93900001	96900000	0.1882	0.6336	29.71	27.30
17	94200001	97200000	0.1834	0.6424	28.55	26.14
17	94500001	97500000	0.1870	0.6335	29.53	27.12
17	94800001	97800000	0.1830	0.6380	28.68	26.27
17	95100001	98100000	0.1867	0.6398	29.18	26.77
17	95400001	98400000	0.1960	0.6565	29.86	27.45
17	95700001	98700000	0.1896	0.6574	28.84	26.43
17	96000001	99000000	0.1872	0.6591	28.40	25.99
17	96300001	99300000	0.1746	0.6310	27.66	25.25
17	96600001	99600000	0.1804	0.6023	29.95	27.54
17	96900001	99900000	0.1746	0.5926	29.46	27.05
17	97200001	100200000	0.1676	0.5796	28.91	26.50
17	97500001	100500000	0.1449	0.5732	25.29	22.88
17	97800001	100800000	0.1398	0.5604	24.95	22.54
17	98100001	101100000	0.1457	0.5479	26.59	24.18
17	98400001	101400000	0.1484	0.5478	27.10	24.69
17	98700001	101700000	0.1550	0.5503	28.18	25.77
17	99000001	102000000	0.1603	0.5302	30.23	27.82
17	99300001	102300000	0.1682	0.5429	30.98	28.57
17	99600001	102600000	0.1621	0.5543	29.25	26.84
17	99900001	102900000	0.1675	0.5524	30.32	27.91
17	100200001	103200000	0.1653	0.5697	29.01	26.60
17	100500001	103500000	0.1722	0.5695	30.23	27.82
17	100800001	103800000	0.1691	0.5807	29.12	26.71
17	101100001	104100000	0.1621	0.6087	26.64	24.23
17	101400001	104400000	0.1637	0.6064	27.00	24.59
17	101700001	104700000	0.1680	0.6326	26.55	24.14
17	102000001	105000000	0.1652	0.6609	24.99	22.58
17	102300001	105097624	0.1703	0.6797	23.37	20.96
46	1	3000000	0.2062	0.6548	31.49	29.08
46	300001	3300000	0.1894	0.6388	29.65	27.24
46	600001	3600000	0.1891	0.6226	30.37	27.96
46	900001	3900000	0.1942	0.6327	30.69	28.28
46	1200001	4200000	0.1883	0.6290	29.94	27.53
46	1500001	4500000	0.1704	0.6178	27.59	25.18
46	1800001	4800000	0.1617	0.6092	26.54	24.13
46	2100001	5100000	0.1634	0.6110	26.75	24.34
46	2400001	5400000	0.1504	0.6160	24.42	22.01
46	2700001	5700000	0.1545	0.6221	24.84	22.43
46	3000001	6000000	0.1482	0.6319	23.46	21.05
46	3300001	6300000	0.1613	0.6457	24.98	22.57
46	3600001	6600000	0.1594	0.6562	24.30	21.89
46	3900001	6900000	0.1695	0.6589	25.72	23.31
46	4200001	7200000	0.1506	0.6405	23.52	21.11
46	4500001	7500000	0.1560	0.6453	24.18	21.77
46	4800001	7800000	0.1644	0.6433	25.55	23.14
46	5100001	8100000	0.1672	0.6427	26.01	23.60
46	5400001	8400000	0.1618	0.6305	25.66	23.25
46	5700001	8700000	0.1597	0.6165	25.91	23.50
46	6000001	9000000	0.1590	0.6147	25.87	23.46
46	6300001	9300000	0.1464	0.5978	24.48	22.07
46	6600001	9600000	0.1485	0.5829	25.47	23.06
46	6900001	9900000	0.1275	0.5810	21.94	19.53
46	7200001	10200000	0.1503	0.5910	25.43	23.02
46	7500001	10500000	0.1460	0.5818	25.09	22.68
46	7800001	10800000	0.1354	0.5913	22.89	20.48
46	8100001	11100000	0.1490	0.6131	24.31	21.90
46	8400001	11400000	0.1637	0.6235	26.26	23.85
46	8700001	11700000	0.1754	0.6514	26.93	24.52
46	9000001	12000000	0.1752	0.6529	26.83	24.42
46	9300001	12300000	0.1857	0.6571	28.27	25.86
46	9600001	12600000	0.1736	0.6562	26.45	24.04
46	9900001	12900000	0.1844	0.6468	28.51	26.10
46	10200001	13200000	0.1791	0.6569	27.26	24.85
46	10500001	13500000	0.1729	0.6777	25.52	23.11
46	10800001	13800000	0.1786	0.6862	26.03	23.62
46	11100001	14100000	0.1655	0.6755	24.49	22.08
46	11400001	14400000	0.1627	0.6737	24.15	21.74
46	11700001	14700000	0.1487	0.6618	22.47	20.06
46	12000001	15000000	0.1373	0.6427	21.36	18.95
46	12300001	15300000	0.1485	0.6592	22.53	20.12
46	12600001	15600000	0.1592	0.6712	23.72	21.31
46	12900001	15900000	0.1642	0.6729	24.41	22.00
46	13200001	16200000	0.1610	0.6649	24.21	21.80
46	13500001	16500000	0.1794	0.6537	27.45	25.04
46	13800001	16800000	0.1785	0.6402	27.88	25.47
46	14100001	17100000	0.1834	0.6314	29.04	26.63
46	14400001	17400000	0.1835	0.6334	28.98	26.57
46	14700001	17700000	0.1907	0.6315	30.19	27.78
46	15000001	18000000	0.1918	0.6472	29.63	27.22
46	15300001	18300000	0.1843	0.6424	28.68	26.27
46	15600001	18600000	0.1777	0.6381	27.85	25.44
46	15900001	18900000	0.1855	0.6561	28.28	25.87
46	16200001	19200000	0.1995	0.6603	30.21	27.80
46	16500001	19500000	0.1873	0.6463	28.98	26.57
46	16800001	19800000	0.1894	0.6560	28.88	26.47
46	17100001	20100000	0.1892	0.6651	28.45	26.04
46	17400001	20400000	0.2021	0.6710	30.12	27.71
46	17700001	20700000	0.2022	0.6817	29.66	27.25
46	18000001	21000000	0.2080	0.6747	30.83	28.42
46	18300001	21300000	0.1959	0.6771	28.93	26.52
46	18600001	21600000	0.2024	0.6768	29.90	27.49
46	18900001	21900000	0.1864	0.6570	28.37	25.96
46	19200001	22200000	0.1705	0.6532	26.10	23.69
46	19500001	22500000	0.1775	0.6714	26.44	24.03
46	19800001	22800000	0.1752	0.6808	25.74	23.33
46	20100001	23100000	0.1772	0.6819	25.99	23.58
46	20400001	23400000	0.1703	0.6753	25.22	22.81
46	20700001	23700000	0.1684	0.6680	25.20	22.79
46	21000001	24000000	0.1744	0.6803	25.64	23.23
46	21300001	24300000	0.1738	0.6678	26.03	23.62
46	21600001	24600000	0.1816	0.6705	27.08	24.67
46	21900001	24900000	0.1880	0.6877	27.33	24.92
46	22200001	25200000	0.1904	0.7035	27.06	24.65
46	22500001	25500000	0.1929	0.7000	27.56	25.15
46	22800001	25800000	0.1866	0.6945	26.87	24.46
46	23100001	26100000	0.1968	0.6872	28.64	26.23
46	23400001	26400000	0.1966	0.6961	28.24	25.83
46	23700001	26700000	0.2075	0.7029	29.51	27.10
46	24000001	27000000	0.2072	0.6950	29.81	27.40
46	24300001	27300000	0.2178	0.7016	31.04	28.63
46	24600001	27600000	0.2033	0.6839	29.73	27.32
46	24900001	27900000	0.2048	0.6765	30.28	27.87
46	25200001	28200000	0.2141	0.6638	32.25	29.84
46	25500001	28500000	0.1995	0.6577	30.33	27.92
46	25800001	28800000	0.2172	0.6629	32.76	30.35
46	26100001	29100000	0.2172	0.6828	31.81	29.40
46	26400001	29400000	0.2047	0.6773	30.23	27.82
46	26700001	29700000	0.1989	0.6877	28.92	26.51
46	27000001	30000000	0.1898	0.6731	28.19	25.78
46	27300001	30300000	0.1830	0.6619	27.65	25.24
46	27600001	30600000	0.1920	0.6928	27.71	25.30
46	27900001	30900000	0.1926	0.6858	28.08	25.67
46	28200001	31200000	0.1839	0.6780	27.12	24.71
46	28500001	31500000	0.1835	0.6891	26.63	24.22
46	28800001	31800000	0.1757	0.6776	25.93	23.52
46	29100001	32100000	0.1568	0.6734	23.28	20.87
46	29400001	32400000	0.1635	0.6792	24.07	21.66
46	29700001	32700000	0.1649	0.6640	24.83	22.42
46	30000001	33000000	0.1706	0.6734	25.33	22.92
46	30300001	33300000	0.1695	0.6869	24.67	22.26
46	30600001	33600000	0.1617	0.6689	24.17	21.76
46	30900001	33900000	0.1656	0.6707	24.69	22.28
46	31200001	34200000	0.1663	0.6857	24.25	21.84
46	31500001	34500000	0.1824	0.6892	26.47	24.06
46	31800001	34800000	0.1818	0.6869	26.47	24.06
46	32100001	35100000	0.1890	0.6715	28.15	25.74
46	32400001	35400000	0.1882	0.6808	27.65	25.24
46	32700001	35700000	0.1760	0.6981	25.21	22.80
46	33000001	36000000	0.1659	0.6912	24.01	21.60
46	33300001	36300000	0.1661	0.6961	23.86	21.45
46	33600001	36600000	0.1878	0.7072	26.56	24.15
46	33900001	36900000	0.1705	0.7150	23.85	21.44
46	34200001	37200000	0.1846	0.7102	26.00	23.59
46	34500001	37500000	0.1866	0.6991	26.69	24.28
46	34800001	37800000	0.2011	0.7037	28.58	26.17
46	35100001	38100000	0.2042	0.7158	28.53	26.12
46	35400001	38400000	0.1925	0.7041	27.33	24.92
46	35700001	38700000	0.2077	0.6901	30.10	27.69
46	36000001	39000000	0.2234	0.7060	31.64	29.23
46	36300001	39300000	0.2257	0.6939	32.52	30.11
46	36600001	39600000	0.2078	0.6811	30.50	28.09
46	36900001	39900000	0.2101	0.6792	30.94	28.53
46	37200001	40200000	0.1834	0.6868	26.70	24.29
46	37500001	40500000	0.1804	0.7079	25.48	23.07
46	37800001	40800000	0.1539	0.7147	21.53	19.12
46	38100001	41100000	0.1470	0.7253	20.27	17.86
46	38400001	41400000	0.1673	0.7120	23.50	21.09
46	38700001	41700000	0.1739	0.7103	24.48	22.07
46	39000001	42000000	0.1750	0.7138	24.51	22.10
46	39300001	42300000	0.1769	0.7131	24.81	22.40
46	39600001	42600000	0.1780	0.6990	25.47	23.06
46	39900001	42900000	0.1804	0.6940	25.99	23.58
46	40200001	43200000	0.1959	0.6827	28.70	26.29
46	40500001	43500000	0.1867	0.6585	28.34	25.93
46	40800001	43800000	0.1805	0.6428	28.09	25.68
46	41100001	44100000	0.1789	0.6319	28.31	25.90
46	41400001	44400000	0.1806	0.6470	27.91	25.50
46	41700001	44700000	0.1731	0.6517	26.56	24.15
46	42000001	45000000	0.1643	0.6332	25.95	23.54
46	42300001	45300000	0.1725	0.6386	27.02	24.61
46	42600001	45600000	0.1780	0.6511	27.34	24.93
46	42900001	45900000	0.1723	0.6425	26.82	24.41
46	43200001	46200000	0.1809	0.6489	27.87	25.46
46	43500001	46500000	0.1803	0.6677	27.00	24.59
46	43800001	46800000	0.1924	0.6774	28.40	25.99
46	44100001	47100000	0.2040	0.6629	30.78	28.37
46	44400001	47400000	0.1875	0.6668	28.12	25.71
46	44700001	47700000	0.1818	0.6596	27.57	25.16
46	45000001	48000000	0.1914	0.6762	28.31	25.90
46	45300001	48300000	0.1806	0.6805	26.54	24.13
46	45600001	48600000	0.1759	0.6881	25.56	23.15
46	45900001	48900000	0.1880	0.6911	27.21	24.80
46	46200001	49200000	0.1739	0.6761	25.73	23.32
46	46500001	49500000	0.1760	0.6513	27.03	24.62
46	46800001	49800000	0.1756	0.6453	27.22	24.81
46	47100001	50100000	0.1736	0.6574	26.40	23.99
46	47400001	50400000	0.1835	0.6584	27.87	25.46
46	47700001	50700000	0.1774	0.6709	26.44	24.03
46	48000001	51000000	0.1761	0.6643	26.51	24.10
46	48300001	51300000	0.1760	0.6682	26.34	23.93
46	48600001	51600000	0.1743	0.6773	25.73	23.32
46	48900001	51900000	0.1798	0.6821	26.35	23.94
46	49200001	52200000	0.1856	0.6909	26.87	24.46
46	49500001	52500000	0.1987	0.7063	28.13	25.72
46	49800001	52800000	0.1992	0.7080	28.14	25.73
46	50100001	53100000	0.1973	0.7141	27.63	25.22
46	50400001	53400000	0.1934	0.7000	27.63	25.22
46	50700001	53700000	0.2003	0.6828	29.33	26.92
46	51000001	54000000	0.1909	0.6924	27.57	25.16
46	51300001	54300000	0.1899	0.6875	27.63	25.22
46	51600001	54600000	0.1917	0.6733	28.47	26.06
46	51900001	54900000	0.1767	0.6351	27.83	25.42
46	52200001	55200000	0.1704	0.6362	26.78	24.37
46	52500001	55500000	0.1556	0.6478	24.02	21.61
46	52800001	55800000	0.1514	0.6640	22.81	20.40
46	53100001	56100000	0.1441	0.6620	21.76	19.35
46	53400001	56400000	0.1468	0.6730	21.81	19.40
46	53700001	56700000	0.1433	0.6858	20.89	18.48
46	54000001	57000000	0.1531	0.6724	22.77	20.36
46	54300001	57300000	0.1597	0.6846	23.32	20.91
46	54600001	57600000	0.1532	0.6734	22.75	20.34
46	54900001	57900000	0.1644	0.7102	23.15	20.74
46	55200001	58200000	0.1708	0.7089	24.10	21.69
46	55500001	58500000	0.1793	0.7021	25.53	23.12
46	55800001	58800000	0.1836	0.6967	26.36	23.95
46	56100001	59100000	0.1858	0.7002	26.54	24.13
46	56400001	59400000	0.1803	0.7092	25.42	23.01
46	56700001	59700000	0.1721	0.7020	24.52	22.11
46	57000001	60000000	0.1605	0.7048	22.77	20.36
46	57300001	60300000	0.1604	0.7069	22.69	20.28
46	57600001	60600000	0.1642	0.7358	22.32	19.91
46	57900001	60900000	0.1569	0.7422	21.14	18.73
46	58200001	61200000	0.1647	0.7548	21.82	19.41
46	58500001	61500000	0.1626	0.7583	21.44	19.03
46	58800001	61800000	0.1691	0.7683	22.01	19.60
46	59100001	62100000	0.1661	0.7712	21.54	19.13
46	59400001	62400000	0.1688	0.7665	22.02	19.61
46	59700001	62700000	0.1822	0.7629	23.89	21.48
46	60000001	63000000	0.1884	0.7709	24.44	22.03
46	60300001	63300000	0.1941	0.7714	25.16	22.75
46	60600001	63600000	0.1917	0.7590	25.26	22.85
46	60900001	63900000	0.2009	0.7689	26.12	23.71
46	61200001	64200000	0.1904	0.7678	24.80	22.39
46	61500001	64500000	0.1949	0.7672	25.40	22.99
46	61800001	64800000	0.1837	0.7498	24.50	22.09
46	62100001	65100000	0.2038	0.7424	27.45	25.04
46	62400001	65400000	0.2061	0.7389	27.90	25.49
46	62700001	65700000	0.1972	0.7623	25.87	23.46
46	63000001	66000000	0.2082	0.7736	26.92	24.51
46	63300001	66300000	0.1977	0.7605	25.99	23.58
46	63600001	66600000	0.2099	0.7660	27.40	24.99
46	63900001	66900000	0.2165	0.7646	28.31	25.90
46	64200001	67200000	0.2203	0.7584	29.04	26.63
46	64500001	67500000	0.2237	0.7562	29.58	27.17
46	64800001	67800000	0.2179	0.7576	28.77	26.36
46	65100001	68100000	0.2137	0.7538	28.34	25.93
46	65400001	68400000	0.2143	0.7552	28.38	25.97
46	65700001	68700000	0.2155	0.7370	29.24	26.83
46	66000001	69000000	0.2108	0.7229	29.16	26.75
46	66300001	69300000	0.2155	0.7316	29.46	27.05
46	66600001	69600000	0.2143	0.7317	29.28	26.87
46	66900001	69900000	0.2116	0.7420	28.52	26.11
46	67200001	70200000	0.2231	0.7627	29.25	26.84
46	67500001	70500000	0.2041	0.7785	26.22	23.81
46	67800001	70800000	0.2042	0.8003	25.52	23.11
46	68100001	71100000	0.1978	0.8201	24.12	21.71
46	68400001	71400000	0.1971	0.8303	23.74	21.33
46	68700001	71700000	0.2024	0.8531	23.73	21.32
46	69000001	72000000	0.1925	0.8561	22.49	20.08
46	69300001	72300000	0.2007	0.8558	23.45	21.04
46	69600001	72600000	0.1965	0.8560	22.95	20.54
46	69900001	72900000	0.1921	0.8321	23.08	20.67
46	70200001	73200000	0.1730	0.8047	21.50	19.09
46	70500001	73500000	0.1897	0.7991	23.74	21.33
46	70800001	73800000	0.2026	0.7916	25.60	23.19
46	71100001	74100000	0.1912	0.7735	24.72	22.31
46	71400001	74400000	0.1809	0.7544	23.98	21.57
46	71700001	74700000	0.1837	0.7360	24.96	22.55
46	72000001	75000000	0.1815	0.7241	25.06	22.65
46	72300001	75300000	0.1697	0.7194	23.59	21.18
46	72600001	75600000	0.2040	0.7297	27.95	25.54
46	72900001	75900000	0.2015	0.7260	27.75	25.34
46	73200001	76200000	0.1954	0.7325	26.68	24.27
46	73500001	76500000	0.1925	0.7304	26.35	23.94
46	73800001	76800000	0.1862	0.7095	26.24	23.83
46	74100001	77100000	0.2045	0.7318	27.94	25.53
46	74400001	77400000	0.2134	0.7365	28.97	26.56
46	74700001	77700000	0.2144	0.7379	29.06	26.65
46	75000001	78000000	0.2167	0.7562	28.65	26.24
46	75300001	78300000	0.2174	0.7621	28.53	26.12
46	75600001	78600000	0.1819	0.7527	24.16	21.75
46	75900001	78900000	0.1661	0.7452	22.29	19.88
46	76200001	79200000	0.1836	0.7470	24.58	22.17
46	76500001	79500000	0.1721	0.7190	23.94	21.53
46	76800001	79800000	0.1753	0.7309	23.98	21.57
46	77100001	80100000	0.1573	0.7188	21.89	19.48
46	77400001	80400000	0.1609	0.7327	21.96	19.55
46	77700001	80700000	0.1485	0.7322	20.29	17.88
46	78000001	81000000	0.1565	0.7281	21.50	19.09
46	78300001	81300000	0.1477	0.7223	20.45	18.04
46	78600001	81600000	0.1392	0.7138	19.50	17.09
46	78900001	81900000	0.1628	0.7337	22.19	19.78
46	79200001	82200000	0.1606	0.7388	21.74	19.33
46	79500001	82500000	0.1555	0.7618	20.41	18.00
46	79800001	82800000	0.1640	0.7639	21.47	19.06
46	80100001	83100000	0.1754	0.7668	22.87	20.46
46	80400001	83400000	0.1706	0.7586	22.49	20.08
46	80700001	83700000	0.1817	0.7540	24.10	21.69
46	81000001	84000000	0.1693	0.7450	22.72	20.31
46	81300001	84300000	0.1666	0.7402	22.50	20.09
46	81600001	84600000	0.1911	0.7539	25.34	22.93
46	81900001	84900000	0.1867	0.7499	24.90	22.49
46	82200001	85200000	0.1764	0.7430	23.74	21.33
46	82500001	85500000	0.1880	0.7405	25.39	22.98
46	82800001	85800000	0.1751	0.7470	23.45	21.04
46	83100001	86100000	0.1702	0.7348	23.17	20.76
46	83400001	86400000	0.1637	0.7338	22.31	19.90
46	83700001	86700000	0.1649	0.7511	21.95	19.54
46	84000001	87000000	0.1623	0.7577	21.42	19.01
46	84300001	87300000	0.1740	0.7633	22.79	20.38
46	84600001	87600000	0.1612	0.7548	21.35	18.94
46	84900001	87900000	0.1531	0.7718	19.84	17.43
46	85200001	88200000	0.1621	0.7820	20.73	18.32
46	85500001	88500000	0.1621	0.7886	20.56	18.15
46	85800001	88800000	0.1628	0.7871	20.69	18.28
46	86100001	89100000	0.1559	0.8027	19.42	17.01
46	86400001	89400000	0.1614	0.7904	20.42	18.01
46	86700001	89700000	0.1556	0.7786	19.99	17.58
46	87000001	90000000	0.1663	0.7805	21.31	18.90
46	87300001	90300000	0.1616	0.7699	20.99	18.58
46	87600001	90600000	0.1596	0.7759	20.57	18.16
46	87900001	90900000	0.1585	0.7738	20.48	18.07
46	88200001	91200000	0.1619	0.7744	20.91	18.50
46	88500001	91500000	0.1514	0.7748	19.54	17.13
46	88800001	91800000	0.1576	0.7793	20.22	17.81
46	89100001	92100000	0.1616	0.7590	21.29	18.88
46	89400001	92400000	0.1624	0.7676	21.15	18.74
46	89700001	92700000	0.1731	0.7856	22.04	19.63
46	90000001	93000000	0.1754	0.7873	22.27	19.86
46	90300001	93300000	0.1914	0.7904	24.22	21.81
46	90600001	93600000	0.1955	0.7765	25.18	22.77
46	90900001	93900000	0.1952	0.7608	25.66	23.25
46	91200001	94200000	0.1807	0.7495	24.10	21.69
46	91500001	94500000	0.1909	0.7384	25.85	23.44
46	91800001	94800000	0.2092	0.7165	29.19	26.78
46	92100001	95100000	0.2047	0.7220	28.36	25.95
46	92400001	95400000	0.1956	0.7356	26.59	24.18
46	92700001	95700000	0.2020	0.7256	27.84	25.43
46	93000001	96000000	0.2052	0.7302	28.10	25.69
46	93300001	96300000	0.2042	0.7398	27.60	25.19
46	93600001	96600000	0.1952	0.7431	26.26	23.85
46	93900001	96900000	0.2117	0.7565	27.98	25.57
46	94200001	97200000	0.2350	0.7546	31.14	28.73
46	94500001	97500000	0.2453	0.7594	32.30	29.89
46	94800001	97800000	0.2277	0.7740	29.42	27.01
46	95100001	98100000	0.2316	0.7837	29.54	27.13
46	95400001	98400000	0.2429	0.7648	31.75	29.34
46	95700001	98700000	0.2456	0.7571	32.44	30.03
46	96000001	99000000	0.2514	0.7448	33.75	31.34
46	96300001	99300000	0.2359	0.7449	31.66	29.25
46	96600001	99600000	0.2472	0.7475	33.07	30.66
46	96900001	99900000	0.2431	0.7417	32.78	30.37
46	97200001	100200000	0.2323	0.7512	30.92	28.51
46	97500001	100500000	0.2271	0.7485	30.34	27.93
46	97800001	100800000	0.2293	0.7389	31.03	28.62
46	98100001	101100000	0.2338	0.7381	31.67	29.26
46	98400001	101400000	0.2263	0.7444	30.40	27.99
46	98700001	101700000	0.2218	0.7567	29.31	26.90
46	99000001	102000000	0.2216	0.7684	28.83	26.42
46	99300001	102300000	0.2323	0.7570	30.68	28.27
46	99600001	102600000	0.2205	0.7501	29.39	26.98
46	99900001	102900000	0.2193	0.7524	29.14	26.73
46	100200001	103200000	0.2091	0.7331	28.52	26.11
46	100500001	103500000	0.1998	0.7309	27.33	24.92
46	100800001	103800000	0.2063	0.7358	28.04	25.63
46	101100001	104100000	0.2146	0.7328	29.28	26.87
46	101400001	104400000	0.2291	0.7375	31.06	28.65
46	101700001	104700000	0.2185	0.7301	29.93	27.52
46	102000001	105000000	0.1983	0.7332	27.05	24.64
46	102300001	105300000	0.1960	0.7406	26.47	24.06
46	102600001	105600000	0.2232	0.7547	29.58	27.17
46	102900001	105900000	0.2268	0.7464	30.38	27.97
46	103200001	106200000	0.2327	0.7591	30.65	28.24
46	103500001	106500000	0.2431	0.7680	31.66	29.25
46	103800001	106800000	0.2231	0.7750	28.79	26.38
46	104100001	107100000	0.2108	0.7703	27.37	24.96
46	104400001	107400000	0.1986	0.7524	26.39	23.98
46	104700001	107700000	0.1971	0.7497	26.30	23.89
46	105000001	108000000	0.1998	0.7545	26.48	24.07
46	105300001	108300000	0.1993	0.7595	26.23	23.82
46	105600001	108600000	0.1832	0.7534	24.31	21.90
46	105900001	108900000	0.1634	0.7612	21.47	19.06
46	106200001	109200000	0.1576	0.7620	20.68	18.27
46	106500001	109500000	0.1446	0.7651	18.90	16.49
46	106800001	109800000	0.1477	0.7493	19.72	17.31
46	107100001	110100000	0.1558	0.7613	20.47	18.06
46	107400001	110400000	0.1549	0.7810	19.83	17.42
46	107700001	110700000	0.1499	0.7969	18.81	16.40
46	108000001	111000000	0.1526	0.7869	19.39	16.98
46	108300001	111300000	0.1420	0.7892	18.00	15.59
46	108600001	111600000	0.1346	0.7918	17.00	14.59
46	108900001	111900000	0.1411	0.7970	17.70	15.29
46	109200001	112200000	0.1439	0.8131	17.70	15.29
46	109500001	112500000	0.1547	0.8118	19.05	16.64
46	109800001	112800000	0.1439	0.8213	17.52	15.11
46	110100001	113100000	0.1332	0.8128	16.38	13.97
46	110400001	113400000	0.1409	0.8070	17.46	15.05
46	110700001	113700000	0.1476	0.7964	18.53	16.12
46	111000001	114000000	0.1477	0.7980	18.50	16.09
46	111300001	114300000	0.1494	0.7813	19.12	16.71
46	111600001	114600000	0.1608	0.7887	20.39	17.98
46	111900001	114900000	0.1592	0.7946	20.03	17.62
46	112200001	115200000	0.1583	0.7930	19.96	17.55
46	112500001	115500000	0.1673	0.7976	20.98	18.57
46	112800001	115800000	0.1913	0.7999	23.91	21.50
46	113100001	116100000	0.2050	0.7978	25.69	23.28
46	113400001	116400000	0.2008	0.7934	25.30	22.89
46	113700001	116700000	0.1976	0.8018	24.65	22.24
46	114000001	117000000	0.2084	0.7981	26.11	23.70
46	114300001	117300000	0.2153	0.7987	26.96	24.55
46	114600001	117600000	0.2130	0.7988	26.66	24.25
46	114900001	117900000	0.2173	0.7891	27.53	25.12
46	115200001	118200000	0.2270	0.7844	28.93	26.52
46	115500001	118500000	0.2130	0.7889	27.00	24.59
46	115800001	118800000	0.1990	0.7956	25.01	22.60
46	116100001	119100000	0.1880	0.8040	23.38	20.97
46	116400001	119400000	0.1911	0.8154	23.44	21.03
46	116700001	119700000	0.2030	0.8151	24.90	22.49
46	117000001	120000000	0.1970	0.8165	24.12	21.71
46	117300001	120300000	0.1999	0.8389	23.82	21.41
46	117600001	120600000	0.1986	0.8330	23.84	21.43
46	117900001	120900000	0.2018	0.8379	24.08	21.67
46	118200001	121200000	0.1917	0.8311	23.06	20.65
46	118500001	121500000	0.1908	0.8155	23.39	20.98
46	118800001	121800000	0.1866	0.8041	23.21	20.80
46	119100001	122100000	0.1840	0.7982	23.05	20.64
46	119400001	122400000	0.1857	0.7979	23.27	20.86
46	119700001	122700000	0.1794	0.7991	22.45	20.04
46	120000001	123000000	0.1889	0.8010	23.58	21.17
46	120300001	123300000	0.1814	0.7856	23.08	20.67
46	120600001	123600000	0.1702	0.7742	21.98	19.57
46	120900001	123900000	0.1728	0.7604	22.72	20.31
46	121200001	124200000	0.1751	0.7629	22.95	20.54
46	121500001	124500000	0.1772	0.7659	23.14	20.73
46	121800001	124800000	0.1798	0.7687	23.38	20.97
46	122100001	125100000	0.1814	0.7687	23.60	21.19
46	122400001	125400000	0.1742	0.7723	22.56	20.15
46	122700001	125700000	0.1655	0.7487	22.11	19.70
46	123000001	126000000	0.1519	0.7514	20.22	17.81
46	123300001	126300000	0.1694	0.7616	22.24	19.83
46	123600001	126600000	0.1701	0.7815	21.76	19.35
46	123900001	126900000	0.1525	0.7942	19.21	16.80
46	124200001	127200000	0.1499	0.7997	18.74	16.33
46	124500001	127500000	0.1494	0.7919	18.86	16.45
46	124800001	127800000	0.1615	0.8050	20.06	17.65
46	125100001	128100000	0.1619	0.8146	19.88	17.47
46	125400001	128400000	0.1725	0.8048	21.44	19.03
46	125700001	128700000	0.1847	0.8183	22.57	20.16
46	126000001	129000000	0.1909	0.8142	23.45	21.04
46	126300001	129300000	0.1859	0.8102	22.94	20.53
46	126600001	129600000	0.1971	0.7986	24.68	22.27
46	126900001	129900000	0.2193	0.7934	27.65	25.24
46	127200001	130200000	0.2240	0.7925	28.26	25.85
46	127500001	130500000	0.2318	0.8057	28.77	26.36
46	127800001	130800000	0.2320	0.8106	28.62	26.21
46	128100001	131100000	0.2363	0.8120	29.11	26.70
46	128400001	131400000	0.2227	0.8205	27.14	24.73
46	128700001	131700000	0.2183	0.8259	26.44	24.03
46	129000001	132000000	0.2161	0.8388	25.76	23.35
46	129300001	132300000	0.2166	0.8518	25.43	23.02
46	129600001	132600000	0.2134	0.8631	24.72	22.31
46	129900001	132900000	0.2107	0.8663	24.32	21.91
46	130200001	133200000	0.2092	0.8694	24.06	21.65
46	130500001	133500000	0.2093	0.8719	24.00	21.59
46	130800001	133800000	0.2103	0.8631	24.37	21.96
46	131100001	134100000	0.2211	0.8625	25.64	23.23
46	131400001	134400000	0.2300	0.8617	26.70	24.29
46	131700001	134700000	0.2232	0.8635	25.85	23.44
46	132000001	135000000	0.2250	0.8512	26.44	24.03
46	132300001	135300000	0.2268	0.8422	26.93	24.52
46	132600001	135600000	0.2256	0.8301	27.17	24.76
46	132900001	135900000	0.2239	0.8268	27.08	24.67
46	133200001	136200000	0.2264	0.8173	27.70	25.29
46	133500001	136500000	0.2111	0.8234	25.63	23.22
46	133800001	136800000	0.2001	0.8140	24.58	22.17
46	134100001	137100000	0.1885	0.8109	23.25	20.84
46	134400001	137400000	0.1972	0.8174	24.12	21.71
46	134700001	137700000	0.2065	0.8152	25.33	22.92
46	135000001	138000000	0.2048	0.8256	24.81	22.40
46	135300001	138300000	0.1954	0.8184	23.88	21.47
46	135600001	138600000	0.1964	0.8282	23.71	21.30
46	135900001	138900000	0.1924	0.8312	23.15	20.74
46	136200001	139200000	0.1888	0.8371	22.56	20.15
46	136500001	139500000	0.2084	0.8301	25.10	22.69
46	136800001	139800000	0.2042	0.8358	24.43	22.02
46	137100001	140100000	0.2123	0.8350	25.42	23.01
46	137400001	140400000	0.1855	0.8320	22.29	19.88
46	137700001	140700000	0.1821	0.8342	21.83	19.42
46	138000001	141000000	0.1845	0.8195	22.51	20.10
46	138300001	141300000	0.1861	0.8206	22.68	20.27
46	138600001	141600000	0.1837	0.8159	22.52	20.11
46	138900001	141900000	0.1835	0.8187	22.41	20.00
46	139200001	142200000	0.1824	0.8089	22.55	20.14
46	139500001	142500000	0.1825	0.8152	22.39	19.98
46	139800001	142800000	0.1834	0.8179	22.43	20.02
46	140100001	143100000	0.1895	0.8195	23.13	20.72
46	140400001	143400000	0.2193	0.8179	26.82	24.41
46	140700001	143700000	0.2252	0.8165	27.58	25.17
46	141000001	144000000	0.2216	0.8281	26.76	24.35
46	141300001	144300000	0.2147	0.8378	25.62	23.21
46	141600001	144600000	0.2159	0.8547	25.26	22.85
46	141900001	144900000	0.2187	0.8500	25.73	23.32
46	142200001	145200000	0.2203	0.8717	25.27	22.86
46	142500001	145500000	0.2170	0.8700	24.94	22.53
46	142800001	145800000	0.2208	0.8691	25.40	22.99
46	143100001	146100000	0.2032	0.8727	23.28	20.87
46	143400001	146400000	0.1846	0.8690	21.24	18.83
46	143700001	146700000	0.1805	0.8673	20.81	18.40
46	144000001	147000000	0.1879	0.8707	21.58	19.17
46	144300001	147300000	0.1992	0.8724	22.83	20.42
46	144600001	147600000	0.1937	0.8638	22.42	20.01
46	144900001	147900000	0.1822	0.8739	20.85	18.44
46	145200001	148200000	0.2016	0.8702	23.17	20.76
46	145500001	148500000	0.1959	0.8684	22.56	20.15
46	145800001	148800000	0.2155	0.8760	24.60	22.19
46	146100001	149100000	0.2218	0.8805	25.19	22.78
46	146400001	149400000	0.2435	0.8938	27.25	24.84
46	146700001	149700000	0.2360	0.9026	26.14	23.73
46	147000001	150000000	0.2220	0.9089	24.42	22.01
46	147300001	150300000	0.2199	0.8934	24.61	22.20
46	147600001	150600000	0.2150	0.8561	25.12	22.71
46	147900001	150900000	0.2253	0.8544	26.37	23.96
46	148200001	151200000	0.2066	0.8567	24.12	21.71
46	148500001	151500000	0.2079	0.8586	24.22	21.81
46	148800001	151800000	0.1978	0.8613	22.97	20.56
46	149100001	152100000	0.2002	0.8557	23.40	20.99
46	149400001	152400000	0.1691	0.8526	19.84	17.43
46	149700001	152700000	0.1615	0.8505	18.99	16.58
46	150000001	153000000	0.1521	0.8378	18.15	15.74
46	150300001	153300000	0.1466	0.8544	17.16	14.75
46	150600001	153600000	0.1514	0.8951	16.92	14.51
46	150900001	153900000	0.1407	0.8904	15.80	13.39
46	151200001	154200000	0.1385	0.8833	15.68	13.27
46	151500001	154500000	0.1344	0.8832	15.22	12.81
46	151800001	154800000	0.1404	0.8712	16.12	13.71
46	152100001	155100000	0.1389	0.8727	15.92	13.51
46	152400001	155400000	0.1596	0.8613	18.53	16.12
46	152700001	155700000	0.1672	0.8599	19.44	17.03
46	153000001	156000000	0.1680	0.8696	19.31	16.90
46	153300001	156300000	0.1700	0.8639	19.68	17.27
46	153600001	156600000	0.1724	0.8678	19.86	17.45
46	153900001	156900000	0.1755	0.8552	20.52	18.11
46	154200001	157200000	0.1755	0.8611	20.38	17.97
46	154500001	157500000	0.1789	0.8566	20.89	18.48
46	154800001	157800000	0.1666	0.8584	19.41	17.00
46	155100001	158100000	0.1550	0.8585	18.05	15.64
46	155400001	158400000	0.1456	0.8629	16.87	14.46
46	155700001	158700000	0.1526	0.8659	17.62	15.21
46	156000001	159000000	0.1639	0.8559	19.15	16.74
46	156300001	159300000	0.1558	0.8655	18.00	15.59
46	156600001	159600000	0.1492	0.8587	17.37	14.96
46	156900001	159900000	0.1570	0.8788	17.86	15.45
46	157200001	160200000	0.1702	0.8814	19.31	16.90
46	157500001	160500000	0.1672	0.8868	18.86	16.45
46	157800001	160800000	0.1792	0.8871	20.20	17.79
46	158100001	161100000	0.1797	0.8944	20.09	17.68
46	158400001	161400000	0.1928	0.8862	21.75	19.34
46	158700001	161700000	0.1951	0.8809	22.14	19.73
46	159000001	162000000	0.2103	0.8850	23.77	21.36
46	159300001	162300000	0.2120	0.8840	23.98	21.57
46	159600001	162600000	0.2181	0.8783	24.83	22.42
46	159900001	162900000	0.2158	0.8605	25.08	22.67
46	160200001	163200000	0.2074	0.8552	24.25	21.84
46	160500001	163500000	0.2118	0.8578	24.70	22.29
46	160800001	163800000	0.2055	0.8586	23.93	21.52
46	161100001	164100000	0.2087	0.8505	24.54	22.13
46	161400001	164400000	0.2032	0.8559	23.74	21.33
46	161700001	164700000	0.2105	0.8594	24.50	22.09
46	162000001	165000000	0.2047	0.8546	23.96	21.55
46	162300001	165300000	0.2110	0.8524	24.75	22.34
46	162600001	165600000	0.2082	0.8621	24.15	21.74
46	162900001	165900000	0.2062	0.8787	23.47	21.06
46	163200001	166200000	0.2019	0.8784	22.98	20.57
46	163500001	166500000	0.2088	0.8738	23.89	21.48
46	163800001	166800000	0.2085	0.8643	24.12	21.71
46	164100001	167100000	0.2081	0.8514	24.44	22.03
46	164400001	167400000	0.2127	0.8512	24.99	22.58
46	164700001	167700000	0.1968	0.8420	23.37	20.96
46	165000001	168000000	0.1874	0.8306	22.56	20.15
46	165300001	168300000	0.1941	0.8230	23.58	21.17
46	165600001	168600000	0.1905	0.8206	23.22	20.81
46	165900001	168900000	0.1871	0.8061	23.20	20.79
46	166200001	169200000	0.1997	0.7969	25.06	22.65
46	166500001	169500000	0.1833	0.7886	23.25	20.84
46	166800001	169800000	0.1765	0.7978	22.13	19.72
46	167100001	170100000	0.1856	0.8046	23.07	20.66
46	167400001	170400000	0.1724	0.8031	21.46	19.05
46	167700001	170700000	0.1703	0.8025	21.21	18.80
46	168000001	171000000	0.1672	0.8096	20.65	18.24
46	168300001	171300000	0.1608	0.7996	20.11	17.70
46	168600001	171600000	0.1741	0.7878	22.10	19.69
46	168900001	171900000	0.1821	0.7902	23.05	20.64
46	169200001	172200000	0.1789	0.7995	22.37	19.96
46	169500001	172500000	0.2000	0.8105	24.68	22.27
46	169800001	172800000	0.1968	0.8195	24.01	21.60
46	170100001	173100000	0.1927	0.8257	23.33	20.92
46	170400001	173400000	0.1941	0.8360	23.22	20.81
46	170700001	173700000	0.1995	0.8423	23.69	21.28
46	171000001	174000000	0.2104	0.8492	24.77	22.36
46	171300001	174300000	0.2171	0.8650	25.10	22.69
46	171600001	174600000	0.2022	0.8610	23.49	21.08
46	171900001	174900000	0.1928	0.8595	22.43	20.02
46	172200001	175200000	0.1796	0.8515	21.09	18.68
46	172500001	175500000	0.1828	0.8549	21.39	18.98
46	172800001	175800000	0.1834	0.8493	21.59	19.18
46	173100001	176100000	0.1836	0.8462	21.70	19.29
46	173400001	176400000	0.1832	0.8385	21.84	19.43
46	173700001	176700000	0.1754	0.8299	21.14	18.73
46	174000001	177000000	0.1786	0.8165	21.88	19.47
46	174300001	177300000	0.1622	0.8137	19.93	17.52
46	174600001	177600000	0.1700	0.8201	20.73	18.32
46	174900001	177900000	0.1774	0.8147	21.77	19.36
46	175200001	178200000	0.1833	0.8101	22.63	20.22
46	175500001	178500000	0.1710	0.7994	21.39	18.98
46	175800001	178800000	0.1702	0.7834	21.73	19.32
46	176100001	179100000	0.1735	0.7770	22.34	19.93
46	176400001	179400000	0.1820	0.7709	23.61	21.20
46	176700001	179700000	0.1852	0.7719	23.99	21.58
46	177000001	180000000	0.1804	0.7748	23.29	20.88
46	177300001	180300000	0.1906	0.7741	24.63	22.22
46	177600001	180600000	0.1869	0.7654	24.42	22.01
46	177900001	180900000	0.1822	0.7747	23.52	21.11
46	178200001	181200000	0.1855	0.7808	23.75	21.34
46	178500001	181500000	0.1920	0.7814	24.57	22.16
46	178800001	181800000	0.2051	0.7904	25.94	23.53
46	179100001	182100000	0.2067	0.7898	26.17	23.76
46	179400001	182400000	0.2089	0.7913	26.40	23.99
46	179700001	182700000	0.2194	0.7907	27.74	25.33
46	180000001	183000000	0.2154	0.7997	26.93	24.52
46	180300001	183300000	0.2119	0.7963	26.61	24.20
46	180600001	183600000	0.2126	0.7970	26.67	24.26
46	180900001	183900000	0.2094	0.7884	26.56	24.15
46	181200001	184200000	0.2154	0.7897	27.28	24.87
46	181500001	184500000	0.2032	0.7869	25.83	23.42
46	181800001	184800000	0.1948	0.7869	24.76	22.35
46	182100001	185100000	0.1946	0.7791	24.98	22.57
46	182400001	185400000	0.1985	0.7741	25.64	23.23
46	182700001	185700000	0.1987	0.7757	25.61	23.20
46	183000001	186000000	0.1881	0.7484	25.14	22.73
46	183300001	186300000	0.1887	0.7479	25.22	22.81
46	183600001	186600000	0.1906	0.7492	25.44	23.03
46	183900001	186900000	0.1927	0.7521	25.62	23.21
46	184200001	187200000	0.1762	0.7555	23.33	20.92
46	184500001	187500000	0.1762	0.7442	23.68	21.27
46	184800001	187800000	0.1885	0.7370	25.58	23.17
46	185100001	188100000	0.1862	0.7389	25.20	22.79
46	185400001	188400000	0.1853	0.7544	24.56	22.15
46	185700001	188700000	0.1762	0.7507	23.47	21.06
46	186000001	189000000	0.1794	0.7475	24.00	21.59
46	186300001	189300000	0.1698	0.7145	23.77	21.36
46	186600001	189600000	0.1646	0.7221	22.80	20.39
46	186900001	189900000	0.1690	0.7309	23.12	20.71
46	187200001	190200000	0.1764	0.7340	24.03	21.62
46	187500001	190500000	0.1791	0.7470	23.97	21.56
46	187800001	190800000	0.1716	0.7516	22.83	20.42
46	188100001	191100000	0.1668	0.7586	21.99	19.58
46	188400001	191400000	0.1540	0.7533	20.44	18.03
46	188700001	191700000	0.1575	0.7652	20.58	18.17
46	189000001	192000000	0.1697	0.7825	21.69	19.28
46	189300001	192300000	0.1788	0.8125	22.01	19.60
46	189600001	192600000	0.1832	0.8112	22.58	20.17
46	189900001	192900000	0.1852	0.8051	23.01	20.60
46	190200001	193200000	0.1787	0.7827	22.83	20.42
46	190500001	193500000	0.1720	0.7768	22.14	19.73
46	190800001	193800000	0.1686	0.7800	21.61	19.20
46	191100001	194100000	0.1771	0.7841	22.59	20.18
46	191400001	194400000	0.1750	0.7722	22.67	20.26
46	191700001	194700000	0.1716	0.7633	22.48	20.07
46	192000001	195000000	0.1630	0.7734	21.08	18.67
46	192300001	195300000	0.1596	0.7798	20.47	18.06
46	192600001	195600000	0.1655	0.7765	21.32	18.91
46	192900001	195900000	0.1633	0.7767	21.03	18.62
46	193200001	196200000	0.1615	0.7873	20.52	18.11
46	193500001	196500000	0.1699	0.7831	21.70	19.29
46	193800001	196800000	0.1848	0.7842	23.57	21.16
46	194100001	197100000	0.1736	0.7746	22.41	20.00
46	194400001	197400000	0.1744	0.7888	22.11	19.70
46	194700001	197700000	0.1735	0.7942	21.85	19.44
46	195000001	198000000	0.1751	0.7899	22.17	19.76
46	195300001	198300000	0.1782	0.7706	23.12	20.71
46	195600001	198600000	0.1886	0.7810	24.15	21.74
46	195900001	198900000	0.1880	0.7851	23.95	21.54
46	196200001	199200000	0.1957	0.7903	24.77	22.36
46	196500001	199500000	0.1895	0.7946	23.85	21.44
46	196800001	199800000	0.1751	0.7839	22.34	19.93
46	197100001	200100000	0.1801	0.7972	22.59	20.18
46	197400001	200400000	0.1813	0.7968	22.76	20.35
46	197700001	200700000	0.1824	0.7992	22.82	20.41
46	198000001	201000000	0.1770	0.8045	22.00	19.59
46	198300001	201300000	0.1735	0.7988	21.72	19.31
46	198600001	201600000	0.1710	0.7856	21.77	19.36
46	198900001	201900000	0.1703	0.7959	21.39	18.98
46	199200001	202200000	0.1734	0.7914	21.91	19.50
46	199500001	202500000	0.1757	0.7850	22.38	19.97
46	199800001	202800000	0.1792	0.7792	23.00	20.59
46	200100001	203100000	0.1826	0.7629	23.94	21.53
46	200400001	203400000	0.1865	0.7399	25.20	22.79
46	200700001	203700000	0.1890	0.7361	25.67	23.26
46	201000001	204000000	0.1970	0.7282	27.05	24.64
46	201300001	204300000	0.2053	0.7528	27.27	24.86
46	201600001	204600000	0.1898	0.7507	25.28	22.87
46	201900001	204900000	0.1869	0.7487	24.96	22.55
46	202200001	205200000	0.1777	0.7323	24.27	21.86
46	202500001	205500000	0.1842	0.7464	24.68	22.27
46	202800001	205800000	0.1785	0.7524	23.73	21.32
46	203100001	206100000	0.1679	0.7586	22.14	19.73
46	203400001	206400000	0.1590	0.7536	21.09	18.68
46	203700001	206700000	0.1701	0.7531	22.59	20.18
46	204000001	207000000	0.1647	0.7616	21.62	19.21
46	204300001	207300000	0.1632	0.7557	21.60	19.19
46	204600001	207600000	0.1590	0.7532	21.11	18.70
46	204900001	207900000	0.1655	0.7431	22.27	19.86
46	205200001	208200000	0.1702	0.7546	22.55	20.14
46	205500001	208500000	0.1681	0.7470	22.51	20.10
46	205800001	208800000	0.1668	0.7414	22.49	20.08
46	206100001	209100000	0.1861	0.7376	25.23	22.82
46	206400001	209400000	0.1926	0.7535	25.56	23.15
46	206700001	209700000	0.1733	0.7570	22.89	20.48
46	207000001	210000000	0.1887	0.7660	24.64	22.23
46	207300001	210300000	0.1994	0.7673	25.99	23.58
46	207600001	210600000	0.2075	0.7680	27.02	24.61
46	207900001	210900000	0.2144	0.7666	27.97	25.56
46	208200001	211200000	0.2140	0.7559	28.32	25.91
46	208500001	211500000	0.2097	0.7631	27.48	25.07
46	208800001	211800000	0.2052	0.7673	26.74	24.33
46	209100001	212100000	0.2064	0.7793	26.48	24.07
46	209400001	212400000	0.2347	0.7889	29.75	27.34
46	209700001	212700000	0.2478	0.7824	31.68	29.27
46	210000001	213000000	0.2296	0.7654	30.00	27.59
46	210300001	213300000	0.2115	0.7651	27.64	25.23
46	210600001	213600000	0.2160	0.7651	28.24	25.83
46	210900001	213900000	0.2014	0.7545	26.69	24.28
46	211200001	214200000	0.2104	0.7659	27.47	25.06
46	211500001	214500000	0.2057	0.7466	27.56	25.15
46	211800001	214800000	0.2098	0.7489	28.02	25.61
46	212100001	215100000	0.2085	0.7387	28.23	25.82
46	212400001	215400000	0.1867	0.7318	25.51	23.10
46	212700001	215700000	0.1947	0.7262	26.81	24.40
46	213000001	216000000	0.2092	0.7287	28.72	26.31
46	213300001	216300000	0.2093	0.7258	28.84	26.43
46	213600001	216600000	0.2004	0.7232	27.71	25.30
46	213900001	216900000	0.2127	0.7263	29.28	26.87
46	214200001	217200000	0.2100	0.7133	29.45	27.04
46	214500001	217500000	0.2034	0.7227	28.15	25.74
46	214800001	217800000	0.2154	0.7248	29.72	27.31
46	215100001	218100000	0.2028	0.7253	27.96	25.55
46	215400001	218400000	0.2032	0.7166	28.36	25.95
46	215700001	218700000	0.1968	0.7262	27.09	24.68
46	216000001	219000000	0.1931	0.7211	26.78	24.37
46	216300001	219300000	0.2047	0.7201	28.43	26.02
46	216600001	219600000	0.2033	0.7210	28.19	25.78
46	216900001	219900000	0.1956	0.7239	27.02	24.61
46	217200001	220200000	0.1829	0.7369	24.82	22.41
46	217500001	220500000	0.1870	0.7296	25.63	23.22
46	217800001	220800000	0.1755	0.7242	24.23	21.82
46	218100001	221100000	0.1856	0.7256	25.58	23.17
46	218400001	221400000	0.1794	0.7358	24.39	21.98
46	218700001	221700000	0.1805	0.7107	25.39	22.98
46	219000001	222000000	0.1843	0.7090	25.99	23.58
46	219300001	222300000	0.1686	0.6948	24.27	21.86
46	219600001	222600000	0.1728	0.7086	24.39	21.98
46	219900001	222900000	0.1862	0.7197	25.87	23.46
46	220200001	223200000	0.1985	0.7222	27.49	25.08
46	220500001	223500000	0.2069	0.7174	28.85	26.44
46	220800001	223800000	0.2296	0.7184	31.96	29.55
46	221100001	224100000	0.2117	0.7072	29.94	27.53
46	221400001	224400000	0.2016	0.6978	28.89	26.48
46	221700001	224700000	0.2016	0.7118	28.33	25.92
46	222000001	225000000	0.1890	0.6935	27.25	24.84
46	222300001	225300000	0.2034	0.7031	28.93	26.52
46	222600001	225600000	0.2062	0.6927	29.77	27.36
46	222900001	225900000	0.1797	0.6732	26.69	24.28
46	223200001	226200000	0.1870	0.6635	28.18	25.77
46	223500001	226500000	0.1819	0.6750	26.96	24.55
46	223800001	226800000	0.1623	0.6743	24.07	21.66
46	224100001	227100000	0.1784	0.6877	25.94	23.53
46	224400001	227400000	0.2079	0.6952	29.90	27.49
46	224700001	227700000	0.2016	0.6868	29.35	26.94
46	225000001	228000000	0.2051	0.6978	29.39	26.98
46	225300001	228300000	0.1896	0.6893	27.50	25.09
46	225600001	228600000	0.1932	0.6848	28.22	25.81
46	225900001	228900000	0.2141	0.6864	31.19	28.78
46	226200001	229200000	0.2057	0.6749	30.48	28.07
46	226500001	229500000	0.1972	0.6500	30.34	27.93
46	226800001	229800000	0.2013	0.6559	30.69	28.28
46	227100001	230100000	0.1956	0.6627	29.52	27.11
46	227400001	230400000	0.1749	0.6500	26.91	24.50
46	227700001	230700000	0.1659	0.6391	25.96	23.55
46	228000001	231000000	0.1698	0.6301	26.95	24.54
46	228300001	231300000	0.1774	0.6337	27.99	25.58
46	228600001	231600000	0.1727	0.6329	27.29	24.88
46	228900001	231900000	0.1671	0.6211	26.91	24.50
46	229200001	232200000	0.1735	0.6427	27.00	24.59
46	229500001	232500000	0.1872	0.6645	28.17	25.76
46	229800001	232800000	0.1750	0.6298	27.79	25.38
46	230100001	233100000	0.1735	0.6071	28.58	26.17
46	230400001	233400000	0.1667	0.6085	27.39	24.98
46	230700001	233700000	0.1707	0.6096	28.00	25.59
46	231000001	234000000	0.1743	0.6166	28.27	25.86
46	231300001	234300000	0.1724	0.6146	28.05	25.64
46	231600001	234600000	0.1736	0.6167	28.15	25.74
46	231900001	234900000	0.1708	0.6179	27.64	25.23
46	232200001	235200000	0.1489	0.6040	24.66	22.25
46	232500001	235500000	0.1448	0.5917	24.47	22.06
46	232800001	235800000	0.1540	0.6182	24.92	22.51
46	233100001	236100000	0.1487	0.6167	24.11	21.70
46	233400001	236400000	0.1475	0.6130	24.06	21.65
46	233700001	236700000	0.1404	0.6318	22.22	19.81
46	234000001	237000000	0.1277	0.6528	19.57	17.16
46	234300001	237300000	0.1347	0.6612	20.37	17.96
46	234600001	237600000	0.1451	0.6781	21.40	18.99
46	234900001	237792941	0.1453	0.6930	20.21	17.80
167	1	3000000	0.1552	0.6617	23.45	21.04
167	300001	3300000	0.1475	0.6647	22.19	19.78
167	600001	3600000	0.1522	0.6667	22.83	20.42
167	900001	3900000	0.1539	0.6733	22.85	20.44
167	1200001	4200000	0.1613	0.6900	23.38	20.97
167	1500001	4500000	0.1563	0.6895	22.66	20.25
167	1800001	4800000	0.1776	0.7059	25.15	22.74
167	2100001	5100000	0.1722	0.7073	24.34	21.93
167	2400001	5400000	0.1671	0.7100	23.54	21.13
167	2700001	5700000	0.1734	0.7124	24.35	21.94
167	3000001	6000000	0.1688	0.7065	23.90	21.49
167	3300001	6300000	0.1792	0.7050	25.42	23.01
167	3600001	6528332	0.1718	0.7077	23.70	21.29
172	1	3000000	0.1424	0.7081	20.11	17.70
172	300001	3300000	0.1425	0.6698	21.27	18.86
172	600001	3600000	0.1505	0.6577	22.89	20.48
172	900001	3900000	0.1601	0.6602	24.25	21.84
172	1200001	4200000	0.1639	0.6388	25.65	23.24
172	1500001	4500000	0.1758	0.6233	28.20	25.79
172	1800001	4800000	0.1829	0.6287	29.10	26.69
172	2100001	5100000	0.1810	0.6250	28.95	26.54
172	2400001	5400000	0.1669	0.6261	26.66	24.25
172	2700001	5700000	0.1688	0.6494	25.99	23.58
172	3000001	6000000	0.1706	0.6530	26.13	23.72
172	3300001	6300000	0.1802	0.6578	27.40	24.99
172	3600001	6600000	0.1999	0.6371	31.38	28.97
172	3900001	6900000	0.1933	0.6291	30.73	28.32
172	4200001	7200000	0.1851	0.6468	28.62	26.21
172	4500001	7500000	0.1871	0.6776	27.61	25.20
172	4800001	7800000	0.1826	0.6691	27.29	24.88
172	5100001	8100000	0.1837	0.6739	27.26	24.85
172	5400001	8400000	0.1879	0.6714	27.99	25.58
172	5700001	8700000	0.1879	0.6668	28.17	25.76
172	6000001	9000000	0.1844	0.6346	29.05	26.64
172	6300001	9300000	0.1893	0.6163	30.72	28.31
172	6600001	9600000	0.1731	0.6085	28.46	26.05
172	6900001	9900000	0.1870	0.5999	31.16	28.75
172	7200001	10200000	0.1967	0.5968	32.96	30.55
172	7500001	10500000	0.1961	0.5666	34.61	32.20
172	7800001	10800000	0.2024	0.5677	35.66	33.25
172	8100001	11100000	0.2025	0.5623	36.01	33.60
172	8400001	11400000	0.2072	0.5592	37.05	34.64
172	8700001	11700000	0.2119	0.5599	37.85	35.44
172	9000001	12000000	0.2038	0.5906	34.51	32.10
172	9300001	12300000	0.2130	0.5926	35.93	33.52
172	9600001	12600000	0.2315	0.6028	38.41	36.00
172	9900001	12900000	0.2307	0.6148	37.52	35.11
172	10200001	13200000	0.2324	0.6086	38.18	35.77
172	10500001	13500000	0.2315	0.6215	37.25	34.84
172	10800001	13800000	0.2310	0.6118	37.76	35.35
172	11100001	14100000	0.2366	0.6245	37.88	35.47
172	11400001	14400000	0.2275	0.6378	35.67	33.26
172	11700001	14700000	0.2114	0.6039	35.01	32.60
172	12000001	15000000	0.2160	0.5935	36.38	33.97
172	12300001	15300000	0.2046	0.5826	35.12	32.71
172	12600001	15600000	0.1874	0.5603	33.44	31.03
172	12900001	15900000	0.1780	0.5395	32.99	30.58
172	13200001	16200000	0.1724	0.5410	31.86	29.45
172	13500001	16500000	0.1713	0.5342	32.06	29.65
172	13800001	16800000	0.1579	0.5146	30.69	28.28
172	14100001	17100000	0.1533	0.4987	30.75	28.34
172	14400001	17400000	0.1696	0.4840	35.05	32.64
172	14700001	17700000	0.1793	0.4966	36.11	33.70
172	15000001	18000000	0.1797	0.5055	35.55	33.14
172	15300001	18300000	0.1889	0.5181	36.47	34.06
172	15600001	18600000	0.1889	0.5333	35.43	33.02
172	15900001	18900000	0.1970	0.5465	36.04	33.63
172	16200001	19200000	0.2073	0.5455	38.00	35.59
172	16500001	19500000	0.1970	0.5585	35.28	32.87
172	16800001	19800000	0.1912	0.5703	33.54	31.13
172	17100001	20100000	0.1801	0.5817	30.96	28.55
172	17400001	20400000	0.1678	0.6034	27.81	25.40
172	17700001	20700000	0.1594	0.6136	25.98	23.57
172	18000001	21000000	0.1561	0.6080	25.68	23.27
172	18300001	21030361	0.1416	0.6111	21.09	18.68
195	1	3000000	0.1872	0.6385	29.32	26.91
195	300001	3300000	0.1868	0.6272	29.79	27.38
195	600001	3600000	0.1751	0.6324	27.69	25.28
195	900001	3900000	0.1738	0.6244	27.84	25.43
195	1200001	4200000	0.1770	0.6351	27.87	25.46
195	1500001	4500000	0.1764	0.6259	28.19	25.78
195	1800001	4800000	0.1671	0.6237	26.79	24.38
195	2100001	5100000	0.1655	0.6255	26.46	24.05
195	2400001	5400000	0.1570	0.6299	24.92	22.51
195	2700001	5700000	0.1613	0.6557	24.60	22.19
195	3000001	6000000	0.1501	0.6476	23.18	20.77
195	3300001	6300000	0.1497	0.6318	23.70	21.29
195	3600001	6600000	0.1411	0.6294	22.42	20.01
195	3900001	6900000	0.1357	0.6290	21.58	19.17
195	4200001	7200000	0.1320	0.6286	20.99	18.58
195	4500001	7500000	0.1364	0.6091	22.39	19.98
195	4800001	7800000	0.1269	0.6060	20.94	18.53
195	5100001	8100000	0.1229	0.6044	20.34	17.93
195	5400001	8400000	0.1251	0.6000	20.85	18.44
195	5700001	8700000	0.1165	0.5703	20.43	18.02
195	6000001	9000000	0.1222	0.5670	21.54	19.13
195	6300001	9300000	0.1133	0.5593	20.26	17.85
195	6600001	9600000	0.1133	0.5583	20.30	17.89
195	6900001	9900000	0.1062	0.5377	19.75	17.34
195	7200001	10200000	0.1095	0.5259	20.82	18.41
195	7500001	10500000	0.1184	0.5415	21.86	19.45
195	7800001	10800000	0.1347	0.5433	24.80	22.39
195	8100001	11100000	0.1359	0.5293	25.67	23.26
195	8400001	11400000	0.1444	0.5276	27.37	24.96
195	8700001	11700000	0.1557	0.5515	28.23	25.82
195	9000001	12000000	0.1541	0.5594	27.55	25.14
195	9300001	12300000	0.1642	0.5856	28.04	25.63
195	9600001	12600000	0.1716	0.5848	29.35	26.94
195	9900001	12900000	0.1727	0.6086	28.37	25.96
195	10200001	13200000	0.1768	0.6243	28.33	25.92
195	10500001	13500000	0.1796	0.6413	28.01	25.60
195	10800001	13800000	0.1622	0.6412	25.30	22.89
195	11100001	14100000	0.1517	0.6308	24.05	21.64
195	11400001	14400000	0.1557	0.6276	24.81	22.40
195	11700001	14700000	0.1472	0.6094	24.15	21.74
195	12000001	15000000	0.1525	0.6299	24.21	21.80
195	12300001	15300000	0.1458	0.6239	23.36	20.95
195	12600001	15600000	0.1488	0.6413	23.20	20.79
195	12900001	15900000	0.1479	0.6656	22.22	19.81
195	13200001	16006808	0.1371	0.6729	19.06	16.65
204	1	3000000	0.2178	0.8326	26.16	23.75
204	300001	3300000	0.2258	0.8263	27.33	24.92
204	600001	3600000	0.2161	0.8160	26.48	24.07
204	900001	3900000	0.2101	0.8067	26.04	23.63
204	1200001	4200000	0.2192	0.8143	26.92	24.51
204	1500001	4500000	0.2143	0.8111	26.42	24.01
204	1800001	4800000	0.2099	0.8131	25.82	23.41
204	2100001	5100000	0.2090	0.8177	25.56	23.15
204	2400001	5400000	0.2091	0.8220	25.44	23.03
204	2700001	5700000	0.2115	0.8101	26.11	23.70
204	3000001	6000000	0.1997	0.8132	24.56	22.15
204	3300001	6300000	0.1950	0.8171	23.86	21.45
204	3600001	6600000	0.1960	0.8180	23.96	21.55
204	3900001	6900000	0.2165	0.8277	26.15	23.74
204	4200001	7200000	0.2144	0.8105	26.45	24.04
204	4500001	7500000	0.2201	0.8053	27.32	24.91
204	4800001	7800000	0.2151	0.8195	26.25	23.84
204	5100001	8100000	0.2152	0.8194	26.27	23.86
204	5400001	8400000	0.2118	0.8277	25.59	23.18
204	5700001	8700000	0.2111	0.8385	25.18	22.77
204	6000001	9000000	0.2128	0.8356	25.47	23.06
204	6300001	9300000	0.1953	0.8353	23.38	20.97
204	6600001	9600000	0.1808	0.8412	21.49	19.08
204	6900001	9900000	0.1648	0.8390	19.64	17.23
204	7200001	10200000	0.1682	0.8365	20.10	17.69
204	7500001	10500000	0.1682	0.8488	19.81	17.40
204	7800001	10800000	0.1787	0.8470	21.10	18.69
204	8100001	11100000	0.1683	0.8507	19.78	17.37
204	8400001	11400000	0.1718	0.8430	20.37	17.96
204	8700001	11700000	0.1801	0.8427	21.37	18.96
204	9000001	12000000	0.1795	0.8451	21.24	18.83
204	9300001	12300000	0.1873	0.8363	22.39	19.98
204	9600001	12600000	0.2092	0.8418	24.85	22.44
204	9900001	12900000	0.2044	0.8283	24.67	22.26
204	10200001	13200000	0.1966	0.8360	23.51	21.10
204	10500001	13500000	0.1856	0.8255	22.48	20.07
204	10800001	13800000	0.1687	0.8000	21.09	18.68
204	11100001	14100000	0.1851	0.7995	23.15	20.74
204	11400001	14400000	0.1744	0.8026	21.73	19.32
204	11700001	14700000	0.1799	0.7953	22.62	20.21
204	12000001	15000000	0.1783	0.7877	22.63	20.22
204	12300001	15300000	0.1789	0.7842	22.82	20.41
204	12600001	15600000	0.1718	0.7786	22.07	19.66
204	12900001	15900000	0.1919	0.7864	24.40	21.99
204	13200001	16200000	0.1916	0.7838	24.45	22.04
204	13500001	16500000	0.1993	0.7827	25.47	23.06
204	13800001	16800000	0.2106	0.8003	26.32	23.91
204	14100001	17100000	0.2074	0.7977	26.00	23.59
204	14400001	17400000	0.2231	0.7946	28.08	25.67
204	14700001	17700000	0.2030	0.8021	25.31	22.90
204	15000001	18000000	0.2081	0.7980	26.08	23.67
204	15300001	18300000	0.1936	0.7921	24.44	22.03
204	15600001	18600000	0.1889	0.7903	23.91	21.50
204	15900001	18900000	0.1750	0.7988	21.91	19.50
204	16200001	19200000	0.1782	0.7985	22.32	19.91
204	16500001	19500000	0.1703	0.8039	21.19	18.78
204	16800001	19800000	0.1693	0.7971	21.24	18.83
204	17100001	20100000	0.1540	0.7920	19.45	17.04
204	17400001	20400000	0.1489	0.7903	18.84	16.43
204	17700001	20700000	0.1558	0.7925	19.66	17.25
204	18000001	21000000	0.1560	0.8047	19.39	16.98
204	18300001	21300000	0.1831	0.8160	22.44	20.03
204	18600001	21600000	0.1758	0.8150	21.57	19.16
204	18900001	21900000	0.1769	0.8012	22.08	19.67
204	19200001	22200000	0.1793	0.8060	22.24	19.83
204	19500001	22500000	0.1818	0.7920	22.96	20.55
204	19800001	22800000	0.1654	0.7849	21.07	18.66
204	20100001	23100000	0.1733	0.7731	22.41	20.00
204	20400001	23400000	0.1674	0.7669	21.83	19.42
204	20700001	23700000	0.1678	0.7598	22.08	19.67
204	21000001	24000000	0.1587	0.7569	20.97	18.56
204	21300001	24300000	0.1454	0.7463	19.48	17.07
204	21600001	24600000	0.1679	0.7509	22.36	19.95
204	21900001	24900000	0.1680	0.7607	22.08	19.67
204	22200001	25200000	0.1691	0.7459	22.66	20.25
204	22500001	25500000	0.1792	0.7606	23.56	21.15
204	22800001	25800000	0.1834	0.7653	23.97	21.56
204	23100001	26100000	0.1917	0.7814	24.54	22.13
204	23400001	26400000	0.2029	0.7860	25.82	23.41
204	23700001	26700000	0.2122	0.7761	27.34	24.93
204	24000001	27000000	0.2234	0.7798	28.64	26.23
204	24300001	27300000	0.2153	0.7862	27.39	24.98
204	24600001	27600000	0.1958	0.7724	25.35	22.94
204	24900001	27900000	0.1849	0.7650	24.17	21.76
204	25200001	28200000	0.1747	0.7586	23.03	20.62
204	25500001	28500000	0.1667	0.7513	22.19	19.78
204	25800001	28800000	0.1876	0.7574	24.78	22.37
204	26100001	29100000	0.1767	0.7392	23.91	21.50
204	26400001	29400000	0.1800	0.7428	24.24	21.83
204	26700001	29700000	0.1749	0.7593	23.03	20.62
204	27000001	30000000	0.1695	0.7470	22.69	20.28
204	27300001	30300000	0.1760	0.7481	23.52	21.11
204	27600001	30600000	0.1919	0.7594	25.26	22.85
204	27900001	30900000	0.2079	0.7559	27.51	25.10
204	28200001	31200000	0.2156	0.7817	27.58	25.17
204	28500001	31500000	0.2138	0.7696	27.78	25.37
204	28800001	31800000	0.2070	0.7575	27.32	24.91
204	29100001	32100000	0.2017	0.7653	26.35	23.94
204	29400001	32400000	0.1820	0.7646	23.81	21.40
204	29700001	32700000	0.1836	0.7594	24.17	21.76
204	30000001	33000000	0.1831	0.7522	24.35	21.94
204	30300001	33300000	0.1891	0.7561	25.01	22.60
204	30600001	33600000	0.1774	0.7477	23.72	21.31
204	30900001	33900000	0.1765	0.7444	23.71	21.30
204	31200001	34200000	0.1697	0.7153	23.73	21.32
204	31500001	34500000	0.1720	0.7055	24.37	21.96
204	31800001	34800000	0.1716	0.7182	23.89	21.48
204	32100001	35100000	0.1764	0.7207	24.48	22.07
204	32400001	35400000	0.1853	0.7278	25.46	23.05
204	32700001	35700000	0.1838	0.7189	25.56	23.15
204	33000001	36000000	0.1880	0.7348	25.59	23.18
204	33300001	36300000	0.1791	0.7306	24.51	22.10
204	33600001	36600000	0.1831	0.7424	24.67	22.26
204	33900001	36900000	0.1760	0.7411	23.76	21.35
204	34200001	37200000	0.1865	0.7324	25.47	23.06
204	34500001	37500000	0.1818	0.7336	24.78	22.37
204	34800001	37800000	0.1716	0.7100	24.17	21.76
204	35100001	38100000	0.1727	0.7133	24.21	21.80
204	35400001	38400000	0.1813	0.7045	25.74	23.33
204	35700001	38700000	0.1793	0.7207	24.88	22.47
204	36000001	39000000	0.1727	0.7269	23.76	21.35
204	36300001	39300000	0.1726	0.7180	24.05	21.64
204	36600001	39600000	0.1816	0.7108	25.55	23.14
204	36900001	39900000	0.1926	0.7107	27.10	24.69
204	37200001	40200000	0.1944	0.7384	26.33	23.92
204	37500001	40500000	0.2092	0.7598	27.53	25.12
204	37800001	40800000	0.2132	0.7646	27.88	25.47
204	38100001	41100000	0.2070	0.7425	27.87	25.46
204	38400001	41400000	0.2030	0.7275	27.90	25.49
204	38700001	41700000	0.2056	0.6959	29.55	27.14
204	39000001	42000000	0.2062	0.6876	29.99	27.58
204	39300001	42300000	0.2044	0.6894	29.65	27.24
204	39600001	42600000	0.2008	0.6904	29.09	26.68
204	39900001	42900000	0.1978	0.6931	28.54	26.13
204	40200001	43200000	0.1882	0.6805	27.66	25.25
204	40500001	43500000	0.1811	0.6891	26.29	23.88
204	40800001	43800000	0.1873	0.7104	26.36	23.95
204	41100001	44100000	0.2039	0.7372	27.66	25.25
204	41400001	44400000	0.2041	0.7509	27.18	24.77
204	41700001	44700000	0.2035	0.7744	26.28	23.87
204	42000001	45000000	0.2134	0.7672	27.81	25.40
204	42300001	45300000	0.2184	0.7762	28.14	25.73
204	42600001	45600000	0.2043	0.7666	26.65	24.24
204	42900001	45900000	0.2041	0.7611	26.82	24.41
204	43200001	46200000	0.2153	0.7785	27.65	25.24
204	43500001	46500000	0.2094	0.7532	27.80	25.39
204	43800001	46800000	0.2003	0.7387	27.11	24.70
204	44100001	47100000	0.1924	0.7227	26.61	24.20
204	44400001	47400000	0.1870	0.7073	26.43	24.02
204	44700001	47700000	0.1876	0.6927	27.07	24.66
204	45000001	48000000	0.1801	0.6761	26.64	24.23
204	45300001	48300000	0.1818	0.6808	26.71	24.30
204	45600001	48600000	0.1876	0.6714	27.94	25.53
204	45900001	48900000	0.1873	0.6787	27.59	25.18
204	46200001	49200000	0.1716	0.6565	26.14	23.73
204	46500001	49500000	0.1761	0.6701	26.27	23.86
204	46800001	49800000	0.1758	0.6639	26.47	24.06
204	47100001	50100000	0.1724	0.6602	26.11	23.70
204	47400001	50400000	0.1678	0.6699	25.05	22.64
204	47700001	50700000	0.1633	0.6604	24.73	22.32
204	48000001	51000000	0.1699	0.6607	25.72	23.31
204	48300001	51300000	0.1736	0.6546	26.53	24.12
204	48600001	51600000	0.1749	0.6852	25.53	23.12
204	48900001	51900000	0.1688	0.6738	25.05	22.64
204	49200001	52200000	0.1772	0.6651	26.64	24.23
204	49500001	52500000	0.1821	0.6571	27.71	25.30
204	49800001	52800000	0.1842	0.6495	28.35	25.94
204	50100001	53100000	0.1892	0.6558	28.85	26.44
204	50400001	53400000	0.1988	0.6424	30.94	28.53
204	50700001	53700000	0.1897	0.6529	29.05	26.64
204	51000001	54000000	0.1816	0.6628	27.40	24.99
204	51300001	54300000	0.1746	0.6464	27.01	24.60
204	51600001	54600000	0.1668	0.6227	26.79	24.38
204	51900001	54900000	0.1679	0.6310	26.61	24.20
204	52200001	55200000	0.1653	0.6574	25.15	22.74
204	52500001	55500000	0.1649	0.6502	25.37	22.96
204	52800001	55800000	0.1689	0.6770	24.95	22.54
204	53100001	56053625	0.1627	0.6869	23.33	20.92
230	1	955120	0.2580	0.9457	8.69	6.28
235	1	3000000	0.1278	0.6943	18.41	16.00
235	300001	3300000	0.1289	0.6893	18.70	16.29
235	600001	3600000	0.1442	0.6829	21.11	18.70
235	900001	3900000	0.1316	0.6750	19.50	17.09
235	1200001	4200000	0.1380	0.6762	20.41	18.00
235	1500001	4500000	0.1421	0.6829	20.82	18.41
235	1800001	4800000	0.1389	0.6816	20.38	17.97
235	2100001	5100000	0.1532	0.6911	22.17	19.76
235	2400001	5400000	0.1690	0.7186	23.52	21.11
235	2700001	5700000	0.1729	0.7182	24.08	21.67
235	3000001	6000000	0.1646	0.7418	22.19	19.78
235	3300001	6300000	0.1830	0.7558	24.22	21.81
235	3600001	6600000	0.1759	0.7719	22.79	20.38
235	3900001	6900000	0.1825	0.7819	23.34	20.93
235	4200001	7200000	0.1747	0.7788	22.43	20.02
235	4500001	7500000	0.1796	0.7761	23.14	20.73
235	4800001	7800000	0.1789	0.7912	22.62	20.21
235	5100001	8100000	0.1735	0.7839	22.14	19.73
235	5400001	8400000	0.1716	0.7766	22.10	19.69
235	5700001	8700000	0.1693	0.7861	21.53	19.12
235	6000001	9000000	0.1716	0.7763	22.11	19.70
235	6300001	9300000	0.1607	0.7700	20.88	18.47
235	6600001	9600000	0.1633	0.7606	21.47	19.06
235	6900001	9900000	0.1740	0.7618	22.84	20.43
235	7200001	10200000	0.1686	0.7667	22.00	19.59
235	7500001	10500000	0.1697	0.7728	21.96	19.55
235	7800001	10800000	0.1738	0.7640	22.75	20.34
235	8100001	11100000	0.1680	0.7667	21.91	19.50
235	8400001	11400000	0.1631	0.7633	21.36	18.95
235	8700001	11700000	0.1673	0.7391	22.64	20.23
235	9000001	12000000	0.1689	0.7425	22.75	20.34
235	9300001	12300000	0.1731	0.7489	23.11	20.70
235	9600001	12600000	0.1801	0.7510	23.98	21.57
235	9900001	12900000	0.1610	0.7458	21.59	19.18
235	10200001	13200000	0.1690	0.7430	22.75	20.34
235	10500001	13500000	0.1674	0.7540	22.20	19.79
235	10800001	13800000	0.1472	0.7506	19.61	17.20
235	11100001	14100000	0.1466	0.7475	19.61	17.20
235	11400001	14400000	0.1607	0.7507	21.40	18.99
235	11700001	14700000	0.1593	0.7700	20.70	18.29
235	12000001	15000000	0.1512	0.7637	19.79	17.38
235	12300001	15300000	0.1480	0.7471	19.81	17.40
235	12600001	15600000	0.1420	0.7471	19.00	16.59
235	12900001	15900000	0.1535	0.7506	20.45	18.04
235	13200001	16200000	0.1552	0.7382	21.02	18.61
235	13500001	16500000	0.1525	0.7273	20.96	18.55
235	13800001	16800000	0.1808	0.7295	24.79	22.38
235	14100001	17100000	0.1733	0.7314	23.70	21.29
235	14400001	17400000	0.1660	0.7387	22.47	20.06
235	14700001	17700000	0.1666	0.7306	22.80	20.39
235	15000001	18000000	0.1824	0.7298	24.99	22.58
235	15300001	18300000	0.1776	0.7494	23.70	21.29
235	15600001	18600000	0.1720	0.7423	23.18	20.77
235	15900001	18900000	0.1690	0.7225	23.39	20.98
235	16200001	19200000	0.1656	0.7142	23.19	20.78
235	16500001	19500000	0.1822	0.7105	25.64	23.23
235	16800001	19800000	0.1755	0.7117	24.67	22.26
235	17100001	20100000	0.1764	0.6922	25.49	23.08
235	17400001	20400000	0.1814	0.6855	26.46	24.05
235	17700001	20700000	0.1820	0.6812	26.72	24.31
235	18000001	21000000	0.1834	0.6681	27.45	25.04
235	18300001	21300000	0.1819	0.6410	28.37	25.96
235	18600001	21600000	0.1775	0.6381	27.81	25.40
235	18900001	21900000	0.1801	0.6630	27.16	24.75
235	19200001	22200000	0.1815	0.6801	26.68	24.27
235	19500001	22500000	0.1707	0.6732	25.36	22.95
235	19800001	22800000	0.1615	0.6696	24.12	21.71
235	20100001	23100000	0.1682	0.6773	24.83	22.42
235	20400001	23400000	0.1524	0.6740	22.61	20.20
235	20700001	23700000	0.1502	0.6682	22.48	20.07
235	21000001	24000000	0.1446	0.6887	21.00	18.59
235	21300001	24300000	0.1404	0.6916	20.31	17.90
235	21600001	24600000	0.1489	0.6890	21.61	19.20
235	21900001	24900000	0.1449	0.6893	21.02	18.61
235	22200001	25200000	0.1484	0.6934	21.41	19.00
235	22500001	25500000	0.1476	0.7060	20.90	18.49
235	22800001	25800000	0.1428	0.6881	20.75	18.34
235	23100001	26100000	0.1386	0.6976	19.88	17.47
235	23400001	26400000	0.1511	0.6844	22.08	19.67
235	23700001	26700000	0.1519	0.6905	22.00	19.59
235	24000001	27000000	0.1467	0.6750	21.74	19.33
235	24300001	27300000	0.1584	0.6669	23.75	21.34
235	24600001	27600000	0.1721	0.6733	25.57	23.16
235	24900001	27900000	0.1794	0.6560	27.35	24.94
235	25200001	28200000	0.1890	0.6380	29.63	27.22
235	25500001	28500000	0.1844	0.6116	30.15	27.74
235	25800001	28800000	0.2008	0.6389	31.43	29.02
235	26100001	29100000	0.2032	0.6308	32.22	29.81
235	26400001	29400000	0.1938	0.6388	30.33	27.92
235	26700001	29700000	0.1949	0.6374	30.57	28.16
235	27000001	30000000	0.2128	0.6355	33.49	31.08
235	27300001	30300000	0.2201	0.6631	33.20	30.79
235	27600001	30600000	0.2079	0.6585	31.57	29.16
235	27900001	30900000	0.2149	0.6553	32.79	30.38
235	28200001	31200000	0.1985	0.6458	30.74	28.33
235	28500001	31500000	0.2051	0.6626	30.95	28.54
235	28800001	31800000	0.2037	0.6396	31.84	29.43
235	29100001	32100000	0.2096	0.6479	32.35	29.94
235	29400001	32400000	0.2114	0.6397	33.05	30.64
235	29700001	32700000	0.2259	0.6374	35.44	33.03
235	30000001	33000000	0.2117	0.6488	32.63	30.22
235	30300001	33300000	0.2077	0.6362	32.65	30.24
235	30600001	33600000	0.1984	0.6334	31.32	28.91
235	30900001	33900000	0.1790	0.6283	28.49	26.08
235	31200001	34200000	0.1806	0.6431	28.07	25.66
235	31500001	34500000	0.1628	0.6450	25.23	22.82
235	31800001	34800000	0.1500	0.6651	22.55	20.14
235	32100001	35019794	0.1408	0.6575	20.85	18.44
240	1	732272	0.3656	0.9978	8.94	6.53
248	1	3000000	0.1905	0.8802	21.64	19.23
248	300001	3300000	0.1631	0.8637	18.89	16.48
248	600001	3600000	0.1618	0.8576	18.87	16.46
248	900001	3900000	0.1558	0.8523	18.28	15.87
248	1200001	4200000	0.1628	0.8789	18.52	16.11
248	1500001	4500000	0.1840	0.8721	21.10	18.69
248	1800001	4800000	0.1931	0.8664	22.29	19.88
248	2100001	5100000	0.2016	0.8710	23.15	20.74
248	2400001	5400000	0.2106	0.8563	24.59	22.18
248	2700001	5700000	0.2106	0.8571	24.58	22.17
248	3000001	6000000	0.2166	0.8453	25.63	23.22
248	3300001	6300000	0.2263	0.8482	26.68	24.27
248	3600001	6600000	0.2390	0.8429	28.35	25.94
248	3900001	6900000	0.2254	0.8549	26.37	23.96
248	4200001	7200000	0.2240	0.8550	26.20	23.79
248	4500001	7500000	0.2074	0.8584	24.16	21.75
248	4800001	7800000	0.1913	0.8490	22.54	20.13
248	5100001	8100000	0.1917	0.8432	22.74	20.33
248	5400001	8400000	0.1831	0.8626	21.22	18.81
248	5700001	8700000	0.1970	0.8484	23.22	20.81
248	6000001	9000000	0.1880	0.8598	21.87	19.46
248	6300001	9300000	0.1923	0.8662	22.21	19.80
248	6600001	9600000	0.1828	0.8728	20.95	18.54
248	6900001	9900000	0.1936	0.8619	22.46	20.05
248	7200001	10200000	0.1869	0.8629	21.66	19.25
248	7500001	10500000	0.1841	0.8551	21.53	19.12
248	7800001	10800000	0.1889	0.8547	22.10	19.69
248	8100001	11100000	0.1971	0.8620	22.86	20.45
248	8400001	11400000	0.1958	0.8614	22.73	20.32
248	8700001	11700000	0.1911	0.8574	22.29	19.88
248	9000001	12000000	0.2054	0.8407	24.44	22.03
248	9300001	12300000	0.2038	0.8182	24.91	22.50
248	9600001	12600000	0.1900	0.7981	23.81	21.40
248	9900001	12900000	0.1912	0.7926	24.13	21.72
248	10200001	13200000	0.1938	0.7845	24.70	22.29
248	10500001	13500000	0.1947	0.7851	24.80	22.39
248	10800001	13800000	0.1903	0.7835	24.29	21.88
248	11100001	14100000	0.1822	0.7762	23.47	21.06
248	11400001	14400000	0.1625	0.7599	21.39	18.98
248	11700001	14700000	0.1742	0.7690	22.65	20.24
248	12000001	15000000	0.1717	0.7739	22.18	19.77
248	12300001	15300000	0.1732	0.7846	22.08	19.67
248	12600001	15600000	0.1780	0.7813	22.78	20.37
248	12900001	15900000	0.1677	0.7825	21.43	19.02
248	13200001	16200000	0.1744	0.7957	21.92	19.51
248	13500001	16500000	0.1678	0.8014	20.93	18.52
248	13800001	16800000	0.1734	0.8171	21.21	18.80
248	14100001	17100000	0.1800	0.8228	21.87	19.46
248	14400001	17400000	0.2034	0.8257	24.63	22.22
248	14700001	17700000	0.1815	0.8331	21.79	19.38
248	15000001	18000000	0.1791	0.8269	21.66	19.25
248	15300001	18300000	0.1758	0.8302	21.18	18.77
248	15600001	18600000	0.1768	0.8422	20.99	18.58
248	15900001	18900000	0.1796	0.8494	21.15	18.74
248	16200001	19200000	0.1757	0.8394	20.93	18.52
248	16500001	19500000	0.1851	0.8430	21.96	19.55
248	16800001	19800000	0.1749	0.8245	21.22	18.81
248	17100001	20100000	0.1702	0.8189	20.79	18.38
248	17400001	20400000	0.1663	0.8046	20.67	18.26
248	17700001	20700000	0.1676	0.8078	20.75	18.34
248	18000001	21000000	0.1668	0.8067	20.67	18.26
248	18300001	21300000	0.1695	0.8113	20.90	18.49
248	18600001	21600000	0.1638	0.8063	20.31	17.90
248	18900001	21900000	0.1667	0.8045	20.73	18.32
248	19200001	22200000	0.1629	0.8003	20.35	17.94
248	19500001	22500000	0.1613	0.7939	20.32	17.91
248	19800001	22800000	0.1784	0.7907	22.57	20.16
248	20100001	23100000	0.1698	0.7895	21.51	19.10
248	20400001	23400000	0.1717	0.8023	21.40	18.99
248	20700001	23700000	0.1690	0.7954	21.24	18.83
248	21000001	24000000	0.1698	0.8060	21.07	18.66
248	21300001	24300000	0.1700	0.7904	21.51	19.10
248	21600001	24600000	0.1746	0.7961	21.93	19.52
248	21900001	24900000	0.1714	0.7811	21.94	19.53
248	22200001	25200000	0.1751	0.7875	22.23	19.82
248	22500001	25500000	0.1792	0.7906	22.67	20.26
248	22800001	25800000	0.1743	0.7829	22.26	19.85
248	23100001	26100000	0.1753	0.7870	22.28	19.87
248	23400001	26400000	0.1705	0.7810	21.83	19.42
248	23700001	26700000	0.1748	0.7690	22.73	20.32
248	24000001	27000000	0.1691	0.7708	21.94	19.53
248	24300001	27300000	0.1660	0.7718	21.51	19.10
248	24600001	27600000	0.1690	0.7687	21.98	19.57
248	24900001	27900000	0.1733	0.7694	22.52	20.11
248	25200001	28200000	0.1756	0.7623	23.03	20.62
248	25500001	28500000	0.1901	0.7579	25.08	22.67
248	25800001	28800000	0.1849	0.7581	24.38	21.97
248	26100001	29100000	0.1897	0.7513	25.24	22.83
248	26400001	29400000	0.1899	0.7713	24.63	22.22
248	26700001	29700000	0.1946	0.7815	24.90	22.49
248	27000001	30000000	0.2038	0.7755	26.28	23.87
248	27300001	30300000	0.2045	0.7773	26.31	23.90
248	27600001	30600000	0.1919	0.7691	24.95	22.54
248	27900001	30900000	0.1863	0.7689	24.22	21.81
248	28200001	31200000	0.2031	0.7857	25.85	23.44
248	28500001	31500000	0.1925	0.7736	24.89	22.48
248	28800001	31800000	0.1980	0.7748	25.56	23.15
248	29100001	32100000	0.2050	0.7683	26.68	24.27
248	29400001	32400000	0.2052	0.7498	27.37	24.96
248	29700001	32700000	0.1928	0.7461	25.84	23.43
248	30000001	33000000	0.1913	0.7375	25.94	23.53
248	30300001	33300000	0.1866	0.7426	25.12	22.71
248	30600001	33600000	0.2055	0.7570	27.15	24.74
248	30900001	33900000	0.2273	0.7667	29.65	27.24
248	31200001	34200000	0.2113	0.7487	28.23	25.82
248	31500001	34500000	0.2038	0.7621	26.74	24.33
248	31800001	34800000	0.1921	0.7691	24.97	22.56
248	32100001	35100000	0.1699	0.7707	22.05	19.64
248	32400001	35400000	0.1750	0.7756	22.56	20.15
248	32700001	35700000	0.1878	0.7895	23.78	21.37
248	33000001	36000000	0.1924	0.7910	24.32	21.91
248	33300001	36300000	0.1978	0.7760	25.50	23.09
248	33600001	36600000	0.2025	0.7650	26.48	24.07
248	33900001	36900000	0.1828	0.7576	24.13	21.72
248	34200001	37200000	0.1867	0.7581	24.63	22.22
248	34500001	37500000	0.1923	0.7525	25.55	23.14
248	34800001	37800000	0.2110	0.7472	28.24	25.83
248	35100001	38100000	0.2181	0.7391	29.51	27.10
248	35400001	38400000	0.2087	0.7244	28.81	26.40
248	35700001	38700000	0.2042	0.7045	28.99	26.58
248	36000001	39000000	0.1925	0.6986	27.56	25.15
248	36300001	39300000	0.1914	0.6862	27.90	25.49
248	36600001	39600000	0.1739	0.6854	25.37	22.96
248	36900001	39900000	0.1702	0.6840	24.88	22.47
248	37200001	40200000	0.1676	0.6940	24.15	21.74
248	37500001	40500000	0.1583	0.6795	23.29	20.88
248	37800001	40800000	0.1423	0.6801	20.92	18.51
248	38100001	41100000	0.1527	0.6851	22.28	19.87
248	38400001	41400000	0.1663	0.6953	23.91	21.50
248	38700001	41700000	0.1719	0.6896	24.93	22.52
248	39000001	42000000	0.1749	0.6765	25.85	23.44
248	39300001	42300000	0.1861	0.6921	26.89	24.48
248	39600001	42600000	0.1938	0.6839	28.34	25.93
[truncated: 4,832 more rows]
