# Supplementary material for: Effect of sequence depth and length in long-read assembly of the maize inbred NC358
Source: Nat Commun. 2020 May 8;11:2288. doi: 10.1038/s41467-020-16037-7 (PMC7211024; doi:10.1038/s41467-020-16037-7)
Supplement: Supplementary file 4 — Source Data [file 41467_2020_16037_MOESM4_ESM.zip › Source Data/Fig. 1F, Suppl. Fig. 8/NC358_21k_50x_DLE1_consensus_dft.fasta.mod.out.LAI]

Chr	From	To	Intact	Total	raw_LAI	LAI
whole_genome	1	2131344269	0.1722	0.7634	22.55	20.14
3	1	590510	0.0000	0.0327	0.00	0
134	1	3000000	0.1531	0.6720	22.78	20.37
134	300001	3300000	0.1564	0.6625	23.60	21.19
134	600001	3600000	0.1641	0.6583	24.93	22.52
134	900001	3900000	0.1679	0.6571	25.55	23.14
134	1200001	4200000	0.1803	0.6298	28.63	26.22
134	1500001	4500000	0.1807	0.6248	28.92	26.51
134	1800001	4800000	0.1795	0.6295	28.52	26.11
134	2100001	5100000	0.1634	0.6291	25.97	23.56
134	2400001	5400000	0.1672	0.6356	26.31	23.90
134	2700001	5700000	0.1687	0.6497	25.96	23.55
134	3000001	6000000	0.1834	0.6580	27.87	25.46
134	3300001	6300000	0.1938	0.6445	30.07	27.66
134	3600001	6600000	0.1994	0.6351	31.39	28.98
134	3900001	6900000	0.1844	0.6385	28.88	26.47
134	4200001	7200000	0.1809	0.6598	27.42	25.01
134	4500001	7500000	0.1902	0.6741	28.21	25.80
134	4800001	7800000	0.1902	0.6742	28.22	25.81
134	5100001	8100000	0.1901	0.6674	28.49	26.08
134	5400001	8400000	0.1915	0.6759	28.34	25.93
134	5700001	8700000	0.1877	0.6546	28.68	26.27
134	6000001	9000000	0.1778	0.6271	28.36	25.95
134	6300001	9300000	0.1671	0.6132	27.25	24.84
134	6600001	9600000	0.1690	0.6137	27.54	25.13
134	6900001	9900000	0.1846	0.5964	30.95	28.54
134	7200001	10200000	0.1858	0.5877	31.62	29.21
134	7500001	10500000	0.1861	0.5686	32.73	30.32
134	7800001	10800000	0.1912	0.5735	33.34	30.93
134	8100001	11100000	0.1875	0.5664	33.10	30.69
134	8400001	11400000	0.1869	0.5607	33.33	30.92
134	8700001	11700000	0.1872	0.5810	32.21	29.80
134	9000001	12000000	0.1910	0.5914	32.29	29.88
134	9300001	12300000	0.2117	0.5973	35.43	33.02
134	9600001	12600000	0.2171	0.6100	35.59	33.18
134	9900001	12900000	0.2179	0.6099	35.72	33.31
134	10200001	13200000	0.2106	0.6154	34.22	31.81
134	10500001	13500000	0.2105	0.6200	33.95	31.54
134	10800001	13800000	0.2100	0.6156	34.11	31.70
134	11100001	14100000	0.2150	0.6341	33.91	31.50
134	11400001	14400000	0.2015	0.6109	32.98	30.57
134	11700001	14700000	0.2033	0.5958	34.13	31.72
134	12000001	15000000	0.2001	0.5807	34.46	32.05
134	12300001	15300000	0.1805	0.5695	31.70	29.29
134	12600001	15600000	0.1709	0.5422	31.52	29.11
134	12900001	15900000	0.1604	0.5374	29.84	27.43
134	13200001	16200000	0.1685	0.5356	31.46	29.05
134	13500001	16500000	0.1590	0.5179	30.70	28.29
134	13800001	16800000	0.1508	0.5055	29.82	27.41
134	14100001	17100000	0.1645	0.4884	33.67	31.26
134	14400001	17400000	0.1794	0.4974	36.07	33.66
134	14700001	17700000	0.1730	0.5065	34.15	31.74
134	15000001	18000000	0.1790	0.5244	34.13	31.72
134	15300001	18300000	0.1842	0.5338	34.50	32.09
134	15600001	18600000	0.1873	0.5483	34.17	31.76
134	15900001	18900000	0.2023	0.5564	36.35	33.94
134	16200001	19200000	0.1883	0.5571	33.80	31.39
134	16500001	19500000	0.1842	0.5684	32.41	30.00
134	16800001	19800000	0.1858	0.5835	31.84	29.43
134	17100001	20100000	0.1705	0.6029	28.29	25.88
134	17400001	20400000	0.1666	0.6091	27.36	24.95
134	17700001	20700000	0.1858	0.6180	30.07	27.66
134	18000001	20763427	0.1811	0.6099	27.36	24.95
165	1	3000000	0.1990	0.7086	28.08	25.67
165	300001	3300000	0.2018	0.7025	28.72	26.31
165	600001	3600000	0.2052	0.6973	29.43	27.02
165	900001	3900000	0.2082	0.7023	29.64	27.23
165	1200001	4200000	0.2090	0.6960	30.03	27.62
165	1500001	4500000	0.1981	0.7014	28.25	25.84
165	1800001	4800000	0.2104	0.6900	30.50	28.09
165	2100001	5100000	0.1988	0.6926	28.70	26.29
165	2400001	5400000	0.1920	0.6931	27.69	25.28
165	2700001	5700000	0.1886	0.7003	26.93	24.52
165	3000001	6000000	0.1854	0.7135	25.99	23.58
165	3300001	6300000	0.1792	0.7205	24.87	22.46
165	3600001	6600000	0.1774	0.7309	24.27	21.86
165	3900001	6900000	0.1663	0.7308	22.76	20.35
165	4200001	7200000	0.1558	0.7234	21.54	19.13
165	4500001	7500000	0.1618	0.7080	22.85	20.44
165	4800001	7800000	0.1528	0.7102	21.52	19.11
165	5100001	8100000	0.1511	0.7042	21.45	19.04
165	5400001	8400000	0.1432	0.7053	20.31	17.90
165	5700001	8700000	0.1372	0.6877	19.95	17.54
165	6000001	9000000	0.1447	0.6824	21.20	18.79
165	6300001	9300000	0.1500	0.6716	22.33	19.92
165	6600001	9600000	0.1560	0.6682	23.35	20.94
165	6900001	9900000	0.1686	0.6672	25.26	22.85
165	7200001	10200000	0.1748	0.6713	26.04	23.63
165	7500001	10500000	0.1808	0.6944	26.03	23.62
165	7800001	10800000	0.1754	0.7164	24.49	22.08
165	8100001	11100000	0.1859	0.7314	25.42	23.01
165	8400001	11400000	0.1991	0.7329	27.17	24.76
165	8700001	11700000	0.2065	0.7563	27.30	24.89
165	9000001	12000000	0.2055	0.7432	27.64	25.23
165	9300001	12300000	0.2128	0.7525	28.28	25.87
165	9600001	12600000	0.2090	0.7522	27.78	25.37
165	9900001	12900000	0.2180	0.7603	28.68	26.27
165	10200001	13200000	0.2203	0.7450	29.57	27.16
165	10500001	13500000	0.2137	0.7234	29.54	27.13
165	10800001	13800000	0.2218	0.7137	31.08	28.67
165	11100001	14100000	0.2216	0.7036	31.49	29.08
165	11400001	14400000	0.2366	0.6994	33.83	31.42
165	11700001	14700000	0.2395	0.6895	34.74	32.33
165	12000001	15000000	0.2392	0.6939	34.47	32.06
165	12300001	15300000	0.2318	0.6861	33.79	31.38
165	12600001	15600000	0.2219	0.6845	32.42	30.01
165	12900001	15900000	0.1964	0.6732	29.18	26.77
165	13200001	16200000	0.1919	0.6851	28.01	25.60
165	13500001	16500000	0.2012	0.6954	28.92	26.51
165	13800001	16800000	0.1938	0.7002	27.68	25.27
165	14100001	17100000	0.1802	0.7046	25.58	23.17
165	14400001	17400000	0.1686	0.7274	23.18	20.77
165	14700001	17700000	0.1598	0.7230	22.10	19.69
165	15000001	18000000	0.1503	0.7104	21.16	18.75
165	15300001	18300000	0.1579	0.7211	21.90	19.49
165	15600001	18600000	0.1691	0.7187	23.53	21.12
165	15900001	18900000	0.1710	0.7155	23.89	21.48
165	16200001	19200000	0.1844	0.7205	25.60	23.19
165	16500001	19500000	0.1704	0.7139	23.87	21.46
165	16800001	19800000	0.1678	0.7084	23.68	21.27
165	17100001	20100000	0.1734	0.7163	24.20	21.79
165	17400001	20400000	0.1650	0.6852	24.09	21.68
165	17700001	20700000	0.1651	0.6883	23.99	21.58
165	18000001	21000000	0.1703	0.7153	23.81	21.40
165	18300001	21300000	0.1538	0.7020	21.91	19.50
165	18600001	21600000	0.1397	0.7065	19.78	17.37
165	18900001	21900000	0.1409	0.7141	19.73	17.32
165	19200001	22200000	0.1318	0.7182	18.35	15.94
165	19500001	22500000	0.1378	0.7302	18.87	16.46
165	19800001	22800000	0.1425	0.7383	19.31	16.90
165	20100001	23061098	0.1510	0.7284	20.47	18.06
176	1	3000000	0.1972	0.6558	30.07	27.66
176	300001	3300000	0.1848	0.6411	28.83	26.42
176	600001	3600000	0.1831	0.6254	29.28	26.87
176	900001	3900000	0.1896	0.6393	29.66	27.25
176	1200001	4200000	0.1855	0.6335	29.29	26.88
176	1500001	4500000	0.1765	0.6224	28.36	25.95
176	1800001	4800000	0.1700	0.6134	27.72	25.31
176	2100001	5100000	0.1692	0.6151	27.50	25.09
176	2400001	5400000	0.1564	0.6220	25.15	22.74
176	2700001	5700000	0.1551	0.6199	25.03	22.62
176	3000001	6000000	0.1523	0.6385	23.85	21.44
176	3300001	6300000	0.1609	0.6507	24.73	22.32
176	3600001	6600000	0.1561	0.6578	23.73	21.32
176	3900001	6900000	0.1605	0.6553	24.49	22.08
176	4200001	7200000	0.1466	0.6429	22.80	20.39
176	4500001	7500000	0.1562	0.6452	24.21	21.80
176	4800001	7800000	0.1645	0.6460	25.46	23.05
176	5100001	8100000	0.1673	0.6420	26.06	23.65
176	5400001	8400000	0.1651	0.6304	26.18	23.77
176	5700001	8700000	0.1599	0.6154	25.98	23.57
176	6000001	9000000	0.1591	0.6134	25.95	23.54
176	6300001	9300000	0.1465	0.5978	24.50	22.09
176	6600001	9600000	0.1505	0.5866	25.66	23.25
176	6900001	9900000	0.1376	0.5837	23.57	21.16
176	7200001	10200000	0.1581	0.5919	26.70	24.29
176	7500001	10500000	0.1487	0.5823	25.54	23.13
176	7800001	10800000	0.1406	0.5918	23.76	21.35
176	8100001	11100000	0.1508	0.6143	24.55	22.14
176	8400001	11400000	0.1654	0.6211	26.64	24.23
176	8700001	11700000	0.1703	0.6489	26.25	23.84
176	9000001	12000000	0.1683	0.6517	25.82	23.41
176	9300001	12300000	0.1810	0.6570	27.55	25.14
176	9600001	12600000	0.1689	0.6590	25.63	23.22
176	9900001	12900000	0.1757	0.6472	27.16	24.75
176	10200001	13200000	0.1665	0.6547	25.43	23.02
176	10500001	13500000	0.1614	0.6799	23.73	21.32
176	10800001	13800000	0.1593	0.6850	23.26	20.85
176	11100001	14100000	0.1465	0.6730	21.77	19.36
176	11400001	14400000	0.1439	0.6844	21.03	18.62
176	11700001	14700000	0.1359	0.6680	20.34	17.93
176	12000001	15000000	0.1238	0.6486	19.09	16.68
176	12300001	15300000	0.1292	0.6620	19.52	17.11
176	12600001	15600000	0.1435	0.6690	21.44	19.03
176	12900001	15900000	0.1524	0.6778	22.49	20.08
176	13200001	16200000	0.1512	0.6696	22.58	20.17
176	13500001	16500000	0.1570	0.6559	23.93	21.52
176	13800001	16800000	0.1644	0.6472	25.40	22.99
176	14100001	17100000	0.1724	0.6368	27.08	24.67
176	14400001	17400000	0.1686	0.6317	26.69	24.28
176	14700001	17700000	0.1750	0.6369	27.47	25.06
176	15000001	18000000	0.1760	0.6502	27.06	24.65
176	15300001	18300000	0.1766	0.6484	27.23	24.82
176	15600001	18600000	0.1657	0.6421	25.80	23.39
176	15900001	18900000	0.1743	0.6582	26.48	24.07
176	16200001	19200000	0.1867	0.6650	28.08	25.67
176	16500001	19500000	0.1853	0.6498	28.51	26.10
176	16800001	19800000	0.1857	0.6578	28.22	25.81
176	17100001	20100000	0.1854	0.6706	27.65	25.24
176	17400001	20400000	0.2003	0.6748	29.68	27.27
176	17700001	20700000	0.2038	0.6829	29.84	27.43
176	18000001	21000000	0.2092	0.6778	30.87	28.46
176	18300001	21300000	0.1936	0.6780	28.55	26.14
176	18600001	21600000	0.2009	0.6792	29.57	27.16
176	18900001	21900000	0.1842	0.6611	27.85	25.44
176	19200001	22200000	0.1695	0.6544	25.91	23.50
176	19500001	22500000	0.1726	0.6721	25.68	23.27
176	19800001	22800000	0.1646	0.6830	24.10	21.69
176	20100001	23100000	0.1650	0.6810	24.23	21.82
176	20400001	23400000	0.1616	0.6790	23.79	21.38
176	20700001	23700000	0.1577	0.6704	23.53	21.12
176	21000001	24000000	0.1667	0.6820	24.45	22.04
176	21300001	24300000	0.1679	0.6700	25.05	22.64
176	21600001	24600000	0.1749	0.6734	25.97	23.56
176	21900001	24900000	0.1794	0.6894	26.03	23.62
176	22200001	25200000	0.1821	0.7063	25.78	23.37
176	22500001	25500000	0.1885	0.7037	26.78	24.37
176	22800001	25800000	0.1923	0.6970	27.59	25.18
176	23100001	26100000	0.1991	0.6906	28.84	26.43
176	23400001	26400000	0.1947	0.6980	27.90	25.49
176	23700001	26700000	0.2050	0.7057	29.06	26.65
176	24000001	27000000	0.2047	0.6975	29.35	26.94
176	24300001	27300000	0.2136	0.7037	30.35	27.94
176	24600001	27600000	0.2036	0.6868	29.65	27.24
176	24900001	27900000	0.2057	0.6786	30.32	27.91
176	25200001	28200000	0.2118	0.6663	31.80	29.39
176	25500001	28500000	0.1973	0.6609	29.85	27.44
176	25800001	28800000	0.2091	0.6637	31.50	29.09
176	26100001	29100000	0.2140	0.6854	31.22	28.81
176	26400001	29400000	0.2042	0.6791	30.06	27.65
176	26700001	29700000	0.1961	0.6888	28.47	26.06
176	27000001	30000000	0.1842	0.6759	27.25	24.84
176	27300001	30300000	0.1764	0.6650	26.53	24.12
176	27600001	30600000	0.1800	0.6959	25.86	23.45
176	27900001	30900000	0.1785	0.6865	26.00	23.59
176	28200001	31200000	0.1703	0.6786	25.09	22.68
176	28500001	31500000	0.1696	0.6923	24.49	22.08
176	28800001	31800000	0.1586	0.6828	23.22	20.81
176	29100001	32100000	0.1397	0.6772	20.62	18.21
176	29400001	32400000	0.1414	0.6806	20.77	18.36
176	29700001	32700000	0.1455	0.6687	21.75	19.34
176	30000001	33000000	0.1590	0.6774	23.48	21.07
176	30300001	33300000	0.1579	0.6890	22.91	20.50
176	30600001	33600000	0.1543	0.6693	23.05	20.64
176	30900001	33900000	0.1588	0.6717	23.65	21.24
176	31200001	34200000	0.1578	0.6913	22.82	20.41
176	31500001	34500000	0.1744	0.6892	25.30	22.89
176	31800001	34800000	0.1739	0.6875	25.29	22.88
176	32100001	35100000	0.1791	0.6744	26.55	24.14
176	32400001	35400000	0.1770	0.6830	25.91	23.50
176	32700001	35700000	0.1615	0.6985	23.12	20.71
176	33000001	36000000	0.1464	0.6920	21.15	18.74
176	33300001	36300000	0.1501	0.6986	21.49	19.08
176	33600001	36600000	0.1695	0.7133	23.76	21.35
176	33900001	36900000	0.1587	0.7189	22.07	19.66
176	34200001	37200000	0.1687	0.7064	23.88	21.47
176	34500001	37500000	0.1658	0.7032	23.59	21.18
176	34800001	37800000	0.1811	0.7060	25.66	23.25
176	35100001	38100000	0.1806	0.7154	25.25	22.84
176	35400001	38400000	0.1775	0.7080	25.08	22.67
176	35700001	38700000	0.1848	0.6937	26.64	24.23
176	36000001	39000000	0.1981	0.7033	28.16	25.75
176	36300001	39300000	0.1976	0.6991	28.26	25.85
176	36600001	39600000	0.1804	0.6807	26.51	24.10
176	36900001	39900000	0.1712	0.6789	25.22	22.81
176	37200001	40200000	0.1562	0.6972	22.40	19.99
176	37500001	40500000	0.1529	0.7028	21.75	19.34
176	37800001	40800000	0.1278	0.7138	17.90	15.49
176	38100001	41100000	0.1329	0.7210	18.44	16.03
176	38400001	41400000	0.1515	0.7127	21.25	18.84
176	38700001	41700000	0.1656	0.7140	23.19	20.78
176	39000001	42000000	0.1608	0.7193	22.35	19.94
176	39300001	42300000	0.1618	0.7068	22.89	20.48
176	39600001	42600000	0.1610	0.6989	23.04	20.63
176	39900001	42900000	0.1782	0.7013	25.42	23.01
176	40200001	43200000	0.1908	0.6768	28.19	25.78
176	40500001	43500000	0.1860	0.6664	27.91	25.50
176	40800001	43800000	0.1817	0.6517	27.88	25.47
176	41100001	44100000	0.1726	0.6439	26.81	24.40
176	41400001	44400000	0.1721	0.6496	26.50	24.09
176	41700001	44700000	0.1620	0.6511	24.88	22.47
176	42000001	45000000	0.1673	0.6420	26.05	23.64
176	42300001	45300000	0.1644	0.6472	25.40	22.99
176	42600001	45600000	0.1615	0.6588	24.51	22.10
176	42900001	45900000	0.1493	0.6463	23.10	20.69
176	43200001	46200000	0.1589	0.6602	24.06	21.65
176	43500001	46500000	0.1511	0.6720	22.49	20.08
176	43800001	46800000	0.1618	0.6684	24.20	21.79
176	44100001	47100000	0.1631	0.6633	24.59	22.18
176	44400001	47400000	0.1482	0.6693	22.14	19.73
176	44700001	47700000	0.1533	0.6608	23.20	20.79
176	45000001	48000000	0.1507	0.6734	22.38	19.97
176	45300001	48300000	0.1537	0.6853	22.43	20.02
176	45600001	48600000	0.1523	0.6798	22.40	19.99
176	45900001	48900000	0.1574	0.6845	23.00	20.59
176	46200001	49200000	0.1461	0.6741	21.67	19.26
176	46500001	49500000	0.1554	0.6547	23.74	21.33
176	46800001	49800000	0.1522	0.6553	23.22	20.81
176	47100001	50100000	0.1616	0.6580	24.56	22.15
176	47400001	50400000	0.1709	0.6682	25.57	23.16
176	47700001	50700000	0.1609	0.6778	23.74	21.33
176	48000001	51000000	0.1655	0.6685	24.75	22.34
176	48300001	51300000	0.1578	0.6649	23.73	21.32
176	48600001	51600000	0.1657	0.6898	24.02	21.61
176	48900001	51900000	0.1701	0.6924	24.57	22.16
176	49200001	52200000	0.1768	0.6935	25.50	23.09
176	49500001	52500000	0.1765	0.7146	24.70	22.29
176	49800001	52800000	0.1805	0.7152	25.24	22.83
176	50100001	53100000	0.1720	0.7185	23.95	21.54
176	50400001	53400000	0.1720	0.6944	24.76	22.35
176	50700001	53700000	0.1827	0.6860	26.64	24.23
176	51000001	54000000	0.1664	0.6979	23.84	21.43
176	51300001	54300000	0.1734	0.6994	24.80	22.39
176	51600001	54600000	0.1719	0.6744	25.49	23.08
176	51900001	54900000	0.1736	0.6816	25.47	23.06
176	52200001	55200000	0.1560	0.6883	22.67	20.26
176	52500001	55500000	0.1551	0.6903	22.46	20.05
176	52800001	55800000	0.1554	0.7126	21.81	19.40
176	53100001	56100000	0.1519	0.7136	21.28	18.87
176	53400001	56400000	0.1467	0.7250	20.23	17.82
176	53700001	56700000	0.1424	0.7327	19.43	17.02
176	54000001	57000000	0.1508	0.7162	21.06	18.65
176	54300001	57300000	0.1573	0.7217	21.79	19.38
176	54600001	57600000	0.1483	0.7174	20.68	18.27
176	54900001	57900000	0.1531	0.7118	21.51	19.10
176	55200001	58200000	0.1583	0.7084	22.35	19.94
176	55500001	58500000	0.1615	0.7010	23.04	20.63
176	55800001	58800000	0.1582	0.6947	22.77	20.36
176	56100001	59100000	0.1630	0.7008	23.26	20.85
176	56400001	59400000	0.1637	0.7122	22.98	20.57
176	56700001	59700000	0.1502	0.7027	21.38	18.97
176	57000001	60000000	0.1524	0.7112	21.43	19.02
176	57300001	60300000	0.1393	0.7177	19.41	17.00
176	57600001	60600000	0.1491	0.7334	20.34	17.93
176	57900001	60900000	0.1422	0.7440	19.11	16.70
176	58200001	61200000	0.1606	0.7563	21.24	18.83
176	58500001	61500000	0.1602	0.7576	21.14	18.73
176	58800001	61800000	0.1673	0.7660	21.84	19.43
176	59100001	62100000	0.1661	0.7661	21.68	19.27
176	59400001	62400000	0.1646	0.7676	21.45	19.04
176	59700001	62700000	0.1773	0.7633	23.22	20.81
176	60000001	63000000	0.1787	0.7677	23.28	20.87
176	60300001	63300000	0.1877	0.7687	24.41	22.00
176	60600001	63600000	0.1850	0.7707	24.01	21.60
176	60900001	63900000	0.1943	0.7733	25.13	22.72
176	61200001	64200000	0.1778	0.7702	23.08	20.67
176	61500001	64500000	0.1816	0.7633	23.79	21.38
176	61800001	64800000	0.1745	0.7550	23.12	20.71
176	62100001	65100000	0.1847	0.7513	24.58	22.17
176	62400001	65400000	0.1898	0.7412	25.60	23.19
176	62700001	65700000	0.1891	0.7681	24.62	22.21
176	63000001	66000000	0.1931	0.7796	24.76	22.35
176	63300001	66300000	0.1883	0.7668	24.56	22.15
176	63600001	66600000	0.1939	0.7700	25.18	22.77
176	63900001	66900000	0.1931	0.7613	25.37	22.96
176	64200001	67200000	0.2019	0.7554	26.73	24.32
176	64500001	67500000	0.1962	0.7708	25.45	23.04
176	64800001	67800000	0.1901	0.7623	24.94	22.53
176	65100001	68100000	0.1949	0.7487	26.03	23.62
176	65400001	68400000	0.1964	0.7544	26.03	23.62
176	65700001	68700000	0.1953	0.7361	26.53	24.12
176	66000001	69000000	0.1946	0.7208	26.99	24.58
176	66300001	69300000	0.2050	0.7298	28.09	25.68
176	66600001	69600000	0.2075	0.7313	28.38	25.97
176	66900001	69900000	0.2072	0.7535	27.50	25.09
176	67200001	70200000	0.2039	0.7699	26.48	24.07
176	67500001	70500000	0.2014	0.7675	26.25	23.84
176	67800001	70800000	0.2070	0.7901	26.20	23.79
176	68100001	71100000	0.1997	0.8167	24.45	22.04
176	68400001	71400000	0.1950	0.8218	23.73	21.32
176	68700001	71700000	0.1940	0.8435	22.99	20.58
176	69000001	72000000	0.1829	0.8482	21.56	19.15
176	69300001	72300000	0.1849	0.8465	21.84	19.43
176	69600001	72600000	0.1751	0.8452	20.71	18.30
176	69900001	72900000	0.1723	0.8252	20.88	18.47
176	70200001	73200000	0.1708	0.8058	21.20	18.79
176	70500001	73500000	0.1817	0.8004	22.70	20.29
176	70800001	73800000	0.1870	0.7951	23.52	21.11
176	71100001	74100000	0.1793	0.7801	22.99	20.58
176	71400001	74400000	0.1725	0.7601	22.69	20.28
176	71700001	74700000	0.1744	0.7471	23.34	20.93
176	72000001	75000000	0.1764	0.7285	24.22	21.81
176	72300001	75300000	0.1663	0.7209	23.07	20.66
176	72600001	75600000	0.1984	0.7360	26.96	24.55
176	72900001	75900000	0.1929	0.7284	26.49	24.08
176	73200001	76200000	0.1821	0.7231	25.18	22.77
176	73500001	76500000	0.1835	0.7337	25.01	22.60
176	73800001	76800000	0.1786	0.7139	25.02	22.61
176	74100001	77100000	0.1901	0.7285	26.10	23.69
176	74400001	77400000	0.1999	0.7355	27.18	24.77
176	74700001	77700000	0.2036	0.7331	27.77	25.36
176	75000001	78000000	0.2085	0.7552	27.60	25.19
176	75300001	78300000	0.2185	0.7645	28.59	26.18
176	75600001	78600000	0.1900	0.7509	25.30	22.89
176	75900001	78900000	0.1797	0.7469	24.05	21.64
176	76200001	79200000	0.2001	0.7503	26.67	24.26
176	76500001	79500000	0.1896	0.7232	26.22	23.81
176	76800001	79800000	0.1895	0.7292	25.99	23.58
176	77100001	80100000	0.1784	0.7227	24.68	22.27
176	77400001	80400000	0.1730	0.7353	23.53	21.12
176	77700001	80700000	0.1673	0.7374	22.69	20.28
176	78000001	81000000	0.1646	0.7312	22.51	20.10
176	78300001	81300000	0.1434	0.7258	19.76	17.35
176	78600001	81600000	0.1354	0.7200	18.80	16.39
176	78900001	81900000	0.1452	0.7309	19.86	17.45
176	79200001	82200000	0.1445	0.7432	19.44	17.03
176	79500001	82500000	0.1364	0.7617	17.91	15.50
176	79800001	82800000	0.1415	0.7669	18.45	16.04
176	80100001	83100000	0.1510	0.7690	19.64	17.23
176	80400001	83400000	0.1519	0.7627	19.92	17.51
176	80700001	83700000	0.1571	0.7561	20.78	18.37
176	81000001	84000000	0.1528	0.7494	20.38	17.97
176	81300001	84300000	0.1500	0.7471	20.08	17.67
176	81600001	84600000	0.1729	0.7608	22.72	20.31
176	81900001	84900000	0.1800	0.7543	23.86	21.45
176	82200001	85200000	0.1639	0.7462	21.97	19.56
176	82500001	85500000	0.1755	0.7478	23.47	21.06
176	82800001	85800000	0.1652	0.7499	22.04	19.63
176	83100001	86100000	0.1534	0.7429	20.65	18.24
176	83400001	86400000	0.1510	0.7351	20.54	18.13
176	83700001	86700000	0.1535	0.7530	20.38	17.97
176	84000001	87000000	0.1535	0.7585	20.24	17.83
176	84300001	87300000	0.1636	0.7625	21.46	19.05
176	84600001	87600000	0.1566	0.7541	20.77	18.36
176	84900001	87900000	0.1488	0.7732	19.25	16.84
176	85200001	88200000	0.1566	0.7830	20.00	17.59
176	85500001	88500000	0.1563	0.7874	19.85	17.44
176	85800001	88800000	0.1601	0.7909	20.24	17.83
176	86100001	89100000	0.1721	0.8016	21.46	19.05
176	86400001	89400000	0.1762	0.7981	22.08	19.67
176	86700001	89700000	0.1704	0.7821	21.78	19.37
176	87000001	90000000	0.1785	0.7871	22.67	20.26
176	87300001	90300000	0.1781	0.7753	22.97	20.56
176	87600001	90600000	0.1669	0.7765	21.49	19.08
176	87900001	90900000	0.1648	0.7784	21.17	18.76
176	88200001	91200000	0.1741	0.7781	22.38	19.97
176	88500001	91500000	0.1639	0.7779	21.07	18.66
176	88800001	91800000	0.1687	0.7818	21.58	19.17
176	89100001	92100000	0.1653	0.7609	21.73	19.32
176	89400001	92400000	0.1631	0.7673	21.26	18.85
176	89700001	92700000	0.1750	0.7871	22.24	19.83
176	90000001	93000000	0.1700	0.7924	21.46	19.05
176	90300001	93300000	0.1894	0.7922	23.90	21.49
176	90600001	93600000	0.1978	0.7821	25.29	22.88
176	90900001	93900000	0.1938	0.7618	25.44	23.03
176	91200001	94200000	0.1800	0.7521	23.94	21.53
176	91500001	94500000	0.1932	0.7414	26.06	23.65
176	91800001	94800000	0.2061	0.7232	28.49	26.08
176	92100001	95100000	0.1956	0.7277	26.87	24.46
176	92400001	95400000	0.1888	0.7386	25.56	23.15
176	92700001	95700000	0.1928	0.7296	26.43	24.02
176	93000001	96000000	0.1982	0.7283	27.22	24.81
176	93300001	96300000	0.1873	0.7419	25.25	22.84
176	93600001	96600000	0.1782	0.7425	23.99	21.58
176	93900001	96900000	0.1952	0.7616	25.63	23.22
176	94200001	97200000	0.2087	0.7570	27.57	25.16
176	94500001	97500000	0.2125	0.7616	27.90	25.49
176	94800001	97800000	0.2056	0.7739	26.57	24.16
176	95100001	98100000	0.2089	0.7856	26.60	24.19
176	95400001	98400000	0.2130	0.7673	27.76	25.35
176	95700001	98700000	0.2011	0.7589	26.50	24.09
176	96000001	99000000	0.2063	0.7476	27.60	25.19
176	96300001	99300000	0.2014	0.7474	26.95	24.54
176	96600001	99600000	0.2019	0.7517	26.86	24.45
176	96900001	99900000	0.2017	0.7433	27.14	24.73
176	97200001	100200000	0.1925	0.7554	25.48	23.07
176	97500001	100500000	0.1908	0.7525	25.36	22.95
176	97800001	100800000	0.1853	0.7408	25.02	22.61
176	98100001	101100000	0.1898	0.7393	25.67	23.26
176	98400001	101400000	0.1895	0.7472	25.36	22.95
176	98700001	101700000	0.1990	0.7601	26.18	23.77
176	99000001	102000000	0.2046	0.7719	26.50	24.09
176	99300001	102300000	0.2069	0.7728	26.77	24.36
176	99600001	102600000	0.2083	0.7623	27.32	24.91
176	99900001	102900000	0.1981	0.7563	26.20	23.79
176	100200001	103200000	0.1892	0.7461	25.36	22.95
176	100500001	103500000	0.1815	0.7386	24.58	22.17
176	100800001	103800000	0.1878	0.7499	25.05	22.64
176	101100001	104100000	0.1934	0.7470	25.88	23.47
176	101400001	104400000	0.1965	0.7459	26.35	23.94
176	101700001	104700000	0.1812	0.7474	24.24	21.83
176	102000001	105000000	0.1667	0.7458	22.35	19.94
176	102300001	105300000	0.1746	0.7408	23.56	21.15
176	102600001	105600000	0.1897	0.7574	25.05	22.64
176	102900001	105900000	0.1990	0.7573	26.28	23.87
176	103200001	106200000	0.2069	0.7490	27.62	25.21
176	103500001	106500000	0.2163	0.7711	28.05	25.64
176	103800001	106800000	0.2035	0.7651	26.59	24.18
176	104100001	107100000	0.1954	0.7549	25.88	23.47
176	104400001	107400000	0.1958	0.7590	25.80	23.39
176	104700001	107700000	0.1983	0.7457	26.59	24.18
176	105000001	108000000	0.1929	0.7513	25.67	23.26
176	105300001	108300000	0.1999	0.7537	26.52	24.11
176	105600001	108600000	0.1788	0.7506	23.82	21.41
176	105900001	108900000	0.1705	0.7544	22.60	20.19
176	106200001	109200000	0.1599	0.7689	20.80	18.39
176	106500001	109500000	0.1444	0.7564	19.09	16.68
176	106800001	109800000	0.1490	0.7654	19.46	17.05
176	107100001	110100000	0.1503	0.7819	19.23	16.82
176	107400001	110400000	0.1390	0.7861	17.69	15.28
176	107700001	110700000	0.1373	0.7994	17.17	14.76
176	108000001	111000000	0.1419	0.7969	17.81	15.40
176	108300001	111300000	0.1184	0.8043	14.72	12.31
176	108600001	111600000	0.1228	0.8065	15.23	12.82
176	108900001	111900000	0.1197	0.8175	14.65	12.24
176	109200001	112200000	0.1281	0.8244	15.54	13.13
176	109500001	112500000	0.1384	0.8274	16.73	14.32
176	109800001	112800000	0.1343	0.8271	16.24	13.83
176	110100001	113100000	0.1362	0.8136	16.74	14.33
176	110400001	113400000	0.1556	0.8097	19.22	16.81
176	110700001	113700000	0.1587	0.8020	19.79	17.38
176	111000001	114000000	0.1692	0.7964	21.24	18.83
176	111300001	114300000	0.1749	0.7868	22.23	19.82
176	111600001	114600000	0.1828	0.7990	22.88	20.47
176	111900001	114900000	0.1866	0.8078	23.10	20.69
176	112200001	115200000	0.1900	0.8075	23.52	21.11
176	112500001	115500000	0.2041	0.8116	25.14	22.73
176	112800001	115800000	0.2105	0.8064	26.10	23.69
176	113100001	116100000	0.2028	0.8080	25.09	22.68
176	113400001	116400000	0.1901	0.8067	23.57	21.16
176	113700001	116700000	0.2078	0.8121	25.59	23.18
176	114000001	117000000	0.1979	0.8006	24.72	22.31
176	114300001	117300000	0.2010	0.8027	25.04	22.63
176	114600001	117600000	0.2060	0.7912	26.04	23.63
176	114900001	117900000	0.2108	0.7828	26.92	24.51
176	115200001	118200000	0.2021	0.7915	25.54	23.13
176	115500001	118500000	0.1841	0.7930	23.22	20.81
176	115800001	118800000	0.1813	0.7988	22.70	20.29
176	116100001	119100000	0.1787	0.8080	22.12	19.71
176	116400001	119400000	0.1845	0.8249	22.36	19.95
176	116700001	119700000	0.1711	0.8192	20.88	18.47
176	117000001	120000000	0.1655	0.8405	19.68	17.27
176	117300001	120300000	0.1683	0.8415	20.01	17.60
176	117600001	120600000	0.1632	0.8461	19.29	16.88
176	117900001	120900000	0.1586	0.8384	18.92	16.51
176	118200001	121200000	0.1537	0.8233	18.67	16.26
176	118500001	121500000	0.1501	0.8129	18.47	16.06
176	118800001	121800000	0.1368	0.8090	16.91	14.50
176	119100001	122100000	0.1481	0.8037	18.43	16.02
176	119400001	122400000	0.1513	0.7988	18.94	16.53
176	119700001	122700000	0.1581	0.8035	19.68	17.27
176	120000001	123000000	0.1652	0.7876	20.97	18.56
176	120300001	123300000	0.1537	0.7823	19.64	17.23
176	120600001	123600000	0.1532	0.7629	20.08	17.67
176	120900001	123900000	0.1513	0.7633	19.82	17.41
176	121200001	124200000	0.1579	0.7724	20.44	18.03
176	121500001	124500000	0.1563	0.7704	20.28	17.87
176	121800001	124800000	0.1663	0.7643	21.76	19.35
176	122100001	125100000	0.1674	0.7783	21.51	19.10
176	122400001	125400000	0.1567	0.7620	20.56	18.15
176	122700001	125700000	0.1365	0.7560	18.05	15.64
176	123000001	126000000	0.1540	0.7663	20.09	17.68
176	123300001	126300000	0.1605	0.7782	20.63	18.22
176	123600001	126600000	0.1459	0.8028	18.17	15.76
176	123900001	126900000	0.1510	0.8051	18.75	16.34
176	124200001	127200000	0.1512	0.7908	19.12	16.71
176	124500001	127500000	0.1639	0.8075	20.30	17.89
176	124800001	127800000	0.1666	0.8217	20.27	17.86
176	125100001	128100000	0.1590	0.8090	19.66	17.25
176	125400001	128400000	0.1789	0.8114	22.05	19.64
176	125700001	128700000	0.1858	0.8153	22.79	20.38
176	126000001	129000000	0.1723	0.8124	21.21	18.80
176	126300001	129300000	0.1767	0.8019	22.03	19.62
176	126600001	129600000	0.1949	0.7917	24.62	22.21
176	126900001	129900000	0.1882	0.7953	23.67	21.26
176	127200001	130200000	0.1880	0.8065	23.31	20.90
176	127500001	130500000	0.1911	0.8139	23.48	21.07
176	127800001	130800000	0.1871	0.8122	23.03	20.62
176	128100001	131100000	0.1821	0.8223	22.14	19.73
176	128400001	131400000	0.1695	0.8273	20.49	18.08
176	128700001	131700000	0.1805	0.8401	21.48	19.07
176	129000001	132000000	0.1763	0.8536	20.65	18.24
176	129300001	132300000	0.1647	0.8657	19.02	16.61
176	129600001	132600000	0.1612	0.8666	18.60	16.19
176	129900001	132900000	0.1609	0.8690	18.52	16.11
176	130200001	133200000	0.1647	0.8740	18.84	16.43
176	130500001	133500000	0.1573	0.8649	18.18	15.77
176	130800001	133800000	0.1742	0.8630	20.19	17.78
176	131100001	134100000	0.1830	0.8594	21.30	18.89
176	131400001	134400000	0.1822	0.8663	21.03	18.62
176	131700001	134700000	0.1718	0.8526	20.15	17.74
176	132000001	135000000	0.1743	0.8442	20.65	18.24
176	132300001	135300000	0.1828	0.8311	22.00	19.59
176	132600001	135600000	0.1758	0.8297	21.19	18.78
176	132900001	135900000	0.1771	0.8215	21.56	19.15
176	133200001	136200000	0.1738	0.8257	21.05	18.64
176	133500001	136500000	0.1657	0.8150	20.33	17.92
176	133800001	136800000	0.1529	0.8152	18.75	16.34
176	134100001	137100000	0.1569	0.8209	19.11	16.70
176	134400001	137400000	0.1542	0.8170	18.88	16.47
176	134700001	137700000	0.1570	0.8283	18.95	16.54
176	135000001	138000000	0.1561	0.8215	19.00	16.59
176	135300001	138300000	0.1439	0.8310	17.31	14.90
176	135600001	138600000	0.1499	0.8335	17.98	15.57
176	135900001	138900000	0.1459	0.8381	17.41	15.00
176	136200001	139200000	0.1583	0.8314	19.05	16.64
176	136500001	139500000	0.1628	0.8392	19.40	16.99
176	136800001	139800000	0.1672	0.8375	19.97	17.56
176	137100001	140100000	0.1497	0.8355	17.92	15.51
176	137400001	140400000	0.1562	0.8384	18.63	16.22
176	137700001	140700000	0.1569	0.8243	19.04	16.63
176	138000001	141000000	0.1606	0.8254	19.46	17.05
176	138300001	141300000	0.1682	0.8205	20.50	18.09
176	138600001	141600000	0.1650	0.8239	20.03	17.62
176	138900001	141900000	0.1651	0.8115	20.35	17.94
176	139200001	142200000	0.1655	0.8203	20.17	17.76
176	139500001	142500000	0.1667	0.8227	20.26	17.85
176	139800001	142800000	0.1661	0.8245	20.15	17.74
176	140100001	143100000	0.1840	0.8219	22.39	19.98
176	140400001	143400000	0.1815	0.8208	22.11	19.70
176	140700001	143700000	0.1805	0.8322	21.69	19.28
176	141000001	144000000	0.1733	0.8417	20.59	18.18
176	141300001	144300000	0.1798	0.8593	20.92	18.51
176	141600001	144600000	0.1853	0.8530	21.73	19.32
176	141900001	144900000	0.1851	0.8754	21.14	18.73
176	142200001	145200000	0.1760	0.8724	20.17	17.76
176	142500001	145500000	0.1703	0.8700	19.57	17.16
176	142800001	145800000	0.1668	0.8753	19.05	16.64
176	143100001	146100000	0.1491	0.8724	17.09	14.68
176	143400001	146400000	0.1368	0.8708	15.71	13.30
176	143700001	146700000	0.1374	0.8707	15.78	13.37
176	144000001	147000000	0.1399	0.8736	16.01	13.60
176	144300001	147300000	0.1368	0.8670	15.78	13.37
176	144600001	147600000	0.1350	0.8762	15.41	13.00
176	144900001	147900000	0.1459	0.8739	16.69	14.28
176	145200001	148200000	0.1509	0.8702	17.34	14.93
176	145500001	148500000	0.1725	0.8798	19.61	17.20
176	145800001	148800000	0.1837	0.8843	20.78	18.37
176	146100001	149100000	0.2149	0.8978	23.93	21.52
176	146400001	149400000	0.2265	0.9061	25.00	22.59
176	146700001	149700000	0.2394	0.9152	26.15	23.74
176	147000001	150000000	0.2405	0.9193	26.16	23.75
176	147300001	150300000	0.2324	0.9175	25.33	22.92
176	147600001	150600000	0.2187	0.8608	25.41	23.00
176	147900001	150900000	0.1994	0.8103	24.61	22.20
176	148200001	151200000	0.2061	0.8177	25.20	22.79
176	148500001	151500000	0.1928	0.8177	23.58	21.17
176	148800001	151800000	0.1793	0.8092	22.15	19.74
176	149100001	152100000	0.1503	0.8077	18.61	16.20
176	149400001	152400000	0.1462	0.8049	18.17	15.76
176	149700001	152700000	0.1269	0.7933	16.00	13.59
176	150000001	153000000	0.1201	0.7879	15.24	12.83
176	150300001	153300000	0.1283	0.7869	16.30	13.89
176	150600001	153600000	0.1344	0.8406	15.99	13.58
176	150900001	153900000	0.1422	0.8900	15.98	13.57
176	151200001	154200000	0.1288	0.8817	14.61	12.20
176	151500001	154500000	0.1468	0.8731	16.81	14.40
176	151800001	154800000	0.1476	0.8749	16.87	14.46
176	152100001	155100000	0.1688	0.8668	19.47	17.06
176	152400001	155400000	0.1650	0.8568	19.26	16.85
176	152700001	155700000	0.1597	0.8656	18.45	16.04
176	153000001	156000000	0.1610	0.8620	18.68	16.27
176	153300001	156300000	0.1574	0.8673	18.15	15.74
176	153600001	156600000	0.1611	0.8560	18.82	16.41
176	153900001	156900000	0.1642	0.8580	19.14	16.73
176	154200001	157200000	0.1729	0.8569	20.18	17.77
176	154500001	157500000	0.1452	0.8610	16.87	14.46
176	154800001	157800000	0.1379	0.8581	16.07	13.66
176	155100001	158100000	0.1296	0.8607	15.05	12.64
176	155400001	158400000	0.1419	0.8666	16.37	13.96
176	155700001	158700000	0.1549	0.8627	17.96	15.55
176	156000001	159000000	0.1446	0.8709	16.60	14.19
176	156300001	159300000	0.1475	0.8644	17.06	14.65
176	156600001	159600000	0.1569	0.8838	17.75	15.34
176	156900001	159900000	0.1658	0.8853	18.72	16.31
176	157200001	160200000	0.1673	0.8918	18.76	16.35
176	157500001	160500000	0.1809	0.8927	20.26	17.85
176	157800001	160800000	0.1922	0.8952	21.47	19.06
176	158100001	161100000	0.1864	0.8853	21.06	18.65
176	158400001	161400000	0.1926	0.8911	21.61	19.20
176	158700001	161700000	0.1895	0.8886	21.33	18.92
176	159000001	162000000	0.2115	0.8869	23.85	21.44
176	159300001	162300000	0.2029	0.8751	23.19	20.78
176	159600001	162600000	0.2030	0.8648	23.47	21.06
176	159900001	162900000	0.1891	0.8578	22.04	19.63
176	160200001	163200000	0.1836	0.8591	21.37	18.96
176	160500001	163500000	0.1859	0.8585	21.66	19.25
176	160800001	163800000	0.1879	0.8554	21.96	19.55
176	161100001	164100000	0.1980	0.8619	22.97	20.56
176	161400001	164400000	0.1887	0.8624	21.88	19.47
176	161700001	164700000	0.2014	0.8600	23.42	21.01
176	162000001	165000000	0.1881	0.8558	21.98	19.57
176	162300001	165300000	0.1949	0.8746	22.29	19.88
176	162600001	165600000	0.1921	0.8773	21.90	19.49
176	162900001	165900000	0.2034	0.8813	23.08	20.67
176	163200001	166200000	0.2096	0.8667	24.19	21.78
176	163500001	166500000	0.2022	0.8580	23.57	21.16
176	163800001	166800000	0.1972	0.8512	23.16	20.75
176	164100001	167100000	0.1931	0.8433	22.90	20.49
176	164400001	167400000	0.1920	0.8367	22.95	20.54
176	164700001	167700000	0.1783	0.8235	21.65	19.24
176	165000001	168000000	0.1895	0.8277	22.90	20.49
176	165300001	168300000	0.1900	0.8197	23.18	20.77
176	165600001	168600000	0.1817	0.8069	22.52	20.11
176	165900001	168900000	0.1775	0.7983	22.23	19.82
176	166200001	169200000	0.1667	0.8032	20.76	18.35
176	166500001	169500000	0.1622	0.8119	19.97	17.56
176	166800001	169800000	0.1523	0.8106	18.79	16.38
176	167100001	170100000	0.1491	0.8141	18.32	15.91
176	167400001	170400000	0.1385	0.8105	17.08	14.67
176	167700001	170700000	0.1314	0.8171	16.09	13.68
176	168000001	171000000	0.1395	0.7994	17.45	15.04
176	168300001	171300000	0.1399	0.7908	17.69	15.28
176	168600001	171600000	0.1404	0.8018	17.51	15.10
176	168900001	171900000	0.1357	0.8132	16.69	14.28
176	169200001	172200000	0.1376	0.8198	16.78	14.37
176	169500001	172500000	0.1439	0.8271	17.40	14.99
176	169800001	172800000	0.1527	0.8382	18.21	15.80
176	170100001	173100000	0.1524	0.8411	18.12	15.71
176	170400001	173400000	0.1644	0.8501	19.34	16.93
176	170700001	173700000	0.1734	0.8617	20.13	17.72
176	171000001	174000000	0.1482	0.8575	17.28	14.87
176	171300001	174300000	0.1507	0.8591	17.54	15.13
176	171600001	174600000	0.1437	0.8559	16.79	14.38
176	171900001	174900000	0.1562	0.8527	18.31	15.90
176	172200001	175200000	0.1597	0.8554	18.68	16.27
176	172500001	175500000	0.1545	0.8540	18.09	15.68
176	172800001	175800000	0.1508	0.8443	17.86	15.45
176	173100001	176100000	0.1502	0.8348	18.00	15.59
176	173400001	176400000	0.1523	0.8292	18.37	15.96
176	173700001	176700000	0.1399	0.8182	17.10	14.69
176	174000001	177000000	0.1533	0.8292	18.49	16.08
176	174300001	177300000	0.1568	0.8286	18.92	16.51
176	174600001	177600000	0.1536	0.8116	18.93	16.52
176	174900001	177900000	0.1607	0.8055	19.95	17.54
176	175200001	178200000	0.1543	0.7952	19.40	16.99
176	175500001	178500000	0.1469	0.7727	19.01	16.60
176	175800001	178800000	0.1482	0.7760	19.10	16.69
176	176100001	179100000	0.1487	0.7714	19.28	16.87
176	176400001	179400000	0.1472	0.7695	19.13	16.72
176	176700001	179700000	0.1673	0.7694	21.75	19.34
176	177000001	180000000	0.1630	0.7636	21.35	18.94
176	177300001	180300000	0.1484	0.7686	19.31	16.90
176	177600001	180600000	0.1665	0.7850	21.21	18.80
176	177900001	180900000	0.1507	0.7814	19.28	16.87
176	178200001	181200000	0.1612	0.7858	20.51	18.10
176	178500001	181500000	0.1849	0.7963	23.22	20.81
176	178800001	181800000	0.2007	0.7879	25.48	23.07
176	179100001	182100000	0.2032	0.8031	25.30	22.89
176	179400001	182400000	0.1966	0.7999	24.58	22.17
176	179700001	182700000	0.1912	0.8082	23.66	21.25
176	180000001	183000000	0.1828	0.8114	22.53	20.12
176	180300001	183300000	0.1923	0.7953	24.17	21.76
176	180600001	183600000	0.1831	0.7933	23.08	20.67
176	180900001	183900000	0.1909	0.7961	23.97	21.56
176	181200001	184200000	0.1784	0.7945	22.45	20.04
176	181500001	184500000	0.1677	0.7772	21.58	19.17
176	181800001	184800000	0.1648	0.7828	21.05	18.64
176	182100001	185100000	0.1743	0.7749	22.49	20.08
176	182400001	185400000	0.1737	0.7636	22.74	20.33
176	182700001	185700000	0.1680	0.7458	22.52	20.11
176	183000001	186000000	0.1759	0.7472	23.54	21.13
176	183300001	186300000	0.1700	0.7551	22.51	20.10
176	183600001	186600000	0.1762	0.7578	23.25	20.84
176	183900001	186900000	0.1693	0.7568	22.38	19.97
176	184200001	187200000	0.1826	0.7414	24.63	22.22
176	184500001	187500000	0.1767	0.7491	23.59	21.18
176	184800001	187800000	0.1737	0.7517	23.11	20.70
176	185100001	188100000	0.1694	0.7563	22.40	19.99
176	185400001	188400000	0.1703	0.7608	22.39	19.98
176	185700001	188700000	0.1681	0.7495	22.42	20.01
176	186000001	189000000	0.1686	0.7457	22.61	20.20
176	186300001	189300000	0.1685	0.7616	22.13	19.72
176	186600001	189600000	0.1779	0.7653	23.25	20.84
176	186900001	189900000	0.1825	0.7687	23.74	21.33
176	187200001	190200000	0.1760	0.7792	22.59	20.18
176	187500001	190500000	0.1756	0.7882	22.28	19.87
176	187800001	190800000	0.1773	0.7874	22.52	20.11
176	188100001	191100000	0.1730	0.7933	21.81	19.40
176	188400001	191400000	0.1777	0.7931	22.40	19.99
176	188700001	191700000	0.1770	0.8159	21.69	19.28
176	189000001	192000000	0.1826	0.8176	22.33	19.92
176	189300001	192300000	0.1898	0.8037	23.61	21.20
176	189600001	192600000	0.1798	0.7941	22.64	20.23
176	189900001	192900000	0.1770	0.7816	22.65	20.24
176	190200001	193200000	0.1699	0.7847	21.66	19.25
176	190500001	193500000	0.1744	0.7845	22.24	19.83
176	190800001	193800000	0.1709	0.7753	22.05	19.64
176	191100001	194100000	0.1668	0.7684	21.70	19.29
176	191400001	194400000	0.1585	0.7783	20.36	17.95
176	191700001	194700000	0.1652	0.7856	21.03	18.62
176	192000001	195000000	0.1669	0.7805	21.38	18.97
176	192300001	195300000	0.1646	0.7771	21.18	18.77
176	192600001	195600000	0.1620	0.7794	20.78	18.37
176	192900001	195900000	0.1695	0.7825	21.66	19.25
176	193200001	196200000	0.1865	0.7886	23.65	21.24
176	193500001	196500000	0.1793	0.7778	23.05	20.64
176	193800001	196800000	0.1667	0.7917	21.05	18.64
176	194100001	197100000	0.1711	0.7964	21.49	19.08
176	194400001	197400000	0.1796	0.7960	22.56	20.15
176	194700001	197700000	0.1765	0.7775	22.70	20.29
176	195000001	198000000	0.1833	0.7795	23.52	21.11
176	195300001	198300000	0.1885	0.7919	23.80	21.39
176	195600001	198600000	0.1889	0.8014	23.57	21.16
176	195900001	198900000	0.1791	0.7998	22.40	19.99
176	196200001	199200000	0.1692	0.7863	21.51	19.10
176	196500001	199500000	0.1640	0.7955	20.61	18.20
176	196800001	199800000	0.1761	0.7992	22.03	19.62
176	197100001	200100000	0.1640	0.7978	20.56	18.15
176	197400001	200400000	0.1573	0.8030	19.59	17.18
176	197700001	200700000	0.1715	0.7969	21.52	19.11
176	198000001	201000000	0.1636	0.7947	20.59	18.18
176	198300001	201300000	0.1460	0.7983	18.29	15.88
176	198600001	201600000	0.1479	0.7868	18.79	16.38
176	198900001	201900000	0.1504	0.7854	19.15	16.74
176	199200001	202200000	0.1577	0.7823	20.16	17.75
176	199500001	202500000	0.1657	0.7694	21.53	19.12
176	199800001	202800000	0.1661	0.7555	21.99	19.58
176	200100001	203100000	0.1767	0.7402	23.87	21.46
176	200400001	203400000	0.1748	0.7286	23.99	21.58
176	200700001	203700000	0.1697	0.7485	22.67	20.26
176	201000001	204000000	0.1591	0.7495	21.22	18.81
176	201300001	204300000	0.1720	0.7473	23.02	20.61
176	201600001	204600000	0.1636	0.7371	22.20	19.79
176	201900001	204900000	0.1718	0.7511	22.87	20.46
176	202200001	205200000	0.1618	0.7491	21.60	19.19
176	202500001	205500000	0.1585	0.7577	20.93	18.52
176	202800001	205800000	0.1465	0.7420	19.75	17.34
176	203100001	206100000	0.1487	0.7549	19.70	17.29
176	203400001	206400000	0.1496	0.7625	19.62	17.21
176	203700001	206700000	0.1503	0.7597	19.79	17.38
176	204000001	207000000	0.1490	0.7534	19.77	17.36
176	204300001	207300000	0.1576	0.7491	21.05	18.64
176	204600001	207600000	0.1529	0.7568	20.21	17.80
176	204900001	207900000	0.1462	0.7489	19.52	17.11
176	205200001	208200000	0.1418	0.7433	19.08	16.67
176	205500001	208500000	0.1619	0.7436	21.77	19.36
176	205800001	208800000	0.1714	0.7582	22.60	20.19
176	206100001	209100000	0.1646	0.7601	21.65	19.24
176	206400001	209400000	0.1701	0.7593	22.40	19.99
176	206700001	209700000	0.1713	0.7585	22.58	20.17
176	207000001	210000000	0.1745	0.7620	22.89	20.48
176	207300001	210300000	0.1778	0.7586	23.44	21.03
176	207600001	210600000	0.1893	0.7487	25.28	22.87
176	207900001	210900000	0.1881	0.7533	24.98	22.57
176	208200001	211200000	0.1894	0.7599	24.93	22.52
176	208500001	211500000	0.1850	0.7691	24.05	21.64
176	208800001	211800000	0.2127	0.7795	27.29	24.88
176	209100001	212100000	0.2192	0.7750	28.29	25.88
176	209400001	212400000	0.2153	0.7700	27.97	25.56
176	209700001	212700000	0.2003	0.7671	26.11	23.70
176	210000001	213000000	0.2093	0.7652	27.35	24.94
176	210300001	213300000	0.1941	0.7567	25.65	23.24
176	210600001	213600000	0.1932	0.7674	25.18	22.77
176	210900001	213900000	0.1876	0.7488	25.06	22.65
176	211200001	214200000	0.1878	0.7496	25.05	22.64
176	211500001	214500000	0.1892	0.7404	25.55	23.14
176	211800001	214800000	0.1667	0.7324	22.76	20.35
176	212100001	215100000	0.1744	0.7270	23.99	21.58
176	212400001	215400000	0.1844	0.7282	25.33	22.92
176	212700001	215700000	0.1886	0.7324	25.75	23.34
176	213000001	216000000	0.1843	0.7305	25.23	22.82
176	213300001	216300000	0.1920	0.7277	26.38	23.97
176	213600001	216600000	0.1885	0.7134	26.42	24.01
176	213900001	216900000	0.1919	0.7254	26.45	24.04
176	214200001	217200000	0.2003	0.7276	27.53	25.12
176	214500001	217500000	0.1918	0.7269	26.39	23.98
176	214800001	217800000	0.1822	0.7198	25.32	22.91
176	215100001	218100000	0.1861	0.7295	25.51	23.10
176	215400001	218400000	0.1851	0.7251	25.52	23.11
176	215700001	218700000	0.1956	0.7184	27.23	24.82
176	216000001	219000000	0.1962	0.7195	27.27	24.86
176	216300001	219300000	0.1951	0.7260	26.87	24.46
176	216600001	219600000	0.1885	0.7446	25.32	22.91
176	216900001	219900000	0.1901	0.7350	25.86	23.45
176	217200001	220200000	0.1765	0.7350	24.01	21.60
176	217500001	220500000	0.1802	0.7386	24.39	21.98
176	217800001	220800000	0.1854	0.7439	24.92	22.51
176	218100001	221100000	0.1782	0.7186	24.81	22.40
176	218400001	221400000	0.1716	0.7219	23.76	21.35
176	218700001	221700000	0.1581	0.7068	22.37	19.96
176	219000001	222000000	0.1535	0.7125	21.54	19.13
176	219300001	222300000	0.1635	0.7221	22.64	20.23
176	219600001	222600000	0.1747	0.7229	24.17	21.76
176	219900001	222900000	0.1774	0.7212	24.59	22.18
176	220200001	223200000	0.2043	0.7170	28.49	26.08
176	220500001	223500000	0.1973	0.7106	27.77	25.36
176	220800001	223800000	0.1910	0.7006	27.26	24.85
176	221100001	224100000	0.1879	0.7199	26.10	23.69
176	221400001	224400000	0.1921	0.6922	27.75	25.34
176	221700001	224700000	0.1967	0.6997	28.11	25.70
176	222000001	225000000	0.2020	0.7024	28.76	26.35
176	222300001	225300000	0.1753	0.6792	25.81	23.40
176	222600001	225600000	0.1796	0.6660	26.96	24.55
176	222900001	225900000	0.1678	0.6762	24.81	22.40
176	223200001	226200000	0.1550	0.6749	22.97	20.56
176	223500001	226500000	0.1630	0.6822	23.89	21.48
176	223800001	226800000	0.1904	0.6960	27.36	24.95
176	224100001	227100000	0.1869	0.6846	27.30	24.89
176	224400001	227400000	0.1812	0.6986	25.94	23.53
176	224700001	227700000	0.1731	0.6945	24.93	22.52
176	225000001	228000000	0.1780	0.6833	26.04	23.63
176	225300001	228300000	0.2006	0.6874	29.19	26.78
176	225600001	228600000	0.1944	0.6855	28.35	25.94
176	225900001	228900000	0.1974	0.6570	30.05	27.64
176	226200001	229200000	0.1928	0.6588	29.26	26.85
176	226500001	229500000	0.1877	0.6651	28.23	25.82
176	226800001	229800000	0.1684	0.6576	25.61	23.20
176	227100001	230100000	0.1615	0.6439	25.09	22.68
176	227400001	230400000	0.1680	0.6306	26.63	24.22
176	227700001	230700000	0.1696	0.6286	26.99	24.58
176	228000001	231000000	0.1656	0.6347	26.10	23.69
176	228300001	231300000	0.1576	0.6223	25.32	22.91
176	228600001	231600000	0.1676	0.6364	26.34	23.93
176	228900001	231900000	0.1852	0.6630	27.94	25.53
176	229200001	232200000	0.1742	0.6358	27.40	24.99
176	229500001	232500000	0.1742	0.6082	28.64	26.23
176	229800001	232800000	0.1647	0.6037	27.28	24.87
176	230100001	233100000	0.1681	0.6046	27.81	25.40
176	230400001	233400000	0.1691	0.6156	27.48	25.07
176	230700001	233700000	0.1733	0.6233	27.80	25.39
176	231000001	234000000	0.1731	0.6218	27.85	25.44
176	231300001	234300000	0.1755	0.6200	28.30	25.89
176	231600001	234600000	0.1575	0.6105	25.80	23.39
176	231900001	234900000	0.1454	0.5917	24.58	22.17
176	232200001	235200000	0.1515	0.6156	24.61	22.20
176	232500001	235500000	0.1535	0.6188	24.81	22.40
176	232800001	235800000	0.1528	0.6146	24.86	22.45
176	233100001	236100000	0.1513	0.6347	23.83	21.42
176	233400001	236400000	0.1484	0.6576	22.56	20.15
176	233700001	236700000	0.1571	0.6613	23.75	21.34
176	234000001	237000000	0.1626	0.6747	24.10	21.69
176	234300001	237204076	0.1615	0.6954	22.49	20.08
231	1	3000000	0.1789	0.6527	27.41	25.00
231	300001	3300000	0.1722	0.6392	26.93	24.52
231	600001	3600000	0.1649	0.6139	26.87	24.46
231	900001	3900000	0.1558	0.6013	25.91	23.50
231	1200001	4200000	0.1538	0.5757	26.72	24.31
231	1500001	4500000	0.1453	0.5525	26.29	23.88
231	1800001	4800000	0.1581	0.5677	27.86	25.45
231	2100001	5100000	0.1499	0.5511	27.21	24.80
231	2400001	5400000	0.1522	0.5494	27.71	25.30
231	2700001	5700000	0.1546	0.5630	27.45	25.04
231	3000001	6000000	0.1524	0.5443	28.00	25.59
231	3300001	6300000	0.1490	0.5272	28.26	25.85
231	3600001	6600000	0.1502	0.5369	27.97	25.56
231	3900001	6900000	0.1630	0.5363	30.39	27.98
231	4200001	7200000	0.1615	0.5493	29.40	26.99
231	4500001	7500000	0.1557	0.5594	27.83	25.42
231	4800001	7800000	0.1531	0.5665	27.03	24.62
231	5100001	8100000	0.1533	0.5645	27.15	24.74
231	5400001	8400000	0.1415	0.5595	25.29	22.88
231	5700001	8700000	0.1422	0.5532	25.71	23.30
231	6000001	9000000	0.1312	0.5627	23.32	20.91
231	6300001	9300000	0.1327	0.5711	23.23	20.82
231	6600001	9600000	0.1444	0.5810	24.86	22.45
231	6900001	9900000	0.1431	0.5926	24.15	21.74
231	7200001	10200000	0.1462	0.5921	24.69	22.28
231	7500001	10500000	0.1497	0.5992	24.98	22.57
231	7800001	10800000	0.1497	0.5894	25.39	22.98
231	8100001	11100000	0.1494	0.6129	24.37	21.96
231	8400001	11400000	0.1513	0.6119	24.73	22.32
231	8700001	11700000	0.1450	0.6244	23.23	20.82
231	9000001	12000000	0.1555	0.6406	24.28	21.87
231	9300001	12300000	0.1575	0.6499	24.23	21.82
231	9600001	12600000	0.1457	0.6447	22.59	20.18
231	9900001	12900000	0.1603	0.6493	24.70	22.29
231	10200001	13200000	0.1687	0.6723	25.09	22.68
231	10500001	13500000	0.1742	0.6733	25.88	23.47
231	10800001	13800000	0.1724	0.6836	25.22	22.81
231	11100001	14100000	0.1769	0.6957	25.43	23.02
231	11400001	14400000	0.1754	0.7198	24.37	21.96
231	11700001	14700000	0.1712	0.7099	24.12	21.71
231	12000001	15000000	0.1699	0.6901	24.62	22.21
231	12300001	15300000	0.1704	0.7009	24.30	21.89
231	12600001	15600000	0.1672	0.6946	24.07	21.66
231	12900001	15900000	0.1534	0.6931	22.14	19.73
231	13200001	16200000	0.1410	0.6742	20.91	18.50
231	13500001	16500000	0.1391	0.6649	20.92	18.51
231	13800001	16800000	0.1389	0.6620	20.97	18.56
231	14100001	17100000	0.1368	0.6561	20.84	18.43
231	14400001	17400000	0.1527	0.6569	23.25	20.84
231	14700001	17700000	0.1662	0.6818	24.37	21.96
231	15000001	18000000	0.1652	0.6745	24.49	22.08
231	15300001	18300000	0.1579	0.6693	23.59	21.18
231	15600001	18600000	0.1662	0.6729	24.70	22.29
231	15900001	18900000	0.1624	0.6549	24.80	22.39
231	16200001	19200000	0.1655	0.6470	25.57	23.16
231	16500001	19500000	0.1710	0.6721	25.44	23.03
231	16800001	19800000	0.1730	0.6880	25.15	22.74
231	17100001	20100000	0.1781	0.6830	26.08	23.67
231	17400001	20400000	0.1727	0.6823	25.32	22.91
231	17700001	20700000	0.1688	0.6590	25.62	23.21
231	18000001	21000000	0.1565	0.6804	23.00	20.59
231	18300001	21300000	0.1682	0.6807	24.72	22.31
231	18600001	21600000	0.1628	0.6723	24.21	21.80
231	18900001	21900000	0.1643	0.6909	23.78	21.37
231	19200001	22200000	0.1520	0.7054	21.55	19.14
231	19500001	22500000	0.1476	0.6923	21.32	18.91
231	19800001	22800000	0.1632	0.6697	24.37	21.96
231	20100001	23100000	0.1607	0.6814	23.58	21.17
231	20400001	23400000	0.1526	0.6802	22.44	20.03
231	20700001	23700000	0.1461	0.6794	21.50	19.09
231	21000001	24000000	0.1485	0.6742	22.03	19.62
231	21300001	24300000	0.1417	0.6666	21.25	18.84
231	21600001	24600000	0.1465	0.6883	21.28	18.87
231	21900001	24900000	0.1571	0.6899	22.78	20.37
231	22200001	25200000	0.1699	0.6812	24.94	22.53
231	22500001	25500000	0.1730	0.6722	25.73	23.32
231	22800001	25800000	0.1485	0.6843	21.70	19.29
231	23100001	26100000	0.1458	0.6805	21.43	19.02
231	23400001	26400000	0.1393	0.6455	21.58	19.17
231	23700001	26510023	0.1396	0.6603	19.81	17.40
234	1	2212583	0.1601	0.7609	15.52	13.11
246	1	3000000	0.1813	0.6492	27.92	25.51
246	300001	3300000	0.1805	0.6153	29.33	26.92
246	600001	3600000	0.1803	0.5890	30.62	28.21
246	900001	3900000	0.1661	0.5310	31.29	28.88
246	1200001	4200000	0.1486	0.5040	29.49	27.08
246	1500001	4500000	0.1465	0.4965	29.50	27.09
246	1800001	4800000	0.1398	0.5132	27.24	24.83
246	2100001	5100000	0.1314	0.5052	26.01	23.60
246	2400001	5400000	0.1446	0.5104	28.33	25.92
246	2700001	5700000	0.1468	0.5084	28.87	26.46
246	3000001	6000000	0.1421	0.5230	27.17	24.76
246	3300001	6300000	0.1370	0.5416	25.30	22.89
246	3600001	6600000	0.1413	0.5338	26.46	24.05
246	3900001	6900000	0.1556	0.5757	27.03	24.62
246	4200001	7200000	0.1660	0.5887	28.20	25.79
246	4500001	7500000	0.1657	0.6044	27.42	25.01
246	4800001	7800000	0.1814	0.6027	30.10	27.69
246	5100001	8100000	0.1862	0.5906	31.53	29.12
246	5400001	8400000	0.1670	0.5806	28.77	26.36
246	5700001	8700000	0.1596	0.5835	27.35	24.94
246	6000001	9000000	0.1636	0.6082	26.89	24.48
246	6300001	9300000	0.1722	0.5987	28.76	26.35
246	6600001	9600000	0.1687	0.6232	27.08	24.67
246	6900001	9900000	0.1565	0.6068	25.79	23.38
246	7200001	10200000	0.1578	0.6050	26.08	23.67
246	7500001	10500000	0.1490	0.6113	24.37	21.96
246	7800001	10800000	0.1448	0.6380	22.70	20.29
246	8100001	11100000	0.1431	0.6483	22.07	19.66
246	8400001	11400000	0.1485	0.6517	22.79	20.38
246	8700001	11700000	0.1532	0.6463	23.70	21.29
246	9000001	12000000	0.1619	0.6166	26.25	23.84
246	9300001	12300000	0.1677	0.6371	26.33	23.92
246	9600001	12600000	0.1636	0.6302	25.96	23.55
246	9900001	12900000	0.1710	0.6649	25.71	23.30
246	10200001	13200000	0.1727	0.6713	25.72	23.31
246	10500001	13500000	0.1787	0.6559	27.24	24.83
246	10800001	13800000	0.1793	0.6448	27.81	25.40
246	11100001	14100000	0.1850	0.6475	28.57	26.16
246	11400001	14400000	0.1887	0.6559	28.77	26.36
246	11700001	14700000	0.1879	0.6728	27.92	25.51
246	12000001	15000000	0.1876	0.6845	27.40	24.99
246	12300001	15300000	0.1847	0.6680	27.65	25.24
246	12600001	15600000	0.2032	0.6781	29.96	27.55
246	12900001	15900000	0.2058	0.6636	31.01	28.60
246	13200001	16200000	0.1944	0.6473	30.02	27.61
246	13500001	16500000	0.1854	0.6515	28.47	26.06
246	13800001	16800000	0.1849	0.6527	28.32	25.91
246	14100001	17100000	0.1722	0.6588	26.14	23.73
246	14400001	17400000	0.1701	0.6645	25.60	23.19
246	14700001	17700000	0.1834	0.6592	27.82	25.41
246	15000001	18000000	0.1775	0.6854	25.90	23.49
246	15300001	18300000	0.1709	0.6943	24.62	22.21
246	15600001	18600000	0.1436	0.6686	21.48	19.07
246	15900001	18900000	0.1613	0.6780	23.78	21.37
246	16200001	19200000	0.1711	0.6858	24.94	22.53
246	16500001	19500000	0.1861	0.6850	27.16	24.75
246	16800001	19800000	0.1902	0.6905	27.55	25.14
246	17100001	20100000	0.1952	0.6789	28.75	26.34
246	17400001	20400000	0.1864	0.6785	27.48	25.07
246	17700001	20700000	0.1822	0.6733	27.06	24.65
246	18000001	21000000	0.1810	0.6405	28.25	25.84
246	18300001	21300000	0.1919	0.6471	29.65	27.24
246	18600001	21600000	0.2086	0.6593	31.64	29.23
246	18900001	21900000	0.1910	0.6582	29.02	26.61
246	19200001	22200000	0.1915	0.6725	28.47	26.06
246	19500001	22500000	0.1760	0.6769	26.01	23.60
246	19800001	22800000	0.1796	0.6762	26.56	24.15
246	20100001	23100000	0.1887	0.6956	27.13	24.72
246	20400001	23400000	0.1942	0.6872	28.26	25.85
246	20700001	23700000	0.1829	0.7105	25.74	23.33
246	21000001	24000000	0.1800	0.7287	24.70	22.29
246	21300001	24300000	0.1718	0.7220	23.79	21.38
246	21600001	24600000	0.1663	0.7177	23.18	20.77
246	21900001	24900000	0.1779	0.7283	24.42	22.01
246	22200001	25200000	0.1800	0.7330	24.56	22.15
246	22500001	25500000	0.1952	0.7478	26.10	23.69
246	22800001	25800000	0.1931	0.7444	25.93	23.52
246	23100001	26100000	0.1835	0.7470	24.57	22.16
246	23400001	26400000	0.1780	0.7419	23.99	21.58
246	23700001	26700000	0.1832	0.7356	24.90	22.49
246	24000001	27000000	0.1903	0.7305	26.05	23.64
246	24300001	27300000	0.1955	0.7362	26.56	24.15
246	24600001	27600000	0.1940	0.7355	26.38	23.97
246	24900001	27900000	0.1874	0.7275	25.76	23.35
246	25200001	28200000	0.1919	0.7256	26.45	24.04
246	25500001	28500000	0.1867	0.7094	26.32	23.91
246	25800001	28800000	0.1638	0.6394	25.61	23.20
246	26100001	29100000	0.1639	0.6218	26.35	23.94
246	26400001	29400000	0.1781	0.6363	27.99	25.58
246	26700001	29700000	0.1767	0.6269	28.18	25.77
246	27000001	30000000	0.1733	0.6340	27.33	24.92
246	27300001	30300000	0.1739	0.6291	27.64	25.23
246	27600001	30600000	0.1731	0.6385	27.10	24.69
246	27900001	30900000	0.1911	0.6532	29.26	26.85
246	28200001	31200000	0.1865	0.6449	28.92	26.51
246	28500001	31500000	0.1815	0.6639	27.34	24.93
246	28800001	31800000	0.2075	0.7455	27.84	25.43
246	29100001	32100000	0.2265	0.7504	30.19	27.78
246	29400001	32400000	0.2317	0.7455	31.08	28.67
246	29700001	32700000	0.2336	0.7520	31.06	28.65
246	30000001	33000000	0.2281	0.7445	30.64	28.23
246	30300001	33300000	0.2211	0.7367	30.01	27.60
246	30600001	33600000	0.2255	0.7439	30.31	27.90
246	30900001	33900000	0.2018	0.7277	27.74	25.33
246	31200001	34200000	0.2107	0.7233	29.13	26.72
246	31500001	34500000	0.2186	0.7228	30.24	27.83
246	31800001	34800000	0.2102	0.7240	29.03	26.62
246	32100001	35100000	0.1945	0.7291	26.68	24.27
246	32400001	35400000	0.1836	0.7037	26.09	23.68
246	32700001	35700000	0.1868	0.6928	26.96	24.55
246	33000001	36000000	0.1894	0.6905	27.44	25.03
246	33300001	36300000	0.1946	0.6985	27.86	25.45
246	33600001	36600000	0.1955	0.6950	28.12	25.71
246	33900001	36900000	0.1911	0.6888	27.74	25.33
246	34200001	37200000	0.1810	0.7013	25.80	23.39
246	34500001	37500000	0.1826	0.6887	26.52	24.11
246	34800001	37800000	0.1812	0.6714	26.99	24.58
246	35100001	38100000	0.1749	0.6706	26.08	23.67
246	35400001	38400000	0.1795	0.6952	25.82	23.41
246	35700001	38700000	0.1770	0.6926	25.55	23.14
246	36000001	39000000	0.1665	0.6890	24.17	21.76
246	36300001	39300000	0.1572	0.6901	22.78	20.37
246	36600001	39600000	0.1583	0.7010	22.59	20.18
246	36900001	39900000	0.1635	0.7027	23.26	20.85
246	37200001	40200000	0.1594	0.7090	22.48	20.07
246	37500001	40500000	0.1562	0.7082	22.05	19.64
246	37800001	40800000	0.1590	0.7042	22.58	20.17
246	38100001	41100000	0.1626	0.7186	22.63	20.22
246	38400001	41400000	0.1631	0.7150	22.82	20.41
246	38700001	41700000	0.1671	0.7333	22.78	20.37
246	39000001	42000000	0.1819	0.7439	24.45	22.04
246	39300001	42300000	0.1960	0.7426	26.39	23.98
246	39600001	42600000	0.1820	0.7281	25.00	22.59
246	39900001	42900000	0.1735	0.7417	23.39	20.98
246	40200001	43200000	0.1756	0.7301	24.05	21.64
246	40500001	43500000	0.1686	0.7455	22.62	20.21
246	40800001	43800000	0.1632	0.7591	21.49	19.08
246	41100001	44100000	0.1654	0.7559	21.88	19.47
246	41400001	44400000	0.1722	0.7698	22.37	19.96
246	41700001	44700000	0.1626	0.7587	21.43	19.02
246	42000001	45000000	0.1593	0.7552	21.09	18.68
246	42300001	45300000	0.1529	0.7597	20.13	17.72
246	42600001	45600000	0.1722	0.7579	22.72	20.31
246	42900001	45900000	0.1749	0.7547	23.18	20.77
246	43200001	46200000	0.1634	0.7516	21.74	19.33
246	43500001	46500000	0.1739	0.7416	23.45	21.04
246	43800001	46800000	0.1742	0.7322	23.79	21.38
246	44100001	47100000	0.1669	0.7347	22.72	20.31
246	44400001	47400000	0.1391	0.7337	18.96	16.55
246	44700001	47700000	0.1401	0.7451	18.81	16.40
246	45000001	48000000	0.1432	0.7482	19.14	16.73
246	45300001	48300000	0.1433	0.7411	19.33	16.92
246	45600001	48600000	0.1310	0.7521	17.42	15.01
246	45900001	48900000	0.1300	0.7533	17.26	14.85
246	46200001	49200000	0.1392	0.7617	18.28	15.87
246	46500001	49500000	0.1291	0.7657	16.86	14.45
246	46800001	49800000	0.1208	0.7750	15.58	13.17
246	47100001	50100000	0.1268	0.7745	16.37	13.96
246	47400001	50400000	0.1410	0.7697	18.32	15.91
246	47700001	50700000	0.1463	0.7591	19.27	16.86
246	48000001	51000000	0.1411	0.7610	18.54	16.13
246	48300001	51300000	0.1438	0.7710	18.66	16.25
246	48600001	51600000	0.1384	0.7692	18.00	15.59
246	48900001	51900000	0.1554	0.7683	20.22	17.81
246	49200001	52200000	0.1564	0.7746	20.19	17.78
246	49500001	52500000	0.1487	0.7740	19.21	16.80
246	49800001	52800000	0.1613	0.7674	21.03	18.62
246	50100001	53100000	0.1535	0.7530	20.38	17.97
246	50400001	53400000	0.1620	0.7532	21.51	19.10
246	50700001	53700000	0.1621	0.7540	21.50	19.09
246	51000001	54000000	0.1689	0.7483	22.56	20.15
246	51300001	54300000	0.1609	0.7476	21.52	19.11
246	51600001	54600000	0.1543	0.7387	20.88	18.47
246	51900001	54900000	0.1489	0.7414	20.09	17.68
246	52200001	55200000	0.1495	0.7307	20.45	18.04
246	52500001	55500000	0.1581	0.7169	22.06	19.65
246	52800001	55800000	0.1545	0.7316	21.11	18.70
246	53100001	56100000	0.1679	0.7365	22.79	20.38
246	53400001	56400000	0.1501	0.7282	20.61	18.20
246	53700001	56700000	0.1465	0.7345	19.94	17.53
246	54000001	57000000	0.1364	0.7450	18.31	15.90
246	54300001	57300000	0.1440	0.7450	19.33	16.92
246	54600001	57600000	0.1585	0.7506	21.12	18.71
246	54900001	57900000	0.1625	0.7408	21.93	19.52
246	55200001	58200000	0.1608	0.7521	21.38	18.97
246	55500001	58500000	0.1621	0.7581	21.38	18.97
246	55800001	58800000	0.1649	0.7524	21.92	19.51
246	56100001	59100000	0.1548	0.7547	20.51	18.10
246	56400001	59400000	0.1716	0.7545	22.75	20.34
246	56700001	59700000	0.1595	0.7495	21.28	18.87
246	57000001	60000000	0.1696	0.7438	22.81	20.40
246	57300001	60300000	0.1651	0.7584	21.77	19.36
246	57600001	60600000	0.1554	0.7572	20.52	18.11
246	57900001	60900000	0.1583	0.7708	20.54	18.13
246	58200001	61200000	0.1595	0.7579	21.04	18.63
246	58500001	61500000	0.1521	0.7744	19.64	17.23
246	58800001	61800000	0.1526	0.7678	19.87	17.46
246	59100001	62100000	0.1733	0.7651	22.65	20.24
246	59400001	62400000	0.1681	0.7742	21.71	19.30
246	59700001	62700000	0.1699	0.7777	21.84	19.43
246	60000001	63000000	0.1671	0.7737	21.60	19.19
246	60300001	63300000	0.1704	0.7670	22.22	19.81
246	60600001	63600000	0.1827	0.7692	23.75	21.34
246	60900001	63900000	0.1683	0.7690	21.88	19.47
246	61200001	64200000	0.1792	0.7760	23.09	20.68
246	61500001	64500000	0.1847	0.7470	24.72	22.31
246	61800001	64800000	0.1832	0.7498	24.43	22.02
246	62100001	65100000	0.1647	0.7486	22.01	19.60
246	62400001	65400000	0.1594	0.7542	21.14	18.73
246	62700001	65700000	0.1694	0.7605	22.27	19.86
246	63000001	66000000	0.1680	0.7523	22.33	19.92
246	63300001	66300000	0.1582	0.7371	21.46	19.05
246	63600001	66600000	0.1549	0.7369	21.03	18.62
246	63900001	66900000	0.1515	0.7415	20.43	18.02
246	64200001	67200000	0.1406	0.7305	19.24	16.83
246	64500001	67500000	0.1415	0.7401	19.12	16.71
246	64800001	67800000	0.1474	0.7402	19.91	17.50
246	65100001	68100000	0.1445	0.7326	19.73	17.32
246	65400001	68400000	0.1426	0.7165	19.90	17.49
246	65700001	68700000	0.1450	0.7069	20.52	18.11
246	66000001	69000000	0.1352	0.7145	18.92	16.51
246	66300001	69300000	0.1495	0.7057	21.18	18.77
246	66600001	69600000	0.1464	0.7099	20.62	18.21
246	66900001	69900000	0.1537	0.6953	22.10	19.69
246	67200001	70200000	0.1537	0.6894	22.29	19.88
246	67500001	70500000	0.1624	0.6834	23.76	21.35
246	67800001	70800000	0.1631	0.6888	23.68	21.27
246	68100001	71100000	0.1778	0.7119	24.97	22.56
246	68400001	71400000	0.1901	0.7081	26.84	24.43
246	68700001	71700000	0.1781	0.7144	24.92	22.51
246	69000001	72000000	0.1919	0.7189	26.69	24.28
246	69300001	72300000	0.1904	0.7293	26.10	23.69
246	69600001	72600000	0.1814	0.7194	25.22	22.81
246	69900001	72900000	0.1815	0.7208	25.18	22.77
246	70200001	73200000	0.1840	0.7363	24.99	22.58
246	70500001	73500000	0.1758	0.7416	23.71	21.30
246	70800001	73800000	0.1836	0.7424	24.73	22.32
246	71100001	74100000	0.1759	0.7339	23.97	21.56
246	71400001	74400000	0.1713	0.7513	22.80	20.39
246	71700001	74700000	0.1815	0.7434	24.41	22.00
246	72000001	75000000	0.1725	0.7293	23.65	21.24
246	72300001	75300000	0.1711	0.7446	22.98	20.57
246	72600001	75600000	0.1905	0.7542	25.26	22.85
246	72900001	75900000	0.1904	0.7562	25.18	22.77
246	73200001	76200000	0.1959	0.7626	25.69	23.28
246	73500001	76500000	0.1960	0.7669	25.55	23.14
246	73800001	76800000	0.1878	0.7607	24.69	22.28
246	74100001	77100000	0.1804	0.7589	23.77	21.36
246	74400001	77400000	0.1840	0.7436	24.75	22.34
246	74700001	77700000	0.1841	0.7541	24.41	22.00
246	75000001	78000000	0.1828	0.7682	23.80	21.39
246	75300001	78300000	0.1859	0.7421	25.05	22.64
246	75600001	78600000	0.1684	0.7385	22.80	20.39
246	75900001	78900000	0.1659	0.7454	22.26	19.85
246	76200001	79200000	0.1513	0.7363	20.54	18.13
246	76500001	79500000	0.1595	0.7349	21.70	19.29
246	76800001	79800000	0.1510	0.7297	20.70	18.29
246	77100001	80100000	0.1534	0.7216	21.26	18.85
246	77400001	80400000	0.1389	0.7266	19.12	16.71
246	77700001	80700000	0.1322	0.7210	18.33	15.92
246	78000001	81000000	0.1394	0.7165	19.45	17.04
246	78300001	81300000	0.1232	0.7352	16.76	14.35
246	78600001	81600000	0.1343	0.7378	18.20	15.79
246	78900001	81900000	0.1370	0.7312	18.73	16.32
246	79200001	82200000	0.1497	0.7348	20.37	17.96
246	79500001	82500000	0.1354	0.7429	18.23	15.82
246	79800001	82800000	0.1383	0.7460	18.54	16.13
246	80100001	83100000	0.1413	0.7519	18.79	16.38
246	80400001	83400000	0.1599	0.7550	21.17	18.76
246	80700001	83700000	0.1690	0.7700	21.95	19.54
246	81000001	84000000	0.1744	0.7636	22.84	20.43
246	81300001	84300000	0.1785	0.7666	23.29	20.88
246	81600001	84600000	0.1788	0.7726	23.14	20.73
246	81900001	84900000	0.1768	0.7708	22.94	20.53
246	82200001	85200000	0.1647	0.7588	21.70	19.29
246	82500001	85500000	0.1652	0.7481	22.08	19.67
246	82800001	85800000	0.1699	0.7604	22.34	19.93
246	83100001	86100000	0.1679	0.7636	21.99	19.58
246	83400001	86400000	0.1598	0.7660	20.86	18.45
246	83700001	86700000	0.1669	0.7601	21.95	19.54
246	84000001	87000000	0.1581	0.7694	20.55	18.14
246	84300001	87300000	0.1681	0.7759	21.66	19.25
246	84600001	87600000	0.1567	0.7683	20.39	17.98
246	84900001	87900000	0.1567	0.7703	20.34	17.93
246	85200001	88200000	0.1569	0.7824	20.06	17.65
246	85500001	88500000	0.1558	0.7982	19.52	17.11
246	85800001	88800000	0.1474	0.7910	18.64	16.23
246	86100001	89100000	0.1483	0.8007	18.52	16.11
246	86400001	89400000	0.1548	0.8127	19.04	16.63
246	86700001	89700000	0.1527	0.8168	18.69	16.28
246	87000001	90000000	0.1657	0.8241	20.11	17.70
246	87300001	90300000	0.1589	0.8266	19.22	16.81
246	87600001	90600000	0.1778	0.8336	21.33	18.92
246	87900001	90900000	0.1693	0.8330	20.32	17.91
246	88200001	91200000	0.1769	0.8316	21.27	18.86
246	88500001	91500000	0.1807	0.8306	21.75	19.34
246	88800001	91800000	0.1804	0.8291	21.76	19.35
246	89100001	92100000	0.1814	0.8185	22.16	19.75
246	89400001	92400000	0.1765	0.8116	21.74	19.33
246	89700001	92700000	0.1750	0.8077	21.67	19.26
246	90000001	93000000	0.1736	0.8057	21.55	19.14
246	90300001	93300000	0.1781	0.7924	22.48	20.07
246	90600001	93600000	0.1718	0.7770	22.11	19.70
246	90900001	93900000	0.1807	0.7738	23.36	20.95
246	91200001	94200000	0.1820	0.7619	23.89	21.48
246	91500001	94500000	0.1940	0.7571	25.62	23.21
246	91800001	94800000	0.1985	0.7518	26.41	24.00
246	92100001	95100000	0.2009	0.7424	27.06	24.65
246	92400001	95400000	0.2025	0.7457	27.16	24.75
246	92700001	95700000	0.2049	0.7472	27.43	25.02
246	93000001	96000000	0.2019	0.7418	27.22	24.81
246	93300001	96300000	0.2008	0.7551	26.59	24.18
246	93600001	96600000	0.1985	0.7614	26.07	23.66
246	93900001	96900000	0.2023	0.7654	26.44	24.03
246	94200001	97200000	0.2058	0.7826	26.30	23.89
246	94500001	97500000	0.2073	0.7908	26.21	23.80
246	94800001	97800000	0.2111	0.7924	26.64	24.23
246	95100001	98100000	0.2059	0.7964	25.85	23.44
246	95400001	98400000	0.1994	0.7978	25.00	22.59
246	95700001	98700000	0.2025	0.7978	25.38	22.97
246	96000001	99000000	0.2071	0.8031	25.79	23.38
246	96300001	99300000	0.2004	0.7884	25.42	23.01
246	96600001	99600000	0.2120	0.7930	26.73	24.32
246	96900001	99900000	0.2094	0.7984	26.22	23.81
246	97200001	100200000	0.2081	0.7993	26.04	23.63
246	97500001	100500000	0.2117	0.7980	26.52	24.11
246	97800001	100800000	0.2033	0.8007	25.39	22.98
246	98100001	101100000	0.2209	0.8078	27.34	24.93
246	98400001	101400000	0.2303	0.8151	28.25	25.84
246	98700001	101609050	0.2241	0.8094	26.85	24.44
269	1	3000000	0.1662	0.6420	25.89	23.48
269	300001	3300000	0.1711	0.6288	27.22	24.81
269	600001	3600000	0.1577	0.6360	24.80	22.39
269	900001	3900000	0.1589	0.6289	25.27	22.86
269	1200001	4200000	0.1670	0.6384	26.17	23.76
269	1500001	4500000	0.1634	0.6305	25.91	23.50
269	1800001	4800000	0.1603	0.6302	25.43	23.02
269	2100001	5100000	0.1595	0.6280	25.39	22.98
269	2400001	5400000	0.1544	0.6325	24.41	22.00
269	2700001	5700000	0.1577	0.6547	24.09	21.68
269	3000001	6000000	0.1429	0.6526	21.90	19.49
269	3300001	6300000	0.1438	0.6372	22.56	20.15
269	3600001	6600000	0.1392	0.6351	21.92	19.51
269	3900001	6900000	0.1308	0.6269	20.86	18.45
269	4200001	7200000	0.1248	0.6343	19.67	17.26
269	4500001	7500000	0.1269	0.6141	20.67	18.26
269	4800001	7800000	0.1228	0.6070	20.24	17.83
269	5100001	8100000	0.1149	0.6085	18.88	16.47
269	5400001	8400000	0.1167	0.6046	19.30	16.89
269	5700001	8700000	0.1134	0.5789	19.59	17.18
269	6000001	9000000	0.1190	0.5702	20.86	18.45
269	6300001	9300000	0.1075	0.5654	19.01	16.60
269	6600001	9600000	0.1075	0.5574	19.29	16.88
269	6900001	9900000	0.1059	0.5505	19.24	16.83
269	7200001	10200000	0.1085	0.5239	20.72	18.31
269	7500001	10500000	0.1254	0.5452	22.99	20.58
269	7800001	10800000	0.1253	0.5433	23.06	20.65
269	8100001	11100000	0.1354	0.5384	25.14	22.73
269	8400001	11400000	0.1398	0.5317	26.29	23.88
269	8700001	11700000	0.1497	0.5581	26.82	24.41
269	9000001	12000000	0.1489	0.5610	26.54	24.13
269	9300001	12300000	0.1574	0.5800	27.14	24.73
269	9600001	12600000	0.1660	0.5913	28.07	25.66
269	9900001	12900000	0.1731	0.6130	28.23	25.82
269	10200001	13200000	0.1801	0.6294	28.62	26.21
269	10500001	13500000	0.1767	0.6451	27.39	24.98
269	10800001	13800000	0.1743	0.6504	26.80	24.39
269	11100001	14100000	0.1609	0.6340	25.37	22.96
269	11400001	14400000	0.1657	0.6337	26.15	23.74
269	11700001	14700000	0.1529	0.6093	25.09	22.68
269	12000001	15000000	0.1601	0.6294	25.43	23.02
269	12300001	15300000	0.1550	0.6288	24.64	22.23
269	12600001	15600000	0.1596	0.6435	24.81	22.40
269	12900001	15900000	0.1536	0.6609	23.24	20.83
269	13200001	16032952	0.1418	0.6771	19.78	17.37
293	1	3000000	0.1364	0.7072	19.29	16.88
293	300001	3300000	0.1409	0.6964	20.24	17.83
293	600001	3600000	0.1558	0.6873	22.68	20.27
293	900001	3900000	0.1441	0.6805	21.18	18.77
293	1200001	4200000	0.1468	0.6790	21.62	19.21
293	1500001	4500000	0.1586	0.6896	23.00	20.59
293	1800001	4800000	0.1533	0.6842	22.40	19.99
293	2100001	5100000	0.1650	0.6971	23.68	21.27
293	2400001	5400000	0.1820	0.7222	25.20	22.79
293	2700001	5700000	0.1855	0.7262	25.55	23.14
293	3000001	6000000	0.1792	0.7350	24.38	21.97
293	3300001	6300000	0.1875	0.7541	24.86	22.45
293	3600001	6600000	0.1833	0.7765	23.61	21.20
293	3900001	6900000	0.1901	0.7847	24.22	21.81
293	4200001	7200000	0.1849	0.7800	23.70	21.29
293	4500001	7500000	0.1773	0.7791	22.75	20.34
293	4800001	7800000	0.1773	0.7896	22.46	20.05
293	5100001	8100000	0.1726	0.7852	21.98	19.57
293	5400001	8400000	0.1663	0.7788	21.35	18.94
293	5700001	8700000	0.1643	0.7796	21.08	18.67
293	6000001	9000000	0.1589	0.7758	20.49	18.08
293	6300001	9300000	0.1522	0.7732	19.69	17.28
293	6600001	9600000	0.1552	0.7570	20.50	18.09
293	6900001	9900000	0.1613	0.7632	21.14	18.73
293	7200001	10200000	0.1554	0.7709	20.16	17.75
293	7500001	10500000	0.1637	0.7703	21.25	18.84
293	7800001	10800000	0.1704	0.7726	22.05	19.64
293	8100001	11100000	0.1643	0.7742	21.22	18.81
293	8400001	11400000	0.1592	0.7631	20.86	18.45
293	8700001	11700000	0.1615	0.7462	21.64	19.23
293	9000001	12000000	0.1622	0.7475	21.70	19.29
293	9300001	12300000	0.1680	0.7542	22.28	19.87
293	9600001	12600000	0.1664	0.7570	21.98	19.57
293	9900001	12900000	0.1576	0.7501	21.01	18.60
293	10200001	13200000	0.1625	0.7440	21.85	19.44
293	10500001	13500000	0.1585	0.7580	20.91	18.50
293	10800001	13800000	0.1353	0.7531	17.97	15.56
293	11100001	14100000	0.1349	0.7486	18.02	15.61
293	11400001	14400000	0.1524	0.7576	20.11	17.70
293	11700001	14700000	0.1530	0.7745	19.75	17.34
293	12000001	15000000	0.1493	0.7661	19.49	17.08
293	12300001	15300000	0.1464	0.7462	19.62	17.21
293	12600001	15600000	0.1394	0.7489	18.62	16.21
293	12900001	15900000	0.1451	0.7516	19.30	16.89
293	13200001	16200000	0.1507	0.7488	20.13	17.72
293	13500001	16500000	0.1480	0.7320	20.22	17.81
293	13800001	16800000	0.1801	0.7312	24.63	22.22
293	14100001	17100000	0.1664	0.7317	22.74	20.33
293	14400001	17400000	0.1560	0.7393	21.10	18.69
293	14700001	17700000	0.1566	0.7308	21.43	19.02
293	15000001	18000000	0.1674	0.7344	22.79	20.38
293	15300001	18300000	0.1600	0.7560	21.17	18.76
293	15600001	18600000	0.1587	0.7482	21.21	18.80
293	15900001	18900000	0.1489	0.7265	20.49	18.08
293	16200001	19200000	0.1458	0.7137	20.43	18.02
293	16500001	19500000	0.1601	0.7126	22.46	20.05
293	16800001	19800000	0.1481	0.7145	20.73	18.32
293	17100001	20100000	0.1526	0.6942	21.98	19.57
293	17400001	20400000	0.1566	0.6887	22.74	20.33
293	17700001	20700000	0.1612	0.6873	23.46	21.05
293	18000001	21000000	0.1703	0.6718	25.35	22.94
293	18300001	21300000	0.1662	0.6420	25.89	23.48
293	18600001	21600000	0.1701	0.6390	26.61	24.20
293	18900001	21900000	0.1728	0.6644	26.02	23.61
293	19200001	22200000	0.1737	0.6812	25.49	23.08
293	19500001	22500000	0.1721	0.6768	25.43	23.02
293	19800001	22800000	0.1646	0.6727	24.46	22.05
293	20100001	23100000	0.1747	0.6811	25.65	23.24
293	20400001	23400000	0.1629	0.6787	24.01	21.60
293	20700001	23700000	0.1567	0.6702	23.38	20.97
293	21000001	24000000	0.1463	0.6918	21.15	18.74
293	21300001	24300000	0.1474	0.6966	21.15	18.74
293	21600001	24600000	0.1496	0.6942	21.55	19.14
293	21900001	24900000	0.1543	0.6938	22.24	19.83
293	22200001	25200000	0.1504	0.6981	21.55	19.14
293	22500001	25500000	0.1424	0.7105	20.04	17.63
293	22800001	25800000	0.1395	0.6902	20.22	17.81
293	23100001	26100000	0.1375	0.7009	19.61	17.20
293	23400001	26400000	0.1381	0.6910	19.98	17.57
293	23700001	26700000	0.1393	0.6997	19.91	17.50
293	24000001	27000000	0.1293	0.6732	19.21	16.80
293	24300001	27300000	0.1390	0.6737	20.64	18.23
293	24600001	27600000	0.1553	0.6697	23.19	20.78
293	24900001	27900000	0.1661	0.6595	25.18	22.77
293	25200001	28200000	0.1576	0.6356	24.79	22.38
293	25500001	28500000	0.1525	0.6199	24.60	22.19
293	25800001	28800000	0.1550	0.6394	24.24	21.83
293	26100001	29100000	0.1543	0.6259	24.65	22.24
293	26400001	29400000	0.1591	0.6386	24.92	22.51
293	26700001	29700000	0.1668	0.6360	26.22	23.81
293	27000001	30000000	0.1791	0.6432	27.85	25.44
293	27300001	30300000	0.1798	0.6640	27.07	24.66
293	27600001	30600000	0.1661	0.6620	25.10	22.69
293	27900001	30900000	0.1669	0.6563	25.43	23.02
293	28200001	31200000	0.1763	0.6567	26.85	24.44
293	28500001	31500000	0.1915	0.6563	29.18	26.77
293	28800001	31800000	0.1946	0.6461	30.11	27.70
293	29100001	32100000	0.2031	0.6651	30.54	28.13
293	29400001	32400000	0.2013	0.6341	31.74	29.33
293	29700001	32700000	0.1991	0.6333	31.45	29.04
293	30000001	33000000	0.2043	0.6534	31.26	28.85
293	30300001	33300000	0.2036	0.6328	32.17	29.76
293	30600001	33600000	0.1955	0.6440	30.36	27.95
293	30900001	33900000	0.1772	0.6226	28.47	26.06
293	31200001	34200000	0.1762	0.6270	28.11	25.70
293	31500001	34500000	0.1574	0.6322	24.89	22.48
293	31800001	34800000	0.1581	0.6529	24.22	21.81
293	32100001	34923414	0.1463	0.6347	21.70	19.29
344	1	267648	0.2528	0.9969	2.26	0
362	1	573386	0.1977	0.9706	3.89	1.48
423	1	796049	0.2451	0.8725	7.46	5.05
1087	1	3000000	0.1425	0.6881	20.70	18.29
1087	300001	3300000	0.1370	0.7044	19.45	17.04
1087	600001	3600000	0.1302	0.7081	18.39	15.98
1087	900001	3900000	0.1341	0.7192	18.64	16.23
1087	1200001	4200000	0.1480	0.7301	20.27	17.86
1087	1500001	4500000	0.1507	0.7400	20.37	17.96
1087	1800001	4800000	0.1487	0.7504	19.81	17.40
1087	2100001	5100000	0.1488	0.7417	20.07	17.66
1087	2400001	5400000	0.1568	0.7468	21.00	18.59
1087	2700001	5700000	0.1554	0.7393	21.02	18.61
1087	3000001	6000000	0.1746	0.7521	23.22	20.81
1087	3300001	6300000	0.1824	0.7438	24.53	22.12
1087	3600001	6600000	0.1823	0.7348	24.81	22.40
1087	3900001	6900000	0.1875	0.7310	25.65	23.24
1087	4200001	7200000	0.1759	0.7294	24.11	21.70
1087	4500001	7500000	0.1942	0.7407	26.21	23.80
1087	4800001	7800000	0.1989	0.7358	27.03	24.62
1087	5100001	8100000	0.2057	0.7432	27.67	25.26
1087	5400001	8400000	0.2044	0.7600	26.90	24.49
1087	5700001	8700000	0.2181	0.7559	28.85	26.44
1087	6000001	9000000	0.2021	0.7556	26.74	24.33
1087	6300001	9300000	0.2093	0.7589	27.58	25.17
1087	6600001	9600000	0.2154	0.7619	28.28	25.87
1087	6900001	9900000	0.2112	0.7657	27.58	25.17
1087	7200001	10200000	0.2218	0.7622	29.10	26.69
1087	7500001	10500000	0.2169	0.7581	28.61	26.20
1087	7800001	10800000	0.2275	0.7586	29.98	27.57
1087	8100001	11100000	0.2186	0.7621	28.68	26.27
1087	8400001	11400000	0.2154	0.7561	28.49	26.08
1087	8700001	11700000	0.2010	0.7661	26.23	23.82
1087	9000001	12000000	0.2133	0.7498	28.45	26.04
1087	9300001	12300000	0.2014	0.7180	28.05	25.64
1087	9600001	12600000	0.1903	0.7066	26.94	24.53
1087	9900001	12900000	0.1865	0.7041	26.49	24.08
1087	10200001	13200000	0.1870	0.7088	26.38	23.97
1087	10500001	13500000	0.1804	0.7105	25.40	22.99
1087	10800001	13800000	0.1832	0.7145	25.64	23.23
1087	11100001	14100000	0.1797	0.7112	25.27	22.86
1087	11400001	14400000	0.1885	0.7133	26.43	24.02
1087	11700001	14700000	0.1938	0.7190	26.95	24.54
1087	12000001	15000000	0.1809	0.7239	24.99	22.58
1087	12300001	15300000	0.2041	0.7515	27.16	24.75
1087	12600001	15600000	0.1977	0.7716	25.62	23.21
1087	12900001	15900000	0.2026	0.7553	26.82	24.41
1087	13200001	16200000	0.1986	0.7576	26.22	23.81
1087	13500001	16500000	0.1944	0.7577	25.65	23.24
1087	13800001	16800000	0.1862	0.7525	24.74	22.33
1087	14100001	17100000	0.1856	0.7537	24.62	22.21
1087	14400001	17400000	0.1827	0.7563	24.16	21.75
1087	14700001	17700000	0.1764	0.7564	23.32	20.91
1087	15000001	18000000	0.1797	0.7587	23.68	21.27
1087	15300001	18300000	0.1532	0.7580	20.20	17.79
1087	15600001	18600000	0.1872	0.7433	25.19	22.78
1087	15900001	18900000	0.1823	0.7484	24.37	21.96
1087	16200001	19200000	0.1923	0.7302	26.33	23.92
1087	16500001	19500000	0.2015	0.7187	28.03	25.62
1087	16800001	19800000	0.1966	0.7228	27.19	24.78
1087	17100001	20100000	0.2031	0.7273	27.93	25.52
1087	17400001	20400000	0.2019	0.7259	27.81	25.40
1087	17700001	20700000	0.2056	0.7215	28.50	26.09
1087	18000001	21000000	0.1918	0.7319	26.21	23.80
1087	18300001	21300000	0.2120	0.7379	28.73	26.32
1087	18600001	21600000	0.1903	0.7504	25.36	22.95
1087	18900001	21900000	0.1823	0.7569	24.09	21.68
1087	19200001	22200000	0.1814	0.7712	23.53	21.12
1087	19500001	22500000	0.1665	0.7761	21.45	19.04
1087	19800001	22800000	0.1704	0.7758	21.96	19.55
1087	20100001	23100000	0.1700	0.7732	21.99	19.58
1087	20400001	23400000	0.1543	0.7762	19.88	17.47
1087	20700001	23700000	0.1535	0.7619	20.15	17.74
1087	21000001	24000000	0.1674	0.7604	22.01	19.60
1087	21300001	24300000	0.1698	0.7627	22.27	19.86
1087	21600001	24600000	0.1655	0.7638	21.66	19.25
1087	21900001	24900000	0.1825	0.7693	23.72	21.31
1087	22200001	25200000	0.1801	0.7801	23.08	20.67
1087	22500001	25500000	0.1888	0.7884	23.94	21.53
1087	22800001	25800000	0.1859	0.7948	23.39	20.98
1087	23100001	26100000	0.1924	0.8035	23.94	21.53
1087	23400001	26400000	0.2134	0.8018	26.62	24.21
1087	23700001	26700000	0.2086	0.8134	25.65	23.24
1087	24000001	27000000	0.1983	0.8049	24.64	22.23
1087	24300001	27300000	0.1775	0.7845	22.63	20.22
1087	24600001	27600000	0.1842	0.7893	23.33	20.92
1087	24900001	27900000	0.1572	0.7751	20.28	17.87
1087	25200001	28200000	0.1631	0.7653	21.31	18.90
1087	25500001	28500000	0.1613	0.7709	20.93	18.52
1087	25800001	28800000	0.1571	0.7677	20.47	18.06
1087	26100001	29100000	0.1599	0.7598	21.05	18.64
1087	26400001	29400000	0.1494	0.7459	20.03	17.62
1087	26700001	29700000	0.1535	0.7369	20.83	18.42
1087	27000001	30000000	0.1711	0.7449	22.97	20.56
1087	27300001	30300000	0.1756	0.7744	22.67	20.26
1087	27600001	30600000	0.1762	0.7748	22.74	20.33
1087	27900001	30900000	0.1977	0.7973	24.80	22.39
1087	28200001	31200000	0.1895	0.7953	23.83	21.42
1087	28500001	31500000	0.1822	0.8003	22.77	20.36
1087	28800001	31800000	0.1888	0.7941	23.78	21.37
1087	29100001	32100000	0.1715	0.7924	21.64	19.23
1087	29400001	32400000	0.1642	0.7931	20.70	18.29
1087	29700001	32700000	0.1586	0.8027	19.76	17.35
1087	30000001	33000000	0.1514	0.7915	19.13	16.72
1087	30300001	33300000	0.1564	0.7891	19.82	17.41
1087	30600001	33600000	0.1590	0.7890	20.16	17.75
1087	30900001	33900000	0.1508	0.7895	19.10	16.69
1087	31200001	34200000	0.1472	0.7885	18.67	16.26
1087	31500001	34500000	0.1443	0.7787	18.53	16.12
1087	31800001	34800000	0.1444	0.7850	18.39	15.98
1087	32100001	35100000	0.1532	0.7892	19.42	17.01
1087	32400001	35400000	0.1575	0.7842	20.08	17.67
1087	32700001	35700000	0.1588	0.7825	20.29	17.88
1087	33000001	36000000	0.1550	0.7873	19.68	17.27
1087	33300001	36300000	0.1519	0.7788	19.50	17.09
1087	33600001	36600000	0.1412	0.7743	18.24	15.83
1087	33900001	36900000	0.1419	0.7712	18.40	15.99
1087	34200001	37200000	0.1431	0.7779	18.40	15.99
1087	34500001	37500000	0.1479	0.7850	18.84	16.43
1087	34800001	37800000	0.1371	0.7870	17.43	15.02
1087	35100001	38100000	0.1454	0.7900	18.40	15.99
1087	35400001	38400000	0.1429	0.8054	17.74	15.33
1087	35700001	38700000	0.1554	0.8132	19.11	16.70
1087	36000001	39000000	0.1586	0.8208	19.33	16.92
1087	36300001	39300000	0.1518	0.8169	18.59	16.18
1087	36600001	39600000	0.1609	0.8147	19.75	17.34
1087	36900001	39900000	0.1611	0.8082	19.93	17.52
1087	37200001	40200000	0.1543	0.8059	19.15	16.74
1087	37500001	40500000	0.1575	0.8024	19.63	17.22
1087	37800001	40800000	0.1640	0.7959	20.60	18.19
1087	38100001	41100000	0.1555	0.7912	19.66	17.25
1087	38400001	41400000	0.1609	0.7929	20.30	17.89
1087	38700001	41700000	0.1643	0.7863	20.89	18.48
1087	39000001	42000000	0.1663	0.7852	21.18	18.77
1087	39300001	42300000	0.1670	0.7924	21.08	18.67
1087	39600001	42600000	0.1632	0.7987	20.44	18.03
1087	39900001	42900000	0.1631	0.8032	20.31	17.90
1087	40200001	43200000	0.1696	0.8148	20.82	18.41
1087	40500001	43500000	0.1732	0.8110	21.36	18.95
1087	40800001	43800000	0.1661	0.8190	20.28	17.87
1087	41100001	44100000	0.1575	0.8147	19.33	16.92
1087	41400001	44400000	0.1576	0.8173	19.29	16.88
1087	41700001	44700000	0.1519	0.8201	18.52	16.11
1087	42000001	45000000	0.1456	0.8164	17.84	15.43
1087	42300001	45300000	0.1656	0.8248	20.07	17.66
1087	42600001	45600000	0.1560	0.8169	19.09	16.68
1087	42900001	45900000	0.1628	0.8180	19.90	17.49
1087	43200001	46200000	0.1520	0.8052	18.88	16.47
1087	43500001	46500000	0.1674	0.8117	20.63	18.22
1087	43800001	46800000	0.1809	0.8158	22.17	19.76
1087	44100001	47100000	0.1852	0.8164	22.68	20.27
1087	44400001	47400000	0.1852	0.8189	22.61	20.20
1087	44700001	47700000	0.1739	0.8225	21.14	18.73
1087	45000001	48000000	0.1799	0.8243	21.82	19.41
1087	45300001	48300000	0.1660	0.8023	20.70	18.29
1087	45600001	48600000	0.1827	0.8107	22.54	20.13
1087	45900001	48900000	0.1644	0.7980	20.60	18.19
1087	46200001	49200000	0.1833	0.8057	22.75	20.34
1087	46500001	49500000	0.1786	0.8098	22.05	19.64
1087	46800001	49800000	0.1709	0.7979	21.42	19.01
1087	47100001	50100000	0.1793	0.8045	22.29	19.88
1087	47400001	50400000	0.1788	0.8048	22.21	19.80
1087	47700001	50700000	0.1860	0.8116	22.92	20.51
1087	48000001	51000000	0.1871	0.8153	22.95	20.54
1087	48300001	51300000	0.1831	0.8243	22.21	19.80
1087	48600001	51600000	0.1842	0.8161	22.57	20.16
1087	48900001	51900000	0.1955	0.8331	23.46	21.05
1087	49200001	52200000	0.1962	0.8312	23.61	21.20
1087	49500001	52500000	0.1876	0.8238	22.77	20.36
1087	49800001	52800000	0.1862	0.8218	22.65	20.24
1087	50100001	53100000	0.1863	0.8183	22.77	20.36
1087	50400001	53400000	0.1852	0.8113	22.83	20.42
1087	50700001	53700000	0.1856	0.7959	23.33	20.92
1087	51000001	54000000	0.1856	0.7941	23.38	20.97
1087	51300001	54300000	0.1893	0.7972	23.75	21.34
1087	51600001	54600000	0.1878	0.8029	23.39	20.98
1087	51900001	54900000	0.1961	0.7860	24.96	22.55
1087	52200001	55200000	0.1893	0.7871	24.04	21.63
1087	52500001	55500000	0.1919	0.7880	24.35	21.94
1087	52800001	55800000	0.1892	0.7973	23.73	21.32
1087	53100001	56100000	0.1890	0.8038	23.52	21.11
1087	53400001	56400000	0.1845	0.8079	22.84	20.43
1087	53700001	56700000	0.1761	0.8079	21.80	19.39
1087	54000001	57000000	0.1736	0.8015	21.66	19.25
1087	54300001	57300000	0.1737	0.7877	22.05	19.64
1087	54600001	57600000	0.1675	0.7777	21.54	19.13
1087	54900001	57900000	0.1619	0.7909	20.48	18.07
1087	55200001	58200000	0.1614	0.7875	20.49	18.08
1087	55500001	58500000	0.1632	0.7917	20.62	18.21
1087	55800001	58800000	0.1589	0.7901	20.11	17.70
1087	56100001	59100000	0.1526	0.7854	19.42	17.01
1087	56400001	59400000	0.1604	0.7845	20.44	18.03
1087	56700001	59700000	0.1599	0.7887	20.28	17.87
1087	57000001	60000000	0.1699	0.7924	21.44	19.03
1087	57300001	60300000	0.1756	0.8123	21.62	19.21
1087	57600001	60600000	0.1687	0.8185	20.61	18.20
1087	57900001	60900000	0.1792	0.8093	22.14	19.73
1087	58200001	61200000	0.1762	0.8193	21.50	19.09
1087	58500001	61500000	0.1667	0.8101	20.58	18.17
1087	58800001	61800000	0.1801	0.8085	22.28	19.87
1087	59100001	62100000	0.1988	0.8063	24.65	22.24
1087	59400001	62400000	0.1872	0.8002	23.40	20.99
1087	59700001	62700000	0.2019	0.7948	25.40	22.99
1087	60000001	63000000	0.1836	0.8003	22.94	20.53
1087	60300001	63300000	0.1787	0.7966	22.43	20.02
1087	60600001	63600000	0.1875	0.8057	23.28	20.87
1087	60900001	63900000	0.1676	0.8178	20.49	18.08
1087	61200001	64200000	0.1709	0.8013	21.33	18.92
1087	61500001	64500000	0.1660	0.8069	20.57	18.16
1087	61800001	64800000	0.1536	0.8054	19.07	16.66
1087	62100001	65100000	0.1242	0.8095	15.35	12.94
1087	62400001	65400000	0.1368	0.8127	16.83	14.42
1087	62700001	65700000	0.1346	0.8148	16.52	14.11
1087	63000001	66000000	0.1448	0.8149	17.77	15.36
1087	63300001	66300000	0.1475	0.8168	18.06	15.65
1087	63600001	66600000	0.1439	0.8115	17.73	15.32
1087	63900001	66900000	0.1563	0.7996	19.54	17.13
1087	64200001	67200000	0.1538	0.8150	18.87	16.46
1087	64500001	67500000	0.1690	0.8150	20.73	18.32
1087	64800001	67800000	0.1773	0.8142	21.78	19.37
1087	65100001	68100000	0.1900	0.8144	23.33	20.92
1087	65400001	68400000	0.1829	0.8255	22.16	19.75
1087	65700001	68700000	0.1801	0.8229	21.88	19.47
1087	66000001	69000000	0.1814	0.8134	22.30	19.89
1087	66300001	69300000	0.1743	0.8173	21.33	18.92
1087	66600001	69600000	0.1886	0.8114	23.24	20.83
1087	66900001	69900000	0.1820	0.8206	22.18	19.77
1087	67200001	70200000	0.1895	0.8131	23.31	20.90
1087	67500001	70500000	0.1744	0.8100	21.53	19.12
1087	67800001	70800000	0.1734	0.8123	21.34	18.93
1087	68100001	71100000	0.1743	0.8060	21.63	19.22
1087	68400001	71400000	0.1716	0.7917	21.68	19.27
1087	68700001	71700000	0.1647	0.7919	20.79	18.38
1087	69000001	72000000	0.1564	0.8038	19.45	17.04
1087	69300001	72300000	0.1694	0.8030	21.09	18.68
1087	69600001	72600000	0.1479	0.8030	18.42	16.01
1087	69900001	72900000	0.1553	0.8066	19.25	16.84
1087	70200001	73200000	0.1610	0.8046	20.01	17.60
1087	70500001	73500000	0.1604	0.8079	19.85	17.44
1087	70800001	73800000	0.1631	0.8173	19.96	17.55
1087	71100001	74100000	0.1606	0.8255	19.45	17.04
1087	71400001	74400000	0.1648	0.8274	19.91	17.50
1087	71700001	74700000	0.1677	0.8385	20.00	17.59
1087	72000001	75000000	0.1774	0.8379	21.17	18.76
1087	72300001	75300000	0.1632	0.8286	19.70	17.29
1087	72600001	75600000	0.1937	0.8349	23.21	20.80
1087	72900001	75900000	0.2034	0.8334	24.41	22.00
1087	73200001	76200000	0.1878	0.8311	22.59	20.18
1087	73500001	76500000	0.1974	0.8356	23.63	21.22
1087	73800001	76800000	0.1993	0.8329	23.93	21.52
1087	74100001	77100000	0.2045	0.8378	24.41	22.00
1087	74400001	77400000	0.2074	0.8431	24.61	22.20
1087	74700001	77700000	0.2079	0.8499	24.47	22.06
1087	75000001	78000000	0.2052	0.8518	24.09	21.68
1087	75300001	78300000	0.1929	0.8597	22.44	20.03
1087	75600001	78600000	0.1693	0.8614	19.65	17.24
1087	75900001	78900000	0.1523	0.8632	17.65	15.24
1087	76200001	79200000	0.1648	0.8648	19.06	16.65
1087	76500001	79500000	0.1678	0.8640	19.42	17.01
1087	76800001	79800000	0.1687	0.8678	19.45	17.04
1087	77100001	80100000	0.1570	0.8608	18.23	15.82
1087	77400001	80400000	0.1528	0.8582	17.81	15.40
1087	77700001	80700000	0.1522	0.8485	17.94	15.53
1087	78000001	81000000	0.1487	0.8490	17.52	15.11
1087	78300001	81300000	0.1604	0.8378	19.14	16.73
1087	78600001	81600000	0.1692	0.8416	20.10	17.69
1087	78900001	81900000	0.1695	0.8407	20.16	17.75
1087	79200001	82200000	0.1734	0.8384	20.68	18.27
1087	79500001	82500000	0.1738	0.8382	20.74	18.33
1087	79800001	82800000	0.1737	0.8363	20.77	18.36
1087	80100001	83100000	0.1923	0.8282	23.22	20.81
1087	80400001	83400000	0.2015	0.8312	24.25	21.84
1087	80700001	83700000	0.1945	0.8258	23.56	21.15
1087	81000001	84000000	0.2010	0.8204	24.50	22.09
1087	81300001	84300000	0.2057	0.8320	24.72	22.31
1087	81600001	84600000	0.2045	0.8272	24.72	22.31
1087	81900001	84900000	0.1982	0.8157	24.30	21.89
1087	82200001	85200000	0.1829	0.8129	22.49	20.08
1087	82500001	85500000	0.1819	0.8098	22.47	20.06
1087	82800001	85800000	0.1743	0.8053	21.65	19.24
1087	83100001	86100000	0.1668	0.8217	20.30	17.89
1087	83400001	86400000	0.1573	0.8191	19.21	16.80
1087	83700001	86700000	0.1703	0.8196	20.78	18.37
1087	84000001	87000000	0.1655	0.8222	20.13	17.72
1087	84300001	87300000	0.1736	0.8257	21.02	18.61
1087	84600001	87600000	0.1767	0.8327	21.22	18.81
1087	84900001	87900000	0.1773	0.8449	20.98	18.57
1087	85200001	88200000	0.1758	0.8583	20.48	18.07
1087	85500001	88500000	0.1695	0.8664	19.56	17.15
1087	85800001	88800000	0.1707	0.8602	19.85	17.44
1087	86100001	89100000	0.1813	0.8560	21.18	18.77
1087	86400001	89400000	0.1858	0.8580	21.66	19.25
1087	86700001	89700000	0.1693	0.8672	19.53	17.12
1087	87000001	90000000	0.1696	0.8604	19.72	17.31
1087	87300001	90300000	0.1722	0.8582	20.07	17.66
1087	87600001	90600000	0.1651	0.8591	19.22	16.81
1087	87900001	90900000	0.1728	0.8581	20.13	17.72
1087	88200001	91200000	0.1817	0.8605	21.12	18.71
1087	88500001	91500000	0.1810	0.8610	21.02	18.61
1087	88800001	91780591	0.1804	0.8614	20.80	18.39
1161	1	3000000	0.2281	0.8848	25.78	23.37
1161	300001	3300000	0.2041	0.8825	23.13	20.72
1161	600001	3600000	0.2012	0.8770	22.94	20.53
1161	900001	3900000	0.1975	0.8718	22.66	20.25
1161	1200001	4200000	0.1817	0.8766	20.73	18.32
1161	1500001	4500000	0.1770	0.8696	20.35	17.94
1161	1800001	4800000	0.1646	0.8643	19.05	16.64
1161	2100001	5100000	0.1637	0.8626	18.98	16.57
1161	2400001	5400000	0.1714	0.8746	19.59	17.18
1161	2700001	5700000	0.1799	0.8752	20.56	18.15
1161	3000001	6000000	0.1895	0.8701	21.78	19.37
1161	3300001	6300000	0.1926	0.8594	22.42	20.01
1161	3600001	6600000	0.1806	0.8566	21.08	18.67
1161	3900001	6900000	0.1747	0.8538	20.46	18.05
1161	4200001	7200000	0.1638	0.8451	19.38	16.97
1161	4500001	7500000	0.1583	0.8321	19.03	16.62
1161	4800001	7800000	0.1745	0.8358	20.87	18.46
1161	5100001	8100000	0.1690	0.8486	19.92	17.51
1161	5400001	8400000	0.1653	0.8475	19.51	17.10
1161	5700001	8700000	0.1710	0.8352	20.47	18.06
1161	6000001	9000000	0.1699	0.8261	20.57	18.16
1161	6300001	9300000	0.1737	0.8240	21.08	18.67
1161	6600001	9600000	0.1735	0.8215	21.12	18.71
1161	6900001	9900000	0.1770	0.8294	21.34	18.93
1161	7200001	10200000	0.1898	0.8385	22.64	20.23
1161	7500001	10500000	0.1930	0.8470	22.79	20.38
1161	7800001	10800000	0.1943	0.8426	23.05	20.64
1161	8100001	11100000	0.1968	0.8238	23.89	21.48
1161	8400001	11400000	0.1911	0.8184	23.35	20.94
1161	8700001	11700000	0.1973	0.8203	24.05	21.64
1161	9000001	12000000	0.2024	0.8298	24.39	21.98
1161	9300001	12300000	0.1938	0.8250	23.49	21.08
1161	9600001	12600000	0.1953	0.8302	23.52	21.11
1161	9900001	12900000	0.1929	0.8234	23.42	21.01
1161	10200001	13200000	0.1841	0.8169	22.53	20.12
1161	10500001	13500000	0.1883	0.8151	23.10	20.69
1161	10800001	13800000	0.1887	0.8191	23.04	20.63
1161	11100001	14100000	0.1963	0.8174	24.01	21.60
1161	11400001	14400000	0.1938	0.8158	23.76	21.35
1161	11700001	14700000	0.1761	0.8183	21.52	19.11
1161	12000001	15000000	0.1737	0.8067	21.54	19.13
1161	12300001	15300000	0.1852	0.8063	22.97	20.56
1161	12600001	15600000	0.1779	0.7914	22.48	20.07
1161	12900001	15900000	0.1825	0.7894	23.12	20.71
1161	13200001	16200000	0.1929	0.7784	24.78	22.37
1161	13500001	16500000	0.1740	0.7738	22.49	20.08
1161	13800001	16800000	0.1633	0.7571	21.57	19.16
1161	14100001	17100000	0.1711	0.7555	22.64	20.23
1161	14400001	17400000	0.1741	0.7575	22.99	20.58
1161	14700001	17700000	0.1824	0.7524	24.24	21.83
1161	15000001	18000000	0.1703	0.7528	22.63	20.22
1161	15300001	18300000	0.1667	0.7519	22.17	19.76
1161	15600001	18600000	0.1831	0.7680	23.84	21.43
1161	15900001	18900000	0.1831	0.7753	23.62	21.21
1161	16200001	19200000	0.1797	0.7870	22.83	20.42
1161	16500001	19500000	0.1881	0.7703	24.42	22.01
1161	16800001	19800000	0.1767	0.7650	23.09	20.68
1161	17100001	20100000	0.1551	0.7573	20.49	18.08
1161	17400001	20400000	0.1473	0.7554	19.50	17.09
1161	17700001	20700000	0.1440	0.7690	18.73	16.32
1161	18000001	21000000	0.1607	0.7802	20.59	18.18
1161	18300001	21300000	0.1560	0.7850	19.88	17.47
1161	18600001	21600000	0.1397	0.7687	18.18	15.77
1161	18900001	21900000	0.1340	0.7620	17.58	15.17
1161	19200001	22200000	0.1319	0.7606	17.34	14.93
1161	19500001	22500000	0.1404	0.7820	17.95	15.54
1161	19800001	22800000	0.1459	0.7839	18.61	16.20
1161	20100001	23100000	0.1597	0.7981	20.01	17.60
1161	20400001	23400000	0.1597	0.7919	20.16	17.75
1161	20700001	23700000	0.1532	0.7703	19.88	17.47
1161	21000001	24000000	0.1640	0.7694	21.31	18.90
1161	21300001	24300000	0.1649	0.7551	21.84	19.43
1161	21600001	24600000	0.1755	0.7665	22.89	20.48
1161	21900001	24900000	0.1653	0.7664	21.57	19.16
1161	22200001	25200000	0.1770	0.7748	22.84	20.43
1161	22500001	25500000	0.1683	0.7731	21.78	19.37
1161	22800001	25800000	0.1766	0.7836	22.53	20.12
1161	23100001	26100000	0.1677	0.7774	21.57	19.16
1161	23400001	26400000	0.1752	0.7904	22.17	19.76
1161	23700001	26700000	0.2006	0.7980	25.13	22.72
1161	24000001	27000000	0.1796	0.7956	22.58	20.17
1161	24300001	27300000	0.1827	0.8099	22.56	20.15
1161	24600001	27600000	0.1819	0.8144	22.34	19.93
1161	24900001	27900000	0.1963	0.8182	23.99	21.58
1161	25200001	28200000	0.1844	0.8137	22.66	20.25
1161	25500001	28500000	0.1855	0.8170	22.70	20.29
1161	25800001	28800000	0.1873	0.8222	22.78	20.37
1161	26100001	29100000	0.2054	0.8312	24.71	22.30
1161	26400001	29400000	0.2049	0.8288	24.72	22.31
1161	26700001	29700000	0.1928	0.8272	23.30	20.89
1161	27000001	30000000	0.1951	0.8343	23.38	20.97
1161	27300001	30300000	0.1952	0.8357	23.36	20.95
1161	27600001	30600000	0.1971	0.8332	23.65	21.24
1161	27900001	30900000	0.2039	0.8344	24.43	22.02
1161	28200001	31200000	0.2061	0.8283	24.88	22.47
1161	28500001	31500000	0.2119	0.8289	25.56	23.15
1161	28800001	31800000	0.2254	0.8335	27.04	24.63
1161	29100001	32100000	0.2111	0.8249	25.59	23.18
1161	29400001	32400000	0.2177	0.8277	26.30	23.89
1161	29700001	32700000	0.2025	0.8297	24.41	22.00
1161	30000001	33000000	0.2003	0.8293	24.16	21.75
1161	30300001	33300000	0.2016	0.8216	24.54	22.13
1161	30600001	33600000	0.2028	0.8248	24.58	22.17
1161	30900001	33900000	0.1869	0.8225	22.73	20.32
1161	31200001	34200000	0.1859	0.8387	22.17	19.76
1161	31500001	34500000	0.1723	0.8350	20.63	18.22
1161	31800001	34800000	0.1616	0.8381	19.29	16.88
1161	32100001	35100000	0.1598	0.8324	19.20	16.79
1161	32400001	35400000	0.1612	0.7978	20.20	17.79
1161	32700001	35700000	0.1765	0.7790	22.65	20.24
1161	33000001	36000000	0.1838	0.7478	24.57	22.16
1161	33300001	36300000	0.1890	0.7324	25.80	23.39
1161	33600001	36600000	0.1942	0.7040	27.59	25.18
1161	33900001	36900000	0.2081	0.6795	30.63	28.22
1161	34200001	37200000	0.2079	0.6340	32.79	30.38
1161	34500001	37500000	0.2260	0.6037	37.43	35.02
1161	34800001	37800000	0.2159	0.5635	38.32	35.91
1161	35100001	38100000	0.2282	0.5581	40.89	38.48
1161	35400001	38400000	0.2208	0.5609	39.36	36.95
1161	35700001	38700000	0.2378	0.5729	41.51	39.10
1161	36000001	39000000	0.2384	0.5720	41.68	39.27
1161	36300001	39300000	0.2414	0.5685	42.47	40.06
1161	36600001	39600000	0.2388	0.5761	41.44	39.03
1161	36900001	39900000	0.2323	0.5925	39.22	36.81
1161	37200001	40200000	0.2381	0.6005	39.64	37.23
1161	37500001	40500000	0.2318	0.6160	37.63	35.22
1161	37800001	40800000	0.2390	0.6163	38.77	36.36
1161	38100001	41100000	0.2404	0.6068	39.62	37.21
1161	38400001	41400000	0.2371	0.5921	40.04	37.63
1161	38700001	41692157	0.1973	0.5414	36.34	33.93
1218	1	3000000	0.1920	0.7110	27.01	24.60
1218	300001	3300000	0.1790	0.7112	25.18	22.77
1218	600001	3600000	0.1724	0.7097	24.30	21.89
1218	900001	3900000	0.1768	0.7036	25.13	22.72
1218	1200001	4200000	0.1838	0.7060	26.04	23.63
1218	1500001	4500000	0.1763	0.6897	25.56	23.15
1218	1800001	4800000	0.1855	0.6728	27.57	25.16
1218	2100001	5100000	0.1853	0.6614	28.01	25.60
1218	2400001	5400000	0.1820	0.6713	27.12	24.71
1218	2700001	5700000	0.1680	0.6714	25.02	22.61
1218	3000001	6000000	0.1562	0.6709	23.29	20.88
1218	3300001	6300000	0.1532	0.6419	23.87	21.46
1218	3600001	6600000	0.1597	0.6344	25.17	22.76
1218	3900001	6900000	0.1576	0.6324	24.92	22.51
1218	4200001	7200000	0.1522	0.6227	24.44	22.03
1218	4500001	7500000	0.1473	0.6435	22.89	20.48
1218	4800001	7800000	0.1367	0.6456	21.18	18.77
1218	5100001	8100000	0.1258	0.6654	18.90	16.49
1218	5400001	8400000	0.1204	0.6754	17.83	15.42
1218	5700001	8700000	0.1310	0.7092	18.47	16.06
1218	6000001	9000000	0.1437	0.7199	19.96	17.55
1218	6300001	9300000	0.1507	0.7388	20.39	17.98
1218	6600001	9600000	0.1505	0.7480	20.12	17.71
1218	6900001	9900000	0.1532	0.7582	20.21	17.80
1218	7200001	10200000	0.1503	0.7457	20.15	17.74
1218	7500001	10500000	0.1560	0.7395	21.10	18.69
1218	7800001	10800000	0.1660	0.7312	22.70	20.29
1218	8100001	11100000	0.1844	0.7040	26.20	23.79
1218	8400001	11400000	0.1896	0.6817	27.81	25.40
1218	8700001	11700000	0.1951	0.6362	30.66	28.25
1218	9000001	12000000	0.1886	0.6149	30.67	28.26
1218	9300001	12300000	0.1888	0.6002	31.46	29.05
1218	9600001	12600000	0.1825	0.5754	31.71	29.30
1218	9900001	12900000	0.1815	0.5536	32.79	30.38
1218	10200001	13200000	0.1762	0.5609	31.42	29.01
1218	10500001	13500000	0.1811	0.5519	32.81	30.40
1218	10800001	13800000	0.1800	0.5607	32.10	29.69
1218	11100001	14100000	0.1677	0.5590	30.00	27.59
1218	11400001	14400000	0.1658	0.5472	30.30	27.89
1218	11700001	14700000	0.1589	0.5526	28.75	26.34
1218	12000001	15000000	0.1625	0.5477	29.66	27.25
1218	12300001	15300000	0.1665	0.5470	30.44	28.03
1218	12600001	15600000	0.1822	0.5586	32.62	30.21
1218	12900001	15900000	0.1825	0.5617	32.50	30.09
1218	13200001	16200000	0.1768	0.5366	32.94	30.53
1218	13500001	16500000	0.1614	0.5454	29.60	27.19
1218	13800001	16800000	0.1594	0.5665	28.14	25.73
1218	14100001	17100000	0.1626	0.5386	30.19	27.78
1218	14400001	17105708	0.1634	0.5452	27.03	24.62
1222	1	3000000	0.1826	0.8741	20.89	18.48
1222	300001	3300000	0.1757	0.8662	20.28	17.87
1222	600001	3600000	0.1605	0.8539	18.80	16.39
1222	900001	3900000	0.1639	0.8574	19.11	16.70
1222	1200001	4200000	0.1572	0.8501	18.49	16.08
1222	1500001	4500000	0.1602	0.8447	18.97	16.56
1222	1800001	4800000	0.1704	0.8446	20.18	17.77
1222	2100001	5100000	0.1800	0.8447	21.31	18.90
1222	2400001	5400000	0.1802	0.8462	21.29	18.88
1222	2700001	5700000	0.1815	0.8385	21.65	19.24
1222	3000001	6000000	0.1872	0.8354	22.40	19.99
1222	3300001	6300000	0.1803	0.8328	21.65	19.24
1222	3600001	6600000	0.1788	0.8273	21.61	19.20
1222	3900001	6900000	0.1657	0.8247	20.10	17.69
1222	4200001	7200000	0.1613	0.8250	19.55	17.14
1222	4500001	7500000	0.1707	0.8308	20.54	18.13
1222	4800001	7800000	0.1653	0.8093	20.43	18.02
1222	5100001	8100000	0.1553	0.8094	19.19	16.78
1222	5400001	8400000	0.1612	0.8023	20.09	17.68
1222	5700001	8700000	0.1562	0.7983	19.57	17.16
1222	6000001	9000000	0.1540	0.7921	19.45	17.04
1222	6300001	9300000	0.1544	0.7951	19.42	17.01
1222	6600001	9600000	0.1577	0.8131	19.39	16.98
1222	6900001	9900000	0.1527	0.7986	19.13	16.72
1222	7200001	10200000	0.1650	0.7894	20.90	18.49
1222	7500001	10500000	0.1591	0.7853	20.25	17.84
1222	7800001	10800000	0.1699	0.8113	20.94	18.53
1222	8100001	11100000	0.1740	0.8097	21.49	19.08
1222	8400001	11400000	0.1767	0.7928	22.29	19.88
1222	8700001	11700000	0.1896	0.8014	23.66	21.25
1222	9000001	12000000	0.1899	0.8093	23.46	21.05
1222	9300001	12300000	0.2021	0.8073	25.04	22.63
1222	9600001	12600000	0.2079	0.8021	25.91	23.50
1222	9900001	12900000	0.2245	0.8119	27.65	25.24
1222	10200001	13200000	0.2181	0.8036	27.14	24.73
1222	10500001	13500000	0.2222	0.8088	27.47	25.06
1222	10800001	13800000	0.2149	0.7900	27.20	24.79
1222	11100001	14100000	0.2129	0.7858	27.10	24.69
1222	11400001	14400000	0.2220	0.8146	27.25	24.84
1222	11700001	14700000	0.2209	0.8109	27.24	24.83
1222	12000001	15000000	0.2035	0.8051	25.28	22.87
1222	12300001	15300000	0.2018	0.8018	25.17	22.76
1222	12600001	15600000	0.1968	0.7899	24.92	22.51
[truncated: 4,813 more rows]
