# Supplementary material for: Effect of sequence depth and length in long-read assembly of the maize inbred NC358
Source: Nat Commun. 2020 May 8;11:2288. doi: 10.1038/s41467-020-16037-7 (PMC7211024; doi:10.1038/s41467-020-16037-7)
Supplement: Supplementary file 4 — Source Data [file 41467_2020_16037_MOESM4_ESM.zip › Source Data/Fig. 1F, Suppl. Fig. 8/CML247NGS_v1.2_GCA_002682915.2.fa.out.LAI.chr]

Chr	From	To	Intact	Total	raw_LAI	LAI
CML247_chr1	1	3000000	0.1250	0.6972	17.92	13.79
CML247_chr1	300001	3300000	0.1239	0.7147	17.33	13.20
CML247_chr1	600001	3600000	0.1289	0.7141	18.06	13.93
CML247_chr1	900001	3900000	0.1248	0.6992	17.85	13.72
CML247_chr1	1200001	4200000	0.1098	0.6685	16.42	12.29
CML247_chr1	1500001	4500000	0.0911	0.6625	13.76	9.63
CML247_chr1	1800001	4800000	0.0778	0.6473	12.02	7.89
CML247_chr1	2100001	5100000	0.0665	0.6475	10.27	6.14
CML247_chr1	2400001	5400000	0.0567	0.6532	8.68	4.55
CML247_chr1	2700001	5700000	0.0552	0.6442	8.57	4.44
CML247_chr1	3000001	6000000	0.0550	0.6297	8.73	4.60
CML247_chr1	3300001	6300000	0.0545	0.6073	8.97	4.84
CML247_chr1	3600001	6600000	0.0473	0.6192	7.65	3.52
CML247_chr1	3900001	6900000	0.0474	0.6204	7.63	3.50
CML247_chr1	4200001	7200000	0.0686	0.6286	10.92	6.79
CML247_chr1	4500001	7500000	0.0820	0.6198	13.24	9.11
CML247_chr1	4800001	7800000	0.0840	0.6079	13.82	9.69
CML247_chr1	5100001	8100000	0.0948	0.6229	15.21	11.08
CML247_chr1	5400001	8400000	0.0979	0.6269	15.61	11.48
CML247_chr1	5700001	8700000	0.0914	0.6198	14.74	10.61
CML247_chr1	6000001	9000000	0.0984	0.6326	15.55	11.42
CML247_chr1	6300001	9300000	0.1011	0.6520	15.51	11.38
CML247_chr1	6600001	9600000	0.1017	0.6466	15.73	11.60
CML247_chr1	6900001	9900000	0.0966	0.6161	15.67	11.54
CML247_chr1	7200001	10200000	0.0884	0.5921	14.92	10.79
CML247_chr1	7500001	10500000	0.0811	0.6100	13.30	9.17
CML247_chr1	7800001	10800000	0.0784	0.6116	12.83	8.70
CML247_chr1	8100001	11100000	0.0803	0.6100	13.17	9.04
CML247_chr1	8400001	11400000	0.0839	0.6152	13.64	9.51
CML247_chr1	8700001	11700000	0.0866	0.6168	14.04	9.91
CML247_chr1	9000001	12000000	0.0918	0.6169	14.89	10.76
CML247_chr1	9300001	12300000	0.0890	0.5898	15.09	10.96
CML247_chr1	9600001	12600000	0.0875	0.6006	14.57	10.44
CML247_chr1	9900001	12900000	0.0878	0.6218	14.13	10.00
CML247_chr1	10200001	13200000	0.0779	0.6464	12.05	7.92
CML247_chr1	10500001	13500000	0.0810	0.6427	12.60	8.47
CML247_chr1	10800001	13800000	0.0841	0.6606	12.73	8.60
CML247_chr1	11100001	14100000	0.0705	0.6348	11.10	6.97
CML247_chr1	11400001	14400000	0.0679	0.6367	10.66	6.53
CML247_chr1	11700001	14700000	0.0760	0.6475	11.74	7.61
CML247_chr1	12000001	15000000	0.0677	0.6415	10.56	6.43
CML247_chr1	12300001	15300000	0.0633	0.6678	9.48	5.35
CML247_chr1	12600001	15600000	0.0605	0.6417	9.42	5.29
CML247_chr1	12900001	15900000	0.0571	0.6159	9.28	5.15
CML247_chr1	13200001	16200000	0.0540	0.6098	8.86	4.73
CML247_chr1	13500001	16500000	0.0505	0.6124	8.24	4.11
CML247_chr1	13800001	16800000	0.0602	0.6120	9.83	5.70
CML247_chr1	14100001	17100000	0.0684	0.6222	11.00	6.87
CML247_chr1	14400001	17400000	0.0687	0.6132	11.20	7.07
CML247_chr1	14700001	17700000	0.0660	0.6231	10.60	6.47
CML247_chr1	15000001	18000000	0.0673	0.6145	10.96	6.83
CML247_chr1	15300001	18300000	0.0711	0.6135	11.59	7.46
CML247_chr1	15600001	18600000	0.0803	0.6474	12.41	8.28
CML247_chr1	15900001	18900000	0.0895	0.6883	13.00	8.87
CML247_chr1	16200001	19200000	0.1025	0.7030	14.58	10.45
CML247_chr1	16500001	19500000	0.0991	0.6921	14.32	10.19
CML247_chr1	16800001	19800000	0.0845	0.6816	12.39	8.26
CML247_chr1	17100001	20100000	0.0935	0.6811	13.73	9.60
CML247_chr1	17400001	20400000	0.0981	0.6907	14.20	10.07
CML247_chr1	17700001	20700000	0.0866	0.6757	12.82	8.69
CML247_chr1	18000001	21000000	0.0869	0.6744	12.88	8.75
CML247_chr1	18300001	21300000	0.0934	0.6825	13.69	9.56
CML247_chr1	18600001	21600000	0.0937	0.6805	13.77	9.64
CML247_chr1	18900001	21900000	0.0906	0.6751	13.42	9.29
CML247_chr1	19200001	22200000	0.0914	0.6569	13.92	9.79
CML247_chr1	19500001	22500000	0.0972	0.6694	14.52	10.39
CML247_chr1	19800001	22800000	0.0965	0.6610	14.61	10.48
CML247_chr1	20100001	23100000	0.0913	0.6647	13.74	9.61
CML247_chr1	20400001	23400000	0.0844	0.6663	12.67	8.54
CML247_chr1	20700001	23700000	0.0954	0.6794	14.04	9.91
CML247_chr1	21000001	24000000	0.0904	0.7037	12.84	8.71
CML247_chr1	21300001	24300000	0.0866	0.7091	12.21	8.08
CML247_chr1	21600001	24600000	0.0818	0.6995	11.70	7.57
CML247_chr1	21900001	24900000	0.0837	0.7067	11.84	7.71
CML247_chr1	22200001	25200000	0.0728	0.7311	9.96	5.83
CML247_chr1	22500001	25500000	0.0717	0.7279	9.85	5.72
CML247_chr1	22800001	25800000	0.0717	0.7422	9.66	5.53
CML247_chr1	23100001	26100000	0.0607	0.7423	8.18	4.05
CML247_chr1	23400001	26400000	0.0585	0.7421	7.88	3.75
CML247_chr1	23700001	26700000	0.0524	0.7345	7.14	3.01
CML247_chr1	24000001	27000000	0.0541	0.7161	7.56	3.43
CML247_chr1	24300001	27300000	0.0635	0.7060	9.00	4.87
CML247_chr1	24600001	27600000	0.0716	0.7082	10.11	5.98
CML247_chr1	24900001	27900000	0.0733	0.6992	10.49	6.36
CML247_chr1	25200001	28200000	0.0744	0.6794	10.95	6.82
CML247_chr1	25500001	28500000	0.0705	0.6793	10.38	6.25
CML247_chr1	25800001	28800000	0.0736	0.6750	10.91	6.78
CML247_chr1	26100001	29100000	0.0763	0.6798	11.23	7.10
CML247_chr1	26400001	29400000	0.0882	0.6807	12.95	8.82
CML247_chr1	26700001	29700000	0.0910	0.6845	13.29	9.16
CML247_chr1	27000001	30000000	0.1003	0.7008	14.31	10.18
CML247_chr1	27300001	30300000	0.0826	0.6940	11.90	7.77
CML247_chr1	27600001	30600000	0.0699	0.7022	9.96	5.83
CML247_chr1	27900001	30900000	0.0652	0.6988	9.32	5.19
CML247_chr1	28200001	31200000	0.0717	0.7216	9.93	5.80
CML247_chr1	28500001	31500000	0.0884	0.7333	12.06	7.93
CML247_chr1	28800001	31800000	0.0853	0.7280	11.72	7.59
CML247_chr1	29100001	32100000	0.0796	0.7275	10.94	6.81
CML247_chr1	29400001	32400000	0.0760	0.7192	10.56	6.43
CML247_chr1	29700001	32700000	0.0775	0.7159	10.83	6.70
CML247_chr1	30000001	33000000	0.0780	0.6948	11.23	7.10
CML247_chr1	30300001	33300000	0.0858	0.6991	12.28	8.15
CML247_chr1	30600001	33600000	0.0915	0.6812	13.44	9.31
CML247_chr1	30900001	33900000	0.0881	0.6767	13.02	8.89
CML247_chr1	31200001	34200000	0.0902	0.6643	13.58	9.45
CML247_chr1	31500001	34500000	0.0774	0.6610	11.71	7.58
CML247_chr1	31800001	34800000	0.0877	0.6766	12.97	8.84
CML247_chr1	32100001	35100000	0.0877	0.6719	13.06	8.93
CML247_chr1	32400001	35400000	0.0795	0.6783	11.72	7.59
CML247_chr1	32700001	35700000	0.0737	0.6838	10.77	6.64
CML247_chr1	33000001	36000000	0.0670	0.7054	9.50	5.37
CML247_chr1	33300001	36300000	0.0708	0.7150	9.90	5.77
CML247_chr1	33600001	36600000	0.0640	0.7284	8.79	4.66
CML247_chr1	33900001	36900000	0.0683	0.7379	9.26	5.13
CML247_chr1	34200001	37200000	0.0709	0.7292	9.72	5.59
CML247_chr1	34500001	37500000	0.0800	0.7212	11.09	6.96
CML247_chr1	34800001	37800000	0.0848	0.7032	12.05	7.92
CML247_chr1	35100001	38100000	0.0939	0.7127	13.17	9.04
CML247_chr1	35400001	38400000	0.1029	0.7239	14.22	10.09
CML247_chr1	35700001	38700000	0.1002	0.7150	14.01	9.88
CML247_chr1	36000001	39000000	0.0996	0.6975	14.28	10.15
CML247_chr1	36300001	39300000	0.0917	0.6879	13.33	9.20
CML247_chr1	36600001	39600000	0.0921	0.6795	13.56	9.43
CML247_chr1	36900001	39900000	0.1036	0.6941	14.92	10.79
CML247_chr1	37200001	40200000	0.1087	0.7016	15.49	11.36
CML247_chr1	37500001	40500000	0.1064	0.7065	15.06	10.93
CML247_chr1	37800001	40800000	0.0973	0.7275	13.37	9.24
CML247_chr1	38100001	41100000	0.0912	0.7189	12.69	8.56
CML247_chr1	38400001	41400000	0.0823	0.7004	11.75	7.62
CML247_chr1	38700001	41700000	0.0794	0.7034	11.28	7.15
CML247_chr1	39000001	42000000	0.0817	0.7161	11.41	7.28
CML247_chr1	39300001	42300000	0.0901	0.7212	12.49	8.36
CML247_chr1	39600001	42600000	0.0977	0.7265	13.45	9.32
CML247_chr1	39900001	42900000	0.0836	0.7232	11.56	7.43
CML247_chr1	40200001	43200000	0.0663	0.7125	9.30	5.17
CML247_chr1	40500001	43500000	0.0523	0.7130	7.34	3.21
CML247_chr1	40800001	43800000	0.0605	0.7146	8.47	4.34
CML247_chr1	41100001	44100000	0.0606	0.7155	8.47	4.34
CML247_chr1	41400001	44400000	0.0668	0.7166	9.33	5.20
CML247_chr1	41700001	44700000	0.0749	0.7205	10.39	6.26
CML247_chr1	42000001	45000000	0.0794	0.7168	11.08	6.95
CML247_chr1	42300001	45300000	0.0766	0.7279	10.52	6.39
CML247_chr1	42600001	45600000	0.0917	0.7396	12.39	8.26
CML247_chr1	42900001	45900000	0.0917	0.7340	12.49	8.36
CML247_chr1	43200001	46200000	0.0989	0.7512	13.17	9.04
CML247_chr1	43500001	46500000	0.1014	0.7547	13.43	9.30
CML247_chr1	43800001	46800000	0.0906	0.7457	12.15	8.02
CML247_chr1	44100001	47100000	0.1004	0.7534	13.33	9.20
CML247_chr1	44400001	47400000	0.1004	0.7579	13.25	9.12
CML247_chr1	44700001	47700000	0.0986	0.7575	13.02	8.89
CML247_chr1	45000001	48000000	0.0990	0.7701	12.86	8.73
CML247_chr1	45300001	48300000	0.1030	0.7514	13.71	9.58
CML247_chr1	45600001	48600000	0.0876	0.7388	11.86	7.73
CML247_chr1	45900001	48900000	0.0896	0.7369	12.16	8.03
CML247_chr1	46200001	49200000	0.0853	0.7338	11.63	7.50
CML247_chr1	46500001	49500000	0.0907	0.7302	12.43	8.30
CML247_chr1	46800001	49800000	0.0891	0.7239	12.30	8.17
CML247_chr1	47100001	50100000	0.0816	0.7206	11.33	7.20
CML247_chr1	47400001	50400000	0.0829	0.7294	11.37	7.24
CML247_chr1	47700001	50700000	0.0802	0.7323	10.95	6.82
CML247_chr1	48000001	51000000	0.0685	0.7285	9.40	5.27
CML247_chr1	48300001	51300000	0.0705	0.7379	9.55	5.42
CML247_chr1	48600001	51600000	0.0696	0.7489	9.29	5.16
CML247_chr1	48900001	51900000	0.0677	0.7542	8.98	4.85
CML247_chr1	49200001	52200000	0.0673	0.7563	8.90	4.77
CML247_chr1	49500001	52500000	0.0817	0.7584	10.78	6.65
CML247_chr1	49800001	52800000	0.0870	0.7572	11.49	7.36
CML247_chr1	50100001	53100000	0.0881	0.7461	11.81	7.68
CML247_chr1	50400001	53400000	0.0775	0.7229	10.72	6.59
CML247_chr1	50700001	53700000	0.0740	0.7072	10.47	6.34
CML247_chr1	51000001	54000000	0.0810	0.7058	11.47	7.34
CML247_chr1	51300001	54300000	0.0719	0.6993	10.28	6.15
CML247_chr1	51600001	54600000	0.0781	0.6929	11.27	7.14
CML247_chr1	51900001	54900000	0.0933	0.6985	13.36	9.23
CML247_chr1	52200001	55200000	0.0956	0.6937	13.77	9.64
CML247_chr1	52500001	55500000	0.0859	0.6934	12.38	8.25
CML247_chr1	52800001	55800000	0.0900	0.7035	12.79	8.66
CML247_chr1	53100001	56100000	0.0833	0.7100	11.73	7.60
CML247_chr1	53400001	56400000	0.0999	0.7343	13.61	9.48
CML247_chr1	53700001	56700000	0.1090	0.7461	14.61	10.48
CML247_chr1	54000001	57000000	0.1093	0.7503	14.57	10.44
CML247_chr1	54300001	57300000	0.1090	0.7542	14.45	10.32
CML247_chr1	54600001	57600000	0.0972	0.7451	13.04	8.91
CML247_chr1	54900001	57900000	0.0939	0.7275	12.91	8.78
CML247_chr1	55200001	58200000	0.0924	0.7273	12.71	8.58
CML247_chr1	55500001	58500000	0.0879	0.7302	12.04	7.91
CML247_chr1	55800001	58800000	0.0891	0.7304	12.20	8.07
CML247_chr1	56100001	59100000	0.1004	0.7375	13.61	9.48
CML247_chr1	56400001	59400000	0.0937	0.7301	12.83	8.70
CML247_chr1	56700001	59700000	0.0964	0.7354	13.11	8.98
CML247_chr1	57000001	60000000	0.0896	0.7370	12.16	8.03
CML247_chr1	57300001	60300000	0.0971	0.7356	13.20	9.07
CML247_chr1	57600001	60600000	0.1069	0.7539	14.18	10.05
CML247_chr1	57900001	60900000	0.1006	0.7722	13.02	8.89
CML247_chr1	58200001	61200000	0.1004	0.7702	13.04	8.91
CML247_chr1	58500001	61500000	0.0953	0.7693	12.38	8.25
CML247_chr1	58800001	61800000	0.0844	0.7543	11.18	7.05
CML247_chr1	59100001	62100000	0.0822	0.7463	11.01	6.88
CML247_chr1	59400001	62400000	0.0753	0.7465	10.08	5.95
CML247_chr1	59700001	62700000	0.0752	0.7451	10.09	5.96
CML247_chr1	60000001	63000000	0.0720	0.7517	9.58	5.45
CML247_chr1	60300001	63300000	0.0649	0.7611	8.52	4.39
CML247_chr1	60600001	63600000	0.0558	0.7515	7.43	3.30
CML247_chr1	60900001	63900000	0.0584	0.7443	7.85	3.72
CML247_chr1	61200001	64200000	0.0535	0.7392	7.24	3.11
CML247_chr1	61500001	64500000	0.0632	0.7353	8.59	4.46
CML247_chr1	61800001	64800000	0.0685	0.7512	9.12	4.99
CML247_chr1	62100001	65100000	0.0706	0.7508	9.41	5.28
CML247_chr1	62400001	65400000	0.0772	0.7555	10.21	6.08
CML247_chr1	62700001	65700000	0.0764	0.7598	10.05	5.92
CML247_chr1	63000001	66000000	0.0929	0.7466	12.44	8.31
CML247_chr1	63300001	66300000	0.0953	0.7446	12.79	8.66
CML247_chr1	63600001	66600000	0.1014	0.7332	13.84	9.71
CML247_chr1	63900001	66900000	0.0978	0.7254	13.48	9.35
CML247_chr1	64200001	67200000	0.1109	0.7332	15.13	11.00
CML247_chr1	64500001	67500000	0.1014	0.7290	13.91	9.78
CML247_chr1	64800001	67800000	0.1027	0.7308	14.05	9.92
CML247_chr1	65100001	68100000	0.0944	0.7297	12.94	8.81
CML247_chr1	65400001	68400000	0.1042	0.7263	14.34	10.21
CML247_chr1	65700001	68700000	0.1052	0.7086	14.84	10.71
CML247_chr1	66000001	69000000	0.0887	0.7107	12.47	8.34
CML247_chr1	66300001	69300000	0.0878	0.7018	12.51	8.38
CML247_chr1	66600001	69600000	0.0807	0.7037	11.46	7.33
CML247_chr1	66900001	69900000	0.0795	0.7106	11.19	7.06
CML247_chr1	67200001	70200000	0.0907	0.7104	12.76	8.63
CML247_chr1	67500001	70500000	0.0965	0.7128	13.54	9.41
CML247_chr1	67800001	70800000	0.0965	0.7098	13.59	9.46
CML247_chr1	68100001	71100000	0.0998	0.7092	14.08	9.95
CML247_chr1	68400001	71400000	0.0859	0.7060	12.17	8.04
CML247_chr1	68700001	71700000	0.0846	0.7103	11.91	7.78
CML247_chr1	69000001	72000000	0.0941	0.7064	13.32	9.19
CML247_chr1	69300001	72300000	0.0916	0.7142	12.82	8.69
CML247_chr1	69600001	72600000	0.1128	0.7229	15.60	11.47
CML247_chr1	69900001	72900000	0.1107	0.7302	15.16	11.03
CML247_chr1	70200001	73200000	0.0903	0.7405	12.19	8.06
CML247_chr1	70500001	73500000	0.0875	0.7432	11.77	7.64
CML247_chr1	70800001	73800000	0.0891	0.7298	12.21	8.08
CML247_chr1	71100001	74100000	0.0853	0.7302	11.68	7.55
CML247_chr1	71400001	74400000	0.0851	0.7420	11.47	7.34
CML247_chr1	71700001	74700000	0.0864	0.7452	11.60	7.47
CML247_chr1	72000001	75000000	0.0845	0.7554	11.18	7.05
CML247_chr1	72300001	75300000	0.0862	0.7468	11.54	7.41
CML247_chr1	72600001	75600000	0.0743	0.7469	9.95	5.82
CML247_chr1	72900001	75900000	0.0844	0.7398	11.40	7.27
CML247_chr1	73200001	76200000	0.0792	0.7245	10.93	6.80
CML247_chr1	73500001	76500000	0.0762	0.7186	10.60	6.47
CML247_chr1	73800001	76800000	0.0797	0.7285	10.94	6.81
CML247_chr1	74100001	77100000	0.0867	0.7367	11.77	7.64
CML247_chr1	74400001	77400000	0.0890	0.7169	12.42	8.29
CML247_chr1	74700001	77700000	0.0857	0.7278	11.78	7.65
CML247_chr1	75000001	78000000	0.0837	0.7105	11.79	7.66
CML247_chr1	75300001	78300000	0.0768	0.7203	10.66	6.53
CML247_chr1	75600001	78600000	0.0698	0.7163	9.74	5.61
CML247_chr1	75900001	78900000	0.0580	0.7188	8.07	3.94
CML247_chr1	76200001	79200000	0.0605	0.7439	8.13	4.00
CML247_chr1	76500001	79500000	0.0638	0.7550	8.44	4.31
CML247_chr1	76800001	79800000	0.0686	0.7515	9.13	5.00
CML247_chr1	77100001	80100000	0.0615	0.7550	8.14	4.01
CML247_chr1	77400001	80400000	0.0658	0.7720	8.53	4.40
CML247_chr1	77700001	80700000	0.0691	0.7655	9.03	4.90
CML247_chr1	78000001	81000000	0.0717	0.7702	9.31	5.18
CML247_chr1	78300001	81300000	0.0837	0.7590	11.03	6.90
CML247_chr1	78600001	81600000	0.0932	0.7643	12.20	8.07
CML247_chr1	78900001	81900000	0.0973	0.7540	12.90	8.77
CML247_chr1	79200001	82200000	0.1071	0.7297	14.67	10.54
CML247_chr1	79500001	82500000	0.1136	0.7183	15.81	11.68
CML247_chr1	79800001	82800000	0.0976	0.7093	13.75	9.62
CML247_chr1	80100001	83100000	0.1157	0.7121	16.24	12.11
CML247_chr1	80400001	83400000	0.1079	0.7041	15.32	11.19
CML247_chr1	80700001	83700000	0.1114	0.7106	15.67	11.54
CML247_chr1	81000001	84000000	0.1128	0.7070	15.95	11.82
CML247_chr1	81300001	84300000	0.1127	0.7199	15.65	11.52
CML247_chr1	81600001	84600000	0.1031	0.7189	14.34	10.21
CML247_chr1	81900001	84900000	0.1075	0.7216	14.90	10.77
CML247_chr1	82200001	85200000	0.1079	0.7354	14.68	10.55
CML247_chr1	82500001	85500000	0.0951	0.7479	12.72	8.59
CML247_chr1	82800001	85800000	0.1043	0.7640	13.65	9.52
CML247_chr1	83100001	86100000	0.0897	0.7411	12.11	7.98
CML247_chr1	83400001	86400000	0.0912	0.7404	12.31	8.18
CML247_chr1	83700001	86700000	0.0820	0.7394	11.09	6.96
CML247_chr1	84000001	87000000	0.0829	0.7488	11.08	6.95
CML247_chr1	84300001	87300000	0.0820	0.7514	10.91	6.78
CML247_chr1	84600001	87600000	0.0840	0.7565	11.11	6.98
CML247_chr1	84900001	87900000	0.0832	0.7665	10.85	6.72
CML247_chr1	85200001	88200000	0.0793	0.7651	10.37	6.24
CML247_chr1	85500001	88500000	0.0955	0.7561	12.63	8.50
CML247_chr1	85800001	88800000	0.1071	0.7551	14.18	10.05
CML247_chr1	86100001	89100000	0.1090	0.7672	14.20	10.07
CML247_chr1	86400001	89400000	0.1221	0.7801	15.65	11.52
CML247_chr1	86700001	89700000	0.1229	0.7753	15.85	11.72
CML247_chr1	87000001	90000000	0.1166	0.7713	15.11	10.98
CML247_chr1	87300001	90300000	0.1098	0.7654	14.34	10.21
CML247_chr1	87600001	90600000	0.1119	0.7558	14.80	10.67
CML247_chr1	87900001	90900000	0.1174	0.7565	15.52	11.39
CML247_chr1	88200001	91200000	0.1175	0.7522	15.62	11.49
CML247_chr1	88500001	91500000	0.1109	0.7556	14.67	10.54
CML247_chr1	88800001	91800000	0.0952	0.7532	12.64	8.51
CML247_chr1	89100001	92100000	0.1068	0.7664	13.94	9.81
CML247_chr1	89400001	92400000	0.0970	0.7487	12.96	8.83
CML247_chr1	89700001	92700000	0.1045	0.7445	14.04	9.91
CML247_chr1	90000001	93000000	0.1090	0.7570	14.40	10.27
CML247_chr1	90300001	93300000	0.1103	0.7683	14.35	10.22
CML247_chr1	90600001	93600000	0.1041	0.7575	13.74	9.61
CML247_chr1	90900001	93900000	0.0882	0.7487	11.78	7.65
CML247_chr1	91200001	94200000	0.0842	0.7446	11.30	7.17
CML247_chr1	91500001	94500000	0.0763	0.7332	10.41	6.28
CML247_chr1	91800001	94800000	0.0822	0.7322	11.23	7.10
CML247_chr1	92100001	95100000	0.0725	0.7371	9.83	5.70
CML247_chr1	92400001	95400000	0.0695	0.7460	9.32	5.19
CML247_chr1	92700001	95700000	0.0668	0.7482	8.93	4.80
CML247_chr1	93000001	96000000	0.0666	0.7397	9.01	4.88
CML247_chr1	93300001	96300000	0.0716	0.7345	9.74	5.61
CML247_chr1	93600001	96600000	0.0883	0.7606	11.61	7.48
CML247_chr1	93900001	96900000	0.0929	0.7585	12.25	8.12
CML247_chr1	94200001	97200000	0.0955	0.7676	12.45	8.32
CML247_chr1	94500001	97500000	0.1028	0.7883	13.04	8.91
CML247_chr1	94800001	97800000	0.1083	0.8040	13.47	9.34
CML247_chr1	95100001	98100000	0.1084	0.7920	13.68	9.55
CML247_chr1	95400001	98400000	0.1092	0.7827	13.95	9.82
CML247_chr1	95700001	98700000	0.1124	0.7803	14.41	10.28
CML247_chr1	96000001	99000000	0.1099	0.7870	13.96	9.83
CML247_chr1	96300001	99300000	0.1106	0.7956	13.90	9.77
CML247_chr1	96600001	99600000	0.0956	0.7975	11.99	7.86
CML247_chr1	96900001	99900000	0.1084	0.8012	13.54	9.41
CML247_chr1	97200001	100200000	0.1143	0.7999	14.29	10.16
CML247_chr1	97500001	100500000	0.1111	0.7968	13.94	9.81
CML247_chr1	97800001	100800000	0.0979	0.7879	12.43	8.30
CML247_chr1	98100001	101100000	0.1017	0.8001	12.72	8.59
CML247_chr1	98400001	101400000	0.1099	0.8047	13.66	9.53
CML247_chr1	98700001	101700000	0.1089	0.8035	13.56	9.43
CML247_chr1	99000001	102000000	0.1175	0.8040	14.62	10.49
CML247_chr1	99300001	102300000	0.1159	0.7878	14.71	10.58
CML247_chr1	99600001	102600000	0.1132	0.7614	14.87	10.74
CML247_chr1	99900001	102900000	0.1014	0.7652	13.25	9.12
CML247_chr1	100200001	103200000	0.0974	0.7754	12.56	8.43
CML247_chr1	100500001	103500000	0.1052	0.7728	13.62	9.49
CML247_chr1	100800001	103800000	0.1220	0.7801	15.63	11.50
CML247_chr1	101100001	104100000	0.1135	0.7686	14.76	10.63
CML247_chr1	101400001	104400000	0.1041	0.7702	13.52	9.39
CML247_chr1	101700001	104700000	0.0932	0.7701	12.10	7.97
CML247_chr1	102000001	105000000	0.0876	0.7648	11.45	7.32
CML247_chr1	102300001	105300000	0.0903	0.7775	11.61	7.48
CML247_chr1	102600001	105600000	0.1022	0.8007	12.76	8.63
CML247_chr1	102900001	105900000	0.1092	0.7958	13.72	9.59
CML247_chr1	103200001	106200000	0.1208	0.7874	15.34	11.21
CML247_chr1	103500001	106500000	0.1158	0.7911	14.64	10.51
CML247_chr1	103800001	106800000	0.1068	0.7878	13.56	9.43
CML247_chr1	104100001	107100000	0.1121	0.7999	14.02	9.89
CML247_chr1	104400001	107400000	0.1217	0.8036	15.14	11.01
CML247_chr1	104700001	107700000	0.1228	0.8249	14.89	10.76
CML247_chr1	105000001	108000000	0.1258	0.8240	15.26	11.13
CML247_chr1	105300001	108300000	0.1212	0.8224	14.73	10.60
CML247_chr1	105600001	108600000	0.1135	0.8162	13.91	9.78
CML247_chr1	105900001	108900000	0.1154	0.8175	14.11	9.98
CML247_chr1	106200001	109200000	0.1143	0.8172	13.99	9.86
CML247_chr1	106500001	109500000	0.1241	0.8202	15.13	11.00
CML247_chr1	106800001	109800000	0.1295	0.8191	15.81	11.68
CML247_chr1	107100001	110100000	0.1318	0.8038	16.40	12.27
CML247_chr1	107400001	110400000	0.1298	0.8091	16.05	11.92
CML247_chr1	107700001	110700000	0.1448	0.8110	17.86	13.73
CML247_chr1	108000001	111000000	0.1378	0.8236	16.73	12.60
CML247_chr1	108300001	111300000	0.1385	0.8194	16.90	12.77
CML247_chr1	108600001	111600000	0.1427	0.8294	17.21	13.08
CML247_chr1	108900001	111900000	0.1377	0.8386	16.42	12.29
CML247_chr1	109200001	112200000	0.1242	0.8368	14.84	10.71
CML247_chr1	109500001	112500000	0.1114	0.8374	13.31	9.18
CML247_chr1	109800001	112800000	0.0988	0.8343	11.84	7.71
CML247_chr1	110100001	113100000	0.0938	0.8438	11.12	6.99
CML247_chr1	110400001	113400000	0.0909	0.8497	10.69	6.56
CML247_chr1	110700001	113700000	0.0825	0.8408	9.82	5.69
CML247_chr1	111000001	114000000	0.0910	0.8290	10.98	6.85
CML247_chr1	111300001	114300000	0.1077	0.8294	12.99	8.86
CML247_chr1	111600001	114600000	0.1107	0.8238	13.44	9.31
CML247_chr1	111900001	114900000	0.1126	0.8224	13.69	9.56
CML247_chr1	112200001	115200000	0.1214	0.8165	14.87	10.74
CML247_chr1	112500001	115500000	0.1228	0.8166	15.04	10.91
CML247_chr1	112800001	115800000	0.1422	0.8265	17.21	13.08
CML247_chr1	113100001	116100000	0.1492	0.8283	18.02	13.89
CML247_chr1	113400001	116400000	0.1453	0.8209	17.70	13.57
CML247_chr1	113700001	116700000	0.1352	0.8126	16.64	12.51
CML247_chr1	114000001	117000000	0.1323	0.8184	16.17	12.04
CML247_chr1	114300001	117300000	0.1140	0.8166	13.96	9.83
CML247_chr1	114600001	117600000	0.1077	0.8181	13.17	9.04
CML247_chr1	114900001	117900000	0.1023	0.8195	12.48	8.35
CML247_chr1	115200001	118200000	0.0901	0.8310	10.85	6.72
CML247_chr1	115500001	118500000	0.1036	0.8295	12.49	8.36
CML247_chr1	115800001	118800000	0.0832	0.8276	10.05	5.92
CML247_chr1	116100001	119100000	0.0831	0.8185	10.15	6.02
CML247_chr1	116400001	119400000	0.0822	0.8140	10.09	5.96
CML247_chr1	116700001	119700000	0.0906	0.8128	11.15	7.02
CML247_chr1	117000001	120000000	0.0827	0.8172	10.12	5.99
CML247_chr1	117300001	120300000	0.0916	0.8207	11.16	7.03
CML247_chr1	117600001	120600000	0.0977	0.8223	11.88	7.75
CML247_chr1	117900001	120900000	0.1052	0.8237	12.78	8.65
CML247_chr1	118200001	121200000	0.1194	0.8282	14.41	10.28
CML247_chr1	118500001	121500000	0.1046	0.8327	12.56	8.43
CML247_chr1	118800001	121800000	0.1028	0.8283	12.41	8.28
CML247_chr1	119100001	122100000	0.1011	0.8452	11.96	7.83
CML247_chr1	119400001	122400000	0.0982	0.8427	11.66	7.53
CML247_chr1	119700001	122700000	0.1010	0.8460	11.94	7.81
CML247_chr1	120000001	123000000	0.1041	0.8452	12.31	8.18
CML247_chr1	120300001	123300000	0.0950	0.8550	11.11	6.98
CML247_chr1	120600001	123600000	0.0813	0.8615	9.44	5.31
CML247_chr1	120900001	123900000	0.0837	0.8391	9.97	5.84
CML247_chr1	121200001	124200000	0.0762	0.8246	9.24	5.11
CML247_chr1	121500001	124500000	0.0786	0.8292	9.48	5.35
CML247_chr1	121800001	124800000	0.0944	0.8327	11.34	7.21
CML247_chr1	122100001	125100000	0.0897	0.8235	10.89	6.76
CML247_chr1	122400001	125400000	0.0936	0.8297	11.28	7.15
CML247_chr1	122700001	125700000	0.0872	0.8374	10.41	6.28
CML247_chr1	123000001	126000000	0.0982	0.8367	11.74	7.61
CML247_chr1	123300001	126300000	0.1025	0.8214	12.47	8.34
CML247_chr1	123600001	126600000	0.1025	0.8036	12.75	8.62
CML247_chr1	123900001	126900000	0.0948	0.8137	11.66	7.53
CML247_chr1	124200001	127200000	0.0940	0.8137	11.55	7.42
CML247_chr1	124500001	127500000	0.0904	0.8122	11.13	7.00
CML247_chr1	124800001	127800000	0.0911	0.8161	11.17	7.04
CML247_chr1	125100001	128100000	0.1028	0.8189	12.56	8.43
CML247_chr1	125400001	128400000	0.1041	0.8006	13.01	8.88
CML247_chr1	125700001	128700000	0.1104	0.8061	13.69	9.56
CML247_chr1	126000001	129000000	0.1019	0.8041	12.67	8.54
CML247_chr1	126300001	129300000	0.0964	0.8060	11.96	7.83
CML247_chr1	126600001	129600000	0.1106	0.8146	13.58	9.45
CML247_chr1	126900001	129900000	0.1147	0.8324	13.78	9.65
CML247_chr1	127200001	130200000	0.1209	0.8439	14.32	10.19
CML247_chr1	127500001	130500000	0.1246	0.8398	14.84	10.71
CML247_chr1	127800001	130800000	0.1221	0.8341	14.63	10.50
CML247_chr1	128100001	131100000	0.1144	0.8340	13.71	9.58
CML247_chr1	128400001	131400000	0.1130	0.8645	13.08	8.95
CML247_chr1	128700001	131700000	0.1187	0.8467	14.02	9.89
CML247_chr1	129000001	132000000	0.1186	0.8519	13.92	9.79
CML247_chr1	129300001	132300000	0.1205	0.8590	14.03	9.90
CML247_chr1	129600001	132600000	0.1163	0.8649	13.44	9.31
CML247_chr1	129900001	132900000	0.1134	0.8626	13.14	9.01
CML247_chr1	130200001	133200000	0.1120	0.8659	12.93	8.80
CML247_chr1	130500001	133500000	0.1193	0.8684	13.74	9.61
CML247_chr1	130800001	133800000	0.1077	0.8683	12.40	8.27
CML247_chr1	131100001	134100000	0.1067	0.8684	12.29	8.16
CML247_chr1	131400001	134400000	0.1129	0.8480	13.31	9.18
CML247_chr1	131700001	134700000	0.0998	0.8628	11.56	7.43
CML247_chr1	132000001	135000000	0.0950	0.8616	11.02	6.89
CML247_chr1	132300001	135300000	0.1008	0.8701	11.58	7.45
CML247_chr1	132600001	135600000	0.0966	0.8654	11.17	7.04
CML247_chr1	132900001	135900000	0.0988	0.8709	11.34	7.21
CML247_chr1	133200001	136200000	0.0964	0.8749	11.02	6.89
CML247_chr1	133500001	136500000	0.0902	0.8665	10.41	6.28
CML247_chr1	133800001	136800000	0.0969	0.8747	11.08	6.95
CML247_chr1	134100001	137100000	0.0945	0.8777	10.77	6.64
CML247_chr1	134400001	137400000	0.0959	0.8984	10.67	6.54
CML247_chr1	134700001	137700000	0.1039	0.8930	11.63	7.50
CML247_chr1	135000001	138000000	0.1084	0.8896	12.18	8.05
CML247_chr1	135300001	138300000	0.1060	0.8759	12.10	7.97
CML247_chr1	135600001	138600000	0.1090	0.8738	12.48	8.35
CML247_chr1	135900001	138900000	0.1047	0.8679	12.06	7.93
CML247_chr1	136200001	139200000	0.1078	0.8662	12.44	8.31
CML247_chr1	136500001	139500000	0.1202	0.8728	13.77	9.64
CML247_chr1	136800001	139800000	0.1247	0.8691	14.34	10.21
CML247_chr1	137100001	140100000	0.1208	0.8719	13.86	9.73
CML247_chr1	137400001	140400000	0.1117	0.8670	12.89	8.76
CML247_chr1	137700001	140700000	0.1192	0.8725	13.66	9.53
CML247_chr1	138000001	141000000	0.1188	0.8786	13.52	9.39
CML247_chr1	138300001	141300000	0.1294	0.8937	14.48	10.35
CML247_chr1	138600001	141600000	0.1371	0.9053	15.15	11.02
CML247_chr1	138900001	141900000	0.1328	0.8985	14.78	10.65
CML247_chr1	139200001	142200000	0.1377	0.8855	15.55	11.42
CML247_chr1	139500001	142500000	0.1208	0.8895	13.58	9.45
CML247_chr1	139800001	142800000	0.1183	0.8954	13.22	9.09
CML247_chr1	140100001	143100000	0.1235	0.8961	13.78	9.65
CML247_chr1	140400001	143400000	0.1364	0.9014	15.13	11.00
CML247_chr1	140700001	143700000	0.1175	0.9031	13.01	8.88
CML247_chr1	141000001	144000000	0.1217	0.9063	13.43	9.30
CML247_chr1	141300001	144300000	0.1247	0.9034	13.81	9.68
CML247_chr1	141600001	144600000	0.1258	0.8957	14.05	9.92
CML247_chr1	141900001	144900000	0.1370	0.8962	15.28	11.15
CML247_chr1	142200001	145200000	0.1225	0.9119	13.43	9.30
CML247_chr1	142500001	145500000	0.1326	0.8929	14.85	10.72
CML247_chr1	142800001	145800000	0.1242	0.8893	13.97	9.84
CML247_chr1	143100001	146100000	0.1336	0.8791	15.20	11.07
CML247_chr1	143400001	146400000	0.1281	0.8698	14.72	10.59
CML247_chr1	143700001	146700000	0.1518	0.8707	17.43	13.30
CML247_chr1	144000001	147000000	0.1531	0.8598	17.81	13.68
CML247_chr1	144300001	147300000	0.1452	0.8535	17.01	12.88
CML247_chr1	144600001	147600000	0.1299	0.8429	15.42	11.29
CML247_chr1	144900001	147900000	0.1242	0.8418	14.75	10.62
CML247_chr1	145200001	148200000	0.1299	0.8367	15.53	11.40
CML247_chr1	145500001	148500000	0.1260	0.8461	14.89	10.76
CML247_chr1	145800001	148800000	0.1352	0.8338	16.22	12.09
CML247_chr1	146100001	149100000	0.1216	0.8397	14.48	10.35
CML247_chr1	146400001	149400000	0.1294	0.8459	15.30	11.17
CML247_chr1	146700001	149700000	0.1078	0.8252	13.06	8.93
CML247_chr1	147000001	150000000	0.1045	0.8252	12.66	8.53
CML247_chr1	147300001	150300000	0.1015	0.8266	12.28	8.15
CML247_chr1	147600001	150600000	0.1155	0.8302	13.91	9.78
CML247_chr1	147900001	150900000	0.1232	0.8412	14.64	10.51
CML247_chr1	148200001	151200000	0.1375	0.8410	16.35	12.22
CML247_chr1	148500001	151500000	0.1395	0.8501	16.40	12.27
CML247_chr1	148800001	151800000	0.1367	0.8585	15.92	11.79
CML247_chr1	149100001	152100000	0.1376	0.8544	16.10	11.97
CML247_chr1	149400001	152400000	0.1226	0.8440	14.53	10.40
CML247_chr1	149700001	152700000	0.1367	0.8625	15.85	11.72
CML247_chr1	150000001	153000000	0.1373	0.8631	15.91	11.78
CML247_chr1	150300001	153300000	0.1442	0.8616	16.74	12.61
CML247_chr1	150600001	153600000	0.1376	0.8718	15.78	11.65
CML247_chr1	150900001	153900000	0.1222	0.8580	14.24	10.11
CML247_chr1	151200001	154200000	0.1045	0.8504	12.29	8.16
CML247_chr1	151500001	154500000	0.1006	0.8499	11.84	7.71
CML247_chr1	151800001	154800000	0.0975	0.8508	11.46	7.33
CML247_chr1	152100001	155100000	0.1017	0.8343	12.19	8.06
CML247_chr1	152400001	155400000	0.1135	0.8473	13.40	9.27
CML247_chr1	152700001	155700000	0.1024	0.8430	12.14	8.01
CML247_chr1	153000001	156000000	0.1015	0.8360	12.15	8.02
CML247_chr1	153300001	156300000	0.0866	0.8265	10.48	6.35
CML247_chr1	153600001	156600000	0.0907	0.8228	11.02	6.89
CML247_chr1	153900001	156900000	0.0967	0.8307	11.64	7.51
CML247_chr1	154200001	157200000	0.1000	0.8209	12.19	8.06
CML247_chr1	154500001	157500000	0.0954	0.8141	11.72	7.59
CML247_chr1	154800001	157800000	0.0943	0.8029	11.75	7.62
CML247_chr1	155100001	158100000	0.0974	0.8227	11.84	7.71
CML247_chr1	155400001	158400000	0.0885	0.8161	10.84	6.71
CML247_chr1	155700001	158700000	0.0895	0.8166	10.96	6.83
CML247_chr1	156000001	159000000	0.0945	0.8207	11.51	7.38
CML247_chr1	156300001	159300000	0.1074	0.8190	13.12	8.99
CML247_chr1	156600001	159600000	0.1052	0.8112	12.97	8.84
CML247_chr1	156900001	159900000	0.1042	0.8076	12.90	8.77
CML247_chr1	157200001	160200000	0.0962	0.8153	11.79	7.66
CML247_chr1	157500001	160500000	0.0998	0.8245	12.10	7.97
CML247_chr1	157800001	160800000	0.0945	0.8288	11.40	7.27
CML247_chr1	158100001	161100000	0.0884	0.8259	10.71	6.58
CML247_chr1	158400001	161400000	0.1054	0.8152	12.93	8.80
CML247_chr1	158700001	161700000	0.1125	0.8109	13.87	9.74
CML247_chr1	159000001	162000000	0.1120	0.8144	13.75	9.62
CML247_chr1	159300001	162300000	0.1068	0.8174	13.06	8.93
CML247_chr1	159600001	162600000	0.1047	0.8208	12.76	8.63
CML247_chr1	159900001	162900000	0.1124	0.8196	13.71	9.58
CML247_chr1	160200001	163200000	0.1155	0.8104	14.25	10.12
CML247_chr1	160500001	163500000	0.1196	0.7995	14.96	10.83
CML247_chr1	160800001	163800000	0.1246	0.8018	15.54	11.41
CML247_chr1	161100001	164100000	0.1292	0.7981	16.19	12.06
CML247_chr1	161400001	164400000	0.1111	0.7949	13.97	9.84
CML247_chr1	161700001	164700000	0.0994	0.7961	12.49	8.36
CML247_chr1	162000001	165000000	0.1098	0.8044	13.65	9.52
CML247_chr1	162300001	165300000	0.1041	0.7997	13.02	8.89
CML247_chr1	162600001	165600000	0.1049	0.7967	13.17	9.04
CML247_chr1	162900001	165900000	0.0951	0.7977	11.93	7.80
CML247_chr1	163200001	166200000	0.0922	0.8040	11.47	7.34
CML247_chr1	163500001	166500000	0.0927	0.7944	11.67	7.54
CML247_chr1	163800001	166800000	0.0998	0.7871	12.67	8.54
CML247_chr1	164100001	167100000	0.0959	0.7939	12.08	7.95
CML247_chr1	164400001	167400000	0.0980	0.8117	12.07	7.94
CML247_chr1	164700001	167700000	0.1096	0.8112	13.51	9.38
CML247_chr1	165000001	168000000	0.0887	0.8104	10.94	6.81
CML247_chr1	165300001	168300000	0.0920	0.8080	11.39	7.26
CML247_chr1	165600001	168600000	0.0933	0.8032	11.61	7.48
CML247_chr1	165900001	168900000	0.0948	0.7969	11.89	7.76
CML247_chr1	166200001	169200000	0.1058	0.7937	13.33	9.20
CML247_chr1	166500001	169500000	0.1073	0.7972	13.46	9.33
CML247_chr1	166800001	169800000	0.0952	0.8041	11.84	7.71
CML247_chr1	167100001	170100000	0.0911	0.8014	11.36	7.23
CML247_chr1	167400001	170400000	0.0886	0.7903	11.22	7.09
CML247_chr1	167700001	170700000	0.0974	0.7814	12.47	8.34
CML247_chr1	168000001	171000000	0.1211	0.7779	15.57	11.44
CML247_chr1	168300001	171300000	0.1191	0.7932	15.01	10.88
CML247_chr1	168600001	171600000	0.1193	0.7929	15.04	10.91
CML247_chr1	168900001	171900000	0.1414	0.7964	17.75	13.62
CML247_chr1	169200001	172200000	0.1408	0.7810	18.02	13.89
CML247_chr1	169500001	172500000	0.1339	0.7695	17.40	13.27
CML247_chr1	169800001	172800000	0.1374	0.7631	18.00	13.87
CML247_chr1	170100001	173100000	0.1522	0.7528	20.22	16.09
CML247_chr1	170400001	173400000	0.1528	0.7575	20.18	16.05
CML247_chr1	170700001	173700000	0.1406	0.7669	18.33	14.20
CML247_chr1	171000001	174000000	0.1243	0.7642	16.26	12.13
CML247_chr1	171300001	174300000	0.1156	0.7488	15.44	11.31
CML247_chr1	171600001	174600000	0.1298	0.7611	17.06	12.93
CML247_chr1	171900001	174900000	0.1051	0.7561	13.90	9.77
CML247_chr1	172200001	175200000	0.1000	0.7696	13.00	8.87
CML247_chr1	172500001	175500000	0.1167	0.7859	14.85	10.72
CML247_chr1	172800001	175800000	0.1162	0.7798	14.90	10.77
CML247_chr1	173100001	176100000	0.1111	0.7868	14.12	9.99
CML247_chr1	173400001	176400000	0.1175	0.7945	14.79	10.66
CML247_chr1	173700001	176700000	0.1156	0.7841	14.74	10.61
CML247_chr1	174000001	177000000	0.1216	0.7845	15.51	11.38
CML247_chr1	174300001	177300000	0.1419	0.7973	17.79	13.66
CML247_chr1	174600001	177600000	0.1300	0.8026	16.20	12.07
CML247_chr1	174900001	177900000	0.1341	0.8127	16.50	12.37
CML247_chr1	175200001	178200000	0.1345	0.8102	16.60	12.47
CML247_chr1	175500001	178500000	0.1272	0.7985	15.93	11.80
CML247_chr1	175800001	178800000	0.1318	0.8143	16.19	12.06
CML247_chr1	176100001	179100000	0.1353	0.8224	16.45	12.32
CML247_chr1	176400001	179400000	0.1420	0.8127	17.47	13.34
CML247_chr1	176700001	179700000	0.1365	0.8246	16.55	12.42
CML247_chr1	177000001	180000000	0.1224	0.8117	15.08	10.95
CML247_chr1	177300001	180300000	0.1200	0.8108	14.80	10.67
CML247_chr1	177600001	180600000	0.1179	0.8056	14.64	10.51
CML247_chr1	177900001	180900000	0.1209	0.7951	15.20	11.07
CML247_chr1	178200001	181200000	0.1191	0.7919	15.04	10.91
CML247_chr1	178500001	181500000	0.1024	0.8021	12.77	8.64
CML247_chr1	178800001	181800000	0.1009	0.7955	12.68	8.55
CML247_chr1	179100001	182100000	0.0904	0.7912	11.42	7.29
CML247_chr1	179400001	182400000	0.0780	0.7833	9.95	5.82
CML247_chr1	179700001	182700000	0.0830	0.7728	10.74	6.61
CML247_chr1	180000001	183000000	0.0926	0.7780	11.91	7.78
CML247_chr1	180300001	183300000	0.0748	0.7721	9.69	5.56
CML247_chr1	180600001	183600000	0.0702	0.7639	9.19	5.06
CML247_chr1	180900001	183900000	0.0711	0.7772	9.15	5.02
CML247_chr1	181200001	184200000	0.0730	0.7869	9.28	5.15
CML247_chr1	181500001	184500000	0.0853	0.7780	10.96	6.83
CML247_chr1	181800001	184800000	0.0839	0.7608	11.03	6.90
CML247_chr1	182100001	185100000	0.0857	0.7467	11.48	7.35
CML247_chr1	182400001	185400000	0.0906	0.7492	12.10	7.97
CML247_chr1	182700001	185700000	0.0924	0.7496	12.33	8.20
CML247_chr1	183000001	186000000	0.0868	0.7475	11.61	7.48
CML247_chr1	183300001	186300000	0.1050	0.7488	14.02	9.89
CML247_chr1	183600001	186600000	0.1066	0.7607	14.02	9.89
CML247_chr1	183900001	186900000	0.1122	0.7453	15.06	10.93
CML247_chr1	184200001	187200000	0.1182	0.7514	15.73	11.60
CML247_chr1	184500001	187500000	0.1118	0.7581	14.75	10.62
CML247_chr1	184800001	187800000	0.1176	0.7810	15.06	10.93
CML247_chr1	185100001	188100000	0.1181	0.7680	15.38	11.25
CML247_chr1	185400001	188400000	0.1122	0.7378	15.21	11.08
CML247_chr1	185700001	188700000	0.1085	0.7470	14.52	10.39
CML247_chr1	186000001	189000000	0.1149	0.7355	15.62	11.49
CML247_chr1	186300001	189300000	0.1047	0.7344	14.26	10.13
CML247_chr1	186600001	189600000	0.1015	0.7264	13.97	9.84
CML247_chr1	186900001	189900000	0.0879	0.7227	12.17	8.04
CML247_chr1	187200001	190200000	0.0813	0.7070	11.50	7.37
CML247_chr1	187500001	190500000	0.0778	0.7063	11.02	6.89
CML247_chr1	187800001	190800000	0.0704	0.6921	10.17	6.04
CML247_chr1	188100001	191100000	0.0686	0.6981	9.82	5.69
CML247_chr1	188400001	191400000	0.0643	0.7320	8.78	4.65
CML247_chr1	188700001	191700000	0.0640	0.7241	8.84	4.71
CML247_chr1	189000001	192000000	0.0627	0.7396	8.48	4.35
CML247_chr1	189300001	192300000	0.0652	0.7508	8.68	4.55
CML247_chr1	189600001	192600000	0.0760	0.7359	10.32	6.19
CML247_chr1	189900001	192900000	0.1014	0.7498	13.52	9.39
CML247_chr1	190200001	193200000	0.1020	0.7700	13.25	9.12
CML247_chr1	190500001	193500000	0.1211	0.7669	15.79	11.66
CML247_chr1	190800001	193800000	0.1259	0.7708	16.34	12.21
CML247_chr1	191100001	194100000	0.1369	0.7779	17.59	13.46
CML247_chr1	191400001	194400000	0.1489	0.7674	19.41	15.28
CML247_chr1	191700001	194700000	0.1500	0.7779	19.28	15.15
CML247_chr1	192000001	195000000	0.1439	0.7671	18.76	14.63
CML247_chr1	192300001	195300000	0.1386	0.7438	18.63	14.50
CML247_chr1	192600001	195600000	0.1309	0.7631	17.15	13.02
CML247_chr1	192900001	195900000	0.1116	0.7582	14.72	10.59
CML247_chr1	193200001	196200000	0.1113	0.7604	14.64	10.51
CML247_chr1	193500001	196500000	0.0987	0.7622	12.95	8.82
CML247_chr1	193800001	196800000	0.0997	0.7738	12.89	8.76
CML247_chr1	194100001	197100000	0.0886	0.7864	11.27	7.14
CML247_chr1	194400001	197400000	0.0797	0.7961	10.01	5.88
CML247_chr1	194700001	197700000	0.0758	0.7988	9.49	5.36
CML247_chr1	195000001	198000000	0.0786	0.8103	9.69	5.56
CML247_chr1	195300001	198300000	0.0822	0.8082	10.17	6.04
CML247_chr1	195600001	198600000	0.0755	0.8014	9.42	5.29
CML247_chr1	195900001	198900000	0.0923	0.7955	11.60	7.47
CML247_chr1	196200001	199200000	0.0960	0.7827	12.26	8.13
CML247_chr1	196500001	199500000	0.1002	0.7925	12.64	8.51
CML247_chr1	196800001	199800000	0.0951	0.7929	11.99	7.86
CML247_chr1	197100001	200100000	0.0952	0.7754	12.28	8.15
CML247_chr1	197400001	200400000	0.0986	0.7690	12.82	8.69
CML247_chr1	197700001	200700000	0.1166	0.7611	15.31	11.18
CML247_chr1	198000001	201000000	0.1186	0.7500	15.82	11.69
CML247_chr1	198300001	201300000	0.1177	0.7682	15.32	11.19
CML247_chr1	198600001	201600000	0.1325	0.7713	17.18	13.05
CML247_chr1	198900001	201900000	0.1136	0.7668	14.82	10.69
CML247_chr1	199200001	202200000	0.1091	0.7643	14.28	10.15
CML247_chr1	199500001	202500000	0.1005	0.7448	13.49	9.36
CML247_chr1	199800001	202800000	0.1062	0.7239	14.67	10.54
CML247_chr1	200100001	203100000	0.0984	0.7251	13.57	9.44
CML247_chr1	200400001	203400000	0.1116	0.7386	15.11	10.98
CML247_chr1	200700001	203700000	0.0959	0.7375	13.00	8.87
CML247_chr1	201000001	204000000	0.1062	0.7347	14.45	10.32
CML247_chr1	201300001	204300000	0.1050	0.7307	14.37	10.24
CML247_chr1	201600001	204600000	0.0969	0.7160	13.53	9.40
CML247_chr1	201900001	204900000	0.0994	0.7322	13.58	9.45
CML247_chr1	202200001	205200000	0.1035	0.7232	14.31	10.18
CML247_chr1	202500001	205500000	0.1204	0.7262	16.58	12.45
CML247_chr1	202800001	205800000	0.1191	0.7308	16.30	12.17
CML247_chr1	203100001	206100000	0.1223	0.7312	16.72	12.59
CML247_chr1	203400001	206400000	0.1061	0.7205	14.72	10.59
CML247_chr1	203700001	206700000	0.1107	0.7245	15.28	11.15
CML247_chr1	204000001	207000000	0.0993	0.7360	13.49	9.36
CML247_chr1	204300001	207300000	0.1020	0.7189	14.19	10.06
CML247_chr1	204600001	207600000	0.0973	0.7233	13.45	9.32
CML247_chr1	204900001	207900000	0.0975	0.7112	13.71	9.58
CML247_chr1	205200001	208200000	0.0901	0.7239	12.45	8.32
CML247_chr1	205500001	208500000	0.0713	0.7320	9.74	5.61
CML247_chr1	205800001	208800000	0.0722	0.7323	9.86	5.73
CML247_chr1	206100001	209100000	0.0801	0.7392	10.84	6.71
CML247_chr1	206400001	209400000	0.0741	0.7280	10.18	6.05
CML247_chr1	206700001	209700000	0.0672	0.7186	9.36	5.23
CML247_chr1	207000001	210000000	0.0676	0.7125	9.49	5.36
CML247_chr1	207300001	210300000	0.0581	0.7242	8.03	3.90
CML247_chr1	207600001	210600000	0.0682	0.7389	9.23	5.10
CML247_chr1	207900001	210900000	0.0670	0.7381	9.08	4.95
CML247_chr1	208200001	211200000	0.0657	0.7249	9.06	4.93
CML247_chr1	208500001	211500000	0.0723	0.7130	10.14	6.01
CML247_chr1	208800001	211800000	0.0733	0.7183	10.20	6.07
CML247_chr1	209100001	212100000	0.0708	0.7232	9.79	5.66
CML247_chr1	209400001	212400000	0.0733	0.7273	10.07	5.94
CML247_chr1	209700001	212700000	0.0702	0.7252	9.67	5.54
CML247_chr1	210000001	213000000	0.0632	0.7204	8.77	4.64
CML247_chr1	210300001	213300000	0.0740	0.7264	10.19	6.06
CML247_chr1	210600001	213600000	0.0725	0.6993	10.37	6.24
CML247_chr1	210900001	213900000	0.0766	0.7115	10.76	6.63
CML247_chr1	211200001	214200000	0.0766	0.7129	10.74	6.61
CML247_chr1	211500001	214500000	0.0765	0.7357	10.39	6.26
CML247_chr1	211800001	214800000	0.0713	0.7403	9.63	5.50
CML247_chr1	212100001	215100000	0.0780	0.7466	10.45	6.32
CML247_chr1	212400001	215400000	0.0818	0.7488	10.92	6.79
CML247_chr1	212700001	215700000	0.0818	0.7371	11.09	6.96
CML247_chr1	213000001	216000000	0.1057	0.7564	13.97	9.84
CML247_chr1	213300001	216300000	0.1135	0.7587	14.96	10.83
CML247_chr1	213600001	216600000	0.1047	0.7694	13.60	9.47
CML247_chr1	213900001	216900000	0.0950	0.7525	12.62	8.49
CML247_chr1	214200001	217200000	0.0941	0.7513	12.53	8.40
CML247_chr1	214500001	217500000	0.0938	0.7246	12.95	8.82
CML247_chr1	214800001	217800000	0.0997	0.7103	14.04	9.91
CML247_chr1	215100001	218100000	0.0914	0.6872	13.30	9.17
CML247_chr1	215400001	218400000	0.0853	0.6683	12.76	8.63
CML247_chr1	215700001	218700000	0.0852	0.6721	12.68	8.55
CML247_chr1	216000001	219000000	0.0652	0.6621	9.84	5.71
CML247_chr1	216300001	219300000	0.0592	0.6456	9.16	5.03
CML247_chr1	216600001	219600000	0.0574	0.6433	8.93	4.80
CML247_chr1	216900001	219900000	0.0565	0.6397	8.83	4.70
CML247_chr1	217200001	220200000	0.0595	0.6384	9.33	5.20
CML247_chr1	217500001	220500000	0.0537	0.6288	8.55	4.42
CML247_chr1	217800001	220800000	0.0611	0.6351	9.62	5.49
CML247_chr1	218100001	221100000	0.0619	0.6513	9.51	5.38
CML247_chr1	218400001	221400000	0.0680	0.6609	10.29	6.16
CML247_chr1	218700001	221700000	0.0756	0.6824	11.07	6.94
CML247_chr1	219000001	222000000	0.0803	0.6803	11.81	7.68
CML247_chr1	219300001	222300000	0.0747	0.6916	10.80	6.67
CML247_chr1	219600001	222600000	0.0751	0.7012	10.71	6.58
CML247_chr1	219900001	222900000	0.0788	0.7199	10.95	6.82
CML247_chr1	220200001	223200000	0.0864	0.7179	12.04	7.91
CML247_chr1	220500001	223500000	0.0884	0.7261	12.18	8.05
CML247_chr1	220800001	223800000	0.0870	0.7406	11.75	7.62
CML247_chr1	221100001	224100000	0.0826	0.7275	11.35	7.22
CML247_chr1	221400001	224400000	0.0861	0.7327	11.75	7.62
CML247_chr1	221700001	224700000	0.0830	0.7176	11.57	7.44
CML247_chr1	222000001	225000000	0.0844	0.7165	11.78	7.65
CML247_chr1	222300001	225300000	0.0865	0.7198	12.02	7.89
CML247_chr1	222600001	225600000	0.0953	0.7258	13.14	9.01
CML247_chr1	222900001	225900000	0.0951	0.7236	13.15	9.02
CML247_chr1	223200001	226200000	0.0940	0.7393	12.71	8.58
CML247_chr1	223500001	226500000	0.0936	0.7490	12.50	8.37
CML247_chr1	223800001	226800000	0.0804	0.7311	10.99	6.86
CML247_chr1	224100001	227100000	0.0830	0.7332	11.33	7.20
CML247_chr1	224400001	227400000	0.0762	0.7329	10.39	6.26
CML247_chr1	224700001	227700000	0.0788	0.7296	10.80	6.67
CML247_chr1	225000001	228000000	0.0797	0.7219	11.03	6.90
CML247_chr1	225300001	228300000	0.0838	0.7107	11.80	7.67
CML247_chr1	225600001	228600000	0.0777	0.7117	10.92	6.79
CML247_chr1	225900001	228900000	0.0768	0.7115	10.79	6.66
CML247_chr1	226200001	229200000	0.0712	0.6967	10.22	6.09
CML247_chr1	226500001	229500000	0.0752	0.7072	10.63	6.50
CML247_chr1	226800001	229800000	0.0784	0.6964	11.26	7.13
CML247_chr1	227100001	230100000	0.0795	0.6944	11.44	7.31
CML247_chr1	227400001	230400000	0.0920	0.7024	13.09	8.96
CML247_chr1	227700001	230700000	0.0956	0.7192	13.29	9.16
CML247_chr1	228000001	231000000	0.0960	0.7305	13.14	9.01
CML247_chr1	228300001	231300000	0.0859	0.7330	11.71	7.58
CML247_chr1	228600001	231600000	0.0860	0.7222	11.90	7.77
CML247_chr1	228900001	231900000	0.0953	0.7203	13.23	9.10
CML247_chr1	229200001	232200000	0.0937	0.7339	12.77	8.64
CML247_chr1	229500001	232500000	0.0924	0.7294	12.67	8.54
CML247_chr1	229800001	232800000	0.0941	0.7373	12.76	8.63
CML247_chr1	230100001	233100000	0.0912	0.7493	12.17	8.04
CML247_chr1	230400001	233400000	0.0791	0.7576	10.44	6.31
CML247_chr1	230700001	233700000	0.0788	0.7579	10.39	6.26
CML247_chr1	231000001	234000000	0.0769	0.7509	10.24	6.11
CML247_chr1	231300001	234300000	0.0762	0.7612	10.02	5.89
CML247_chr1	231600001	234600000	0.0793	0.7677	10.33	6.20
CML247_chr1	231900001	234900000	0.0770	0.7740	9.95	5.82
CML247_chr1	232200001	235200000	0.0804	0.7626	10.55	6.42
CML247_chr1	232500001	235500000	0.0824	0.7547	10.92	6.79
CML247_chr1	232800001	235800000	0.0837	0.7543	11.09	6.96
CML247_chr1	233100001	236100000	0.0853	0.7420	11.50	7.37
CML247_chr1	233400001	236400000	0.0933	0.7276	12.82	8.69
CML247_chr1	233700001	236700000	0.0867	0.7037	12.32	8.19
CML247_chr1	234000001	237000000	0.0838	0.6981	12.00	7.87
CML247_chr1	234300001	237300000	0.0980	0.6946	14.11	9.98
CML247_chr1	234600001	237600000	0.0944	0.6864	13.76	9.63
CML247_chr1	234900001	237900000	0.0845	0.6689	12.64	8.51
CML247_chr1	235200001	238200000	0.0849	0.6620	12.82	8.69
CML247_chr1	235500001	238500000	0.0843	0.6718	12.55	8.42
CML247_chr1	235800001	238800000	0.0888	0.6765	13.12	8.99
CML247_chr1	236100001	239100000	0.0924	0.6873	13.44	9.31
CML247_chr1	236400001	239400000	0.0865	0.7012	12.34	8.21
CML247_chr1	236700001	239700000	0.0904	0.7040	12.84	8.71
CML247_chr1	237000001	240000000	0.0869	0.7030	12.37	8.24
CML247_chr1	237300001	240300000	0.0813	0.7098	11.45	7.32
CML247_chr1	237600001	240600000	0.0785	0.7152	10.97	6.84
CML247_chr1	237900001	240900000	0.0884	0.7186	12.30	8.17
CML247_chr1	238200001	241200000	0.0834	0.7227	11.54	7.41
CML247_chr1	238500001	241500000	0.0781	0.7340	10.65	6.52
CML247_chr1	238800001	241800000	0.0615	0.7289	8.43	4.30
CML247_chr1	239100001	242100000	0.0584	0.7201	8.11	3.98
CML247_chr1	239400001	242400000	0.0570	0.7059	8.08	3.95
CML247_chr1	239700001	242700000	0.0585	0.7164	8.16	4.03
CML247_chr1	240000001	243000000	0.0554	0.7233	7.65	3.52
CML247_chr1	240300001	243300000	0.0490	0.7048	6.96	2.83
CML247_chr1	240600001	243600000	0.0591	0.6843	8.64	4.51
CML247_chr1	240900001	243900000	0.0498	0.6816	7.30	3.17
CML247_chr1	241200001	244200000	0.0595	0.6944	8.58	4.45
CML247_chr1	241500001	244500000	0.0589	0.6707	8.78	4.65
CML247_chr1	241800001	244800000	0.0589	0.6704	8.78	4.65
CML247_chr1	242100001	245100000	0.0556	0.6585	8.45	4.32
CML247_chr1	242400001	245400000	0.0625	0.6697	9.33	5.20
CML247_chr1	242700001	245700000	0.0626	0.6662	9.39	5.26
CML247_chr1	243000001	246000000	0.0659	0.6714	9.82	5.69
CML247_chr1	243300001	246300000	0.0640	0.6952	9.20	5.07
CML247_chr1	243600001	246600000	0.0645	0.7126	9.05	4.92
CML247_chr1	243900001	246900000	0.0705	0.7198	9.80	5.67
CML247_chr1	244200001	247200000	0.0624	0.7051	8.85	4.72
CML247_chr1	244500001	247500000	0.0652	0.7100	9.18	5.05
CML247_chr1	244800001	247800000	0.0746	0.7052	10.58	6.45
CML247_chr1	245100001	248100000	0.0818	0.7240	11.30	7.17
CML247_chr1	245400001	248400000	0.0818	0.7230	11.31	7.18
CML247_chr1	245700001	248700000	0.0818	0.7150	11.44	7.31
CML247_chr1	246000001	249000000	0.0857	0.6995	12.25	8.12
CML247_chr1	246300001	249300000	0.0943	0.6788	13.90	9.77
CML247_chr1	246600001	249600000	0.0923	0.6765	13.64	9.51
CML247_chr1	246900001	249900000	0.0845	0.6786	12.46	8.33
CML247_chr1	247200001	250200000	0.0859	0.6833	12.57	8.44
CML247_chr1	247500001	250500000	0.0932	0.6713	13.88	9.75
CML247_chr1	247800001	250800000	0.0837	0.6746	12.41	8.28
CML247_chr1	248100001	251100000	0.0828	0.6751	12.26	8.13
CML247_chr1	248400001	251400000	0.0810	0.6593	12.29	8.16
CML247_chr1	248700001	251700000	0.0764	0.6805	11.23	7.10
CML247_chr1	249000001	252000000	0.0807	0.6877	11.73	7.60
CML247_chr1	249300001	252300000	0.0693	0.6828	10.15	6.02
CML247_chr1	249600001	252600000	0.0670	0.6869	9.76	5.63
CML247_chr1	249900001	252900000	0.0822	0.6968	11.79	7.66
CML247_chr1	250200001	253200000	0.0794	0.6972	11.39	7.26
CML247_chr1	250500001	253500000	0.0665	0.7151	9.29	5.16
CML247_chr1	250800001	253800000	0.0896	0.7437	12.05	7.92
CML247_chr1	251100001	254100000	0.0914	0.7283	12.55	8.42
CML247_chr1	251400001	254400000	0.1002	0.7255	13.81	9.68
CML247_chr1	251700001	254700000	0.1094	0.7187	15.22	11.09
CML247_chr1	252000001	255000000	0.1042	0.7167	14.54	10.41
CML247_chr1	252300001	255300000	0.1137	0.7190	15.81	11.68
CML247_chr1	252600001	255600000	0.1128	0.7142	15.79	11.66
CML247_chr1	252900001	255900000	0.1059	0.6985	15.17	11.04
CML247_chr1	253200001	256200000	0.1089	0.7001	15.56	11.43
CML247_chr1	253500001	256500000	0.1252	0.6882	18.20	14.07
CML247_chr1	253800001	256800000	0.1128	0.6765	16.67	12.54
CML247_chr1	254100001	257100000	0.1136	0.6969	16.30	12.17
CML247_chr1	254400001	257400000	0.1137	0.7029	16.18	12.05
CML247_chr1	254700001	257700000	0.1096	0.6985	15.69	11.56
CML247_chr1	255000001	258000000	0.1154	0.7025	16.43	12.30
CML247_chr1	255300001	258300000	0.1120	0.7056	15.88	11.75
CML247_chr1	255600001	258600000	0.1105	0.7112	15.54	11.41
CML247_chr1	255900001	258900000	0.0999	0.7121	14.03	9.90
CML247_chr1	256200001	259200000	0.1038	0.7233	14.35	10.22
CML247_chr1	256500001	259500000	0.0924	0.7315	12.63	8.50
CML247_chr1	256800001	259800000	0.0842	0.7265	11.59	7.46
CML247_chr1	257100001	260100000	0.0901	0.7185	12.54	8.41
CML247_chr1	257400001	260400000	0.0854	0.7337	11.64	7.51
CML247_chr1	257700001	260700000	0.0795	0.7391	10.75	6.62
CML247_chr1	258000001	261000000	0.0672	0.7281	9.23	5.10
CML247_chr1	258300001	261300000	0.0645	0.7350	8.78	4.65
CML247_chr1	258600001	261600000	0.0651	0.7253	8.98	4.85
CML247_chr1	258900001	261900000	0.0676	0.7222	9.36	5.23
CML247_chr1	259200001	262200000	0.0645	0.7110	9.07	4.94
CML247_chr1	259500001	262500000	0.0752	0.7130	10.54	6.41
CML247_chr1	259800001	262800000	0.0929	0.7246	12.82	8.69
CML247_chr1	260100001	263100000	0.0845	0.7285	11.60	7.47
CML247_chr1	260400001	263400000	0.0851	0.7225	11.78	7.65
CML247_chr1	260700001	263700000	0.0916	0.7243	12.65	8.52
CML247_chr1	261000001	264000000	0.0960	0.7259	13.22	9.09
CML247_chr1	261300001	264300000	0.1027	0.7234	14.19	10.06
CML247_chr1	261600001	264600000	0.1017	0.7227	14.07	9.94
CML247_chr1	261900001	264900000	0.1065	0.7199	14.80	10.67
CML247_chr1	262200001	265200000	0.1067	0.7333	14.56	10.43
CML247_chr1	262500001	265500000	0.0966	0.7475	12.93	8.80
CML247_chr1	262800001	265800000	0.0812	0.7317	11.10	6.97
CML247_chr1	263100001	266100000	0.0818	0.7380	11.08	6.95
CML247_chr1	263400001	266400000	0.0757	0.7347	10.31	6.18
CML247_chr1	263700001	266700000	0.0655	0.7176	9.12	4.99
CML247_chr1	264000001	267000000	0.0701	0.7369	9.51	5.38
CML247_chr1	264300001	267300000	0.0745	0.7387	10.08	5.95
CML247_chr1	264600001	267600000	0.0804	0.7486	10.73	6.60
CML247_chr1	264900001	267900000	0.0796	0.7582	10.50	6.37
CML247_chr1	265200001	268200000	0.0811	0.7566	10.72	6.59
CML247_chr1	265500001	268500000	0.0909	0.7393	12.29	8.16
CML247_chr1	265800001	268800000	0.0931	0.7382	12.62	8.49
CML247_chr1	266100001	269100000	0.0913	0.7181	12.71	8.58
CML247_chr1	266400001	269400000	0.0868	0.7088	12.24	8.11
CML247_chr1	266700001	269700000	0.0932	0.7091	13.15	9.02
CML247_chr1	267000001	270000000	0.0817	0.6818	11.99	7.86
CML247_chr1	267300001	270300000	0.0754	0.6851	11.00	6.87
CML247_chr1	267600001	270600000	0.0696	0.6861	10.15	6.02
CML247_chr1	267900001	270900000	0.0725	0.6785	10.69	6.56
CML247_chr1	268200001	271200000	0.0768	0.6759	11.37	7.24
CML247_chr1	268500001	271500000	0.0655	0.6761	9.69	5.56
CML247_chr1	268800001	271800000	0.0585	0.6787	8.61	4.48
CML247_chr1	269100001	272100000	0.0575	0.6915	8.31	4.18
CML247_chr1	269400001	272400000	0.0649	0.7106	9.13	5.00
CML247_chr1	269700001	272700000	0.0585	0.7033	8.31	4.18
CML247_chr1	270000001	273000000	0.0653	0.7219	9.05	4.92
CML247_chr1	270300001	273300000	0.0682	0.7085	9.63	5.50
CML247_chr1	270600001	273600000	0.0681	0.6997	9.73	5.60
CML247_chr1	270900001	273900000	0.0643	0.7025	9.16	5.03
CML247_chr1	271200001	274200000	0.0576	0.6936	8.30	4.17
CML247_chr1	271500001	274500000	0.0589	0.6785	8.68	4.55
CML247_chr1	271800001	274800000	0.0628	0.6635	9.46	5.33
CML247_chr1	272100001	275100000	0.0708	0.6540	10.83	6.70
CML247_chr1	272400001	275400000	0.0712	0.6412	11.11	6.98
CML247_chr1	272700001	275700000	0.0859	0.6524	13.17	9.04
CML247_chr1	273000001	276000000	0.0904	0.6645	13.60	9.47
CML247_chr1	273300001	276300000	0.0884	0.6685	13.22	9.09
CML247_chr1	273600001	276600000	0.0925	0.6703	13.79	9.66
CML247_chr1	273900001	276900000	0.0961	0.6671	14.41	10.28
CML247_chr1	274200001	277200000	0.1004	0.6650	15.09	10.96
CML247_chr1	274500001	277500000	0.1053	0.6925	15.20	11.07
CML247_chr1	274800001	277800000	0.1110	0.6933	16.01	11.88
CML247_chr1	275100001	278100000	0.1013	0.7075	14.32	10.19
CML247_chr1	275400001	278400000	0.0983	0.7209	13.64	9.51
CML247_chr1	275700001	278700000	0.0887	0.7141	12.42	8.29
CML247_chr1	276000001	279000000	0.0929	0.6904	13.45	9.32
CML247_chr1	276300001	279300000	0.0992	0.6983	14.20	10.07
CML247_chr1	276600001	279600000	0.0988	0.7036	14.04	9.91
CML247_chr1	276900001	279900000	0.0993	0.6953	14.28	10.15
CML247_chr1	277200001	280200000	0.1019	0.6986	14.58	10.45
CML247_chr1	277500001	280500000	0.1059	0.6864	15.43	11.30
CML247_chr1	277800001	280800000	0.1049	0.6958	15.08	10.95
CML247_chr1	278100001	281100000	0.1067	0.6805	15.68	11.55
CML247_chr1	278400001	281400000	0.1041	0.6824	15.25	11.12
CML247_chr1	278700001	281700000	0.1016	0.6878	14.78	10.65
CML247_chr1	279000001	282000000	0.0918	0.6936	13.24	9.11
CML247_chr1	279300001	282300000	0.0829	0.6786	12.22	8.09
CML247_chr1	279600001	282600000	0.0835	0.6809	12.26	8.13
CML247_chr1	279900001	282900000	0.0845	0.6979	12.11	7.98
CML247_chr1	280200001	283200000	0.0804	0.7082	11.35	7.22
CML247_chr1	280500001	283500000	0.0662	0.7185	9.21	5.08
CML247_chr1	280800001	283800000	0.0629	0.7163	8.78	4.65
CML247_chr1	281100001	284100000	0.0655	0.7248	9.03	4.90
CML247_chr1	281400001	284400000	0.0647	0.7013	9.23	5.10
CML247_chr1	281700001	284700000	0.0638	0.6957	9.17	5.04
CML247_chr1	282000001	285000000	0.0642	0.6919	9.28	5.15
CML247_chr1	282300001	285300000	0.0764	0.7045	10.84	6.71
CML247_chr1	282600001	285600000	0.0725	0.7004	10.35	6.22
CML247_chr1	282900001	285900000	0.0670	0.6913	9.69	5.56
CML247_chr1	283200001	286200000	0.0646	0.6865	9.42	5.29
CML247_chr1	283500001	286500000	0.0754	0.6787	11.11	6.98
CML247_chr1	283800001	286800000	0.0700	0.6854	10.21	6.08
CML247_chr1	284100001	287100000	0.0661	0.6810	9.70	5.57
CML247_chr1	284400001	287400000	0.0694	0.6874	10.09	5.96
CML247_chr1	284700001	287700000	0.0804	0.6973	11.52	7.39
CML247_chr1	285000001	288000000	0.0802	0.7066	11.35	7.22
CML247_chr1	285300001	288300000	0.0698	0.7041	9.91	5.78
CML247_chr1	285600001	288600000	0.0667	0.7137	9.34	5.21
CML247_chr1	285900001	288900000	0.0747	0.7256	10.29	6.16
CML247_chr1	286200001	289200000	0.0753	0.7137	10.55	6.42
CML247_chr1	286500001	289500000	0.0703	0.7021	10.02	5.89
CML247_chr1	286800001	289800000	0.0818	0.6975	11.72	7.59
CML247_chr1	287100001	290100000	0.0858	0.6811	12.60	8.47
CML247_chr1	287400001	290400000	0.0846	0.6833	12.39	8.26
CML247_chr1	287700001	290700000	0.0808	0.6760	11.94	7.81
CML247_chr1	288000001	291000000	0.0844	0.6776	12.46	8.33
CML247_chr1	288300001	291300000	0.0764	0.6730	11.35	7.22
CML247_chr1	288600001	291600000	0.0857	0.6708	12.78	8.65
CML247_chr1	288900001	291900000	0.0788	0.6690	11.78	7.65
CML247_chr1	289200001	292200000	0.0777	0.6726	11.55	7.42
CML247_chr1	289500001	292500000	0.0795	0.6852	11.60	7.47
CML247_chr1	289800001	292800000	0.0765	0.6877	11.13	7.00
CML247_chr1	290100001	293100000	0.0745	0.6963	10.69	6.56
CML247_chr1	290400001	293400000	0.0725	0.7024	10.32	6.19
CML247_chr1	290700001	293700000	0.0721	0.7016	10.28	6.15
CML247_chr1	291000001	294000000	0.0710	0.7039	10.09	5.96
CML247_chr1	291300001	294300000	0.0913	0.7097	12.86	8.73
CML247_chr1	291600001	294600000	0.0896	0.6983	12.84	8.71
CML247_chr1	291900001	294900000	0.0911	0.6915	13.17	9.04
CML247_chr1	292200001	295200000	0.0889	0.6997	12.70	8.57
CML247_chr1	292500001	295500000	0.0901	0.7039	12.80	8.67
CML247_chr1	292800001	295800000	0.0909	0.6945	13.09	8.96
CML247_chr1	293100001	296100000	0.0910	0.7020	12.96	8.83
CML247_chr1	293400001	296400000	0.0860	0.6982	12.32	8.19
CML247_chr1	293700001	296700000	0.0837	0.7134	11.74	7.61
CML247_chr1	294000001	297000000	0.0832	0.7047	11.81	7.68
CML247_chr1	294300001	297300000	0.0727	0.7044	10.32	6.19
CML247_chr1	294600001	297600000	0.0618	0.7094	8.71	4.58
CML247_chr1	294900001	297900000	0.0588	0.7019	8.37	4.24
CML247_chr1	295200001	298200000	0.0573	0.6998	8.19	4.06
CML247_chr1	295500001	298500000	0.0597	0.6892	8.66	4.53
CML247_chr1	295800001	298800000	0.0574	0.6835	8.40	4.27
CML247_chr1	296100001	299100000	0.0542	0.6821	7.94	3.81
CML247_chr1	296400001	299400000	0.0587	0.6568	8.94	4.81
CML247_chr1	296700001	299700000	0.0604	0.6449	9.37	5.24
CML247_chr1	297000001	300000000	0.0588	0.6369	9.24	5.11
CML247_chr1	297300001	300300000	0.0553	0.6342	8.72	4.59
CML247_chr1	297600001	300600000	0.0585	0.6362	9.19	5.06
CML247_chr1	297900001	300900000	0.0535	0.6266	8.54	4.41
CML247_chr1	298200001	301200000	0.0627	0.5986	10.48	6.35
CML247_chr1	298500001	301500000	0.0515	0.5936	8.68	4.55
CML247_chr1	298800001	301800000	0.0565	0.6096	9.27	5.14
CML247_chr1	299100001	302100000	0.0699	0.6182	11.30	7.17
CML247_chr1	299400001	302400000	0.0811	0.6471	12.54	8.41
CML247_chr1	299700001	302700000	0.0794	0.6426	12.35	8.22
CML247_chr1	300000001	303000000	0.0761	0.6360	11.97	7.84
CML247_chr1	300300001	303300000	0.0729	0.6504	11.21	7.08
CML247_chr1	300600001	303600000	0.0852	0.6490	13.13	9.00
CML247_chr1	300900001	303900000	0.0912	0.6666	13.68	9.55
CML247_chr1	301200001	304200000	0.0890	0.6830	13.03	8.90
CML247_chr1	301500001	304500000	0.0890	0.6881	12.94	8.81
CML247_chr1	301800001	304800000	0.0844	0.6722	12.55	8.42
CML247_chr1	302100001	305100000	0.0712	0.6510	10.94	6.81
CML247_chr1	302400001	305400000	0.0712	0.6430	11.07	6.94
CML247_chr1	302700001	305700000	0.0763	0.6550	11.64	7.51
CML247_chr1	303000001	306000000	0.0794	0.6704	11.85	7.72
CML247_chr1	303300001	306300000	0.0880	0.6708	13.12	8.99
CML247_chr1	303600001	306600000	0.0799	0.6569	12.17	8.04
CML247_chr1	303900001	306900000	0.0777	0.6593	11.79	7.66
CML247_chr1	304200001	307200000	0.0729	0.6688	10.90	6.77
CML247_chr1	304500001	307500000	0.0778	0.6692	11.62	7.49
CML247_chr1	304800001	307800000	0.0802	0.6782	11.83	7.70
CML247_chr1	305100001	308100000	0.0854	0.6972	12.26	8.13
CML247_chr1	305400001	308400000	0.0782	0.6993	11.18	7.05
CML247_chr1	305700001	308700000	0.0741	0.7037	10.53	6.40
CML247_chr1	306000001	309000000	0.0794	0.7047	11.26	7.13
CML247_chr1	306300001	309300000	0.0752	0.6776	11.10	6.97
CML247_chr1	306600001	309600000	0.0757	0.6925	10.94	6.81
CML247_chr1	306900001	309900000	0.0752	0.6834	11.00	6.87
CML247_chr1	307200001	310200000	0.0735	0.6768	10.86	6.73
CML247_chr1	307500001	310500000	0.0777	0.6911	11.25	7.12
CML247_chr1	307800001	310800000	0.0714	0.6828	10.46	6.33
CML247_chr1	308100001	311100000	0.0763	0.6803	11.22	7.09
CML247_chr1	308400001	311400000	0.0805	0.6677	12.05	7.92
CML247_chr1	308700001	311700000	0.0838	0.6637	12.63	8.50
CML247_chr1	309000001	312000000	0.0806	0.6529	12.34	8.21
CML247_chr1	309300001	312300000	0.0761	0.6512	11.68	7.55
CML247_chr1	309600001	312600000	0.0739	0.6386	11.57	7.44
CML247_chr1	309900001	312900000	0.0794	0.6357	12.49	8.36
CML247_chr1	310200001	313200000	0.0830	0.6423	12.92	8.79
CML247_chr1	310500001	313500000	0.0835	0.6264	13.32	9.19
CML247_chr1	310800001	313800000	0.0940	0.6522	14.41	10.28
CML247_chr1	311100001	314100000	0.0829	0.6459	12.84	8.71
CML247_chr1	311400001	314400000	0.0859	0.6609	13.00	8.87
CML247_chr1	311700001	314700000	0.0836	0.6576	12.71	8.58
CML247_chr1	312000001	315000000	0.0980	0.6769	14.48	10.35
CML247_chr1	312300001	315300000	0.1017	0.6838	14.87	10.74
CML247_chr1	312600001	315600000	0.1016	0.6859	14.81	10.68
CML247_chr1	312900001	315900000	0.0947	0.6847	13.82	9.69
CML247_chr1	313200001	316200000	0.0998	0.6692	14.91	10.78
CML247_chr1	313500001	316500000	0.0908	0.6721	13.50	9.37
CML247_chr1	313800001	316800000	0.0767	0.6448	11.90	7.77
CML247_chr1	314100001	317100000	0.0878	0.6491	13.52	9.39
CML247_chr1	314400001	317400000	0.0784	0.6422	12.21	8.08
CML247_chr1	314700001	317700000	0.0814	0.6395	12.72	8.59
CML247_chr1	315000001	318000000	0.0641	0.6380	10.04	5.91
CML247_chr1	315300001	318300000	0.0597	0.6373	9.37	5.24
CML247_chr1	315600001	318600000	0.0740	0.6356	11.65	7.52
CML247_chr1	315900001	318900000	0.0789	0.6486	12.16	8.03
CML247_chr1	316200001	319200000	0.0837	0.6696	12.51	8.38
CML247_chr1	316500001	319259528	0.0938	0.6709	12.86	8.73
CML247_chr2	1	3000000	0.0717	0.6596	10.87	6.74
CML247_chr2	300001	3300000	0.0650	0.6260	10.39	6.26
CML247_chr2	600001	3600000	0.0616	0.5995	10.28	6.15
CML247_chr2	900001	3900000	0.0636	0.5874	10.82	6.69
CML247_chr2	1200001	4200000	0.0533	0.5612	9.50	5.37
CML247_chr2	1500001	4500000	0.0466	0.5353	8.70	4.57
CML247_chr2	1800001	4800000	0.0500	0.5072	9.86	5.73
CML247_chr2	2100001	5100000	0.0444	0.4943	8.99	4.86
CML247_chr2	2400001	5400000	0.0460	0.4726	9.74	5.61
CML247_chr2	2700001	5700000	0.0438	0.4731	9.25	5.12
CML247_chr2	3000001	6000000	0.0556	0.4986	11.16	7.03
CML247_chr2	3300001	6300000	0.0659	0.5152	12.79	8.66
CML247_chr2	3600001	6600000	0.0692	0.5258	13.16	9.03
CML247_chr2	3900001	6900000	0.0551	0.5160	10.68	6.55
CML247_chr2	4200001	7200000	0.0574	0.5381	10.66	6.53
CML247_chr2	4500001	7500000	0.0649	0.5531	11.73	7.60
CML247_chr2	4800001	7800000	0.0755	0.5925	12.74	8.61
CML247_chr2	5100001	8100000	0.0771	0.6084	12.68	8.55
CML247_chr2	5400001	8400000	0.0769	0.6288	12.22	8.09
CML247_chr2	5700001	8700000	0.0793	0.6205	12.78	8.65
CML247_chr2	6000001	9000000	0.0746	0.6298	11.85	7.72
CML247_chr2	6300001	9300000	0.0674	0.6397	10.53	6.40
CML247_chr2	6600001	9600000	0.0689	0.6415	10.75	6.62
CML247_chr2	6900001	9900000	0.0746	0.6638	11.24	7.11
CML247_chr2	7200001	10200000	0.0738	0.6375	11.58	7.45
CML247_chr2	7500001	10500000	0.0672	0.6561	10.25	6.12
CML247_chr2	7800001	10800000	0.0530	0.6402	8.28	4.15
CML247_chr2	8100001	11100000	0.0642	0.6261	10.26	6.13
CML247_chr2	8400001	11400000	0.0710	0.6269	11.32	7.19
CML247_chr2	8700001	11700000	0.0728	0.6546	11.12	6.99
CML247_chr2	9000001	12000000	0.0643	0.6384	10.08	5.95
CML247_chr2	9300001	12300000	0.0699	0.6194	11.29	7.16
CML247_chr2	9600001	12600000	0.0682	0.6200	11.01	6.88
CML247_chr2	9900001	12900000	0.0708	0.5960	11.88	7.75
CML247_chr2	10200001	13200000	0.0902	0.6192	14.57	10.44
CML247_chr2	10500001	13500000	0.0938	0.6080	15.43	11.30
CML247_chr2	10800001	13800000	0.1064	0.6159	17.27	13.14
CML247_chr2	11100001	14100000	0.0927	0.6328	14.65	10.52
CML247_chr2	11400001	14400000	0.0842	0.6143	13.71	9.58
CML247_chr2	11700001	14700000	0.0824	0.5968	13.81	9.68
CML247_chr2	12000001	15000000	0.0836	0.6034	13.86	9.73
CML247_chr2	12300001	15300000	0.0810	0.6148	13.17	9.04
CML247_chr2	12600001	15600000	0.0844	0.6093	13.85	9.72
CML247_chr2	12900001	15900000	0.0871	0.6303	13.83	9.70
CML247_chr2	13200001	16200000	0.0743	0.6347	11.71	7.58
CML247_chr2	13500001	16500000	0.0761	0.6350	11.98	7.85
CML247_chr2	13800001	16800000	0.0626	0.6444	9.72	5.59
CML247_chr2	14100001	17100000	0.0762	0.6389	11.93	7.80
CML247_chr2	14400001	17400000	0.0747	0.6599	11.32	7.19
CML247_chr2	14700001	17700000	0.0717	0.6752	10.62	6.49
CML247_chr2	15000001	18000000	0.0775	0.6732	11.51	7.38
CML247_chr2	15300001	18300000	0.0795	0.6812	11.66	7.53
CML247_chr2	15600001	18600000	0.0757	0.6837	11.07	6.94
CML247_chr2	15900001	18900000	0.0678	0.6714	10.10	5.97
CML247_chr2	16200001	19200000	0.0710	0.6765	10.50	6.37
CML247_chr2	16500001	19500000	0.0630	0.6818	9.24	5.11
CML247_chr2	16800001	19800000	0.0698	0.6648	10.49	6.36
CML247_chr2	17100001	20100000	0.0642	0.6573	9.77	5.64
CML247_chr2	17400001	20400000	0.0680	0.6500	10.47	6.34
CML247_chr2	17700001	20700000	0.0656	0.6461	10.15	6.02
CML247_chr2	18000001	21000000	0.0617	0.6516	9.47	5.34
CML247_chr2	18300001	21300000	0.0601	0.6446	9.33	5.20
CML247_chr2	18600001	21600000	0.0528	0.6606	7.99	3.86
CML247_chr2	18900001	21900000	0.0703	0.6834	10.29	6.16
CML247_chr2	19200001	22200000	0.0665	0.6679	9.95	5.82
CML247_chr2	19500001	22500000	0.0705	0.6706	10.51	6.38
CML247_chr2	19800001	22800000	0.0689	0.6755	10.21	6.08
CML247_chr2	20100001	23100000	0.0784	0.6953	11.27	7.14
CML247_chr2	20400001	23400000	0.0808	0.7133	11.33	7.20
CML247_chr2	20700001	23700000	0.0966	0.7096	13.61	9.48
CML247_chr2	21000001	24000000	0.0919	0.6937	13.25	9.12
CML247_chr2	21300001	24300000	0.0936	0.6858	13.65	9.52
CML247_chr2	21600001	24600000	0.0967	0.6720	14.39	10.26
CML247_chr2	21900001	24900000	0.0891	0.6496	13.72	9.59
CML247_chr2	22200001	25200000	0.0846	0.6656	12.71	8.58
CML247_chr2	22500001	25500000	0.0852	0.6620	12.88	8.75
CML247_chr2	22800001	25800000	0.0908	0.6651	13.66	9.53
CML247_chr2	23100001	26100000	0.0836	0.6488	12.89	8.76
CML247_chr2	23400001	26400000	0.0848	0.6398	13.25	9.12
CML247_chr2	23700001	26700000	0.0727	0.6437	11.29	7.16
CML247_chr2	24000001	27000000	0.0792	0.6509	12.17	8.04
CML247_chr2	24300001	27300000	0.0758	0.6587	11.51	7.38
CML247_chr2	24600001	27600000	0.0804	0.6835	11.76	7.63
CML247_chr2	24900001	27900000	0.0777	0.6966	11.16	7.03
CML247_chr2	25200001	28200000	0.0766	0.6904	11.09	6.96
CML247_chr2	25500001	28500000	0.0824	0.6991	11.78	7.65
CML247_chr2	25800001	28800000	0.0853	0.7200	11.84	7.71
CML247_chr2	26100001	29100000	0.0783	0.7399	10.58	6.45
CML247_chr2	26400001	29400000	0.0734	0.7540	9.73	5.60
CML247_chr2	26700001	29700000	0.0759	0.7399	10.26	6.13
CML247_chr2	27000001	30000000	0.0810	0.7433	10.89	6.76
CML247_chr2	27300001	30300000	0.0809	0.7345	11.02	6.89
CML247_chr2	27600001	30600000	0.0803	0.7183	11.18	7.05
CML247_chr2	27900001	30900000	0.0728	0.7176	10.14	6.01
CML247_chr2	28200001	31200000	0.0782	0.7179	10.90	6.77
CML247_chr2	28500001	31500000	0.0842	0.7067	11.92	7.79
CML247_chr2	28800001	31800000	0.0847	0.6815	12.43	8.30
CML247_chr2	29100001	32100000	0.0943	0.6580	14.32	10.19
CML247_chr2	29400001	32400000	0.0968	0.6550	14.78	10.65
CML247_chr2	29700001	32700000	0.0875	0.6487	13.49	9.36
CML247_chr2	30000001	33000000	0.0782	0.6532	11.96	7.83
CML247_chr2	30300001	33300000	0.0873	0.6666	13.09	8.96
CML247_chr2	30600001	33600000	0.0909	0.6646	13.68	9.55
CML247_chr2	30900001	33900000	0.0886	0.6644	13.34	9.21
CML247_chr2	31200001	34200000	0.0931	0.6657	13.98	9.85
CML247_chr2	31500001	34500000	0.0853	0.6729	12.68	8.55
CML247_chr2	31800001	34800000	0.0790	0.6885	11.48	7.35
CML247_chr2	32100001	35100000	0.0754	0.7096	10.62	6.49
CML247_chr2	32400001	35400000	0.0735	0.7058	10.41	6.28
CML247_chr2	32700001	35700000	0.0735	0.7390	9.94	5.81
CML247_chr2	33000001	36000000	0.0710	0.7439	9.55	5.42
CML247_chr2	33300001	36300000	0.0752	0.7251	10.37	6.24
CML247_chr2	33600001	36600000	0.0704	0.7244	9.72	5.59
CML247_chr2	33900001	36900000	0.0773	0.7298	10.59	6.46
CML247_chr2	34200001	37200000	0.0756	0.7305	10.34	6.21
CML247_chr2	34500001	37500000	0.0709	0.7444	9.53	5.40
CML247_chr2	34800001	37800000	0.0720	0.7520	9.58	5.45
CML247_chr2	35100001	38100000	0.0661	0.7567	8.74	4.61
CML247_chr2	35400001	38400000	0.0623	0.7578	8.22	4.09
CML247_chr2	35700001	38700000	0.0694	0.7490	9.27	5.14
CML247_chr2	36000001	39000000	0.0749	0.7557	9.92	5.79
CML247_chr2	36300001	39300000	0.0600	0.7666	7.83	3.70
CML247_chr2	36600001	39600000	0.0649	0.7633	8.51	4.38
CML247_chr2	36900001	39900000	0.0639	0.7478	8.55	4.42
CML247_chr2	37200001	40200000	0.0598	0.7423	8.06	3.93
CML247_chr2	37500001	40500000	0.0663	0.7308	9.07	4.94
CML247_chr2	37800001	40800000	0.0677	0.7211	9.39	5.26
CML247_chr2	38100001	41100000	0.0699	0.7174	9.75	5.62
CML247_chr2	38400001	41400000	0.0706	0.7038	10.03	5.90
CML247_chr2	38700001	41700000	0.0787	0.7081	11.12	6.99
CML247_chr2	39000001	42000000	0.0732	0.7110	10.30	6.17
CML247_chr2	39300001	42300000	0.0748	0.7113	10.51	6.38
CML247_chr2	39600001	42600000	0.0664	0.7024	9.46	5.33
CML247_chr2	39900001	42900000	0.0703	0.7111	9.89	5.76
CML247_chr2	40200001	43200000	0.0713	0.7223	9.88	5.75
CML247_chr2	40500001	43500000	0.0757	0.7267	10.42	6.29
CML247_chr2	40800001	43800000	0.0775	0.7228	10.72	6.59
CML247_chr2	41100001	44100000	0.0806	0.7242	11.13	7.00
CML247_chr2	41400001	44400000	0.0806	0.7455	10.81	6.68
CML247_chr2	41700001	44700000	0.0687	0.7503	9.16	5.03
CML247_chr2	42000001	45000000	0.0799	0.7408	10.79	6.66
CML247_chr2	42300001	45300000	0.0817	0.7384	11.06	6.93
CML247_chr2	42600001	45600000	0.0869	0.7654	11.35	7.22
CML247_chr2	42900001	45900000	0.0803	0.7666	10.47	6.34
CML247_chr2	43200001	46200000	0.0783	0.7745	10.10	5.97
CML247_chr2	43500001	46500000	0.0724	0.7781	9.31	5.18
CML247_chr2	43800001	46800000	0.0616	0.7911	7.79	3.66
CML247_chr2	44100001	47100000	0.0673	0.7833	8.59	4.46
CML247_chr2	44400001	47400000	0.0702	0.7709	9.11	4.98
CML247_chr2	44700001	47700000	0.0669	0.7709	8.68	4.55
CML247_chr2	45000001	48000000	0.0605	0.7754	7.81	3.68
CML247_chr2	45300001	48300000	0.0701	0.7844	8.94	4.81
CML247_chr2	45600001	48600000	0.0656	0.7773	8.44	4.31
CML247_chr2	45900001	48900000	0.0742	0.7842	9.46	5.33
CML247_chr2	46200001	49200000	0.0769	0.7791	9.87	5.74
CML247_chr2	46500001	49500000	0.0740	0.7595	9.74	5.61
CML247_chr2	46800001	49800000	0.0938	0.7612	12.32	8.19
CML247_chr2	47100001	50100000	0.0871	0.7644	11.40	7.27
CML247_chr2	47400001	50400000	0.0947	0.7658	12.37	8.24
CML247_chr2	47700001	50700000	0.1037	0.7524	13.78	9.65
CML247_chr2	48000001	51000000	0.1082	0.7355	14.71	10.58
CML247_chr2	48300001	51300000	0.1172	0.7265	16.13	12.00
CML247_chr2	48600001	51600000	0.1170	0.7260	16.11	11.98
CML247_chr2	48900001	51900000	0.1046	0.7301	14.33	10.20
CML247_chr2	49200001	52200000	0.1058	0.7407	14.29	10.16
CML247_chr2	49500001	52500000	0.1052	0.7601	13.84	9.71
CML247_chr2	49800001	52800000	0.0935	0.7483	12.49	8.36
CML247_chr2	50100001	53100000	0.0918	0.7317	12.55	8.42
CML247_chr2	50400001	53400000	0.0880	0.7383	11.92	7.79
CML247_chr2	50700001	53700000	0.0802	0.7371	10.88	6.75
CML247_chr2	51000001	54000000	0.0930	0.7475	12.45	8.32
CML247_chr2	51300001	54300000	0.0858	0.7682	11.17	7.04
CML247_chr2	51600001	54600000	0.0905	0.7775	11.64	7.51
CML247_chr2	51900001	54900000	0.1022	0.7720	13.24	9.11
CML247_chr2	52200001	55200000	0.0980	0.7616	12.87	8.74
CML247_chr2	52500001	55500000	0.1048	0.7555	13.87	9.74
CML247_chr2	52800001	55800000	0.1051	0.7657	13.73	9.60
CML247_chr2	53100001	56100000	0.1040	0.7654	13.58	9.45
CML247_chr2	53400001	56400000	0.0962	0.7530	12.78	8.65
CML247_chr2	53700001	56700000	0.1063	0.7616	13.96	9.83
CML247_chr2	54000001	57000000	0.0935	0.7539	12.41	8.28
CML247_chr2	54300001	57300000	0.0877	0.7390	11.87	7.74
CML247_chr2	54600001	57600000	0.0839	0.7347	11.42	7.29
CML247_chr2	54900001	57900000	0.0866	0.7430	11.66	7.53
CML247_chr2	55200001	58200000	0.0871	0.7339	11.87	7.74
CML247_chr2	55500001	58500000	0.0870	0.7375	11.79	7.66
CML247_chr2	55800001	58800000	0.0854	0.7340	11.64	7.51
CML247_chr2	56100001	59100000	0.0836	0.7427	11.26	7.13
CML247_chr2	56400001	59400000	0.0890	0.7458	11.93	7.80
CML247_chr2	56700001	59700000	0.0840	0.7456	11.27	7.14
CML247_chr2	57000001	60000000	0.0823	0.7536	10.92	6.79
CML247_chr2	57300001	60300000	0.0808	0.7685	10.51	6.38
CML247_chr2	57600001	60600000	0.0827	0.7609	10.87	6.74
CML247_chr2	57900001	60900000	0.0733	0.7455	9.83	5.70
CML247_chr2	58200001	61200000	0.0802	0.7664	10.47	6.34
CML247_chr2	58500001	61500000	0.0881	0.7641	11.53	7.40
CML247_chr2	58800001	61800000	0.0907	0.7608	11.92	7.79
CML247_chr2	59100001	62100000	0.1029	0.7712	13.35	9.22
CML247_chr2	59400001	62400000	0.1047	0.7703	13.59	9.46
CML247_chr2	59700001	62700000	0.1169	0.7759	15.07	10.94
CML247_chr2	60000001	63000000	0.1191	0.7662	15.54	11.41
CML247_chr2	60300001	63300000	0.1175	0.7563	15.53	11.40
CML247_chr2	60600001	63600000	0.1246	0.7524	16.57	12.44
CML247_chr2	60900001	63900000	0.1361	0.7637	17.83	13.70
CML247_chr2	61200001	64200000	0.1319	0.7534	17.50	13.37
CML247_chr2	61500001	64500000	0.1182	0.7509	15.75	11.62
CML247_chr2	61800001	64800000	0.1185	0.7603	15.58	11.45
CML247_chr2	62100001	65100000	0.1093	0.7595	14.39	10.26
CML247_chr2	62400001	65400000	0.1176	0.7719	15.23	11.10
CML247_chr2	62700001	65700000	0.1008	0.7712	13.07	8.94
CML247_chr2	63000001	66000000	0.1033	0.7839	13.18	9.05
CML247_chr2	63300001	66300000	0.1078	0.7822	13.79	9.66
CML247_chr2	63600001	66600000	0.1008	0.7989	12.61	8.48
CML247_chr2	63900001	66900000	0.0965	0.7822	12.33	8.20
CML247_chr2	64200001	67200000	0.0913	0.7773	11.75	7.62
CML247_chr2	64500001	67500000	0.1034	0.7785	13.28	9.15
CML247_chr2	64800001	67800000	0.1176	0.7748	15.18	11.05
CML247_chr2	65100001	68100000	0.1251	0.7735	16.17	12.04
CML247_chr2	65400001	68400000	0.1160	0.7756	14.96	10.83
CML247_chr2	65700001	68700000	0.1193	0.7758	15.37	11.24
CML247_chr2	66000001	69000000	0.1100	0.7728	14.24	10.11
CML247_chr2	66300001	69300000	0.1018	0.7748	13.14	9.01
CML247_chr2	66600001	69600000	0.1017	0.7725	13.16	9.03
CML247_chr2	66900001	69900000	0.0971	0.7967	12.19	8.06
CML247_chr2	67200001	70200000	0.1055	0.8133	12.97	8.84
CML247_chr2	67500001	70500000	0.0915	0.8187	11.17	7.04
CML247_chr2	67800001	70800000	0.0776	0.8319	9.33	5.20
CML247_chr2	68100001	71100000	0.0676	0.8401	8.05	3.92
CML247_chr2	68400001	71400000	0.0719	0.8438	8.53	4.40
CML247_chr2	68700001	71700000	0.0799	0.8440	9.47	5.34
CML247_chr2	69000001	72000000	0.0897	0.8533	10.51	6.38
CML247_chr2	69300001	72300000	0.0971	0.8547	11.36	7.23
CML247_chr2	69600001	72600000	0.1015	0.8629	11.76	7.63
CML247_chr2	69900001	72900000	0.1022	0.8515	12.00	7.87
CML247_chr2	70200001	73200000	0.0995	0.8354	11.91	7.78
CML247_chr2	70500001	73500000	0.1043	0.8246	12.65	8.52
CML247_chr2	70800001	73800000	0.0957	0.8117	11.80	7.67
CML247_chr2	71100001	74100000	0.0975	0.8081	12.07	7.94
CML247_chr2	71400001	74400000	0.1040	0.8086	12.87	8.74
CML247_chr2	71700001	74700000	0.1000	0.8132	12.29	8.16
CML247_chr2	72000001	75000000	0.0953	0.8071	11.81	7.68
CML247_chr2	72300001	75300000	0.0937	0.8030	11.67	7.54
CML247_chr2	72600001	75600000	0.0905	0.7857	11.52	7.39
CML247_chr2	72900001	75900000	0.0915	0.8005	11.43	7.30
CML247_chr2	73200001	76200000	0.0906	0.8060	11.24	7.11
CML247_chr2	73500001	76500000	0.0914	0.8083	11.30	7.17
CML247_chr2	73800001	76800000	0.1074	0.8073	13.30	9.17
CML247_chr2	74100001	77100000	0.1180	0.7917	14.90	10.77
CML247_chr2	74400001	77400000	0.1091	0.7792	14.00	9.87
CML247_chr2	74700001	77700000	0.1002	0.7823	12.80	8.67
CML247_chr2	75000001	78000000	0.1119	0.7734	14.47	10.34
CML247_chr2	75300001	78300000	0.1121	0.7828	14.32	10.19
CML247_chr2	75600001	78600000	0.1203	0.7911	15.21	11.08
CML247_chr2	75900001	78900000	0.1193	0.7814	15.27	11.14
CML247_chr2	76200001	79200000	0.1257	0.7926	15.86	11.73
CML247_chr2	76500001	79500000	0.1306	0.8052	16.22	12.09
CML247_chr2	76800001	79800000	0.1158	0.8114	14.27	10.14
CML247_chr2	77100001	80100000	0.1072	0.8340	12.86	8.73
CML247_chr2	77400001	80400000	0.1113	0.8476	13.14	9.01
CML247_chr2	77700001	80700000	0.1163	0.8472	13.73	9.60
CML247_chr2	78000001	81000000	0.1136	0.8637	13.15	9.02
CML247_chr2	78300001	81300000	0.1106	0.8762	12.62	8.49
CML247_chr2	78600001	81600000	0.1049	0.8822	11.89	7.76
CML247_chr2	78900001	81900000	0.1125	0.8856	12.70	8.57
CML247_chr2	79200001	82200000	0.1081	0.8843	12.22	8.09
CML247_chr2	79500001	82500000	0.1163	0.8742	13.30	9.17
CML247_chr2	79800001	82800000	0.1317	0.8822	14.93	10.80
CML247_chr2	80100001	83100000	0.1288	0.8789	14.66	10.53
CML247_chr2	80400001	83400000	0.1217	0.8545	14.25	10.12
CML247_chr2	80700001	83700000	0.1202	0.8441	14.24	10.11
CML247_chr2	81000001	84000000	0.1183	0.8361	14.15	10.02
CML247_chr2	81300001	84300000	0.1260	0.8229	15.31	11.18
CML247_chr2	81600001	84600000	0.1229	0.8184	15.02	10.89
CML247_chr2	81900001	84900000	0.1101	0.8183	13.46	9.33
CML247_chr2	82200001	85200000	0.1147	0.8117	14.13	10.00
CML247_chr2	82500001	85500000	0.1012	0.8187	12.37	8.24
CML247_chr2	82800001	85800000	0.0887	0.8004	11.08	6.95
CML247_chr2	83100001	86100000	0.1058	0.7979	13.27	9.14
CML247_chr2	83400001	86400000	0.1017	0.8184	12.43	8.30
CML247_chr2	83700001	86700000	0.1049	0.8227	12.75	8.62
CML247_chr2	84000001	87000000	0.1004	0.8230	12.20	8.07
CML247_chr2	84300001	87300000	0.0964	0.8285	11.64	7.51
CML247_chr2	84600001	87600000	0.1005	0.8297	12.11	7.98
CML247_chr2	84900001	87900000	0.1017	0.8160	12.46	8.33
CML247_chr2	85200001	88200000	0.1021	0.8157	12.51	8.38
CML247_chr2	85500001	88500000	0.1029	0.8148	12.63	8.50
CML247_chr2	85800001	88800000	0.1102	0.8191	13.45	9.32
CML247_chr2	86100001	89100000	0.1001	0.8136	12.31	8.18
CML247_chr2	86400001	89400000	0.1075	0.8164	13.17	9.04
CML247_chr2	86700001	89700000	0.1097	0.8219	13.35	9.22
CML247_chr2	87000001	90000000	0.1159	0.8218	14.10	9.97
CML247_chr2	87300001	90300000	0.1083	0.8086	13.39	9.26
CML247_chr2	87600001	90600000	0.1057	0.7887	13.40	9.27
CML247_chr2	87900001	90900000	0.1137	0.8114	14.01	9.88
CML247_chr2	88200001	91200000	0.1068	0.8014	13.33	9.20
CML247_chr2	88500001	91500000	0.1104	0.8005	13.79	9.66
CML247_chr2	88800001	91800000	0.1098	0.8047	13.65	9.52
CML247_chr2	89100001	92100000	0.1055	0.8025	13.15	9.02
CML247_chr2	89400001	92400000	0.1019	0.7985	12.77	8.64
CML247_chr2	89700001	92700000	0.1090	0.7901	13.80	9.67
CML247_chr2	90000001	93000000	0.1085	0.7877	13.77	9.64
CML247_chr2	90300001	93300000	0.1185	0.7982	14.84	10.71
CML247_chr2	90600001	93600000	0.1223	0.8116	15.07	10.94
CML247_chr2	90900001	93900000	0.1209	0.8044	15.03	10.90
CML247_chr2	91200001	94200000	0.1233	0.8169	15.09	10.96
CML247_chr2	91500001	94500000	0.1187	0.8258	14.38	10.25
CML247_chr2	91800001	94800000	0.1036	0.8176	12.67	8.54
CML247_chr2	92100001	95100000	0.0962	0.8314	11.57	7.44
CML247_chr2	92400001	95400000	0.0964	0.8222	11.72	7.59
CML247_chr2	92700001	95700000	0.0893	0.8147	10.96	6.83
CML247_chr2	93000001	96000000	0.0788	0.8290	9.50	5.37
CML247_chr2	93300001	96300000	0.0669	0.8328	8.03	3.90
CML247_chr2	93600001	96600000	0.0639	0.8409	7.60	3.47
CML247_chr2	93900001	96900000	0.0635	0.8431	7.53	3.40
CML247_chr2	94200001	97200000	0.0707	0.8447	8.37	4.24
CML247_chr2	94500001	97500000	0.0738	0.8446	8.73	4.60
CML247_chr2	94800001	97800000	0.0828	0.8444	9.80	5.67
CML247_chr2	95100001	98100000	0.0960	0.8461	11.34	7.21
CML247_chr2	95400001	98400000	0.1096	0.8624	12.71	8.58
CML247_chr2	95700001	98700000	0.1093	0.8801	12.42	8.29
CML247_chr2	96000001	99000000	0.1068	0.8770	12.18	8.05
CML247_chr2	96300001	99300000	0.1196	0.8809	13.57	9.44
CML247_chr2	96600001	99600000	0.1285	0.8846	14.53	10.40
CML247_chr2	96900001	99900000	0.1296	0.8810	14.71	10.58
CML247_chr2	97200001	100200000	0.1210	0.8900	13.60	9.47
CML247_chr2	97500001	100500000	0.1109	0.8827	12.56	8.43
CML247_chr2	97800001	100800000	0.1248	0.9026	13.82	9.69
CML247_chr2	98100001	101100000	0.1193	0.9019	13.23	9.10
CML247_chr2	98400001	101400000	0.1039	0.9018	11.52	7.39
CML247_chr2	98700001	101700000	0.1030	0.8996	11.45	7.32
CML247_chr2	99000001	102000000	0.1078	0.9057	11.90	7.77
CML247_chr2	99300001	102300000	0.1070	0.9032	11.85	7.72
CML247_chr2	99600001	102600000	0.0957	0.8922	10.72	6.59
CML247_chr2	99900001	102900000	0.0935	0.8943	10.46	6.33
CML247_chr2	100200001	103200000	0.0900	0.8849	10.17	6.04
CML247_chr2	100500001	103500000	0.0930	0.8953	10.38	6.25
CML247_chr2	100800001	103800000	0.0725	0.8867	8.18	4.05
CML247_chr2	101100001	104100000	0.0671	0.8911	7.53	3.40
CML247_chr2	101400001	104400000	0.0740	0.8843	8.37	4.24
CML247_chr2	101700001	104700000	0.0851	0.8840	9.62	5.49
CML247_chr2	102000001	105000000	0.0935	0.8756	10.68	6.55
CML247_chr2	102300001	105300000	0.0868	0.8757	9.91	5.78
CML247_chr2	102600001	105600000	0.1025	0.8808	11.64	7.51
CML247_chr2	102900001	105900000	0.1104	0.8803	12.54	8.41
CML247_chr2	103200001	106200000	0.1148	0.8777	13.09	8.96
CML247_chr2	103500001	106500000	0.1198	0.8710	13.75	9.62
CML247_chr2	103800001	106800000	0.1318	0.8661	15.21	11.08
CML247_chr2	104100001	107100000	0.1447	0.8567	16.89	12.76
CML247_chr2	104400001	107400000	0.1370	0.8460	16.20	12.07
CML247_chr2	104700001	107700000	0.1272	0.8350	15.23	11.10
CML247_chr2	105000001	108000000	0.1206	0.8344	14.46	10.33
CML247_chr2	105300001	108300000	0.1243	0.8159	15.24	11.11
CML247_chr2	105600001	108600000	0.1097	0.8176	13.42	9.29
CML247_chr2	105900001	108900000	0.1072	0.8123	13.20	9.07
CML247_chr2	106200001	109200000	0.1018	0.8042	12.66	8.53
CML247_chr2	106500001	109500000	0.1011	0.7969	12.69	8.56
CML247_chr2	106800001	109800000	0.1058	0.7947	13.31	9.18
CML247_chr2	107100001	110100000	0.1018	0.7781	13.08	8.95
CML247_chr2	107400001	110400000	0.1173	0.7919	14.81	10.68
CML247_chr2	107700001	110700000	0.1166	0.7994	14.58	10.45
CML247_chr2	108000001	111000000	0.1214	0.7935	15.30	11.17
CML247_chr2	108300001	111300000	0.1251	0.7992	15.66	11.53
CML247_chr2	108600001	111600000	0.1286	0.7936	16.20	12.07
CML247_chr2	108900001	111900000	0.1239	0.7879	15.73	11.60
CML247_chr2	109200001	112200000	0.1356	0.7922	17.11	12.98
CML247_chr2	109500001	112500000	0.1416	0.7933	17.85	13.72
CML247_chr2	109800001	112800000	0.1382	0.7965	17.36	13.23
CML247_chr2	110100001	113100000	0.1377	0.8112	16.98	12.85
CML247_chr2	110400001	113400000	0.1278	0.8093	15.79	11.66
CML247_chr2	110700001	113700000	0.1220	0.8071	15.12	10.99
CML247_chr2	111000001	114000000	0.1176	0.8037	14.63	10.50
CML247_chr2	111300001	114300000	0.1024	0.7958	12.87	8.74
CML247_chr2	111600001	114600000	0.0998	0.8035	12.42	8.29
CML247_chr2	111900001	114900000	0.1068	0.8109	13.17	9.04
CML247_chr2	112200001	115200000	0.0986	0.8231	11.98	7.85
CML247_chr2	112500001	115500000	0.0916	0.8243	11.12	6.99
CML247_chr2	112800001	115800000	0.0870	0.8240	10.56	6.43
CML247_chr2	113100001	116100000	0.0763	0.8226	9.28	5.15
CML247_chr2	113400001	116400000	0.0771	0.8241	9.36	5.23
CML247_chr2	113700001	116700000	0.0897	0.8242	10.88	6.75
CML247_chr2	114000001	117000000	0.0922	0.8195	11.25	7.12
CML247_chr2	114300001	117300000	0.0992	0.8279	11.99	7.86
CML247_chr2	114600001	117600000	0.0978	0.8102	12.07	7.94
CML247_chr2	114900001	117900000	0.0873	0.8071	10.82	6.69
CML247_chr2	115200001	118200000	0.0857	0.8020	10.69	6.56
CML247_chr2	115500001	118500000	0.0952	0.7984	11.92	7.79
CML247_chr2	115800001	118800000	0.0982	0.7890	12.44	8.31
CML247_chr2	116100001	119100000	0.1212	0.7892	15.36	11.23
CML247_chr2	116400001	119400000	0.1102	0.7762	14.20	10.07
CML247_chr2	116700001	119700000	0.1033	0.7648	13.51	9.38
CML247_chr2	117000001	120000000	0.0928	0.7820	11.86	7.73
CML247_chr2	117300001	120300000	0.1077	0.7693	14.00	9.87
CML247_chr2	117600001	120600000	0.1080	0.7722	13.99	9.86
CML247_chr2	117900001	120900000	0.1122	0.7779	14.42	10.29
CML247_chr2	118200001	121200000	0.1202	0.7607	15.80	11.67
CML247_chr2	118500001	121500000	0.1146	0.7670	14.94	10.81
CML247_chr2	118800001	121800000	0.1173	0.7732	15.17	11.04
CML247_chr2	119100001	122100000	0.0973	0.7731	12.59	8.46
CML247_chr2	119400001	122400000	0.1091	0.7780	14.02	9.89
CML247_chr2	119700001	122700000	0.1131	0.7860	14.39	10.26
CML247_chr2	120000001	123000000	0.1292	0.7756	16.66	12.53
CML247_chr2	120300001	123300000	0.1152	0.7992	14.42	10.29
CML247_chr2	120600001	123600000	0.1237	0.8154	15.17	11.04
CML247_chr2	120900001	123900000	0.1242	0.8158	15.22	11.09
CML247_chr2	121200001	124200000	0.1173	0.8178	14.34	10.21
CML247_chr2	121500001	124500000	0.1206	0.8146	14.81	10.68
CML247_chr2	121800001	124800000	0.1107	0.8286	13.36	9.23
CML247_chr2	122100001	125100000	0.1156	0.8374	13.81	9.68
CML247_chr2	122400001	125400000	0.1155	0.8410	13.74	9.61
CML247_chr2	122700001	125700000	0.1086	0.8493	12.79	8.66
CML247_chr2	123000001	126000000	0.0992	0.8621	11.50	7.37
CML247_chr2	123300001	126300000	0.0938	0.8583	10.93	6.80
CML247_chr2	123600001	126600000	0.0860	0.8517	10.10	5.97
CML247_chr2	123900001	126900000	0.0824	0.8568	9.61	5.48
CML247_chr2	124200001	127200000	0.0766	0.8690	8.82	4.69
CML247_chr2	124500001	127500000	0.0659	0.8655	7.61	3.48
CML247_chr2	124800001	127800000	0.0765	0.8615	8.88	4.75
CML247_chr2	125100001	128100000	0.0766	0.8598	8.90	4.77
CML247_chr2	125400001	128400000	0.0869	0.8633	10.07	5.94
CML247_chr2	125700001	128700000	0.0962	0.8654	11.11	6.98
CML247_chr2	126000001	129000000	0.0993	0.8655	11.47	7.34
CML247_chr2	126300001	129300000	0.1112	0.8678	12.81	8.68
CML247_chr2	126600001	129600000	0.1154	0.8630	13.37	9.24
CML247_chr2	126900001	129900000	0.1175	0.8482	13.85	9.72
CML247_chr2	127200001	130200000	0.1408	0.8476	16.62	12.49
CML247_chr2	127500001	130500000	0.1533	0.8582	17.86	13.73
CML247_chr2	127800001	130800000	0.1454	0.8571	16.96	12.83
CML247_chr2	128100001	131100000	0.1520	0.8529	17.82	13.69
CML247_chr2	128400001	131400000	0.1382	0.8597	16.07	11.94
CML247_chr2	128700001	131700000	0.1368	0.8595	15.92	11.79
CML247_chr2	129000001	132000000	0.1400	0.8514	16.44	12.31
CML247_chr2	129300001	132300000	0.1499	0.8591	17.45	13.32
CML247_chr2	129600001	132600000	0.1541	0.8656	17.80	13.67
CML247_chr2	129900001	132900000	0.1529	0.8715	17.54	13.41
CML247_chr2	130200001	133200000	0.1325	0.8728	15.18	11.05
CML247_chr2	130500001	133500000	0.1290	0.8724	14.78	10.65
CML247_chr2	130800001	133800000	0.1224	0.8689	14.09	9.96
CML247_chr2	131100001	134100000	0.1142	0.8749	13.05	8.92
CML247_chr2	131400001	134400000	0.1195	0.8711	13.71	9.58
CML247_chr2	131700001	134700000	0.1194	0.8718	13.70	9.57
CML247_chr2	132000001	135000000	0.1112	0.8674	12.82	8.69
CML247_chr2	132300001	135300000	0.0924	0.8555	10.80	6.67
CML247_chr2	132600001	135600000	0.0894	0.8643	10.34	6.21
CML247_chr2	132900001	135900000	0.0909	0.8606	10.56	6.43
CML247_chr2	133200001	136200000	0.0962	0.8502	11.32	7.19
CML247_chr2	133500001	136500000	0.0938	0.8421	11.14	7.01
CML247_chr2	133800001	136800000	0.1019	0.8486	12.01	7.88
CML247_chr2	134100001	137100000	0.1001	0.8350	11.99	7.86
CML247_chr2	134400001	137400000	0.1077	0.8305	12.97	8.84
CML247_chr2	134700001	137700000	0.0977	0.8210	11.91	7.78
CML247_chr2	135000001	138000000	0.0981	0.8261	11.87	7.74
CML247_chr2	135300001	138300000	0.0974	0.8224	11.84	7.71
CML247_chr2	135600001	138600000	0.0924	0.8084	11.43	7.30
CML247_chr2	135900001	138900000	0.0943	0.8215	11.48	7.35
CML247_chr2	136200001	139200000	0.0941	0.8353	11.27	7.14
CML247_chr2	136500001	139500000	0.0875	0.8322	10.52	6.39
CML247_chr2	136800001	139800000	0.0850	0.8192	10.37	6.24
CML247_chr2	137100001	140100000	0.0952	0.8228	11.57	7.44
CML247_chr2	137400001	140400000	0.0861	0.8176	10.53	6.40
CML247_chr2	137700001	140700000	0.0911	0.8138	11.19	7.06
CML247_chr2	138000001	141000000	0.0921	0.7882	11.69	7.56
CML247_chr2	138300001	141300000	0.0880	0.7783	11.31	7.18
CML247_chr2	138600001	141600000	0.0831	0.7733	10.74	6.61
CML247_chr2	138900001	141900000	0.0781	0.7736	10.09	5.96
CML247_chr2	139200001	142200000	0.0753	0.7680	9.81	5.68
CML247_chr2	139500001	142500000	0.0794	0.7646	10.38	6.25
CML247_chr2	139800001	142800000	0.0763	0.7701	9.90	5.77
CML247_chr2	140100001	143100000	0.0729	0.7714	9.45	5.32
CML247_chr2	140400001	143400000	0.0818	0.7747	10.55	6.42
CML247_chr2	140700001	143700000	0.0812	0.7798	10.41	6.28
CML247_chr2	141000001	144000000	0.0889	0.7958	11.17	7.04
CML247_chr2	141300001	144300000	0.0941	0.7921	11.88	7.75
CML247_chr2	141600001	144600000	0.1101	0.8083	13.62	9.49
CML247_chr2	141900001	144900000	0.1134	0.8039	14.10	9.97
CML247_chr2	142200001	145200000	0.1181	0.8018	14.73	10.60
CML247_chr2	142500001	145500000	0.1172	0.8048	14.56	10.43
CML247_chr2	142800001	145800000	0.1158	0.8074	14.34	10.21
CML247_chr2	143100001	146100000	0.1167	0.7980	14.62	10.49
CML247_chr2	143400001	146400000	0.1160	0.8062	14.39	10.26
CML247_chr2	143700001	146700000	0.1195	0.8101	14.75	10.62
CML247_chr2	144000001	147000000	0.1224	0.8241	14.85	10.72
CML247_chr2	144300001	147300000	0.1279	0.8382	15.26	11.13
CML247_chr2	144600001	147600000	0.1186	0.8209	14.45	10.32
CML247_chr2	144900001	147900000	0.1187	0.8074	14.70	10.57
CML247_chr2	145200001	148200000	0.1143	0.8010	14.27	10.14
CML247_chr2	145500001	148500000	0.1174	0.7940	14.79	10.66
CML247_chr2	145800001	148800000	0.1239	0.7846	15.79	11.66
CML247_chr2	146100001	149100000	0.1236	0.7800	15.85	11.72
CML247_chr2	146400001	149400000	0.1294	0.7740	16.72	12.59
CML247_chr2	146700001	149700000	0.1211	0.7649	15.83	11.70
CML247_chr2	147000001	150000000	0.1109	0.7668	14.47	10.34
CML247_chr2	147300001	150300000	0.1151	0.7737	14.88	10.75
CML247_chr2	147600001	150600000	0.1224	0.7836	15.62	11.49
CML247_chr2	147900001	150900000	0.1301	0.7918	16.44	12.31
CML247_chr2	148200001	151200000	0.1339	0.7988	16.77	12.64
CML247_chr2	148500001	151500000	0.1348	0.8035	16.77	12.64
CML247_chr2	148800001	151800000	0.1359	0.8150	16.67	12.54
CML247_chr2	149100001	152100000	0.1411	0.8316	16.96	12.83
CML247_chr2	149400001	152400000	0.1249	0.8240	15.16	11.03
CML247_chr2	149700001	152700000	0.1244	0.8123	15.31	11.18
CML247_chr2	150000001	153000000	0.1332	0.7833	17.01	12.88
CML247_chr2	150300001	153300000	0.1300	0.7645	17.01	12.88
CML247_chr2	150600001	153600000	0.1257	0.7512	16.73	12.60
CML247_chr2	150900001	153900000	0.1101	0.7200	15.29	11.16
CML247_chr2	151200001	154200000	0.1143	0.7081	16.14	12.01
CML247_chr2	151500001	154500000	0.1118	0.7139	15.66	11.53
CML247_chr2	151800001	154800000	0.1100	0.6957	15.81	11.68
CML247_chr2	152100001	155100000	0.1043	0.6834	15.25	11.12
CML247_chr2	152400001	155400000	0.1029	0.7008	14.69	10.56
CML247_chr2	152700001	155700000	0.1174	0.7143	16.44	12.31
CML247_chr2	153000001	156000000	0.1180	0.7370	16.01	11.88
CML247_chr2	153300001	156300000	0.1146	0.7518	15.24	11.11
CML247_chr2	153600001	156600000	0.1050	0.7548	13.92	9.79
CML247_chr2	153900001	156900000	0.1148	0.7866	14.60	10.47
CML247_chr2	154200001	157200000	0.1142	0.7802	14.63	10.50
CML247_chr2	154500001	157500000	0.1047	0.7681	13.63	9.50
CML247_chr2	154800001	157800000	0.1001	0.7601	13.17	9.04
CML247_chr2	155100001	158100000	0.0935	0.7677	12.17	8.04
CML247_chr2	155400001	158400000	0.0953	0.7397	12.88	8.75
CML247_chr2	155700001	158700000	0.0858	0.7530	11.39	7.26
CML247_chr2	156000001	159000000	0.0835	0.7459	11.20	7.07
CML247_chr2	156300001	159300000	0.0826	0.7433	11.12	6.99
CML247_chr2	156600001	159600000	0.0978	0.7574	12.91	8.78
CML247_chr2	156900001	159900000	0.0948	0.7530	12.59	8.46
CML247_chr2	157200001	160200000	0.0798	0.7510	10.62	6.49
CML247_chr2	157500001	160500000	0.0884	0.7499	11.79	7.66
CML247_chr2	157800001	160800000	0.0860	0.7668	11.21	7.08
CML247_chr2	158100001	161100000	0.0987	0.7744	12.75	8.62
CML247_chr2	158400001	161400000	0.1082	0.7960	13.59	9.46
CML247_chr2	158700001	161700000	0.1149	0.7809	14.72	10.59
CML247_chr2	159000001	162000000	0.1112	0.7860	14.15	10.02
CML247_chr2	159300001	162300000	0.1140	0.7755	14.70	10.57
CML247_chr2	159600001	162600000	0.0981	0.7577	12.95	8.82
CML247_chr2	159900001	162900000	0.1002	0.7364	13.60	9.47
CML247_chr2	160200001	163200000	0.1072	0.7507	14.27	10.14
CML247_chr2	160500001	163500000	0.1047	0.7599	13.78	9.65
CML247_chr2	160800001	163800000	0.1089	0.7435	14.65	10.52
CML247_chr2	161100001	164100000	0.1021	0.7366	13.86	9.73
CML247_chr2	161400001	164400000	0.0980	0.7323	13.38	9.25
CML247_chr2	161700001	164700000	0.0916	0.7267	12.61	8.48
CML247_chr2	162000001	165000000	0.0823	0.7056	11.66	7.53
CML247_chr2	162300001	165300000	0.0711	0.7061	10.07	5.94
CML247_chr2	162600001	165600000	0.0766	0.7072	10.83	6.70
CML247_chr2	162900001	165900000	0.0845	0.7391	11.43	7.30
CML247_chr2	163200001	166200000	0.0804	0.7333	10.96	6.83
CML247_chr2	163500001	166500000	0.0845	0.7264	11.63	7.50
CML247_chr2	163800001	166800000	0.0911	0.7523	12.11	7.98
CML247_chr2	164100001	167100000	0.0975	0.7566	12.88	8.75
CML247_chr2	164400001	167400000	0.0977	0.7546	12.94	8.81
CML247_chr2	164700001	167700000	0.0986	0.7740	12.74	8.61
CML247_chr2	165000001	168000000	0.1157	0.7905	14.64	10.51
CML247_chr2	165300001	168300000	0.1233	0.8118	15.18	11.05
CML247_chr2	165600001	168600000	0.1259	0.8211	15.33	11.20
CML247_chr2	165900001	168900000	0.1244	0.8109	15.34	11.21
CML247_chr2	166200001	169200000	0.1398	0.8192	17.06	12.93
CML247_chr2	166500001	169500000	0.1368	0.8248	16.59	12.46
CML247_chr2	166800001	169800000	0.1477	0.8227	17.95	13.82
CML247_chr2	167100001	170100000	0.1417	0.8149	17.39	13.26
CML247_chr2	167400001	170400000	0.1357	0.8114	16.73	12.60
CML247_chr2	167700001	170700000	0.1344	0.8012	16.78	12.65
CML247_chr2	168000001	171000000	0.1174	0.7849	14.96	10.83
CML247_chr2	168300001	171300000	0.1159	0.7736	14.99	10.86
CML247_chr2	168600001	171600000	0.1301	0.7755	16.78	12.65
CML247_chr2	168900001	171900000	0.1215	0.7714	15.75	11.62
CML247_chr2	169200001	172200000	0.1196	0.7852	15.23	11.10
CML247_chr2	169500001	172500000	0.1198	0.7732	15.49	11.36
CML247_chr2	169800001	172800000	0.1005	0.7654	13.13	9.00
CML247_chr2	170100001	173100000	0.1014	0.7749	13.08	8.95
CML247_chr2	170400001	173400000	0.1067	0.7737	13.80	9.67
CML247_chr2	170700001	173700000	0.1081	0.7802	13.85	9.72
CML247_chr2	171000001	174000000	0.1175	0.7959	14.76	10.63
CML247_chr2	171300001	174300000	0.1152	0.7913	14.56	10.43
CML247_chr2	171600001	174600000	0.1133	0.7890	14.37	10.24
CML247_chr2	171900001	174900000	0.1273	0.7937	16.03	11.90
CML247_chr2	172200001	175200000	0.1193	0.7860	15.18	11.05
CML247_chr2	172500001	175500000	0.1198	0.8074	14.83	10.70
CML247_chr2	172800001	175800000	0.1217	0.8058	15.10	10.97
CML247_chr2	173100001	176100000	0.1162	0.8046	14.44	10.31
CML247_chr2	173400001	176400000	0.1264	0.8065	15.67	11.54
CML247_chr2	173700001	176700000	0.1326	0.8001	16.57	12.44
CML247_chr2	174000001	177000000	0.1280	0.7956	16.09	11.96
CML247_chr2	174300001	177300000	0.1273	0.7940	16.03	11.90
CML247_chr2	174600001	177600000	0.1224	0.7781	15.73	11.60
CML247_chr2	174900001	177900000	0.1078	0.7844	13.74	9.61
CML247_chr2	175200001	178200000	0.1174	0.7634	15.37	11.24
CML247_chr2	175500001	178500000	0.1200	0.7548	15.90	11.77
CML247_chr2	175800001	178800000	0.1340	0.7601	17.63	13.50
CML247_chr2	176100001	179100000	0.1418	0.7601	18.66	14.53
CML247_chr2	176400001	179400000	0.1287	0.7411	17.37	13.24
CML247_chr2	176700001	179700000	0.1258	0.7249	17.35	13.22
CML247_chr2	177000001	180000000	0.1301	0.7232	17.98	13.85
CML247_chr2	177300001	180300000	0.1351	0.7210	18.73	14.60
CML247_chr2	177600001	180600000	0.1268	0.7347	17.26	13.13
CML247_chr2	177900001	180900000	0.1183	0.7315	16.18	12.05
CML247_chr2	178200001	181200000	0.1131	0.7350	15.39	11.26
CML247_chr2	178500001	181500000	0.1088	0.7297	14.91	10.78
CML247_chr2	178800001	181800000	0.1017	0.7306	13.92	9.79
CML247_chr2	179100001	182100000	0.0913	0.7124	12.82	8.69
CML247_chr2	179400001	182400000	0.0988	0.7262	13.60	9.47
CML247_chr2	179700001	182700000	0.1004	0.7355	13.65	9.52
CML247_chr2	180000001	183000000	0.1039	0.7348	14.14	10.01
CML247_chr2	180300001	183300000	0.1037	0.7297	14.21	10.08
CML247_chr2	180600001	183600000	0.1002	0.7293	13.74	9.61
CML247_chr2	180900001	183900000	0.1154	0.7342	15.72	11.59
CML247_chr2	181200001	184200000	0.1089	0.7373	14.78	10.65
CML247_chr2	181500001	184500000	0.1103	0.7409	14.89	10.76
CML247_chr2	181800001	184800000	0.1185	0.7454	15.89	11.76
CML247_chr2	182100001	185100000	0.1276	0.7573	16.85	12.72
CML247_chr2	182400001	185400000	0.1242	0.7643	16.25	12.12
CML247_chr2	182700001	185700000	0.1317	0.7708	17.09	12.96
CML247_chr2	183000001	186000000	0.1204	0.7602	15.84	11.71
CML247_chr2	183300001	186300000	0.1250	0.7697	16.25	12.12
CML247_chr2	183600001	186600000	0.1276	0.7487	17.05	12.92
CML247_chr2	183900001	186900000	0.1208	0.7311	16.52	12.39
CML247_chr2	184200001	187200000	0.1263	0.7354	17.18	13.05
CML247_chr2	184500001	187500000	0.1372	0.7285	18.83	14.70
CML247_chr2	184800001	187800000	0.1271	0.7049	18.04	13.91
CML247_chr2	185100001	188100000	0.1195	0.6915	17.28	13.15
CML247_chr2	185400001	188400000	0.1118	0.6789	16.47	12.34
CML247_chr2	185700001	188700000	0.0963	0.6767	14.24	10.11
CML247_chr2	186000001	189000000	0.0998	0.6866	14.54	10.41
CML247_chr2	186300001	189300000	0.1064	0.6852	15.53	11.40
CML247_chr2	186600001	189600000	0.1050	0.7094	14.80	10.67
CML247_chr2	186900001	189900000	0.1007	0.7134	14.11	9.98
CML247_chr2	187200001	190200000	0.0937	0.7175	13.06	8.93
CML247_chr2	187500001	190500000	0.0930	0.7311	12.72	8.59
CML247_chr2	187800001	190800000	0.0947	0.7467	12.69	8.56
CML247_chr2	188100001	191100000	0.1005	0.7602	13.22	9.09
CML247_chr2	188400001	191400000	0.1074	0.7673	14.00	9.87
CML247_chr2	188700001	191700000	0.1083	0.7647	14.16	10.03
CML247_chr2	189000001	192000000	0.1079	0.7702	14.00	9.87
CML247_chr2	189300001	192300000	0.1028	0.7514	13.69	9.56
CML247_chr2	189600001	192600000	0.1052	0.7401	14.22	10.09
CML247_chr2	189900001	192900000	0.1016	0.7440	13.65	9.52
CML247_chr2	190200001	193200000	0.1007	0.7328	13.74	9.61
CML247_chr2	190500001	193500000	0.0892	0.7064	12.62	8.49
CML247_chr2	190800001	193800000	0.0809	0.6985	11.59	7.46
CML247_chr2	191100001	194100000	0.0811	0.6821	11.89	7.76
CML247_chr2	191400001	194400000	0.0682	0.6706	10.17	6.04
CML247_chr2	191700001	194700000	0.0716	0.6697	10.69	6.56
CML247_chr2	192000001	195000000	0.0738	0.6653	11.09	6.96
CML247_chr2	192300001	195300000	0.0700	0.6901	10.15	6.02
CML247_chr2	192600001	195600000	0.0679	0.6831	9.94	5.81
CML247_chr2	192900001	195900000	0.0724	0.6805	10.64	6.51
CML247_chr2	193200001	196200000	0.0735	0.6771	10.85	6.72
CML247_chr2	193500001	196500000	0.0899	0.6987	12.86	8.73
CML247_chr2	193800001	196800000	0.0854	0.6886	12.40	8.27
CML247_chr2	194100001	197100000	0.0737	0.6949	10.61	6.48
CML247_chr2	194400001	197400000	0.0766	0.7088	10.81	6.68
CML247_chr2	194700001	197700000	0.0747	0.6918	10.80	6.67
CML247_chr2	195000001	198000000	0.0832	0.6919	12.02	7.89
CML247_chr2	195300001	198300000	0.0814	0.6731	12.10	7.97
CML247_chr2	195600001	198600000	0.0807	0.6882	11.72	7.59
CML247_chr2	195900001	198900000	0.0757	0.6890	10.99	6.86
CML247_chr2	196200001	199200000	0.0755	0.7101	10.64	6.51
CML247_chr2	196500001	199500000	0.0529	0.6918	7.64	3.51
CML247_chr2	196800001	199800000	0.0701	0.6964	10.06	5.93
CML247_chr2	197100001	200100000	0.0896	0.6981	12.84	8.71
CML247_chr2	197400001	200400000	0.0942	0.6997	13.46	9.33
CML247_chr2	197700001	200700000	0.0992	0.6988	14.19	10.06
CML247_chr2	198000001	201000000	0.0881	0.6920	12.73	8.60
CML247_chr2	198300001	201300000	0.0860	0.6989	12.30	8.17
CML247_chr2	198600001	201600000	0.0912	0.6890	13.23	9.10
CML247_chr2	198900001	201900000	0.0988	0.6718	14.71	10.58
CML247_chr2	199200001	202200000	0.0940	0.6445	14.59	10.46
CML247_chr2	199500001	202500000	0.0970	0.6519	14.88	10.75
CML247_chr2	199800001	202800000	0.0843	0.6593	12.78	8.65
CML247_chr2	200100001	203100000	0.0672	0.6545	10.27	6.14
CML247_chr2	200400001	203400000	0.0660	0.6464	10.21	6.08
CML247_chr2	200700001	203700000	0.0644	0.6730	9.57	5.44
CML247_chr2	201000001	204000000	0.0603	0.6759	8.92	4.79
CML247_chr2	201300001	204300000	0.0615	0.6775	9.08	4.95
CML247_chr2	201600001	204600000	0.0545	0.6780	8.03	3.90
CML247_chr2	201900001	204900000	0.0478	0.6901	6.93	2.80
CML247_chr2	202200001	205200000	0.0563	0.6896	8.17	4.04
CML247_chr2	202500001	205500000	0.0686	0.7049	9.74	5.61
CML247_chr2	202800001	205800000	0.0787	0.7085	11.10	6.97
CML247_chr2	203100001	206100000	0.0863	0.7208	11.97	7.84
CML247_chr2	203400001	206400000	0.0983	0.7139	13.77	9.64
CML247_chr2	203700001	206700000	0.0965	0.7067	13.66	9.53
CML247_chr2	204000001	207000000	0.1066	0.7215	14.78	10.65
CML247_chr2	204300001	207300000	0.1025	0.7107	14.42	10.29
CML247_chr2	204600001	207600000	0.1102	0.7208	15.29	11.16
CML247_chr2	204900001	207900000	0.1152	0.7280	15.83	11.70
CML247_chr2	205200001	208200000	0.1191	0.7425	16.04	11.91
CML247_chr2	205500001	208500000	0.1132	0.7252	15.61	11.48
CML247_chr2	205800001	208800000	0.1050	0.7200	14.58	10.45
CML247_chr2	206100001	209100000	0.0949	0.7138	13.30	9.17
CML247_chr2	206400001	209400000	0.0779	0.7168	10.86	6.73
CML247_chr2	206700001	209700000	0.0795	0.7257	10.96	6.83
CML247_chr2	207000001	210000000	0.0696	0.7246	9.61	5.48
CML247_chr2	207300001	210300000	0.0706	0.7274	9.71	5.58
CML247_chr2	207600001	210600000	0.0647	0.7264	8.90	4.77
CML247_chr2	207900001	210900000	0.0698	0.7105	9.82	5.69
CML247_chr2	208200001	211200000	0.0633	0.7000	9.04	4.91
CML247_chr2	208500001	211500000	0.0569	0.7019	8.10	3.97
CML247_chr2	208800001	211800000	0.0593	0.7004	8.47	4.34
CML247_chr2	209100001	212100000	0.0718	0.6938	10.34	6.21
CML247_chr2	209400001	212400000	0.0711	0.7018	10.13	6.00
CML247_chr2	209700001	212700000	0.0640	0.6912	9.26	5.13
CML247_chr2	210000001	213000000	0.0701	0.6686	10.48	6.35
CML247_chr2	210300001	213300000	0.0687	0.6713	10.23	6.10
CML247_chr2	210600001	213600000	0.0635	0.6582	9.65	5.52
CML247_chr2	210900001	213900000	0.0553	0.6760	8.18	4.05
CML247_chr2	211200001	214200000	0.0512	0.6852	7.47	3.34
CML247_chr2	211500001	214500000	0.0547	0.6854	7.98	3.85
CML247_chr2	211800001	214800000	0.0607	0.6830	8.89	4.76
CML247_chr2	212100001	215100000	0.0612	0.6841	8.95	4.82
CML247_chr2	212400001	215400000	0.0751	0.6786	11.07	6.94
CML247_chr2	212700001	215700000	0.0766	0.6851	11.18	7.05
CML247_chr2	213000001	216000000	0.0730	0.6911	10.56	6.43
CML247_chr2	213300001	216300000	0.0730	0.6987	10.45	6.32
CML247_chr2	213600001	216600000	0.0712	0.7004	10.17	6.04
CML247_chr2	213900001	216900000	0.0775	0.7054	10.98	6.85
CML247_chr2	214200001	217200000	0.0824	0.7159	11.51	7.38
CML247_chr2	214500001	217500000	0.0911	0.7156	12.74	8.61
CML247_chr2	214800001	217800000	0.0828	0.7013	11.81	7.68
CML247_chr2	215100001	218100000	0.0853	0.6934	12.30	8.17
CML247_chr2	215400001	218400000	0.0724	0.7025	10.30	6.17
CML247_chr2	215700001	218700000	0.0720	0.6960	10.34	6.21
CML247_chr2	216000001	219000000	0.0678	0.6949	9.76	5.63
CML247_chr2	216300001	219300000	0.0747	0.6935	10.78	6.65
CML247_chr2	216600001	219600000	0.0887	0.6854	12.94	8.81
CML247_chr2	216900001	219900000	0.0827	0.6642	12.45	8.32
CML247_chr2	217200001	220200000	0.0786	0.6388	12.30	8.17
CML247_chr2	217500001	220500000	0.0697	0.6292	11.08	6.95
CML247_chr2	217800001	220800000	0.0674	0.6317	10.66	6.53
CML247_chr2	218100001	221100000	0.0596	0.6645	8.97	4.84
CML247_chr2	218400001	221400000	0.0679	0.6686	10.16	6.03
CML247_chr2	218700001	221700000	0.0774	0.6542	11.83	7.70
CML247_chr2	219000001	222000000	0.0882	0.6547	13.48	9.35
CML247_chr2	219300001	222300000	0.0860	0.6599	13.03	8.90
CML247_chr2	219600001	222600000	0.0812	0.6686	12.15	8.02
CML247_chr2	219900001	222900000	0.0843	0.6868	12.27	8.14
CML247_chr2	220200001	223200000	0.0879	0.7013	12.53	8.40
CML247_chr2	220500001	223500000	0.0898	0.7107	12.64	8.51
CML247_chr2	220800001	223800000	0.0922	0.7274	12.68	8.55
CML247_chr2	221100001	224100000	0.0900	0.6989	12.87	8.74
CML247_chr2	221400001	224400000	0.0835	0.6761	12.35	8.22
CML247_chr2	221700001	224700000	0.0737	0.6798	10.85	6.72
CML247_chr2	222000001	225000000	0.0726	0.7009	10.35	6.22
CML247_chr2	222300001	225300000	0.0832	0.6831	12.19	8.06
CML247_chr2	222600001	225600000	0.0909	0.6866	13.24	9.11
CML247_chr2	222900001	225900000	0.0965	0.6796	14.19	10.06
CML247_chr2	223200001	226200000	0.0912	0.6853	13.30	9.17
CML247_chr2	223500001	226500000	0.0851	0.6813	12.49	8.36
CML247_chr2	223800001	226800000	0.0859	0.6760	12.71	8.58
CML247_chr2	224100001	227100000	0.0890	0.6797	13.09	8.96
CML247_chr2	224400001	227400000	0.0891	0.6831	13.05	8.92
CML247_chr2	224700001	227700000	0.0932	0.6870	13.57	9.44
CML247_chr2	225000001	228000000	0.0988	0.6683	14.78	10.65
CML247_chr2	225300001	228300000	0.0885	0.6579	13.46	9.33
CML247_chr2	225600001	228600000	0.0884	0.6562	13.48	9.35
CML247_chr2	225900001	228900000	0.0767	0.6392	12.00	7.87
CML247_chr2	226200001	229200000	0.0872	0.6266	13.91	9.78
CML247_chr2	226500001	229500000	0.0939	0.6273	14.96	10.83
CML247_chr2	226800001	229800000	0.0945	0.6193	15.25	11.12
CML247_chr2	227100001	230100000	0.0998	0.6246	15.98	11.85
CML247_chr2	227400001	230400000	0.1020	0.6324	16.13	12.00
CML247_chr2	227700001	230700000	0.1023	0.6423	15.93	11.80
CML247_chr2	228000001	231000000	0.0925	0.6529	14.16	10.03
CML247_chr2	228300001	231300000	0.0966	0.6808	14.19	10.06
CML247_chr2	228600001	231600000	0.0852	0.6832	12.47	8.34
CML247_chr2	228900001	231900000	0.0906	0.7033	12.88	8.75
CML247_chr2	229200001	232200000	0.0968	0.7106	13.62	9.49
CML247_chr2	229500001	232500000	0.0946	0.7201	13.14	9.01
CML247_chr2	229800001	232800000	0.0970	0.7389	13.13	9.00
CML247_chr2	230100001	233100000	0.0883	0.7137	12.37	8.24
CML247_chr2	230400001	233400000	0.0860	0.6986	12.31	8.18
CML247_chr2	230700001	233700000	0.0810	0.6787	11.94	7.81
CML247_chr2	231000001	234000000	0.0924	0.6718	13.75	9.62
CML247_chr2	231300001	234300000	0.0868	0.6754	12.85	8.72
CML247_chr2	231600001	234600000	0.0872	0.6705	13.00	8.87
CML247_chr2	231900001	234900000	0.0899	0.6478	13.88	9.75
CML247_chr2	232200001	235200000	0.0826	0.6530	12.64	8.51
CML247_chr2	232500001	235500000	0.0824	0.6439	12.80	8.67
CML247_chr2	232800001	235800000	0.0766	0.6391	11.99	7.86
CML247_chr2	233100001	236100000	0.0795	0.6554	12.13	8.00
CML247_chr2	233400001	236400000	0.0898	0.6525	13.76	9.63
CML247_chr2	233700001	236700000	0.1021	0.6600	15.47	11.34
CML247_chr2	234000001	237000000	0.0838	0.6536	12.82	8.69
CML247_chr2	234300001	237300000	0.0848	0.6382	13.29	9.16
CML247_chr2	234600001	237600000	0.0872	0.6390	13.65	9.52
CML247_chr2	234900001	237900000	0.0849	0.6452	13.16	9.03
CML247_chr2	235200001	238200000	0.0837	0.6264	13.36	9.23
CML247_chr2	235500001	238500000	0.0852	0.6112	13.94	9.81
CML247_chr2	235800001	238800000	0.0854	0.6020	14.19	10.06
CML247_chr2	236100001	239100000	0.0830	0.6077	13.66	9.53
CML247_chr2	236400001	239400000	0.0700	0.6097	11.48	7.35
CML247_chr2	236700001	239700000	0.0597	0.6120	9.75	5.62
CML247_chr2	237000001	240000000	0.0719	0.6110	11.76	7.63
CML247_chr2	237300001	240300000	0.0724	0.6095	11.88	7.75
CML247_chr2	237600001	240600000	0.0678	0.6077	11.15	7.02
CML247_chr2	237900001	240900000	0.0763	0.6091	12.53	8.40
CML247_chr2	238200001	241200000	0.0761	0.6256	12.17	8.04
CML247_chr2	238500001	241500000	0.0809	0.6402	12.64	8.51
CML247_chr2	238800001	241800000	0.0811	0.6465	12.54	8.41
CML247_chr2	239100001	242100000	0.0827	0.6363	12.99	8.86
CML247_chr2	239400001	242400000	0.0874	0.6429	13.60	9.47
CML247_chr2	239700001	242700000	0.0881	0.6584	13.38	9.25
CML247_chr2	240000001	243000000	0.0830	0.6507	12.75	8.62
CML247_chr2	240300001	243300000	0.0820	0.6543	12.53	8.40
CML247_chr2	240600001	243600000	0.0786	0.6477	12.13	8.00
CML247_chr2	240900001	243900000	0.0792	0.6445	12.28	8.15
CML247_chr2	241200001	244200000	0.0780	0.6265	12.45	8.32
CML247_chr2	241500001	244500000	0.0774	0.6277	12.33	8.20
CML247_chr2	241800001	244800000	0.0881	0.6315	13.96	9.83
CML247_chr2	242100001	245100000	0.0834	0.6235	13.38	9.25
CML247_chr2	242400001	245400000	0.0793	0.6106	12.98	8.85
CML247_chr2	242700001	245700000	0.0775	0.5826	13.30	9.17
CML247_chr2	243000001	246000000	0.0761	0.5862	12.98	8.85
CML247_chr2	243300001	246300000	0.0719	0.5784	12.44	8.31
CML247_chr2	243600001	246600000	0.0863	0.5704	15.12	10.99
CML247_chr2	243900001	246900000	0.0770	0.5673	13.57	9.44
CML247_chr2	244200001	247200000	0.0744	0.5668	13.13	9.00
CML247_chr2	244500001	247500000	0.0689	0.5517	12.49	8.36
CML247_chr2	244800001	247800000	0.0691	0.5381	12.85	8.72
CML247_chr2	245100001	248100000	0.0723	0.5318	13.60	9.47
CML247_chr2	245400001	248400000	0.0720	0.5543	12.99	8.86
CML247_chr2	245700001	248700000	0.0700	0.5552	12.61	8.48
CML247_chr2	246000001	249000000	0.0745	0.5654	13.17	9.04
CML247_chr2	246300001	249300000	0.0778	0.5570	13.97	9.84
CML247_chr2	246600001	249600000	0.0753	0.5755	13.08	8.95
CML247_chr2	246900001	249900000	0.0755	0.5812	12.99	8.86
CML247_chr2	247200001	250200000	0.0815	0.6019	13.55	9.42
CML247_chr2	247500001	250500000	0.0867	0.6128	14.15	10.02
CML247_chr2	247800001	250800000	0.0801	0.6109	13.11	8.98
CML247_chr2	248100001	251100000	0.0869	0.6339	13.71	9.58
CML247_chr2	248400001	251400000	0.0916	0.6059	15.12	10.99
CML247_chr2	248700001	251700000	0.0961	0.6039	15.91	11.78
CML247_chr2	249000001	252000000	0.0891	0.5913	15.07	10.94
CML247_chr2	249300001	252300000	0.0937	0.6243	15.00	10.87
CML247_chr2	249600001	252600000	0.0937	0.6378	14.69	10.56
CML247_chr2	249900001	252900000	0.1027	0.6605	15.55	11.42
CML247_chr2	250200001	253200000	0.1060	0.6535	16.22	12.09
CML247_chr2	250500001	253500000	0.1116	0.6676	16.72	12.59
CML247_chr2	250800001	253800000	0.1150	0.6701	17.17	13.04
CML247_chr2	251100001	254067478	0.1099	0.6543	16.61	12.48
CML247_chr3	1	3000000	0.0769	0.6282	12.24	8.11
CML247_chr3	300001	3300000	0.0761	0.6266	12.14	8.01
CML247_chr3	600001	3600000	0.0659	0.6172	10.68	6.55
CML247_chr3	900001	3900000	0.0653	0.6234	10.47	6.34
CML247_chr3	1200001	4200000	0.0667	0.6277	10.62	6.49
CML247_chr3	1500001	4500000	0.0751	0.6239	12.04	7.91
CML247_chr3	1800001	4800000	0.0789	0.5987	13.17	9.04
CML247_chr3	2100001	5100000	0.0769	0.5946	12.94	8.81
CML247_chr3	2400001	5400000	0.0748	0.6069	12.32	8.19
CML247_chr3	2700001	5700000	0.0713	0.5976	11.93	7.80
CML247_chr3	3000001	6000000	0.0772	0.6132	12.59	8.46
CML247_chr3	3300001	6300000	0.0730	0.6183	11.80	7.67
CML247_chr3	3600001	6600000	0.0874	0.6276	13.92	9.79
CML247_chr3	3900001	6900000	0.0864	0.6172	14.00	9.87
CML247_chr3	4200001	7200000	0.0911	0.6093	14.95	10.82
CML247_chr3	4500001	7500000	0.0919	0.6347	14.48	10.35
CML247_chr3	4800001	7800000	0.0930	0.6536	14.22	10.09
CML247_chr3	5100001	8100000	0.0835	0.6647	12.57	8.44
CML247_chr3	5400001	8400000	0.0905	0.6278	14.42	10.29
CML247_chr3	5700001	8700000	0.1057	0.6501	16.26	12.13
CML247_chr3	6000001	9000000	0.1088	0.6501	16.73	12.60
CML247_chr3	6300001	9300000	0.1121	0.6513	17.20	13.07
CML247_chr3	6600001	9600000	0.0977	0.6508	15.01	10.88
CML247_chr3	6900001	9900000	0.0986	0.6569	15.01	10.88
CML247_chr3	7200001	10200000	0.1022	0.6648	15.37	11.24
CML247_chr3	7500001	10500000	0.0996	0.6487	15.36	11.23
CML247_chr3	7800001	10800000	0.1031	0.6381	16.17	12.04
CML247_chr3	8100001	11100000	0.1120	0.6548	17.10	12.97
CML247_chr3	8400001	11400000	0.0993	0.6814	14.57	10.44
CML247_chr3	8700001	11700000	0.0855	0.6824	12.53	8.40
CML247_chr3	9000001	12000000	0.0825	0.6835	12.08	7.95
CML247_chr3	9300001	12300000	0.0815	0.6972	11.68	7.55
CML247_chr3	9600001	12600000	0.0929	0.7050	13.18	9.05
CML247_chr3	9900001	12900000	0.0927	0.7041	13.16	9.03
CML247_chr3	10200001	13200000	0.0798	0.7015	11.38	7.25
CML247_chr3	10500001	13500000	0.0776	0.7038	11.03	6.90
CML247_chr3	10800001	13800000	0.0820	0.7046	11.64	7.51
CML247_chr3	11100001	14100000	0.0756	0.7018	10.77	6.64
CML247_chr3	11400001	14400000	0.0838	0.7089	11.82	7.69
CML247_chr3	11700001	14700000	0.0945	0.7128	13.25	9.12
CML247_chr3	12000001	15000000	0.1031	0.7206	14.31	10.18
CML247_chr3	12300001	15300000	0.1084	0.7200	15.05	10.92
CML247_chr3	12600001	15600000	0.1036	0.7323	14.14	10.01
CML247_chr3	12900001	15900000	0.1056	0.7387	14.30	10.17
CML247_chr3	13200001	16200000	0.1098	0.7332	14.98	10.85
CML247_chr3	13500001	16500000	0.1035	0.7400	13.98	9.85
CML247_chr3	13800001	16800000	0.0950	0.7381	12.87	8.74
CML247_chr3	14100001	17100000	0.0901	0.7468	12.06	7.93
CML247_chr3	14400001	17400000	0.0872	0.7477	11.66	7.53
CML247_chr3	14700001	17700000	0.0820	0.7253	11.31	7.18
CML247_chr3	15000001	18000000	0.0684	0.7192	9.52	5.39
CML247_chr3	15300001	18300000	0.0620	0.6973	8.90	4.77
CML247_chr3	15600001	18600000	0.0681	0.6922	9.84	5.71
CML247_chr3	15900001	18900000	0.0644	0.6838	9.42	5.29
CML247_chr3	16200001	19200000	0.0542	0.6932	7.82	3.69
CML247_chr3	16500001	19500000	0.0613	0.7022	8.73	4.60
CML247_chr3	16800001	19800000	0.0558	0.7144	7.81	3.68
CML247_chr3	17100001	20100000	0.0620	0.7056	8.79	4.66
CML247_chr3	17400001	20400000	0.0681	0.7014	9.71	5.58
CML247_chr3	17700001	20700000	0.0634	0.7111	8.92	4.79
CML247_chr3	18000001	21000000	0.0687	0.7151	9.60	5.47
CML247_chr3	18300001	21300000	0.0805	0.7120	11.30	7.17
CML247_chr3	18600001	21600000	0.0766	0.7038	10.88	6.75
CML247_chr3	18900001	21900000	0.0846	0.7232	11.69	7.56
CML247_chr3	19200001	22200000	0.0947	0.7200	13.15	9.02
CML247_chr3	19500001	22500000	0.1020	0.7178	14.20	10.07
CML247_chr3	19800001	22800000	0.1140	0.7126	15.99	11.86
CML247_chr3	20100001	23100000	0.1167	0.7123	16.38	12.25
CML247_chr3	20400001	23400000	0.1138	0.7052	16.14	12.01
CML247_chr3	20700001	23700000	0.1185	0.7186	16.50	12.37
CML247_chr3	21000001	24000000	0.1146	0.7217	15.88	11.75
CML247_chr3	21300001	24300000	0.1030	0.7258	14.19	10.06
CML247_chr3	21600001	24600000	0.1102	0.7311	15.07	10.94
CML247_chr3	21900001	24900000	0.1062	0.7163	14.82	10.69
CML247_chr3	22200001	25200000	0.1024	0.7088	14.45	10.32
CML247_chr3	22500001	25500000	0.1027	0.6994	14.69	10.56
CML247_chr3	22800001	25800000	0.1041	0.6995	14.89	10.76
CML247_chr3	23100001	26100000	0.1059	0.7135	14.84	10.71
CML247_chr3	23400001	26400000	0.1016	0.7286	13.95	9.82
CML247_chr3	23700001	26700000	0.0916	0.7297	12.55	8.42
CML247_chr3	24000001	27000000	0.0935	0.7284	12.84	8.71
CML247_chr3	24300001	27300000	0.0908	0.7364	12.33	8.20
CML247_chr3	24600001	27600000	0.0804	0.7329	10.97	6.84
CML247_chr3	24900001	27900000	0.0824	0.7391	11.16	7.03
CML247_chr3	25200001	28200000	0.0843	0.7508	11.22	7.09
CML247_chr3	25500001	28500000	0.0765	0.7670	9.98	5.85
CML247_chr3	25800001	28800000	0.0690	0.7879	8.75	4.62
CML247_chr3	26100001	29100000	0.0583	0.7731	7.54	3.41
CML247_chr3	26400001	29400000	0.0630	0.7695	8.18	4.05
CML247_chr3	26700001	29700000	0.0720	0.7763	9.28	5.15
CML247_chr3	27000001	30000000	0.0718	0.7733	9.28	5.15
CML247_chr3	27300001	30300000	0.0732	0.7821	9.36	5.23
CML247_chr3	27600001	30600000	0.0706	0.7868	8.98	4.85
CML247_chr3	27900001	30900000	0.0745	0.7846	9.49	5.36
CML247_chr3	28200001	31200000	0.0714	0.7890	9.05	4.92
CML247_chr3	28500001	31500000	0.0810	0.7624	10.62	6.49
CML247_chr3	28800001	31800000	0.0737	0.7445	9.90	5.77
CML247_chr3	29100001	32100000	0.0870	0.7493	11.61	7.48
CML247_chr3	29400001	32400000	0.0858	0.7385	11.62	7.49
CML247_chr3	29700001	32700000	0.0855	0.7378	11.59	7.46
CML247_chr3	30000001	33000000	0.0772	0.7385	10.46	6.33
CML247_chr3	30300001	33300000	0.0809	0.7292	11.09	6.96
CML247_chr3	30600001	33600000	0.0897	0.7398	12.12	7.99
CML247_chr3	30900001	33900000	0.0797	0.7385	10.79	6.66
CML247_chr3	31200001	34200000	0.0772	0.7405	10.43	6.30
[truncated: 5,244 more rows]
