# Supplementary material for: Effect of sequence depth and length in long-read assembly of the maize inbred NC358
Source: Nat Commun. 2020 May 8;11:2288. doi: 10.1038/s41467-020-16037-7 (PMC7211024; doi:10.1038/s41467-020-16037-7)
Supplement: Supplementary file 4 — Source Data [file 41467_2020_16037_MOESM4_ESM.zip › Source Data/Fig. 1F, Suppl. Fig. 8/NC358_falcon_only_consensus_dft.fasta.pilon.mod.out.LAI]

Chr	From	To	Intact	Total	raw_LAI	LAI
whole_genome	1	2135373722	0.1568	0.7634	20.54	18.13
100029	1	3000000	0.1338	0.6980	19.16	16.75
100029	300001	3300000	0.1443	0.7093	20.34	17.93
100029	600001	3600000	0.1537	0.7024	21.88	19.47
100029	900001	3900000	0.1558	0.7147	21.80	19.39
100029	1200001	4200000	0.1439	0.7344	19.59	17.18
100029	1500001	4500000	0.1420	0.7449	19.07	16.66
100029	1800001	4800000	0.1431	0.7513	19.04	16.63
100029	2100001	5100000	0.1298	0.7352	17.66	15.25
100029	2400001	5400000	0.1278	0.7196	17.76	15.35
100029	2700001	5700000	0.1241	0.7110	17.46	15.05
100029	3000001	6000000	0.1339	0.7037	19.03	16.62
100029	3300001	6300000	0.1354	0.7009	19.31	16.90
100029	3600001	6600000	0.1295	0.7122	18.18	15.77
100029	3900001	6900000	0.1380	0.7135	19.34	16.93
100029	4200001	7200000	0.1364	0.7093	19.23	16.82
100029	4500001	7500000	0.1419	0.7146	19.86	17.45
100029	4800001	7800000	0.1410	0.6999	20.14	17.73
100029	5100001	8100000	0.1594	0.6909	23.07	20.66
100029	5400001	8400000	0.1588	0.6644	23.89	21.48
100029	5700001	8700000	0.1644	0.6644	24.74	22.33
100029	6000001	9000000	0.1541	0.6437	23.93	21.52
100029	6300001	9300000	0.1552	0.6469	24.00	21.59
100029	6600001	9600000	0.1484	0.6396	23.20	20.79
100029	6900001	9900000	0.1346	0.6105	22.05	19.64
100029	7200001	10200000	0.1379	0.6119	22.53	20.12
100029	7500001	10500000	0.1429	0.6116	23.36	20.95
100029	7800001	10800000	0.1461	0.6279	23.27	20.86
100029	8100001	11100000	0.1383	0.6316	21.90	19.49
100029	8400001	11400000	0.1353	0.6617	20.44	18.03
100029	8700001	11700000	0.1249	0.6454	19.35	16.94
100029	9000001	12000000	0.1311	0.6734	19.48	17.07
100029	9300001	12300000	0.1193	0.6673	17.88	15.47
100029	9600001	12600000	0.1298	0.6634	19.57	17.16
100029	9900001	12900000	0.1262	0.6849	18.43	16.02
100029	10200001	13200000	0.1363	0.6907	19.73	17.32
100029	10500001	13500000	0.1278	0.6730	19.00	16.59
100029	10800001	13800000	0.1230	0.6581	18.69	16.28
100029	11100001	14100000	0.1137	0.6616	17.18	14.77
100029	11400001	14400000	0.1108	0.6522	16.98	14.57
100029	11700001	14700000	0.1204	0.6772	17.77	15.36
100029	12000001	15000000	0.1224	0.6599	18.55	16.14
100029	12300001	15300000	0.1274	0.6702	19.02	16.61
100029	12600001	15600000	0.1324	0.6734	19.65	17.24
100029	12900001	15900000	0.1351	0.6775	19.95	17.54
100029	13200001	16200000	0.1394	0.6858	20.32	17.91
100029	13500001	16500000	0.1322	0.7068	18.70	16.29
100029	13800001	16800000	0.1373	0.7141	19.22	16.81
100029	14100001	17100000	0.1356	0.7103	19.09	16.68
100029	14400001	17400000	0.1356	0.7185	18.87	16.46
100029	14700001	17700000	0.1172	0.7114	16.47	14.06
100029	15000001	18000000	0.1096	0.7257	15.10	12.69
100029	15300001	18300000	0.1060	0.7047	15.04	12.63
100029	15600001	18600000	0.1016	0.6942	14.64	12.23
100029	15900001	18734078	0.1077	0.6985	14.57	12.16
100008	1	3000000	0.1641	0.6131	26.76	24.35
100008	300001	3300000	0.1742	0.5917	29.44	27.03
100008	600001	3600000	0.1799	0.5877	30.61	28.20
100008	900001	3900000	0.1824	0.5846	31.20	28.79
100008	1200001	4200000	0.1842	0.5820	31.65	29.24
100008	1500001	4500000	0.1753	0.5756	30.46	28.05
100008	1800001	4800000	0.1647	0.5433	30.31	27.90
100008	2100001	5100000	0.1642	0.5439	30.19	27.78
100008	2400001	5400000	0.1615	0.5405	29.88	27.47
100008	2700001	5700000	0.1534	0.5255	29.18	26.77
100008	3000001	6000000	0.1541	0.5425	28.40	25.99
100008	3300001	6300000	0.1593	0.5616	28.36	25.95
100008	3600001	6600000	0.1481	0.5584	26.53	24.12
100008	3900001	6900000	0.1490	0.5692	26.17	23.76
100008	4200001	7200000	0.1477	0.5860	25.20	22.79
100008	4500001	7500000	0.1494	0.5960	25.06	22.65
100008	4800001	7800000	0.1565	0.6124	25.55	23.14
100008	5100001	8100000	0.1556	0.6462	24.08	21.67
100008	5400001	8400000	0.1589	0.6507	24.42	22.01
100008	5700001	8700000	0.1604	0.6558	24.46	22.05
100008	6000001	9000000	0.1522	0.6214	24.50	22.09
100008	6300001	9300000	0.1352	0.6183	21.87	19.46
100008	6600001	9600000	0.1457	0.6327	23.03	20.62
100008	6900001	9900000	0.1488	0.6129	24.28	21.87
100008	7200001	10200000	0.1393	0.6130	22.72	20.31
100008	7500001	10500000	0.1457	0.6230	23.39	20.98
100008	7800001	10800000	0.1439	0.6326	22.75	20.34
100008	8100001	11100000	0.1345	0.6019	22.35	19.94
100008	8400001	11400000	0.1339	0.5961	22.46	20.05
100008	8700001	11700000	0.1356	0.5978	22.69	20.28
100008	9000001	12000000	0.1516	0.6153	24.64	22.23
100008	9300001	12300000	0.1522	0.6282	24.22	21.81
100008	9600001	12600000	0.1413	0.6321	22.36	19.95
100008	9900001	12900000	0.1341	0.6304	21.27	18.86
100008	10200001	13200000	0.1397	0.6217	22.48	20.07
100008	10500001	13500000	0.1322	0.6105	21.65	19.24
100008	10800001	13800000	0.1281	0.6246	20.51	18.10
100008	11100001	14100000	0.1345	0.6423	20.94	18.53
100008	11400001	14400000	0.1375	0.6640	20.71	18.30
100008	11700001	14700000	0.1539	0.6829	22.53	20.12
100008	12000001	15000000	0.1321	0.6941	19.03	16.62
100008	12300001	15300000	0.1326	0.6947	19.09	16.68
100008	12600001	15600000	0.1423	0.7008	20.31	17.90
100008	12900001	15900000	0.1467	0.7118	20.62	18.21
100008	13200001	16200000	0.1473	0.7251	20.32	17.91
100008	13500001	16500000	0.1482	0.7266	20.40	17.99
100008	13800001	16800000	0.1552	0.7251	21.40	18.99
100008	14100001	17100000	0.1586	0.7291	21.75	19.34
100008	14400001	17400000	0.1623	0.7318	22.18	19.77
100008	14700001	17700000	0.1364	0.7147	19.08	16.67
100008	15000001	18000000	0.1517	0.7056	21.49	19.08
100008	15300001	18300000	0.1516	0.6924	21.89	19.48
100008	15600001	18600000	0.1457	0.6845	21.28	18.87
100008	15900001	18900000	0.1578	0.6987	22.58	20.17
100008	16200001	19200000	0.1559	0.6901	22.59	20.18
100008	16500001	19500000	0.1583	0.6862	23.07	20.66
100008	16800001	19800000	0.1492	0.6903	21.62	19.21
100008	17100001	20100000	0.1553	0.6912	22.47	20.06
100008	17400001	20400000	0.1545	0.6784	22.77	20.36
100008	17700001	20700000	0.1639	0.6936	23.63	21.22
100008	18000001	21000000	0.1574	0.7077	22.24	19.83
100008	18300001	21300000	0.1597	0.7072	22.58	20.17
100008	18600001	21600000	0.1523	0.7189	21.18	18.77
100008	18900001	21900000	0.1440	0.7058	20.39	17.98
100008	19200001	22200000	0.1530	0.7085	21.60	19.19
100008	19500001	22500000	0.1458	0.7231	20.16	17.75
100008	19800001	22800000	0.1502	0.7164	20.96	18.55
100008	20100001	23100000	0.1373	0.7036	19.52	17.11
100008	20400001	23400000	0.1250	0.6998	17.86	15.45
100008	20700001	23700000	0.1252	0.6963	17.99	15.58
100008	21000001	24000000	0.1226	0.6836	17.93	15.52
100008	21300001	24300000	0.1217	0.6825	17.83	15.42
100008	21600001	24600000	0.1176	0.6627	17.74	15.33
100008	21900001	24900000	0.1234	0.6470	19.07	16.66
100008	22200001	25200000	0.1141	0.6469	17.64	15.23
100008	22500001	25500000	0.1139	0.6219	18.32	15.91
100008	22800001	25800000	0.1266	0.6237	20.30	17.89
100008	23100001	26100000	0.1308	0.6349	20.60	18.19
100008	23400001	26400000	0.1434	0.6560	21.86	19.45
100008	23700001	26700000	0.1377	0.6555	21.01	18.60
100008	24000001	27000000	0.1463	0.6575	22.25	19.84
100008	24300001	27300000	0.1412	0.6777	20.84	18.43
100008	24600001	27600000	0.1498	0.6768	22.14	19.73
100008	24900001	27900000	0.1562	0.7031	22.21	19.80
100008	25200001	28200000	0.1584	0.6929	22.85	20.44
100008	25500001	28500000	0.1706	0.7187	23.74	21.33
100008	25800001	28800000	0.1636	0.7116	22.98	20.57
100008	26100001	29100000	0.1699	0.7198	23.61	21.20
100008	26400001	29400000	0.1726	0.7073	24.41	22.00
100008	26700001	29700000	0.1900	0.7040	26.99	24.58
100008	27000001	30000000	0.1832	0.7003	26.15	23.74
100008	27300001	30300000	0.1970	0.6828	28.86	26.45
100008	27600001	30600000	0.2017	0.6799	29.67	27.26
100008	27900001	30900000	0.1851	0.6828	27.11	24.70
100008	28200001	31200000	0.1858	0.6733	27.59	25.18
100008	28500001	31500000	0.1785	0.6598	27.05	24.64
100008	28800001	31800000	0.1633	0.6785	24.07	21.66
100008	29100001	32100000	0.1481	0.6616	22.38	19.97
100008	29400001	32400000	0.1419	0.6739	21.06	18.65
100008	29700001	32700000	0.1361	0.6718	20.26	17.85
100008	30000001	33000000	0.1320	0.6814	19.38	16.97
100008	30300001	33300000	0.1191	0.6901	17.26	14.85
100008	30600001	33600000	0.1152	0.7040	16.36	13.95
100008	30900001	33900000	0.1114	0.7051	15.81	13.40
100008	31200001	34200000	0.1104	0.7220	15.29	12.88
100008	31500001	34500000	0.1116	0.7308	15.27	12.86
100008	31800001	34800000	0.1215	0.7176	16.93	14.52
100008	32100001	35100000	0.1287	0.7251	17.75	15.34
100008	32400001	35400000	0.1189	0.7240	16.42	14.01
100008	32700001	35700000	0.1022	0.7355	13.89	11.48
100008	33000001	36000000	0.1050	0.7416	14.16	11.75
100008	33300001	36300000	0.1205	0.7548	15.96	13.55
100008	33600001	36600000	0.1309	0.7546	17.35	14.94
100008	33900001	36900000	0.1382	0.7589	18.21	15.80
100008	34200001	37200000	0.1343	0.7687	17.47	15.06
100008	34500001	37500000	0.1259	0.7686	16.38	13.97
100008	34800001	37800000	0.1287	0.7824	16.45	14.04
100008	35100001	38100000	0.1384	0.7783	17.79	15.38
100008	35400001	38400000	0.1558	0.7690	20.26	17.85
100008	35700001	38700000	0.1656	0.7524	22.01	19.60
100008	36000001	39000000	0.1651	0.7449	22.16	19.75
100008	36300001	39300000	0.1487	0.7384	20.14	17.73
100008	36600001	39600000	0.1474	0.7345	20.07	17.66
100008	36900001	39900000	0.1387	0.7137	19.43	17.02
100008	37200001	40200000	0.1362	0.7084	19.23	16.82
100008	37500001	40500000	0.1518	0.7114	21.34	18.93
100008	37800001	40800000	0.1504	0.7080	21.24	18.83
100008	38100001	41100000	0.1410	0.7132	19.77	17.36
100008	38400001	41400000	0.1345	0.7215	18.63	16.22
100008	38700001	41700000	0.1302	0.7335	17.76	15.35
100008	39000001	42000000	0.1349	0.7346	18.36	15.95
100008	39300001	42300000	0.1393	0.7309	19.05	16.64
100008	39600001	42600000	0.1342	0.7410	18.11	15.70
100008	39900001	42900000	0.1375	0.7537	18.25	15.84
100008	40200001	43200000	0.1433	0.7623	18.79	16.38
100008	40500001	43500000	0.1255	0.7600	16.52	14.11
100008	40800001	43800000	0.1263	0.7633	16.54	14.13
100008	41100001	44100000	0.1337	0.7598	17.60	15.19
100008	41400001	44400000	0.1273	0.7643	16.65	14.24
100008	41700001	44700000	0.1251	0.7643	16.37	13.96
100008	42000001	45000000	0.1247	0.7681	16.24	13.83
100008	42300001	45300000	0.1283	0.7662	16.75	14.34
100008	42600001	45600000	0.1314	0.7501	17.52	15.11
100008	42900001	45900000	0.1475	0.7456	19.79	17.38
100008	43200001	46200000	0.1587	0.7456	21.28	18.87
100008	43500001	46500000	0.1624	0.7366	22.05	19.64
100008	43800001	46800000	0.1717	0.7344	23.38	20.97
100008	44100001	47100000	0.1694	0.7318	23.15	20.74
100008	44400001	47400000	0.1768	0.7270	24.31	21.90
100008	44700001	47700000	0.1781	0.7377	24.14	21.73
100008	45000001	48000000	0.1844	0.7381	24.98	22.57
100008	45300001	48300000	0.1814	0.7344	24.70	22.29
100008	45600001	48600000	0.1770	0.7450	23.75	21.34
100008	45900001	48900000	0.1719	0.7394	23.25	20.84
100008	46200001	49200000	0.1713	0.7307	23.45	21.04
100008	46500001	49500000	0.1752	0.7220	24.27	21.86
100008	46800001	49800000	0.1663	0.7070	23.53	21.12
100008	47100001	50100000	0.1577	0.7251	21.74	19.33
100008	47400001	50400000	0.1447	0.7253	19.95	17.54
100008	47700001	50700000	0.1421	0.7147	19.89	17.48
100008	48000001	51000000	0.1385	0.7148	19.38	16.97
100008	48300001	51300000	0.1471	0.7198	20.44	18.03
100008	48600001	51600000	0.1559	0.7148	21.81	19.40
100008	48900001	51900000	0.1516	0.7290	20.79	18.38
100008	49200001	52200000	0.1606	0.7399	21.70	19.29
100008	49500001	52500000	0.1628	0.7579	21.48	19.07
100008	49800001	52800000	0.1583	0.7817	20.25	17.84
100008	50100001	53100000	0.1685	0.7675	21.95	19.54
100008	50400001	53400000	0.1799	0.7712	23.32	20.91
100008	50700001	53700000	0.1839	0.7779	23.64	21.23
100008	51000001	54000000	0.1880	0.7732	24.31	21.90
100008	51300001	54300000	0.1953	0.7845	24.89	22.48
100008	51600001	54600000	0.1834	0.7963	23.04	20.63
100008	51900001	54900000	0.1891	0.7940	23.82	21.41
100008	52200001	55200000	0.1662	0.7752	21.44	19.03
100008	52500001	55500000	0.1583	0.7806	20.28	17.87
100008	52800001	55800000	0.1497	0.7704	19.43	17.02
100008	53100001	56100000	0.1455	0.7612	19.12	16.71
100008	53400001	56400000	0.1449	0.7462	19.42	17.01
100008	53700001	56700000	0.1447	0.7438	19.46	17.05
100008	54000001	57000000	0.1326	0.7527	17.62	15.21
100008	54300001	57300000	0.1108	0.7434	14.90	12.49
100008	54600001	57600000	0.1053	0.7391	14.24	11.83
100008	54900001	57900000	0.1076	0.7424	14.49	12.08
100008	55200001	58200000	0.1079	0.7537	14.32	11.91
100008	55500001	58500000	0.1200	0.7407	16.20	13.79
100008	55800001	58800000	0.1421	0.7466	19.03	16.62
100008	56100001	59100000	0.1638	0.7628	21.47	19.06
100008	56400001	59400000	0.1670	0.7727	21.61	19.20
100008	56700001	59700000	0.1611	0.7735	20.83	18.42
100008	57000001	60000000	0.1708	0.7677	22.25	19.84
100008	57300001	60300000	0.1891	0.7718	24.50	22.09
100008	57600001	60600000	0.1968	0.7699	25.56	23.15
100008	57900001	60900000	0.1943	0.7750	25.07	22.66
100008	58200001	61200000	0.2122	0.7809	27.17	24.76
100008	58500001	61500000	0.2077	0.7825	26.54	24.13
100008	58800001	61800000	0.1946	0.7745	25.13	22.72
100008	59100001	62100000	0.1691	0.7870	21.48	19.07
100008	59400001	62400000	0.1763	0.7980	22.09	19.68
100008	59700001	62700000	0.1738	0.7782	22.34	19.93
100008	60000001	63000000	0.1569	0.7841	20.01	17.60
100008	60300001	63300000	0.1400	0.7861	17.81	15.40
100008	60600001	63600000	0.1332	0.7874	16.91	14.50
100008	60900001	63900000	0.1197	0.7844	15.26	12.85
100008	61200001	64200000	0.1103	0.7808	14.13	11.72
100008	61500001	64500000	0.1052	0.7979	13.18	10.77
100008	61800001	64800000	0.1067	0.8051	13.25	10.84
100008	62100001	65100000	0.1063	0.7936	13.39	10.98
100008	62400001	65400000	0.0998	0.7820	12.76	10.35
100008	62700001	65700000	0.1057	0.7991	13.23	10.82
100008	63000001	66000000	0.1119	0.7942	14.09	11.68
100008	63300001	66300000	0.1210	0.7799	15.51	13.10
100008	63600001	66600000	0.1326	0.7865	16.86	14.45
100008	63900001	66900000	0.1394	0.7778	17.92	15.51
100008	64200001	67200000	0.1387	0.7830	17.71	15.30
100008	64500001	67500000	0.1427	0.7680	18.58	16.17
100008	64800001	67800000	0.1432	0.7679	18.64	16.23
100008	65100001	68100000	0.1502	0.7827	19.19	16.78
100008	65400001	68400000	0.1394	0.7931	17.58	15.17
100008	65700001	68700000	0.1484	0.8017	18.52	16.11
100008	66000001	69000000	0.1471	0.8173	18.00	15.59
100008	66300001	69300000	0.1454	0.8361	17.39	14.98
100008	66600001	69600000	0.1492	0.8377	17.81	15.40
100008	66900001	69900000	0.1491	0.8395	17.76	15.35
100008	67200001	70200000	0.1533	0.8476	18.09	15.68
100008	67500001	70500000	0.1517	0.8523	17.80	15.39
100008	67800001	70800000	0.1542	0.8528	18.08	15.67
100008	68100001	71100000	0.1515	0.8462	17.90	15.49
100008	68400001	71400000	0.1710	0.8422	20.31	17.90
100008	68700001	71700000	0.1649	0.8401	19.63	17.22
100008	69000001	72000000	0.1791	0.8173	21.91	19.50
100008	69300001	72300000	0.1730	0.8116	21.32	18.91
100008	69600001	72600000	0.1600	0.8143	19.65	17.24
100008	69900001	72900000	0.1551	0.8195	18.93	16.52
100008	70200001	73200000	0.1404	0.8001	17.54	15.13
100008	70500001	73500000	0.1417	0.8061	17.58	15.17
100008	70800001	73800000	0.1424	0.8030	17.74	15.33
100008	71100001	74100000	0.1374	0.7992	17.19	14.78
100008	71400001	74400000	0.1356	0.7937	17.08	14.67
100008	71700001	74700000	0.1397	0.7870	17.75	15.34
100008	72000001	75000000	0.1325	0.7954	16.65	14.24
100008	72300001	75300000	0.1266	0.7793	16.24	13.83
100008	72600001	75600000	0.1330	0.7777	17.10	14.69
100008	72900001	75900000	0.1463	0.7781	18.80	16.39
100008	73200001	76200000	0.1531	0.7850	19.50	17.09
100008	73500001	76500000	0.1503	0.7701	19.51	17.10
100008	73800001	76800000	0.1403	0.7673	18.29	15.88
100008	74100001	77100000	0.1468	0.7700	19.07	16.66
100008	74400001	77400000	0.1427	0.7803	18.29	15.88
100008	74700001	77700000	0.1446	0.7895	18.31	15.90
100008	75000001	78000000	0.1496	0.8000	18.71	16.30
100008	75300001	78300000	0.1568	0.8138	19.26	16.85
100008	75600001	78600000	0.1495	0.8167	18.31	15.90
100008	75900001	78900000	0.1332	0.8262	16.12	13.71
100008	76200001	79200000	0.1311	0.8324	15.75	13.34
100008	76500001	79500000	0.1311	0.8556	15.32	12.91
100008	76800001	79800000	0.1450	0.8648	16.76	14.35
100008	77100001	80100000	0.1495	0.8683	17.22	14.81
100008	77400001	80400000	0.1333	0.8679	15.36	12.95
100008	77700001	80700000	0.1430	0.8616	16.59	14.18
100008	78000001	81000000	0.1403	0.8592	16.33	13.92
100008	78300001	81300000	0.1509	0.8644	17.45	15.04
100008	78600001	81600000	0.1462	0.8286	17.65	15.24
100008	78900001	81900000	0.1503	0.8147	18.45	16.04
100008	79200001	82200000	0.1561	0.8163	19.13	16.72
100008	79500001	82500000	0.1697	0.8051	21.08	18.67
100008	79800001	82800000	0.1696	0.8044	21.08	18.67
100008	80100001	83100000	0.1589	0.8001	19.86	17.45
100008	80400001	83400000	0.1738	0.7943	21.88	19.47
100008	80700001	83700000	0.1602	0.8007	20.01	17.60
100008	81000001	84000000	0.1573	0.7892	19.93	17.52
100008	81300001	84300000	0.1640	0.7861	20.86	18.45
100008	81600001	84600000	0.1777	0.8111	21.90	19.49
100008	81900001	84900000	0.1906	0.8129	23.44	21.03
100008	82200001	85200000	0.1822	0.8091	22.52	20.11
100008	82500001	85500000	0.1884	0.8126	23.18	20.77
100008	82800001	85800000	0.1754	0.8087	21.69	19.28
100008	83100001	86100000	0.1884	0.7999	23.55	21.14
100008	83400001	86400000	0.1891	0.8035	23.53	21.12
100008	83700001	86700000	0.1791	0.8108	22.09	19.68
100008	84000001	87000000	0.1867	0.8016	23.30	20.89
100008	84300001	87300000	0.1705	0.8014	21.28	18.87
100008	84600001	87600000	0.1752	0.8020	21.84	19.43
100008	84900001	87900000	0.1581	0.8103	19.51	17.10
100008	85200001	88200000	0.1631	0.8086	20.17	17.76
100008	85500001	88500000	0.1390	0.7970	17.43	15.02
100008	85800001	88800000	0.1539	0.8030	19.16	16.75
100008	86100001	89100000	0.1484	0.8146	18.21	15.80
100008	86400001	89400000	0.1388	0.8108	17.12	14.71
100008	86700001	89700000	0.1587	0.7969	19.92	17.51
100008	87000001	90000000	0.1454	0.8126	17.89	15.48
100008	87300001	90300000	0.1565	0.8208	19.07	16.66
100008	87600001	90600000	0.1438	0.8070	17.82	15.41
100008	87900001	90900000	0.1456	0.7974	18.26	15.85
100008	88200001	91200000	0.1419	0.8103	17.52	15.11
100008	88500001	91500000	0.1487	0.8201	18.13	15.72
100008	88800001	91800000	0.1286	0.7971	16.13	13.72
100008	89100001	92100000	0.1422	0.8019	17.74	15.33
100008	89400001	92400000	0.1480	0.7942	18.63	16.22
100008	89700001	92700000	0.1354	0.7983	16.97	14.56
100008	90000001	93000000	0.1436	0.7998	17.96	15.55
100008	90300001	93300000	0.1261	0.7978	15.80	13.39
100008	90600001	93600000	0.1367	0.8247	16.58	14.17
100008	90900001	93900000	0.1500	0.8339	17.99	15.58
100008	91200001	94200000	0.1585	0.8190	19.36	16.95
100008	91500001	94500000	0.1572	0.8246	19.06	16.65
100008	91800001	94800000	0.1816	0.8471	21.44	19.03
100008	92100001	95100000	0.1749	0.8294	21.09	18.68
100008	92400001	95400000	0.1728	0.8445	20.46	18.05
100008	92700001	95700000	0.1847	0.8434	21.90	19.49
100008	93000001	96000000	0.1922	0.8463	22.71	20.30
100008	93300001	96300000	0.2153	0.8524	25.26	22.85
100008	93600001	96600000	0.2148	0.8503	25.26	22.85
100008	93900001	96900000	0.2116	0.8544	24.77	22.36
100008	94200001	97200000	0.2256	0.8710	25.90	23.49
100008	94500001	97326986	0.2327	0.8755	25.04	22.63
100001	1	3000000	0.1216	0.7282	16.70	14.29
100001	300001	3300000	0.1497	0.7291	20.54	18.13
100001	600001	3600000	0.1545	0.7229	21.37	18.96
100001	900001	3900000	0.1585	0.6946	22.82	20.41
100001	1200001	4200000	0.1672	0.7049	23.71	21.30
100001	1500001	4500000	0.1606	0.6963	23.07	20.66
100001	1800001	4800000	0.1524	0.6789	22.44	20.03
100001	2100001	5100000	0.1554	0.6879	22.59	20.18
100001	2400001	5400000	0.1552	0.6895	22.52	20.11
100001	2700001	5700000	0.1583	0.7003	22.61	20.20
100001	3000001	6000000	0.1589	0.7105	22.37	19.96
100001	3300001	6300000	0.1345	0.6910	19.47	17.06
100001	3600001	6600000	0.1340	0.6754	19.85	17.44
100001	3900001	6900000	0.1360	0.6798	20.01	17.60
100001	4200001	7200000	0.1283	0.6684	19.19	16.78
100001	4500001	7500000	0.1317	0.6636	19.85	17.44
100001	4800001	7800000	0.1374	0.6724	20.43	18.02
100001	5100001	8100000	0.1452	0.6639	21.87	19.46
100001	5400001	8400000	0.1460	0.6637	22.00	19.59
100001	5700001	8700000	0.1287	0.6648	19.36	16.95
100001	6000001	9000000	0.1293	0.6643	19.47	17.06
100001	6300001	9300000	0.1440	0.6738	21.37	18.96
100001	6600001	9600000	0.1463	0.6955	21.04	18.63
100001	6900001	9900000	0.1504	0.6988	21.52	19.11
100001	7200001	10200000	0.1470	0.6908	21.28	18.87
100001	7500001	10500000	0.1436	0.6892	20.84	18.43
100001	7800001	10800000	0.1414	0.6942	20.37	17.96
100001	8100001	11100000	0.1262	0.7018	17.98	15.57
100001	8400001	11400000	0.1284	0.7031	18.27	15.86
100001	8700001	11700000	0.1432	0.6925	20.67	18.26
100001	9000001	12000000	0.1443	0.6881	20.97	18.56
100001	9300001	12300000	0.1363	0.6877	19.81	17.40
100001	9600001	12600000	0.1422	0.6718	21.17	18.76
100001	9900001	12900000	0.1447	0.6619	21.85	19.44
100001	10200001	13200000	0.1490	0.6533	22.81	20.40
100001	10500001	13500000	0.1568	0.6652	23.57	21.16
100001	10800001	13800000	0.1444	0.6683	21.61	19.20
100001	11100001	14100000	0.1475	0.6674	22.10	19.69
100001	11400001	14400000	0.1385	0.6772	20.45	18.04
100001	11700001	14700000	0.1379	0.6924	19.92	17.51
100001	12000001	15000000	0.1311	0.6917	18.95	16.54
100001	12300001	15300000	0.1269	0.6941	18.28	15.87
100001	12600001	15600000	0.1172	0.6979	16.79	14.38
100001	12900001	15900000	0.1061	0.7108	14.92	12.51
100001	13200001	16200000	0.1157	0.7315	15.82	13.41
100001	13500001	16500000	0.1101	0.7348	14.99	12.58
100001	13800001	16800000	0.1259	0.7455	16.89	14.48
100001	14100001	17100000	0.1237	0.7355	16.82	14.41
100001	14400001	17400000	0.1344	0.7141	18.82	16.41
100001	14700001	17700000	0.1232	0.7135	17.27	14.86
100001	15000001	18000000	0.1348	0.7252	18.60	16.19
100001	15300001	18300000	0.1471	0.7209	20.41	18.00
100001	15600001	18600000	0.1459	0.7253	20.11	17.70
100001	15900001	18900000	0.1659	0.7225	22.97	20.56
100001	16200001	19200000	0.1704	0.7293	23.37	20.96
100001	16500001	19500000	0.1733	0.7154	24.22	21.81
100001	16800001	19800000	0.1656	0.7046	23.50	21.09
100001	17100001	20100000	0.1614	0.7173	22.50	20.09
100001	17400001	20400000	0.1615	0.7227	22.35	19.94
100001	17700001	20700000	0.1764	0.7162	24.63	22.22
100001	18000001	21000000	0.1776	0.7038	25.23	22.82
100001	18300001	21300000	0.1653	0.7025	23.53	21.12
100001	18600001	21600000	0.1843	0.7087	26.00	23.59
100001	18900001	21900000	0.1726	0.6977	24.73	22.32
100001	19200001	22200000	0.1699	0.6940	24.49	22.08
100001	19500001	22500000	0.1687	0.6871	24.55	22.14
100001	19800001	22800000	0.1661	0.6868	24.19	21.78
100001	20100001	23100000	0.1719	0.6853	25.08	22.67
100001	20400001	23400000	0.1721	0.7018	24.52	22.11
100001	20700001	23700000	0.1642	0.7054	23.27	20.86
100001	21000001	24000000	0.1650	0.7128	23.15	20.74
100001	21300001	24300000	0.1645	0.7151	23.00	20.59
100001	21600001	24600000	0.1477	0.7197	20.52	18.11
100001	21900001	24900000	0.1473	0.7314	20.14	17.73
100001	22200001	25200000	0.1338	0.7220	18.53	16.12
100001	22500001	25500000	0.1414	0.7422	19.05	16.64
100001	22800001	25800000	0.1464	0.7390	19.82	17.41
100001	23100001	26100000	0.1416	0.7260	19.50	17.09
100001	23400001	26400000	0.1469	0.7233	20.31	17.90
100001	23700001	26700000	0.1486	0.7193	20.66	18.25
100001	24000001	27000000	0.1393	0.7249	19.22	16.81
100001	24300001	27300000	0.1497	0.7189	20.82	18.41
100001	24600001	27600000	0.1593	0.7144	22.30	19.89
100001	24900001	27900000	0.1514	0.7075	21.39	18.98
100001	25200001	28200000	0.1699	0.7142	23.78	21.37
100001	25500001	28500000	0.1744	0.7244	24.07	21.66
100001	25800001	28800000	0.1770	0.7190	24.62	22.21
100001	26100001	29100000	0.1880	0.7168	26.23	23.82
100001	26400001	29400000	0.1771	0.6960	25.45	23.04
100001	26700001	29700000	0.1873	0.6859	27.31	24.90
100001	27000001	30000000	0.1956	0.6784	28.83	26.42
100001	27300001	30300000	0.1963	0.6930	28.33	25.92
100001	27600001	30600000	0.1936	0.6967	27.78	25.37
100001	27900001	30900000	0.2043	0.7112	28.72	26.31
100001	28200001	31200000	0.1934	0.7110	27.21	24.80
100001	28500001	31500000	0.1834	0.7020	26.12	23.71
100001	28800001	31800000	0.1809	0.7197	25.14	22.73
100001	29100001	32100000	0.1720	0.7281	23.63	21.22
100001	29400001	32400000	0.1636	0.7388	22.15	19.74
100001	29700001	32700000	0.1678	0.7639	21.97	19.56
100001	30000001	33000000	0.1666	0.7692	21.66	19.25
100001	30300001	33300000	0.1675	0.7622	21.98	19.57
100001	30600001	33600000	0.1644	0.7477	21.98	19.57
100001	30900001	33900000	0.1634	0.7586	21.54	19.13
100001	31200001	34200000	0.1575	0.7612	20.69	18.28
100001	31500001	34500000	0.1650	0.7595	21.73	19.32
100001	31800001	34800000	0.1653	0.7636	21.65	19.24
100001	32100001	35100000	0.1710	0.7638	22.38	19.97
100001	32400001	35400000	0.1778	0.7703	23.08	20.67
100001	32700001	35700000	0.1564	0.7604	20.56	18.15
100001	33000001	36000000	0.1487	0.7561	19.67	17.26
100001	33300001	36300000	0.1489	0.7569	19.67	17.26
100001	33600001	36600000	0.1530	0.7739	19.77	17.36
100001	33900001	36900000	0.1617	0.7593	21.29	18.88
100001	34200001	37200000	0.1632	0.7550	21.62	19.21
100001	34500001	37500000	0.1549	0.7515	20.62	18.21
100001	34800001	37800000	0.1560	0.7533	20.71	18.30
100001	35100001	38100000	0.1550	0.7587	20.43	18.02
100001	35400001	38400000	0.1551	0.7507	20.67	18.26
100001	35700001	38700000	0.1637	0.7546	21.69	19.28
100001	36000001	39000000	0.1728	0.7672	22.53	20.12
100001	36300001	39300000	0.1684	0.7589	22.19	19.78
100001	36600001	39600000	0.1699	0.7582	22.41	20.00
100001	36900001	39900000	0.1554	0.7526	20.64	18.23
100001	37200001	40200000	0.1515	0.7633	19.85	17.44
100001	37500001	40500000	0.1624	0.7671	21.17	18.76
100001	37800001	40800000	0.1729	0.7604	22.73	20.32
100001	38100001	41100000	0.1617	0.7580	21.34	18.93
100001	38400001	41400000	0.1686	0.7570	22.27	19.86
100001	38700001	41700000	0.1751	0.7591	23.07	20.66
100001	39000001	42000000	0.1561	0.7462	20.92	18.51
100001	39300001	42300000	0.1433	0.7605	18.84	16.43
100001	39600001	42600000	0.1420	0.7563	18.77	16.36
100001	39900001	42900000	0.1412	0.7681	18.39	15.98
100001	40200001	43200000	0.1445	0.7468	19.35	16.94
100001	40500001	43500000	0.1401	0.7583	18.47	16.06
100001	40800001	43800000	0.1255	0.7520	16.69	14.28
100001	41100001	44100000	0.1303	0.7552	17.26	14.85
100001	41400001	44400000	0.1318	0.7596	17.36	14.95
100001	41700001	44700000	0.1164	0.7586	15.34	12.93
100001	42000001	45000000	0.1222	0.7545	16.20	13.79
100001	42300001	45300000	0.1210	0.7514	16.11	13.70
100001	42600001	45600000	0.1162	0.7408	15.68	13.27
100001	42900001	45900000	0.1321	0.7243	18.23	15.82
100001	43200001	46200000	0.1392	0.7411	18.78	16.37
100001	43500001	46500000	0.1349	0.7155	18.85	16.44
100001	43800001	46800000	0.1357	0.7104	19.10	16.69
100001	44100001	47100000	0.1416	0.7186	19.71	17.30
100001	44400001	47400000	0.1427	0.7297	19.56	17.15
100001	44700001	47700000	0.1622	0.7367	22.02	19.61
100001	45000001	48000000	0.1747	0.7494	23.31	20.90
100001	45300001	48300000	0.1844	0.7478	24.66	22.25
100001	45600001	48600000	0.1875	0.7653	24.50	22.09
100001	45900001	48900000	0.1884	0.7701	24.47	22.06
100001	46200001	49200000	0.1744	0.7692	22.67	20.26
100001	46500001	49500000	0.1854	0.7883	23.52	21.11
100001	46800001	49800000	0.1824	0.8016	22.76	20.35
100001	47100001	50100000	0.1787	0.7938	22.51	20.10
100001	47400001	50400000	0.1783	0.7918	22.52	20.11
100001	47700001	50700000	0.1628	0.7857	20.72	18.31
100001	48000001	51000000	0.1541	0.7676	20.08	17.67
100001	48300001	51300000	0.1494	0.7619	19.61	17.20
100001	48600001	51600000	0.1599	0.7645	20.91	18.50
100001	48900001	51900000	0.1588	0.7811	20.33	17.92
100001	49200001	52200000	0.1843	0.7895	23.34	20.93
100001	49500001	52500000	0.1706	0.7914	21.56	19.15
100001	49800001	52800000	0.1791	0.7910	22.64	20.23
100001	50100001	53100000	0.1880	0.7839	23.99	21.58
100001	50400001	53400000	0.1857	0.7745	23.98	21.57
100001	50700001	53700000	0.1884	0.7742	24.33	21.92
100001	51000001	54000000	0.1968	0.7843	25.09	22.68
100001	51300001	54300000	0.1911	0.7788	24.54	22.13
100001	51600001	54600000	0.1846	0.7702	23.97	21.56
100001	51900001	54900000	0.1773	0.7614	23.29	20.88
100001	52200001	55200000	0.1730	0.7582	22.81	20.40
100001	52500001	55500000	0.1730	0.7495	23.09	20.68
100001	52800001	55800000	0.1709	0.7441	22.97	20.56
100001	53100001	56100000	0.1614	0.7435	21.71	19.30
100001	53400001	56400000	0.1504	0.7604	19.78	17.37
100001	53700001	56700000	0.1441	0.7664	18.80	16.39
100001	54000001	57000000	0.1398	0.7754	18.03	15.62
100001	54300001	57300000	0.1505	0.7810	19.27	16.86
100001	54600001	57600000	0.1449	0.7801	18.57	16.16
100001	54900001	57900000	0.1497	0.7813	19.16	16.75
100001	55200001	58200000	0.1433	0.7881	18.18	15.77
100001	55500001	58500000	0.1544	0.7908	19.53	17.12
100001	55800001	58800000	0.1586	0.7982	19.87	17.46
100001	56100001	59100000	0.1779	0.8141	21.86	19.45
100001	56400001	59400000	0.1889	0.8064	23.43	21.02
100001	56700001	59700000	0.1936	0.8042	24.07	21.66
100001	57000001	60000000	0.1872	0.7998	23.41	21.00
100001	57300001	60300000	0.1804	0.8034	22.46	20.05
100001	57600001	60600000	0.1743	0.8017	21.74	19.33
100001	57900001	60900000	0.1623	0.8102	20.04	17.63
100001	58200001	61200000	0.1470	0.7959	18.47	16.06
100001	58500001	61500000	0.1302	0.7857	16.57	14.16
100001	58800001	61800000	0.1247	0.7871	15.85	13.44
100001	59100001	62100000	0.1115	0.7946	14.03	11.62
100001	59400001	62400000	0.1070	0.7893	13.55	11.14
100001	59700001	62700000	0.1024	0.7869	13.01	10.60
100001	60000001	63000000	0.1144	0.7851	14.57	12.16
100001	60300001	63300000	0.1277	0.7928	16.10	13.69
100001	60600001	63600000	0.1386	0.8087	17.13	14.72
100001	60900001	63900000	0.1427	0.7946	17.96	15.55
100001	61200001	64200000	0.1541	0.8090	19.05	16.64
100001	61500001	64500000	0.1661	0.8262	20.11	17.70
100001	61800001	64800000	0.1663	0.8053	20.65	18.24
100001	62100001	65100000	0.1655	0.8016	20.65	18.24
100001	62400001	65400000	0.1815	0.8146	22.29	19.88
100001	62700001	65700000	0.1871	0.8230	22.73	20.32
100001	63000001	66000000	0.1769	0.8323	21.25	18.84
100001	63300001	66300000	0.1709	0.8249	20.71	18.30
100001	63600001	66600000	0.1613	0.8172	19.73	17.32
100001	63900001	66900000	0.1719	0.8234	20.88	18.47
100001	64200001	67200000	0.1682	0.8201	20.51	18.10
100001	64500001	67500000	0.1660	0.8271	20.07	17.66
100001	64800001	67800000	0.1706	0.8361	20.40	17.99
100001	65100001	68100000	0.1581	0.8433	18.74	16.33
100001	65400001	68400000	0.1380	0.8131	16.97	14.56
100001	65700001	68700000	0.1336	0.8041	16.62	14.21
100001	66000001	69000000	0.1316	0.7874	16.72	14.31
100001	66300001	69300000	0.1416	0.7933	17.85	15.44
100001	66600001	69600000	0.1421	0.7747	18.34	15.93
100001	66900001	69900000	0.1310	0.7728	16.95	14.54
100001	67200001	70200000	0.1317	0.7632	17.26	14.85
100001	67500001	70500000	0.1296	0.7512	17.25	14.84
100001	67800001	70800000	0.1194	0.7615	15.68	13.27
100001	68100001	71100000	0.1203	0.7356	16.35	13.94
100001	68400001	71400000	0.1139	0.7525	15.14	12.73
100001	68700001	71700000	0.1122	0.7498	14.97	12.56
100001	69000001	72000000	0.1183	0.7644	15.47	13.06
100001	69300001	72300000	0.1045	0.7672	13.61	11.20
100001	69600001	72600000	0.1018	0.7798	13.06	10.65
100001	69900001	72900000	0.1040	0.7867	13.22	10.81
100001	70200001	73200000	0.1003	0.7996	12.54	10.13
100001	70500001	73500000	0.1118	0.8171	13.69	11.28
100001	70800001	73800000	0.1207	0.8077	14.94	12.53
100001	71100001	74100000	0.1340	0.8120	16.51	14.10
100001	71400001	74400000	0.1442	0.8219	17.55	15.14
100001	71700001	74700000	0.1555	0.8200	18.97	16.56
100001	72000001	75000000	0.1472	0.8236	17.87	15.46
100001	72300001	75300000	0.1446	0.8141	17.76	15.35
100001	72600001	75600000	0.1466	0.8240	17.79	15.38
100001	72900001	75900000	0.1420	0.8251	17.21	14.80
100001	73200001	76200000	0.1453	0.8173	17.77	15.36
100001	73500001	76500000	0.1393	0.7987	17.43	15.02
100001	73800001	76800000	0.1445	0.8014	18.03	15.62
100001	74100001	77100000	0.1371	0.8150	16.82	14.41
100001	74400001	77400000	0.1318	0.8094	16.28	13.87
100001	74700001	77700000	0.1206	0.8201	14.70	12.29
100001	75000001	78000000	0.1347	0.8192	16.44	14.03
100001	75300001	78300000	0.1405	0.8243	17.05	14.64
100001	75600001	78600000	0.1487	0.8211	18.11	15.70
100001	75900001	78900000	0.1484	0.8192	18.12	15.71
100001	76200001	79200000	0.1453	0.8308	17.49	15.08
100001	76500001	79500000	0.1514	0.8352	18.13	15.72
100001	76800001	79800000	0.1566	0.8529	18.36	15.95
100001	77100001	80100000	0.1656	0.8585	19.29	16.88
100001	77400001	80400000	0.1837	0.8670	21.18	18.77
100001	77700001	80700000	0.1989	0.8650	23.00	20.59
100001	78000001	81000000	0.1987	0.8582	23.15	20.74
100001	78300001	81300000	0.1928	0.8602	22.41	20.00
100001	78600001	81600000	0.1896	0.8672	21.86	19.45
100001	78900001	81900000	0.1921	0.8648	22.22	19.81
100001	79200001	82200000	0.2057	0.8684	23.68	21.27
100001	79500001	82500000	0.1915	0.8690	22.04	19.63
100001	79800001	82800000	0.1893	0.8675	21.82	19.41
100001	80100001	83100000	0.1889	0.8542	22.11	19.70
100001	80400001	83400000	0.1892	0.8528	22.18	19.77
100001	80700001	83700000	0.1823	0.8615	21.16	18.75
100001	81000001	84000000	0.1814	0.8583	21.14	18.73
100001	81300001	84300000	0.1907	0.8615	22.14	19.73
100001	81600001	84600000	0.1921	0.8570	22.42	20.01
100001	81900001	84900000	0.2043	0.8574	23.82	21.41
100001	82200001	85200000	0.1952	0.8425	23.18	20.77
100001	82500001	85500000	0.1985	0.8436	23.53	21.12
100001	82800001	85800000	0.1977	0.8368	23.63	21.22
100001	83100001	86100000	0.1990	0.8485	23.45	21.04
100001	83400001	86400000	0.2034	0.8368	24.31	21.90
100001	83700001	86700000	0.2098	0.8367	25.07	22.66
100001	84000001	87000000	0.2108	0.8528	24.72	22.31
100001	84300001	87300000	0.2053	0.8547	24.02	21.61
100001	84600001	87600000	0.2037	0.8498	23.97	21.56
100001	84900001	87900000	0.1983	0.8555	23.17	20.76
100001	85200001	88200000	0.1981	0.8579	23.09	20.68
100001	85500001	88500000	0.2161	0.8646	25.00	22.59
100001	85800001	88800000	0.2019	0.8632	23.39	20.98
100001	86100001	89100000	0.2089	0.8601	24.29	21.88
100001	86400001	89400000	0.1960	0.8739	22.43	20.02
100001	86700001	89700000	0.1816	0.8745	20.77	18.36
100001	87000001	90000000	0.1780	0.8665	20.54	18.13
100001	87300001	90300000	0.1880	0.8691	21.64	19.23
100001	87600001	90600000	0.1846	0.8750	21.10	18.69
100001	87900001	90900000	0.1829	0.8793	20.81	18.40
100001	88200001	91200000	0.1930	0.8781	21.98	19.57
100001	88500001	91500000	0.2029	0.8819	23.00	20.59
100001	88800001	91800000	0.2097	0.8833	23.74	21.33
100001	89100001	92100000	0.2028	0.8915	22.75	20.34
100001	89400001	92400000	0.2017	0.8880	22.72	20.31
100001	89700001	92700000	0.2052	0.8782	23.36	20.95
100001	90000001	93000000	0.2053	0.8814	23.29	20.88
100001	90300001	93300000	0.2070	0.8652	23.93	21.52
100001	90600001	93600000	0.2243	0.8673	25.86	23.45
100001	90900001	93900000	0.2312	0.8639	26.76	24.35
100001	91200001	94200000	0.2301	0.8749	26.30	23.89
100001	91500001	94500000	0.2071	0.8733	23.72	21.31
100001	91800001	94800000	0.2173	0.8847	24.57	22.16
100001	92100001	95100000	0.2236	0.8782	25.46	23.05
100001	92400001	95400000	0.2342	0.8613	27.19	24.78
100001	92700001	95700000	0.2425	0.8629	28.11	25.70
100001	93000001	96000000	0.2422	0.8628	28.07	25.66
100001	93300001	96300000	0.2332	0.8730	26.71	24.30
100001	93600001	96600000	0.2207	0.8657	25.50	23.09
100001	93900001	96900000	0.2011	0.8626	23.31	20.90
100001	94200001	97200000	0.2062	0.8566	24.07	21.66
100001	94500001	97500000	0.2053	0.8426	24.37	21.96
100001	94800001	97800000	0.2011	0.8349	24.09	21.68
100001	95100001	98100000	0.1860	0.8276	22.48	20.07
100001	95400001	98400000	0.1894	0.8423	22.49	20.08
100001	95700001	98700000	0.1797	0.8395	21.40	18.99
100001	96000001	99000000	0.1734	0.8317	20.85	18.44
100001	96300001	99300000	0.1643	0.8343	19.69	17.28
100001	96600001	99600000	0.1602	0.8124	19.72	17.31
100001	96900001	99900000	0.1668	0.8102	20.59	18.18
100001	97200001	100200000	0.1645	0.8139	20.21	17.80
100001	97500001	100500000	0.1632	0.8143	20.04	17.63
100001	97800001	100800000	0.1683	0.8166	20.61	18.20
100001	98100001	101100000	0.1776	0.8284	21.44	19.03
100001	98400001	101400000	0.1587	0.8304	19.11	16.70
100001	98700001	101700000	0.1610	0.8244	19.53	17.12
100001	99000001	102000000	0.1652	0.8345	19.80	17.39
100001	99300001	102300000	0.1764	0.8349	21.13	18.72
100001	99600001	102600000	0.1761	0.8563	20.57	18.16
100001	99900001	102900000	0.1809	0.8561	21.13	18.72
100001	100200001	103200000	0.1682	0.8491	19.81	17.40
100001	100500001	103500000	0.1598	0.8638	18.50	16.09
100001	100800001	103800000	0.1486	0.8601	17.28	14.87
100001	101100001	104100000	0.1432	0.8570	16.71	14.30
100001	101400001	104400000	0.1373	0.8382	16.38	13.97
100001	101700001	104700000	0.1464	0.8400	17.43	15.02
100001	102000001	105000000	0.1428	0.8181	17.45	15.04
100001	102300001	105300000	0.1527	0.8195	18.64	16.23
100001	102600001	105600000	0.1535	0.8163	18.80	16.39
100001	102900001	105900000	0.1510	0.8112	18.62	16.21
100001	103200001	106200000	0.1472	0.8099	18.17	15.76
100001	103500001	106500000	0.1617	0.7957	20.32	17.91
100001	103800001	106800000	0.1598	0.7867	20.32	17.91
100001	104100001	107100000	0.1698	0.7697	22.06	19.65
100001	104400001	107400000	0.1732	0.7899	21.93	19.52
100001	104700001	107700000	0.1685	0.7978	21.12	18.71
100001	105000001	108000000	0.1578	0.8119	19.44	17.03
100001	105300001	108300000	0.1527	0.8102	18.85	16.44
100001	105600001	108600000	0.1497	0.7766	19.28	16.87
100001	105900001	108900000	0.1495	0.7724	19.36	16.95
100001	106200001	109200000	0.1680	0.7738	21.71	19.30
100001	106500001	109500000	0.1570	0.7624	20.60	18.19
100001	106800001	109800000	0.1507	0.7585	19.86	17.45
100001	107100001	110100000	0.1443	0.7550	19.11	16.70
100001	107400001	110400000	0.1431	0.7500	19.09	16.68
100001	107700001	110700000	0.1421	0.7548	18.83	16.42
100001	108000001	111000000	0.1520	0.7475	20.34	17.93
100001	108300001	111300000	0.1463	0.7454	19.63	17.22
100001	108600001	111600000	0.1609	0.7724	20.83	18.42
100001	108900001	111900000	0.1650	0.7866	20.97	18.56
100001	109200001	112200000	0.1500	0.7758	19.33	16.92
100001	109500001	112500000	0.1442	0.7914	18.22	15.81
100001	109800001	112800000	0.1528	0.7913	19.31	16.90
100001	110100001	113100000	0.1437	0.7970	18.02	15.61
100001	110400001	113400000	0.1487	0.7766	19.14	16.73
100001	110700001	113700000	0.1449	0.7728	18.75	16.34
100001	111000001	114000000	0.1554	0.7784	19.96	17.55
100001	111300001	114300000	0.1655	0.7693	21.52	19.11
100001	111600001	114600000	0.1547	0.7820	19.78	17.37
100001	111900001	114900000	0.1493	0.7682	19.44	17.03
100001	112200001	115200000	0.1633	0.7777	20.99	18.58
100001	112500001	115500000	0.1753	0.7696	22.77	20.36
100001	112800001	115800000	0.1679	0.7678	21.87	19.46
100001	113100001	116100000	0.1767	0.7744	22.81	20.40
100001	113400001	116400000	0.1716	0.7881	21.77	19.36
100001	113700001	116700000	0.1763	0.7896	22.33	19.92
100001	114000001	117000000	0.1643	0.7887	20.84	18.43
100001	114300001	117300000	0.1492	0.7927	18.83	16.42
100001	114600001	117600000	0.1661	0.7947	20.91	18.50
100001	114900001	117900000	0.1707	0.7895	21.63	19.22
100001	115200001	118200000	0.1719	0.7774	22.11	19.70
100001	115500001	118500000	0.1642	0.7806	21.04	18.63
100001	115800001	118800000	0.1776	0.7840	22.65	20.24
100001	116100001	119100000	0.1737	0.7840	22.15	19.74
100001	116400001	119400000	0.1852	0.7869	23.54	21.13
100001	116700001	119700000	0.1912	0.7647	25.00	22.59
100001	117000001	120000000	0.1971	0.7702	25.60	23.19
100001	117300001	120300000	0.2073	0.7703	26.91	24.50
100001	117600001	120600000	0.2075	0.7597	27.31	24.90
100001	117900001	120900000	0.2018	0.7763	26.00	23.59
100001	118200001	121200000	0.1883	0.7797	24.15	21.74
100001	118500001	121500000	0.1914	0.7836	24.42	22.01
100001	118800001	121800000	0.1895	0.7879	24.06	21.65
100001	119100001	122100000	0.1974	0.7804	25.29	22.88
100001	119400001	122400000	0.1820	0.7794	23.36	20.95
100001	119700001	122700000	0.1763	0.7981	22.10	19.69
100001	120000001	123000000	0.1592	0.7939	20.06	17.65
100001	120300001	123300000	0.1502	0.7966	18.86	16.45
100001	120600001	123600000	0.1324	0.7927	16.70	14.29
100001	120900001	123900000	0.1321	0.7797	16.94	14.53
100001	121200001	124200000	0.1324	0.7772	17.04	14.63
100001	121500001	124500000	0.1381	0.7528	18.35	15.94
100001	121800001	124800000	0.1331	0.7506	17.73	15.32
100001	122100001	125100000	0.1326	0.7572	17.51	15.10
100001	122400001	125400000	0.1393	0.7694	18.11	15.70
100001	122700001	125700000	0.1448	0.7778	18.61	16.20
100001	123000001	126000000	0.1636	0.7624	21.46	19.05
100001	123300001	126300000	0.1592	0.7488	21.26	18.85
100001	123600001	126600000	0.1624	0.7493	21.67	19.26
100001	123900001	126900000	0.1753	0.7503	23.37	20.96
100001	124200001	127200000	0.1704	0.7430	22.94	20.53
100001	124500001	127500000	0.1618	0.7679	21.07	18.66
100001	124800001	127800000	0.1593	0.7654	20.81	18.40
100001	125100001	128100000	0.1420	0.7654	18.55	16.14
100001	125400001	128400000	0.1582	0.7542	20.97	18.56
100001	125700001	128700000	0.1505	0.7278	20.68	18.27
100001	126000001	129000000	0.1449	0.7164	20.23	17.82
100001	126300001	129300000	0.1512	0.7324	20.64	18.23
100001	126600001	129600000	0.1419	0.7281	19.48	17.07
100001	126900001	129900000	0.1346	0.7349	18.32	15.91
100001	127200001	130200000	0.1492	0.7533	19.81	17.40
100001	127500001	130500000	0.1543	0.7520	20.52	18.11
100001	127800001	130800000	0.1563	0.7559	20.68	18.27
100001	128100001	131100000	0.1647	0.7519	21.90	19.49
100001	128400001	131400000	0.1569	0.7654	20.51	18.10
100001	128700001	131700000	0.1648	0.7897	20.87	18.46
100001	129000001	132000000	0.1651	0.8135	20.30	17.89
100001	129300001	132300000	0.1616	0.8110	19.93	17.52
100001	129600001	132600000	0.1787	0.8204	21.78	19.37
100001	129900001	132900000	0.1674	0.8169	20.49	18.08
100001	130200001	133200000	0.1552	0.8149	19.04	16.63
100001	130500001	133500000	0.1476	0.7949	18.57	16.16
100001	130800001	133800000	0.1410	0.8016	17.59	15.18
100001	131100001	134100000	0.1427	0.7954	17.94	15.53
100001	131400001	134400000	0.1426	0.7738	18.43	16.02
100001	131700001	134700000	0.1469	0.7692	19.10	16.69
100001	132000001	135000000	0.1554	0.7664	20.28	17.87
100001	132300001	135300000	0.1677	0.7688	21.81	19.40
100001	132600001	135600000	0.1581	0.7610	20.78	18.37
100001	132900001	135900000	0.1637	0.7593	21.56	19.15
100001	133200001	136200000	0.1710	0.7428	23.02	20.61
100001	133500001	136500000	0.1830	0.7627	23.99	21.58
100001	133800001	136800000	0.1843	0.7542	24.44	22.03
100001	134100001	137100000	0.1862	0.7508	24.80	22.39
100001	134400001	137400000	0.1826	0.7545	24.20	21.79
100001	134700001	137700000	0.1648	0.7501	21.97	19.56
100001	135000001	138000000	0.1627	0.7360	22.10	19.69
100001	135300001	138300000	0.1445	0.7270	19.88	17.47
100001	135600001	138600000	0.1507	0.7271	20.73	18.32
100001	135900001	138900000	0.1513	0.7247	20.88	18.47
100001	136200001	139200000	0.1354	0.7239	18.70	16.29
100001	136500001	139500000	0.1396	0.7289	19.15	16.74
100001	136800001	139800000	0.1469	0.7330	20.04	17.63
100001	137100001	140100000	0.1493	0.7342	20.34	17.93
100001	137400001	140400000	0.1514	0.7329	20.65	18.24
100001	137700001	140700000	0.1577	0.7210	21.87	19.46
100001	138000001	141000000	0.1435	0.7180	19.98	17.57
100001	138300001	141300000	0.1496	0.7095	21.08	18.67
100001	138600001	141600000	0.1536	0.7157	21.47	19.06
100001	138900001	141900000	0.1594	0.7207	22.11	19.70
100001	139200001	142200000	0.1671	0.7224	23.13	20.72
100001	139500001	142500000	0.1617	0.7238	22.34	19.93
100001	139800001	142800000	0.1541	0.7219	21.35	18.94
100001	140100001	143100000	0.1573	0.7388	21.29	18.88
100001	140400001	143400000	0.1596	0.7530	21.20	18.79
100001	140700001	143700000	0.1617	0.7571	21.35	18.94
100001	141000001	144000000	0.1627	0.7680	21.18	18.77
100001	141300001	144300000	0.1634	0.7604	21.49	19.08
100001	141600001	144600000	0.1448	0.7370	19.64	17.23
100001	141900001	144900000	0.1381	0.7478	18.47	16.06
100001	142200001	145200000	0.1492	0.7614	19.60	17.19
100001	142500001	145500000	0.1504	0.7560	19.90	17.49
100001	142800001	145800000	0.1484	0.7553	19.65	17.24
100001	143100001	146100000	0.1475	0.7497	19.67	17.26
100001	143400001	146400000	0.1303	0.7226	18.04	15.63
100001	143700001	146700000	0.1355	0.7277	18.62	16.21
100001	144000001	147000000	0.1421	0.7426	19.13	16.72
100001	144300001	147300000	0.1443	0.7569	19.06	16.65
100001	144600001	147600000	0.1562	0.7797	20.04	17.63
100001	144900001	147900000	0.1673	0.7692	21.75	19.34
100001	145200001	148200000	0.1642	0.7717	21.28	18.87
100001	145500001	148500000	0.1721	0.7600	22.64	20.23
100001	145800001	148800000	0.1849	0.7668	24.12	21.71
100001	146100001	149100000	0.1863	0.7568	24.62	22.21
100001	146400001	149400000	0.1992	0.7753	25.69	23.28
100001	146700001	149700000	0.1889	0.7723	24.45	22.04
100001	147000001	150000000	0.1947	0.7641	25.48	23.07
100001	147300001	150300000	0.1885	0.7567	24.92	22.51
100001	147600001	150600000	0.1884	0.7555	24.94	22.53
100001	147900001	150900000	0.1796	0.7532	23.85	21.44
100001	148200001	151200000	0.1880	0.7647	24.58	22.17
100001	148500001	151500000	0.1781	0.7838	22.72	20.31
100001	148800001	151800000	0.1804	0.7751	23.27	20.86
100001	149100001	152100000	0.1817	0.7911	22.97	20.56
100001	149400001	152400000	0.1812	0.7840	23.11	20.70
100001	149700001	152700000	0.1895	0.7846	24.15	21.74
100001	150000001	153000000	0.1958	0.7846	24.96	22.55
100001	150300001	153300000	0.2044	0.8029	25.46	23.05
100001	150600001	153600000	0.2065	0.8034	25.71	23.30
100001	150900001	153900000	0.2152	0.8099	26.57	24.16
100001	151200001	154200000	0.2024	0.7880	25.68	23.27
100001	151500001	154500000	0.2092	0.7894	26.50	24.09
100001	151800001	154800000	0.2028	0.7937	25.55	23.14
100001	152100001	155100000	0.1882	0.7881	23.87	21.46
100001	152400001	155400000	0.1864	0.7835	23.79	21.38
100001	152700001	155700000	0.1855	0.7850	23.63	21.22
100001	153000001	156000000	0.1702	0.7861	21.65	19.24
100001	153300001	156300000	0.1644	0.7663	21.45	19.04
100001	153600001	156600000	0.1612	0.7675	21.00	18.59
100001	153900001	156900000	0.1569	0.7678	20.43	18.02
100001	154200001	157200000	0.1529	0.7794	19.62	17.21
100001	154500001	157500000	0.1569	0.7652	20.50	18.09
100001	154800001	157800000	0.1498	0.7549	19.84	17.43
100001	155100001	158100000	0.1504	0.7622	19.73	17.32
100001	155400001	158400000	0.1562	0.7792	20.05	17.64
100001	155700001	158700000	0.1445	0.7554	19.13	16.72
100001	156000001	159000000	0.1518	0.7490	20.27	17.86
100001	156300001	159300000	0.1638	0.7635	21.45	19.04
100001	156600001	159600000	0.1711	0.7642	22.39	19.98
100001	156900001	159900000	0.1613	0.7580	21.28	18.87
100001	157200001	160200000	0.1664	0.7544	22.05	19.64
100001	157500001	160500000	0.1589	0.7595	20.92	18.51
100001	157800001	160800000	0.1663	0.7682	21.64	19.23
100001	158100001	161100000	0.1717	0.7602	22.59	20.18
100001	158400001	161400000	0.1629	0.7512	21.69	19.28
100001	158700001	161700000	0.1769	0.7815	22.64	20.23
100001	159000001	162000000	0.1746	0.7732	22.58	20.17
100001	159300001	162300000	0.1671	0.7679	21.76	19.35
100001	159600001	162600000	0.1544	0.7580	20.37	17.96
100001	159900001	162900000	0.1677	0.7506	22.35	19.94
100001	160200001	163200000	0.1581	0.7444	21.24	18.83
100001	160500001	163500000	0.1605	0.7369	21.78	19.37
100001	160800001	163800000	0.1635	0.7338	22.28	19.87
100001	161100001	164100000	0.1583	0.7325	21.61	19.20
100001	161400001	164400000	0.1568	0.7233	21.67	19.26
100001	161700001	164700000	0.1476	0.7106	20.77	18.36
100001	162000001	165000000	0.1505	0.7134	21.09	18.68
100001	162300001	165300000	0.1475	0.7033	20.98	18.57
100001	162600001	165600000	0.1500	0.6902	21.73	19.32
100001	162900001	165900000	0.1451	0.6811	21.30	18.89
100001	163200001	166200000	0.1540	0.6845	22.50	20.09
100001	163500001	166500000	0.1546	0.7011	22.05	19.64
100001	163800001	166800000	0.1361	0.6993	19.46	17.05
100001	164100001	167100000	0.1342	0.6882	19.50	17.09
100001	164400001	167400000	0.1475	0.6869	21.48	19.07
100001	164700001	167700000	0.1547	0.6901	22.42	20.01
100001	165000001	168000000	0.1497	0.6901	21.69	19.28
100001	165300001	168300000	0.1434	0.7056	20.32	17.91
100001	165600001	168600000	0.1416	0.7195	19.68	17.27
100001	165900001	168900000	0.1345	0.7182	18.73	16.32
100001	166200001	169200000	0.1339	0.7039	19.02	16.61
100001	166500001	169500000	0.1310	0.6900	18.98	16.57
100001	166800001	169800000	0.1535	0.6992	21.96	19.55
100001	167100001	170100000	0.1571	0.7068	22.22	19.81
100001	167400001	170400000	0.1489	0.7127	20.89	18.48
100001	167700001	170700000	0.1385	0.7052	19.65	17.24
100001	168000001	171000000	0.1409	0.7095	19.86	17.45
100001	168300001	171300000	0.1474	0.7001	21.05	18.64
100001	168600001	171600000	0.1619	0.7024	23.05	20.64
100001	168900001	171900000	0.1653	0.7270	22.73	20.32
100001	169200001	172200000	0.1718	0.7348	23.38	20.97
100001	169500001	172500000	0.1652	0.7314	22.59	20.18
100001	169800001	172800000	0.1501	0.7287	20.59	18.18
100001	170100001	173100000	0.1546	0.7254	21.31	18.90
100001	170400001	173400000	0.1519	0.7328	20.73	18.32
100001	170700001	173700000	0.1618	0.7353	22.01	19.60
100001	171000001	174000000	0.1640	0.7418	22.11	19.70
100001	171300001	174300000	0.1626	0.7425	21.90	19.49
100001	171600001	174600000	0.1539	0.7452	20.65	18.24
100001	171900001	174900000	0.1631	0.7223	22.58	20.17
100001	172200001	175200000	0.1553	0.7311	21.24	18.83
100001	172500001	175500000	0.1652	0.7329	22.54	20.13
100001	172800001	175800000	0.1789	0.7155	25.01	22.60
100001	173100001	176100000	0.1654	0.7195	22.98	20.57
100001	173400001	176400000	0.1726	0.7023	24.57	22.16
100001	173700001	176700000	0.1790	0.7041	25.43	23.02
100001	174000001	177000000	0.1775	0.6832	25.98	23.57
100001	174300001	177300000	0.1720	0.6731	25.56	23.15
100001	174600001	177600000	0.1715	0.6628	25.87	23.46
100001	174900001	177900000	0.1629	0.6742	24.16	21.75
100001	175200001	178200000	0.1645	0.6669	24.67	22.26
100001	175500001	178500000	0.1502	0.6570	22.87	20.46
100001	175800001	178800000	0.1395	0.6771	20.60	18.19
100001	176100001	179100000	0.1627	0.6657	24.44	22.03
100001	176400001	179400000	0.1622	0.6730	24.10	21.69
100001	176700001	179700000	0.1516	0.6633	22.86	20.45
100001	177000001	180000000	0.1477	0.6704	22.03	19.62
100001	177300001	180300000	0.1555	0.6728	23.12	20.71
100001	177600001	180600000	0.1575	0.6595	23.89	21.48
100001	177900001	180900000	0.1642	0.6588	24.92	22.51
100001	178200001	181200000	0.1631	0.6554	24.89	22.48
100001	178500001	181500000	0.1640	0.6580	24.93	22.52
100001	178800001	181800000	0.1647	0.6415	25.67	23.26
100001	179100001	182100000	0.1643	0.6440	25.51	23.10
100001	179400001	182400000	0.1576	0.6522	24.17	21.76
100001	179700001	182700000	0.1632	0.6655	24.53	22.12
100001	180000001	183000000	0.1703	0.6750	25.23	22.82
100001	180300001	183300000	0.1699	0.6785	25.04	22.63
100001	180600001	183600000	0.1646	0.6944	23.70	21.29
100001	180900001	183900000	0.1511	0.6928	21.81	19.40
100001	181200001	184200000	0.1412	0.6914	20.43	18.02
100001	181500001	184500000	0.1544	0.6918	22.32	19.91
100001	181800001	184800000	0.1499	0.6644	22.56	20.15
100001	182100001	185100000	0.1354	0.6232	21.73	19.32
100001	182400001	185400000	0.1288	0.6134	21.00	18.59
100001	182700001	185700000	0.1215	0.5962	20.38	17.97
100001	183000001	186000000	0.1409	0.6014	23.43	21.02
100001	183300001	186300000	0.1402	0.5937	23.62	21.21
100001	183600001	186600000	0.1378	0.5785	23.83	21.42
100001	183900001	186900000	0.1453	0.5861	24.79	22.38
100001	184200001	187200000	0.1500	0.5693	26.35	23.94
100001	184500001	187500000	0.1400	0.5566	25.16	22.75
100001	184800001	187800000	0.1437	0.5877	24.44	22.03
100001	185100001	188100000	0.1455	0.6507	22.36	19.95
100001	185400001	188400000	0.1491	0.6371	23.40	20.99
100001	185700001	188700000	0.1518	0.6586	23.05	20.64
100001	186000001	189000000	0.1269	0.6280	20.21	17.80
100001	186300001	189300000	0.1334	0.6241	21.37	18.96
100001	186600001	189600000	0.1343	0.6280	21.39	18.98
100001	186900001	189900000	0.1432	0.6235	22.96	20.55
100001	187200001	190200000	0.1526	0.6429	23.74	21.33
100001	187500001	190500000	0.1529	0.6561	23.30	20.89
100001	187800001	190800000	0.1532	0.6533	23.45	21.04
100001	188100001	191100000	0.1598	0.6304	25.35	22.94
100001	188400001	191400000	0.1622	0.6414	25.28	22.87
100001	188700001	191700000	0.1631	0.6318	25.81	23.40
100001	189000001	192000000	0.1653	0.6365	25.97	23.56
100001	189300001	192300000	0.1555	0.6344	24.50	22.09
100001	189600001	192600000	0.1567	0.6529	24.00	21.59
100001	189900001	192900000	0.1469	0.6406	22.94	20.53
100001	190200001	193200000	0.1456	0.6294	23.13	20.72
100001	190500001	193500000	0.1420	0.6014	23.61	21.20
100001	190800001	193800000	0.1422	0.5976	23.79	21.38
100001	191100001	194100000	0.1331	0.5984	22.24	19.83
100001	191400001	194400000	0.1376	0.5781	23.80	21.39
100001	191700001	194700000	0.1236	0.5741	21.52	19.11
100001	192000001	195000000	0.1392	0.5972	23.31	20.90
100001	192300001	195300000	0.1348	0.5831	23.12	20.71
100001	192600001	195600000	0.1282	0.5507	23.28	20.87
100001	192900001	195900000	0.1265	0.5516	22.93	20.52
100001	193200001	196200000	0.1131	0.5482	20.63	18.22
100001	193500001	196500000	0.1243	0.5504	22.58	20.17
100001	193800001	196800000	0.1330	0.5465	24.35	21.94
100001	194100001	197100000	0.1317	0.5161	25.51	23.10
100001	194400001	197400000	0.1172	0.5158	22.72	20.31
100001	194700001	197700000	0.1266	0.5045	25.10	22.69
100001	195000001	198000000	0.1011	0.4813	21.02	18.61
100001	195300001	198300000	0.1189	0.5080	23.41	21.00
100001	195600001	198492795	0.1168	0.5211	21.61	19.20
100007	1	3000000	0.1481	0.8557	17.31	14.90
100007	300001	3300000	0.1408	0.8484	16.60	14.19
100007	600001	3600000	0.1478	0.8493	17.40	14.99
100007	900001	3900000	0.1569	0.8515	18.43	16.02
100007	1200001	4200000	0.1595	0.8578	18.59	16.18
100007	1500001	4500000	0.1495	0.8644	17.30	14.89
100007	1800001	4800000	0.1629	0.8680	18.76	16.35
100007	2100001	5100000	0.1686	0.8859	19.03	16.62
100007	2400001	5400000	0.1531	0.8835	17.32	14.91
100007	2700001	5700000	0.1572	0.8817	17.82	15.41
100007	3000001	6000000	0.1646	0.8843	18.61	16.20
100007	3300001	6300000	0.1658	0.8889	18.65	16.24
100007	3600001	6600000	0.1547	0.8899	17.39	14.98
100007	3900001	6900000	0.1400	0.8928	15.68	13.27
100007	4200001	7200000	0.1455	0.8923	16.30	13.89
100007	4500001	7500000	0.1519	0.8840	17.19	14.78
100007	4800001	7800000	0.1409	0.8736	16.13	13.72
100007	5100001	8100000	0.1321	0.8801	15.01	12.60
100007	5400001	8400000	0.1371	0.8865	15.47	13.06
100007	5700001	8700000	0.1383	0.8924	15.49	13.08
100007	6000001	9000000	0.1370	0.8843	15.50	13.09
100007	6300001	9300000	0.1441	0.8909	16.17	13.76
100007	6600001	9600000	0.1429	0.8809	16.22	13.81
100007	6900001	9900000	0.1349	0.8765	15.39	12.98
100007	7200001	10200000	0.1407	0.8748	16.09	13.68
100007	7500001	10500000	0.1290	0.8856	14.56	12.15
100007	7800001	10800000	0.1146	0.8895	12.88	10.47
100007	8100001	11100000	0.1291	0.8840	14.61	12.20
100007	8400001	11400000	0.1265	0.8770	14.42	12.01
100007	8700001	11700000	0.1291	0.8668	14.89	12.48
100007	9000001	12000000	0.1320	0.8738	15.11	12.70
100007	9300001	12300000	0.1347	0.8674	15.53	13.12
100007	9600001	12600000	0.1336	0.8741	15.28	12.87
100007	9900001	12900000	0.1513	0.8773	17.24	14.83
100007	10200001	13200000	0.1594	0.8791	18.13	15.72
100007	10500001	13500000	0.1770	0.8706	20.33	17.92
100007	10800001	13800000	0.1858	0.8704	21.35	18.94
100007	11100001	14100000	0.1814	0.8598	21.10	18.69
100007	11400001	14400000	0.1897	0.8635	21.97	19.56
100007	11700001	14700000	0.1947	0.8720	22.32	19.91
100007	12000001	15000000	0.1932	0.8714	22.17	19.76
100007	12300001	15300000	0.1900	0.8776	21.65	19.24
100007	12600001	15600000	0.1944	0.8808	22.07	19.66
100007	12900001	15900000	0.1769	0.8688	20.36	17.95
100007	13200001	16200000	0.1677	0.8648	19.39	16.98
100007	13500001	16500000	0.1510	0.8638	17.48	15.07
100007	13800001	16800000	0.1591	0.8618	18.46	16.05
100007	14100001	17100000	0.1623	0.8690	18.68	16.27
100007	14400001	17400000	0.1599	0.8553	18.70	16.29
100007	14700001	17700000	0.1505	0.8504	17.70	15.29
100007	15000001	18000000	0.1477	0.8473	17.43	15.02
100007	15300001	18300000	0.1505	0.8320	18.08	15.67
100007	15600001	18600000	0.1566	0.8243	19.00	16.59
100007	15900001	18900000	0.1617	0.8370	19.32	16.91
100007	16200001	19200000	0.1698	0.8411	20.18	17.77
100007	16500001	19500000	0.1621	0.8293	19.55	17.14
100007	16800001	19800000	0.1549	0.8353	18.55	16.14
100007	17100001	20100000	0.1484	0.8392	17.69	15.28
100007	17400001	20400000	0.1433	0.8465	16.92	14.51
100007	17700001	20700000	0.1483	0.8502	17.44	15.03
100007	18000001	21000000	0.1522	0.8475	17.96	15.55
100007	18300001	21300000	0.1417	0.8464	16.74	14.33
100007	18600001	21600000	0.1261	0.8432	14.95	12.54
100007	18900001	21900000	0.1388	0.8429	16.47	14.06
100007	19200001	22200000	0.1254	0.8342	15.03	12.62
100007	19500001	22500000	0.1480	0.8324	17.78	15.37
100007	19800001	22800000	0.1462	0.8251	17.72	15.31
100007	20100001	23100000	0.1481	0.8162	18.14	15.73
100007	20400001	23400000	0.1477	0.8216	17.98	15.57
100007	20700001	23700000	0.1459	0.8191	17.81	15.40
100007	21000001	24000000	0.1553	0.8269	18.78	16.37
100007	21300001	24300000	0.1633	0.8343	19.57	17.16
100007	21600001	24600000	0.1756	0.8270	21.23	18.82
100007	21900001	24900000	0.1630	0.8242	19.77	17.36
100007	22200001	25200000	0.1590	0.8213	19.36	16.95
100007	22500001	25500000	0.1517	0.8345	18.18	15.77
100007	22800001	25800000	0.1546	0.8260	18.72	16.31
100007	23100001	26100000	0.1528	0.8177	18.68	16.27
100007	23400001	26400000	0.1600	0.8186	19.54	17.13
100007	23700001	26700000	0.1592	0.8206	19.40	16.99
100007	24000001	27000000	0.1425	0.8076	17.65	15.24
100007	24300001	27300000	0.1370	0.8063	16.99	14.58
100007	24600001	27600000	0.1355	0.8143	16.65	14.24
100007	24900001	27900000	0.1424	0.8106	17.56	15.15
100007	25200001	28200000	0.1410	0.8049	17.52	15.11
100007	25500001	28500000	0.1376	0.7995	17.21	14.80
100007	25800001	28800000	0.1314	0.7974	16.48	14.07
100007	26100001	29100000	0.1200	0.7965	15.07	12.66
100007	26400001	29400000	0.1244	0.7811	15.93	13.52
100007	26700001	29700000	0.1286	0.7737	16.62	14.21
100007	27000001	30000000	0.1384	0.7871	17.58	15.17
100007	27300001	30300000	0.1391	0.7869	17.67	15.26
100007	27600001	30600000	0.1367	0.7850	17.41	15.00
100007	27900001	30900000	0.1237	0.7769	15.92	13.51
100007	28200001	31200000	0.1238	0.7876	15.72	13.31
100007	28500001	31500000	0.1188	0.7854	15.12	12.71
100007	28800001	31800000	0.1298	0.7971	16.29	13.88
100007	29100001	32100000	0.1418	0.8007	17.71	15.30
100007	29400001	32400000	0.1351	0.8158	16.55	14.14
100007	29700001	32700000	0.1408	0.8198	17.17	14.76
100007	30000001	33000000	0.1422	0.8162	17.42	15.01
100007	30300001	33300000	0.1500	0.8051	18.64	16.23
100007	30600001	33600000	0.1461	0.8090	18.06	15.65
100007	30900001	33900000	0.1588	0.8185	19.40	16.99
100007	31200001	34200000	0.1727	0.8095	21.34	18.93
100007	31500001	34500000	0.1766	0.8155	21.65	19.24
100007	31800001	34800000	0.1798	0.8142	22.08	19.67
100007	32100001	35100000	0.1814	0.8230	22.04	19.63
100007	32400001	35400000	0.1979	0.8157	24.27	21.86
100007	32700001	35700000	0.1942	0.8183	23.74	21.33
100007	33000001	36000000	0.1815	0.8095	22.42	20.01
100007	33300001	36300000	0.1852	0.8112	22.82	20.41
100007	33600001	36600000	0.1941	0.7982	24.32	21.91
100007	33900001	36900000	0.1885	0.7917	23.81	21.40
100007	34200001	37200000	0.1717	0.7962	21.56	19.15
100007	34500001	37500000	0.1818	0.7931	22.93	20.52
100007	34800001	37800000	0.1711	0.7983	21.44	19.03
100007	35100001	38100000	0.1743	0.7932	21.97	19.56
100007	35400001	38400000	0.1575	0.7912	19.90	17.49
100007	35700001	38700000	0.1476	0.7783	18.97	16.56
100007	36000001	39000000	0.1579	0.7882	20.04	17.63
100007	36300001	39300000	0.1505	0.7921	19.00	16.59
100007	36600001	39600000	0.1586	0.7993	19.84	17.43
100007	36900001	39900000	0.1564	0.8128	19.24	16.83
100007	37200001	40200000	0.1641	0.8006	20.49	18.08
100007	37500001	40500000	0.1623	0.8057	20.15	17.74
100007	37800001	40800000	0.1674	0.8124	20.61	18.20
100007	38100001	41100000	0.1502	0.8147	18.44	16.03
100007	38400001	41400000	0.1608	0.8214	19.57	17.16
100007	38700001	41700000	0.1636	0.8307	19.70	17.29
100007	39000001	42000000	0.1681	0.8240	20.40	17.99
100007	39300001	42300000	0.1583	0.8239	19.22	16.81
100007	39600001	42600000	0.1425	0.8211	17.35	14.94
100007	39900001	42900000	0.1526	0.8096	18.84	16.43
100007	40200001	43200000	0.1566	0.8105	19.32	16.91
100007	40500001	43500000	0.1466	0.8040	18.24	15.83
100007	40800001	43800000	0.1364	0.7827	17.43	15.02
100007	41100001	44100000	0.1477	0.7892	18.71	16.30
100007	41400001	44400000	0.1459	0.7873	18.53	16.12
100007	41700001	44700000	0.1564	0.7714	20.28	17.87
100007	42000001	45000000	0.1506	0.7642	19.71	17.30
100007	42300001	45300000	0.1663	0.7632	21.79	19.38
100007	42600001	45600000	0.1642	0.7643	21.49	19.08
100007	42900001	45900000	0.1485	0.7676	19.34	16.93
100007	43200001	46200000	0.1493	0.7815	19.11	16.70
100007	43500001	46500000	0.1467	0.7848	18.69	16.28
100007	43800001	46800000	0.1472	0.7971	18.47	16.06
100007	44100001	47100000	0.1508	0.7845	19.23	16.82
100007	44400001	47400000	0.1440	0.7936	18.15	15.74
100007	44700001	47700000	0.1387	0.8074	17.18	14.77
100007	45000001	48000000	0.1285	0.8071	15.92	13.51
100007	45300001	48300000	0.1293	0.8092	15.97	13.56
100007	45600001	48600000	0.1324	0.8147	16.26	13.85
100007	45900001	48900000	0.1378	0.8022	17.18	14.77
100007	46200001	49200000	0.1222	0.7942	15.39	12.98
100007	46500001	49500000	0.1309	0.7846	16.68	14.27
100007	46800001	49800000	0.1349	0.7739	17.43	15.02
100007	47100001	50100000	0.1292	0.7719	16.73	14.32
100007	47400001	50400000	0.1274	0.7548	16.88	14.47
100007	47700001	50700000	0.1264	0.7573	16.69	14.28
100007	48000001	51000000	0.1309	0.7593	17.25	14.84
100007	48300001	51300000	0.1346	0.7551	17.83	15.42
100007	48600001	51600000	0.1363	0.7475	18.24	15.83
100007	48900001	51900000	0.1461	0.7539	19.37	16.96
100007	49200001	52200000	0.1525	0.7632	19.98	17.57
100007	49500001	52500000	0.1593	0.7629	20.89	18.48
100007	49800001	52800000	0.1592	0.7693	20.69	18.28
100007	50100001	53100000	0.1780	0.7719	23.06	20.65
100007	50400001	53400000	0.1830	0.7503	24.40	21.99
100007	50700001	53700000	0.1872	0.7411	25.25	22.84
100007	51000001	54000000	0.1959	0.7364	26.60	24.19
100007	51300001	54300000	0.1897	0.7286	26.04	23.63
100007	51600001	54600000	0.2023	0.7346	27.54	25.13
100007	51900001	54900000	0.2068	0.7401	27.94	25.53
100007	52200001	55200000	0.2261	0.7368	30.68	28.27
100007	52500001	55500000	0.2162	0.7485	28.88	26.47
100007	52800001	55800000	0.2212	0.7377	29.99	27.58
100007	53100001	56100000	0.2182	0.7464	29.23	26.82
100007	53400001	56400000	0.2233	0.7708	28.97	26.56
100007	53700001	56700000	0.2137	0.7778	27.48	25.07
100007	54000001	57000000	0.2144	0.7855	27.29	24.88
100007	54300001	57300000	0.2076	0.8000	25.95	23.54
100007	54600001	57600000	0.1954	0.7960	24.55	22.14
100007	54900001	57900000	0.1928	0.7915	24.36	21.95
100007	55200001	58200000	0.1883	0.7865	23.94	21.53
100007	55500001	58500000	0.1839	0.7818	23.52	21.11
100007	55800001	58800000	0.1744	0.7949	21.94	19.53
100007	56100001	59100000	0.1533	0.7915	19.37	16.96
100007	56400001	59400000	0.1458	0.7821	18.64	16.23
100007	56700001	59700000	0.1492	0.7668	19.45	17.04
100007	57000001	60000000	0.1418	0.7617	18.62	16.21
100007	57300001	60300000	0.1419	0.7604	18.67	16.26
100007	57600001	60600000	0.1492	0.7705	19.36	16.95
100007	57900001	60900000	0.1392	0.7705	18.07	15.66
100007	58200001	61200000	0.1270	0.7903	16.07	13.66
100007	58500001	61500000	0.1305	0.7699	16.95	14.54
100007	58800001	61800000	0.1276	0.7533	16.94	14.53
100007	59100001	62100000	0.1442	0.7459	19.34	16.93
100007	59400001	62400000	0.1317	0.7510	17.53	15.12
100007	59700001	62700000	0.1283	0.7646	16.78	14.37
100007	60000001	63000000	0.1381	0.7515	18.38	15.97
100007	60300001	63300000	0.1476	0.7505	19.67	17.26
100007	60600001	63600000	0.1370	0.7431	18.44	16.03
100007	60900001	63900000	0.1336	0.7203	18.55	16.14
100007	61200001	64200000	0.1436	0.6973	20.59	18.18
100007	61500001	64500000	0.1352	0.7164	18.87	16.46
100007	61800001	64800000	0.1392	0.7140	19.49	17.08
100007	62100001	65100000	0.1404	0.7162	19.61	17.20
100007	62400001	65400000	0.1530	0.7043	21.72	19.31
100007	62700001	65700000	0.1692	0.7093	23.86	21.45
100007	63000001	66000000	0.1597	0.7207	22.15	19.74
100007	63300001	66300000	0.1470	0.7053	20.85	18.44
100007	63600001	66600000	0.1453	0.7084	20.50	18.09
100007	63900001	66900000	0.1504	0.7283	20.65	18.24
100007	64200001	67200000	0.1500	0.7322	20.49	18.08
100007	64500001	67500000	0.1742	0.7301	23.87	21.46
100007	64800001	67800000	0.1860	0.7409	25.11	22.70
100007	65100001	68100000	0.1815	0.7441	24.39	21.98
100007	65400001	68400000	0.1933	0.7518	25.72	23.31
100007	65700001	68700000	0.1730	0.7369	23.47	21.06
100007	66000001	69000000	0.1680	0.7419	22.65	20.24
100007	66300001	69300000	0.1645	0.7479	21.99	19.58
100007	66600001	69600000	0.1781	0.7453	23.89	21.48
100007	66900001	69900000	0.1763	0.7454	23.65	21.24
100007	67200001	70200000	0.1653	0.7542	21.92	19.51
100007	67500001	70500000	0.1436	0.7520	19.10	16.69
100007	67800001	70800000	0.1366	0.7371	18.53	16.12
100007	68100001	71100000	0.1273	0.7296	17.45	15.04
100007	68400001	71400000	0.1250	0.7397	16.90	14.49
100007	68700001	71700000	0.1286	0.7390	17.40	14.99
100007	69000001	72000000	0.1455	0.7458	19.51	17.10
100007	69300001	72300000	0.1470	0.7307	20.12	17.71
100007	69600001	72600000	0.1394	0.7239	19.26	16.85
100007	69900001	72900000	0.1392	0.7262	19.17	16.76
100007	70200001	73200000	0.1516	0.7216	21.01	18.60
100007	70500001	73500000	0.1540	0.7176	21.46	19.05
100007	70800001	73800000	0.1637	0.7320	22.36	19.95
100007	71100001	74100000	0.1659	0.7349	22.58	20.17
100007	71400001	74400000	0.1575	0.7335	21.48	19.07
100007	71700001	74700000	0.1597	0.7315	21.83	19.42
100007	72000001	75000000	0.1592	0.7170	22.21	19.80
100007	72300001	75300000	0.1756	0.7450	23.57	21.16
100007	72600001	75600000	0.1907	0.7512	25.38	22.97
100007	72900001	75900000	0.1819	0.7417	24.52	22.11
100007	73200001	76200000	0.1762	0.7352	23.97	21.56
100007	73500001	76500000	0.1721	0.7317	23.53	21.12
100007	73800001	76800000	0.1630	0.7353	22.17	19.76
100007	74100001	77100000	0.1620	0.7234	22.40	19.99
100007	74400001	77400000	0.1662	0.7251	22.92	20.51
100007	74700001	77700000	0.1626	0.7273	22.36	19.95
100007	75000001	78000000	0.1526	0.7285	20.95	18.54
100007	75300001	78300000	0.1443	0.7206	20.03	17.62
100007	75600001	78600000	0.1473	0.7171	20.54	18.13
100007	75900001	78900000	0.1752	0.7156	24.48	22.07
100007	76200001	79200000	0.1730	0.7140	24.22	21.81
100007	76500001	79500000	0.1844	0.7189	25.66	23.25
100007	76800001	79800000	0.1852	0.7109	26.05	23.64
100007	77100001	80100000	0.1870	0.7362	25.40	22.99
100007	77400001	80400000	0.1689	0.7430	22.73	20.32
100007	77700001	80700000	0.1770	0.7615	23.25	20.84
100007	78000001	81000000	0.1774	0.7660	23.16	20.75
100007	78300001	81300000	0.1747	0.7567	23.09	20.68
100007	78600001	81600000	0.1672	0.7575	22.08	19.67
100007	78900001	81900000	0.1632	0.7757	21.04	18.63
100007	79200001	82200000	0.1587	0.7728	20.54	18.13
100007	79500001	82500000	0.1485	0.7871	18.87	16.46
100007	79800001	82800000	0.1499	0.7852	19.09	16.68
100007	80100001	83100000	0.1510	0.7744	19.50	17.09
100007	80400001	83400000	0.1750	0.7609	23.00	20.59
100007	80700001	83700000	0.1794	0.7366	24.36	21.95
100007	81000001	84000000	0.1817	0.7203	25.23	22.82
100007	81300001	84300000	0.1744	0.7001	24.90	22.49
100007	81600001	84600000	0.1520	0.6977	21.79	19.38
100007	81900001	84900000	0.1471	0.6924	21.25	18.84
100007	82200001	85200000	0.1465	0.6954	21.07	18.66
100007	82500001	85500000	0.1719	0.6882	24.98	22.57
100007	82800001	85800000	0.1785	0.7044	25.35	22.94
100007	83100001	86100000	0.1771	0.7028	25.20	22.79
100007	83400001	86400000	0.1540	0.6937	22.19	19.78
100007	83700001	86700000	0.1452	0.7110	20.43	18.02
100007	84000001	87000000	0.1604	0.7216	22.23	19.82
100007	84300001	87300000	0.1778	0.7412	23.98	21.57
100007	84600001	87600000	0.1781	0.7479	23.81	21.40
100007	84900001	87900000	0.1682	0.7371	22.82	20.41
100007	85200001	88200000	0.1822	0.7185	25.35	22.94
100007	85500001	88500000	0.1570	0.7155	21.94	19.53
100007	85800001	88800000	0.1527	0.6946	21.98	19.57
100007	86100001	89100000	0.1537	0.6996	21.97	19.56
100007	86400001	89400000	0.1607	0.6881	23.35	20.94
100007	86700001	89700000	0.1617	0.6677	24.22	21.81
100007	87000001	90000000	0.1396	0.6768	20.63	18.22
100007	87300001	90300000	0.1418	0.6803	20.85	18.44
100007	87600001	90600000	0.1534	0.6683	22.95	20.54
100007	87900001	90900000	0.1572	0.6671	23.57	21.16
100007	88200001	91200000	0.1444	0.6856	21.07	18.66
100007	88500001	91500000	0.1482	0.6830	21.70	19.29
100007	88800001	91800000	0.1540	0.6897	22.32	19.91
100007	89100001	92100000	0.1670	0.6854	24.36	21.95
100007	89400001	92400000	0.1778	0.7114	25.00	22.59
100007	89700001	92700000	0.1664	0.7095	23.45	21.04
100007	90000001	93000000	0.1721	0.6870	25.05	22.64
100007	90300001	93300000	0.1544	0.6740	22.90	20.49
100007	90600001	93600000	0.1617	0.6792	23.80	21.39
100007	90900001	93900000	0.1504	0.6806	22.09	19.68
100007	91200001	94200000	0.1488	0.6827	21.79	19.38
100007	91500001	94500000	0.1441	0.6772	21.28	18.87
100007	91800001	94800000	0.1379	0.6741	20.46	18.05
100007	92100001	95100000	0.1244	0.6724	18.50	16.09
100007	92400001	95400000	0.1186	0.6562	18.07	15.66
100007	92700001	95700000	0.1250	0.6562	19.05	16.64
100007	93000001	96000000	0.1220	0.6727	18.14	15.73
100007	93300001	96300000	0.1260	0.6640	18.98	16.57
100007	93600001	96600000	0.1237	0.6438	19.22	16.81
100007	93900001	96900000	0.1366	0.6440	21.21	18.80
100007	94200001	97200000	0.1487	0.6226	23.89	21.48
100007	94500001	97500000	0.1415	0.6032	23.46	21.05
100007	94800001	97800000	0.1385	0.6097	22.73	20.32
100007	95100001	98100000	0.1248	0.5788	21.57	19.16
100007	95400001	98312252	0.1140	0.5912	18.72	16.31
3557	1	385941	0.1515	0.7233	2.69	0.28
841	1	712617	0.1848	0.7848	5.59	3.18
100067	1	601962	0.2504	0.8694	5.78	3.37
100054	1	232132	0.2569	0.9630	2.06	0
100031	1	3000000	0.1589	0.6374	24.93	22.52
100031	300001	3300000	0.1586	0.6274	25.27	22.86
100031	600001	3600000	0.1527	0.6337	24.09	21.68
100031	900001	3900000	0.1548	0.6215	24.90	22.49
100031	1200001	4200000	0.1518	0.6338	23.95	21.54
100031	1500001	4500000	0.1551	0.6233	24.88	22.47
100031	1800001	4800000	0.1427	0.6193	23.04	20.63
100031	2100001	5100000	0.1461	0.6221	23.49	21.08
100031	2400001	5400000	0.1532	0.6255	24.49	22.08
100031	2700001	5700000	0.1559	0.6494	24.01	21.60
100031	3000001	6000000	0.1401	0.6413	21.84	19.43
100031	3300001	6300000	0.1391	0.6259	22.22	19.81
100031	3600001	6600000	0.1335	0.6242	21.39	18.98
100031	3900001	6900000	0.1296	0.6310	20.54	18.13
100031	4200001	7200000	0.1347	0.6181	21.79	19.38
100031	4500001	7500000	0.1331	0.6131	21.71	19.30
100031	4800001	7800000	0.1292	0.6047	21.36	18.95
100031	5100001	8100000	0.1281	0.6055	21.16	18.75
100031	5400001	8400000	0.1263	0.5996	21.06	18.65
100031	5700001	8700000	0.1175	0.5638	20.83	18.42
100031	6000001	9000000	0.1296	0.5633	23.01	20.60
100031	6300001	9300000	0.1244	0.5523	22.53	20.12
100031	6600001	9600000	0.1160	0.5486	21.15	18.74
100031	6900001	9900000	0.1113	0.5238	21.25	18.84
100031	7200001	10200000	0.1091	0.5224	20.88	18.47
100031	7500001	10500000	0.1187	0.5251	22.61	20.20
100031	7800001	10800000	0.1327	0.5317	24.96	22.55
100031	8100001	11100000	0.1318	0.5226	25.23	22.82
100031	8400001	11400000	0.1266	0.5210	24.29	21.88
100031	8700001	11700000	0.1354	0.5488	24.67	22.26
100031	9000001	12000000	0.1262	0.5615	22.48	20.07
100031	9300001	12300000	0.1356	0.5872	23.10	20.69
100031	9600001	12600000	0.1407	0.5819	24.18	21.77
100031	9900001	12900000	0.1492	0.6080	24.54	22.13
100031	10200001	13200000	0.1501	0.6250	24.02	21.61
100031	10500001	13500000	0.1487	0.6411	23.19	20.78
100031	10800001	13800000	0.1354	0.6333	21.39	18.98
100031	11100001	14100000	0.1320	0.6177	21.38	18.97
100031	11400001	14400000	0.1432	0.6259	22.88	20.47
100031	11700001	14700000	0.1362	0.6094	22.34	19.93
100031	12000001	15000000	0.1435	0.6184	23.21	20.80
100031	12300001	15300000	0.1408	0.6171	22.82	20.41
100031	12600001	15600000	0.1474	0.6386	23.08	20.67
100031	12900001	15900000	0.1349	0.6634	20.34	17.93
100031	13200001	15942112	0.1360	0.6644	18.71	16.30
100026	1	3000000	0.1780	0.7018	25.37	22.96
100026	300001	3300000	0.1814	0.6947	26.11	23.70
100026	600001	3600000	0.1875	0.6891	27.21	24.80
100026	900001	3900000	0.1819	0.6892	26.40	23.99
100026	1200001	4200000	0.1920	0.6882	27.91	25.50
100026	1500001	4500000	0.1908	0.6962	27.40	24.99
100026	1800001	4800000	0.1964	0.6776	28.99	26.58
100026	2100001	5100000	0.1898	0.6817	27.84	25.43
100026	2400001	5400000	0.1749	0.6878	25.43	23.02
100026	2700001	5700000	0.1673	0.6954	24.06	21.65
100026	3000001	6000000	0.1722	0.7131	24.14	21.73
100026	3300001	6300000	0.1610	0.7209	22.33	19.92
100026	3600001	6600000	0.1635	0.7274	22.48	20.07
100026	3900001	6900000	0.1516	0.7310	20.74	18.33
100026	4200001	7200000	0.1328	0.7236	18.36	15.95
100026	4500001	7500000	0.1336	0.7032	19.00	16.59
100026	4800001	7800000	0.1345	0.7161	18.78	16.37
100026	5100001	8100000	0.1342	0.7026	19.11	16.70
100026	5400001	8400000	0.1383	0.6992	19.78	17.37
100026	5700001	8700000	0.1391	0.6911	20.13	17.72
100026	6000001	9000000	0.1404	0.6866	20.46	18.05
100026	6300001	9300000	0.1455	0.6758	21.54	19.13
100026	6600001	9600000	0.1553	0.6716	23.12	20.71
100026	6900001	9900000	0.1684	0.6700	25.14	22.73
100026	7200001	10200000	0.1700	0.6722	25.30	22.89
100026	7500001	10500000	0.1795	0.6961	25.78	23.37
100026	7800001	10800000	0.1726	0.7094	24.33	21.92
100026	8100001	11100000	0.1800	0.7325	24.57	22.16
100026	8400001	11400000	0.1819	0.7329	24.81	22.40
100026	8700001	11700000	0.1871	0.7530	24.85	22.44
100026	9000001	12000000	0.1874	0.7399	25.33	22.92
100026	9300001	12300000	0.1922	0.7471	25.72	23.31
100026	9600001	12600000	0.1784	0.7485	23.83	21.42
100026	9900001	12900000	0.1870	0.7548	24.77	22.36
100026	10200001	13200000	0.1988	0.7380	26.93	24.52
100026	10500001	13500000	0.1856	0.7207	25.76	23.35
100026	10800001	13800000	0.1901	0.7103	26.76	24.35
100026	11100001	14100000	0.1969	0.7012	28.09	25.68
100026	11400001	14400000	0.2063	0.6957	29.65	27.24
100026	11700001	14700000	0.2031	0.6856	29.63	27.22
100026	12000001	15000000	0.2030	0.6916	29.35	26.94
100026	12300001	15300000	0.1932	0.6832	28.29	25.88
100026	12600001	15600000	0.1902	0.6758	28.15	25.74
100026	12900001	15900000	0.1674	0.6712	24.93	22.52
100026	13200001	16200000	0.1547	0.6854	22.57	20.16
100026	13500001	16500000	0.1671	0.6909	24.18	21.77
100026	13800001	16800000	0.1663	0.6978	23.83	21.42
100026	14100001	17100000	0.1497	0.6992	21.41	19.00
100026	14400001	17400000	0.1472	0.7237	20.35	17.94
100026	14700001	17700000	0.1485	0.7206	20.61	18.20
100026	15000001	18000000	0.1377	0.7040	19.56	17.15
100026	15300001	18300000	0.1516	0.7206	21.03	18.62
100026	15600001	18600000	0.1665	0.7229	23.04	20.63
100026	15900001	18900000	0.1635	0.7147	22.88	20.47
100026	16200001	19200000	0.1884	0.7212	26.12	23.71
100026	16500001	19500000	0.1689	0.7179	23.53	21.12
100026	16800001	19800000	0.1640	0.7078	23.17	20.76
100026	17100001	20100000	0.1697	0.7164	23.69	21.28
100026	17400001	20400000	0.1701	0.6851	24.83	22.42
100026	17700001	20700000	0.1580	0.6910	22.86	20.45
100026	18000001	21000000	0.1649	0.7165	23.01	20.60
100026	18300001	21300000	0.1537	0.7027	21.87	19.46
100026	18600001	21600000	0.1353	0.7067	19.15	16.74
100026	18900001	21900000	0.1373	0.7109	19.32	16.91
100026	19200001	22200000	0.1206	0.7230	16.68	14.27
100026	19500001	22500000	0.1313	0.7218	18.19	15.78
100026	19800001	22800000	0.1320	0.7380	17.88	15.47
100026	20100001	23063424	0.1292	0.7248	17.61	15.20
100023	1	3000000	0.1775	0.8565	20.72	18.31
100023	300001	3300000	0.1706	0.8549	19.95	17.54
100023	600001	3600000	0.1627	0.8471	19.20	16.79
100023	900001	3900000	0.1719	0.8395	20.48	18.07
100023	1200001	4200000	0.1751	0.8411	20.82	18.41
100023	1500001	4500000	0.1701	0.8322	20.43	18.02
100023	1800001	4800000	0.1790	0.8416	21.27	18.86
100023	2100001	5100000	0.1767	0.8507	20.77	18.36
100023	2400001	5400000	0.1821	0.8489	21.45	19.04
100023	2700001	5700000	0.1714	0.8556	20.04	17.63
100023	3000001	6000000	0.1693	0.8578	19.74	17.33
100023	3300001	6300000	0.1655	0.8522	19.42	17.01
100023	3600001	6600000	0.1695	0.8561	19.80	17.39
100023	3900001	6900000	0.1561	0.8620	18.11	15.70
100023	4200001	7200000	0.1551	0.8480	18.29	15.88
100023	4500001	7500000	0.1598	0.8482	18.84	16.43
100023	4800001	7800000	0.1411	0.8438	16.72	14.31
100023	5100001	8100000	0.1543	0.8378	18.41	16.00
100023	5400001	8400000	0.1639	0.8407	19.50	17.09
100023	5700001	8700000	0.1678	0.8387	20.01	17.60
100023	6000001	9000000	0.1546	0.8371	18.47	16.06
100023	6300001	9300000	0.1614	0.8545	18.89	16.48
100023	6600001	9600000	0.1563	0.8498	18.40	15.99
100023	6900001	9900000	0.1565	0.8519	18.37	15.96
100023	7200001	10200000	0.1510	0.8657	17.45	15.04
100023	7500001	10500000	0.1584	0.8684	18.24	15.83
100023	7800001	10800000	0.1662	0.8726	19.04	16.63
100023	8100001	11100000	0.1616	0.8757	18.45	16.04
100023	8400001	11400000	0.1571	0.8703	18.05	15.64
100023	8700001	11700000	0.1596	0.8735	18.27	15.86
100023	9000001	12000000	0.1702	0.8646	19.68	17.27
100023	9300001	12300000	0.1723	0.8594	20.05	17.64
100023	9600001	12600000	0.1840	0.8610	21.38	18.97
100023	9900001	12900000	0.1899	0.8543	22.23	19.82
100023	10200001	13200000	0.1984	0.8457	23.46	21.05
100023	10500001	13500000	0.1858	0.8384	22.16	19.75
100023	10800001	13800000	0.1861	0.8320	22.37	19.96
100023	11100001	14100000	0.1895	0.8291	22.85	20.44
100023	11400001	14400000	0.1880	0.8265	22.74	20.33
100023	11700001	14700000	0.1815	0.8134	22.31	19.90
100023	12000001	15000000	0.1803	0.8145	22.14	19.73
100023	12300001	15300000	0.1740	0.8144	21.36	18.95
100023	12600001	15600000	0.1617	0.7830	20.65	18.24
100023	12900001	15900000	0.1611	0.7787	20.69	18.28
100023	13200001	16200000	0.1452	0.7844	18.51	16.10
100023	13500001	16500000	0.1578	0.7932	19.89	17.48
100023	13800001	16800000	0.1594	0.7858	20.28	17.87
100023	14100001	17100000	0.1525	0.7847	19.44	17.03
100023	14400001	17400000	0.1474	0.7861	18.76	16.35
100023	14700001	17700000	0.1541	0.8032	19.18	16.77
100023	15000001	18000000	0.1475	0.8125	18.15	15.74
100023	15300001	18300000	0.1465	0.8014	18.29	15.88
100023	15600001	18600000	0.1572	0.8284	18.97	16.56
100023	15900001	18900000	0.1595	0.8317	19.17	16.76
100023	16200001	19200000	0.1752	0.8225	21.30	18.89
100023	16500001	19500000	0.1732	0.8146	21.26	18.85
100023	16800001	19800000	0.1733	0.8164	21.22	18.81
100023	17100001	20100000	0.1762	0.8198	21.50	19.09
100023	17400001	20400000	0.1722	0.8234	20.92	18.51
100023	17700001	20700000	0.1702	0.8053	21.14	18.73
100023	18000001	21000000	0.1766	0.7860	22.47	20.06
100023	18300001	21300000	0.1757	0.7921	22.18	19.77
100023	18600001	21600000	0.1758	0.7875	22.32	19.91
100023	18900001	21900000	0.1780	0.7861	22.64	20.23
100023	19200001	22200000	0.1834	0.7823	23.45	21.04
100023	19500001	22500000	0.1727	0.7743	22.30	19.89
100023	19800001	22800000	0.1715	0.7733	22.18	19.77
100023	20100001	23100000	0.1705	0.7674	22.21	19.80
100023	20400001	23400000	0.1706	0.7562	22.56	20.15
100023	20700001	23700000	0.1738	0.7599	22.87	20.46
100023	21000001	24000000	0.1817	0.7720	23.54	21.13
100023	21300001	24300000	0.1788	0.7748	23.07	20.66
100023	21600001	24600000	0.1681	0.7766	21.65	19.24
100023	21900001	24900000	0.1694	0.7834	21.62	19.21
100023	22200001	25200000	0.1555	0.7741	20.09	17.68
100023	22500001	25500000	0.1654	0.7891	20.96	18.55
100023	22800001	25800000	0.1696	0.7984	21.25	18.84
100023	23100001	26100000	0.1647	0.7834	21.02	18.61
100023	23400001	26400000	0.1689	0.7893	21.40	18.99
100023	23700001	26700000	0.1757	0.7988	21.99	19.58
100023	24000001	27000000	0.1634	0.8006	20.41	18.00
100023	24300001	27300000	0.1630	0.7954	20.50	18.09
100023	24600001	27600000	0.1741	0.8079	21.55	19.14
100023	24900001	27900000	0.1569	0.7959	19.71	17.30
100023	25200001	28200000	0.1667	0.8090	20.60	18.19
100023	25500001	28500000	0.1572	0.8084	19.44	17.03
100023	25800001	28800000	0.1543	0.8072	19.12	16.71
100023	26100001	28861958	0.1592	0.8265	17.73	15.32
100036	1	1215156	0.0584	0.4948	4.78	2.37
36	1	3000000	0.0967	0.7538	12.83	10.42
36	300001	3300000	0.1104	0.7692	14.36	11.95
36	600001	3600000	0.1225	0.7559	16.21	13.80
36	900001	3900000	0.1442	0.7406	19.47	17.06
36	1200001	4200000	0.1506	0.7552	19.94	17.53
36	1500001	4500000	0.1538	0.7431	20.70	18.29
36	1800001	4800000	0.1522	0.7370	20.64	18.23
36	2100001	5100000	0.1558	0.7214	21.60	19.19
36	2400001	5400000	0.1512	0.7268	20.81	18.40
36	2700001	5700000	0.1526	0.7125	21.42	19.01
36	3000001	6000000	0.1587	0.7019	22.61	20.20
36	3300001	6300000	0.1561	0.7081	22.04	19.63
36	3600001	6600000	0.1554	0.7097	21.90	19.49
36	3900001	6900000	0.1434	0.7178	19.97	17.56
36	4200001	7200000	0.1562	0.7214	21.65	19.24
36	4500001	7500000	0.1567	0.7209	21.74	19.33
36	4800001	7800000	0.1537	0.7213	21.31	18.90
36	5100001	8100000	0.1403	0.7140	19.65	17.24
36	5400001	8400000	0.1333	0.6958	19.16	16.75
36	5700001	8700000	0.1403	0.7051	19.89	17.48
36	6000001	9000000	0.1390	0.7176	19.37	16.96
36	6300001	9300000	0.1521	0.7156	21.26	18.85
36	6600001	9600000	0.1534	0.7147	21.47	19.06
36	6900001	9900000	0.1581	0.7062	22.39	19.98
36	7200001	10200000	0.1477	0.7001	21.09	18.68
36	7500001	10500000	0.1529	0.6961	21.96	19.55
36	7800001	10800000	0.1513	0.6994	21.63	19.22
36	8100001	11100000	0.1529	0.7100	21.53	19.12
36	8400001	11400000	0.1637	0.7321	22.36	19.95
36	8700001	11700000	0.1694	0.7240	23.39	20.98
36	9000001	12000000	0.1627	0.7235	22.48	20.07
36	9300001	12300000	0.1381	0.7150	19.31	16.90
36	9600001	12600000	0.1378	0.7064	19.52	17.11
36	9900001	12900000	0.1333	0.7072	18.85	16.44
36	10200001	13200000	0.1359	0.7081	19.20	16.79
36	10500001	13500000	0.1183	0.6976	16.96	14.55
36	10800001	13800000	0.1234	0.6853	18.00	15.59
36	11100001	14100000	0.1341	0.6935	19.34	16.93
36	11400001	14400000	0.1304	0.6945	18.77	16.36
36	11700001	14700000	0.1213	0.7002	17.32	14.91
36	12000001	15000000	0.1139	0.6809	16.73	14.32
36	12300001	15300000	0.1233	0.6987	17.65	15.24
36	12600001	15600000	0.1318	0.7045	18.71	16.30
36	12900001	15900000	0.1309	0.7166	18.27	15.86
36	13200001	16200000	0.1275	0.7181	17.75	15.34
36	13500001	16500000	0.1597	0.7431	21.49	19.08
36	13800001	16800000	0.1654	0.7556	21.89	19.48
36	14100001	17100000	0.1618	0.7586	21.33	18.92
36	14400001	17400000	0.1638	0.7547	21.70	19.29
36	14700001	17700000	0.1580	0.7459	21.19	18.78
36	15000001	18000000	0.1621	0.7535	21.51	19.10
36	15300001	18300000	0.1559	0.7305	21.35	18.94
36	15600001	18600000	0.1395	0.7157	19.49	17.08
36	15900001	18900000	0.1343	0.7079	18.97	16.56
36	16200001	19200000	0.1400	0.6999	20.00	17.59
36	16500001	19500000	0.1124	0.6675	16.84	14.43
36	16800001	19800000	0.1127	0.6653	16.95	14.54
36	17100001	20100000	0.1176	0.6468	18.18	15.77
36	17400001	20400000	0.1248	0.6400	19.50	17.09
36	17700001	20700000	0.1257	0.6304	19.94	17.53
36	18000001	21000000	0.1291	0.6198	20.83	18.42
36	18300001	21300000	0.1400	0.6146	22.78	20.37
36	18600001	21600000	0.1559	0.6221	25.05	22.64
36	18900001	21900000	0.1660	0.6246	26.58	24.17
36	19200001	22200000	0.1590	0.6305	25.21	22.80
36	19500001	22500000	0.1747	0.6286	27.79	25.38
36	19800001	22800000	0.1611	0.6172	26.10	23.69
36	20100001	23100000	0.1499	0.6307	23.76	21.35
36	20400001	23400000	0.1394	0.6260	22.26	19.85
36	20700001	23700000	0.1378	0.6442	21.39	18.98
36	21000001	24000000	0.1398	0.6481	21.57	19.16
36	21300001	24300000	0.1394	0.6578	21.20	18.79
36	21600001	24600000	0.1349	0.6582	20.50	18.09
36	21900001	24900000	0.1355	0.6615	20.48	18.07
36	22200001	25200000	0.1534	0.6547	23.43	21.02
36	22500001	25500000	0.1490	0.6746	22.09	19.68
36	22800001	25800000	0.1480	0.6664	22.20	19.79
36	23100001	26100000	0.1416	0.6430	22.02	19.61
36	23400001	26400000	0.1473	0.6193	23.79	21.38
36	23700001	26700000	0.1628	0.6153	26.46	24.05
36	24000001	27000000	0.1760	0.6353	27.71	25.30
36	24300001	27300000	0.1706	0.6166	27.66	25.25
36	24600001	27600000	0.1797	0.6332	28.38	25.97
36	24900001	27900000	0.1815	0.6422	28.26	25.85
36	25200001	28200000	0.1768	0.6583	26.85	24.44
36	25500001	28500000	0.1726	0.6661	25.91	23.50
36	25800001	28800000	0.1809	0.6769	26.72	24.31
36	26100001	29100000	0.1987	0.6931	28.67	26.26
36	26400001	29400000	0.1973	0.7138	27.64	25.23
36	26700001	29700000	0.1922	0.7212	26.65	24.24
36	27000001	30000000	0.1717	0.7113	24.13	21.72
36	27300001	30300000	0.1756	0.7322	23.98	21.57
36	27600001	30600000	0.1558	0.7239	21.52	19.11
36	27900001	30900000	0.1506	0.7170	21.01	18.60
36	28200001	31200000	0.1435	0.7018	20.45	18.04
36	28500001	31500000	0.1428	0.7025	20.33	17.92
36	28800001	31800000	0.1429	0.7166	19.94	17.53
36	29100001	32100000	0.1295	0.7106	18.22	15.81
36	29400001	32400000	0.1211	0.7423	16.32	13.91
36	29700001	32700000	0.1055	0.7400	14.25	11.84
36	30000001	33000000	0.1087	0.7340	14.82	12.41
36	30300001	33300000	0.1071	0.7386	14.50	12.09
36	30600001	33600000	0.1203	0.7347	16.37	13.96
36	30900001	33900000	0.1372	0.7221	19.00	16.59
36	31200001	34200000	0.1377	0.7239	19.02	16.61
36	31500001	34500000	0.1420	0.7145	19.87	17.46
36	31800001	34800000	0.1460	0.7138	20.46	18.05
36	32100001	35100000	0.1553	0.7168	21.66	19.25
36	32400001	35400000	0.1622	0.6878	23.58	21.17
36	32700001	35700000	0.1802	0.6931	26.00	23.59
36	33000001	36000000	0.1926	0.6936	27.76	25.35
36	33300001	36300000	0.1947	0.6906	28.19	25.78
36	33600001	36600000	0.1888	0.7030	26.85	24.44
36	33900001	36900000	0.1758	0.7110	24.73	22.32
36	34200001	37200000	0.1838	0.7179	25.60	23.19
36	34500001	37500000	0.1893	0.7246	26.12	23.71
36	34800001	37800000	0.1846	0.7105	25.98	23.57
36	35100001	38100000	0.1967	0.7041	27.94	25.53
36	35400001	38400000	0.1902	0.7174	26.51	24.10
36	35700001	38700000	0.1776	0.7009	25.34	22.93
36	36000001	39000000	0.1697	0.6906	24.58	22.17
36	36300001	39300000	0.1692	0.6881	24.59	22.18
36	36600001	39600000	0.1735	0.6610	26.25	23.84
36	36900001	39900000	0.1675	0.6631	25.26	22.85
36	37200001	40200000	0.1669	0.6637	25.14	22.73
36	37500001	40500000	0.1516	0.6513	23.27	20.86
36	37800001	40800000	0.1429	0.6661	21.45	19.04
36	38100001	41100000	0.1265	0.6835	18.51	16.10
36	38400001	41400000	0.1208	0.6859	17.62	15.21
36	38700001	41700000	0.1204	0.6893	17.47	15.06
36	39000001	42000000	0.1234	0.7225	17.08	14.67
36	39300001	42300000	0.1223	0.7350	16.64	14.23
36	39600001	42600000	0.1141	0.7516	15.19	12.78
36	39900001	42900000	0.1198	0.7588	15.79	13.38
36	40200001	43200000	0.1046	0.7726	13.54	11.13
36	40500001	43500000	0.1162	0.7915	14.68	12.27
36	40800001	43800000	0.1233	0.8042	15.34	12.93
36	41100001	44100000	0.1155	0.7960	14.50	12.09
36	41400001	44400000	0.1279	0.7604	16.82	14.41
36	41700001	44700000	0.1245	0.7670	16.23	13.82
36	42000001	45000000	0.1229	0.7648	16.07	13.66
36	42300001	45300000	0.1235	0.7297	16.93	14.52
36	42600001	45600000	0.1286	0.7280	17.66	15.25
36	42900001	45900000	0.1278	0.7213	17.71	15.30
36	43200001	46200000	0.1349	0.7137	18.91	16.50
36	43500001	46500000	0.1303	0.7038	18.51	16.10
36	43800001	46800000	0.1329	0.6687	19.87	17.46
36	44100001	47100000	0.1398	0.6594	21.20	18.79
36	44400001	47400000	0.1318	0.6861	19.21	16.80
36	44700001	47700000	0.1455	0.6842	21.26	18.85
36	45000001	48000000	0.1435	0.6751	21.25	18.84
36	45300001	48300000	0.1488	0.6984	21.31	18.90
36	45600001	48600000	0.1452	0.7050	20.59	18.18
36	45900001	48900000	0.1419	0.7079	20.04	17.63
36	46200001	49200000	0.1446	0.7034	20.56	18.15
36	46500001	49500000	0.1405	0.6860	20.48	18.07
36	46800001	49800000	0.1337	0.6833	19.57	17.16
36	47100001	50100000	0.1352	0.7057	19.17	16.76
36	47400001	50400000	0.1368	0.7198	19.01	16.60
36	47700001	50700000	0.1286	0.7046	18.25	15.84
36	48000001	51000000	0.1239	0.7019	17.65	15.24
36	48300001	51300000	0.1318	0.6928	19.02	16.61
36	48600001	51600000	0.1388	0.6889	20.15	17.74
36	48900001	51900000	0.1585	0.6832	23.19	20.78
36	49200001	52200000	0.1591	0.6910	23.03	20.62
36	49500001	52500000	0.1684	0.7188	23.43	21.02
36	49800001	52800000	0.1727	0.7304	23.64	21.23
36	50100001	53100000	0.1835	0.7299	25.14	22.73
36	50400001	53400000	0.1870	0.7042	26.55	24.14
36	50700001	53700000	0.1918	0.7181	26.71	24.30
36	51000001	54000000	0.1955	0.7272	26.88	24.47
36	51300001	54300000	0.1800	0.7428	24.23	21.82
36	51600001	54600000	0.1730	0.7432	23.28	20.87
36	51900001	54900000	0.1537	0.7230	21.27	18.86
36	52200001	55200000	0.1599	0.7092	22.54	20.13
36	52500001	55500000	0.1625	0.7093	22.92	20.51
36	52800001	55800000	0.1725	0.7168	24.06	21.65
36	53100001	56100000	0.1604	0.7064	22.70	20.29
36	53400001	56400000	0.1614	0.7341	21.99	19.58
36	53700001	56700000	0.1705	0.7537	22.62	20.21
36	54000001	57000000	0.1728	0.7470	23.13	20.72
36	54300001	57300000	0.1832	0.7523	24.35	21.94
36	54600001	57600000	0.1844	0.7508	24.57	22.16
36	54900001	57900000	0.1862	0.7718	24.13	21.72
36	55200001	58200000	0.1756	0.7799	22.51	20.10
36	55500001	58500000	0.1737	0.7817	22.22	19.81
36	55800001	58800000	0.1574	0.7859	20.03	17.62
36	56100001	59100000	0.1507	0.7830	19.25	16.84
36	56400001	59400000	0.1558	0.7730	20.16	17.75
36	56700001	59700000	0.1388	0.7543	18.40	15.99
36	57000001	60000000	0.1423	0.7576	18.78	16.37
36	57300001	60300000	0.1387	0.7540	18.39	15.98
36	57600001	60600000	0.1637	0.7563	21.64	19.23
36	57900001	60900000	0.1573	0.7696	20.44	18.03
36	58200001	61200000	0.1637	0.7709	21.23	18.82
36	58500001	61500000	0.1528	0.7572	20.18	17.77
36	58800001	61800000	0.1642	0.7612	21.57	19.16
36	59100001	62100000	0.1823	0.7728	23.59	21.18
36	59400001	62400000	0.1784	0.7552	23.63	21.22
36	59700001	62700000	0.1763	0.7561	23.32	20.91
36	60000001	63000000	0.1725	0.7583	22.74	20.33
36	60300001	63300000	0.1642	0.7530	21.80	19.39
36	60600001	63600000	0.1416	0.7608	18.62	16.21
36	60900001	63900000	0.1421	0.7531	18.87	16.46
36	61200001	64200000	0.1417	0.7478	18.95	16.54
36	61500001	64500000	0.1580	0.7630	20.71	18.30
36	61800001	64800000	0.1500	0.7628	19.66	17.25
36	62100001	65100000	0.1435	0.7584	18.92	16.51
36	62400001	65400000	0.1461	0.7759	18.83	16.42
36	62700001	65700000	0.1620	0.7795	20.78	18.37
36	63000001	66000000	0.1671	0.7717	21.66	19.25
36	63300001	66300000	0.1667	0.7740	21.54	19.13
36	63600001	66600000	0.1605	0.7714	20.80	18.39
36	63900001	66900000	0.1594	0.7606	20.96	18.55
36	64200001	67200000	0.1709	0.7733	22.10	19.69
36	64500001	67500000	0.1508	0.7532	20.02	17.61
36	64800001	67800000	0.1666	0.7515	22.16	19.75
36	65100001	68100000	0.1636	0.7520	21.75	19.34
36	65400001	68400000	0.1528	0.7541	20.26	17.85
36	65700001	68700000	0.1473	0.7509	19.61	17.20
36	66000001	69000000	0.1344	0.7441	18.06	15.65
36	66300001	69300000	0.1458	0.7413	19.67	17.26
36	66600001	69600000	0.1681	0.7326	22.95	20.54
36	66900001	69900000	0.1706	0.7463	22.86	20.45
36	67200001	70200000	0.1588	0.7527	21.10	18.69
36	67500001	70500000	0.1807	0.7649	23.63	21.22
36	67800001	70800000	0.1706	0.7662	22.26	19.85
36	68100001	71100000	0.1708	0.7684	22.22	19.81
36	68400001	71400000	0.1796	0.7654	23.47	21.06
36	68700001	71700000	0.1887	0.7797	24.20	21.79
36	69000001	72000000	0.1898	0.7957	23.86	21.45
36	69300001	72300000	0.1853	0.8114	22.84	20.43
36	69600001	72600000	0.1770	0.8212	21.55	19.14
36	69900001	72900000	0.1805	0.8287	21.78	19.37
36	70200001	73200000	0.1713	0.8203	20.89	18.48
36	70500001	73500000	0.1518	0.8220	18.47	16.06
36	70800001	73800000	0.1425	0.8248	17.28	14.87
36	71100001	74100000	0.1422	0.8266	17.21	14.80
36	71400001	74400000	0.1376	0.8271	16.64	14.23
36	71700001	74700000	0.1319	0.8185	16.12	13.71
36	72000001	75000000	0.1336	0.8136	16.42	14.01
36	72300001	75300000	0.1324	0.7998	16.56	14.15
36	72600001	75600000	0.1162	0.7906	14.70	12.29
36	72900001	75900000	0.1178	0.7884	14.94	12.53
36	73200001	76200000	0.1235	0.7894	15.64	13.23
36	73500001	76500000	0.1332	0.7752	17.18	14.77
36	73800001	76800000	0.1472	0.7783	18.91	16.50
36	74100001	77100000	0.1485	0.7794	19.06	16.65
36	74400001	77400000	0.1590	0.7837	20.28	17.87
36	74700001	77700000	0.1484	0.7742	19.17	16.76
36	75000001	78000000	0.1495	0.7928	18.86	16.45
36	75300001	78300000	0.1437	0.7920	18.14	15.73
36	75600001	78600000	0.1516	0.7988	18.98	16.57
36	75900001	78900000	0.1490	0.8019	18.59	16.18
36	76200001	79200000	0.1470	0.7927	18.55	16.14
36	76500001	79500000	0.1557	0.8115	19.19	16.78
36	76800001	79800000	0.1551	0.8047	19.27	16.86
36	77100001	80100000	0.1577	0.8040	19.62	17.21
36	77400001	80400000	0.1506	0.8084	18.63	16.22
36	77700001	80700000	0.1598	0.8107	19.71	17.30
36	78000001	81000000	0.1570	0.7953	19.74	17.33
36	78300001	81300000	0.1632	0.8064	20.24	17.83
36	78600001	81600000	0.1524	0.8038	18.95	16.54
36	78900001	81900000	0.1583	0.7895	20.06	17.65
36	79200001	82200000	0.1576	0.7875	20.02	17.61
36	79500001	82500000	0.1501	0.7732	19.42	17.01
36	79800001	82800000	0.1425	0.7634	18.66	16.25
36	80100001	83100000	0.1415	0.7696	18.38	15.97
36	80400001	83400000	0.1554	0.7722	20.12	17.71
36	80700001	83700000	0.1556	0.7764	20.04	17.63
36	81000001	84000000	0.1568	0.7842	19.99	17.58
36	81300001	84300000	0.1606	0.7867	20.42	18.01
36	81600001	84600000	0.1675	0.7883	21.26	18.85
36	81900001	84900000	0.1735	0.8053	21.54	19.13
36	82200001	85200000	0.1753	0.8160	21.48	19.07
36	82500001	85500000	0.1725	0.8292	20.81	18.40
36	82800001	85800000	0.1693	0.8270	20.48	18.07
36	83100001	86100000	0.1693	0.8302	20.39	17.98
36	83400001	86400000	0.1607	0.8112	19.81	17.40
36	83700001	86700000	0.1547	0.8086	19.13	16.72
36	84000001	87000000	0.1726	0.7953	21.70	19.29
36	84300001	87300000	0.1580	0.7770	20.34	17.93
36	84600001	87600000	0.1623	0.7841	20.70	18.29
36	84900001	87900000	0.1642	0.7716	21.27	18.86
36	85200001	88200000	0.1627	0.7781	20.91	18.50
36	85500001	88500000	0.1606	0.7738	20.75	18.34
36	85800001	88800000	0.1737	0.7850	22.13	19.72
36	86100001	89100000	0.1682	0.7803	21.55	19.14
36	86400001	89400000	0.1630	0.7924	20.58	18.17
36	86700001	89700000	0.1614	0.8046	20.06	17.65
36	87000001	90000000	0.1476	0.8219	17.96	15.55
36	87300001	90300000	0.1619	0.8420	19.22	16.81
36	87600001	90600000	0.1759	0.8439	20.84	18.43
36	87900001	90900000	0.1655	0.8501	19.47	17.06
36	88200001	91200000	0.1745	0.8510	20.50	18.09
36	88500001	91500000	0.1818	0.8532	21.31	18.90
36	88800001	91800000	0.1843	0.8575	21.50	19.09
36	89100001	92100000	0.1892	0.8568	22.09	19.68
36	89400001	92400000	0.1931	0.8563	22.56	20.15
36	89700001	92700000	0.1988	0.8471	23.47	21.06
36	90000001	93000000	0.2059	0.8440	24.40	21.99
36	90300001	93300000	0.2032	0.8419	24.14	21.73
36	90600001	93600000	0.1868	0.8353	22.36	19.95
36	90900001	93900000	0.1834	0.8353	21.96	19.55
36	91200001	94200000	0.1790	0.8367	21.39	18.98
36	91500001	94500000	0.1703	0.8371	20.35	17.94
36	91800001	94800000	0.1626	0.8342	19.49	17.08
36	92100001	95100000	0.1526	0.8318	18.35	15.94
36	92400001	95400000	0.1562	0.8339	18.74	16.33
36	92700001	95700000	0.1487	0.8503	17.49	15.08
36	93000001	96000000	0.1426	0.8540	16.70	14.29
36	93300001	96300000	0.1407	0.8532	16.49	14.08
36	93600001	96600000	0.1372	0.8565	16.02	13.61
36	93900001	96900000	0.1377	0.8491	16.21	13.80
36	94200001	97200000	0.1422	0.8461	16.81	14.40
36	94500001	97500000	0.1460	0.8527	17.12	14.71
36	94800001	97800000	0.1481	0.8657	17.10	14.69
36	95100001	98100000	0.1506	0.8733	17.24	14.83
36	95400001	98400000	0.1349	0.8699	15.51	13.10
36	95700001	98700000	0.1446	0.8629	16.75	14.34
36	96000001	99000000	0.1462	0.8614	16.98	14.57
36	96300001	99300000	0.1494	0.8578	17.42	15.01
36	96600001	99600000	0.1440	0.8578	16.79	14.38
36	96900001	99900000	0.1469	0.8668	16.95	14.54
36	97200001	100200000	0.1441	0.8671	16.62	14.21
36	97500001	100500000	0.1512	0.8630	17.52	15.11
36	97800001	100800000	0.1525	0.8502	17.94	15.53
36	98100001	101100000	0.1594	0.8462	18.84	16.43
36	98400001	101400000	0.1575	0.8529	18.46	16.05
36	98700001	101700000	0.1640	0.8585	19.11	16.70
36	99000001	102000000	0.1584	0.8076	19.62	17.21
36	99300001	102300000	0.1597	0.8045	19.85	17.44
36	99600001	102600000	0.1679	0.7983	21.03	18.62
36	99900001	102900000	0.1754	0.7994	21.94	19.53
36	100200001	103200000	0.1674	0.7987	20.96	18.55
36	100500001	103500000	0.1587	0.8080	19.65	17.24
36	100800001	103800000	0.1414	0.8108	17.44	15.03
36	101100001	104100000	0.1396	0.8155	17.11	14.70
36	101400001	104400000	0.1428	0.8080	17.68	15.27
36	101700001	104700000	0.1269	0.8078	15.71	13.30
36	102000001	105000000	0.1346	0.8475	15.88	13.47
36	102300001	105300000	0.1213	0.8516	14.25	11.84
36	102600001	105600000	0.1284	0.8645	14.85	12.44
36	102900001	105900000	0.1102	0.8425	13.08	10.67
36	103200001	106200000	0.1140	0.8482	13.44	11.03
36	103500001	106500000	0.1131	0.8484	13.33	10.92
36	103800001	106800000	0.1249	0.8500	14.70	12.29
36	104100001	107100000	0.1353	0.8469	15.97	13.56
36	104400001	107400000	0.1566	0.8598	18.21	15.80
36	104700001	107700000	0.1740	0.8613	20.21	17.80
36	105000001	108000000	0.1878	0.8758	21.44	19.03
36	105300001	108300000	0.2165	0.8889	24.35	21.94
36	105600001	108600000	0.2329	0.8962	25.99	23.58
36	105900001	108900000	0.2635	0.9300	28.33	25.92
36	106200001	109200000	0.2764	0.9260	29.85	27.44
36	106500001	109500000	0.3046	0.9289	32.79	30.38
36	106800001	109800000	0.3075	0.9258	33.21	30.80
36	107100001	110100000	0.3098	0.9297	33.32	30.91
36	107400001	110400000	0.2942	0.9289	31.67	29.26
36	107700001	110700000	0.2861	0.9265	30.87	28.46
36	108000001	111000000	0.2735	0.9079	30.12	27.71
36	108300001	111300000	0.2384	0.8451	28.22	25.81
36	108600001	111600000	0.2185	0.8349	26.17	23.76
36	108900001	111900000	0.1996	0.8302	24.05	21.64
36	109200001	112200000	0.1921	0.8293	23.16	20.75
36	109500001	112500000	0.1744	0.8234	21.18	18.77
36	109800001	112800000	0.1867	0.8317	22.45	20.04
36	110100001	113100000	0.1727	0.8165	21.15	18.74
36	110400001	113400000	0.1797	0.8085	22.23	19.82
36	110700001	113700000	0.1703	0.8057	21.14	18.73
36	111000001	114000000	0.1681	0.8179	20.55	18.14
36	111300001	114300000	0.1855	0.8626	21.51	19.10
36	111600001	114600000	0.1784	0.8600	20.74	18.33
36	111900001	114900000	0.1795	0.8565	20.96	18.55
36	112200001	115200000	0.1663	0.8600	19.33	16.92
36	112500001	115500000	0.1627	0.8522	19.09	16.68
36	112800001	115800000	0.1547	0.8479	18.25	15.84
36	113100001	116100000	0.1580	0.8592	18.39	15.98
36	113400001	116400000	0.1557	0.8570	18.17	15.76
36	113700001	116700000	0.1615	0.8532	18.93	16.52
36	114000001	117000000	0.1509	0.8533	17.69	15.28
36	114300001	117300000	0.1587	0.8583	18.49	16.08
36	114600001	117600000	0.1532	0.8568	17.88	15.47
36	114900001	117900000	0.1587	0.8519	18.63	16.22
36	115200001	118200000	0.1631	0.8341	19.55	17.14
36	115500001	118500000	0.1548	0.8318	18.61	16.20
36	115800001	118800000	0.1516	0.8237	18.40	15.99
36	116100001	119100000	0.1477	0.8211	17.99	15.58
36	116400001	119400000	0.1486	0.8172	18.19	15.78
36	116700001	119700000	0.1541	0.8188	18.82	16.41
36	117000001	120000000	0.1646	0.8090	20.35	17.94
36	117300001	120300000	0.1613	0.8040	20.07	17.66
36	117600001	120600000	0.1808	0.8062	22.43	20.02
36	117900001	120900000	0.1692	0.8047	21.02	18.61
36	118200001	121200000	0.1791	0.8165	21.94	19.53
36	118500001	121500000	0.1731	0.8236	21.02	18.61
36	118800001	121800000	0.1778	0.8188	21.71	19.30
36	119100001	122100000	0.1754	0.8105	21.64	19.23
36	119400001	122400000	0.1654	0.8144	20.31	17.90
36	119700001	122700000	0.1535	0.8157	18.81	16.40
36	120000001	123000000	0.1396	0.8179	17.07	14.66
36	120300001	123300000	0.1364	0.8291	16.45	14.04
36	120600001	123600000	0.1354	0.8281	16.35	13.94
36	120900001	123900000	0.1431	0.8313	17.22	14.81
36	121200001	124200000	0.1452	0.8278	17.54	15.13
36	121500001	124500000	0.1546	0.8277	18.68	16.27
36	121800001	124800000	0.1395	0.8374	16.66	14.25
36	122100001	125100000	0.1428	0.8508	16.79	14.38
36	122400001	125400000	0.1485	0.8583	17.30	14.89
36	122700001	125700000	0.1578	0.8579	18.39	15.98
36	123000001	126000000	0.1682	0.8663	19.42	17.01
36	123300001	126300000	0.1644	0.8630	19.05	16.64
36	123600001	126600000	0.1610	0.8672	18.57	16.16
36	123900001	126900000	0.1595	0.8653	18.43	16.02
36	124200001	127200000	0.1642	0.8670	18.94	16.53
36	124500001	127500000	0.1737	0.8586	20.23	17.82
36	124800001	127800000	0.1888	0.8607	21.94	19.53
36	125100001	128100000	0.1858	0.8464	21.95	19.54
36	125400001	128400000	0.1828	0.8462	21.61	19.20
36	125700001	128700000	0.1717	0.8404	20.43	18.02
36	126000001	129000000	0.1760	0.8331	21.13	18.72
36	126300001	129300000	0.1893	0.8419	22.49	20.08
36	126600001	129600000	0.1747	0.8285	21.08	18.67
36	126900001	129900000	0.1769	0.8263	21.41	19.00
36	127200001	130200000	0.1751	0.8325	21.03	18.62
36	127500001	130500000	0.1622	0.8312	19.52	17.11
36	127800001	130800000	0.1514	0.8289	18.27	15.86
36	128100001	131100000	0.1562	0.8391	18.62	16.21
36	128400001	131400000	0.1497	0.8260	18.12	15.71
36	128700001	131700000	0.1542	0.8214	18.78	16.37
36	129000001	132000000	0.1454	0.8200	17.73	15.32
36	129300001	132300000	0.1276	0.8102	15.74	13.33
36	129600001	132600000	0.1331	0.8073	16.49	14.08
36	129900001	132900000	0.1335	0.8090	16.50	14.09
36	130200001	133200000	0.1222	0.8005	15.27	12.86
36	130500001	133500000	0.1302	0.8035	16.21	13.80
36	130800001	133800000	0.1309	0.8044	16.28	13.87
36	131100001	134100000	0.1305	0.7998	16.32	13.91
36	131400001	134400000	0.1446	0.7924	18.25	15.84
36	131700001	134700000	0.1465	0.7994	18.33	15.92
36	132000001	135000000	0.1508	0.8054	18.72	16.31
36	132300001	135300000	0.1570	0.7964	19.72	17.31
36	132600001	135600000	0.1675	0.8061	20.78	18.37
36	132900001	135900000	0.1633	0.8149	20.04	17.63
36	133200001	136200000	0.1600	0.8096	19.76	17.35
36	133500001	136500000	0.1629	0.8119	20.06	17.65
36	133800001	136800000	0.1642	0.8054	20.39	17.98
36	134100001	137100000	0.1767	0.8069	21.90	19.49
36	134400001	137400000	0.1786	0.8141	21.94	19.53
36	134700001	137700000	0.1833	0.8179	22.41	20.00
[truncated: 4,832 more rows]
