# Supplementary material for: Effect of sequence depth and length in long-read assembly of the maize inbred NC358
Source: Nat Commun. 2020 May 8;11:2288. doi: 10.1038/s41467-020-16037-7 (PMC7211024; doi:10.1038/s41467-020-16037-7)
Supplement: Supplementary file 4 — Source Data [file 41467_2020_16037_MOESM4_ESM.zip › Source Data/Fig. 1F, Suppl. Fig. 8/PH207_v1.0_NGS_GCA_002237485.1.fa.out.LAI.all]

Chr	From	To	Intact	Total	raw_LAI	LAI
whole_genome	1	2156187326	0.0213	0.7200	2.96	0.70
PH207_chrUNK	1	3000000	0.0078	0.4230	1.85	0
PH207_chrUNK	300001	3300000	0.0078	0.3896	2.01	0
PH207_chrUNK	600001	3600000	0.0078	0.3667	2.14	0
PH207_chrUNK	900001	3900000	0.0054	0.3600	1.49	0
PH207_chrUNK	1200001	4200000	0.0049	0.3607	1.37	0
PH207_chrUNK	1500001	4500000	0.0091	0.3997	2.28	0.02
PH207_chrUNK	1800001	4800000	0.0145	0.4433	3.26	1.00
PH207_chrUNK	2100001	5100000	0.0145	0.4785	3.02	0.76
PH207_chrUNK	2400001	5400000	0.0145	0.5052	2.86	0.60
PH207_chrUNK	2700001	5700000	0.0145	0.5186	2.79	0.53
PH207_chrUNK	3000001	6000000	0.0145	0.5273	2.74	0.48
PH207_chrUNK	3300001	6161288	0.0152	0.5781	2.50	0.24
PH207_chrPt	1	125636	0.0000	0.0014	0	0
PH207_chr1	1	3000000	0.0243	0.4889	4.97	2.71
PH207_chr1	300001	3300000	0.0225	0.5088	4.42	2.16
PH207_chr1	600001	3600000	0.0194	0.5188	3.73	1.47
PH207_chr1	900001	3900000	0.0194	0.5001	3.87	1.61
PH207_chr1	1200001	4200000	0.0164	0.4700	3.49	1.23
PH207_chr1	1500001	4500000	0.0101	0.4451	2.26	-0.00
PH207_chr1	1800001	4800000	0.0101	0.4268	2.36	0.10
PH207_chr1	2100001	5100000	0.0025	0.4100	0.61	0
PH207_chr1	2400001	5400000	0.0041	0.3938	1.04	0
PH207_chr1	2700001	5700000	0.0016	0.3820	0.42	0
PH207_chr1	3000001	6000000	0.0034	0.3826	0.90	0
PH207_chr1	3300001	6300000	0.0051	0.3825	1.34	0
PH207_chr1	3600001	6600000	0.0051	0.3624	1.42	0
PH207_chr1	3900001	6900000	0.0051	0.3839	1.34	0
PH207_chr1	4200001	7200000	0.0051	0.3842	1.34	0
PH207_chr1	4500001	7500000	0.0068	0.3916	1.75	0
PH207_chr1	4800001	7800000	0.0068	0.3952	1.73	0
PH207_chr1	5100001	8100000	0.0068	0.4201	1.63	0
PH207_chr1	5400001	8400000	0.0077	0.4303	1.78	0
PH207_chr1	5700001	8700000	0.0077	0.4283	1.79	0
PH207_chr1	6000001	9000000	0.0059	0.4181	1.40	0
PH207_chr1	6300001	9300000	0.0066	0.4283	1.54	0
PH207_chr1	6600001	9600000	0.0116	0.4528	2.56	0.30
PH207_chr1	6900001	9900000	0.0116	0.4393	2.64	0.38
PH207_chr1	7200001	10200000	0.0133	0.4563	2.92	0.66
PH207_chr1	7500001	10500000	0.0116	0.4570	2.54	0.28
PH207_chr1	7800001	10800000	0.0116	0.4664	2.49	0.23
PH207_chr1	8100001	11100000	0.0116	0.4546	2.56	0.30
PH207_chr1	8400001	11400000	0.0092	0.4555	2.01	0
PH207_chr1	8700001	11700000	0.0092	0.4672	1.96	0
PH207_chr1	9000001	12000000	0.0116	0.4913	2.37	0.11
PH207_chr1	9300001	12300000	0.0092	0.4846	1.90	0
PH207_chr1	9600001	12600000	0.0042	0.4616	0.90	0
PH207_chr1	9900001	12900000	0.0042	0.4497	0.93	0
PH207_chr1	10200001	13200000	0.0025	0.4365	0.56	0
PH207_chr1	10500001	13500000	0.0025	0.4266	0.58	0
PH207_chr1	10800001	13800000	0.0025	0.4155	0.59	0
PH207_chr1	11100001	14100000	0.0025	0.4259	0.58	0
PH207_chr1	11400001	14400000	0.0025	0.4382	0.56	0
PH207_chr1	11700001	14700000	0.0025	0.4295	0.57	0
PH207_chr1	12000001	15000000	0.0041	0.4295	0.95	0
PH207_chr1	12300001	15300000	0.0041	0.4250	0.96	0
PH207_chr1	12600001	15600000	0.0041	0.4349	0.93	0
PH207_chr1	12900001	15900000	0.0065	0.4532	1.43	0
PH207_chr1	13200001	16200000	0.0065	0.4734	1.37	0
PH207_chr1	13500001	16500000	0.0105	0.5061	2.08	0
PH207_chr1	13800001	16800000	0.0105	0.5068	2.08	0
PH207_chr1	14100001	17100000	0.0105	0.4987	2.11	0
PH207_chr1	14400001	17400000	0.0123	0.4778	2.58	0.32
PH207_chr1	14700001	17700000	0.0155	0.5114	3.03	0.77
PH207_chr1	15000001	18000000	0.0114	0.5125	2.23	0
PH207_chr1	15300001	18300000	0.0114	0.4986	2.29	0.03
PH207_chr1	15600001	18600000	0.0114	0.5071	2.25	0
PH207_chr1	15900001	18900000	0.0090	0.5205	1.73	0
PH207_chr1	16200001	19200000	0.0090	0.5267	1.71	0
PH207_chr1	16500001	19500000	0.0050	0.4881	1.02	0
PH207_chr1	16800001	19800000	0.0050	0.4846	1.02	0
PH207_chr1	17100001	20100000	0.0067	0.4866	1.38	0
PH207_chr1	17400001	20400000	0.0070	0.4921	1.42	0
PH207_chr1	17700001	20700000	0.0038	0.4822	0.79	0
PH207_chr1	18000001	21000000	0.0088	0.4918	1.79	0
PH207_chr1	18300001	21300000	0.0088	0.5274	1.67	0
PH207_chr1	18600001	21600000	0.0088	0.5151	1.71	0
PH207_chr1	18900001	21900000	0.0134	0.5039	2.66	0.40
PH207_chr1	19200001	22200000	0.0134	0.4904	2.73	0.47
PH207_chr1	19500001	22500000	0.0134	0.5031	2.66	0.40
PH207_chr1	19800001	22800000	0.0134	0.5016	2.67	0.41
PH207_chr1	20100001	23100000	0.0116	0.5017	2.31	0.05
PH207_chr1	20400001	23400000	0.0096	0.5111	1.87	0
PH207_chr1	20700001	23700000	0.0111	0.5121	2.18	0
PH207_chr1	21000001	24000000	0.0062	0.5055	1.22	0
PH207_chr1	21300001	24300000	0.0111	0.5009	2.22	0
PH207_chr1	21600001	24600000	0.0124	0.5069	2.46	0.20
PH207_chr1	21900001	24900000	0.0105	0.5188	2.03	0
PH207_chr1	22200001	25200000	0.0105	0.5211	2.02	0
PH207_chr1	22500001	25500000	0.0105	0.5173	2.04	0
PH207_chr1	22800001	25800000	0.0105	0.5210	2.02	0
PH207_chr1	23100001	26100000	0.0137	0.5384	2.55	0.29
PH207_chr1	23400001	26400000	0.0137	0.5275	2.60	0.34
PH207_chr1	23700001	26700000	0.0121	0.5328	2.28	0.02
PH207_chr1	24000001	27000000	0.0121	0.5260	2.31	0.05
PH207_chr1	24300001	27300000	0.0072	0.5249	1.37	0
PH207_chr1	24600001	27600000	0.0059	0.5037	1.16	0
PH207_chr1	24900001	27900000	0.0069	0.4903	1.42	0
PH207_chr1	25200001	28200000	0.0094	0.4843	1.94	0
PH207_chr1	25500001	28500000	0.0094	0.4904	1.92	0
PH207_chr1	25800001	28800000	0.0094	0.4902	1.92	0
PH207_chr1	26100001	29100000	0.0062	0.4596	1.35	0
PH207_chr1	26400001	29400000	0.0112	0.4553	2.45	0.19
PH207_chr1	26700001	29700000	0.0160	0.4325	3.69	1.43
PH207_chr1	27000001	30000000	0.0216	0.4337	4.98	2.72
PH207_chr1	27300001	30300000	0.0243	0.4381	5.55	3.29
PH207_chr1	27600001	30600000	0.0243	0.4787	5.08	2.82
PH207_chr1	27900001	30900000	0.0205	0.4846	4.24	1.98
PH207_chr1	28200001	31200000	0.0181	0.4806	3.76	1.50
PH207_chr1	28500001	31500000	0.0206	0.4903	4.20	1.94
PH207_chr1	28800001	31800000	0.0237	0.5073	4.67	2.41
PH207_chr1	29100001	32100000	0.0237	0.5226	4.53	2.27
PH207_chr1	29400001	32400000	0.0188	0.5320	3.53	1.27
PH207_chr1	29700001	32700000	0.0165	0.5281	3.12	0.86
PH207_chr1	30000001	33000000	0.0136	0.5316	2.56	0.30
PH207_chr1	30300001	33300000	0.0191	0.5280	3.62	1.36
PH207_chr1	30600001	33600000	0.0241	0.5164	4.67	2.41
PH207_chr1	30900001	33900000	0.0241	0.5136	4.69	2.43
PH207_chr1	31200001	34200000	0.0241	0.5195	4.64	2.38
PH207_chr1	31500001	34500000	0.0216	0.5280	4.10	1.84
PH207_chr1	31800001	34800000	0.0185	0.5198	3.56	1.30
PH207_chr1	32100001	35100000	0.0185	0.5119	3.62	1.36
PH207_chr1	32400001	35400000	0.0210	0.5204	4.03	1.77
PH207_chr1	32700001	35700000	0.0209	0.5446	3.84	1.58
PH207_chr1	33000001	36000000	0.0227	0.5366	4.22	1.96
PH207_chr1	33300001	36300000	0.0145	0.5278	2.74	0.48
PH207_chr1	33600001	36600000	0.0095	0.5281	1.79	0
PH207_chr1	33900001	36900000	0.0095	0.5168	1.83	0
PH207_chr1	34200001	37200000	0.0095	0.5145	1.84	0
PH207_chr1	34500001	37500000	0.0162	0.5238	3.08	0.82
PH207_chr1	34800001	37800000	0.0162	0.5295	3.05	0.79
PH207_chr1	35100001	38100000	0.0162	0.5220	3.09	0.83
PH207_chr1	35400001	38400000	0.0193	0.5219	3.70	1.44
PH207_chr1	35700001	38700000	0.0215	0.5027	4.28	2.02
PH207_chr1	36000001	39000000	0.0169	0.5079	3.33	1.07
PH207_chr1	36300001	39300000	0.0169	0.5174	3.27	1.01
PH207_chr1	36600001	39600000	0.0180	0.5213	3.45	1.19
PH207_chr1	36900001	39900000	0.0197	0.5201	3.78	1.52
PH207_chr1	37200001	40200000	0.0239	0.5476	4.37	2.11
PH207_chr1	37500001	40500000	0.0181	0.5193	3.49	1.23
PH207_chr1	37800001	40800000	0.0181	0.5189	3.49	1.23
PH207_chr1	38100001	41100000	0.0181	0.5154	3.51	1.25
PH207_chr1	38400001	41400000	0.0125	0.5030	2.48	0.22
PH207_chr1	38700001	41700000	0.0111	0.5272	2.10	0
PH207_chr1	39000001	42000000	0.0111	0.5277	2.10	0
PH207_chr1	39300001	42300000	0.0111	0.5319	2.08	0
PH207_chr1	39600001	42600000	0.0125	0.5321	2.35	0.09
PH207_chr1	39900001	42900000	0.0163	0.5547	2.94	0.68
PH207_chr1	40200001	43200000	0.0120	0.5345	2.25	0
PH207_chr1	40500001	43500000	0.0139	0.5313	2.61	0.35
PH207_chr1	40800001	43800000	0.0139	0.5336	2.60	0.34
PH207_chr1	41100001	44100000	0.0139	0.5468	2.54	0.28
PH207_chr1	41400001	44400000	0.0139	0.5449	2.55	0.29
PH207_chr1	41700001	44700000	0.0143	0.5329	2.69	0.43
PH207_chr1	42000001	45000000	0.0171	0.5257	3.24	0.98
PH207_chr1	42300001	45300000	0.0171	0.5165	3.30	1.04
PH207_chr1	42600001	45600000	0.0146	0.5088	2.87	0.61
PH207_chr1	42900001	45900000	0.0091	0.4738	1.92	0
PH207_chr1	43200001	46200000	0.0091	0.4588	1.98	0
PH207_chr1	43500001	46500000	0.0091	0.4747	1.91	0
PH207_chr1	43800001	46800000	0.0091	0.4638	1.96	0
PH207_chr1	44100001	47100000	0.0110	0.4765	2.30	0.04
PH207_chr1	44400001	47400000	0.0110	0.4788	2.29	0.03
PH207_chr1	44700001	47700000	0.0098	0.4746	2.06	0
PH207_chr1	45000001	48000000	0.0070	0.4815	1.46	0
PH207_chr1	45300001	48300000	0.0070	0.4733	1.49	0
PH207_chr1	45600001	48600000	0.0070	0.4764	1.48	0
PH207_chr1	45900001	48900000	0.0070	0.4849	1.45	0
PH207_chr1	46200001	49200000	0.0070	0.5076	1.38	0
PH207_chr1	46500001	49500000	0.0043	0.5205	0.83	0
PH207_chr1	46800001	49800000	0.0051	0.5285	0.97	0
PH207_chr1	47100001	50100000	0.0064	0.5305	1.22	0
PH207_chr1	47400001	50400000	0.0164	0.5356	3.05	0.79
PH207_chr1	47700001	50700000	0.0185	0.5485	3.36	1.10
PH207_chr1	48000001	51000000	0.0251	0.5585	4.49	2.23
PH207_chr1	48300001	51300000	0.0329	0.5699	5.77	3.51
PH207_chr1	48600001	51600000	0.0383	0.5785	6.62	4.36
PH207_chr1	48900001	51900000	0.0383	0.5970	6.41	4.15
PH207_chr1	49200001	52200000	0.0383	0.5931	6.45	4.19
PH207_chr1	49500001	52500000	0.0383	0.5427	7.05	4.79
PH207_chr1	49800001	52800000	0.0375	0.5344	7.01	4.75
PH207_chr1	50100001	53100000	0.0343	0.5125	6.69	4.43
PH207_chr1	50400001	53400000	0.0244	0.5235	4.65	2.39
PH207_chr1	50700001	53700000	0.0198	0.5094	3.89	1.63
PH207_chr1	51000001	54000000	0.0132	0.5097	2.59	0.33
PH207_chr1	51300001	54300000	0.0054	0.5078	1.07	0
PH207_chr1	51600001	54600000	0.0000	0.5054	0.00	0
PH207_chr1	51900001	54900000	0.0075	0.5070	1.48	0
PH207_chr1	52200001	55200000	0.0075	0.5230	1.43	0
PH207_chr1	52500001	55500000	0.0075	0.5564	1.34	0
PH207_chr1	52800001	55800000	0.0075	0.5602	1.34	0
PH207_chr1	53100001	56100000	0.0148	0.5664	2.61	0.35
PH207_chr1	53400001	56400000	0.0148	0.5516	2.68	0.42
PH207_chr1	53700001	56700000	0.0148	0.5552	2.66	0.40
PH207_chr1	54000001	57000000	0.0172	0.5599	3.07	0.81
PH207_chr1	54300001	57300000	0.0204	0.5735	3.56	1.30
PH207_chr1	54600001	57600000	0.0204	0.5684	3.59	1.33
PH207_chr1	54900001	57900000	0.0227	0.5735	3.95	1.69
PH207_chr1	55200001	58200000	0.0265	0.5640	4.70	2.44
PH207_chr1	55500001	58500000	0.0297	0.5734	5.17	2.91
PH207_chr1	55800001	58800000	0.0297	0.5753	5.15	2.89
PH207_chr1	56100001	59100000	0.0224	0.5789	3.86	1.60
PH207_chr1	56400001	59400000	0.0224	0.5745	3.89	1.63
PH207_chr1	56700001	59700000	0.0248	0.5708	4.35	2.09
PH207_chr1	57000001	60000000	0.0224	0.5504	4.07	1.81
PH207_chr1	57300001	60300000	0.0192	0.5400	3.56	1.30
PH207_chr1	57600001	60600000	0.0233	0.5447	4.27	2.01
PH207_chr1	57900001	60900000	0.0135	0.5355	2.52	0.26
PH207_chr1	58200001	61200000	0.0097	0.5276	1.84	0
PH207_chr1	58500001	61500000	0.0065	0.4942	1.32	0
PH207_chr1	58800001	61800000	0.0132	0.5005	2.64	0.38
PH207_chr1	59100001	62100000	0.0178	0.5127	3.47	1.21
PH207_chr1	59400001	62400000	0.0178	0.5064	3.51	1.25
PH207_chr1	59700001	62700000	0.0213	0.5055	4.22	1.96
PH207_chr1	60000001	63000000	0.0213	0.5025	4.24	1.98
PH207_chr1	60300001	63300000	0.0213	0.4922	4.33	2.07
PH207_chr1	60600001	63600000	0.0191	0.4842	3.94	1.68
PH207_chr1	60900001	63900000	0.0215	0.4868	4.42	2.16
PH207_chr1	61200001	64200000	0.0237	0.4967	4.76	2.50
PH207_chr1	61500001	64500000	0.0237	0.5094	4.64	2.38
PH207_chr1	61800001	64800000	0.0201	0.5014	4.01	1.75
PH207_chr1	62100001	65100000	0.0179	0.4857	3.69	1.43
PH207_chr1	62400001	65400000	0.0179	0.5092	3.52	1.26
PH207_chr1	62700001	65700000	0.0119	0.4810	2.48	0.22
PH207_chr1	63000001	66000000	0.0165	0.4585	3.59	1.33
PH207_chr1	63300001	66300000	0.0165	0.4433	3.72	1.46
PH207_chr1	63600001	66600000	0.0147	0.4540	3.23	0.97
PH207_chr1	63900001	66900000	0.0146	0.4695	3.12	0.86
PH207_chr1	64200001	67200000	0.0125	0.4624	2.70	0.44
PH207_chr1	64500001	67500000	0.0125	0.4764	2.62	0.36
PH207_chr1	64800001	67800000	0.0094	0.4648	2.02	0
PH207_chr1	65100001	68100000	0.0070	0.4702	1.48	0
PH207_chr1	65400001	68400000	0.0133	0.4769	2.80	0.54
PH207_chr1	65700001	68700000	0.0164	0.5098	3.22	0.96
PH207_chr1	66000001	69000000	0.0118	0.5586	2.12	0
PH207_chr1	66300001	69300000	0.0144	0.5797	2.48	0.22
PH207_chr1	66600001	69600000	0.0144	0.5689	2.52	0.26
PH207_chr1	66900001	69900000	0.0160	0.5449	2.94	0.68
PH207_chr1	67200001	70200000	0.0187	0.5454	3.42	1.16
PH207_chr1	67500001	70500000	0.0187	0.5365	3.48	1.22
PH207_chr1	67800001	70800000	0.0206	0.5490	3.76	1.50
PH207_chr1	68100001	71100000	0.0255	0.5472	4.66	2.40
PH207_chr1	68400001	71400000	0.0191	0.5328	3.59	1.33
PH207_chr1	68700001	71700000	0.0161	0.5337	3.01	0.75
PH207_chr1	69000001	72000000	0.0179	0.5226	3.43	1.17
PH207_chr1	69300001	72300000	0.0201	0.5223	3.84	1.58
PH207_chr1	69600001	72600000	0.0229	0.5251	4.36	2.10
PH207_chr1	69900001	72900000	0.0192	0.5391	3.55	1.29
PH207_chr1	70200001	73200000	0.0197	0.5461	3.60	1.34
PH207_chr1	70500001	73500000	0.0229	0.5453	4.20	1.94
PH207_chr1	70800001	73800000	0.0209	0.5611	3.73	1.47
PH207_chr1	71100001	74100000	0.0161	0.5705	2.81	0.55
PH207_chr1	71400001	74400000	0.0161	0.5754	2.79	0.53
PH207_chr1	71700001	74700000	0.0161	0.5757	2.79	0.53
PH207_chr1	72000001	75000000	0.0142	0.5691	2.49	0.23
PH207_chr1	72300001	75300000	0.0120	0.5700	2.11	0
PH207_chr1	72600001	75600000	0.0159	0.5668	2.80	0.54
PH207_chr1	72900001	75900000	0.0155	0.5576	2.79	0.53
PH207_chr1	73200001	76200000	0.0124	0.5563	2.22	0
PH207_chr1	73500001	76500000	0.0092	0.5573	1.64	0
PH207_chr1	73800001	76800000	0.0092	0.5465	1.68	0
PH207_chr1	74100001	77100000	0.0092	0.5549	1.65	0
PH207_chr1	74400001	77400000	0.0173	0.5675	3.05	0.79
PH207_chr1	74700001	77700000	0.0173	0.5799	2.99	0.73
PH207_chr1	75000001	78000000	0.0198	0.5890	3.36	1.10
PH207_chr1	75300001	78300000	0.0233	0.5876	3.97	1.71
PH207_chr1	75600001	78600000	0.0249	0.5825	4.27	2.01
PH207_chr1	75900001	78900000	0.0274	0.6034	4.54	2.28
PH207_chr1	76200001	79200000	0.0330	0.5971	5.53	3.27
PH207_chr1	76500001	79500000	0.0362	0.6107	5.93	3.67
PH207_chr1	76800001	79800000	0.0385	0.5812	6.63	4.37
PH207_chr1	77100001	80100000	0.0421	0.5633	7.48	5.22
PH207_chr1	77400001	80400000	0.0339	0.5414	6.27	4.01
PH207_chr1	77700001	80700000	0.0339	0.5284	6.42	4.16
PH207_chr1	78000001	81000000	0.0315	0.5161	6.09	3.83
PH207_chr1	78300001	81300000	0.0254	0.5206	4.89	2.63
PH207_chr1	78600001	81600000	0.0224	0.5279	4.24	1.98
PH207_chr1	78900001	81900000	0.0199	0.5080	3.92	1.66
PH207_chr1	79200001	82200000	0.0179	0.5066	3.54	1.28
PH207_chr1	79500001	82500000	0.0226	0.5224	4.33	2.07
PH207_chr1	79800001	82800000	0.0203	0.5452	3.73	1.47
PH207_chr1	80100001	83100000	0.0192	0.5532	3.47	1.21
PH207_chr1	80400001	83400000	0.0192	0.5543	3.46	1.20
PH207_chr1	80700001	83700000	0.0192	0.5481	3.50	1.24
PH207_chr1	81000001	84000000	0.0249	0.5538	4.49	2.23
PH207_chr1	81300001	84300000	0.0254	0.5605	4.53	2.27
PH207_chr1	81600001	84600000	0.0202	0.5654	3.58	1.32
PH207_chr1	81900001	84900000	0.0249	0.5842	4.26	2.00
PH207_chr1	82200001	85200000	0.0339	0.5859	5.78	3.52
PH207_chr1	82500001	85500000	0.0260	0.5660	4.59	2.33
PH207_chr1	82800001	85800000	0.0284	0.5795	4.90	2.64
PH207_chr1	83100001	86100000	0.0296	0.5854	5.05	2.79
PH207_chr1	83400001	86400000	0.0320	0.5842	5.47	3.21
PH207_chr1	83700001	86700000	0.0356	0.5956	5.98	3.72
PH207_chr1	84000001	87000000	0.0299	0.5917	5.06	2.80
PH207_chr1	84300001	87300000	0.0386	0.5892	6.54	4.28
PH207_chr1	84600001	87600000	0.0423	0.5879	7.19	4.93
PH207_chr1	84900001	87900000	0.0376	0.5785	6.50	4.24
PH207_chr1	85200001	88200000	0.0315	0.5998	5.25	2.99
PH207_chr1	85500001	88500000	0.0353	0.5945	5.95	3.69
PH207_chr1	85800001	88800000	0.0354	0.5951	5.94	3.68
PH207_chr1	86100001	89100000	0.0317	0.6041	5.25	2.99
PH207_chr1	86400001	89400000	0.0309	0.6264	4.94	2.68
PH207_chr1	86700001	89700000	0.0298	0.6322	4.71	2.45
PH207_chr1	87000001	90000000	0.0298	0.6440	4.62	2.36
PH207_chr1	87300001	90300000	0.0206	0.6496	3.17	0.91
PH207_chr1	87600001	90600000	0.0169	0.6614	2.55	0.29
PH207_chr1	87900001	90900000	0.0169	0.6585	2.56	0.30
PH207_chr1	88200001	91200000	0.0128	0.6407	2.00	0
PH207_chr1	88500001	91500000	0.0089	0.6455	1.38	0
PH207_chr1	88800001	91800000	0.0100	0.6490	1.53	0
PH207_chr1	89100001	92100000	0.0180	0.6552	2.75	0.49
PH207_chr1	89400001	92400000	0.0254	0.6485	3.92	1.66
PH207_chr1	89700001	92700000	0.0230	0.6525	3.52	1.26
PH207_chr1	90000001	93000000	0.0254	0.6541	3.88	1.62
PH207_chr1	90300001	93300000	0.0272	0.6481	4.20	1.94
PH207_chr1	90600001	93600000	0.0365	0.6482	5.64	3.38
PH207_chr1	90900001	93900000	0.0397	0.6477	6.13	3.87
PH207_chr1	91200001	94200000	0.0373	0.6428	5.80	3.54
PH207_chr1	91500001	94500000	0.0403	0.6605	6.09	3.83
PH207_chr1	91800001	94800000	0.0393	0.6590	5.97	3.71
PH207_chr1	92100001	95100000	0.0313	0.6280	4.98	2.72
PH207_chr1	92400001	95400000	0.0222	0.6374	3.49	1.23
PH207_chr1	92700001	95700000	0.0286	0.6381	4.48	2.22
PH207_chr1	93000001	96000000	0.0353	0.6515	5.42	3.16
PH207_chr1	93300001	96300000	0.0384	0.6641	5.78	3.52
PH207_chr1	93600001	96600000	0.0291	0.6367	4.56	2.30
PH207_chr1	93900001	96900000	0.0284	0.6237	4.55	2.29
PH207_chr1	94200001	97200000	0.0284	0.6311	4.49	2.23
PH207_chr1	94500001	97500000	0.0278	0.6131	4.54	2.28
PH207_chr1	94800001	97800000	0.0253	0.6081	4.16	1.90
PH207_chr1	95100001	98100000	0.0308	0.6241	4.93	2.67
PH207_chr1	95400001	98400000	0.0389	0.6174	6.31	4.05
PH207_chr1	95700001	98700000	0.0346	0.5940	5.83	3.57
PH207_chr1	96000001	99000000	0.0287	0.5836	4.91	2.65
PH207_chr1	96300001	99300000	0.0271	0.5751	4.70	2.44
PH207_chr1	96600001	99600000	0.0271	0.5935	4.56	2.30
PH207_chr1	96900001	99900000	0.0246	0.6214	3.96	1.70
PH207_chr1	97200001	100200000	0.0273	0.6276	4.34	2.08
PH207_chr1	97500001	100500000	0.0322	0.6452	4.98	2.72
PH207_chr1	97800001	100800000	0.0322	0.6558	4.90	2.64
PH207_chr1	98100001	101100000	0.0267	0.6652	4.01	1.75
PH207_chr1	98400001	101400000	0.0185	0.6634	2.79	0.53
PH207_chr1	98700001	101700000	0.0251	0.6936	3.62	1.36
PH207_chr1	99000001	102000000	0.0220	0.7003	3.14	0.88
PH207_chr1	99300001	102300000	0.0218	0.7010	3.12	0.86
PH207_chr1	99600001	102600000	0.0349	0.7224	4.84	2.58
PH207_chr1	99900001	102900000	0.0354	0.7294	4.85	2.59
PH207_chr1	100200001	103200000	0.0391	0.7302	5.36	3.10
PH207_chr1	100500001	103500000	0.0366	0.7367	4.97	2.71
PH207_chr1	100800001	103800000	0.0443	0.7294	6.08	3.82
PH207_chr1	101100001	104100000	0.0468	0.7426	6.30	4.04
PH207_chr1	101400001	104400000	0.0500	0.7486	6.68	4.42
PH207_chr1	101700001	104700000	0.0413	0.7344	5.63	3.37
PH207_chr1	102000001	105000000	0.0413	0.7277	5.68	3.42
PH207_chr1	102300001	105300000	0.0381	0.7321	5.21	2.95
PH207_chr1	102600001	105600000	0.0314	0.7355	4.27	2.01
PH207_chr1	102900001	105900000	0.0310	0.7165	4.32	2.06
PH207_chr1	103200001	106200000	0.0277	0.7236	3.82	1.56
PH207_chr1	103500001	106500000	0.0278	0.7137	3.89	1.63
PH207_chr1	103800001	106800000	0.0200	0.7148	2.80	0.54
PH207_chr1	104100001	107100000	0.0232	0.6972	3.33	1.07
PH207_chr1	104400001	107400000	0.0225	0.6994	3.21	0.95
PH207_chr1	104700001	107700000	0.0250	0.6944	3.59	1.33
PH207_chr1	105000001	108000000	0.0250	0.6707	3.72	1.46
PH207_chr1	105300001	108300000	0.0250	0.6860	3.64	1.38
PH207_chr1	105600001	108600000	0.0259	0.6431	4.03	1.77
PH207_chr1	105900001	108900000	0.0259	0.5812	4.46	2.20
PH207_chr1	106200001	109200000	0.0228	0.5065	4.51	2.25
PH207_chr1	106500001	109500000	0.0210	0.4871	4.30	2.04
PH207_chr1	106800001	109800000	0.0329	0.4987	6.60	4.34
PH207_chr1	107100001	110100000	0.0314	0.4961	6.33	4.07
PH207_chr1	107400001	110400000	0.0289	0.4928	5.87	3.61
PH207_chr1	107700001	110700000	0.0265	0.4811	5.50	3.24
PH207_chr1	108000001	111000000	0.0265	0.4706	5.62	3.36
PH207_chr1	108300001	111300000	0.0289	0.4490	6.44	4.18
PH207_chr1	108600001	111600000	0.0269	0.4870	5.52	3.26
PH207_chr1	108900001	111900000	0.0375	0.5568	6.73	4.47
PH207_chr1	109200001	112200000	0.0400	0.6249	6.40	4.14
PH207_chr1	109500001	112500000	0.0388	0.6433	6.02	3.76
PH207_chr1	109800001	112800000	0.0300	0.6418	4.68	2.42
PH207_chr1	110100001	113100000	0.0297	0.6484	4.58	2.32
PH207_chr1	110400001	113400000	0.0313	0.6430	4.87	2.61
PH207_chr1	110700001	113700000	0.0337	0.6616	5.10	2.84
PH207_chr1	111000001	114000000	0.0383	0.7061	5.43	3.17
PH207_chr1	111300001	114300000	0.0384	0.7115	5.39	3.13
PH207_chr1	111600001	114600000	0.0391	0.7009	5.58	3.32
PH207_chr1	111900001	114900000	0.0381	0.7054	5.40	3.14
PH207_chr1	112200001	115200000	0.0429	0.7179	5.98	3.72
PH207_chr1	112500001	115500000	0.0441	0.6763	6.52	4.26
PH207_chr1	112800001	115800000	0.0409	0.6014	6.80	4.54
PH207_chr1	113100001	116100000	0.0370	0.5838	6.34	4.08
PH207_chr1	113400001	116400000	0.0379	0.5892	6.44	4.18
PH207_chr1	113700001	116700000	0.0380	0.5888	6.45	4.19
PH207_chr1	114000001	117000000	0.0372	0.5828	6.38	4.12
PH207_chr1	114300001	117300000	0.0388	0.5777	6.72	4.46
PH207_chr1	114600001	117600000	0.0352	0.5887	5.99	3.73
PH207_chr1	114900001	117900000	0.0257	0.5840	4.39	2.13
PH207_chr1	115200001	118200000	0.0233	0.5643	4.12	1.86
PH207_chr1	115500001	118500000	0.0263	0.6064	4.34	2.08
PH207_chr1	115800001	118800000	0.0304	0.6766	4.49	2.23
PH207_chr1	116100001	119100000	0.0319	0.6964	4.58	2.32
PH207_chr1	116400001	119400000	0.0326	0.6913	4.72	2.46
PH207_chr1	116700001	119700000	0.0381	0.6935	5.50	3.24
PH207_chr1	117000001	120000000	0.0367	0.7076	5.19	2.93
PH207_chr1	117300001	120300000	0.0362	0.7087	5.11	2.85
PH207_chr1	117600001	120600000	0.0360	0.6998	5.15	2.89
PH207_chr1	117900001	120900000	0.0360	0.6733	5.35	3.09
PH207_chr1	118200001	121200000	0.0355	0.6830	5.19	2.93
PH207_chr1	118500001	121500000	0.0332	0.6744	4.93	2.67
PH207_chr1	118800001	121800000	0.0324	0.6826	4.74	2.48
PH207_chr1	119100001	122100000	0.0341	0.6870	4.96	2.70
PH207_chr1	119400001	122400000	0.0309	0.6813	4.53	2.27
PH207_chr1	119700001	122700000	0.0277	0.6887	4.02	1.76
PH207_chr1	120000001	123000000	0.0295	0.6743	4.38	2.12
PH207_chr1	120300001	123300000	0.0259	0.6724	3.85	1.59
PH207_chr1	120600001	123600000	0.0325	0.6753	4.81	2.55
PH207_chr1	120900001	123900000	0.0347	0.6997	4.96	2.70
PH207_chr1	121200001	124200000	0.0328	0.7035	4.66	2.40
PH207_chr1	121500001	124500000	0.0296	0.7072	4.19	1.93
PH207_chr1	121800001	124800000	0.0345	0.7062	4.89	2.63
PH207_chr1	122100001	125100000	0.0313	0.7006	4.47	2.21
PH207_chr1	122400001	125400000	0.0385	0.7219	5.33	3.07
PH207_chr1	122700001	125700000	0.0337	0.7122	4.73	2.47
PH207_chr1	123000001	126000000	0.0295	0.7150	4.12	1.86
PH207_chr1	123300001	126300000	0.0319	0.7257	4.40	2.14
PH207_chr1	123600001	126600000	0.0337	0.7337	4.59	2.33
PH207_chr1	123900001	126900000	0.0340	0.7400	4.59	2.33
PH207_chr1	124200001	127200000	0.0373	0.7369	5.06	2.80
PH207_chr1	124500001	127500000	0.0375	0.7507	5.00	2.74
PH207_chr1	124800001	127800000	0.0308	0.7498	4.11	1.85
PH207_chr1	125100001	128100000	0.0425	0.7585	5.60	3.34
PH207_chr1	125400001	128400000	0.0353	0.7397	4.77	2.51
PH207_chr1	125700001	128700000	0.0378	0.7569	5.00	2.74
PH207_chr1	126000001	129000000	0.0378	0.7621	4.96	2.70
PH207_chr1	126300001	129300000	0.0410	0.7639	5.37	3.11
PH207_chr1	126600001	129600000	0.0304	0.7575	4.01	1.75
PH207_chr1	126900001	129900000	0.0347	0.7661	4.53	2.27
PH207_chr1	127200001	130200000	0.0336	0.7772	4.32	2.06
PH207_chr1	127500001	130500000	0.0352	0.7677	4.58	2.32
PH207_chr1	127800001	130800000	0.0394	0.7729	5.10	2.84
PH207_chr1	128100001	131100000	0.0317	0.7729	4.10	1.84
PH207_chr1	128400001	131400000	0.0349	0.7919	4.40	2.14
PH207_chr1	128700001	131700000	0.0323	0.7805	4.14	1.88
PH207_chr1	129000001	132000000	0.0323	0.7758	4.17	1.91
PH207_chr1	129300001	132300000	0.0323	0.7750	4.17	1.91
PH207_chr1	129600001	132600000	0.0347	0.7757	4.48	2.22
PH207_chr1	129900001	132900000	0.0279	0.7720	3.62	1.36
PH207_chr1	130200001	133200000	0.0258	0.7652	3.37	1.11
PH207_chr1	130500001	133500000	0.0279	0.7522	3.70	1.44
PH207_chr1	130800001	133800000	0.0243	0.7511	3.24	0.98
PH207_chr1	131100001	134100000	0.0204	0.7527	2.70	0.44
PH207_chr1	131400001	134400000	0.0189	0.7385	2.56	0.30
PH207_chr1	131700001	134700000	0.0319	0.7464	4.27	2.01
PH207_chr1	132000001	135000000	0.0388	0.7615	5.10	2.84
PH207_chr1	132300001	135300000	0.0357	0.7713	4.63	2.37
PH207_chr1	132600001	135600000	0.0333	0.7747	4.29	2.03
PH207_chr1	132900001	135900000	0.0387	0.7635	5.07	2.81
PH207_chr1	133200001	136200000	0.0383	0.7218	5.30	3.04
PH207_chr1	133500001	136500000	0.0415	0.7114	5.83	3.57
PH207_chr1	133800001	136800000	0.0394	0.7101	5.55	3.29
PH207_chr1	134100001	137100000	0.0394	0.7005	5.62	3.36
PH207_chr1	134400001	137400000	0.0409	0.7184	5.69	3.43
PH207_chr1	134700001	137700000	0.0304	0.7211	4.22	1.96
PH207_chr1	135000001	138000000	0.0262	0.7097	3.69	1.43
PH207_chr1	135300001	138300000	0.0360	0.7135	5.05	2.79
PH207_chr1	135600001	138600000	0.0360	0.7081	5.09	2.83
PH207_chr1	135900001	138900000	0.0461	0.7186	6.41	4.15
PH207_chr1	136200001	139200000	0.0440	0.7615	5.78	3.52
PH207_chr1	136500001	139500000	0.0401	0.7784	5.15	2.89
PH207_chr1	136800001	139800000	0.0432	0.7781	5.55	3.29
PH207_chr1	137100001	140100000	0.0524	0.7801	6.72	4.46
PH207_chr1	137400001	140400000	0.0663	0.7687	8.62	6.36
PH207_chr1	137700001	140700000	0.0667	0.7636	8.73	6.47
PH207_chr1	138000001	141000000	0.0640	0.7578	8.44	6.18
PH207_chr1	138300001	141300000	0.0516	0.7408	6.97	4.71
PH207_chr1	138600001	141600000	0.0576	0.7317	7.87	5.61
PH207_chr1	138900001	141900000	0.0453	0.7229	6.27	4.01
PH207_chr1	139200001	142200000	0.0570	0.7141	7.99	5.73
PH207_chr1	139500001	142500000	0.0613	0.7264	8.44	6.18
PH207_chr1	139800001	142800000	0.0632	0.7283	8.68	6.42
PH207_chr1	140100001	143100000	0.0564	0.7314	7.72	5.46
PH207_chr1	140400001	143400000	0.0425	0.7180	5.92	3.66
PH207_chr1	140700001	143700000	0.0424	0.7161	5.93	3.67
PH207_chr1	141000001	144000000	0.0456	0.7010	6.51	4.25
PH207_chr1	141300001	144300000	0.0506	0.6790	7.46	5.20
PH207_chr1	141600001	144600000	0.0521	0.7024	7.42	5.16
PH207_chr1	141900001	144900000	0.0602	0.7100	8.48	6.22
PH207_chr1	142200001	145200000	0.0485	0.7167	6.77	4.51
PH207_chr1	142500001	145500000	0.0469	0.7215	6.50	4.24
PH207_chr1	142800001	145800000	0.0444	0.7073	6.27	4.01
PH207_chr1	143100001	146100000	0.0463	0.7045	6.57	4.31
PH207_chr1	143400001	146400000	0.0503	0.7242	6.95	4.69
PH207_chr1	143700001	146700000	0.0475	0.7168	6.62	4.36
PH207_chr1	144000001	147000000	0.0539	0.7357	7.33	5.07
PH207_chr1	144300001	147300000	0.0539	0.7617	7.07	4.81
PH207_chr1	144600001	147600000	0.0497	0.7433	6.68	4.42
PH207_chr1	144900001	147900000	0.0384	0.7338	5.23	2.97
PH207_chr1	145200001	148200000	0.0384	0.7274	5.27	3.01
PH207_chr1	145500001	148500000	0.0319	0.7196	4.43	2.17
PH207_chr1	145800001	148800000	0.0294	0.7103	4.13	1.87
PH207_chr1	146100001	149100000	0.0294	0.7087	4.15	1.89
PH207_chr1	146400001	149400000	0.0222	0.6916	3.22	0.96
PH207_chr1	146700001	149700000	0.0222	0.6784	3.28	1.02
PH207_chr1	147000001	150000000	0.0165	0.6692	2.47	0.21
PH207_chr1	147300001	150300000	0.0179	0.6584	2.72	0.46
PH207_chr1	147600001	150600000	0.0147	0.6244	2.36	0.10
PH207_chr1	147900001	150900000	0.0147	0.6163	2.39	0.13
PH207_chr1	148200001	151200000	0.0193	0.6100	3.16	0.90
PH207_chr1	148500001	151500000	0.0217	0.5978	3.63	1.37
PH207_chr1	148800001	151800000	0.0256	0.6107	4.20	1.94
PH207_chr1	149100001	152100000	0.0254	0.6040	4.21	1.95
PH207_chr1	149400001	152400000	0.0254	0.6128	4.15	1.89
PH207_chr1	149700001	152700000	0.0288	0.6258	4.59	2.33
PH207_chr1	150000001	153000000	0.0328	0.6258	5.23	2.97
PH207_chr1	150300001	153300000	0.0342	0.6364	5.37	3.11
PH207_chr1	150600001	153600000	0.0342	0.6807	5.02	2.76
PH207_chr1	150900001	153900000	0.0367	0.7001	5.24	2.98
PH207_chr1	151200001	154200000	0.0321	0.6583	4.88	2.62
PH207_chr1	151500001	154500000	0.0297	0.5983	4.97	2.71
PH207_chr1	151800001	154800000	0.0258	0.5643	4.57	2.31
PH207_chr1	152100001	155100000	0.0240	0.5753	4.18	1.92
PH207_chr1	152400001	155400000	0.0328	0.5744	5.70	3.44
PH207_chr1	152700001	155700000	0.0319	0.5852	5.45	3.19
PH207_chr1	153000001	156000000	0.0240	0.5920	4.05	1.79
PH207_chr1	153300001	156300000	0.0162	0.5852	2.76	0.50
PH207_chr1	153600001	156600000	0.0184	0.5660	3.26	1.00
PH207_chr1	153900001	156900000	0.0159	0.5460	2.92	0.66
PH207_chr1	154200001	157200000	0.0159	0.5857	2.72	0.46
PH207_chr1	154500001	157500000	0.0159	0.6393	2.49	0.23
PH207_chr1	154800001	157800000	0.0159	0.6717	2.37	0.11
PH207_chr1	155100001	158100000	0.0165	0.6568	2.51	0.25
PH207_chr1	155400001	158400000	0.0144	0.6606	2.18	0
PH207_chr1	155700001	158700000	0.0204	0.6516	3.13	0.87
PH207_chr1	156000001	159000000	0.0235	0.6382	3.69	1.43
PH207_chr1	156300001	159300000	0.0235	0.6356	3.70	1.44
PH207_chr1	156600001	159600000	0.0239	0.6319	3.78	1.52
PH207_chr1	156900001	159900000	0.0239	0.6391	3.74	1.48
PH207_chr1	157200001	160200000	0.0239	0.6398	3.74	1.48
PH207_chr1	157500001	160500000	0.0271	0.6591	4.11	1.85
PH207_chr1	157800001	160800000	0.0383	0.6547	5.85	3.59
PH207_chr1	158100001	161100000	0.0385	0.6576	5.86	3.60
PH207_chr1	158400001	161400000	0.0350	0.6619	5.29	3.03
PH207_chr1	158700001	161700000	0.0266	0.6583	4.04	1.78
PH207_chr1	159000001	162000000	0.0234	0.6576	3.56	1.30
PH207_chr1	159300001	162300000	0.0283	0.6586	4.30	2.04
PH207_chr1	159600001	162600000	0.0282	0.6611	4.27	2.01
PH207_chr1	159900001	162900000	0.0309	0.6581	4.69	2.43
PH207_chr1	160200001	163200000	0.0309	0.6527	4.73	2.47
PH207_chr1	160500001	163500000	0.0358	0.6520	5.48	3.22
PH207_chr1	160800001	163800000	0.0301	0.6471	4.64	2.38
PH207_chr1	161100001	164100000	0.0268	0.6452	4.16	1.90
PH207_chr1	161400001	164400000	0.0237	0.6170	3.84	1.58
PH207_chr1	161700001	164700000	0.0261	0.6205	4.21	1.95
PH207_chr1	162000001	165000000	0.0427	0.6159	6.93	4.67
PH207_chr1	162300001	165300000	0.0401	0.5980	6.71	4.45
PH207_chr1	162600001	165600000	0.0389	0.5983	6.50	4.24
PH207_chr1	162900001	165900000	0.0362	0.5972	6.06	3.80
PH207_chr1	163200001	166200000	0.0362	0.6075	5.96	3.70
PH207_chr1	163500001	166500000	0.0325	0.6083	5.35	3.09
PH207_chr1	163800001	166800000	0.0270	0.6090	4.43	2.17
PH207_chr1	164100001	167100000	0.0327	0.6122	5.33	3.07
PH207_chr1	164400001	167400000	0.0327	0.6222	5.25	2.99
PH207_chr1	164700001	167700000	0.0327	0.6144	5.32	3.06
PH207_chr1	165000001	168000000	0.0161	0.6217	2.60	0.34
PH207_chr1	165300001	168300000	0.0162	0.6314	2.57	0.31
PH207_chr1	165600001	168600000	0.0196	0.6353	3.08	0.82
PH207_chr1	165900001	168900000	0.0198	0.6368	3.11	0.85
PH207_chr1	166200001	169200000	0.0265	0.6190	4.29	2.03
PH207_chr1	166500001	169500000	0.0310	0.6128	5.06	2.80
PH207_chr1	166800001	169800000	0.0310	0.6202	5.00	2.74
PH207_chr1	167100001	170100000	0.0253	0.6239	4.06	1.80
PH207_chr1	167400001	170400000	0.0337	0.6387	5.28	3.02
PH207_chr1	167700001	170700000	0.0362	0.6307	5.74	3.48
PH207_chr1	168000001	171000000	0.0409	0.6430	6.36	4.10
PH207_chr1	168300001	171300000	0.0409	0.6604	6.19	3.93
PH207_chr1	168600001	171600000	0.0363	0.6626	5.47	3.21
PH207_chr1	168900001	171900000	0.0360	0.6691	5.39	3.13
PH207_chr1	169200001	172200000	0.0359	0.6930	5.18	2.92
PH207_chr1	169500001	172500000	0.0337	0.6928	4.86	2.60
PH207_chr1	169800001	172800000	0.0361	0.6777	5.33	3.07
PH207_chr1	170100001	173100000	0.0385	0.6601	5.83	3.57
PH207_chr1	170400001	173400000	0.0300	0.6410	4.69	2.43
PH207_chr1	170700001	173700000	0.0251	0.6483	3.88	1.62
PH207_chr1	171000001	174000000	0.0237	0.6447	3.67	1.41
PH207_chr1	171300001	174300000	0.0236	0.6215	3.81	1.55
PH207_chr1	171600001	174600000	0.0281	0.6207	4.52	2.26
PH207_chr1	171900001	174900000	0.0318	0.6070	5.24	2.98
PH207_chr1	172200001	175200000	0.0252	0.5817	4.33	2.07
PH207_chr1	172500001	175500000	0.0204	0.5699	3.58	1.32
PH207_chr1	172800001	175800000	0.0234	0.5884	3.98	1.72
PH207_chr1	173100001	176100000	0.0216	0.6028	3.59	1.33
PH207_chr1	173400001	176400000	0.0244	0.5957	4.09	1.83
PH207_chr1	173700001	176700000	0.0252	0.5926	4.25	1.99
PH207_chr1	174000001	177000000	0.0220	0.5646	3.89	1.63
PH207_chr1	174300001	177300000	0.0217	0.5689	3.82	1.56
PH207_chr1	174600001	177600000	0.0205	0.5541	3.70	1.44
PH207_chr1	174900001	177900000	0.0266	0.5609	4.74	2.48
PH207_chr1	175200001	178200000	0.0285	0.5631	5.05	2.79
PH207_chr1	175500001	178500000	0.0305	0.5809	5.25	2.99
PH207_chr1	175800001	178800000	0.0249	0.5759	4.33	2.07
PH207_chr1	176100001	179100000	0.0244	0.5602	4.36	2.10
PH207_chr1	176400001	179400000	0.0249	0.5811	4.28	2.02
PH207_chr1	176700001	179700000	0.0265	0.5746	4.61	2.35
PH207_chr1	177000001	180000000	0.0283	0.5670	4.99	2.73
PH207_chr1	177300001	180300000	0.0313	0.5542	5.64	3.38
PH207_chr1	177600001	180600000	0.0281	0.5698	4.93	2.67
PH207_chr1	177900001	180900000	0.0283	0.5821	4.86	2.60
PH207_chr1	178200001	181200000	0.0296	0.5960	4.96	2.70
PH207_chr1	178500001	181500000	0.0258	0.5819	4.43	2.17
PH207_chr1	178800001	181800000	0.0274	0.5645	4.85	2.59
PH207_chr1	179100001	182100000	0.0309	0.5796	5.33	3.07
PH207_chr1	179400001	182400000	0.0310	0.5565	5.57	3.31
PH207_chr1	179700001	182700000	0.0364	0.5631	6.47	4.21
PH207_chr1	180000001	183000000	0.0346	0.5963	5.81	3.55
PH207_chr1	180300001	183300000	0.0355	0.6043	5.88	3.62
PH207_chr1	180600001	183600000	0.0399	0.5980	6.68	4.42
PH207_chr1	180900001	183900000	0.0342	0.5847	5.85	3.59
PH207_chr1	181200001	184200000	0.0310	0.5838	5.31	3.05
PH207_chr1	181500001	184500000	0.0310	0.5750	5.40	3.14
PH207_chr1	181800001	184800000	0.0319	0.5884	5.43	3.17
PH207_chr1	182100001	185100000	0.0284	0.5884	4.82	2.56
PH207_chr1	182400001	185400000	0.0251	0.6059	4.14	1.88
PH207_chr1	182700001	185700000	0.0197	0.5971	3.30	1.04
PH207_chr1	183000001	186000000	0.0221	0.5908	3.75	1.49
PH207_chr1	183300001	186300000	0.0160	0.5845	2.74	0.48
PH207_chr1	183600001	186600000	0.0156	0.5556	2.80	0.54
PH207_chr1	183900001	186900000	0.0113	0.4946	2.28	0.02
PH207_chr1	184200001	187200000	0.0113	0.4507	2.50	0.24
PH207_chr1	184500001	187500000	0.0113	0.4590	2.46	0.20
PH207_chr1	184800001	187800000	0.0202	0.4704	4.30	2.04
PH207_chr1	185100001	188100000	0.0333	0.4790	6.96	4.70
PH207_chr1	185400001	188400000	0.0370	0.4722	7.83	5.57
PH207_chr1	185700001	188700000	0.0433	0.4775	9.06	6.80
PH207_chr1	186000001	189000000	0.0408	0.4162	9.81	7.55
PH207_chr1	186300001	189300000	0.0408	0.3821	10.68	8.42
PH207_chr1	186600001	189600000	0.0369	0.3737	9.88	7.62
PH207_chr1	186900001	189900000	0.0521	0.4489	11.61	9.35
PH207_chr1	187200001	190200000	0.0521	0.4616	11.29	9.03
PH207_chr1	187500001	190500000	0.0521	0.4428	11.77	9.51
PH207_chr1	187800001	190800000	0.0407	0.4177	9.74	7.48
PH207_chr1	188100001	191100000	0.0276	0.3739	7.37	5.11
PH207_chr1	188400001	191400000	0.0240	0.3762	6.37	4.11
PH207_chr1	188700001	191700000	0.0152	0.3774	4.03	1.77
PH207_chr1	189000001	192000000	0.0184	0.4264	4.31	2.05
PH207_chr1	189300001	192300000	0.0184	0.4703	3.91	1.65
PH207_chr1	189600001	192600000	0.0184	0.4977	3.69	1.43
PH207_chr1	189900001	192900000	0.0032	0.4766	0.67	0
PH207_chr1	190200001	193200000	0.0078	0.5117	1.53	0
PH207_chr1	190500001	193500000	0.0096	0.5105	1.88	0
PH207_chr1	190800001	193800000	0.0096	0.5258	1.83	0
PH207_chr1	191100001	194100000	0.0096	0.5394	1.78	0
PH207_chr1	191400001	194400000	0.0118	0.5371	2.21	0
PH207_chr1	191700001	194700000	0.0118	0.5123	2.31	0.05
PH207_chr1	192000001	195000000	0.0107	0.5225	2.05	0
PH207_chr1	192300001	195300000	0.0108	0.5355	2.02	0
PH207_chr1	192600001	195600000	0.0117	0.5461	2.14	0
PH207_chr1	192900001	195900000	0.0117	0.5501	2.13	0
PH207_chr1	193200001	196200000	0.0071	0.5302	1.33	0
PH207_chr1	193500001	196500000	0.0081	0.5442	1.49	0
PH207_chr1	193800001	196800000	0.0081	0.5161	1.57	0
PH207_chr1	194100001	197100000	0.0081	0.5306	1.53	0
PH207_chr1	194400001	197400000	0.0067	0.5169	1.29	0
PH207_chr1	194700001	197700000	0.0067	0.5330	1.25	0
PH207_chr1	195000001	198000000	0.0046	0.5295	0.87	0
PH207_chr1	195300001	198300000	0.0045	0.5094	0.89	0
PH207_chr1	195600001	198600000	0.0036	0.5079	0.72	0
PH207_chr1	195900001	198900000	0.0061	0.4895	1.25	0
PH207_chr1	196200001	199200000	0.0086	0.4969	1.73	0
PH207_chr1	196500001	199500000	0.0084	0.4828	1.75	0
PH207_chr1	196800001	199800000	0.0084	0.5090	1.66	0
PH207_chr1	197100001	200100000	0.0116	0.5073	2.29	0.03
PH207_chr1	197400001	200400000	0.0151	0.5197	2.91	0.65
PH207_chr1	197700001	200700000	0.0151	0.5352	2.83	0.57
PH207_chr1	198000001	201000000	0.0151	0.5189	2.92	0.66
PH207_chr1	198300001	201300000	0.0151	0.5200	2.91	0.65
PH207_chr1	198600001	201600000	0.0168	0.5104	3.29	1.03
PH207_chr1	198900001	201900000	0.0143	0.5255	2.73	0.47
PH207_chr1	199200001	202200000	0.0119	0.5266	2.25	0
PH207_chr1	199500001	202500000	0.0092	0.5586	1.64	0
PH207_chr1	199800001	202800000	0.0092	0.5527	1.66	0
PH207_chr1	200100001	203100000	0.0091	0.5573	1.62	0
PH207_chr1	200400001	203400000	0.0047	0.5381	0.88	0
PH207_chr1	200700001	203700000	0.0047	0.5373	0.88	0
PH207_chr1	201000001	204000000	0.0094	0.5663	1.66	0
PH207_chr1	201300001	204300000	0.0118	0.5736	2.06	0
PH207_chr1	201600001	204600000	0.0102	0.5883	1.73	0
PH207_chr1	201900001	204900000	0.0127	0.5766	2.20	0
PH207_chr1	202200001	205200000	0.0176	0.5721	3.07	0.81
PH207_chr1	202500001	205500000	0.0212	0.5752	3.69	1.43
PH207_chr1	202800001	205800000	0.0212	0.5575	3.81	1.55
PH207_chr1	203100001	206100000	0.0181	0.5539	3.28	1.02
PH207_chr1	203400001	206400000	0.0261	0.5809	4.50	2.24
PH207_chr1	203700001	206700000	0.0261	0.5908	4.42	2.16
PH207_chr1	204000001	207000000	0.0215	0.5728	3.75	1.49
PH207_chr1	204300001	207300000	0.0190	0.5722	3.32	1.06
PH207_chr1	204600001	207600000	0.0190	0.5721	3.33	1.07
PH207_chr1	204900001	207900000	0.0212	0.5858	3.62	1.36
PH207_chr1	205200001	208200000	0.0232	0.5845	3.97	1.71
PH207_chr1	205500001	208500000	0.0205	0.5595	3.67	1.41
PH207_chr1	205800001	208800000	0.0251	0.5764	4.36	2.10
PH207_chr1	206100001	209100000	0.0251	0.5631	4.46	2.20
PH207_chr1	206400001	209400000	0.0172	0.5478	3.13	0.87
PH207_chr1	206700001	209700000	0.0172	0.5189	3.31	1.05
PH207_chr1	207000001	210000000	0.0255	0.5301	4.80	2.54
PH207_chr1	207300001	210300000	0.0288	0.5235	5.50	3.24
PH207_chr1	207600001	210600000	0.0288	0.5094	5.65	3.39
PH207_chr1	207900001	210900000	0.0282	0.4942	5.71	3.45
PH207_chr1	208200001	211200000	0.0245	0.4989	4.91	2.65
PH207_chr1	208500001	211500000	0.0235	0.5012	4.68	2.42
PH207_chr1	208800001	211800000	0.0216	0.4940	4.38	2.12
PH207_chr1	209100001	212100000	0.0216	0.4811	4.49	2.23
PH207_chr1	209400001	212400000	0.0216	0.4801	4.50	2.24
PH207_chr1	209700001	212700000	0.0216	0.5058	4.28	2.02
PH207_chr1	210000001	213000000	0.0175	0.5001	3.50	1.24
PH207_chr1	210300001	213300000	0.0166	0.5057	3.28	1.02
PH207_chr1	210600001	213600000	0.0190	0.5107	3.72	1.46
PH207_chr1	210900001	213900000	0.0166	0.5174	3.21	0.95
PH207_chr1	211200001	214200000	0.0178	0.5170	3.45	1.19
PH207_chr1	211500001	214500000	0.0178	0.5118	3.49	1.23
PH207_chr1	211800001	214800000	0.0172	0.5055	3.40	1.14
PH207_chr1	212100001	215100000	0.0240	0.5499	4.37	2.11
PH207_chr1	212400001	215400000	0.0293	0.5545	5.29	3.03
PH207_chr1	212700001	215700000	0.0318	0.5384	5.91	3.65
PH207_chr1	213000001	216000000	0.0276	0.5349	5.17	2.91
PH207_chr1	213300001	216300000	0.0270	0.5311	5.08	2.82
PH207_chr1	213600001	216600000	0.0246	0.5361	4.58	2.32
PH207_chr1	213900001	216900000	0.0267	0.5589	4.77	2.51
PH207_chr1	214200001	217200000	0.0239	0.5708	4.19	1.93
PH207_chr1	214500001	217500000	0.0255	0.5880	4.34	2.08
PH207_chr1	214800001	217800000	0.0234	0.5885	3.98	1.72
PH207_chr1	215100001	218100000	0.0166	0.5627	2.95	0.69
PH207_chr1	215400001	218400000	0.0113	0.5665	2.00	0
PH207_chr1	215700001	218700000	0.0088	0.5639	1.56	0
PH207_chr1	216000001	219000000	0.0106	0.5660	1.87	0
PH207_chr1	216300001	219300000	0.0088	0.5707	1.54	0
PH207_chr1	216600001	219600000	0.0088	0.5618	1.56	0
PH207_chr1	216900001	219900000	0.0050	0.5362	0.93	0
PH207_chr1	217200001	220200000	0.0065	0.5322	1.22	0
PH207_chr1	217500001	220500000	0.0067	0.5197	1.29	0
PH207_chr1	217800001	220800000	0.0099	0.5345	1.86	0
PH207_chr1	218100001	221100000	0.0099	0.5410	1.83	0
PH207_chr1	218400001	221400000	0.0186	0.5437	3.41	1.15
PH207_chr1	218700001	221700000	0.0203	0.5571	3.64	1.38
PH207_chr1	219000001	222000000	0.0185	0.5719	3.23	0.97
PH207_chr1	219300001	222300000	0.0215	0.5726	3.75	1.49
PH207_chr1	219600001	222600000	0.0283	0.5885	4.82	2.56
PH207_chr1	219900001	222900000	0.0319	0.6022	5.30	3.04
PH207_chr1	220200001	223200000	0.0288	0.5997	4.80	2.54
PH207_chr1	220500001	223500000	0.0300	0.6054	4.95	2.69
PH207_chr1	220800001	223800000	0.0292	0.6022	4.86	2.60
PH207_chr1	221100001	224100000	0.0292	0.6044	4.84	2.58
PH207_chr1	221400001	224400000	0.0238	0.6123	3.89	1.63
PH207_chr1	221700001	224700000	0.0221	0.6036	3.66	1.40
PH207_chr1	222000001	225000000	0.0246	0.5903	4.16	1.90
PH207_chr1	222300001	225300000	0.0247	0.5924	4.17	1.91
PH207_chr1	222600001	225600000	0.0191	0.5783	3.30	1.04
PH207_chr1	222900001	225900000	0.0155	0.5711	2.72	0.46
PH207_chr1	223200001	226200000	0.0202	0.5530	3.65	1.39
PH207_chr1	223500001	226500000	0.0171	0.5444	3.15	0.89
PH207_chr1	223800001	226800000	0.0166	0.5426	3.06	0.80
PH207_chr1	224100001	227100000	0.0190	0.5245	3.62	1.36
PH207_chr1	224400001	227400000	0.0158	0.5005	3.15	0.89
PH207_chr1	224700001	227700000	0.0196	0.4996	3.92	1.66
PH207_chr1	225000001	228000000	0.0171	0.4790	3.57	1.31
PH207_chr1	225300001	228300000	0.0140	0.4681	2.98	0.72
PH207_chr1	225600001	228600000	0.0127	0.4723	2.69	0.43
PH207_chr1	225900001	228900000	0.0127	0.4574	2.78	0.52
PH207_chr1	226200001	229200000	0.0081	0.4651	1.74	0
PH207_chr1	226500001	229500000	0.0110	0.4721	2.33	0.07
PH207_chr1	226800001	229800000	0.0090	0.4669	1.94	0
PH207_chr1	227100001	230100000	0.0067	0.4763	1.40	0
PH207_chr1	227400001	230400000	0.0098	0.4880	2.01	0
PH207_chr1	227700001	230700000	0.0081	0.4722	1.72	0
PH207_chr1	228000001	231000000	0.0081	0.4926	1.64	0
PH207_chr1	228300001	231300000	0.0081	0.4998	1.62	0
PH207_chr1	228600001	231600000	0.0106	0.5069	2.08	0
PH207_chr1	228900001	231900000	0.0130	0.5273	2.47	0.21
PH207_chr1	229200001	232200000	0.0130	0.5247	2.48	0.22
PH207_chr1	229500001	232500000	0.0101	0.5178	1.96	0
PH207_chr1	229800001	232800000	0.0172	0.5309	3.24	0.98
PH207_chr1	230100001	233100000	0.0218	0.5315	4.10	1.84
PH207_chr1	230400001	233400000	0.0187	0.5258	3.55	1.29
PH207_chr1	230700001	233700000	0.0166	0.5175	3.21	0.95
PH207_chr1	231000001	234000000	0.0166	0.5175	3.21	0.95
PH207_chr1	231300001	234300000	0.0191	0.5147	3.71	1.45
PH207_chr1	231600001	234600000	0.0166	0.4849	3.43	1.17
PH207_chr1	231900001	234900000	0.0172	0.4915	3.50	1.24
PH207_chr1	232200001	235200000	0.0172	0.4784	3.59	1.33
PH207_chr1	232500001	235500000	0.0197	0.4831	4.08	1.82
PH207_chr1	232800001	235800000	0.0126	0.4803	2.63	0.37
PH207_chr1	233100001	236100000	0.0116	0.4881	2.37	0.11
PH207_chr1	233400001	236400000	0.0174	0.5087	3.42	1.16
PH207_chr1	233700001	236700000	0.0174	0.5388	3.22	0.96
PH207_chr1	234000001	237000000	0.0174	0.5311	3.27	1.01
PH207_chr1	234300001	237300000	0.0149	0.5289	2.82	0.56
PH207_chr1	234600001	237600000	0.0149	0.5513	2.71	0.45
PH207_chr1	234900001	237900000	0.0119	0.5564	2.13	0
PH207_chr1	235200001	238200000	0.0151	0.5748	2.62	0.36
PH207_chr1	235500001	238500000	0.0126	0.5702	2.21	0
PH207_chr1	235800001	238800000	0.0150	0.5563	2.70	0.44
PH207_chr1	236100001	239100000	0.0115	0.5369	2.14	0
PH207_chr1	236400001	239400000	0.0057	0.5165	1.09	0
PH207_chr1	236700001	239700000	0.0057	0.5024	1.13	0
PH207_chr1	237000001	240000000	0.0073	0.5024	1.46	0
PH207_chr1	237300001	240300000	0.0111	0.4974	2.23	0
PH207_chr1	237600001	240600000	0.0130	0.4930	2.63	0.37
PH207_chr1	237900001	240900000	0.0130	0.4825	2.69	0.43
PH207_chr1	238200001	241200000	0.0137	0.4832	2.83	0.57
PH207_chr1	238500001	241500000	0.0137	0.5073	2.69	0.43
PH207_chr1	238800001	241800000	0.0112	0.5168	2.17	0
PH207_chr1	239100001	242100000	0.0112	0.5210	2.15	0
PH207_chr1	239400001	242400000	0.0137	0.5304	2.58	0.32
PH207_chr1	239700001	242700000	0.0217	0.5457	3.98	1.72
PH207_chr1	240000001	243000000	0.0244	0.5590	4.36	2.10
PH207_chr1	240300001	243300000	0.0206	0.5591	3.68	1.42
PH207_chr1	240600001	243600000	0.0219	0.5814	3.76	1.50
PH207_chr1	240900001	243900000	0.0219	0.5689	3.85	1.59
PH207_chr1	241200001	244200000	0.0198	0.5671	3.49	1.23
PH207_chr1	241500001	244500000	0.0198	0.5536	3.58	1.32
PH207_chr1	241800001	244800000	0.0241	0.5433	4.43	2.17
PH207_chr1	242100001	245100000	0.0273	0.5542	4.92	2.66
PH207_chr1	242400001	245400000	0.0279	0.5527	5.04	2.78
PH207_chr1	242700001	245700000	0.0222	0.5565	3.98	1.72
PH207_chr1	243000001	246000000	0.0178	0.5357	3.32	1.06
PH207_chr1	243300001	246300000	0.0178	0.5500	3.24	0.98
PH207_chr1	243600001	246600000	0.0201	0.5311	3.79	1.53
PH207_chr1	243900001	246900000	0.0201	0.5375	3.74	1.48
PH207_chr1	244200001	247200000	0.0183	0.5504	3.33	1.07
PH207_chr1	244500001	247500000	0.0200	0.5458	3.67	1.41
PH207_chr1	244800001	247800000	0.0189	0.5688	3.33	1.07
PH207_chr1	245100001	248100000	0.0206	0.5754	3.58	1.32
PH207_chr1	245400001	248400000	0.0232	0.5891	3.95	1.69
PH207_chr1	245700001	248700000	0.0209	0.5799	3.60	1.34
PH207_chr1	246000001	249000000	0.0209	0.5925	3.53	1.27
PH207_chr1	246300001	249300000	0.0209	0.5843	3.58	1.32
PH207_chr1	246600001	249600000	0.0179	0.5754	3.12	0.86
PH207_chr1	246900001	249900000	0.0228	0.5795	3.93	1.67
PH207_chr1	247200001	250200000	0.0268	0.5766	4.65	2.39
PH207_chr1	247500001	250500000	0.0250	0.5639	4.44	2.18
PH207_chr1	247800001	250800000	0.0259	0.5549	4.66	2.40
PH207_chr1	248100001	251100000	0.0247	0.5572	4.42	2.16
PH207_chr1	248400001	251400000	0.0190	0.5478	3.47	1.21
PH207_chr1	248700001	251700000	0.0190	0.5563	3.42	1.16
PH207_chr1	249000001	252000000	0.0235	0.5414	4.34	2.08
PH207_chr1	249300001	252300000	0.0235	0.5438	4.32	2.06
PH207_chr1	249600001	252600000	0.0210	0.5432	3.87	1.61
PH207_chr1	249900001	252900000	0.0162	0.5381	3.01	0.75
PH207_chr1	250200001	253200000	0.0122	0.5209	2.34	0.08
PH207_chr1	250500001	253500000	0.0171	0.5484	3.12	0.86
PH207_chr1	250800001	253800000	0.0131	0.5454	2.40	0.14
PH207_chr1	251100001	254100000	0.0100	0.5427	1.85	0
PH207_chr1	251400001	254400000	0.0146	0.5365	2.72	0.46
PH207_chr1	251700001	254700000	0.0166	0.5158	3.23	0.97
PH207_chr1	252000001	255000000	0.0121	0.5318	2.28	0.02
PH207_chr1	252300001	255300000	0.0121	0.5381	2.26	-0.00
PH207_chr1	252600001	255600000	0.0146	0.5549	2.64	0.38
PH207_chr1	252900001	255900000	0.0199	0.5635	3.53	1.27
PH207_chr1	253200001	256200000	0.0277	0.5743	4.82	2.56
PH207_chr1	253500001	256500000	0.0228	0.5655	4.02	1.76
PH207_chr1	253800001	256800000	0.0275	0.5554	4.94	2.68
PH207_chr1	254100001	257100000	0.0268	0.5427	4.95	2.69
PH207_chr1	254400001	257400000	0.0223	0.5351	4.16	1.90
PH207_chr1	254700001	257700000	0.0202	0.5370	3.77	1.51
PH207_chr1	255000001	258000000	0.0260	0.5311	4.90	2.64
PH207_chr1	255300001	258300000	0.0284	0.5198	5.47	3.21
PH207_chr1	255600001	258600000	0.0291	0.5041	5.78	3.52
PH207_chr1	255900001	258900000	0.0278	0.5006	5.55	3.29
PH207_chr1	256200001	259200000	0.0200	0.4971	4.03	1.77
PH207_chr1	256500001	259500000	0.0200	0.4929	4.07	1.81
PH207_chr1	256800001	259800000	0.0217	0.5105	4.24	1.98
PH207_chr1	257100001	260100000	0.0217	0.5122	4.23	1.97
PH207_chr1	257400001	260400000	0.0237	0.5101	4.65	2.39
PH207_chr1	257700001	260700000	0.0237	0.5176	4.58	2.32
PH207_chr1	258000001	261000000	0.0220	0.5173	4.26	2.00
PH207_chr1	258300001	261300000	0.0197	0.5079	3.87	1.61
PH207_chr1	258600001	261600000	0.0190	0.4942	3.84	1.58
PH207_chr1	258900001	261900000	0.0150	0.4589	3.27	1.01
PH207_chr1	259200001	262200000	0.0150	0.4457	3.37	1.11
PH207_chr1	259500001	262500000	0.0150	0.4354	3.45	1.19
PH207_chr1	259800001	262800000	0.0087	0.4316	2.01	0
PH207_chr1	260100001	263100000	0.0106	0.4357	2.43	0.17
PH207_chr1	260400001	263400000	0.0114	0.4379	2.60	0.34
PH207_chr1	260700001	263700000	0.0114	0.4417	2.58	0.32
PH207_chr1	261000001	264000000	0.0147	0.4409	3.32	1.06
PH207_chr1	261300001	264300000	0.0147	0.4558	3.22	0.96
PH207_chr1	261600001	264600000	0.0147	0.4848	3.03	0.77
PH207_chr1	261900001	264900000	0.0147	0.5147	2.85	0.59
PH207_chr1	262200001	265200000	0.0242	0.5424	4.47	2.21
PH207_chr1	262500001	265500000	0.0242	0.5366	4.52	2.26
PH207_chr1	262800001	265800000	0.0274	0.5324	5.16	2.90
PH207_chr1	263100001	266100000	0.0255	0.5305	4.81	2.55
PH207_chr1	263400001	266400000	0.0248	0.5289	4.70	2.44
PH207_chr1	263700001	266700000	0.0273	0.5223	5.23	2.97
PH207_chr1	264000001	267000000	0.0199	0.5166	3.85	1.59
PH207_chr1	264300001	267300000	0.0230	0.5168	4.45	2.19
PH207_chr1	264600001	267600000	0.0235	0.5047	4.65	2.39
PH207_chr1	264900001	267900000	0.0235	0.5003	4.69	2.43
PH207_chr1	265200001	268200000	0.0139	0.4827	2.88	0.62
PH207_chr1	265500001	268500000	0.0145	0.4969	2.92	0.66
PH207_chr1	265800001	268800000	0.0159	0.4834	3.28	1.02
PH207_chr1	266100001	269100000	0.0183	0.4800	3.81	1.55
PH207_chr1	266400001	269400000	0.0161	0.4662	3.46	1.20
PH207_chr1	266700001	269700000	0.0157	0.4813	3.27	1.01
PH207_chr1	267000001	270000000	0.0157	0.4997	3.14	0.88
PH207_chr1	267300001	270300000	0.0126	0.5061	2.49	0.23
PH207_chr1	267600001	270600000	0.0096	0.5078	1.90	0
PH207_chr1	267900001	270900000	0.0146	0.5104	2.85	0.59
PH207_chr1	268200001	271200000	0.0146	0.5158	2.82	0.56
PH207_chr1	268500001	271500000	0.0140	0.4917	2.84	0.58
PH207_chr1	268800001	271800000	0.0094	0.5013	1.87	0
PH207_chr1	269100001	272100000	0.0095	0.4959	1.91	0
PH207_chr1	269400001	272400000	0.0113	0.5073	2.23	0
PH207_chr1	269700001	272700000	0.0148	0.5031	2.94	0.68
PH207_chr1	270000001	273000000	0.0180	0.5056	3.56	1.30
PH207_chr1	270300001	273300000	0.0226	0.4981	4.54	2.28
PH207_chr1	270600001	273600000	0.0275	0.4974	5.52	3.26
PH207_chr1	270900001	273900000	0.0250	0.5045	4.96	2.70
PH207_chr1	271200001	274200000	0.0250	0.4811	5.20	2.94
PH207_chr1	271500001	274500000	0.0250	0.4996	5.01	2.75
PH207_chr1	271800001	274800000	0.0269	0.5089	5.29	3.03
PH207_chr1	272100001	275100000	0.0244	0.5205	4.70	2.44
PH207_chr1	272400001	275400000	0.0226	0.5183	4.35	2.09
PH207_chr1	272700001	275700000	0.0201	0.5127	3.93	1.67
PH207_chr1	273000001	276000000	0.0193	0.4932	3.91	1.65
PH207_chr1	273300001	276300000	0.0146	0.4763	3.07	0.81
PH207_chr1	273600001	276600000	0.0098	0.4735	2.07	0
PH207_chr1	273900001	276900000	0.0120	0.4722	2.54	0.28
PH207_chr1	274200001	277200000	0.0120	0.4873	2.46	0.20
PH207_chr1	274500001	277500000	0.0152	0.4923	3.08	0.82
PH207_chr1	274800001	277800000	0.0133	0.4710	2.82	0.56
PH207_chr1	275100001	278100000	0.0133	0.4614	2.88	0.62
PH207_chr1	275400001	278400000	0.0133	0.4839	2.75	0.49
PH207_chr1	275700001	278700000	0.0133	0.4696	2.83	0.57
PH207_chr1	276000001	279000000	0.0110	0.4655	2.36	0.10
PH207_chr1	276300001	279300000	0.0116	0.4762	2.43	0.17
PH207_chr1	276600001	279600000	0.0140	0.4773	2.94	0.68
PH207_chr1	276900001	279900000	0.0117	0.4736	2.47	0.21
PH207_chr1	277200001	280200000	0.0117	0.4947	2.37	0.11
PH207_chr1	277500001	280500000	0.0103	0.4857	2.12	0
PH207_chr1	277800001	280800000	0.0128	0.5090	2.51	0.25
PH207_chr1	278100001	281100000	0.0128	0.5133	2.49	0.23
PH207_chr1	278400001	281400000	0.0128	0.4887	2.61	0.35
PH207_chr1	278700001	281700000	0.0097	0.4945	1.96	0
PH207_chr1	279000001	282000000	0.0131	0.5056	2.59	0.33
PH207_chr1	279300001	282300000	0.0125	0.5068	2.47	0.21
PH207_chr1	279600001	282600000	0.0100	0.4894	2.05	0
PH207_chr1	279900001	282900000	0.0109	0.4922	2.20	0
PH207_chr1	280200001	283200000	0.0124	0.4672	2.66	0.40
PH207_chr1	280500001	283500000	0.0107	0.4665	2.29	0.03
PH207_chr1	280800001	283800000	0.0082	0.4475	1.83	0
PH207_chr1	281100001	284100000	0.0082	0.4406	1.86	0
PH207_chr1	281400001	284400000	0.0106	0.4417	2.41	0.15
PH207_chr1	281700001	284700000	0.0106	0.4353	2.45	0.19
PH207_chr1	282000001	285000000	0.0073	0.4266	1.70	0
PH207_chr1	282300001	285300000	0.0072	0.4309	1.68	0
PH207_chr1	282600001	285600000	0.0072	0.4512	1.60	0
PH207_chr1	282900001	285900000	0.0087	0.4508	1.94	0
PH207_chr1	283200001	286200000	0.0071	0.4611	1.55	0
PH207_chr1	283500001	286500000	0.0071	0.4682	1.53	0
PH207_chr1	283800001	286800000	0.0096	0.4425	2.17	0
PH207_chr1	284100001	287100000	0.0153	0.4617	3.31	1.05
PH207_chr1	284400001	287400000	0.0141	0.4855	2.90	0.64
PH207_chr1	284700001	287700000	0.0141	0.4917	2.87	0.61
PH207_chr1	285000001	288000000	0.0147	0.5032	2.93	0.67
PH207_chr1	285300001	288300000	0.0154	0.4931	3.12	0.86
PH207_chr1	285600001	288600000	0.0154	0.4882	3.15	0.89
PH207_chr1	285900001	288900000	0.0125	0.4828	2.58	0.32
PH207_chr1	286200001	289200000	0.0149	0.4860	3.07	0.81
PH207_chr1	286500001	289500000	0.0149	0.4729	3.16	0.90
PH207_chr1	286800001	289800000	0.0139	0.5075	2.75	0.49
PH207_chr1	287100001	290100000	0.0156	0.4926	3.16	0.90
PH207_chr1	287400001	290400000	0.0143	0.4659	3.07	0.81
PH207_chr1	287700001	290700000	0.0163	0.4596	3.56	1.30
PH207_chr1	288000001	291000000	0.0157	0.4495	3.49	1.23
PH207_chr1	288300001	291300000	0.0167	0.4559	3.67	1.41
PH207_chr1	288600001	291600000	0.0202	0.4539	4.45	2.19
PH207_chr1	288900001	291900000	0.0256	0.4496	5.69	3.43
PH207_chr1	289200001	292200000	0.0231	0.4333	5.33	3.07
PH207_chr1	289500001	292500000	0.0231	0.4446	5.20	2.94
PH207_chr1	289800001	292800000	0.0244	0.4427	5.51	3.25
PH207_chr1	290100001	293100000	0.0171	0.4240	4.03	1.77
PH207_chr1	290400001	293400000	0.0200	0.4396	4.54	2.28
PH207_chr1	290700001	293700000	0.0179	0.4472	4.01	1.75
PH207_chr1	291000001	294000000	0.0179	0.4551	3.94	1.68
PH207_chr1	291300001	294300000	0.0205	0.4539	4.53	2.27
PH207_chr1	291600001	294600000	0.0171	0.4622	3.70	1.44
PH207_chr1	291900001	294900000	0.0099	0.4622	2.14	0
PH207_chr1	292200001	295200000	0.0116	0.4692	2.48	0.22
PH207_chr1	292500001	295500000	0.0116	0.4624	2.51	0.25
PH207_chr1	292800001	295800000	0.0121	0.4650	2.60	0.34
PH207_chr1	293100001	296100000	0.0121	0.4843	2.49	0.23
PH207_chr1	293400001	296400000	0.0092	0.4708	1.96	0
PH207_chr1	293700001	296700000	0.0092	0.4631	1.99	0
PH207_chr1	294000001	297000000	0.0092	0.4471	2.06	0
PH207_chr1	294300001	297300000	0.0049	0.4327	1.14	0
PH207_chr1	294600001	297600000	0.0049	0.4328	1.14	0
PH207_chr1	294900001	297900000	0.0074	0.4382	1.69	0
PH207_chr1	295200001	298200000	0.0113	0.4515	2.50	0.24
PH207_chr1	295500001	298500000	0.0113	0.4515	2.50	0.24
PH207_chr1	295800001	298800000	0.0081	0.4395	1.84	0
PH207_chr1	296100001	299100000	0.0113	0.4414	2.57	0.31
PH207_chr1	296400001	299400000	0.0113	0.4520	2.50	0.24
PH207_chr1	296700001	299700000	0.0113	0.4467	2.53	0.27
PH207_chr1	297000001	300000000	0.0113	0.4507	2.51	0.25
PH207_chr1	297300001	300300000	0.0113	0.4665	2.43	0.17
PH207_chr1	297600001	300600000	0.0113	0.4732	2.39	0.13
PH207_chr1	297900001	300900000	0.0089	0.4634	1.91	0
PH207_chr1	298200001	301200000	0.0032	0.4547	0.71	0
PH207_chr1	298500001	301500000	0.0058	0.4734	1.22	0
PH207_chr1	298800001	301800000	0.0058	0.4746	1.22	0
PH207_chr1	299100001	302100000	0.0038	0.4751	0.81	0
PH207_chr1	299400001	302400000	0.0038	0.4715	0.81	0
PH207_chr1	299700001	302700000	0.0095	0.4954	1.92	0
PH207_chr1	300000001	302956453	0.0128	0.5161	2.44	0.18
PH207_chr10	1	3000000	0.0184	0.4090	4.51	2.25
PH207_chr10	300001	3300000	0.0162	0.4144	3.90	1.64
PH207_chr10	600001	3600000	0.0189	0.4182	4.51	2.25
PH207_chr10	900001	3900000	0.0189	0.4310	4.38	2.12
PH207_chr10	1200001	4200000	0.0162	0.4149	3.92	1.66
PH207_chr10	1500001	4500000	0.0148	0.4194	3.53	1.27
PH207_chr10	1800001	4800000	0.0148	0.3989	3.71	1.45
PH207_chr10	2100001	5100000	0.0108	0.3943	2.74	0.48
PH207_chr10	2400001	5400000	0.0108	0.3623	2.98	0.72
PH207_chr10	2700001	5700000	0.0091	0.3481	2.61	0.35
PH207_chr10	3000001	6000000	0.0039	0.3575	1.10	0
PH207_chr10	3300001	6300000	0.0079	0.3637	2.16	0
PH207_chr10	3600001	6600000	0.0051	0.3779	1.36	0
PH207_chr10	3900001	6900000	0.0051	0.3830	1.34	0
PH207_chr10	4200001	7200000	0.0051	0.3947	1.30	0
PH207_chr10	4500001	7500000	0.0080	0.3867	2.08	0
PH207_chr10	4800001	7800000	0.0115	0.4322	2.65	0.39
PH207_chr10	5100001	8100000	0.0115	0.4566	2.51	0.25
PH207_chr10	5400001	8400000	0.0115	0.4674	2.45	0.19
PH207_chr10	5700001	8700000	0.0115	0.4535	2.53	0.27
PH207_chr10	6000001	9000000	0.0115	0.4771	2.40	0.14
PH207_chr10	6300001	9300000	0.0075	0.4863	1.55	0
PH207_chr10	6600001	9600000	0.0075	0.4816	1.56	0
PH207_chr10	6900001	9900000	0.0105	0.4895	2.15	0
PH207_chr10	7200001	10200000	0.0105	0.4965	2.12	0
PH207_chr10	7500001	10500000	0.0103	0.5053	2.03	0
PH207_chr10	7800001	10800000	0.0069	0.4910	1.40	0
PH207_chr10	8100001	11100000	0.0099	0.4852	2.04	0
PH207_chr10	8400001	11400000	0.0179	0.5010	3.56	1.30
PH207_chr10	8700001	11700000	0.0179	0.5297	3.37	1.11
PH207_chr10	9000001	12000000	0.0203	0.5076	3.99	1.73
PH207_chr10	9300001	12300000	0.0203	0.5023	4.03	1.77
PH207_chr10	9600001	12600000	0.0209	0.5122	4.07	1.81
PH207_chr10	9900001	12900000	0.0225	0.5195	4.34	2.08
PH207_chr10	10200001	13200000	0.0311	0.5244	5.92	3.66
PH207_chr10	10500001	13500000	0.0296	0.5469	5.41	3.15
PH207_chr10	10800001	13800000	0.0329	0.5679	5.79	3.53
PH207_chr10	11100001	14100000	0.0298	0.5747	5.19	2.93
PH207_chr10	11400001	14400000	0.0248	0.5846	4.25	1.99
PH207_chr10	11700001	14700000	0.0292	0.5867	4.97	2.71
PH207_chr10	12000001	15000000	0.0268	0.6102	4.38	2.12
PH207_chr10	12300001	15300000	0.0268	0.6190	4.32	2.06
PH207_chr10	12600001	15600000	0.0261	0.6349	4.12	1.86
PH207_chr10	12900001	15900000	0.0266	0.6361	4.18	1.92
PH207_chr10	13200001	16200000	0.0210	0.6425	3.27	1.01
PH207_chr10	13500001	16500000	0.0219	0.6416	3.41	1.15
PH207_chr10	13800001	16800000	0.0210	0.6287	3.35	1.09
PH207_chr10	14100001	17100000	0.0210	0.6357	3.31	1.05
PH207_chr10	14400001	17400000	0.0246	0.6358	3.87	1.61
PH207_chr10	14700001	17700000	0.0203	0.6365	3.18	0.92
PH207_chr10	15000001	18000000	0.0237	0.6391	3.71	1.45
PH207_chr10	15300001	18300000	0.0257	0.6538	3.93	1.67
PH207_chr10	15600001	18600000	0.0273	0.6547	4.17	1.91
PH207_chr10	15900001	18900000	0.0221	0.6367	3.48	1.22
PH207_chr10	16200001	19200000	0.0192	0.6291	3.05	0.79
PH207_chr10	16500001	19500000	0.0160	0.6289	2.54	0.28
PH207_chr10	16800001	19800000	0.0135	0.6347	2.13	0
PH207_chr10	17100001	20100000	0.0135	0.6139	2.20	0
PH207_chr10	17400001	20400000	0.0095	0.6207	1.53	0
PH207_chr10	17700001	20700000	0.0122	0.6226	1.95	0
PH207_chr10	18000001	21000000	0.0151	0.6013	2.52	0.26
PH207_chr10	18300001	21300000	0.0188	0.5977	3.14	0.88
PH207_chr10	18600001	21600000	0.0193	0.5851	3.30	1.04
PH207_chr10	18900001	21900000	0.0221	0.5899	3.74	1.48
PH207_chr10	19200001	22200000	0.0221	0.5933	3.72	1.46
PH207_chr10	19500001	22500000	0.0246	0.5882	4.18	1.92
PH207_chr10	19800001	22800000	0.0246	0.5685	4.32	2.06
PH207_chr10	20100001	23100000	0.0276	0.5610	4.93	2.67
PH207_chr10	20400001	23400000	0.0327	0.5732	5.71	3.45
PH207_chr10	20700001	23700000	0.0380	0.5706	6.66	4.40
PH207_chr10	21000001	24000000	0.0347	0.5952	5.83	3.57
PH207_chr10	21300001	24300000	0.0322	0.6080	5.30	3.04
PH207_chr10	21600001	24600000	0.0301	0.6045	4.99	2.73
PH207_chr10	21900001	24900000	0.0307	0.6063	5.06	2.80
PH207_chr10	22200001	25200000	0.0339	0.6090	5.56	3.30
PH207_chr10	22500001	25500000	0.0314	0.6056	5.18	2.92
PH207_chr10	22800001	25800000	0.0314	0.6144	5.11	2.85
PH207_chr10	23100001	26100000	0.0308	0.6239	4.94	2.68
PH207_chr10	23400001	26400000	0.0308	0.6169	5.00	2.74
PH207_chr10	23700001	26700000	0.0305	0.6280	4.86	2.60
PH207_chr10	24000001	27000000	0.0298	0.6216	4.79	2.53
PH207_chr10	24300001	27300000	0.0316	0.6199	5.10	2.84
PH207_chr10	24600001	27600000	0.0316	0.6355	4.97	2.71
PH207_chr10	24900001	27900000	0.0333	0.6474	5.14	2.88
PH207_chr10	25200001	28200000	0.0356	0.6521	5.46	3.20
PH207_chr10	25500001	28500000	0.0371	0.6510	5.69	3.43
PH207_chr10	25800001	28800000	0.0371	0.6664	5.56	3.30
PH207_chr10	26100001	29100000	0.0345	0.6701	5.15	2.89
PH207_chr10	26400001	29400000	0.0269	0.6837	3.94	1.68
PH207_chr10	26700001	29700000	0.0275	0.6885	3.99	1.73
PH207_chr10	27000001	30000000	0.0251	0.6950	3.61	1.35
PH207_chr10	27300001	30300000	0.0226	0.6910	3.27	1.01
PH207_chr10	27600001	30600000	0.0276	0.6879	4.01	1.75
PH207_chr10	27900001	30900000	0.0226	0.6897	3.28	1.02
PH207_chr10	28200001	31200000	0.0233	0.6994	3.33	1.07
PH207_chr10	28500001	31500000	0.0218	0.7218	3.03	0.77
PH207_chr10	28800001	31800000	0.0274	0.7292	3.76	1.50
PH207_chr10	29100001	32100000	0.0298	0.7500	3.97	1.71
PH207_chr10	29400001	32400000	0.0298	0.7459	3.99	1.73
PH207_chr10	29700001	32700000	0.0241	0.7413	3.25	0.99
PH207_chr10	30000001	33000000	0.0269	0.7454	3.61	1.35
PH207_chr10	30300001	33300000	0.0244	0.7376	3.31	1.05
PH207_chr10	30600001	33600000	0.0226	0.7362	3.07	0.81
PH207_chr10	30900001	33900000	0.0226	0.7444	3.04	0.78
PH207_chr10	31200001	34200000	0.0184	0.7328	2.51	0.25
PH207_chr10	31500001	34500000	0.0184	0.7151	2.58	0.32
PH207_chr10	31800001	34800000	0.0128	0.7141	1.80	0
PH207_chr10	32100001	35100000	0.0212	0.7191	2.95	0.69
PH207_chr10	32400001	35400000	0.0264	0.7153	3.68	1.42
PH207_chr10	32700001	35700000	0.0256	0.7120	3.59	1.33
PH207_chr10	33000001	36000000	0.0277	0.7145	3.88	1.62
PH207_chr10	33300001	36300000	0.0291	0.7196	4.04	1.78
PH207_chr10	33600001	36600000	0.0312	0.7352	4.25	1.99
PH207_chr10	33900001	36900000	0.0381	0.7302	5.22	2.96
PH207_chr10	34200001	37200000	0.0397	0.7328	5.42	3.16
PH207_chr10	34500001	37500000	0.0429	0.7425	5.78	3.52
PH207_chr10	34800001	37800000	0.0454	0.7494	6.06	3.80
PH207_chr10	35100001	38100000	0.0403	0.7437	5.42	3.16
PH207_chr10	35400001	38400000	0.0399	0.7493	5.32	3.06
PH207_chr10	35700001	38700000	0.0382	0.7458	5.12	2.86
PH207_chr10	36000001	39000000	0.0357	0.7527	4.75	2.49
PH207_chr10	36300001	39300000	0.0401	0.7566	5.30	3.04
PH207_chr10	36600001	39600000	0.0416	0.7583	5.49	3.23
PH207_chr10	36900001	39900000	0.0347	0.7492	4.63	2.37
PH207_chr10	37200001	40200000	0.0394	0.7637	5.16	2.90
PH207_chr10	37500001	40500000	0.0414	0.7646	5.41	3.15
PH207_chr10	37800001	40800000	0.0407	0.7558	5.39	3.13
PH207_chr10	38100001	41100000	0.0389	0.7650	5.09	2.83
PH207_chr10	38400001	41400000	0.0343	0.7679	4.46	2.20
PH207_chr10	38700001	41700000	0.0367	0.7785	4.72	2.46
PH207_chr10	39000001	42000000	0.0343	0.7785	4.40	2.14
PH207_chr10	39300001	42300000	0.0317	0.7780	4.07	1.81
PH207_chr10	39600001	42600000	0.0280	0.7861	3.56	1.30
PH207_chr10	39900001	42900000	0.0314	0.8054	3.90	1.64
PH207_chr10	40200001	43200000	0.0299	0.7982	3.75	1.49
PH207_chr10	40500001	43500000	0.0273	0.8029	3.39	1.13
PH207_chr10	40800001	43800000	0.0279	0.8066	3.46	1.20
PH207_chr10	41100001	44100000	0.0241	0.7991	3.01	0.75
PH207_chr10	41400001	44400000	0.0297	0.7644	3.88	1.62
PH207_chr10	41700001	44700000	0.0272	0.6894	3.95	1.69
PH207_chr10	42000001	45000000	0.0272	0.6679	4.07	1.81
PH207_chr10	42300001	45300000	0.0297	0.6722	4.41	2.15
PH207_chr10	42600001	45600000	0.0310	0.6648	4.67	2.41
PH207_chr10	42900001	45900000	0.0301	0.6590	4.57	2.31
PH207_chr10	43200001	46200000	0.0284	0.6585	4.32	2.06
PH207_chr10	43500001	46500000	0.0322	0.6629	4.86	2.60
PH207_chr10	43800001	46800000	0.0354	0.6641	5.32	3.06
PH207_chr10	44100001	47100000	0.0400	0.6584	6.08	3.82
PH207_chr10	44400001	47400000	0.0344	0.6810	5.05	2.79
PH207_chr10	44700001	47700000	0.0344	0.7569	4.55	2.29
PH207_chr10	45000001	48000000	0.0391	0.7864	4.97	2.71
PH207_chr10	45300001	48300000	0.0421	0.7871	5.35	3.09
PH207_chr10	45600001	48600000	0.0432	0.7703	5.61	3.35
PH207_chr10	45900001	48900000	0.0430	0.7690	5.60	3.34
PH207_chr10	46200001	49200000	0.0432	0.7750	5.58	3.32
PH207_chr10	46500001	49500000	0.0418	0.7598	5.50	3.24
PH207_chr10	46800001	49800000	0.0387	0.7456	5.19	2.93
PH207_chr10	47100001	50100000	0.0365	0.7461	4.90	2.64
PH207_chr10	47400001	50400000	0.0390	0.7437	5.25	2.99
PH207_chr10	47700001	50700000	0.0413	0.7378	5.60	3.34
PH207_chr10	48000001	51000000	0.0367	0.6948	5.28	3.02
PH207_chr10	48300001	51300000	0.0280	0.6627	4.22	1.96
PH207_chr10	48600001	51600000	0.0223	0.6678	3.34	1.08
PH207_chr10	48900001	51900000	0.0201	0.6499	3.09	0.83
PH207_chr10	49200001	52200000	0.0171	0.6374	2.68	0.42
PH207_chr10	49500001	52500000	0.0211	0.6390	3.30	1.04
PH207_chr10	49800001	52800000	0.0336	0.6436	5.23	2.97
PH207_chr10	50100001	53100000	0.0377	0.6485	5.82	3.56
PH207_chr10	50400001	53400000	0.0384	0.6426	5.98	3.72
PH207_chr10	50700001	53700000	0.0386	0.6367	6.06	3.80
PH207_chr10	51000001	54000000	0.0410	0.6555	6.26	4.00
PH207_chr10	51300001	54300000	0.0492	0.6809	7.23	4.97
PH207_chr10	51600001	54600000	0.0587	0.6877	8.54	6.28
PH207_chr10	51900001	54900000	0.0636	0.6902	9.21	6.95
PH207_chr10	52200001	55200000	0.0636	0.6633	9.59	7.33
PH207_chr10	52500001	55500000	0.0566	0.6639	8.52	6.26
PH207_chr10	52800001	55800000	0.0438	0.6721	6.51	4.25
PH207_chr10	53100001	56100000	0.0405	0.6634	6.10	3.84
PH207_chr10	53400001	56400000	0.0385	0.6594	5.84	3.58
PH207_chr10	53700001	56700000	0.0407	0.6551	6.21	3.95
PH207_chr10	54000001	57000000	0.0415	0.6639	6.25	3.99
PH207_chr10	54300001	57300000	0.0373	0.6529	5.71	3.45
PH207_chr10	54600001	57600000	0.0278	0.6386	4.35	2.09
PH207_chr10	54900001	57900000	0.0229	0.6198	3.70	1.44
PH207_chr10	55200001	58200000	0.0205	0.6506	3.14	0.88
PH207_chr10	55500001	58500000	0.0187	0.6463	2.89	0.63
PH207_chr10	55800001	58800000	0.0216	0.6268	3.44	1.18
PH207_chr10	56100001	59100000	0.0232	0.6189	3.75	1.49
PH207_chr10	56400001	59400000	0.0252	0.6252	4.03	1.77
PH207_chr10	56700001	59700000	0.0205	0.6187	3.31	1.05
PH207_chr10	57000001	60000000	0.0229	0.6154	3.73	1.47
PH207_chr10	57300001	60300000	0.0289	0.6328	4.56	2.30
PH207_chr10	57600001	60600000	0.0289	0.6394	4.52	2.26
PH207_chr10	57900001	60900000	0.0339	0.6681	5.07	2.81
PH207_chr10	58200001	61200000	0.0382	0.6520	5.87	3.61
PH207_chr10	58500001	61500000	0.0398	0.6654	5.98	3.72
PH207_chr10	58800001	61800000	0.0396	0.6796	5.82	3.56
PH207_chr10	59100001	62100000	0.0347	0.6859	5.05	2.79
PH207_chr10	59400001	62400000	0.0339	0.6822	4.97	2.71
PH207_chr10	59700001	62700000	0.0363	0.6971	5.21	2.95
PH207_chr10	60000001	63000000	0.0332	0.7048	4.71	2.45
PH207_chr10	60300001	63300000	0.0282	0.6901	4.08	1.82
PH207_chr10	60600001	63600000	0.0306	0.6896	4.44	2.18
PH207_chr10	60900001	63900000	0.0256	0.6822	3.76	1.50
PH207_chr10	61200001	64200000	0.0262	0.6947	3.77	1.51
PH207_chr10	61500001	64500000	0.0247	0.6857	3.60	1.34
PH207_chr10	61800001	64800000	0.0257	0.6731	3.81	1.55
PH207_chr10	62100001	65100000	0.0257	0.6675	3.85	1.59
PH207_chr10	62400001	65400000	0.0232	0.6625	3.50	1.24
PH207_chr10	62700001	65700000	0.0258	0.6630	3.88	1.62
PH207_chr10	63000001	66000000	0.0282	0.6549	4.31	2.05
PH207_chr10	63300001	66300000	0.0289	0.6577	4.39	2.13
PH207_chr10	63600001	66600000	0.0343	0.6570	5.22	2.96
PH207_chr10	63900001	66900000	0.0343	0.6617	5.18	2.92
PH207_chr10	64200001	67200000	0.0340	0.6632	5.13	2.87
PH207_chr10	64500001	67500000	0.0377	0.6527	5.78	3.52
PH207_chr10	64800001	67800000	0.0333	0.6404	5.20	2.94
PH207_chr10	65100001	68100000	0.0350	0.6314	5.54	3.28
PH207_chr10	65400001	68400000	0.0365	0.6319	5.78	3.52
PH207_chr10	65700001	68700000	0.0341	0.6253	5.45	3.19
PH207_chr10	66000001	69000000	0.0291	0.6173	4.72	2.46
PH207_chr10	66300001	69300000	0.0235	0.6137	3.83	1.57
PH207_chr10	66600001	69600000	0.0181	0.6076	2.98	0.72
PH207_chr10	66900001	69900000	0.0181	0.6016	3.01	0.75
PH207_chr10	67200001	70200000	0.0195	0.5896	3.31	1.05
PH207_chr10	67500001	70500000	0.0158	0.5809	2.72	0.46
PH207_chr10	67800001	70800000	0.0188	0.6014	3.13	0.87
PH207_chr10	68100001	71100000	0.0180	0.6185	2.91	0.65
PH207_chr10	68400001	71400000	0.0181	0.6157	2.94	0.68
PH207_chr10	68700001	71700000	0.0161	0.6066	2.66	0.40
PH207_chr10	69000001	72000000	0.0242	0.6053	4.00	1.74
PH207_chr10	69300001	72300000	0.0266	0.5990	4.44	2.18
PH207_chr10	69600001	72600000	0.0241	0.5493	4.39	2.13
PH207_chr10	69900001	72900000	0.0241	0.4903	4.92	2.66
PH207_chr10	70200001	73200000	0.0212	0.4829	4.39	2.13
PH207_chr10	70500001	73500000	0.0212	0.4547	4.66	2.40
PH207_chr10	70800001	73800000	0.0166	0.3856	4.32	2.06
PH207_chr10	71100001	74100000	0.0169	0.3284	5.15	2.89
PH207_chr10	71400001	74400000	0.0262	0.3412	7.67	5.41
PH207_chr10	71700001	74700000	0.0281	0.3410	8.23	5.97
PH207_chr10	72000001	75000000	0.0249	0.3545	7.03	4.77
PH207_chr10	72300001	75300000	0.0241	0.3672	6.57	4.31
PH207_chr10	72600001	75600000	0.0274	0.4165	6.59	4.33
PH207_chr10	72900001	75900000	0.0274	0.4592	5.97	3.71
PH207_chr10	73200001	76200000	0.0243	0.4727	5.14	2.88
PH207_chr10	73500001	76500000	0.0263	0.5038	5.21	2.95
PH207_chr10	73800001	76800000	0.0295	0.5561	5.30	3.04
PH207_chr10	74100001	77100000	0.0284	0.6188	4.58	2.32
PH207_chr10	74400001	77400000	0.0212	0.6055	3.50	1.24
PH207_chr10	74700001	77700000	0.0219	0.6109	3.59	1.33
PH207_chr10	75000001	78000000	0.0213	0.6015	3.54	1.28
PH207_chr10	75300001	78300000	0.0212	0.5768	3.67	1.41
PH207_chr10	75600001	78600000	0.0179	0.5648	3.17	0.91
PH207_chr10	75900001	78900000	0.0179	0.5773	3.10	0.84
PH207_chr10	76200001	79200000	0.0179	0.5611	3.19	0.93
PH207_chr10	76500001	79500000	0.0159	0.5631	2.82	0.56
PH207_chr10	76800001	79800000	0.0127	0.5770	2.20	0
PH207_chr10	77100001	80100000	0.0127	0.5563	2.28	0.02
PH207_chr10	77400001	80400000	0.0147	0.5601	2.62	0.36
PH207_chr10	77700001	80700000	0.0134	0.5528	2.42	0.16
PH207_chr10	78000001	81000000	0.0122	0.5436	2.24	0
PH207_chr10	78300001	81300000	0.0223	0.5627	3.95	1.69
PH207_chr10	78600001	81600000	0.0289	0.5602	5.15	2.89
PH207_chr10	78900001	81900000	0.0339	0.5528	6.14	3.88
PH207_chr10	79200001	82200000	0.0364	0.5608	6.49	4.23
PH207_chr10	79500001	82500000	0.0364	0.5522	6.59	4.33
PH207_chr10	79800001	82800000	0.0384	0.5471	7.03	4.77
PH207_chr10	80100001	83100000	0.0384	0.5403	7.12	4.86
PH207_chr10	80400001	83400000	0.0328	0.5443	6.02	3.76
PH207_chr10	80700001	83700000	0.0332	0.5513	6.03	3.77
PH207_chr10	81000001	84000000	0.0301	0.5659	5.33	3.07
PH207_chr10	81300001	84300000	0.0185	0.5337	3.47	1.21
PH207_chr10	81600001	84600000	0.0143	0.5350	2.68	0.42
PH207_chr10	81900001	84900000	0.0125	0.5339	2.34	0.08
PH207_chr10	82200001	85200000	0.0100	0.5232	1.92	0
PH207_chr10	82500001	85500000	0.0185	0.5451	3.40	1.14
PH207_chr10	82800001	85800000	0.0165	0.5355	3.07	0.81
PH207_chr10	83100001	86100000	0.0183	0.5331	3.43	1.17
PH207_chr10	83400001	86400000	0.0215	0.5324	4.03	1.77
PH207_chr10	83700001	86700000	0.0216	0.5345	4.03	1.77
PH207_chr10	84000001	87000000	0.0216	0.5295	4.07	1.81
PH207_chr10	84300001	87300000	0.0242	0.5560	4.35	2.09
PH207_chr10	84600001	87600000	0.0218	0.5582	3.91	1.65
PH207_chr10	84900001	87900000	0.0229	0.5768	3.97	1.71
PH207_chr10	85200001	88200000	0.0229	0.5930	3.86	1.60
PH207_chr10	85500001	88500000	0.0144	0.5874	2.46	0.20
PH207_chr10	85800001	88800000	0.0144	0.6064	2.38	0.12
PH207_chr10	86100001	89100000	0.0126	0.6200	2.03	0
PH207_chr10	86400001	89400000	0.0094	0.5945	1.59	0
PH207_chr10	86700001	89700000	0.0095	0.6004	1.58	0
PH207_chr10	87000001	90000000	0.0139	0.5919	2.35	0.09
PH207_chr10	87300001	90300000	0.0112	0.6011	1.87	0
PH207_chr10	87600001	90600000	0.0112	0.6189	1.82	0
PH207_chr10	87900001	90900000	0.0101	0.6144	1.65	0
PH207_chr10	88200001	91200000	0.0101	0.6098	1.66	0
PH207_chr10	88500001	91500000	0.0152	0.6089	2.50	0.24
PH207_chr10	88800001	91800000	0.0152	0.5935	2.57	0.31
PH207_chr10	89100001	92100000	0.0164	0.6145	2.67	0.41
PH207_chr10	89400001	92400000	0.0164	0.6146	2.67	0.41
PH207_chr10	89700001	92700000	0.0165	0.6102	2.71	0.45
PH207_chr10	90000001	93000000	0.0121	0.5943	2.04	0
PH207_chr10	90300001	93300000	0.0153	0.5919	2.59	0.33
PH207_chr10	90600001	93600000	0.0153	0.5918	2.59	0.33
PH207_chr10	90900001	93900000	0.0121	0.5812	2.08	0
PH207_chr10	91200001	94200000	0.0139	0.5796	2.40	0.14
PH207_chr10	91500001	94500000	0.0097	0.5758	1.68	0
PH207_chr10	91800001	94800000	0.0097	0.5729	1.69	0
PH207_chr10	92100001	95100000	0.0085	0.5554	1.53	0
PH207_chr10	92400001	95400000	0.0157	0.5714	2.74	0.48
PH207_chr10	92700001	95700000	0.0162	0.5703	2.84	0.58
PH207_chr10	93000001	96000000	0.0203	0.5938	3.42	1.16
PH207_chr10	93300001	96300000	0.0185	0.5802	3.18	0.92
PH207_chr10	93600001	96600000	0.0270	0.5717	4.72	2.46
PH207_chr10	93900001	96900000	0.0270	0.5741	4.70	2.44
PH207_chr10	94200001	97200000	0.0302	0.5836	5.18	2.92
PH207_chr10	94500001	97500000	0.0384	0.5778	6.64	4.38
PH207_chr10	94800001	97800000	0.0384	0.5843	6.57	4.31
PH207_chr10	95100001	98100000	0.0384	0.5674	6.76	4.50
PH207_chr10	95400001	98400000	0.0312	0.5774	5.41	3.15
PH207_chr10	95700001	98700000	0.0280	0.5758	4.87	2.61
PH207_chr10	96000001	99000000	0.0299	0.5737	5.21	2.95
PH207_chr10	96300001	99300000	0.0342	0.5954	5.74	3.48
PH207_chr10	96600001	99600000	0.0257	0.5927	4.33	2.07
PH207_chr10	96900001	99900000	0.0281	0.5946	4.73	2.47
PH207_chr10	97200001	100200000	0.0255	0.5900	4.33	2.07
PH207_chr10	97500001	100500000	0.0165	0.5997	2.76	0.50
PH207_chr10	97800001	100800000	0.0184	0.6041	3.05	0.79
PH207_chr10	98100001	101100000	0.0215	0.6152	3.49	1.23
PH207_chr10	98400001	101400000	0.0240	0.6172	3.88	1.62
PH207_chr10	98700001	101700000	0.0240	0.6264	3.83	1.57
PH207_chr10	99000001	102000000	0.0212	0.6341	3.34	1.08
PH207_chr10	99300001	102300000	0.0205	0.6173	3.31	1.05
PH207_chr10	99600001	102600000	0.0240	0.6318	3.80	1.54
PH207_chr10	99900001	102900000	0.0240	0.6395	3.76	1.50
PH207_chr10	100200001	103200000	0.0241	0.6453	3.73	1.47
PH207_chr10	100500001	103500000	0.0241	0.6456	3.73	1.47
PH207_chr10	100800001	103800000	0.0330	0.6546	5.04	2.78
PH207_chr10	101100001	104100000	0.0342	0.6494	5.27	3.01
PH207_chr10	101400001	104400000	0.0376	0.6414	5.85	3.59
PH207_chr10	101700001	104700000	0.0376	0.6299	5.96	3.70
PH207_chr10	102000001	105000000	0.0344	0.6115	5.62	3.36
PH207_chr10	102300001	105300000	0.0334	0.6074	5.50	3.24
PH207_chr10	102600001	105600000	0.0323	0.5867	5.51	3.25
PH207_chr10	102900001	105900000	0.0339	0.5732	5.91	3.65
PH207_chr10	103200001	106200000	0.0359	0.5763	6.24	3.98
PH207_chr10	103500001	106500000	0.0386	0.5833	6.62	4.36
PH207_chr10	103800001	106800000	0.0278	0.5708	4.86	2.60
PH207_chr10	104100001	107100000	0.0260	0.5828	4.46	2.20
PH207_chr10	104400001	107400000	0.0202	0.5841	3.45	1.19
PH207_chr10	104700001	107700000	0.0233	0.5876	3.97	1.71
PH207_chr10	105000001	108000000	0.0233	0.5866	3.97	1.71
PH207_chr10	105300001	108300000	0.0193	0.5842	3.31	1.05
PH207_chr10	105600001	108600000	0.0222	0.5876	3.78	1.52
PH207_chr10	105900001	108900000	0.0200	0.5931	3.37	1.11
PH207_chr10	106200001	109200000	0.0155	0.5839	2.65	0.39
PH207_chr10	106500001	109500000	0.0128	0.5783	2.22	0
PH207_chr10	106800001	109800000	0.0132	0.5597	2.36	0.10
PH207_chr10	107100001	110100000	0.0172	0.5661	3.03	0.77
PH207_chr10	107400001	110400000	0.0196	0.5709	3.43	1.17
PH207_chr10	107700001	110700000	0.0188	0.5508	3.42	1.16
PH207_chr10	108000001	111000000	0.0213	0.5654	3.76	1.50
PH207_chr10	108300001	111300000	0.0250	0.5723	4.38	2.12
PH207_chr10	108600001	111600000	0.0254	0.5683	4.46	2.20
PH207_chr10	108900001	111900000	0.0256	0.5489	4.66	2.40
PH207_chr10	109200001	112200000	0.0295	0.5360	5.50	3.24
PH207_chr10	109500001	112500000	0.0295	0.5226	5.64	3.38
PH207_chr10	109800001	112800000	0.0291	0.5299	5.48	3.22
PH207_chr10	110100001	113100000	0.0226	0.5138	4.40	2.14
PH207_chr10	110400001	113400000	0.0242	0.4913	4.93	2.67
PH207_chr10	110700001	113700000	0.0218	0.4866	4.48	2.22
PH207_chr10	111000001	114000000	0.0194	0.4549	4.26	2.00
PH207_chr10	111300001	114300000	0.0156	0.4463	3.50	1.24
PH207_chr10	111600001	114600000	0.0124	0.4496	2.77	0.51
PH207_chr10	111900001	114900000	0.0167	0.4579	3.65	1.39
PH207_chr10	112200001	115200000	0.0153	0.4536	3.37	1.11
PH207_chr10	112500001	115500000	0.0190	0.4434	4.29	2.03
PH207_chr10	112800001	115800000	0.0190	0.4416	4.31	2.05
PH207_chr10	113100001	116100000	0.0204	0.4378	4.66	2.40
PH207_chr10	113400001	116400000	0.0164	0.4366	3.76	1.50
PH207_chr10	113700001	116700000	0.0164	0.4507	3.64	1.38
PH207_chr10	114000001	117000000	0.0164	0.4682	3.51	1.25
PH207_chr10	114300001	117300000	0.0253	0.4671	5.42	3.16
PH207_chr10	114600001	117600000	0.0277	0.4665	5.93	3.67
PH207_chr10	114900001	117900000	0.0213	0.4586	4.65	2.39
PH207_chr10	115200001	118200000	0.0188	0.4694	4.01	1.75
PH207_chr10	115500001	118500000	0.0168	0.4635	3.62	1.36
PH207_chr10	115800001	118800000	0.0168	0.4628	3.62	1.36
PH207_chr10	116100001	119100000	0.0154	0.4772	3.22	0.96
PH207_chr10	116400001	119400000	0.0154	0.4879	3.15	0.89
PH207_chr10	116700001	119700000	0.0184	0.4885	3.77	1.51
PH207_chr10	117000001	120000000	0.0184	0.4729	3.90	1.64
PH207_chr10	117300001	120300000	0.0095	0.4817	1.98	0
PH207_chr10	117600001	120600000	0.0095	0.4797	1.98	0
PH207_chr10	117900001	120900000	0.0139	0.4998	2.77	0.51
PH207_chr10	118200001	121200000	0.0162	0.5109	3.17	0.91
PH207_chr10	118500001	121500000	0.0145	0.5323	2.73	0.47
PH207_chr10	118800001	121800000	0.0145	0.5254	2.76	0.50
PH207_chr10	119100001	122100000	0.0163	0.5198	3.13	0.87
PH207_chr10	119400001	122400000	0.0163	0.5187	3.14	0.88
PH207_chr10	119700001	122700000	0.0157	0.5147	3.04	0.78
PH207_chr10	120000001	123000000	0.0157	0.5330	2.94	0.68
PH207_chr10	120300001	123300000	0.0157	0.5266	2.98	0.72
PH207_chr10	120600001	123600000	0.0109	0.5333	2.04	0
PH207_chr10	120900001	123900000	0.0065	0.5199	1.25	0
PH207_chr10	121200001	124200000	0.0042	0.5063	0.83	0
PH207_chr10	121500001	124500000	0.0066	0.4967	1.34	0
PH207_chr10	121800001	124800000	0.0077	0.5030	1.54	0
PH207_chr10	122100001	125100000	0.0060	0.4882	1.23	0
PH207_chr10	122400001	125400000	0.0091	0.4873	1.87	0
PH207_chr10	122700001	125700000	0.0091	0.4932	1.84	0
PH207_chr10	123000001	126000000	0.0189	0.4904	3.86	1.60
PH207_chr10	123300001	126300000	0.0189	0.4909	3.86	1.60
PH207_chr10	123600001	126600000	0.0263	0.4968	5.30	3.04
PH207_chr10	123900001	126900000	0.0263	0.5055	5.20	2.94
PH207_chr10	124200001	127200000	0.0263	0.4995	5.27	3.01
PH207_chr10	124500001	127500000	0.0239	0.4937	4.83	2.57
PH207_chr10	124800001	127800000	0.0228	0.4985	4.57	2.31
PH207_chr10	125100001	128100000	0.0248	0.4930	5.04	2.78
PH207_chr10	125400001	128400000	0.0217	0.5018	4.33	2.07
PH207_chr10	125700001	128700000	0.0193	0.4902	3.93	1.67
PH207_chr10	126000001	129000000	0.0094	0.4965	1.90	0
PH207_chr10	126300001	129300000	0.0094	0.4840	1.95	0
PH207_chr10	126600001	129600000	0.0021	0.4565	0.45	0
PH207_chr10	126900001	129900000	0.0021	0.4445	0.46	0
PH207_chr10	127200001	130200000	0.0038	0.4342	0.87	0
PH207_chr10	127500001	130500000	0.0038	0.4429	0.85	0
PH207_chr10	127800001	130800000	0.0079	0.4382	1.80	0
PH207_chr10	128100001	131100000	0.0088	0.4403	2.00	0
PH207_chr10	128400001	131400000	0.0088	0.4299	2.05	0
PH207_chr10	128700001	131700000	0.0088	0.4460	1.98	0
PH207_chr10	129000001	132000000	0.0088	0.4202	2.10	0
PH207_chr10	129300001	132300000	0.0088	0.4183	2.11	0
PH207_chr10	129600001	132600000	0.0088	0.4104	2.15	0
PH207_chr10	129900001	132900000	0.0088	0.4107	2.15	0
PH207_chr10	130200001	133200000	0.0071	0.3996	1.78	0
PH207_chr10	130500001	133500000	0.0071	0.3881	1.83	0
PH207_chr10	130800001	133800000	0.0072	0.3874	1.86	0
PH207_chr10	131100001	134100000	0.0051	0.3832	1.32	0
PH207_chr10	131400001	134400000	0.0051	0.3718	1.36	0
PH207_chr10	131700001	134700000	0.0051	0.3445	1.47	0
PH207_chr10	132000001	135000000	0.0051	0.3622	1.40	0
PH207_chr10	132300001	135300000	0.0051	0.3672	1.38	0
PH207_chr10	132600001	135600000	0.0082	0.3726	2.19	0
PH207_chr10	132900001	135900000	0.0082	0.3608	2.27	0.01
PH207_chr10	133200001	136200000	0.0112	0.3787	2.96	0.70
PH207_chr10	133500001	136500000	0.0136	0.3858	3.52	1.26
PH207_chr10	133800001	136800000	0.0112	0.3663	3.06	0.80
PH207_chr10	134100001	137100000	0.0103	0.3818	2.71	0.45
PH207_chr10	134400001	137400000	0.0103	0.3924	2.63	0.37
PH207_chr10	134700001	137700000	0.0103	0.4025	2.57	0.31
PH207_chr10	135000001	138000000	0.0103	0.3756	2.75	0.49
PH207_chr10	135300001	138300000	0.0103	0.3707	2.79	0.53
PH207_chr10	135600001	138600000	0.0090	0.3955	2.28	0.02
PH207_chr10	135900001	138900000	0.0090	0.4014	2.24	0
PH207_chr10	136200001	139200000	0.0060	0.3971	1.51	0
PH207_chr10	136500001	139500000	0.0079	0.3787	2.08	0
PH207_chr10	136800001	139800000	0.0060	0.3836	1.57	0
PH207_chr10	137100001	140100000	0.0060	0.3628	1.66	0
PH207_chr10	137400001	140400000	0.0060	0.3531	1.71	0
PH207_chr10	137700001	140700000	0.0060	0.3478	1.73	0
PH207_chr10	138000001	141000000	0.0084	0.3654	2.31	0.05
PH207_chr10	138300001	141300000	0.0091	0.3789	2.39	0.13
PH207_chr10	138600001	141600000	0.0073	0.3538	2.06	0
PH207_chr10	138900001	141900000	0.0112	0.3589	3.12	0.86
PH207_chr10	139200001	142200000	0.0112	0.3510	3.19	0.93
PH207_chr10	139500001	142500000	0.0069	0.3467	2.00	0
PH207_chr10	139800001	142800000	0.0069	0.3476	2.00	0
PH207_chr10	140100001	143100000	0.0069	0.3335	2.08	0
PH207_chr10	140400001	143400000	0.0069	0.3276	2.12	0
PH207_chr10	140700001	143700000	0.0069	0.3236	2.14	0
PH207_chr10	141000001	144000000	0.0064	0.3045	2.11	0
PH207_chr10	141300001	144300000	0.0058	0.2872	2.02	0
PH207_chr10	141600001	144600000	0.0079	0.2838	2.78	0.52
PH207_chr10	141900001	144900000	0.0071	0.3012	2.36	0.10
PH207_chr10	142200001	145200000	0.0071	0.3278	2.17	0
PH207_chr10	142500001	145500000	0.0071	0.3762	1.89	0
PH207_chr10	142800001	145727586	0.0073	0.3804	1.87	0
PH207_chr2	1	3000000	0.0139	0.3890	3.58	1.32
PH207_chr2	300001	3300000	0.0097	0.3662	2.64	0.38
PH207_chr2	600001	3600000	0.0082	0.3574	2.30	0.04
PH207_chr2	900001	3900000	0.0029	0.3247	0.88	0
PH207_chr2	1200001	4200000	0.0000	0.3161	0.00	0
PH207_chr2	1500001	4500000	0.0008	0.3274	0.25	0
PH207_chr2	1800001	4800000	0.0008	0.2926	0.28	0
PH207_chr2	2100001	5100000	0.0008	0.3019	0.27	0
PH207_chr2	2400001	5400000	0.0030	0.3074	0.99	0
PH207_chr2	2700001	5700000	0.0030	0.3200	0.95	0
PH207_chr2	3000001	6000000	0.0073	0.3340	2.18	0
PH207_chr2	3300001	6300000	0.0073	0.3379	2.15	0
PH207_chr2	3600001	6600000	0.0073	0.3365	2.16	0
PH207_chr2	3900001	6900000	0.0073	0.3571	2.04	0
PH207_chr2	4200001	7200000	0.0090	0.3669	2.46	0.20
PH207_chr2	4500001	7500000	0.0082	0.3571	2.30	0.04
PH207_chr2	4800001	7800000	0.0113	0.3985	2.85	0.59
PH207_chr2	5100001	8100000	0.0113	0.4178	2.71	0.45
PH207_chr2	5400001	8400000	0.0091	0.4090	2.23	0
PH207_chr2	5700001	8700000	0.0091	0.3918	2.33	0.07
PH207_chr2	6000001	9000000	0.0049	0.3621	1.35	0
PH207_chr2	6300001	9300000	0.0049	0.3281	1.49	0
PH207_chr2	6600001	9600000	0.0049	0.3159	1.55	0
PH207_chr2	6900001	9900000	0.0049	0.3190	1.53	0
PH207_chr2	7200001	10200000	0.0108	0.3437	3.16	0.90
PH207_chr2	7500001	10500000	0.0126	0.3387	3.73	1.47
PH207_chr2	7800001	10800000	0.0095	0.3104	3.06	0.80
PH207_chr2	8100001	11100000	0.0095	0.2950	3.22	0.96
PH207_chr2	8400001	11400000	0.0138	0.3011	4.58	2.32
PH207_chr2	8700001	11700000	0.0170	0.2998	5.65	3.39
PH207_chr2	9000001	12000000	0.0170	0.3292	5.15	2.89
PH207_chr2	9300001	12300000	0.0235	0.3782	6.22	3.96
PH207_chr2	9600001	12600000	0.0235	0.3869	6.08	3.82
PH207_chr2	9900001	12900000	0.0270	0.3821	7.07	4.81
PH207_chr2	10200001	13200000	0.0193	0.3680	5.25	2.99
PH207_chr2	10500001	13500000	0.0175	0.3918	4.47	2.21
PH207_chr2	10800001	13800000	0.0175	0.4154	4.22	1.96
PH207_chr2	11100001	14100000	0.0175	0.4307	4.07	1.81
PH207_chr2	11400001	14400000	0.0157	0.4618	3.40	1.14
PH207_chr2	11700001	14700000	0.0160	0.4895	3.27	1.01
PH207_chr2	12000001	15000000	0.0160	0.4871	3.29	1.03
PH207_chr2	12300001	15300000	0.0103	0.4686	2.20	0
PH207_chr2	12600001	15600000	0.0103	0.4745	2.17	0
PH207_chr2	12900001	15900000	0.0068	0.4772	1.42	0
PH207_chr2	13200001	16200000	0.0068	0.4789	1.42	0
PH207_chr2	13500001	16500000	0.0068	0.4809	1.41	0
PH207_chr2	13800001	16800000	0.0091	0.4753	1.91	0
PH207_chr2	14100001	17100000	0.0091	0.4590	1.98	0
PH207_chr2	14400001	17400000	0.0066	0.4424	1.50	0
PH207_chr2	14700001	17700000	0.0060	0.4301	1.39	0
PH207_chr2	15000001	18000000	0.0060	0.4369	1.36	0
PH207_chr2	15300001	18300000	0.0051	0.4449	1.15	0
PH207_chr2	15600001	18600000	0.0051	0.4779	1.07	0
PH207_chr2	15900001	18900000	0.0051	0.4728	1.08	0
PH207_chr2	16200001	19200000	0.0087	0.4621	1.88	0
PH207_chr2	16500001	19500000	0.0111	0.4464	2.49	0.23
PH207_chr2	16800001	19800000	0.0125	0.4641	2.70	0.44
PH207_chr2	17100001	20100000	0.0143	0.4889	2.92	0.66
PH207_chr2	17400001	20400000	0.0143	0.4859	2.94	0.68
PH207_chr2	17700001	20700000	0.0115	0.4959	2.32	0.06
PH207_chr2	18000001	21000000	0.0115	0.4973	2.31	0.05
PH207_chr2	18300001	21300000	0.0182	0.5075	3.59	1.33
PH207_chr2	18600001	21600000	0.0182	0.4689	3.88	1.62
PH207_chr2	18900001	21900000	0.0182	0.4902	3.71	1.45
PH207_chr2	19200001	22200000	0.0192	0.4902	3.92	1.66
PH207_chr2	19500001	22500000	0.0168	0.4889	3.44	1.18
PH207_chr2	19800001	22800000	0.0131	0.4740	2.76	0.50
PH207_chr2	20100001	23100000	0.0145	0.4631	3.13	0.87
PH207_chr2	20400001	23400000	0.0169	0.4770	3.54	1.28
PH207_chr2	20700001	23700000	0.0194	0.4790	4.05	1.79
PH207_chr2	21000001	24000000	0.0194	0.4886	3.97	1.71
PH207_chr2	21300001	24300000	0.0175	0.4915	3.56	1.30
PH207_chr2	21600001	24600000	0.0175	0.4931	3.55	1.29
PH207_chr2	21900001	24900000	0.0175	0.5048	3.47	1.21
PH207_chr2	22200001	25200000	0.0129	0.5233	2.46	0.20
PH207_chr2	22500001	25500000	0.0172	0.5426	3.16	0.90
PH207_chr2	22800001	25800000	0.0172	0.5337	3.22	0.96
PH207_chr2	23100001	26100000	0.0140	0.5342	2.62	0.36
PH207_chr2	23400001	26400000	0.0147	0.5455	2.70	0.44
PH207_chr2	23700001	26700000	0.0153	0.5348	2.87	0.61
PH207_chr2	24000001	27000000	0.0153	0.5224	2.93	0.67
PH207_chr2	24300001	27300000	0.0119	0.5010	2.37	0.11
PH207_chr2	24600001	27600000	0.0150	0.5042	2.98	0.72
PH207_chr2	24900001	27900000	0.0150	0.4906	3.06	0.80
PH207_chr2	25200001	28200000	0.0150	0.4616	3.26	1.00
PH207_chr2	25500001	28500000	0.0108	0.4530	2.38	0.12
PH207_chr2	25800001	28800000	0.0108	0.4575	2.35	0.09
PH207_chr2	26100001	29100000	0.0108	0.4628	2.33	0.07
PH207_chr2	26400001	29400000	0.0076	0.4596	1.66	0
PH207_chr2	26700001	29700000	0.0070	0.4665	1.50	0
PH207_chr2	27000001	30000000	0.0070	0.4753	1.48	0
PH207_chr2	27300001	30300000	0.0074	0.4956	1.50	0
PH207_chr2	27600001	30600000	0.0081	0.4971	1.62	0
PH207_chr2	27900001	30900000	0.0105	0.5088	2.07	0
PH207_chr2	28200001	31200000	0.0105	0.5323	1.98	0
PH207_chr2	28500001	31500000	0.0153	0.5442	2.81	0.55
PH207_chr2	28800001	31800000	0.0178	0.5555	3.20	0.94
PH207_chr2	29100001	32100000	0.0178	0.5547	3.21	0.95
PH207_chr2	29400001	32400000	0.0178	0.5288	3.36	1.10
PH207_chr2	29700001	32700000	0.0153	0.5108	3.00	0.74
PH207_chr2	30000001	33000000	0.0153	0.4769	3.22	0.96
PH207_chr2	30300001	33300000	0.0136	0.4736	2.86	0.60
PH207_chr2	30600001	33600000	0.0097	0.4958	1.96	0
PH207_chr2	30900001	33900000	0.0119	0.4859	2.44	0.18
PH207_chr2	31200001	34200000	0.0119	0.5030	2.36	0.10
PH207_chr2	31500001	34500000	0.0094	0.5082	1.85	0
PH207_chr2	31800001	34800000	0.0154	0.5103	3.02	0.76
PH207_chr2	32100001	35100000	0.0154	0.5343	2.88	0.62
PH207_chr2	32400001	35400000	0.0178	0.5528	3.23	0.97
PH207_chr2	32700001	35700000	0.0202	0.5673	3.57	1.31
PH207_chr2	33000001	36000000	0.0227	0.5999	3.78	1.52
PH207_chr2	33300001	36300000	0.0227	0.5938	3.82	1.56
PH207_chr2	33600001	36600000	0.0227	0.5475	4.14	1.88
PH207_chr2	33900001	36900000	0.0181	0.5458	3.31	1.05
PH207_chr2	34200001	37200000	0.0205	0.5277	3.88	1.62
PH207_chr2	34500001	37500000	0.0219	0.5061	4.34	2.08
PH207_chr2	34800001	37800000	0.0159	0.4966	3.21	0.95
PH207_chr2	35100001	38100000	0.0159	0.4695	3.39	1.13
PH207_chr2	35400001	38400000	0.0135	0.4589	2.93	0.67
PH207_chr2	35700001	38700000	0.0111	0.4646	2.38	0.12
PH207_chr2	36000001	39000000	0.0118	0.4597	2.57	0.31
PH207_chr2	36300001	39300000	0.0118	0.4708	2.51	0.25
PH207_chr2	36600001	39600000	0.0170	0.4926	3.45	1.19
PH207_chr2	36900001	39900000	0.0170	0.5056	3.36	1.10
PH207_chr2	37200001	40200000	0.0146	0.5102	2.86	0.60
PH207_chr2	37500001	40500000	0.0108	0.5302	2.04	0
PH207_chr2	37800001	40800000	0.0095	0.5361	1.76	0
PH207_chr2	38100001	41100000	0.0103	0.5499	1.87	0
PH207_chr2	38400001	41400000	0.0103	0.5498	1.87	0
PH207_chr2	38700001	41700000	0.0103	0.5576	1.85	0
PH207_chr2	39000001	42000000	0.0071	0.5691	1.24	0
PH207_chr2	39300001	42300000	0.0071	0.5552	1.28	0
PH207_chr2	39600001	42600000	0.0019	0.5555	0.35	0
PH207_chr2	39900001	42900000	0.0067	0.5561	1.20	0
PH207_chr2	40200001	43200000	0.0067	0.5524	1.21	0
PH207_chr2	40500001	43500000	0.0090	0.5583	1.61	0
PH207_chr2	40800001	43800000	0.0079	0.5651	1.40	0
PH207_chr2	41100001	44100000	0.0070	0.5586	1.26	0
PH207_chr2	41400001	44400000	0.0070	0.5769	1.22	0
PH207_chr2	41700001	44700000	0.0096	0.5767	1.66	0
PH207_chr2	42000001	45000000	0.0096	0.5638	1.69	0
PH207_chr2	42300001	45300000	0.0119	0.5644	2.11	0
PH207_chr2	42600001	45600000	0.0119	0.5747	2.08	0
PH207_chr2	42900001	45900000	0.0072	0.5602	1.28	0
PH207_chr2	43200001	46200000	0.0072	0.5632	1.28	0
PH207_chr2	43500001	46500000	0.0064	0.5544	1.15	0
PH207_chr2	43800001	46800000	0.0064	0.5680	1.13	0
PH207_chr2	44100001	47100000	0.0064	0.5680	1.13	0
PH207_chr2	44400001	47400000	0.0100	0.5412	1.84	0
PH207_chr2	44700001	47700000	0.0107	0.5162	2.07	0
PH207_chr2	45000001	48000000	0.0162	0.5330	3.03	0.77
PH207_chr2	45300001	48300000	0.0194	0.5459	3.56	1.30
PH207_chr2	45600001	48600000	0.0269	0.5582	4.82	2.56
PH207_chr2	45900001	48900000	0.0269	0.5696	4.72	2.46
PH207_chr2	46200001	49200000	0.0269	0.5702	4.71	2.45
PH207_chr2	46500001	49500000	0.0254	0.5712	4.44	2.18
PH207_chr2	46800001	49800000	0.0285	0.5627	5.06	2.80
PH207_chr2	47100001	50100000	0.0337	0.5723	5.89	3.63
PH207_chr2	47400001	50400000	0.0349	0.5944	5.87	3.61
PH207_chr2	47700001	50700000	0.0317	0.6112	5.18	2.92
PH207_chr2	48000001	51000000	0.0268	0.5991	4.47	2.21
PH207_chr2	48300001	51300000	0.0243	0.6159	3.95	1.69
PH207_chr2	48600001	51600000	0.0169	0.5982	2.82	0.56
PH207_chr2	48900001	51900000	0.0210	0.5933	3.54	1.28
PH207_chr2	49200001	52200000	0.0210	0.5872	3.58	1.32
PH207_chr2	49500001	52500000	0.0210	0.5860	3.59	1.33
PH207_chr2	49800001	52800000	0.0189	0.5784	3.26	1.00
PH207_chr2	50100001	53100000	0.0169	0.5678	2.97	0.71
PH207_chr2	50400001	53400000	0.0145	0.5681	2.56	0.30
PH207_chr2	50700001	53700000	0.0145	0.5824	2.49	0.23
PH207_chr2	51000001	54000000	0.0139	0.5913	2.35	0.09
PH207_chr2	51300001	54300000	0.0107	0.5816	1.84	0
PH207_chr2	51600001	54600000	0.0107	0.5951	1.80	0
PH207_chr2	51900001	54900000	0.0066	0.5840	1.13	0
PH207_chr2	52200001	55200000	0.0066	0.5742	1.15	0
PH207_chr2	52500001	55500000	0.0118	0.5664	2.08	0
PH207_chr2	52800001	55800000	0.0151	0.5793	2.61	0.35
PH207_chr2	53100001	56100000	0.0119	0.5807	2.05	0
PH207_chr2	53400001	56400000	0.0172	0.5853	2.93	0.67
PH207_chr2	53700001	56700000	0.0172	0.5610	3.06	0.80
PH207_chr2	54000001	57000000	0.0172	0.5576	3.08	0.82
PH207_chr2	54300001	57300000	0.0203	0.5428	3.75	1.49
PH207_chr2	54600001	57600000	0.0278	0.5496	5.06	2.80
PH207_chr2	54900001	57900000	0.0302	0.5757	5.24	2.98
PH207_chr2	55200001	58200000	0.0302	0.5945	5.08	2.82
PH207_chr2	55500001	58500000	0.0281	0.6003	4.69	2.43
PH207_chr2	55800001	58800000	0.0238	0.5888	4.05	1.79
PH207_chr2	56100001	59100000	0.0238	0.5868	4.06	1.80
PH207_chr2	56400001	59400000	0.0162	0.5827	2.78	0.52
PH207_chr2	56700001	59700000	0.0194	0.6156	3.15	0.89
PH207_chr2	57000001	60000000	0.0219	0.6049	3.61	1.35
PH207_chr2	57300001	60300000	0.0268	0.6143	4.37	2.11
PH207_chr2	57600001	60600000	0.0314	0.6199	5.06	2.80
PH207_chr2	57900001	60900000	0.0290	0.5956	4.87	2.61
PH207_chr2	58200001	61200000	0.0340	0.5998	5.67	3.41
PH207_chr2	58500001	61500000	0.0364	0.5941	6.12	3.86
PH207_chr2	58800001	61800000	0.0404	0.6032	6.70	4.44
PH207_chr2	59100001	62100000	0.0460	0.6232	7.38	5.12
PH207_chr2	59400001	62400000	0.0480	0.6341	7.56	5.30
PH207_chr2	59700001	62700000	0.0510	0.6251	8.16	5.90
PH207_chr2	60000001	63000000	0.0486	0.6394	7.59	5.33
PH207_chr2	60300001	63300000	0.0449	0.6463	6.95	4.69
PH207_chr2	60600001	63600000	0.0423	0.6383	6.63	4.37
PH207_chr2	60900001	63900000	0.0475	0.6559	7.24	4.98
PH207_chr2	61200001	64200000	0.0425	0.6620	6.42	4.16
PH207_chr2	61500001	64500000	0.0422	0.6890	6.13	3.87
PH207_chr2	61800001	64800000	0.0382	0.6920	5.52	3.26
PH207_chr2	62100001	65100000	0.0392	0.6843	5.74	3.48
PH207_chr2	62400001	65400000	0.0373	0.6789	5.49	3.23
PH207_chr2	62700001	65700000	0.0360	0.6836	5.27	3.01
PH207_chr2	63000001	66000000	0.0360	0.6926	5.20	2.94
PH207_chr2	63300001	66300000	0.0383	0.6985	5.48	3.22
PH207_chr2	63600001	66600000	0.0288	0.6973	4.14	1.88
PH207_chr2	63900001	66900000	0.0237	0.6891	3.43	1.17
PH207_chr2	64200001	67200000	0.0237	0.6838	3.46	1.20
PH207_chr2	64500001	67500000	0.0266	0.6784	3.92	1.66
PH207_chr2	64800001	67800000	0.0266	0.6784	3.92	1.66
PH207_chr2	65100001	68100000	0.0254	0.6887	3.69	1.43
PH207_chr2	65400001	68400000	0.0317	0.6928	4.58	2.32
PH207_chr2	65700001	68700000	0.0290	0.6889	4.21	1.95
PH207_chr2	66000001	69000000	0.0290	0.6856	4.23	1.97
PH207_chr2	66300001	69300000	0.0223	0.6832	3.26	1.00
PH207_chr2	66600001	69600000	0.0271	0.6890	3.93	1.67
PH207_chr2	66900001	69900000	0.0271	0.6898	3.93	1.67
PH207_chr2	67200001	70200000	0.0313	0.6896	4.54	2.28
PH207_chr2	67500001	70500000	0.0263	0.6765	3.89	1.63
PH207_chr2	67800001	70800000	0.0290	0.6751	4.30	2.04
PH207_chr2	68100001	71100000	0.0314	0.6727	4.66	2.40
PH207_chr2	68400001	71400000	0.0300	0.6658	4.51	2.25
PH207_chr2	68700001	71700000	0.0277	0.6663	4.16	1.90
PH207_chr2	69000001	72000000	0.0315	0.6703	4.70	2.44
PH207_chr2	69300001	72300000	0.0353	0.6778	5.20	2.94
PH207_chr2	69600001	72600000	0.0321	0.6899	4.66	2.40
PH207_chr2	69900001	72900000	0.0321	0.6988	4.60	2.34
PH207_chr2	70200001	73200000	0.0304	0.7098	4.29	2.03
PH207_chr2	70500001	73500000	0.0300	0.7270	4.12	1.86
PH207_chr2	70800001	73800000	0.0347	0.7380	4.70	2.44
PH207_chr2	71100001	74100000	0.0301	0.7469	4.03	1.77
PH207_chr2	71400001	74400000	0.0333	0.7633	4.36	2.10
PH207_chr2	71700001	74700000	0.0381	0.7687	4.95	2.69
PH207_chr2	72000001	75000000	0.0361	0.7737	4.67	2.41
PH207_chr2	72300001	75300000	0.0442	0.7640	5.78	3.52
PH207_chr2	72600001	75600000	0.0456	0.7596	6.00	3.74
PH207_chr2	72900001	75900000	0.0456	0.7548	6.04	3.78
PH207_chr2	73200001	76200000	0.0431	0.7231	5.96	3.70
PH207_chr2	73500001	76500000	0.0403	0.7057	5.72	3.46
PH207_chr2	73800001	76800000	0.0354	0.6835	5.18	2.92
PH207_chr2	74100001	77100000	0.0394	0.6733	5.85	3.59
PH207_chr2	74400001	77400000	0.0344	0.6667	5.16	2.90
PH207_chr2	74700001	77700000	0.0390	0.6725	5.81	3.55
PH207_chr2	75000001	78000000	0.0397	0.6480	6.13	3.87
PH207_chr2	75300001	78300000	0.0336	0.6477	5.18	2.92
PH207_chr2	75600001	78600000	0.0304	0.5954	5.11	2.85
PH207_chr2	75900001	78900000	0.0304	0.5631	5.41	3.15
PH207_chr2	76200001	79200000	0.0304	0.5396	5.64	3.38
PH207_chr2	76500001	79500000	0.0304	0.4812	6.33	4.07
PH207_chr2	76800001	79800000	0.0279	0.4260	6.56	4.30
PH207_chr2	77100001	80100000	0.0208	0.3597	5.78	3.52
PH207_chr2	77400001	80400000	0.0214	0.3529	6.05	3.79
PH207_chr2	77700001	80700000	0.0190	0.3455	5.49	3.23
PH207_chr2	78000001	81000000	0.0165	0.3652	4.52	2.26
PH207_chr2	78300001	81300000	0.0108	0.3666	2.95	0.69
PH207_chr2	78600001	81600000	0.0140	0.3758	3.73	1.47
PH207_chr2	78900001	81900000	0.0140	0.4103	3.42	1.16
PH207_chr2	79200001	82200000	0.0183	0.4585	3.99	1.73
PH207_chr2	79500001	82500000	0.0240	0.5210	4.60	2.34
PH207_chr2	79800001	82800000	0.0271	0.5891	4.60	2.34
PH207_chr2	80100001	83100000	0.0438	0.6488	6.76	4.50
PH207_chr2	80400001	83400000	0.0458	0.6639	6.89	4.63
PH207_chr2	80700001	83700000	0.0456	0.6625	6.88	4.62
PH207_chr2	81000001	84000000	0.0488	0.6645	7.34	5.08
PH207_chr2	81300001	84300000	0.0544	0.6754	8.05	5.79
PH207_chr2	81600001	84600000	0.0512	0.7103	7.20	4.94
PH207_chr2	81900001	84900000	0.0570	0.7096	8.04	5.78
PH207_chr2	82200001	85200000	0.0559	0.7065	7.91	5.65
PH207_chr2	82500001	85500000	0.0567	0.7027	8.07	5.81
PH207_chr2	82800001	85800000	0.0536	0.7035	7.62	5.36
PH207_chr2	83100001	86100000	0.0368	0.6986	5.27	3.01
PH207_chr2	83400001	86400000	0.0339	0.6921	4.90	2.64
PH207_chr2	83700001	86700000	0.0309	0.6858	4.51	2.25
PH207_chr2	84000001	87000000	0.0309	0.6920	4.47	2.21
PH207_chr2	84300001	87300000	0.0290	0.6905	4.20	1.94
PH207_chr2	84600001	87600000	0.0407	0.6988	5.82	3.56
PH207_chr2	84900001	87900000	0.0396	0.7012	5.64	3.38
PH207_chr2	85200001	88200000	0.0364	0.7031	5.18	2.92
PH207_chr2	85500001	88500000	0.0356	0.7076	5.03	2.77
PH207_chr2	85800001	88800000	0.0394	0.7168	5.49	3.23
PH207_chr2	86100001	89100000	0.0419	0.7333	5.72	3.46
PH207_chr2	86400001	89400000	0.0392	0.7371	5.32	3.06
PH207_chr2	86700001	89700000	0.0353	0.7364	4.79	2.53
PH207_chr2	87000001	90000000	0.0371	0.7370	5.03	2.77
PH207_chr2	87300001	90300000	0.0350	0.7437	4.71	2.45
PH207_chr2	87600001	90600000	0.0265	0.7459	3.56	1.30
PH207_chr2	87900001	90900000	0.0218	0.7611	2.86	0.60
PH207_chr2	88200001	91200000	0.0224	0.7669	2.92	0.66
PH207_chr2	88500001	91500000	0.0256	0.7793	3.29	1.03
PH207_chr2	88800001	91800000	0.0243	0.7618	3.20	0.94
PH207_chr2	89100001	92100000	0.0274	0.7612	3.60	1.34
PH207_chr2	89400001	92400000	0.0332	0.7537	4.41	2.15
PH207_chr2	89700001	92700000	0.0332	0.7625	4.36	2.10
PH207_chr2	90000001	93000000	0.0339	0.7621	4.45	2.19
PH207_chr2	90300001	93300000	0.0369	0.7494	4.93	2.67
PH207_chr2	90600001	93600000	0.0375	0.7457	5.03	2.77
PH207_chr2	90900001	93900000	0.0427	0.7265	5.87	3.61
PH207_chr2	91200001	94200000	0.0442	0.7177	6.16	3.90
PH207_chr2	91500001	94500000	0.0353	0.6419	5.50	3.24
PH207_chr2	91800001	94800000	0.0328	0.5990	5.48	3.22
PH207_chr2	92100001	95100000	0.0340	0.5842	5.81	3.55
PH207_chr2	92400001	95400000	0.0343	0.5935	5.78	3.52
PH207_chr2	92700001	95700000	0.0382	0.5992	6.38	4.12
PH207_chr2	93000001	96000000	0.0345	0.5935	5.81	3.55
PH207_chr2	93300001	96300000	0.0403	0.6070	6.63	4.37
PH207_chr2	93600001	96600000	0.0429	0.6115	7.01	4.75
PH207_chr2	93900001	96900000	0.0377	0.6159	6.12	3.86
PH207_chr2	94200001	97200000	0.0402	0.6179	6.50	4.24
PH207_chr2	94500001	97500000	0.0456	0.7002	6.52	4.26
PH207_chr2	94800001	97800000	0.0456	0.7595	6.01	3.75
PH207_chr2	95100001	98100000	0.0420	0.7421	5.66	3.40
PH207_chr2	95400001	98400000	0.0399	0.7330	5.45	3.19
PH207_chr2	95700001	98700000	0.0400	0.7335	5.45	3.19
PH207_chr2	96000001	99000000	0.0467	0.7316	6.39	4.13
PH207_chr2	96300001	99300000	0.0387	0.7209	5.36	3.10
PH207_chr2	96600001	99600000	0.0323	0.6454	5.00	2.74
PH207_chr2	96900001	99900000	0.0323	0.5907	5.46	3.20
PH207_chr2	97200001	100200000	0.0419	0.5974	7.02	4.76
PH207_chr2	97500001	100500000	0.0364	0.5857	6.22	3.96
PH207_chr2	97800001	100800000	0.0364	0.5862	6.22	3.96
PH207_chr2	98100001	101100000	0.0357	0.6181	5.78	3.52
PH207_chr2	98400001	101400000	0.0381	0.6114	6.23	3.97
PH207_chr2	98700001	101700000	0.0469	0.6070	7.73	5.47
PH207_chr2	99000001	102000000	0.0407	0.6023	6.76	4.50
PH207_chr2	99300001	102300000	0.0414	0.5996	6.91	4.65
PH207_chr2	99600001	102600000	0.0447	0.6587	6.78	4.52
PH207_chr2	99900001	102900000	0.0447	0.7220	6.18	3.92
PH207_chr2	100200001	103200000	0.0329	0.7291	4.51	2.25
PH207_chr2	100500001	103500000	0.0394	0.7255	5.43	3.17
PH207_chr2	100800001	103800000	0.0442	0.7079	6.24	3.98
PH207_chr2	101100001	104100000	0.0463	0.7066	6.55	4.29
PH207_chr2	101400001	104400000	0.0445	0.7128	6.25	3.99
PH207_chr2	101700001	104700000	0.0343	0.6931	4.95	2.69
PH207_chr2	102000001	105000000	0.0374	0.6903	5.41	3.15
PH207_chr2	102300001	105300000	0.0393	0.6960	5.65	3.39
PH207_chr2	102600001	105600000	0.0403	0.7081	5.69	3.43
PH207_chr2	102900001	105900000	0.0403	0.7109	5.67	3.41
PH207_chr2	103200001	106200000	0.0403	0.7039	5.73	3.47
PH207_chr2	103500001	106500000	0.0358	0.6972	5.14	2.88
PH207_chr2	103800001	106800000	0.0311	0.6967	4.46	2.20
PH207_chr2	104100001	107100000	0.0265	0.6821	3.88	1.62
PH207_chr2	104400001	107400000	0.0251	0.6758	3.71	1.45
PH207_chr2	104700001	107700000	0.0226	0.6956	3.24	0.98
PH207_chr2	105000001	108000000	0.0194	0.6990	2.78	0.52
PH207_chr2	105300001	108300000	0.0229	0.6944	3.29	1.03
PH207_chr2	105600001	108600000	0.0244	0.6958	3.50	1.24
PH207_chr2	105900001	108900000	0.0383	0.6804	5.63	3.37
PH207_chr2	106200001	109200000	0.0382	0.6489	5.89	3.63
PH207_chr2	106500001	109500000	0.0460	0.6596	6.97	4.71
PH207_chr2	106800001	109800000	0.0480	0.6641	7.23	4.97
PH207_chr2	107100001	110100000	0.0490	0.6781	7.22	4.96
PH207_chr2	107400001	110400000	0.0456	0.6738	6.77	4.51
PH207_chr2	107700001	110700000	0.0538	0.6704	8.03	5.77
PH207_chr2	108000001	111000000	0.0618	0.6713	9.21	6.95
PH207_chr2	108300001	111300000	0.0534	0.6720	7.94	5.68
PH207_chr2	108600001	111600000	0.0476	0.6575	7.25	4.99
PH207_chr2	108900001	111900000	0.0337	0.6544	5.15	2.89
PH207_chr2	109200001	112200000	0.0313	0.6652	4.70	2.44
PH207_chr2	109500001	112500000	0.0249	0.6504	3.83	1.57
PH207_chr2	109800001	112800000	0.0282	0.6472	4.36	2.10
PH207_chr2	110100001	113100000	0.0273	0.6467	4.22	1.96
PH207_chr2	110400001	113400000	0.0377	0.6606	5.71	3.45
PH207_chr2	110700001	113700000	0.0327	0.6560	4.99	2.73
PH207_chr2	111000001	114000000	0.0337	0.6617	5.09	2.83
PH207_chr2	111300001	114300000	0.0362	0.6465	5.59	3.33
PH207_chr2	111600001	114600000	0.0362	0.6325	5.72	3.46
PH207_chr2	111900001	114900000	0.0394	0.6252	6.30	4.04
PH207_chr2	112200001	115200000	0.0476	0.6436	7.39	5.13
PH207_chr2	112500001	115500000	0.0515	0.6663	7.73	5.47
PH207_chr2	112800001	115800000	0.0508	0.6678	7.60	5.34
PH207_chr2	113100001	116100000	0.0532	0.6673	7.98	5.72
PH207_chr2	113400001	116400000	0.0453	0.6603	6.85	4.59
PH207_chr2	113700001	116700000	0.0421	0.6529	6.44	4.18
PH207_chr2	114000001	117000000	0.0307	0.6349	4.83	2.57
PH207_chr2	114300001	117300000	0.0363	0.6572	5.52	3.26
PH207_chr2	114600001	117600000	0.0394	0.6792	5.80	3.54
PH207_chr2	114900001	117900000	0.0362	0.6290	5.76	3.50
PH207_chr2	115200001	118200000	0.0280	0.5549	5.04	2.78
PH207_chr2	115500001	118500000	0.0206	0.4737	4.35	2.09
PH207_chr2	115800001	118800000	0.0185	0.4401	4.21	1.95
PH207_chr2	116100001	119100000	0.0210	0.4427	4.74	2.48
PH207_chr2	116400001	119400000	0.0210	0.4385	4.79	2.53
PH207_chr2	116700001	119700000	0.0210	0.4527	4.64	2.38
PH207_chr2	117000001	120000000	0.0210	0.4698	4.47	2.21
PH207_chr2	117300001	120300000	0.0185	0.4589	4.02	1.76
PH207_chr2	117600001	120600000	0.0226	0.4656	4.85	2.59
PH207_chr2	117900001	120900000	0.0318	0.5381	5.92	3.66
PH207_chr2	118200001	121200000	0.0370	0.6057	6.10	3.84
PH207_chr2	118500001	121500000	0.0381	0.6737	5.65	3.39
PH207_chr2	118800001	121800000	0.0374	0.7264	5.15	2.89
PH207_chr2	119100001	122100000	0.0363	0.7306	4.97	2.71
PH207_chr2	119400001	122400000	0.0338	0.7425	4.56	2.30
PH207_chr2	119700001	122700000	0.0370	0.7449	4.97	2.71
PH207_chr2	120000001	123000000	0.0450	0.7513	5.99	3.73
PH207_chr2	120300001	123300000	0.0395	0.7515	5.26	3.00
PH207_chr2	120600001	123600000	0.0412	0.7187	5.73	3.47
PH207_chr2	120900001	123900000	0.0319	0.6490	4.92	2.66
PH207_chr2	121200001	124200000	0.0268	0.5815	4.61	2.35
PH207_chr2	121500001	124500000	0.0257	0.5600	4.59	2.33
PH207_chr2	121800001	124800000	0.0264	0.5285	4.99	2.73
PH207_chr2	122100001	125100000	0.0249	0.5202	4.80	2.54
PH207_chr2	122400001	125400000	0.0299	0.5219	5.73	3.47
PH207_chr2	122700001	125700000	0.0267	0.5230	5.11	2.85
PH207_chr2	123000001	126000000	0.0187	0.5225	3.59	1.33
PH207_chr2	123300001	126300000	0.0244	0.5278	4.63	2.37
PH207_chr2	123600001	126600000	0.0166	0.5670	2.93	0.67
PH207_chr2	123900001	126900000	0.0223	0.6333	3.52	1.26
PH207_chr2	124200001	127200000	0.0274	0.7198	3.81	1.55
PH207_chr2	124500001	127500000	0.0449	0.7511	5.97	3.71
PH207_chr2	124800001	127800000	0.0449	0.7524	5.97	3.71
PH207_chr2	125100001	128100000	0.0425	0.7480	5.68	3.42
PH207_chr2	125400001	128400000	0.0409	0.7407	5.52	3.26
PH207_chr2	125700001	128700000	0.0409	0.7395	5.53	3.27
PH207_chr2	126000001	129000000	0.0409	0.7346	5.57	3.31
PH207_chr2	126300001	129300000	0.0398	0.7342	5.42	3.16
PH207_chr2	126600001	129600000	0.0505	0.7303	6.92	4.66
PH207_chr2	126900001	129900000	0.0449	0.7180	6.25	3.99
PH207_chr2	127200001	130200000	0.0443	0.7097	6.24	3.98
PH207_chr2	127500001	130500000	0.0293	0.7000	4.18	1.92
PH207_chr2	127800001	130800000	0.0299	0.7190	4.16	1.90
PH207_chr2	128100001	131100000	0.0299	0.7133	4.19	1.93
PH207_chr2	128400001	131400000	0.0351	0.7174	4.90	2.64
PH207_chr2	128700001	131700000	0.0477	0.7250	6.58	4.32
PH207_chr2	129000001	132000000	0.0502	0.7113	7.06	4.80
PH207_chr2	129300001	132300000	0.0563	0.7093	7.94	5.68
PH207_chr2	129600001	132600000	0.0485	0.6887	7.04	4.78
PH207_chr2	129900001	132900000	0.0485	0.7023	6.90	4.64
PH207_chr2	130200001	133200000	0.0458	0.6908	6.63	4.37
PH207_chr2	130500001	133500000	0.0479	0.6988	6.86	4.60
PH207_chr2	130800001	133800000	0.0543	0.7156	7.59	5.33
PH207_chr2	131100001	134100000	0.0575	0.7110	8.09	5.83
PH207_chr2	131400001	134400000	0.0539	0.7070	7.62	5.36
PH207_chr2	131700001	134700000	0.0413	0.6935	5.96	3.70
PH207_chr2	132000001	135000000	0.0463	0.7076	6.54	4.28
PH207_chr2	132300001	135300000	0.0444	0.6991	6.35	4.09
PH207_chr2	132600001	135600000	0.0403	0.7059	5.71	3.45
PH207_chr2	132900001	135900000	0.0485	0.7150	6.78	4.52
PH207_chr2	133200001	136200000	0.0491	0.7065	6.95	4.69
PH207_chr2	133500001	136500000	0.0492	0.6901	7.13	4.87
PH207_chr2	133800001	136800000	0.0397	0.6156	6.45	4.19
PH207_chr2	134100001	137100000	0.0365	0.5693	6.41	4.15
PH207_chr2	134400001	137400000	0.0315	0.4998	6.31	4.05
PH207_chr2	134700001	137700000	0.0315	0.4317	7.31	5.05
PH207_chr2	135000001	138000000	0.0308	0.4138	7.45	5.19
PH207_chr2	135300001	138300000	0.0252	0.4244	5.93	3.67
PH207_chr2	135600001	138600000	0.0321	0.4272	7.52	5.26
PH207_chr2	135900001	138900000	0.0240	0.3977	6.03	3.77
PH207_chr2	136200001	139200000	0.0215	0.4072	5.29	3.03
PH207_chr2	136500001	139500000	0.0168	0.4269	3.94	1.68
PH207_chr2	136800001	139800000	0.0168	0.4733	3.56	1.30
PH207_chr2	137100001	140100000	0.0168	0.5270	3.19	0.93
PH207_chr2	137400001	140400000	0.0209	0.5949	3.51	1.25
PH207_chr2	137700001	140700000	0.0209	0.6722	3.11	0.85
PH207_chr2	138000001	141000000	0.0159	0.6812	2.34	0.08
PH207_chr2	138300001	141300000	0.0128	0.6743	1.89	0
PH207_chr2	138600001	141600000	0.0176	0.6812	2.58	0.32
PH207_chr2	138900001	141900000	0.0201	0.6972	2.88	0.62
PH207_chr2	139200001	142200000	0.0249	0.6827	3.64	1.38
PH207_chr2	139500001	142500000	0.0274	0.6645	4.12	1.86
PH207_chr2	139800001	142800000	0.0306	0.6600	4.63	2.37
PH207_chr2	140100001	143100000	0.0330	0.6582	5.01	2.75
PH207_chr2	140400001	143400000	0.0350	0.6615	5.29	3.03
PH207_chr2	140700001	143700000	0.0350	0.6528	5.36	3.10
PH207_chr2	141000001	144000000	0.0387	0.6655	5.81	3.55
PH207_chr2	141300001	144300000	0.0471	0.6735	6.99	4.73
PH207_chr2	141600001	144600000	0.0409	0.6738	6.08	3.82
PH207_chr2	141900001	144900000	0.0407	0.6691	6.08	3.82
PH207_chr2	142200001	145200000	0.0427	0.6856	6.23	3.97
PH207_chr2	142500001	145500000	0.0403	0.6828	5.90	3.64
PH207_chr2	142800001	145800000	0.0396	0.7041	5.62	3.36
PH207_chr2	143100001	146100000	0.0435	0.7173	6.07	3.81
PH207_chr2	143400001	146400000	0.0375	0.7171	5.23	2.97
PH207_chr2	143700001	146700000	0.0421	0.6901	6.10	3.84
PH207_chr2	144000001	147000000	0.0392	0.6690	5.86	3.60
PH207_chr2	144300001	147300000	0.0340	0.6425	5.30	3.04
PH207_chr2	144600001	147600000	0.0317	0.6219	5.10	2.84
PH207_chr2	144900001	147900000	0.0371	0.6046	6.14	3.88
PH207_chr2	145200001	148200000	0.0303	0.5926	5.11	2.85
PH207_chr2	145500001	148500000	0.0303	0.5885	5.14	2.88
PH207_chr2	145800001	148800000	0.0277	0.5709	4.86	2.60
PH207_chr2	146100001	149100000	0.0214	0.5518	3.87	1.61
PH207_chr2	146400001	149400000	0.0233	0.5423	4.30	2.04
PH207_chr2	146700001	149700000	0.0187	0.5302	3.53	1.27
PH207_chr2	147000001	150000000	0.0162	0.5337	3.03	0.77
PH207_chr2	147300001	150300000	0.0154	0.5449	2.82	0.56
PH207_chr2	147600001	150600000	0.0144	0.5564	2.59	0.33
PH207_chr2	147900001	150900000	0.0100	0.5671	1.76	0
PH207_chr2	148200001	151200000	0.0116	0.5718	2.02	0
PH207_chr2	148500001	151500000	0.0237	0.5818	4.07	1.81
PH207_chr2	148800001	151800000	0.0237	0.5805	4.08	1.82
PH207_chr2	149100001	152100000	0.0260	0.5697	4.56	2.30
PH207_chr2	149400001	152400000	0.0265	0.5731	4.62	2.36
PH207_chr2	149700001	152700000	0.0290	0.6031	4.80	2.54
PH207_chr2	150000001	153000000	0.0314	0.6080	5.16	2.90
PH207_chr2	150300001	153300000	0.0289	0.6127	4.72	2.46
PH207_chr2	150600001	153600000	0.0358	0.6224	5.74	3.48
PH207_chr2	150900001	153900000	0.0374	0.6227	6.00	3.74
PH207_chr2	151200001	154200000	0.0518	0.6319	8.20	5.94
PH207_chr2	151500001	154500000	0.0456	0.6315	7.22	4.96
PH207_chr2	151800001	154800000	0.0456	0.6412	7.11	4.85
[truncated: 48,076 more rows]
