# Supplementary material for: Effect of sequence depth and length in long-read assembly of the maize inbred NC358
Source: Nat Commun. 2020 May 8;11:2288. doi: 10.1038/s41467-020-16037-7 (PMC7211024; doi:10.1038/s41467-020-16037-7)
Supplement: Supplementary file 4 — Source Data [file 41467_2020_16037_MOESM4_ESM.zip › Source Data/Fig. 1F, Suppl. Fig. 8/NC358_21k_50x_DLE1_consensus_quick.fasta.mod.out.LAI]

Chr	From	To	Intact	Total	raw_LAI	LAI
whole_genome	1	2122933922	0.1493	0.7634	19.55	17.14
3	1	589804	0.0000	0.0325	0.00	0
134	1	3000000	0.1173	0.6687	17.54	15.13
134	300001	3300000	0.1244	0.6625	18.78	16.37
134	600001	3600000	0.1321	0.6584	20.07	17.66
134	900001	3900000	0.1376	0.6522	21.10	18.69
134	1200001	4200000	0.1518	0.6252	24.28	21.87
134	1500001	4500000	0.1563	0.6232	25.08	22.67
134	1800001	4800000	0.1629	0.6295	25.88	23.47
134	2100001	5100000	0.1577	0.6290	25.07	22.66
134	2400001	5400000	0.1606	0.6387	25.15	22.74
134	2700001	5700000	0.1650	0.6504	25.37	22.96
134	3000001	6000000	0.1766	0.6584	26.83	24.42
134	3300001	6300000	0.1849	0.6392	28.93	26.52
134	3600001	6600000	0.1850	0.6369	29.05	26.64
134	3900001	6900000	0.1767	0.6425	27.51	25.10
134	4200001	7200000	0.1750	0.6650	26.31	23.90
134	4500001	7500000	0.1758	0.6769	25.97	23.56
134	4800001	7800000	0.1695	0.6727	25.20	22.79
134	5100001	8100000	0.1680	0.6704	25.07	22.66
134	5400001	8400000	0.1642	0.6745	24.34	21.93
134	5700001	8700000	0.1573	0.6459	24.35	21.94
134	6000001	9000000	0.1519	0.6233	24.37	21.96
134	6300001	9300000	0.1408	0.6208	22.69	20.28
134	6600001	9600000	0.1415	0.6031	23.47	21.06
134	6900001	9900000	0.1552	0.5924	26.20	23.79
134	7200001	10200000	0.1573	0.5795	27.15	24.74
134	7500001	10500000	0.1624	0.5656	28.72	26.31
134	7800001	10800000	0.1585	0.5643	28.09	25.68
134	8100001	11100000	0.1628	0.5600	29.08	26.67
134	8400001	11400000	0.1684	0.5600	30.07	27.66
134	8700001	11700000	0.1694	0.5877	28.82	26.41
134	9000001	12000000	0.1777	0.5920	30.02	27.61
134	9300001	12300000	0.1976	0.5981	33.05	30.64
134	9600001	12600000	0.2040	0.6191	32.95	30.54
134	9900001	12900000	0.2085	0.6135	33.99	31.58
134	10200001	13200000	0.2081	0.6221	33.45	31.04
134	10500001	13500000	0.2083	0.6189	33.65	31.24
134	10800001	13800000	0.2119	0.6269	33.79	31.38
134	11100001	14100000	0.2104	0.6410	32.82	30.41
134	11400001	14400000	0.1957	0.6056	32.31	29.90
134	11700001	14700000	0.2001	0.5961	33.57	31.16
134	12000001	15000000	0.1994	0.5807	34.33	31.92
134	12300001	15300000	0.1775	0.5625	31.55	29.14
134	12600001	15600000	0.1708	0.5362	31.86	29.45
134	12900001	15900000	0.1506	0.5394	27.93	25.52
134	13200001	16200000	0.1513	0.5287	28.61	26.20
134	13500001	16500000	0.1395	0.5193	26.85	24.44
134	13800001	16800000	0.1440	0.5027	28.65	26.24
134	14100001	17100000	0.1425	0.4836	29.48	27.07
134	14400001	17400000	0.1581	0.4979	31.75	29.34
134	14700001	17700000	0.1551	0.5093	30.45	28.04
134	15000001	18000000	0.1576	0.5213	30.23	27.82
134	15300001	18300000	0.1649	0.5366	30.74	28.33
134	15600001	18600000	0.1729	0.5515	31.36	28.95
134	15900001	18900000	0.1850	0.5492	33.69	31.28
134	16200001	19200000	0.1728	0.5642	30.63	28.22
134	16500001	19500000	0.1670	0.5709	29.26	26.85
134	16800001	19800000	0.1560	0.5838	26.72	24.31
134	17100001	20100000	0.1639	0.6080	26.96	24.55
134	17400001	20400000	0.1656	0.6201	26.70	24.29
134	17700001	20670923	0.1718	0.6031	28.22	25.81
176	1	3000000	0.1331	0.8867	15.01	12.60
176	300001	3300000	0.1266	0.8872	14.27	11.86
176	600001	3600000	0.1192	0.8745	13.63	11.22
176	900001	3900000	0.0977	0.8765	11.15	8.74
176	1200001	4200000	0.1156	0.8644	13.38	10.97
176	1500001	4500000	0.1088	0.8555	12.72	10.31
176	1800001	4800000	0.1064	0.8622	12.34	9.93
176	2100001	5100000	0.1063	0.8583	12.38	9.97
176	2400001	5400000	0.1092	0.8619	12.67	10.26
176	2700001	5700000	0.1105	0.8508	12.98	10.57
176	3000001	6000000	0.1085	0.8575	12.66	10.25
176	3300001	6300000	0.1114	0.8531	13.06	10.65
176	3600001	6600000	0.1168	0.8569	13.63	11.22
176	3900001	6900000	0.1162	0.8551	13.59	11.18
176	4200001	7200000	0.1088	0.8608	12.64	10.23
176	4500001	7500000	0.1213	0.8685	13.97	11.56
176	4800001	7800000	0.1311	0.8639	15.18	12.77
176	5100001	8100000	0.1291	0.8710	14.82	12.41
176	5400001	8400000	0.1266	0.8638	14.66	12.25
176	5700001	8700000	0.1243	0.8835	14.07	11.66
176	6000001	9000000	0.1265	0.8853	14.28	11.87
176	6300001	9300000	0.1309	0.8930	14.66	12.25
176	6600001	9600000	0.1272	0.8918	14.26	11.85
176	6900001	9900000	0.1363	0.8979	15.18	12.77
176	7200001	10200000	0.1341	0.8882	15.10	12.69
176	7500001	10500000	0.1283	0.8903	14.41	12.00
176	7800001	10800000	0.1394	0.8871	15.71	13.30
176	8100001	11100000	0.1338	0.8882	15.07	12.66
176	8400001	11400000	0.1374	0.8807	15.60	13.19
176	8700001	11700000	0.1375	0.8648	15.90	13.49
176	9000001	12000000	0.1273	0.8575	14.84	12.43
176	9300001	12300000	0.1210	0.8586	14.09	11.68
176	9600001	12600000	0.1302	0.8614	15.11	12.70
176	9900001	12900000	0.1336	0.8516	15.69	13.28
176	10200001	13200000	0.1460	0.8602	16.97	14.56
176	10500001	13500000	0.1554	0.8601	18.07	15.66
176	10800001	13800000	0.1430	0.8596	16.63	14.22
176	11100001	14100000	0.1474	0.8546	17.25	14.84
176	11400001	14400000	0.1418	0.8671	16.36	13.95
176	11700001	14700000	0.1534	0.8769	17.49	15.08
176	12000001	15000000	0.1717	0.8806	19.50	17.09
176	12300001	15300000	0.1757	0.8690	20.21	17.80
176	12600001	15600000	0.1751	0.8574	20.42	18.01
176	12900001	15900000	0.1701	0.8508	19.99	17.58
176	13200001	16200000	0.1574	0.8435	18.66	16.25
176	13500001	16500000	0.1372	0.8385	16.36	13.95
176	13800001	16800000	0.1436	0.8231	17.45	15.04
176	14100001	17100000	0.1467	0.8292	17.69	15.28
176	14400001	17400000	0.1511	0.8230	18.36	15.95
176	14700001	17700000	0.1472	0.8107	18.16	15.75
176	15000001	18000000	0.1411	0.7992	17.65	15.24
176	15300001	18300000	0.1400	0.7979	17.55	15.14
176	15600001	18600000	0.1345	0.8104	16.59	14.18
176	15900001	18900000	0.1280	0.8100	15.80	13.39
176	16200001	19200000	0.1327	0.8128	16.32	13.91
176	16500001	19500000	0.1323	0.8105	16.33	13.92
176	16800001	19800000	0.1191	0.8184	14.55	12.14
176	17100001	20100000	0.1359	0.7975	17.04	14.63
176	17400001	20400000	0.1271	0.7896	16.09	13.68
176	17700001	20700000	0.1299	0.7980	16.28	13.87
176	18000001	21000000	0.1232	0.8119	15.17	12.76
176	18300001	21300000	0.1275	0.8211	15.53	13.12
176	18600001	21600000	0.1338	0.8268	16.19	13.78
176	18900001	21900000	0.1424	0.8383	16.99	14.58
176	19200001	22200000	0.1397	0.8428	16.57	14.16
176	19500001	22500000	0.1517	0.8487	17.88	15.47
176	19800001	22800000	0.1620	0.8607	18.82	16.41
176	20100001	23100000	0.1381	0.8575	16.10	13.69
176	20400001	23400000	0.1510	0.8592	17.58	15.17
176	20700001	23700000	0.1389	0.8568	16.22	13.81
176	21000001	24000000	0.1514	0.8535	17.74	15.33
176	21300001	24300000	0.1550	0.8549	18.13	15.72
176	21600001	24600000	0.1498	0.8555	17.51	15.10
176	21900001	24900000	0.1461	0.8453	17.29	14.88
176	22200001	25200000	0.1501	0.8338	18.00	15.59
176	22500001	25500000	0.1510	0.8295	18.21	15.80
176	22800001	25800000	0.1415	0.8186	17.29	14.88
176	23100001	26100000	0.1532	0.8297	18.46	16.05
176	23400001	26400000	0.1567	0.8281	18.92	16.51
176	23700001	26700000	0.1534	0.8109	18.92	16.51
176	24000001	27000000	0.1530	0.8051	19.00	16.59
176	24300001	27300000	0.1451	0.7942	18.27	15.86
176	24600001	27600000	0.1370	0.7714	17.75	15.34
176	24900001	27900000	0.1390	0.7754	17.93	15.52
176	25200001	28200000	0.1393	0.7711	18.07	15.66
176	25500001	28500000	0.1332	0.7700	17.30	14.89
176	25800001	28800000	0.1386	0.7698	18.01	15.60
176	26100001	29100000	0.1309	0.7641	17.13	14.72
176	26400001	29400000	0.1162	0.7680	15.13	12.72
176	26700001	29700000	0.1342	0.7858	17.08	14.67
176	27000001	30000000	0.1250	0.7821	15.99	13.58
176	27300001	30300000	0.1276	0.7864	16.22	13.81
176	27600001	30600000	0.1450	0.7944	18.26	15.85
176	27900001	30900000	0.1570	0.7868	19.96	17.55
176	28200001	31200000	0.1558	0.8017	19.44	17.03
176	28500001	31500000	0.1531	0.7981	19.18	16.77
176	28800001	31800000	0.1668	0.8080	20.65	18.24
176	29100001	32100000	0.1658	0.8117	20.43	18.02
176	29400001	32400000	0.1675	0.7945	21.08	18.67
176	29700001	32700000	0.1612	0.7927	20.34	17.93
176	30000001	33000000	0.1569	0.7950	19.73	17.32
176	30300001	33300000	0.1477	0.7891	18.72	16.31
176	30600001	33600000	0.1445	0.7784	18.56	16.15
176	30900001	33900000	0.1485	0.7812	19.01	16.60
176	31200001	34200000	0.1510	0.7770	19.43	17.02
176	31500001	34500000	0.1522	0.7632	19.94	17.53
176	31800001	34800000	0.1348	0.7443	18.11	15.70
176	32100001	35100000	0.1341	0.7438	18.03	15.62
176	32400001	35400000	0.1410	0.7532	18.72	16.31
176	32700001	35700000	0.1376	0.7563	18.19	15.78
176	33000001	36000000	0.1442	0.7538	19.14	16.73
176	33300001	36300000	0.1564	0.7457	20.97	18.56
176	33600001	36600000	0.1488	0.7505	19.83	17.42
176	33900001	36900000	0.1365	0.7558	18.06	15.65
176	34200001	37200000	0.1399	0.7546	18.54	16.13
176	34500001	37500000	0.1408	0.7573	18.59	16.18
176	34800001	37800000	0.1467	0.7505	19.55	17.14
176	35100001	38100000	0.1455	0.7500	19.40	16.99
176	35400001	38400000	0.1376	0.7644	18.00	15.59
176	35700001	38700000	0.1336	0.7681	17.39	14.98
176	36000001	39000000	0.1254	0.7705	16.27	13.86
176	36300001	39300000	0.1261	0.7767	16.23	13.82
176	36600001	39600000	0.1328	0.7878	16.86	14.45
176	36900001	39900000	0.1353	0.7868	17.20	14.79
176	37200001	40200000	0.1350	0.7949	16.98	14.57
176	37500001	40500000	0.1413	0.7988	17.69	15.28
176	37800001	40800000	0.1426	0.8116	17.57	15.16
176	38100001	41100000	0.1423	0.8133	17.50	15.09
176	38400001	41400000	0.1493	0.8006	18.65	16.24
176	38700001	41700000	0.1510	0.7863	19.20	16.79
176	39000001	42000000	0.1634	0.7811	20.92	18.51
176	39300001	42300000	0.1626	0.7881	20.63	18.22
176	39600001	42600000	0.1611	0.7813	20.63	18.22
176	39900001	42900000	0.1502	0.7768	19.33	16.92
176	40200001	43200000	0.1397	0.7650	18.26	15.85
176	40500001	43500000	0.1369	0.7743	17.68	15.27
176	40800001	43800000	0.1383	0.7836	17.65	15.24
176	41100001	44100000	0.1466	0.7822	18.74	16.33
176	41400001	44400000	0.1470	0.7803	18.83	16.42
176	41700001	44700000	0.1513	0.7885	19.19	16.78
176	42000001	45000000	0.1523	0.7855	19.39	16.98
176	42300001	45300000	0.1514	0.7835	19.32	16.91
176	42600001	45600000	0.1403	0.7795	18.00	15.59
176	42900001	45900000	0.1472	0.7900	18.63	16.22
176	43200001	46200000	0.1477	0.7976	18.51	16.10
176	43500001	46500000	0.1383	0.7936	17.43	15.02
176	43800001	46800000	0.1429	0.7738	18.47	16.06
176	44100001	47100000	0.1506	0.7827	19.24	16.83
176	44400001	47400000	0.1537	0.7862	19.55	17.14
176	44700001	47700000	0.1524	0.7936	19.20	16.79
176	45000001	48000000	0.1402	0.7977	17.58	15.17
176	45300001	48300000	0.1443	0.7869	18.34	15.93
176	45600001	48600000	0.1419	0.7993	17.76	15.35
176	45900001	48900000	0.1431	0.7970	17.96	15.55
176	46200001	49200000	0.1491	0.8022	18.59	16.18
176	46500001	49500000	0.1455	0.8023	18.13	15.72
176	46800001	49800000	0.1546	0.8008	19.31	16.90
176	47100001	50100000	0.1470	0.7875	18.67	16.26
176	47400001	50400000	0.1438	0.7970	18.04	15.63
176	47700001	50700000	0.1483	0.7939	18.68	16.27
176	48000001	51000000	0.1584	0.7858	20.16	17.75
176	48300001	51300000	0.1617	0.7821	20.67	18.26
176	48600001	51600000	0.1744	0.7649	22.80	20.39
176	48900001	51900000	0.1686	0.7453	22.62	20.21
176	49200001	52200000	0.1637	0.7373	22.20	19.79
176	49500001	52500000	0.1694	0.7307	23.18	20.77
176	49800001	52800000	0.1628	0.7537	21.61	19.20
176	50100001	53100000	0.1604	0.7545	21.26	18.85
176	50400001	53400000	0.1614	0.7532	21.43	19.02
176	50700001	53700000	0.1595	0.7345	21.72	19.31
176	51000001	54000000	0.1574	0.7505	20.97	18.56
176	51300001	54300000	0.1469	0.7462	19.68	17.27
176	51600001	54600000	0.1391	0.7591	18.32	15.91
176	51900001	54900000	0.1397	0.7546	18.52	16.11
176	52200001	55200000	0.1484	0.7525	19.72	17.31
176	52500001	55500000	0.1454	0.7698	18.89	16.48
176	52800001	55800000	0.1382	0.7575	18.24	15.83
176	53100001	56100000	0.1441	0.7554	19.07	16.66
176	53400001	56400000	0.1470	0.7408	19.84	17.43
176	53700001	56700000	0.1415	0.7462	18.97	16.56
176	54000001	57000000	0.1459	0.7434	19.62	17.21
176	54300001	57300000	0.1430	0.7455	19.18	16.77
176	54600001	57600000	0.1631	0.7368	22.14	19.73
176	54900001	57900000	0.1712	0.7521	22.76	20.35
176	55200001	58200000	0.1611	0.7634	21.11	18.70
176	55500001	58500000	0.1787	0.7654	23.35	20.94
176	55800001	58800000	0.1773	0.7662	23.15	20.74
176	56100001	59100000	0.1759	0.7610	23.12	20.71
176	56400001	59400000	0.1773	0.7648	23.18	20.77
176	56700001	59700000	0.1792	0.7653	23.41	21.00
176	57000001	60000000	0.1745	0.7592	22.98	20.57
176	57300001	60300000	0.1818	0.7732	23.52	21.11
176	57600001	60600000	0.1816	0.7774	23.35	20.94
176	57900001	60900000	0.1888	0.7871	23.99	21.58
176	58200001	61200000	0.1912	0.7754	24.66	22.25
176	58500001	61500000	0.1742	0.7655	22.75	20.34
176	58800001	61800000	0.1709	0.7643	22.36	19.95
176	59100001	62100000	0.1606	0.7677	20.91	18.50
176	59400001	62400000	0.1529	0.7632	20.03	17.62
176	59700001	62700000	0.1617	0.7593	21.30	18.89
176	60000001	63000000	0.1519	0.7501	20.25	17.84
176	60300001	63300000	0.1491	0.7423	20.08	17.67
176	60600001	63600000	0.1402	0.7400	18.94	16.53
176	60900001	63900000	0.1360	0.7298	18.64	16.23
176	61200001	64200000	0.1469	0.7317	20.08	17.67
176	61500001	64500000	0.1492	0.7299	20.44	18.03
176	61800001	64800000	0.1468	0.7281	20.16	17.75
176	62100001	65100000	0.1570	0.7255	21.64	19.23
176	62400001	65400000	0.1582	0.7169	22.07	19.66
176	62700001	65700000	0.1463	0.7154	20.46	18.05
176	63000001	66000000	0.1559	0.7231	21.55	19.14
176	63300001	66300000	0.1612	0.7345	21.95	19.54
176	63600001	66600000	0.1470	0.7239	20.31	17.90
176	63900001	66900000	0.1560	0.7243	21.53	19.12
176	64200001	67200000	0.1447	0.7227	20.02	17.61
176	64500001	67500000	0.1557	0.7137	21.81	19.40
176	64800001	67800000	0.1604	0.7152	22.43	20.02
176	65100001	68100000	0.1632	0.7277	22.43	20.02
176	65400001	68400000	0.1503	0.7421	20.26	17.85
176	65700001	68700000	0.1560	0.7385	21.12	18.71
176	66000001	69000000	0.1545	0.7375	20.95	18.54
176	66300001	69300000	0.1462	0.7268	20.12	17.71
176	66600001	69600000	0.1528	0.7429	20.56	18.15
176	66900001	69900000	0.1319	0.7363	17.92	15.51
176	67200001	70200000	0.1415	0.7211	19.62	17.21
176	67500001	70500000	0.1392	0.7220	19.27	16.86
176	67800001	70800000	0.1291	0.7052	18.30	15.89
176	68100001	71100000	0.1257	0.7105	17.69	15.28
176	68400001	71400000	0.1393	0.7132	19.53	17.12
176	68700001	71700000	0.1431	0.7303	19.60	17.19
176	69000001	72000000	0.1533	0.7203	21.28	18.87
176	69300001	72300000	0.1617	0.7227	22.37	19.96
176	69600001	72600000	0.1595	0.7003	22.77	20.36
176	69900001	72900000	0.1603	0.7043	22.76	20.35
176	70200001	73200000	0.1546	0.7129	21.69	19.28
176	70500001	73500000	0.1505	0.6918	21.75	19.34
176	70800001	73800000	0.1579	0.7071	22.33	19.92
176	71100001	74100000	0.1559	0.6907	22.58	20.17
176	71400001	74400000	0.1590	0.6791	23.42	21.01
176	71700001	74700000	0.1494	0.6665	22.41	20.00
176	72000001	75000000	0.1434	0.6750	21.24	18.83
176	72300001	75300000	0.1381	0.6770	20.40	17.99
176	72600001	75600000	0.1471	0.6983	21.06	18.65
176	72900001	75900000	0.1545	0.7000	22.07	19.66
176	73200001	76200000	0.1557	0.6814	22.85	20.44
176	73500001	76500000	0.1568	0.7053	22.23	19.82
176	73800001	76800000	0.1580	0.6956	22.71	20.30
176	74100001	77100000	0.1660	0.6845	24.26	21.85
176	74400001	77400000	0.1706	0.6885	24.78	22.37
176	74700001	77700000	0.1724	0.6643	25.95	23.54
176	75000001	78000000	0.1748	0.6564	26.63	24.22
176	75300001	78300000	0.1674	0.6601	25.36	22.95
176	75600001	78600000	0.1604	0.6539	24.52	22.11
176	75900001	78900000	0.1478	0.6331	23.34	20.93
176	76200001	79200000	0.1447	0.6289	23.00	20.59
176	76500001	79500000	0.1466	0.6293	23.30	20.89
176	76800001	79800000	0.1516	0.6350	23.88	21.47
176	77100001	80100000	0.1384	0.6278	22.04	19.63
176	77400001	80400000	0.1277	0.6230	20.50	18.09
176	77700001	80700000	0.1497	0.6603	22.67	20.26
176	78000001	81000000	0.1366	0.6559	20.83	18.42
176	78300001	81300000	0.1312	0.6155	21.31	18.90
176	78600001	81600000	0.1288	0.6155	20.92	18.51
176	78900001	81900000	0.1349	0.6104	22.11	19.70
176	79200001	82200000	0.1420	0.6298	22.55	20.14
176	79500001	82500000	0.1400	0.6173	22.68	20.27
176	79800001	82800000	0.1305	0.6194	21.07	18.66
176	80100001	83100000	0.1385	0.6211	22.30	19.89
176	80400001	83400000	0.1419	0.6169	23.00	20.59
176	80700001	83700000	0.1183	0.5994	19.73	17.32
176	81000001	84000000	0.1218	0.5952	20.46	18.05
176	81300001	84300000	0.1348	0.6236	21.61	19.20
176	81600001	84600000	0.1375	0.6124	22.45	20.04
176	81900001	84900000	0.1325	0.6336	20.91	18.50
176	82200001	85200000	0.1357	0.6425	21.11	18.70
176	82500001	85500000	0.1406	0.6563	21.42	19.01
176	82800001	85800000	0.1475	0.6657	22.16	19.75
176	83100001	86089885	0.1510	0.6906	21.80	19.39
234	1	2199929	0.1316	0.7604	12.69	10.28
246	1	3000000	0.1517	0.6501	23.33	20.92
246	300001	3300000	0.1477	0.6117	24.15	21.74
246	600001	3600000	0.1517	0.5844	25.97	23.56
246	900001	3900000	0.1389	0.5267	26.38	23.97
246	1200001	4200000	0.1316	0.4997	26.34	23.93
246	1500001	4500000	0.1410	0.4938	28.55	26.14
246	1800001	4800000	0.1373	0.5109	26.88	24.47
246	2100001	5100000	0.1396	0.5060	27.58	25.17
246	2400001	5400000	0.1544	0.5123	30.14	27.73
246	2700001	5700000	0.1495	0.5066	29.51	27.10
246	3000001	6000000	0.1385	0.5235	26.46	24.05
246	3300001	6300000	0.1404	0.5445	25.79	23.38
246	3600001	6600000	0.1342	0.5358	25.05	22.64
246	3900001	6900000	0.1591	0.5811	27.38	24.97
246	4200001	7200000	0.1600	0.5863	27.28	24.87
246	4500001	7500000	0.1460	0.6030	24.20	21.79
246	4800001	7800000	0.1527	0.6001	25.45	23.04
246	5100001	8100000	0.1575	0.5907	26.67	24.26
246	5400001	8400000	0.1359	0.5795	23.46	21.05
246	5700001	8700000	0.1395	0.5875	23.75	21.34
246	6000001	9000000	0.1498	0.6090	24.59	22.18
246	6300001	9300000	0.1508	0.6019	25.06	22.65
246	6600001	9600000	0.1592	0.6208	25.64	23.23
246	6900001	9900000	0.1425	0.6030	23.64	21.23
246	7200001	10200000	0.1497	0.6147	24.35	21.94
246	7500001	10500000	0.1512	0.6190	24.42	22.01
246	7800001	10800000	0.1502	0.6402	23.46	21.05
246	8100001	11100000	0.1471	0.6526	22.54	20.13
246	8400001	11400000	0.1498	0.6436	23.27	20.86
246	8700001	11700000	0.1522	0.6447	23.60	21.19
246	9000001	12000000	0.1450	0.6150	23.57	21.16
246	9300001	12300000	0.1479	0.6360	23.25	20.84
246	9600001	12600000	0.1451	0.6346	22.86	20.45
246	9900001	12900000	0.1487	0.6679	22.26	19.85
246	10200001	13200000	0.1435	0.6692	21.44	19.03
246	10500001	13500000	0.1477	0.6535	22.59	20.18
246	10800001	13800000	0.1577	0.6510	24.22	21.81
246	11100001	14100000	0.1519	0.6450	23.55	21.14
246	11400001	14400000	0.1543	0.6619	23.31	20.90
246	11700001	14700000	0.1541	0.6707	22.98	20.57
246	12000001	15000000	0.1698	0.6848	24.80	22.39
246	12300001	15300000	0.1710	0.6695	25.54	23.13
246	12600001	15600000	0.1800	0.6736	26.72	24.31
246	12900001	15900000	0.1808	0.6525	27.70	25.29
246	13200001	16200000	0.1773	0.6445	27.52	25.11
246	13500001	16500000	0.1699	0.6510	26.09	23.68
246	13800001	16800000	0.1609	0.6533	24.63	22.22
246	14100001	17100000	0.1580	0.6566	24.06	21.65
246	14400001	17400000	0.1525	0.6678	22.83	20.42
246	14700001	17700000	0.1546	0.6695	23.10	20.69
246	15000001	18000000	0.1455	0.6823	21.32	18.91
246	15300001	18300000	0.1398	0.6916	20.22	17.81
246	15600001	18600000	0.1261	0.6735	18.72	16.31
246	15900001	18900000	0.1277	0.6872	18.59	16.18
246	16200001	19200000	0.1405	0.6906	20.35	17.94
246	16500001	19500000	0.1501	0.6827	21.98	19.57
246	16800001	19800000	0.1516	0.6798	22.30	19.89
246	17100001	20100000	0.1565	0.6819	22.96	20.55
246	17400001	20400000	0.1482	0.6781	21.85	19.44
246	17700001	20700000	0.1402	0.6689	20.96	18.55
246	18000001	21000000	0.1331	0.6481	20.54	18.13
246	18300001	21300000	0.1427	0.6462	22.09	19.68
246	18600001	21600000	0.1492	0.6513	22.91	20.50
246	18900001	21900000	0.1460	0.6608	22.10	19.69
246	19200001	22200000	0.1337	0.6635	20.15	17.74
246	19500001	22500000	0.1289	0.6787	18.99	16.58
246	19800001	22800000	0.1282	0.6883	18.63	16.22
246	20100001	23100000	0.1361	0.6856	19.86	17.45
246	20400001	23400000	0.1464	0.6911	21.19	18.78
246	20700001	23700000	0.1443	0.7150	20.18	17.77
246	21000001	24000000	0.1399	0.7198	19.44	17.03
246	21300001	24300000	0.1274	0.7119	17.89	15.48
246	21600001	24600000	0.1244	0.7213	17.24	14.83
246	21900001	24900000	0.1376	0.7264	18.94	16.53
246	22200001	25200000	0.1351	0.7397	18.26	15.85
246	22500001	25500000	0.1401	0.7473	18.75	16.34
246	22800001	25800000	0.1414	0.7408	19.08	16.67
246	23100001	26100000	0.1302	0.7517	17.32	14.91
246	23400001	26400000	0.1297	0.7347	17.66	15.25
246	23700001	26700000	0.1299	0.7276	17.85	15.44
246	24000001	27000000	0.1454	0.7345	19.79	17.38
246	24300001	27300000	0.1546	0.7279	21.24	18.83
246	24600001	27600000	0.1589	0.7430	21.39	18.98
246	24900001	27900000	0.1549	0.7233	21.42	19.01
246	25200001	28200000	0.1667	0.7249	22.99	20.58
246	25500001	28500000	0.1501	0.6786	22.11	19.70
246	25800001	28800000	0.1442	0.6258	23.04	20.63
246	26100001	29100000	0.1557	0.6281	24.79	22.38
246	26400001	29400000	0.1570	0.6264	25.07	22.66
246	26700001	29700000	0.1722	0.6366	27.05	24.64
246	27000001	30000000	0.1648	0.6332	26.03	23.62
246	27300001	30300000	0.1687	0.6426	26.26	23.85
246	27600001	30600000	0.1569	0.6341	24.74	22.33
246	27900001	30900000	0.1691	0.6587	25.67	23.26
246	28200001	31200000	0.1648	0.6466	25.49	23.08
246	28500001	31500000	0.1784	0.7026	25.39	22.98
246	28800001	31800000	0.2045	0.7539	27.12	24.71
246	29100001	32100000	0.1922	0.7405	25.96	23.55
246	29400001	32400000	0.1942	0.7593	25.58	23.17
246	29700001	32700000	0.1833	0.7466	24.55	22.14
246	30000001	33000000	0.1791	0.7354	24.36	21.95
246	30300001	33300000	0.1747	0.7470	23.39	20.98
246	30600001	33600000	0.1788	0.7448	24.01	21.60
246	30900001	33900000	0.1660	0.7176	23.13	20.72
246	31200001	34200000	0.1694	0.7196	23.54	21.13
246	31500001	34500000	0.1687	0.7238	23.31	20.90
246	31800001	34800000	0.1408	0.7297	19.29	16.88
246	32100001	35100000	0.1555	0.7218	21.54	19.13
246	32400001	35400000	0.1624	0.6998	23.21	20.80
246	32700001	35700000	0.1596	0.6889	23.16	20.75
246	33000001	36000000	0.1589	0.6956	22.84	20.43
246	33300001	36300000	0.1586	0.6953	22.81	20.40
246	33600001	36600000	0.1552	0.6919	22.44	20.03
246	33900001	36900000	0.1470	0.6972	21.08	18.67
246	34200001	37200000	0.1412	0.6973	20.25	17.84
246	34500001	37500000	0.1503	0.6729	22.33	19.92
246	34800001	37800000	0.1531	0.6607	23.17	20.76
246	35100001	38100000	0.1455	0.6845	21.26	18.85
246	35400001	38400000	0.1437	0.6868	20.92	18.51
246	35700001	38700000	0.1432	0.6825	20.99	18.58
246	36000001	39000000	0.1449	0.6882	21.06	18.65
246	36300001	39300000	0.1500	0.6957	21.56	19.15
246	36600001	39600000	0.1510	0.6939	21.76	19.35
246	36900001	39900000	0.1545	0.7044	21.93	19.52
246	37200001	40200000	0.1585	0.7107	22.31	19.90
246	37500001	40500000	0.1579	0.7121	22.17	19.76
246	37800001	40800000	0.1625	0.7179	22.63	20.22
246	38100001	41100000	0.1615	0.7155	22.57	20.16
246	38400001	41400000	0.1722	0.7236	23.79	21.38
246	38700001	41700000	0.1817	0.7449	24.39	21.98
246	39000001	42000000	0.1906	0.7492	25.44	23.03
246	39300001	42300000	0.1794	0.7280	24.64	22.23
246	39600001	42600000	0.1766	0.7376	23.94	21.53
246	39900001	42900000	0.1768	0.7377	23.97	21.56
246	40200001	43200000	0.1738	0.7406	23.47	21.06
246	40500001	43500000	0.1598	0.7442	21.47	19.06
246	40800001	43800000	0.1579	0.7578	20.84	18.43
246	41100001	44100000	0.1651	0.7607	21.71	19.30
246	41400001	44400000	0.1552	0.7618	20.38	17.97
246	41700001	44700000	0.1456	0.7598	19.16	16.75
246	42000001	45000000	0.1496	0.7624	19.62	17.21
246	42300001	45300000	0.1558	0.7650	20.37	17.96
246	42600001	45600000	0.1710	0.7567	22.59	20.18
246	42900001	45900000	0.1606	0.7586	21.17	18.76
246	43200001	46200000	0.1634	0.7395	22.09	19.68
246	43500001	46500000	0.1750	0.7385	23.69	21.28
246	43800001	46800000	0.1643	0.7337	22.39	19.98
246	44100001	47100000	0.1514	0.7332	20.64	18.23
246	44400001	47400000	0.1420	0.7449	19.07	16.66
246	44700001	47700000	0.1551	0.7423	20.89	18.48
246	45000001	48000000	0.1387	0.7325	18.94	16.53
246	45300001	48300000	0.1358	0.7480	18.16	15.75
246	45600001	48600000	0.1251	0.7519	16.64	14.23
246	45900001	48900000	0.1285	0.7533	17.05	14.64
246	46200001	49200000	0.1164	0.7682	15.15	12.74
246	46500001	49500000	0.1150	0.7736	14.87	12.46
246	46800001	49800000	0.1211	0.7717	15.69	13.28
246	47100001	50100000	0.1272	0.7719	16.48	14.07
246	47400001	50400000	0.1327	0.7606	17.44	15.03
246	47700001	50700000	0.1230	0.7614	16.16	13.75
246	48000001	51000000	0.1237	0.7636	16.20	13.79
246	48300001	51300000	0.1256	0.7691	16.32	13.91
246	48600001	51600000	0.1401	0.7733	18.11	15.70
246	48900001	51900000	0.1465	0.7714	19.00	16.59
246	49200001	52200000	0.1500	0.7723	19.42	17.01
246	49500001	52500000	0.1390	0.7674	18.12	15.71
246	49800001	52800000	0.1405	0.7658	18.34	15.93
246	50100001	53100000	0.1448	0.7515	19.27	16.86
246	50400001	53400000	0.1543	0.7513	20.54	18.13
246	50700001	53700000	0.1503	0.7489	20.06	17.65
246	51000001	54000000	0.1560	0.7485	20.84	18.43
246	51300001	54300000	0.1480	0.7314	20.23	17.82
246	51600001	54600000	0.1414	0.7380	19.15	16.74
246	51900001	54900000	0.1390	0.7339	18.94	16.53
246	52200001	55200000	0.1453	0.7244	20.06	17.65
246	52500001	55500000	0.1524	0.7275	20.95	18.54
246	52800001	55800000	0.1568	0.7299	21.48	19.07
246	53100001	56100000	0.1498	0.7357	20.36	17.95
246	53400001	56400000	0.1340	0.7357	18.22	15.81
246	53700001	56700000	0.1440	0.7413	19.43	17.02
246	54000001	57000000	0.1474	0.7472	19.73	17.32
246	54300001	57300000	0.1508	0.7607	19.82	17.41
246	54600001	57600000	0.1499	0.7500	19.98	17.57
246	54900001	57900000	0.1493	0.7496	19.92	17.51
246	55200001	58200000	0.1471	0.7562	19.45	17.04
246	55500001	58500000	0.1442	0.7592	19.00	16.59
246	55800001	58800000	0.1390	0.7543	18.43	16.02
246	56100001	59100000	0.1478	0.7582	19.50	17.09
246	56400001	59400000	0.1401	0.7491	18.71	16.30
246	56700001	59700000	0.1389	0.7468	18.60	16.19
246	57000001	60000000	0.1263	0.7563	16.70	14.29
246	57300001	60300000	0.1288	0.7529	17.11	14.70
246	57600001	60600000	0.1254	0.7572	16.57	14.16
246	57900001	60900000	0.1231	0.7629	16.14	13.73
246	58200001	61200000	0.1157	0.7695	15.04	12.63
246	58500001	61500000	0.1149	0.7674	14.98	12.57
246	58800001	61800000	0.1213	0.7619	15.93	13.52
246	59100001	62100000	0.1101	0.7679	14.33	11.92
246	59400001	62400000	0.1173	0.7764	15.10	12.69
246	59700001	62700000	0.1096	0.7767	14.11	11.70
246	60000001	63000000	0.1194	0.7690	15.52	13.11
246	60300001	63300000	0.1229	0.7713	15.93	13.52
246	60600001	63600000	0.1180	0.7691	15.34	12.93
246	60900001	63900000	0.1190	0.7751	15.35	12.94
246	61200001	64200000	0.1282	0.7513	17.06	14.65
246	61500001	64500000	0.1295	0.7478	17.32	14.91
246	61800001	64800000	0.1220	0.7521	16.21	13.80
246	62100001	65100000	0.1219	0.7531	16.19	13.78
246	62400001	65400000	0.1224	0.7601	16.10	13.69
246	62700001	65700000	0.1295	0.7543	17.17	14.76
246	63000001	66000000	0.1261	0.7390	17.07	14.66
246	63300001	66300000	0.1256	0.7315	17.17	14.76
246	63600001	66600000	0.1354	0.7397	18.30	15.89
246	63900001	66900000	0.1366	0.7301	18.71	16.30
246	64200001	67200000	0.1357	0.7389	18.36	15.95
246	64500001	67500000	0.1400	0.7440	18.81	16.40
246	64800001	67800000	0.1407	0.7292	19.30	16.89
246	65100001	68100000	0.1361	0.7147	19.05	16.64
246	65400001	68400000	0.1463	0.7047	20.75	18.34
246	65700001	68700000	0.1403	0.7052	19.90	17.49
246	66000001	69000000	0.1464	0.7129	20.53	18.12
246	66300001	69300000	0.1391	0.7083	19.63	17.22
246	66600001	69600000	0.1412	0.6993	20.19	17.78
246	66900001	69900000	0.1407	0.6936	20.28	17.87
246	67200001	70200000	0.1483	0.6869	21.59	19.18
246	67500001	70500000	0.1506	0.6818	22.09	19.68
246	67800001	70800000	0.1466	0.7089	20.68	18.27
246	68100001	71100000	0.1625	0.7137	22.77	20.36
246	68400001	71400000	0.1515	0.7156	21.17	18.76
246	68700001	71700000	0.1500	0.7226	20.76	18.35
246	69000001	72000000	0.1576	0.7251	21.74	19.33
246	69300001	72300000	0.1520	0.7223	21.05	18.64
246	69600001	72600000	0.1412	0.7173	19.68	17.27
246	69900001	72900000	0.1503	0.7314	20.55	18.14
246	70200001	73200000	0.1434	0.7327	19.57	17.16
246	70500001	73500000	0.1488	0.7456	19.96	17.55
246	70800001	73800000	0.1509	0.7347	20.54	18.13
246	71100001	74100000	0.1464	0.7447	19.66	17.25
246	71400001	74400000	0.1490	0.7424	20.07	17.66
246	71700001	74700000	0.1471	0.7306	20.14	17.73
246	72000001	75000000	0.1329	0.7373	18.02	15.61
246	72300001	75300000	0.1467	0.7556	19.41	17.00
246	72600001	75600000	0.1525	0.7568	20.14	17.73
246	72900001	75900000	0.1534	0.7613	20.15	17.74
246	73200001	76200000	0.1530	0.7709	19.85	17.44
246	73500001	76500000	0.1450	0.7555	19.19	16.78
246	73800001	76800000	0.1435	0.7640	18.78	16.37
246	74100001	77100000	0.1427	0.7443	19.17	16.76
246	74400001	77400000	0.1453	0.7519	19.32	16.91
246	74700001	77700000	0.1413	0.7647	18.48	16.07
246	75000001	78000000	0.1378	0.7420	18.57	16.16
246	75300001	78300000	0.1255	0.7349	17.07	14.66
246	75600001	78600000	0.1250	0.7458	16.76	14.35
246	75900001	78900000	0.1124	0.7346	15.30	12.89
246	76200001	79200000	0.1211	0.7335	16.51	14.10
246	76500001	79500000	0.1184	0.7293	16.23	13.82
246	76800001	79800000	0.1229	0.7200	17.06	14.65
246	77100001	80100000	0.1161	0.7276	15.96	13.55
246	77400001	80400000	0.1053	0.7225	14.57	12.16
246	77700001	80700000	0.1206	0.7167	16.82	14.41
246	78000001	81000000	0.1208	0.7353	16.43	14.02
246	78300001	81300000	0.1314	0.7376	17.81	15.40
246	78600001	81600000	0.1322	0.7313	18.07	15.66
246	78900001	81900000	0.1431	0.7360	19.44	17.03
246	79200001	82200000	0.1258	0.7402	17.00	14.59
246	79500001	82500000	0.1290	0.7464	17.28	14.87
246	79800001	82800000	0.1351	0.7526	17.95	15.54
246	80100001	83100000	0.1518	0.7524	20.18	17.77
246	80400001	83400000	0.1642	0.7689	21.35	18.94
246	80700001	83700000	0.1727	0.7646	22.59	20.18
246	81000001	84000000	0.1780	0.7660	23.24	20.83
246	81300001	84300000	0.1895	0.7752	24.45	22.04
246	81600001	84600000	0.1788	0.7706	23.20	20.79
246	81900001	84900000	0.1695	0.7600	22.31	19.90
246	82200001	85200000	0.1710	0.7497	22.81	20.40
246	82500001	85500000	0.1775	0.7629	23.26	20.85
246	82800001	85800000	0.1780	0.7629	23.33	20.92
246	83100001	86100000	0.1666	0.7694	21.66	19.25
246	83400001	86400000	0.1638	0.7629	21.47	19.06
246	83700001	86700000	0.1480	0.7711	19.20	16.79
246	84000001	87000000	0.1572	0.7783	20.20	17.79
246	84300001	87300000	0.1401	0.7674	18.26	15.85
246	84600001	87600000	0.1497	0.7729	19.37	16.96
246	84900001	87900000	0.1499	0.7828	19.15	16.74
246	85200001	88200000	0.1510	0.7981	18.92	16.51
246	85500001	88500000	0.1463	0.7907	18.50	16.09
246	85800001	88800000	0.1452	0.8003	18.15	15.74
246	86100001	89100000	0.1456	0.8119	17.93	15.52
246	86400001	89400000	0.1543	0.8164	18.90	16.49
246	86700001	89700000	0.1670	0.8241	20.26	17.85
246	87000001	90000000	0.1622	0.8264	19.63	17.22
246	87300001	90300000	0.1720	0.8330	20.65	18.24
246	87600001	90600000	0.1597	0.8320	19.19	16.78
246	87900001	90900000	0.1584	0.8295	19.10	16.69
246	88200001	91200000	0.1599	0.8300	19.27	16.86
246	88500001	91500000	0.1512	0.8274	18.28	15.87
246	88800001	91800000	0.1497	0.8185	18.29	15.88
246	89100001	92100000	0.1480	0.8091	18.29	15.88
246	89400001	92400000	0.1392	0.8080	17.23	14.82
246	89700001	92700000	0.1400	0.8050	17.40	14.99
246	90000001	93000000	0.1354	0.7891	17.16	14.75
246	90300001	93300000	0.1326	0.7758	17.09	14.68
246	90600001	93600000	0.1445	0.7703	18.76	16.35
246	90900001	93900000	0.1445	0.7592	19.03	16.62
246	91200001	94200000	0.1542	0.7578	20.35	17.94
246	91500001	94500000	0.1498	0.7521	19.91	17.50
246	91800001	94800000	0.1536	0.7428	20.68	18.27
246	92100001	95100000	0.1583	0.7492	21.13	18.72
246	92400001	95400000	0.1665	0.7475	22.28	19.87
246	92700001	95700000	0.1569	0.7413	21.16	18.75
246	93000001	96000000	0.1627	0.7595	21.43	19.02
246	93300001	96300000	0.1563	0.7634	20.48	18.07
246	93600001	96600000	0.1566	0.7670	20.42	18.01
246	93900001	96900000	0.1756	0.7857	22.36	19.95
246	94200001	97200000	0.1795	0.7893	22.74	20.33
246	94500001	97500000	0.1918	0.7901	24.27	21.86
246	94800001	97800000	0.1883	0.7961	23.65	21.24
246	95100001	98100000	0.1867	0.7978	23.40	20.99
246	95400001	98400000	0.1804	0.7938	22.72	20.31
246	95700001	98700000	0.1818	0.7983	22.78	20.37
246	96000001	99000000	0.1795	0.7873	22.80	20.39
246	96300001	99300000	0.1881	0.7936	23.71	21.30
246	96600001	99600000	0.1848	0.8015	23.06	20.65
246	96900001	99900000	0.1724	0.7989	21.58	19.17
246	97200001	100200000	0.1633	0.7986	20.45	18.04
246	97500001	100500000	0.1597	0.8010	19.94	17.53
246	97800001	100800000	0.1696	0.8069	21.01	18.60
246	98100001	101100000	0.1767	0.8134	21.73	19.32
246	98400001	101255399	0.1789	0.8117	20.97	18.56
269	1	3000000	0.1542	0.6393	24.11	21.70
269	300001	3300000	0.1516	0.6291	24.10	21.69
269	600001	3600000	0.1453	0.6361	22.85	20.44
269	900001	3900000	0.1441	0.6239	23.09	20.68
269	1200001	4200000	0.1363	0.6363	21.42	19.01
269	1500001	4500000	0.1327	0.6243	21.26	18.85
269	1800001	4800000	0.1160	0.6247	18.57	16.16
269	2100001	5100000	0.1151	0.6274	18.34	15.93
269	2400001	5400000	0.1256	0.6289	19.97	17.56
269	2700001	5700000	0.1230	0.6523	18.86	16.45
269	3000001	6000000	0.1123	0.6488	17.31	14.90
269	3300001	6300000	0.1176	0.6319	18.62	16.21
269	3600001	6600000	0.1123	0.6301	17.82	15.41
269	3900001	6900000	0.1067	0.6314	16.89	14.48
269	4200001	7200000	0.1075	0.6314	17.02	14.61
269	4500001	7500000	0.1149	0.6159	18.66	16.25
269	4800001	7800000	0.1130	0.6080	18.58	16.17
269	5100001	8100000	0.1120	0.6059	18.48	16.07
269	5400001	8400000	0.1126	0.6047	18.63	16.22
269	5700001	8700000	0.1103	0.5766	19.14	16.73
269	6000001	9000000	0.1204	0.5703	21.12	18.71
269	6300001	9300000	0.1072	0.5615	19.09	16.68
269	6600001	9600000	0.1066	0.5588	19.08	16.67
269	6900001	9900000	0.1020	0.5418	18.84	16.43
269	7200001	10200000	0.1047	0.5273	19.86	17.45
269	7500001	10500000	0.1069	0.5403	19.79	17.38
269	7800001	10800000	0.1185	0.5438	21.79	19.38
269	8100001	11100000	0.1208	0.5328	22.67	20.26
269	8400001	11400000	0.1203	0.5276	22.81	20.40
269	8700001	11700000	0.1303	0.5506	23.66	21.25
269	9000001	12000000	0.1210	0.5631	21.49	19.08
269	9300001	12300000	0.1378	0.5881	23.43	21.02
269	9600001	12600000	0.1388	0.5880	23.61	21.20
269	9900001	12900000	0.1396	0.6105	22.87	20.46
269	10200001	13200000	0.1406	0.6290	22.35	19.94
269	10500001	13500000	0.1438	0.6466	22.25	19.84
269	10800001	13800000	0.1317	0.6406	20.57	18.16
269	11100001	14100000	0.1258	0.6283	20.02	17.61
269	11400001	14400000	0.1307	0.6367	20.53	18.12
269	11700001	14700000	0.1210	0.6182	19.57	17.16
269	12000001	15000000	0.1283	0.6328	20.28	17.87
269	12300001	15300000	0.1219	0.6317	19.31	16.90
269	12600001	15600000	0.1301	0.6475	20.09	17.68
269	12900001	15900000	0.1268	0.6743	18.81	16.40
269	13200001	15963261	0.1254	0.6736	17.14	14.73
293	1	3000000	0.0997	0.7057	14.14	11.73
293	300001	3300000	0.0997	0.6948	14.36	11.95
293	600001	3600000	0.1153	0.6865	16.79	14.38
293	900001	3900000	0.1109	0.6788	16.34	13.93
293	1200001	4200000	0.1222	0.6786	18.01	15.60
293	1500001	4500000	0.1299	0.6862	18.94	16.53
293	1800001	4800000	0.1331	0.6848	19.43	17.02
293	2100001	5100000	0.1457	0.6972	20.90	18.49
293	2400001	5400000	0.1603	0.7229	22.18	19.77
293	2700001	5700000	0.1541	0.7223	21.34	18.93
293	3000001	6000000	0.1453	0.7359	19.75	17.34
293	3300001	6300000	0.1645	0.7560	21.75	19.34
293	3600001	6600000	0.1573	0.7733	20.34	17.93
293	3900001	6900000	0.1557	0.7837	19.87	17.46
293	4200001	7200000	0.1441	0.7811	18.45	16.04
293	4500001	7500000	0.1353	0.7799	17.35	14.94
293	4800001	7800000	0.1363	0.7888	17.28	14.87
293	5100001	8100000	0.1304	0.7834	16.64	14.23
293	5400001	8400000	0.1295	0.7742	16.73	14.32
293	5700001	8700000	0.1348	0.7839	17.20	14.79
293	6000001	9000000	0.1313	0.7765	16.91	14.50
293	6300001	9300000	0.1199	0.7680	15.61	13.20
293	6600001	9600000	0.1217	0.7601	16.01	13.60
293	6900001	9900000	0.1389	0.7614	18.24	15.83
293	7200001	10200000	0.1303	0.7657	17.02	14.61
293	7500001	10500000	0.1407	0.7696	18.28	15.87
293	7800001	10800000	0.1461	0.7687	19.00	16.59
293	8100001	11100000	0.1425	0.7684	18.54	16.13
293	8400001	11400000	0.1342	0.7657	17.52	15.11
293	8700001	11700000	0.1389	0.7438	18.67	16.26
293	9000001	12000000	0.1428	0.7462	19.13	16.72
293	9300001	12300000	0.1488	0.7545	19.72	17.31
293	9600001	12600000	0.1479	0.7513	19.69	17.28
293	9900001	12900000	0.1343	0.7476	17.96	15.55
293	10200001	13200000	0.1365	0.7464	18.29	15.88
293	10500001	13500000	0.1331	0.7618	17.48	15.07
293	10800001	13800000	0.1100	0.7508	14.65	12.24
293	11100001	14100000	0.1141	0.7530	15.16	12.75
293	11400001	14400000	0.1323	0.7563	17.49	15.08
293	11700001	14700000	0.1298	0.7690	16.88	14.47
293	12000001	15000000	0.1268	0.7603	16.68	14.27
293	12300001	15300000	0.1262	0.7501	16.83	14.42
293	12600001	15600000	0.1254	0.7497	16.73	14.32
293	12900001	15900000	0.1297	0.7572	17.12	14.71
293	13200001	16200000	0.1321	0.7378	17.90	15.49
293	13500001	16500000	0.1355	0.7292	18.58	16.17
293	13800001	16800000	0.1574	0.7342	21.44	19.03
293	14100001	17100000	0.1424	0.7323	19.44	17.03
293	14400001	17400000	0.1293	0.7336	17.63	15.22
293	14700001	17700000	0.1279	0.7354	17.39	14.98
293	15000001	18000000	0.1382	0.7402	18.67	16.26
293	15300001	18300000	0.1275	0.7417	17.19	14.78
293	15600001	18600000	0.1217	0.7417	16.41	14.00
293	15900001	18900000	0.1219	0.7181	16.97	14.56
293	16200001	19200000	0.1255	0.7168	17.50	15.09
293	16500001	19500000	0.1357	0.7114	19.08	16.67
293	16800001	19800000	0.1301	0.7058	18.44	16.03
293	17100001	20100000	0.1406	0.6949	20.23	17.82
293	17400001	20400000	0.1425	0.6883	20.70	18.29
293	17700001	20700000	0.1514	0.6779	22.33	19.92
293	18000001	21000000	0.1504	0.6628	22.69	20.28
293	18300001	21300000	0.1529	0.6524	23.44	21.03
293	18600001	21600000	0.1613	0.6525	24.71	22.30
293	18900001	21900000	0.1669	0.6689	24.95	22.54
293	19200001	22200000	0.1721	0.6810	25.27	22.86
293	19500001	22500000	0.1627	0.6736	24.15	21.74
293	19800001	22800000	0.1607	0.6749	23.81	21.40
293	20100001	23100000	0.1561	0.6743	23.15	20.74
293	20400001	23400000	0.1559	0.6816	22.87	20.46
293	20700001	23700000	0.1461	0.6791	21.51	19.10
293	21000001	24000000	0.1401	0.6925	20.23	17.82
293	21300001	24300000	0.1431	0.6963	20.56	18.15
293	21600001	24600000	0.1382	0.6851	20.18	17.77
293	21900001	24900000	0.1365	0.6958	19.62	17.21
293	22200001	25200000	0.1380	0.7061	19.54	17.13
293	22500001	25500000	0.1351	0.7039	19.19	16.78
293	22800001	25800000	0.1331	0.6991	19.03	16.62
293	23100001	26100000	0.1374	0.7077	19.42	17.01
293	23400001	26400000	0.1292	0.6830	18.92	16.51
293	23700001	26700000	0.1273	0.6937	18.35	15.94
293	24000001	27000000	0.1243	0.6647	18.70	16.29
293	24300001	27300000	0.1289	0.6625	19.46	17.05
293	24600001	27600000	0.1533	0.6680	22.94	20.53
293	24900001	27900000	0.1608	0.6452	24.92	22.51
293	25200001	28200000	0.1441	0.6260	23.02	20.61
293	25500001	28500000	0.1466	0.6288	23.32	20.91
293	25800001	28800000	0.1450	0.6318	22.96	20.55
293	26100001	29100000	0.1454	0.6269	23.19	20.78
293	26400001	29400000	0.1484	0.6423	23.10	20.69
293	26700001	29700000	0.1648	0.6296	26.17	23.76
293	27000001	30000000	0.1739	0.6571	26.46	24.05
293	27300001	30300000	0.1723	0.6614	26.04	23.63
293	27600001	30600000	0.1597	0.6623	24.12	21.71
293	27900001	30900000	0.1559	0.6589	23.66	21.25
293	28200001	31200000	0.1628	0.6585	24.72	22.31
293	28500001	31500000	0.1715	0.6506	26.37	23.96
293	28800001	31800000	0.1670	0.6519	25.62	23.21
293	29100001	32100000	0.1673	0.6511	25.70	23.29
293	29400001	32400000	0.1734	0.6408	27.07	24.66
293	29700001	32700000	0.1575	0.6428	24.51	22.10
293	30000001	33000000	0.1566	0.6517	24.03	21.62
293	30300001	33300000	0.1527	0.6432	23.74	21.33
293	30600001	33600000	0.1432	0.6316	22.67	20.26
293	30900001	33900000	0.1407	0.6192	22.72	20.31
293	31200001	34200000	0.1366	0.6301	21.68	19.27
293	31500001	34500000	0.1289	0.6453	19.97	17.56
293	31800001	34800000	0.1291	0.6432	20.08	17.67
293	32100001	34810995	0.1275	0.6428	17.92	15.51
344	1	265416	0.2000	0.9968	1.77	0
362	1	428412	0.1526	0.9626	2.26	0
1087	1	3000000	0.1153	0.6883	16.75	14.34
1087	300001	3300000	0.1107	0.7055	15.69	13.28
1087	600001	3600000	0.0997	0.7085	14.07	11.66
1087	900001	3900000	0.0986	0.7179	13.74	11.33
1087	1200001	4200000	0.1104	0.7302	15.11	12.70
1087	1500001	4500000	0.1110	0.7365	15.07	12.66
1087	1800001	4800000	0.1106	0.7508	14.73	12.32
1087	2100001	5100000	0.1179	0.7419	15.89	13.48
1087	2400001	5400000	0.1261	0.7463	16.90	14.49
1087	2700001	5700000	0.1285	0.7423	17.31	14.90
1087	3000001	6000000	0.1437	0.7495	19.18	16.77
1087	3300001	6300000	0.1540	0.7439	20.70	18.29
1087	3600001	6600000	0.1551	0.7305	21.23	18.82
1087	3900001	6900000	0.1506	0.7310	20.60	18.19
1087	4200001	7200000	0.1364	0.7269	18.77	16.36
1087	4500001	7500000	0.1509	0.7392	20.42	18.01
1087	4800001	7800000	0.1563	0.7341	21.29	18.88
1087	5100001	8100000	0.1537	0.7446	20.64	18.23
1087	5400001	8400000	0.1454	0.7614	19.10	16.69
1087	5700001	8700000	0.1615	0.7571	21.33	18.92
1087	6000001	9000000	0.1466	0.7577	19.35	16.94
1087	6300001	9300000	0.1551	0.7599	20.40	17.99
1087	6600001	9600000	0.1654	0.7681	21.54	19.13
1087	6900001	9900000	0.1630	0.7692	21.19	18.78
1087	7200001	10200000	0.1796	0.7644	23.50	21.09
1087	7500001	10500000	0.1724	0.7665	22.49	20.08
1087	7800001	10800000	0.1735	0.7586	22.88	20.47
1087	8100001	11100000	0.1682	0.7625	22.06	19.65
1087	8400001	11400000	0.1618	0.7505	21.56	19.15
1087	8700001	11700000	0.1559	0.7646	20.39	17.98
1087	9000001	12000000	0.1733	0.7437	23.31	20.90
1087	9300001	12300000	0.1531	0.7119	21.51	19.10
1087	9600001	12600000	0.1503	0.6990	21.50	19.09
1087	9900001	12900000	0.1528	0.7053	21.66	19.25
1087	10200001	13200000	0.1430	0.7084	20.18	17.77
1087	10500001	13500000	0.1478	0.7069	20.90	18.49
1087	10800001	13800000	0.1554	0.7188	21.61	19.20
1087	11100001	14100000	0.1691	0.7121	23.75	21.34
1087	11400001	14400000	0.1836	0.7217	25.44	23.03
1087	11700001	14700000	0.1729	0.7223	23.94	21.53
1087	12000001	15000000	0.1605	0.7276	22.06	19.65
1087	12300001	15300000	0.1645	0.7541	21.81	19.40
1087	12600001	15600000	0.1548	0.7773	19.92	17.51
1087	12900001	15900000	0.1647	0.7565	21.77	19.36
1087	13200001	16200000	0.1583	0.7603	20.82	18.41
1087	13500001	16500000	0.1543	0.7541	20.46	18.05
1087	13800001	16800000	0.1480	0.7486	19.78	17.37
1087	14100001	17100000	0.1358	0.7562	17.96	15.55
1087	14400001	17400000	0.1367	0.7564	18.08	15.67
1087	14700001	17700000	0.1391	0.7527	18.48	16.07
1087	15000001	18000000	0.1378	0.7552	18.25	15.84
1087	15300001	18300000	0.1416	0.7585	18.67	16.26
1087	15600001	18600000	0.1614	0.7407	21.79	19.38
1087	15900001	18900000	0.1568	0.7376	21.26	18.85
1087	16200001	19200000	0.1684	0.7226	23.30	20.89
1087	16500001	19500000	0.1691	0.7226	23.40	20.99
1087	16800001	19800000	0.1662	0.7223	23.01	20.60
1087	17100001	20100000	0.1659	0.7186	23.08	20.67
1087	17400001	20400000	0.1678	0.7272	23.08	20.67
1087	17700001	20700000	0.1652	0.7228	22.85	20.44
1087	18000001	21000000	0.1747	0.7334	23.82	21.41
1087	18300001	21300000	0.1725	0.7375	23.40	20.99
1087	18600001	21600000	0.1651	0.7486	22.05	19.64
1087	18900001	21900000	0.1703	0.7646	22.28	19.87
1087	19200001	22200000	0.1714	0.7744	22.13	19.72
1087	19500001	22500000	0.1661	0.7795	21.31	18.90
1087	19800001	22800000	0.1735	0.7761	22.36	19.95
1087	20100001	23100000	0.1738	0.7790	22.31	19.90
1087	20400001	23400000	0.1666	0.7726	21.56	19.15
1087	20700001	23700000	0.1677	0.7639	21.95	19.54
1087	21000001	24000000	0.1684	0.7722	21.81	19.40
1087	21300001	24300000	0.1713	0.7697	22.26	19.85
1087	21600001	24600000	0.1673	0.7673	21.81	19.40
1087	21900001	24900000	0.1636	0.7725	21.18	18.77
1087	22200001	25200000	0.1742	0.7838	22.23	19.82
1087	22500001	25500000	0.1738	0.7850	22.14	19.73
1087	22800001	25800000	0.1657	0.8041	20.61	18.20
1087	23100001	26100000	0.1820	0.8085	22.51	20.10
1087	23400001	26400000	0.1852	0.8065	22.96	20.55
1087	23700001	26700000	0.1802	0.8192	22.00	19.59
1087	24000001	27000000	0.1693	0.7883	21.47	19.06
1087	24300001	27300000	0.1647	0.7848	20.99	18.58
1087	24600001	27600000	0.1637	0.7839	20.88	18.47
1087	24900001	27900000	0.1516	0.7703	19.68	17.27
1087	25200001	28200000	0.1502	0.7717	19.46	17.05
1087	25500001	28500000	0.1536	0.7789	19.72	17.31
1087	25800001	28800000	0.1573	0.7662	20.52	18.11
1087	26100001	29100000	0.1488	0.7563	19.68	17.27
1087	26400001	29400000	0.1454	0.7356	19.76	17.35
1087	26700001	29700000	0.1600	0.7329	21.83	19.42
1087	27000001	30000000	0.1689	0.7618	22.17	19.76
1087	27300001	30300000	0.1697	0.7740	21.92	19.51
1087	27600001	30600000	0.1838	0.7888	23.30	20.89
1087	27900001	30900000	0.1908	0.8003	23.84	21.43
1087	28200001	31200000	0.1791	0.7954	22.52	20.11
1087	28500001	31500000	0.1751	0.8003	21.88	19.47
1087	28800001	31800000	0.1810	0.7921	22.85	20.44
1087	29100001	32100000	0.1735	0.7912	21.93	19.52
1087	29400001	32400000	0.1683	0.7978	21.10	18.69
1087	29700001	32700000	0.1559	0.7989	19.51	17.10
1087	30000001	33000000	0.1548	0.7920	19.55	17.14
1087	30300001	33300000	0.1640	0.7883	20.81	18.40
1087	30600001	33600000	0.1520	0.7868	19.32	16.91
1087	30900001	33900000	0.1507	0.7820	19.27	16.86
1087	31200001	34200000	0.1512	0.7794	19.40	16.99
1087	31500001	34500000	0.1451	0.7700	18.84	16.43
1087	31800001	34800000	0.1442	0.7854	18.36	15.95
1087	32100001	35100000	0.1486	0.7879	18.85	16.44
1087	32400001	35400000	0.1507	0.7871	19.14	16.73
1087	32700001	35700000	0.1506	0.7843	19.20	16.79
1087	33000001	36000000	0.1512	0.7864	19.23	16.82
1087	33300001	36300000	0.1357	0.7770	17.46	15.05
1087	33600001	36600000	0.1331	0.7728	17.23	14.82
1087	33900001	36900000	0.1353	0.7814	17.32	14.91
1087	34200001	37200000	0.1285	0.7829	16.42	14.01
1087	34500001	37500000	0.1338	0.7897	16.94	14.53
1087	34800001	37800000	0.1324	0.7888	16.78	14.37
1087	35100001	38100000	0.1290	0.7889	16.35	13.94
1087	35400001	38400000	0.1429	0.8000	17.86	15.45
1087	35700001	38700000	0.1466	0.8115	18.06	15.65
1087	36000001	39000000	0.1465	0.8162	17.95	15.54
1087	36300001	39300000	0.1531	0.8146	18.79	16.38
1087	36600001	39600000	0.1560	0.8169	19.09	16.68
1087	36900001	39900000	0.1539	0.8054	19.11	16.70
1087	37200001	40200000	0.1557	0.8100	19.22	16.81
1087	37500001	40500000	0.1568	0.7971	19.67	17.26
1087	37800001	40800000	0.1615	0.7956	20.30	17.89
1087	38100001	41100000	0.1649	0.7981	20.66	18.25
1087	38400001	41400000	0.1533	0.7929	19.34	16.93
1087	38700001	41700000	0.1661	0.7878	21.08	18.67
1087	39000001	42000000	0.1636	0.7863	20.80	18.39
1087	39300001	42300000	0.1644	0.7967	20.64	18.23
1087	39600001	42600000	0.1680	0.7910	21.23	18.82
1087	39900001	42900000	0.1723	0.8070	21.35	18.94
1087	40200001	43200000	0.1676	0.8076	20.76	18.35
1087	40500001	43500000	0.1763	0.8137	21.67	19.26
1087	40800001	43800000	0.1628	0.8149	19.98	17.57
1087	41100001	44100000	0.1602	0.8122	19.73	17.32
1087	41400001	44400000	0.1608	0.8259	19.47	17.06
1087	41700001	44700000	0.1499	0.8199	18.28	15.87
1087	42000001	45000000	0.1562	0.8228	18.99	16.58
1087	42300001	45300000	0.1672	0.8287	20.18	17.77
1087	42600001	45600000	0.1558	0.8201	18.99	16.58
1087	42900001	45900000	0.1528	0.8149	18.75	16.34
1087	43200001	46200000	0.1526	0.8146	18.73	16.32
1087	43500001	46500000	0.1501	0.8138	18.44	16.03
1087	43800001	46800000	0.1506	0.8170	18.43	16.02
1087	44100001	47100000	0.1470	0.8205	17.92	15.51
1087	44400001	47400000	0.1454	0.8173	17.79	15.38
1087	44700001	47700000	0.1424	0.8301	17.15	14.74
1087	45000001	48000000	0.1327	0.8032	16.52	14.11
1087	45300001	48300000	0.1260	0.7992	15.77	13.36
1087	45600001	48600000	0.1400	0.8057	17.37	14.96
1087	45900001	48900000	0.1368	0.8020	17.05	14.64
1087	46200001	49200000	0.1535	0.8011	19.16	16.75
1087	46500001	49500000	0.1474	0.8114	18.17	15.76
1087	46800001	49800000	0.1495	0.7987	18.71	16.30
1087	47100001	50100000	0.1571	0.8064	19.49	17.08
1087	47400001	50400000	0.1662	0.8056	20.62	18.21
1087	47700001	50700000	0.1631	0.8029	20.31	17.90
1087	48000001	51000000	0.1638	0.8303	19.72	17.31
1087	48300001	51300000	0.1646	0.8214	20.04	17.63
1087	48600001	51600000	0.1514	0.8227	18.40	15.99
1087	48900001	51900000	0.1651	0.8312	19.86	17.45
1087	49200001	52200000	0.1583	0.8308	19.06	16.65
1087	49500001	52500000	0.1599	0.8148	19.62	17.21
1087	49800001	52800000	0.1491	0.8152	18.29	15.88
1087	50100001	53100000	0.1525	0.8100	18.82	16.41
1087	50400001	53400000	0.1416	0.8110	17.46	15.05
1087	50700001	53700000	0.1501	0.7990	18.79	16.38
1087	51000001	54000000	0.1516	0.7900	19.19	16.78
1087	51300001	54300000	0.1447	0.7974	18.15	15.74
1087	51600001	54600000	0.1495	0.7983	18.73	16.32
1087	51900001	54900000	0.1374	0.7853	17.49	15.08
1087	52200001	55200000	0.1409	0.7782	18.10	15.69
1087	52500001	55500000	0.1344	0.7941	16.92	14.51
1087	52800001	55800000	0.1409	0.7980	17.66	15.25
1087	53100001	56100000	0.1336	0.8082	16.53	14.12
1087	53400001	56400000	0.1321	0.8022	16.46	14.05
1087	53700001	56700000	0.1267	0.8058	15.73	13.32
1087	54000001	57000000	0.1238	0.7964	15.55	13.14
1087	54300001	57300000	0.1306	0.7791	16.77	14.36
1087	54600001	57600000	0.1327	0.7834	16.94	14.53
1087	54900001	57900000	0.1386	0.7872	17.61	15.20
1087	55200001	58200000	0.1350	0.7973	16.93	14.52
1087	55500001	58500000	0.1354	0.7933	17.07	14.66
1087	55800001	58800000	0.1301	0.7893	16.48	14.07
1087	56100001	59100000	0.1279	0.7817	16.36	13.95
1087	56400001	59400000	0.1265	0.7818	16.18	13.77
1087	56700001	59700000	0.1304	0.7864	16.58	14.17
1087	57000001	60000000	0.1418	0.8040	17.64	15.23
1087	57300001	60300000	0.1253	0.8185	15.31	12.90
1087	57600001	60600000	0.1211	0.8055	15.03	12.62
1087	57900001	60900000	0.1163	0.8156	14.26	11.85
1087	58200001	61200000	0.1103	0.8129	13.57	11.16
1087	58500001	61500000	0.1242	0.8064	15.40	12.99
1087	58800001	61800000	0.1451	0.8116	17.87	15.46
1087	59100001	62100000	0.1502	0.8036	18.69	16.28
1087	59400001	62400000	0.1574	0.8027	19.61	17.20
1087	59700001	62700000	0.1547	0.7971	19.41	17.00
1087	60000001	63000000	0.1484	0.7969	18.62	16.21
1087	60300001	63300000	0.1548	0.8026	19.28	16.87
1087	60600001	63600000	0.1489	0.8179	18.21	15.80
1087	60900001	63900000	0.1565	0.8061	19.41	17.00
1087	61200001	64200000	0.1501	0.8037	18.67	16.26
1087	61500001	64500000	0.1337	0.8057	16.59	14.18
1087	61800001	64800000	0.1120	0.8110	13.81	11.40
1087	62100001	65100000	0.1037	0.8136	12.74	10.33
1087	62400001	65400000	0.1028	0.8192	12.55	10.14
1087	62700001	65700000	0.1038	0.8188	12.67	10.26
1087	63000001	66000000	0.1144	0.8182	13.98	11.57
1087	63300001	66300000	0.1105	0.8139	13.57	11.16
1087	63600001	66600000	0.1206	0.8073	14.94	12.53
1087	63900001	66900000	0.1144	0.8121	14.09	11.68
1087	64200001	67200000	0.1279	0.8164	15.67	13.26
1087	64500001	67500000	0.1326	0.8142	16.29	13.88
1087	64800001	67800000	0.1385	0.8125	17.05	14.64
1087	65100001	68100000	0.1452	0.8205	17.70	15.29
1087	65400001	68400000	0.1398	0.8192	17.07	14.66
1087	65700001	68700000	0.1378	0.8169	16.86	14.45
1087	66000001	69000000	0.1143	0.8150	14.03	11.62
1087	66300001	69300000	0.1329	0.8119	16.37	13.96
1087	66600001	69600000	0.1324	0.8177	16.19	13.78
1087	66900001	69900000	0.1423	0.8144	17.48	15.07
1087	67200001	70200000	0.1371	0.8110	16.90	14.49
1087	67500001	70500000	0.1394	0.8093	17.23	14.82
1087	67800001	70800000	0.1379	0.8063	17.10	14.69
1087	68100001	71100000	0.1325	0.7976	16.62	14.21
1087	68400001	71400000	0.1348	0.7933	16.99	14.58
1087	68700001	71700000	0.1342	0.7986	16.80	14.39
1087	69000001	72000000	0.1476	0.8047	18.35	15.94
1087	69300001	72300000	0.1374	0.8031	17.11	14.70
1087	69600001	72600000	0.1355	0.8022	16.89	14.48
1087	69900001	72900000	0.1398	0.8081	17.30	14.89
1087	70200001	73200000	0.1347	0.8104	16.62	14.21
1087	70500001	73500000	0.1478	0.8161	18.11	15.70
1087	70800001	73800000	0.1491	0.8209	18.16	15.75
1087	71100001	74100000	0.1458	0.8244	17.69	15.28
1087	71400001	74400000	0.1483	0.8289	17.89	15.48
1087	71700001	74700000	0.1588	0.8380	18.95	16.54
1087	72000001	75000000	0.1502	0.8285	18.14	15.73
1087	72300001	75300000	0.1626	0.8329	19.53	17.12
1087	72600001	75600000	0.1751	0.8321	21.05	18.64
1087	72900001	75900000	0.1591	0.8273	19.23	16.82
1087	73200001	76200000	0.1699	0.8270	20.55	18.14
1087	73500001	76500000	0.1635	0.8338	19.60	17.19
1087	73800001	76800000	0.1724	0.8363	20.61	18.20
1087	74100001	77100000	0.1818	0.8401	21.64	19.23
1087	74400001	77400000	0.1835	0.8472	21.66	19.25
1087	74700001	77700000	0.1741	0.8478	20.54	18.13
1087	75000001	78000000	0.1683	0.8545	19.70	17.29
1087	75300001	78300000	0.1530	0.8630	17.73	15.32
1087	75600001	78600000	0.1395	0.8638	16.15	13.74
1087	75900001	78900000	0.1453	0.8616	16.87	14.46
1087	76200001	79200000	0.1456	0.8642	16.85	14.44
1087	76500001	79500000	0.1491	0.8636	17.27	14.86
1087	76800001	79800000	0.1385	0.8598	16.11	13.70
1087	77100001	80100000	0.1353	0.8574	15.78	13.37
1087	77400001	80400000	0.1287	0.8510	15.12	12.71
1087	77700001	80700000	0.1313	0.8494	15.46	13.05
1087	78000001	81000000	0.1438	0.8417	17.08	14.67
1087	78300001	81300000	0.1534	0.8351	18.37	15.96
1087	78600001	81600000	0.1478	0.8395	17.61	15.20
1087	78900001	81900000	0.1527	0.8385	18.21	15.80
1087	79200001	82200000	0.1467	0.8358	17.55	15.14
1087	79500001	82500000	0.1418	0.8376	16.93	14.52
1087	79800001	82800000	0.1618	0.8287	19.52	17.11
1087	80100001	83100000	0.1682	0.8282	20.31	17.90
1087	80400001	83400000	0.1658	0.8247	20.11	17.70
1087	80700001	83700000	0.1759	0.8184	21.50	19.09
1087	81000001	84000000	0.1757	0.8261	21.27	18.86
1087	81300001	84300000	0.1745	0.8272	21.09	18.68
1087	81600001	84600000	0.1779	0.8157	21.81	19.40
1087	81900001	84900000	0.1627	0.8132	20.01	17.60
1087	82200001	85200000	0.1642	0.8106	20.26	17.85
1087	82500001	85500000	0.1615	0.8043	20.08	17.67
1087	82800001	85800000	0.1492	0.8198	18.20	15.79
1087	83100001	86100000	0.1480	0.8186	18.07	15.66
1087	83400001	86400000	0.1527	0.8172	18.69	16.28
1087	83700001	86700000	0.1456	0.8232	17.69	15.28
1087	84000001	87000000	0.1467	0.8238	17.81	15.40
1087	84300001	87300000	0.1514	0.8307	18.23	15.82
1087	84600001	87600000	0.1458	0.8409	17.34	14.93
1087	84900001	87900000	0.1483	0.8549	17.35	14.94
1087	85200001	88200000	0.1466	0.8633	16.98	14.57
1087	85500001	88500000	0.1458	0.8576	17.00	14.59
1087	85800001	88800000	0.1478	0.8546	17.30	14.89
1087	86100001	89100000	0.1447	0.8565	16.89	14.48
1087	86400001	89400000	0.1327	0.8648	15.35	12.94
1087	86700001	89700000	0.1395	0.8584	16.25	13.84
1087	87000001	90000000	0.1494	0.8589	17.39	14.98
1087	87300001	90300000	0.1410	0.8593	16.41	14.00
1087	87600001	90600000	0.1499	0.8583	17.47	15.06
1087	87900001	90900000	0.1636	0.8608	19.01	16.60
1087	88200001	91200000	0.1604	0.8604	18.64	16.23
1087	88500001	91465789	0.1626	0.8609	18.67	16.26
1109	1	3000000	0.1521	0.6571	23.15	20.74
1109	300001	3300000	0.1447	0.6429	22.50	20.09
1109	600001	3600000	0.1468	0.6271	23.40	20.99
1109	900001	3900000	0.1525	0.6384	23.89	21.48
1109	1200001	4200000	0.1444	0.6348	22.74	20.33
1109	1500001	4500000	0.1355	0.6199	21.86	19.45
1109	1800001	4800000	0.1360	0.6142	22.14	19.73
1109	2100001	5100000	0.1368	0.6117	22.37	19.96
1109	2400001	5400000	0.1401	0.6202	22.59	20.18
1109	2700001	5700000	0.1425	0.6215	22.93	20.52
1109	3000001	6000000	0.1441	0.6378	22.59	20.18
1109	3300001	6300000	0.1414	0.6503	21.75	19.34
1109	3600001	6600000	0.1346	0.6565	20.51	18.10
1109	3900001	6900000	0.1256	0.6625	18.96	16.55
1109	4200001	7200000	0.1153	0.6435	17.92	15.51
1109	4500001	7500000	0.1234	0.6507	18.96	16.55
1109	4800001	7800000	0.1278	0.6450	19.81	17.40
1109	5100001	8100000	0.1298	0.6460	20.10	17.69
1109	5400001	8400000	0.1188	0.6383	18.60	16.19
1109	5700001	8700000	0.1131	0.6238	18.13	15.72
1109	6000001	9000000	0.1030	0.6194	16.63	14.22
1109	6300001	9300000	0.0924	0.6028	15.33	12.92
1109	6600001	9600000	0.0988	0.5868	16.83	14.42
1109	6900001	9900000	0.1061	0.5795	18.31	15.90
1109	7200001	10200000	0.1275	0.5889	21.65	19.24
1109	7500001	10500000	0.1158	0.5847	19.80	17.39
1109	7800001	10800000	0.1144	0.5965	19.18	16.77
1109	8100001	11100000	0.1149	0.6105	18.81	16.40
1109	8400001	11400000	0.1206	0.6156	19.60	17.19
1109	8700001	11700000	0.1278	0.6497	19.66	17.25
1109	9000001	12000000	0.1398	0.6485	21.55	19.14
1109	9300001	12300000	0.1512	0.6492	23.28	20.87
1109	9600001	12600000	0.1459	0.6551	22.27	19.86
1109	9900001	12900000	0.1430	0.6515	21.95	19.54
1109	10200001	13200000	0.1294	0.6590	19.63	17.22
1109	10500001	13500000	0.1332	0.6780	19.64	17.23
1109	10800001	13800000	0.1218	0.6822	17.85	15.44
1109	11100001	14100000	0.1209	0.6832	17.70	15.29
1109	11400001	14400000	0.1180	0.6800	17.36	14.95
1109	11700001	14700000	0.1140	0.6670	17.09	14.68
1109	12000001	15000000	0.0941	0.6495	14.49	12.08
1109	12300001	15300000	0.1103	0.6662	16.56	14.15
1109	12600001	15600000	0.1127	0.6781	16.62	14.21
1109	12900001	15900000	0.1273	0.6723	18.93	16.52
1109	13200001	16200000	0.1259	0.6669	18.87	16.46
1109	13500001	16500000	0.1228	0.6585	18.65	16.24
1109	13800001	16800000	0.1291	0.6445	20.03	17.62
1109	14100001	17100000	0.1384	0.6316	21.92	19.51
1109	14400001	17400000	0.1415	0.6387	22.15	19.74
1109	14700001	17700000	0.1494	0.6304	23.69	21.28
1109	15000001	18000000	0.1448	0.6484	22.33	19.92
1109	15300001	18300000	0.1431	0.6459	22.15	19.74
1109	15600001	18600000	0.1425	0.6395	22.28	19.87
1109	15900001	18900000	0.1429	0.6640	21.51	19.10
1109	16200001	19200000	0.1557	0.6591	23.63	21.22
1109	16500001	19500000	0.1692	0.6483	26.10	23.69
1109	16800001	19800000	0.1689	0.6507	25.96	23.55
1109	17100001	20100000	0.1675	0.6683	25.06	22.65
1109	17400001	20400000	0.1709	0.6719	25.44	23.03
1109	17700001	20700000	0.1655	0.6852	24.15	21.74
1109	18000001	21000000	0.1807	0.6802	26.57	24.16
1109	18300001	21300000	0.1599	0.6778	23.59	21.18
1109	18600001	21600000	0.1573	0.6732	23.36	20.95
1109	18900001	21900000	0.1466	0.6530	22.45	20.04
1109	19200001	22200000	0.1385	0.6654	20.82	18.41
1109	19500001	22500000	0.1318	0.6724	19.61	17.20
1109	19800001	22800000	0.1423	0.6935	20.51	18.10
1109	20100001	23100000	0.1395	0.6898	20.22	17.81
1109	20400001	23400000	0.1370	0.6775	20.22	17.81
1109	20700001	23700000	0.1333	0.6691	19.92	17.51
1109	21000001	24000000	0.1340	0.6759	19.82	17.41
1109	21300001	24300000	0.1414	0.6718	21.04	18.63
1109	21600001	24600000	0.1483	0.6827	21.72	19.31
1109	21900001	24900000	0.1607	0.6951	23.11	20.70
1109	22200001	25200000	0.1544	0.6992	22.08	19.67
1109	22500001	25500000	0.1579	0.6978	22.63	20.22
1109	22800001	25800000	0.1504	0.6824	22.05	19.64
1109	23100001	26100000	0.1633	0.6779	24.09	21.68
1109	23400001	26400000	0.1627	0.6934	23.47	21.06
1109	23700001	26700000	0.1774	0.6979	25.43	23.02
1109	24000001	27000000	0.1758	0.6967	25.23	22.82
1109	24300001	27300000	0.1764	0.6927	25.47	23.06
1109	24600001	27600000	0.1825	0.6747	27.05	24.64
1109	24900001	27900000	0.1667	0.6682	24.94	22.53
1109	25200001	28200000	0.1735	0.6620	26.21	23.80
1109	25500001	28500000	0.1787	0.6641	26.91	24.50
1109	25800001	28800000	0.1890	0.6764	27.94	25.53
1109	26100001	29100000	0.1729	0.6947	24.89	22.48
1109	26400001	29400000	0.1759	0.6875	25.58	23.17
1109	26700001	29700000	0.1693	0.6845	24.74	22.33
1109	27000001	30000000	0.1618	0.6781	23.86	21.45
1109	27300001	30300000	0.1657	0.6796	24.38	21.97
1109	27600001	30600000	0.1594	0.6936	22.98	20.57
1109	27900001	30900000	0.1635	0.6909	23.67	21.26
1109	28200001	31200000	0.1556	0.6801	22.88	20.47
1109	28500001	31500000	0.1523	0.6840	22.26	19.85
1109	28800001	31800000	0.1421	0.6742	21.08	18.67
1109	29100001	32100000	0.1372	0.6742	20.35	17.94
1109	29400001	32400000	0.1389	0.6715	20.69	18.28
1109	29700001	32700000	0.1482	0.6705	22.10	19.69
1109	30000001	33000000	0.1536	0.6763	22.71	20.30
1109	30300001	33300000	0.1431	0.6826	20.96	18.55
1109	30600001	33600000	0.1466	0.6695	21.90	19.49
1109	30900001	33900000	0.1487	0.6777	21.94	19.53
1109	31200001	34200000	0.1615	0.7039	22.94	20.53
1109	31500001	34500000	0.1596	0.6960	22.93	20.52
1109	31800001	34800000	0.1589	0.6852	23.19	20.78
1109	32100001	35100000	0.1755	0.6805	25.79	23.38
1109	32400001	35400000	0.1723	0.6936	24.84	22.43
1109	32700001	35700000	0.1547	0.6946	22.28	19.87
1109	33000001	36000000	0.1512	0.6937	21.80	19.39
1109	33300001	36300000	0.1648	0.7036	23.41	21.00
1109	33600001	36600000	0.1620	0.7184	22.54	20.13
1109	33900001	36900000	0.1758	0.7154	24.57	22.16
1109	34200001	37200000	0.1652	0.6981	23.66	21.25
1109	34500001	37500000	0.1755	0.7021	25.00	22.59
1109	34800001	37800000	0.1767	0.7212	24.50	22.09
1109	35100001	38100000	0.1625	0.7109	22.86	20.45
1109	35400001	38400000	0.1574	0.7031	22.39	19.98
1109	35700001	38700000	0.1723	0.7113	24.23	21.82
1109	36000001	39000000	0.1740	0.7041	24.71	22.30
1109	36300001	39300000	0.1676	0.6851	24.46	22.05
1109	36600001	39600000	0.1667	0.6879	24.24	21.83
1109	36900001	39900000	0.1407	0.6913	20.36	17.95
1109	37200001	40200000	0.1451	0.7037	20.62	18.21
1109	37500001	40500000	0.1322	0.7129	18.55	16.14
1109	37800001	40800000	0.1311	0.7189	18.24	15.83
1109	38100001	41100000	0.1512	0.7109	21.28	18.87
1109	38400001	41400000	0.1672	0.7113	23.51	21.10
1109	38700001	41700000	0.1681	0.7057	23.81	21.40
1109	39000001	42000000	0.1676	0.7082	23.67	21.26
1109	39300001	42300000	0.1697	0.7084	23.95	21.54
1109	39600001	42600000	0.1729	0.6916	25.00	22.59
1109	39900001	42900000	0.1886	0.6788	27.79	25.38
1109	40200001	43200000	0.1827	0.6638	27.53	25.12
1109	40500001	43500000	0.1819	0.6478	28.08	25.67
1109	40800001	43800000	0.1729	0.6338	27.28	24.87
1109	41100001	44100000	0.1719	0.6535	26.30	23.89
1109	41400001	44400000	0.1670	0.6543	25.53	23.12
1109	41700001	44700000	0.1524	0.6399	23.81	21.40
1109	42000001	45000000	0.1591	0.6410	24.82	22.41
1109	42300001	45300000	0.1611	0.6528	24.68	22.27
1109	42600001	45600000	0.1496	0.6476	23.10	20.69
1109	42900001	45900000	0.1559	0.6554	23.79	21.38
1109	43200001	46200000	0.1614	0.6708	24.07	21.66
1109	43500001	46500000	0.1525	0.6852	22.26	19.85
1109	43800001	46800000	0.1660	0.6721	24.70	22.29
1109	44100001	47100000	0.1450	0.6601	21.97	19.56
1109	44400001	47400000	0.1350	0.6549	20.61	18.20
1109	44700001	47700000	0.1540	0.6801	22.65	20.24
1109	45000001	48000000	0.1526	0.6827	22.35	19.94
1109	45300001	48300000	0.1456	0.6862	21.22	18.81
1109	45600001	48600000	0.1521	0.6905	22.03	19.62
1109	45900001	48900000	0.1432	0.6762	21.18	18.77
1109	46200001	49200000	0.1429	0.6587	21.69	19.28
1109	46500001	49500000	0.1460	0.6445	22.65	20.24
1109	46800001	49800000	0.1490	0.6575	22.66	20.25
1109	47100001	50100000	0.1625	0.6655	24.41	22.00
1109	47400001	50400000	0.1682	0.6719	25.04	22.63
1109	47700001	50700000	0.1554	0.6675	23.28	20.87
1109	48000001	51000000	0.1592	0.6715	23.71	21.30
1109	48300001	51300000	0.1618	0.6750	23.98	21.57
1109	48600001	51600000	0.1682	0.6869	24.48	22.07
1109	48900001	51900000	0.1620	0.6974	23.23	20.82
1109	49200001	52200000	0.1756	0.7018	25.03	22.62
1109	49500001	52500000	0.1844	0.7110	25.94	23.53
1109	49800001	52800000	0.1725	0.7166	24.08	21.67
1109	50100001	53100000	0.1709	0.7051	24.23	21.82
1109	50400001	53400000	0.1629	0.6956	23.42	21.01
1109	50700001	53700000	0.1643	0.6909	23.78	21.37
1109	51000001	54000000	0.1538	0.6971	22.06	19.65
1109	51300001	54300000	0.1437	0.6751	21.29	18.88
1109	51600001	54600000	0.1404	0.6792	20.68	18.27
1109	51900001	54900000	0.1389	0.6779	20.48	18.07
1109	52200001	55200000	0.1231	0.6976	17.64	15.23
1109	52500001	55500000	0.1222	0.7037	17.37	14.96
1109	52800001	55800000	0.1227	0.7086	17.32	14.91
1109	53100001	56100000	0.1212	0.7119	17.02	14.61
1109	53400001	56400000	0.1281	0.7325	17.49	15.08
1109	53700001	56700000	0.1277	0.7207	17.72	15.31
1109	54000001	57000000	0.1305	0.7202	18.12	15.71
1109	54300001	57300000	0.1410	0.7243	19.47	17.06
1109	54600001	57600000	0.1334	0.7088	18.82	16.41
1109	54900001	57900000	0.1377	0.7196	19.13	16.72
1109	55200001	58200000	0.1359	0.7049	19.28	16.87
1109	55500001	58500000	0.1392	0.6985	19.93	17.52
1109	55800001	58800000	0.1388	0.6969	19.92	17.51
1109	56100001	59100000	0.1369	0.7135	19.19	16.78
1109	56400001	59400000	0.1336	0.6957	19.20	16.79
1109	56700001	59700000	0.1284	0.7071	18.15	15.74
1109	57000001	60000000	0.1344	0.7159	18.77	16.36
1109	57300001	60300000	0.1239	0.7279	17.02	14.61
1109	57600001	60600000	0.1212	0.7404	16.37	13.96
1109	57900001	60900000	0.1347	0.7499	17.96	15.55
1109	58200001	61200000	0.1435	0.7506	19.12	16.71
1109	58500001	61500000	0.1359	0.7691	17.67	15.26
1109	58800001	61800000	0.1344	0.7708	17.44	15.03
1109	59100001	62100000	0.1318	0.7672	17.19	14.78
1109	59400001	62400000	0.1324	0.7643	17.33	14.92
1109	59700001	62700000	0.1344	0.7714	17.42	15.01
1109	60000001	63000000	0.1374	0.7655	17.94	15.53
1109	60300001	63300000	0.1399	0.7644	18.30	15.89
1109	60600001	63600000	0.1548	0.7727	20.03	17.62
1109	60900001	63900000	0.1435	0.7661	18.73	16.32
1109	61200001	64200000	0.1484	0.7721	19.22	16.81
1109	61500001	64500000	0.1461	0.7529	19.40	16.99
1109	61800001	64800000	0.1569	0.7479	20.98	18.57
1109	62100001	65100000	0.1570	0.7429	21.14	18.73
1109	62400001	65400000	0.1581	0.7628	20.73	18.32
1109	62700001	65700000	0.1676	0.7732	21.68	19.27
1109	63000001	66000000	0.1665	0.7640	21.79	19.38
1109	63300001	66300000	0.1794	0.7692	23.33	20.92
1109	63600001	66600000	0.1815	0.7679	23.64	21.23
1109	63900001	66900000	0.1811	0.7610	23.79	21.38
1109	64200001	67200000	0.1715	0.7584	22.62	20.21
1109	64500001	67500000	0.1636	0.7588	21.56	19.15
1109	64800001	67800000	0.1622	0.7504	21.62	19.21
1109	65100001	68100000	0.1640	0.7561	21.69	19.28
1109	65400001	68400000	0.1623	0.7386	21.97	19.56
1109	65700001	68700000	0.1648	0.7258	22.71	20.30
1109	66000001	69000000	0.1577	0.7340	21.48	19.07
1109	66300001	69300000	0.1498	0.7314	20.48	18.07
1109	66600001	69600000	0.1519	0.7455	20.38	17.97
1109	66900001	69900000	0.1598	0.7632	20.94	18.53
1109	67200001	70200000	0.1561	0.7687	20.31	17.90
1109	67500001	70500000	0.1689	0.7891	21.41	19.00
1109	67800001	70800000	0.1669	0.8116	20.57	18.16
1109	68100001	71100000	0.1692	0.8206	20.61	18.20
1109	68400001	71400000	0.1685	0.8391	20.07	17.66
1109	68700001	71700000	0.1547	0.8491	18.22	15.81
1109	69000001	72000000	0.1630	0.8436	19.32	16.91
1109	69300001	72300000	0.1720	0.8487	20.26	17.85
1109	69600001	72600000	0.1643	0.8247	19.92	17.51
1109	69900001	72900000	0.1568	0.8038	19.50	17.09
1109	70200001	73200000	0.1686	0.8025	21.01	18.60
1109	70500001	73500000	0.1577	0.7984	19.75	17.34
1109	70800001	73800000	0.1473	0.7833	18.80	16.39
1109	71100001	74100000	0.1409	0.7601	18.54	16.13
1109	71400001	74400000	0.1422	0.7479	19.01	16.60
1109	71700001	74700000	0.1413	0.7255	19.48	17.07
1109	72000001	75000000	0.1385	0.7204	19.23	16.82
1109	72300001	75300000	0.1346	0.7323	18.38	15.97
1109	72600001	75600000	0.1378	0.7343	18.76	16.35
1109	72900001	75900000	0.1283	0.7245	17.71	15.30
1109	73200001	76200000	0.1217	0.7324	16.61	14.20
1109	73500001	76500000	0.1280	0.7140	17.93	15.52
1109	73800001	76800000	0.1304	0.7266	17.94	15.53
1109	74100001	77100000	0.1322	0.7354	17.97	15.56
1109	74400001	77400000	0.1351	0.7338	18.41	16.00
1109	74700001	77700000	0.1444	0.7537	19.16	16.75
1109	75000001	78000000	0.1543	0.7652	20.16	17.75
1109	75300001	78300000	0.1528	0.7534	20.28	17.87
1109	75600001	78600000	0.1347	0.7458	18.06	15.65
1109	75900001	78900000	0.1456	0.7512	19.38	16.97
1109	76200001	79200000	0.1339	0.7248	18.48	16.07
1109	76500001	79500000	0.1372	0.7253	18.92	16.51
1109	76800001	79800000	0.1420	0.7233	19.63	17.22
1109	77100001	80100000	0.1424	0.7330	19.42	17.01
1109	77400001	80400000	0.1353	0.7373	18.35	15.94
1109	77700001	80700000	0.1270	0.7303	17.39	14.98
1109	78000001	81000000	0.1092	0.7254	15.05	12.64
1109	78300001	81300000	0.0948	0.7192	13.19	10.78
1109	78600001	81600000	0.1040	0.7265	14.31	11.90
1109	78900001	81900000	0.1032	0.7430	13.89	11.48
1109	79200001	82200000	0.1022	0.7578	13.49	11.08
1109	79500001	82500000	0.1097	0.7667	14.31	11.90
1109	79800001	82800000	0.1119	0.7687	14.55	12.14
1109	80100001	83100000	0.1103	0.7630	14.45	12.04
1109	80400001	83400000	0.1218	0.7549	16.14	13.73
1109	80700001	83700000	0.1214	0.7493	16.21	13.80
1109	81000001	84000000	0.1157	0.7458	15.51	13.10
1109	81300001	84300000	0.1368	0.7574	18.06	15.65
1109	81600001	84600000	0.1476	0.7536	19.59	17.18
1109	81900001	84900000	0.1437	0.7462	19.25	16.84
1109	82200001	85200000	0.1604	0.7469	21.47	19.06
1109	82500001	85500000	0.1519	0.7502	20.25	17.84
1109	82800001	85800000	0.1544	0.7414	20.83	18.42
1109	83100001	86100000	0.1526	0.7352	20.76	18.35
1109	83400001	86400000	0.1517	0.7525	20.16	17.75
1109	83700001	86700000	0.1468	0.7591	19.34	16.93
1109	84000001	87000000	0.1593	0.7633	20.87	18.46
1109	84300001	87300000	0.1467	0.7540	19.45	17.04
1109	84600001	87600000	0.1389	0.7744	17.94	15.53
1109	84900001	87900000	0.1472	0.7828	18.81	16.40
1109	85200001	88200000	0.1443	0.7889	18.29	15.88
1109	85500001	88500000	0.1373	0.7911	17.35	14.94
1109	85800001	88800000	0.1352	0.8011	16.88	14.47
1109	86100001	89100000	0.1401	0.7941	17.65	15.24
1109	86400001	89400000	0.1351	0.7820	17.28	14.87
1109	86700001	89700000	0.1450	0.7836	18.51	16.10
1109	87000001	90000000	0.1395	0.7729	18.05	15.64
1109	87300001	90300000	0.1444	0.7792	18.53	16.12
1109	87600001	90600000	0.1392	0.7771	17.91	15.50
1109	87900001	90900000	0.1425	0.7766	18.34	15.93
1109	88200001	91200000	0.1351	0.7785	17.36	14.95
1109	88500001	91500000	0.1505	0.7821	19.25	16.84
1109	88800001	91800000	0.1415	0.7637	18.53	16.12
1109	89100001	92100000	0.1462	0.7717	18.94	16.53
1109	89400001	92400000	0.1460	0.7898	18.49	16.08
1109	89700001	92700000	0.1389	0.7865	17.67	15.26
1109	90000001	93000000	0.1598	0.7945	20.11	17.70
1109	90300001	93300000	0.1594	0.7748	20.58	18.17
1109	90600001	93600000	0.1631	0.7632	21.37	18.96
1109	90900001	93900000	0.1497	0.7464	20.05	17.64
1109	91200001	94200000	0.1537	0.7388	20.80	18.39
1109	91500001	94500000	0.1507	0.7203	20.92	18.51
1109	91800001	94800000	0.1498	0.7258	20.64	18.23
1109	92100001	95100000	0.1387	0.7383	18.78	16.37
1109	92400001	95400000	0.1461	0.7292	20.04	17.63
1109	92700001	95700000	0.1520	0.7370	20.62	18.21
1109	93000001	96000000	0.1350	0.7348	18.37	15.96
1109	93300001	96300000	0.1318	0.7514	17.54	15.13
1109	93600001	96600000	0.1328	0.7598	17.48	15.07
1109	93900001	96900000	0.1514	0.7624	19.86	17.45
1109	94200001	97200000	0.1502	0.7620	19.72	17.31
1109	94500001	97500000	0.1503	0.7755	19.39	16.98
1109	94800001	97800000	0.1564	0.7813	20.02	17.61
1109	95100001	98100000	0.1515	0.7594	19.95	17.54
1109	95400001	98400000	0.1450	0.7534	19.25	16.84
1109	95700001	98700000	0.1536	0.7475	20.55	18.14
1109	96000001	99000000	0.1557	0.7513	20.72	18.31
1109	96300001	99300000	0.1641	0.7478	21.94	19.53
1109	96600001	99600000	0.1726	0.7381	23.38	20.97
1109	96900001	99900000	0.1594	0.7523	21.19	18.78
1109	97200001	100200000	0.1665	0.7477	22.26	19.85
1109	97500001	100500000	0.1635	0.7368	22.19	19.78
1109	97800001	100800000	0.1696	0.7396	22.92	20.51
1109	98100001	101100000	0.1771	0.7557	23.44	21.03
1109	98400001	101400000	0.1846	0.7636	24.17	21.76
1109	98700001	101700000	0.1912	0.7713	24.79	22.38
1109	99000001	102000000	0.1875	0.7732	24.25	21.84
1109	99300001	102300000	0.1854	0.7619	24.33	21.92
1109	99600001	102600000	0.1775	0.7505	23.65	21.24
1109	99900001	102900000	0.1738	0.7434	23.38	20.97
1109	100200001	103200000	0.1709	0.7421	23.03	20.62
1109	100500001	103500000	0.1765	0.7539	23.42	21.01
1109	100800001	103800000	0.1756	0.7501	23.42	21.01
1109	101100001	104100000	0.1761	0.7445	23.65	21.24
1109	101400001	104400000	0.1652	0.7498	22.03	19.62
1109	101700001	104700000	0.1501	0.7402	20.28	17.87
1109	102000001	105000000	0.1633	0.7428	21.99	19.58
1109	102300001	105300000	0.1688	0.7519	22.44	20.03
1109	102600001	105600000	0.1739	0.7648	22.73	20.32
1109	102900001	105900000	0.1794	0.7556	23.75	21.34
1109	103200001	106200000	0.1672	0.7711	21.68	19.27
1109	103500001	106500000	0.1529	0.7630	20.03	17.62
1109	103800001	106800000	0.1522	0.7514	20.25	17.84
1109	104100001	107100000	0.1589	0.7512	21.15	18.74
1109	104400001	107400000	0.1565	0.7442	21.03	18.62
1109	104700001	107700000	0.1551	0.7528	20.60	18.19
1109	105000001	108000000	0.1449	0.7466	19.40	16.99
1109	105300001	108300000	0.1273	0.7566	16.82	14.41
1109	105600001	108600000	0.1171	0.7575	15.45	13.04
1109	105900001	108900000	0.1135	0.7728	14.69	12.28
1109	106200001	109200000	0.1202	0.7525	15.97	13.56
1109	106500001	109500000	0.1247	0.7629	16.34	13.93
1109	106800001	109800000	0.1197	0.7826	15.29	12.88
1109	107100001	110100000	0.1158	0.7926	14.61	12.20
1109	107400001	110400000	0.1162	0.7945	14.63	12.22
1109	107700001	110700000	0.1135	0.7954	14.27	11.86
1109	108000001	111000000	0.1064	0.8014	13.27	10.86
1109	108300001	111300000	0.1052	0.8006	13.14	10.73
1109	108600001	111600000	0.1121	0.8105	13.83	11.42
1109	108900001	111900000	0.1144	0.8146	14.04	11.63
1109	109200001	112200000	0.1146	0.8283	13.83	11.42
1109	109500001	112500000	0.1160	0.8147	14.24	11.83
1109	109800001	112800000	0.1243	0.8116	15.31	12.90
1109	110100001	113100000	0.1239	0.8013	15.46	13.05
1109	110400001	113400000	0.1281	0.8016	15.98	13.57
1109	110700001	113700000	0.1275	0.7942	16.06	13.65
1109	111000001	114000000	0.1441	0.7969	18.08	15.67
1109	111300001	114300000	0.1494	0.8044	18.58	16.17
1109	111600001	114600000	0.1413	0.8071	17.51	15.10
1109	111900001	114900000	0.1307	0.8036	16.26	13.85
1109	112200001	115200000	0.1445	0.8050	17.95	15.54
1109	112500001	115500000	0.1420	0.8095	17.54	15.13
1109	112800001	115800000	0.1429	0.8021	17.81	15.40
1109	113100001	116100000	0.1392	0.8158	17.06	14.65
1109	113400001	116400000	0.1467	0.8116	18.08	15.67
1109	113700001	116700000	0.1530	0.8021	19.08	16.67
1109	114000001	117000000	0.1468	0.8005	18.34	15.93
1109	114300001	117300000	0.1579	0.7922	19.93	17.52
1109	114600001	117600000	0.1644	0.7894	20.82	18.41
1109	114900001	117900000	0.1628	0.7969	20.42	18.01
1109	115200001	118200000	0.1496	0.7995	18.71	16.30
1109	115500001	118500000	0.1483	0.8116	18.28	15.87
1109	115800001	118800000	0.1425	0.8210	17.35	14.94
1109	116100001	119100000	0.1478	0.8181	18.06	15.65
1109	116400001	119400000	0.1409	0.8183	17.21	14.80
1109	116700001	119700000	0.1451	0.8384	17.30	14.89
1109	117000001	120000000	0.1429	0.8384	17.05	14.64
1109	117300001	120300000	0.1412	0.8350	16.91	14.50
1109	117600001	120600000	0.1341	0.8285	16.19	13.78
1109	117900001	120900000	0.1439	0.8180	17.59	15.18
1109	118200001	121200000	0.1328	0.8046	16.51	14.10
1109	118500001	121500000	0.1313	0.7979	16.46	14.05
1109	118800001	121800000	0.1350	0.8019	16.83	14.42
1109	119100001	122100000	0.1390	0.8003	17.37	14.96
1109	119400001	122400000	0.1416	0.7927	17.86	15.45
1109	119700001	122700000	0.1362	0.7882	17.28	14.87
1109	120000001	123000000	0.1280	0.7676	16.67	14.26
1109	120300001	123300000	0.1184	0.7666	15.44	13.03
1109	120600001	123600000	0.1215	0.7702	15.78	13.37
1109	120900001	123900000	0.1196	0.7651	15.63	13.22
1109	121200001	124200000	0.1243	0.7685	16.18	13.77
1109	121500001	124500000	0.1370	0.7732	17.72	15.31
1109	121800001	124800000	0.1215	0.7639	15.91	13.50
1109	122100001	125100000	0.1095	0.7493	14.62	12.21
1109	122400001	125400000	0.1123	0.7680	14.62	12.21
1109	122700001	125700000	0.1135	0.7715	14.71	12.30
1109	123000001	126000000	0.1167	0.7943	14.70	12.29
1109	123300001	126300000	0.1196	0.8012	14.93	12.52
1109	123600001	126600000	0.1244	0.8010	15.53	13.12
1109	123900001	126900000	0.1315	0.8001	16.44	14.03
1109	124200001	127200000	0.1463	0.8203	17.83	15.42
1109	124500001	127500000	0.1330	0.8121	16.38	13.97
1109	124800001	127800000	0.1517	0.8095	18.74	16.33
1109	125100001	128100000	0.1652	0.8208	20.13	17.72
1109	125400001	128400000	0.1741	0.8104	21.49	19.08
1109	125700001	128700000	0.1703	0.7984	21.33	18.92
1109	126000001	129000000	0.1735	0.7936	21.86	19.45
1109	126300001	129300000	0.1804	0.7931	22.75	20.34
1109	126600001	129600000	0.1859	0.7965	23.34	20.93
1109	126900001	129900000	0.1840	0.8137	22.61	20.20
1109	127200001	130200000	0.1759	0.8113	21.68	19.27
1109	127500001	130500000	0.1774	0.8240	21.53	19.12
1109	127800001	130800000	0.1725	0.8250	20.91	18.50
1109	128100001	131100000	0.1751	0.8329	21.02	18.61
1109	128400001	131400000	0.1698	0.8471	20.05	17.64
1109	128700001	131700000	0.1660	0.8671	19.15	16.74
1109	129000001	132000000	0.1788	0.8726	20.49	18.08
1109	129300001	132300000	0.1726	0.8733	19.77	17.36
1109	129600001	132600000	0.1608	0.8707	18.47	16.06
1109	129900001	132900000	0.1640	0.8679	18.89	16.48
1109	130200001	133200000	0.1753	0.8634	20.31	17.90
1109	130500001	133500000	0.1865	0.8540	21.84	19.43
1109	130800001	133800000	0.1856	0.8663	21.42	19.01
1109	131100001	134100000	0.1746	0.8586	20.33	17.92
1109	131400001	134400000	0.1761	0.8473	20.78	18.37
1109	131700001	134700000	0.1925	0.8306	23.18	20.77
1109	132000001	135000000	0.1874	0.8227	22.77	20.36
1109	132300001	135300000	0.1853	0.8265	22.42	20.01
1109	132600001	135600000	0.1902	0.8217	23.14	20.73
1109	132900001	135900000	0.1810	0.8151	22.20	19.79
1109	133200001	136200000	0.1717	0.8134	21.11	18.70
1109	133500001	136500000	0.1710	0.8202	20.84	18.43
1109	133800001	136800000	0.1671	0.8211	20.35	17.94
1109	134100001	137100000	0.1713	0.8255	20.76	18.35
1109	134400001	137400000	0.1608	0.8216	19.58	17.17
1109	134700001	137700000	0.1474	0.8310	17.73	15.32
1109	135000001	138000000	0.1342	0.8389	15.99	13.58
1109	135300001	138300000	0.1378	0.8309	16.59	14.18
1109	135600001	138600000	0.1406	0.8353	16.83	14.42
1109	135900001	138900000	0.1527	0.8368	18.25	15.84
1109	136200001	139200000	0.1557	0.8431	18.46	16.05
1109	136500001	139500000	0.1405	0.8433	16.67	14.26
1109	136800001	139800000	0.1462	0.8337	17.53	15.12
1109	137100001	140100000	0.1391	0.8280	16.80	14.39
1109	137400001	140400000	0.1491	0.8332	17.89	15.48
1109	137700001	140700000	0.1536	0.8252	18.61	16.20
1109	138000001	141000000	0.1535	0.8220	18.68	16.27
1109	138300001	141300000	0.1534	0.8184	18.75	16.34
1109	138600001	141600000	0.1543	0.8205	18.80	16.39
1109	138900001	141900000	0.1425	0.8282	17.20	14.79
1109	139200001	142200000	0.1450	0.8185	17.71	15.30
1109	139500001	142500000	0.1580	0.8138	19.42	17.01
1109	139800001	142800000	0.1616	0.8179	19.76	17.35
1109	140100001	143100000	0.1685	0.8262	20.40	17.99
1109	140400001	143400000	0.1661	0.8342	19.92	17.51
1109	140700001	143700000	0.1706	0.8495	20.09	17.68
1109	141000001	144000000	0.1752	0.8535	20.53	18.12
1109	141300001	144300000	0.1732	0.8642	20.04	17.63
1109	141600001	144600000	0.1706	0.8726	19.55	17.14
1109	141900001	144900000	0.1777	0.8682	20.46	18.05
1109	142200001	145200000	0.1682	0.8727	19.28	16.87
1109	142500001	145500000	0.1623	0.8710	18.64	16.23
1109	142800001	145800000	0.1442	0.8735	16.51	14.10
1109	143100001	146100000	0.1365	0.8740	15.62	13.21
1109	143400001	146400000	0.1384	0.8712	15.88	13.47
1109	143700001	146700000	0.1345	0.8719	15.43	13.02
1109	144000001	147000000	0.1335	0.8696	15.35	12.94
1109	144300001	147300000	0.1492	0.8738	17.07	14.66
1109	144600001	147600000	0.1555	0.8715	17.85	15.44
1109	144900001	147900000	0.1659	0.8756	18.95	16.54
1109	145200001	148200000	0.1753	0.8858	19.79	17.38
1109	145500001	148500000	0.1981	0.8958	22.11	19.70
1109	145800001	148800000	0.2165	0.9019	24.01	21.60
1109	146100001	149100000	0.2287	0.9097	25.14	22.73
1109	146400001	149400000	0.2355	0.9180	25.65	23.24
1109	146700001	149700000	0.2315	0.9184	25.21	22.80
1109	147000001	150000000	0.2373	0.9225	25.72	23.31
1109	147300001	150300000	0.2190	0.9239	23.70	21.29
1109	147600001	150304193	0.2180	0.9271	21.20	18.79
1161	1	3000000	0.1888	0.8851	21.33	18.92
1161	300001	3300000	0.1715	0.8804	19.48	17.07
1161	600001	3600000	0.1718	0.8778	19.57	17.16
1161	900001	3900000	0.1595	0.8719	18.29	15.88
1161	1200001	4200000	0.1498	0.8766	17.09	14.68
1161	1500001	4500000	0.1493	0.8681	17.20	14.79
1161	1800001	4800000	0.1441	0.8648	16.66	14.25
1161	2100001	5100000	0.1483	0.8632	17.18	14.77
1161	2400001	5400000	0.1444	0.8746	16.51	14.10
1161	2700001	5700000	0.1456	0.8735	16.66	14.25
1161	3000001	6000000	0.1626	0.8695	18.70	16.29
1161	3300001	6300000	0.1612	0.8621	18.70	16.29
1161	3600001	6600000	0.1581	0.8573	18.44	16.03
1161	3900001	6900000	0.1526	0.8542	17.87	15.46
1161	4200001	7200000	0.1443	0.8439	17.10	14.69
1161	4500001	7500000	0.1388	0.8318	16.69	14.28
1161	4800001	7800000	0.1318	0.8355	15.78	13.37
1161	5100001	8100000	0.1239	0.8472	14.63	12.22
1161	5400001	8400000	0.1224	0.8472	14.45	12.04
1161	5700001	8700000	0.1198	0.8354	14.34	11.93
1161	6000001	9000000	0.1111	0.8252	13.46	11.05
1161	6300001	9300000	0.1201	0.8202	14.64	12.23
1161	6600001	9600000	0.1113	0.8187	13.60	11.19
1161	6900001	9900000	0.1208	0.8291	14.57	12.16
1161	7200001	10200000	0.1356	0.8335	16.26	13.85
1161	7500001	10500000	0.1379	0.8480	16.26	13.85
1161	7800001	10800000	0.1574	0.8371	18.80	16.39
1161	8100001	11100000	0.1587	0.8213	19.32	16.91
1161	8400001	11400000	0.1621	0.8127	19.94	17.53
1161	8700001	11700000	0.1751	0.8226	21.28	18.87
1161	9000001	12000000	0.1868	0.8242	22.66	20.25
1161	9300001	12300000	0.1746	0.8289	21.07	18.66
1161	9600001	12600000	0.1733	0.8307	20.86	18.45
1161	9900001	12900000	0.1677	0.8237	20.35	17.94
1161	10200001	13200000	0.1610	0.8225	19.57	17.16
1161	10500001	13500000	0.1698	0.8164	20.80	18.39
1161	10800001	13800000	0.1502	0.8254	18.20	15.79
1161	11100001	14100000	0.1636	0.8148	20.08	17.67
1161	11400001	14400000	0.1574	0.8137	19.35	16.94
1161	11700001	14700000	0.1436	0.8141	17.64	15.23
1161	12000001	15000000	0.1201	0.8100	14.83	12.42
1161	12300001	15300000	0.1301	0.7950	16.37	13.96
1161	12600001	15600000	0.1325	0.7867	16.84	14.43
1161	12900001	15900000	0.1363	0.7812	17.45	15.04
1161	13200001	16200000	0.1276	0.7803	16.36	13.95
1161	13500001	16500000	0.1080	0.7707	14.01	11.60
1161	13800001	16800000	0.1187	0.7467	15.90	13.49
1161	14100001	17100000	0.1218	0.7581	16.06	13.65
1161	14400001	17400000	0.1265	0.7614	16.62	14.21
1161	14700001	17700000	0.1315	0.7483	17.58	15.17
1161	15000001	18000000	0.1419	0.7530	18.84	16.43
1161	15300001	18300000	0.1455	0.7614	19.10	16.69
1161	15600001	18600000	0.1583	0.7702	20.56	18.15
1161	15900001	18900000	0.1635	0.7818	20.92	18.51
1161	16200001	19200000	0.1739	0.7739	22.48	20.07
1161	16500001	19500000	0.1723	0.7692	22.40	19.99
1161	16800001	19800000	0.1619	0.7652	21.15	18.74
1161	17100001	20100000	0.1484	0.7582	19.58	17.17
1161	17400001	20400000	0.1442	0.7589	19.00	16.59
1161	17700001	20700000	0.1473	0.7762	18.98	16.57
1161	18000001	21000000	0.1555	0.7825	19.87	17.46
1161	18300001	21300000	0.1462	0.7765	18.82	16.41
1161	18600001	21600000	0.1299	0.7705	16.86	14.45
1161	18900001	21900000	0.1279	0.7633	16.76	14.35
1161	19200001	22200000	0.1244	0.7630	16.30	13.89
1161	19500001	22500000	0.1422	0.7739	18.37	15.96
1161	19800001	22800000	0.1489	0.7893	18.86	16.45
1161	20100001	23100000	0.1596	0.7968	20.04	17.63
1161	20400001	23400000	0.1558	0.7775	20.04	17.63
1161	20700001	23700000	0.1543	0.7645	20.18	17.77
1161	21000001	24000000	0.1637	0.7588	21.58	19.17
1161	21300001	24300000	0.1613	0.7551	21.36	18.95
1161	21600001	24600000	0.1731	0.7657	22.61	20.20
1161	21900001	24900000	0.1673	0.7645	21.88	19.47
1161	22200001	25200000	0.1785	0.7803	22.88	20.47
1161	22500001	25500000	0.1746	0.7834	22.28	19.87
1161	22800001	25800000	0.1741	0.7810	22.29	19.88
1161	23100001	26100000	0.1655	0.7777	21.28	18.87
1161	23400001	26400000	0.1767	0.7992	22.11	19.70
1161	23700001	26700000	0.1923	0.8030	23.95	21.54
1161	24000001	27000000	0.1779	0.8019	22.18	19.77
1161	24300001	27300000	0.1825	0.8155	22.38	19.97
1161	24600001	27600000	0.1871	0.8124	23.04	20.63
1161	24900001	27900000	0.1875	0.8155	23.00	20.59
1161	25200001	28200000	0.1828	0.8150	22.43	20.02
1161	25500001	28500000	0.1710	0.8125	21.05	18.64
1161	25800001	28800000	0.1849	0.8228	22.47	20.06
1161	26100001	29100000	0.2058	0.8289	24.82	22.41
1161	26400001	29400000	0.2017	0.8328	24.22	21.81
1161	26700001	29700000	0.1913	0.8282	23.10	20.69
1161	27000001	30000000	0.1854	0.8378	22.13	19.72
1161	27300001	30300000	0.1986	0.8384	23.69	21.28
1161	27600001	30600000	0.1914	0.8350	22.93	20.52
1161	27900001	30900000	0.2015	0.8368	24.08	21.67
1161	28200001	31200000	0.2058	0.8312	24.76	22.35
1161	28500001	31500000	0.2299	0.8349	27.54	25.13
1161	28800001	31800000	0.2364	0.8344	28.33	25.92
1161	29100001	32100000	0.2222	0.8296	26.78	24.37
1161	29400001	32400000	0.2230	0.8264	26.98	24.57
1161	29700001	32700000	0.2068	0.8271	25.00	22.59
1161	30000001	33000000	0.2151	0.8259	26.04	23.63
1161	30300001	33300000	0.2112	0.8204	25.74	23.33
1161	30600001	33600000	0.2141	0.8238	25.99	23.58
1161	30900001	33900000	0.1958	0.8227	23.79	21.38
1161	31200001	34200000	0.1897	0.8361	22.69	20.28
1161	31500001	34500000	0.1724	0.8337	20.68	18.27
1161	31800001	34800000	0.1582	0.8399	18.84	16.43
1161	32100001	35100000	0.1569	0.8195	19.14	16.73
1161	32400001	35400000	0.1541	0.7845	19.65	17.24
1161	32700001	35700000	0.1648	0.7737	21.30	18.89
1161	33000001	36000000	0.1637	0.7392	22.14	19.73
1161	33300001	36300000	0.1576	0.7201	21.89	19.48
1161	33600001	36600000	0.1647	0.6957	23.67	21.26
1161	33900001	36900000	0.1728	0.6718	25.73	23.32
1161	34200001	37200000	0.1736	0.6245	27.79	25.38
1161	34500001	37500000	0.1853	0.5941	31.18	28.77
1161	34800001	37800000	0.1727	0.5532	31.22	28.81
1161	35100001	38100000	0.1852	0.5586	33.15	30.74
1161	35400001	38400000	0.2012	0.5710	35.24	32.83
1161	35700001	38700000	0.2059	0.5696	36.15	33.74
1161	36000001	39000000	0.1992	0.5728	34.77	32.36
1161	36300001	39300000	0.2134	0.5706	37.39	34.98
1161	36600001	39600000	0.2053	0.5824	35.25	32.84
1161	36900001	39900000	0.2016	0.5839	34.52	32.11
1161	37200001	40200000	0.2035	0.6007	33.87	31.46
1161	37500001	40500000	0.1997	0.6180	32.31	29.90
1161	37800001	40800000	0.1997	0.6138	32.54	30.13
1161	38100001	41100000	0.1884	0.6068	31.05	28.64
1161	38400001	41400000	0.1621	0.5687	28.51	26.10
1161	38700001	41585664	0.1490	0.5380	26.65	24.24
1218	1	3000000	0.1491	0.7105	20.98	18.57
1218	300001	3300000	0.1422	0.7108	20.00	17.59
1218	600001	3600000	0.1326	0.7094	18.70	16.29
1218	900001	3900000	0.1461	0.7024	20.80	18.39
1218	1200001	4200000	0.1449	0.7048	20.56	18.15
1218	1500001	4500000	0.1410	0.6851	20.58	18.17
1218	1800001	4800000	0.1549	0.6726	23.03	20.62
1218	2100001	5100000	0.1531	0.6620	23.13	20.72
1218	2400001	5400000	0.1470	0.6650	22.11	19.70
1218	2700001	5700000	0.1329	0.6744	19.71	17.30
1218	3000001	6000000	0.1355	0.6696	20.23	17.82
1218	3300001	6300000	0.1304	0.6395	20.39	17.98
1218	3600001	6600000	0.1374	0.6351	21.64	19.23
1218	3900001	6900000	0.1357	0.6300	21.54	19.13
1218	4200001	7200000	0.1303	0.6220	20.95	18.54
1218	4500001	7500000	0.1380	0.6477	21.31	18.90
1218	4800001	7800000	0.1288	0.6481	19.88	17.47
1218	5100001	8100000	0.1310	0.6673	19.63	17.22
1218	5400001	8400000	0.1260	0.6829	18.44	16.03
1218	5700001	8700000	0.1390	0.7090	19.61	17.20
1218	6000001	9000000	0.1415	0.7212	19.62	17.21
1218	6300001	9300000	0.1487	0.7435	20.00	17.59
1218	6600001	9600000	0.1449	0.7448	19.46	17.05
1218	6900001	9900000	0.1535	0.7551	20.33	17.92
1218	7200001	10200000	0.1586	0.7494	21.17	18.76
1218	7500001	10500000	0.1482	0.7382	20.07	17.66
1218	7800001	10800000	0.1490	0.7275	20.48	18.07
1218	8100001	11100000	0.1534	0.6921	22.16	19.75
1218	8400001	11400000	0.1592	0.6738	23.62	21.21
1218	8700001	11700000	0.1606	0.6344	25.31	22.90
1218	9000001	12000000	0.1531	0.6089	25.14	22.73
1218	9300001	12300000	0.1519	0.5883	25.81	23.40
1218	9600001	12600000	0.1480	0.5670	26.10	23.69
1218	9900001	12900000	0.1426	0.5537	25.76	23.35
1218	10200001	13200000	0.1398	0.5577	25.07	22.66
1218	10500001	13500000	0.1495	0.5501	27.17	24.76
1218	10800001	13800000	0.1513	0.5518	27.41	25.00
1218	11100001	14100000	0.1439	0.5604	25.68	23.27
1218	11400001	14400000	0.1348	0.5452	24.73	22.32
1218	11700001	14700000	0.1308	0.5538	23.61	21.20
1218	12000001	15000000	0.1398	0.5386	25.96	23.55
1218	12300001	15300000	0.1327	0.5388	24.62	22.21
1218	12600001	15600000	0.1504	0.5626	26.73	24.32
1218	12900001	15900000	0.1510	0.5573	27.09	24.68
1218	13200001	16200000	0.1428	0.5374	26.58	24.17
1218	13500001	16500000	0.1298	0.5524	23.50	21.09
1218	13800001	16800000	0.1394	0.5772	24.15	21.74
1218	14100001	17025146	0.1396	0.5412	25.15	22.74
1222	1	3000000	0.1312	0.8770	14.96	12.55
1222	300001	3300000	0.1278	0.8690	14.71	12.30
1222	600001	3600000	0.1242	0.8564	14.51	12.10
1222	900001	3900000	0.1240	0.8600	14.42	12.01
1222	1200001	4200000	0.1239	0.8530	14.52	12.11
1222	1500001	4500000	0.1242	0.8476	14.65	12.24
1222	1800001	4800000	0.1321	0.8473	15.59	13.18
1222	2100001	5100000	0.1398	0.8474	16.50	14.09
1222	2400001	5400000	0.1458	0.8462	17.24	14.83
1222	2700001	5700000	0.1507	0.8391	17.97	15.56
1222	3000001	6000000	0.1572	0.8355	18.82	16.41
1222	3300001	6300000	0.1584	0.8277	19.14	16.73
1222	3600001	6600000	0.1549	0.8254	18.77	16.36
1222	3900001	6900000	0.1497	0.8226	18.20	15.79
1222	4200001	7200000	0.1518	0.8246	18.41	16.00
1222	4500001	7500000	0.1513	0.8302	18.23	15.82
1222	4800001	7800000	0.1483	0.8073	18.37	15.96
1222	5100001	8100000	0.1370	0.8073	16.97	14.56
1222	5400001	8400000	0.1306	0.7972	16.38	13.97
1222	5700001	8700000	0.1334	0.7972	16.74	14.33
1222	6000001	9000000	0.1299	0.7894	16.45	14.04
1222	6300001	9300000	0.1260	0.7989	15.77	13.36
1222	6600001	9600000	0.1327	0.8141	16.30	13.89
1222	6900001	9900000	0.1298	0.7976	16.27	13.86
1222	7200001	10200000	0.1351	0.7877	17.15	14.74
1222	7500001	10500000	0.1400	0.7846	17.85	15.44
1222	7800001	10800000	0.1328	0.8113	16.37	13.96
1222	8100001	11100000	0.1479	0.8093	18.28	15.87
1222	8400001	11400000	0.1476	0.7938	18.60	16.19
1222	8700001	11700000	0.1448	0.8000	18.10	15.69
1222	9000001	12000000	0.1388	0.8099	17.13	14.72
1222	9300001	12300000	0.1460	0.8041	18.15	15.74
1222	9600001	12600000	0.1567	0.8011	19.56	17.15
1222	9900001	12900000	0.1665	0.8114	20.52	18.11
1222	10200001	13200000	0.1710	0.8047	21.25	18.84
1222	10500001	13500000	0.1628	0.8029	20.28	17.87
1222	10800001	13800000	0.1751	0.7871	22.24	19.83
1222	11100001	14100000	0.1671	0.7846	21.30	18.89
1222	11400001	14400000	0.1830	0.8167	22.41	20.00
1222	11700001	14700000	0.1692	0.8109	20.86	18.45
1222	12000001	15000000	0.1619	0.8036	20.15	17.74
1222	12300001	15300000	0.1658	0.8010	20.70	18.29
1222	12600001	15600000	0.1531	0.7886	19.41	17.00
1222	12900001	15900000	0.1619	0.7813	20.72	18.31
1222	13200001	16200000	0.1544	0.7842	19.68	17.27
1222	13500001	16500000	0.1589	0.7907	20.10	17.69
1222	13800001	16800000	0.1580	0.8015	19.72	17.31
1222	14100001	17100000	0.1521	0.8096	18.78	16.37
1222	14400001	17400000	0.1421	0.7946	17.89	15.48
1222	14700001	17700000	0.1389	0.7976	17.42	15.01
1222	15000001	18000000	0.1409	0.8078	17.44	15.03
1222	15300001	18300000	0.1342	0.8013	16.75	14.34
1222	15600001	18600000	0.1354	0.8018	16.89	14.48
1222	15900001	18900000	0.1182	0.8142	14.51	12.10
1222	16200001	19200000	0.1119	0.8140	13.74	11.33
1222	16500001	19500000	0.1065	0.8035	13.25	10.84
1222	16800001	19800000	0.1038	0.7855	13.21	10.80
1222	17100001	20100000	0.0945	0.7808	12.10	9.69
1222	17400001	20400000	0.1051	0.7931	13.25	10.84
1222	17700001	20700000	0.1130	0.7800	14.49	12.08
1222	18000001	21000000	0.1127	0.7654	14.72	12.31
1222	18300001	21300000	0.1159	0.7704	15.05	12.64
1222	18600001	21600000	0.1164	0.7619	15.28	12.87
1222	18900001	21900000	0.1233	0.7571	16.29	13.88
1222	19200001	22200000	0.1239	0.7683	16.13	13.72
1222	19500001	22500000	0.1215	0.7647	15.89	13.48
1222	19800001	22800000	0.1166	0.7847	14.86	12.45
1222	20100001	23100000	0.1326	0.7861	16.87	14.46
1222	20400001	23400000	0.1198	0.7853	15.25	12.84
1222	20700001	23700000	0.1139	0.7937	14.35	11.94
1222	21000001	24000000	0.1300	0.8099	16.06	13.65
1222	21300001	24300000	0.1348	0.8160	16.52	14.11
1222	21600001	24600000	0.1349	0.8269	16.32	13.91
1222	21900001	24900000	0.1291	0.8311	15.54	13.13
1222	22200001	25200000	0.1381	0.8240	16.76	14.35
1222	22500001	25500000	0.1430	0.8139	17.57	15.16
1222	22800001	25800000	0.1499	0.8129	18.44	16.03
1222	23100001	26100000	0.1416	0.8089	17.50	15.09
1222	23400001	26400000	0.1432	0.8081	17.71	15.30
1222	23700001	26700000	0.1565	0.8079	19.37	16.96
1222	24000001	27000000	0.1463	0.7968	18.36	15.95
1222	24300001	27300000	0.1377	0.7940	17.34	14.93
1222	24600001	27600000	0.1374	0.7930	17.33	14.92
1222	24900001	27900000	0.1358	0.7790	17.44	15.03
1222	25200001	28200000	0.1216	0.7803	15.58	13.17
1222	25500001	28500000	0.1334	0.7966	16.74	14.33
1222	25800001	28800000	0.1325	0.7789	17.01	14.60
1222	26100001	29100000	0.1388	0.7782	17.84	15.43
1222	26400001	29400000	0.1442	0.7696	18.74	16.33
1222	26700001	29700000	0.1470	0.7778	18.90	16.49
1222	27000001	30000000	0.1381	0.7799	17.71	15.30
1222	27300001	30300000	0.1542	0.7765	19.86	17.45
1222	27600001	30600000	0.1589	0.7841	20.27	17.86
1222	27900001	30900000	0.1799	0.8009	22.46	20.05
1222	28200001	31200000	0.1923	0.7960	24.16	21.75
1222	28500001	31500000	0.1816	0.7868	23.08	20.67
1222	28800001	31800000	0.1913	0.7990	23.94	21.53
1222	29100001	32100000	0.1922	0.8067	23.83	21.42
1222	29400001	32400000	0.1918	0.8046	23.84	21.43
1222	29700001	32700000	0.1881	0.8014	23.48	21.07
1222	30000001	33000000	0.2004	0.8041	24.92	22.51
1222	30300001	33300000	0.1837	0.8032	22.87	20.46
1222	30600001	33600000	0.1734	0.8081	21.46	19.05
1222	30900001	33900000	0.1577	0.8065	19.55	17.14
1222	31200001	34200000	0.1558	0.8089	19.26	16.85
1222	31500001	34500000	0.1549	0.8149	19.01	16.60
1222	31800001	34800000	0.1361	0.8142	16.71	14.30
1222	32100001	35100000	0.1377	0.8041	17.12	14.71
1222	32400001	35400000	0.1299	0.7946	16.34	13.93
1222	32700001	35700000	0.1281	0.7837	16.34	13.93
1222	33000001	36000000	0.1195	0.7790	15.34	12.93
1222	33300001	36300000	0.1170	0.7785	15.03	12.62
1222	33600001	36600000	0.1083	0.7645	14.17	11.76
1222	33900001	36900000	0.1038	0.7501	13.84	11.43
1222	34200001	37200000	0.1016	0.7607	13.36	10.95
1222	34500001	37500000	0.0973	0.7607	12.79	10.38
1222	34800001	37800000	0.1095	0.7661	14.30	11.89
1222	35100001	38100000	0.1118	0.7741	14.44	12.03
1222	35400001	38400000	0.1193	0.7918	15.07	12.66
1222	35700001	38700000	0.1175	0.7865	14.94	12.53
1222	36000001	39000000	0.1360	0.7888	17.25	14.84
1222	36300001	39300000	0.1467	0.7970	18.41	16.00
1222	36600001	39600000	0.1550	0.7905	19.61	17.20
1222	36900001	39900000	0.1615	0.8056	20.05	17.64
1222	37200001	40200000	0.1643	0.7667	21.43	19.02
1222	37500001	40500000	0.1806	0.7466	24.19	21.78
1222	37800001	40800000	0.1685	0.7143	23.59	21.18
1222	38100001	41100000	0.1574	0.6952	22.64	20.23
1222	38400001	41400000	0.1534	0.6905	22.22	19.81
1222	38700001	41700000	0.1602	0.7085	22.62	20.21
1222	39000001	42000000	0.1480	0.7121	20.78	18.37
1222	39300001	42300000	0.1490	0.7179	20.75	18.34
1222	39600001	42600000	0.1472	0.7173	20.52	18.11
1222	39900001	42900000	0.1515	0.7103	21.33	18.92
1222	40200001	43200000	0.1442	0.7219	19.98	17.57
1222	40500001	43500000	0.1344	0.7318	18.36	15.95
1222	40800001	43800000	0.1479	0.7606	19.45	17.04
1222	41100001	44100000	0.1570	0.7715	20.35	17.94
1222	41400001	44400000	0.1587	0.7764	20.44	18.03
1222	41700001	44700000	0.1571	0.7799	20.14	17.73
1222	42000001	45000000	0.1523	0.7789	19.55	17.14
1222	42300001	45300000	0.1370	0.7559	18.12	15.71
1222	42600001	45600000	0.1414	0.7578	18.66	16.25
1222	42900001	45900000	0.1304	0.7505	17.38	14.97
1222	43200001	46200000	0.1495	0.7853	19.04	16.63
1222	43500001	46500000	0.1534	0.7978	19.23	16.82
1222	43800001	46800000	0.1443	0.7723	18.68	16.27
1222	44100001	47100000	0.1356	0.7697	17.62	15.21
1222	44400001	47400000	0.1345	0.7615	17.66	15.25
1222	44700001	47700000	0.1284	0.7294	17.61	15.20
1222	45000001	48000000	0.1290	0.7250	17.79	15.38
1222	45300001	48300000	0.1375	0.7384	18.62	16.21
1222	45600001	48600000	0.1468	0.7303	20.10	17.69
1222	45900001	48900000	0.1505	0.7243	20.78	18.37
1222	46200001	49200000	0.1426	0.6902	20.67	18.26
1222	46500001	49500000	0.1328	0.6704	19.81	17.40
1222	46800001	49800000	0.1448	0.6833	21.20	18.79
1222	47100001	50100000	0.1547	0.6761	22.89	20.48
1222	47400001	50400000	0.1726	0.6784	25.45	23.04
1222	47700001	50700000	0.1734	0.6980	24.84	22.43
1222	48000001	51000000	0.1806	0.6975	25.89	23.48
1222	48300001	51300000	0.1833	0.6888	26.61	24.20
1222	48600001	51600000	0.1668	0.6551	25.46	23.05
1222	48900001	51900000	0.1740	0.6502	26.76	24.35
1222	49200001	52200000	0.1603	0.6565	24.42	22.01
1222	49500001	52500000	0.1569	0.6291	24.94	22.53
1222	49800001	52800000	0.1572	0.6368	24.69	22.28
1222	50100001	53100000	0.1393	0.6349	21.93	19.52
1222	50400001	53400000	0.1241	0.6450	19.23	16.82
1222	50700001	53700000	0.1245	0.6317	19.72	17.31
1222	51000001	54000000	0.1228	0.6283	19.55	17.14
1222	51300001	54300000	0.1267	0.6218	20.37	17.96
1222	51600001	54600000	0.1333	0.6693	19.91	17.50
1222	51900001	54900000	0.1193	0.6765	17.63	15.22
1222	52200001	55200000	0.1325	0.6867	19.30	16.89
1222	52500001	55500000	0.1387	0.7137	19.43	17.02
1222	52800001	55800000	0.1281	0.7056	18.15	15.74
1222	53100001	56100000	0.1491	0.7148	20.87	18.46
1222	53400001	56400000	0.1424	0.7080	20.12	17.71
1222	53700001	56700000	0.1459	0.7000	20.85	18.44
1222	54000001	57000000	0.1374	0.6918	19.86	17.45
1222	54300001	57300000	0.1349	0.6780	19.90	17.49
1222	54600001	57600000	0.1340	0.6710	19.97	17.56
1222	54900001	57900000	0.1449	0.6677	21.70	19.29
1222	55200001	58200000	0.1366	0.6578	20.77	18.36
1222	55500001	58500000	0.1368	0.6760	20.23	17.82
1222	55800001	58800000	0.1392	0.6795	20.48	18.07
1222	56100001	59100000	0.1362	0.6873	19.82	17.41
1222	56400001	59400000	0.1488	0.6779	21.96	19.55
1222	56700001	59700000	0.1426	0.6806	20.95	18.54
1222	57000001	60000000	0.1489	0.6843	21.76	19.35
1222	57300001	60300000	0.1448	0.7057	20.52	18.11
1222	57600001	60600000	0.1475	0.7105	20.76	18.35
1222	57900001	60900000	0.1517	0.7220	21.01	18.60
1222	58200001	61200000	0.1528	0.7219	21.17	18.76
1222	58500001	61500000	0.1472	0.7110	20.70	18.29
1222	58800001	61800000	0.1401	0.6993	20.03	17.62
1222	59100001	62100000	0.1353	0.6906	19.59	17.18
1222	59400001	62400000	0.1294	0.6768	19.12	16.71
1222	59700001	62700000	0.1214	0.6902	17.60	15.19
1222	60000001	63000000	0.1250	0.7002	17.85	15.44
1222	60300001	63300000	0.1215	0.6937	17.51	15.10
1222	60600001	63600000	0.1249	0.6980	17.89	15.48
1222	60900001	63900000	0.1251	0.6893	18.15	15.74
1222	61200001	64200000	0.1270	0.6934	18.32	15.91
1222	61500001	64500000	0.1399	0.6873	20.36	17.95
1222	61800001	64800000	0.1568	0.6994	22.42	20.01
[truncated: 4,780 more rows]
