# Supplementary material for: Effect of sequence depth and length in long-read assembly of the maize inbred NC358
Source: Nat Commun. 2020 May 8;11:2288. doi: 10.1038/s41467-020-16037-7 (PMC7211024; doi:10.1038/s41467-020-16037-7)
Supplement: Supplementary file 4 — Source Data [file 41467_2020_16037_MOESM4_ESM.zip › Source Data/Fig. 1F, Suppl. Fig. 8/NC358_21k_30x_DLE1_consensus_dft.fasta.mod.out.LAI]

Chr	From	To	Intact	Total	raw_LAI	LAI
whole_genome	1	2126635004	0.1694	0.7634	22.19	19.78
295	1	3000000	0.1596	0.8973	17.78	15.37
295	300001	3300000	0.1458	0.8910	16.36	13.95
295	600001	3600000	0.1556	0.8887	17.51	15.10
295	900001	3900000	0.1448	0.8798	16.46	14.05
295	1200001	4200000	0.1370	0.8872	15.44	13.03
295	1500001	4500000	0.1185	0.8757	13.53	11.12
295	1800001	4800000	0.1411	0.8706	16.21	13.80
295	2100001	5100000	0.1306	0.8699	15.01	12.60
295	2400001	5400000	0.1471	0.8640	17.02	14.61
295	2700001	5700000	0.1433	0.8624	16.61	14.20
295	3000001	6000000	0.1354	0.8713	15.54	13.13
295	3300001	6300000	0.1356	0.8686	15.61	13.20
295	3600001	6600000	0.1303	0.8770	14.85	12.44
295	3900001	6900000	0.1365	0.8667	15.74	13.33
295	4200001	7200000	0.1366	0.8653	15.78	13.37
295	4500001	7500000	0.1450	0.8685	16.69	14.28
295	4800001	7800000	0.1153	0.8698	13.26	10.85
295	5100001	8100000	0.1169	0.8692	13.45	11.04
295	5400001	8400000	0.1140	0.8696	13.11	10.70
295	5700001	8700000	0.1273	0.8666	14.69	12.28
295	6000001	9000000	0.1403	0.8632	16.26	13.85
295	6300001	9300000	0.1313	0.8712	15.07	12.66
295	6600001	9600000	0.1372	0.8646	15.87	13.46
295	6900001	9900000	0.1439	0.8830	16.30	13.89
295	7200001	10200000	0.1483	0.8859	16.74	14.33
295	7500001	10500000	0.1585	0.8913	17.78	15.37
295	7800001	10800000	0.1699	0.8920	19.05	16.64
295	8100001	11100000	0.1805	0.8937	20.20	17.79
295	8400001	11400000	0.1799	0.8847	20.33	17.92
295	8700001	11700000	0.1841	0.8890	20.71	18.30
295	9000001	12000000	0.1818	0.8866	20.50	18.09
295	9300001	12300000	0.2089	0.8852	23.60	21.19
295	9600001	12600000	0.1988	0.8749	22.72	20.31
295	9900001	12900000	0.2045	0.8628	23.70	21.29
295	10200001	13200000	0.1998	0.8565	23.32	20.91
295	10500001	13500000	0.1942	0.8583	22.63	20.22
295	10800001	13800000	0.1997	0.8570	23.31	20.90
295	11100001	14100000	0.1997	0.8552	23.35	20.94
295	11400001	14400000	0.2062	0.8595	23.99	21.58
295	11700001	14700000	0.2031	0.8619	23.57	21.16
295	12000001	15000000	0.2176	0.8592	25.33	22.92
295	12300001	15300000	0.1961	0.8553	22.92	20.51
295	12600001	15600000	0.1992	0.8721	22.84	20.43
295	12900001	15900000	0.1924	0.8767	21.94	19.53
295	13200001	16200000	0.2045	0.8804	23.23	20.82
295	13500001	16500000	0.2088	0.8656	24.13	21.72
295	13800001	16800000	0.2006	0.8569	23.41	21.00
295	14100001	17100000	0.2009	0.8477	23.69	21.28
295	14400001	17400000	0.1979	0.8337	23.73	21.32
295	14700001	17700000	0.1912	0.8269	23.13	20.72
295	15000001	18000000	0.1786	0.8131	21.97	19.56
295	15300001	18300000	0.1927	0.8184	23.55	21.14
295	15600001	18600000	0.1983	0.8123	24.41	22.00
295	15900001	18900000	0.1980	0.7994	24.77	22.36
295	16200001	19200000	0.1912	0.7878	24.27	21.86
295	16500001	19500000	0.1778	0.7903	22.50	20.09
295	16800001	19800000	0.1764	0.8005	22.04	19.63
295	17100001	20100000	0.1732	0.7992	21.67	19.26
295	17400001	20400000	0.1737	0.8108	21.42	19.01
295	17700001	20700000	0.1669	0.8076	20.67	18.26
295	18000001	21000000	0.1539	0.8136	18.92	16.51
295	18300001	21300000	0.1610	0.7962	20.22	17.81
295	18600001	21600000	0.1633	0.7854	20.80	18.39
295	18900001	21900000	0.1600	0.7950	20.13	17.72
295	19200001	22200000	0.1525	0.8075	18.88	16.47
295	19500001	22500000	0.1677	0.8181	20.50	18.09
295	19800001	22800000	0.1638	0.8252	19.85	17.44
295	20100001	23100000	0.1687	0.8357	20.19	17.78
295	20400001	23400000	0.1640	0.8412	19.50	17.09
295	20700001	23700000	0.1750	0.8483	20.63	18.22
295	21000001	24000000	0.1859	0.8601	21.61	19.20
295	21300001	24300000	0.1703	0.8594	19.81	17.40
295	21600001	24600000	0.1697	0.8604	19.72	17.31
295	21900001	24900000	0.1598	0.8573	18.64	16.23
295	22200001	25200000	0.1756	0.8519	20.61	18.20
295	22500001	25500000	0.1745	0.8543	20.43	18.02
295	22800001	25800000	0.1659	0.8523	19.47	17.06
295	23100001	26100000	0.1693	0.8435	20.07	17.66
295	23400001	26400000	0.1620	0.8359	19.38	16.97
295	23700001	26700000	0.1556	0.8293	18.76	16.35
295	24000001	27000000	0.1492	0.8169	18.27	15.86
295	24300001	27300000	0.1557	0.8260	18.85	16.44
295	24600001	27600000	0.1606	0.8279	19.40	16.99
295	24900001	27900000	0.1633	0.8117	20.12	17.71
295	25200001	28200000	0.1594	0.8073	19.74	17.33
295	25500001	28500000	0.1498	0.8011	18.70	16.29
295	25800001	28800000	0.1486	0.7722	19.24	16.83
295	26100001	29100000	0.1542	0.7776	19.84	17.43
295	26400001	29400000	0.1612	0.7702	20.93	18.52
295	26700001	29700000	0.1611	0.7672	21.00	18.59
295	27000001	30000000	0.1623	0.7749	20.94	18.53
295	27300001	30300000	0.1511	0.7634	19.79	17.38
295	27600001	30600000	0.1358	0.7650	17.74	15.33
295	27900001	30900000	0.1436	0.7818	18.37	15.96
295	28200001	31200000	0.1370	0.7800	17.56	15.15
295	28500001	31500000	0.1522	0.7768	19.59	17.18
295	28800001	31800000	0.1781	0.8010	22.23	19.82
295	29100001	32100000	0.1772	0.7917	22.39	19.98
295	29400001	32400000	0.1819	0.8005	22.73	20.32
295	29700001	32700000	0.1803	0.7996	22.55	20.14
295	30000001	33000000	0.1898	0.8036	23.62	21.21
295	30300001	33300000	0.1855	0.8094	22.92	20.51
295	30600001	33600000	0.1869	0.7957	23.49	21.08
295	30900001	33900000	0.1866	0.7895	23.63	21.22
295	31200001	34200000	0.1852	0.7982	23.20	20.79
295	31500001	34500000	0.1672	0.7957	21.01	18.60
295	31800001	34800000	0.1571	0.7835	20.06	17.65
295	32100001	35100000	0.1579	0.7761	20.35	17.94
295	32400001	35400000	0.1622	0.7745	20.94	18.53
295	32700001	35700000	0.1588	0.7672	20.70	18.29
295	33000001	36000000	0.1468	0.7456	19.70	17.29
295	33300001	36300000	0.1522	0.7479	20.35	17.94
295	33600001	36600000	0.1540	0.7487	20.56	18.15
295	33900001	36900000	0.1578	0.7597	20.77	18.36
295	34200001	37200000	0.1548	0.7515	20.60	18.19
295	34500001	37500000	0.1593	0.7424	21.46	19.05
295	34800001	37800000	0.1574	0.7377	21.34	18.93
295	35100001	38100000	0.1556	0.7510	20.72	18.31
295	35400001	38400000	0.1524	0.7505	20.30	17.89
295	35700001	38700000	0.1585	0.7566	20.95	18.54
295	36000001	39000000	0.1582	0.7518	21.04	18.63
295	36300001	39300000	0.1654	0.7453	22.19	19.78
295	36600001	39600000	0.1656	0.7646	21.66	19.25
295	36900001	39900000	0.1731	0.7625	22.71	20.30
295	37200001	40200000	0.1790	0.7647	23.41	21.00
295	37500001	40500000	0.1804	0.7700	23.42	21.01
295	37800001	40800000	0.1792	0.7795	22.99	20.58
295	38100001	41100000	0.1728	0.7805	22.14	19.73
295	38400001	41400000	0.1723	0.7956	21.65	19.24
295	38700001	41700000	0.1779	0.7884	22.57	20.16
295	39000001	42000000	0.1834	0.8066	22.74	20.33
295	39300001	42300000	0.1915	0.8100	23.64	21.23
295	39600001	42600000	0.1917	0.8010	23.94	21.53
295	39900001	42900000	0.1850	0.7945	23.28	20.87
295	40200001	43200000	0.1820	0.7920	22.98	20.57
295	40500001	43500000	0.1813	0.7853	23.09	20.68
295	40800001	43800000	0.1790	0.7895	22.68	20.27
295	41100001	44100000	0.1813	0.7826	23.17	20.76
295	41400001	44400000	0.1728	0.7691	22.47	20.06
295	41700001	44700000	0.1625	0.7744	20.98	18.57
295	42000001	45000000	0.1760	0.7828	22.49	20.08
295	42300001	45300000	0.1593	0.7878	20.22	17.81
295	42600001	45600000	0.1640	0.7873	20.83	18.42
295	42900001	45900000	0.1606	0.7874	20.40	17.99
295	43200001	46200000	0.1559	0.7892	19.76	17.35
295	43500001	46500000	0.1659	0.7906	20.98	18.57
295	43800001	46800000	0.1789	0.7826	22.86	20.45
295	44100001	47100000	0.1676	0.7895	21.23	18.82
295	44400001	47400000	0.1748	0.7939	22.01	19.60
295	44700001	47700000	0.1745	0.7983	21.86	19.45
295	45000001	48000000	0.1616	0.7932	20.38	17.97
295	45300001	48300000	0.1736	0.7767	22.35	19.94
295	45600001	48600000	0.1868	0.7861	23.76	21.35
295	45900001	48900000	0.1821	0.7831	23.26	20.85
295	46200001	49200000	0.1828	0.7849	23.29	20.88
295	46500001	49500000	0.1730	0.7905	21.88	19.47
295	46800001	49800000	0.1669	0.7872	21.20	18.79
295	47100001	50100000	0.1713	0.7932	21.59	19.18
295	47400001	50400000	0.1698	0.7906	21.48	19.07
295	47700001	50700000	0.1661	0.7954	20.89	18.48
295	48000001	51000000	0.1598	0.7883	20.28	17.87
295	48300001	51300000	0.1666	0.7874	21.16	18.75
295	48600001	51600000	0.1566	0.7766	20.17	17.76
295	48900001	51900000	0.1638	0.7897	20.74	18.33
295	49200001	52200000	0.1722	0.7898	21.80	19.39
295	49500001	52500000	0.1710	0.7820	21.87	19.46
295	49800001	52800000	0.1763	0.7755	22.73	20.32
295	50100001	53100000	0.1745	0.7572	23.04	20.63
295	50400001	53400000	0.1693	0.7384	22.93	20.52
295	50700001	53700000	0.1751	0.7377	23.73	21.32
295	51000001	54000000	0.1843	0.7362	25.04	22.63
295	51300001	54300000	0.1795	0.7553	23.77	21.36
295	51600001	54600000	0.1719	0.7514	22.87	20.46
295	51900001	54900000	0.1686	0.7545	22.34	19.93
295	52200001	55200000	0.1611	0.7342	21.94	19.53
295	52500001	55500000	0.1695	0.7494	22.62	20.21
295	52800001	55800000	0.1513	0.7537	20.08	17.67
295	53100001	56100000	0.1494	0.7620	19.61	17.20
295	53400001	56400000	0.1484	0.7578	19.58	17.17
295	53700001	56700000	0.1584	0.7555	20.96	18.55
295	54000001	57000000	0.1471	0.7635	19.26	16.85
295	54300001	57300000	0.1525	0.7578	20.13	17.72
295	54600001	57600000	0.1522	0.7553	20.16	17.75
295	54900001	57900000	0.1499	0.7493	20.01	17.60
295	55200001	58200000	0.1529	0.7582	20.16	17.75
295	55500001	58500000	0.1519	0.7521	20.20	17.79
295	55800001	58800000	0.1535	0.7439	20.63	18.22
295	56100001	59100000	0.1727	0.7434	23.23	20.82
295	56400001	59400000	0.1763	0.7579	23.26	20.85
295	56700001	59700000	0.1622	0.7599	21.35	18.94
295	57000001	60000000	0.1681	0.7672	21.91	19.50
295	57300001	60300000	0.1622	0.7667	21.15	18.74
295	57600001	60600000	0.1656	0.7658	21.62	19.21
295	57900001	60900000	0.1745	0.7622	22.90	20.49
295	58200001	61200000	0.1781	0.7524	23.67	21.26
295	58500001	61500000	0.1733	0.7576	22.88	20.47
295	58800001	61800000	0.1814	0.7641	23.74	21.33
295	59100001	62100000	0.1778	0.7732	23.00	20.59
295	59400001	62400000	0.2045	0.7841	26.08	23.67
295	59700001	62700000	0.2172	0.7790	27.88	25.47
295	60000001	63000000	0.2154	0.7643	28.18	25.77
295	60300001	63300000	0.2093	0.7655	27.34	24.93
295	60600001	63600000	0.2049	0.7669	26.72	24.31
295	60900001	63900000	0.1907	0.7548	25.26	22.85
295	61200001	64200000	0.1918	0.7671	25.00	22.59
295	61500001	64500000	0.1907	0.7416	25.72	23.31
295	61800001	64800000	0.1880	0.7450	25.23	22.82
295	62100001	65100000	0.1901	0.7335	25.92	23.51
295	62400001	65400000	0.1706	0.7286	23.42	21.01
295	62700001	65700000	0.1768	0.7231	24.46	22.05
295	63000001	66000000	0.1870	0.7255	25.78	23.37
295	63300001	66300000	0.1822	0.7201	25.31	22.90
295	63600001	66600000	0.1858	0.7188	25.85	23.44
295	63900001	66900000	0.1994	0.7221	27.62	25.21
295	64200001	67200000	0.1939	0.7105	27.30	24.89
295	64500001	67500000	0.1882	0.7258	25.93	23.52
295	64800001	67800000	0.1914	0.7288	26.27	23.86
295	65100001	68100000	0.1815	0.7282	24.93	22.52
295	65400001	68400000	0.1822	0.7186	25.36	22.95
295	65700001	68700000	0.1707	0.7295	23.39	20.98
295	66000001	69000000	0.1704	0.7249	23.51	21.10
295	66300001	69300000	0.1824	0.7247	25.16	22.75
295	66600001	69600000	0.1849	0.7262	25.46	23.05
295	66900001	69900000	0.1794	0.7307	24.56	22.15
295	67200001	70200000	0.1746	0.7409	23.57	21.16
295	67500001	70500000	0.1750	0.7320	23.91	21.50
295	67800001	70800000	0.1712	0.7188	23.82	21.41
295	68100001	71100000	0.1740	0.7265	23.95	21.54
295	68400001	71400000	0.1683	0.7367	22.85	20.44
295	68700001	71700000	0.1770	0.7093	24.96	22.55
295	69000001	72000000	0.1712	0.7076	24.20	21.79
295	69300001	72300000	0.1547	0.6896	22.44	20.03
295	69600001	72600000	0.1548	0.7057	21.94	19.53
295	69900001	72900000	0.1608	0.7100	22.65	20.24
295	70200001	73200000	0.1693	0.7160	23.64	21.23
295	70500001	73500000	0.1807	0.7179	25.17	22.76
295	70800001	73800000	0.1972	0.7247	27.20	24.79
295	71100001	74100000	0.1861	0.7090	26.25	23.84
295	71400001	74400000	0.1866	0.6958	26.81	24.40
295	71700001	74700000	0.1846	0.7072	26.09	23.68
295	72000001	75000000	0.1820	0.6909	26.34	23.93
295	72300001	75300000	0.1905	0.7069	26.95	24.54
295	72600001	75600000	0.1875	0.6895	27.19	24.78
295	72900001	75900000	0.1725	0.6757	25.53	23.12
295	73200001	76200000	0.1826	0.6680	27.34	24.93
295	73500001	76500000	0.1755	0.6732	26.07	23.66
295	73800001	76800000	0.1616	0.6743	23.96	21.55
295	74100001	77100000	0.1757	0.6887	25.52	23.11
295	74400001	77400000	0.1911	0.6953	27.49	25.08
295	74700001	77700000	0.1865	0.6931	26.91	24.50
295	75000001	78000000	0.1927	0.7018	27.45	25.04
295	75300001	78300000	0.1857	0.6747	27.52	25.11
295	75600001	78600000	0.1923	0.6754	28.47	26.06
295	75900001	78900000	0.2052	0.6738	30.46	28.05
295	76200001	79200000	0.1962	0.6584	29.80	27.39
295	76500001	79500000	0.1879	0.6378	29.46	27.05
295	76800001	79800000	0.1912	0.6415	29.80	27.39
295	77100001	80100000	0.1864	0.6480	28.76	26.35
295	77400001	80400000	0.1712	0.6384	26.82	24.41
295	77700001	80700000	0.1598	0.6231	25.64	23.23
295	78000001	81000000	0.1583	0.6170	25.66	23.25
295	78300001	81300000	0.1563	0.6332	24.69	22.28
295	78600001	81600000	0.1495	0.6313	23.69	21.28
295	78900001	81900000	0.1483	0.6224	23.83	21.42
295	79200001	82200000	0.1567	0.6436	24.34	21.93
295	79500001	82500000	0.1700	0.6649	25.56	23.15
295	79800001	82800000	0.1562	0.6316	24.73	22.32
295	80100001	83100000	0.1547	0.6053	25.55	23.14
295	80400001	83400000	0.1520	0.6098	24.94	22.53
295	80700001	83700000	0.1619	0.6129	26.42	24.01
295	81000001	84000000	0.1615	0.6137	26.32	23.91
295	81300001	84300000	0.1682	0.6153	27.33	24.92
295	81600001	84600000	0.1694	0.6106	27.75	25.34
295	81900001	84900000	0.1676	0.6169	27.16	24.75
295	82200001	85200000	0.1475	0.6001	24.57	22.16
295	82500001	85500000	0.1424	0.5921	24.05	21.64
295	82800001	85800000	0.1558	0.6145	25.36	22.95
295	83100001	86100000	0.1529	0.6168	24.80	22.39
295	83400001	86400000	0.1490	0.6089	24.48	22.07
295	83700001	86700000	0.1411	0.6288	22.44	20.03
295	84000001	87000000	0.1489	0.6554	22.72	20.31
295	84300001	87300000	0.1577	0.6667	23.66	21.25
295	84600001	87600000	0.1587	0.6836	23.21	20.80
295	84900001	87743075	0.1572	0.6950	21.44	19.03
318	1	3000000	0.2095	0.8835	23.71	21.30
318	300001	3300000	0.2024	0.8802	22.99	20.58
318	600001	3600000	0.1951	0.8719	22.38	19.97
318	900001	3900000	0.1811	0.8767	20.66	18.25
318	1200001	4200000	0.1736	0.8733	19.88	17.47
318	1500001	4500000	0.1588	0.8650	18.36	15.95
318	1800001	4800000	0.1574	0.8653	18.19	15.78
318	2100001	5100000	0.1457	0.8741	16.67	14.26
318	2400001	5400000	0.1667	0.8785	18.97	16.56
318	2700001	5700000	0.1717	0.8722	19.68	17.27
318	3000001	6000000	0.1718	0.8614	19.95	17.54
318	3300001	6300000	0.1733	0.8548	20.27	17.86
318	3600001	6600000	0.1691	0.8633	19.58	17.17
318	3900001	6900000	0.1619	0.8540	18.95	16.54
318	4200001	7200000	0.1510	0.8414	17.95	15.54
318	4500001	7500000	0.1679	0.8368	20.07	17.66
318	4800001	7800000	0.1752	0.8443	20.75	18.34
318	5100001	8100000	0.1763	0.8438	20.89	18.48
318	5400001	8400000	0.1616	0.8319	19.42	17.01
318	5700001	8700000	0.1668	0.8213	20.31	17.90
318	6000001	9000000	0.1746	0.8188	21.33	18.92
318	6300001	9300000	0.1646	0.8194	20.09	17.68
318	6600001	9600000	0.1712	0.8161	20.98	18.57
318	6900001	9900000	0.1759	0.8256	21.31	18.90
318	7200001	10200000	0.1891	0.8322	22.72	20.31
318	7500001	10500000	0.1812	0.8385	21.61	19.20
318	7800001	10800000	0.1738	0.8216	21.16	18.75
318	8100001	11100000	0.1791	0.8169	21.92	19.51
318	8400001	11400000	0.1893	0.8163	23.19	20.78
318	8700001	11700000	0.1948	0.8315	23.42	21.01
318	9000001	12000000	0.1927	0.8259	23.34	20.93
318	9300001	12300000	0.1899	0.8310	22.86	20.45
318	9600001	12600000	0.1823	0.8215	22.19	19.78
318	9900001	12900000	0.1711	0.8179	20.92	18.51
318	10200001	13200000	0.1717	0.8149	21.07	18.66
318	10500001	13500000	0.1744	0.8168	21.35	18.94
318	10800001	13800000	0.1861	0.8242	22.58	20.17
318	11100001	14100000	0.1707	0.8143	20.96	18.55
318	11400001	14400000	0.1669	0.8180	20.41	18.00
318	11700001	14700000	0.1623	0.8041	20.18	17.77
318	12000001	15000000	0.1680	0.8096	20.75	18.34
318	12300001	15300000	0.1681	0.7856	21.40	18.99
318	12600001	15600000	0.1718	0.7879	21.81	19.40
318	12900001	15900000	0.1822	0.7744	23.52	21.11
318	13200001	16200000	0.1705	0.7733	22.05	19.64
318	13500001	16500000	0.1608	0.7568	21.24	18.83
318	13800001	16800000	0.1671	0.7439	22.46	20.05
318	14100001	17100000	0.1800	0.7540	23.87	21.46
318	14400001	17400000	0.1832	0.7516	24.38	21.97
318	14700001	17700000	0.1733	0.7548	22.96	20.55
318	15000001	18000000	0.1703	0.7492	22.73	20.32
318	15300001	18300000	0.1873	0.7697	24.33	21.92
318	15600001	18600000	0.1815	0.7726	23.50	21.09
318	15900001	18900000	0.1855	0.7827	23.69	21.28
318	16200001	19200000	0.1828	0.7655	23.87	21.46
318	16500001	19500000	0.1803	0.7586	23.77	21.36
318	16800001	19800000	0.1613	0.7568	21.31	18.90
318	17100001	20100000	0.1657	0.7534	22.00	19.59
318	17400001	20400000	0.1653	0.7661	21.58	19.17
318	17700001	20700000	0.1836	0.7743	23.71	21.30
318	18000001	21000000	0.1777	0.7777	22.85	20.44
318	18300001	21300000	0.1607	0.7667	20.97	18.56
318	18600001	21600000	0.1617	0.7631	21.19	18.78
318	18900001	21900000	0.1566	0.7614	20.57	18.16
318	19200001	22200000	0.1592	0.7737	20.58	18.17
318	19500001	22500000	0.1609	0.7789	20.66	18.25
318	19800001	22800000	0.1726	0.7891	21.87	19.46
318	20100001	23100000	0.1634	0.7817	20.90	18.49
318	20400001	23400000	0.1663	0.7634	21.79	19.38
318	20700001	23700000	0.1624	0.7603	21.36	18.95
318	21000001	24000000	0.1665	0.7492	22.22	19.81
318	21300001	24300000	0.1823	0.7590	24.01	21.60
318	21600001	24600000	0.1794	0.7560	23.73	21.32
318	21900001	24900000	0.1897	0.7659	24.76	22.35
318	22200001	25200000	0.1904	0.7711	24.69	22.28
318	22500001	25500000	0.1981	0.7793	25.41	23.00
318	22800001	25800000	0.1916	0.7759	24.69	22.28
318	23100001	26100000	0.1951	0.7910	24.67	22.26
318	23400001	26400000	0.1952	0.7946	24.57	22.16
318	23700001	26700000	0.1883	0.7940	23.72	21.31
318	24000001	27000000	0.1942	0.8077	24.04	21.63
318	24300001	27300000	0.1904	0.8107	23.49	21.08
318	24600001	27600000	0.1945	0.8170	23.81	21.40
318	24900001	27900000	0.1879	0.8131	23.11	20.70
318	25200001	28200000	0.1843	0.8160	22.58	20.17
318	25500001	28500000	0.1781	0.8232	21.64	19.23
318	25800001	28800000	0.1867	0.8301	22.49	20.08
318	26100001	29100000	0.2061	0.8292	24.86	22.45
318	26400001	29400000	0.2074	0.8323	24.92	22.51
318	26700001	29700000	0.2175	0.8332	26.10	23.69
318	27000001	30000000	0.2150	0.8366	25.69	23.28
318	27300001	30300000	0.2197	0.8387	26.19	23.78
318	27600001	30600000	0.2302	0.8363	27.53	25.12
318	27900001	30900000	0.2351	0.8304	28.31	25.90
318	28200001	31200000	0.2556	0.8373	30.52	28.11
318	28500001	31500000	0.2728	0.8359	32.64	30.23
318	28800001	31800000	0.2692	0.8329	32.32	29.91
318	29100001	32100000	0.2489	0.8317	29.93	27.52
318	29400001	32400000	0.2325	0.8277	28.09	25.68
318	29700001	32700000	0.2223	0.8295	26.80	24.39
318	30000001	33000000	0.2299	0.8260	27.84	25.43
318	30300001	33300000	0.2280	0.8169	27.92	25.51
318	30600001	33600000	0.2204	0.8218	26.81	24.40
318	30900001	33900000	0.2189	0.8360	26.18	23.77
318	31200001	34200000	0.2011	0.8295	24.24	21.83
318	31500001	34500000	0.1934	0.8363	23.12	20.71
318	31800001	34800000	0.1902	0.8427	22.57	20.16
318	32100001	35100000	0.1959	0.8129	24.10	21.69
318	32400001	35400000	0.2100	0.7997	26.26	23.85
318	32700001	35700000	0.2198	0.7752	28.35	25.94
318	33000001	36000000	0.2145	0.7507	28.58	26.17
318	33300001	36300000	0.1957	0.6896	28.38	25.97
318	33600001	36600000	0.1918	0.6581	29.15	26.74
318	33900001	36900000	0.1773	0.6004	29.53	27.12
318	34200001	37200000	0.1801	0.5628	32.00	29.59
318	34500001	37500000	0.1605	0.5189	30.92	28.51
318	34800001	37800000	0.1675	0.5000	33.51	31.10
318	35100001	38100000	0.1648	0.5006	32.92	30.51
318	35400001	38400000	0.1733	0.5069	34.19	31.78
318	35700001	38700000	0.1649	0.5043	32.69	30.28
318	36000001	39000000	0.1701	0.5012	33.94	31.53
318	36300001	39300000	0.1934	0.5518	35.04	32.63
318	36600001	39600000	0.1947	0.5702	34.15	31.74
318	36900001	39900000	0.2094	0.5939	35.26	32.85
318	37200001	40200000	0.2190	0.6108	35.86	33.45
318	37500001	40500000	0.2270	0.6229	36.45	34.04
318	37800001	40800000	0.2219	0.6031	36.79	34.38
318	38100001	41100000	0.2306	0.6020	38.31	35.90
318	38400001	41400000	0.2011	0.5460	36.84	34.43
318	38700001	41600960	0.1911	0.5265	35.09	32.68
333	1	3000000	0.1884	0.8333	22.61	20.20
333	300001	3300000	0.1887	0.8264	22.84	20.43
333	600001	3600000	0.1860	0.8169	22.76	20.35
333	900001	3900000	0.1794	0.7996	22.43	20.02
333	1200001	4200000	0.1910	0.8067	23.67	21.26
333	1500001	4500000	0.1872	0.8030	23.32	20.91
333	1800001	4800000	0.1908	0.8041	23.73	21.32
333	2100001	5100000	0.1899	0.8140	23.33	20.92
333	2400001	5400000	0.1872	0.8136	23.01	20.60
333	2700001	5700000	0.1874	0.8049	23.28	20.87
333	3000001	6000000	0.1836	0.8082	22.71	20.30
333	3300001	6300000	0.1835	0.8098	22.66	20.25
333	3600001	6600000	0.1856	0.8131	22.83	20.42
333	3900001	6900000	0.2021	0.8282	24.40	21.99
333	4200001	7200000	0.1974	0.8081	24.43	22.02
333	4500001	7500000	0.2062	0.8077	25.52	23.11
333	4800001	7800000	0.1988	0.8208	24.22	21.81
333	5100001	8100000	0.1940	0.8171	23.74	21.33
333	5400001	8400000	0.1941	0.8283	23.43	21.02
333	5700001	8700000	0.1971	0.8328	23.67	21.26
333	6000001	9000000	0.1835	0.8355	21.97	19.56
333	6300001	9300000	0.1703	0.8374	20.34	17.93
333	6600001	9600000	0.1521	0.8397	18.12	15.71
333	6900001	9900000	0.1375	0.8331	16.51	14.10
333	7200001	10200000	0.1371	0.8401	16.32	13.91
333	7500001	10500000	0.1383	0.8490	16.29	13.88
333	7800001	10800000	0.1393	0.8472	16.44	14.03
333	8100001	11100000	0.1441	0.8520	16.91	14.50
333	8400001	11400000	0.1486	0.8455	17.58	15.17
333	8700001	11700000	0.1523	0.8458	18.01	15.60
333	9000001	12000000	0.1628	0.8399	19.38	16.97
333	9300001	12300000	0.1677	0.8396	19.97	17.56
333	9600001	12600000	0.1842	0.8417	21.89	19.48
333	9900001	12900000	0.1889	0.8358	22.60	20.19
333	10200001	13200000	0.1891	0.8389	22.54	20.13
333	10500001	13500000	0.1704	0.8237	20.69	18.28
333	10800001	13800000	0.1671	0.7993	20.91	18.50
333	11100001	14100000	0.1682	0.7981	21.08	18.67
333	11400001	14400000	0.1511	0.7958	18.99	16.58
333	11700001	14700000	0.1575	0.7930	19.87	17.46
333	12000001	15000000	0.1532	0.7931	19.32	16.91
333	12300001	15300000	0.1565	0.7793	20.08	17.67
333	12600001	15600000	0.1643	0.7769	21.14	18.73
333	12900001	15900000	0.1671	0.7844	21.31	18.90
333	13200001	16200000	0.1606	0.7785	20.63	18.22
333	13500001	16500000	0.1756	0.7823	22.44	20.03
333	13800001	16800000	0.1801	0.7993	22.53	20.12
333	14100001	17100000	0.1829	0.8019	22.81	20.40
333	14400001	17400000	0.1939	0.8009	24.21	21.80
333	14700001	17700000	0.1809	0.8062	22.43	20.02
333	15000001	18000000	0.1834	0.7934	23.11	20.70
333	15300001	18300000	0.1702	0.7868	21.63	19.22
333	15600001	18600000	0.1503	0.7821	19.22	16.81
333	15900001	18900000	0.1518	0.7934	19.13	16.72
333	16200001	19200000	0.1570	0.7954	19.74	17.33
333	16500001	19500000	0.1510	0.7964	18.96	16.55
333	16800001	19800000	0.1478	0.7909	18.69	16.28
333	17100001	20100000	0.1273	0.7835	16.24	13.83
333	17400001	20400000	0.1314	0.7821	16.80	14.39
333	17700001	20700000	0.1316	0.7816	16.84	14.43
333	18000001	21000000	0.1421	0.8017	17.72	15.31
333	18300001	21300000	0.1453	0.8141	17.85	15.44
333	18600001	21600000	0.1459	0.8126	17.95	15.54
333	18900001	21900000	0.1494	0.8007	18.66	16.25
333	19200001	22200000	0.1432	0.8047	17.80	15.39
333	19500001	22500000	0.1377	0.7904	17.42	15.01
333	19800001	22800000	0.1381	0.7849	17.59	15.18
333	20100001	23100000	0.1525	0.7652	19.93	17.52
333	20400001	23400000	0.1449	0.7703	18.81	16.40
333	20700001	23700000	0.1488	0.7617	19.54	17.13
333	21000001	24000000	0.1300	0.7519	17.29	14.88
333	21300001	24300000	0.1494	0.7511	19.89	17.48
333	21600001	24600000	0.1546	0.7520	20.56	18.15
333	21900001	24900000	0.1582	0.7514	21.05	18.64
333	22200001	25200000	0.1675	0.7394	22.66	20.25
333	22500001	25500000	0.1768	0.7526	23.49	21.08
333	22800001	25800000	0.1797	0.7626	23.56	21.15
333	23100001	26100000	0.1835	0.7821	23.47	21.06
333	23400001	26400000	0.1990	0.7749	25.68	23.27
333	23700001	26700000	0.2001	0.7762	25.78	23.37
333	24000001	27000000	0.2120	0.7831	27.08	24.67
333	24300001	27300000	0.1858	0.7686	24.17	21.76
333	24600001	27600000	0.1861	0.7728	24.08	21.67
333	24900001	27900000	0.1703	0.7675	22.19	19.78
333	25200001	28200000	0.1621	0.7595	21.34	18.93
333	25500001	28500000	0.1617	0.7612	21.24	18.83
333	25800001	28800000	0.1758	0.7616	23.08	20.67
333	26100001	29100000	0.1750	0.7465	23.44	21.03
333	26400001	29400000	0.1628	0.7517	21.66	19.25
333	26700001	29700000	0.1704	0.7562	22.54	20.13
333	27000001	30000000	0.1699	0.7424	22.89	20.48
333	27300001	30300000	0.1777	0.7497	23.70	21.29
333	27600001	30600000	0.1889	0.7545	25.04	22.63
333	27900001	30900000	0.1991	0.7588	26.24	23.83
333	28200001	31200000	0.2135	0.7749	27.55	25.14
333	28500001	31500000	0.2081	0.7573	27.48	25.07
333	28800001	31800000	0.1912	0.7500	25.49	23.08
333	29100001	32100000	0.1751	0.7594	23.06	20.65
333	29400001	32400000	0.1687	0.7534	22.40	19.99
333	29700001	32700000	0.1612	0.7502	21.48	19.07
333	30000001	33000000	0.1539	0.7495	20.53	18.12
333	30300001	33300000	0.1616	0.7544	21.42	19.01
333	30600001	33600000	0.1592	0.7513	21.19	18.78
333	30900001	33900000	0.1542	0.7353	20.97	18.56
333	31200001	34200000	0.1406	0.7200	19.53	17.12
333	31500001	34500000	0.1433	0.7139	20.08	17.67
333	31800001	34800000	0.1513	0.7195	21.03	18.62
333	32100001	35100000	0.1574	0.7194	21.89	19.48
333	32400001	35400000	0.1636	0.7305	22.39	19.98
333	32700001	35700000	0.1661	0.7204	23.06	20.65
333	33000001	36000000	0.1753	0.7356	23.83	21.42
333	33300001	36300000	0.1619	0.7355	22.02	19.61
333	33600001	36600000	0.1591	0.7368	21.59	19.18
333	33900001	36900000	0.1610	0.7451	21.61	19.20
333	34200001	37200000	0.1627	0.7308	22.27	19.86
333	34500001	37500000	0.1543	0.7222	21.37	18.96
333	34800001	37800000	0.1420	0.7102	20.00	17.59
333	35100001	38100000	0.1359	0.7133	19.05	16.64
333	35400001	38400000	0.1384	0.7046	19.63	17.22
333	35700001	38700000	0.1369	0.7291	18.78	16.37
333	36000001	39000000	0.1255	0.7259	17.29	14.88
333	36300001	39300000	0.1262	0.7203	17.52	15.11
333	36600001	39600000	0.1276	0.7138	17.88	15.47
333	36900001	39900000	0.1333	0.7150	18.64	16.23
333	37200001	40200000	0.1396	0.7423	18.81	16.40
333	37500001	40500000	0.1480	0.7688	19.26	16.85
333	37800001	40800000	0.1572	0.7672	20.49	18.08
333	38100001	41100000	0.1593	0.7444	21.41	19.00
333	38400001	41400000	0.1627	0.7311	22.26	19.85
333	38700001	41700000	0.1622	0.6946	23.35	20.94
333	39000001	42000000	0.1731	0.6890	25.13	22.72
333	39300001	42300000	0.1742	0.6948	25.06	22.65
333	39600001	42600000	0.1803	0.6979	25.83	23.42
333	39900001	42900000	0.1747	0.6910	25.28	22.87
333	40200001	43200000	0.1734	0.6883	25.19	22.78
333	40500001	43500000	0.1814	0.6956	26.08	23.67
333	40800001	43800000	0.1904	0.7130	26.70	24.29
333	41100001	44100000	0.2078	0.7378	28.17	25.76
333	41400001	44400000	0.2008	0.7516	26.72	24.31
333	41700001	44700000	0.2028	0.7745	26.18	23.77
333	42000001	45000000	0.1915	0.7746	24.72	22.31
333	42300001	45300000	0.2027	0.7797	26.00	23.59
333	42600001	45600000	0.1843	0.7666	24.05	21.64
333	42900001	45900000	0.1852	0.7699	24.06	21.65
333	43200001	46200000	0.1901	0.7742	24.56	22.15
333	43500001	46500000	0.1801	0.7546	23.87	21.46
333	43800001	46800000	0.1671	0.7401	22.58	20.17
333	44100001	47100000	0.1624	0.7190	22.59	20.18
333	44400001	47400000	0.1675	0.7075	23.67	21.26
333	44700001	47700000	0.1616	0.6977	23.17	20.76
333	45000001	48000000	0.1628	0.6788	23.99	21.58
333	45300001	48300000	0.1554	0.6741	23.06	20.65
333	45600001	48600000	0.1627	0.6713	24.24	21.83
333	45900001	48900000	0.1599	0.6741	23.71	21.30
333	46200001	49200000	0.1491	0.6587	22.64	20.23
333	46500001	49500000	0.1518	0.6648	22.84	20.43
333	46800001	49800000	0.1452	0.6621	21.93	19.52
333	47100001	50100000	0.1404	0.6622	21.19	18.78
333	47400001	50400000	0.1391	0.6722	20.70	18.29
333	47700001	50700000	0.1450	0.6582	22.03	19.62
333	48000001	51000000	0.1487	0.6531	22.76	20.35
333	48300001	51300000	0.1525	0.6605	23.08	20.67
333	48600001	51600000	0.1534	0.6840	22.43	20.02
333	48900001	51900000	0.1495	0.6709	22.28	19.87
333	49200001	52200000	0.1495	0.6652	22.47	20.06
333	49500001	52500000	0.1486	0.6580	22.58	20.17
333	49800001	52800000	0.1502	0.6543	22.96	20.55
333	50100001	53100000	0.1590	0.6618	24.02	21.61
333	50400001	53400000	0.1586	0.6408	24.76	22.35
333	50700001	53700000	0.1487	0.6498	22.88	20.47
333	51000001	54000000	0.1526	0.6676	22.85	20.44
333	51300001	54300000	0.1519	0.6386	23.79	21.38
333	51600001	54600000	0.1448	0.6216	23.29	20.88
333	51900001	54900000	0.1497	0.6375	23.48	21.07
333	52200001	55200000	0.1569	0.6529	24.03	21.62
333	52500001	55500000	0.1618	0.6568	24.64	22.23
333	52800001	55800000	0.1664	0.6781	24.54	22.13
333	53100001	55977882	0.1532	0.6863	21.42	19.01
754	1	3000000	0.1395	0.6412	21.75	19.34
754	300001	3300000	0.1435	0.6266	22.90	20.49
754	600001	3600000	0.1375	0.6358	21.63	19.22
754	900001	3900000	0.1422	0.6284	22.63	20.22
754	1200001	4200000	0.1396	0.6394	21.84	19.43
754	1500001	4500000	0.1391	0.6289	22.13	19.72
754	1800001	4800000	0.1475	0.6334	23.28	20.87
754	2100001	5100000	0.1468	0.6270	23.41	21.00
754	2400001	5400000	0.1467	0.6376	23.00	20.59
754	2700001	5700000	0.1508	0.6545	23.03	20.62
754	3000001	6000000	0.1405	0.6529	21.52	19.11
754	3300001	6300000	0.1382	0.6604	20.93	18.52
754	3600001	6600000	0.1354	0.6365	21.28	18.87
754	3900001	6900000	0.1283	0.6408	20.02	17.61
754	4200001	7200000	0.1273	0.6371	19.98	17.57
754	4500001	7500000	0.1365	0.6349	21.49	19.08
754	4800001	7800000	0.1257	0.6153	20.43	18.02
754	5100001	8100000	0.1163	0.6110	19.03	16.62
754	5400001	8400000	0.1201	0.6102	19.69	17.28
754	5700001	8700000	0.1145	0.5882	19.46	17.05
754	6000001	9000000	0.1179	0.5759	20.47	18.06
754	6300001	9300000	0.1110	0.5611	19.78	17.37
754	6600001	9600000	0.1050	0.5568	18.85	16.44
754	6900001	9900000	0.0993	0.5636	17.61	15.20
754	7200001	10200000	0.0986	0.5368	18.37	15.96
754	7500001	10500000	0.0991	0.5345	18.54	16.13
754	7800001	10800000	0.1100	0.5400	20.37	17.96
754	8100001	11100000	0.1209	0.5465	22.12	19.71
754	8400001	11400000	0.1131	0.5343	21.17	18.76
754	8700001	11700000	0.1285	0.5488	23.41	21.00
754	9000001	12000000	0.1273	0.5529	23.03	20.62
754	9300001	12300000	0.1338	0.5693	23.50	21.09
754	9600001	12600000	0.1423	0.5922	24.02	21.61
754	9900001	12900000	0.1486	0.5840	25.44	23.03
754	10200001	13200000	0.1519	0.6074	25.00	22.59
754	10500001	13500000	0.1493	0.6231	23.96	21.55
754	10800001	13800000	0.1481	0.6342	23.36	20.95
754	11100001	14100000	0.1407	0.6177	22.77	20.36
754	11400001	14400000	0.1393	0.6158	22.62	20.21
754	11700001	14700000	0.1387	0.6145	22.57	20.16
754	12000001	15000000	0.1416	0.6121	23.14	20.73
754	12300001	15300000	0.1404	0.6092	23.04	20.63
754	12600001	15600000	0.1377	0.6256	22.00	19.59
754	12900001	15900000	0.1364	0.6441	21.18	18.77
754	13200001	16171729	0.1360	0.6694	20.12	17.71
2148	1	3000000	0.1461	0.6901	21.17	18.76
2148	300001	3300000	0.1438	0.7092	20.27	17.86
2148	600001	3600000	0.1273	0.7102	17.92	15.51
2148	900001	3900000	0.1279	0.7211	17.73	15.32
2148	1200001	4200000	0.1397	0.7296	19.14	16.73
2148	1500001	4500000	0.1367	0.7357	18.58	16.17
2148	1800001	4800000	0.1378	0.7510	18.35	15.94
2148	2100001	5100000	0.1395	0.7472	18.67	16.26
2148	2400001	5400000	0.1518	0.7470	20.32	17.91
2148	2700001	5700000	0.1463	0.7436	19.68	17.27
2148	3000001	6000000	0.1531	0.7497	20.43	18.02
2148	3300001	6300000	0.1627	0.7448	21.84	19.43
2148	3600001	6600000	0.1629	0.7305	22.29	19.88
2148	3900001	6900000	0.1718	0.7294	23.56	21.15
2148	4200001	7200000	0.1627	0.7299	22.29	19.88
2148	4500001	7500000	0.1829	0.7390	24.75	22.34
2148	4800001	7800000	0.1944	0.7342	26.48	24.07
2148	5100001	8100000	0.1936	0.7459	25.95	23.54
2148	5400001	8400000	0.1882	0.7621	24.70	22.29
2148	5700001	8700000	0.2009	0.7595	26.45	24.04
2148	6000001	9000000	0.1972	0.7579	26.02	23.61
2148	6300001	9300000	0.2034	0.7601	26.76	24.35
2148	6600001	9600000	0.2122	0.7676	27.64	25.23
2148	6900001	9900000	0.2117	0.7706	27.47	25.06
2148	7200001	10200000	0.2243	0.7645	29.34	26.93
2148	7500001	10500000	0.2211	0.7675	28.80	26.39
2148	7800001	10800000	0.2301	0.7588	30.33	27.92
2148	8100001	11100000	0.2304	0.7624	30.22	27.81
2148	8400001	11400000	0.2255	0.7507	30.03	27.62
2148	8700001	11700000	0.2116	0.7652	27.66	25.25
2148	9000001	12000000	0.2232	0.7454	29.94	27.53
2148	9300001	12300000	0.2004	0.7099	28.24	25.83
2148	9600001	12600000	0.1920	0.6975	27.53	25.12
2148	9900001	12900000	0.1897	0.7030	26.99	24.58
2148	10200001	13200000	0.1833	0.7061	25.96	23.55
2148	10500001	13500000	0.1790	0.7048	25.40	22.99
2148	10800001	13800000	0.1704	0.7169	23.78	21.37
2148	11100001	14100000	0.1691	0.7090	23.85	21.44
2148	11400001	14400000	0.1750	0.7187	24.36	21.95
2148	11700001	14700000	0.1820	0.7196	25.30	22.89
2148	12000001	15000000	0.1713	0.7234	23.68	21.27
2148	12300001	15300000	0.1930	0.7538	25.60	23.19
2148	12600001	15600000	0.1891	0.7763	24.35	21.94
2148	12900001	15900000	0.1860	0.7567	24.58	22.17
2148	13200001	16200000	0.1797	0.7605	23.63	21.22
2148	13500001	16500000	0.1757	0.7514	23.39	20.98
2148	13800001	16800000	0.1738	0.7448	23.33	20.92
2148	14100001	17100000	0.1693	0.7497	22.58	20.17
2148	14400001	17400000	0.1732	0.7486	23.14	20.73
2148	14700001	17700000	0.1683	0.7469	22.54	20.13
2148	15000001	18000000	0.1690	0.7485	22.58	20.17
2148	15300001	18300000	0.1624	0.7505	21.63	19.22
2148	15600001	18600000	0.1829	0.7367	24.82	22.41
2148	15900001	18900000	0.1828	0.7317	24.98	22.57
2148	16200001	19200000	0.1857	0.7141	26.00	23.59
2148	16500001	19500000	0.1961	0.7210	27.21	24.80
2148	16800001	19800000	0.1896	0.7219	26.27	23.86
2148	17100001	20100000	0.1912	0.7193	26.58	24.17
2148	17400001	20400000	0.1874	0.7272	25.78	23.37
2148	17700001	20700000	0.1867	0.7207	25.91	23.50
2148	18000001	21000000	0.1765	0.7395	23.87	21.46
2148	18300001	21300000	0.1749	0.7432	23.53	21.12
2148	18600001	21600000	0.1645	0.7536	21.83	19.42
2148	18900001	21900000	0.1663	0.7650	21.73	19.32
2148	19200001	22200000	0.1718	0.7801	22.03	19.62
2148	19500001	22500000	0.1598	0.7774	20.56	18.15
2148	19800001	22800000	0.1606	0.7780	20.64	18.23
2148	20100001	23100000	0.1648	0.7794	21.14	18.73
2148	20400001	23400000	0.1576	0.7742	20.35	17.94
2148	20700001	23700000	0.1646	0.7635	21.56	19.15
2148	21000001	24000000	0.1789	0.7639	23.42	21.01
2148	21300001	24300000	0.1875	0.7630	24.58	22.17
2148	21600001	24600000	0.1833	0.7641	23.99	21.58
2148	21900001	24900000	0.1877	0.7701	24.38	21.97
2148	22200001	25200000	0.1889	0.7821	24.15	21.74
2148	22500001	25500000	0.1873	0.7881	23.77	21.36
2148	22800001	25800000	0.1908	0.7951	23.99	21.58
2148	23100001	26100000	0.1961	0.8043	24.38	21.97
2148	23400001	26400000	0.2066	0.8028	25.74	23.33
2148	23700001	26700000	0.1973	0.8154	24.20	21.79
2148	24000001	27000000	0.1989	0.8049	24.71	22.30
2148	24300001	27300000	0.1830	0.7843	23.33	20.92
2148	24600001	27600000	0.1860	0.7905	23.53	21.12
2148	24900001	27900000	0.1623	0.7760	20.91	18.50
2148	25200001	28200000	0.1676	0.7656	21.90	19.49
2148	25500001	28500000	0.1680	0.7633	22.01	19.60
2148	25800001	28800000	0.1706	0.7567	22.54	20.13
2148	26100001	29100000	0.1719	0.7510	22.89	20.48
2148	26400001	29400000	0.1580	0.7381	21.40	18.99
2148	26700001	29700000	0.1627	0.7286	22.32	19.91
2148	27000001	30000000	0.1668	0.7366	22.64	20.23
2148	27300001	30300000	0.1707	0.7661	22.28	19.87
2148	27600001	30600000	0.1751	0.7652	22.88	20.47
2148	27900001	30900000	0.1994	0.7879	25.30	22.89
2148	28200001	31200000	0.1860	0.7863	23.65	21.24
2148	28500001	31500000	0.1903	0.7997	23.80	21.39
2148	28800001	31800000	0.1891	0.7964	23.75	21.34
2148	29100001	32100000	0.1822	0.7931	22.97	20.56
2148	29400001	32400000	0.1782	0.7925	22.49	20.08
2148	29700001	32700000	0.1721	0.8001	21.51	19.10
2148	30000001	33000000	0.1656	0.7913	20.93	18.52
2148	30300001	33300000	0.1696	0.7882	21.51	19.10
2148	30600001	33600000	0.1722	0.7870	21.88	19.47
2148	30900001	33900000	0.1611	0.7893	20.41	18.00
2148	31200001	34200000	0.1713	0.7881	21.73	19.32
2148	31500001	34500000	0.1625	0.7784	20.88	18.47
2148	31800001	34800000	0.1643	0.7839	20.96	18.55
2148	32100001	35100000	0.1642	0.7893	20.80	18.39
2148	32400001	35400000	0.1665	0.7852	21.20	18.79
2148	32700001	35700000	0.1633	0.7857	20.79	18.38
2148	33000001	36000000	0.1595	0.7874	20.25	17.84
2148	33300001	36300000	0.1650	0.7842	21.04	18.63
2148	33600001	36600000	0.1529	0.7763	19.69	17.28
2148	33900001	36900000	0.1550	0.7731	20.05	17.64
2148	34200001	37200000	0.1530	0.7802	19.61	17.20
2148	34500001	37500000	0.1577	0.7866	20.04	17.63
2148	34800001	37800000	0.1453	0.7894	18.41	16.00
2148	35100001	38100000	0.1541	0.7913	19.47	17.06
2148	35400001	38400000	0.1654	0.8078	20.48	18.07
2148	35700001	38700000	0.1800	0.8129	22.14	19.73
2148	36000001	39000000	0.1841	0.8205	22.44	20.03
2148	36300001	39300000	0.1772	0.8143	21.76	19.35
2148	36600001	39600000	0.1867	0.8150	22.91	20.50
2148	36900001	39900000	0.1856	0.8089	22.94	20.53
2148	37200001	40200000	0.1709	0.8107	21.08	18.67
2148	37500001	40500000	0.1740	0.8027	21.67	19.26
2148	37800001	40800000	0.1734	0.7980	21.73	19.32
2148	38100001	41100000	0.1702	0.7911	21.51	19.10
2148	38400001	41400000	0.1580	0.7952	19.86	17.45
2148	38700001	41700000	0.1611	0.7870	20.47	18.06
2148	39000001	42000000	0.1649	0.7869	20.95	18.54
2148	39300001	42300000	0.1658	0.7935	20.90	18.49
2148	39600001	42600000	0.1639	0.7995	20.50	18.09
2148	39900001	42900000	0.1691	0.8023	21.08	18.67
2148	40200001	43200000	0.1810	0.8103	22.33	19.92
2148	40500001	43500000	0.1764	0.8154	21.64	19.23
2148	40800001	43800000	0.1799	0.8180	21.99	19.58
2148	41100001	44100000	0.1713	0.8256	20.74	18.33
2148	41400001	44400000	0.1824	0.8162	22.35	19.94
2148	41700001	44700000	0.1780	0.8234	21.62	19.21
2148	42000001	45000000	0.1734	0.8184	21.19	18.78
2148	42300001	45300000	0.1802	0.8232	21.89	19.48
2148	42600001	45600000	0.1754	0.8233	21.30	18.89
2148	42900001	45900000	0.1713	0.8180	20.95	18.54
2148	43200001	46200000	0.1656	0.8061	20.54	18.13
2148	43500001	46500000	0.1809	0.8114	22.29	19.88
2148	43800001	46800000	0.1936	0.8140	23.78	21.37
2148	44100001	47100000	0.1932	0.8080	23.92	21.51
2148	44400001	47400000	0.1936	0.8177	23.67	21.26
2148	44700001	47700000	0.1884	0.8247	22.84	20.43
2148	45000001	48000000	0.1899	0.8278	22.94	20.53
2148	45300001	48300000	0.1799	0.8079	22.27	19.86
2148	45600001	48600000	0.1847	0.8059	22.92	20.51
2148	45900001	48900000	0.1797	0.8058	22.29	19.88
2148	46200001	49200000	0.1921	0.8082	23.77	21.36
2148	46500001	49500000	0.1880	0.8041	23.38	20.97
2148	46800001	49800000	0.1812	0.8042	22.54	20.13
2148	47100001	50100000	0.1826	0.8027	22.74	20.33
2148	47400001	50400000	0.1865	0.8032	23.23	20.82
2148	47700001	50700000	0.1991	0.8070	24.68	22.27
2148	48000001	51000000	0.1890	0.8100	23.34	20.93
2148	48300001	51300000	0.1938	0.8248	23.50	21.09
2148	48600001	51600000	0.2038	0.8183	24.91	22.50
2148	48900001	51900000	0.2063	0.8264	24.96	22.55
2148	49200001	52200000	0.2013	0.8292	24.28	21.87
2148	49500001	52500000	0.1996	0.8282	24.10	21.69
2148	49800001	52800000	0.1886	0.8175	23.08	20.67
2148	50100001	53100000	0.1912	0.8181	23.38	20.97
2148	50400001	53400000	0.1904	0.8140	23.40	20.99
2148	50700001	53700000	0.1722	0.8022	21.47	19.06
2148	51000001	54000000	0.1870	0.7943	23.54	21.13
2148	51300001	54300000	0.1823	0.7896	23.09	20.68
2148	51600001	54600000	0.1767	0.8001	22.08	19.67
2148	51900001	54900000	0.1817	0.7912	22.97	20.56
2148	52200001	55200000	0.1743	0.7868	22.16	19.75
2148	52500001	55500000	0.1728	0.7824	22.09	19.68
2148	52800001	55800000	0.1716	0.7954	21.58	19.17
2148	53100001	56100000	0.1668	0.7991	20.87	18.46
2148	53400001	56400000	0.1585	0.8057	19.67	17.26
2148	53700001	56700000	0.1594	0.7968	20.01	17.60
2148	54000001	57000000	0.1535	0.7969	19.27	16.86
2148	54300001	57300000	0.1468	0.7900	18.59	16.18
2148	54600001	57600000	0.1453	0.7722	18.82	16.41
2148	54900001	57900000	0.1404	0.7779	18.05	15.64
2148	55200001	58200000	0.1447	0.7782	18.59	16.18
2148	55500001	58500000	0.1469	0.7886	18.63	16.22
2148	55800001	58800000	0.1425	0.7880	18.08	15.67
2148	56100001	59100000	0.1456	0.7805	18.66	16.25
2148	56400001	59400000	0.1546	0.7759	19.92	17.51
2148	56700001	59700000	0.1560	0.7852	19.86	17.45
2148	57000001	60000000	0.1589	0.7894	20.13	17.72
2148	57300001	60300000	0.1800	0.8057	22.34	19.93
2148	57600001	60600000	0.1646	0.8188	20.10	17.69
2148	57900001	60900000	0.1803	0.8066	22.35	19.94
2148	58200001	61200000	0.1778	0.8167	21.76	19.35
2148	58500001	61500000	0.1695	0.8133	20.84	18.43
2148	58800001	61800000	0.1900	0.8045	23.62	21.21
2148	59100001	62100000	0.1984	0.8111	24.46	22.05
2148	59400001	62400000	0.1922	0.8060	23.85	21.44
2148	59700001	62700000	0.2041	0.8003	25.51	23.10
2148	60000001	63000000	0.1926	0.8052	23.93	21.52
2148	60300001	63300000	0.1800	0.8005	22.49	20.08
2148	60600001	63600000	0.1884	0.8079	23.32	20.91
2148	60900001	63900000	0.1708	0.8254	20.69	18.28
2148	61200001	64200000	0.1710	0.8098	21.12	18.71
2148	61500001	64500000	0.1610	0.8069	19.95	17.54
2148	61800001	64800000	0.1452	0.8100	17.93	15.52
2148	62100001	65100000	0.1296	0.8115	15.97	13.56
2148	62400001	65400000	0.1316	0.8136	16.17	13.76
2148	62700001	65700000	0.1279	0.8161	15.67	13.26
2148	63000001	66000000	0.1337	0.8158	16.39	13.98
2148	63300001	66300000	0.1351	0.8155	16.56	14.15
2148	63600001	66600000	0.1348	0.8065	16.71	14.30
2148	63900001	66900000	0.1350	0.7963	16.95	14.54
2148	64200001	67200000	0.1381	0.8117	17.01	14.60
2148	64500001	67500000	0.1503	0.8118	18.51	16.10
2148	64800001	67800000	0.1566	0.8097	19.35	16.94
2148	65100001	68100000	0.1636	0.8090	20.22	17.81
2148	65400001	68400000	0.1549	0.8193	18.91	16.50
2148	65700001	68700000	0.1455	0.8190	17.77	15.36
2148	66000001	69000000	0.1480	0.8049	18.39	15.98
2148	66300001	69300000	0.1414	0.8116	17.43	15.02
2148	66600001	69600000	0.1560	0.8099	19.26	16.85
2148	66900001	69900000	0.1543	0.8190	18.84	16.43
2148	67200001	70200000	0.1600	0.8065	19.84	17.43
2148	67500001	70500000	0.1559	0.8035	19.40	16.99
2148	67800001	70800000	0.1530	0.8062	18.98	16.57
2148	68100001	71100000	0.1563	0.8014	19.50	17.09
2148	68400001	71400000	0.1561	0.7924	19.70	17.29
2148	68700001	71700000	0.1628	0.7890	20.63	18.22
2148	69000001	72000000	0.1628	0.8028	20.27	17.86
2148	69300001	72300000	0.1754	0.8035	21.82	19.41
2148	69600001	72600000	0.1543	0.8038	19.20	16.79
2148	69900001	72900000	0.1589	0.8022	19.81	17.40
2148	70200001	73200000	0.1695	0.8092	20.94	18.53
2148	70500001	73500000	0.1707	0.8130	20.99	18.58
2148	70800001	73800000	0.1783	0.8145	21.89	19.48
2148	71100001	74100000	0.1793	0.8223	21.80	19.39
2148	71400001	74400000	0.1872	0.8214	22.79	20.38
2148	71700001	74700000	0.1843	0.8305	22.19	19.78
2148	72000001	75000000	0.1981	0.8344	23.74	21.33
2148	72300001	75300000	0.1853	0.8250	22.46	20.05
2148	72600001	75600000	0.2053	0.8278	24.80	22.39
2148	72900001	75900000	0.2225	0.8280	26.87	24.46
2148	73200001	76200000	0.2068	0.8237	25.11	22.70
2148	73500001	76500000	0.2111	0.8265	25.54	23.13
2148	73800001	76800000	0.2175	0.8334	26.09	23.68
2148	74100001	77100000	0.2150	0.8357	25.72	23.31
2148	74400001	77400000	0.2107	0.8401	25.07	22.66
2148	74700001	77700000	0.2120	0.8473	25.02	22.61
2148	75000001	78000000	0.2008	0.8476	23.69	21.28
2148	75300001	78300000	0.1935	0.8561	22.60	20.19
2148	75600001	78600000	0.1733	0.8654	20.03	17.62
2148	75900001	78900000	0.1599	0.8641	18.51	16.10
2148	76200001	79200000	0.1537	0.8610	17.85	15.44
2148	76500001	79500000	0.1543	0.8650	17.83	15.42
2148	76800001	79800000	0.1503	0.8649	17.37	14.96
2148	77100001	80100000	0.1482	0.8612	17.21	14.80
2148	77400001	80400000	0.1465	0.8620	16.99	14.58
2148	77700001	80700000	0.1431	0.8566	16.70	14.29
2148	78000001	81000000	0.1380	0.8547	16.15	13.74
2148	78300001	81300000	0.1478	0.8486	17.41	15.00
2148	78600001	81600000	0.1573	0.8379	18.77	16.36
2148	78900001	81900000	0.1519	0.8440	17.99	15.58
2148	79200001	82200000	0.1565	0.8358	18.73	16.32
2148	79500001	82500000	0.1628	0.8367	19.45	17.04
2148	79800001	82800000	0.1620	0.8344	19.41	17.00
2148	80100001	83100000	0.1686	0.8308	20.30	17.89
2148	80400001	83400000	0.1752	0.8221	21.31	18.90
2148	80700001	83700000	0.1732	0.8171	21.20	18.79
2148	81000001	84000000	0.1750	0.8100	21.60	19.19
2148	81300001	84300000	0.1734	0.8155	21.26	18.85
2148	81600001	84600000	0.1747	0.8217	21.26	18.85
2148	81900001	84900000	0.1751	0.8099	21.62	19.21
2148	82200001	85200000	0.1698	0.8140	20.86	18.45
2148	82500001	85500000	0.1701	0.8094	21.02	18.61
2148	82800001	85800000	0.1577	0.8081	19.52	17.11
2148	83100001	86100000	0.1586	0.8138	19.49	17.08
2148	83400001	86400000	0.1467	0.8192	17.91	15.50
2148	83700001	86700000	0.1584	0.8259	19.18	16.77
2148	84000001	87000000	0.1592	0.8271	19.25	16.84
2148	84300001	87300000	0.1705	0.8301	20.53	18.12
2148	84600001	87600000	0.1679	0.8310	20.20	17.79
2148	84900001	87900000	0.1658	0.8426	19.67	17.26
2148	85200001	88200000	0.1671	0.8587	19.46	17.05
2148	85500001	88500000	0.1605	0.8610	18.64	16.23
2148	85800001	88800000	0.1643	0.8601	19.11	16.70
2148	86100001	89100000	0.1652	0.8578	19.26	16.85
2148	86400001	89400000	0.1699	0.8618	19.71	17.30
2148	86700001	89700000	0.1533	0.8623	17.77	15.36
2148	87000001	90000000	0.1511	0.8611	17.54	15.13
2148	87300001	90300000	0.1460	0.8545	17.09	14.68
2148	87600001	90600000	0.1591	0.8602	18.50	16.09
2148	87900001	90900000	0.1674	0.8606	19.45	17.04
2148	88200001	91200000	0.1744	0.8584	20.31	17.90
2148	88500001	91500000	0.1687	0.8639	19.53	17.12
2148	88800001	91800000	0.1688	0.8645	19.52	17.11
2148	89100001	91999505	0.1561	0.8286	18.20	15.79
2232	1	3000000	0.1842	0.6576	28.01	25.60
2232	300001	3300000	0.1702	0.6415	26.53	24.12
2232	600001	3600000	0.1685	0.6318	26.67	24.26
2232	900001	3900000	0.1770	0.6426	27.54	25.13
2232	1200001	4200000	0.1721	0.6272	27.44	25.03
2232	1500001	4500000	0.1644	0.6199	26.53	24.12
2232	1800001	4800000	0.1506	0.6189	24.34	21.93
2232	2100001	5100000	0.1555	0.6161	25.24	22.83
2232	2400001	5400000	0.1394	0.6109	22.82	20.41
2232	2700001	5700000	0.1394	0.6234	22.36	19.95
2232	3000001	6000000	0.1397	0.6390	21.86	19.45
2232	3300001	6300000	0.1473	0.6520	22.60	20.19
2232	3600001	6600000	0.1434	0.6561	21.86	19.45
2232	3900001	6900000	0.1554	0.6605	23.53	21.12
2232	4200001	7200000	0.1421	0.6441	22.06	19.65
2232	4500001	7500000	0.1502	0.6504	23.09	20.68
2232	4800001	7800000	0.1608	0.6439	24.98	22.57
2232	5100001	8100000	0.1645	0.6468	25.43	23.02
2232	5400001	8400000	0.1597	0.6433	24.83	22.42
2232	5700001	8700000	0.1527	0.6193	24.66	22.25
2232	6000001	9000000	0.1582	0.6190	25.56	23.15
2232	6300001	9300000	0.1442	0.5990	24.08	21.67
2232	6600001	9600000	0.1411	0.5832	24.19	21.78
2232	6900001	9900000	0.1195	0.5755	20.76	18.35
2232	7200001	10200000	0.1406	0.5852	24.03	21.62
2232	7500001	10500000	0.1331	0.5775	23.05	20.64
2232	7800001	10800000	0.1261	0.5881	21.45	19.04
2232	8100001	11100000	0.1256	0.6081	20.66	18.25
2232	8400001	11400000	0.1387	0.6102	22.73	20.32
2232	8700001	11700000	0.1427	0.6460	22.09	19.68
2232	9000001	12000000	0.1433	0.6438	22.27	19.86
2232	9300001	12300000	0.1534	0.6429	23.86	21.45
2232	9600001	12600000	0.1551	0.6538	23.72	21.31
2232	9900001	12900000	0.1619	0.6494	24.93	22.52
2232	10200001	13200000	0.1548	0.6575	23.54	21.13
2232	10500001	13500000	0.1533	0.6774	22.63	20.22
2232	10800001	13800000	0.1521	0.6826	22.28	19.87
2232	11100001	14100000	0.1497	0.6791	22.04	19.63
2232	11400001	14400000	0.1419	0.6771	20.95	18.54
2232	11700001	14700000	0.1440	0.6620	21.76	19.35
2232	12000001	15000000	0.1287	0.6451	19.95	17.54
2232	12300001	15300000	0.1321	0.6664	19.82	17.41
2232	12600001	15600000	0.1321	0.6744	19.58	17.17
2232	12900001	15900000	0.1360	0.6704	20.28	17.87
2232	13200001	16200000	0.1315	0.6679	19.69	17.28
2232	13500001	16500000	0.1467	0.6582	22.29	19.88
2232	13800001	16800000	0.1521	0.6503	23.40	20.99
2232	14100001	17100000	0.1560	0.6344	24.59	22.18
2232	14400001	17400000	0.1637	0.6296	26.01	23.60
2232	14700001	17700000	0.1659	0.6194	26.79	24.38
2232	15000001	18000000	0.1644	0.6386	25.75	23.34
2232	15300001	18300000	0.1696	0.6329	26.80	24.39
2232	15600001	18600000	0.1691	0.6316	26.77	24.36
2232	15900001	18900000	0.1706	0.6525	26.14	23.73
2232	16200001	19200000	0.1803	0.6513	27.69	25.28
2232	16500001	19500000	0.1759	0.6336	27.77	25.36
2232	16800001	19800000	0.1701	0.6310	26.97	24.56
2232	17100001	20100000	0.1766	0.6478	27.26	24.85
2232	17400001	20400000	0.1810	0.6644	27.25	24.84
2232	17700001	20700000	0.1720	0.6793	25.32	22.91
2232	18000001	21000000	0.1804	0.6715	26.86	24.45
2232	18300001	21300000	0.1692	0.6747	25.07	22.66
2232	18600001	21600000	0.1764	0.6725	26.23	23.82
2232	18900001	21900000	0.1719	0.6527	26.33	23.92
2232	19200001	22200000	0.1611	0.6526	24.69	22.28
2232	19500001	22500000	0.1564	0.6698	23.35	20.94
2232	19800001	22800000	0.1566	0.6892	22.73	20.32
2232	20100001	23100000	0.1566	0.6856	22.84	20.43
2232	20400001	23400000	0.1586	0.6795	23.35	20.94
2232	20700001	23700000	0.1652	0.6727	24.56	22.15
2232	21000001	24000000	0.1764	0.6834	25.81	23.40
2232	21300001	24300000	0.1743	0.6702	26.00	23.59
2232	21600001	24600000	0.1793	0.6739	26.60	24.19
2232	21900001	24900000	0.1854	0.6915	26.81	24.40
2232	22200001	25200000	0.1877	0.7041	26.65	24.24
2232	22500001	25500000	0.1921	0.7025	27.35	24.94
2232	22800001	25800000	0.1909	0.6978	27.36	24.95
2232	23100001	26100000	0.1968	0.6867	28.66	26.25
2232	23400001	26400000	0.1983	0.6965	28.47	26.06
2232	23700001	26700000	0.1999	0.7048	28.36	25.95
2232	24000001	27000000	0.1892	0.6951	27.22	24.81
2232	24300001	27300000	0.2020	0.7024	28.76	26.35
2232	24600001	27600000	0.1975	0.6861	28.79	26.38
2232	24900001	27900000	0.1887	0.6780	27.83	25.42
2232	25200001	28200000	0.1948	0.6628	29.38	26.97
2232	25500001	28500000	0.1842	0.6617	27.83	25.42
2232	25800001	28800000	0.2023	0.6625	30.54	28.13
2232	26100001	29100000	0.1970	0.6866	28.70	26.29
2232	26400001	29400000	0.1810	0.6811	26.58	24.17
2232	26700001	29700000	0.1792	0.6839	26.20	23.79
2232	27000001	30000000	0.1745	0.6765	25.80	23.39
2232	27300001	30300000	0.1698	0.6656	25.51	23.10
2232	27600001	30600000	0.1708	0.6935	24.62	22.21
2232	27900001	30900000	0.1721	0.6849	25.13	22.72
2232	28200001	31200000	0.1697	0.6817	24.89	22.48
2232	28500001	31500000	0.1690	0.6910	24.46	22.05
2232	28800001	31800000	0.1534	0.6836	22.43	20.02
2232	29100001	32100000	0.1335	0.6781	19.69	17.28
2232	29400001	32400000	0.1388	0.6791	20.44	18.03
2232	29700001	32700000	0.1443	0.6723	21.46	19.05
2232	30000001	33000000	0.1532	0.6775	22.62	20.21
2232	30300001	33300000	0.1478	0.6873	21.51	19.10
2232	30600001	33600000	0.1435	0.6674	21.50	19.09
2232	30900001	33900000	0.1546	0.6694	23.10	20.69
2232	31200001	34200000	0.1517	0.6912	21.94	19.53
2232	31500001	34500000	0.1682	0.6860	24.52	22.11
2232	31800001	34800000	0.1701	0.6866	24.77	22.36
2232	32100001	35100000	0.1756	0.6697	26.22	23.81
2232	32400001	35400000	0.1730	0.6802	25.43	23.02
2232	32700001	35700000	0.1557	0.6919	22.50	20.09
2232	33000001	36000000	0.1436	0.6853	20.95	18.54
2232	33300001	36300000	0.1429	0.6940	20.60	18.19
2232	33600001	36600000	0.1609	0.7101	22.65	20.24
2232	33900001	36900000	0.1515	0.7161	21.16	18.75
2232	34200001	37200000	0.1580	0.7011	22.53	20.12
2232	34500001	37500000	0.1511	0.7022	21.52	19.11
2232	34800001	37800000	0.1675	0.7027	23.84	21.43
2232	35100001	38100000	0.1737	0.7167	24.24	21.83
2232	35400001	38400000	0.1737	0.7087	24.51	22.10
2232	35700001	38700000	0.1866	0.6956	26.82	24.41
2232	36000001	39000000	0.1955	0.7051	27.73	25.32
2232	36300001	39300000	0.2033	0.7003	29.03	26.62
2232	36600001	39600000	0.1817	0.6814	26.67	24.26
2232	36900001	39900000	0.1733	0.6789	25.53	23.12
2232	37200001	40200000	0.1575	0.6989	22.54	20.13
2232	37500001	40500000	0.1588	0.7020	22.62	20.21
2232	37800001	40800000	0.1374	0.7128	19.28	16.87
2232	38100001	41100000	0.1386	0.7220	19.20	16.79
2232	38400001	41400000	0.1504	0.7128	21.09	18.68
2232	38700001	41700000	0.1623	0.7054	23.01	20.60
2232	39000001	42000000	0.1642	0.7121	23.06	20.65
2232	39300001	42300000	0.1593	0.7023	22.68	20.27
2232	39600001	42600000	0.1645	0.6896	23.85	21.44
2232	39900001	42900000	0.1759	0.6892	25.52	23.11
2232	40200001	43200000	0.1880	0.6576	28.60	26.19
2232	40500001	43500000	0.1829	0.6422	28.48	26.07
2232	40800001	43800000	0.1747	0.6190	28.23	25.82
2232	41100001	44100000	0.1672	0.6109	27.37	24.96
2232	41400001	44400000	0.1694	0.6204	27.30	24.89
2232	41700001	44700000	0.1566	0.6298	24.86	22.45
2232	42000001	45000000	0.1462	0.6109	23.94	21.53
2232	42300001	45300000	0.1520	0.6156	24.68	22.27
2232	42600001	45600000	0.1581	0.6302	25.09	22.68
2232	42900001	45900000	0.1487	0.6199	23.99	21.58
2232	43200001	46200000	0.1600	0.6401	24.99	22.58
2232	43500001	46500000	0.1545	0.6574	23.51	21.10
2232	43800001	46800000	0.1638	0.6665	24.58	22.17
2232	44100001	47100000	0.1736	0.6520	26.62	24.21
2232	44400001	47400000	0.1598	0.6584	24.26	21.85
2232	44700001	47700000	0.1642	0.6510	25.22	22.81
2232	45000001	48000000	0.1795	0.6698	26.79	24.38
2232	45300001	48300000	0.1734	0.6769	25.61	23.20
2232	45600001	48600000	0.1654	0.6813	24.27	21.86
2232	45900001	48900000	0.1774	0.6853	25.89	23.48
2232	46200001	49200000	0.1611	0.6703	24.03	21.62
2232	46500001	49500000	0.1644	0.6520	25.21	22.80
2232	46800001	49800000	0.1637	0.6510	25.14	22.73
2232	47100001	50100000	0.1693	0.6588	25.69	23.28
2232	47400001	50400000	0.1761	0.6632	26.56	24.15
2232	47700001	50700000	0.1685	0.6783	24.85	22.44
2232	48000001	51000000	0.1641	0.6714	24.45	22.04
2232	48300001	51300000	0.1627	0.6728	24.18	21.77
2232	48600001	51600000	0.1710	0.6854	24.95	22.54
2232	48900001	51900000	0.1719	0.6905	24.89	22.48
2232	49200001	52200000	0.1749	0.6994	25.00	22.59
2232	49500001	52500000	0.1829	0.7076	25.85	23.44
2232	49800001	52800000	0.1852	0.7144	25.93	23.52
2232	50100001	53100000	0.1731	0.7118	24.32	21.91
2232	50400001	53400000	0.1728	0.6940	24.90	22.49
2232	50700001	53700000	0.1711	0.6796	25.17	22.76
2232	51000001	54000000	0.1709	0.6836	25.01	22.60
2232	51300001	54300000	0.1714	0.6829	25.10	22.69
2232	51600001	54600000	0.1557	0.6607	23.57	21.16
2232	51900001	54900000	0.1603	0.6706	23.91	21.50
2232	52200001	55200000	0.1614	0.6687	24.14	21.73
2232	52500001	55500000	0.1521	0.6846	22.22	19.81
2232	52800001	55800000	0.1490	0.6948	21.45	19.04
2232	53100001	56100000	0.1444	0.7074	20.42	18.01
2232	53400001	56400000	0.1411	0.7104	19.86	17.45
2232	53700001	56700000	0.1464	0.7317	20.00	17.59
2232	54000001	57000000	0.1504	0.7176	20.97	18.56
2232	54300001	57300000	0.1524	0.7260	20.99	18.58
2232	54600001	57600000	0.1629	0.7287	22.35	19.94
2232	54900001	57900000	0.1513	0.7094	21.33	18.92
2232	55200001	58200000	0.1503	0.7130	21.08	18.67
2232	55500001	58500000	0.1524	0.6996	21.78	19.37
2232	55800001	58800000	0.1614	0.6933	23.28	20.87
2232	56100001	59100000	0.1648	0.6875	23.97	21.56
2232	56400001	59400000	0.1612	0.7042	22.89	20.48
2232	56700001	59700000	0.1585	0.6959	22.77	20.36
2232	57000001	60000000	0.1450	0.6979	20.78	18.37
2232	57300001	60300000	0.1469	0.7031	20.90	18.49
2232	57600001	60600000	0.1370	0.7254	18.89	16.48
2232	57900001	60900000	0.1526	0.7463	20.44	18.03
2232	58200001	61200000	0.1499	0.7557	19.83	17.42
2232	58500001	61500000	0.1612	0.7643	21.10	18.69
2232	58800001	61800000	0.1572	0.7725	20.34	17.93
2232	59100001	62100000	0.1643	0.7756	21.19	18.78
2232	59400001	62400000	0.1691	0.7731	21.87	19.46
2232	59700001	62700000	0.1733	0.7724	22.44	20.03
2232	60000001	63000000	0.1795	0.7768	23.11	20.70
2232	60300001	63300000	0.1795	0.7710	23.28	20.87
2232	60600001	63600000	0.1858	0.7713	24.09	21.68
2232	60900001	63900000	0.1728	0.7612	22.70	20.29
2232	61200001	64200000	0.1803	0.7613	23.69	21.28
2232	61500001	64500000	0.1725	0.7651	22.55	20.14
2232	61800001	64800000	0.1711	0.7503	22.80	20.39
2232	62100001	65100000	0.1723	0.7549	22.83	20.42
2232	62400001	65400000	0.1803	0.7447	24.21	21.80
2232	62700001	65700000	0.1780	0.7499	23.74	21.33
2232	63000001	66000000	0.1740	0.7705	22.58	20.17
2232	63300001	66300000	0.1692	0.7731	21.89	19.48
2232	63600001	66600000	0.1754	0.7594	23.09	20.68
2232	63900001	66900000	0.1746	0.7782	22.44	20.03
2232	64200001	67200000	0.1729	0.7657	22.58	20.17
2232	64500001	67500000	0.1795	0.7519	23.87	21.46
2232	64800001	67800000	0.1675	0.7607	22.02	19.61
2232	65100001	68100000	0.1722	0.7522	22.89	20.48
2232	65400001	68400000	0.1580	0.7506	21.04	18.63
2232	65700001	68700000	0.1589	0.7494	21.20	18.79
2232	66000001	69000000	0.1653	0.7322	22.58	20.17
2232	66300001	69300000	0.1763	0.7265	24.27	21.86
2232	66600001	69600000	0.1760	0.7367	23.89	21.48
2232	66900001	69900000	0.1807	0.7320	24.68	22.27
2232	67200001	70200000	0.1870	0.7564	24.73	22.32
2232	67500001	70500000	0.1764	0.7723	22.84	20.43
2232	67800001	70800000	0.1842	0.7825	23.53	21.12
2232	68100001	71100000	0.1791	0.8007	22.36	19.95
2232	68400001	71400000	0.1923	0.8192	23.48	21.07
2232	68700001	71700000	0.1845	0.8253	22.35	19.94
2232	69000001	72000000	0.1764	0.8331	21.17	18.76
2232	69300001	72300000	0.1851	0.8379	22.09	19.68
2232	69600001	72600000	0.1800	0.8346	21.57	19.16
2232	69900001	72900000	0.1797	0.8264	21.74	19.33
2232	70200001	73200000	0.1631	0.8041	20.29	17.88
2232	70500001	73500000	0.1713	0.7941	21.57	19.16
2232	70800001	73800000	0.1752	0.7946	22.05	19.64
2232	71100001	74100000	0.1691	0.7822	21.61	19.20
2232	71400001	74400000	0.1560	0.7574	20.60	18.19
2232	71700001	74700000	0.1625	0.7484	21.71	19.30
2232	72000001	75000000	0.1621	0.7320	22.15	19.74
2232	72300001	75300000	0.1486	0.7211	20.60	18.19
2232	72600001	75600000	0.1688	0.7362	22.93	20.52
2232	72900001	75900000	0.1665	0.7290	22.83	20.42
2232	73200001	76200000	0.1638	0.7237	22.64	20.23
2232	73500001	76500000	0.1652	0.7353	22.47	20.06
2232	73800001	76800000	0.1591	0.7157	22.23	19.82
2232	74100001	77100000	0.1674	0.7252	23.09	20.68
2232	74400001	77400000	0.1727	0.7346	23.51	21.10
2232	74700001	77700000	0.1691	0.7314	23.12	20.71
2232	75000001	78000000	0.1798	0.7512	23.94	21.53
2232	75300001	78300000	0.1765	0.7607	23.21	20.80
2232	75600001	78600000	0.1590	0.7485	21.24	18.83
2232	75900001	78900000	0.1463	0.7481	19.56	17.15
2232	76200001	79200000	0.1609	0.7425	21.67	19.26
2232	76500001	79500000	0.1518	0.7178	21.15	18.74
2232	76800001	79800000	0.1554	0.7138	21.78	19.37
2232	77100001	80100000	0.1419	0.7148	19.85	17.44
2232	77400001	80400000	0.1306	0.7205	18.13	15.72
2232	77700001	80700000	0.1326	0.7263	18.26	15.85
2232	78000001	81000000	0.1264	0.7233	17.48	15.07
2232	78300001	81300000	0.1187	0.7144	16.61	14.20
2232	78600001	81600000	0.1086	0.7122	15.26	12.85
2232	78900001	81900000	0.1144	0.7083	16.15	13.74
2232	79200001	82200000	0.1151	0.7376	15.61	13.20
2232	79500001	82500000	0.1119	0.7485	14.94	12.53
2232	79800001	82800000	0.1149	0.7631	15.05	12.64
2232	80100001	83100000	0.1285	0.7576	16.97	14.56
2232	80400001	83400000	0.1462	0.7572	19.30	16.89
2232	80700001	83700000	0.1523	0.7494	20.32	17.91
2232	81000001	84000000	0.1505	0.7386	20.38	17.97
2232	81300001	84300000	0.1454	0.7370	19.73	17.32
2232	81600001	84600000	0.1648	0.7430	22.19	19.78
2232	81900001	84900000	0.1793	0.7468	24.01	21.60
2232	82200001	85200000	0.1692	0.7325	23.09	20.68
2232	82500001	85500000	0.1779	0.7438	23.91	21.50
2232	82800001	85800000	0.1769	0.7421	23.84	21.43
2232	83100001	86100000	0.1667	0.7340	22.70	20.29
2232	83400001	86400000	0.1566	0.7264	21.55	19.14
2232	83700001	86700000	0.1536	0.7420	20.70	18.29
2232	84000001	87000000	0.1535	0.7574	20.26	17.85
2232	84300001	87300000	0.1613	0.7618	21.17	18.76
2232	84600001	87600000	0.1547	0.7508	20.60	18.19
2232	84900001	87900000	0.1470	0.7676	19.16	16.75
2232	85200001	88200000	0.1550	0.7788	19.90	17.49
2232	85500001	88500000	0.1499	0.7797	19.23	16.82
2232	85800001	88800000	0.1394	0.7850	17.76	15.35
2232	86100001	89100000	0.1475	0.7964	18.52	16.11
2232	86400001	89400000	0.1536	0.8004	19.19	16.78
2232	86700001	89700000	0.1526	0.7840	19.46	17.05
2232	87000001	90000000	0.1515	0.7761	19.52	17.11
2232	87300001	90300000	0.1476	0.7729	19.10	16.69
2232	87600001	90600000	0.1438	0.7716	18.63	16.22
2232	87900001	90900000	0.1381	0.7664	18.01	15.60
2232	88200001	91200000	0.1376	0.7680	17.92	15.51
2232	88500001	91500000	0.1381	0.7703	17.93	15.52
2232	88800001	91800000	0.1477	0.7723	19.12	16.71
2232	89100001	92100000	0.1475	0.7657	19.26	16.85
2232	89400001	92400000	0.1408	0.7678	18.33	15.92
2232	89700001	92700000	0.1559	0.7701	20.24	17.83
2232	90000001	93000000	0.1518	0.7716	19.67	17.26
2232	90300001	93300000	0.1618	0.7651	21.15	18.74
2232	90600001	93600000	0.1740	0.7719	22.54	20.13
2232	90900001	93900000	0.1778	0.7542	23.57	21.16
2232	91200001	94200000	0.1689	0.7500	22.51	20.10
2232	91500001	94500000	0.1699	0.7256	23.41	21.00
2232	91800001	94800000	0.1883	0.7143	26.36	23.95
2232	92100001	95100000	0.1919	0.7122	26.95	24.54
2232	92400001	95400000	0.1968	0.7082	27.78	25.37
2232	92700001	95700000	0.1754	0.7159	24.51	22.10
2232	93000001	96000000	0.1919	0.7307	26.26	23.85
2232	93300001	96300000	0.2013	0.7374	27.30	24.89
2232	93600001	96600000	0.1947	0.7394	26.33	23.92
2232	93900001	96900000	0.1979	0.7606	26.01	23.60
2232	94200001	97200000	0.2132	0.7534	28.30	25.89
2232	94500001	97500000	0.2289	0.7654	29.91	27.50
2232	94800001	97800000	0.2162	0.7722	28.00	25.59
2232	95100001	98100000	0.2110	0.7767	27.17	24.76
2232	95400001	98400000	0.2042	0.7709	26.49	24.08
2232	95700001	98700000	0.2121	0.7620	27.84	25.43
2232	96000001	99000000	0.2051	0.7450	27.52	25.11
2232	96300001	99300000	0.1988	0.7487	26.55	24.14
2232	96600001	99600000	0.1892	0.7457	25.37	22.96
2232	96900001	99900000	0.1995	0.7456	26.75	24.34
2232	97200001	100200000	0.1892	0.7436	25.45	23.04
2232	97500001	100500000	0.1801	0.7470	24.11	21.70
2232	97800001	100800000	0.1810	0.7377	24.53	22.12
2232	98100001	101100000	0.1878	0.7327	25.63	23.22
2232	98400001	101400000	0.1939	0.7452	26.01	23.60
2232	98700001	101700000	0.1963	0.7597	25.84	23.43
2232	99000001	102000000	0.2106	0.7720	27.28	24.87
2232	99300001	102300000	0.2175	0.7769	28.00	25.59
2232	99600001	102600000	0.2234	0.7748	28.84	26.43
2232	99900001	102900000	0.2112	0.7600	27.79	25.38
2232	100200001	103200000	0.2040	0.7378	27.65	25.24
2232	100500001	103500000	0.1902	0.7327	25.96	23.55
2232	100800001	103800000	0.1912	0.7273	26.29	23.88
2232	101100001	104100000	0.1926	0.7368	26.15	23.74
2232	101400001	104400000	0.2015	0.7288	27.65	25.24
2232	101700001	104700000	0.1994	0.7247	27.52	25.11
2232	102000001	105000000	0.1842	0.7273	25.33	22.92
2232	102300001	105300000	0.1692	0.7180	23.57	21.16
2232	102600001	105600000	0.1830	0.7271	25.17	22.76
2232	102900001	105900000	0.1889	0.7294	25.90	23.49
2232	103200001	106200000	0.2063	0.7556	27.30	24.89
2232	103500001	106500000	0.2178	0.7529	28.93	26.52
2232	103800001	106800000	0.2022	0.7732	26.15	23.74
2232	104100001	107100000	0.1841	0.7639	24.10	21.69
2232	104400001	107400000	0.1703	0.7564	22.52	20.11
2232	104700001	107700000	0.1735	0.7518	23.07	20.66
2232	105000001	108000000	0.1683	0.7454	22.57	20.16
2232	105300001	108300000	0.1688	0.7525	22.43	20.02
2232	105600001	108600000	0.1607	0.7470	21.51	19.10
2232	105900001	108900000	0.1506	0.7642	19.71	17.30
2232	106200001	109200000	0.1365	0.7623	17.90	15.49
2232	106500001	109500000	0.1273	0.7701	16.53	14.12
2232	106800001	109800000	0.1323	0.7557	17.51	15.10
2232	107100001	110100000	0.1406	0.7680	18.30	15.89
2232	107400001	110400000	0.1419	0.7847	18.08	15.67
2232	107700001	110700000	0.1330	0.7961	16.70	14.29
2232	108000001	111000000	0.1333	0.7996	16.67	14.26
2232	108300001	111300000	0.1275	0.7992	15.95	13.54
2232	108600001	111600000	0.1190	0.8039	14.81	12.40
2232	108900001	111900000	0.1200	0.8024	14.95	12.54
2232	109200001	112200000	0.1278	0.8114	15.75	13.34
2232	109500001	112500000	0.1337	0.8216	16.28	13.87
2232	109800001	112800000	0.1333	0.8291	16.08	13.67
2232	110100001	113100000	0.1271	0.8126	15.65	13.24
2232	110400001	113400000	0.1326	0.8139	16.29	13.88
2232	110700001	113700000	0.1494	0.7979	18.72	16.31
2232	111000001	114000000	0.1542	0.7981	19.33	16.92
2232	111300001	114300000	0.1647	0.7938	20.75	18.34
2232	111600001	114600000	0.1716	0.7924	21.65	19.24
2232	111900001	114900000	0.1665	0.8004	20.80	18.39
2232	112200001	115200000	0.1608	0.8055	19.96	17.55
2232	112500001	115500000	0.1726	0.8064	21.40	18.99
2232	112800001	115800000	0.1864	0.8049	23.16	20.75
2232	113100001	116100000	0.1870	0.8078	23.15	20.74
2232	113400001	116400000	0.1859	0.7974	23.32	20.91
2232	113700001	116700000	0.1721	0.8151	21.12	18.71
2232	114000001	117000000	0.1834	0.8093	22.66	20.25
2232	114300001	117300000	0.1786	0.8025	22.25	19.84
2232	114600001	117600000	0.1737	0.8044	21.59	19.18
2232	114900001	117900000	0.1844	0.7936	23.24	20.83
2232	115200001	118200000	0.1901	0.7872	24.15	21.74
2232	115500001	118500000	0.1796	0.7908	22.71	20.30
2232	115800001	118800000	0.1643	0.7993	20.55	18.14
2232	116100001	119100000	0.1734	0.8080	21.46	19.05
2232	116400001	119400000	0.1705	0.8186	20.82	18.41
2232	116700001	119700000	0.1833	0.8184	22.40	19.99
2232	117000001	120000000	0.1697	0.8207	20.68	18.27
2232	117300001	120300000	0.1753	0.8424	20.80	18.39
2232	117600001	120600000	0.1725	0.8317	20.74	18.33
2232	117900001	120900000	0.1752	0.8374	20.92	18.51
2232	118200001	121200000	0.1695	0.8315	20.39	17.98
2232	118500001	121500000	0.1587	0.8184	19.39	16.98
2232	118800001	121800000	0.1585	0.8045	19.70	17.29
2232	119100001	122100000	0.1456	0.8001	18.20	15.79
2232	119400001	122400000	0.1510	0.7979	18.93	16.52
2232	119700001	122700000	0.1492	0.7990	18.67	16.26
2232	120000001	123000000	0.1640	0.8026	20.44	18.03
2232	120300001	123300000	0.1624	0.7849	20.69	18.28
2232	120600001	123600000	0.1589	0.7849	20.25	17.84
2232	120900001	123900000	0.1589	0.7664	20.73	18.32
2232	121200001	124200000	0.1577	0.7681	20.53	18.12
2232	121500001	124500000	0.1645	0.7682	21.41	19.00
2232	121800001	124800000	0.1666	0.7749	21.50	19.09
2232	122100001	125100000	0.1676	0.7711	21.73	19.32
2232	122400001	125400000	0.1681	0.7769	21.63	19.22
2232	122700001	125700000	0.1550	0.7562	20.50	18.09
2232	123000001	126000000	0.1390	0.7546	18.41	16.00
2232	123300001	126300000	0.1466	0.7654	19.16	16.75
2232	123600001	126600000	0.1443	0.7794	18.52	16.11
2232	123900001	126900000	0.1325	0.7988	16.59	14.18
2232	124200001	127200000	0.1372	0.8029	17.09	14.68
2232	124500001	127500000	0.1420	0.7968	17.82	15.41
2232	124800001	127800000	0.1536	0.8066	19.04	16.63
2232	125100001	128100000	0.1564	0.8180	19.12	16.71
2232	125400001	128400000	0.1593	0.8089	19.69	17.28
2232	125700001	128700000	0.1682	0.8175	20.58	18.17
2232	126000001	129000000	0.1744	0.8170	21.34	18.93
2232	126300001	129300000	0.1718	0.8142	21.10	18.69
2232	126600001	129600000	0.1810	0.8031	22.53	20.12
2232	126900001	129900000	0.2003	0.7953	25.18	22.77
2232	127200001	130200000	0.2010	0.7949	25.29	22.88
2232	127500001	130500000	0.2059	0.8070	25.51	23.10
2232	127800001	130800000	0.2044	0.8125	25.16	22.75
2232	128100001	131100000	0.2061	0.8156	25.27	22.86
2232	128400001	131400000	0.1998	0.8226	24.28	21.87
2232	128700001	131700000	0.1986	0.8286	23.97	21.56
2232	129000001	132000000	0.1997	0.8402	23.76	21.35
2232	129300001	132300000	0.1965	0.8533	23.03	20.62
2232	129600001	132600000	0.2012	0.8637	23.30	20.89
2232	129900001	132900000	0.1959	0.8668	22.60	20.19
2232	130200001	133200000	0.1904	0.8707	21.86	19.45
2232	130500001	133500000	0.1934	0.8711	22.20	19.79
2232	130800001	133800000	0.1961	0.8619	22.75	20.34
2232	131100001	134100000	0.2100	0.8604	24.41	22.00
2232	131400001	134400000	0.2093	0.8598	24.34	21.93
2232	131700001	134700000	0.2025	0.8594	23.56	21.15
2232	132000001	135000000	0.2057	0.8497	24.20	21.79
2232	132300001	135300000	0.2062	0.8404	24.53	22.12
2232	132600001	135600000	0.2063	0.8281	24.91	22.50
2232	132900001	135900000	0.2034	0.8242	24.68	22.27
2232	133200001	136200000	0.2085	0.8150	25.59	23.18
2232	133500001	136500000	0.2004	0.8199	24.44	22.03
2232	133800001	136800000	0.1869	0.8164	22.89	20.48
2232	134100001	137100000	0.1740	0.8138	21.38	18.97
2232	134400001	137400000	0.1831	0.8209	22.31	19.90
2232	134700001	137700000	0.1976	0.8220	24.04	21.63
2232	135000001	138000000	0.1868	0.8252	22.64	20.23
2232	135300001	138300000	0.1870	0.8182	22.86	20.45
2232	135600001	138600000	0.1869	0.8284	22.56	20.15
2232	135900001	138900000	0.1835	0.8322	22.06	19.65
2232	136200001	139200000	0.1818	0.8383	21.68	19.27
2232	136500001	139500000	0.1858	0.8345	22.26	19.85
2232	136800001	139800000	0.1892	0.8356	22.64	20.23
2232	137100001	140100000	0.1970	0.8347	23.61	21.20
2232	137400001	140400000	0.1753	0.8314	21.08	18.67
2232	137700001	140700000	0.1671	0.8328	20.06	17.65
2232	138000001	141000000	0.1734	0.8222	21.09	18.68
2232	138300001	141300000	0.1777	0.8235	21.58	19.17
2232	138600001	141600000	0.1696	0.8186	20.72	18.31
2232	138900001	141900000	0.1751	0.8217	21.31	18.90
2232	139200001	142200000	0.1666	0.8095	20.58	18.17
2232	139500001	142500000	0.1727	0.8175	21.13	18.72
2232	139800001	142800000	0.1691	0.8204	20.61	18.20
2232	140100001	143100000	0.1743	0.8222	21.19	18.78
2232	140400001	143400000	0.2026	0.8202	24.71	22.30
2232	140700001	143700000	0.1957	0.8190	23.89	21.48
2232	141000001	144000000	0.1976	0.8317	23.76	21.35
2232	141300001	144300000	0.1884	0.8408	22.41	20.00
2232	141600001	144600000	0.1825	0.8586	21.25	18.84
2232	141900001	144900000	0.1860	0.8534	21.79	19.38
2232	142200001	145200000	0.1900	0.8760	21.69	19.28
2232	142500001	145500000	0.1787	0.8730	20.47	18.06
2232	142800001	145800000	0.1799	0.8705	20.67	18.26
2232	143100001	146100000	0.1659	0.8761	18.94	16.53
2232	143400001	146400000	0.1419	0.8730	16.25	13.84
2232	143700001	146700000	0.1431	0.8722	16.41	14.00
2232	144000001	147000000	0.1439	0.8735	16.48	14.07
2232	144300001	147300000	0.1460	0.8764	16.66	14.25
2232	144600001	147600000	0.1484	0.8687	17.09	14.68
2232	144900001	147900000	0.1369	0.8785	15.59	13.18
2232	145200001	148200000	0.1512	0.8752	17.28	14.87
2232	145500001	148500000	0.1526	0.8727	17.49	15.08
2232	145800001	148800000	0.1727	0.8818	19.59	17.18
2232	146100001	149100000	0.1858	0.8835	21.03	18.62
2232	146400001	149400000	0.2271	0.8968	25.32	22.91
2232	146700001	149700000	0.2293	0.9044	25.36	22.95
2232	147000001	149994995	0.2336	0.9116	25.59	23.18
2571	1	3000000	0.2318	0.8732	26.55	24.14
2571	300001	3300000	0.2188	0.8699	25.15	22.74
2571	600001	3600000	0.2016	0.8678	23.23	20.82
2571	900001	3900000	0.1967	0.8423	23.35	20.94
2571	1200001	4200000	0.1867	0.8417	22.19	19.78
2571	1500001	4500000	0.1774	0.8404	21.11	18.70
2571	1800001	4800000	0.1711	0.8407	20.35	17.94
2571	2100001	5100000	0.1642	0.8142	20.16	17.75
2571	2400001	5400000	0.1544	0.8228	18.77	16.36
2571	2700001	5700000	0.1666	0.8309	20.05	17.64
2571	3000001	6000000	0.1641	0.8372	19.60	17.19
2571	3300001	6300000	0.1658	0.8421	19.69	17.28
2571	3600001	6600000	0.1659	0.8487	19.55	17.14
2571	3900001	6900000	0.1558	0.8602	18.12	15.71
2571	4200001	7200000	0.1452	0.8538	17.01	14.60
2571	4500001	7500000	0.1564	0.8479	18.45	16.04
2571	4800001	7800000	0.1612	0.8495	18.97	16.56
2571	5100001	8100000	0.1658	0.8681	19.10	16.69
2571	5400001	8400000	0.1709	0.8474	20.17	17.76
2571	5700001	8700000	0.1551	0.8434	18.38	15.97
2571	6000001	9000000	0.1540	0.8312	18.53	16.12
2571	6300001	9300000	0.1537	0.8265	18.60	16.19
2571	6600001	9600000	0.1545	0.8157	18.94	16.53
2571	6900001	9900000	0.1726	0.8227	20.98	18.57
2571	7200001	10200000	0.1863	0.8154	22.85	20.44
2571	7500001	10500000	0.1797	0.8168	22.01	19.60
2571	7800001	10800000	0.1806	0.8106	22.28	19.87
2571	8100001	11100000	0.1738	0.8049	21.60	19.19
2571	8400001	11400000	0.1760	0.8128	21.65	19.24
2571	8700001	11700000	0.2114	0.8164	25.89	23.48
2571	9000001	12000000	0.2124	0.8238	25.79	23.38
2571	9300001	12300000	0.2012	0.8253	24.38	21.97
2571	9600001	12600000	0.2095	0.8279	25.31	22.90
2571	9900001	12900000	0.1999	0.8298	24.09	21.68
2571	10200001	13200000	0.2063	0.8331	24.76	22.35
2571	10500001	13500000	0.2131	0.8372	25.45	23.04
2571	10800001	13800000	0.2135	0.8354	25.56	23.15
2571	11100001	14100000	0.2204	0.8306	26.53	24.12
2571	11400001	14400000	0.2185	0.8349	26.17	23.76
2571	11700001	14700000	0.1839	0.8298	22.16	19.75
2571	12000001	15000000	0.1752	0.8170	21.45	19.04
2571	12300001	15300000	0.1806	0.8198	22.02	19.61
2571	12600001	15600000	0.1719	0.8129	21.14	18.73
2571	12900001	15900000	0.1720	0.8119	21.19	18.78
2571	13200001	16200000	0.1675	0.7974	21.00	18.59
2571	13500001	16500000	0.1739	0.7932	21.92	19.51
2571	13800001	16800000	0.1734	0.7953	21.80	19.39
2571	14100001	17100000	0.1687	0.8035	21.00	18.59
2571	14400001	17400000	0.1565	0.7807	20.05	17.64
2571	14700001	17700000	0.1545	0.7874	19.63	17.22
2571	15000001	18000000	0.1548	0.7981	19.39	16.98
2571	15300001	18300000	0.1591	0.7870	20.22	17.81
2571	15600001	18600000	0.1483	0.7932	18.70	16.29
2571	15900001	18900000	0.1506	0.7899	19.06	16.65
2571	16200001	19200000	0.1460	0.7985	18.29	15.88
2571	16500001	19500000	0.1462	0.8042	18.17	15.76
2571	16800001	19800000	0.1516	0.8114	18.68	16.27
2571	17100001	20100000	0.1629	0.8066	20.20	17.79
2571	17400001	20400000	0.1759	0.8281	21.24	18.83
2571	17700001	20700000	0.1777	0.8067	22.03	19.62
2571	18000001	21000000	0.1932	0.8024	24.07	21.66
2571	18300001	21300000	0.1883	0.8058	23.37	20.96
2571	18600001	21600000	0.2047	0.7945	25.76	23.35
2571	18900001	21900000	0.1995	0.7955	25.07	22.66
2571	19200001	22200000	0.2072	0.7989	25.94	23.53
2571	19500001	22500000	0.1960	0.7916	24.76	22.35
2571	19800001	22800000	0.1796	0.7648	23.48	21.07
2571	20100001	23100000	0.1709	0.7719	22.14	19.73
2571	20400001	23400000	0.1754	0.7662	22.89	20.48
2571	20700001	23700000	0.1826	0.7655	23.86	21.45
2571	21000001	24000000	0.1638	0.7668	21.36	18.95
2571	21300001	24300000	0.1748	0.7544	23.16	20.75
2571	21600001	24600000	0.1771	0.7570	23.40	20.99
2571	21900001	24900000	0.1813	0.7527	24.09	21.68
2571	22200001	25200000	0.1639	0.7436	22.05	19.64
2571	22500001	25500000	0.1627	0.7319	22.23	19.82
2571	22800001	25800000	0.1643	0.7379	22.26	19.85
2571	23100001	26100000	0.1671	0.7223	23.14	20.73
2571	23400001	26400000	0.1527	0.7098	21.51	19.10
2571	23700001	26700000	0.1459	0.7101	20.54	18.13
2571	24000001	27000000	0.1429	0.6956	20.54	18.13
2571	24300001	27300000	0.1333	0.7003	19.04	16.63
2571	24600001	27600000	0.1272	0.6921	18.37	15.96
2571	24900001	27900000	0.1308	0.6929	18.88	16.47
2571	25200001	28200000	0.1393	0.6896	20.20	17.79
2571	25500001	28500000	0.1378	0.6967	19.78	17.37
2571	25800001	28800000	0.1452	0.7080	20.50	18.09
2571	26100001	29100000	0.1372	0.7205	19.04	16.63
2571	26400001	29400000	0.1339	0.7351	18.21	15.80
2571	26700001	29700000	0.1481	0.7399	20.01	17.60
2571	27000001	30000000	0.1494	0.7582	19.70	17.29
2571	27300001	30300000	0.1551	0.7596	20.43	18.02
2571	27600001	30600000	0.1565	0.7774	20.13	17.72
2571	27900001	30900000	0.1571	0.7616	20.62	18.21
2571	28200001	31200000	0.1498	0.7741	19.34	16.93
2571	28500001	31500000	0.1453	0.7594	19.13	16.72
2571	28800001	31800000	0.1389	0.7334	18.94	16.53
2571	29100001	32100000	0.1481	0.7366	20.11	17.70
2571	29400001	32400000	0.1523	0.7348	20.73	18.32
2571	29700001	32700000	0.1466	0.7367	19.90	17.49
2571	30000001	33000000	0.1502	0.7091	21.18	18.77
2571	30300001	33300000	0.1524	0.7124	21.40	18.99
2571	30600001	33600000	0.1501	0.6935	21.64	19.23
2571	30900001	33900000	0.1547	0.7227	21.41	19.00
2571	31200001	34200000	0.1579	0.7000	22.55	20.14
2571	31500001	34500000	0.1681	0.7181	23.41	21.00
2571	31800001	34800000	0.1843	0.7519	24.51	22.10
2571	32100001	35100000	0.1878	0.7413	25.33	22.92
2571	32400001	35400000	0.1886	0.7161	26.34	23.93
2571	32700001	35700000	0.1842	0.7245	25.42	23.01
2571	33000001	36000000	0.1823	0.7301	24.97	22.56
2571	33300001	36300000	0.1774	0.7236	24.52	22.11
2571	33600001	36600000	0.1958	0.7376	26.55	24.14
2571	33900001	36900000	0.1902	0.7220	26.35	23.94
2571	34200001	37200000	0.1963	0.7377	26.61	24.20
2571	34500001	37500000	0.1993	0.7342	27.14	24.73
2571	34800001	37800000	0.1838	0.7059	26.03	23.62
2571	35100001	38100000	0.1735	0.7089	24.47	22.06
2571	35400001	38400000	0.1774	0.7317	24.25	21.84
2571	35700001	38700000	0.1795	0.7216	24.87	22.46
2571	36000001	39000000	0.1878	0.7258	25.88	23.47
2571	36300001	39300000	0.1894	0.7325	25.86	23.45
2571	36600001	39600000	0.1811	0.7133	25.38	22.97
2571	36900001	39900000	0.1783	0.7022	25.39	22.98
2571	37200001	40200000	0.1771	0.6836	25.91	23.50
2571	37500001	40500000	0.1710	0.6798	25.16	22.75
2571	37800001	40800000	0.1749	0.6878	25.43	23.02
2571	38100001	41100000	0.1752	0.6826	25.66	23.25
2571	38400001	41400000	0.1761	0.6708	26.25	23.84
2571	38700001	41700000	0.1755	0.6723	26.11	23.70
2571	39000001	42000000	0.1795	0.6854	26.19	23.78
2571	39300001	42300000	0.1709	0.6705	25.48	23.07
2571	39600001	42600000	0.1680	0.6732	24.96	22.55
2571	39900001	42900000	0.1785	0.6805	26.23	23.82
2571	40200001	43200000	0.1732	0.6955	24.91	22.50
2571	40500001	43500000	0.1812	0.6849	26.45	24.04
2571	40800001	43800000	0.1860	0.6947	26.77	24.36
2571	41100001	44100000	0.1787	0.6903	25.88	23.47
2571	41400001	44400000	0.1741	0.6929	25.12	22.71
2571	41700001	44700000	0.1799	0.6918	26.00	23.59
2571	42000001	45000000	0.1768	0.6825	25.91	23.50
2571	42300001	45300000	0.1856	0.6916	26.83	24.42
2571	42600001	45600000	0.1885	0.6804	27.70	25.29
2571	42900001	45900000	0.1917	0.6838	28.03	25.62
2571	43200001	46200000	0.1913	0.6830	28.01	25.60
2571	43500001	46500000	0.1840	0.6962	26.44	24.03
2571	43800001	46800000	0.1770	0.6733	26.28	23.87
2571	44100001	47100000	0.1822	0.6731	27.06	24.65
2571	44400001	47400000	0.1837	0.6699	27.42	25.01
2571	44700001	47700000	0.1690	0.6443	26.23	23.82
2571	45000001	48000000	0.1682	0.6336	26.54	24.13
2571	45300001	48300000	0.1592	0.6319	25.19	22.78
2571	45600001	48600000	0.1531	0.6532	23.45	21.04
2571	45900001	48730814	0.1388	0.6590	19.87	17.46
2931	1	3000000	0.2062	0.8067	25.56	23.15
2931	300001	3300000	0.1912	0.8112	23.57	21.16
2931	600001	3600000	0.1925	0.8069	23.86	21.45
2931	900001	3900000	0.1749	0.7934	22.04	19.63
2931	1200001	4200000	0.1883	0.7942	23.70	21.29
2931	1500001	4500000	0.1901	0.7974	23.84	21.43
2931	1800001	4800000	0.1937	0.8022	24.14	21.73
2931	2100001	5100000	0.1911	0.7914	24.14	21.73
2931	2400001	5400000	0.1861	0.7824	23.78	21.37
2931	2700001	5700000	0.1787	0.7948	22.48	20.07
2931	3000001	6000000	0.1727	0.7872	21.94	19.53
2931	3300001	6300000	0.1836	0.7849	23.39	20.98
2931	3600001	6600000	0.1845	0.7861	23.46	21.05
2931	3900001	6900000	0.1880	0.7838	23.99	21.58
2931	4200001	7200000	0.1821	0.7824	23.28	20.87
2931	4500001	7500000	0.1904	0.7715	24.68	22.27
2931	4800001	7800000	0.1842	0.7544	24.42	22.01
2931	5100001	8100000	0.1803	0.7570	23.81	21.40
2931	5400001	8400000	0.1872	0.7492	24.99	22.58
2931	5700001	8700000	0.2099	0.7491	28.02	25.61
2931	6000001	9000000	0.2081	0.7538	27.61	25.20
2931	6300001	9300000	0.1968	0.7491	26.27	23.86
2931	6600001	9600000	0.1958	0.7447	26.29	23.88
2931	6900001	9900000	0.2024	0.7570	26.74	24.33
2931	7200001	10200000	0.1991	0.7579	26.27	23.86
2931	7500001	10500000	0.1805	0.7622	23.68	21.27
2931	7800001	10800000	0.1819	0.7754	23.46	21.05
2931	8100001	11100000	0.1761	0.7689	22.90	20.49
2931	8400001	11400000	0.1823	0.8024	22.72	20.31
2931	8700001	11700000	0.1697	0.8029	21.13	18.72
2931	9000001	12000000	0.1756	0.8052	21.81	19.40
2931	9300001	12300000	0.1760	0.8092	21.75	19.34
2931	9600001	12600000	0.1798	0.8220	21.88	19.47
2931	9900001	12900000	0.1701	0.8228	20.68	18.27
2931	10200001	13200000	0.1751	0.8324	21.03	18.62
2931	10500001	13500000	0.1775	0.8319	21.34	18.93
2931	10800001	13800000	0.1756	0.8348	21.03	18.62
2931	11100001	14100000	0.1816	0.8352	21.74	19.33
2931	11400001	14400000	0.1686	0.8202	20.56	18.15
2931	11700001	14700000	0.1684	0.8170	20.62	18.21
2931	12000001	15000000	0.1572	0.8178	19.23	16.82
2931	12300001	15300000	0.1668	0.8078	20.64	18.23
2931	12600001	15600000	0.1514	0.7991	18.95	16.54
2931	12900001	15900000	0.1512	0.8011	18.87	16.46
2931	13200001	16200000	0.1465	0.7893	18.55	16.14
2931	13500001	16500000	0.1396	0.7790	17.93	15.52
2931	13800001	16800000	0.1463	0.7680	19.05	16.64
2931	14100001	17100000	0.1423	0.7666	18.56	16.15
2931	14400001	17400000	0.1529	0.7737	19.77	17.36
2931	14700001	17700000	0.1504	0.7644	19.68	17.27
2931	15000001	18000000	0.1570	0.7559	20.77	18.36
2931	15300001	18300000	0.1576	0.7653	20.60	18.19
2931	15600001	18600000	0.1822	0.7541	24.16	21.75
2931	15900001	18900000	0.2015	0.7507	26.84	24.43
2931	16200001	19200000	0.2088	0.7461	27.99	25.58
2931	16500001	19500000	0.2226	0.7497	29.70	27.29
2931	16800001	19800000	0.2210	0.7619	29.01	26.60
2931	17100001	20100000	0.2264	0.7624	29.70	27.29
2931	17400001	20400000	0.2193	0.7576	28.95	26.54
2931	17700001	20700000	0.2122	0.7585	27.98	25.57
2931	18000001	21000000	0.2107	0.7559	27.87	25.46
2931	18300001	21300000	0.1921	0.7440	25.82	23.41
2931	18600001	21600000	0.1750	0.7411	23.62	21.21
2931	18900001	21900000	0.1670	0.7448	22.42	20.01
2931	19200001	22200000	0.1473	0.7305	20.16	17.75
2931	19500001	22500000	0.1564	0.7349	21.28	18.87
2931	19800001	22800000	0.1506	0.7271	20.71	18.30
2931	20100001	23100000	0.1587	0.7384	21.49	19.08
2931	20400001	23400000	0.1618	0.7346	22.02	19.61
2931	20700001	23700000	0.1566	0.6995	22.38	19.97
2931	21000001	24000000	0.1570	0.6933	22.64	20.23
2931	21300001	24300000	0.1567	0.6987	22.43	20.02
2931	21600001	24600000	0.1633	0.6958	23.46	21.05
2931	21900001	24900000	0.1583	0.7007	22.59	20.18
2931	22200001	25200000	0.1739	0.7147	24.34	21.93
2931	22500001	25500000	0.1595	0.7067	22.57	20.16
2931	22800001	25800000	0.1690	0.7145	23.65	21.24
2931	23100001	26100000	0.1584	0.7120	22.25	19.84
2931	23400001	26400000	0.1622	0.7065	22.95	20.54
2931	23700001	26700000	0.1771	0.7535	23.51	21.10
2931	24000001	27000000	0.1780	0.7606	23.40	20.99
2931	24300001	27300000	0.1820	0.7485	24.32	21.91
2931	24600001	27600000	0.1767	0.7617	23.19	20.78
2931	24900001	27900000	0.1728	0.7586	22.77	20.36
2931	25200001	28200000	0.1697	0.7601	22.33	19.92
2931	25500001	28500000	0.1817	0.7720	23.54	21.13
2931	25800001	28800000	0.1706	0.7609	22.42	20.01
2931	26100001	29100000	0.1760	0.7512	23.42	21.01
2931	26400001	29400000	0.1670	0.7486	22.31	19.90
2931	26700001	29700000	0.1471	0.7262	20.26	17.85
2931	27000001	30000000	0.1627	0.7264	22.39	19.98
2931	27300001	30300000	0.1541	0.7363	20.93	18.52
2931	27600001	30600000	0.1509	0.7254	20.80	18.39
2931	27900001	30900000	0.1565	0.7230	21.64	19.23
2931	28200001	31200000	0.1623	0.7282	22.30	19.89
2931	28500001	31500000	0.1560	0.7174	21.74	19.33
2931	28800001	31800000	0.1721	0.7150	24.07	21.66
2931	29100001	32100000	0.1702	0.7137	23.85	21.44
2931	29400001	32400000	0.1790	0.7152	25.02	22.61
2931	29700001	32700000	0.1821	0.7177	25.37	22.96
2931	30000001	33000000	0.1648	0.7171	22.98	20.57
2931	30300001	33300000	0.1708	0.7095	24.07	21.66
2931	30600001	33600000	0.1798	0.7150	25.15	22.74
2931	30900001	33900000	0.1620	0.7034	23.03	20.62
2931	31200001	34200000	0.1490	0.6799	21.92	19.51
2931	31500001	34500000	0.1458	0.6869	21.23	18.82
2931	31800001	34800000	0.1334	0.6885	19.38	16.97
2931	32100001	35100000	0.1363	0.6943	19.62	17.21
2931	32400001	35400000	0.1335	0.7045	18.95	16.54
2931	32700001	35700000	0.1397	0.7104	19.66	17.25
2931	33000001	36000000	0.1336	0.6978	19.15	16.74
2931	33300001	36300000	0.1462	0.7008	20.86	18.45
2931	33600001	36600000	0.1406	0.7070	19.88	17.47
2931	33900001	36900000	0.1405	0.7206	19.49	17.08
2931	34200001	37200000	0.1454	0.7380	19.70	17.29
2931	34500001	37500000	0.1475	0.7328	20.12	17.71
2931	34800001	37800000	0.1432	0.7245	19.76	17.35
2931	35100001	38100000	0.1405	0.7344	19.13	16.72
2931	35400001	38400000	0.1344	0.7260	18.51	16.10
2931	35700001	38700000	0.1361	0.7329	18.57	16.16
2931	36000001	39000000	0.1407	0.7518	18.72	16.31
2931	36300001	39300000	0.1383	0.7610	18.18	15.77
2931	36600001	39600000	0.1319	0.7495	17.59	15.18
2931	36900001	39900000	0.1437	0.7515	19.12	16.71
2931	37200001	40200000	0.1532	0.7423	20.64	18.23
2931	37500001	40500000	0.1515	0.7460	20.31	17.90
2931	37800001	40800000	0.1519	0.7678	19.79	17.38
2931	38100001	41100000	0.1552	0.7617	20.37	17.96
2931	38400001	41400000	0.1678	0.7683	21.84	19.43
2931	38700001	41700000	0.1666	0.7635	21.81	19.40
2931	39000001	42000000	0.1587	0.7695	20.63	18.22
2931	39300001	42300000	0.1596	0.7688	20.75	18.34
2931	39600001	42600000	0.1578	0.7622	20.70	18.29
2931	39900001	42900000	0.1648	0.7568	21.78	19.37
2931	40200001	43200000	0.1508	0.7505	20.09	17.68
2931	40500001	43500000	0.1581	0.7588	20.83	18.42
2931	40800001	43800000	0.1616	0.7498	21.56	19.15
2931	41100001	44100000	0.1455	0.7448	19.53	17.12
2931	41400001	44400000	0.1432	0.7361	19.45	17.04
2931	41700001	44700000	0.1506	0.7409	20.32	17.91
2931	42000001	45000000	0.1615	0.7345	21.99	19.58
2931	42300001	45300000	0.1633	0.7322	22.31	19.90
2931	42600001	45600000	0.1665	0.7477	22.27	19.86
2931	42900001	45900000	0.1558	0.7475	20.84	18.43
2931	43200001	46200000	0.1657	0.7626	21.73	19.32
2931	43500001	46500000	0.1592	0.7567	21.04	18.63
2931	43800001	46800000	0.1525	0.7446	20.48	18.07
2931	44100001	47100000	0.1702	0.7491	22.72	20.31
2931	44400001	47400000	0.1701	0.7557	22.51	20.10
2931	44700001	47700000	0.1499	0.7410	20.23	17.82
2931	45000001	48000000	0.1474	0.7364	20.02	17.61
2931	45300001	48300000	0.1435	0.7349	19.53	17.12
2931	45600001	48600000	0.1476	0.7263	20.32	17.91
2931	45900001	48900000	0.1495	0.7138	20.94	18.53
2931	46200001	49200000	0.1420	0.7095	20.02	17.61
2931	46500001	49500000	0.1411	0.6989	20.19	17.78
2931	46800001	49800000	0.1527	0.7172	21.29	18.88
2931	47100001	50100000	0.1460	0.7261	20.11	17.70
2931	47400001	50400000	0.1536	0.7213	21.30	18.89
2931	47700001	50700000	0.1759	0.7350	23.94	21.53
2931	48000001	51000000	0.1820	0.7324	24.86	22.45
2931	48300001	51300000	0.1760	0.7390	23.82	21.41
2931	48600001	51600000	0.1847	0.7394	24.98	22.57
2931	48900001	51900000	0.1854	0.7547	24.56	22.15
2931	49200001	52200000	0.1907	0.7673	24.85	22.44
2931	49500001	52500000	0.1835	0.7774	23.61	21.20
2931	49800001	52800000	0.1786	0.7746	23.06	20.65
2931	50100001	53100000	0.1738	0.7662	22.68	20.27
2931	50400001	53400000	0.1575	0.7684	20.50	18.09
2931	50700001	53700000	0.1513	0.7702	19.64	17.23
2931	51000001	54000000	0.1408	0.7630	18.45	16.04
2931	51300001	54300000	0.1485	0.7595	19.56	17.15
2931	51600001	54600000	0.1420	0.7698	18.44	16.03
2931	51900001	54900000	0.1344	0.7740	17.37	14.96
2931	52200001	55200000	0.1233	0.7760	15.89	13.48
2931	52500001	55500000	0.1335	0.7666	17.41	15.00
2931	52800001	55800000	0.1375	0.7617	18.05	15.64
2931	53100001	56100000	0.1315	0.7501	17.53	15.12
2931	53400001	56400000	0.1327	0.7484	17.73	15.32
2931	53700001	56700000	0.1418	0.7354	19.28	16.87
2931	54000001	57000000	0.1569	0.7419	21.15	18.74
2931	54300001	57300000	0.1551	0.7411	20.93	18.52
2931	54600001	57600000	0.1590	0.7271	21.86	19.45
2931	54900001	57900000	0.1770	0.7313	24.20	21.79
2931	55200001	58200000	0.1964	0.7278	26.99	24.58
2931	55500001	58500000	0.1934	0.7436	26.01	23.60
2931	55800001	58800000	0.1852	0.7463	24.81	22.40
2931	56100001	59100000	0.1924	0.7530	25.55	23.14
2931	56400001	59400000	0.1915	0.7639	25.07	22.66
2931	56700001	59700000	0.1769	0.7650	23.12	20.71
2931	57000001	60000000	0.1679	0.7627	22.02	19.61
2931	57300001	60300000	0.1715	0.7594	22.58	20.17
2931	57600001	60600000	0.1725	0.7733	22.30	19.89
2931	57900001	60900000	0.1717	0.7596	22.60	20.19
2931	58200001	61200000	0.1565	0.7578	20.65	18.24
2931	58500001	61500000	0.1621	0.7360	22.02	19.61
2931	58800001	61800000	0.1734	0.7305	23.74	21.33
2931	59100001	62100000	0.1811	0.7426	24.39	21.98
2931	59400001	62400000	0.1755	0.7240	24.23	21.82
2931	59700001	62700000	0.1944	0.7354	26.43	24.02
2931	60000001	63000000	0.1940	0.7418	26.16	23.75
2931	60300001	63300000	0.1879	0.7360	25.53	23.12
2931	60600001	63600000	0.1816	0.7155	25.39	22.98
2931	60900001	63900000	0.1705	0.7117	23.96	21.55
2931	61200001	64200000	0.1868	0.7091	26.34	23.93
2931	61500001	64500000	0.1824	0.7090	25.73	23.32
2931	61800001	64800000	0.1961	0.7129	27.50	25.09
2931	62100001	65100000	0.1909	0.7045	27.09	24.68
2931	62400001	65400000	0.1986	0.7079	28.06	25.65
2931	62700001	65700000	0.1869	0.6957	26.86	24.45
2931	63000001	66000000	0.1912	0.6904	27.70	25.29
2931	63300001	66300000	0.1875	0.6911	27.14	24.73
2931	63600001	66600000	0.1970	0.7019	28.07	25.66
2931	63900001	66900000	0.1955	0.6770	28.87	26.46
2931	64200001	67200000	0.1883	0.6692	28.13	25.72
2931	64500001	67500000	0.1836	0.6784	27.06	24.65
2931	64800001	67800000	0.1707	0.6941	24.60	22.19
2931	65100001	68100000	0.1765	0.6816	25.90	23.49
2931	65400001	68400000	0.1787	0.6755	26.45	24.04
2931	65700001	68700000	0.1881	0.6888	27.30	24.89
2931	66000001	69000000	0.1824	0.6795	26.84	24.43
2931	66300001	69300000	0.1852	0.6797	27.24	24.83
2931	66600001	69600000	0.1796	0.6892	26.06	23.65
2931	66900001	69900000	0.1833	0.7171	25.56	23.15
2931	67200001	70200000	0.1884	0.7129	26.43	24.02
2931	67500001	70500000	0.2136	0.7234	29.53	27.12
2931	67800001	70800000	0.2032	0.7160	28.38	25.97
2931	68100001	71100000	0.2042	0.7238	28.21	25.80
2931	68400001	71400000	0.2161	0.7425	29.10	26.69
2931	68700001	71700000	0.2037	0.7360	27.67	25.26
2931	69000001	72000000	0.2100	0.7410	28.34	25.93
2931	69300001	72300000	0.2140	0.7507	28.51	26.10
2931	69600001	72600000	0.2132	0.7466	28.56	26.15
2931	69900001	72900000	0.2209	0.7485	29.52	27.11
2931	70200001	73200000	0.2033	0.7556	26.90	24.49
2931	70500001	73500000	0.1767	0.7177	24.62	22.21
2931	70800001	73800000	0.1762	0.6799	25.92	23.51
2931	71100001	74100000	0.1739	0.6870	25.31	22.90
2931	71400001	74400000	0.1633	0.6742	24.23	21.82
2931	71700001	74700000	0.1576	0.6489	24.29	21.88
2931	72000001	75000000	0.1491	0.6553	22.76	20.35
2931	72300001	75300000	0.1450	0.6508	22.28	19.87
2931	72600001	75600000	0.1468	0.6529	22.48	20.07
2931	72900001	75900000	0.1302	0.6435	20.24	17.83
2931	73200001	76200000	0.1393	0.6507	21.41	19.00
2931	73500001	76500000	0.1469	0.6791	21.64	19.23
2931	73800001	76800000	0.1627	0.7139	22.79	20.38
2931	74100001	77100000	0.1610	0.7161	22.48	20.07
2931	74400001	77400000	0.1677	0.7242	23.15	20.74
2931	74700001	77700000	0.1720	0.7350	23.40	20.99
2931	75000001	78000000	0.1764	0.7294	24.19	21.78
2931	75300001	78300000	0.1759	0.7343	23.96	21.55
2931	75600001	78600000	0.1690	0.7401	22.83	20.42
2931	75900001	78900000	0.1750	0.7505	23.32	20.91
2931	76200001	79200000	0.1815	0.7427	24.44	22.03
2931	76500001	79500000	0.1767	0.7423	23.80	21.39
2931	76800001	79800000	0.1585	0.7328	21.62	19.21
2931	77100001	80100000	0.1496	0.7244	20.65	18.24
2931	77400001	80400000	0.1357	0.7119	19.06	16.65
2931	77700001	80700000	0.1479	0.7171	20.62	18.21
2931	78000001	81000000	0.1469	0.7240	20.29	17.88
2931	78300001	81300000	0.1503	0.7100	21.17	18.76
2931	78600001	81600000	0.1557	0.6858	22.70	20.29
2931	78900001	81900000	0.1459	0.6882	21.20	18.79
2931	79200001	82200000	0.1411	0.6754	20.89	18.48
2931	79500001	82500000	0.1507	0.6792	22.19	19.78
2931	79800001	82800000	0.1606	0.6676	24.06	21.65
2931	80100001	83100000	0.1687	0.6587	25.61	23.20
2931	80400001	83400000	0.1853	0.6631	27.94	25.53
2931	80700001	83700000	0.1680	0.6458	26.01	23.60
2931	81000001	84000000	0.1566	0.6465	24.22	21.81
2931	81300001	84300000	0.1598	0.6678	23.93	21.52
2931	81600001	84600000	0.1638	0.6771	24.20	21.79
2931	81900001	84900000	0.1805	0.6823	26.45	24.04
2931	82200001	85200000	0.1709	0.6863	24.91	22.50
2931	82500001	85500000	0.1568	0.6839	22.93	20.52
2931	82800001	85800000	0.1487	0.6855	21.69	19.28
2931	83100001	86100000	0.1414	0.6854	20.62	18.21
2931	83400001	86400000	0.1271	0.6687	19.00	16.59
2931	83700001	86700000	0.1453	0.6923	20.99	18.58
2931	84000001	87000000	0.1652	0.6783	24.36	21.95
2931	84300001	87300000	0.1731	0.6649	26.04	23.63
2931	84600001	87600000	0.1668	0.6639	25.12	22.71
2931	84900001	87900000	0.1584	0.6522	24.28	21.87
2931	85200001	88200000	0.1723	0.6509	26.47	24.06
2931	85500001	88500000	0.1829	0.6506	28.11	25.70
2931	85800001	88800000	0.1884	0.6440	29.25	26.84
2931	86100001	89100000	0.1985	0.6523	30.43	28.02
2931	86400001	89400000	0.2041	0.6690	30.50	28.09
2931	86700001	89700000	0.1885	0.6644	28.37	25.96
2931	87000001	90000000	0.1781	0.6796	26.21	23.80
2931	87300001	90300000	0.1733	0.6670	25.98	23.57
2931	87600001	90600000	0.1772	0.6570	26.96	24.55
2931	87900001	90900000	0.1750	0.6407	27.31	24.90
2931	88200001	91200000	0.1722	0.6465	26.63	24.22
2931	88500001	91500000	0.1701	0.6490	26.21	23.80
2931	88800001	91800000	0.1638	0.6655	24.61	22.20
2931	89100001	92100000	0.1661	0.6633	25.04	22.63
2931	89400001	92400000	0.1583	0.6340	24.96	22.55
2931	89700001	92700000	0.1617	0.6373	25.37	22.96
2931	90000001	93000000	0.1581	0.6171	25.62	23.21
2931	90300001	93300000	0.1507	0.6432	23.43	21.02
2931	90600001	93600000	0.1396	0.6462	21.61	19.20
2931	90900001	93900000	0.1406	0.6523	21.55	19.14
2931	91200001	94200000	0.1417	0.6437	22.01	19.60
2931	91500001	94500000	0.1419	0.6161	23.03	20.62
2931	91800001	94800000	0.1541	0.6168	24.98	22.57
2931	92100001	95100000	0.1452	0.6035	24.07	21.66
2931	92400001	95400000	0.1592	0.6203	25.67	23.26
2931	92700001	95700000	0.1599	0.5974	26.76	24.35
2931	93000001	96000000	0.1578	0.6089	25.92	23.51
2931	93300001	96300000	0.1503	0.5910	25.44	23.03
2931	93600001	96600000	0.1585	0.5829	27.19	24.78
2931	93900001	96900000	0.1732	0.5942	29.15	26.74
2931	94200001	97200000	0.1728	0.6013	28.74	26.33
2931	94500001	97500000	0.1580	0.5915	26.70	24.29
2931	94800001	97800000	0.1531	0.5768	26.54	24.13
2931	95100001	98100000	0.1478	0.5620	26.30	23.89
2931	95400001	98400000	0.1263	0.5255	24.02	21.61
2931	95700001	98700000	0.1313	0.5505	23.85	21.44
2931	96000001	99000000	0.1261	0.5226	24.14	21.73
2931	96300001	99300000	0.1333	0.5085	26.21	23.80
2931	96600001	99600000	0.1283	0.4917	26.10	23.69
2931	96900001	99900000	0.1189	0.4862	24.46	22.05
2931	97200001	100200000	0.1202	0.4970	24.19	21.78
2931	97500001	100500000	0.1332	0.5007	26.61	24.20
2931	97800001	100800000	0.1457	0.4945	29.46	27.05
2931	98100001	101100000	0.1509	0.5232	28.84	26.43
2931	98400001	101400000	0.1673	0.5771	28.98	26.57
2931	98700001	101700000	0.1626	0.5869	27.70	25.29
2931	99000001	102000000	0.1740	0.6280	27.71	25.30
2931	99300001	102153174	0.1720	0.6483	25.24	22.83
3506	1	3000000	0.1620	0.7120	22.76	20.35
3506	300001	3300000	0.1528	0.7120	21.46	19.05
3506	600001	3600000	0.1486	0.7078	21.00	18.59
3506	900001	3900000	0.1549	0.7007	22.10	19.69
3506	1200001	4200000	0.1601	0.7029	22.78	20.37
3506	1500001	4500000	0.1584	0.6831	23.19	20.78
3506	1800001	4800000	0.1653	0.6694	24.70	22.29
3506	2100001	5100000	0.1675	0.6609	25.34	22.93
3506	2400001	5400000	0.1672	0.6625	25.23	22.82
3506	2700001	5700000	0.1556	0.6716	23.16	20.75
3506	3000001	6000000	0.1479	0.6664	22.20	19.79
3506	3300001	6300000	0.1416	0.6361	22.26	19.85
3506	3600001	6600000	0.1488	0.6345	23.45	21.04
3506	3900001	6900000	0.1445	0.6310	22.90	20.49
3506	4200001	7200000	0.1464	0.6307	23.21	20.80
3506	4500001	7500000	0.1398	0.6608	21.16	18.75
3506	4800001	7800000	0.1346	0.6860	19.62	17.21
3506	5100001	8100000	0.1221	0.6644	18.38	15.97
3506	5400001	8400000	0.1141	0.6847	16.66	14.25
3506	5700001	8700000	0.1321	0.7053	18.73	16.32
3506	6000001	9000000	0.1386	0.7053	19.65	17.24
3506	6300001	9300000	0.1387	0.7354	18.87	16.46
3506	6600001	9600000	0.1415	0.7430	19.05	16.64
3506	6900001	9900000	0.1510	0.7467	20.22	17.81
3506	7200001	10200000	0.1429	0.7361	19.42	17.01
3506	7500001	10500000	0.1486	0.7209	20.61	18.20
3506	7800001	10800000	0.1459	0.6839	21.34	18.93
3506	8100001	11100000	0.1682	0.7023	23.95	21.54
3506	8400001	11400000	0.1742	0.6729	25.88	23.47
3506	8700001	11700000	0.1676	0.6349	26.39	23.98
3506	9000001	12000000	0.1617	0.6200	26.09	23.68
3506	9300001	12300000	0.1659	0.5826	28.48	26.07
3506	9600001	12600000	0.1682	0.5701	29.51	27.10
3506	9900001	12900000	0.1655	0.5622	29.43	27.02
3506	10200001	13200000	0.1662	0.5617	29.59	27.18
3506	10500001	13500000	0.1645	0.5487	29.98	27.57
3506	10800001	13800000	0.1590	0.5561	28.59	26.18
3506	11100001	14100000	0.1474	0.5422	27.19	24.78
3506	11400001	14400000	0.1381	0.5390	25.62	23.21
3506	11700001	14700000	0.1362	0.5429	25.08	22.67
3506	12000001	15000000	0.1442	0.5345	26.97	24.56
3506	12300001	15300000	0.1575	0.5468	28.80	26.39
3506	12600001	15600000	0.1577	0.5490	28.72	26.31
3506	12900001	15900000	0.1635	0.5412	30.21	27.80
3506	13200001	16200000	0.1550	0.5346	28.99	26.58
3506	13500001	16500000	0.1549	0.5592	27.69	25.28
3506	13800001	16800000	0.1647	0.5587	29.47	27.06
3506	14100001	16933874	0.1605	0.5445	27.85	25.44
3654	1	3000000	0.1276	0.6958	18.34	15.93
3654	300001	3300000	0.1284	0.6836	18.79	16.38
3654	600001	3600000	0.1456	0.6865	21.22	18.81
3654	900001	3900000	0.1336	0.6797	19.66	17.25
3654	1200001	4200000	0.1374	0.6786	20.25	17.84
3654	1500001	4500000	0.1473	0.6782	21.73	19.32
3654	1800001	4800000	0.1479	0.6876	21.51	19.10
3654	2100001	5100000	0.1523	0.7004	21.74	19.33
3654	2400001	5400000	0.1662	0.7161	23.20	20.79
3654	2700001	5700000	0.1646	0.7213	22.82	20.41
3654	3000001	6000000	0.1599	0.7412	21.58	19.17
3654	3300001	6300000	0.1787	0.7650	23.35	20.94
3654	3600001	6600000	0.1575	0.7698	20.46	18.05
3654	3900001	6900000	0.1708	0.7771	21.98	19.57
3654	4200001	7200000	0.1684	0.7817	21.55	19.14
3654	4500001	7500000	0.1704	0.7927	21.50	19.09
3654	4800001	7800000	0.1573	0.7873	19.97	17.56
3654	5100001	8100000	0.1600	0.7800	20.52	18.11
3654	5400001	8400000	0.1589	0.7849	20.25	17.84
3654	5700001	8700000	0.1555	0.7852	19.80	17.39
3654	6000001	9000000	0.1498	0.7737	19.37	16.96
3654	6300001	9300000	0.1445	0.7674	18.83	16.42
3654	6600001	9600000	0.1518	0.7640	19.87	17.46
3654	6900001	9900000	0.1565	0.7669	20.41	18.00
3654	7200001	10200000	0.1526	0.7666	19.91	17.50
3654	7500001	10500000	0.1446	0.7650	18.91	16.50
3654	7800001	10800000	0.1567	0.7684	20.39	17.98
3654	8100001	11100000	0.1565	0.7669	20.41	18.00
3654	8400001	11400000	0.1454	0.7617	19.09	16.68
3654	8700001	11700000	0.1490	0.7384	20.17	17.76
3654	9000001	12000000	0.1513	0.7478	20.23	17.82
3654	9300001	12300000	0.1451	0.7452	19.47	17.06
3654	9600001	12600000	0.1569	0.7490	20.95	18.54
3654	9900001	12900000	0.1548	0.7479	20.70	18.29
3654	10200001	13200000	0.1465	0.7434	19.71	17.30
3654	10500001	13500000	0.1478	0.7558	19.56	17.15
3654	10800001	13800000	0.1337	0.7495	17.84	15.43
3654	11100001	14100000	0.1310	0.7489	17.49	15.08
[truncated: 4,800 more rows]
