# Supplementary material for: Effect of sequence depth and length in long-read assembly of the maize inbred NC358
Source: Nat Commun. 2020 May 8;11:2288. doi: 10.1038/s41467-020-16037-7 (PMC7211024; doi:10.1038/s41467-020-16037-7)
Supplement: Supplementary file 4 — Source Data [file 41467_2020_16037_MOESM4_ESM.zip › Source Data/Fig. 1F, Suppl. Fig. 8/NC358_21k_60x_pseudomolecules_v1.fasta.mod.out.LAI]

Chr	From	To	Intact	Total	raw_LAI	LAI
whole_genome	1	2135048701	0.1741	0.7634	22.81	20.40
1	1	3000000	0.2011	0.6895	29.16	26.75
1	300001	3300000	0.1897	0.6770	28.02	25.61
1	600001	3600000	0.1751	0.6746	25.96	23.55
1	900001	3900000	0.1597	0.6520	24.50	22.09
1	1200001	4200000	0.1490	0.6300	23.65	21.24
1	1500001	4500000	0.1375	0.6011	22.87	20.46
1	1800001	4800000	0.1419	0.6034	23.51	21.10
1	2100001	5100000	0.1456	0.5985	24.33	21.92
1	2400001	5400000	0.1520	0.5823	26.10	23.69
1	2700001	5700000	0.1516	0.5899	25.70	23.29
1	3000001	6000000	0.1548	0.5806	26.67	24.26
1	3300001	6300000	0.1598	0.5908	27.05	24.64
1	3600001	6600000	0.1707	0.5824	29.32	26.91
1	3900001	6900000	0.1876	0.5839	32.13	29.72
1	4200001	7200000	0.2032	0.5953	34.14	31.73
1	4500001	7500000	0.2027	0.6139	33.02	30.61
1	4800001	7800000	0.2033	0.6120	33.22	30.81
1	5100001	8100000	0.1980	0.6262	31.62	29.21
1	5400001	8400000	0.1923	0.6242	30.80	28.39
1	5700001	8700000	0.1974	0.6341	31.13	28.72
1	6000001	9000000	0.2084	0.6504	32.04	29.63
1	6300001	9300000	0.2096	0.6574	31.88	29.47
1	6600001	9600000	0.2142	0.6593	32.49	30.08
1	6900001	9900000	0.2084	0.6596	31.59	29.18
1	7200001	10200000	0.2115	0.6703	31.55	29.14
1	7500001	10500000	0.2108	0.6549	32.20	29.79
1	7800001	10800000	0.1979	0.6547	30.23	27.82
1	8100001	11100000	0.2047	0.6504	31.48	29.07
1	8400001	11400000	0.2062	0.6677	30.88	28.47
1	8700001	11700000	0.2015	0.6532	30.84	28.43
1	9000001	12000000	0.1854	0.6479	28.62	26.21
1	9300001	12300000	0.1969	0.6455	30.51	28.10
1	9600001	12600000	0.1896	0.6598	28.73	26.32
1	9900001	12900000	0.1779	0.6744	26.38	23.97
1	10200001	13200000	0.1667	0.6702	24.87	22.46
1	10500001	13500000	0.1605	0.6752	23.78	21.37
1	10800001	13800000	0.1698	0.6643	25.56	23.15
1	11100001	14100000	0.1603	0.6694	23.94	21.53
1	11400001	14400000	0.1527	0.6400	23.86	21.45
1	11700001	14700000	0.1447	0.6144	23.55	21.14
1	12000001	15000000	0.1455	0.6155	23.64	21.23
1	12300001	15300000	0.1415	0.6310	22.43	20.02
1	12600001	15600000	0.1485	0.6365	23.34	20.93
1	12900001	15900000	0.1591	0.6172	25.79	23.38
1	13200001	16200000	0.1562	0.6240	25.04	22.63
1	13500001	16500000	0.1528	0.6321	24.17	21.76
1	13800001	16800000	0.1449	0.6413	22.60	20.19
1	14100001	17100000	0.1460	0.6388	22.85	20.44
1	14400001	17400000	0.1604	0.6688	23.98	21.57
1	14700001	17700000	0.1759	0.7077	24.86	22.45
1	15000001	18000000	0.1803	0.7169	25.14	22.73
1	15300001	18300000	0.1863	0.6955	26.79	24.38
1	15600001	18600000	0.1867	0.6914	27.01	24.60
1	15900001	18900000	0.1890	0.7019	26.93	24.52
1	16200001	19200000	0.1940	0.6890	28.16	25.75
1	16500001	19500000	0.1982	0.6742	29.40	26.99
1	16800001	19800000	0.2074	0.6773	30.62	28.21
1	17100001	20100000	0.2101	0.6820	30.81	28.40
1	17400001	20400000	0.2015	0.6787	29.69	27.28
1	17700001	20700000	0.1927	0.6726	28.64	26.23
1	18000001	21000000	0.1897	0.6581	28.82	26.41
1	18300001	21300000	0.1926	0.6697	28.76	26.35
1	18600001	21600000	0.1838	0.6592	27.89	25.48
1	18900001	21900000	0.1740	0.6599	26.36	23.95
1	19200001	22200000	0.1698	0.6776	25.06	22.65
1	19500001	22500000	0.1692	0.6990	24.21	21.80
1	19800001	22800000	0.1752	0.7143	24.53	22.12
1	20100001	23100000	0.1694	0.7188	23.56	21.15
1	20400001	23400000	0.1578	0.7044	22.39	19.98
1	20700001	23700000	0.1611	0.7013	22.97	20.56
1	21000001	24000000	0.1702	0.7172	23.73	21.32
1	21300001	24300000	0.1485	0.7130	20.83	18.42
1	21600001	24600000	0.1576	0.7274	21.66	19.25
1	21900001	24900000	0.1671	0.7233	23.10	20.69
1	22200001	25200000	0.1692	0.7265	23.29	20.88
1	22500001	25500000	0.1663	0.7155	23.25	20.84
1	22800001	25800000	0.1626	0.7038	23.10	20.69
1	23100001	26100000	0.1706	0.7025	24.28	21.87
1	23400001	26400000	0.1857	0.7112	26.12	23.71
1	23700001	26700000	0.1795	0.7044	25.48	23.07
1	24000001	27000000	0.1570	0.6956	22.57	20.16
1	24300001	27300000	0.1609	0.6921	23.25	20.84
1	24600001	27600000	0.1577	0.7072	22.30	19.89
1	24900001	27900000	0.1501	0.7127	21.06	18.65
1	25200001	28200000	0.1526	0.7094	21.51	19.10
1	25500001	28500000	0.1518	0.7085	21.42	19.01
1	25800001	28800000	0.1448	0.7031	20.60	18.19
1	26100001	29100000	0.1373	0.6904	19.89	17.48
1	26400001	29400000	0.1310	0.6894	19.01	16.60
1	26700001	29700000	0.1449	0.7114	20.37	17.96
1	27000001	30000000	0.1526	0.7033	21.70	19.29
1	27300001	30300000	0.1558	0.7094	21.96	19.55
1	27600001	30600000	0.1577	0.6854	23.01	20.60
1	27900001	30900000	0.1516	0.6852	22.12	19.71
1	28200001	31200000	0.1613	0.6654	24.25	21.84
1	28500001	31500000	0.1627	0.6679	24.35	21.94
1	28800001	31800000	0.1623	0.6745	24.07	21.66
1	29100001	32100000	0.1776	0.6877	25.83	23.42
1	29400001	32400000	0.1833	0.7057	25.97	23.56
1	29700001	32700000	0.1722	0.6979	24.67	22.26
1	30000001	33000000	0.1772	0.7118	24.90	22.49
1	30300001	33300000	0.1805	0.7214	25.03	22.62
1	30600001	33600000	0.1744	0.7227	24.14	21.73
1	30900001	33900000	0.1758	0.7285	24.13	21.72
1	31200001	34200000	0.1597	0.7441	21.46	19.05
1	31500001	34500000	0.1530	0.7394	20.69	18.28
1	31800001	34800000	0.1539	0.7436	20.70	18.29
1	32100001	35100000	0.1361	0.7308	18.63	16.22
1	32400001	35400000	0.1299	0.7243	17.93	15.52
1	32700001	35700000	0.1382	0.7216	19.15	16.74
1	33000001	36000000	0.1337	0.7153	18.70	16.29
1	33300001	36300000	0.1273	0.7076	17.99	15.58
1	33600001	36600000	0.1246	0.7110	17.52	15.11
1	33900001	36900000	0.1407	0.7190	19.57	17.16
1	34200001	37200000	0.1452	0.7074	20.52	18.11
1	34500001	37500000	0.1535	0.7039	21.81	19.40
1	34800001	37800000	0.1539	0.7012	21.94	19.53
1	35100001	38100000	0.1571	0.7161	21.95	19.54
1	35400001	38400000	0.1561	0.7045	22.15	19.74
1	35700001	38700000	0.1558	0.7159	21.76	19.35
1	36000001	39000000	0.1602	0.7150	22.40	19.99
1	36300001	39300000	0.1612	0.7202	22.38	19.97
1	36600001	39600000	0.1707	0.7181	23.77	21.36
1	36900001	39900000	0.1743	0.7095	24.56	22.15
1	37200001	40200000	0.1762	0.7127	24.73	22.32
1	37500001	40500000	0.1751	0.7285	24.04	21.63
1	37800001	40800000	0.1737	0.7281	23.85	21.44
1	38100001	41100000	0.1676	0.7071	23.71	21.30
1	38400001	41400000	0.1636	0.7089	23.08	20.67
1	38700001	41700000	0.1572	0.7025	22.38	19.97
1	39000001	42000000	0.1490	0.7035	21.18	18.77
1	39300001	42300000	0.1537	0.6990	21.98	19.57
1	39600001	42600000	0.1495	0.7008	21.34	18.93
1	39900001	42900000	0.1260	0.7025	17.93	15.52
1	40200001	43200000	0.1242	0.7131	17.42	15.01
1	40500001	43500000	0.1365	0.7115	19.19	16.78
1	40800001	43800000	0.1297	0.7054	18.38	15.97
1	41100001	44100000	0.1405	0.7249	19.39	16.98
1	41400001	44400000	0.1441	0.7345	19.62	17.21
1	41700001	44700000	0.1546	0.7329	21.10	18.69
1	42000001	45000000	0.1561	0.7375	21.17	18.76
1	42300001	45300000	0.1609	0.7417	21.69	19.28
1	42600001	45600000	0.1563	0.7501	20.84	18.43
1	42900001	45900000	0.1631	0.7417	21.99	19.58
1	43200001	46200000	0.1583	0.7413	21.35	18.94
1	43500001	46500000	0.1469	0.7251	20.26	17.85
1	43800001	46800000	0.1547	0.7310	21.16	18.75
1	44100001	47100000	0.1546	0.7123	21.71	19.30
1	44400001	47400000	0.1632	0.7155	22.82	20.41
1	44700001	47700000	0.1525	0.7140	21.36	18.95
1	45000001	48000000	0.1628	0.7207	22.58	20.17
1	45300001	48300000	0.1487	0.7174	20.73	18.32
1	45600001	48600000	0.1529	0.7207	21.21	18.80
1	45900001	48900000	0.1525	0.7336	20.79	18.38
1	46200001	49200000	0.1605	0.7314	21.94	19.53
1	46500001	49500000	0.1628	0.7513	21.67	19.26
1	46800001	49800000	0.1626	0.7498	21.69	19.28
1	47100001	50100000	0.1665	0.7538	22.09	19.68
1	47400001	50400000	0.1604	0.7360	21.79	19.38
1	47700001	50700000	0.1663	0.7212	23.06	20.65
1	48000001	51000000	0.1604	0.7083	22.65	20.24
1	48300001	51300000	0.1510	0.7004	21.56	19.15
1	48600001	51600000	0.1534	0.6940	22.10	19.69
1	48900001	51900000	0.1617	0.6971	23.20	20.79
1	49200001	52200000	0.1680	0.7004	23.99	21.58
1	49500001	52500000	0.1704	0.6959	24.49	22.08
1	49800001	52800000	0.1819	0.7128	25.52	23.11
1	50100001	53100000	0.1774	0.7129	24.88	22.47
1	50400001	53400000	0.1805	0.7263	24.85	22.44
1	50700001	53700000	0.1734	0.7339	23.63	21.22
1	51000001	54000000	0.1711	0.7396	23.14	20.73
1	51300001	54300000	0.1814	0.7575	23.95	21.54
1	51600001	54600000	0.1769	0.7455	23.73	21.32
1	51900001	54900000	0.1826	0.7248	25.19	22.78
1	52200001	55200000	0.1655	0.7273	22.76	20.35
1	52500001	55500000	0.1473	0.7310	20.15	17.74
1	52800001	55800000	0.1359	0.7119	19.08	16.67
1	53100001	56100000	0.1380	0.7316	18.86	16.45
1	53400001	56400000	0.1288	0.7290	17.67	15.26
1	53700001	56700000	0.1474	0.7373	19.99	17.58
1	54000001	57000000	0.1570	0.7371	21.31	18.90
1	54300001	57300000	0.1730	0.7391	23.41	21.00
1	54600001	57600000	0.1799	0.7581	23.73	21.32
1	54900001	57900000	0.1782	0.7744	23.01	20.60
1	55200001	58200000	0.1998	0.7622	26.21	23.80
1	55500001	58500000	0.2072	0.7526	27.54	25.13
1	55800001	58800000	0.1988	0.7485	26.56	24.15
1	56100001	59100000	0.1851	0.7400	25.02	22.61
1	56400001	59400000	0.1942	0.7463	26.03	23.62
1	56700001	59700000	0.1890	0.7542	25.06	22.65
1	57000001	60000000	0.1832	0.7590	24.14	21.73
1	57300001	60300000	0.1761	0.7468	23.58	21.17
1	57600001	60600000	0.1793	0.7568	23.69	21.28
1	57900001	60900000	0.1663	0.7323	22.70	20.29
1	58200001	61200000	0.1571	0.7362	21.34	18.93
1	58500001	61500000	0.1574	0.7300	21.56	19.15
1	58800001	61800000	0.1620	0.7397	21.91	19.50
1	59100001	62100000	0.1892	0.7320	25.85	23.44
1	59400001	62400000	0.1976	0.7249	27.26	24.85
1	59700001	62700000	0.1917	0.7209	26.59	24.18
1	60000001	63000000	0.1893	0.7134	26.54	24.13
1	60300001	63300000	0.1798	0.7178	25.05	22.64
1	60600001	63600000	0.1684	0.6973	24.16	21.75
1	60900001	63900000	0.1726	0.7196	23.98	21.57
1	61200001	64200000	0.1793	0.7070	25.36	22.95
1	61500001	64500000	0.1896	0.7095	26.73	24.32
1	61800001	64800000	0.1873	0.6969	26.87	24.46
1	62100001	65100000	0.1747	0.6979	25.03	22.62
1	62400001	65400000	0.1709	0.7089	24.11	21.70
1	62700001	65700000	0.1713	0.6915	24.78	22.37
1	63000001	66000000	0.1784	0.6956	25.64	23.23
1	63300001	66300000	0.1793	0.6927	25.88	23.47
1	63600001	66600000	0.1944	0.6864	28.32	25.91
1	63900001	66900000	0.1899	0.6802	27.92	25.51
1	64200001	67200000	0.1803	0.6931	26.01	23.60
1	64500001	67500000	0.1745	0.6906	25.26	22.85
1	64800001	67800000	0.1774	0.7056	25.14	22.73
1	65100001	68100000	0.1720	0.7189	23.92	21.51
1	65400001	68400000	0.1629	0.7083	23.00	20.59
1	65700001	68700000	0.1568	0.7166	21.88	19.47
1	66000001	69000000	0.1533	0.7080	21.65	19.24
1	66300001	69300000	0.1614	0.7122	22.66	20.25
1	66600001	69600000	0.1513	0.7366	20.54	18.13
1	66900001	69900000	0.1470	0.7346	20.01	17.60
1	67200001	70200000	0.1512	0.7507	20.14	17.73
1	67500001	70500000	0.1462	0.7506	19.48	17.07
1	67800001	70800000	0.1510	0.7511	20.11	17.70
1	68100001	71100000	0.1576	0.7435	21.19	18.78
1	68400001	71400000	0.1484	0.7366	20.14	17.73
1	68700001	71700000	0.1486	0.7346	20.23	17.82
1	69000001	72000000	0.1568	0.7483	20.96	18.55
1	69300001	72300000	0.1583	0.7465	21.21	18.80
1	69600001	72600000	0.1626	0.7369	22.06	19.65
1	69900001	72900000	0.1714	0.7475	22.94	20.53
1	70200001	73200000	0.1612	0.7354	21.92	19.51
1	70500001	73500000	0.1541	0.7350	20.96	18.55
1	70800001	73800000	0.1475	0.7365	20.03	17.62
1	71100001	74100000	0.1475	0.7400	19.94	17.53
1	71400001	74400000	0.1624	0.7470	21.74	19.33
1	71700001	74700000	0.1594	0.7513	21.22	18.81
1	72000001	75000000	0.1530	0.7472	20.47	18.06
1	72300001	75300000	0.1458	0.7519	19.39	16.98
1	72600001	75600000	0.1428	0.7624	18.73	16.32
1	72900001	75900000	0.1639	0.7523	21.79	19.38
1	73200001	76200000	0.1667	0.7543	22.11	19.70
1	73500001	76500000	0.1848	0.7604	24.30	21.89
1	73800001	76800000	0.1867	0.7495	24.91	22.50
1	74100001	77100000	0.1847	0.7252	25.47	23.06
1	74400001	77400000	0.1908	0.7448	25.62	23.21
1	74700001	77700000	0.2083	0.7438	28.00	25.59
1	75000001	78000000	0.1970	0.7403	26.61	24.20
1	75300001	78300000	0.1958	0.7401	26.45	24.04
1	75600001	78600000	0.1994	0.7269	27.43	25.02
1	75900001	78900000	0.1745	0.7318	23.84	21.43
1	76200001	79200000	0.1841	0.7341	25.07	22.66
1	76500001	79500000	0.1902	0.7323	25.97	23.56
1	76800001	79800000	0.1977	0.7395	26.74	24.33
1	77100001	80100000	0.1947	0.7641	25.48	23.07
1	77400001	80400000	0.1808	0.7436	24.31	21.90
1	77700001	80700000	0.1746	0.7540	23.16	20.75
1	78000001	81000000	0.1797	0.7553	23.79	21.38
1	78300001	81300000	0.1918	0.7607	25.21	22.80
1	78600001	81600000	0.1825	0.7462	24.46	22.05
1	78900001	81900000	0.1861	0.7411	25.12	22.71
1	79200001	82200000	0.1765	0.7310	24.15	21.74
1	79500001	82500000	0.1646	0.7470	22.03	19.62
1	79800001	82800000	0.1504	0.7408	20.30	17.89
1	80100001	83100000	0.1554	0.7477	20.79	18.38
1	80400001	83400000	0.1505	0.7542	19.96	17.55
1	80700001	83700000	0.1553	0.7463	20.81	18.40
1	81000001	84000000	0.1550	0.7552	20.53	18.12
1	81300001	84300000	0.1413	0.7388	19.12	16.71
1	81600001	84600000	0.1481	0.7607	19.47	17.06
1	81900001	84900000	0.1541	0.7694	20.02	17.61
1	82200001	85200000	0.1541	0.7762	19.86	17.45
1	82500001	85500000	0.1516	0.7613	19.92	17.51
1	82800001	85800000	0.1680	0.7639	21.99	19.58
1	83100001	86100000	0.1601	0.7477	21.42	19.01
1	83400001	86400000	0.1588	0.7479	21.23	18.82
1	83700001	86700000	0.1383	0.7402	18.68	16.27
1	84000001	87000000	0.1541	0.7451	20.68	18.27
1	84300001	87300000	0.1590	0.7554	21.04	18.63
1	84600001	87600000	0.1510	0.7437	20.31	17.90
1	84900001	87900000	0.1519	0.7531	20.16	17.75
1	85200001	88200000	0.1569	0.7543	20.80	18.39
1	85500001	88500000	0.1584	0.7548	20.98	18.57
1	85800001	88800000	0.1377	0.7585	18.16	15.75
1	86100001	89100000	0.1371	0.7610	18.02	15.61
1	86400001	89400000	0.1420	0.7553	18.81	16.40
1	86700001	89700000	0.1531	0.7600	20.14	17.73
1	87000001	90000000	0.1304	0.7554	17.26	14.85
1	87300001	90300000	0.1209	0.7654	15.80	13.39
1	87600001	90600000	0.1260	0.7689	16.38	13.97
1	87900001	90900000	0.1219	0.7591	16.06	13.65
1	88200001	91200000	0.1239	0.7594	16.31	13.90
1	88500001	91500000	0.1306	0.7743	16.87	14.46
1	88800001	91800000	0.1534	0.7733	19.84	17.43
1	89100001	92100000	0.1593	0.7846	20.30	17.89
1	89400001	92400000	0.1621	0.7884	20.56	18.15
1	89700001	92700000	0.1649	0.7959	20.72	18.31
1	90000001	93000000	0.1791	0.7861	22.78	20.37
1	90300001	93300000	0.1864	0.7642	24.39	21.98
1	90600001	93600000	0.1836	0.7776	23.61	21.20
1	90900001	93900000	0.1963	0.7794	25.19	22.78
1	91200001	94200000	0.1933	0.7806	24.76	22.35
1	91500001	94500000	0.1922	0.7770	24.74	22.33
1	91800001	94800000	0.1775	0.7807	22.73	20.32
1	92100001	95100000	0.1861	0.7685	24.21	21.80
1	92400001	95400000	0.1902	0.7773	24.47	22.06
1	92700001	95700000	0.1854	0.7750	23.92	21.51
1	93000001	96000000	0.1880	0.7846	23.97	21.56
1	93300001	96300000	0.1879	0.7970	23.57	21.16
1	93600001	96600000	0.2002	0.7919	25.29	22.88
1	93900001	96900000	0.1851	0.7903	23.42	21.01
1	94200001	97200000	0.1833	0.7715	23.76	21.35
1	94500001	97500000	0.1718	0.7678	22.37	19.96
1	94800001	97800000	0.1786	0.7704	23.18	20.77
1	95100001	98100000	0.1861	0.7819	23.80	21.39
1	95400001	98400000	0.1870	0.7801	23.97	21.56
1	95700001	98700000	0.1806	0.7630	23.67	21.26
1	96000001	99000000	0.1623	0.7420	21.88	19.47
1	96300001	99300000	0.1651	0.7400	22.31	19.90
1	96600001	99600000	0.1613	0.7377	21.87	19.46
1	96900001	99900000	0.1694	0.7411	22.85	20.44
1	97200001	100200000	0.1697	0.7619	22.27	19.86
1	97500001	100500000	0.1849	0.7672	24.10	21.69
1	97800001	100800000	0.1808	0.7679	23.54	21.13
1	98100001	101100000	0.1749	0.7657	22.84	20.43
1	98400001	101400000	0.1734	0.7625	22.74	20.33
1	98700001	101700000	0.1801	0.7873	22.88	20.47
1	99000001	102000000	0.1886	0.8097	23.29	20.88
1	99300001	102300000	0.1908	0.8193	23.29	20.88
1	99600001	102600000	0.1837	0.8219	22.35	19.94
1	99900001	102900000	0.1861	0.8219	22.64	20.23
1	100200001	103200000	0.1815	0.8225	22.06	19.65
1	100500001	103500000	0.1725	0.8305	20.77	18.36
1	100800001	103800000	0.1774	0.8322	21.32	18.91
1	101100001	104100000	0.1622	0.8273	19.61	17.20
1	101400001	104400000	0.1526	0.8386	18.20	15.79
1	101700001	104700000	0.1628	0.8438	19.29	16.88
1	102000001	105000000	0.1752	0.8508	20.59	18.18
1	102300001	105300000	0.1754	0.8492	20.65	18.24
1	102600001	105600000	0.1859	0.8458	21.98	19.57
1	102900001	105900000	0.1786	0.8506	21.00	18.59
1	103200001	106200000	0.1845	0.8484	21.75	19.34
1	103500001	106500000	0.1974	0.8404	23.49	21.08
1	103800001	106800000	0.2084	0.8411	24.78	22.37
1	104100001	107100000	0.2010	0.8563	23.48	21.07
1	104400001	107400000	0.2116	0.8505	24.88	22.47
1	104700001	107700000	0.2056	0.8414	24.43	22.02
1	105000001	108000000	0.1906	0.8380	22.74	20.33
1	105300001	108300000	0.1904	0.8350	22.81	20.40
1	105600001	108600000	0.1824	0.8355	21.84	19.43
1	105900001	108900000	0.1833	0.8263	22.18	19.77
1	106200001	109200000	0.1723	0.8295	20.78	18.37
1	106500001	109500000	0.1678	0.8285	20.25	17.84
1	106800001	109800000	0.1561	0.8233	18.97	16.56
1	107100001	110100000	0.1694	0.8166	20.75	18.34
1	107400001	110400000	0.1715	0.8128	21.10	18.69
1	107700001	110700000	0.1820	0.8127	22.39	19.98
1	108000001	111000000	0.1868	0.7973	23.44	21.03
1	108300001	111300000	0.1827	0.7942	23.00	20.59
1	108600001	111600000	0.1845	0.7901	23.35	20.94
1	108900001	111900000	0.1835	0.7986	22.98	20.57
1	109200001	112200000	0.1912	0.7997	23.91	21.50
1	109500001	112500000	0.1891	0.7963	23.75	21.34
1	109800001	112800000	0.1788	0.8021	22.29	19.88
1	110100001	113100000	0.1791	0.7987	22.43	20.02
1	110400001	113400000	0.1725	0.7912	21.80	19.39
1	110700001	113700000	0.1522	0.7920	19.22	16.81
1	111000001	114000000	0.1527	0.7990	19.10	16.69
1	111300001	114300000	0.1538	0.8006	19.22	16.81
1	111600001	114600000	0.1477	0.8134	18.16	15.75
1	111900001	114900000	0.1454	0.8145	17.86	15.45
1	112200001	115200000	0.1579	0.8136	19.41	17.00
1	112500001	115500000	0.1485	0.8199	18.12	15.71
1	112800001	115800000	0.1543	0.8248	18.71	16.30
1	113100001	116100000	0.1491	0.8138	18.33	15.92
1	113400001	116400000	0.1572	0.8279	18.99	16.58
1	113700001	116700000	0.1641	0.8216	19.98	17.57
1	114000001	117000000	0.1603	0.8326	19.25	16.84
1	114300001	117300000	0.1582	0.8440	18.74	16.33
1	114600001	117600000	0.1572	0.8243	19.07	16.66
1	114900001	117900000	0.1599	0.8035	19.90	17.49
1	115200001	118200000	0.1567	0.7979	19.64	17.23
1	115500001	118500000	0.1693	0.8048	21.04	18.63
1	115800001	118800000	0.1863	0.7976	23.35	20.94
1	116100001	119100000	0.1874	0.8081	23.19	20.78
1	116400001	119400000	0.1727	0.7996	21.59	19.18
1	116700001	119700000	0.1657	0.8115	20.42	18.01
1	117000001	120000000	0.1892	0.8030	23.57	21.16
1	117300001	120300000	0.1870	0.7893	23.69	21.28
1	117600001	120600000	0.1874	0.7971	23.51	21.10
1	117900001	120900000	0.1876	0.8136	23.06	20.65
1	118200001	121200000	0.1762	0.8190	21.51	19.10
1	118500001	121500000	0.1615	0.8140	19.84	17.43
1	118800001	121800000	0.1517	0.8193	18.51	16.10
1	119100001	122100000	0.1513	0.8299	18.23	15.82
1	119400001	122400000	0.1588	0.8124	19.55	17.14
1	119700001	122700000	0.1694	0.8139	20.82	18.41
1	120000001	123000000	0.1573	0.8174	19.25	16.84
1	120300001	123300000	0.1572	0.8194	19.18	16.77
1	120600001	123600000	0.1682	0.8204	20.50	18.09
1	120900001	123900000	0.1645	0.8263	19.90	17.49
1	121200001	124200000	0.1667	0.8332	20.00	17.59
1	121500001	124500000	0.1671	0.8294	20.14	17.73
1	121800001	124800000	0.1589	0.8288	19.17	16.76
1	122100001	125100000	0.1607	0.8179	19.65	17.24
1	122400001	125400000	0.1631	0.8402	19.41	17.00
1	122700001	125700000	0.1639	0.8380	19.56	17.15
1	123000001	126000000	0.1611	0.8355	19.28	16.87
1	123300001	126300000	0.1625	0.8422	19.30	16.89
1	123600001	126600000	0.1638	0.8505	19.26	16.85
1	123900001	126900000	0.1733	0.8541	20.29	17.88
1	124200001	127200000	0.1733	0.8454	20.50	18.09
1	124500001	127500000	0.1846	0.8460	21.82	19.41
1	124800001	127800000	0.1814	0.8271	21.93	19.52
1	125100001	128100000	0.1736	0.8396	20.68	18.27
1	125400001	128400000	0.1614	0.8413	19.19	16.78
1	125700001	128700000	0.1536	0.8424	18.24	15.83
1	126000001	129000000	0.1448	0.8435	17.17	14.76
1	126300001	129300000	0.1577	0.8517	18.51	16.10
1	126600001	129600000	0.1535	0.8536	17.99	15.58
1	126900001	129900000	0.1451	0.8459	17.15	14.74
1	127200001	130200000	0.1502	0.8579	17.51	15.10
1	127500001	130500000	0.1364	0.8638	15.79	13.38
1	127800001	130800000	0.1533	0.8792	17.43	15.02
1	128100001	131100000	0.1645	0.8668	18.98	16.57
1	128400001	131400000	0.1816	0.8614	21.08	18.67
1	128700001	131700000	0.1786	0.8451	21.13	18.72
1	129000001	132000000	0.1831	0.8576	21.35	18.94
1	129300001	132300000	0.1727	0.8542	20.22	17.81
1	129600001	132600000	0.1733	0.8587	20.18	17.77
1	129900001	132900000	0.1778	0.8696	20.44	18.03
1	130200001	133200000	0.1707	0.8657	19.72	17.31
1	130500001	133500000	0.1811	0.8650	20.94	18.53
1	130800001	133800000	0.1729	0.8656	19.98	17.57
1	131100001	134100000	0.1669	0.8688	19.21	16.80
1	131400001	134400000	0.1534	0.8788	17.46	15.05
1	131700001	134700000	0.1723	0.9031	19.08	16.67
1	132000001	135000000	0.1751	0.8989	19.48	17.07
1	132300001	135300000	0.1915	0.8914	21.49	19.08
1	132600001	135600000	0.2076	0.8978	23.12	20.71
1	132900001	135900000	0.2142	0.9036	23.70	21.29
1	133200001	136200000	0.2233	0.9126	24.46	22.05
1	133500001	136500000	0.2293	0.9217	24.88	22.47
1	133800001	136800000	0.2154	0.9296	23.17	20.76
1	134100001	137100000	0.2230	0.9382	23.77	21.36
1	134400001	137400000	0.2334	0.9417	24.78	22.37
1	134700001	137700000	0.2138	0.9384	22.78	20.37
1	135000001	138000000	0.2131	0.9373	22.74	20.33
1	135300001	138300000	0.2079	0.9499	21.89	19.48
1	135600001	138600000	0.1858	0.9353	19.87	17.46
1	135900001	138900000	0.1784	0.9130	19.54	17.13
1	136200001	139200000	0.1774	0.9068	19.57	17.16
1	136500001	139500000	0.1653	0.8800	18.79	16.38
1	136800001	139800000	0.1751	0.8783	19.93	17.52
1	137100001	140100000	0.1681	0.8672	19.39	16.98
1	137400001	140400000	0.1739	0.8616	20.18	17.77
1	137700001	140700000	0.1806	0.8573	21.07	18.66
1	138000001	141000000	0.1783	0.8501	20.97	18.56
1	138300001	141300000	0.1641	0.8396	19.54	17.13
1	138600001	141600000	0.1647	0.8284	19.88	17.47
1	138900001	141900000	0.1679	0.8380	20.03	17.62
1	139200001	142200000	0.1669	0.8290	20.13	17.72
1	139500001	142500000	0.1613	0.8417	19.16	16.75
1	139800001	142800000	0.1676	0.8340	20.10	17.69
1	140100001	143100000	0.1591	0.8444	18.84	16.43
1	140400001	143400000	0.1486	0.8362	17.77	15.36
1	140700001	143700000	0.1541	0.8248	18.68	16.27
1	141000001	144000000	0.1496	0.8369	17.87	15.46
1	141300001	144300000	0.1500	0.8386	17.89	15.48
1	141600001	144600000	0.1622	0.8512	19.06	16.65
1	141900001	144900000	0.1477	0.8536	17.30	14.89
1	142200001	145200000	0.1495	0.8540	17.51	15.10
1	142500001	145500000	0.1555	0.8616	18.05	15.64
1	142800001	145800000	0.1479	0.8599	17.20	14.79
1	143100001	146100000	0.1668	0.8474	19.69	17.28
1	143400001	146400000	0.1743	0.8503	20.50	18.09
1	143700001	146700000	0.1687	0.8582	19.66	17.25
1	144000001	147000000	0.1808	0.8507	21.25	18.84
1	144300001	147300000	0.1779	0.8544	20.82	18.41
1	144600001	147600000	0.1678	0.8442	19.88	17.47
1	144900001	147900000	0.1722	0.8355	20.61	18.20
1	145200001	148200000	0.1603	0.8394	19.10	16.69
1	145500001	148500000	0.1673	0.8350	20.04	17.63
1	145800001	148800000	0.1601	0.8225	19.47	17.06
1	146100001	149100000	0.1470	0.8306	17.69	15.28
1	146400001	149400000	0.1375	0.8299	16.56	14.15
1	146700001	149700000	0.1445	0.8201	17.62	15.21
1	147000001	150000000	0.1354	0.8043	16.84	14.43
1	147300001	150300000	0.1425	0.7952	17.93	15.52
1	147600001	150600000	0.1294	0.7917	16.34	13.93
1	147900001	150900000	0.1194	0.7876	15.16	12.75
1	148200001	151200000	0.1291	0.7836	16.48	14.07
1	148500001	151500000	0.1196	0.7802	15.33	12.92
1	148800001	151800000	0.1372	0.7983	17.18	14.77
1	149100001	152100000	0.1507	0.7885	19.11	16.70
1	149400001	152400000	0.1480	0.7815	18.94	16.53
1	149700001	152700000	0.1382	0.7875	17.55	15.14
1	150000001	153000000	0.1466	0.7984	18.37	15.96
1	150300001	153300000	0.1616	0.8098	19.96	17.55
1	150600001	153600000	0.1751	0.8243	21.25	18.84
1	150900001	153900000	0.1867	0.8292	22.52	20.11
1	151200001	154200000	0.1791	0.8336	21.49	19.08
1	151500001	154500000	0.1996	0.8254	24.18	21.77
1	151800001	154800000	0.2010	0.8240	24.40	21.99
1	152100001	155100000	0.1873	0.8253	22.70	20.29
1	152400001	155400000	0.1973	0.8250	23.91	21.50
1	152700001	155700000	0.1968	0.8306	23.70	21.29
1	153000001	156000000	0.1950	0.8234	23.68	21.27
1	153300001	156300000	0.1691	0.8065	20.97	18.56
1	153600001	156600000	0.1646	0.7961	20.67	18.26
1	153900001	156900000	0.1584	0.8001	19.80	17.39
1	154200001	157200000	0.1600	0.7925	20.19	17.78
1	154500001	157500000	0.1447	0.7911	18.29	15.88
1	154800001	157800000	0.1356	0.7935	17.09	14.68
1	155100001	158100000	0.1402	0.8039	17.43	15.02
1	155400001	158400000	0.1288	0.7980	16.14	13.73
1	155700001	158700000	0.1358	0.7888	17.22	14.81
1	156000001	159000000	0.1201	0.7943	15.12	12.71
1	156300001	159300000	0.1353	0.7958	17.00	14.59
1	156600001	159600000	0.1366	0.7989	17.10	14.69
1	156900001	159900000	0.1458	0.7933	18.37	15.96
1	157200001	160200000	0.1533	0.7962	19.26	16.85
1	157500001	160500000	0.1635	0.8038	20.34	17.93
1	157800001	160800000	0.1595	0.7996	19.95	17.54
1	158100001	161100000	0.1600	0.7880	20.31	17.90
1	158400001	161400000	0.1667	0.7884	21.15	18.74
1	158700001	161700000	0.1654	0.7812	21.17	18.76
1	159000001	162000000	0.1767	0.7799	22.66	20.25
1	159300001	162300000	0.1820	0.7733	23.53	21.12
1	159600001	162600000	0.1859	0.7715	24.10	21.69
1	159900001	162900000	0.1791	0.7727	23.18	20.77
1	160200001	163200000	0.1810	0.7673	23.60	21.19
1	160500001	163500000	0.1793	0.7597	23.61	21.20
1	160800001	163800000	0.1868	0.7613	24.53	22.12
1	161100001	164100000	0.1790	0.7523	23.80	21.39
1	161400001	164400000	0.1867	0.7609	24.53	22.12
1	161700001	164700000	0.1921	0.7515	25.57	23.16
1	162000001	165000000	0.2087	0.7543	27.67	25.26
1	162300001	165300000	0.2033	0.7622	26.67	24.26
1	162600001	165600000	0.2123	0.7630	27.82	25.41
1	162900001	165900000	0.2184	0.7635	28.60	26.19
1	163200001	166200000	0.2075	0.7674	27.04	24.63
1	163500001	166500000	0.1996	0.7764	25.70	23.29
1	163800001	166800000	0.2091	0.7694	27.18	24.77
1	164100001	167100000	0.2133	0.7733	27.58	25.17
1	164400001	167400000	0.2095	0.7836	26.73	24.32
1	164700001	167700000	0.2155	0.8030	26.84	24.43
1	165000001	168000000	0.1927	0.8023	24.01	21.60
1	165300001	168300000	0.1837	0.8037	22.86	20.45
1	165600001	168600000	0.1774	0.7929	22.37	19.96
1	165900001	168900000	0.1840	0.7896	23.31	20.90
1	166200001	169200000	0.1832	0.7931	23.09	20.68
1	166500001	169500000	0.1818	0.7901	23.01	20.60
1	166800001	169800000	0.1687	0.7966	21.18	18.77
1	167100001	170100000	0.1757	0.7984	22.01	19.60
1	167400001	170400000	0.1720	0.7910	21.74	19.33
1	167700001	170700000	0.1546	0.7960	19.42	17.01
1	168000001	171000000	0.1629	0.7847	20.76	18.35
1	168300001	171300000	0.1720	0.7827	21.97	19.56
1	168600001	171600000	0.1782	0.8039	22.17	19.76
1	168900001	171900000	0.1801	0.8026	22.44	20.03
1	169200001	172200000	0.1912	0.8031	23.80	21.39
1	169500001	172500000	0.1842	0.8068	22.83	20.42
1	169800001	172800000	0.1905	0.8059	23.63	21.22
1	170100001	173100000	0.1871	0.8071	23.18	20.77
1	170400001	173400000	0.1898	0.7948	23.88	21.47
1	170700001	173700000	0.2063	0.7792	26.48	24.07
1	171000001	174000000	0.2071	0.7934	26.11	23.70
1	171300001	174300000	0.2000	0.7925	25.23	22.82
1	171600001	174600000	0.1888	0.7849	24.06	21.65
1	171900001	174900000	0.1756	0.7785	22.56	20.15
1	172200001	175200000	0.1746	0.7783	22.43	20.02
1	172500001	175500000	0.1865	0.7768	24.00	21.59
1	172800001	175800000	0.1715	0.7692	22.29	19.88
1	173100001	176100000	0.1609	0.7777	20.68	18.27
1	173400001	176400000	0.1654	0.7881	20.98	18.57
1	173700001	176700000	0.1636	0.7995	20.46	18.05
1	174000001	177000000	0.1620	0.7827	20.70	18.29
1	174300001	177300000	0.1686	0.7783	21.66	19.25
1	174600001	177600000	0.1646	0.7637	21.56	19.15
1	174900001	177900000	0.1651	0.7712	21.41	19.00
1	175200001	178200000	0.1610	0.7542	21.35	18.94
1	175500001	178500000	0.1585	0.7412	21.39	18.98
1	175800001	178800000	0.1616	0.7435	21.74	19.33
1	176100001	179100000	0.1761	0.7391	23.82	21.41
1	176400001	179400000	0.1690	0.7419	22.78	20.37
1	176700001	179700000	0.1558	0.7356	21.19	18.78
1	177000001	180000000	0.1499	0.7566	19.82	17.41
1	177300001	180300000	0.1409	0.7425	18.98	16.57
1	177600001	180600000	0.1398	0.7381	18.95	16.54
1	177900001	180900000	0.1409	0.7313	19.27	16.86
1	178200001	181200000	0.1409	0.7410	19.01	16.60
1	178500001	181500000	0.1375	0.7368	18.67	16.26
1	178800001	181800000	0.1395	0.7299	19.11	16.70
1	179100001	182100000	0.1240	0.7178	17.28	14.87
1	179400001	182400000	0.1194	0.7091	16.84	14.43
1	179700001	182700000	0.1242	0.7062	17.58	15.17
1	180000001	183000000	0.1268	0.7013	18.08	15.67
1	180300001	183300000	0.1285	0.7190	17.87	15.46
1	180600001	183600000	0.1368	0.7326	18.68	16.27
1	180900001	183900000	0.1364	0.7447	18.32	15.91
1	181200001	184200000	0.1389	0.7433	18.69	16.28
1	181500001	184500000	0.1479	0.7576	19.53	17.12
1	181800001	184800000	0.1496	0.7688	19.46	17.05
1	182100001	185100000	0.1619	0.7722	20.96	18.55
1	182400001	185400000	0.1645	0.7836	20.99	18.58
1	182700001	185700000	0.1560	0.7798	20.00	17.59
1	183000001	186000000	0.1673	0.7672	21.81	19.40
1	183300001	186300000	0.1625	0.7761	20.94	18.53
1	183600001	186600000	0.1607	0.7713	20.83	18.42
1	183900001	186900000	0.1675	0.7642	21.92	19.51
1	184200001	187200000	0.1669	0.7681	21.72	19.31
1	184500001	187500000	0.1642	0.7624	21.54	19.13
1	184800001	187800000	0.1652	0.7406	22.30	19.89
1	185100001	188100000	0.1770	0.7505	23.59	21.18
1	185400001	188400000	0.1785	0.7453	23.96	21.55
1	185700001	188700000	0.1818	0.7430	24.47	22.06
1	186000001	189000000	0.1766	0.7522	23.48	21.07
1	186300001	189300000	0.1899	0.7343	25.87	23.46
1	186600001	189600000	0.1889	0.7421	25.46	23.05
1	186900001	189900000	0.1849	0.7411	24.95	22.54
1	187200001	190200000	0.1784	0.7357	24.25	21.84
1	187500001	190500000	0.1870	0.7336	25.49	23.08
1	187800001	190800000	0.1912	0.7493	25.52	23.11
1	188100001	191100000	0.1774	0.7494	23.68	21.27
1	188400001	191400000	0.1739	0.7421	23.43	21.02
1	188700001	191700000	0.1746	0.7534	23.17	20.76
1	189000001	192000000	0.1826	0.7533	24.24	21.83
1	189300001	192300000	0.1715	0.7722	22.21	19.80
1	189600001	192600000	0.1733	0.7752	22.36	19.95
1	189900001	192900000	0.1698	0.7686	22.09	19.68
1	190200001	193200000	0.1754	0.7611	23.05	20.64
1	190500001	193500000	0.1751	0.7729	22.66	20.25
1	190800001	193800000	0.1709	0.7689	22.22	19.81
1	191100001	194100000	0.1874	0.7604	24.65	22.24
1	191400001	194400000	0.1929	0.7585	25.43	23.02
1	191700001	194700000	0.2046	0.7529	27.18	24.77
1	192000001	195000000	0.1961	0.7588	25.84	23.43
1	192300001	195300000	0.2014	0.7394	27.24	24.83
1	192600001	195600000	0.1991	0.7296	27.28	24.87
1	192900001	195900000	0.2038	0.7255	28.09	25.68
1	193200001	196200000	0.2008	0.7315	27.45	25.04
1	193500001	196500000	0.1922	0.7309	26.29	23.88
1	193800001	196800000	0.1966	0.7290	26.97	24.56
1	194100001	197100000	0.1905	0.7228	26.36	23.95
1	194400001	197400000	0.1931	0.7207	26.80	24.39
1	194700001	197700000	0.1879	0.7225	26.01	23.60
1	195000001	198000000	0.1788	0.7127	25.09	22.68
1	195300001	198300000	0.1842	0.7176	25.67	23.26
1	195600001	198600000	0.1815	0.7224	25.12	22.71
1	195900001	198900000	0.1868	0.7353	25.41	23.00
1	196200001	199200000	0.1821	0.7334	24.84	22.43
1	196500001	199500000	0.1804	0.7180	25.12	22.71
1	196800001	199800000	0.1727	0.7261	23.79	21.38
1	197100001	200100000	0.1675	0.7422	22.57	20.16
1	197400001	200400000	0.1709	0.7521	22.73	20.32
1	197700001	200700000	0.1601	0.7314	21.89	19.48
1	198000001	201000000	0.1605	0.7325	21.90	19.49
1	198300001	201300000	0.1565	0.7248	21.59	19.18
1	198600001	201600000	0.1619	0.7175	22.57	20.16
1	198900001	201900000	0.1642	0.7270	22.59	20.18
1	199200001	202200000	0.1699	0.7231	23.50	21.09
1	199500001	202500000	0.1768	0.7305	24.20	21.79
1	199800001	202800000	0.1738	0.7261	23.93	21.52
1	200100001	203100000	0.1654	0.7100	23.30	20.89
1	200400001	203400000	0.1584	0.7185	22.04	19.63
1	200700001	203700000	0.1553	0.7272	21.36	18.95
1	201000001	204000000	0.1692	0.7357	23.00	20.59
1	201300001	204300000	0.1724	0.7510	22.95	20.54
1	201600001	204600000	0.1876	0.7567	24.79	22.38
1	201900001	204900000	0.1864	0.7451	25.01	22.60
1	202200001	205200000	0.2000	0.7419	26.96	24.55
1	202500001	205500000	0.2012	0.7362	27.33	24.92
1	202800001	205800000	0.2184	0.7381	29.58	27.17
1	203100001	206100000	0.2364	0.7493	31.56	29.15
1	203400001	206400000	0.2395	0.7307	32.77	30.36
1	203700001	206700000	0.2404	0.7386	32.55	30.14
1	204000001	207000000	0.2409	0.7204	33.44	31.03
1	204300001	207300000	0.2331	0.7059	33.02	30.61
1	204600001	207600000	0.2174	0.6823	31.86	29.45
1	204900001	207900000	0.2071	0.6637	31.21	28.80
1	205200001	208200000	0.1911	0.6615	28.89	26.48
1	205500001	208500000	0.1883	0.6699	28.11	25.70
1	205800001	208800000	0.1698	0.6621	25.64	23.23
1	206100001	209100000	0.1626	0.6578	24.72	22.31
1	206400001	209400000	0.1539	0.6536	23.55	21.14
1	206700001	209700000	0.1607	0.6534	24.59	22.18
1	207000001	210000000	0.1463	0.6500	22.51	20.10
1	207300001	210300000	0.1530	0.6511	23.50	21.09
1	207600001	210600000	0.1570	0.6742	23.28	20.87
1	207900001	210900000	0.1528	0.6894	22.17	19.76
1	208200001	211200000	0.1665	0.7067	23.56	21.15
1	208500001	211500000	0.1602	0.7059	22.70	20.29
1	208800001	211800000	0.1662	0.7089	23.45	21.04
1	209100001	212100000	0.1631	0.7122	22.90	20.49
1	209400001	212400000	0.1675	0.7291	22.97	20.56
1	209700001	212700000	0.1738	0.7186	24.19	21.78
1	210000001	213000000	0.1826	0.7293	25.04	22.63
1	210300001	213300000	0.1761	0.7399	23.80	21.39
1	210600001	213600000	0.1662	0.7284	22.82	20.41
1	210900001	213900000	0.1971	0.7486	26.33	23.92
1	211200001	214200000	0.1848	0.7480	24.71	22.30
1	211500001	214500000	0.1953	0.7431	26.27	23.86
1	211800001	214800000	0.2069	0.7550	27.40	24.99
1	212100001	215100000	0.2045	0.7528	27.16	24.75
1	212400001	215400000	0.1994	0.7521	26.51	24.10
1	212700001	215700000	0.1952	0.7707	25.33	22.92
1	213000001	216000000	0.1852	0.7618	24.31	21.90
1	213300001	216300000	0.1846	0.7590	24.32	21.91
1	213600001	216600000	0.1885	0.7593	24.83	22.42
1	213900001	216900000	0.1574	0.7320	21.50	19.09
1	214200001	217200000	0.1481	0.7200	20.56	18.15
1	214500001	217500000	0.1329	0.7207	18.45	16.04
1	214800001	217800000	0.1295	0.7166	18.07	15.66
1	215100001	218100000	0.1192	0.7295	16.34	13.93
1	215400001	218400000	0.1248	0.7131	17.50	15.09
1	215700001	218700000	0.1290	0.7114	18.13	15.72
1	216000001	219000000	0.1392	0.7289	19.10	16.69
1	216300001	219300000	0.1466	0.7293	20.10	17.69
1	216600001	219600000	0.1556	0.7327	21.24	18.83
1	216900001	219900000	0.1706	0.7397	23.07	20.66
1	217200001	220200000	0.1693	0.7553	22.41	20.00
1	217500001	220500000	0.1712	0.7623	22.47	20.06
1	217800001	220800000	0.1659	0.7579	21.89	19.48
1	218100001	221100000	0.1803	0.7466	24.15	21.74
1	218400001	221400000	0.1838	0.7527	24.42	22.01
1	218700001	221700000	0.1802	0.7528	23.94	21.53
1	219000001	222000000	0.1784	0.7425	24.02	21.61
1	219300001	222300000	0.1697	0.7393	22.96	20.55
1	219600001	222600000	0.1672	0.7453	22.44	20.03
1	219900001	222900000	0.1678	0.7595	22.09	19.68
1	220200001	223200000	0.1776	0.7402	24.00	21.59
1	220500001	223500000	0.1877	0.7415	25.32	22.91
1	220800001	223800000	0.1916	0.7489	25.58	23.17
1	221100001	224100000	0.1880	0.7519	25.01	22.60
1	221400001	224400000	0.1958	0.7616	25.70	23.29
1	221700001	224700000	0.1948	0.7570	25.74	23.33
1	222000001	225000000	0.1966	0.7611	25.84	23.43
1	222300001	225300000	0.2143	0.7615	28.14	25.73
1	222600001	225600000	0.2066	0.7603	27.17	24.76
1	222900001	225900000	0.1999	0.7462	26.79	24.38
1	223200001	226200000	0.2020	0.7611	26.54	24.13
1	223500001	226500000	0.2057	0.7476	27.52	25.11
1	223800001	226800000	0.2116	0.7297	28.99	26.58
1	224100001	227100000	0.2157	0.7186	30.01	27.60
1	224400001	227400000	0.2100	0.7183	29.23	26.82
1	224700001	227700000	0.2067	0.7010	29.48	27.07
1	225000001	228000000	0.2084	0.6989	29.81	27.40
1	225300001	228300000	0.2041	0.6999	29.16	26.75
1	225600001	228600000	0.2088	0.7042	29.65	27.24
1	225900001	228900000	0.2018	0.6994	28.86	26.45
1	226200001	229200000	0.2007	0.6796	29.54	27.13
1	226500001	229500000	0.1909	0.6860	27.83	25.42
1	226800001	229800000	0.1761	0.6941	25.37	22.96
1	227100001	230100000	0.1752	0.7090	24.71	22.30
1	227400001	230400000	0.1727	0.7046	24.51	22.10
1	227700001	230700000	0.1724	0.7255	23.76	21.35
1	228000001	231000000	0.1666	0.7239	23.02	20.61
1	228300001	231300000	0.1573	0.7232	21.75	19.34
1	228600001	231600000	0.1506	0.7133	21.12	18.71
1	228900001	231900000	0.1541	0.7130	21.61	19.20
1	229200001	232200000	0.1606	0.7075	22.70	20.29
1	229500001	232500000	0.1526	0.6986	21.84	19.43
1	229800001	232800000	0.1536	0.7061	21.75	19.34
1	230100001	233100000	0.1511	0.6822	22.15	19.74
1	230400001	233400000	0.1522	0.6759	22.52	20.11
1	230700001	233700000	0.1594	0.6695	23.81	21.40
1	231000001	234000000	0.1688	0.6705	25.17	22.76
1	231300001	234300000	0.1710	0.6739	25.38	22.97
1	231600001	234600000	0.1768	0.6784	26.07	23.66
1	231900001	234900000	0.1814	0.6986	25.97	23.56
1	232200001	235200000	0.1769	0.7218	24.51	22.10
1	232500001	235500000	0.1912	0.7410	25.81	23.40
1	232800001	235800000	0.2001	0.7306	27.39	24.98
1	233100001	236100000	0.1968	0.7512	26.20	23.79
1	233400001	236400000	0.2009	0.7502	26.77	24.36
1	233700001	236700000	0.2035	0.7561	26.91	24.50
1	234000001	237000000	0.2004	0.7535	26.60	24.19
1	234300001	237300000	0.2198	0.7548	29.12	26.71
1	234600001	237600000	0.2183	0.7405	29.48	27.07
1	234900001	237900000	0.2137	0.7147	29.91	27.50
1	235200001	238200000	0.2229	0.7171	31.08	28.67
1	235500001	238500000	0.2230	0.7022	31.76	29.35
1	235800001	238800000	0.2272	0.6956	32.67	30.26
1	236100001	239100000	0.2348	0.6926	33.91	31.50
1	236400001	239400000	0.2296	0.6932	33.12	30.71
1	236700001	239700000	0.2208	0.6805	32.45	30.04
1	237000001	240000000	0.2124	0.6893	30.81	28.40
1	237300001	240300000	0.1834	0.6755	27.15	24.74
1	237600001	240600000	0.1878	0.6846	27.43	25.02
1	237900001	240900000	0.1925	0.7039	27.35	24.94
1	238200001	241200000	0.1786	0.7016	25.45	23.04
1	238500001	241500000	0.1612	0.7068	22.81	20.40
1	238800001	241800000	0.1619	0.7325	22.11	19.70
1	239100001	242100000	0.1509	0.7173	21.03	18.62
1	239400001	242400000	0.1490	0.7146	20.85	18.44
1	239700001	242700000	0.1525	0.7233	21.09	18.68
1	240000001	243000000	0.1610	0.7142	22.54	20.13
1	240300001	243300000	0.1728	0.7186	24.05	21.64
1	240600001	243600000	0.1821	0.7215	25.25	22.84
1	240900001	243900000	0.1705	0.7106	23.99	21.58
1	241200001	244200000	0.1739	0.7123	24.42	22.01
1	241500001	244500000	0.1842	0.7174	25.67	23.26
1	241800001	244800000	0.1717	0.6895	24.91	22.50
1	242100001	245100000	0.1706	0.7016	24.32	21.91
1	242400001	245400000	0.1703	0.7127	23.89	21.48
1	242700001	245700000	0.1625	0.7065	23.00	20.59
1	243000001	246000000	0.1503	0.7074	21.24	18.83
1	243300001	246300000	0.1447	0.7124	20.31	17.90
1	243600001	246600000	0.1314	0.7163	18.34	15.93
1	243900001	246900000	0.1447	0.7360	19.66	17.25
1	244200001	247200000	0.1384	0.7295	18.97	16.56
1	244500001	247500000	0.1398	0.7252	19.28	16.87
1	244800001	247800000	0.1468	0.7353	19.97	17.56
1	245100001	248100000	0.1594	0.7278	21.91	19.50
1	245400001	248400000	0.1714	0.7158	23.95	21.54
1	245700001	248700000	0.1771	0.7304	24.25	21.84
1	246000001	249000000	0.1877	0.7300	25.72	23.31
1	246300001	249300000	0.1971	0.7256	27.16	24.75
1	246600001	249600000	0.1908	0.7226	26.40	23.99
1	246900001	249900000	0.1963	0.7015	27.99	25.58
1	247200001	250200000	0.2047	0.6752	30.32	27.91
1	247500001	250500000	0.2110	0.6586	32.04	29.63
1	247800001	250800000	0.2186	0.6727	32.49	30.08
1	248100001	251100000	0.2069	0.6769	30.57	28.16
1	248400001	251400000	0.1896	0.6886	27.53	25.12
1	248700001	251700000	0.1914	0.6737	28.41	26.00
1	249000001	252000000	0.1843	0.6658	27.68	25.27
1	249300001	252300000	0.1791	0.6486	27.61	25.20
1	249600001	252600000	0.1843	0.6432	28.65	26.24
1	249900001	252900000	0.1744	0.6542	26.65	24.24
1	250200001	253200000	0.1697	0.6819	24.89	22.48
1	250500001	253500000	0.1572	0.7017	22.40	19.99
1	250800001	253800000	0.1426	0.6925	20.59	18.18
1	251100001	254100000	0.1524	0.7004	21.76	19.35
1	251400001	254400000	0.1545	0.6965	22.18	19.77
1	251700001	254700000	0.1505	0.7014	21.46	19.05
1	252000001	255000000	0.1544	0.7108	21.73	19.32
1	252300001	255300000	0.1599	0.7367	21.71	19.30
1	252600001	255600000	0.1584	0.7435	21.31	18.90
1	252900001	255900000	0.1635	0.7448	21.96	19.55
1	253200001	256200000	0.1677	0.7457	22.48	20.07
1	253500001	256500000	0.1895	0.7339	25.83	23.42
1	253800001	256800000	0.2079	0.7178	28.96	26.55
1	254100001	257100000	0.1959	0.7089	27.64	25.23
1	254400001	257400000	0.2061	0.7055	29.22	26.81
1	254700001	257700000	0.2092	0.7097	29.48	27.07
1	255000001	258000000	0.2083	0.6967	29.90	27.49
1	255300001	258300000	0.2028	0.6955	29.15	26.74
1	255600001	258600000	0.2042	0.6988	29.23	26.82
1	255900001	258900000	0.1995	0.6777	29.43	27.02
1	256200001	259200000	0.1961	0.6724	29.16	26.75
1	256500001	259500000	0.1714	0.6750	25.40	22.99
1	256800001	259800000	0.1563	0.6937	22.53	20.12
1	257100001	260100000	0.1643	0.7055	23.28	20.87
1	257400001	260400000	0.1566	0.6968	22.47	20.06
1	257700001	260700000	0.1570	0.6971	22.52	20.11
1	258000001	261000000	0.1608	0.7035	22.86	20.45
1	258300001	261300000	0.1512	0.6924	21.84	19.43
1	258600001	261600000	0.1485	0.6859	21.64	19.23
1	258900001	261900000	0.1519	0.6994	21.72	19.31
1	259200001	262200000	0.1445	0.6800	21.26	18.85
1	259500001	262500000	0.1428	0.6846	20.86	18.45
1	259800001	262800000	0.1470	0.6716	21.89	19.48
1	260100001	263100000	0.1388	0.6591	21.06	18.65
1	260400001	263400000	0.1424	0.6771	21.03	18.62
1	260700001	263700000	0.1537	0.6736	22.82	20.41
1	261000001	264000000	0.1600	0.6736	23.76	21.35
1	261300001	264300000	0.1665	0.6823	24.41	22.00
1	261600001	264600000	0.1818	0.6781	26.81	24.40
1	261900001	264900000	0.1794	0.6809	26.34	23.93
1	262200001	265200000	0.1915	0.7048	27.17	24.76
1	262500001	265500000	0.2091	0.7137	29.30	26.89
1	262800001	265800000	0.1994	0.7081	28.16	25.75
1	263100001	266100000	0.2123	0.7183	29.56	27.15
1	263400001	266400000	0.1972	0.7005	28.16	25.75
1	263700001	266700000	0.1863	0.6962	26.77	24.36
1	264000001	267000000	0.1780	0.6937	25.66	23.25
1	264300001	267300000	0.1774	0.6945	25.54	23.13
1	264600001	267600000	0.1652	0.6981	23.67	21.26
1	264900001	267900000	0.1689	0.6868	24.59	22.18
1	265200001	268200000	0.1706	0.6764	25.23	22.82
1	265500001	268500000	0.1622	0.6740	24.06	21.65
1	265800001	268800000	0.1728	0.6856	25.20	22.79
1	266100001	269100000	0.1624	0.6721	24.17	21.76
1	266400001	269400000	0.1822	0.6859	26.56	24.15
1	266700001	269700000	0.1859	0.6968	26.67	24.26
1	267000001	270000000	0.1954	0.7034	27.79	25.38
1	267300001	270300000	0.1928	0.7077	27.24	24.83
1	267600001	270600000	0.1918	0.7115	26.95	24.54
1	267900001	270900000	0.1844	0.7226	25.52	23.11
1	268200001	271200000	0.1931	0.7315	26.40	23.99
1	268500001	271500000	0.1832	0.7163	25.57	23.16
1	268800001	271800000	0.1685	0.7164	23.52	21.11
1	269100001	272100000	0.1707	0.7219	23.64	21.23
1	269400001	272400000	0.1582	0.7280	21.73	19.32
1	269700001	272700000	0.1539	0.7294	21.10	18.69
1	270000001	273000000	0.1478	0.7411	19.94	17.53
1	270300001	273300000	0.1507	0.7360	20.48	18.07
1	270600001	273600000	0.1525	0.7375	20.68	18.27
1	270900001	273900000	0.1567	0.7418	21.13	18.72
1	271200001	274200000	0.1463	0.7421	19.71	17.30
1	271500001	274500000	0.1635	0.7554	21.65	19.24
1	271800001	274800000	0.1749	0.7523	23.25	20.84
1	272100001	275100000	0.1805	0.7559	23.88	21.47
1	272400001	275400000	0.1895	0.7494	25.29	22.88
1	272700001	275700000	0.1926	0.7385	26.08	23.67
1	273000001	276000000	0.1970	0.7368	26.73	24.32
1	273300001	276300000	0.2040	0.7396	27.59	25.18
1	273600001	276600000	0.2100	0.7394	28.41	26.00
1	273900001	276900000	0.2048	0.7157	28.61	26.20
1	274200001	277200000	0.1983	0.7144	27.77	25.36
1	274500001	277500000	0.1932	0.7107	27.18	24.77
1	274800001	277800000	0.1890	0.7156	26.41	24.00
1	275100001	278100000	0.1918	0.7158	26.79	24.38
1	275400001	278400000	0.1907	0.6954	27.42	25.01
1	275700001	278700000	0.1880	0.6978	26.95	24.54
1	276000001	279000000	0.1797	0.6946	25.87	23.46
1	276300001	279300000	0.1740	0.6896	25.23	22.82
1	276600001	279600000	0.1506	0.6909	21.80	19.39
1	276900001	279900000	0.1537	0.7040	21.83	19.42
1	277200001	280200000	0.1462	0.6990	20.91	18.50
1	277500001	280500000	0.1497	0.7077	21.15	18.74
1	277800001	280800000	0.1568	0.7065	22.20	19.79
1	278100001	281100000	0.1459	0.7051	20.70	18.29
1	278400001	281400000	0.1418	0.7156	19.82	17.41
1	278700001	281700000	0.1343	0.7111	18.88	16.47
1	279000001	282000000	0.1384	0.7098	19.50	17.09
1	279300001	282300000	0.1449	0.7087	20.45	18.04
1	279600001	282600000	0.1587	0.7022	22.60	20.19
1	279900001	282900000	0.1612	0.7059	22.84	20.43
1	280200001	283200000	0.1709	0.6963	24.55	22.14
1	280500001	283500000	0.1707	0.6877	24.82	22.41
1	280800001	283800000	0.1574	0.6821	23.08	20.67
1	281100001	284100000	0.1661	0.6772	24.53	22.12
1	281400001	284400000	0.1710	0.6821	25.06	22.65
1	281700001	284700000	0.1707	0.6802	25.09	22.68
1	282000001	285000000	0.1695	0.6733	25.18	22.77
1	282300001	285300000	0.1700	0.6562	25.91	23.50
1	282600001	285600000	0.1696	0.6479	26.18	23.77
1	282900001	285900000	0.1684	0.6349	26.53	24.12
1	283200001	286200000	0.1685	0.6391	26.36	23.95
1	283500001	286500000	0.1684	0.6411	26.27	23.86
1	283800001	286800000	0.1793	0.6340	28.28	25.87
1	284100001	287100000	0.1804	0.6316	28.56	26.15
1	284400001	287400000	0.1782	0.6239	28.55	26.14
1	284700001	287700000	0.1863	0.6311	29.52	27.11
1	285000001	288000000	0.1824	0.6210	29.37	26.96
1	285300001	288300000	0.1726	0.6510	26.51	24.10
1	285600001	288600000	0.1683	0.6423	26.20	23.79
1	285900001	288900000	0.1646	0.6509	25.28	22.87
1	286200001	289200000	0.1686	0.6550	25.74	23.33
1	286500001	289500000	0.1655	0.6588	25.12	22.71
1	286800001	289800000	0.1722	0.6683	25.77	23.36
1	287100001	290100000	0.1501	0.6634	22.62	20.21
1	287400001	290400000	0.1497	0.6652	22.51	20.10
1	287700001	290700000	0.1635	0.6791	24.07	21.66
1	288000001	291000000	0.1574	0.6924	22.74	20.33
1	288300001	291300000	0.1637	0.6661	24.57	22.16
1	288600001	291600000	0.1729	0.6932	24.95	22.54
1	288900001	291900000	0.1716	0.6851	25.05	22.64
1	289200001	292200000	0.1679	0.6899	24.33	21.92
1	289500001	292500000	0.1713	0.6763	25.32	22.91
1	289800001	292800000	0.1718	0.6780	25.34	22.93
1	290100001	293100000	0.1925	0.6732	28.59	26.18
1	290400001	293400000	0.1944	0.6816	28.51	26.10
1	290700001	293700000	0.1856	0.6692	27.73	25.32
1	291000001	294000000	0.1829	0.6654	27.49	25.08
1	291300001	294300000	0.1900	0.6898	27.54	25.13
1	291600001	294600000	0.1921	0.6827	28.14	25.73
1	291900001	294900000	0.1930	0.6932	27.84	25.43
1	292200001	295200000	0.1940	0.6924	28.02	25.61
1	292500001	295500000	0.1834	0.6894	26.60	24.19
1	292800001	295800000	0.1596	0.6904	23.11	20.70
1	293100001	296100000	0.1581	0.6991	22.62	20.21
1	293400001	296400000	0.1546	0.6827	22.64	20.23
1	293700001	296700000	0.1494	0.6777	22.04	19.63
1	294000001	297000000	0.1534	0.6731	22.79	20.38
1	294300001	297300000	0.1448	0.6456	22.43	20.02
1	294600001	297600000	0.1398	0.6412	21.80	19.39
1	294900001	297900000	0.1465	0.6378	22.97	20.56
1	295200001	298200000	0.1487	0.6242	23.82	21.41
1	295500001	298500000	0.1469	0.6243	23.53	21.12
1	295800001	298800000	0.1673	0.6255	26.74	24.33
1	296100001	299100000	0.1635	0.6351	25.74	23.33
1	296400001	299400000	0.1739	0.6586	26.41	24.00
1	296700001	299700000	0.1729	0.6721	25.73	23.32
1	297000001	300000000	0.1745	0.6567	26.58	24.17
1	297300001	300300000	0.1616	0.6838	23.64	21.23
1	297600001	300600000	0.1644	0.6868	23.93	21.52
1	297900001	300900000	0.1496	0.6964	21.48	19.07
1	298200001	301200000	0.1464	0.7021	20.85	18.44
1	298500001	301500000	0.1553	0.6935	22.40	19.99
1	298800001	301800000	0.1549	0.6961	22.25	19.84
1	299100001	302100000	0.1634	0.6840	23.89	21.48
1	299400001	302400000	0.1540	0.6741	22.84	20.43
1	299700001	302700000	0.1481	0.6607	22.41	20.00
1	300000001	303000000	0.1643	0.6895	23.83	21.42
1	300300001	303300000	0.1741	0.6808	25.58	23.17
1	300600001	303600000	0.1641	0.6742	24.33	21.92
1	300900001	303900000	0.1805	0.6667	27.08	24.67
1	301200001	304200000	0.1804	0.6669	27.05	24.64
1	301500001	304500000	0.1789	0.6924	25.83	23.42
1	301800001	304774354	0.1785	0.6982	25.35	22.94
2	1	3000000	0.1844	0.6281	29.36	26.95
2	300001	3300000	0.1845	0.6144	30.04	27.63
2	600001	3600000	0.2041	0.6152	33.17	30.76
2	900001	3900000	0.2090	0.6008	34.78	32.37
2	1200001	4200000	0.2219	0.5974	37.14	34.73
2	1500001	4500000	0.2223	0.5816	38.22	35.81
2	1800001	4800000	0.2338	0.6035	38.74	36.33
2	2100001	5100000	0.2304	0.5708	40.36	37.95
2	2400001	5400000	0.2194	0.5652	38.82	36.41
2	2700001	5700000	0.2056	0.5600	36.71	34.30
2	3000001	6000000	0.2005	0.5625	35.64	33.23
2	3300001	6300000	0.1979	0.5500	35.98	33.57
2	3600001	6600000	0.1869	0.5598	33.38	30.97
2	3900001	6900000	0.1834	0.5704	32.14	29.73
2	4200001	7200000	0.1784	0.5734	31.11	28.70
2	4500001	7500000	0.1784	0.5920	30.13	27.72
2	4800001	7800000	0.1703	0.5969	28.53	26.12
2	5100001	8100000	0.1606	0.6100	26.32	23.91
2	5400001	8400000	0.1704	0.6224	27.38	24.97
2	5700001	8700000	0.1708	0.6485	26.33	23.92
2	6000001	9000000	0.1723	0.6508	26.47	24.06
2	6300001	9300000	0.1595	0.6453	24.72	22.31
2	6600001	9600000	0.1563	0.6348	24.62	22.21
2	6900001	9900000	0.1456	0.6285	23.17	20.76
2	7200001	10200000	0.1504	0.6278	23.96	21.55
2	7500001	10500000	0.1549	0.6178	25.08	22.67
2	7800001	10800000	0.1463	0.6133	23.85	21.44
2	8100001	11100000	0.1688	0.6341	26.62	24.21
2	8400001	11400000	0.1566	0.6355	24.64	22.23
2	8700001	11700000	0.1541	0.6054	25.45	23.04
2	9000001	12000000	0.1618	0.5968	27.10	24.69
2	9300001	12300000	0.1766	0.6078	29.05	26.64
2	9600001	12600000	0.1819	0.6146	29.59	27.18
2	9900001	12900000	0.1865	0.6245	29.86	27.45
2	10200001	13200000	0.1829	0.6313	28.97	26.56
2	10500001	13500000	0.1829	0.6284	29.10	26.69
2	10800001	13800000	0.1858	0.6240	29.77	27.36
2	11100001	14100000	0.1669	0.6148	27.14	24.73
2	11400001	14400000	0.1787	0.6189	28.87	26.46
2	11700001	14700000	0.1860	0.6497	28.63	26.22
2	12000001	15000000	0.1826	0.6696	27.27	24.86
2	12300001	15300000	0.1954	0.6852	28.51	26.10
2	12600001	15600000	0.1852	0.6940	26.69	24.28
2	12900001	15900000	0.1916	0.7002	27.37	24.96
2	13200001	16200000	0.1929	0.7073	27.27	24.86
2	13500001	16500000	0.1927	0.7129	27.03	24.62
2	13800001	16800000	0.1926	0.7176	26.85	24.44
2	14100001	17100000	0.2054	0.7277	28.22	25.81
2	14400001	17400000	0.2061	0.7394	27.88	25.47
2	14700001	17700000	0.2146	0.7277	29.48	27.07
2	15000001	18000000	0.2199	0.7360	29.87	27.46
2	15300001	18300000	0.1928	0.7199	26.78	24.37
2	15600001	18600000	0.2096	0.7030	29.81	27.40
2	15900001	18900000	0.2022	0.6950	29.10	26.69
2	16200001	19200000	0.2024	0.6876	29.44	27.03
2	16500001	19500000	0.2090	0.7010	29.81	27.40
2	16800001	19800000	0.2124	0.7003	30.33	27.92
2	17100001	20100000	0.2061	0.6930	29.74	27.33
2	17400001	20400000	0.1991	0.6931	28.72	26.31
2	17700001	20700000	0.1959	0.6992	28.01	25.60
2	18000001	21000000	0.1868	0.6852	27.26	24.85
2	18300001	21300000	0.1970	0.7018	28.07	25.66
2	18600001	21600000	0.1856	0.7199	25.78	23.37
2	18900001	21900000	0.1725	0.7148	24.13	21.72
2	19200001	22200000	0.1683	0.7200	23.37	20.96
2	19500001	22500000	0.1501	0.7109	21.11	18.70
2	19800001	22800000	0.1541	0.7087	21.75	19.34
2	20100001	23100000	0.1478	0.7232	20.44	18.03
2	20400001	23400000	0.1505	0.7077	21.26	18.85
2	20700001	23700000	0.1355	0.6947	19.50	17.09
2	21000001	24000000	0.1244	0.7005	17.76	15.35
2	21300001	24300000	0.1257	0.6989	17.99	15.58
2	21600001	24600000	0.1201	0.6833	17.57	15.16
2	21900001	24900000	0.1288	0.6748	19.08	16.67
2	22200001	25200000	0.1280	0.6637	19.28	16.87
2	22500001	25500000	0.1403	0.6508	21.55	19.14
2	22800001	25800000	0.1249	0.6489	19.25	16.84
2	23100001	26100000	0.1215	0.6236	19.48	17.07
2	23400001	26400000	0.1253	0.6332	19.79	17.38
2	23700001	26700000	0.1347	0.6476	20.80	18.39
2	24000001	27000000	0.1390	0.6497	21.40	18.99
2	24300001	27300000	0.1388	0.6562	21.15	18.74
2	24600001	27600000	0.1508	0.6663	22.63	20.22
2	24900001	27900000	0.1423	0.6827	20.85	18.44
2	25200001	28200000	0.1459	0.6888	21.18	18.77
2	25500001	28500000	0.1557	0.6974	22.33	19.92
2	25800001	28800000	0.1654	0.6980	23.70	21.29
2	26100001	29100000	0.1924	0.7215	26.67	24.26
2	26400001	29400000	0.1963	0.7219	27.20	24.79
2	26700001	29700000	0.1942	0.7169	27.08	24.67
2	27000001	30000000	0.2114	0.7171	29.48	27.07
2	27300001	30300000	0.2083	0.6939	30.02	27.61
2	27600001	30600000	0.2006	0.6969	28.78	26.37
2	27900001	30900000	0.2060	0.6842	30.11	27.70
2	28200001	31200000	0.2058	0.6731	30.58	28.17
2	28500001	31500000	0.1990	0.6781	29.34	26.93
2	28800001	31800000	0.2025	0.6682	30.31	27.90
2	29100001	32100000	0.1773	0.6559	27.03	24.62
2	29400001	32400000	0.1588	0.6677	23.78	21.37
2	29700001	32700000	0.1491	0.6668	22.35	19.94
2	30000001	33000000	0.1436	0.6713	21.38	18.97
2	30300001	33300000	0.1425	0.6770	21.04	18.63
2	30600001	33600000	0.1412	0.6778	20.83	18.42
2	30900001	33900000	0.1436	0.6942	20.68	18.27
2	31200001	34200000	0.1334	0.7112	18.76	16.35
2	31500001	34500000	0.1232	0.7164	17.20	14.79
2	31800001	34800000	0.1185	0.7302	16.23	13.82
2	32100001	35100000	0.1206	0.7301	16.51	14.10
2	32400001	35400000	0.1350	0.7211	18.71	16.30
2	32700001	35700000	0.1464	0.7287	20.09	17.68
2	33000001	36000000	0.1344	0.7367	18.24	15.83
2	33300001	36300000	0.1314	0.7423	17.70	15.29
2	33600001	36600000	0.1362	0.7475	18.22	15.81
2	33900001	36900000	0.1467	0.7573	19.37	16.96
2	34200001	37200000	0.1672	0.7602	22.00	19.59
2	34500001	37500000	0.1642	0.7657	21.45	19.04
2	34800001	37800000	0.1577	0.7709	20.46	18.05
2	35100001	38100000	0.1530	0.7748	19.75	17.34
2	35400001	38400000	0.1507	0.7746	19.45	17.04
2	35700001	38700000	0.1597	0.7777	20.53	18.12
2	36000001	39000000	0.1703	0.7490	22.74	20.33
2	36300001	39300000	0.1830	0.7493	24.43	22.02
2	36600001	39600000	0.1854	0.7463	24.84	22.43
2	36900001	39900000	0.1753	0.7334	23.91	21.50
2	37200001	40200000	0.1612	0.7250	22.23	19.82
2	37500001	40500000	0.1670	0.7220	23.14	20.73
2	37800001	40800000	0.1768	0.7130	24.80	22.39
2	38100001	41100000	0.1880	0.7160	26.27	23.86
2	38400001	41400000	0.1823	0.7213	25.28	22.87
2	38700001	41700000	0.1675	0.7167	23.37	20.96
2	39000001	42000000	0.1693	0.7376	22.95	20.54
2	39300001	42300000	0.1592	0.7397	21.52	19.11
2	39600001	42600000	0.1520	0.7374	20.61	18.20
2	39900001	42900000	0.1524	0.7466	20.42	18.01
2	40200001	43200000	0.1566	0.7456	21.00	18.59
2	40500001	43500000	0.1591	0.7450	21.35	18.94
2	40800001	43800000	0.1536	0.7661	20.04	17.63
2	41100001	44100000	0.1542	0.7713	19.99	17.58
2	41400001	44400000	0.1620	0.7634	21.23	18.82
2	41700001	44700000	0.1674	0.7707	21.72	19.31
2	42000001	45000000	0.1496	0.7625	19.62	17.21
2	42300001	45300000	0.1518	0.7656	19.82	17.41
2	42600001	45600000	0.1611	0.7718	20.88	18.47
2	42900001	45900000	0.1576	0.7516	20.97	18.56
2	43200001	46200000	0.1691	0.7526	22.47	20.06
2	43500001	46500000	0.1746	0.7505	23.27	20.86
2	43800001	46800000	0.1830	0.7457	24.54	22.13
2	44100001	47100000	0.1857	0.7284	25.49	23.08
2	44400001	47400000	0.1761	0.7276	24.21	21.80
2	44700001	47700000	0.1859	0.7216	25.76	23.35
2	45000001	48000000	0.1967	0.7393	26.61	24.20
2	45300001	48300000	0.1978	0.7412	26.69	24.28
2	45600001	48600000	0.1914	0.7315	26.16	23.75
2	45900001	48900000	0.1983	0.7445	26.63	24.22
2	46200001	49200000	0.1978	0.7440	26.58	24.17
2	46500001	49500000	0.1917	0.7358	26.05	23.64
2	46800001	49800000	0.1760	0.7124	24.70	22.29
2	47100001	50100000	0.1740	0.7163	24.29	21.88
2	47400001	50400000	0.1738	0.7259	23.94	21.53
2	47700001	50700000	0.1613	0.7321	22.03	19.62
2	48000001	51000000	0.1524	0.7297	20.89	18.48
2	48300001	51300000	0.1578	0.7297	21.62	19.21
2	48600001	51600000	0.1599	0.7368	21.71	19.30
2	48900001	51900000	0.1676	0.7333	22.86	20.45
2	49200001	52200000	0.1612	0.7435	21.69	19.28
2	49500001	52500000	0.1749	0.7559	23.14	20.73
2	49800001	52800000	0.1899	0.7737	24.54	22.13
2	50100001	53100000	0.1831	0.7911	23.14	20.73
2	50400001	53400000	0.1890	0.7846	24.09	21.68
2	50700001	53700000	0.2007	0.7930	25.31	22.90
2	51000001	54000000	0.2109	0.7869	26.80	24.39
2	51300001	54300000	0.2173	0.7885	27.56	25.15
2	51600001	54600000	0.2264	0.7960	28.44	26.03
2	51900001	54900000	0.2136	0.8023	26.62	24.21
2	52200001	55200000	0.2141	0.7985	26.81	24.40
2	52500001	55500000	0.1960	0.7766	25.23	22.82
2	52800001	55800000	0.1812	0.7899	22.95	20.54
2	53100001	56100000	0.1796	0.7840	22.91	20.50
2	53400001	56400000	0.1772	0.7627	23.23	20.82
2	53700001	56700000	0.1659	0.7500	22.12	19.71
2	54000001	57000000	0.1609	0.7495	21.47	19.06
2	54300001	57300000	0.1364	0.7487	18.22	15.81
2	54600001	57600000	0.1308	0.7453	17.56	15.15
2	54900001	57900000	0.1278	0.7412	17.24	14.83
2	55200001	58200000	0.1291	0.7428	17.38	14.97
2	55500001	58500000	0.1287	0.7606	16.92	14.51
2	55800001	58800000	0.1418	0.7417	19.12	16.71
2	56100001	59100000	0.1556	0.7413	20.99	18.58
2	56400001	59400000	0.1617	0.7695	21.01	18.60
2	56700001	59700000	0.1636	0.7717	21.21	18.80
2	57000001	60000000	0.1593	0.7673	20.76	18.35
2	57300001	60300000	0.1756	0.7709	22.78	20.37
2	57600001	60600000	0.1856	0.7660	24.23	21.82
2	57900001	60900000	0.1755	0.7644	22.96	20.55
2	58200001	61200000	0.1800	0.7746	23.24	20.83
2	58500001	61500000	0.1892	0.7762	24.37	21.96
2	58800001	61800000	0.1952	0.7774	25.11	22.70
2	59100001	62100000	0.1784	0.7771	22.96	20.55
2	59400001	62400000	0.1801	0.7871	22.88	20.47
2	59700001	62700000	0.1787	0.7927	22.54	20.13
2	60000001	63000000	0.1756	0.7837	22.41	20.00
2	60300001	63300000	0.1658	0.7827	21.18	18.77
2	60600001	63600000	0.1443	0.7857	18.36	15.95
2	60900001	63900000	0.1518	0.7849	19.33	16.92
2	61200001	64200000	0.1403	0.7848	17.87	15.46
2	61500001	64500000	0.1336	0.7835	17.06	14.65
2	61800001	64800000	0.1152	0.8017	14.37	11.96
2	62100001	65100000	0.1175	0.8070	14.55	12.14
2	62400001	65400000	0.1021	0.7922	12.89	10.48
2	62700001	65700000	0.1158	0.7868	14.72	12.31
2	63000001	66000000	0.1257	0.8008	15.70	13.29
2	63300001	66300000	0.1307	0.7868	16.61	14.20
2	63600001	66600000	0.1387	0.7831	17.71	15.30
2	63900001	66900000	0.1348	0.7868	17.14	14.73
2	64200001	67200000	0.1457	0.7828	18.61	16.20
2	64500001	67500000	0.1373	0.7765	17.68	15.27
2	64800001	67800000	0.1476	0.7716	19.13	16.72
2	65100001	68100000	0.1416	0.7721	18.34	15.93
2	65400001	68400000	0.1578	0.7883	20.02	17.61
2	65700001	68700000	0.1443	0.7984	18.07	15.66
2	66000001	69000000	0.1494	0.8044	18.57	16.16
2	66300001	69300000	0.1426	0.8233	17.32	14.91
2	66600001	69600000	0.1382	0.8370	16.51	14.10
2	66900001	69900000	0.1568	0.8447	18.57	16.16
2	67200001	70200000	0.1418	0.8398	16.89	14.48
2	67500001	70500000	0.1650	0.8555	19.29	16.88
2	67800001	70800000	0.1651	0.8485	19.46	17.05
2	68100001	71100000	0.1741	0.8522	20.43	18.02
2	68400001	71400000	0.1624	0.8405	19.33	16.92
2	68700001	71700000	0.1638	0.8336	19.65	17.24
2	69000001	72000000	0.1575	0.8212	19.18	16.77
2	69300001	72300000	0.1704	0.8185	20.82	18.41
2	69600001	72600000	0.1627	0.8112	20.06	17.65
2	69900001	72900000	0.1489	0.8096	18.39	15.98
2	70200001	73200000	0.1496	0.8170	18.31	15.90
2	70500001	73500000	0.1306	0.8032	16.27	13.86
2	70800001	73800000	0.1266	0.8077	15.67	13.26
2	71100001	74100000	0.1230	0.8008	15.36	12.95
2	71400001	74400000	0.1320	0.8036	16.42	14.01
2	71700001	74700000	0.1434	0.7957	18.02	15.61
2	72000001	75000000	0.1421	0.8011	17.74	15.33
2	72300001	75300000	0.1297	0.7850	16.52	14.11
2	72600001	75600000	0.1399	0.7786	17.97	15.56
2	72900001	75900000	0.1507	0.7844	19.20	16.79
2	73200001	76200000	0.1539	0.7738	19.89	17.48
2	73500001	76500000	0.1611	0.7807	20.64	18.23
2	73800001	76800000	0.1588	0.7651	20.76	18.35
2	74100001	77100000	0.1718	0.7716	22.26	19.85
2	74400001	77400000	0.1787	0.7745	23.07	20.66
2	74700001	77700000	0.1674	0.7908	21.17	18.76
2	75000001	78000000	0.1688	0.7957	21.21	18.80
2	75300001	78300000	0.1706	0.8126	21.00	18.59
2	75600001	78600000	0.1658	0.8209	20.20	17.79
2	75900001	78900000	0.1550	0.8210	18.88	16.47
2	76200001	79200000	0.1550	0.8292	18.70	16.29
2	76500001	79500000	0.1512	0.8441	17.91	15.50
2	76800001	79800000	0.1592	0.8670	18.36	15.95
2	77100001	80100000	0.1539	0.8683	17.73	15.32
2	77400001	80400000	0.1428	0.8685	16.44	14.03
2	77700001	80700000	0.1454	0.8610	16.88	14.47
2	78000001	81000000	0.1575	0.8633	18.25	15.84
2	78300001	81300000	0.1547	0.8638	17.91	15.50
2	78600001	81600000	0.1538	0.8506	18.07	15.66
2	78900001	81900000	0.1588	0.8439	18.82	16.41
2	79200001	82200000	0.1564	0.8333	18.78	16.37
2	79500001	82500000	0.1628	0.8223	19.80	17.39
2	79800001	82800000	0.1720	0.8183	21.02	18.61
2	80100001	83100000	0.1690	0.8150	20.74	18.33
2	80400001	83400000	0.1717	0.8148	21.07	18.66
2	80700001	83700000	0.1731	0.8155	21.23	18.82
2	81000001	84000000	0.1593	0.8106	19.66	17.25
2	81300001	84300000	0.1717	0.8056	21.31	18.90
2	81600001	84600000	0.1820	0.8189	22.22	19.81
2	81900001	84900000	0.1894	0.8115	23.34	20.93
2	82200001	85200000	0.1971	0.8200	24.04	21.63
2	82500001	85500000	0.2052	0.8247	24.88	22.47
2	82800001	85800000	0.2004	0.8268	24.24	21.83
2	83100001	86100000	0.1990	0.8162	24.39	21.98
2	83400001	86400000	0.2060	0.8151	25.28	22.87
2	83700001	86700000	0.2030	0.8267	24.56	22.15
2	84000001	87000000	0.2035	0.8209	24.79	22.38
2	84300001	87300000	0.2095	0.8195	25.56	23.15
2	84600001	87600000	0.2012	0.8122	24.77	22.36
2	84900001	87900000	0.1971	0.8222	23.97	21.56
2	85200001	88200000	0.1959	0.8287	23.65	21.24
2	85500001	88500000	0.1739	0.8051	21.60	19.19
2	85800001	88800000	0.1660	0.8088	20.53	18.12
2	86100001	89100000	0.1674	0.8216	20.37	17.96
2	86400001	89400000	0.1631	0.8163	19.98	17.57
2	86700001	89700000	0.1760	0.8042	21.88	19.47
2	87000001	90000000	0.1705	0.8053	21.17	18.76
2	87300001	90300000	0.1633	0.8148	20.04	17.63
2	87600001	90600000	0.1720	0.8137	21.13	18.72
2	87900001	90900000	0.1639	0.8022	20.44	18.03
2	88200001	91200000	0.1578	0.7998	19.73	17.32
2	88500001	91500000	0.1732	0.8261	20.96	18.55
2	88800001	91800000	0.1815	0.8173	22.21	19.80
2	89100001	92100000	0.1862	0.8178	22.77	20.36
2	89400001	92400000	0.1844	0.8189	22.52	20.11
2	89700001	92700000	0.1721	0.8248	20.86	18.45
2	90000001	93000000	0.1845	0.8286	22.27	19.86
2	90300001	93300000	0.1732	0.8221	21.07	18.66
2	90600001	93600000	0.1653	0.8411	19.65	17.24
2	90900001	93900000	0.1837	0.8541	21.50	19.09
2	91200001	94200000	0.1909	0.8548	22.33	19.92
2	91500001	94500000	0.1876	0.8413	22.30	19.89
2	91800001	94800000	0.1916	0.8498	22.55	20.14
2	92100001	95100000	0.2031	0.8491	23.92	21.51
2	92400001	95400000	0.1890	0.8639	21.88	19.47
2	92700001	95700000	0.1939	0.8681	22.33	19.92
2	93000001	96000000	0.2033	0.8809	23.07	20.66
2	93300001	96300000	0.2230	0.8874	25.13	22.72
2	93600001	96600000	0.2429	0.8875	27.37	24.96
2	93900001	96900000	0.2335	0.8903	26.23	23.82
2	94200001	97200000	0.2432	0.8915	27.28	24.87
2	94500001	97500000	0.2635	0.9129	28.86	26.45
2	94800001	97800000	0.2568	0.9131	28.12	25.71
2	95100001	98100000	0.2505	0.9205	27.21	24.80
2	95400001	98400000	0.2609	0.9176	28.43	26.02
2	95700001	98700000	0.2525	0.9130	27.66	25.25
2	96000001	99000000	0.2435	0.9028	26.98	24.57
2	96300001	99300000	0.2378	0.9064	26.24	23.83
2	96600001	99600000	0.2218	0.8934	24.82	22.41
2	96900001	99900000	0.2223	0.8858	25.09	22.68
2	97200001	100200000	0.2092	0.8820	23.72	21.31
2	97500001	100500000	0.1852	0.8777	21.10	18.69
2	97800001	100800000	0.1752	0.8703	20.13	17.72
2	98100001	101100000	0.1600	0.8626	18.55	16.14
2	98400001	101400000	0.1617	0.8537	18.95	16.54
2	98700001	101700000	0.1705	0.8558	19.92	17.51
2	99000001	102000000	0.1695	0.8517	19.90	17.49
2	99300001	102300000	0.1771	0.8491	20.86	18.45
2	99600001	102600000	0.1967	0.8505	23.12	20.71
2	99900001	102900000	0.1865	0.8481	21.99	19.58
2	100200001	103200000	0.1850	0.8528	21.70	19.29
2	100500001	103500000	0.1984	0.8509	23.32	20.91
2	100800001	103800000	0.2003	0.8580	23.34	20.93
2	101100001	104100000	0.2210	0.8450	26.16	23.75
2	101400001	104400000	0.2262	0.8397	26.93	24.52
2	101700001	104700000	0.2207	0.8348	26.44	24.03
2	102000001	105000000	0.2124	0.8340	25.47	23.06
2	102300001	105300000	0.2032	0.8188	24.81	22.40
2	102600001	105600000	0.1935	0.8211	23.57	21.16
2	102900001	105900000	0.2014	0.8227	24.48	22.07
2	103200001	106200000	0.1921	0.8026	23.93	21.52
2	103500001	106500000	0.1753	0.7995	21.92	19.51
2	103800001	106800000	0.1779	0.7834	22.71	20.30
2	104100001	107100000	0.1789	0.7823	22.86	20.45
2	104400001	107400000	0.1776	0.7930	22.39	19.98
2	104700001	107700000	0.1736	0.7919	21.92	19.51
2	105000001	108000000	0.1728	0.7822	22.10	19.69
2	105300001	108300000	0.1804	0.7914	22.80	20.39
2	105600001	108600000	0.1665	0.7774	21.42	19.01
2	105900001	108900000	0.1762	0.7772	22.67	20.26
2	106200001	109200000	0.1870	0.7905	23.65	21.24
2	106500001	109500000	0.1925	0.7882	24.42	22.01
2	106800001	109800000	0.1973	0.7960	24.79	22.38
2	107100001	110100000	0.1804	0.8011	22.52	20.11
2	107400001	110400000	0.1867	0.7959	23.46	21.05
2	107700001	110700000	0.1972	0.7877	25.03	22.62
2	108000001	111000000	0.1971	0.7864	25.06	22.65
2	108300001	111300000	0.1940	0.7900	24.56	22.15
2	108600001	111600000	0.1938	0.8014	24.19	21.78
2	108900001	111900000	0.1775	0.8036	22.09	19.68
2	109200001	112200000	0.1890	0.7995	23.63	21.22
2	109500001	112500000	0.1917	0.7879	24.33	21.92
2	109800001	112800000	0.1871	0.7831	23.89	21.48
2	110100001	113100000	0.2003	0.7896	25.36	22.95
2	110400001	113400000	0.1882	0.7853	23.97	21.56
2	110700001	113700000	0.1736	0.7912	21.94	19.53
2	111000001	114000000	0.1787	0.8001	22.33	19.92
2	111300001	114300000	0.1669	0.7854	21.24	18.83
2	111600001	114600000	0.1735	0.7813	22.21	19.80
2	111900001	114900000	0.1791	0.7815	22.92	20.51
2	112200001	115200000	0.1653	0.7801	21.19	18.78
2	112500001	115500000	0.1698	0.7854	21.62	19.21
2	112800001	115800000	0.1712	0.7761	22.06	19.65
2	113100001	116100000	0.1655	0.7611	21.74	19.33
2	113400001	116400000	0.1758	0.7711	22.80	20.39
2	113700001	116700000	0.1823	0.7764	23.48	21.07
2	114000001	117000000	0.1785	0.7808	22.87	20.46
2	114300001	117300000	0.1844	0.7735	23.84	21.43
2	114600001	117600000	0.1779	0.7812	22.78	20.37
2	114900001	117900000	0.1847	0.7781	23.74	21.33
2	115200001	118200000	0.1833	0.7806	23.49	21.08
2	115500001	118500000	0.1785	0.7881	22.66	20.25
2	115800001	118800000	0.1740	0.8054	21.61	19.20
2	116100001	119100000	0.1688	0.8093	20.85	18.44
2	116400001	119400000	0.1634	0.8064	20.26	17.85
2	116700001	119700000	0.1697	0.7969	21.30	18.89
2	117000001	120000000	0.1835	0.8040	22.82	20.41
2	117300001	120300000	0.1871	0.8272	22.62	20.21
2	117600001	120600000	0.1834	0.8218	22.31	19.90
2	117900001	120900000	0.1656	0.8144	20.33	17.92
2	118200001	121200000	0.1770	0.8191	21.61	19.20
2	118500001	121500000	0.1801	0.8252	21.82	19.41
2	118800001	121800000	0.1802	0.8308	21.69	19.28
2	119100001	122100000	0.1860	0.8367	22.23	19.82
2	119400001	122400000	0.1781	0.8429	21.13	18.72
2	119700001	122700000	0.1681	0.8461	19.87	17.46
2	120000001	123000000	0.1668	0.8416	19.82	17.41
2	120300001	123300000	0.1671	0.8429	19.82	17.41
2	120600001	123600000	0.1774	0.8468	20.96	18.55
2	120900001	123900000	0.1872	0.8517	21.98	19.57
2	121200001	124200000	0.1795	0.8551	20.99	18.58
2	121500001	124500000	0.1834	0.8472	21.64	19.23
2	121800001	124800000	0.1874	0.8446	22.19	19.78
2	122100001	125100000	0.1834	0.8514	21.54	19.13
2	122400001	125400000	0.1833	0.8499	21.57	19.16
2	122700001	125700000	0.1900	0.8589	22.12	19.71
2	123000001	126000000	0.1847	0.8543	21.62	19.21
2	123300001	126300000	0.1784	0.8278	21.56	19.15
2	123600001	126600000	0.1924	0.8279	23.24	20.83
2	123900001	126900000	0.1858	0.8328	22.31	19.90
2	124200001	127200000	0.1842	0.8325	22.13	19.72
2	124500001	127500000	0.1805	0.8307	21.73	19.32
2	124800001	127800000	0.1884	0.8341	22.59	20.18
2	125100001	128100000	0.1791	0.8301	21.58	19.17
2	125400001	128400000	0.1792	0.8241	21.75	19.34
2	125700001	128700000	0.1847	0.8259	22.36	19.95
2	126000001	129000000	0.1871	0.8290	22.57	20.16
2	126300001	129300000	0.1905	0.8391	22.70	20.29
2	126600001	129600000	0.1840	0.8419	21.85	19.44
2	126900001	129900000	0.1890	0.8422	22.45	20.04
2	127200001	130200000	0.1907	0.8501	22.44	20.03
2	127500001	130500000	0.1914	0.8558	22.36	19.95
2	127800001	130800000	0.1873	0.8526	21.97	19.56
2	128100001	131100000	0.1989	0.8441	23.56	21.15
2	128400001	131400000	0.2111	0.8537	24.73	22.32
2	128700001	131700000	0.2108	0.8537	24.69	22.28
2	129000001	132000000	0.2043	0.8583	23.80	21.39
2	129300001	132300000	0.2117	0.8591	24.64	22.23
2	129600001	132600000	0.2014	0.8529	23.61	21.20
2	129900001	132900000	0.1998	0.8541	23.39	20.98
2	130200001	133200000	0.1927	0.8437	22.84	20.43
2	130500001	133500000	0.2014	0.8395	23.98	21.57
2	130800001	133800000	0.1979	0.8296	23.85	21.44
2	131100001	134100000	0.1937	0.8357	23.18	20.77
2	131400001	134400000	0.1793	0.8200	21.86	19.45
2	131700001	134700000	0.1695	0.8107	20.91	18.50
2	132000001	135000000	0.1689	0.8099	20.86	18.45
2	132300001	135300000	0.1693	0.8254	20.52	18.11
2	132600001	135600000	0.1740	0.8232	21.14	18.73
2	132900001	135900000	0.1732	0.8132	21.30	18.89
2	133200001	136200000	0.1810	0.8112	22.32	19.91
2	133500001	136500000	0.1805	0.8066	22.38	19.97
2	133800001	136800000	0.1706	0.7995	21.34	18.93
2	134100001	137100000	0.1673	0.7990	20.94	18.53
2	134400001	137400000	0.1656	0.8070	20.52	18.11
2	134700001	137700000	0.1735	0.7982	21.73	19.32
2	135000001	138000000	0.1757	0.8032	21.87	19.46
2	135300001	138300000	0.1750	0.8017	21.83	19.42
2	135600001	138600000	0.1707	0.8027	21.26	18.85
2	135900001	138900000	0.1750	0.8022	21.81	19.40
2	136200001	139200000	0.1643	0.7834	20.98	18.57
2	136500001	139500000	0.1580	0.7877	20.06	17.65
2	136800001	139800000	0.1597	0.8039	19.86	17.45
2	137100001	140100000	0.1623	0.8008	20.27	17.86
2	137400001	140400000	0.1679	0.7948	21.13	18.72
2	137700001	140700000	0.1660	0.8118	20.45	18.04
2	138000001	141000000	0.1656	0.7973	20.77	18.36
2	138300001	141300000	0.1553	0.7992	19.43	17.02
2	138600001	141600000	0.1620	0.8041	20.14	17.73
2	138900001	141900000	0.1648	0.8181	20.14	17.73
2	139200001	142200000	0.1726	0.8226	20.99	18.58
2	139500001	142500000	0.1568	0.8168	19.19	16.78
2	139800001	142800000	0.1771	0.8103	21.85	19.44
2	140100001	143100000	0.1761	0.8084	21.78	19.37
2	140400001	143400000	0.1810	0.8049	22.49	20.08
2	140700001	143700000	0.1892	0.7920	23.89	21.48
2	141000001	144000000	0.1753	0.8070	21.72	19.31
2	141300001	144300000	0.1628	0.7942	20.50	18.09
2	141600001	144600000	0.1571	0.7864	19.98	17.57
2	141900001	144900000	0.1452	0.7843	18.51	16.10
2	142200001	145200000	0.1403	0.8078	17.36	14.95
2	142500001	145500000	0.1595	0.8095	19.71	17.30
2	142800001	145800000	0.1441	0.8091	17.82	15.41
2	143100001	146100000	0.1406	0.8177	17.20	14.79
2	143400001	146400000	0.1464	0.8320	17.59	15.18
2	143700001	146700000	0.1315	0.8430	15.60	13.19
2	144000001	147000000	0.1461	0.8135	17.95	15.54
2	144300001	147300000	0.1633	0.8202	19.91	17.50
2	144600001	147600000	0.1708	0.8033	21.26	18.85
2	144900001	147900000	0.1751	0.7831	22.37	19.96
2	145200001	148200000	0.1806	0.7570	23.85	21.44
2	145500001	148500000	0.1728	0.7543	22.91	20.50
2	145800001	148800000	0.1703	0.7377	23.08	20.67
2	146100001	149100000	0.1739	0.7375	23.58	21.17
2	146400001	149400000	0.1671	0.7218	23.14	20.73
2	146700001	149700000	0.1646	0.7057	23.32	20.91
2	147000001	150000000	0.1694	0.7151	23.69	21.28
2	147300001	150300000	0.1771	0.7277	24.34	21.93
2	147600001	150600000	0.1810	0.7473	24.22	21.81
2	147900001	150900000	0.1893	0.7587	24.95	22.54
2	148200001	151200000	0.1924	0.7814	24.62	22.21
2	148500001	151500000	0.1932	0.7830	24.68	22.27
2	148800001	151800000	0.1913	0.7976	23.99	21.58
2	149100001	152100000	0.1969	0.7931	24.82	22.41
2	149400001	152400000	0.1790	0.7832	22.85	20.44
2	149700001	152700000	0.1962	0.7821	25.09	22.68
2	150000001	153000000	0.1829	0.7907	23.13	20.72
2	150300001	153300000	0.1852	0.7660	24.18	21.77
2	150600001	153600000	0.1870	0.7652	24.43	22.02
2	150900001	153900000	0.1810	0.7779	23.27	20.86
2	151200001	154200000	0.1786	0.7682	23.24	20.83
2	151500001	154500000	0.1843	0.7762	23.74	21.33
2	151800001	154800000	0.1945	0.7799	24.94	22.53
2	152100001	155100000	0.1913	0.7755	24.67	22.26
2	152400001	155400000	0.2084	0.7829	26.63	24.22
2	152700001	155700000	0.2000	0.7930	25.23	22.82
2	153000001	156000000	0.2152	0.7984	26.96	24.55
2	153300001	156300000	0.2112	0.8131	25.97	23.56
2	153600001	156600000	0.2007	0.8083	24.84	22.43
2	153900001	156900000	0.1982	0.8044	24.64	22.23
2	154200001	157200000	0.2044	0.8038	25.43	23.02
2	154500001	157500000	0.1892	0.7932	23.86	21.45
2	154800001	157800000	0.1862	0.7925	23.50	21.09
2	155100001	158100000	0.1762	0.7922	22.24	19.83
2	155400001	158400000	0.1749	0.8010	21.84	19.43
2	155700001	158700000	0.1760	0.7919	22.22	19.81
2	156000001	159000000	0.1694	0.7845	21.60	19.19
2	156300001	159300000	0.1543	0.7666	20.13	17.72
2	156600001	159600000	0.1573	0.7667	20.51	18.10
2	156900001	159900000	0.1588	0.7565	20.99	18.58
2	157200001	160200000	0.1422	0.7404	19.21	16.80
2	157500001	160500000	0.1556	0.7427	20.95	18.54
2	157800001	160800000	0.1676	0.7446	22.51	20.10
2	158100001	161100000	0.1782	0.7446	23.94	21.53
2	158400001	161400000	0.1846	0.7506	24.60	22.19
2	158700001	161700000	0.1914	0.7683	24.91	22.50
2	159000001	162000000	0.1977	0.7646	25.85	23.44
2	159300001	162300000	0.1955	0.7766	25.17	22.76
2	159600001	162600000	0.1986	0.7724	25.71	23.30
2	159900001	162900000	0.1972	0.7773	25.37	22.96
2	160200001	163200000	0.2070	0.8023	25.80	23.39
2	160500001	163500000	0.1971	0.8031	24.54	22.13
2	160800001	163800000	0.1939	0.7994	24.25	21.84
2	161100001	164100000	0.1828	0.8033	22.75	20.34
2	161400001	164400000	0.1743	0.7889	22.09	19.68
2	161700001	164700000	0.1591	0.7740	20.55	18.14
2	162000001	165000000	0.1551	0.7806	19.86	17.45
2	162300001	165300000	0.1594	0.7801	20.43	18.02
2	162600001	165600000	0.1582	0.7900	20.02	17.61
2	162900001	165900000	0.1659	0.7839	21.16	18.75
2	163200001	166200000	0.1736	0.7655	22.68	20.27
2	163500001	166500000	0.1837	0.7774	23.63	21.22
2	163800001	166800000	0.1774	0.7663	23.15	20.74
2	164100001	167100000	0.1987	0.7709	25.78	23.37
2	164400001	167400000	0.2076	0.7788	26.65	24.24
2	164700001	167700000	0.2106	0.7733	27.24	24.83
2	165000001	168000000	0.2177	0.7768	28.02	25.61
2	165300001	168300000	0.2186	0.7756	28.18	25.77
2	165600001	168600000	0.2235	0.7762	28.80	26.39
2	165900001	168900000	0.2106	0.7844	26.85	24.44
2	166200001	169200000	0.1937	0.7962	24.33	21.92
2	166500001	169500000	0.1817	0.7888	23.04	20.63
2	166800001	169800000	0.1866	0.7975	23.40	20.99
2	167100001	170100000	0.1666	0.7985	20.86	18.45
2	167400001	170400000	0.1564	0.7931	19.73	17.32
2	167700001	170700000	0.1624	0.8106	20.03	17.62
2	168000001	171000000	0.1515	0.7991	18.96	16.55
2	168300001	171300000	0.1464	0.8041	18.21	15.80
2	168600001	171600000	0.1405	0.8030	17.49	15.08
2	168900001	171900000	0.1406	0.7935	17.73	15.32
2	169200001	172200000	0.1561	0.7957	19.61	17.20
2	169500001	172500000	0.1614	0.7998	20.18	17.77
2	169800001	172800000	0.1525	0.7901	19.31	16.90
2	170100001	173100000	0.1694	0.7658	22.12	19.71
2	170400001	173400000	0.1778	0.7689	23.13	20.72
2	170700001	173700000	0.1674	0.7538	22.21	19.80
2	171000001	174000000	0.1707	0.7642	22.34	19.93
2	171300001	174300000	0.1853	0.7543	24.57	22.16
2	171600001	174600000	0.1822	0.7459	24.43	22.02
2	171900001	174900000	0.1872	0.7534	24.85	22.44
2	172200001	175200000	0.1792	0.7427	24.13	21.72
2	172500001	175500000	0.1791	0.7162	25.01	22.60
2	172800001	175800000	0.1734	0.7193	24.11	21.70
2	173100001	176100000	0.1694	0.7399	22.90	20.49
2	173400001	176400000	0.1636	0.7380	22.17	19.76
2	173700001	176700000	0.1695	0.7478	22.66	20.25
2	174000001	177000000	0.1708	0.7420	23.02	20.61
2	174300001	177300000	0.1874	0.7468	25.09	22.68
2	174600001	177600000	0.1979	0.7470	26.49	24.08
2	174900001	177900000	0.2135	0.7487	28.52	26.11
2	175200001	178200000	0.2215	0.7678	28.85	26.44
2	175500001	178500000	0.2286	0.7800	29.31	26.90
2	175800001	178800000	0.2410	0.7958	30.28	27.87
2	176100001	179100000	0.2434	0.8037	30.29	27.88
2	176400001	179400000	0.2580	0.7975	32.35	29.94
2	176700001	179700000	0.2737	0.7832	34.94	32.53
2	177000001	180000000	0.2701	0.7765	34.79	32.38
2	177300001	180300000	0.2531	0.7825	32.34	29.93
2	177600001	180600000	0.2434	0.7822	31.11	28.70
2	177900001	180900000	0.2291	0.7713	29.70	27.29
2	178200001	181200000	0.2271	0.7512	30.23	27.82
2	178500001	181500000	0.2195	0.7452	29.46	27.05
2	178800001	181800000	0.2213	0.7256	30.49	28.08
2	179100001	182100000	0.2038	0.6997	29.13	26.72
2	179400001	182400000	0.1925	0.7100	27.12	24.71
2	179700001	182700000	0.1695	0.7168	23.65	21.24
2	180000001	183000000	0.1821	0.7266	25.06	22.65
2	180300001	183300000	0.1888	0.7240	26.08	23.67
2	180600001	183600000	0.1861	0.7249	25.67	23.26
2	180900001	183900000	0.1883	0.7264	25.92	23.51
2	181200001	184200000	0.1903	0.7363	25.85	23.44
2	181500001	184500000	0.2033	0.7464	27.23	24.82
2	181800001	184800000	0.1910	0.7424	25.73	23.32
2	182100001	185100000	0.2003	0.7619	26.29	23.88
2	182400001	185400000	0.2020	0.7657	26.39	23.98
2	182700001	185700000	0.2187	0.7619	28.70	26.29
2	183000001	186000000	0.2036	0.7428	27.41	25.00
2	183300001	186300000	0.1809	0.7189	25.16	22.75
2	183600001	186600000	0.1903	0.7325	25.98	23.57
2	183900001	186900000	0.1882	0.7306	25.76	23.35
2	184200001	187200000	0.1818	0.7238	25.12	22.71
2	184500001	187500000	0.1753	0.7203	24.33	21.92
2	184800001	187800000	0.1888	0.7366	25.63	23.22
2	185100001	188100000	0.1922	0.7253	26.50	24.09
2	185400001	188400000	0.1928	0.7183	26.84	24.43
2	185700001	188700000	0.1812	0.7125	25.43	23.02
2	186000001	189000000	0.1934	0.7211	26.83	24.42
2	186300001	189300000	0.2044	0.7391	27.66	25.25
2	186600001	189600000	0.1949	0.7160	27.22	24.81
2	186900001	189900000	0.1946	0.7231	26.91	24.50
2	187200001	190200000	0.1974	0.7121	27.72	25.31
2	187500001	190500000	0.1930	0.7061	27.33	24.92
2	187800001	190800000	0.1913	0.7050	27.14	24.73
2	188100001	191100000	0.1830	0.6981	26.21	23.80
2	188400001	191400000	0.1817	0.6998	25.97	23.56
2	188700001	191700000	0.1879	0.7013	26.79	24.38
2	189000001	192000000	0.1750	0.6995	25.02	22.61
2	189300001	192300000	0.1732	0.6874	25.20	22.79
2	189600001	192600000	0.1741	0.6763	25.74	23.33
2	189900001	192900000	0.1698	0.6680	25.41	23.00
2	190200001	193200000	0.1652	0.6780	24.37	21.96
2	190500001	193500000	0.1561	0.6790	22.99	20.58
2	190800001	193800000	0.1572	0.6562	23.96	21.55
2	191100001	194100000	0.1632	0.6613	24.68	22.27
2	191400001	194400000	0.1593	0.6495	24.52	22.11
2	191700001	194700000	0.1556	0.6522	23.85	21.44
2	192000001	195000000	0.1586	0.6503	24.39	21.98
2	192300001	195300000	0.1682	0.6713	25.05	22.64
2	192600001	195600000	0.1648	0.6960	23.68	21.27
2	192900001	195900000	0.1645	0.6944	23.69	21.28
2	193200001	196200000	0.1657	0.6912	23.98	21.57
2	193500001	196500000	0.1729	0.6941	24.91	22.50
2	193800001	196800000	0.1694	0.7036	24.08	21.67
2	194100001	197100000	0.1731	0.7027	24.63	22.22
2	194400001	197400000	0.1836	0.7113	25.81	23.40
2	194700001	197700000	0.1864	0.7057	26.42	24.01
2	195000001	198000000	0.1923	0.7151	26.88	24.47
2	195300001	198300000	0.1854	0.7045	26.31	23.90
2	195600001	198600000	0.1817	0.6927	26.23	23.82
2	195900001	198900000	0.1893	0.7042	26.88	24.47
2	196200001	199200000	0.1877	0.7149	26.26	23.85
2	196500001	199500000	0.1837	0.7028	26.14	23.73
2	196800001	199800000	0.1849	0.7124	25.96	23.55
2	197100001	200100000	0.1763	0.7198	24.50	22.09
2	197400001	200400000	0.1713	0.7259	23.60	21.19
2	197700001	200700000	0.1620	0.7376	21.96	19.55
2	198000001	201000000	0.1525	0.7372	20.69	18.28
2	198300001	201300000	0.1514	0.7299	20.75	18.34
2	198600001	201600000	0.1635	0.7325	22.32	19.91
2	198900001	201900000	0.1551	0.7256	21.37	18.96
2	199200001	202200000	0.1579	0.7224	21.85	19.44
2	199500001	202500000	0.1723	0.7398	23.29	20.88
2	199800001	202800000	0.1851	0.7384	25.06	22.65
2	200100001	203100000	0.1863	0.7477	24.91	22.50
2	200400001	203400000	0.1777	0.7323	24.26	21.85
2	200700001	203700000	0.1815	0.7140	25.42	23.01
2	201000001	204000000	0.1842	0.7021	26.24	23.83
2	201300001	204300000	0.1790	0.7007	25.55	23.14
2	201600001	204600000	0.1762	0.6943	25.39	22.98
2	201900001	204900000	0.1858	0.6977	26.63	24.22
2	202200001	205200000	0.1814	0.6908	26.27	23.86
2	202500001	205500000	0.1745	0.6732	25.92	23.51
2	202800001	205800000	0.1585	0.6821	23.24	20.83
2	203100001	206100000	0.1648	0.6801	24.24	21.83
2	203400001	206400000	0.1669	0.6804	24.53	22.12
2	203700001	206700000	0.1733	0.7071	24.51	22.10
2	204000001	207000000	0.1704	0.7037	24.21	21.80
2	204300001	207300000	0.1740	0.7036	24.72	22.31
2	204600001	207600000	0.1838	0.7288	25.21	22.80
2	204900001	207900000	0.1888	0.7370	25.61	23.20
2	205200001	208200000	0.1862	0.7452	24.98	22.57
2	205500001	208500000	0.1990	0.7514	26.48	24.07
2	205800001	208800000	0.1979	0.7282	27.17	24.76
2	206100001	209100000	0.1831	0.7183	25.49	23.08
2	206400001	209400000	0.1810	0.7385	24.51	22.10
2	206700001	209700000	0.1850	0.7248	25.53	23.12
2	207000001	210000000	0.1827	0.7318	24.96	22.55
2	207300001	210300000	0.1692	0.7465	22.67	20.26
2	207600001	210600000	0.1444	0.7527	19.18	16.77
2	207900001	210900000	0.1282	0.7312	17.53	15.12
2	208200001	211200000	0.1244	0.7185	17.31	14.90
2	208500001	211500000	0.0983	0.7066	13.91	11.50
2	208800001	211800000	0.0986	0.7078	13.93	11.52
2	209100001	212100000	0.1048	0.6899	15.20	12.79
2	209400001	212400000	0.1053	0.6799	15.49	13.08
2	209700001	212700000	0.1025	0.7011	14.63	12.22
2	210000001	213000000	0.1150	0.7197	15.97	13.56
2	210300001	213300000	0.1235	0.7200	17.15	14.74
2	210600001	213600000	0.1375	0.6965	19.75	17.34
2	210900001	213900000	0.1557	0.7087	21.97	19.56
2	211200001	214200000	0.1667	0.7086	23.53	21.12
2	211500001	214500000	0.1727	0.7268	23.76	21.35
2	211800001	214800000	0.1695	0.7332	23.11	20.70
2	212100001	215100000	0.1746	0.7502	23.27	20.86
2	212400001	215400000	0.1782	0.7499	23.76	21.35
2	212700001	215700000	0.1743	0.7309	23.84	21.43
2	213000001	216000000	0.1770	0.7143	24.78	22.37
2	213300001	216300000	0.1868	0.7072	26.42	24.01
2	213600001	216600000	0.1890	0.7063	26.77	24.36
2	213900001	216900000	0.1839	0.7018	26.21	23.80
2	214200001	217200000	0.1826	0.7155	25.52	23.11
2	214500001	217500000	0.1954	0.7065	27.66	25.25
2	214800001	217800000	0.1872	0.7168	26.12	23.71
2	215100001	218100000	0.1901	0.7128	26.67	24.26
2	215400001	218400000	0.2024	0.7061	28.67	26.26
2	215700001	218700000	0.2190	0.6921	31.64	29.23
2	216000001	219000000	0.2057	0.6646	30.95	28.54
2	216300001	219300000	0.2034	0.6650	30.59	28.18
2	216600001	219600000	0.1909	0.6398	29.84	27.43
2	216900001	219900000	0.1961	0.6431	30.49	28.08
2	217200001	220200000	0.2064	0.6475	31.87	29.46
2	217500001	220500000	0.2028	0.6506	31.16	28.75
2	217800001	220800000	0.2127	0.6391	33.28	30.87
2	218100001	221100000	0.2146	0.6466	33.19	30.78
2	218400001	221400000	0.2101	0.6538	32.13	29.72
2	218700001	221700000	0.2043	0.6623	30.85	28.44
2	219000001	222000000	0.2125	0.7004	30.34	27.93
2	219300001	222300000	0.2029	0.6742	30.09	27.68
2	219600001	222600000	0.2091	0.7027	29.76	27.35
2	219900001	222900000	0.1912	0.6972	27.42	25.01
2	220200001	223200000	0.1790	0.6827	26.22	23.81
2	220500001	223500000	0.1615	0.6822	23.68	21.27
2	220800001	223800000	0.1673	0.6930	24.13	21.72
2	221100001	224100000	0.1513	0.6738	22.45	20.04
2	221400001	224400000	0.1362	0.6536	20.84	18.43
2	221700001	224700000	0.1275	0.6625	19.24	16.83
2	222000001	225000000	0.1281	0.6496	19.72	17.31
2	222300001	225300000	0.1357	0.6815	19.91	17.50
2	222600001	225600000	0.1359	0.6655	20.42	18.01
2	222900001	225900000	0.1455	0.6745	21.58	19.17
2	223200001	226200000	0.1471	0.6764	21.74	19.33
2	223500001	226500000	0.1593	0.6737	23.64	21.23
2	223800001	226800000	0.1571	0.6871	22.86	20.45
2	224100001	227100000	0.1599	0.7040	22.71	20.30
2	224400001	227400000	0.1702	0.7162	23.76	21.35
2	224700001	227700000	0.1580	0.7117	22.20	19.79
2	225000001	228000000	0.1448	0.7177	20.17	17.76
2	225300001	228300000	0.1339	0.7111	18.83	16.42
2	225600001	228600000	0.1326	0.7241	18.32	15.91
2	225900001	228900000	0.1273	0.6986	18.22	15.81
2	226200001	229200000	0.1214	0.6920	17.54	15.13
2	226500001	229500000	0.1216	0.7070	17.20	14.79
2	226800001	229800000	0.1182	0.6821	17.32	14.91
2	227100001	230100000	0.1300	0.6712	19.37	16.96
2	227400001	230400000	0.1279	0.6695	19.10	16.69
2	227700001	230700000	0.1320	0.6580	20.06	17.65
2	228000001	231000000	0.1360	0.6519	20.86	18.45
2	228300001	231300000	0.1567	0.6487	24.15	21.74
2	228600001	231600000	0.1583	0.6440	24.58	22.17
2	228900001	231900000	0.1641	0.6517	25.17	22.76
2	229200001	232200000	0.1675	0.6473	25.88	23.47
2	229500001	232500000	0.1694	0.6331	26.76	24.35
2	229800001	232800000	0.1782	0.6383	27.91	25.50
2	230100001	233100000	0.1751	0.6391	27.39	24.98
2	230400001	233400000	0.1698	0.6273	27.07	24.66
2	230700001	233700000	0.1773	0.6351	27.91	25.50
2	231000001	234000000	0.1768	0.6302	28.06	25.65
2	231300001	234300000	0.1690	0.6272	26.94	24.53
2	231600001	234600000	0.1654	0.6260	26.42	24.01
2	231900001	234900000	0.1590	0.6346	25.05	22.64
2	232200001	235200000	0.1615	0.6510	24.80	22.39
2	232500001	235500000	0.1581	0.6500	24.33	21.92
2	232800001	235800000	0.1372	0.6326	21.70	19.29
2	233100001	236100000	0.1320	0.6181	21.35	18.94
2	233400001	236400000	0.1270	0.6310	20.13	17.72
2	233700001	236700000	0.1240	0.6132	20.22	17.81
2	234000001	237000000	0.1277	0.6037	21.15	18.74
2	234300001	237300000	0.1157	0.5996	19.30	16.89
2	234600001	237600000	0.1201	0.5990	20.05	17.64
2	234900001	237900000	0.1202	0.5850	20.55	18.14
2	235200001	238200000	0.1209	0.5714	21.16	18.75
2	235500001	238500000	0.1081	0.5559	19.44	17.03
2	235800001	238800000	0.1109	0.5485	20.22	17.81
2	236100001	239100000	0.1084	0.5604	19.33	16.92
2	236400001	239400000	0.1137	0.5346	21.27	18.86
2	236700001	239700000	0.1148	0.5329	21.53	19.12
2	237000001	240000000	0.1185	0.5410	21.90	19.49
2	237300001	240300000	0.1332	0.5469	24.36	21.95
2	237600001	240600000	0.1305	0.5389	24.21	21.80
2	237900001	240900000	0.1460	0.5559	26.26	23.85
2	238200001	241200000	0.1407	0.5603	25.12	22.71
2	238500001	241500000	0.1479	0.5749	25.72	23.31
2	238800001	241800000	0.1600	0.5980	26.75	24.34
2	239100001	242100000	0.1619	0.5963	27.15	24.74
2	239400001	242400000	0.1697	0.6191	27.41	25.00
2	239700001	242700000	0.1711	0.6507	26.29	23.88
2	240000001	243000000	0.1677	0.6532	25.68	23.27
2	240300001	243300000	0.1543	0.6247	24.70	22.29
2	240600001	243600000	0.1634	0.6308	25.90	23.49
2	240900001	243900000	0.1483	0.6199	23.93	21.52
2	241200001	244200000	0.1589	0.6182	25.71	23.30
2	241500001	244500000	0.1594	0.6257	25.48	23.07
2	241800001	244800000	0.1532	0.6390	23.97	21.56
2	242100001	245100000	0.1585	0.6603	24.00	21.59
2	242400001	245308459	0.1484	0.6805	21.14	18.73
3	1	3000000	0.1590	0.6932	22.94	20.53
3	300001	3300000	0.1516	0.6678	22.71	20.30
3	600001	3600000	0.1488	0.6576	22.63	20.22
3	900001	3900000	0.1458	0.6427	22.68	20.27
3	1200001	4200000	0.1494	0.6334	23.59	21.18
3	1500001	4500000	0.1558	0.6142	25.36	22.95
3	1800001	4800000	0.1548	0.6228	24.86	22.45
3	2100001	5100000	0.1516	0.5943	25.51	23.10
3	2400001	5400000	0.1500	0.5972	25.11	22.70
3	2700001	5700000	0.1737	0.6156	28.21	25.80
3	3000001	6000000	0.1768	0.6189	28.57	26.16
3	3300001	6300000	0.1797	0.6150	29.23	26.82
3	3600001	6600000	0.1823	0.6178	29.51	27.10
3	3900001	6900000	0.1838	0.6275	29.28	26.87
3	4200001	7200000	0.1728	0.6085	28.40	25.99
3	4500001	7500000	0.1720	0.6116	28.12	25.71
3	4800001	7800000	0.1814	0.6153	29.48	27.07
3	5100001	8100000	0.1824	0.6546	27.86	25.45
3	5400001	8400000	0.1902	0.6598	28.83	26.42
3	5700001	8700000	0.1708	0.6276	27.22	24.81
3	6000001	9000000	0.1713	0.6268	27.33	24.92
3	6300001	9300000	0.1801	0.6379	28.24	25.83
3	6600001	9600000	0.1794	0.6307	28.45	26.04
3	6900001	9900000	0.1731	0.6325	27.36	24.95
3	7200001	10200000	0.1758	0.6362	27.64	25.23
3	7500001	10500000	0.1891	0.6508	29.05	26.64
3	7800001	10800000	0.2010	0.6604	30.43	28.02
3	8100001	11100000	0.2067	0.6593	31.35	28.94
3	8400001	11400000	0.2101	0.6705	31.33	28.92
3	8700001	11700000	0.2041	0.6864	29.73	27.32
3	9000001	12000000	0.1987	0.6876	28.90	26.49
3	9300001	12300000	0.1839	0.6942	26.49	24.08
3	9600001	12600000	0.1839	0.7034	26.15	23.74
3	9900001	12900000	0.1889	0.6928	27.26	24.85
3	10200001	13200000	0.1916	0.7030	27.25	24.84
3	10500001	13500000	0.1848	0.7080	26.10	23.69
3	10800001	13800000	0.1573	0.6834	23.02	20.61
3	11100001	14100000	0.1557	0.6787	22.94	20.53
3	11400001	14400000	0.1610	0.6644	24.24	21.83
3	11700001	14700000	0.1773	0.6766	26.20	23.79
3	12000001	15000000	0.1867	0.6899	27.06	24.65
3	12300001	15300000	0.1972	0.7061	27.94	25.53
3	12600001	15600000	0.1920	0.6954	27.61	25.20
3	12900001	15900000	0.1880	0.7039	26.70	24.29
3	13200001	16200000	0.1937	0.7075	27.38	24.97
3	13500001	16500000	0.1922	0.6976	27.55	25.14
3	13800001	16800000	0.2015	0.7220	27.91	25.50
3	14100001	17100000	0.2093	0.7163	29.22	26.81
3	14400001	17400000	0.1928	0.7248	26.60	24.19
3	14700001	17700000	0.1826	0.7218	25.30	22.89
3	15000001	18000000	0.1615	0.7163	22.55	20.14
3	15300001	18300000	0.1663	0.7108	23.40	20.99
3	15600001	18600000	0.1776	0.7150	24.84	22.43
3	15900001	18900000	0.1844	0.7142	25.82	23.41
3	16200001	19200000	0.1806	0.7312	24.69	22.28
3	16500001	19500000	0.1937	0.7432	26.07	23.66
3	16800001	19800000	0.1928	0.7218	26.71	24.30
3	17100001	20100000	0.1814	0.7357	24.66	22.25
3	17400001	20400000	0.1951	0.7414	26.32	23.91
3	17700001	20700000	0.1922	0.7393	26.00	23.59
3	18000001	21000000	0.2047	0.7223	28.33	25.92
3	18300001	21300000	0.2000	0.7106	28.15	25.74
3	18600001	21600000	0.1962	0.7177	27.34	24.93
3	18900001	21900000	0.1944	0.7324	26.55	24.14
3	19200001	22200000	0.2017	0.7258	27.79	25.38
3	19500001	22500000	0.2019	0.7282	27.72	25.31
3	19800001	22800000	0.2125	0.7395	28.73	26.32
3	20100001	23100000	0.2165	0.7219	29.99	27.58
3	20400001	23400000	0.2055	0.7228	28.43	26.02
3	20700001	23700000	0.2127	0.7161	29.71	27.30
3	21000001	24000000	0.2139	0.7284	29.36	26.95
3	21300001	24300000	0.2052	0.7307	28.08	25.67
3	21600001	24600000	0.2000	0.7274	27.49	25.08
3	21900001	24900000	0.1962	0.7257	27.04	24.63
3	22200001	25200000	0.1806	0.7266	24.86	22.45
3	22500001	25500000	0.1782	0.7352	24.24	21.83
3	22800001	25800000	0.1846	0.7421	24.88	22.47
3	23100001	26100000	0.1941	0.7613	25.50	23.09
3	23400001	26400000	0.1886	0.7579	24.88	22.47
3	23700001	26700000	0.1856	0.7648	24.27	21.86
3	24000001	27000000	0.1959	0.7642	25.63	23.22
3	24300001	27300000	0.1962	0.7704	25.46	23.05
3	24600001	27600000	0.2016	0.7705	26.16	23.75
3	24900001	27900000	0.2118	0.7778	27.23	24.82
3	25200001	28200000	0.2107	0.7920	26.61	24.20
3	25500001	28500000	0.1887	0.7792	24.21	21.80
3	25800001	28800000	0.1757	0.7733	22.72	20.31
3	26100001	29100000	0.1694	0.7619	22.23	19.82
3	26400001	29400000	0.1899	0.7611	24.95	22.54
3	26700001	29700000	0.1901	0.7667	24.79	22.38
3	27000001	30000000	0.1788	0.7707	23.20	20.79
3	27300001	30300000	0.1789	0.7717	23.18	20.77
3	27600001	30600000	0.1801	0.7705	23.37	20.96
3	27900001	30900000	0.1698	0.7621	22.29	19.88
3	28200001	31200000	0.1740	0.7561	23.02	20.61
3	28500001	31500000	0.1912	0.7487	25.53	23.12
3	28800001	31800000	0.1811	0.7512	24.11	21.70
3	29100001	32100000	0.1719	0.7458	23.05	20.64
3	29400001	32400000	0.1670	0.7494	22.28	19.87
3	29700001	32700000	0.1683	0.7489	22.47	20.06
3	30000001	33000000	0.1606	0.7459	21.53	19.12
3	30300001	33300000	0.1612	0.7561	21.32	18.91
3	30600001	33600000	0.1599	0.7635	20.95	18.54
3	30900001	33900000	0.1635	0.7620	21.45	19.04
3	31200001	34200000	0.1639	0.7534	21.75	19.34
3	31500001	34500000	0.1490	0.7507	19.85	17.44
3	31800001	34800000	0.1649	0.7510	21.96	19.55
3	32100001	35100000	0.1658	0.7474	22.19	19.78
3	32400001	35400000	0.1688	0.7399	22.81	20.40
3	32700001	35700000	0.1641	0.7431	22.08	19.67
3	33000001	36000000	0.1733	0.7530	23.01	20.60
3	33300001	36300000	0.1784	0.7513	23.74	21.33
3	33600001	36600000	0.1812	0.7425	24.41	22.00
3	33900001	36900000	0.1835	0.7352	24.96	22.55
3	34200001	37200000	0.1820	0.7426	24.50	22.09
3	34500001	37500000	0.1907	0.7600	25.10	22.69
3	34800001	37800000	0.1757	0.7713	22.78	20.37
3	35100001	38100000	0.1750	0.7840	22.33	19.92
3	35400001	38400000	0.1619	0.7923	20.43	18.02
3	35700001	38700000	0.1642	0.7890	20.81	18.40
3	36000001	39000000	0.1601	0.7908	20.25	17.84
3	36300001	39300000	0.1678	0.7975	21.05	18.64
3	36600001	39600000	0.1698	0.7925	21.42	19.01
3	36900001	39900000	0.1638	0.7991	20.50	18.09
3	37200001	40200000	0.1672	0.7984	20.94	18.53
3	37500001	40500000	0.1711	0.8013	21.35	18.94
3	37800001	40800000	0.1712	0.7969	21.49	19.08
3	38100001	41100000	0.1616	0.7890	20.48	18.07
3	38400001	41400000	0.1727	0.7945	21.74	19.33
3	38700001	41700000	0.1733	0.7970	21.74	19.33
3	39000001	42000000	0.1757	0.7939	22.14	19.73
3	39300001	42300000	0.1684	0.7763	21.69	19.28
3	39600001	42600000	0.1580	0.7870	20.07	17.66
3	39900001	42900000	0.1577	0.7972	19.79	17.38
3	40200001	43200000	0.1522	0.7892	19.29	16.88
3	40500001	43500000	0.1484	0.7844	18.92	16.51
3	40800001	43800000	0.1524	0.7733	19.70	17.29
3	41100001	44100000	0.1659	0.7910	20.97	18.56
3	41400001	44400000	0.1567	0.7805	20.08	17.67
3	41700001	44700000	0.1583	0.7811	20.27	17.86
3	42000001	45000000	0.1549	0.7731	20.04	17.63
3	42300001	45300000	0.1441	0.7793	18.49	16.08
3	42600001	45600000	0.1526	0.7843	19.46	17.05
3	42900001	45900000	0.1516	0.7752	19.55	17.14
3	43200001	46200000	0.1588	0.7709	20.61	18.20
3	43500001	46500000	0.1607	0.7831	20.52	18.11
3	43800001	46800000	0.1655	0.7892	20.98	18.57
3	44100001	47100000	0.1675	0.7854	21.33	18.92
3	44400001	47400000	0.1687	0.7853	21.49	19.08
3	44700001	47700000	0.1652	0.7978	20.71	18.30
3	45000001	48000000	0.1738	0.8079	21.51	19.10
3	45300001	48300000	0.1719	0.8123	21.16	18.75
3	45600001	48600000	0.1643	0.8081	20.33	17.92
3	45900001	48900000	0.1610	0.7856	20.50	18.09
3	46200001	49200000	0.1517	0.7925	19.14	16.73
3	46500001	49500000	0.1535	0.7776	19.74	17.33
3	46800001	49800000	0.1621	0.7784	20.83	18.42
3	47100001	50100000	0.1673	0.7681	21.79	19.38
3	47400001	50400000	0.1660	0.7679	21.62	19.21
3	47700001	50700000	0.1623	0.7565	21.45	19.04
3	48000001	51000000	0.1636	0.7595	21.54	19.13
3	48300001	51300000	0.1701	0.7419	22.93	20.52
3	48600001	51600000	0.1688	0.7463	22.62	20.21
3	48900001	51900000	0.1734	0.7573	22.89	20.48
3	49200001	52200000	0.1737	0.7464	23.27	20.86
3	49500001	52500000	0.1800	0.7478	24.07	21.66
3	49800001	52800000	0.1771	0.7356	24.07	21.66
3	50100001	53100000	0.1703	0.7381	23.07	20.66
3	50400001	53400000	0.1717	0.7498	22.90	20.49
3	50700001	53700000	0.1821	0.7574	24.05	21.64
3	51000001	54000000	0.1767	0.7467	23.66	21.25
3	51300001	54300000	0.1737	0.7461	23.28	20.87
3	51600001	54600000	0.1686	0.7460	22.61	20.20
3	51900001	54900000	0.1721	0.7665	22.46	20.05
3	52200001	55200000	0.1798	0.7775	23.12	20.71
3	52500001	55500000	0.1729	0.7789	22.19	19.78
3	52800001	55800000	0.1724	0.7852	21.96	19.55
3	53100001	56100000	0.1797	0.8001	22.46	20.05
3	53400001	56400000	0.1901	0.7994	23.78	21.37
3	53700001	56700000	0.1874	0.7913	23.68	21.27
3	54000001	57000000	0.1889	0.7979	23.67	21.26
3	54300001	57300000	0.1868	0.8121	23.00	20.59
[truncated: 5,009 more rows]
