# Supplementary material for: Effect of sequence depth and length in long-read assembly of the maize inbred NC358
Source: Nat Commun. 2020 May 8;11:2288. doi: 10.1038/s41467-020-16037-7 (PMC7211024; doi:10.1038/s41467-020-16037-7)
Supplement: Supplementary file 4 — Source Data [file 41467_2020_16037_MOESM4_ESM.zip › Source Data/Fig. 1F, Suppl. Fig. 8/NC358_21k_50x_pseudomolecules_v1.fasta.mod.out.LAI]

Chr	From	To	Intact	Total	raw_LAI	LAI
whole_genome	1	2131295964	0.1728	0.7634	22.64	20.23
chr1	1	3000000	0.2010	0.6887	29.19	26.78
chr1	300001	3300000	0.1896	0.6768	28.01	25.60
chr1	600001	3600000	0.1747	0.6740	25.92	23.51
chr1	900001	3900000	0.1596	0.6512	24.51	22.10
chr1	1200001	4200000	0.1489	0.6293	23.66	21.25
chr1	1500001	4500000	0.1374	0.6006	22.87	20.46
chr1	1800001	4800000	0.1418	0.6034	23.50	21.09
chr1	2100001	5100000	0.1430	0.5979	23.92	21.51
chr1	2400001	5400000	0.1456	0.5822	25.01	22.60
chr1	2700001	5700000	0.1452	0.5903	24.60	22.19
chr1	3000001	6000000	0.1485	0.5810	25.55	23.14
chr1	3300001	6300000	0.1535	0.5898	26.02	23.61
chr1	3600001	6600000	0.1620	0.5784	28.01	25.60
chr1	3900001	6900000	0.1774	0.5823	30.46	28.05
chr1	4200001	7200000	0.1917	0.5935	32.30	29.89
chr1	4500001	7500000	0.1873	0.6082	30.79	28.38
chr1	4800001	7800000	0.1857	0.6071	30.59	28.18
chr1	5100001	8100000	0.1797	0.6204	28.97	26.56
chr1	5400001	8400000	0.1763	0.6202	28.42	26.01
chr1	5700001	8700000	0.1832	0.6279	29.18	26.77
chr1	6000001	9000000	0.1987	0.6459	30.76	28.35
chr1	6300001	9300000	0.2016	0.6557	30.75	28.34
chr1	6600001	9600000	0.2105	0.6575	32.02	29.61
chr1	6900001	9900000	0.2044	0.6571	31.11	28.70
chr1	7200001	10200000	0.2136	0.6664	32.05	29.64
chr1	7500001	10500000	0.2148	0.6569	32.70	30.29
chr1	7800001	10800000	0.2036	0.6538	31.14	28.73
chr1	8100001	11100000	0.2163	0.6510	33.23	30.82
chr1	8400001	11400000	0.2167	0.6655	32.56	30.15
chr1	8700001	11700000	0.2115	0.6565	32.21	29.80
chr1	9000001	12000000	0.1918	0.6464	29.67	27.26
chr1	9300001	12300000	0.2016	0.6458	31.21	28.80
chr1	9600001	12600000	0.1923	0.6596	29.15	26.74
chr1	9900001	12900000	0.1824	0.6746	27.04	24.63
chr1	10200001	13200000	0.1681	0.6723	25.01	22.60
chr1	10500001	13500000	0.1649	0.6725	24.53	22.12
chr1	10800001	13800000	0.1700	0.6636	25.63	23.22
chr1	11100001	14100000	0.1624	0.6702	24.23	21.82
chr1	11400001	14400000	0.1620	0.6471	25.03	22.62
chr1	11700001	14700000	0.1527	0.6171	24.74	22.33
chr1	12000001	15000000	0.1470	0.6170	23.82	21.41
chr1	12300001	15300000	0.1487	0.6262	23.75	21.34
chr1	12600001	15600000	0.1489	0.6358	23.42	21.01
chr1	12900001	15900000	0.1662	0.6161	26.98	24.57
chr1	13200001	16200000	0.1606	0.6232	25.76	23.35
chr1	13500001	16500000	0.1611	0.6320	25.50	23.09
chr1	13800001	16800000	0.1563	0.6496	24.06	21.65
chr1	14100001	17100000	0.1602	0.6399	25.03	22.62
chr1	14400001	17400000	0.1700	0.6611	25.72	23.31
chr1	14700001	17700000	0.1820	0.7031	25.89	23.48
chr1	15000001	18000000	0.1955	0.7191	27.19	24.78
chr1	15300001	18300000	0.1959	0.7023	27.89	25.48
chr1	15600001	18600000	0.1950	0.6911	28.21	25.80
chr1	15900001	18900000	0.1907	0.7021	27.17	24.76
chr1	16200001	19200000	0.1981	0.6904	28.70	26.29
chr1	16500001	19500000	0.2043	0.6776	30.15	27.74
chr1	16800001	19800000	0.2109	0.6693	31.51	29.10
chr1	17100001	20100000	0.2068	0.6780	30.50	28.09
chr1	17400001	20400000	0.1988	0.6832	29.10	26.69
chr1	17700001	20700000	0.1918	0.6759	28.37	25.96
chr1	18000001	21000000	0.1841	0.6528	28.20	25.79
chr1	18300001	21300000	0.1826	0.6635	27.51	25.10
chr1	18600001	21600000	0.1891	0.6594	28.68	26.27
chr1	18900001	21900000	0.1790	0.6610	27.08	24.67
chr1	19200001	22200000	0.1672	0.6811	24.55	22.14
chr1	19500001	22500000	0.1666	0.7007	23.78	21.37
chr1	19800001	22800000	0.1788	0.7155	24.99	22.58
chr1	20100001	23100000	0.1780	0.7249	24.55	22.14
chr1	20400001	23400000	0.1644	0.7049	23.32	20.91
chr1	20700001	23700000	0.1659	0.6957	23.85	21.44
chr1	21000001	24000000	0.1783	0.7227	24.67	22.26
chr1	21300001	24300000	0.1616	0.7147	22.61	20.20
chr1	21600001	24600000	0.1579	0.7350	21.49	19.08
chr1	21900001	24900000	0.1697	0.7339	23.12	20.71
chr1	22200001	25200000	0.1711	0.7227	23.67	21.26
chr1	22500001	25500000	0.1631	0.7137	22.86	20.45
chr1	22800001	25800000	0.1586	0.7047	22.50	20.09
chr1	23100001	26100000	0.1549	0.7011	22.09	19.68
chr1	23400001	26400000	0.1764	0.7072	24.95	22.54
chr1	23700001	26700000	0.1780	0.7138	24.94	22.53
chr1	24000001	27000000	0.1545	0.6937	22.28	19.87
chr1	24300001	27300000	0.1552	0.6951	22.33	19.92
chr1	24600001	27600000	0.1580	0.7022	22.50	20.09
chr1	24900001	27900000	0.1492	0.7047	21.18	18.77
chr1	25200001	28200000	0.1598	0.7090	22.55	20.14
chr1	25500001	28500000	0.1561	0.7091	22.02	19.61
chr1	25800001	28800000	0.1505	0.7107	21.18	18.77
chr1	26100001	29100000	0.1452	0.6916	21.00	18.59
chr1	26400001	29400000	0.1377	0.6926	19.88	17.47
chr1	26700001	29700000	0.1473	0.7032	20.94	18.53
chr1	27000001	30000000	0.1523	0.7032	21.65	19.24
chr1	27300001	30300000	0.1550	0.7102	21.83	19.42
chr1	27600001	30600000	0.1568	0.6850	22.89	20.48
chr1	27900001	30900000	0.1495	0.6818	21.92	19.51
chr1	28200001	31200000	0.1582	0.6692	23.64	21.23
chr1	28500001	31500000	0.1563	0.6689	23.37	20.96
chr1	28800001	31800000	0.1581	0.6648	23.78	21.37
chr1	29100001	32100000	0.1757	0.6828	25.73	23.32
chr1	29400001	32400000	0.1753	0.7012	25.00	22.59
chr1	29700001	32700000	0.1773	0.6967	25.45	23.04
chr1	30000001	33000000	0.1846	0.7110	25.97	23.56
chr1	30300001	33300000	0.1909	0.7236	26.39	23.98
chr1	30600001	33600000	0.1944	0.7285	26.68	24.27
chr1	30900001	33900000	0.1971	0.7323	26.92	24.51
chr1	31200001	34200000	0.1802	0.7450	24.19	21.78
chr1	31500001	34500000	0.1752	0.7450	23.52	21.11
chr1	31800001	34800000	0.1703	0.7521	22.65	20.24
chr1	32100001	35100000	0.1572	0.7402	21.24	18.83
chr1	32400001	35400000	0.1563	0.7276	21.48	19.07
chr1	32700001	35700000	0.1573	0.7268	21.64	19.23
chr1	33000001	36000000	0.1497	0.7161	20.90	18.49
chr1	33300001	36300000	0.1464	0.7028	20.84	18.43
chr1	33600001	36600000	0.1365	0.7143	19.11	16.70
chr1	33900001	36900000	0.1336	0.7207	18.54	16.13
chr1	34200001	37200000	0.1490	0.7063	21.10	18.69
chr1	34500001	37500000	0.1632	0.7043	23.17	20.76
chr1	34800001	37800000	0.1646	0.6993	23.54	21.13
chr1	35100001	38100000	0.1620	0.7155	22.64	20.23
chr1	35400001	38400000	0.1618	0.7074	22.87	20.46
chr1	35700001	38700000	0.1552	0.7147	21.71	19.30
chr1	36000001	39000000	0.1623	0.7216	22.50	20.09
chr1	36300001	39300000	0.1578	0.7245	21.78	19.37
chr1	36600001	39600000	0.1699	0.7147	23.78	21.37
chr1	36900001	39900000	0.1836	0.7050	26.04	23.63
chr1	37200001	40200000	0.1661	0.7078	23.47	21.06
chr1	37500001	40500000	0.1745	0.7234	24.12	21.71
chr1	37800001	40800000	0.1723	0.7209	23.90	21.49
chr1	38100001	41100000	0.1721	0.7000	24.58	22.17
chr1	38400001	41400000	0.1652	0.7105	23.25	20.84
chr1	38700001	41700000	0.1605	0.7037	22.81	20.40
chr1	39000001	42000000	0.1522	0.7002	21.74	19.33
chr1	39300001	42300000	0.1494	0.6964	21.45	19.04
chr1	39600001	42600000	0.1348	0.6924	19.47	17.06
chr1	39900001	42900000	0.1267	0.7035	18.01	15.60
chr1	40200001	43200000	0.1361	0.7076	19.23	16.82
chr1	40500001	43500000	0.1383	0.7096	19.49	17.08
chr1	40800001	43800000	0.1281	0.7068	18.13	15.72
chr1	41100001	44100000	0.1409	0.7242	19.45	17.04
chr1	41400001	44400000	0.1465	0.7250	20.20	17.79
chr1	41700001	44700000	0.1489	0.7263	20.50	18.09
chr1	42000001	45000000	0.1573	0.7264	21.65	19.24
chr1	42300001	45300000	0.1751	0.7362	23.79	21.38
chr1	42600001	45600000	0.1848	0.7503	24.63	22.22
chr1	42900001	45900000	0.1825	0.7397	24.67	22.26
chr1	43200001	46200000	0.1758	0.7479	23.51	21.10
chr1	43500001	46500000	0.1599	0.7227	22.12	19.71
chr1	43800001	46800000	0.1774	0.7302	24.29	21.88
chr1	44100001	47100000	0.1744	0.7181	24.28	21.87
chr1	44400001	47400000	0.1806	0.7155	25.24	22.83
chr1	44700001	47700000	0.1753	0.7148	24.52	22.11
chr1	45000001	48000000	0.1833	0.7227	25.37	22.96
chr1	45300001	48300000	0.1675	0.7165	23.38	20.97
chr1	45600001	48600000	0.1632	0.7201	22.67	20.26
chr1	45900001	48900000	0.1640	0.7302	22.46	20.05
chr1	46200001	49200000	0.1801	0.7278	24.75	22.34
chr1	46500001	49500000	0.1906	0.7496	25.43	23.02
chr1	46800001	49800000	0.1860	0.7460	24.93	22.52
chr1	47100001	50100000	0.1808	0.7513	24.07	21.66
chr1	47400001	50400000	0.1828	0.7411	24.66	22.25
chr1	47700001	50700000	0.1907	0.7206	26.46	24.05
chr1	48000001	51000000	0.1822	0.7166	25.42	23.01
chr1	48300001	51300000	0.1827	0.7049	25.93	23.52
chr1	48600001	51600000	0.1818	0.6939	26.20	23.79
chr1	48900001	51900000	0.1905	0.6986	27.27	24.86
chr1	49200001	52200000	0.1901	0.6987	27.20	24.79
chr1	49500001	52500000	0.1839	0.6953	26.44	24.03
chr1	49800001	52800000	0.1865	0.7109	26.24	23.83
chr1	50100001	53100000	0.1953	0.7116	27.44	25.03
chr1	50400001	53400000	0.1869	0.7256	25.76	23.35
chr1	50700001	53700000	0.1857	0.7386	25.15	22.74
chr1	51000001	54000000	0.1785	0.7349	24.29	21.88
chr1	51300001	54300000	0.1789	0.7560	23.66	21.25
chr1	51600001	54600000	0.1747	0.7497	23.30	20.89
chr1	51900001	54900000	0.1776	0.7287	24.37	21.96
chr1	52200001	55200000	0.1625	0.7261	22.38	19.97
chr1	52500001	55500000	0.1597	0.7274	21.95	19.54
chr1	52800001	55800000	0.1520	0.7181	21.16	18.75
chr1	53100001	56100000	0.1503	0.7300	20.60	18.19
chr1	53400001	56400000	0.1438	0.7308	19.67	17.26
chr1	53700001	56700000	0.1593	0.7336	21.72	19.31
chr1	54000001	57000000	0.1681	0.7390	22.75	20.34
chr1	54300001	57300000	0.1872	0.7367	25.40	22.99
chr1	54600001	57600000	0.2015	0.7593	26.54	24.13
chr1	54900001	57900000	0.1988	0.7688	25.85	23.44
chr1	55200001	58200000	0.2078	0.7685	27.04	24.63
chr1	55500001	58500000	0.2083	0.7555	27.57	25.16
chr1	55800001	58800000	0.2141	0.7537	28.40	25.99
chr1	56100001	59100000	0.1930	0.7443	25.93	23.52
chr1	56400001	59400000	0.2058	0.7411	27.77	25.36
chr1	56700001	59700000	0.1847	0.7518	24.57	22.16
chr1	57000001	60000000	0.1878	0.7584	24.77	22.36
chr1	57300001	60300000	0.1724	0.7533	22.89	20.48
chr1	57600001	60600000	0.1746	0.7485	23.33	20.92
chr1	57900001	60900000	0.1624	0.7436	21.85	19.44
chr1	58200001	61200000	0.1634	0.7353	22.22	19.81
chr1	58500001	61500000	0.1625	0.7325	22.19	19.78
chr1	58800001	61800000	0.1565	0.7345	21.31	18.90
chr1	59100001	62100000	0.1820	0.7271	25.03	22.62
chr1	59400001	62400000	0.1820	0.7248	25.12	22.71
chr1	59700001	62700000	0.1968	0.7213	27.29	24.88
chr1	60000001	63000000	0.1846	0.7213	25.60	23.19
chr1	60300001	63300000	0.1838	0.7196	25.55	23.14
chr1	60600001	63600000	0.1640	0.7065	23.22	20.81
chr1	60900001	63900000	0.1723	0.7062	24.41	22.00
chr1	61200001	64200000	0.1775	0.7113	24.96	22.55
chr1	61500001	64500000	0.1877	0.7198	26.07	23.66
chr1	61800001	64800000	0.1843	0.7065	26.09	23.68
chr1	62100001	65100000	0.1723	0.7002	24.60	22.19
chr1	62400001	65400000	0.1700	0.7101	23.93	21.52
chr1	62700001	65700000	0.1733	0.7081	24.47	22.06
chr1	63000001	66000000	0.1860	0.6917	26.89	24.48
chr1	63300001	66300000	0.1831	0.6871	26.65	24.24
chr1	63600001	66600000	0.1900	0.6827	27.83	25.42
chr1	63900001	66900000	0.1960	0.6947	28.21	25.80
chr1	64200001	67200000	0.1882	0.6857	27.45	25.04
chr1	64500001	67500000	0.1774	0.6881	25.78	23.37
chr1	64800001	67800000	0.1762	0.7020	25.10	22.69
chr1	65100001	68100000	0.1794	0.7161	25.06	22.65
chr1	65400001	68400000	0.1723	0.7131	24.16	21.75
chr1	65700001	68700000	0.1501	0.7050	21.29	18.88
chr1	66000001	69000000	0.1452	0.7023	20.67	18.26
chr1	66300001	69300000	0.1565	0.7091	22.06	19.65
chr1	66600001	69600000	0.1505	0.7338	20.51	18.10
chr1	66900001	69900000	0.1415	0.7316	19.35	16.94
chr1	67200001	70200000	0.1356	0.7489	18.11	15.70
chr1	67500001	70500000	0.1409	0.7473	18.85	16.44
chr1	67800001	70800000	0.1512	0.7480	20.22	17.81
chr1	68100001	71100000	0.1459	0.7414	19.68	17.27
chr1	68400001	71400000	0.1446	0.7387	19.57	17.16
chr1	68700001	71700000	0.1423	0.7379	19.29	16.88
chr1	69000001	72000000	0.1444	0.7489	19.28	16.87
chr1	69300001	72300000	0.1457	0.7542	19.32	16.91
chr1	69600001	72600000	0.1559	0.7406	21.04	18.63
chr1	69900001	72900000	0.1619	0.7375	21.95	19.54
chr1	70200001	73200000	0.1607	0.7393	21.73	19.32
chr1	70500001	73500000	0.1495	0.7327	20.41	18.00
chr1	70800001	73800000	0.1425	0.7355	19.37	16.96
chr1	71100001	74100000	0.1485	0.7436	19.98	17.57
chr1	71400001	74400000	0.1512	0.7450	20.29	17.88
chr1	71700001	74700000	0.1531	0.7484	20.46	18.05
chr1	72000001	75000000	0.1558	0.7509	20.75	18.34
chr1	72300001	75300000	0.1524	0.7421	20.53	18.12
chr1	72600001	75600000	0.1475	0.7584	19.45	17.04
chr1	72900001	75900000	0.1601	0.7598	21.07	18.66
chr1	73200001	76200000	0.1765	0.7588	23.26	20.85
chr1	73500001	76500000	0.1943	0.7599	25.57	23.16
chr1	73800001	76800000	0.2029	0.7467	27.17	24.76
chr1	74100001	77100000	0.2080	0.7325	28.39	25.98
chr1	74400001	77400000	0.2133	0.7352	29.01	26.60
chr1	74700001	77700000	0.2297	0.7438	30.88	28.47
chr1	75000001	78000000	0.2248	0.7442	30.21	27.80
chr1	75300001	78300000	0.2120	0.7423	28.56	26.15
chr1	75600001	78600000	0.2177	0.7321	29.74	27.33
chr1	75900001	78900000	0.2017	0.7298	27.63	25.22
chr1	76200001	79200000	0.1973	0.7329	26.92	24.51
chr1	76500001	79500000	0.2003	0.7372	27.17	24.76
chr1	76800001	79800000	0.2090	0.7407	28.22	25.81
chr1	77100001	80100000	0.2069	0.7560	27.37	24.96
chr1	77400001	80400000	0.1987	0.7457	26.65	24.24
chr1	77700001	80700000	0.1969	0.7521	26.17	23.76
chr1	78000001	81000000	0.1965	0.7534	26.08	23.67
chr1	78300001	81300000	0.2084	0.7622	27.34	24.93
chr1	78600001	81600000	0.2143	0.7499	28.57	26.16
chr1	78900001	81900000	0.2069	0.7364	28.09	25.68
chr1	79200001	82200000	0.2031	0.7233	28.08	25.67
chr1	79500001	82500000	0.1845	0.7361	25.06	22.65
chr1	79800001	82800000	0.1677	0.7433	22.56	20.15
chr1	80100001	83100000	0.1733	0.7445	23.28	20.87
chr1	80400001	83400000	0.1647	0.7592	21.70	19.29
chr1	80700001	83700000	0.1608	0.7456	21.57	19.16
chr1	81000001	84000000	0.1748	0.7468	23.41	21.00
chr1	81300001	84300000	0.1642	0.7352	22.33	19.92
chr1	81600001	84600000	0.1484	0.7497	19.79	17.38
chr1	81900001	84900000	0.1596	0.7731	20.64	18.23
chr1	82200001	85200000	0.1595	0.7780	20.50	18.09
chr1	82500001	85500000	0.1617	0.7692	21.02	18.61
chr1	82800001	85800000	0.1777	0.7654	23.21	20.80
chr1	83100001	86100000	0.1596	0.7516	21.24	18.83
chr1	83400001	86400000	0.1686	0.7464	22.58	20.17
chr1	83700001	86700000	0.1560	0.7394	21.10	18.69
chr1	84000001	87000000	0.1432	0.7416	19.31	16.90
chr1	84300001	87300000	0.1510	0.7588	19.90	17.49
chr1	84600001	87600000	0.1537	0.7433	20.67	18.26
chr1	84900001	87900000	0.1611	0.7450	21.62	19.21
chr1	85200001	88200000	0.1561	0.7585	20.58	18.17
chr1	85500001	88500000	0.1618	0.7525	21.50	19.09
chr1	85800001	88800000	0.1423	0.7514	18.94	16.53
chr1	86100001	89100000	0.1453	0.7637	19.03	16.62
chr1	86400001	89400000	0.1484	0.7525	19.73	17.32
chr1	86700001	89700000	0.1544	0.7617	20.27	17.86
chr1	87000001	90000000	0.1434	0.7583	18.92	16.51
chr1	87300001	90300000	0.1365	0.7605	17.95	15.54
chr1	87600001	90600000	0.1369	0.7704	17.77	15.36
chr1	87900001	90900000	0.1272	0.7626	16.68	14.27
chr1	88200001	91200000	0.1319	0.7549	17.48	15.07
chr1	88500001	91500000	0.1366	0.7690	17.76	15.35
chr1	88800001	91800000	0.1448	0.7784	18.60	16.19
chr1	89100001	92100000	0.1559	0.7794	20.00	17.59
chr1	89400001	92400000	0.1560	0.7884	19.79	17.38
chr1	89700001	92700000	0.1541	0.7893	19.52	17.11
chr1	90000001	93000000	0.1761	0.7906	22.27	19.86
chr1	90300001	93300000	0.1851	0.7725	23.96	21.55
chr1	90600001	93600000	0.1891	0.7799	24.24	21.83
chr1	90900001	93900000	0.1860	0.7767	23.95	21.54
chr1	91200001	94200000	0.1894	0.7848	24.13	21.72
chr1	91500001	94500000	0.1819	0.7787	23.36	20.95
chr1	91800001	94800000	0.1858	0.7799	23.82	21.41
chr1	92100001	95100000	0.1815	0.7720	23.51	21.10
chr1	92400001	95400000	0.1825	0.7769	23.49	21.08
chr1	92700001	95700000	0.1890	0.7849	24.08	21.67
chr1	93000001	96000000	0.1798	0.7864	22.86	20.45
chr1	93300001	96300000	0.1818	0.8001	22.72	20.31
chr1	93600001	96600000	0.1774	0.7926	22.39	19.98
chr1	93900001	96900000	0.1857	0.7943	23.38	20.97
chr1	94200001	97200000	0.1764	0.7835	22.52	20.11
chr1	94500001	97500000	0.1770	0.7739	22.88	20.47
chr1	94800001	97800000	0.1675	0.7690	21.78	19.37
chr1	95100001	98100000	0.1670	0.7810	21.39	18.98
chr1	95400001	98400000	0.1834	0.7816	23.47	21.06
chr1	95700001	98700000	0.1731	0.7688	22.52	20.11
chr1	96000001	99000000	0.1645	0.7560	21.76	19.35
chr1	96300001	99300000	0.1513	0.7392	20.47	18.06
chr1	96600001	99600000	0.1543	0.7378	20.91	18.50
chr1	96900001	99900000	0.1568	0.7456	21.04	18.63
chr1	97200001	100200000	0.1696	0.7498	22.62	20.21
chr1	97500001	100500000	0.1624	0.7648	21.23	18.82
chr1	97800001	100800000	0.1742	0.7700	22.63	20.22
chr1	98100001	101100000	0.1744	0.7659	22.77	20.36
chr1	98400001	101400000	0.1713	0.7658	22.36	19.95
chr1	98700001	101700000	0.1758	0.7765	22.64	20.23
chr1	99000001	102000000	0.1859	0.7926	23.46	21.05
chr1	99300001	102300000	0.1873	0.8134	23.03	20.62
chr1	99600001	102600000	0.1922	0.8230	23.35	20.94
chr1	99900001	102900000	0.1834	0.8210	22.34	19.93
chr1	100200001	103200000	0.1839	0.8226	22.35	19.94
chr1	100500001	103500000	0.1895	0.8253	22.96	20.55
chr1	100800001	103800000	0.1843	0.8263	22.31	19.90
chr1	101100001	104100000	0.1793	0.8298	21.61	19.20
chr1	101400001	104400000	0.1742	0.8315	20.95	18.54
chr1	101700001	104700000	0.1745	0.8410	20.75	18.34
chr1	102000001	105000000	0.1800	0.8493	21.20	18.79
chr1	102300001	105300000	0.1960	0.8515	23.02	20.61
chr1	102600001	105600000	0.2083	0.8457	24.63	22.22
chr1	102900001	105900000	0.2105	0.8525	24.69	22.28
chr1	103200001	106200000	0.2067	0.8511	24.29	21.88
chr1	103500001	106500000	0.2117	0.8509	24.88	22.47
chr1	103800001	106800000	0.2134	0.8394	25.42	23.01
chr1	104100001	107100000	0.2271	0.8498	26.72	24.31
chr1	104400001	107400000	0.2192	0.8593	25.51	23.10
chr1	104700001	107700000	0.2225	0.8499	26.18	23.77
chr1	105000001	108000000	0.2138	0.8432	25.36	22.95
chr1	105300001	108300000	0.1994	0.8353	23.88	21.47
chr1	105600001	108600000	0.1929	0.8395	22.98	20.57
chr1	105900001	108900000	0.1882	0.8301	22.68	20.27
chr1	106200001	109200000	0.1809	0.8296	21.80	19.39
chr1	106500001	109500000	0.1821	0.8177	22.27	19.86
chr1	106800001	109800000	0.1707	0.8290	20.59	18.18
chr1	107100001	110100000	0.1667	0.8211	20.31	17.90
chr1	107400001	110400000	0.1733	0.8101	21.40	18.99
chr1	107700001	110700000	0.1848	0.8131	22.73	20.32
chr1	108000001	111000000	0.1939	0.8013	24.20	21.79
chr1	108300001	111300000	0.1992	0.7997	24.91	22.50
chr1	108600001	111600000	0.1903	0.7907	24.07	21.66
chr1	108900001	111900000	0.1927	0.7943	24.26	21.85
chr1	109200001	112200000	0.1929	0.7947	24.28	21.87
chr1	109500001	112500000	0.1851	0.8023	23.07	20.66
chr1	109800001	112800000	0.1818	0.8060	22.55	20.14
chr1	110100001	113100000	0.1701	0.8015	21.23	18.82
chr1	110400001	113400000	0.1669	0.8018	20.82	18.41
chr1	110700001	113700000	0.1471	0.7892	18.64	16.23
chr1	111000001	114000000	0.1296	0.8008	16.18	13.77
chr1	111300001	114300000	0.1378	0.8005	17.22	14.81
chr1	111600001	114600000	0.1272	0.8082	15.74	13.33
chr1	111900001	114900000	0.1139	0.8119	14.04	11.63
chr1	112200001	115200000	0.1070	0.8183	13.08	10.67
chr1	112500001	115500000	0.1086	0.8217	13.21	10.80
chr1	112800001	115800000	0.1120	0.8189	13.67	11.26
chr1	113100001	116100000	0.1134	0.8283	13.69	11.28
chr1	113400001	116400000	0.1045	0.8216	12.72	10.31
chr1	113700001	116700000	0.1186	0.8230	14.41	12.00
chr1	114000001	117000000	0.1241	0.8240	15.06	12.65
chr1	114300001	117300000	0.1108	0.8406	13.18	10.77
chr1	114600001	117600000	0.1238	0.8436	14.68	12.27
chr1	114900001	117900000	0.1288	0.8100	15.90	13.49
chr1	115200001	118200000	0.1452	0.8029	18.09	15.68
chr1	115500001	118500000	0.1470	0.8056	18.24	15.83
chr1	115800001	118800000	0.1685	0.8081	20.85	18.44
chr1	116100001	119100000	0.1715	0.7973	21.50	19.09
chr1	116400001	119400000	0.1752	0.7999	21.91	19.50
chr1	116700001	119700000	0.1582	0.8086	19.57	17.16
chr1	117000001	120000000	0.1675	0.8138	20.58	18.17
chr1	117300001	120300000	0.1833	0.7958	23.03	20.62
chr1	117600001	120600000	0.1749	0.7892	22.16	19.75
chr1	117900001	120900000	0.1782	0.8192	21.75	19.34
chr1	118200001	121200000	0.1641	0.8164	20.10	17.69
chr1	118500001	121500000	0.1596	0.8147	19.59	17.18
chr1	118800001	121800000	0.1470	0.8162	18.01	15.60
chr1	119100001	122100000	0.1472	0.8214	17.93	15.52
chr1	119400001	122400000	0.1460	0.8278	17.64	15.23
chr1	119700001	122700000	0.1604	0.8170	19.64	17.23
chr1	120000001	123000000	0.1573	0.8116	19.38	16.97
chr1	120300001	123300000	0.1452	0.8208	17.69	15.28
chr1	120600001	123600000	0.1459	0.8122	17.96	15.55
chr1	120900001	123900000	0.1497	0.8133	18.40	15.99
chr1	121200001	124200000	0.1631	0.8301	19.65	17.24
chr1	121500001	124500000	0.1562	0.8251	18.93	16.52
chr1	121800001	124800000	0.1528	0.8247	18.53	16.12
chr1	122100001	125100000	0.1528	0.8273	18.47	16.06
chr1	122400001	125400000	0.1531	0.8188	18.70	16.29
chr1	122700001	125700000	0.1529	0.8368	18.27	15.86
chr1	123000001	126000000	0.1523	0.8346	18.25	15.84
chr1	123300001	126300000	0.1540	0.8368	18.40	15.99
chr1	123600001	126600000	0.1614	0.8476	19.04	16.63
chr1	123900001	126900000	0.1635	0.8544	19.13	16.72
chr1	124200001	127200000	0.1672	0.8518	19.63	17.22
chr1	124500001	127500000	0.1735	0.8508	20.39	17.98
chr1	124800001	127800000	0.1795	0.8382	21.41	19.00
chr1	125100001	128100000	0.1714	0.8305	20.64	18.23
chr1	125400001	128400000	0.1655	0.8453	19.58	17.17
chr1	125700001	128700000	0.1621	0.8420	19.25	16.84
chr1	126000001	129000000	0.1608	0.8415	19.11	16.70
chr1	126300001	129300000	0.1608	0.8475	18.97	16.56
chr1	126600001	129600000	0.1575	0.8560	18.40	15.99
chr1	126900001	129900000	0.1546	0.8491	18.21	15.80
chr1	127200001	130200000	0.1429	0.8469	16.88	14.47
chr1	127500001	130500000	0.1468	0.8585	17.10	14.69
chr1	127800001	130800000	0.1445	0.8738	16.54	14.13
chr1	128100001	131100000	0.1680	0.8751	19.20	16.79
chr1	128400001	131400000	0.1757	0.8686	20.23	17.82
chr1	128700001	131700000	0.1828	0.8563	21.35	18.94
chr1	129000001	132000000	0.1737	0.8548	20.32	17.91
chr1	129300001	132300000	0.1772	0.8520	20.80	18.39
chr1	129600001	132600000	0.1770	0.8572	20.65	18.24
chr1	129900001	132900000	0.1843	0.8692	21.20	18.79
chr1	130200001	133200000	0.1879	0.8680	21.65	19.24
chr1	130500001	133500000	0.1857	0.8673	21.42	19.01
chr1	130800001	133800000	0.1918	0.8629	22.23	19.82
chr1	131100001	134100000	0.1727	0.8641	19.98	17.57
chr1	131400001	134400000	0.1729	0.8728	19.81	17.40
chr1	131700001	134700000	0.1745	0.8882	19.64	17.23
chr1	132000001	135000000	0.1826	0.9016	20.25	17.84
chr1	132300001	135300000	0.1845	0.8932	20.65	18.24
chr1	132600001	135600000	0.2145	0.8941	23.99	21.58
chr1	132900001	135900000	0.2229	0.8990	24.79	22.38
chr1	133200001	136200000	0.2272	0.9100	24.96	22.55
chr1	133500001	136500000	0.2433	0.9165	26.54	24.13
chr1	133800001	136800000	0.2387	0.9219	25.89	23.48
chr1	134100001	137100000	0.2518	0.9312	27.04	24.63
chr1	134400001	137400000	0.2548	0.9352	27.24	24.83
chr1	134700001	137700000	0.2457	0.9376	26.20	23.79
chr1	135000001	138000000	0.2431	0.9317	26.09	23.68
chr1	135300001	138300000	0.2459	0.9459	26.00	23.59
chr1	135600001	138600000	0.2208	0.9375	23.55	21.14
chr1	135900001	138900000	0.2116	0.9131	23.18	20.77
chr1	136200001	139200000	0.2183	0.9060	24.10	21.69
chr1	136500001	139500000	0.1993	0.8812	22.62	20.21
chr1	136800001	139800000	0.1968	0.8766	22.45	20.04
chr1	137100001	140100000	0.1954	0.8715	22.43	20.02
chr1	137400001	140400000	0.1882	0.8600	21.88	19.47
chr1	137700001	140700000	0.2111	0.8563	24.65	22.24
chr1	138000001	141000000	0.2133	0.8493	25.12	22.71
chr1	138300001	141300000	0.2077	0.8405	24.71	22.30
chr1	138600001	141600000	0.1994	0.8306	24.00	21.59
chr1	138900001	141900000	0.2037	0.8365	24.35	21.94
chr1	139200001	142200000	0.1896	0.8335	22.74	20.33
chr1	139500001	142500000	0.1933	0.8475	22.80	20.39
chr1	139800001	142800000	0.1951	0.8345	23.38	20.97
chr1	140100001	143100000	0.1909	0.8414	22.69	20.28
chr1	140400001	143400000	0.1969	0.8488	23.20	20.79
chr1	140700001	143700000	0.1714	0.8273	20.72	18.31
chr1	141000001	144000000	0.1705	0.8372	20.37	17.96
chr1	141300001	144300000	0.1749	0.8392	20.85	18.44
chr1	141600001	144600000	0.1797	0.8465	21.23	18.82
chr1	141900001	144900000	0.1772	0.8568	20.68	18.27
chr1	142200001	145200000	0.1797	0.8520	21.09	18.68
chr1	142500001	145500000	0.1845	0.8572	21.53	19.12
chr1	142800001	145800000	0.1850	0.8650	21.39	18.98
chr1	143100001	146100000	0.1936	0.8544	22.66	20.25
chr1	143400001	146400000	0.2020	0.8433	23.95	21.54
chr1	143700001	146700000	0.2041	0.8599	23.73	21.32
chr1	144000001	147000000	0.2142	0.8580	24.96	22.55
chr1	144300001	147300000	0.2091	0.8543	24.47	22.06
chr1	144600001	147600000	0.2096	0.8531	24.56	22.15
chr1	144900001	147900000	0.2001	0.8359	23.94	21.53
chr1	145200001	148200000	0.1908	0.8374	22.78	20.37
chr1	145500001	148500000	0.1866	0.8320	22.43	20.02
chr1	145800001	148800000	0.1764	0.8276	21.31	18.90
chr1	146100001	149100000	0.1696	0.8240	20.59	18.18
chr1	146400001	149400000	0.1505	0.8271	18.19	15.78
chr1	146700001	149700000	0.1579	0.8203	19.25	16.84
chr1	147000001	150000000	0.1498	0.8034	18.65	16.24
chr1	147300001	150300000	0.1419	0.7976	17.79	15.38
chr1	147600001	150600000	0.1417	0.7865	18.02	15.61
chr1	147900001	150900000	0.1331	0.7955	16.73	14.32
chr1	148200001	151200000	0.1417	0.7816	18.12	15.71
chr1	148500001	151500000	0.1407	0.7845	17.93	15.52
chr1	148800001	151800000	0.1568	0.7911	19.83	17.42
chr1	149100001	152100000	0.1561	0.7916	19.73	17.32
chr1	149400001	152400000	0.1649	0.7849	21.01	18.60
chr1	149700001	152700000	0.1690	0.7847	21.54	19.13
chr1	150000001	153000000	0.1710	0.7925	21.58	19.17
chr1	150300001	153300000	0.1887	0.8048	23.45	21.04
chr1	150600001	153600000	0.1943	0.8214	23.66	21.25
chr1	150900001	153900000	0.2039	0.8276	24.64	22.23
chr1	151200001	154200000	0.1914	0.8328	22.98	20.57
chr1	151500001	154500000	0.2067	0.8255	25.04	22.63
chr1	151800001	154800000	0.2145	0.8259	25.97	23.56
chr1	152100001	155100000	0.2130	0.8241	25.85	23.44
chr1	152400001	155400000	0.2126	0.8306	25.60	23.19
chr1	152700001	155700000	0.2085	0.8298	25.12	22.71
chr1	153000001	156000000	0.2117	0.8278	25.57	23.16
chr1	153300001	156300000	0.2007	0.8166	24.57	22.16
chr1	153600001	156600000	0.1933	0.8015	24.12	21.71
chr1	153900001	156900000	0.1967	0.7892	24.93	22.52
chr1	154200001	157200000	0.2102	0.7950	26.44	24.03
chr1	154500001	157500000	0.1947	0.7943	24.51	22.10
chr1	154800001	157800000	0.1877	0.7877	23.83	21.42
chr1	155100001	158100000	0.1892	0.8025	23.57	21.16
chr1	155400001	158400000	0.1848	0.7934	23.29	20.88
chr1	155700001	158700000	0.1714	0.7933	21.60	19.19
chr1	156000001	159000000	0.1623	0.7975	20.35	17.94
chr1	156300001	159300000	0.1562	0.7922	19.72	17.31
chr1	156600001	159600000	0.1622	0.7936	20.44	18.03
chr1	156900001	159900000	0.1549	0.7934	19.52	17.11
chr1	157200001	160200000	0.1560	0.7983	19.54	17.13
chr1	157500001	160500000	0.1643	0.8040	20.43	18.02
chr1	157800001	160800000	0.1547	0.8060	19.20	16.79
chr1	158100001	161100000	0.1398	0.7935	17.62	15.21
chr1	158400001	161400000	0.1400	0.7827	17.89	15.48
chr1	158700001	161700000	0.1564	0.7782	20.10	17.69
chr1	159000001	162000000	0.1615	0.7709	20.95	18.54
chr1	159300001	162300000	0.1788	0.7752	23.07	20.66
chr1	159600001	162600000	0.1722	0.7746	22.23	19.82
chr1	159900001	162900000	0.1752	0.7750	22.61	20.20
chr1	160200001	163200000	0.1639	0.7678	21.35	18.94
chr1	160500001	163500000	0.1553	0.7555	20.56	18.15
chr1	160800001	163800000	0.1611	0.7611	21.17	18.76
chr1	161100001	164100000	0.1664	0.7558	22.02	19.61
chr1	161400001	164400000	0.1773	0.7660	23.14	20.73
chr1	161700001	164700000	0.1625	0.7631	21.29	18.88
chr1	162000001	165000000	0.1622	0.7580	21.40	18.99
chr1	162300001	165300000	0.1510	0.7594	19.88	17.47
chr1	162600001	165600000	0.1599	0.7601	21.04	18.63
chr1	162900001	165900000	0.1759	0.7667	22.94	20.53
chr1	163200001	166200000	0.1768	0.7647	23.13	20.72
chr1	163500001	166500000	0.1737	0.7757	22.39	19.98
chr1	163800001	166800000	0.1796	0.7674	23.40	20.99
chr1	164100001	167100000	0.1942	0.7687	25.26	22.85
chr1	164400001	167400000	0.1909	0.7768	24.57	22.16
chr1	164700001	167700000	0.2057	0.7927	25.95	23.54
chr1	165000001	168000000	0.1964	0.8029	24.47	22.06
chr1	165300001	168300000	0.1988	0.7991	24.88	22.47
chr1	165600001	168600000	0.1918	0.8042	23.85	21.44
chr1	165900001	168900000	0.1804	0.7930	22.75	20.34
chr1	166200001	169200000	0.1867	0.7915	23.58	21.17
chr1	166500001	169500000	0.1839	0.7893	23.30	20.89
chr1	166800001	169800000	0.1664	0.7978	20.86	18.45
chr1	167100001	170100000	0.1694	0.7993	21.20	18.79
chr1	167400001	170400000	0.1630	0.7968	20.46	18.05
chr1	167700001	170700000	0.1440	0.7958	18.10	15.69
chr1	168000001	171000000	0.1478	0.7793	18.97	16.56
chr1	168300001	171300000	0.1454	0.7808	18.62	16.21
chr1	168600001	171600000	0.1543	0.7862	19.62	17.21
chr1	168900001	171900000	0.1602	0.7942	20.18	17.77
chr1	169200001	172200000	0.1676	0.8023	20.89	18.48
chr1	169500001	172500000	0.1713	0.8043	21.30	18.89
chr1	169800001	172800000	0.1787	0.7967	22.43	20.02
chr1	170100001	173100000	0.1617	0.8013	20.19	17.78
chr1	170400001	173400000	0.1646	0.7888	20.86	18.45
chr1	170700001	173700000	0.1810	0.7736	23.40	20.99
chr1	171000001	174000000	0.1913	0.7903	24.21	21.80
chr1	171300001	174300000	0.1859	0.7913	23.49	21.08
chr1	171600001	174600000	0.1772	0.7835	22.62	20.21
chr1	171900001	174900000	0.1590	0.7752	20.51	18.10
chr1	172200001	175200000	0.1514	0.7779	19.47	17.06
chr1	172500001	175500000	0.1562	0.7720	20.24	17.83
chr1	172800001	175800000	0.1523	0.7767	19.62	17.21
chr1	173100001	176100000	0.1427	0.7742	18.43	16.02
chr1	173400001	176400000	0.1471	0.7849	18.74	16.33
chr1	173700001	176700000	0.1606	0.8025	20.01	17.60
chr1	174000001	177000000	0.1557	0.7993	19.47	17.06
chr1	174300001	177300000	0.1635	0.7801	20.96	18.55
chr1	174600001	177600000	0.1574	0.7763	20.28	17.87
chr1	174900001	177900000	0.1632	0.7743	21.08	18.67
chr1	175200001	178200000	0.1650	0.7583	21.75	19.34
chr1	175500001	178500000	0.1676	0.7469	22.44	20.03
chr1	175800001	178800000	0.1664	0.7378	22.56	20.15
chr1	176100001	179100000	0.1875	0.7372	25.43	23.02
chr1	176400001	179400000	0.1879	0.7470	25.16	22.75
chr1	176700001	179700000	0.1693	0.7316	23.14	20.73
chr1	177000001	180000000	0.1563	0.7439	21.01	18.60
chr1	177300001	180300000	0.1500	0.7392	20.29	17.88
chr1	177600001	180600000	0.1595	0.7373	21.63	19.22
chr1	177900001	180900000	0.1525	0.7308	20.88	18.47
chr1	178200001	181200000	0.1578	0.7390	21.35	18.94
chr1	178500001	181500000	0.1555	0.7432	20.92	18.51
chr1	178800001	181800000	0.1517	0.7358	20.62	18.21
chr1	179100001	182100000	0.1396	0.7166	19.48	17.07
chr1	179400001	182400000	0.1259	0.7045	17.87	15.46
chr1	179700001	182700000	0.1307	0.7141	18.31	15.90
chr1	180000001	183000000	0.1421	0.6946	20.46	18.05
chr1	180300001	183300000	0.1365	0.7220	18.90	16.49
chr1	180600001	183600000	0.1407	0.7297	19.28	16.87
chr1	180900001	183900000	0.1616	0.7283	22.18	19.77
chr1	181200001	184200000	0.1538	0.7334	20.98	18.57
chr1	181500001	184500000	0.1628	0.7383	22.06	19.65
chr1	181800001	184800000	0.1760	0.7523	23.39	20.98
chr1	182100001	185100000	0.1827	0.7728	23.65	21.24
chr1	182400001	185400000	0.1981	0.7698	25.73	23.32
chr1	182700001	185700000	0.1873	0.7736	24.22	21.81
chr1	183000001	186000000	0.1890	0.7709	24.52	22.11
chr1	183300001	186300000	0.2027	0.7604	26.65	24.24
chr1	183600001	186600000	0.1913	0.7650	25.00	22.59
chr1	183900001	186900000	0.1798	0.7728	23.27	20.86
chr1	184200001	187200000	0.1857	0.7637	24.31	21.90
chr1	184500001	187500000	0.1790	0.7679	23.31	20.90
chr1	184800001	187800000	0.1814	0.7617	23.81	21.40
chr1	185100001	188100000	0.1719	0.7417	23.18	20.77
chr1	185400001	188400000	0.1756	0.7504	23.40	20.99
chr1	185700001	188700000	0.1766	0.7408	23.84	21.43
chr1	186000001	189000000	0.1727	0.7420	23.27	20.86
chr1	186300001	189300000	0.1668	0.7503	22.23	19.82
chr1	186600001	189600000	0.1770	0.7339	24.12	21.71
chr1	186900001	189900000	0.1820	0.7423	24.52	22.11
chr1	187200001	190200000	0.1737	0.7403	23.46	21.05
chr1	187500001	190500000	0.1684	0.7376	22.84	20.43
chr1	187800001	190800000	0.1698	0.7327	23.18	20.77
chr1	188100001	191100000	0.1811	0.7499	24.15	21.74
chr1	188400001	191400000	0.1758	0.7496	23.45	21.04
chr1	188700001	191700000	0.1752	0.7466	23.46	21.05
chr1	189000001	192000000	0.1780	0.7560	23.55	21.14
chr1	189300001	192300000	0.1838	0.7546	24.35	21.94
chr1	189600001	192600000	0.1727	0.7728	22.35	19.94
chr1	189900001	192900000	0.1677	0.7732	21.69	19.28
chr1	190200001	193200000	0.1724	0.7702	22.38	19.97
chr1	190500001	193500000	0.1800	0.7610	23.65	21.24
chr1	190800001	193800000	0.1771	0.7719	22.95	20.54
chr1	191100001	194100000	0.1753	0.7684	22.81	20.40
chr1	191400001	194400000	0.1851	0.7585	24.41	22.00
chr1	191700001	194700000	0.1907	0.7562	25.22	22.81
chr1	192000001	195000000	0.2041	0.7526	27.12	24.71
chr1	192300001	195300000	0.1998	0.7561	26.42	24.01
chr1	192600001	195600000	0.2090	0.7370	28.36	25.95
chr1	192900001	195900000	0.2097	0.7320	28.64	26.23
chr1	193200001	196200000	0.2053	0.7248	28.32	25.91
chr1	193500001	196500000	0.1990	0.7286	27.31	24.90
chr1	193800001	196800000	0.1941	0.7341	26.44	24.03
chr1	194100001	197100000	0.1939	0.7276	26.65	24.24
chr1	194400001	197400000	0.1919	0.7238	26.51	24.10
chr1	194700001	197700000	0.1988	0.7233	27.49	25.08
chr1	195000001	198000000	0.1856	0.7217	25.72	23.31
chr1	195300001	198300000	0.1775	0.7120	24.93	22.52
chr1	195600001	198600000	0.1769	0.7207	24.54	22.13
chr1	195900001	198900000	0.1721	0.7208	23.87	21.46
chr1	196200001	199200000	0.1813	0.7363	24.62	22.21
chr1	196500001	199500000	0.1817	0.7325	24.81	22.40
chr1	196800001	199800000	0.1821	0.7166	25.41	23.00
chr1	197100001	200100000	0.1742	0.7239	24.07	21.66
chr1	197400001	200400000	0.1627	0.7413	21.95	19.54
chr1	197700001	200700000	0.1647	0.7515	21.91	19.50
chr1	198000001	201000000	0.1571	0.7332	21.43	19.02
chr1	198300001	201300000	0.1554	0.7363	21.11	18.70
chr1	198600001	201600000	0.1535	0.7184	21.37	18.96
chr1	198900001	201900000	0.1639	0.7186	22.81	20.40
chr1	199200001	202200000	0.1631	0.7255	22.48	20.07
chr1	199500001	202500000	0.1668	0.7254	22.99	20.58
chr1	199800001	202800000	0.1660	0.7301	22.73	20.32
chr1	200100001	203100000	0.1654	0.7298	22.66	20.25
chr1	200400001	203400000	0.1618	0.7104	22.77	20.36
chr1	200700001	203700000	0.1575	0.7184	21.92	19.51
chr1	201000001	204000000	0.1557	0.7273	21.41	19.00
chr1	201300001	204300000	0.1754	0.7336	23.91	21.50
chr1	201600001	204600000	0.1786	0.7567	23.60	21.19
chr1	201900001	204900000	0.1879	0.7576	24.80	22.39
chr1	202200001	205200000	0.1884	0.7460	25.26	22.85
chr1	202500001	205500000	0.1961	0.7407	26.47	24.06
chr1	202800001	205800000	0.1931	0.7378	26.17	23.76
chr1	203100001	206100000	0.2093	0.7372	28.40	25.99
chr1	203400001	206400000	0.2274	0.7506	30.30	27.89
chr1	203700001	206700000	0.2220	0.7306	30.39	27.98
chr1	204000001	207000000	0.2226	0.7366	30.22	27.81
chr1	204300001	207300000	0.2195	0.7230	30.36	27.95
chr1	204600001	207600000	0.2117	0.7035	30.09	27.68
chr1	204900001	207900000	0.1998	0.6786	29.45	27.04
chr1	205200001	208200000	0.1910	0.6619	28.85	26.44
chr1	205500001	208500000	0.1789	0.6646	26.92	24.51
chr1	205800001	208800000	0.1855	0.6690	27.73	25.32
chr1	206100001	209100000	0.1692	0.6632	25.52	23.11
chr1	206400001	209400000	0.1607	0.6560	24.49	22.08
chr1	206700001	209700000	0.1576	0.6537	24.10	21.69
chr1	207000001	210000000	0.1643	0.6548	25.09	22.68
chr1	207300001	210300000	0.1499	0.6470	23.17	20.76
chr1	207600001	210600000	0.1588	0.6537	24.29	21.88
chr1	207900001	210900000	0.1631	0.6776	24.07	21.66
chr1	208200001	211200000	0.1564	0.6919	22.61	20.20
chr1	208500001	211500000	0.1707	0.7069	24.15	21.74
chr1	208800001	211800000	0.1622	0.7061	22.97	20.56
chr1	209100001	212100000	0.1639	0.7068	23.18	20.77
chr1	209400001	212400000	0.1582	0.7139	22.15	19.74
chr1	209700001	212700000	0.1590	0.7273	21.87	19.46
chr1	210000001	213000000	0.1586	0.7153	22.17	19.76
chr1	210300001	213300000	0.1711	0.7314	23.39	20.98
chr1	210600001	213600000	0.1574	0.7363	21.38	18.97
chr1	210900001	213900000	0.1493	0.7275	20.53	18.12
chr1	211200001	214200000	0.1774	0.7476	23.73	21.32
chr1	211500001	214500000	0.1668	0.7453	22.39	19.98
chr1	211800001	214800000	0.1761	0.7425	23.72	21.31
chr1	212100001	215100000	0.1893	0.7539	25.12	22.71
chr1	212400001	215400000	0.1932	0.7527	25.67	23.26
chr1	212700001	215700000	0.1902	0.7530	25.26	22.85
chr1	213000001	216000000	0.1912	0.7712	24.79	22.38
chr1	213300001	216300000	0.1788	0.7581	23.59	21.18
chr1	213600001	216600000	0.1832	0.7612	24.07	21.66
chr1	213900001	216900000	0.1818	0.7592	23.95	21.54
chr1	214200001	217200000	0.1572	0.7335	21.43	19.02
chr1	214500001	217500000	0.1431	0.7210	19.85	17.44
chr1	214800001	217800000	0.1366	0.7206	18.95	16.54
chr1	215100001	218100000	0.1337	0.7210	18.55	16.14
chr1	215400001	218400000	0.1293	0.7304	17.70	15.29
chr1	215700001	218700000	0.1284	0.7142	17.98	15.57
chr1	216000001	219000000	0.1326	0.7132	18.59	16.18
chr1	216300001	219300000	0.1446	0.7306	19.79	17.38
chr1	216600001	219600000	0.1520	0.7276	20.89	18.48
chr1	216900001	219900000	0.1671	0.7316	22.85	20.44
chr1	217200001	220200000	0.1788	0.7364	24.28	21.87
chr1	217500001	220500000	0.1810	0.7576	23.89	21.48
chr1	217800001	220800000	0.1743	0.7646	22.79	20.38
chr1	218100001	221100000	0.1736	0.7534	23.04	20.63
chr1	218400001	221400000	0.1785	0.7460	23.92	21.51
chr1	218700001	221700000	0.1874	0.7549	24.82	22.41
chr1	219000001	222000000	0.1792	0.7548	23.73	21.32
chr1	219300001	222300000	0.1693	0.7458	22.70	20.29
chr1	219600001	222600000	0.1616	0.7428	21.76	19.35
chr1	219900001	222900000	0.1581	0.7474	21.15	18.74
chr1	220200001	223200000	0.1507	0.7617	19.78	17.37
chr1	220500001	223500000	0.1599	0.7387	21.65	19.24
chr1	220800001	223800000	0.1746	0.7408	23.56	21.15
chr1	221100001	224100000	0.1715	0.7507	22.85	20.44
chr1	221400001	224400000	0.1695	0.7511	22.57	20.16
chr1	221700001	224700000	0.1767	0.7594	23.26	20.85
chr1	222000001	225000000	0.1779	0.7521	23.65	21.24
chr1	222300001	225300000	0.1846	0.7517	24.56	22.15
chr1	222600001	225600000	0.1983	0.7579	26.17	23.76
chr1	222900001	225900000	0.1968	0.7626	25.81	23.40
chr1	223200001	226200000	0.2029	0.7468	27.17	24.76
chr1	223500001	226500000	0.1996	0.7559	26.40	23.99
chr1	223800001	226800000	0.2022	0.7459	27.11	24.70
chr1	224100001	227100000	0.2037	0.7272	28.01	25.60
chr1	224400001	227400000	0.2020	0.7137	28.30	25.89
chr1	224700001	227700000	0.2044	0.7118	28.71	26.30
chr1	225000001	228000000	0.2042	0.7079	28.84	26.43
chr1	225300001	228300000	0.2055	0.7063	29.09	26.68
chr1	225600001	228600000	0.2060	0.7040	29.27	26.86
chr1	225900001	228900000	0.2008	0.7016	28.62	26.21
chr1	226200001	229200000	0.1974	0.6935	28.47	26.06
chr1	226500001	229500000	0.2012	0.6838	29.43	27.02
chr1	226800001	229800000	0.1917	0.6897	27.80	25.39
chr1	227100001	230100000	0.1812	0.7006	25.86	23.45
chr1	227400001	230400000	0.1860	0.7204	25.81	23.40
chr1	227700001	230700000	0.1792	0.7095	25.26	22.85
chr1	228000001	231000000	0.1792	0.7237	24.76	22.35
chr1	228300001	231300000	0.1737	0.7270	23.89	21.48
chr1	228600001	231600000	0.1595	0.7178	22.22	19.81
chr1	228900001	231900000	0.1547	0.7080	21.86	19.45
chr1	229200001	232200000	0.1566	0.7220	21.69	19.28
chr1	229500001	232500000	0.1574	0.7078	22.23	19.82
chr1	229800001	232800000	0.1457	0.7002	20.80	18.39
chr1	230100001	233100000	0.1466	0.6883	21.30	18.89
chr1	230400001	233400000	0.1457	0.6779	21.49	19.08
chr1	230700001	233700000	0.1423	0.6713	21.20	18.79
chr1	231000001	234000000	0.1516	0.6651	22.80	20.39
chr1	231300001	234300000	0.1640	0.6713	24.44	22.03
chr1	231600001	234600000	0.1695	0.6689	25.34	22.93
chr1	231900001	234900000	0.1798	0.6852	26.24	23.83
chr1	232200001	235200000	0.1758	0.7001	25.11	22.70
chr1	232500001	235500000	0.1754	0.7269	24.13	21.72
chr1	232800001	235800000	0.1968	0.7388	26.64	24.23
chr1	233100001	236100000	0.2050	0.7497	27.35	24.94
chr1	233400001	236400000	0.2046	0.7479	27.36	24.95
chr1	233700001	236700000	0.2123	0.7555	28.10	25.69
chr1	234000001	237000000	0.2041	0.7569	26.96	24.55
chr1	234300001	237300000	0.2108	0.7531	27.99	25.58
chr1	234600001	237600000	0.2295	0.7604	30.17	27.76
chr1	234900001	237900000	0.2150	0.7425	28.95	26.54
chr1	235200001	238200000	0.2160	0.7134	30.27	27.86
chr1	235500001	238500000	0.2283	0.7118	32.08	29.67
chr1	235800001	238800000	0.2260	0.6982	32.37	29.96
chr1	236100001	239100000	0.2363	0.6928	34.11	31.70
chr1	236400001	239400000	0.2410	0.6902	34.92	32.51
chr1	236700001	239700000	0.2272	0.6920	32.83	30.42
chr1	237000001	240000000	0.2337	0.6779	34.48	32.07
chr1	237300001	240300000	0.2068	0.6837	30.25	27.84
chr1	237600001	240600000	0.1822	0.6744	27.02	24.61
chr1	237900001	240900000	0.1974	0.6815	28.96	26.55
chr1	238200001	241200000	0.2020	0.6988	28.91	26.50
chr1	238500001	241500000	0.1838	0.7031	26.13	23.72
chr1	238800001	241800000	0.1654	0.7150	23.13	20.72
chr1	239100001	242100000	0.1644	0.7244	22.69	20.28
chr1	239400001	242400000	0.1505	0.7098	21.20	18.79
chr1	239700001	242700000	0.1594	0.7170	22.24	19.83
chr1	240000001	243000000	0.1558	0.7293	21.36	18.95
chr1	240300001	243300000	0.1698	0.7129	23.82	21.41
chr1	240600001	243600000	0.1845	0.7213	25.57	23.16
chr1	240900001	243900000	0.1777	0.7228	24.59	22.18
chr1	241200001	244200000	0.1652	0.7093	23.29	20.88
chr1	241500001	244500000	0.1698	0.7099	23.92	21.51
chr1	241800001	244800000	0.1853	0.7066	26.22	23.81
chr1	242100001	245100000	0.1675	0.6938	24.14	21.73
chr1	242400001	245400000	0.1707	0.7136	23.93	21.52
chr1	242700001	245700000	0.1672	0.7112	23.51	21.10
chr1	243000001	246000000	0.1584	0.7068	22.42	20.01
chr1	243300001	246300000	0.1396	0.7111	19.63	17.22
chr1	243600001	246600000	0.1319	0.7203	18.30	15.89
chr1	243900001	246900000	0.1345	0.7179	18.74	16.33
chr1	244200001	247200000	0.1456	0.7427	19.61	17.20
chr1	244500001	247500000	0.1466	0.7292	20.10	17.69
chr1	244800001	247800000	0.1424	0.7302	19.51	17.10
chr1	245100001	248100000	0.1642	0.7447	22.05	19.64
chr1	245400001	248400000	0.1738	0.7286	23.86	21.45
chr1	245700001	248700000	0.1801	0.7259	24.81	22.40
chr1	246000001	249000000	0.1842	0.7297	25.24	22.83
chr1	246300001	249300000	0.1977	0.7362	26.85	24.44
chr1	246600001	249600000	0.2025	0.7270	27.85	25.44
chr1	246900001	249900000	0.2011	0.7322	27.47	25.06
chr1	247200001	250200000	0.2131	0.7058	30.19	27.78
chr1	247500001	250500000	0.2214	0.6919	32.00	29.59
chr1	247800001	250800000	0.2220	0.6983	31.80	29.39
chr1	248100001	251100000	0.1971	0.6918	28.50	26.09
chr1	248400001	251400000	0.1954	0.6948	28.13	25.72
chr1	248700001	251700000	0.1828	0.6912	26.45	24.04
chr1	249000001	252000000	0.1877	0.6769	27.72	25.31
chr1	249300001	252300000	0.1937	0.6589	29.40	26.99
chr1	249600001	252600000	0.1822	0.6620	27.52	25.11
chr1	249900001	252900000	0.1867	0.6667	28.00	25.59
chr1	250200001	253200000	0.1638	0.6629	24.70	22.29
chr1	250500001	253500000	0.1497	0.6900	21.69	19.28
chr1	250800001	253800000	0.1501	0.6877	21.83	19.42
chr1	251100001	254100000	0.1658	0.6835	24.26	21.85
chr1	251400001	254400000	0.1489	0.6913	21.54	19.13
chr1	251700001	254700000	0.1626	0.6916	23.51	21.10
chr1	252000001	255000000	0.1603	0.7158	22.39	19.98
chr1	252300001	255300000	0.1577	0.7290	21.63	19.22
chr1	252600001	255600000	0.1635	0.7388	22.14	19.73
chr1	252900001	255900000	0.1548	0.7269	21.29	18.88
chr1	253200001	256200000	0.1740	0.7445	23.38	20.97
chr1	253500001	256500000	0.2026	0.7334	27.62	25.21
chr1	253800001	256800000	0.2012	0.7066	28.48	26.07
chr1	254100001	257100000	0.1911	0.7144	26.76	24.35
chr1	254400001	257400000	0.2159	0.7160	30.15	27.74
chr1	254700001	257700000	0.2050	0.7061	29.04	26.63
chr1	255000001	258000000	0.2071	0.6939	29.85	27.44
chr1	255300001	258300000	0.2119	0.7070	29.97	27.56
chr1	255600001	258600000	0.2041	0.6946	29.39	26.98
chr1	255900001	258900000	0.2032	0.6811	29.83	27.42
chr1	256200001	259200000	0.1867	0.6778	27.54	25.13
chr1	256500001	259500000	0.1615	0.6802	23.74	21.33
chr1	256800001	259800000	0.1607	0.7020	22.89	20.48
chr1	257100001	260100000	0.1691	0.7098	23.82	21.41
chr1	257400001	260400000	0.1494	0.6915	21.61	19.20
chr1	257700001	260700000	0.1579	0.7107	22.22	19.81
chr1	258000001	261000000	0.1538	0.7053	21.81	19.40
chr1	258300001	261300000	0.1458	0.6900	21.14	18.73
chr1	258600001	261600000	0.1490	0.6787	21.96	19.55
chr1	258900001	261900000	0.1516	0.6913	21.93	19.52
chr1	259200001	262200000	0.1495	0.6773	22.08	19.67
chr1	259500001	262500000	0.1415	0.6768	20.91	18.50
chr1	259800001	262800000	0.1487	0.6681	22.26	19.85
chr1	260100001	263100000	0.1403	0.6525	21.50	19.09
chr1	260400001	263400000	0.1479	0.6747	21.92	19.51
chr1	260700001	263700000	0.1528	0.6651	22.98	20.57
chr1	261000001	264000000	0.1614	0.6733	23.97	21.56
chr1	261300001	264300000	0.1596	0.6662	23.96	21.55
chr1	261600001	264600000	0.1735	0.6817	25.45	23.04
chr1	261900001	264900000	0.1758	0.6946	25.31	22.90
chr1	262200001	265200000	0.1789	0.7088	25.24	22.83
chr1	262500001	265500000	0.1994	0.7167	27.83	25.42
chr1	262800001	265800000	0.1888	0.7034	26.84	24.43
chr1	263100001	266100000	0.1956	0.7092	27.58	25.17
chr1	263400001	266400000	0.1921	0.6969	27.57	25.16
chr1	263700001	266700000	0.1808	0.7032	25.71	23.30
chr1	264000001	267000000	0.1711	0.6932	24.68	22.27
chr1	264300001	267300000	0.1813	0.6983	25.95	23.54
chr1	264600001	267600000	0.1737	0.6957	24.97	22.56
chr1	264900001	267900000	0.1654	0.6828	24.22	21.81
chr1	265200001	268200000	0.1745	0.6789	25.70	23.29
chr1	265500001	268500000	0.1696	0.6734	25.18	22.77
chr1	265800001	268800000	0.1760	0.6797	25.89	23.48
chr1	266100001	269100000	0.1701	0.6818	24.95	22.54
chr1	266400001	269400000	0.1698	0.6915	24.56	22.15
chr1	266700001	269700000	0.1833	0.6946	26.39	23.98
chr1	267000001	270000000	0.1808	0.7040	25.68	23.27
chr1	267300001	270300000	0.1711	0.7184	23.81	21.40
chr1	267600001	270600000	0.1658	0.7157	23.17	20.76
chr1	267900001	270900000	0.1729	0.7219	23.94	21.53
chr1	268200001	271200000	0.1648	0.7189	22.93	20.52
chr1	268500001	271500000	0.1540	0.7192	21.41	19.00
chr1	268800001	271800000	0.1462	0.7224	20.24	17.83
chr1	269100001	272100000	0.1517	0.7309	20.75	18.34
chr1	269400001	272400000	0.1463	0.7329	19.97	17.56
chr1	269700001	272700000	0.1399	0.7306	19.15	16.74
chr1	270000001	273000000	0.1435	0.7354	19.52	17.11
chr1	270300001	273300000	0.1474	0.7257	20.31	17.90
chr1	270600001	273600000	0.1502	0.7427	20.22	17.81
chr1	270900001	273900000	0.1549	0.7429	20.85	18.44
chr1	271200001	274200000	0.1661	0.7466	22.25	19.84
chr1	271500001	274500000	0.1776	0.7426	23.91	21.50
chr1	271800001	274800000	0.1874	0.7571	24.75	22.34
chr1	272100001	275100000	0.1862	0.7476	24.91	22.50
chr1	272400001	275400000	0.2006	0.7423	27.02	24.61
chr1	272700001	275700000	0.2027	0.7407	27.37	24.96
chr1	273000001	276000000	0.2090	0.7445	28.07	25.66
chr1	273300001	276300000	0.2172	0.7499	28.96	26.55
chr1	273600001	276600000	0.2053	0.7134	28.77	26.36
chr1	273900001	276900000	0.1974	0.7117	27.74	25.33
chr1	274200001	277200000	0.1907	0.7125	26.77	24.36
chr1	274500001	277500000	0.1876	0.7150	26.24	23.83
chr1	274800001	277800000	0.1859	0.7098	26.19	23.78
chr1	275100001	278100000	0.1914	0.6962	27.50	25.09
chr1	275400001	278400000	0.1892	0.6984	27.09	24.68
chr1	275700001	278700000	0.1787	0.6981	25.60	23.19
chr1	276000001	279000000	0.1790	0.6836	26.19	23.78
chr1	276300001	279300000	0.1565	0.6812	22.97	20.56
chr1	276600001	279600000	0.1609	0.7134	22.55	20.14
chr1	276900001	279900000	0.1519	0.7049	21.56	19.15
chr1	277200001	280200000	0.1505	0.7128	21.11	18.70
chr1	277500001	280500000	0.1570	0.7067	22.22	19.81
chr1	277800001	280800000	0.1526	0.7056	21.63	19.22
chr1	278100001	281100000	0.1406	0.7164	19.63	17.22
chr1	278400001	281400000	0.1323	0.7052	18.77	16.36
chr1	278700001	281700000	0.1356	0.7103	19.10	16.69
chr1	279000001	282000000	0.1424	0.7133	19.96	17.55
chr1	279300001	282300000	0.1487	0.7078	21.01	18.60
chr1	279600001	282600000	0.1616	0.6976	23.16	20.75
chr1	279900001	282900000	0.1727	0.6972	24.77	22.36
chr1	280200001	283200000	0.1727	0.6827	25.30	22.89
chr1	280500001	283500000	0.1644	0.6862	23.96	21.55
chr1	280800001	283800000	0.1653	0.6820	24.23	21.82
chr1	281100001	284100000	0.1678	0.6789	24.72	22.31
chr1	281400001	284400000	0.1672	0.6841	24.44	22.03
chr1	281700001	284700000	0.1682	0.6705	25.09	22.68
chr1	282000001	285000000	0.1590	0.6540	24.30	21.89
chr1	282300001	285300000	0.1677	0.6460	25.96	23.55
chr1	282600001	285600000	0.1597	0.6340	25.19	22.78
chr1	282900001	285900000	0.1583	0.6299	25.14	22.73
chr1	283200001	286200000	0.1604	0.6408	25.04	22.63
chr1	283500001	286500000	0.1638	0.6344	25.82	23.41
chr1	283800001	286800000	0.1766	0.6362	27.76	25.35
chr1	284100001	287100000	0.1776	0.6254	28.39	25.98
chr1	284400001	287400000	0.1812	0.6285	28.83	26.42
chr1	284700001	287700000	0.1809	0.6201	29.18	26.77
chr1	285000001	288000000	0.1649	0.6513	25.33	22.92
chr1	285300001	288300000	0.1576	0.6414	24.58	22.17
chr1	285600001	288600000	0.1550	0.6533	23.72	21.31
chr1	285900001	288900000	0.1591	0.6577	24.19	21.78
chr1	286200001	289200000	0.1583	0.6608	23.96	21.55
chr1	286500001	289500000	0.1693	0.6674	25.36	22.95
chr1	286800001	289800000	0.1436	0.6594	21.77	19.36
chr1	287100001	290100000	0.1442	0.6636	21.73	19.32
chr1	287400001	290400000	0.1601	0.6784	23.60	21.19
chr1	287700001	290700000	0.1544	0.6927	22.29	19.88
chr1	288000001	291000000	0.1685	0.6680	25.22	22.81
chr1	288300001	291300000	0.1790	0.6910	25.91	23.50
chr1	288600001	291600000	0.1793	0.6851	26.18	23.77
chr1	288900001	291900000	0.1751	0.6891	25.41	23.00
chr1	289200001	292200000	0.1789	0.6760	26.47	24.06
chr1	289500001	292500000	0.1706	0.6793	25.12	22.71
chr1	289800001	292800000	0.1876	0.6696	28.01	25.60
chr1	290100001	293100000	0.1892	0.6728	28.13	25.72
chr1	290400001	293400000	0.1853	0.6664	27.80	25.39
chr1	290700001	293700000	0.1795	0.6604	27.17	24.76
chr1	291000001	294000000	0.1880	0.6817	27.58	25.17
chr1	291300001	294300000	0.1875	0.6779	27.66	25.25
chr1	291600001	294600000	0.1964	0.6892	28.49	26.08
chr1	291900001	294900000	0.2053	0.6871	29.88	27.47
chr1	292200001	295200000	0.1958	0.6852	28.57	26.16
chr1	292500001	295500000	0.1727	0.6781	25.46	23.05
chr1	292800001	295800000	0.1714	0.6962	24.62	22.21
chr1	293100001	296100000	0.1702	0.6875	24.76	22.35
chr1	293400001	296400000	0.1596	0.6777	23.55	21.14
chr1	293700001	296700000	0.1673	0.6732	24.86	22.45
chr1	294000001	297000000	0.1600	0.6527	24.51	22.10
chr1	294300001	297300000	0.1623	0.6429	25.24	22.83
chr1	294600001	297600000	0.1716	0.6355	27.00	24.59
chr1	294900001	297900000	0.1710	0.6249	27.36	24.95
chr1	295200001	298200000	0.1746	0.6277	27.81	25.40
chr1	295500001	298500000	0.1990	0.6285	31.67	29.26
chr1	295800001	298800000	0.1913	0.6310	30.31	27.90
chr1	296100001	299100000	0.1975	0.6553	30.14	27.73
chr1	296400001	299400000	0.2119	0.6657	31.83	29.42
chr1	296700001	299700000	0.2056	0.6607	31.12	28.71
chr1	297000001	300000000	0.2006	0.6751	29.72	27.31
chr1	297300001	300300000	0.1960	0.6884	28.48	26.07
chr1	297600001	300600000	0.1768	0.6896	25.63	23.22
chr1	297900001	300900000	0.1723	0.7058	24.42	22.01
chr1	298200001	301200000	0.1663	0.6856	24.26	21.85
chr1	298500001	301500000	0.1695	0.6957	24.37	21.96
chr1	298800001	301800000	0.1840	0.6890	26.71	24.30
chr1	299100001	302100000	0.1874	0.6786	27.61	25.20
chr1	299400001	302400000	0.1732	0.6680	25.92	23.51
chr1	299700001	302700000	0.1898	0.6836	27.77	25.36
chr1	300000001	303000000	0.2013	0.6862	29.33	26.92
chr1	300300001	303300000	0.1921	0.6677	28.76	26.35
chr1	300600001	303600000	0.2106	0.6673	31.56	29.15
chr1	300900001	303900000	0.2103	0.6646	31.64	29.23
chr1	301200001	304200000	0.2182	0.6936	31.46	29.05
chr1	301500001	304500000	0.2122	0.6983	30.39	27.98
chr1	301800001	304542712	0.2114	0.7060	27.38	24.97
chr2	1	3000000	0.1866	0.6350	29.39	26.98
chr2	300001	3300000	0.1845	0.6179	29.85	27.44
chr2	600001	3600000	0.1981	0.6178	32.06	29.65
chr2	900001	3900000	0.1982	0.5961	33.26	30.85
chr2	1200001	4200000	0.2099	0.5942	35.33	32.92
chr2	1500001	4500000	0.2075	0.5790	35.83	33.42
chr2	1800001	4800000	0.2147	0.6021	35.67	33.26
chr2	2100001	5100000	0.2099	0.5680	36.96	34.55
chr2	2400001	5400000	0.2061	0.5697	36.18	33.77
chr2	2700001	5700000	0.1976	0.5621	35.14	32.73
chr2	3000001	6000000	0.1925	0.5576	34.52	32.11
chr2	3300001	6300000	0.1891	0.5524	34.23	31.82
chr2	3600001	6600000	0.1846	0.5575	33.12	30.71
chr2	3900001	6900000	0.1761	0.5722	30.78	28.37
chr2	4200001	7200000	0.1751	0.5758	30.41	28.00
chr2	4500001	7500000	0.1706	0.5935	28.75	26.34
chr2	4800001	7800000	0.1683	0.5987	28.11	25.70
chr2	5100001	8100000	0.1593	0.6110	26.07	23.66
chr2	5400001	8400000	0.1623	0.6195	26.20	23.79
chr2	5700001	8700000	0.1664	0.6503	25.59	23.18
chr2	6000001	9000000	0.1679	0.6460	25.99	23.58
chr2	6300001	9300000	0.1576	0.6438	24.49	22.08
chr2	6600001	9600000	0.1472	0.6355	23.17	20.76
chr2	6900001	9900000	0.1440	0.6299	22.87	20.46
chr2	7200001	10200000	0.1438	0.6244	23.03	20.62
chr2	7500001	10500000	0.1583	0.6132	25.81	23.40
chr2	7800001	10800000	0.1494	0.6090	24.53	22.12
chr2	8100001	11100000	0.1698	0.6328	26.83	24.42
chr2	8400001	11400000	0.1575	0.6372	24.72	22.31
chr2	8700001	11700000	0.1582	0.6001	26.36	23.95
chr2	9000001	12000000	0.1652	0.6028	27.40	24.99
chr2	9300001	12300000	0.1750	0.6067	28.84	26.43
chr2	9600001	12600000	0.1824	0.6060	30.09	27.68
chr2	9900001	12900000	0.1814	0.6251	29.02	26.61
chr2	10200001	13200000	0.1784	0.6301	28.31	25.90
chr2	10500001	13500000	0.1711	0.6299	27.16	24.75
chr2	10800001	13800000	0.1719	0.6207	27.70	25.29
chr2	11100001	14100000	0.1544	0.6127	25.20	22.79
chr2	11400001	14400000	0.1712	0.6155	27.82	25.41
chr2	11700001	14700000	0.1772	0.6554	27.04	24.63
chr2	12000001	15000000	0.1743	0.6694	26.04	23.63
chr2	12300001	15300000	0.1831	0.6829	26.81	24.40
chr2	12600001	15600000	0.1822	0.7009	26.00	23.59
chr2	12900001	15900000	0.1884	0.6973	27.01	24.60
chr2	13200001	16200000	0.1914	0.7060	27.11	24.70
chr2	13500001	16500000	0.1966	0.7101	27.69	25.28
chr2	13800001	16800000	0.1958	0.7240	27.04	24.63
chr2	14100001	17100000	0.2106	0.7321	28.76	26.35
chr2	14400001	17400000	0.2121	0.7406	28.64	26.23
chr2	14700001	17700000	0.2167	0.7260	29.84	27.43
chr2	15000001	18000000	0.2201	0.7335	30.01	27.60
chr2	15300001	18300000	0.2031	0.7237	28.07	25.66
chr2	15600001	18600000	0.2075	0.7030	29.51	27.10
chr2	15900001	18900000	0.2054	0.6964	29.49	27.08
chr2	16200001	19200000	0.2077	0.6939	29.94	27.53
chr2	16500001	19500000	0.2128	0.7059	30.15	27.74
chr2	16800001	19800000	0.2124	0.6988	30.39	27.98
chr2	17100001	20100000	0.2055	0.6931	29.65	27.24
chr2	17400001	20400000	0.1957	0.6912	28.32	25.91
chr2	17700001	20700000	0.1959	0.7006	27.96	25.55
chr2	18000001	21000000	0.1900	0.6913	27.48	25.07
chr2	18300001	21300000	0.1942	0.7033	27.61	25.20
chr2	18600001	21600000	0.1801	0.7144	25.21	22.80
chr2	18900001	21900000	0.1732	0.7158	24.19	21.78
chr2	19200001	22200000	0.1707	0.7160	23.84	21.43
chr2	19500001	22500000	0.1501	0.7087	21.18	18.77
chr2	19800001	22800000	0.1546	0.7113	21.73	19.32
chr2	20100001	23100000	0.1495	0.7192	20.78	18.37
chr2	20400001	23400000	0.1561	0.7086	22.03	19.62
chr2	20700001	23700000	0.1431	0.6918	20.68	18.27
chr2	21000001	24000000	0.1284	0.6980	18.40	15.99
chr2	21300001	24300000	0.1347	0.6918	19.48	17.07
chr2	21600001	24600000	0.1367	0.6902	19.80	17.39
chr2	21900001	24900000	0.1376	0.6709	20.52	18.11
chr2	22200001	25200000	0.1342	0.6611	20.30	17.89
chr2	22500001	25500000	0.1497	0.6535	22.90	20.49
chr2	22800001	25800000	0.1485	0.6427	23.11	20.70
chr2	23100001	26100000	0.1464	0.6252	23.42	21.01
chr2	23400001	26400000	0.1458	0.6341	22.99	20.58
chr2	23700001	26700000	0.1593	0.6486	24.56	22.15
chr2	24000001	27000000	0.1736	0.6491	26.75	24.34
chr2	24300001	27300000	0.1692	0.6599	25.63	23.22
chr2	24600001	27600000	0.1772	0.6647	26.66	24.25
chr2	24900001	27900000	0.1748	0.6819	25.63	23.22
chr2	25200001	28200000	0.1821	0.6918	26.32	23.91
chr2	25500001	28500000	0.1914	0.6941	27.58	25.17
chr2	25800001	28800000	0.1932	0.7011	27.56	25.15
chr2	26100001	29100000	0.2181	0.7216	30.23	27.82
chr2	26400001	29400000	0.2249	0.7219	31.15	28.74
chr2	26700001	29700000	0.2163	0.7166	30.18	27.77
chr2	27000001	30000000	0.2264	0.7170	31.58	29.17
chr2	27300001	30300000	0.2309	0.6930	33.32	30.91
chr2	27600001	30600000	0.2283	0.6953	32.83	30.42
chr2	27900001	30900000	0.2336	0.6871	34.00	31.59
chr2	28200001	31200000	0.2311	0.6730	34.34	31.93
chr2	28500001	31500000	0.2121	0.6779	31.29	28.88
chr2	28800001	31800000	0.2135	0.6673	32.00	29.59
chr2	29100001	32100000	0.1864	0.6543	28.50	26.09
chr2	29400001	32400000	0.1687	0.6665	25.32	22.91
chr2	29700001	32700000	0.1609	0.6663	24.15	21.74
chr2	30000001	33000000	0.1548	0.6704	23.10	20.69
chr2	30300001	33300000	0.1479	0.6772	21.84	19.43
chr2	30600001	33600000	0.1412	0.6786	20.80	18.39
chr2	30900001	33900000	0.1384	0.6933	19.97	17.56
chr2	31200001	34200000	0.1281	0.7107	18.03	15.62
chr2	31500001	34500000	0.1237	0.7119	17.38	14.97
chr2	31800001	34800000	0.1165	0.7252	16.06	13.65
chr2	32100001	35100000	0.1110	0.7259	15.30	12.89
chr2	32400001	35400000	0.1182	0.7167	16.49	14.08
chr2	32700001	35700000	0.1257	0.7242	17.35	14.94
chr2	33000001	36000000	0.1131	0.7316	15.46	13.05
chr2	33300001	36300000	0.1109	0.7375	15.03	12.62
chr2	33600001	36600000	0.1148	0.7425	15.46	13.05
chr2	33900001	36900000	0.1230	0.7494	16.41	14.00
chr2	34200001	37200000	0.1329	0.7553	17.59	15.18
chr2	34500001	37500000	0.1315	0.7647	17.20	14.79
chr2	34800001	37800000	0.1276	0.7677	16.61	14.20
chr2	35100001	38100000	0.1206	0.7739	15.59	13.18
chr2	35400001	38400000	0.1131	0.7695	14.70	12.29
chr2	35700001	38700000	0.1191	0.7750	15.37	12.96
chr2	36000001	39000000	0.1221	0.7465	16.35	13.94
chr2	36300001	39300000	0.1278	0.7493	17.06	14.65
chr2	36600001	39600000	0.1293	0.7462	17.33	14.92
chr2	36900001	39900000	0.1228	0.7361	16.69	14.28
chr2	37200001	40200000	0.1138	0.7209	15.79	13.38
chr2	37500001	40500000	0.1216	0.7201	16.89	14.48
chr2	37800001	40800000	0.1302	0.7146	18.23	15.82
chr2	38100001	41100000	0.1456	0.7152	20.35	17.94
chr2	38400001	41400000	0.1491	0.7244	20.58	18.17
chr2	38700001	41700000	0.1351	0.7192	18.78	16.37
chr2	39000001	42000000	0.1370	0.7385	18.56	16.15
chr2	39300001	42300000	0.1361	0.7389	18.42	16.01
chr2	39600001	42600000	0.1308	0.7367	17.75	15.34
chr2	39900001	42900000	0.1283	0.7429	17.27	14.86
chr2	40200001	43200000	0.1317	0.7492	17.58	15.17
chr2	40500001	43500000	0.1315	0.7485	17.56	15.15
chr2	40800001	43800000	0.1247	0.7665	16.26	13.85
chr2	41100001	44100000	0.1267	0.7721	16.41	14.00
chr2	41400001	44400000	0.1367	0.7597	17.99	15.58
chr2	41700001	44700000	0.1393	0.7696	18.10	15.69
chr2	42000001	45000000	0.1303	0.7644	17.04	14.63
chr2	42300001	45300000	0.1245	0.7655	16.26	13.85
chr2	42600001	45600000	0.1253	0.7725	16.23	13.82
chr2	42900001	45900000	0.1204	0.7499	16.06	13.65
chr2	43200001	46200000	0.1253	0.7486	16.74	14.33
chr2	43500001	46500000	0.1393	0.7485	18.61	16.20
chr2	43800001	46800000	0.1410	0.7358	19.16	16.75
chr2	44100001	47100000	0.1509	0.7286	20.72	18.31
chr2	44400001	47400000	0.1417	0.7295	19.43	17.02
chr2	44700001	47700000	0.1622	0.7225	22.45	20.04
chr2	45000001	48000000	0.1644	0.7373	22.30	19.89
chr2	45300001	48300000	0.1711	0.7412	23.09	20.68
chr2	45600001	48600000	0.1750	0.7295	23.98	21.57
chr2	45900001	48900000	0.1933	0.7520	25.70	23.29
chr2	46200001	49200000	0.1968	0.7397	26.61	24.20
chr2	46500001	49500000	0.1906	0.7308	26.08	23.67
chr2	46800001	49800000	0.1936	0.7209	26.86	24.45
chr2	47100001	50100000	0.1808	0.7096	25.48	23.07
chr2	47400001	50400000	0.1731	0.7303	23.70	21.29
chr2	47700001	50700000	0.1560	0.7339	21.26	18.85
chr2	48000001	51000000	0.1522	0.7326	20.77	18.36
chr2	48300001	51300000	0.1558	0.7285	21.39	18.98
chr2	48600001	51600000	0.1741	0.7370	23.62	21.21
chr2	48900001	51900000	0.1573	0.7234	21.75	19.34
chr2	49200001	52200000	0.1635	0.7475	21.87	19.46
chr2	49500001	52500000	0.1778	0.7609	23.37	20.96
chr2	49800001	52800000	0.1771	0.7763	22.81	20.40
chr2	50100001	53100000	0.1747	0.7983	21.89	19.48
chr2	50400001	53400000	0.1891	0.7869	24.03	21.62
chr2	50700001	53700000	0.1947	0.7927	24.56	22.15
chr2	51000001	54000000	0.2142	0.7849	27.29	24.88
chr2	51300001	54300000	0.2142	0.7917	27.06	24.65
chr2	51600001	54600000	0.2129	0.7988	26.65	24.24
chr2	51900001	54900000	0.2190	0.8104	27.02	24.61
chr2	52200001	55200000	0.2139	0.7962	26.87	24.46
chr2	52500001	55500000	0.1933	0.7789	24.82	22.41
chr2	52800001	55800000	0.1872	0.7894	23.71	21.30
chr2	53100001	56100000	0.1863	0.7749	24.05	21.64
chr2	53400001	56400000	0.1868	0.7563	24.70	22.29
chr2	53700001	56700000	0.1856	0.7511	24.71	22.30
chr2	54000001	57000000	0.1774	0.7489	23.69	21.28
chr2	54300001	57300000	0.1623	0.7426	21.85	19.44
chr2	54600001	57600000	0.1471	0.7458	19.72	17.31
chr2	54900001	57900000	0.1399	0.7427	18.83	16.42
chr2	55200001	58200000	0.1423	0.7414	19.19	16.78
chr2	55500001	58500000	0.1351	0.7583	17.82	15.41
chr2	55800001	58800000	0.1480	0.7433	19.91	17.50
chr2	56100001	59100000	0.1653	0.7483	22.09	19.68
chr2	56400001	59400000	0.1668	0.7716	21.62	19.21
chr2	56700001	59700000	0.1586	0.7680	20.65	18.24
chr2	57000001	60000000	0.1540	0.7698	20.01	17.60
chr2	57300001	60300000	0.1719	0.7759	22.16	19.75
chr2	57600001	60600000	0.1823	0.7626	23.90	21.49
chr2	57900001	60900000	0.1817	0.7652	23.75	21.34
chr2	58200001	61200000	0.1855	0.7834	23.67	21.26
chr2	58500001	61500000	0.1942	0.7763	25.02	22.61
chr2	58800001	61800000	0.1971	0.7756	25.41	23.00
chr2	59100001	62100000	0.1811	0.7769	23.31	20.90
chr2	59400001	62400000	0.1858	0.7903	23.52	21.11
chr2	59700001	62700000	0.1824	0.7905	23.08	20.67
chr2	60000001	63000000	0.1764	0.7812	22.58	20.17
chr2	60300001	63300000	0.1700	0.7838	21.69	19.28
chr2	60600001	63600000	0.1541	0.7840	19.66	17.25
chr2	60900001	63900000	0.1558	0.7822	19.91	17.50
chr2	61200001	64200000	0.1475	0.7813	18.88	16.47
chr2	61500001	64500000	0.1380	0.7841	17.60	15.19
chr2	61800001	64800000	0.1283	0.8002	16.04	13.63
chr2	62100001	65100000	0.1308	0.8057	16.24	13.83
chr2	62400001	65400000	0.1173	0.7892	14.86	12.45
chr2	62700001	65700000	0.1395	0.7838	17.80	15.39
chr2	63000001	66000000	0.1461	0.7992	18.28	15.87
chr2	63300001	66300000	0.1482	0.7812	18.98	16.57
chr2	63600001	66600000	0.1553	0.7819	19.86	17.45
chr2	63900001	66900000	0.1547	0.7873	19.65	17.24
chr2	64200001	67200000	0.1589	0.7818	20.33	17.92
chr2	64500001	67500000	0.1585	0.7755	20.44	18.03
chr2	64800001	67800000	0.1624	0.7689	21.13	18.72
chr2	65100001	68100000	0.1617	0.7728	20.93	18.52
chr2	65400001	68400000	0.1726	0.7899	21.86	19.45
chr2	65700001	68700000	0.1626	0.8053	20.19	17.78
chr2	66000001	69000000	0.1750	0.8080	21.66	19.25
chr2	66300001	69300000	0.1671	0.8283	20.18	17.77
chr2	66600001	69600000	0.1697	0.8409	20.18	17.77
chr2	66900001	69900000	0.1855	0.8401	22.08	19.67
chr2	67200001	70200000	0.1889	0.8451	22.36	19.95
chr2	67500001	70500000	0.2184	0.8581	25.45	23.04
chr2	67800001	70800000	0.2102	0.8538	24.62	22.21
chr2	68100001	71100000	0.2067	0.8556	24.16	21.75
chr2	68400001	71400000	0.1961	0.8398	23.35	20.94
chr2	68700001	71700000	0.1943	0.8342	23.29	20.88
chr2	69000001	72000000	0.1825	0.8194	22.27	19.86
chr2	69300001	72300000	0.1837	0.8188	22.44	20.03
chr2	69600001	72600000	0.1746	0.8139	21.45	19.04
chr2	69900001	72900000	0.1601	0.8161	19.61	17.20
chr2	70200001	73200000	0.1448	0.8116	17.84	15.43
chr2	70500001	73500000	0.1159	0.8034	14.42	12.01
chr2	70800001	73800000	0.1135	0.8081	14.04	11.63
chr2	71100001	74100000	0.1210	0.8007	15.11	12.70
chr2	71400001	74400000	0.1248	0.8009	15.58	13.17
chr2	71700001	74700000	0.1353	0.7958	17.00	14.59
chr2	72000001	75000000	0.1330	0.8009	16.61	14.20
chr2	72300001	75300000	0.1369	0.7860	17.42	15.01
chr2	72600001	75600000	0.1415	0.7787	18.17	15.76
chr2	72900001	75900000	0.1557	0.7851	19.84	17.43
chr2	73200001	76200000	0.1540	0.7790	19.77	17.36
chr2	73500001	76500000	0.1569	0.7792	20.13	17.72
chr2	73800001	76800000	0.1598	0.7658	20.87	18.46
chr2	74100001	77100000	0.1563	0.7733	20.22	17.81
chr2	74400001	77400000	0.1570	0.7790	20.15	17.74
chr2	74700001	77700000	0.1446	0.7852	18.41	16.00
chr2	75000001	78000000	0.1523	0.7983	19.07	16.66
chr2	75300001	78300000	0.1475	0.8110	18.18	15.77
chr2	75600001	78600000	0.1449	0.8185	17.71	15.30
chr2	75900001	78900000	0.1287	0.8201	15.69	13.28
chr2	76200001	79200000	0.1284	0.8300	15.47	13.06
chr2	76500001	79500000	0.1285	0.8439	15.23	12.82
chr2	76800001	79800000	0.1371	0.8673	15.81	13.40
chr2	77100001	80100000	0.1392	0.8674	16.04	13.63
chr2	77400001	80400000	0.1388	0.8691	15.96	13.55
chr2	77700001	80700000	0.1429	0.8636	16.55	14.14
chr2	78000001	81000000	0.1379	0.8621	15.99	13.58
chr2	78300001	81300000	0.1386	0.8649	16.02	13.61
chr2	78600001	81600000	0.1412	0.8529	16.55	14.14
chr2	78900001	81900000	0.1382	0.8365	16.53	14.12
chr2	79200001	82200000	0.1466	0.8335	17.59	15.18
chr2	79500001	82500000	0.1569	0.8226	19.07	16.66
chr2	79800001	82800000	0.1647	0.8189	20.11	17.70
chr2	80100001	83100000	0.1599	0.8143	19.64	17.23
chr2	80400001	83400000	0.1640	0.8152	20.12	17.71
chr2	80700001	83700000	0.1627	0.8165	19.92	17.51
chr2	81000001	84000000	0.1668	0.8096	20.60	18.19
chr2	81300001	84300000	0.1765	0.8030	21.98	19.57
chr2	81600001	84600000	0.1870	0.8154	22.93	20.52
chr2	81900001	84900000	0.2015	0.8189	24.61	22.20
chr2	82200001	85200000	0.2023	0.8194	24.69	22.28
chr2	82500001	85500000	0.2076	0.8274	25.09	22.68
chr2	82800001	85800000	0.1960	0.8211	23.87	21.46
chr2	83100001	86100000	0.2053	0.8145	25.20	22.79
chr2	83400001	86400000	0.2064	0.8153	25.32	22.91
chr2	83700001	86700000	0.2008	0.8300	24.19	21.78
chr2	84000001	87000000	0.1968	0.8178	24.07	21.66
chr2	84300001	87300000	0.1980	0.8168	24.24	21.83
chr2	84600001	87600000	0.1879	0.8138	23.09	20.68
chr2	84900001	87900000	0.1844	0.8222	22.43	20.02
chr2	85200001	88200000	0.1872	0.8287	22.59	20.18
chr2	85500001	88500000	0.1665	0.8033	20.73	18.32
chr2	85800001	88800000	0.1680	0.8086	20.78	18.37
chr2	86100001	89100000	0.1664	0.8190	20.31	17.90
chr2	86400001	89400000	0.1598	0.8162	19.57	17.16
chr2	86700001	89700000	0.1781	0.8007	22.25	19.84
chr2	87000001	90000000	0.1753	0.8104	21.63	19.22
chr2	87300001	90300000	0.1753	0.8214	21.34	18.93
chr2	87600001	90600000	0.1753	0.8121	21.59	19.18
chr2	87900001	90900000	0.1658	0.8026	20.66	18.25
chr2	88200001	91200000	0.1572	0.8005	19.63	17.22
chr2	88500001	91500000	0.1763	0.8243	21.39	18.98
chr2	88800001	91800000	0.1833	0.8226	22.28	19.87
chr2	89100001	92100000	0.1877	0.8232	22.81	20.40
chr2	89400001	92400000	0.1910	0.8184	23.34	20.93
chr2	89700001	92700000	0.1769	0.8224	21.51	19.10
chr2	90000001	93000000	0.1811	0.8289	21.85	19.44
chr2	90300001	93300000	0.1656	0.8216	20.16	17.75
chr2	90600001	93600000	0.1674	0.8424	19.88	17.47
chr2	90900001	93900000	0.1842	0.8537	21.58	19.17
chr2	91200001	94200000	0.1912	0.8481	22.54	20.13
chr2	91500001	94500000	0.1813	0.8438	21.48	19.07
chr2	91800001	94800000	0.1910	0.8505	22.46	20.05
chr2	92100001	95100000	0.1927	0.8489	22.70	20.29
chr2	92400001	95400000	0.1867	0.8644	21.59	19.18
chr2	92700001	95700000	0.1959	0.8735	22.42	20.01
chr2	93000001	96000000	0.2118	0.8818	24.02	21.61
chr2	93300001	96300000	0.2331	0.8875	26.26	23.85
chr2	93600001	96600000	0.2475	0.8888	27.85	25.44
chr2	93900001	96900000	0.2413	0.8891	27.14	24.73
chr2	94200001	97200000	0.2541	0.8971	28.32	25.91
chr2	94500001	97500000	0.2758	0.9083	30.37	27.96
chr2	94800001	97800000	0.2730	0.9109	29.97	27.56
chr2	95100001	98100000	0.2611	0.9188	28.42	26.01
chr2	95400001	98400000	0.2614	0.9066	28.84	26.43
chr2	95700001	98700000	0.2562	0.9017	28.41	26.00
chr2	96000001	99000000	0.2551	0.9023	28.28	25.87
chr2	96300001	99300000	0.2443	0.8954	27.29	24.88
chr2	96600001	99600000	0.2372	0.8804	26.94	24.53
chr2	96900001	99900000	0.2252	0.8789	25.62	23.21
chr2	97200001	100200000	0.2156	0.8772	24.58	22.17
chr2	97500001	100500000	0.1894	0.8743	21.67	19.26
chr2	97800001	100800000	0.1660	0.8640	19.21	16.80
chr2	98100001	101100000	0.1665	0.8522	19.53	17.12
chr2	98400001	101400000	0.1746	0.8616	20.26	17.85
chr2	98700001	101700000	0.1689	0.8578	19.68	17.27
chr2	99000001	102000000	0.1670	0.8478	19.70	17.29
chr2	99300001	102300000	0.1797	0.8481	21.19	18.78
chr2	99600001	102600000	0.1762	0.8549	20.61	18.20
chr2	99900001	102900000	0.1848	0.8509	21.72	19.31
chr2	100200001	103200000	0.1948	0.8526	22.84	20.43
chr2	100500001	103500000	0.1979	0.8561	23.12	20.71
chr2	100800001	103800000	0.2216	0.8554	25.91	23.50
chr2	101100001	104100000	0.2288	0.8529	26.82	24.41
chr2	101400001	104400000	0.2121	0.8373	25.33	22.92
chr2	101700001	104700000	0.2193	0.8293	26.45	24.04
chr2	102000001	105000000	0.2042	0.8311	24.57	22.16
chr2	102300001	105300000	0.1984	0.8209	24.17	21.76
chr2	102600001	105600000	0.2047	0.8189	25.00	22.59
chr2	102900001	105900000	0.1945	0.8116	23.96	21.55
chr2	103200001	106200000	0.1679	0.8049	20.86	18.45
chr2	103500001	106500000	0.1738	0.7874	22.07	19.66
chr2	103800001	106800000	0.1576	0.7758	20.32	17.91
chr2	104100001	107100000	0.1543	0.7797	19.80	17.39
chr2	104400001	107400000	0.1687	0.7886	21.39	18.98
chr2	104700001	107700000	0.1606	0.7895	20.34	17.93
chr2	105000001	108000000	0.1673	0.7848	21.32	18.91
chr2	105300001	108300000	0.1604	0.7912	20.27	17.86
chr2	105600001	108600000	0.1534	0.7792	19.68	17.27
chr2	105900001	108900000	0.1698	0.7868	21.58	19.17
chr2	106200001	109200000	0.1727	0.7823	22.08	19.67
chr2	106500001	109500000	0.1776	0.7938	22.37	19.96
chr2	106800001	109800000	0.1810	0.8024	22.56	20.15
chr2	107100001	110100000	0.1882	0.8019	23.47	21.06
chr2	107400001	110400000	0.1820	0.7957	22.87	20.46
chr2	107700001	110700000	0.1869	0.7894	23.68	21.27
chr2	108000001	111000000	0.1811	0.7844	23.08	20.67
chr2	108300001	111300000	0.1808	0.7904	22.87	20.46
chr2	108600001	111600000	0.1752	0.8022	21.84	19.43
chr2	108900001	111900000	0.1689	0.7943	21.26	18.85
chr2	109200001	112200000	0.1839	0.7994	23.00	20.59
chr2	109500001	112500000	0.1792	0.7875	22.75	20.34
chr2	109800001	112800000	0.1821	0.7890	23.07	20.66
chr2	110100001	113100000	0.1714	0.7827	21.91	19.50
chr2	110400001	113400000	0.1728	0.7863	21.98	19.57
chr2	110700001	113700000	0.1677	0.7951	21.09	18.68
chr2	111000001	114000000	0.1629	0.7913	20.58	18.17
chr2	111300001	114300000	0.1643	0.7932	20.71	18.30
chr2	111600001	114600000	0.1668	0.7926	21.05	18.64
chr2	111900001	114900000	0.1634	0.7909	20.66	18.25
chr2	112200001	115200000	0.1550	0.7917	19.58	17.17
chr2	112500001	115500000	0.1493	0.7864	18.99	16.58
chr2	112800001	115800000	0.1480	0.7705	19.20	16.79
chr2	113100001	116100000	0.1450	0.7770	18.66	16.25
chr2	113400001	116400000	0.1502	0.7802	19.26	16.85
chr2	113700001	116700000	0.1479	0.7931	18.64	16.23
chr2	114000001	117000000	0.1501	0.7783	19.29	16.88
chr2	114300001	117300000	0.1469	0.7763	18.93	16.52
chr2	114600001	117600000	0.1487	0.7834	18.98	16.57
chr2	114900001	117900000	0.1515	0.7810	19.39	16.98
chr2	115200001	118200000	0.1479	0.7843	18.86	16.45
chr2	115500001	118500000	0.1503	0.7990	18.81	16.40
chr2	115800001	118800000	0.1499	0.8102	18.51	16.10
chr2	116100001	119100000	0.1563	0.8066	19.38	16.97
chr2	116400001	119400000	0.1621	0.7979	20.31	17.90
chr2	116700001	119700000	0.1714	0.7973	21.50	19.09
chr2	117000001	120000000	0.1761	0.8264	21.30	18.89
chr2	117300001	120300000	0.1666	0.8250	20.20	17.79
chr2	117600001	120600000	0.1599	0.8095	19.76	17.35
chr2	117900001	120900000	0.1610	0.8188	19.67	17.26
chr2	118200001	121200000	0.1669	0.8211	20.33	17.92
chr2	118500001	121500000	0.1596	0.8292	19.25	16.84
chr2	118800001	121800000	0.1550	0.8334	18.59	16.18
chr2	119100001	122100000	0.1468	0.8400	17.47	15.06
chr2	119400001	122400000	0.1327	0.8500	15.61	13.20
chr2	119700001	122700000	0.1343	0.8392	16.00	13.59
chr2	120000001	123000000	0.1274	0.8386	15.19	12.78
chr2	120300001	123300000	0.1352	0.8432	16.04	13.63
chr2	120600001	123600000	0.1363	0.8533	15.98	13.57
chr2	120900001	123900000	0.1293	0.8530	15.15	12.74
chr2	121200001	124200000	0.1334	0.8494	15.70	13.29
chr2	121500001	124500000	0.1318	0.8460	15.57	13.16
chr2	121800001	124800000	0.1456	0.8491	17.15	14.74
chr2	122100001	125100000	0.1473	0.8488	17.35	14.94
chr2	122400001	125400000	0.1450	0.8516	17.03	14.62
chr2	122700001	125700000	0.1391	0.8591	16.19	13.78
chr2	123000001	126000000	0.1394	0.8333	16.73	14.32
chr2	123300001	126300000	0.1544	0.8341	18.51	16.10
chr2	123600001	126600000	0.1512	0.8271	18.29	15.88
chr2	123900001	126900000	0.1537	0.8316	18.48	16.07
chr2	124200001	127200000	0.1441	0.8325	17.31	14.90
chr2	124500001	127500000	0.1607	0.8338	19.27	16.86
chr2	124800001	127800000	0.1404	0.8349	16.82	14.41
chr2	125100001	128100000	0.1349	0.8250	16.36	13.95
chr2	125400001	128400000	0.1459	0.8296	17.58	15.17
chr2	125700001	128700000	0.1405	0.8239	17.05	14.64
chr2	126000001	129000000	0.1433	0.8340	17.18	14.77
chr2	126300001	129300000	0.1320	0.8358	15.79	13.38
chr2	126600001	129600000	0.1442	0.8429	17.11	14.70
chr2	126900001	129900000	0.1587	0.8498	18.67	16.26
chr2	127200001	130200000	0.1651	0.8534	19.35	16.94
chr2	127500001	130500000	0.1526	0.8500	17.95	15.54
chr2	127800001	130800000	0.1694	0.8443	20.06	17.65
chr2	128100001	131100000	0.1831	0.8543	21.43	19.02
chr2	128400001	131400000	0.1840	0.8504	21.64	19.23
chr2	128700001	131700000	0.1826	0.8563	21.33	18.92
chr2	129000001	132000000	0.1845	0.8607	21.43	19.02
chr2	129300001	132300000	0.1806	0.8535	21.16	18.75
chr2	129600001	132600000	0.1736	0.8561	20.28	17.87
chr2	129900001	132900000	0.1502	0.8411	17.86	15.45
chr2	130200001	133200000	0.1567	0.8376	18.71	16.30
chr2	130500001	133500000	0.1629	0.8284	19.66	17.25
chr2	130800001	133800000	0.1592	0.8306	19.16	16.75
chr2	131100001	134100000	0.1504	0.8203	18.33	15.92
chr2	131400001	134400000	0.1341	0.8090	16.58	14.17
chr2	131700001	134700000	0.1540	0.8083	19.06	16.65
chr2	132000001	135000000	0.1617	0.8260	19.58	17.17
chr2	132300001	135300000	0.1685	0.8237	20.46	18.05
chr2	132600001	135600000	0.1681	0.8133	20.68	18.27
chr2	132900001	135900000	0.1798	0.8146	22.08	19.67
chr2	133200001	136200000	0.1801	0.8081	22.29	19.88
chr2	133500001	136500000	0.1740	0.8023	21.69	19.28
chr2	133800001	136800000	0.1644	0.7976	20.61	18.20
chr2	134100001	137100000	0.1666	0.8138	20.47	18.06
chr2	134400001	137400000	0.1826	0.8130	22.46	20.05
chr2	134700001	137700000	0.1907	0.8118	23.49	21.08
chr2	135000001	138000000	0.1994	0.8058	24.74	22.33
chr2	135300001	138300000	0.1947	0.8088	24.08	21.67
chr2	135600001	138600000	0.2045	0.8057	25.39	22.98
chr2	135900001	138900000	0.1981	0.7921	25.00	22.59
chr2	136200001	139200000	0.2011	0.7922	25.39	22.98
chr2	136500001	139500000	0.2093	0.8109	25.80	23.39
chr2	136800001	139800000	0.2247	0.8109	27.70	25.29
chr2	137100001	140100000	0.2365	0.7926	29.84	27.43
chr2	137400001	140400000	0.2380	0.8047	29.57	27.16
chr2	137700001	140700000	0.2183	0.8001	27.29	24.88
chr2	138000001	141000000	0.2091	0.8000	26.13	23.72
chr2	138300001	141300000	0.2175	0.8048	27.02	24.61
chr2	138600001	141600000	0.2161	0.8175	26.43	24.02
chr2	138900001	141900000	0.2223	0.8246	26.96	24.55
chr2	139200001	142200000	0.2001	0.8221	24.34	21.93
chr2	139500001	142500000	0.2022	0.8135	24.85	22.44
chr2	139800001	142800000	0.1911	0.8140	23.48	21.07
chr2	140100001	143100000	0.1870	0.8120	23.03	20.62
chr2	140400001	143400000	0.1844	0.7948	23.20	20.79
chr2	140700001	143700000	0.1842	0.8046	22.90	20.49
chr2	141000001	144000000	0.1627	0.8026	20.27	17.86
chr2	141300001	144300000	0.1523	0.7844	19.42	17.01
chr2	141600001	144600000	0.1467	0.7836	18.72	16.31
chr2	141900001	144900000	0.1430	0.8036	17.80	15.39
chr2	142200001	145200000	0.1535	0.8087	18.98	16.57
chr2	142500001	145500000	0.1547	0.8093	19.11	16.70
chr2	142800001	145800000	0.1494	0.8145	18.35	15.94
chr2	143100001	146100000	0.1569	0.8288	18.93	16.52
chr2	143400001	146400000	0.1500	0.8424	17.80	15.39
chr2	143700001	146700000	0.1493	0.8221	18.16	15.75
chr2	144000001	147000000	0.1712	0.8127	21.07	18.66
chr2	144300001	147300000	0.1765	0.8162	21.62	19.21
chr2	144600001	147600000	0.1691	0.7953	21.26	18.85
chr2	144900001	147900000	0.1714	0.7649	22.41	20.00
chr2	145200001	148200000	0.1659	0.7513	22.08	19.67
chr2	145500001	148500000	0.1696	0.7416	22.86	20.45
chr2	145800001	148800000	0.1788	0.7366	24.28	21.87
chr2	146100001	149100000	0.1581	0.7245	21.82	19.41
chr2	146400001	149400000	0.1600	0.7134	22.43	20.02
chr2	146700001	149700000	0.1646	0.7117	23.13	20.72
chr2	147000001	150000000	0.1746	0.7274	24.00	21.59
chr2	147300001	150300000	0.1796	0.7346	24.44	22.03
chr2	147600001	150600000	0.1971	0.7483	26.35	23.94
chr2	147900001	150900000	0.1953	0.7740	25.24	22.83
chr2	148200001	151200000	0.2009	0.7909	25.40	22.99
chr2	148500001	151500000	0.1875	0.7927	23.65	21.24
chr2	148800001	151800000	0.1845	0.7912	23.32	20.91
chr2	149100001	152100000	0.1800	0.7820	23.01	20.60
chr2	149400001	152400000	0.1802	0.7800	23.10	20.69
chr2	149700001	152700000	0.1730	0.7872	21.97	19.56
chr2	150000001	153000000	0.1639	0.7727	21.21	18.80
chr2	150300001	153300000	0.1642	0.7713	21.29	18.88
chr2	150600001	153600000	0.1492	0.7786	19.16	16.75
chr2	150900001	153900000	0.1486	0.7675	19.36	16.95
chr2	151200001	154200000	0.1410	0.7687	18.34	15.93
chr2	151500001	154500000	0.1482	0.7781	19.04	16.63
chr2	151800001	154800000	0.1424	0.7805	18.25	15.84
chr2	152100001	155100000	0.1447	0.7865	18.40	15.99
chr2	152400001	155400000	0.1385	0.7868	17.60	15.19
chr2	152700001	155700000	0.1453	0.7970	18.23	15.82
chr2	153000001	156000000	0.1445	0.8101	17.84	15.43
chr2	153300001	156300000	0.1298	0.8047	16.14	13.73
chr2	153600001	156600000	0.1348	0.8083	16.68	14.27
chr2	153900001	156900000	0.1450	0.8046	18.02	15.61
chr2	154200001	157200000	0.1432	0.7940	18.04	15.63
chr2	154500001	157500000	0.1405	0.7910	17.76	15.35
chr2	154800001	157800000	0.1375	0.7873	17.47	15.06
chr2	155100001	158100000	0.1555	0.7956	19.55	17.14
chr2	155400001	158400000	0.1651	0.7903	20.89	18.48
chr2	155700001	158700000	0.1601	0.7798	20.53	18.12
chr2	156000001	159000000	0.1442	0.7612	18.94	16.53
chr2	156300001	159300000	0.1605	0.7636	21.02	18.61
chr2	156600001	159600000	0.1626	0.7518	21.62	19.21
chr2	156900001	159900000	0.1543	0.7372	20.93	18.52
chr2	157200001	160200000	0.1705	0.7419	22.99	20.58
chr2	157500001	160500000	0.1847	0.7472	24.71	22.30
chr2	157800001	160800000	0.1972	0.7454	26.45	24.04
chr2	158100001	161100000	0.1863	0.7496	24.86	22.45
chr2	158400001	161400000	0.1879	0.7724	24.32	21.91
chr2	158700001	161700000	0.1935	0.7677	25.21	22.80
chr2	159000001	162000000	0.1949	0.7784	25.03	22.62
chr2	159300001	162300000	0.1883	0.7754	24.28	21.87
chr2	159600001	162600000	0.1866	0.7779	23.98	21.57
chr2	159900001	162900000	0.1917	0.7999	23.96	21.55
chr2	160200001	163200000	0.1859	0.8034	23.14	20.73
chr2	160500001	163500000	0.1830	0.7989	22.90	20.49
chr2	160800001	163800000	0.1716	0.8042	21.34	18.93
chr2	161100001	164100000	0.1770	0.7845	22.56	20.15
chr2	161400001	164400000	0.1665	0.7686	21.67	19.26
chr2	161700001	164700000	0.1759	0.7784	22.60	20.19
chr2	162000001	165000000	0.1835	0.7751	23.68	21.27
chr2	162300001	165300000	0.1873	0.7835	23.91	21.50
chr2	162600001	165600000	0.1836	0.7771	23.63	21.22
chr2	162900001	165900000	0.1950	0.7636	25.54	23.13
chr2	163200001	166200000	0.1952	0.7715	25.31	22.90
chr2	163500001	166500000	0.1880	0.7617	24.69	22.28
chr2	163800001	166800000	0.2047	0.7640	26.80	24.39
chr2	164100001	167100000	0.2048	0.7765	26.37	23.96
chr2	164400001	167400000	0.2080	0.7739	26.88	24.47
chr2	164700001	167700000	0.2032	0.7763	26.18	23.77
chr2	165000001	168000000	0.2036	0.7773	26.20	23.79
chr2	165300001	168300000	0.2022	0.7786	25.97	23.56
chr2	165600001	168600000	0.1971	0.7877	25.02	22.61
chr2	165900001	168900000	0.1717	0.7985	21.50	19.09
chr2	166200001	169200000	0.1647	0.7911	20.81	18.40
chr2	166500001	169500000	0.1681	0.7959	21.13	18.72
chr2	166800001	169800000	0.1557	0.7964	19.55	17.14
chr2	167100001	170100000	0.1464	0.7947	18.42	16.01
chr2	167400001	170400000	0.1565	0.8077	19.38	16.97
chr2	167700001	170700000	0.1557	0.7962	19.55	17.14
chr2	168000001	171000000	0.1461	0.8045	18.17	15.76
chr2	168300001	171300000	0.1465	0.7965	18.39	15.98
chr2	168600001	171600000	0.1525	0.7919	19.26	16.85
chr2	168900001	171900000	0.1662	0.7958	20.89	18.48
chr2	169200001	172200000	0.1696	0.7979	21.25	18.84
chr2	169500001	172500000	0.1639	0.7866	20.84	18.43
chr2	169800001	172800000	0.1720	0.7680	22.39	19.98
chr2	170100001	173100000	0.1784	0.7697	23.17	20.76
chr2	170400001	173400000	0.1610	0.7557	21.31	18.90
chr2	170700001	173700000	0.1545	0.7683	20.11	17.70
chr2	171000001	174000000	0.1697	0.7470	22.73	20.32
chr2	171300001	174300000	0.1651	0.7519	21.96	19.55
chr2	171600001	174600000	0.1648	0.7544	21.85	19.44
chr2	171900001	174900000	0.1648	0.7411	22.23	19.82
chr2	172200001	175200000	0.1623	0.7146	22.71	20.30
chr2	172500001	175500000	0.1594	0.7230	22.05	19.64
chr2	172800001	175800000	0.1531	0.7395	20.70	18.29
chr2	173100001	176100000	0.1491	0.7396	20.16	17.75
chr2	173400001	176400000	0.1652	0.7527	21.95	19.54
chr2	173700001	176700000	0.1655	0.7379	22.43	20.02
chr2	174000001	177000000	0.1818	0.7539	24.11	21.70
chr2	174300001	177300000	0.1957	0.7520	26.02	23.61
chr2	174600001	177600000	0.2043	0.7522	27.15	24.74
chr2	174900001	177900000	0.2098	0.7670	27.36	24.95
chr2	175200001	178200000	0.2226	0.7883	28.24	25.83
chr2	175500001	178500000	0.2345	0.8008	29.29	26.88
chr2	175800001	178800000	0.2434	0.8069	30.16	27.75
chr2	176100001	179100000	0.2595	0.7943	32.67	30.26
chr2	176400001	179400000	0.2622	0.7822	33.53	31.12
chr2	176700001	179700000	0.2717	0.7850	34.61	32.20
chr2	177000001	180000000	0.2567	0.7842	32.74	30.33
chr2	177300001	180300000	0.2421	0.7760	31.19	28.78
chr2	177600001	180600000	0.2394	0.7721	31.00	28.59
chr2	177900001	180900000	0.2335	0.7557	30.89	28.48
chr2	178200001	181200000	0.2237	0.7394	30.25	27.84
chr2	178500001	181500000	0.2149	0.7151	30.05	27.64
chr2	178800001	181800000	0.1958	0.6965	28.11	25.70
chr2	179100001	182100000	0.1868	0.7123	26.23	23.82
chr2	179400001	182400000	0.1759	0.7120	24.70	22.29
chr2	179700001	182700000	0.1802	0.7220	24.95	22.54
chr2	180000001	183000000	0.1832	0.7230	25.34	22.93
chr2	180300001	183300000	0.1866	0.7300	25.57	23.16
chr2	180600001	183600000	0.1861	0.7241	25.70	23.29
chr2	180900001	183900000	0.1880	0.7330	25.64	23.23
chr2	181200001	184200000	0.1980	0.7447	26.59	24.18
chr2	181500001	184500000	0.1868	0.7479	24.97	22.56
chr2	181800001	184800000	0.2007	0.7654	26.22	23.81
chr2	182100001	185100000	0.2057	0.7598	27.07	24.66
chr2	182400001	185400000	0.2068	0.7592	27.24	24.83
chr2	182700001	185700000	0.1884	0.7374	25.55	23.14
chr2	183000001	186000000	0.1828	0.7213	25.34	22.93
chr2	183300001	186300000	0.1861	0.7246	25.69	23.28
chr2	183600001	186600000	0.1780	0.7277	24.46	22.05
chr2	183900001	186900000	0.1762	0.7270	24.23	21.82
chr2	184200001	187200000	0.1823	0.7228	25.22	22.81
chr2	184500001	187500000	0.1997	0.7366	27.11	24.70
chr2	184800001	187800000	0.2016	0.7269	27.73	25.32
chr2	185100001	188100000	0.1914	0.7255	26.38	23.97
chr2	185400001	188400000	0.1918	0.7167	26.77	24.36
chr2	185700001	188700000	0.2018	0.7305	27.63	25.22
chr2	186000001	189000000	0.1965	0.7324	26.83	24.42
chr2	186300001	189300000	0.1909	0.7242	26.36	23.95
chr2	186600001	189600000	0.1939	0.7220	26.86	24.45
chr2	186900001	189900000	0.2007	0.7114	28.21	25.80
chr2	187200001	190200000	0.1876	0.7048	26.62	24.21
chr2	187500001	190500000	0.1795	0.7072	25.39	22.98
chr2	187800001	190800000	0.1785	0.6940	25.73	23.32
chr2	188100001	191100000	0.1759	0.7013	25.08	22.67
chr2	188400001	191400000	0.1820	0.7020	25.92	23.51
chr2	188700001	191700000	0.1741	0.6993	24.90	22.49
chr2	189000001	192000000	0.1816	0.6860	26.47	24.06
chr2	189300001	192300000	0.1773	0.6711	26.42	24.01
chr2	189600001	192600000	0.1780	0.6730	26.45	24.04
chr2	189900001	192900000	0.1662	0.6737	24.67	22.26
chr2	190200001	193200000	0.1643	0.6795	24.18	21.77
chr2	190500001	193500000	0.1681	0.6510	25.82	23.41
chr2	190800001	193800000	0.1760	0.6647	26.48	24.07
chr2	191100001	194100000	0.1774	0.6422	27.63	25.22
chr2	191400001	194400000	0.1669	0.6461	25.82	23.41
chr2	191700001	194700000	0.1744	0.6534	26.69	24.28
chr2	192000001	195000000	0.1741	0.6796	25.62	23.21
chr2	192300001	195300000	0.1680	0.6995	24.02	21.61
chr2	192600001	195600000	0.1648	0.6949	23.72	21.31
chr2	192900001	195900000	0.1704	0.6950	24.52	22.11
chr2	193200001	196200000	0.1635	0.6942	23.56	21.15
chr2	193500001	196500000	0.1663	0.7084	23.48	21.07
chr2	193800001	196800000	0.1595	0.7035	22.68	20.27
chr2	194100001	197100000	0.1708	0.7235	23.61	21.20
chr2	194400001	197400000	0.1807	0.7162	25.24	22.83
chr2	194700001	197700000	0.1793	0.7135	25.13	22.72
chr2	195000001	198000000	0.1707	0.7043	24.23	21.82
chr2	195300001	198300000	0.1741	0.6978	24.96	22.55
chr2	195600001	198600000	0.1818	0.7083	25.67	23.26
chr2	195900001	198900000	0.1716	0.7089	24.20	21.79
chr2	196200001	199200000	0.1779	0.7048	25.24	22.83
chr2	196500001	199500000	0.1891	0.7150	26.45	24.04
chr2	196800001	199800000	0.1691	0.7223	23.41	21.00
chr2	197100001	200100000	0.1693	0.7202	23.51	21.10
chr2	197400001	200400000	0.1645	0.7352	22.37	19.96
chr2	197700001	200700000	0.1620	0.7313	22.15	19.74
chr2	198000001	201000000	0.1668	0.7238	23.04	20.63
chr2	198300001	201300000	0.1724	0.7321	23.55	21.14
chr2	198600001	201600000	0.1643	0.7198	22.83	20.42
chr2	198900001	201900000	0.1794	0.7333	24.47	22.06
chr2	199200001	202200000	0.1908	0.7434	25.67	23.26
chr2	199500001	202500000	0.1794	0.7376	24.32	21.91
chr2	199800001	202800000	0.1995	0.7347	27.16	24.75
chr2	200100001	203100000	0.1870	0.7285	25.67	23.26
chr2	200400001	203400000	0.1795	0.7109	25.25	22.84
chr2	200700001	203700000	0.1847	0.7028	26.28	23.87
chr2	201000001	204000000	0.1799	0.7036	25.56	23.15
chr2	201300001	204300000	0.1762	0.6925	25.44	23.03
chr2	201600001	204600000	0.1750	0.6919	25.29	22.88
chr2	201900001	204900000	0.1704	0.6886	24.74	22.33
chr2	202200001	205200000	0.1600	0.6673	23.97	21.56
chr2	202500001	205500000	0.1641	0.6865	23.90	21.49
chr2	202800001	205800000	0.1651	0.6912	23.89	21.48
chr2	203100001	206100000	0.1689	0.6878	24.56	22.15
chr2	203400001	206400000	0.1739	0.7124	24.42	22.01
chr2	203700001	206700000	0.1621	0.7114	22.79	20.38
chr2	204000001	207000000	0.1686	0.7049	23.92	21.51
chr2	204300001	207300000	0.1762	0.7276	24.22	21.81
chr2	204600001	207600000	0.1944	0.7458	26.07	23.66
chr2	204900001	207900000	0.1957	0.7374	26.54	24.13
chr2	205200001	208200000	0.2025	0.7457	27.16	24.75
chr2	205500001	208500000	0.1894	0.7254	26.11	23.70
chr2	205800001	208800000	0.1758	0.7213	24.38	21.97
chr2	206100001	209100000	0.1818	0.7283	24.96	22.55
chr2	206400001	209400000	0.1856	0.7243	25.62	23.21
chr2	206700001	209700000	0.1876	0.7202	26.05	23.64
chr2	207000001	210000000	0.1713	0.7501	22.83	20.42
chr2	207300001	210300000	0.1558	0.7317	21.29	18.88
chr2	207600001	210600000	0.1321	0.7071	18.68	16.27
chr2	207900001	210900000	0.1207	0.6848	17.63	15.22
chr2	208200001	211200000	0.1064	0.6798	15.65	13.24
chr2	208500001	211500000	0.1074	0.6759	15.89	13.48
chr2	208800001	211800000	0.1055	0.6583	16.03	13.62
chr2	209100001	212100000	0.0980	0.6561	14.94	12.53
chr2	209400001	212400000	0.1130	0.6766	16.69	14.28
chr2	209700001	212700000	0.1160	0.7004	16.56	14.15
chr2	210000001	213000000	0.1305	0.6862	19.02	16.61
chr2	210300001	213300000	0.1456	0.6850	21.26	18.85
chr2	210600001	213600000	0.1659	0.6925	23.96	21.55
chr2	210900001	213900000	0.1692	0.7185	23.55	21.14
chr2	211200001	214200000	0.1737	0.7303	23.79	21.38
chr2	211500001	214500000	0.1688	0.7292	23.15	20.74
chr2	211800001	214800000	0.1817	0.7511	24.19	21.78
chr2	212100001	215100000	0.1885	0.7523	25.06	22.65
chr2	212400001	215400000	0.1681	0.7219	23.28	20.87
chr2	212700001	215700000	0.1786	0.7063	25.29	22.88
chr2	213000001	216000000	0.1867	0.7082	26.37	23.96
chr2	213300001	216300000	0.1841	0.7045	26.13	23.72
chr2	213600001	216600000	0.1795	0.7072	25.37	22.96
chr2	213900001	216900000	0.1835	0.7066	25.98	23.57
chr2	214200001	217200000	0.1841	0.7045	26.13	23.72
chr2	214500001	217500000	0.1892	0.7235	26.15	23.74
chr2	214800001	217800000	0.1854	0.7070	26.23	23.82
chr2	215100001	218100000	0.1924	0.7001	27.48	25.07
chr2	215400001	218400000	0.2123	0.6861	30.94	28.53
chr2	215700001	218700000	0.2000	0.6661	30.03	27.62
chr2	216000001	219000000	0.1920	0.6623	28.99	26.58
chr2	216300001	219300000	0.1873	0.6396	29.27	26.86
chr2	216600001	219600000	0.1881	0.6521	28.85	26.44
chr2	216900001	219900000	0.1965	0.6526	30.11	27.70
chr2	217200001	220200000	0.1998	0.6537	30.57	28.16
chr2	217500001	220500000	0.1895	0.6374	29.73	27.32
chr2	217800001	220800000	0.2003	0.6461	31.01	28.60
chr2	218100001	221100000	0.1932	0.6585	29.34	26.93
chr2	218400001	221400000	0.1881	0.6752	27.86	25.45
chr2	218700001	221700000	0.1905	0.6983	27.29	24.88
chr2	219000001	222000000	0.1860	0.6873	27.06	24.65
chr2	219300001	222300000	0.1928	0.7158	26.93	24.52
chr2	219600001	222600000	0.1795	0.6876	26.11	23.70
chr2	219900001	222900000	0.1655	0.6846	24.17	21.76
chr2	220200001	223200000	0.1599	0.6935	23.06	20.65
chr2	220500001	223500000	0.1756	0.6898	25.46	23.05
chr2	220800001	223800000	0.1592	0.6734	23.64	21.23
chr2	221100001	224100000	0.1467	0.6570	22.33	19.92
chr2	221400001	224400000	0.1303	0.6563	19.86	17.45
chr2	221700001	224700000	0.1344	0.6588	20.40	17.99
chr2	222000001	225000000	0.1349	0.6602	20.44	18.03
chr2	222300001	225300000	0.1231	0.6562	18.76	16.35
chr2	222600001	225600000	0.1318	0.6796	19.39	16.98
chr2	222900001	225900000	0.1397	0.6815	20.49	18.08
chr2	223200001	226200000	0.1443	0.6721	21.47	19.06
chr2	223500001	226500000	0.1341	0.6928	19.36	16.95
chr2	223800001	226800000	0.1358	0.7138	19.02	16.61
chr2	224100001	227100000	0.1427	0.7152	19.95	17.54
chr2	224400001	227400000	0.1400	0.7200	19.45	17.04
chr2	224700001	227700000	0.1243	0.7093	17.53	15.12
chr2	225000001	228000000	0.1215	0.7225	16.81	14.40
chr2	225300001	228300000	0.1319	0.7202	18.31	15.90
chr2	225600001	228600000	0.1284	0.6960	18.45	16.04
chr2	225900001	228900000	0.1228	0.6936	17.70	15.29
chr2	226200001	229200000	0.1156	0.7058	16.38	13.97
chr2	226500001	229500000	0.1305	0.6789	19.22	16.81
chr2	226800001	229800000	0.1375	0.6664	20.63	18.22
chr2	227100001	230100000	0.1311	0.6588	19.90	17.49
chr2	227400001	230400000	0.1322	0.6507	20.31	17.90
chr2	227700001	230700000	0.1490	0.6565	22.69	20.28
chr2	228000001	231000000	0.1560	0.6457	24.15	21.74
chr2	228300001	231300000	0.1559	0.6455	24.15	21.74
chr2	228600001	231600000	0.1548	0.6426	24.08	21.67
chr2	228900001	231900000	0.1662	0.6421	25.89	23.48
chr2	229200001	232200000	0.1708	0.6285	27.18	24.77
chr2	229500001	232500000	0.1580	0.6362	24.84	22.43
chr2	229800001	232800000	0.1589	0.6292	25.26	22.85
chr2	230100001	233100000	0.1670	0.6386	26.15	23.74
chr2	230400001	233400000	0.1634	0.6296	25.95	23.54
chr2	230700001	233700000	0.1606	0.6302	25.49	23.08
chr2	231000001	234000000	0.1595	0.6278	25.40	22.99
chr2	231300001	234300000	0.1544	0.6322	24.43	22.02
chr2	231600001	234600000	0.1577	0.6545	24.10	21.69
chr2	231900001	234900000	0.1429	0.6524	21.91	19.50
chr2	232200001	235200000	0.1441	0.6379	22.59	20.18
chr2	232500001	235500000	0.1392	0.6357	21.89	19.48
chr2	232800001	235800000	0.1308	0.6272	20.85	18.44
chr2	233100001	236100000	0.1248	0.6346	19.67	17.26
chr2	233400001	236400000	0.1266	0.6144	20.60	18.19
chr2	233700001	236700000	0.1228	0.6070	20.24	17.83
chr2	234000001	237000000	0.1149	0.6086	18.88	16.47
chr2	234300001	237300000	0.1167	0.6050	19.29	16.88
chr2	234600001	237600000	0.1134	0.5792	19.58	17.17
chr2	234900001	237900000	0.1190	0.5704	20.85	18.44
chr2	235200001	238200000	0.1075	0.5653	19.01	16.60
chr2	235500001	238500000	0.1075	0.5571	19.30	16.89
chr2	235800001	238800000	0.1059	0.5508	19.23	16.82
chr2	236100001	239100000	0.1082	0.5238	20.66	18.25
chr2	236400001	239400000	0.1254	0.5453	22.99	20.58
chr2	236700001	239700000	0.1250	0.5429	23.02	20.61
chr2	237000001	240000000	0.1354	0.5381	25.16	22.75
chr2	237300001	240300000	0.1394	0.5308	26.27	23.86
chr2	237600001	240600000	0.1497	0.5575	26.85	24.44
chr2	237900001	240900000	0.1489	0.5604	26.57	24.16
chr2	238200001	241200000	0.1574	0.5795	27.16	24.75
chr2	238500001	241500000	0.1660	0.5913	28.07	25.66
chr2	238800001	241800000	0.1731	0.6124	28.26	25.85
chr2	239100001	242100000	0.1805	0.6295	28.67	26.26
chr2	239400001	242400000	0.1767	0.6450	27.40	24.99
chr2	239700001	242700000	0.1746	0.6506	26.84	24.43
chr2	240000001	243000000	0.1609	0.6340	25.37	22.96
chr2	240300001	243300000	0.1660	0.6345	26.17	23.76
chr2	240600001	243600000	0.1529	0.6098	25.07	22.66
chr2	240900001	243900000	0.1601	0.6296	25.42	23.01
chr2	241200001	244200000	0.1550	0.6288	24.64	22.23
chr2	241500001	244500000	0.1596	0.6433	24.82	22.41
chr2	241800001	244800000	0.1536	0.6610	23.23	20.82
chr2	242100001	244934012	0.1417	0.6769	19.78	17.37
chr3	1	3000000	0.1624	0.6925	23.46	21.05
chr3	300001	3300000	0.1582	0.6670	23.72	21.31
chr3	600001	3600000	0.1518	0.6582	23.07	20.66
chr3	900001	3900000	0.1449	0.6423	22.55	20.14
chr3	1200001	4200000	0.1495	0.6341	23.58	21.17
chr3	1500001	4500000	0.1559	0.6148	25.35	22.94
chr3	1800001	4800000	0.1530	0.6224	24.58	22.17
chr3	2100001	5100000	0.1492	0.5940	25.11	22.70
chr3	2400001	5400000	0.1478	0.5981	24.71	22.30
chr3	2700001	5700000	0.1715	0.6162	27.83	25.42
chr3	3000001	6000000	0.1719	0.6193	27.76	25.35
chr3	3300001	6300000	0.1717	0.6160	27.88	25.47
chr3	3600001	6600000	0.1754	0.6180	28.37	25.96
chr3	3900001	6900000	0.1797	0.6286	28.59	26.18
chr3	4200001	7200000	0.1678	0.6087	27.56	25.15
chr3	4500001	7500000	0.1681	0.6117	27.48	25.07
chr3	4800001	7800000	0.1781	0.6158	28.92	26.51
chr3	5100001	8100000	0.1796	0.6555	27.40	24.99
chr3	5400001	8400000	0.1875	0.6600	28.40	25.99
chr3	5700001	8700000	0.1634	0.6269	26.06	23.65
chr3	6000001	9000000	0.1641	0.6277	26.15	23.74
chr3	6300001	9300000	0.1730	0.6362	27.19	24.78
chr3	6600001	9600000	0.1712	0.6303	27.17	24.76
chr3	6900001	9900000	0.1659	0.6322	26.25	23.84
chr3	7200001	10200000	0.1672	0.6357	26.29	23.88
chr3	7500001	10500000	0.1779	0.6504	27.35	24.94
chr3	7800001	10800000	0.1891	0.6603	28.64	26.23
chr3	8100001	11100000	0.1944	0.6587	29.51	27.10
chr3	8400001	11400000	0.1995	0.6699	29.78	27.37
chr3	8700001	11700000	0.1988	0.6868	28.95	26.54
chr3	9000001	12000000	0.1959	0.6868	28.52	26.11
chr3	9300001	12300000	0.1842	0.6941	26.54	24.13
chr3	9600001	12600000	0.1790	0.7028	25.47	23.06
chr3	9900001	12900000	0.1840	0.6908	26.63	24.22
chr3	10200001	13200000	0.1882	0.7022	26.80	24.39
chr3	10500001	13500000	0.1879	0.7066	26.60	24.19
chr3	10800001	13800000	0.1661	0.6819	24.36	21.95
chr3	11100001	14100000	0.1649	0.6786	24.30	21.89
chr3	11400001	14400000	0.1696	0.6642	25.53	23.12
chr3	11700001	14700000	0.1842	0.6754	27.28	24.87
chr3	12000001	15000000	0.1982	0.6902	28.72	26.31
chr3	12300001	15300000	0.2056	0.7078	29.05	26.64
chr3	12600001	15600000	0.2056	0.6960	29.54	27.13
chr3	12900001	15900000	0.1972	0.7045	27.99	25.58
chr3	13200001	16200000	0.2029	0.7080	28.66	26.25
chr3	13500001	16500000	0.1963	0.6990	28.08	25.67
chr3	13800001	16800000	0.1995	0.7229	27.60	25.19
chr3	14100001	17100000	0.2065	0.7158	28.85	26.44
chr3	14400001	17400000	0.1890	0.7261	26.03	23.62
chr3	14700001	17700000	0.1791	0.7223	24.79	22.38
chr3	15000001	18000000	0.1535	0.7149	21.47	19.06
chr3	15300001	18300000	0.1583	0.7110	22.26	19.85
chr3	15600001	18600000	0.1725	0.7150	24.12	21.71
chr3	15900001	18900000	0.1841	0.7153	25.73	23.32
chr3	16200001	19200000	0.1755	0.7305	24.02	21.61
chr3	16500001	19500000	0.1908	0.7426	25.70	23.29
chr3	16800001	19800000	0.1845	0.7223	25.55	23.14
chr3	17100001	20100000	0.1739	0.7362	23.62	21.21
chr3	17400001	20400000	0.1860	0.7383	25.20	22.79
chr3	17700001	20700000	0.1838	0.7395	24.86	22.45
chr3	18000001	21000000	0.1963	0.7214	27.21	24.80
chr3	18300001	21300000	0.1916	0.7103	26.98	24.57
chr3	18600001	21600000	0.1827	0.7172	25.47	23.06
chr3	18900001	21900000	0.1805	0.7320	24.66	22.25
chr3	19200001	22200000	0.1902	0.7261	26.20	23.79
chr3	19500001	22500000	0.1864	0.7260	25.67	23.26
chr3	19800001	22800000	0.2007	0.7392	27.15	24.74
chr3	20100001	23100000	0.2066	0.7219	28.63	26.22
chr3	20400001	23400000	0.1952	0.7224	27.02	24.61
chr3	20700001	23700000	0.2067	0.7168	28.84	26.43
chr3	21000001	24000000	0.2036	0.7308	27.87	25.46
chr3	21300001	24300000	0.1955	0.7302	26.78	24.37
chr3	21600001	24600000	0.1942	0.7276	26.69	24.28
chr3	21900001	24900000	0.1850	0.7259	25.48	23.07
chr3	22200001	25200000	0.1716	0.7248	23.67	21.26
chr3	22500001	25500000	0.1738	0.7364	23.60	21.19
chr3	22800001	25800000	0.1903	0.7421	25.65	23.24
chr3	23100001	26100000	0.1924	0.7591	25.35	22.94
chr3	23400001	26400000	0.1943	0.7579	25.64	23.23
chr3	23700001	26700000	0.1869	0.7657	24.40	21.99
chr3	24000001	27000000	0.2016	0.7619	26.46	24.05
chr3	24300001	27300000	0.2057	0.7715	26.66	24.25
chr3	24600001	27600000	0.2082	0.7695	27.06	24.65
chr3	24900001	27900000	0.2180	0.7654	28.49	26.08
chr3	25200001	28200000	0.2240	0.7821	28.64	26.23
chr3	25500001	28500000	0.2012	0.7696	26.15	23.74
chr3	25800001	28800000	0.1827	0.7636	23.93	21.52
chr3	26100001	29100000	0.1856	0.7534	24.64	22.23
chr3	26400001	29400000	0.1971	0.7515	26.23	23.82
chr3	26700001	29700000	0.1859	0.7539	24.66	22.25
chr3	27000001	30000000	0.1693	0.7609	22.25	19.84
chr3	27300001	30300000	0.1717	0.7601	22.59	20.18
chr3	27600001	30600000	0.1691	0.7598	22.26	19.85
chr3	27900001	30900000	0.1650	0.7630	21.62	19.21
chr3	28200001	31200000	0.1623	0.7566	21.45	19.04
chr3	28500001	31500000	0.1693	0.7485	22.62	20.21
chr3	28800001	31800000	0.1536	0.7500	20.49	18.08
chr3	29100001	32100000	0.1391	0.7455	18.66	16.25
chr3	29400001	32400000	0.1327	0.7502	17.69	15.28
chr3	29700001	32700000	0.1470	0.7498	19.61	17.20
chr3	30000001	33000000	0.1443	0.7472	19.31	16.90
chr3	30300001	33300000	0.1415	0.7544	18.76	16.35
chr3	30600001	33600000	0.1450	0.7645	18.96	16.55
chr3	30900001	33900000	0.1500	0.7599	19.74	17.33
chr3	31200001	34200000	0.1460	0.7524	19.41	17.00
chr3	31500001	34500000	0.1434	0.7513	19.09	16.68
chr3	31800001	34800000	0.1601	0.7509	21.32	18.91
chr3	32100001	35100000	0.1717	0.7473	22.98	20.57
chr3	32400001	35400000	0.1761	0.7401	23.79	21.38
chr3	32700001	35700000	0.1732	0.7428	23.31	20.90
chr3	33000001	36000000	0.1769	0.7528	23.51	21.10
chr3	33300001	36300000	0.1704	0.7529	22.64	20.23
chr3	33600001	36600000	0.1697	0.7403	22.92	20.51
chr3	33900001	36900000	0.1765	0.7385	23.90	21.49
chr3	34200001	37200000	0.1762	0.7446	23.66	21.25
chr3	34500001	37500000	0.1838	0.7609	24.16	21.75
chr3	34800001	37800000	0.1654	0.7721	21.42	19.01
chr3	35100001	38100000	0.1510	0.7796	19.36	16.95
chr3	35400001	38400000	0.1482	0.7933	18.68	16.27
chr3	35700001	38700000	0.1496	0.7904	18.93	16.52
chr3	36000001	39000000	0.1507	0.7916	19.03	16.62
chr3	36300001	39300000	0.1688	0.7974	21.17	18.76
chr3	36600001	39600000	0.1684	0.7947	21.20	18.79
chr3	36900001	39900000	0.1540	0.7992	19.27	16.86
chr3	37200001	40200000	0.1573	0.7989	19.69	17.28
chr3	37500001	40500000	0.1582	0.8007	19.76	17.35
chr3	37800001	40800000	0.1631	0.7974	20.45	18.04
chr3	38100001	41100000	0.1631	0.7939	20.55	18.14
chr3	38400001	41400000	0.1680	0.7913	21.23	18.82
chr3	38700001	41700000	0.1721	0.7951	21.65	19.24
chr3	39000001	42000000	0.1752	0.7925	22.11	19.70
chr3	39300001	42300000	0.1691	0.7762	21.79	19.38
chr3	39600001	42600000	0.1680	0.7869	21.35	18.94
chr3	39900001	42900000	0.1730	0.7974	21.69	19.28
chr3	40200001	43200000	0.1674	0.7893	21.21	18.80
chr3	40500001	43500000	0.1603	0.7832	20.46	18.05
chr3	40800001	43800000	0.1718	0.7732	22.22	19.81
chr3	41100001	44100000	0.1803	0.7921	22.76	20.35
chr3	41400001	44400000	0.1716	0.7823	21.94	19.53
chr3	41700001	44700000	0.1678	0.7815	21.47	19.06
chr3	42000001	45000000	0.1757	0.7747	22.68	20.27
chr3	42300001	45300000	0.1618	0.7796	20.75	18.34
chr3	42600001	45600000	0.1671	0.7855	21.28	18.87
chr3	42900001	45900000	0.1632	0.7736	21.09	18.68
chr3	43200001	46200000	0.1745	0.7710	22.64	20.23
chr3	43500001	46500000	0.1822	0.7851	23.20	20.79
chr3	43800001	46800000	0.1841	0.7900	23.31	20.90
chr3	44100001	47100000	0.1874	0.7855	23.86	21.45
chr3	44400001	47400000	0.1861	0.7834	23.76	21.35
chr3	44700001	47700000	0.1938	0.7979	24.29	21.88
chr3	45000001	48000000	0.1943	0.8064	24.10	21.69
chr3	45300001	48300000	0.1948	0.8118	24.00	21.59
chr3	45600001	48600000	0.1873	0.8062	23.23	20.82
chr3	45900001	48900000	0.1876	0.7915	23.71	21.30
chr3	46200001	49200000	0.1803	0.7926	22.74	20.33
chr3	46500001	49500000	0.1818	0.7814	23.27	20.86
chr3	46800001	49800000	0.1790	0.7810	22.92	20.51
chr3	47100001	50100000	0.1828	0.7711	23.71	21.30
chr3	47400001	50400000	0.1853	0.7719	24.00	21.59
chr3	47700001	50700000	0.1710	0.7611	22.47	20.06
chr3	48000001	51000000	0.1652	0.7647	21.60	19.19
chr3	48300001	51300000	0.1649	0.7470	22.08	19.67
chr3	48600001	51600000	0.1637	0.7517	21.77	19.36
chr3	48900001	51900000	0.1645	0.7527	21.86	19.45
chr3	49200001	52200000	0.1648	0.7527	21.89	19.48
chr3	49500001	52500000	0.1659	0.7468	22.22	19.81
chr3	49800001	52800000	0.1744	0.7374	23.66	21.25
chr3	50100001	53100000	0.1705	0.7411	23.01	20.60
chr3	50400001	53400000	0.1628	0.7553	21.55	19.14
chr3	50700001	53700000	0.1766	0.7627	23.16	20.75
chr3	51000001	54000000	0.1714	0.7487	22.89	20.48
chr3	51300001	54300000	0.1759	0.7519	23.39	20.98
chr3	51600001	54600000	0.1677	0.7494	22.37	19.96
chr3	51900001	54900000	0.1712	0.7739	22.12	19.71
chr3	52200001	55200000	0.1790	0.7756	23.08	20.67
chr3	52500001	55500000	0.1794	0.7848	22.86	20.45
chr3	52800001	55800000	0.1754	0.7900	22.21	19.80
chr3	53100001	56100000	0.1815	0.8028	22.61	20.20
chr3	53400001	56400000	0.1955	0.8010	24.41	22.00
chr3	53700001	56700000	0.1818	0.7892	23.04	20.63
chr3	54000001	57000000	0.1866	0.8001	23.32	20.91
chr3	54300001	57300000	0.1846	0.8094	22.80	20.39
chr3	54600001	57600000	0.1997	0.8073	24.74	22.33
[truncated: 5,002 more rows]
