# Supplementary material for: Effect of sequence depth and length in long-read assembly of the maize inbred NC358
Source: Nat Commun. 2020 May 8;11:2288. doi: 10.1038/s41467-020-16037-7 (PMC7211024; doi:10.1038/s41467-020-16037-7)
Supplement: Supplementary file 4 — Source Data [file 41467_2020_16037_MOESM4_ESM.zip › Source Data/Fig. 1F, Suppl. Fig. 8/NC358_21k_30x_DLE1_consensus_dft.fasta.gapfixed.pilon.mod.out.LAI]

Chr	From	To	Intact	Total	raw_LAI	LAI
whole_genome	1	2130273665	0.1733	0.7634	22.70	20.29
2931	1	3000000	0.2232	0.8063	27.68	25.27
2931	300001	3300000	0.2082	0.8116	25.65	23.24
2931	600001	3600000	0.2078	0.8065	25.77	23.36
2931	900001	3900000	0.1919	0.7952	24.13	21.72
2931	1200001	4200000	0.2015	0.7940	25.38	22.97
2931	1500001	4500000	0.2034	0.7972	25.52	23.11
2931	1800001	4800000	0.2123	0.8015	26.48	24.07
2931	2100001	5100000	0.2097	0.7908	26.52	24.11
2931	2400001	5400000	0.1941	0.7824	24.81	22.40
2931	2700001	5700000	0.1871	0.7951	23.53	21.12
2931	3000001	6000000	0.1816	0.7882	23.04	20.63
2931	3300001	6300000	0.1924	0.7843	24.53	22.12
2931	3600001	6600000	0.2001	0.7857	25.46	23.05
2931	3900001	6900000	0.2007	0.7820	25.66	23.25
2931	4200001	7200000	0.1988	0.7829	25.39	22.98
2931	4500001	7500000	0.2087	0.7715	27.06	24.65
2931	4800001	7800000	0.1933	0.7539	25.64	23.23
2931	5100001	8100000	0.1901	0.7559	25.15	22.74
2931	5400001	8400000	0.1987	0.7482	26.55	24.14
2931	5700001	8700000	0.2176	0.7467	29.15	26.74
2931	6000001	9000000	0.2240	0.7516	29.80	27.39
2931	6300001	9300000	0.2127	0.7478	28.45	26.04
2931	6600001	9600000	0.2035	0.7445	27.33	24.92
2931	6900001	9900000	0.2105	0.7566	27.82	25.41
2931	7200001	10200000	0.2063	0.7574	27.24	24.83
2931	7500001	10500000	0.1860	0.7613	24.44	22.03
2931	7800001	10800000	0.1884	0.7795	24.17	21.76
2931	8100001	11100000	0.1816	0.7718	23.53	21.12
2931	8400001	11400000	0.1896	0.8017	23.65	21.24
2931	8700001	11700000	0.1705	0.8017	21.27	18.86
2931	9000001	12000000	0.1739	0.8046	21.61	19.20
2931	9300001	12300000	0.1736	0.8096	21.44	19.03
2931	9600001	12600000	0.1839	0.8202	22.42	20.01
2931	9900001	12900000	0.1774	0.8267	21.46	19.05
2931	10200001	13200000	0.1737	0.8309	20.91	18.50
2931	10500001	13500000	0.1732	0.8322	20.81	18.40
2931	10800001	13800000	0.1743	0.8308	20.99	18.58
2931	11100001	14100000	0.1764	0.8364	21.09	18.68
2931	11400001	14400000	0.1566	0.8203	19.09	16.68
2931	11700001	14700000	0.1637	0.8242	19.86	17.45
2931	12000001	15000000	0.1459	0.8188	17.82	15.41
2931	12300001	15300000	0.1532	0.8084	18.95	16.54
2931	12600001	15600000	0.1376	0.8014	17.17	14.76
2931	12900001	15900000	0.1432	0.7959	18.00	15.59
2931	13200001	16200000	0.1463	0.7913	18.48	16.07
2931	13500001	16500000	0.1451	0.7807	18.58	16.17
2931	13800001	16800000	0.1479	0.7695	19.22	16.81
2931	14100001	17100000	0.1516	0.7613	19.91	17.50
2931	14400001	17400000	0.1661	0.7730	21.49	19.08
2931	14700001	17700000	0.1647	0.7602	21.66	19.25
2931	15000001	18000000	0.1706	0.7544	22.61	20.20
2931	15300001	18300000	0.1742	0.7633	22.83	20.42
2931	15600001	18600000	0.1908	0.7514	25.40	22.99
2931	15900001	18900000	0.1978	0.7542	26.22	23.81
2931	16200001	19200000	0.2007	0.7430	27.01	24.60
2931	16500001	19500000	0.2120	0.7451	28.46	26.05
2931	16800001	19800000	0.2158	0.7586	28.45	26.04
2931	17100001	20100000	0.2206	0.7654	28.82	26.41
2931	17400001	20400000	0.2214	0.7557	29.29	26.88
2931	17700001	20700000	0.2158	0.7570	28.51	26.10
2931	18000001	21000000	0.2157	0.7563	28.51	26.10
2931	18300001	21300000	0.1995	0.7452	26.78	24.37
2931	18600001	21600000	0.1874	0.7472	25.08	22.67
2931	18900001	21900000	0.1700	0.7383	23.03	20.62
2931	19200001	22200000	0.1633	0.7359	22.19	19.78
2931	19500001	22500000	0.1721	0.7343	23.44	21.03
2931	19800001	22800000	0.1656	0.7271	22.77	20.36
2931	20100001	23100000	0.1666	0.7358	22.64	20.23
2931	20400001	23400000	0.1618	0.7349	22.01	19.60
2931	20700001	23700000	0.1590	0.6976	22.79	20.38
2931	21000001	24000000	0.1540	0.6915	22.26	19.85
2931	21300001	24300000	0.1489	0.6958	21.40	18.99
2931	21600001	24600000	0.1547	0.6955	22.25	19.84
2931	21900001	24900000	0.1630	0.6992	23.31	20.90
2931	22200001	25200000	0.1678	0.7111	23.60	21.19
2931	22500001	25500000	0.1497	0.7057	21.21	18.80
2931	22800001	25800000	0.1570	0.7108	22.08	19.67
2931	23100001	26100000	0.1506	0.7114	21.17	18.76
2931	23400001	26400000	0.1553	0.7076	21.94	19.53
2931	23700001	26700000	0.1700	0.7505	22.65	20.24
2931	24000001	27000000	0.1733	0.7588	22.83	20.42
2931	24300001	27300000	0.1819	0.7524	24.17	21.76
2931	24600001	27600000	0.1735	0.7539	23.02	20.61
2931	24900001	27900000	0.1750	0.7607	23.00	20.59
2931	25200001	28200000	0.1682	0.7575	22.20	19.79
2931	25500001	28500000	0.1847	0.7742	23.85	21.44
2931	25800001	28800000	0.1777	0.7618	23.32	20.91
2931	26100001	29100000	0.1776	0.7508	23.65	21.24
2931	26400001	29400000	0.1729	0.7481	23.11	20.70
2931	26700001	29700000	0.1508	0.7333	20.56	18.15
2931	27000001	30000000	0.1641	0.7299	22.49	20.08
2931	27300001	30300000	0.1589	0.7370	21.57	19.16
2931	27600001	30600000	0.1562	0.7316	21.35	18.94
2931	27900001	30900000	0.1583	0.7196	22.00	19.59
2931	28200001	31200000	0.1688	0.7296	23.14	20.73
2931	28500001	31500000	0.1627	0.7239	22.47	20.06
2931	28800001	31800000	0.1702	0.7169	23.75	21.34
2931	29100001	32100000	0.1713	0.7127	24.04	21.63
2931	29400001	32400000	0.1753	0.7131	24.59	22.18
2931	29700001	32700000	0.1785	0.7213	24.75	22.34
2931	30000001	33000000	0.1635	0.7106	23.01	20.60
2931	30300001	33300000	0.1610	0.7072	22.76	20.35
2931	30600001	33600000	0.1711	0.7088	24.14	21.73
2931	30900001	33900000	0.1488	0.7049	21.12	18.71
2931	31200001	34200000	0.1339	0.6835	19.60	17.19
2931	31500001	34500000	0.1350	0.6834	19.76	17.35
2931	31800001	34800000	0.1275	0.6875	18.55	16.14
2931	32100001	35100000	0.1277	0.6900	18.50	16.09
2931	32400001	35400000	0.1197	0.7044	16.99	14.58
2931	32700001	35700000	0.1309	0.7017	18.65	16.24
2931	33000001	36000000	0.1193	0.7084	16.84	14.43
2931	33300001	36300000	0.1300	0.6980	18.62	16.21
2931	33600001	36600000	0.1334	0.7074	18.86	16.45
2931	33900001	36900000	0.1405	0.7258	19.36	16.95
2931	34200001	37200000	0.1431	0.7341	19.49	17.08
2931	34500001	37500000	0.1371	0.7328	18.71	16.30
2931	34800001	37800000	0.1340	0.7248	18.49	16.08
2931	35100001	38100000	0.1422	0.7348	19.35	16.94
2931	35400001	38400000	0.1434	0.7311	19.61	17.20
2931	35700001	38700000	0.1426	0.7320	19.48	17.07
2931	36000001	39000000	0.1489	0.7470	19.94	17.53
2931	36300001	39300000	0.1495	0.7581	19.72	17.31
2931	36600001	39600000	0.1354	0.7503	18.05	15.64
2931	36900001	39900000	0.1439	0.7477	19.24	16.83
2931	37200001	40200000	0.1579	0.7473	21.13	18.72
2931	37500001	40500000	0.1592	0.7469	21.32	18.91
2931	37800001	40800000	0.1577	0.7722	20.42	18.01
2931	38100001	41100000	0.1555	0.7678	20.26	17.85
2931	38400001	41400000	0.1718	0.7651	22.45	20.04
2931	38700001	41700000	0.1621	0.7629	21.24	18.83
2931	39000001	42000000	0.1708	0.7702	22.18	19.77
2931	39300001	42300000	0.1736	0.7738	22.44	20.03
2931	39600001	42600000	0.1701	0.7744	21.96	19.55
2931	39900001	42900000	0.1753	0.7615	23.02	20.61
2931	40200001	43200000	0.1601	0.7513	21.32	18.91
2931	40500001	43500000	0.1644	0.7557	21.76	19.35
2931	40800001	43800000	0.1697	0.7427	22.85	20.44
2931	41100001	44100000	0.1586	0.7537	21.04	18.63
2931	41400001	44400000	0.1515	0.7422	20.42	18.01
2931	41700001	44700000	0.1642	0.7492	21.92	19.51
2931	42000001	45000000	0.1679	0.7317	22.95	20.54
2931	42300001	45300000	0.1619	0.7378	21.95	19.54
2931	42600001	45600000	0.1747	0.7406	23.59	21.18
2931	42900001	45900000	0.1572	0.7460	21.07	18.66
2931	43200001	46200000	0.1679	0.7555	22.23	19.82
2931	43500001	46500000	0.1658	0.7629	21.73	19.32
2931	43800001	46800000	0.1599	0.7552	21.17	18.76
2931	44100001	47100000	0.1765	0.7398	23.86	21.45
2931	44400001	47400000	0.1713	0.7480	22.90	20.49
2931	44700001	47700000	0.1586	0.7397	21.44	19.03
2931	45000001	48000000	0.1473	0.7432	19.82	17.41
2931	45300001	48300000	0.1467	0.7294	20.12	17.71
2931	45600001	48600000	0.1463	0.7271	20.13	17.72
2931	45900001	48900000	0.1635	0.7146	22.88	20.47
2931	46200001	49200000	0.1499	0.7140	21.00	18.59
2931	46500001	49500000	0.1469	0.6968	21.08	18.67
2931	46800001	49800000	0.1479	0.7094	20.85	18.44
2931	47100001	50100000	0.1397	0.7215	19.36	16.95
2931	47400001	50400000	0.1538	0.7265	21.17	18.76
2931	47700001	50700000	0.1734	0.7323	23.67	21.26
2931	48000001	51000000	0.1822	0.7390	24.66	22.25
2931	48300001	51300000	0.1796	0.7351	24.44	22.03
2931	48600001	51600000	0.1845	0.7367	25.04	22.63
2931	48900001	51900000	0.1821	0.7582	24.02	21.61
2931	49200001	52200000	0.1883	0.7637	24.66	22.25
2931	49500001	52500000	0.1870	0.7750	24.13	21.72
2931	49800001	52800000	0.1972	0.7773	25.36	22.95
2931	50100001	53100000	0.1894	0.7715	24.55	22.14
2931	50400001	53400000	0.1673	0.7728	21.64	19.23
2931	50700001	53700000	0.1583	0.7669	20.64	18.23
2931	51000001	54000000	0.1505	0.7557	19.91	17.50
2931	51300001	54300000	0.1531	0.7689	19.91	17.50
2931	51600001	54600000	0.1556	0.7714	20.17	17.76
2931	51900001	54900000	0.1461	0.7730	18.90	16.49
2931	52200001	55200000	0.1424	0.7738	18.40	15.99
2931	52500001	55500000	0.1437	0.7784	18.46	16.05
2931	52800001	55800000	0.1438	0.7629	18.85	16.44
2931	53100001	56100000	0.1422	0.7540	18.87	16.46
2931	53400001	56400000	0.1459	0.7450	19.58	17.17
2931	53700001	56700000	0.1512	0.7402	20.43	18.02
2931	54000001	57000000	0.1511	0.7347	20.57	18.16
2931	54300001	57300000	0.1696	0.7347	23.08	20.67
2931	54600001	57600000	0.1683	0.7310	23.02	20.61
2931	54900001	57900000	0.1818	0.7291	24.94	22.53
2931	55200001	58200000	0.1904	0.7276	26.16	23.75
2931	55500001	58500000	0.2028	0.7303	27.77	25.36
2931	55800001	58800000	0.1922	0.7405	25.96	23.55
2931	56100001	59100000	0.1974	0.7584	26.03	23.62
2931	56400001	59400000	0.1916	0.7599	25.21	22.80
2931	56700001	59700000	0.1868	0.7687	24.30	21.89
2931	57000001	60000000	0.1828	0.7628	23.96	21.55
2931	57300001	60300000	0.1741	0.7633	22.81	20.40
2931	57600001	60600000	0.1740	0.7696	22.60	20.19
2931	57900001	60900000	0.1760	0.7612	23.11	20.70
2931	58200001	61200000	0.1716	0.7618	22.53	20.12
2931	58500001	61500000	0.1635	0.7452	21.94	19.53
2931	58800001	61800000	0.1763	0.7392	23.84	21.43
2931	59100001	62100000	0.1781	0.7349	24.23	21.82
2931	59400001	62400000	0.1882	0.7355	25.58	23.17
2931	59700001	62700000	0.1873	0.7284	25.71	23.30
2931	60000001	63000000	0.2054	0.7498	27.39	24.98
2931	60300001	63300000	0.1985	0.7432	26.71	24.30
2931	60600001	63600000	0.1918	0.7216	26.58	24.17
2931	60900001	63900000	0.1793	0.7136	25.13	22.72
2931	61200001	64200000	0.1938	0.7157	27.07	24.66
2931	61500001	64500000	0.1899	0.7150	26.56	24.15
2931	61800001	64800000	0.1990	0.7123	27.94	25.53
2931	62100001	65100000	0.1983	0.7036	28.18	25.77
2931	62400001	65400000	0.1966	0.6985	28.15	25.74
2931	62700001	65700000	0.1992	0.6999	28.46	26.05
2931	63000001	66000000	0.1899	0.6937	27.38	24.97
2931	63300001	66300000	0.1903	0.6888	27.63	25.22
2931	63600001	66600000	0.1854	0.6913	26.82	24.41
2931	63900001	66900000	0.1930	0.6897	27.99	25.58
2931	64200001	67200000	0.1853	0.6677	27.75	25.34
2931	64500001	67500000	0.1819	0.6624	27.46	25.05
2931	64800001	67800000	0.1665	0.6886	24.18	21.77
2931	65100001	68100000	0.1777	0.6909	25.72	23.31
2931	65400001	68400000	0.1823	0.6795	26.82	24.41
2931	65700001	68700000	0.1867	0.6852	27.25	24.84
2931	66000001	69000000	0.1849	0.6805	27.17	24.76
2931	66300001	69300000	0.1862	0.6780	27.46	25.05
2931	66600001	69600000	0.1912	0.6874	27.82	25.41
2931	66900001	69900000	0.1917	0.7087	27.05	24.64
2931	67200001	70200000	0.1850	0.7150	25.87	23.46
2931	67500001	70500000	0.2126	0.7223	29.44	27.03
2931	67800001	70800000	0.2178	0.7183	30.32	27.91
2931	68100001	71100000	0.2050	0.7196	28.49	26.08
2931	68400001	71400000	0.2176	0.7441	29.24	26.83
2931	68700001	71700000	0.2046	0.7472	27.39	24.98
2931	69000001	72000000	0.2133	0.7380	28.91	26.50
2931	69300001	72300000	0.2117	0.7442	28.44	26.03
2931	69600001	72600000	0.2235	0.7571	29.51	27.10
2931	69900001	72900000	0.2161	0.7391	29.24	26.83
2931	70200001	73200000	0.2143	0.7555	28.37	25.96
2931	70500001	73500000	0.1920	0.7538	25.47	23.06
2931	70800001	73800000	0.1724	0.6788	25.40	22.99
2931	71100001	74100000	0.1806	0.6846	26.38	23.97
2931	71400001	74400000	0.1638	0.6677	24.54	22.13
2931	71700001	74700000	0.1663	0.6626	25.09	22.68
2931	72000001	75000000	0.1494	0.6497	22.99	20.58
2931	72300001	75300000	0.1494	0.6566	22.75	20.34
2931	72600001	75600000	0.1367	0.6492	21.06	18.65
2931	72900001	75900000	0.1364	0.6540	20.85	18.44
2931	73200001	76200000	0.1398	0.6439	21.71	19.30
2931	73500001	76500000	0.1434	0.6512	22.02	19.61
2931	73800001	76800000	0.1705	0.7124	23.94	21.53
2931	74100001	77100000	0.1693	0.7125	23.77	21.36
2931	74400001	77400000	0.1713	0.7308	23.43	21.02
2931	74700001	77700000	0.1812	0.7220	25.09	22.68
2931	75000001	78000000	0.1863	0.7414	25.13	22.72
2931	75300001	78300000	0.1783	0.7287	24.47	22.06
2931	75600001	78600000	0.1829	0.7434	24.61	22.20
2931	75900001	78900000	0.1802	0.7515	23.98	21.57
2931	76200001	79200000	0.1856	0.7401	25.08	22.67
2931	76500001	79500000	0.1768	0.7421	23.82	21.41
2931	76800001	79800000	0.1640	0.7352	22.30	19.89
2931	77100001	80100000	0.1561	0.7320	21.33	18.92
2931	77400001	80400000	0.1444	0.7185	20.10	17.69
2931	77700001	80700000	0.1473	0.7155	20.58	18.17
2931	78000001	81000000	0.1516	0.7160	21.17	18.76
2931	78300001	81300000	0.1642	0.7209	22.78	20.37
2931	78600001	81600000	0.1588	0.6920	22.94	20.53
2931	78900001	81900000	0.1555	0.6816	22.82	20.41
2931	79200001	82200000	0.1523	0.6908	22.04	19.63
2931	79500001	82500000	0.1527	0.6780	22.53	20.12
2931	79800001	82800000	0.1582	0.6714	23.57	21.16
2931	80100001	83100000	0.1702	0.6549	25.99	23.58
2931	80400001	83400000	0.1867	0.6633	28.14	25.73
2931	80700001	83700000	0.1806	0.6537	27.62	25.21
2931	81000001	84000000	0.1678	0.6393	26.24	23.83
2931	81300001	84300000	0.1638	0.6531	25.08	22.67
2931	81600001	84600000	0.1676	0.6621	25.32	22.91
2931	81900001	84900000	0.1832	0.6742	27.17	24.76
2931	82200001	85200000	0.1864	0.6808	27.39	24.98
2931	82500001	85500000	0.1806	0.6853	26.36	23.95
2931	82800001	85800000	0.1687	0.6898	24.46	22.05
2931	83100001	86100000	0.1546	0.6889	22.45	20.04
2931	83400001	86400000	0.1447	0.6716	21.54	19.13
2931	83700001	86700000	0.1495	0.6748	22.16	19.75
2931	84000001	87000000	0.1669	0.6908	24.16	21.75
2931	84300001	87300000	0.1726	0.6712	25.71	23.30
2931	84600001	87600000	0.1733	0.6661	26.01	23.60
2931	84900001	87900000	0.1695	0.6549	25.89	23.48
2931	85200001	88200000	0.1697	0.6513	26.06	23.65
2931	85500001	88500000	0.1774	0.6458	27.47	25.06
2931	85800001	88800000	0.1892	0.6437	29.39	26.98
2931	86100001	89100000	0.2040	0.6451	31.63	29.22
2931	86400001	89400000	0.2051	0.6513	31.50	29.09
2931	86700001	89700000	0.2016	0.6736	29.93	27.52
2931	87000001	90000000	0.1909	0.6720	28.41	26.00
2931	87300001	90300000	0.1866	0.6770	27.57	25.16
2931	87600001	90600000	0.1915	0.6695	28.60	26.19
2931	87900001	90900000	0.1797	0.6496	27.66	25.25
2931	88200001	91200000	0.1820	0.6506	27.98	25.57
2931	88500001	91500000	0.1808	0.6478	27.90	25.49
2931	88800001	91800000	0.1774	0.6601	26.88	24.47
2931	89100001	92100000	0.1705	0.6742	25.30	22.89
2931	89400001	92400000	0.1763	0.6537	26.97	24.56
2931	89700001	92700000	0.1702	0.6332	26.88	24.47
2931	90000001	93000000	0.1722	0.6364	27.05	24.64
2931	90300001	93300000	0.1717	0.6291	27.29	24.88
2931	90600001	93600000	0.1629	0.6423	25.35	22.94
2931	90900001	93900000	0.1641	0.6574	24.96	22.55
2931	91200001	94200000	0.1531	0.6417	23.86	21.45
2931	91500001	94500000	0.1599	0.6253	25.58	23.17
2931	91800001	94800000	0.1645	0.6127	26.84	24.43
2931	92100001	95100000	0.1647	0.5900	27.91	25.50
2931	92400001	95400000	0.1685	0.6159	27.36	24.95
2931	92700001	95700000	0.1659	0.6098	27.21	24.80
2931	93000001	96000000	0.1673	0.5965	28.05	25.64
2931	93300001	96300000	0.1607	0.6027	26.66	24.25
2931	93600001	96600000	0.1552	0.5804	26.74	24.33
2931	93900001	96900000	0.1680	0.5776	29.08	26.67
2931	94200001	97200000	0.1828	0.5990	30.52	28.11
2931	94500001	97500000	0.1711	0.6020	28.42	26.01
2931	94800001	97800000	0.1562	0.5895	26.50	24.09
2931	95100001	98100000	0.1605	0.5806	27.65	25.24
2931	95400001	98400000	0.1431	0.5504	26.00	23.59
2931	95700001	98700000	0.1366	0.5241	26.06	23.65
2931	96000001	99000000	0.1365	0.5333	25.59	23.18
2931	96300001	99300000	0.1352	0.5080	26.62	24.21
2931	96600001	99600000	0.1450	0.5084	28.52	26.11
2931	96900001	99900000	0.1335	0.4962	26.92	24.51
2931	97200001	100200000	0.1300	0.4874	26.68	24.27
2931	97500001	100500000	0.1407	0.5070	27.76	25.35
2931	97800001	100800000	0.1532	0.4962	30.87	28.46
2931	98100001	101100000	0.1472	0.5071	29.02	26.61
2931	98400001	101400000	0.1623	0.5432	29.88	27.47
2931	98700001	101700000	0.1702	0.5887	28.91	26.50
2931	99000001	102000000	0.1760	0.6089	28.90	26.49
2931	99300001	102300000	0.1851	0.6458	28.66	26.25
2931	99600001	102325913	0.1840	0.6647	25.15	22.74
100063	1	625660	0.2410	0.7718	6.51	4.10
2148	1	3000000	0.1518	0.6887	22.04	19.63
2148	300001	3300000	0.1524	0.7076	21.54	19.13
2148	600001	3600000	0.1399	0.7089	19.73	17.32
2148	900001	3900000	0.1415	0.7208	19.63	17.22
2148	1200001	4200000	0.1571	0.7301	21.52	19.11
2148	1500001	4500000	0.1505	0.7340	20.51	18.10
2148	1800001	4800000	0.1492	0.7497	19.90	17.49
2148	2100001	5100000	0.1509	0.7475	20.19	17.78
2148	2400001	5400000	0.1614	0.7468	21.61	19.20
2148	2700001	5700000	0.1520	0.7420	20.48	18.07
2148	3000001	6000000	0.1583	0.7502	21.10	18.69
2148	3300001	6300000	0.1630	0.7444	21.89	19.48
2148	3600001	6600000	0.1604	0.7297	21.98	19.57
2148	3900001	6900000	0.1736	0.7297	23.79	21.38
2148	4200001	7200000	0.1619	0.7280	22.24	19.83
2148	4500001	7500000	0.1855	0.7424	24.99	22.58
2148	4800001	7800000	0.1932	0.7342	26.32	23.91
2148	5100001	8100000	0.1945	0.7434	26.16	23.75
2148	5400001	8400000	0.1866	0.7606	24.54	22.13
2148	5700001	8700000	0.2064	0.7592	27.18	24.77
2148	6000001	9000000	0.1987	0.7574	26.23	23.82
2148	6300001	9300000	0.2058	0.7600	27.08	24.67
2148	6600001	9600000	0.2122	0.7668	27.68	25.27
2148	6900001	9900000	0.2113	0.7680	27.52	25.11
2148	7200001	10200000	0.2276	0.7657	29.73	27.32
2148	7500001	10500000	0.2195	0.7626	28.78	26.37
2148	7800001	10800000	0.2314	0.7584	30.51	28.10
2148	8100001	11100000	0.2249	0.7613	29.54	27.13
2148	8400001	11400000	0.2273	0.7556	30.08	27.67
2148	8700001	11700000	0.2176	0.7651	28.44	26.03
2148	9000001	12000000	0.2286	0.7496	30.49	28.08
2148	9300001	12300000	0.2068	0.7111	29.08	26.67
2148	9600001	12600000	0.2003	0.6990	28.66	26.25
2148	9900001	12900000	0.1904	0.7017	27.13	24.72
2148	10200001	13200000	0.1902	0.7033	27.04	24.63
2148	10500001	13500000	0.1914	0.7075	27.05	24.64
2148	10800001	13800000	0.1867	0.7143	26.14	23.73
2148	11100001	14100000	0.1870	0.7087	26.38	23.97
2148	11400001	14400000	0.1911	0.7131	26.80	24.39
2148	11700001	14700000	0.1887	0.7170	26.32	23.91
2148	12000001	15000000	0.1836	0.7212	25.45	23.04
2148	12300001	15300000	0.2096	0.7558	27.73	25.32
2148	12600001	15600000	0.2002	0.7755	25.82	23.41
2148	12900001	15900000	0.2045	0.7552	27.09	24.68
2148	13200001	16200000	0.1910	0.7573	25.22	22.81
2148	13500001	16500000	0.1814	0.7521	24.12	21.71
2148	13800001	16800000	0.1782	0.7485	23.80	21.39
2148	14100001	17100000	0.1737	0.7464	23.27	20.86
2148	14400001	17400000	0.1751	0.7457	23.49	21.08
2148	14700001	17700000	0.1727	0.7491	23.06	20.65
2148	15000001	18000000	0.1734	0.7501	23.11	20.70
2148	15300001	18300000	0.1642	0.7449	22.04	19.63
2148	15600001	18600000	0.1948	0.7327	26.59	24.18
2148	15900001	18900000	0.1900	0.7372	25.78	23.37
2148	16200001	19200000	0.1987	0.7193	27.63	25.22
2148	16500001	19500000	0.2099	0.7163	29.31	26.90
2148	16800001	19800000	0.2033	0.7163	28.38	25.97
2148	17100001	20100000	0.2125	0.7274	29.22	26.81
2148	17400001	20400000	0.2103	0.7256	28.99	26.58
2148	17700001	20700000	0.2115	0.7201	29.38	26.97
2148	18000001	21000000	0.2049	0.7340	27.91	25.50
2148	18300001	21300000	0.2120	0.7403	28.63	26.22
2148	18600001	21600000	0.1889	0.7548	25.02	22.61
2148	18900001	21900000	0.1823	0.7599	24.00	21.59
2148	19200001	22200000	0.1836	0.7761	23.66	21.25
2148	19500001	22500000	0.1750	0.7808	22.42	20.01
2148	19800001	22800000	0.1784	0.7829	22.79	20.38
2148	20100001	23100000	0.1721	0.7776	22.13	19.72
2148	20400001	23400000	0.1656	0.7797	21.24	18.83
2148	20700001	23700000	0.1655	0.7659	21.60	19.19
2148	21000001	24000000	0.1822	0.7619	23.92	21.51
2148	21300001	24300000	0.1782	0.7631	23.35	20.94
2148	21600001	24600000	0.1817	0.7638	23.79	21.38
2148	21900001	24900000	0.1977	0.7716	25.62	23.21
2148	22200001	25200000	0.1987	0.7833	25.37	22.96
2148	22500001	25500000	0.2009	0.7836	25.64	23.23
2148	22800001	25800000	0.1980	0.7893	25.09	22.68
2148	23100001	26100000	0.2124	0.8055	26.37	23.96
2148	23400001	26400000	0.2226	0.8035	27.70	25.29
2148	23700001	26700000	0.2195	0.8115	27.05	24.64
2148	24000001	27000000	0.2067	0.8073	25.60	23.19
2148	24300001	27300000	0.1975	0.7837	25.20	22.79
2148	24600001	27600000	0.1941	0.7888	24.60	22.19
2148	24900001	27900000	0.1704	0.7762	21.95	19.54
2148	25200001	28200000	0.1733	0.7628	22.72	20.31
2148	25500001	28500000	0.1723	0.7666	22.47	20.06
2148	25800001	28800000	0.1723	0.7635	22.57	20.16
2148	26100001	29100000	0.1669	0.7431	22.46	20.05
2148	26400001	29400000	0.1550	0.7306	21.22	18.81
2148	26700001	29700000	0.1574	0.7249	21.71	19.30
2148	27000001	30000000	0.1644	0.7303	22.51	20.10
2148	27300001	30300000	0.1654	0.7668	21.57	19.16
2148	27600001	30600000	0.1698	0.7648	22.20	19.79
2148	27900001	30900000	0.1936	0.7820	24.76	22.35
2148	28200001	31200000	0.1869	0.7860	23.77	21.36
2148	28500001	31500000	0.1871	0.7941	23.56	21.15
2148	28800001	31800000	0.1959	0.7931	24.71	22.30
2148	29100001	32100000	0.1947	0.7946	24.50	22.09
2148	29400001	32400000	0.1982	0.8004	24.76	22.35
2148	29700001	32700000	0.1920	0.8023	23.93	21.52
2148	30000001	33000000	0.1903	0.7966	23.89	21.48
2148	30300001	33300000	0.1931	0.7908	24.42	22.01
2148	30600001	33600000	0.2007	0.7860	25.54	23.13
2148	30900001	33900000	0.1875	0.7887	23.77	21.36
2148	31200001	34200000	0.1890	0.7901	23.93	21.52
2148	31500001	34500000	0.1802	0.7767	23.20	20.79
2148	31800001	34800000	0.1734	0.7827	22.15	19.74
2148	32100001	35100000	0.1697	0.7866	21.57	19.16
2148	32400001	35400000	0.1638	0.7844	20.88	18.47
2148	32700001	35700000	0.1725	0.7844	22.00	19.59
2148	33000001	36000000	0.1637	0.7873	20.79	18.38
2148	33300001	36300000	0.1704	0.7809	21.82	19.41
2148	33600001	36600000	0.1593	0.7794	20.45	18.04
2148	33900001	36900000	0.1636	0.7746	21.12	18.71
2148	34200001	37200000	0.1601	0.7787	20.55	18.14
2148	34500001	37500000	0.1680	0.7867	21.35	18.94
2148	34800001	37800000	0.1581	0.7862	20.11	17.70
2148	35100001	38100000	0.1688	0.7932	21.28	18.87
2148	35400001	38400000	0.1701	0.8002	21.25	18.84
2148	35700001	38700000	0.1805	0.8123	22.22	19.81
2148	36000001	39000000	0.1856	0.8181	22.68	20.27
2148	36300001	39300000	0.1856	0.8179	22.70	20.29
2148	36600001	39600000	0.1900	0.8141	23.34	20.93
2148	36900001	39900000	0.1907	0.8125	23.47	21.06
2148	37200001	40200000	0.1837	0.8087	22.72	20.31
2148	37500001	40500000	0.1839	0.8118	22.65	20.24
2148	37800001	40800000	0.1872	0.7980	23.46	21.05
2148	38100001	41100000	0.1853	0.7971	23.25	20.84
2148	38400001	41400000	0.1844	0.7998	23.06	20.65
2148	38700001	41700000	0.1706	0.7910	21.57	19.16
2148	39000001	42000000	0.1869	0.7885	23.70	21.29
2148	39300001	42300000	0.1696	0.7911	21.44	19.03
2148	39600001	42600000	0.1763	0.7986	22.07	19.66
2148	39900001	42900000	0.1776	0.8001	22.20	19.79
2148	40200001	43200000	0.1838	0.8086	22.73	20.32
2148	40500001	43500000	0.1799	0.8104	22.20	19.79
2148	40800001	43800000	0.1819	0.8179	22.24	19.83
2148	41100001	44100000	0.1729	0.8174	21.15	18.74
2148	41400001	44400000	0.1750	0.8113	21.58	19.17
2148	41700001	44700000	0.1812	0.8239	21.99	19.58
2148	42000001	45000000	0.1674	0.8157	20.52	18.11
2148	42300001	45300000	0.1798	0.8240	21.82	19.41
2148	42600001	45600000	0.1798	0.8311	21.64	19.23
2148	42900001	45900000	0.1701	0.8185	20.78	18.37
2148	43200001	46200000	0.1728	0.8135	21.24	18.83
2148	43500001	46500000	0.1770	0.8138	21.75	19.34
2148	43800001	46800000	0.1878	0.8137	23.08	20.67
2148	44100001	47100000	0.1928	0.8160	23.63	21.22
2148	44400001	47400000	0.1925	0.8210	23.45	21.04
2148	44700001	47700000	0.1907	0.8195	23.27	20.86
2148	45000001	48000000	0.1878	0.8330	22.55	20.14
2148	45300001	48300000	0.1817	0.8031	22.63	20.22
2148	45600001	48600000	0.1762	0.7981	22.07	19.66
2148	45900001	48900000	0.1820	0.8062	22.57	20.16
2148	46200001	49200000	0.1792	0.8028	22.33	19.92
2148	46500001	49500000	0.1880	0.8007	23.48	21.07
2148	46800001	49800000	0.1791	0.8116	22.07	19.66
2148	47100001	50100000	0.1763	0.8019	21.99	19.58
2148	47400001	50400000	0.1855	0.8068	22.99	20.58
2148	47700001	50700000	0.1923	0.8078	23.81	21.40
2148	48000001	51000000	0.1862	0.8038	23.16	20.75
2148	48300001	51300000	0.1881	0.8317	22.62	20.21
2148	48600001	51600000	0.2005	0.8225	24.37	21.96
2148	48900001	51900000	0.1951	0.8225	23.72	21.31
2148	49200001	52200000	0.1999	0.8305	24.07	21.66
2148	49500001	52500000	0.2002	0.8314	24.08	21.67
2148	49800001	52800000	0.1947	0.8131	23.95	21.54
2148	50100001	53100000	0.1822	0.8116	22.44	20.03
2148	50400001	53400000	0.1896	0.8079	23.47	21.06
2148	50700001	53700000	0.1804	0.8072	22.35	19.94
2148	51000001	54000000	0.1928	0.7990	24.13	21.72
2148	51300001	54300000	0.1991	0.7913	25.16	22.75
2148	51600001	54600000	0.1863	0.8010	23.25	20.84
2148	51900001	54900000	0.2010	0.8002	25.12	22.71
2148	52200001	55200000	0.1969	0.7845	25.10	22.69
2148	52500001	55500000	0.1897	0.7784	24.37	21.96
2148	52800001	55800000	0.1901	0.7967	23.86	21.45
2148	53100001	56100000	0.1983	0.8020	24.72	22.31
2148	53400001	56400000	0.1779	0.8099	21.96	19.55
2148	53700001	56700000	0.1726	0.8103	21.30	18.89
2148	54000001	57000000	0.1693	0.7993	21.18	18.77
2148	54300001	57300000	0.1579	0.7886	20.02	17.61
2148	54600001	57600000	0.1608	0.7721	20.83	18.42
2148	54900001	57900000	0.1440	0.7748	18.59	16.18
2148	55200001	58200000	0.1398	0.7809	17.91	15.50
2148	55500001	58500000	0.1452	0.7907	18.36	15.95
2148	55800001	58800000	0.1456	0.7843	18.57	16.16
2148	56100001	59100000	0.1443	0.7800	18.50	16.09
2148	56400001	59400000	0.1473	0.7760	18.98	16.57
2148	56700001	59700000	0.1545	0.7668	20.14	17.73
2148	57000001	60000000	0.1528	0.7879	19.40	16.99
2148	57300001	60300000	0.1684	0.8008	21.03	18.62
2148	57600001	60600000	0.1679	0.8174	20.54	18.13
2148	57900001	60900000	0.1748	0.8034	21.76	19.35
2148	58200001	61200000	0.1822	0.8145	22.38	19.97
2148	58500001	61500000	0.1717	0.8144	21.09	18.68
2148	58800001	61800000	0.1817	0.8158	22.27	19.86
2148	59100001	62100000	0.1911	0.8147	23.45	21.04
2148	59400001	62400000	0.2044	0.8069	25.33	22.92
2148	59700001	62700000	0.2048	0.8072	25.37	22.96
2148	60000001	63000000	0.2030	0.7983	25.42	23.01
2148	60300001	63300000	0.1920	0.8019	23.94	21.53
2148	60600001	63600000	0.1978	0.8046	24.58	22.17
2148	60900001	63900000	0.1871	0.8251	22.67	20.26
2148	61200001	64200000	0.1810	0.8127	22.28	19.87
2148	61500001	64500000	0.1739	0.8063	21.56	19.15
2148	61800001	64800000	0.1544	0.8014	19.26	16.85
2148	62100001	65100000	0.1424	0.8108	17.57	15.16
2148	62400001	65400000	0.1284	0.8134	15.78	13.37
2148	62700001	65700000	0.1221	0.8186	14.91	12.50
2148	63000001	66000000	0.1308	0.8188	15.98	13.57
2148	63300001	66300000	0.1377	0.8182	16.83	14.42
2148	63600001	66600000	0.1198	0.8088	14.81	12.40
2148	63900001	66900000	0.1331	0.8020	16.59	14.18
2148	64200001	67200000	0.1319	0.8072	16.34	13.93
2148	64500001	67500000	0.1469	0.8117	18.10	15.69
2148	64800001	67800000	0.1541	0.8106	19.02	16.61
2148	65100001	68100000	0.1636	0.8104	20.19	17.78
2148	65400001	68400000	0.1563	0.8131	19.22	16.81
2148	65700001	68700000	0.1561	0.8177	19.09	16.68
2148	66000001	69000000	0.1593	0.8065	19.75	17.34
2148	66300001	69300000	0.1437	0.8054	17.85	15.44
2148	66600001	69600000	0.1545	0.8063	19.16	16.75
2148	66900001	69900000	0.1554	0.8156	19.06	16.65
2148	67200001	70200000	0.1619	0.8111	19.96	17.55
2148	67500001	70500000	0.1626	0.8121	20.03	17.62
2148	67800001	70800000	0.1659	0.8042	20.62	18.21
2148	68100001	71100000	0.1597	0.8026	19.89	17.48
2148	68400001	71400000	0.1715	0.8009	21.41	19.00
2148	68700001	71700000	0.1719	0.7905	21.74	19.33
2148	69000001	72000000	0.1638	0.7987	20.51	18.10
2148	69300001	72300000	0.1841	0.8044	22.88	20.47
2148	69600001	72600000	0.1809	0.8100	22.34	19.93
2148	69900001	72900000	0.1662	0.7990	20.80	18.39
2148	70200001	73200000	0.1742	0.8114	21.47	19.06
2148	70500001	73500000	0.1803	0.8035	22.43	20.02
2148	70800001	73800000	0.1772	0.8100	21.87	19.46
2148	71100001	74100000	0.1858	0.8208	22.63	20.22
2148	71400001	74400000	0.1849	0.8190	22.57	20.16
2148	71700001	74700000	0.1816	0.8228	22.07	19.66
2148	72000001	75000000	0.1852	0.8367	22.14	19.73
2148	72300001	75300000	0.1748	0.8261	21.16	18.75
2148	72600001	75600000	0.1867	0.8282	22.54	20.13
2148	72900001	75900000	0.2028	0.8293	24.45	22.04
2148	73200001	76200000	0.2071	0.8227	25.18	22.77
2148	73500001	76500000	0.1992	0.8282	24.05	21.64
2148	73800001	76800000	0.2175	0.8416	25.84	23.43
2148	74100001	77100000	0.2182	0.8319	26.23	23.82
2148	74400001	77400000	0.2166	0.8377	25.85	23.44
2148	74700001	77700000	0.2246	0.8438	26.62	24.21
2148	75000001	78000000	0.2153	0.8483	25.38	22.97
2148	75300001	78300000	0.2152	0.8602	25.01	22.60
2148	75600001	78600000	0.1947	0.8571	22.71	20.30
2148	75900001	78900000	0.1816	0.8666	20.95	18.54
2148	76200001	79200000	0.1696	0.8636	19.63	17.22
2148	76500001	79500000	0.1680	0.8643	19.44	17.03
2148	76800001	79800000	0.1591	0.8602	18.49	16.08
2148	77100001	80100000	0.1603	0.8657	18.51	16.10
2148	77400001	80400000	0.1459	0.8600	16.97	14.56
2148	77700001	80700000	0.1409	0.8600	16.39	13.98
2148	78000001	81000000	0.1465	0.8515	17.20	14.79
2148	78300001	81300000	0.1455	0.8497	17.12	14.71
2148	78600001	81600000	0.1578	0.8421	18.74	16.33
2148	78900001	81900000	0.1590	0.8399	18.92	16.51
2148	79200001	82200000	0.1596	0.8458	18.87	16.46
2148	79500001	82500000	0.1541	0.8334	18.49	16.08
2148	79800001	82800000	0.1542	0.8354	18.46	16.05
2148	80100001	83100000	0.1521	0.8332	18.26	15.85
2148	80400001	83400000	0.1734	0.8231	21.06	18.65
2148	80700001	83700000	0.1754	0.8245	21.27	18.86
2148	81000001	84000000	0.1704	0.8202	20.78	18.37
2148	81300001	84300000	0.1742	0.8151	21.37	18.96
2148	81600001	84600000	0.1644	0.8178	20.10	17.69
2148	81900001	84900000	0.1763	0.8188	21.53	19.12
2148	82200001	85200000	0.1651	0.8062	20.48	18.07
2148	82500001	85500000	0.1728	0.8101	21.33	18.92
2148	82800001	85800000	0.1663	0.8055	20.65	18.24
2148	83100001	86100000	0.1694	0.8037	21.08	18.67
2148	83400001	86400000	0.1666	0.8230	20.25	17.84
2148	83700001	86700000	0.1654	0.8134	20.34	17.93
2148	84000001	87000000	0.1709	0.8173	20.91	18.50
2148	84300001	87300000	0.1668	0.8218	20.30	17.89
2148	84600001	87600000	0.1763	0.8310	21.21	18.80
2148	84900001	87900000	0.1841	0.8346	22.06	19.65
2148	85200001	88200000	0.1771	0.8486	20.87	18.46
2148	85500001	88500000	0.1779	0.8612	20.66	18.25
2148	85800001	88800000	0.1769	0.8683	20.37	17.96
2148	86100001	89100000	0.1727	0.8629	20.01	17.60
2148	86400001	89400000	0.1714	0.8574	19.99	17.58
2148	86700001	89700000	0.1702	0.8672	19.62	17.21
2148	87000001	90000000	0.1645	0.8697	18.92	16.51
2148	87300001	90300000	0.1617	0.8602	18.79	16.38
2148	87600001	90600000	0.1749	0.8605	20.32	17.91
2148	87900001	90900000	0.1695	0.8615	19.68	17.27
2148	88200001	91200000	0.1924	0.8581	22.42	20.01
2148	88500001	91500000	0.1880	0.8606	21.84	19.43
2148	88800001	91800000	0.1884	0.8615	21.87	19.46
2148	89100001	92100000	0.1797	0.8370	21.47	19.06
2148	89400001	92167557	0.1735	0.8256	19.38	16.97
318	1	3000000	0.2138	0.8825	24.22	21.81
318	300001	3300000	0.2067	0.8792	23.51	21.10
318	600001	3600000	0.1997	0.8718	22.91	20.50
318	900001	3900000	0.1859	0.8762	21.22	18.81
318	1200001	4200000	0.1792	0.8730	20.52	18.11
318	1500001	4500000	0.1688	0.8651	19.51	17.10
318	1800001	4800000	0.1652	0.8645	19.11	16.70
318	2100001	5100000	0.1567	0.8741	17.93	15.52
318	2400001	5400000	0.1777	0.8784	20.23	17.82
318	2700001	5700000	0.1861	0.8728	21.33	18.92
318	3000001	6000000	0.1854	0.8612	21.53	19.12
318	3300001	6300000	0.1860	0.8551	21.75	19.34
318	3600001	6600000	0.1826	0.8639	21.14	18.73
318	3900001	6900000	0.1754	0.8549	20.52	18.11
318	4200001	7200000	0.1633	0.8423	19.39	16.98
318	4500001	7500000	0.1674	0.8363	20.02	17.61
318	4800001	7800000	0.1677	0.8446	19.86	17.45
318	5100001	8100000	0.1749	0.8438	20.73	18.32
318	5400001	8400000	0.1594	0.8328	19.14	16.73
318	5700001	8700000	0.1620	0.8229	19.69	17.28
318	6000001	9000000	0.1682	0.8207	20.49	18.08
318	6300001	9300000	0.1591	0.8201	19.39	16.98
318	6600001	9600000	0.1565	0.8160	19.18	16.77
318	6900001	9900000	0.1597	0.8275	19.30	16.89
318	7200001	10200000	0.1759	0.8319	21.14	18.73
318	7500001	10500000	0.1765	0.8397	21.02	18.61
318	7800001	10800000	0.1733	0.8230	21.05	18.64
318	8100001	11100000	0.1649	0.8181	20.16	17.75
318	8400001	11400000	0.1759	0.8166	21.55	19.14
318	8700001	11700000	0.1848	0.8312	22.24	19.83
318	9000001	12000000	0.1845	0.8246	22.37	19.96
318	9300001	12300000	0.1851	0.8328	22.23	19.82
318	9600001	12600000	0.1857	0.8253	22.51	20.10
318	9900001	12900000	0.1790	0.8163	21.92	19.51
318	10200001	13200000	0.1686	0.8158	20.67	18.26
318	10500001	13500000	0.1774	0.8178	21.70	19.29
318	10800001	13800000	0.1905	0.8302	22.95	20.54
318	11100001	14100000	0.1826	0.8161	22.37	19.96
318	11400001	14400000	0.1788	0.8201	21.81	19.40
318	11700001	14700000	0.1700	0.8042	21.14	18.73
318	12000001	15000000	0.1742	0.8134	21.42	19.01
318	12300001	15300000	0.1729	0.7871	21.97	19.56
318	12600001	15600000	0.1726	0.7844	22.00	19.59
318	12900001	15900000	0.1773	0.7793	22.76	20.35
318	13200001	16200000	0.1769	0.7784	22.73	20.32
318	13500001	16500000	0.1606	0.7598	21.14	18.73
318	13800001	16800000	0.1628	0.7363	22.11	19.70
318	14100001	17100000	0.1756	0.7525	23.34	20.93
318	14400001	17400000	0.1764	0.7510	23.49	21.08
318	14700001	17700000	0.1722	0.7531	22.87	20.46
318	15000001	18000000	0.1760	0.7483	23.52	21.11
318	15300001	18300000	0.1918	0.7652	25.07	22.66
318	15600001	18600000	0.1872	0.7734	24.20	21.79
318	15900001	18900000	0.2002	0.7805	25.65	23.24
318	16200001	19200000	0.1962	0.7600	25.81	23.40
318	16500001	19500000	0.1920	0.7578	25.34	22.93
318	16800001	19800000	0.1772	0.7575	23.39	20.98
318	17100001	20100000	0.1860	0.7536	24.69	22.28
318	17400001	20400000	0.1862	0.7647	24.35	21.94
318	17700001	20700000	0.1967	0.7753	25.37	22.96
318	18000001	21000000	0.1873	0.7805	24.00	21.59
318	18300001	21300000	0.1666	0.7670	21.72	19.31
318	18600001	21600000	0.1760	0.7637	23.05	20.64
318	18900001	21900000	0.1627	0.7619	21.36	18.95
318	19200001	22200000	0.1683	0.7764	21.68	19.27
318	19500001	22500000	0.1723	0.7799	22.09	19.68
318	19800001	22800000	0.1771	0.7955	22.26	19.85
318	20100001	23100000	0.1655	0.7861	21.05	18.64
318	20400001	23400000	0.1595	0.7632	20.90	18.49
318	20700001	23700000	0.1645	0.7633	21.55	19.14
318	21000001	24000000	0.1685	0.7464	22.57	20.16
318	21300001	24300000	0.1784	0.7623	23.41	21.00
318	21600001	24600000	0.1758	0.7567	23.23	20.82
318	21900001	24900000	0.1904	0.7640	24.92	22.51
318	22200001	25200000	0.1883	0.7693	24.48	22.07
318	22500001	25500000	0.1889	0.7789	24.25	21.84
318	22800001	25800000	0.1894	0.7750	24.44	22.03
318	23100001	26100000	0.1875	0.7892	23.76	21.35
318	23400001	26400000	0.2024	0.7999	25.31	22.90
318	23700001	26700000	0.1884	0.7934	23.75	21.34
318	24000001	27000000	0.1997	0.8083	24.71	22.30
318	24300001	27300000	0.1977	0.8112	24.37	21.96
318	24600001	27600000	0.2040	0.8204	24.86	22.45
318	24900001	27900000	0.1910	0.8121	23.52	21.11
318	25200001	28200000	0.1935	0.8152	23.74	21.33
318	25500001	28500000	0.1913	0.8200	23.33	20.92
318	25800001	28800000	0.1964	0.8289	23.69	21.28
318	26100001	29100000	0.2172	0.8277	26.24	23.83
318	26400001	29400000	0.2115	0.8303	25.48	23.07
318	26700001	29700000	0.2223	0.8344	26.65	24.24
318	27000001	30000000	0.2117	0.8358	25.33	22.92
318	27300001	30300000	0.2230	0.8358	26.69	24.28
318	27600001	30600000	0.2207	0.8354	26.42	24.01
318	27900001	30900000	0.2295	0.8354	27.48	25.07
318	28200001	31200000	0.2370	0.8396	28.23	25.82
318	28500001	31500000	0.2603	0.8363	31.13	28.72
318	28800001	31800000	0.2636	0.8324	31.67	29.26
318	29100001	32100000	0.2455	0.8305	29.57	27.16
318	29400001	32400000	0.2314	0.8302	27.88	25.47
318	29700001	32700000	0.2249	0.8254	27.25	24.84
318	30000001	33000000	0.2311	0.8268	27.96	25.55
318	30300001	33300000	0.2299	0.8192	28.06	25.65
318	30600001	33600000	0.2291	0.8239	27.81	25.40
318	30900001	33900000	0.2218	0.8301	26.72	24.31
318	31200001	34200000	0.2069	0.8311	24.89	22.48
318	31500001	34500000	0.1889	0.8365	22.59	20.18
318	31800001	34800000	0.1877	0.8451	22.21	19.80
318	32100001	35100000	0.1984	0.8154	24.33	21.92
318	32400001	35400000	0.2049	0.7984	25.66	23.25
318	32700001	35700000	0.2148	0.7882	27.25	24.84
318	33000001	36000000	0.2059	0.7596	27.11	24.70
318	33300001	36300000	0.1906	0.7075	26.94	24.53
318	33600001	36600000	0.1845	0.6624	27.86	25.45
318	33900001	36900000	0.1759	0.6216	28.30	25.89
318	34200001	37200000	0.1852	0.5726	32.34	29.93
318	34500001	37500000	0.1741	0.5298	32.86	30.45
318	34800001	37800000	0.1654	0.5021	32.94	30.53
318	35100001	38100000	0.1554	0.5087	30.55	28.14
318	35400001	38400000	0.1715	0.5091	33.69	31.28
318	35700001	38700000	0.1664	0.5057	32.91	30.50
318	36000001	39000000	0.1750	0.5008	34.95	32.54
318	36300001	39300000	0.1955	0.5385	36.30	33.89
318	36600001	39600000	0.1991	0.5675	35.08	32.67
318	36900001	39900000	0.2133	0.5797	36.80	34.39
318	37200001	40200000	0.2191	0.6049	36.22	33.81
318	37500001	40500000	0.2312	0.6244	37.03	34.62
318	37800001	40800000	0.2287	0.6071	37.67	35.26
318	38100001	41100000	0.2357	0.6007	39.23	36.82
318	38400001	41400000	0.2125	0.5563	38.19	35.78
318	38700001	41670235	0.1903	0.5236	35.98	33.57
100015	1	3000000	0.1771	0.8178	21.65	19.24
100015	300001	3300000	0.1768	0.8228	21.49	19.08
100015	600001	3600000	0.1791	0.8815	20.32	17.91
100015	900001	3900000	0.1691	0.8755	19.31	16.90
100015	1200001	4200000	0.1760	0.8709	20.21	17.80
100015	1500001	4500000	0.1739	0.8744	19.89	17.48
100015	1800001	4800000	0.1770	0.8578	20.64	18.23
100015	2100001	5100000	0.1877	0.8645	21.71	19.30
100015	2400001	5400000	0.1907	0.8544	22.32	19.91
100015	2700001	5700000	0.2131	0.8571	24.86	22.45
100015	3000001	6000000	0.2202	0.8517	25.85	23.44
100015	3300001	6300000	0.2125	0.8545	24.87	22.46
100015	3600001	6600000	0.2143	0.8637	24.81	22.40
100015	3900001	6900000	0.2067	0.8640	23.93	21.52
100015	4200001	7200000	0.1924	0.8509	22.62	20.21
100015	4500001	7500000	0.1905	0.8502	22.40	19.99
100015	4800001	7800000	0.1850	0.8630	21.44	19.03
100015	5100001	8100000	0.1839	0.8579	21.43	19.02
100015	5400001	8400000	0.1844	0.8546	21.58	19.17
100015	5700001	8700000	0.1715	0.8624	19.89	17.48
100015	6000001	9000000	0.1513	0.8681	17.43	15.02
100015	6300001	9300000	0.1601	0.8726	18.35	15.94
100015	6600001	9600000	0.1596	0.8541	18.69	16.28
100015	6900001	9900000	0.1620	0.8611	18.82	16.41
100015	7200001	10200000	0.1562	0.8620	18.12	15.71
100015	7500001	10500000	0.1663	0.8618	19.29	16.88
100015	7800001	10800000	0.1697	0.8662	19.59	17.18
100015	8100001	11100000	0.1545	0.8557	18.06	15.65
100015	8400001	11400000	0.1629	0.8471	19.23	16.82
100015	8700001	11700000	0.1642	0.8288	19.82	17.41
100015	9000001	12000000	0.1726	0.8048	21.45	19.04
100015	9300001	12300000	0.1702	0.7893	21.56	19.15
100015	9600001	12600000	0.1739	0.7998	21.74	19.33
100015	9900001	12900000	0.1671	0.7760	21.53	19.12
100015	10200001	13200000	0.1704	0.7812	21.81	19.40
100015	10500001	13500000	0.1610	0.7745	20.79	18.38
100015	10800001	13800000	0.1538	0.7621	20.19	17.78
100015	11100001	14100000	0.1654	0.7629	21.68	19.27
100015	11400001	14400000	0.1609	0.7758	20.73	18.32
100015	11700001	14700000	0.1631	0.7774	20.98	18.57
100015	12000001	15000000	0.1730	0.7883	21.95	19.54
100015	12300001	15300000	0.1631	0.7899	20.65	18.24
100015	12600001	15600000	0.1670	0.7889	21.17	18.76
100015	12900001	15900000	0.1703	0.8074	21.09	18.68
100015	13200001	16200000	0.1799	0.8184	21.99	19.58
100015	13500001	16500000	0.1828	0.8230	22.21	19.80
100015	13800001	16800000	0.1903	0.8287	22.96	20.55
100015	14100001	17100000	0.1880	0.8331	22.56	20.15
100015	14400001	17400000	0.1851	0.8284	22.34	19.93
100015	14700001	17700000	0.1773	0.8374	21.17	18.76
100015	15000001	18000000	0.1789	0.8424	21.24	18.83
100015	15300001	18300000	0.1800	0.8425	21.37	18.96
100015	15600001	18600000	0.1801	0.8468	21.27	18.86
100015	15900001	18900000	0.1857	0.8393	22.12	19.71
100015	16200001	19200000	0.1786	0.8286	21.55	19.14
100015	16500001	19500000	0.1810	0.8194	22.09	19.68
100015	16800001	19800000	0.1828	0.8139	22.46	20.05
100015	17100001	20100000	0.1793	0.8093	22.16	19.75
100015	17400001	20400000	0.1698	0.8124	20.90	18.49
100015	17700001	20700000	0.1789	0.8073	22.16	19.75
100015	18000001	21000000	0.1725	0.7966	21.66	19.25
100015	18300001	21300000	0.1667	0.8040	20.74	18.33
100015	18600001	21600000	0.1534	0.7911	19.39	16.98
100015	18900001	21900000	0.1538	0.8039	19.12	16.71
100015	19200001	22200000	0.1517	0.7920	19.15	16.74
100015	19500001	22500000	0.1472	0.7947	18.53	16.12
100015	19800001	22800000	0.1406	0.7950	17.69	15.28
100015	20100001	23100000	0.1448	0.8010	18.08	15.67
100015	20400001	23400000	0.1472	0.8027	18.34	15.93
100015	20700001	23700000	0.1499	0.7961	18.82	16.41
100015	21000001	24000000	0.1548	0.7954	19.46	17.05
100015	21300001	24300000	0.1549	0.7882	19.65	17.24
100015	21600001	24600000	0.1580	0.7898	20.00	17.59
100015	21900001	24900000	0.1556	0.7837	19.85	17.44
100015	22200001	25200000	0.1616	0.7811	20.68	18.27
100015	22500001	25500000	0.1597	0.7845	20.36	17.95
100015	22800001	25800000	0.1602	0.7823	20.48	18.07
100015	23100001	26100000	0.1507	0.7754	19.43	17.02
100015	23400001	26400000	0.1585	0.7660	20.69	18.28
100015	23700001	26700000	0.1599	0.7748	20.63	18.22
100015	24000001	27000000	0.1454	0.7777	18.70	16.29
100015	24300001	27300000	0.1616	0.7715	20.95	18.54
100015	24600001	27600000	0.1662	0.7698	21.59	19.18
100015	24900001	27900000	0.1748	0.7614	22.96	20.55
100015	25200001	28200000	0.1774	0.7653	23.18	20.77
100015	25500001	28500000	0.1857	0.7622	24.37	21.96
100015	25800001	28800000	0.1940	0.7678	25.27	22.86
100015	26100001	29100000	0.1873	0.7767	24.11	21.70
100015	26400001	29400000	0.1902	0.7848	24.23	21.82
100015	26700001	29700000	0.1979	0.7745	25.55	23.14
100015	27000001	30000000	0.1927	0.7809	24.67	22.26
100015	27300001	30300000	0.1733	0.7860	22.05	19.64
100015	27600001	30600000	0.1832	0.7775	23.56	21.15
100015	27900001	30900000	0.1990	0.7844	25.36	22.95
100015	28200001	31200000	0.1954	0.7789	25.09	22.68
100015	28500001	31500000	0.1899	0.7567	25.10	22.69
100015	28800001	31800000	0.1925	0.7455	25.82	23.41
100015	29100001	32100000	0.1962	0.7389	26.55	24.14
100015	29400001	32400000	0.1866	0.7372	25.31	22.90
100015	29700001	32700000	0.1767	0.7416	23.82	21.41
100015	30000001	33000000	0.1834	0.7381	24.85	22.44
100015	30300001	33300000	0.2051	0.7438	27.57	25.16
100015	30600001	33600000	0.2066	0.7573	27.28	24.87
100015	30900001	33900000	0.1823	0.7505	24.29	21.88
100015	31200001	34200000	0.1839	0.7618	24.14	21.73
100015	31500001	34500000	0.1688	0.7840	21.53	19.12
100015	31800001	34800000	0.1598	0.7847	20.36	17.95
100015	32100001	35100000	0.1664	0.7852	21.19	18.78
100015	32400001	35400000	0.1773	0.7915	22.40	19.99
100015	32700001	35700000	0.1802	0.7845	22.97	20.56
100015	33000001	36000000	0.1884	0.7700	24.47	22.06
100015	33300001	36300000	0.1870	0.7612	24.56	22.15
100015	33600001	36600000	0.1782	0.7534	23.65	21.24
100015	33900001	36900000	0.1803	0.7388	24.41	22.00
100015	34200001	37200000	0.1849	0.7279	25.40	22.99
100015	34500001	37500000	0.1998	0.7134	28.01	25.60
100015	34800001	37800000	0.2010	0.7079	28.39	25.98
100015	35100001	38100000	0.1845	0.6814	27.08	24.67
100015	35400001	38400000	0.1877	0.6696	28.03	25.62
100015	35700001	38700000	0.1818	0.6673	27.24	24.83
100015	36000001	39000000	0.1701	0.6518	26.10	23.69
100015	36300001	39300000	0.1576	0.6474	24.34	21.93
100015	36600001	39600000	0.1507	0.6510	23.14	20.73
100015	36900001	39900000	0.1433	0.6739	21.26	18.85
100015	37200001	40200000	0.1341	0.6652	20.16	17.75
100015	37500001	40500000	0.1369	0.6694	20.45	18.04
100015	37800001	40800000	0.1382	0.6700	20.63	18.22
100015	38100001	41100000	0.1586	0.7019	22.60	20.19
100015	38400001	41400000	0.1591	0.6890	23.09	20.68
100015	38700001	41700000	0.1573	0.6761	23.26	20.85
100015	39000001	42000000	0.1732	0.6876	25.18	22.77
100015	39300001	42300000	0.1827	0.6879	26.56	24.15
100015	39600001	42600000	0.1852	0.6723	27.54	25.13
100015	39900001	42900000	0.1908	0.6392	29.84	27.43
100015	40200001	43200000	0.1877	0.6570	28.58	26.17
100015	40500001	43500000	0.1855	0.6519	28.46	26.05
100015	40800001	43800000	0.1819	0.6650	27.35	24.94
100015	41100001	44100000	0.1699	0.6422	26.45	24.04
100015	41400001	44400000	0.1639	0.6630	24.73	22.32
100015	41700001	44700000	0.1684	0.6844	24.60	22.19
100015	42000001	45000000	0.1675	0.6791	24.66	22.25
100015	42300001	45300000	0.1526	0.6751	22.60	20.19
100015	42600001	45600000	0.1523	0.6899	22.07	19.66
100015	42900001	45900000	0.1584	0.7120	22.25	19.84
100015	43200001	46200000	0.1641	0.7024	23.37	20.96
100015	43500001	46500000	0.1676	0.7171	23.37	20.96
100015	43800001	46800000	0.1781	0.7200	24.74	22.33
100015	44100001	47100000	0.1856	0.7002	26.51	24.10
100015	44400001	47400000	0.1835	0.6802	26.98	24.57
100015	44700001	47700000	0.1812	0.6830	26.53	24.12
100015	45000001	48000000	0.1809	0.7015	25.79	23.38
100015	45300001	48300000	0.1891	0.7041	26.85	24.44
100015	45600001	48600000	0.1975	0.6881	28.71	26.30
100015	45900001	48900000	0.1892	0.6930	27.30	24.89
100015	46200001	49200000	0.1964	0.6884	28.52	26.11
100015	46500001	49500000	0.1797	0.6794	26.45	24.04
100015	46800001	49800000	0.1650	0.6708	24.60	22.19
100015	47100001	50100000	0.1615	0.6860	23.55	21.14
100015	47400001	50400000	0.1558	0.6776	22.99	20.58
100015	47700001	50700000	0.1550	0.6636	23.35	20.94
100015	48000001	51000000	0.1503	0.6560	22.91	20.50
100015	48300001	51300000	0.1521	0.6459	23.55	21.14
100015	48600001	51600000	0.1487	0.6511	22.83	20.42
100015	48900001	51900000	0.1530	0.6341	24.13	21.72
100015	49200001	52200000	0.1512	0.6460	23.40	20.99
100015	49500001	52500000	0.1655	0.6483	25.52	23.11
100015	49800001	52800000	0.1666	0.6495	25.64	23.23
100015	50100001	53100000	0.1736	0.6507	26.68	24.27
100015	50400001	53400000	0.1802	0.6666	27.04	24.63
100015	50700001	53700000	0.1792	0.6718	26.68	24.27
100015	51000001	54000000	0.1855	0.6708	27.66	25.25
100015	51300001	54300000	0.1900	0.6717	28.29	25.88
100015	51600001	54600000	0.1937	0.6759	28.66	26.25
100015	51900001	54900000	0.1952	0.6807	28.67	26.26
100015	52200001	55200000	0.1812	0.6802	26.63	24.22
100015	52500001	55500000	0.1826	0.6700	27.25	24.84
100015	52800001	55800000	0.1919	0.6633	28.93	26.52
100015	53100001	56100000	0.1959	0.6741	29.06	26.65
100015	53400001	56400000	0.1822	0.6854	26.58	24.17
100015	53700001	56700000	0.1882	0.7040	26.74	24.33
100015	54000001	57000000	0.1795	0.6984	25.71	23.30
100015	54300001	57300000	0.1754	0.6993	25.08	22.67
100015	54600001	57600000	0.1791	0.7030	25.48	23.07
100015	54900001	57900000	0.1866	0.6964	26.79	24.38
100015	55200001	58200000	0.1914	0.6891	27.77	25.36
100015	55500001	58500000	0.1906	0.7071	26.95	24.54
100015	55800001	58800000	0.1802	0.6945	25.95	23.54
100015	56100001	59100000	0.1752	0.6999	25.04	22.63
100015	56400001	59400000	0.1956	0.6849	28.56	26.15
100015	56700001	59700000	0.1914	0.6635	28.85	26.44
100015	57000001	59724531	0.1933	0.6714	26.14	23.73
100027	1	3000000	0.1616	0.6548	24.68	22.27
100027	300001	3300000	0.1724	0.6516	26.45	24.04
100027	600001	3600000	0.1731	0.6509	26.59	24.18
100027	900001	3900000	0.1716	0.6158	27.87	25.46
100027	1200001	4200000	0.1733	0.6156	28.15	25.74
100027	1500001	4500000	0.1708	0.6160	27.73	25.32
100027	1800001	4800000	0.1639	0.6207	26.41	24.00
100027	2100001	5100000	0.1678	0.6281	26.71	24.30
100027	2400001	5400000	0.1627	0.6412	25.38	22.97
100027	2700001	5700000	0.1806	0.6498	27.79	25.38
100027	3000001	6000000	0.1917	0.6354	30.16	27.75
100027	3300001	6300000	0.1985	0.6233	31.85	29.44
100027	3600001	6600000	0.1868	0.6321	29.55	27.14
100027	3900001	6900000	0.1920	0.6636	28.93	26.52
100027	4200001	7200000	0.2009	0.6730	29.85	27.44
100027	4500001	7500000	0.2000	0.6811	29.37	26.96
100027	4800001	7800000	0.1924	0.6692	28.75	26.34
100027	5100001	8100000	0.1984	0.6787	29.23	26.82
100027	5400001	8400000	0.1997	0.6532	30.57	28.16
100027	5700001	8700000	0.1915	0.6357	30.12	27.71
100027	6000001	9000000	0.1741	0.6131	28.40	25.99
100027	6300001	9300000	0.1685	0.6171	27.30	24.89
100027	6600001	9600000	0.1850	0.6035	30.66	28.25
100027	6900001	9900000	0.1842	0.5925	31.08	28.67
100027	7200001	10200000	0.1741	0.5718	30.45	28.04
100027	7500001	10500000	0.1801	0.5600	32.16	29.75
100027	7800001	10800000	0.1797	0.5686	31.61	29.20
100027	8100001	11100000	0.1699	0.5600	30.33	27.92
100027	8400001	11400000	0.1810	0.5842	30.98	28.57
100027	8700001	11700000	0.1684	0.5887	28.61	26.20
100027	9000001	12000000	0.1985	0.6019	32.98	30.57
100027	9300001	12300000	0.2060	0.6109	33.72	31.31
100027	9600001	12600000	0.2117	0.6109	34.65	32.24
100027	9900001	12900000	0.2061	0.6155	33.48	31.07
100027	10200001	13200000	0.2150	0.6206	34.65	32.24
100027	10500001	13500000	0.2136	0.6279	34.03	31.62
100027	10800001	13800000	0.2262	0.6385	35.42	33.01
100027	11100001	14100000	0.2173	0.6210	35.00	32.59
100027	11400001	14400000	0.1988	0.5989	33.20	30.79
100027	11700001	14700000	0.2141	0.5937	36.06	33.65
100027	12000001	15000000	0.1825	0.5617	32.48	30.07
100027	12300001	15300000	0.1730	0.5452	31.74	29.33
100027	12600001	15600000	0.1591	0.5367	29.64	27.23
100027	12900001	15900000	0.1609	0.5354	30.06	27.65
100027	13200001	16200000	0.1574	0.5293	29.74	27.33
100027	13500001	16500000	0.1434	0.4985	28.76	26.35
100027	13800001	16800000	0.1478	0.4881	30.29	27.88
100027	14100001	17100000	0.1578	0.4894	32.24	29.83
100027	14400001	17400000	0.1783	0.4933	36.15	33.74
100027	14700001	17700000	0.1685	0.5043	33.42	31.01
100027	15000001	18000000	0.1840	0.5312	34.63	32.22
100027	15300001	18300000	0.1844	0.5451	33.82	31.41
100027	15600001	18600000	0.1941	0.5479	35.43	33.02
100027	15900001	18900000	0.1898	0.5500	34.51	32.10
100027	16200001	19200000	0.1812	0.5590	32.41	30.00
100027	16500001	19500000	0.1735	0.5808	29.88	27.47
100027	16800001	19800000	0.1681	0.5929	28.35	25.94
100027	17100001	20100000	0.1672	0.6127	27.29	24.88
100027	17400001	20400000	0.1587	0.6210	25.55	23.14
100027	17700001	20528198	0.1688	0.6241	25.49	23.08
2232	1	3000000	0.1923	0.6566	29.28	26.87
2232	300001	3300000	0.1783	0.6409	27.83	25.42
2232	600001	3600000	0.1767	0.6306	28.01	25.60
2232	900001	3900000	0.1807	0.6409	28.20	25.79
2232	1200001	4200000	0.1775	0.6261	28.36	25.95
2232	1500001	4500000	0.1708	0.6184	27.62	25.21
2232	1800001	4800000	0.1570	0.6173	25.43	23.02
2232	2100001	5100000	0.1594	0.6147	25.94	23.53
2232	2400001	5400000	0.1458	0.6106	23.88	21.47
2232	2700001	5700000	0.1440	0.6228	23.12	20.71
2232	3000001	6000000	0.1429	0.6403	22.32	19.91
2232	3300001	6300000	0.1481	0.6506	22.76	20.35
2232	3600001	6600000	0.1442	0.6610	21.81	19.40
2232	3900001	6900000	0.1582	0.6640	23.82	21.41
2232	4200001	7200000	0.1417	0.6478	21.88	19.47
2232	4500001	7500000	0.1477	0.6530	22.62	20.21
2232	4800001	7800000	0.1594	0.6467	24.64	22.23
2232	5100001	8100000	0.1646	0.6506	25.30	22.89
2232	5400001	8400000	0.1599	0.6449	24.79	22.38
2232	5700001	8700000	0.1528	0.6215	24.59	22.18
2232	6000001	9000000	0.1549	0.6195	25.00	22.59
2232	6300001	9300000	0.1456	0.6013	24.21	21.80
2232	6600001	9600000	0.1443	0.5799	24.87	22.46
2232	6900001	9900000	0.1226	0.5762	21.28	18.87
2232	7200001	10200000	0.1394	0.5861	23.79	21.38
2232	7500001	10500000	0.1326	0.5788	22.90	20.49
2232	7800001	10800000	0.1267	0.5899	21.48	19.07
2232	8100001	11100000	0.1263	0.6062	20.83	18.42
2232	8400001	11400000	0.1409	0.6139	22.95	20.54
2232	8700001	11700000	0.1487	0.6462	23.01	20.60
2232	9000001	12000000	0.1528	0.6469	23.62	21.21
2232	9300001	12300000	0.1582	0.6458	24.49	22.08
2232	9600001	12600000	0.1541	0.6536	23.57	21.16
2232	9900001	12900000	0.1648	0.6492	25.39	22.98
2232	10200001	13200000	0.1641	0.6583	24.93	22.52
2232	10500001	13500000	0.1625	0.6773	24.00	21.59
2232	10800001	13800000	0.1553	0.6825	22.75	20.34
2232	11100001	14100000	0.1561	0.6821	22.88	20.47
2232	11400001	14400000	0.1457	0.6738	21.62	19.21
2232	11700001	14700000	0.1405	0.6613	21.25	18.84
2232	12000001	15000000	0.1225	0.6412	19.11	16.70
2232	12300001	15300000	0.1265	0.6636	19.07	16.66
2232	12600001	15600000	0.1361	0.6774	20.09	17.68
2232	12900001	15900000	0.1340	0.6736	19.89	17.48
2232	13200001	16200000	0.1283	0.6674	19.22	16.81
2232	13500001	16500000	0.1405	0.6560	21.42	19.01
2232	13800001	16800000	0.1527	0.6476	23.57	21.16
2232	14100001	17100000	0.1592	0.6313	25.23	22.82
2232	14400001	17400000	0.1633	0.6253	26.11	23.70
2232	14700001	17700000	0.1717	0.6221	27.60	25.19
2232	15000001	18000000	0.1751	0.6384	27.43	25.02
2232	15300001	18300000	0.1798	0.6349	28.31	25.90
2232	15600001	18600000	0.1704	0.6265	27.20	24.79
2232	15900001	18900000	0.1801	0.6448	27.92	25.51
2232	16200001	19200000	0.1952	0.6510	29.99	27.58
2232	16500001	19500000	0.1842	0.6347	29.01	26.60
2232	16800001	19800000	0.1824	0.6385	28.57	26.16
2232	17100001	20100000	0.1807	0.6512	27.74	25.33
2232	17400001	20400000	0.1922	0.6672	28.80	26.39
2232	17700001	20700000	0.1848	0.6759	27.34	24.93
2232	18000001	21000000	0.1854	0.6715	27.62	25.21
2232	18300001	21300000	0.1788	0.6742	26.52	24.11
2232	18600001	21600000	0.1892	0.6773	27.93	25.52
2232	18900001	21900000	0.1786	0.6571	27.17	24.76
2232	19200001	22200000	0.1632	0.6573	24.83	22.42
2232	19500001	22500000	0.1634	0.6663	24.53	22.12
2232	19800001	22800000	0.1620	0.6830	23.71	21.30
2232	20100001	23100000	0.1621	0.6809	23.81	21.40
2232	20400001	23400000	0.1602	0.6846	23.40	20.99
2232	20700001	23700000	0.1644	0.6741	24.39	21.98
2232	21000001	24000000	0.1783	0.6814	26.17	23.76
2232	21300001	24300000	0.1714	0.6664	25.72	23.31
2232	21600001	24600000	0.1771	0.6665	26.57	24.16
2232	21900001	24900000	0.1855	0.6896	26.90	24.49
2232	22200001	25200000	0.1882	0.6960	27.04	24.63
2232	22500001	25500000	0.1974	0.7090	27.84	25.43
2232	22800001	25800000	0.1910	0.6939	27.53	25.12
2232	23100001	26100000	0.1957	0.6888	28.42	26.01
2232	23400001	26400000	0.2003	0.6925	28.92	26.51
2232	23700001	26700000	0.2027	0.7000	28.95	26.54
2232	24000001	27000000	0.1967	0.6958	28.27	25.86
2232	24300001	27300000	0.2097	0.7088	29.59	27.18
2232	24600001	27600000	0.1959	0.6863	28.55	26.14
2232	24900001	27900000	0.1932	0.6738	28.67	26.26
2232	25200001	28200000	0.2024	0.6661	30.39	27.98
2232	25500001	28500000	0.1918	0.6537	29.35	26.94
2232	25800001	28800000	0.2059	0.6669	30.88	28.47
2232	26100001	29100000	0.2101	0.6855	30.65	28.24
2232	26400001	29400000	0.1939	0.6781	28.59	26.18
2232	26700001	29700000	0.1905	0.6907	27.58	25.17
2232	27000001	30000000	0.1875	0.6801	27.58	25.17
2232	27300001	30300000	0.1786	0.6633	26.92	24.51
2232	27600001	30600000	0.1880	0.6959	27.01	24.60
2232	27900001	30900000	0.1830	0.6875	26.61	24.20
2232	28200001	31200000	0.1744	0.6871	25.39	22.98
2232	28500001	31500000	0.1732	0.6897	25.12	22.71
2232	28800001	31800000	0.1626	0.6784	23.97	21.56
2232	29100001	32100000	0.1407	0.6732	20.89	18.48
2232	29400001	32400000	0.1420	0.6839	20.77	18.36
2232	29700001	32700000	0.1445	0.6708	21.55	19.14
2232	30000001	33000000	0.1470	0.6729	21.85	19.44
2232	30300001	33300000	0.1466	0.6871	21.33	18.92
2232	30600001	33600000	0.1398	0.6743	20.73	18.32
2232	30900001	33900000	0.1475	0.6724	21.93	19.52
2232	31200001	34200000	0.1478	0.6790	21.76	19.35
2232	31500001	34500000	0.1686	0.6901	24.43	22.02
2232	31800001	34800000	0.1660	0.6878	24.14	21.73
2232	32100001	35100000	0.1804	0.6747	26.74	24.33
2232	32400001	35400000	0.1778	0.6748	26.35	23.94
2232	32700001	35700000	0.1623	0.6923	23.45	21.04
2232	33000001	36000000	0.1530	0.6856	22.32	19.91
2232	33300001	36300000	0.1498	0.6896	21.73	19.32
2232	33600001	36600000	0.1691	0.7025	24.07	21.66
2232	33900001	36900000	0.1583	0.7127	22.21	19.80
2232	34200001	37200000	0.1686	0.7124	23.66	21.25
2232	34500001	37500000	0.1537	0.7002	21.95	19.54
2232	34800001	37800000	0.1692	0.7059	23.97	21.56
2232	35100001	38100000	0.1721	0.7217	23.84	21.43
2232	35400001	38400000	0.1646	0.7104	23.17	20.76
2232	35700001	38700000	0.1747	0.6918	25.25	22.84
2232	36000001	39000000	0.1902	0.7112	26.75	24.34
2232	36300001	39300000	0.1953	0.6963	28.04	25.63
2232	36600001	39600000	0.1827	0.6847	26.69	24.28
2232	36900001	39900000	0.1813	0.6841	26.50	24.09
2232	37200001	40200000	0.1586	0.6858	23.13	20.72
2232	37500001	40500000	0.1638	0.7121	23.00	20.59
2232	37800001	40800000	0.1474	0.7154	20.60	18.19
2232	38100001	41100000	0.1379	0.7211	19.12	16.71
2232	38400001	41400000	0.1599	0.7109	22.50	20.09
2232	38700001	41700000	0.1732	0.7095	24.41	22.00
2232	39000001	42000000	0.1732	0.7047	24.58	22.17
2232	39300001	42300000	0.1740	0.7081	24.57	22.16
2232	39600001	42600000	0.1736	0.6956	24.96	22.55
2232	39900001	42900000	0.1781	0.6874	25.91	23.50
2232	40200001	43200000	0.1882	0.6646	28.31	25.90
2232	40500001	43500000	0.1808	0.6321	28.59	26.18
2232	40800001	43800000	0.1794	0.6161	29.12	26.71
2232	41100001	44100000	0.1704	0.5998	28.40	25.99
2232	41400001	44400000	0.1751	0.6199	28.24	25.83
2232	41700001	44700000	0.1641	0.6316	25.99	23.58
2232	42000001	45000000	0.1486	0.6143	24.19	21.78
2232	42300001	45300000	0.1464	0.6125	23.90	21.49
2232	42600001	45600000	0.1519	0.6244	24.32	21.91
2232	42900001	45900000	0.1494	0.6174	24.20	21.79
2232	43200001	46200000	0.1626	0.6337	25.65	23.24
2232	43500001	46500000	0.1664	0.6579	25.30	22.89
2232	43800001	46800000	0.1645	0.6735	24.43	22.02
2232	44100001	47100000	0.1788	0.6587	27.14	24.73
2232	44400001	47400000	0.1662	0.6521	25.49	23.08
2232	44700001	47700000	0.1552	0.6403	24.24	21.83
2232	45000001	48000000	0.1763	0.6708	26.28	23.87
2232	45300001	48300000	0.1805	0.6778	26.63	24.22
2232	45600001	48600000	0.1695	0.6852	24.74	22.33
2232	45900001	48900000	0.1737	0.6886	25.23	22.82
2232	46200001	49200000	0.1634	0.6725	24.30	21.89
2232	46500001	49500000	0.1669	0.6577	25.38	22.97
2232	46800001	49800000	0.1650	0.6446	25.60	23.19
2232	47100001	50100000	0.1671	0.6609	25.29	22.88
2232	47400001	50400000	0.1696	0.6665	25.45	23.04
2232	47700001	50700000	0.1775	0.6774	26.20	23.79
2232	48000001	51000000	0.1600	0.6732	23.76	21.35
2232	48300001	51300000	0.1616	0.6724	24.03	21.62
2232	48600001	51600000	0.1665	0.6747	24.68	22.27
2232	48900001	51900000	0.1749	0.6889	25.39	22.98
2232	49200001	52200000	0.1653	0.6983	23.67	21.26
2232	49500001	52500000	0.1756	0.7041	24.94	22.53
2232	49800001	52800000	0.1788	0.7160	24.97	22.56
2232	50100001	53100000	0.1695	0.7111	23.84	21.43
2232	50400001	53400000	0.1664	0.7016	23.72	21.31
2232	50700001	53700000	0.1636	0.6950	23.54	21.13
2232	51000001	54000000	0.1763	0.6748	26.13	23.72
2232	51300001	54300000	0.1633	0.6812	23.97	21.56
2232	51600001	54600000	0.1612	0.6735	23.94	21.53
2232	51900001	54900000	0.1595	0.6600	24.16	21.75
2232	52200001	55200000	0.1654	0.6616	25.00	22.59
2232	52500001	55500000	0.1467	0.6781	21.63	19.22
2232	52800001	55800000	0.1477	0.6831	21.62	19.21
2232	53100001	56100000	0.1465	0.7027	20.85	18.44
2232	53400001	56400000	0.1392	0.7104	19.60	17.19
2232	53700001	56700000	0.1447	0.7240	19.99	17.58
2232	54000001	57000000	0.1352	0.7286	18.56	16.15
2232	54300001	57300000	0.1404	0.7246	19.37	16.96
2232	54600001	57600000	0.1496	0.7212	20.75	18.34
2232	54900001	57900000	0.1352	0.7147	18.91	16.50
2232	55200001	58200000	0.1413	0.7231	19.55	17.14
2232	55500001	58500000	0.1442	0.7037	20.48	18.07
2232	55800001	58800000	0.1518	0.6958	21.82	19.41
2232	56100001	59100000	0.1530	0.6940	22.04	19.63
2232	56400001	59400000	0.1505	0.6954	21.64	19.23
2232	56700001	59700000	0.1487	0.6990	21.27	18.86
2232	57000001	60000000	0.1406	0.6931	20.29	17.88
2232	57300001	60300000	0.1506	0.7022	21.44	19.03
2232	57600001	60600000	0.1369	0.7234	18.92	16.51
2232	57900001	60900000	0.1440	0.7443	19.34	16.93
2232	58200001	61200000	0.1442	0.7491	19.25	16.84
2232	58500001	61500000	0.1627	0.7618	21.36	18.95
2232	58800001	61800000	0.1640	0.7689	21.32	18.91
2232	59100001	62100000	0.1672	0.7697	21.72	19.31
2232	59400001	62400000	0.1753	0.7715	22.72	20.31
2232	59700001	62700000	0.1818	0.7709	23.59	21.18
2232	60000001	63000000	0.1900	0.7723	24.61	22.20
2232	60300001	63300000	0.1864	0.7694	24.23	21.82
2232	60600001	63600000	0.1979	0.7717	25.65	23.24
2232	60900001	63900000	0.1936	0.7726	25.06	22.65
2232	61200001	64200000	0.1943	0.7662	25.36	22.95
2232	61500001	64500000	0.1813	0.7687	23.58	21.17
2232	61800001	64800000	0.1800	0.7595	23.70	21.29
2232	62100001	65100000	0.1771	0.7520	23.55	21.14
2232	62400001	65400000	0.1845	0.7488	24.64	22.23
2232	62700001	65700000	0.1826	0.7449	24.52	22.11
2232	63000001	66000000	0.1816	0.7688	23.62	21.21
2232	63300001	66300000	0.1725	0.7785	22.15	19.74
2232	63600001	66600000	0.1658	0.7643	21.69	19.28
2232	63900001	66900000	0.1697	0.7669	22.12	19.71
2232	64200001	67200000	0.1785	0.7621	23.42	21.01
2232	64500001	67500000	0.1730	0.7500	23.06	20.65
2232	64800001	67800000	0.1716	0.7601	22.57	20.16
2232	65100001	68100000	0.1678	0.7602	22.08	19.67
2232	65400001	68400000	0.1661	0.7472	22.23	19.82
2232	65700001	68700000	0.1614	0.7517	21.47	19.06
2232	66000001	69000000	0.1570	0.7363	21.32	18.91
2232	66300001	69300000	0.1671	0.7202	23.21	20.80
2232	66600001	69600000	0.1826	0.7270	25.11	22.70
2232	66900001	69900000	0.1843	0.7284	25.30	22.89
2232	67200001	70200000	0.1825	0.7533	24.22	21.81
2232	67500001	70500000	0.1825	0.7728	23.62	21.21
2232	67800001	70800000	0.1777	0.7747	22.94	20.53
2232	68100001	71100000	0.1899	0.7907	24.02	21.61
2232	68400001	71400000	0.1849	0.8212	22.52	20.11
2232	68700001	71700000	0.1874	0.8148	23.00	20.59
2232	69000001	72000000	0.1907	0.8335	22.88	20.47
2232	69300001	72300000	0.1898	0.8382	22.65	20.24
2232	69600001	72600000	0.1840	0.8328	22.09	19.68
2232	69900001	72900000	0.1877	0.8289	22.64	20.23
2232	70200001	73200000	0.1709	0.8096	21.11	18.70
2232	70500001	73500000	0.1821	0.7922	22.99	20.58
2232	70800001	73800000	0.1828	0.7958	22.97	20.56
2232	71100001	74100000	0.1780	0.7863	22.64	20.23
2232	71400001	74400000	0.1700	0.7602	22.36	19.95
2232	71700001	74700000	0.1605	0.7509	21.38	18.97
2232	72000001	75000000	0.1647	0.7360	22.38	19.97
2232	72300001	75300000	0.1573	0.7230	21.76	19.35
2232	72600001	75600000	0.1574	0.7337	21.45	19.04
2232	72900001	75900000	0.1744	0.7339	23.76	21.35
2232	73200001	76200000	0.1724	0.7252	23.78	21.37
2232	73500001	76500000	0.1634	0.7354	22.23	19.82
2232	73800001	76800000	0.1724	0.7247	23.79	21.38
2232	74100001	77100000	0.1770	0.7205	24.56	22.15
2232	74400001	77400000	0.1806	0.7369	24.51	22.10
2232	74700001	77700000	0.1823	0.7389	24.68	22.27
2232	75000001	78000000	0.1814	0.7386	24.56	22.15
2232	75300001	78300000	0.1902	0.7622	24.95	22.54
2232	75600001	78600000	0.1789	0.7508	23.82	21.41
2232	75900001	78900000	0.1549	0.7537	20.55	18.14
2232	76200001	79200000	0.1619	0.7356	22.01	19.60
2232	76500001	79500000	0.1655	0.7302	22.67	20.26
2232	76800001	79800000	0.1629	0.7114	22.90	20.49
2232	77100001	80100000	0.1449	0.7160	20.24	17.83
2232	77400001	80400000	0.1387	0.7126	19.47	17.06
2232	77700001	80700000	0.1456	0.7213	20.18	17.77
2232	78000001	81000000	0.1351	0.7277	18.56	16.15
2232	78300001	81300000	0.1277	0.7160	17.84	15.43
2232	78600001	81600000	0.1309	0.7208	18.16	15.75
2232	78900001	81900000	0.1273	0.6989	18.22	15.81
2232	79200001	82200000	0.1306	0.7381	17.70	15.29
2232	79500001	82500000	0.1295	0.7411	17.47	15.06
2232	79800001	82800000	0.1179	0.7577	15.56	13.15
2232	80100001	83100000	0.1376	0.7579	18.15	15.74
2232	80400001	83400000	0.1462	0.7602	19.23	16.82
2232	80700001	83700000	0.1553	0.7566	20.52	18.11
2232	81000001	84000000	0.1659	0.7503	22.12	19.71
2232	81300001	84300000	0.1608	0.7429	21.64	19.23
2232	81600001	84600000	0.1589	0.7306	21.75	19.34
2232	81900001	84900000	0.1702	0.7471	22.78	20.37
2232	82200001	85200000	0.1768	0.7392	23.91	21.50
2232	82500001	85500000	0.1764	0.7375	23.92	21.51
2232	82800001	85800000	0.1787	0.7430	24.05	21.64
2232	83100001	86100000	0.1718	0.7410	23.18	20.77
2232	83400001	86400000	0.1705	0.7269	23.46	21.05
2232	83700001	86700000	0.1591	0.7334	21.69	19.28
2232	84000001	87000000	0.1582	0.7404	21.37	18.96
2232	84300001	87300000	0.1635	0.7507	21.78	19.37
2232	84600001	87600000	0.1593	0.7522	21.17	18.76
2232	84900001	87900000	0.1583	0.7638	20.73	18.32
2232	85200001	88200000	0.1507	0.7708	19.55	17.14
2232	85500001	88500000	0.1503	0.7791	19.30	16.89
2232	85800001	88800000	0.1548	0.7810	19.82	17.41
2232	86100001	89100000	0.1490	0.7868	18.94	16.53
2232	86400001	89400000	0.1495	0.7916	18.89	16.48
2232	86700001	89700000	0.1585	0.7796	20.33	17.92
2232	87000001	90000000	0.1571	0.7783	20.18	17.77
2232	87300001	90300000	0.1565	0.7755	20.18	17.77
2232	87600001	90600000	0.1593	0.7733	20.60	18.19
2232	87900001	90900000	0.1519	0.7701	19.72	17.31
2232	88200001	91200000	0.1474	0.7690	19.16	16.75
2232	88500001	91500000	0.1540	0.7638	20.17	17.76
2232	88800001	91800000	0.1480	0.7690	19.24	16.83
2232	89100001	92100000	0.1635	0.7727	21.16	18.75
2232	89400001	92400000	0.1577	0.7662	20.58	18.17
2232	89700001	92700000	0.1523	0.7656	19.89	17.48
2232	90000001	93000000	0.1630	0.7807	20.88	18.47
2232	90300001	93300000	0.1620	0.7746	20.91	18.50
2232	90600001	93600000	0.1768	0.7743	22.84	20.43
2232	90900001	93900000	0.1874	0.7632	24.56	22.15
2232	91200001	94200000	0.1835	0.7456	24.62	22.21
2232	91500001	94500000	0.1715	0.7364	23.29	20.88
2232	91800001	94800000	0.1806	0.7232	24.97	22.56
2232	92100001	95100000	0.1908	0.7058	27.03	24.62
2232	92400001	95400000	0.1939	0.7117	27.25	24.84
2232	92700001	95700000	0.1872	0.7276	25.73	23.32
2232	93000001	96000000	0.1917	0.7157	26.79	24.38
2232	93300001	96300000	0.1991	0.7283	27.34	24.93
2232	93600001	96600000	0.1932	0.7414	26.06	23.65
2232	93900001	96900000	0.1913	0.7419	25.78	23.37
2232	94200001	97200000	0.2060	0.7621	27.02	24.61
2232	94500001	97500000	0.2201	0.7569	29.08	26.67
2232	94800001	97800000	0.2281	0.7649	29.82	27.41
2232	95100001	98100000	0.2128	0.7730	27.53	25.12
2232	95400001	98400000	0.2160	0.7847	27.53	25.12
2232	95700001	98700000	0.2202	0.7617	28.91	26.50
2232	96000001	99000000	0.2097	0.7571	27.70	25.29
2232	96300001	99300000	0.2220	0.7451	29.79	27.38
2232	96600001	99600000	0.2086	0.7445	28.02	25.61
2232	96900001	99900000	0.2095	0.7483	28.00	25.59
2232	97200001	100200000	0.2114	0.7396	28.58	26.17
2232	97500001	100500000	0.1985	0.7552	26.29	23.88
2232	97800001	100800000	0.1961	0.7519	26.08	23.67
2232	98100001	101100000	0.1965	0.7402	26.55	24.14
2232	98400001	101400000	0.1983	0.7364	26.93	24.52
2232	98700001	101700000	0.1943	0.7528	25.82	23.41
2232	99000001	102000000	0.1998	0.7587	26.34	23.93
2232	99300001	102300000	0.1949	0.7742	25.17	22.76
2232	99600001	102600000	0.2034	0.7729	26.32	23.91
2232	99900001	102900000	0.1940	0.7686	25.23	22.82
2232	100200001	103200000	0.1818	0.7524	24.16	21.75
2232	100500001	103500000	0.1824	0.7350	24.81	22.40
2232	100800001	103800000	0.1660	0.7199	23.06	20.65
2232	101100001	104100000	0.1762	0.7311	24.10	21.69
2232	101400001	104400000	0.1812	0.7292	24.85	22.44
2232	101700001	104700000	0.1963	0.7252	27.07	24.66
2232	102000001	105000000	0.1845	0.7271	25.37	22.96
2232	102300001	105300000	0.1746	0.7260	24.05	21.64
2232	102600001	105600000	0.1743	0.7242	24.07	21.66
2232	102900001	105900000	0.1914	0.7309	26.19	23.78
2232	103200001	106200000	0.2066	0.7389	27.96	25.55
2232	103500001	106500000	0.2109	0.7480	28.19	25.78
2232	103800001	106800000	0.2173	0.7704	28.21	25.80
2232	104100001	107100000	0.1985	0.7723	25.70	23.29
2232	104400001	107400000	0.1892	0.7672	24.66	22.25
2232	104700001	107700000	0.1787	0.7520	23.77	21.36
2232	105000001	108000000	0.1783	0.7439	23.97	21.56
2232	105300001	108300000	0.1787	0.7518	23.77	21.36
2232	105600001	108600000	0.1800	0.7539	23.88	21.47
2232	105900001	108900000	0.1700	0.7517	22.62	20.21
2232	106200001	109200000	0.1536	0.7627	20.14	17.73
2232	106500001	109500000	0.1512	0.7603	19.89	17.48
2232	106800001	109800000	0.1436	0.7618	18.85	16.44
2232	107100001	110100000	0.1489	0.7568	19.68	17.27
2232	107400001	110400000	0.1487	0.7667	19.40	16.99
2232	107700001	110700000	0.1485	0.7895	18.81	16.40
2232	108000001	111000000	0.1500	0.8079	18.57	16.16
2232	108300001	111300000	0.1401	0.7949	17.62	15.21
2232	108600001	111600000	0.1321	0.8006	16.50	14.09
2232	108900001	111900000	0.1284	0.8034	15.99	13.58
2232	109200001	112200000	0.1322	0.8077	16.37	13.96
2232	109500001	112500000	0.1332	0.8256	16.13	13.72
2232	109800001	112800000	0.1458	0.8209	17.77	15.36
2232	110100001	113100000	0.1306	0.8244	15.84	13.43
2232	110400001	113400000	0.1347	0.8176	16.48	14.07
2232	110700001	113700000	0.1425	0.8112	17.56	15.15
2232	111000001	114000000	0.1508	0.7990	18.87	16.46
2232	111300001	114300000	0.1655	0.8016	20.65	18.24
2232	111600001	114600000	0.1699	0.7906	21.49	19.08
2232	111900001	114900000	0.1691	0.8013	21.10	18.69
2232	112200001	115200000	0.1677	0.8057	20.82	18.41
2232	112500001	115500000	0.1640	0.8034	20.42	18.01
2232	112800001	115800000	0.1674	0.8041	20.82	18.41
2232	113100001	116100000	0.1866	0.8050	23.19	20.78
2232	113400001	116400000	0.1810	0.8093	22.37	19.96
2232	113700001	116700000	0.1735	0.8020	21.63	19.22
2232	114000001	117000000	0.1639	0.8071	20.31	17.90
2232	114300001	117300000	0.1711	0.8090	21.15	18.74
2232	114600001	117600000	0.1718	0.8002	21.47	19.06
2232	114900001	117900000	0.1802	0.7984	22.57	20.16
2232	115200001	118200000	0.1849	0.7882	23.45	21.04
2232	115500001	118500000	0.1882	0.7898	23.83	21.42
2232	115800001	118800000	0.1744	0.7952	21.94	19.53
2232	116100001	119100000	0.1727	0.8021	21.53	19.12
2232	116400001	119400000	0.1726	0.8105	21.30	18.89
2232	116700001	119700000	0.1782	0.8240	21.63	19.22
2232	117000001	120000000	0.1855	0.8259	22.46	20.05
2232	117300001	120300000	0.1677	0.8206	20.43	18.02
2232	117600001	120600000	0.1750	0.8396	20.85	18.44
2232	117900001	120900000	0.1624	0.8343	19.47	17.06
2232	118200001	121200000	0.1658	0.8346	19.87	17.46
2232	118500001	121500000	0.1601	0.8236	19.44	17.03
2232	118800001	121800000	0.1642	0.8156	20.14	17.73
2232	119100001	122100000	0.1504	0.8002	18.80	16.39
2232	119400001	122400000	0.1528	0.7938	19.24	16.83
2232	119700001	122700000	0.1604	0.7974	20.11	17.70
2232	120000001	123000000	0.1598	0.7980	20.03	17.62
2232	120300001	123300000	0.1695	0.7913	21.42	19.01
2232	120600001	123600000	0.1594	0.7924	20.12	17.71
2232	120900001	123900000	0.1582	0.7711	20.51	18.10
2232	121200001	124200000	0.1564	0.7680	20.36	17.95
2232	121500001	124500000	0.1566	0.7734	20.24	17.83
2232	121800001	124800000	0.1552	0.7721	20.11	17.70
2232	122100001	125100000	0.1537	0.7743	19.85	17.44
2232	122400001	125400000	0.1580	0.7726	20.45	18.04
2232	122700001	125700000	0.1461	0.7710	18.95	16.54
2232	123000001	126000000	0.1322	0.7481	17.67	15.26
2232	123300001	126300000	0.1310	0.7657	17.10	14.69
2232	123600001	126600000	0.1459	0.7646	19.08	16.67
2232	123900001	126900000	0.1517	0.7909	19.18	16.77
2232	124200001	127200000	0.1432	0.8003	17.89	15.48
2232	124500001	127500000	0.1469	0.7996	18.37	15.96
2232	124800001	127800000	0.1503	0.7935	18.94	16.53
2232	125100001	128100000	0.1740	0.8143	21.37	18.96
2232	125400001	128400000	0.1670	0.8173	20.43	18.02
2232	125700001	128700000	0.1761	0.8061	21.85	19.44
2232	126000001	129000000	0.1924	0.8268	23.27	20.86
2232	126300001	129300000	0.1996	0.8156	24.47	22.06
2232	126600001	129600000	0.1919	0.8039	23.87	21.46
2232	126900001	129900000	0.1952	0.7993	24.42	22.01
2232	127200001	130200000	0.2072	0.7962	26.02	23.61
2232	127500001	130500000	0.2145	0.7971	26.91	24.50
2232	127800001	130800000	0.2223	0.8134	27.33	24.92
2232	128100001	131100000	0.2147	0.8127	26.42	24.01
2232	128400001	131400000	0.2136	0.8192	26.07	23.66
2232	128700001	131700000	0.2104	0.8262	25.47	23.06
2232	129000001	132000000	0.2032	0.8292	24.51	22.10
2232	129300001	132300000	0.1956	0.8421	23.22	20.81
2232	129600001	132600000	0.1942	0.8644	22.46	20.05
2232	129900001	132900000	0.2037	0.8705	23.40	20.99
2232	130200001	133200000	0.1895	0.8702	21.78	19.37
2232	130500001	133500000	0.1862	0.8725	21.34	18.93
2232	130800001	133800000	0.1876	0.8693	21.58	19.17
2232	131100001	134100000	0.1934	0.8630	22.41	20.00
2232	131400001	134400000	0.2021	0.8584	23.54	21.13
2232	131700001	134700000	0.2040	0.8610	23.69	21.28
2232	132000001	135000000	0.1980	0.8574	23.10	20.69
2232	132300001	135300000	0.1977	0.8475	23.33	20.92
2232	132600001	135600000	0.1992	0.8292	24.02	21.61
2232	132900001	135900000	0.1974	0.8216	24.02	21.61
2232	133200001	136200000	0.2060	0.8240	25.00	22.59
2232	133500001	136500000	0.2083	0.8152	25.55	23.14
2232	133800001	136800000	0.1994	0.8196	24.33	21.92
2232	134100001	137100000	0.1856	0.8160	22.74	20.33
2232	134400001	137400000	0.1822	0.8175	22.29	19.88
2232	134700001	137700000	0.1860	0.8206	22.67	20.26
2232	135000001	138000000	0.1990	0.8236	24.17	21.76
2232	135300001	138300000	0.1917	0.8288	23.14	20.73
2232	135600001	138600000	0.1923	0.8290	23.20	20.79
2232	135900001	138900000	0.1877	0.8332	22.53	20.12
2232	136200001	139200000	0.1850	0.8282	22.34	19.93
2232	136500001	139500000	0.1840	0.8325	22.10	19.69
2232	136800001	139800000	0.1905	0.8293	22.97	20.56
2232	137100001	140100000	0.1914	0.8356	22.91	20.50
2232	137400001	140400000	0.1936	0.8324	23.26	20.85
2232	137700001	140700000	0.1716	0.8326	20.62	18.21
2232	138000001	141000000	0.1722	0.8297	20.75	18.34
2232	138300001	141300000	0.1794	0.8217	21.84	19.43
2232	138600001	141600000	0.1800	0.8232	21.86	19.45
2232	138900001	141900000	0.1794	0.8208	21.86	19.45
2232	139200001	142200000	0.1778	0.8261	21.52	19.11
2232	139500001	142500000	0.1738	0.8149	21.33	18.92
2232	139800001	142800000	0.1770	0.8246	21.47	19.06
2232	140100001	143100000	0.1844	0.8183	22.54	20.13
2232	140400001	143400000	0.1966	0.8227	23.90	21.49
2232	140700001	143700000	0.2208	0.8191	26.96	24.55
2232	141000001	144000000	0.2098	0.8204	25.57	23.16
2232	141300001	144300000	0.2098	0.8318	25.22	22.81
2232	141600001	144600000	0.2008	0.8423	23.84	21.43
2232	141900001	144900000	0.1929	0.8588	22.46	20.05
2232	142200001	145200000	0.2071	0.8531	24.28	21.87
2232	142500001	145500000	0.2031	0.8755	23.20	20.79
2232	142800001	145800000	0.1950	0.8711	22.39	19.98
2232	143100001	146100000	0.1861	0.8724	21.33	18.92
2232	143400001	146400000	0.1670	0.8752	19.08	16.67
2232	143700001	146700000	0.1472	0.8717	16.89	14.48
2232	144000001	147000000	0.1467	0.8720	16.83	14.42
2232	144300001	147300000	0.1514	0.8717	17.37	14.96
2232	144600001	147600000	0.1564	0.8721	17.93	15.52
2232	144900001	147900000	0.1562	0.8677	18.00	15.59
2232	145200001	148200000	0.1436	0.8760	16.39	13.98
2232	145500001	148500000	0.1563	0.8744	17.87	15.46
2232	145800001	148800000	0.1567	0.8719	17.97	15.56
2232	146100001	149100000	0.1746	0.8819	19.80	17.39
2232	146400001	149400000	0.1909	0.8837	21.60	19.19
2232	146700001	149700000	0.2224	0.8996	24.72	22.31
2232	147000001	150000000	0.2317	0.9060	25.57	23.16
2232	147300001	150254703	0.2307	0.9124	24.90	22.49
100008	1	3000000	0.1889	0.6215	30.39	27.98
100008	300001	3300000	0.1998	0.6098	32.77	30.36
100008	600001	3600000	0.1963	0.5969	32.89	30.48
100008	900001	3900000	0.1976	0.5707	34.62	32.21
100008	1200001	4200000	0.1922	0.5672	33.88	31.47
100008	1500001	4500000	0.1917	0.5652	33.92	31.51
100008	1800001	4800000	0.1881	0.5459	34.46	32.05
100008	2100001	5100000	0.1809	0.5472	33.06	30.65
100008	2400001	5400000	0.1795	0.5370	33.42	31.01
100008	2700001	5700000	0.1662	0.5288	31.43	29.02
100008	3000001	6000000	0.1571	0.5340	29.42	27.01
100008	3300001	6300000	0.1515	0.5427	27.92	25.51
100008	3600001	6600000	0.1482	0.5610	26.42	24.01
100008	3900001	6900000	0.1570	0.5737	27.37	24.96
100008	4200001	7200000	0.1585	0.5914	26.80	24.39
100008	4500001	7500000	0.1502	0.5995	25.06	22.65
100008	4800001	7800000	0.1509	0.6121	24.65	22.24
100008	5100001	8100000	0.1597	0.6399	24.96	22.55
100008	5400001	8400000	0.1585	0.6541	24.24	21.83
100008	5700001	8700000	0.1655	0.6538	25.31	22.90
100008	6000001	9000000	0.1507	0.6306	23.90	21.49
100008	6300001	9300000	0.1415	0.6244	22.67	20.26
100008	6600001	9600000	0.1511	0.6274	24.08	21.67
100008	6900001	9900000	0.1548	0.6184	25.04	22.63
100008	7200001	10200000	0.1526	0.6154	24.80	22.39
100008	7500001	10500000	0.1509	0.6220	24.26	21.85
100008	7800001	10800000	0.1542	0.6341	24.31	21.90
100008	8100001	11100000	0.1398	0.6121	22.84	20.43
100008	8400001	11400000	0.1512	0.5931	25.49	23.08
100008	8700001	11700000	0.1561	0.5946	26.26	23.85
100008	9000001	12000000	0.1708	0.6085	28.07	25.66
100008	9300001	12300000	0.1742	0.6213	28.04	25.63
100008	9600001	12600000	0.1683	0.6223	27.04	24.63
100008	9900001	12900000	0.1581	0.6253	25.29	22.88
100008	10200001	13200000	0.1623	0.6211	26.13	23.72
100008	10500001	13500000	0.1562	0.6070	25.74	23.33
100008	10800001	13800000	0.1515	0.6152	24.62	22.21
100008	11100001	14100000	0.1729	0.6280	27.53	25.12
100008	11400001	14400000	0.1817	0.6604	27.51	25.10
100008	11700001	14700000	0.1839	0.6807	27.01	24.60
100008	12000001	15000000	0.1788	0.6922	25.83	23.42
100008	12300001	15300000	0.1831	0.6908	26.51	24.10
100008	12600001	15600000	0.1731	0.6929	24.98	22.57
100008	12900001	15900000	0.1844	0.7075	26.07	23.66
100008	13200001	16200000	0.1857	0.7150	25.97	23.56
100008	13500001	16500000	0.1916	0.7194	26.64	24.23
100008	13800001	16800000	0.2068	0.7311	28.28	25.87
100008	14100001	17100000	0.1963	0.7177	27.35	24.94
100008	14400001	17400000	0.1958	0.7124	27.48	25.07
100008	14700001	17700000	0.1848	0.6967	26.52	24.11
100008	15000001	18000000	0.1876	0.6918	27.12	24.71
100008	15300001	18300000	0.1732	0.6848	25.29	22.88
100008	15600001	18600000	0.1834	0.6842	26.80	24.39
100008	15900001	18900000	0.1825	0.6831	26.71	24.30
100008	16200001	19200000	0.1834	0.6883	26.65	24.24
100008	16500001	19500000	0.1799	0.6793	26.48	24.07
100008	16800001	19800000	0.1749	0.6770	25.84	23.43
100008	17100001	20100000	0.1742	0.6976	24.98	22.57
100008	17400001	20400000	0.1684	0.6909	24.37	21.96
100008	17700001	20700000	0.1695	0.6978	24.30	21.89
100008	18000001	21000000	0.1686	0.7085	23.79	21.38
100008	18300001	21300000	0.1642	0.7054	23.28	20.87
100008	18600001	21600000	0.1546	0.7051	21.92	19.51
100008	18900001	21900000	0.1525	0.7110	21.45	19.04
100008	19200001	22200000	0.1415	0.7002	20.21	17.80
100008	19500001	22500000	0.1488	0.7198	20.67	18.26
100008	19800001	22800000	0.1441	0.7154	20.14	17.73
100008	20100001	23100000	0.1387	0.7019	19.75	17.34
100008	20400001	23400000	0.1304	0.6921	18.84	16.43
100008	20700001	23700000	0.1273	0.6991	18.21	15.80
100008	21000001	24000000	0.1257	0.6887	18.25	15.84
100008	21300001	24300000	0.1344	0.6882	19.53	17.12
100008	21600001	24600000	0.1395	0.6731	20.72	18.31
100008	21900001	24900000	0.1432	0.6568	21.81	19.40
100008	22200001	25200000	0.1527	0.6519	23.42	21.01
100008	22500001	25500000	0.1451	0.6342	22.88	20.47
100008	22800001	25800000	0.1343	0.6275	21.41	19.00
100008	23100001	26100000	0.1522	0.6329	24.05	21.64
100008	23400001	26400000	0.1539	0.6506	23.66	21.25
100008	23700001	26700000	0.1602	0.6487	24.69	22.28
100008	24000001	27000000	0.1579	0.6485	24.35	21.94
100008	24300001	27300000	0.1686	0.6640	25.39	22.98
100008	24600001	27600000	0.1606	0.6708	23.94	21.53
100008	24900001	27900000	0.1598	0.6782	23.55	21.14
100008	25200001	28200000	0.1678	0.6829	24.57	22.16
100008	25500001	28500000	0.1781	0.6884	25.87	23.46
100008	25800001	28800000	0.2007	0.6980	28.75	26.34
100008	26100001	29100000	0.2044	0.7036	29.05	26.64
100008	26400001	29400000	0.1950	0.6967	27.99	25.58
100008	26700001	29700000	0.2064	0.6938	29.75	27.34
100008	27000001	30000000	0.2160	0.6920	31.21	28.80
100008	27300001	30300000	0.2113	0.6842	30.89	28.48
100008	27600001	30600000	0.2223	0.6774	32.82	30.41
100008	27900001	30900000	0.2224	0.6777	32.81	30.40
100008	28200001	31200000	0.2084	0.6729	30.97	28.56
100008	28500001	31500000	0.2105	0.6685	31.48	29.07
100008	28800001	31800000	0.1872	0.6630	28.23	25.82
100008	29100001	32100000	0.1644	0.6603	24.90	22.49
100008	29400001	32400000	0.1667	0.6652	25.06	22.65
100008	29700001	32700000	0.1627	0.6756	24.08	21.67
100008	30000001	33000000	0.1532	0.6709	22.84	20.43
100008	30300001	33300000	0.1433	0.6785	21.13	18.72
100008	30600001	33600000	0.1333	0.6856	19.45	17.04
100008	30900001	33900000	0.1219	0.6985	17.45	15.04
100008	31200001	34200000	0.1212	0.7061	17.17	14.76
100008	31500001	34500000	0.1151	0.7191	16.01	13.60
100008	31800001	34800000	0.1243	0.7177	17.32	14.91
100008	32100001	35100000	0.1301	0.7199	18.07	15.66
100008	32400001	35400000	0.1428	0.7205	19.83	17.42
100008	32700001	35700000	0.1324	0.7289	18.16	15.75
100008	33000001	36000000	0.1324	0.7366	17.98	15.57
100008	33300001	36300000	0.1414	0.7420	19.06	16.65
100008	33600001	36600000	0.1568	0.7551	20.76	18.35
100008	33900001	36900000	0.1733	0.7586	22.85	20.44
100008	34200001	37200000	0.1683	0.7685	21.90	19.49
100008	34500001	37500000	0.1574	0.7660	20.54	18.13
100008	34800001	37800000	0.1489	0.7712	19.31	16.90
100008	35100001	38100000	0.1517	0.7625	19.90	17.49
100008	35400001	38400000	0.1592	0.7629	20.87	18.46
100008	35700001	38700000	0.1645	0.7290	22.56	20.15
100008	36000001	39000000	0.1742	0.7312	23.83	21.42
100008	36300001	39300000	0.1720	0.7245	23.74	21.33
100008	36600001	39600000	0.1685	0.7168	23.51	21.10
100008	36900001	39900000	0.1558	0.7029	22.16	19.75
100008	37200001	40200000	0.1636	0.7038	23.24	20.83
100008	37500001	40500000	0.1755	0.6936	25.31	22.90
100008	37800001	40800000	0.1913	0.6924	27.64	25.23
100008	38100001	41100000	0.1908	0.7052	27.06	24.65
100008	38400001	41400000	0.1732	0.7049	24.57	22.16
100008	38700001	41700000	0.1788	0.7323	24.42	22.01
100008	39000001	42000000	0.1688	0.7331	23.02	20.61
100008	39300001	42300000	0.1668	0.7316	22.80	20.39
100008	39600001	42600000	0.1635	0.7394	22.12	19.71
100008	39900001	42900000	0.1797	0.7384	24.34	21.93
100008	40200001	43200000	0.1821	0.7374	24.70	22.29
100008	40500001	43500000	0.1659	0.7603	21.82	19.41
100008	40800001	43800000	0.1585	0.7680	20.64	18.23
100008	41100001	44100000	0.1707	0.7639	22.35	19.94
100008	41400001	44400000	0.1701	0.7615	22.33	19.92
100008	41700001	44700000	0.1523	0.7555	20.16	17.75
100008	42000001	45000000	0.1543	0.7567	20.39	17.98
100008	42300001	45300000	0.1637	0.7638	21.43	19.02
100008	42600001	45600000	0.1639	0.7508	21.83	19.42
100008	42900001	45900000	0.1603	0.7491	21.40	18.99
100008	43200001	46200000	0.1669	0.7461	22.37	19.96
100008	43500001	46500000	0.1825	0.7431	24.56	22.15
100008	43800001	46800000	0.1856	0.7239	25.63	23.22
100008	44100001	47100000	0.1712	0.7194	23.81	21.40
100008	44400001	47400000	0.1902	0.7248	26.24	23.83
100008	44700001	47700000	0.1979	0.7375	26.83	24.42
100008	45000001	48000000	0.2037	0.7386	27.57	25.16
100008	45300001	48300000	0.1910	0.7310	26.14	23.73
100008	45600001	48600000	0.1990	0.7403	26.88	24.47
100008	45900001	48900000	0.1983	0.7374	26.89	24.48
100008	46200001	49200000	0.2029	0.7328	27.69	25.28
100008	46500001	49500000	0.1951	0.7129	27.37	24.96
100008	46800001	49800000	0.1877	0.7108	26.40	23.99
100008	47100001	50100000	0.1789	0.7268	24.62	22.21
100008	47400001	50400000	0.1633	0.7299	22.37	19.96
100008	47700001	50700000	0.1589	0.7306	21.74	19.33
100008	48000001	51000000	0.1585	0.7318	21.66	19.25
100008	48300001	51300000	0.1793	0.7379	24.30	21.89
100008	48600001	51600000	0.1705	0.7236	23.57	21.16
100008	48900001	51900000	0.1678	0.7434	22.57	20.16
100008	49200001	52200000	0.1788	0.7547	23.69	21.28
100008	49500001	52500000	0.1824	0.7691	23.72	21.31
100008	49800001	52800000	0.1835	0.7947	23.09	20.68
100008	50100001	53100000	0.1927	0.7846	24.56	22.15
100008	50400001	53400000	0.2035	0.7869	25.86	23.45
100008	50700001	53700000	0.2151	0.7817	27.51	25.10
100008	51000001	54000000	0.2113	0.7839	26.95	24.54
100008	51300001	54300000	0.2070	0.7890	26.24	23.83
100008	51600001	54600000	0.2121	0.8040	26.38	23.97
100008	51900001	54900000	0.2169	0.7893	27.48	25.07
100008	52200001	55200000	0.1896	0.7643	24.80	22.39
100008	52500001	55500000	0.1797	0.7789	23.06	20.65
100008	52800001	55800000	0.1816	0.7695	23.60	21.19
100008	53100001	56100000	0.1816	0.7479	24.28	21.87
100008	53400001	56400000	0.1656	0.7415	22.33	19.92
100008	53700001	56700000	0.1580	0.7397	21.37	18.96
100008	54000001	57000000	0.1472	0.7390	19.92	17.51
100008	54300001	57300000	0.1406	0.7381	19.05	16.64
100008	54600001	57600000	0.1316	0.7329	17.96	15.55
100008	54900001	57900000	0.1316	0.7420	17.74	15.33
100008	55200001	58200000	0.1303	0.7581	17.19	14.78
100008	55500001	58500000	0.1469	0.7363	19.95	17.54
100008	55800001	58800000	0.1584	0.7397	21.41	19.00
100008	56100001	59100000	0.1599	0.7658	20.87	18.46
100008	56400001	59400000	0.1662	0.7684	21.62	19.21
100008	56700001	59700000	0.1664	0.7639	21.78	19.37
100008	57000001	60000000	0.1742	0.7678	22.68	20.27
100008	57300001	60300000	0.1830	0.7628	23.99	21.58
100008	57600001	60600000	0.1786	0.7623	23.43	21.02
100008	57900001	60900000	0.1835	0.7741	23.70	21.29
100008	58200001	61200000	0.1908	0.7773	24.54	22.13
100008	58500001	61500000	0.1934	0.7788	24.84	22.43
100008	58800001	61800000	0.1788	0.7716	23.18	20.77
100008	59100001	62100000	0.1774	0.7765	22.84	20.43
100008	59400001	62400000	0.1796	0.7864	22.84	20.43
100008	59700001	62700000	0.1720	0.7739	22.23	19.82
100008	60000001	63000000	0.1767	0.7734	22.84	20.43
100008	60300001	63300000	0.1528	0.7767	19.68	17.27
100008	60600001	63600000	0.1633	0.7775	21.00	18.59
100008	60900001	63900000	0.1500	0.7727	19.41	17.00
100008	61200001	64200000	0.1453	0.7716	18.83	16.42
100008	61500001	64500000	0.1353	0.7929	17.07	14.66
100008	61800001	64800000	0.1317	0.8035	16.39	13.98
100008	62100001	65100000	0.1288	0.7925	16.25	13.84
100008	62400001	65400000	0.1381	0.7842	17.61	15.20
100008	62700001	65700000	0.1508	0.7977	18.90	16.49
100008	63000001	66000000	0.1506	0.7909	19.04	16.63
100008	63300001	66300000	0.1527	0.7786	19.61	17.20
100008	63600001	66600000	0.1453	0.7833	18.55	16.14
100008	63900001	66900000	0.1486	0.7729	19.23	16.82
100008	64200001	67200000	0.1520	0.7765	19.57	17.16
100008	64500001	67500000	0.1516	0.7619	19.89	17.48
100008	64800001	67800000	0.1595	0.7566	21.08	18.67
100008	65100001	68100000	0.1723	0.7742	22.25	19.84
100008	65400001	68400000	0.1644	0.7829	21.00	18.59
100008	65700001	68700000	0.1617	0.7927	20.40	17.99
100008	66000001	69000000	0.1690	0.8099	20.87	18.46
100008	66300001	69300000	0.1857	0.8292	22.40	19.99
100008	66600001	69600000	0.2009	0.8331	24.12	21.71
100008	66900001	69900000	0.1943	0.8361	23.24	20.83
100008	67200001	70200000	0.2111	0.8476	24.90	22.49
100008	67500001	70500000	0.2065	0.8440	24.47	22.06
100008	67800001	70800000	0.2081	0.8505	24.47	22.06
100008	68100001	71100000	0.1942	0.8439	23.01	20.60
100008	68400001	71400000	0.1991	0.8403	23.70	21.29
100008	68700001	71700000	0.1984	0.8370	23.70	21.29
100008	69000001	72000000	0.1941	0.8165	23.78	21.37
100008	69300001	72300000	0.1769	0.8101	21.84	19.43
100008	69600001	72600000	0.1616	0.8135	19.86	17.45
100008	69900001	72900000	0.1604	0.8187	19.60	17.19
100008	70200001	73200000	0.1360	0.7984	17.03	14.62
100008	70500001	73500000	0.1348	0.8082	16.68	14.27
100008	70800001	73800000	0.1312	0.8035	16.33	13.92
100008	71100001	74100000	0.1271	0.8008	15.88	13.47
100008	71400001	74400000	0.1296	0.7939	16.33	13.92
100008	71700001	74700000	0.1363	0.7882	17.29	14.88
100008	72000001	75000000	0.1329	0.7922	16.77	14.36
100008	72300001	75300000	0.1410	0.7787	18.11	15.70
100008	72600001	75600000	0.1452	0.7762	18.70	16.29
100008	72900001	75900000	0.1600	0.7763	20.61	18.20
100008	73200001	76200000	0.1653	0.7828	21.12	18.71
100008	73500001	76500000	0.1650	0.7667	21.52	19.11
100008	73800001	76800000	0.1612	0.7693	20.96	18.55
100008	74100001	77100000	0.1718	0.7721	22.24	19.83
100008	74400001	77400000	0.1699	0.7827	21.71	19.30
100008	74700001	77700000	0.1604	0.7930	20.23	17.82
100008	75000001	78000000	0.1631	0.8056	20.25	17.84
100008	75300001	78300000	0.1546	0.8189	18.88	16.47
100008	75600001	78600000	0.1507	0.8184	18.41	16.00
100008	75900001	78900000	0.1398	0.8300	16.85	14.44
100008	76200001	79200000	0.1365	0.8373	16.30	13.89
100008	76500001	79500000	0.1473	0.8608	17.12	14.71
100008	76800001	79800000	0.1562	0.8644	18.08	15.67
100008	77100001	80100000	0.1534	0.8657	17.72	15.31
100008	77400001	80400000	0.1406	0.8673	16.21	13.80
100008	77700001	80700000	0.1547	0.8596	18.00	15.59
100008	78000001	81000000	0.1486	0.8589	17.29	14.88
100008	78300001	81300000	0.1591	0.8627	18.44	16.03
100008	78600001	81600000	0.1685	0.8442	19.96	17.55
100008	78900001	81900000	0.1551	0.8229	18.84	16.43
100008	79200001	82200000	0.1606	0.8247	19.47	17.06
100008	79500001	82500000	0.1633	0.8132	20.07	17.66
100008	79800001	82800000	0.1704	0.8107	21.02	18.61
100008	80100001	83100000	0.1639	0.8112	20.20	17.79
100008	80400001	83400000	0.1679	0.8054	20.84	18.43
100008	80700001	83700000	0.1571	0.8118	19.35	16.94
100008	81000001	84000000	0.1584	0.7998	19.80	17.39
100008	81300001	84300000	0.1596	0.7968	20.03	17.62
100008	81600001	84600000	0.1636	0.8166	20.04	17.63
100008	81900001	84900000	0.1858	0.8225	22.59	20.18
100008	82200001	85200000	0.1806	0.8196	22.03	19.62
100008	82500001	85500000	0.1891	0.8288	22.82	20.41
100008	82800001	85800000	0.1742	0.8278	21.04	18.63
100008	83100001	86100000	0.1889	0.8137	23.21	20.80
100008	83400001	86400000	0.1998	0.8211	24.34	21.93
100008	83700001	86700000	0.1908	0.8261	23.09	20.68
100008	84000001	87000000	0.2010	0.8217	24.46	22.05
100008	84300001	87300000	0.1973	0.8218	24.01	21.60
100008	84600001	87600000	0.1917	0.8112	23.63	21.22
100008	84900001	87900000	0.1752	0.8236	21.27	18.86
100008	85200001	88200000	0.1787	0.8192	21.81	19.40
100008	85500001	88500000	0.1555	0.8041	19.34	16.93
100008	85800001	88800000	0.1659	0.8088	20.51	18.10
100008	86100001	89100000	0.1539	0.8199	18.78	16.37
100008	86400001	89400000	0.1501	0.8129	18.46	16.05
100008	86700001	89700000	0.1660	0.8023	20.69	18.28
100008	87000001	90000000	0.1449	0.8085	17.92	15.51
100008	87300001	90300000	0.1576	0.8165	19.31	16.90
100008	87600001	90600000	0.1487	0.8063	18.45	16.04
100008	87900001	90900000	0.1507	0.7946	18.97	16.56
100008	88200001	91200000	0.1513	0.8072	18.74	16.33
100008	88500001	91500000	0.1653	0.8179	20.21	17.80
100008	88800001	91800000	0.1628	0.8174	19.91	17.50
100008	89100001	92100000	0.1796	0.8243	21.80	19.39
100008	89400001	92400000	0.1748	0.8158	21.43	19.02
100008	89700001	92700000	0.1667	0.8201	20.33	17.92
100008	90000001	93000000	0.1760	0.8258	21.32	18.91
100008	90300001	93300000	0.1547	0.8228	18.80	16.39
100008	90600001	93600000	0.1675	0.8481	19.75	17.34
100008	90900001	93900000	0.1779	0.8576	20.75	18.34
100008	91200001	94200000	0.1864	0.8409	22.17	19.76
100008	91500001	94500000	0.1793	0.8478	21.15	18.74
100008	91800001	94800000	0.1969	0.8486	23.20	20.79
100008	92100001	95100000	0.1802	0.8458	21.31	18.90
100008	92400001	95400000	0.1826	0.8592	21.25	18.84
100008	92700001	95700000	0.1953	0.8704	22.43	20.02
100008	93000001	96000000	0.2129	0.8744	24.34	21.93
100008	93300001	96300000	0.2411	0.8810	27.37	24.96
100008	93600001	96600000	0.2359	0.8799	26.81	24.40
100008	93900001	96900000	0.2346	0.8831	26.56	24.15
100008	94200001	97092064	0.2449	0.9006	26.21	23.80
100065	1	272507	0.0966	0.5436	1.61	0
100033	1	3000000	0.1397	0.7169	19.48	17.07
100033	300001	3300000	0.1633	0.7997	20.42	18.01
100033	600001	3600000	0.1671	0.8607	19.41	17.00
100033	900001	3900000	0.1706	0.8453	20.18	17.77
100033	1200001	4200000	0.1826	0.8167	22.36	19.95
100033	1500001	4500000	0.1774	0.7908	22.43	20.02
100033	1800001	4800000	0.1754	0.7829	22.41	20.00
100033	2100001	5100000	0.1861	0.7791	23.88	21.47
100033	2400001	5400000	0.2000	0.7686	26.02	23.61
100033	2700001	5700000	0.1877	0.7739	24.26	21.85
100033	3000001	6000000	0.1865	0.7616	24.49	22.08
100033	3300001	6300000	0.1910	0.7394	25.83	23.42
100033	3600001	6600000	0.2095	0.7411	28.27	25.86
100033	3900001	6900000	0.1983	0.7348	26.98	24.57
100033	4200001	7200000	0.1971	0.7367	26.75	24.34
100033	4500001	7500000	0.2007	0.7351	27.30	24.89
100033	4800001	7800000	0.2047	0.7235	28.29	25.88
100033	5100001	8100000	0.1949	0.7164	27.21	24.80
100033	5400001	8400000	0.1935	0.7135	27.12	24.71
100033	5700001	8700000	0.2081	0.7246	28.73	26.32
100033	6000001	9000000	0.2162	0.7250	29.81	27.40
100033	6300001	9300000	0.2130	0.7274	29.28	26.87
100033	6600001	9600000	0.1922	0.7021	27.38	24.97
100033	6900001	9900000	0.1892	0.6991	27.06	24.65
100033	7200001	10200000	0.1795	0.7126	25.19	22.78
100033	7500001	10500000	0.1898	0.7404	25.64	23.23
100033	7800001	10800000	0.1828	0.7404	24.69	22.28
100033	8100001	11100000	0.1826	0.7390	24.72	22.31
100033	8400001	11400000	0.1662	0.7321	22.70	20.29
100033	8700001	11700000	0.1535	0.7186	21.36	18.95
100033	9000001	12000000	0.1542	0.7321	21.06	18.65
100033	9300001	12002616	0.1434	0.7339	17.61	15.20
100013	1	3000000	0.1442	0.6304	22.87	20.46
100013	300001	3300000	0.1522	0.6336	24.02	21.61
100013	600001	3600000	0.1544	0.6445	23.95	21.54
100013	900001	3900000	0.1582	0.6661	23.75	21.34
100013	1200001	4200000	0.1684	0.6759	24.92	22.51
100013	1500001	4500000	0.1565	0.6808	22.99	20.58
100013	1800001	4800000	0.1580	0.6808	23.21	20.80
100013	2100001	5100000	0.1608	0.6791	23.67	21.26
100013	2400001	5400000	0.1612	0.6654	24.23	21.82
100013	2700001	5700000	0.1695	0.6772	25.03	22.62
100013	3000001	6000000	0.1744	0.6714	25.98	23.57
100013	3300001	6300000	0.1820	0.6773	26.88	24.47
100013	3600001	6600000	0.1806	0.6740	26.80	24.39
100013	3900001	6900000	0.1766	0.6569	26.88	24.47
100013	4200001	7200000	0.1694	0.6499	26.07	23.66
100013	4500001	7500000	0.1774	0.6515	27.23	24.82
100013	4800001	7800000	0.1772	0.6471	27.38	24.97
100013	5100001	8100000	0.1694	0.6505	26.05	23.64
100013	5400001	8400000	0.1706	0.6719	25.40	22.99
100013	5700001	8700000	0.1620	0.6618	24.48	22.07
100013	6000001	9000000	0.1689	0.6705	25.19	22.78
100013	6300001	9300000	0.1580	0.6673	23.68	21.27
100013	6600001	9600000	0.1656	0.6773	24.45	22.04
100013	6900001	9900000	0.1664	0.6782	24.53	22.12
100013	7200001	10200000	0.1608	0.6885	23.35	20.94
100013	7500001	10500000	0.1689	0.6807	24.81	22.40
100013	7800001	10800000	0.1679	0.6932	24.22	21.81
100013	8100001	11100000	0.1739	0.7084	24.55	22.14
100013	8400001	11400000	0.1702	0.7076	24.06	21.65
100013	8700001	11700000	0.1900	0.7133	26.64	24.23
100013	9000001	12000000	0.1818	0.7147	25.44	23.03
100013	9300001	12300000	0.1925	0.7241	26.59	24.18
100013	9600001	12600000	0.1992	0.7211	27.63	25.22
100013	9900001	12900000	0.2053	0.7352	27.92	25.51
100013	10200001	13200000	0.2194	0.7469	29.38	26.97
100013	10500001	13500000	0.2165	0.7444	29.08	26.67
100013	10800001	13800000	0.2179	0.7417	29.39	26.98
100013	11100001	14100000	0.2148	0.7381	29.10	26.69
100013	11400001	14400000	0.2186	0.7258	30.12	27.71
100013	11700001	14700000	0.2048	0.7001	29.25	26.84
100013	12000001	15000000	0.2040	0.7029	29.02	26.61
100013	12300001	15300000	0.1855	0.6982	26.57	24.16
100013	12600001	15600000	0.1814	0.7019	25.84	23.43
100013	12900001	15900000	0.1761	0.6961	25.30	22.89
100013	13200001	16200000	0.1567	0.6972	22.47	20.06
100013	13500001	16500000	0.1585	0.6992	22.67	20.26
100013	13800001	16800000	0.1561	0.7036	22.19	19.78
100013	14100001	17100000	0.1620	0.6925	23.40	20.99
100013	14400001	17400000	0.1611	0.6986	23.07	20.66
100013	14700001	17700000	0.1689	0.7260	23.27	20.86
100013	15000001	18000000	0.1670	0.7199	23.19	20.78
100013	15300001	18300000	0.1735	0.7282	23.83	21.42
100013	15600001	18600000	0.1623	0.7274	22.31	19.90
100013	15900001	18900000	0.1572	0.7267	21.62	19.21
100013	16200001	19200000	0.1696	0.7117	23.82	21.41
100013	16500001	19500000	0.1715	0.7111	24.11	21.70
100013	16800001	19800000	0.1736	0.7176	24.20	21.79
100013	17100001	20100000	0.1719	0.7231	23.77	21.36
100013	17400001	20400000	0.1824	0.7380	24.72	22.31
100013	17700001	20700000	0.1864	0.7425	25.11	22.70
100013	18000001	21000000	0.1869	0.7418	25.20	22.79
100013	18300001	21300000	0.1901	0.7446	25.53	23.12
100013	18600001	21600000	0.1962	0.7464	26.29	23.88
100013	18900001	21900000	0.2123	0.7551	28.11	25.70
100013	19200001	22200000	0.2181	0.7589	28.73	26.32
100013	19500001	22500000	0.2193	0.7598	28.86	26.45
100013	19800001	22800000	0.2125	0.7465	28.47	26.06
100013	20100001	23100000	0.2150	0.7488	28.72	26.31
100013	20400001	23400000	0.1977	0.7332	26.97	24.56
100013	20700001	23700000	0.1950	0.7330	26.60	24.19
100013	21000001	24000000	0.1966	0.7348	26.75	24.34
100013	21300001	24300000	0.2012	0.7082	28.41	26.00
100013	21600001	24600000	0.2004	0.7038	28.47	26.06
100013	21900001	24900000	0.1875	0.6890	27.22	24.81
100013	22200001	25200000	0.1842	0.6880	26.77	24.36
100013	22500001	25500000	0.1825	0.6944	26.29	23.88
100013	22800001	25800000	0.1765	0.7052	25.02	22.61
100013	23100001	26100000	0.1826	0.7082	25.78	23.37
100013	23400001	26400000	0.1848	0.6988	26.44	24.03
100013	23700001	26700000	0.1843	0.6980	26.40	23.99
100013	24000001	27000000	0.1848	0.7010	26.36	23.95
100013	24300001	27300000	0.1775	0.7194	24.67	22.26
100013	24600001	27600000	0.1682	0.7022	23.96	21.55
100013	24900001	27900000	0.1675	0.7030	23.83	21.42
100013	25200001	28200000	0.1491	0.7011	21.26	18.85
100013	25500001	28500000	0.1443	0.7081	20.38	17.97
100013	25800001	28800000	0.1458	0.7112	20.50	18.09
100013	26100001	29100000	0.1465	0.6993	20.95	18.54
100013	26400001	29400000	0.1580	0.7159	22.07	19.66
100013	26700001	29700000	0.1512	0.7204	20.98	18.57
100013	27000001	30000000	0.1411	0.7190	19.62	17.21
100013	27300001	30300000	0.1424	0.7204	19.77	17.36
100013	27600001	30600000	0.1543	0.7454	20.71	18.30
100013	27900001	30900000	0.1512	0.7473	20.24	17.83
100013	28200001	31200000	0.1609	0.7595	21.18	18.77
100013	28500001	31500000	0.1638	0.7492	21.86	19.45
100013	28800001	31800000	0.1760	0.7549	23.32	20.91
100013	29100001	32100000	0.1730	0.7642	22.63	20.22
100013	29400001	32400000	0.1659	0.7560	21.95	19.54
100013	29700001	32700000	0.1740	0.7387	23.56	21.15
100013	30000001	33000000	0.1718	0.7249	23.70	21.29
100013	30300001	33300000	0.1688	0.7139	23.65	21.24
100013	30600001	33600000	0.1605	0.6949	23.10	20.69
100013	30900001	33900000	0.1644	0.7038	23.36	20.95
100013	31200001	34200000	0.1848	0.7125	25.93	23.52
100013	31500001	34500000	0.1847	0.7145	25.85	23.44
100013	31800001	34800000	0.1775	0.6968	25.47	23.06
100013	32100001	35100000	0.1818	0.6866	26.47	24.06
100013	32400001	35400000	0.1778	0.6950	25.59	23.18
100013	32700001	35700000	0.1645	0.6919	23.77	21.36
100013	33000001	36000000	0.1720	0.7146	24.07	21.66
100013	33300001	36300000	0.1784	0.7290	24.46	22.05
100013	33600001	36600000	0.1814	0.7543	24.06	21.65
100013	33900001	36900000	0.1901	0.7573	25.10	22.69
100013	34200001	37200000	0.1798	0.7427	24.21	21.80
100013	34500001	37500000	0.1785	0.7371	24.21	21.80
100013	34800001	37800000	0.1800	0.7446	24.17	21.76
100013	35100001	38100000	0.1690	0.7580	22.29	19.88
100013	35400001	38400000	0.1635	0.7532	21.71	19.30
100013	35700001	38700000	0.1659	0.7748	21.42	19.01
100013	36000001	39000000	0.1725	0.7681	22.45	20.04
100013	36300001	39300000	0.1701	0.7580	22.44	20.03
100013	36600001	39600000	0.1698	0.7433	22.84	20.43
100013	36900001	39900000	0.1622	0.7280	22.27	19.86
100013	37200001	40200000	0.1559	0.7188	21.69	19.28
100013	37500001	40500000	0.1645	0.7203	22.83	20.42
100013	37800001	40800000	0.1666	0.7235	23.03	20.62
100013	38100001	41100000	0.1724	0.7287	23.66	21.25
100013	38400001	41400000	0.1891	0.7361	25.70	23.29
100013	38700001	41700000	0.1907	0.7164	26.62	24.21
100013	39000001	42000000	0.1758	0.7107	24.74	22.33
100013	39300001	42300000	0.1760	0.7168	24.55	22.14
100013	39600001	42600000	0.1735	0.7251	23.93	21.52
100013	39900001	42900000	0.1723	0.7508	22.95	20.54
100013	40200001	43200000	0.1765	0.7589	23.25	20.84
100013	40500001	43500000	0.1673	0.7672	21.81	19.40
100013	40800001	43800000	0.1610	0.7727	20.84	18.43
100013	41100001	44100000	0.1660	0.7690	21.59	19.18
100013	41400001	44400000	0.1586	0.7682	20.65	18.24
100013	41700001	44700000	0.1541	0.7801	19.76	17.35
100013	42000001	45000000	0.1762	0.7970	22.11	19.70
100013	42300001	45300000	0.1828	0.7950	22.99	20.58
100013	42600001	45600000	0.1947	0.7816	24.91	22.50
100013	42900001	45900000	0.1904	0.7605	25.04	22.63
[truncated: 4,815 more rows]
