# Supplementary material for: Effect of sequence depth and length in long-read assembly of the maize inbred NC358
Source: Nat Commun. 2020 May 8;11:2288. doi: 10.1038/s41467-020-16037-7 (PMC7211024; doi:10.1038/s41467-020-16037-7)
Supplement: Supplementary file 4 — Source Data [file 41467_2020_16037_MOESM4_ESM.zip › Source Data/Fig. 1F, Suppl. Fig. 8/NC358_canu_only_consensus_quick.fasta.mod.out.LAI]

Chr	From	To	Intact	Total	raw_LAI	LAI
whole_genome	1	2113953212	0.1219	0.7634	15.97	13.56
100	1	3000000	0.1445	0.8527	16.95	14.54
100	300001	3300000	0.1464	0.8458	17.30	14.89
100	600001	3600000	0.1414	0.8423	16.79	14.38
100	900001	3900000	0.1400	0.8362	16.74	14.33
100	1200001	4200000	0.1414	0.8379	16.87	14.46
100	1500001	4500000	0.1394	0.8288	16.81	14.40
100	1800001	4800000	0.1360	0.8357	16.27	13.86
100	2100001	5100000	0.1341	0.8441	15.89	13.48
100	2400001	5400000	0.1339	0.8427	15.89	13.48
100	2700001	5700000	0.1181	0.8544	13.83	11.42
100	3000001	6000000	0.1116	0.8550	13.05	10.64
100	3300001	6300000	0.1132	0.8637	13.10	10.69
100	3600001	6600000	0.1190	0.8714	13.66	11.25
100	3900001	6900000	0.1195	0.8697	13.75	11.34
100	4200001	7200000	0.1265	0.8577	14.75	12.34
100	4500001	7500000	0.1307	0.8621	15.17	12.76
100	4800001	7800000	0.1212	0.8593	14.11	11.70
100	5100001	8100000	0.1267	0.8528	14.86	12.45
100	5400001	8400000	0.1333	0.8561	15.58	13.17
100	5700001	8700000	0.1317	0.8505	15.48	13.07
100	6000001	9000000	0.1252	0.8557	14.63	12.22
100	6300001	9300000	0.1219	0.8529	14.29	11.88
100	6600001	9600000	0.1184	0.8490	13.94	11.53
100	6900001	9900000	0.1149	0.8531	13.47	11.06
100	7200001	10200000	0.1066	0.8694	12.26	9.85
100	7500001	10500000	0.1092	0.8670	12.59	10.18
100	7800001	10800000	0.1105	0.8642	12.78	10.37
100	8100001	11100000	0.1105	0.8663	12.75	10.34
100	8400001	11400000	0.1071	0.8658	12.37	9.96
100	8700001	11700000	0.1057	0.8718	12.13	9.72
100	9000001	12000000	0.1157	0.8581	13.48	11.07
100	9300001	12300000	0.1330	0.8568	15.52	13.11
100	9600001	12600000	0.1388	0.8526	16.28	13.87
100	9900001	12900000	0.1389	0.8523	16.29	13.88
100	10200001	13200000	0.1360	0.8407	16.18	13.77
100	10500001	13500000	0.1273	0.8381	15.19	12.78
100	10800001	13800000	0.1342	0.8331	16.10	13.69
100	11100001	14100000	0.1338	0.8320	16.09	13.68
100	11400001	14400000	0.1369	0.8173	16.75	14.34
100	11700001	14700000	0.1501	0.8110	18.51	16.10
100	12000001	15000000	0.1501	0.8133	18.45	16.04
100	12300001	15300000	0.1365	0.7902	17.28	14.87
100	12600001	15600000	0.1296	0.7842	16.52	14.11
100	12900001	15900000	0.1259	0.7827	16.09	13.68
100	13200001	16200000	0.1350	0.7929	17.02	14.61
100	13500001	16500000	0.1404	0.7897	17.79	15.38
100	13800001	16800000	0.1296	0.7904	16.39	13.98
100	14100001	17100000	0.1297	0.7842	16.54	14.13
100	14400001	17400000	0.1318	0.8039	16.39	13.98
100	14700001	17700000	0.1251	0.8093	15.45	13.04
100	15000001	18000000	0.1170	0.8066	14.51	12.10
100	15300001	18300000	0.1197	0.8272	14.48	12.07
100	15600001	18600000	0.1278	0.8348	15.31	12.90
100	15900001	18900000	0.1322	0.8238	16.04	13.63
100	16200001	19200000	0.1262	0.8124	15.54	13.13
100	16500001	19500000	0.1232	0.8117	15.17	12.76
100	16800001	19800000	0.1233	0.8147	15.14	12.73
100	17100001	20100000	0.1234	0.8230	15.00	12.59
100	17400001	20400000	0.1246	0.8033	15.51	13.10
100	17700001	20700000	0.1285	0.8104	15.86	13.45
100	18000001	21000000	0.1365	0.8122	16.80	14.39
100	18300001	21300000	0.1343	0.8120	16.54	14.13
100	18600001	21600000	0.1410	0.8054	17.51	15.10
100	18900001	21900000	0.1497	0.8096	18.49	16.08
100	19200001	22200000	0.1438	0.7976	18.03	15.62
100	19500001	22500000	0.1499	0.7927	18.91	16.50
100	19800001	22800000	0.1511	0.7950	19.01	16.60
100	20100001	23100000	0.1441	0.7902	18.24	15.83
100	20400001	23400000	0.1372	0.7826	17.54	15.13
100	20700001	23700000	0.1402	0.7728	18.14	15.73
100	21000001	24000000	0.1380	0.7792	17.71	15.30
100	21300001	24300000	0.1276	0.7769	16.43	14.02
100	21600001	24600000	0.1221	0.7809	15.63	13.22
100	21900001	24900000	0.1237	0.7807	15.84	13.43
100	22200001	25200000	0.1341	0.7881	17.01	14.60
100	22500001	25500000	0.1287	0.8006	16.08	13.67
100	22800001	25800000	0.1254	0.7893	15.88	13.47
100	23100001	26100000	0.1229	0.7876	15.60	13.19
100	23400001	26400000	0.1297	0.7944	16.33	13.92
100	23700001	26700000	0.1322	0.7992	16.54	14.13
100	24000001	27000000	0.1307	0.7922	16.49	14.08
100	24300001	27300000	0.1390	0.8021	17.32	14.91
100	24600001	27600000	0.1280	0.7956	16.09	13.68
100	24900001	27900000	0.1172	0.8089	14.49	12.08
100	25200001	28200000	0.1068	0.8144	13.11	10.70
100	25500001	28500000	0.1088	0.8191	13.28	10.87
100	25800001	28604722	0.1106	0.8276	12.50	10.09
215	1	3000000	0.1402	0.6781	20.68	18.27
215	300001	3300000	0.1448	0.6565	22.05	19.64
215	600001	3600000	0.1489	0.6668	22.32	19.91
215	900001	3900000	0.1395	0.6722	20.75	18.34
215	1200001	4200000	0.1480	0.6661	22.22	19.81
215	1500001	4500000	0.1429	0.6630	21.56	19.15
215	1800001	4800000	0.1396	0.6447	21.65	19.24
215	2100001	5100000	0.1420	0.6393	22.20	19.79
215	2400001	5400000	0.1354	0.6380	21.22	18.81
215	2700001	5700000	0.1204	0.6512	18.49	16.08
215	3000001	6000000	0.1108	0.6853	16.16	13.75
215	3300001	6300000	0.1035	0.7056	14.67	12.26
215	3600001	6600000	0.0958	0.7045	13.60	11.19
215	3900001	6900000	0.1024	0.7067	14.49	12.08
215	4200001	7200000	0.0954	0.7109	13.42	11.01
215	4500001	7500000	0.1034	0.7139	14.48	12.07
215	4800001	7800000	0.1082	0.7304	14.81	12.40
215	5100001	8100000	0.1153	0.7519	15.34	12.93
215	5400001	8400000	0.1126	0.7575	14.86	12.45
215	5700001	8700000	0.1146	0.7481	15.32	12.91
215	6000001	9000000	0.1230	0.7366	16.70	14.29
215	6300001	9300000	0.1256	0.7370	17.03	14.62
215	6600001	9600000	0.1288	0.7079	18.19	15.78
215	6900001	9900000	0.1322	0.7085	18.66	16.25
215	7200001	10200000	0.1407	0.7125	19.75	17.34
215	7500001	10500000	0.1279	0.6981	18.33	15.92
215	7800001	10800000	0.1206	0.7003	17.22	14.81
215	8100001	11100000	0.1146	0.6996	16.38	13.97
215	8400001	11400000	0.1185	0.6876	17.24	14.83
215	8700001	11700000	0.1168	0.6819	17.13	14.72
215	9000001	12000000	0.1013	0.6773	14.96	12.55
215	9300001	12300000	0.1088	0.6779	16.04	13.63
215	9600001	12600000	0.1059	0.7001	15.13	12.72
215	9900001	12900000	0.1054	0.7064	14.93	12.52
215	10200001	13200000	0.1043	0.6938	15.03	12.62
215	10500001	13500000	0.1055	0.7151	14.75	12.34
215	10800001	13800000	0.1113	0.7029	15.83	13.42
215	11100001	14100000	0.1128	0.6924	16.30	13.89
215	11400001	14400000	0.1142	0.6877	16.61	14.20
215	11700001	14700000	0.1108	0.6768	16.36	13.95
215	12000001	15000000	0.1191	0.6764	17.60	15.19
215	12300001	15300000	0.1086	0.6666	16.30	13.89
215	12600001	15600000	0.1166	0.6594	17.68	15.27
215	12900001	15900000	0.1136	0.6581	17.26	14.85
215	13200001	16200000	0.1113	0.6660	16.72	14.31
215	13500001	16500000	0.1162	0.6590	17.63	15.22
215	13800001	16800000	0.1030	0.6694	15.38	12.97
215	14100001	17100000	0.1079	0.6693	16.12	13.71
215	14400001	17400000	0.1117	0.6718	16.63	14.22
215	14700001	17700000	0.1196	0.6995	17.09	14.68
215	15000001	18000000	0.1212	0.7159	16.92	14.51
215	15300001	18300000	0.1181	0.7059	16.73	14.32
215	15600001	18600000	0.1148	0.7134	16.08	13.67
215	15900001	18900000	0.1101	0.6972	15.80	13.39
215	16200001	19200000	0.1078	0.6953	15.50	13.09
215	16500001	19500000	0.1056	0.6965	15.16	12.75
215	16800001	19800000	0.1101	0.6901	15.96	13.55
215	17100001	20100000	0.1051	0.6961	15.09	12.68
215	17400001	20400000	0.1045	0.6892	15.16	12.75
215	17700001	20700000	0.1033	0.6691	15.44	13.03
215	18000001	21000000	0.1021	0.6704	15.24	12.83
215	18300001	21300000	0.1145	0.6852	16.71	14.30
215	18600001	21600000	0.1097	0.6676	16.44	14.03
215	18900001	21900000	0.1161	0.6842	16.97	14.56
215	19200001	22200000	0.1148	0.6956	16.51	14.10
215	19500001	22500000	0.1117	0.6923	16.13	13.72
215	19800001	22800000	0.1110	0.7036	15.78	13.37
215	20100001	23100000	0.1165	0.7004	16.64	14.23
215	20400001	23400000	0.1045	0.7166	14.58	12.17
215	20700001	23700000	0.1140	0.7274	15.68	13.27
215	21000001	24000000	0.1095	0.7119	15.38	12.97
215	21300001	24300000	0.1062	0.7135	14.89	12.48
215	21600001	24600000	0.1072	0.7229	14.83	12.42
215	21900001	24900000	0.0978	0.7264	13.46	11.05
215	22200001	25200000	0.0972	0.7253	13.41	11.00
215	22500001	25500000	0.1062	0.7385	14.38	11.97
215	22800001	25800000	0.1137	0.7332	15.51	13.10
215	23100001	26100000	0.1057	0.7353	14.37	11.96
215	23400001	26400000	0.1239	0.7395	16.75	14.34
215	23700001	26700000	0.1183	0.7408	15.96	13.55
215	24000001	27000000	0.1218	0.7530	16.17	13.76
215	24300001	27300000	0.1278	0.7450	17.15	14.74
215	24600001	27600000	0.1379	0.7544	18.29	15.88
215	24900001	27900000	0.1474	0.7459	19.76	17.35
215	25200001	28200000	0.1593	0.7400	21.53	19.12
215	25500001	28500000	0.1555	0.7344	21.17	18.76
215	25800001	28800000	0.1633	0.7409	22.04	19.63
215	26100001	29100000	0.1706	0.7340	23.24	20.83
215	26400001	29400000	0.1565	0.7160	21.86	19.45
215	26700001	29700000	0.1567	0.7134	21.96	19.55
215	27000001	30000000	0.1503	0.7115	21.12	18.71
215	27300001	30300000	0.1496	0.7182	20.82	18.41
215	27600001	30600000	0.1484	0.7065	21.00	18.59
215	27900001	30900000	0.1529	0.6953	21.99	19.58
215	28200001	31200000	0.1475	0.6940	21.26	18.85
215	28500001	31500000	0.1496	0.6968	21.47	19.06
215	28800001	31800000	0.1435	0.6850	20.94	18.53
215	29100001	32100000	0.1313	0.6945	18.91	16.50
215	29400001	32400000	0.1342	0.7007	19.15	16.74
215	29700001	32700000	0.1254	0.7007	17.90	15.49
215	30000001	33000000	0.1482	0.7173	20.67	18.26
215	30300001	33300000	0.1489	0.7111	20.94	18.53
215	30600001	33600000	0.1434	0.7187	19.95	17.54
215	30900001	33900000	0.1348	0.7240	18.62	16.21
215	31200001	34200000	0.1276	0.7191	17.74	15.33
215	31500001	34500000	0.1302	0.7176	18.14	15.73
215	31800001	34800000	0.1366	0.7198	18.98	16.57
215	32100001	35100000	0.1372	0.7128	19.25	16.84
215	32400001	35400000	0.1384	0.7147	19.37	16.96
215	32700001	35700000	0.1379	0.7025	19.63	17.22
215	33000001	36000000	0.1195	0.6825	17.50	15.09
215	33300001	36300000	0.1103	0.6830	16.15	13.74
215	33600001	36600000	0.1098	0.6777	16.20	13.79
215	33900001	36900000	0.1156	0.6810	16.97	14.56
215	34200001	37200000	0.1083	0.6808	15.91	13.50
215	34500001	37500000	0.1026	0.6721	15.26	12.85
215	34800001	37800000	0.0896	0.6520	13.74	11.33
215	35100001	38100000	0.1005	0.6445	15.59	13.18
215	35400001	38400000	0.1067	0.6358	16.78	14.37
215	35700001	38700000	0.1105	0.6366	17.35	14.94
215	36000001	39000000	0.1132	0.6388	17.72	15.31
215	36300001	39300000	0.1200	0.6345	18.91	16.50
215	36600001	39600000	0.1351	0.6307	21.42	19.01
215	36900001	39900000	0.1260	0.6246	20.18	17.77
215	37200001	40200000	0.1335	0.6290	21.22	18.81
215	37500001	40500000	0.1277	0.6182	20.66	18.25
215	37800001	40800000	0.1320	0.6512	20.28	17.87
215	38100001	41100000	0.1199	0.6390	18.77	16.36
215	38400001	41400000	0.1129	0.6509	17.35	14.94
215	38700001	41700000	0.1204	0.6573	18.32	15.91
215	39000001	42000000	0.1229	0.6586	18.66	16.25
215	39300001	42300000	0.1235	0.6654	18.55	16.14
215	39600001	42600000	0.0985	0.6573	14.99	12.58
215	39900001	42900000	0.1043	0.6666	15.65	13.24
215	40200001	43200000	0.1104	0.6793	16.25	13.84
215	40500001	43500000	0.1149	0.6892	16.67	14.26
215	40800001	43800000	0.1123	0.6664	16.86	14.45
215	41100001	44100000	0.1194	0.6911	17.27	14.86
215	41400001	44400000	0.1251	0.6847	18.27	15.86
215	41700001	44700000	0.1211	0.6853	17.67	15.26
215	42000001	45000000	0.1194	0.6770	17.64	15.23
215	42300001	45300000	0.1199	0.6815	17.59	15.18
215	42600001	45600000	0.1403	0.6814	20.59	18.18
215	42900001	45900000	0.1373	0.6789	20.22	17.81
215	43200001	46200000	0.1271	0.6699	18.98	16.57
215	43500001	46500000	0.1293	0.6721	19.24	16.83
215	43800001	46800000	0.1382	0.6912	19.99	17.58
215	44100001	47100000	0.1370	0.6923	19.79	17.38
215	44400001	47400000	0.1281	0.6931	18.48	16.07
215	44700001	47700000	0.1248	0.6932	18.00	15.59
215	45000001	48000000	0.1242	0.6888	18.03	15.62
215	45300001	48300000	0.1107	0.6841	16.19	13.78
215	45600001	48600000	0.0929	0.6964	13.34	10.93
215	45900001	48900000	0.0900	0.6791	13.26	10.85
215	46200001	49200000	0.0925	0.6748	13.70	11.29
215	46500001	49500000	0.0895	0.6752	13.26	10.85
215	46800001	49800000	0.0836	0.6387	13.09	10.68
215	47100001	50100000	0.0869	0.6322	13.74	11.33
215	47400001	50400000	0.0880	0.6278	14.02	11.61
215	47700001	50700000	0.0871	0.6151	14.16	11.75
215	48000001	51000000	0.0880	0.6252	14.08	11.67
215	48300001	51300000	0.1127	0.6255	18.02	15.61
215	48600001	51600000	0.1175	0.6363	18.47	16.06
215	48900001	51900000	0.1315	0.6576	19.99	17.58
215	49200001	52200000	0.1435	0.6670	21.51	19.10
215	49500001	52500000	0.1425	0.6577	21.66	19.25
215	49800001	52800000	0.1376	0.6949	19.81	17.40
215	50100001	53100000	0.1288	0.6898	18.67	16.26
215	50400001	53400000	0.1287	0.7017	18.34	15.93
215	50700001	53700000	0.1306	0.6985	18.70	16.29
215	51000001	54000000	0.1315	0.6953	18.91	16.50
215	51300001	54300000	0.1182	0.6924	17.08	14.67
215	51600001	54600000	0.1122	0.6792	16.52	14.11
215	51900001	54900000	0.1186	0.6775	17.51	15.10
215	52200001	55200000	0.1087	0.6648	16.34	13.93
215	52500001	55500000	0.1189	0.6805	17.47	15.06
215	52800001	55800000	0.1163	0.6628	17.54	15.13
215	53100001	56100000	0.1255	0.6637	18.91	16.50
215	53400001	56400000	0.1363	0.6645	20.51	18.10
215	53700001	56700000	0.1319	0.6836	19.29	16.88
215	54000001	57000000	0.1263	0.6891	18.33	15.92
215	54300001	57171697	0.1314	0.7024	17.90	15.49
225	1	3000000	0.1158	0.6609	17.52	15.11
225	300001	3300000	0.1263	0.6607	19.11	16.70
225	600001	3600000	0.1142	0.6437	17.74	15.33
225	900001	3900000	0.1197	0.6242	19.18	16.77
225	1200001	4200000	0.1310	0.6322	20.72	18.31
225	1500001	4500000	0.1230	0.6285	19.57	17.16
225	1800001	4800000	0.1183	0.6297	18.79	16.38
225	2100001	5100000	0.1174	0.6494	18.07	15.66
225	2400001	5400000	0.1263	0.6559	19.26	16.85
225	2700001	5700000	0.1365	0.6623	20.62	18.21
225	3000001	6000000	0.1445	0.6412	22.53	20.12
225	3300001	6300000	0.1429	0.6333	22.57	20.16
225	3600001	6600000	0.1466	0.6490	22.60	20.19
225	3900001	6900000	0.1467	0.6768	21.68	19.27
225	4200001	7200000	0.1357	0.6704	20.24	17.83
225	4500001	7500000	0.1388	0.6764	20.53	18.12
225	4800001	7800000	0.1378	0.6752	20.42	18.01
225	5100001	8100000	0.1338	0.6665	20.07	17.66
225	5400001	8400000	0.1221	0.6326	19.31	16.90
225	5700001	8700000	0.1164	0.6165	18.88	16.47
225	6000001	9000000	0.1008	0.6109	16.51	14.10
225	6300001	9300000	0.0992	0.6040	16.43	14.02
225	6600001	9600000	0.1039	0.5934	17.52	15.11
225	6900001	9900000	0.1128	0.5666	19.92	17.51
225	7200001	10200000	0.1134	0.5711	19.85	17.44
225	7500001	10500000	0.1093	0.5605	19.51	17.10
225	7800001	10800000	0.1077	0.5623	19.16	16.75
225	8100001	11100000	0.1177	0.5625	20.92	18.51
225	8400001	11400000	0.1191	0.5895	20.21	17.80
225	8700001	11700000	0.1286	0.5946	21.63	19.22
225	9000001	12000000	0.1526	0.5998	25.44	23.03
225	9300001	12300000	0.1624	0.6149	26.41	24.00
225	9600001	12600000	0.1650	0.6192	26.64	24.23
225	9900001	12900000	0.1505	0.6163	24.42	22.01
225	10200001	13200000	0.1599	0.6079	26.31	23.90
225	10500001	13500000	0.1690	0.6341	26.65	24.24
225	10800001	13800000	0.1663	0.6249	26.62	24.21
225	11100001	14100000	0.1552	0.6039	25.69	23.28
225	11400001	14400000	0.1642	0.5923	27.72	25.31
225	11700001	14700000	0.1538	0.5679	27.08	24.67
225	12000001	15000000	0.1361	0.5553	24.52	22.11
225	12300001	15300000	0.1323	0.5373	24.61	22.20
225	12600001	15600000	0.1344	0.5369	25.03	22.62
225	12900001	15900000	0.1396	0.5256	26.56	24.15
225	13200001	16200000	0.1295	0.4983	25.99	23.58
225	13500001	16500000	0.1390	0.4859	28.60	26.19
225	13800001	16800000	0.1442	0.4814	29.96	27.55
225	14100001	17100000	0.1465	0.4885	29.98	27.57
225	14400001	17400000	0.1347	0.4960	27.15	24.74
225	14700001	17700000	0.1382	0.5201	26.57	24.16
225	15000001	18000000	0.1452	0.5372	27.04	24.63
225	15300001	18300000	0.1453	0.5389	26.96	24.55
225	15600001	18600000	0.1335	0.5367	24.88	22.47
225	15900001	18900000	0.1262	0.5591	22.57	20.16
225	16200001	19200000	0.1148	0.5834	19.67	17.26
225	16500001	19500000	0.1086	0.5924	18.34	15.93
225	16800001	19800000	0.1112	0.6090	18.25	15.84
225	17100001	20100000	0.1153	0.6177	18.66	16.25
225	17400001	20274109	0.1234	0.6135	19.27	16.86
252	1	3000000	0.0828	0.5379	15.39	12.98
252	300001	3300000	0.0881	0.5833	15.10	12.69
252	600001	3600000	0.1035	0.6547	15.81	13.40
252	900001	3900000	0.1200	0.6989	17.17	14.76
252	1200001	4200000	0.1224	0.7526	16.26	13.85
252	1500001	4500000	0.1201	0.7402	16.22	13.81
252	1800001	4800000	0.1054	0.7335	14.38	11.97
252	2100001	5100000	0.1193	0.7217	16.53	14.12
252	2400001	5400000	0.1113	0.7232	15.39	12.98
252	2700001	5700000	0.1088	0.7131	15.25	12.84
252	3000001	6000000	0.1110	0.7006	15.85	13.44
252	3300001	6300000	0.1068	0.7056	15.14	12.73
252	3600001	6600000	0.1028	0.7126	14.43	12.02
252	3900001	6900000	0.0892	0.7116	12.54	10.13
252	4200001	7200000	0.1042	0.7246	14.38	11.97
252	4500001	7500000	0.1035	0.7185	14.40	11.99
252	4800001	7800000	0.1047	0.7131	14.69	12.28
252	5100001	8100000	0.0888	0.7072	12.55	10.14
252	5400001	8400000	0.0808	0.6903	11.71	9.30
252	5700001	8700000	0.0894	0.7034	12.72	10.31
252	6000001	9000000	0.0984	0.7145	13.77	11.36
252	6300001	9300000	0.1074	0.7154	15.02	12.61
252	6600001	9600000	0.1081	0.7071	15.29	12.88
252	6900001	9900000	0.1141	0.7061	16.16	13.75
252	7200001	10200000	0.1066	0.6954	15.33	12.92
252	7500001	10500000	0.1203	0.6957	17.29	14.88
252	7800001	10800000	0.1248	0.7075	17.64	15.23
252	8100001	11100000	0.1395	0.7106	19.64	17.23
252	8400001	11400000	0.1487	0.7310	20.34	17.93
252	8700001	11700000	0.1440	0.7177	20.06	17.65
252	9000001	12000000	0.1302	0.7207	18.06	15.65
252	9300001	12300000	0.1226	0.7059	17.37	14.96
252	9600001	12600000	0.1230	0.7038	17.48	15.07
252	9900001	12900000	0.1252	0.7026	17.82	15.41
252	10200001	13200000	0.1234	0.6993	17.65	15.24
252	10500001	13500000	0.1095	0.7035	15.57	13.16
252	10800001	13800000	0.1147	0.6916	16.58	14.17
252	11100001	14100000	0.1097	0.7008	15.66	13.25
252	11400001	14400000	0.1050	0.7024	14.95	12.54
252	11700001	14700000	0.1035	0.7060	14.67	12.26
252	12000001	15000000	0.1103	0.6960	15.85	13.44
252	12300001	15300000	0.1108	0.7065	15.68	13.27
252	12600001	15600000	0.1099	0.7114	15.46	13.05
252	12900001	15900000	0.1032	0.7260	14.21	11.80
252	13200001	16200000	0.1142	0.7312	15.62	13.21
252	13500001	16500000	0.1323	0.7419	17.83	15.42
252	13800001	16800000	0.1282	0.7523	17.04	14.63
252	14100001	17100000	0.1240	0.7569	16.39	13.98
252	14400001	17400000	0.1327	0.7457	17.79	15.38
252	14700001	17700000	0.1348	0.7450	18.09	15.68
252	15000001	18000000	0.1384	0.7412	18.67	16.26
252	15300001	18300000	0.1367	0.7157	19.11	16.70
252	15600001	18600000	0.1366	0.7194	18.99	16.58
252	15900001	18900000	0.1454	0.7043	20.64	18.23
252	16200001	19200000	0.1294	0.6946	18.63	16.22
252	16500001	19500000	0.1127	0.6800	16.58	14.17
252	16800001	19800000	0.1178	0.6686	17.62	15.21
252	17100001	20100000	0.1143	0.6647	17.19	14.78
252	17400001	20400000	0.1085	0.6564	16.53	14.12
252	17700001	20700000	0.1059	0.6427	16.48	14.07
252	18000001	21000000	0.1064	0.6391	16.65	14.24
252	18300001	21300000	0.1145	0.6546	17.49	15.08
252	18600001	21600000	0.1204	0.6410	18.78	16.37
252	18900001	21900000	0.1184	0.6506	18.19	15.78
252	19200001	22200000	0.1266	0.6469	19.57	17.16
252	19500001	22500000	0.1282	0.6439	19.91	17.50
252	19800001	22800000	0.1258	0.6546	19.21	16.80
252	20100001	23100000	0.1419	0.6419	22.11	19.70
252	20400001	23400000	0.1429	0.6535	21.86	19.45
252	20700001	23700000	0.1357	0.6588	20.60	18.19
252	21000001	24000000	0.1295	0.6693	19.34	16.93
252	21300001	24300000	0.1303	0.6637	19.64	17.23
252	21600001	24600000	0.1233	0.6754	18.26	15.85
252	21900001	24900000	0.1304	0.6668	19.55	17.14
252	22200001	25200000	0.1336	0.6790	19.68	17.27
252	22500001	25500000	0.1334	0.6686	19.95	17.54
252	22800001	25800000	0.1258	0.6477	19.43	17.02
252	23100001	26100000	0.1159	0.6289	18.42	16.01
252	23400001	26400000	0.1195	0.6241	19.14	16.73
252	23700001	26700000	0.1294	0.6401	20.21	17.80
252	24000001	27000000	0.1391	0.6298	22.09	19.68
252	24300001	27300000	0.1390	0.6469	21.48	19.07
252	24600001	27600000	0.1344	0.6586	20.41	18.00
252	24900001	27900000	0.1328	0.6698	19.82	17.41
252	25200001	28200000	0.1311	0.6739	19.46	17.05
252	25500001	28500000	0.1273	0.6953	18.30	15.89
252	25800001	28800000	0.1285	0.7043	18.25	15.84
252	26100001	29100000	0.1334	0.7210	18.50	16.09
252	26400001	29400000	0.1323	0.7243	18.26	15.85
252	26700001	29700000	0.1378	0.7199	19.15	16.74
252	27000001	30000000	0.1269	0.7325	17.32	14.91
252	27300001	30300000	0.1276	0.7246	17.60	15.19
252	27600001	30600000	0.1387	0.7133	19.44	17.03
252	27900001	30900000	0.1378	0.6988	19.72	17.31
252	28200001	31200000	0.1328	0.7024	18.91	16.50
252	28500001	31500000	0.1459	0.7091	20.58	18.17
252	28800001	31800000	0.1496	0.7067	21.17	18.76
252	29100001	32100000	0.1468	0.7331	20.03	17.62
252	29400001	32400000	0.1493	0.7371	20.26	17.85
252	29700001	32700000	0.1405	0.7278	19.31	16.90
252	30000001	33000000	0.1433	0.7281	19.68	17.27
252	30300001	33300000	0.1292	0.7338	17.61	15.20
252	30600001	33600000	0.1329	0.7198	18.46	16.05
252	30900001	33900000	0.1269	0.7247	17.50	15.09
252	31200001	34200000	0.1292	0.7127	18.13	15.72
252	31500001	34500000	0.1271	0.7133	17.82	15.41
252	31800001	34800000	0.1313	0.7161	18.33	15.92
252	32100001	35100000	0.1344	0.6918	19.42	17.01
252	32400001	35400000	0.1303	0.6953	18.74	16.33
252	32700001	35700000	0.1282	0.6952	18.44	16.03
252	33000001	36000000	0.1320	0.6946	19.01	16.60
252	33300001	36300000	0.1458	0.7035	20.72	18.31
252	33600001	36600000	0.1334	0.7121	18.73	16.32
252	33900001	36900000	0.1369	0.7172	19.09	16.68
252	34200001	37200000	0.1401	0.7265	19.29	16.88
252	34500001	37500000	0.1336	0.7083	18.86	16.45
252	34800001	37800000	0.1245	0.7059	17.64	15.23
252	35100001	38100000	0.1224	0.7189	17.03	14.62
252	35400001	38400000	0.1208	0.7004	17.25	14.84
252	35700001	38700000	0.1299	0.6828	19.02	16.61
252	36000001	39000000	0.1220	0.6767	18.03	15.62
252	36300001	39300000	0.1101	0.6482	16.99	14.58
252	36600001	39600000	0.1103	0.6530	16.89	14.48
252	36900001	39900000	0.1018	0.6491	15.68	13.27
252	37200001	40200000	0.0974	0.6543	14.88	12.47
252	37500001	40500000	0.1085	0.6744	16.09	13.68
252	37800001	40800000	0.1151	0.6936	16.59	14.18
252	38100001	41100000	0.1134	0.6930	16.36	13.95
252	38400001	41400000	0.1025	0.6948	14.75	12.34
252	38700001	41700000	0.0979	0.7353	13.31	10.90
252	39000001	42000000	0.0996	0.7513	13.26	10.85
252	39300001	42300000	0.0983	0.7707	12.76	10.35
252	39600001	42600000	0.1080	0.7743	13.95	11.54
252	39900001	42900000	0.1131	0.7952	14.22	11.81
252	40200001	43200000	0.1185	0.7982	14.85	12.44
252	40500001	43500000	0.1074	0.8081	13.29	10.88
252	40800001	43800000	0.0984	0.7957	12.36	9.95
252	41100001	44100000	0.1048	0.7652	13.69	11.28
252	41400001	44400000	0.1104	0.7733	14.28	11.87
252	41700001	44700000	0.1163	0.7714	15.08	12.67
252	42000001	45000000	0.1145	0.7565	15.14	12.73
252	42300001	45300000	0.1315	0.7548	17.42	15.01
252	42600001	45600000	0.1229	0.7497	16.39	13.98
252	42900001	45900000	0.1198	0.7346	16.30	13.89
252	43200001	46200000	0.1164	0.7139	16.31	13.90
252	43500001	46500000	0.1191	0.6857	17.36	14.95
252	43800001	46800000	0.1145	0.6724	17.02	14.61
252	44100001	47100000	0.1015	0.6979	14.54	12.13
252	44400001	47400000	0.1020	0.7021	14.52	12.11
252	44700001	47700000	0.1020	0.6911	14.76	12.35
252	45000001	48000000	0.0967	0.6927	13.96	11.55
252	45300001	48300000	0.0893	0.7062	12.65	10.24
252	45600001	48600000	0.0888	0.7013	12.66	10.25
252	45900001	48900000	0.0906	0.6983	12.97	10.56
252	46200001	49200000	0.0917	0.6956	13.19	10.78
252	46500001	49500000	0.0833	0.7005	11.89	9.48
252	46800001	49800000	0.0999	0.7283	13.72	11.31
252	47100001	50100000	0.1051	0.7351	14.30	11.89
252	47400001	50400000	0.1100	0.7206	15.26	12.85
252	47700001	50700000	0.1075	0.7252	14.82	12.41
252	48000001	51000000	0.1159	0.7107	16.31	13.90
252	48300001	51300000	0.1081	0.6866	15.75	13.34
252	48600001	51600000	0.1204	0.6991	17.22	14.81
252	48900001	51900000	0.1353	0.7144	18.94	16.53
252	49200001	52200000	0.1388	0.7348	18.89	16.48
252	49500001	52500000	0.1496	0.7285	20.53	18.12
252	49800001	52800000	0.1467	0.7256	20.22	17.81
252	50100001	53100000	0.1449	0.7056	20.54	18.13
252	50400001	53400000	0.1412	0.7171	19.70	17.29
252	50700001	53700000	0.1455	0.7219	20.15	17.74
252	51000001	54000000	0.1490	0.7450	20.00	17.59
252	51300001	54300000	0.1558	0.7490	20.80	18.39
252	51600001	54600000	0.1483	0.7217	20.55	18.14
252	51900001	54900000	0.1371	0.7110	19.29	16.88
252	52200001	55200000	0.1372	0.7058	19.44	17.03
252	52500001	55500000	0.1511	0.7110	21.25	18.84
252	52800001	55800000	0.1564	0.7139	21.92	19.51
252	53100001	56100000	0.1513	0.7358	20.56	18.15
252	53400001	56400000	0.1606	0.7542	21.30	18.89
252	53700001	56700000	0.1554	0.7511	20.68	18.27
252	54000001	57000000	0.1493	0.7464	20.01	17.60
252	54300001	57300000	0.1421	0.7500	18.95	16.54
252	54600001	57600000	0.1487	0.7767	19.15	16.74
252	54900001	57900000	0.1436	0.7767	18.49	16.08
252	55200001	58200000	0.1345	0.7802	17.24	14.83
252	55500001	58500000	0.1143	0.7887	14.49	12.08
252	55800001	58800000	0.1025	0.7821	13.10	10.69
252	56100001	59100000	0.1145	0.7676	14.92	12.51
252	56400001	59400000	0.1052	0.7549	13.93	11.52
252	56700001	59700000	0.1048	0.7486	13.99	11.58
252	57000001	60000000	0.1111	0.7535	14.74	12.33
252	57300001	60300000	0.1226	0.7661	16.00	13.59
252	57600001	60600000	0.1053	0.7640	13.79	11.38
252	57900001	60900000	0.1059	0.7608	13.91	11.50
252	58200001	61200000	0.1089	0.7558	14.41	12.00
252	58500001	61500000	0.1237	0.7685	16.10	13.69
252	58800001	61800000	0.1294	0.7569	17.09	14.68
252	59100001	62100000	0.1181	0.7627	15.48	13.07
252	59400001	62400000	0.1276	0.7571	16.85	14.44
252	59700001	62700000	0.1220	0.7546	16.17	13.76
252	60000001	63000000	0.1198	0.7587	15.79	13.38
252	60300001	63300000	0.1089	0.7542	14.44	12.03
252	60600001	63600000	0.1108	0.7507	14.76	12.35
252	60900001	63900000	0.1282	0.7573	16.93	14.52
252	61200001	64200000	0.1276	0.7639	16.70	14.29
252	61500001	64500000	0.1110	0.7535	14.74	12.33
252	61800001	64800000	0.1200	0.7699	15.59	13.18
252	62100001	65100000	0.1297	0.7708	16.83	14.42
252	62400001	65400000	0.1305	0.7723	16.90	14.49
252	62700001	65700000	0.1282	0.7749	16.55	14.14
252	63000001	66000000	0.1185	0.7692	15.41	13.00
252	63300001	66300000	0.1236	0.7751	15.95	13.54
252	63600001	66600000	0.1356	0.7819	17.34	14.93
252	63900001	66900000	0.1200	0.7749	15.48	13.07
252	64200001	67200000	0.1253	0.7726	16.22	13.81
252	64500001	67500000	0.1330	0.7708	17.26	14.85
252	64800001	67800000	0.1157	0.7638	15.14	12.73
252	65100001	68100000	0.1207	0.7701	15.68	13.27
252	65400001	68400000	0.1059	0.7553	14.02	11.61
252	65700001	68700000	0.1151	0.7571	15.20	12.79
252	66000001	69000000	0.1313	0.7479	17.56	15.15
252	66300001	69300000	0.1421	0.7411	19.17	16.76
252	66600001	69600000	0.1330	0.7509	17.72	15.31
252	66900001	69900000	0.1351	0.7583	17.82	15.41
252	67200001	70200000	0.1283	0.7610	16.85	14.44
252	67500001	70500000	0.1306	0.7661	17.04	14.63
252	67800001	70800000	0.1366	0.7645	17.86	15.45
252	68100001	71100000	0.1312	0.7704	17.03	14.62
252	68400001	71400000	0.1350	0.7991	16.90	14.49
252	68700001	71700000	0.1242	0.8056	15.41	13.00
252	69000001	72000000	0.1178	0.8214	14.34	11.93
252	69300001	72300000	0.1015	0.8293	12.24	9.83
252	69600001	72600000	0.0963	0.8191	11.76	9.35
252	69900001	72900000	0.0878	0.8199	10.71	8.30
252	70200001	73200000	0.0941	0.8264	11.39	8.98
252	70500001	73500000	0.0870	0.8222	10.59	8.18
252	70800001	73800000	0.0883	0.8266	10.69	8.28
252	71100001	74100000	0.0833	0.8160	10.20	7.79
252	71400001	74400000	0.0800	0.8071	9.91	7.50
252	71700001	74700000	0.0818	0.7990	10.24	7.83
252	72000001	75000000	0.0748	0.7974	9.38	6.97
252	72300001	75300000	0.0857	0.7891	10.86	8.45
252	72600001	75600000	0.0966	0.7904	12.22	9.81
252	72900001	75900000	0.1049	0.7769	13.51	11.10
252	73200001	76200000	0.1013	0.7778	13.02	10.61
252	73500001	76500000	0.1032	0.7814	13.21	10.80
252	73800001	76800000	0.1053	0.7850	13.41	11.00
252	74100001	77100000	0.1076	0.7888	13.64	11.23
252	74400001	77400000	0.1091	0.8048	13.55	11.14
252	74700001	77700000	0.1123	0.8038	13.97	11.56
252	75000001	78000000	0.1238	0.8031	15.41	13.00
252	75300001	78300000	0.1105	0.8131	13.59	11.18
252	75600001	78600000	0.1026	0.8043	12.75	10.34
252	75900001	78900000	0.1095	0.8221	13.32	10.91
252	76200001	79200000	0.1190	0.8159	14.58	12.17
252	76500001	79500000	0.1273	0.8150	15.62	13.21
252	76800001	79800000	0.1330	0.8194	16.23	13.82
252	77100001	80100000	0.1280	0.8085	15.83	13.42
252	77400001	80400000	0.1275	0.7946	16.04	13.63
252	77700001	80700000	0.1243	0.8030	15.47	13.06
252	78000001	81000000	0.1148	0.8005	14.35	11.94
252	78300001	81300000	0.1187	0.7867	15.09	12.68
252	78600001	81600000	0.1174	0.7841	14.97	12.56
252	78900001	81900000	0.1164	0.7687	15.14	12.73
252	79200001	82200000	0.1018	0.7592	13.41	11.00
252	79500001	82500000	0.0948	0.7638	12.42	10.01
252	79800001	82800000	0.0887	0.7686	11.54	9.13
252	80100001	83100000	0.0990	0.7717	12.84	10.43
252	80400001	83400000	0.0961	0.7801	12.31	9.90
252	80700001	83700000	0.0968	0.7850	12.33	9.92
252	81000001	84000000	0.1012	0.7863	12.87	10.46
252	81300001	84300000	0.1053	0.8025	13.13	10.72
252	81600001	84600000	0.1134	0.8156	13.90	11.49
252	81900001	84900000	0.1089	0.8292	13.14	10.73
252	82200001	85200000	0.1100	0.8257	13.32	10.91
252	82500001	85500000	0.1104	0.8304	13.29	10.88
252	82800001	85800000	0.1055	0.8197	12.87	10.46
252	83100001	86100000	0.0969	0.8182	11.84	9.43
252	83400001	86400000	0.1099	0.8021	13.70	11.29
252	83700001	86700000	0.1117	0.7892	14.15	11.74
252	84000001	87000000	0.1061	0.7914	13.41	11.00
252	84300001	87300000	0.1036	0.7792	13.29	10.88
252	84600001	87600000	0.1026	0.7849	13.07	10.66
252	84900001	87900000	0.0925	0.7835	11.80	9.39
252	85200001	88200000	0.1000	0.7920	12.63	10.22
252	85500001	88500000	0.0932	0.7874	11.84	9.43
252	85800001	88800000	0.0969	0.7896	12.27	9.86
252	86100001	89100000	0.0933	0.8009	11.65	9.24
252	86400001	89400000	0.0917	0.8202	11.19	8.78
252	86700001	89700000	0.0954	0.8361	11.41	9.00
252	87000001	90000000	0.0972	0.8421	11.54	9.13
252	87300001	90300000	0.1054	0.8483	12.42	10.01
252	87600001	90600000	0.1035	0.8480	12.20	9.79
252	87900001	90900000	0.1238	0.8479	14.60	12.19
252	88200001	91200000	0.1242	0.8561	14.50	12.09
252	88500001	91500000	0.1260	0.8554	14.73	12.32
252	88800001	91800000	0.1266	0.8539	14.82	12.41
252	89100001	92100000	0.1231	0.8466	14.54	12.13
252	89400001	92400000	0.1280	0.8419	15.20	12.79
252	89700001	92700000	0.1251	0.8395	14.90	12.49
252	90000001	93000000	0.1307	0.8349	15.66	13.25
252	90300001	93300000	0.1208	0.8346	14.48	12.07
252	90600001	93600000	0.1193	0.8342	14.30	11.89
252	90900001	93900000	0.1048	0.8341	12.56	10.15
252	91200001	94200000	0.1018	0.8307	12.26	9.85
252	91500001	94500000	0.0974	0.8294	11.75	9.34
252	91800001	94800000	0.0955	0.8326	11.47	9.06
252	92100001	95100000	0.1056	0.8492	12.43	10.02
252	92400001	95400000	0.0967	0.8539	11.33	8.92
252	92700001	95700000	0.0954	0.8496	11.23	8.82
252	93000001	96000000	0.0865	0.8465	10.22	7.81
252	93300001	96300000	0.0861	0.8463	10.17	7.76
252	93600001	96600000	0.0950	0.8440	11.25	8.84
252	93900001	96900000	0.0994	0.8514	11.67	9.26
252	94200001	97200000	0.0936	0.8640	10.83	8.42
252	94500001	97500000	0.0938	0.8713	10.76	8.35
252	94800001	97800000	0.0862	0.8666	9.94	7.53
252	95100001	98100000	0.0830	0.8578	9.67	7.26
252	95400001	98400000	0.0961	0.8555	11.24	8.83
252	95700001	98700000	0.1032	0.8540	12.09	9.68
252	96000001	99000000	0.1066	0.8597	12.40	9.99
252	96300001	99300000	0.1176	0.8642	13.61	11.20
252	96600001	99600000	0.1161	0.8687	13.36	10.95
252	96900001	99900000	0.1093	0.8566	12.75	10.34
252	97200001	100200000	0.1235	0.8505	14.52	12.11
252	97500001	100500000	0.1236	0.8433	14.66	12.25
252	97800001	100800000	0.1260	0.8522	14.78	12.37
252	98100001	101100000	0.1364	0.8564	15.92	13.51
252	98400001	101400000	0.1274	0.8128	15.67	13.26
252	98700001	101700000	0.1229	0.8114	15.15	12.74
252	99000001	102000000	0.1317	0.8066	16.33	13.92
252	99300001	102300000	0.1205	0.8080	14.92	12.51
252	99600001	102600000	0.1200	0.8054	14.89	12.48
252	99900001	102900000	0.1203	0.8146	14.77	12.36
252	100200001	103200000	0.1035	0.8162	12.68	10.27
252	100500001	103500000	0.1198	0.8163	14.67	12.26
252	100800001	103800000	0.1154	0.8164	14.13	11.72
252	101100001	104100000	0.1137	0.8107	14.03	11.62
252	101400001	104400000	0.1139	0.8477	13.44	11.03
252	101700001	104700000	0.1099	0.8547	12.85	10.44
252	102000001	105000000	0.1150	0.8598	13.38	10.97
252	102300001	105300000	0.1234	0.8607	14.34	11.93
252	102600001	105600000	0.1221	0.8655	14.11	11.70
252	102900001	105900000	0.1353	0.8680	15.59	13.18
252	103200001	106200000	0.1395	0.8676	16.08	13.67
252	103500001	106500000	0.1344	0.8732	15.39	12.98
252	103800001	106800000	0.1443	0.8748	16.49	14.08
252	104100001	107100000	0.1400	0.8885	15.76	13.35
252	104400001	107400000	0.1556	0.8978	17.34	14.93
252	104700001	107700000	0.1804	0.9084	19.86	17.45
252	105000001	108000000	0.1852	0.9214	20.10	17.69
252	105300001	108300000	0.1918	0.9216	20.81	18.40
252	105600001	108600000	0.2106	0.9227	22.82	20.41
252	105900001	108900000	0.2155	0.9213	23.39	20.98
252	106200001	109200000	0.2199	0.9234	23.81	21.40
252	106500001	109500000	0.2222	0.9245	24.03	21.62
252	106800001	109800000	0.2225	0.9223	24.12	21.71
252	107100001	110100000	0.2250	0.9142	24.61	22.20
252	107400001	110285207	0.2018	0.8673	22.38	19.97
265	1	3000000	0.1626	0.8338	19.50	17.09
265	300001	3300000	0.1522	0.8265	18.41	16.00
265	600001	3600000	0.1428	0.8178	17.46	15.05
265	900001	3900000	0.1393	0.8091	17.22	14.81
265	1200001	4200000	0.1372	0.8165	16.81	14.40
265	1500001	4500000	0.1277	0.8127	15.72	13.31
265	1800001	4800000	0.1194	0.8126	14.69	12.28
265	2100001	5100000	0.1255	0.8233	15.25	12.84
265	2400001	5400000	0.1208	0.8196	14.74	12.33
265	2700001	5700000	0.1316	0.8126	16.19	13.78
265	3000001	6000000	0.1291	0.8159	15.83	13.42
265	3300001	6300000	0.1310	0.8176	16.02	13.61
265	3600001	6600000	0.1310	0.8198	15.98	13.57
265	3900001	6900000	0.1414	0.8252	17.13	14.72
265	4200001	7200000	0.1315	0.8022	16.39	13.98
265	4500001	7500000	0.1438	0.8066	17.82	15.41
265	4800001	7800000	0.1461	0.8225	17.76	15.35
265	5100001	8100000	0.1365	0.8183	16.68	14.27
265	5400001	8400000	0.1345	0.8321	16.16	13.75
265	5700001	8700000	0.1215	0.8314	14.61	12.20
265	6000001	9000000	0.1146	0.8360	13.71	11.30
265	6300001	9300000	0.1013	0.8375	12.10	9.69
265	6600001	9600000	0.0912	0.8413	10.84	8.43
265	6900001	9900000	0.0956	0.8295	11.52	9.11
265	7200001	10200000	0.1029	0.8461	12.16	9.75
265	7500001	10500000	0.1107	0.8501	13.03	10.62
265	7800001	10800000	0.1223	0.8462	14.46	12.05
265	8100001	11100000	0.1183	0.8474	13.96	11.55
265	8400001	11400000	0.1324	0.8432	15.70	13.29
265	8700001	11700000	0.1330	0.8429	15.78	13.37
265	9000001	12000000	0.1318	0.8386	15.72	13.31
265	9300001	12300000	0.1344	0.8384	16.03	13.62
265	9600001	12600000	0.1382	0.8374	16.50	14.09
265	9900001	12900000	0.1255	0.8402	14.93	12.52
265	10200001	13200000	0.1295	0.8332	15.54	13.13
265	10500001	13500000	0.1093	0.8245	13.26	10.85
265	10800001	13800000	0.1023	0.8013	12.77	10.36
265	11100001	14100000	0.1041	0.8005	13.01	10.60
265	11400001	14400000	0.0885	0.7954	11.13	8.72
265	11700001	14700000	0.0892	0.7973	11.19	8.78
265	12000001	15000000	0.0990	0.7890	12.55	10.14
265	12300001	15300000	0.1112	0.7795	14.26	11.85
265	12600001	15600000	0.1218	0.7793	15.63	13.22
265	12900001	15900000	0.1235	0.7894	15.65	13.24
265	13200001	16200000	0.1147	0.7834	14.64	12.23
265	13500001	16500000	0.1273	0.7845	16.22	13.81
265	13800001	16800000	0.1320	0.8006	16.48	14.07
265	14100001	17100000	0.1280	0.8008	15.99	13.58
265	14400001	17400000	0.1346	0.8009	16.80	14.39
265	14700001	17700000	0.1346	0.7998	16.83	14.42
265	15000001	18000000	0.1299	0.7922	16.40	13.99
265	15300001	18300000	0.1173	0.7913	14.82	12.41
265	15600001	18600000	0.1200	0.7966	15.06	12.65
265	15900001	18900000	0.1199	0.8020	14.95	12.54
265	16200001	19200000	0.1222	0.8011	15.25	12.84
265	16500001	19500000	0.1180	0.7989	14.77	12.36
265	16800001	19800000	0.1064	0.7895	13.47	11.06
265	17100001	20100000	0.1059	0.7907	13.39	10.98
265	17400001	20400000	0.1032	0.7924	13.02	10.61
265	17700001	20700000	0.1060	0.8000	13.25	10.84
265	18000001	21000000	0.1168	0.8172	14.29	11.88
265	18300001	21300000	0.1188	0.8135	14.60	12.19
265	18600001	21600000	0.1176	0.8104	14.51	12.10
265	18900001	21900000	0.1200	0.7956	15.08	12.67
265	19200001	22200000	0.1178	0.7957	14.81	12.40
265	19500001	22500000	0.1051	0.7920	13.27	10.86
265	19800001	22800000	0.1115	0.7832	14.24	11.83
265	20100001	23100000	0.1117	0.7613	14.67	12.26
265	20400001	23400000	0.1044	0.7021	14.86	12.45
265	20700001	23700000	0.0975	0.6956	14.01	11.60
265	21000001	24000000	0.0893	0.6898	12.94	10.53
265	21300001	24300000	0.1058	0.6921	15.29	12.88
265	21600001	24600000	0.0992	0.6928	14.31	11.90
265	21900001	24900000	0.1106	0.6960	15.89	13.48
265	22200001	25200000	0.1162	0.6959	16.70	14.29
265	22500001	25500000	0.1255	0.6967	18.02	15.61
265	22800001	25800000	0.1238	0.7141	17.34	14.93
265	23100001	26100000	0.1244	0.7357	16.91	14.50
265	23400001	26400000	0.1421	0.7824	18.17	15.76
265	23700001	26700000	0.1612	0.7793	20.69	18.28
265	24000001	27000000	0.1560	0.7813	19.97	17.56
265	24300001	27300000	0.1390	0.7727	17.99	15.58
265	24600001	27600000	0.1313	0.7685	17.08	14.67
265	24900001	27900000	0.1160	0.7557	15.35	12.94
265	25200001	28200000	0.1147	0.7545	15.20	12.79
265	25500001	28500000	0.1206	0.7618	15.83	13.42
265	25800001	28800000	0.1243	0.7412	16.77	14.36
265	26100001	29100000	0.1274	0.7413	17.19	14.78
265	26400001	29400000	0.1065	0.7524	14.16	11.75
265	26700001	29700000	0.0926	0.7582	12.21	9.80
265	27000001	30000000	0.1042	0.7489	13.91	11.50
265	27300001	30300000	0.1103	0.7600	14.52	12.11
265	27600001	30600000	0.1392	0.7575	18.37	15.96
265	27900001	30900000	0.1366	0.7798	17.52	15.11
265	28200001	31200000	0.1343	0.7727	17.38	14.97
265	28500001	31500000	0.1285	0.7548	17.03	14.62
265	28800001	31800000	0.1224	0.7669	15.95	13.54
265	29100001	32100000	0.1148	0.7652	15.01	12.60
265	29400001	32400000	0.1317	0.7609	17.31	14.90
265	29700001	32700000	0.1297	0.7459	17.39	14.98
265	30000001	33000000	0.1248	0.7580	16.46	14.05
265	30300001	33300000	0.1237	0.7482	16.54	14.13
265	30600001	33600000	0.1057	0.7458	14.17	11.76
265	30900001	33900000	0.1028	0.7152	14.38	11.97
265	31200001	34200000	0.1000	0.7048	14.19	11.78
265	31500001	34500000	0.1081	0.7191	15.03	12.62
265	31800001	34800000	0.1102	0.7185	15.34	12.93
265	32100001	35100000	0.1142	0.7252	15.75	13.34
265	32400001	35400000	0.1131	0.7176	15.76	13.35
265	32700001	35700000	0.1127	0.7363	15.30	12.89
265	33000001	36000000	0.1007	0.7297	13.81	11.40
265	33300001	36300000	0.1032	0.7409	13.93	11.52
265	33600001	36600000	0.1049	0.7388	14.20	11.79
265	33900001	36900000	0.1082	0.7292	14.84	12.43
265	34200001	37200000	0.1023	0.7296	14.03	11.62
265	34500001	37500000	0.0929	0.7130	13.03	10.62
265	34800001	37800000	0.0920	0.7169	12.83	10.42
265	35100001	38100000	0.0936	0.7034	13.30	10.89
265	35400001	38400000	0.0859	0.7263	11.83	9.42
265	35700001	38700000	0.0886	0.7224	12.27	9.86
265	36000001	39000000	0.0940	0.7168	13.11	10.70
265	36300001	39300000	0.0968	0.7124	13.59	11.18
265	36600001	39600000	0.0991	0.7143	13.88	11.47
265	36900001	39900000	0.1105	0.7411	14.90	12.49
265	37200001	40200000	0.1247	0.7625	16.35	13.94
265	37500001	40500000	0.1256	0.7614	16.50	14.09
265	37800001	40800000	0.1240	0.7411	16.73	14.32
265	38100001	41100000	0.1298	0.7306	17.76	15.35
265	38400001	41400000	0.1322	0.6946	19.03	16.62
265	38700001	41700000	0.1390	0.6934	20.05	17.64
265	39000001	42000000	0.1485	0.6992	21.25	18.84
265	39300001	42300000	0.1508	0.7008	21.51	19.10
265	39600001	42600000	0.1418	0.6908	20.52	18.11
265	39900001	42900000	0.1429	0.6972	20.50	18.09
265	40200001	43200000	0.1376	0.6987	19.70	17.29
265	40500001	43500000	0.1418	0.7154	19.83	17.42
265	40800001	43800000	0.1481	0.7423	19.96	17.55
265	41100001	44100000	0.1532	0.7521	20.37	17.96
265	41400001	44400000	0.1501	0.7726	19.43	17.02
265	41700001	44700000	0.1469	0.7690	19.11	16.70
265	42000001	45000000	0.1410	0.7709	18.29	15.88
265	42300001	45300000	0.1319	0.7568	17.43	15.02
265	42600001	45600000	0.1325	0.7738	17.12	14.71
265	42900001	45900000	0.1191	0.7607	15.66	13.25
265	43200001	46200000	0.1223	0.7476	16.36	13.95
265	43500001	46500000	0.1167	0.7352	15.87	13.46
265	43800001	46800000	0.1214	0.7101	17.10	14.69
265	44100001	47100000	0.1132	0.7039	16.08	13.67
265	44400001	47400000	0.1200	0.6918	17.35	14.94
265	44700001	47700000	0.1197	0.6853	17.46	15.05
265	45000001	48000000	0.1165	0.6772	17.20	14.79
265	45300001	48300000	0.1234	0.6760	18.25	15.84
265	45600001	48600000	0.1213	0.6645	18.26	15.85
265	45900001	48900000	0.1216	0.6616	18.38	15.97
265	46200001	49200000	0.1248	0.6678	18.69	16.28
265	46500001	49500000	0.1200	0.6642	18.07	15.66
265	46800001	49800000	0.1131	0.6708	16.87	14.46
265	47100001	50100000	0.1065	0.6670	15.96	13.55
265	47400001	50400000	0.1113	0.6608	16.84	14.43
265	47700001	50700000	0.1118	0.6575	17.01	14.60
265	48000001	51000000	0.1258	0.6651	18.91	16.50
265	48300001	51300000	0.1194	0.6811	17.52	15.11
265	48600001	51600000	0.1192	0.6706	17.78	15.37
265	48900001	51900000	0.1207	0.6624	18.21	15.80
265	49200001	52200000	0.1148	0.6471	17.73	15.32
265	49500001	52500000	0.1256	0.6566	19.12	16.71
265	49800001	52800000	0.1198	0.6437	18.60	16.19
265	50100001	53100000	0.1154	0.6436	17.93	15.52
265	50400001	53400000	0.1053	0.6505	16.18	13.77
265	50700001	53700000	0.1070	0.6564	16.31	13.90
265	51000001	54000000	0.0979	0.6276	15.60	13.19
265	51300001	54300000	0.1008	0.6280	16.05	13.64
265	51600001	54600000	0.1056	0.6430	16.42	14.01
265	51900001	54900000	0.1143	0.6574	17.39	14.98
265	52200001	55200000	0.1180	0.6733	17.52	15.11
265	52500001	55500000	0.1249	0.6832	18.28	15.87
265	52800001	55545505	0.1308	0.7003	17.09	14.68
301	1	3000000	0.1280	0.6430	19.91	17.50
301	300001	3300000	0.1322	0.6289	21.03	18.62
301	600001	3600000	0.1318	0.6376	20.66	18.25
301	900001	3900000	0.1263	0.6307	20.03	17.62
301	1200001	4200000	0.1242	0.6393	19.42	17.01
301	1500001	4500000	0.1268	0.6287	20.16	17.75
301	1800001	4800000	0.1254	0.6312	19.87	17.46
301	2100001	5100000	0.1219	0.6233	19.56	17.15
301	2400001	5400000	0.1217	0.6364	19.12	16.71
301	2700001	5700000	0.1173	0.6525	17.98	15.57
301	3000001	6000000	0.1120	0.6509	17.21	14.80
301	3300001	6300000	0.1055	0.6555	16.09	13.68
301	3600001	6600000	0.1024	0.6124	16.72	14.31
301	3900001	6900000	0.1011	0.6208	16.29	13.88
301	4200001	7200000	0.1001	0.6185	16.18	13.77
301	4500001	7500000	0.1052	0.6143	17.13	14.72
301	4800001	7800000	0.1021	0.6002	17.01	14.60
301	5100001	8100000	0.0954	0.5980	15.95	13.54
301	5400001	8400000	0.1000	0.5922	16.89	14.48
301	5700001	8700000	0.0981	0.5710	17.19	14.78
301	6000001	9000000	0.0952	0.5598	17.00	14.59
301	6300001	9300000	0.0955	0.5452	17.52	15.11
301	6600001	9600000	0.0923	0.5616	16.43	14.02
301	6900001	9900000	0.0913	0.5620	16.25	13.84
301	7200001	10200000	0.0905	0.5370	16.86	14.45
301	7500001	10500000	0.0834	0.5326	15.65	13.24
301	7800001	10800000	0.0826	0.5375	15.36	12.95
301	8100001	11100000	0.0889	0.5426	16.39	13.98
301	8400001	11400000	0.0863	0.5316	16.23	13.82
301	8700001	11700000	0.1072	0.5487	19.53	17.12
301	9000001	12000000	0.1032	0.5527	18.67	16.26
301	9300001	12300000	0.1048	0.5713	18.34	15.93
301	9600001	12600000	0.1040	0.6028	17.25	14.84
301	9900001	12900000	0.1031	0.6045	17.05	14.64
301	10200001	13200000	0.1124	0.6269	17.93	15.52
301	10500001	13500000	0.1125	0.6443	17.46	15.05
301	10800001	13800000	0.1118	0.6615	16.90	14.49
301	11100001	14100000	0.1098	0.6445	17.04	14.63
301	11400001	14400000	0.1013	0.6369	15.91	13.50
301	11700001	14700000	0.0869	0.6293	13.81	11.40
301	12000001	15000000	0.0966	0.6269	15.41	13.00
301	12300001	15300000	0.0993	0.6352	15.63	13.22
301	12600001	15600000	0.1061	0.6379	16.63	14.22
301	12900001	15900000	0.1145	0.6471	17.70	15.29
301	13200001	16200000	0.1030	0.6749	15.26	12.85
301	13500001	16206136	0.1076	0.6747	14.38	11.97
374	1	3000000	0.0789	0.7040	11.20	8.79
374	300001	3300000	0.0833	0.6976	11.95	9.54
374	600001	3600000	0.0912	0.6938	13.14	10.73
374	900001	3900000	0.0883	0.6939	12.72	10.31
374	1200001	4200000	0.0974	0.6853	14.22	11.81
374	1500001	4500000	0.1045	0.6867	15.22	12.81
374	1800001	4800000	0.1057	0.7018	15.06	12.65
374	2100001	5100000	0.1176	0.7115	16.53	14.12
374	2400001	5400000	0.1230	0.7319	16.80	14.39
374	2700001	5700000	0.1315	0.7380	17.81	15.40
374	3000001	6000000	0.1421	0.7481	18.99	16.58
374	3300001	6300000	0.1405	0.7716	18.21	15.80
374	3600001	6600000	0.1280	0.7765	16.48	14.07
374	3900001	6900000	0.1369	0.7796	17.56	15.15
374	4200001	7200000	0.1254	0.7799	16.08	13.67
374	4500001	7500000	0.1310	0.7944	16.48	14.07
374	4800001	7800000	0.1168	0.7840	14.89	12.48
374	5100001	8100000	0.1123	0.7824	14.36	11.95
374	5400001	8400000	0.1064	0.7815	13.61	11.20
374	5700001	8700000	0.1019	0.7812	13.04	10.63
374	6000001	9000000	0.0928	0.7756	11.96	9.55
374	6300001	9300000	0.0936	0.7586	12.33	9.92
374	6600001	9600000	0.1106	0.7662	14.43	12.02
374	6900001	9900000	0.0952	0.7728	12.33	9.92
374	7200001	10200000	0.1005	0.7715	13.02	10.61
374	7500001	10500000	0.1008	0.7712	13.07	10.66
374	7800001	10800000	0.1012	0.7707	13.13	10.72
374	8100001	11100000	0.1013	0.7620	13.30	10.89
374	8400001	11400000	0.1079	0.7467	14.44	12.03
374	8700001	11700000	0.1093	0.7461	14.65	12.24
374	9000001	12000000	0.1133	0.7554	14.99	12.58
374	9300001	12300000	0.1273	0.7569	16.82	14.41
374	9600001	12600000	0.1189	0.7524	15.81	13.40
374	9900001	12900000	0.1357	0.7459	18.20	15.79
374	10200001	13200000	0.1301	0.7585	17.15	14.74
374	10500001	13500000	0.1164	0.7526	15.47	13.06
374	10800001	13800000	0.1144	0.7500	15.25	12.84
374	11100001	14100000	0.1179	0.7575	15.57	13.16
374	11400001	14400000	0.1198	0.7732	15.49	13.08
374	11700001	14700000	0.1134	0.7648	14.83	12.42
374	12000001	15000000	0.1076	0.7451	14.44	12.03
374	12300001	15300000	0.0939	0.7478	12.55	10.14
374	12600001	15600000	0.0890	0.7467	11.92	9.51
374	12900001	15900000	0.0748	0.7415	10.09	7.68
374	13200001	16200000	0.0780	0.7285	10.70	8.29
374	13500001	16500000	0.0934	0.7283	12.83	10.42
374	13800001	16800000	0.0889	0.7282	12.20	9.79
374	14100001	17100000	0.0825	0.7361	11.21	8.80
374	14400001	17400000	0.0753	0.7298	10.31	7.90
374	14700001	17700000	0.0865	0.7321	11.82	9.41
374	15000001	18000000	0.0861	0.7499	11.48	9.07
374	15300001	18300000	0.0903	0.7440	12.14	9.73
374	15600001	18600000	0.1023	0.7249	14.11	11.70
374	15900001	18900000	0.1007	0.7104	14.17	11.76
374	16200001	19200000	0.1101	0.7138	15.43	13.02
374	16500001	19500000	0.1026	0.7110	14.43	12.02
374	16800001	19800000	0.1056	0.6944	15.20	12.79
374	17100001	20100000	0.1104	0.6877	16.06	13.65
374	17400001	20400000	0.1094	0.6821	16.04	13.63
374	17700001	20700000	0.1008	0.6692	15.07	12.66
374	18000001	21000000	0.1016	0.6463	15.72	13.31
374	18300001	21300000	0.1002	0.6430	15.59	13.18
374	18600001	21600000	0.1018	0.6666	15.26	12.85
374	18900001	21900000	0.1073	0.6827	15.71	13.30
374	19200001	22200000	0.1088	0.6720	16.19	13.78
374	19500001	22500000	0.1084	0.6725	16.12	13.71
374	19800001	22800000	0.1129	0.6758	16.70	14.29
374	20100001	23100000	0.1056	0.6792	15.55	13.14
374	20400001	23400000	0.1082	0.6734	16.07	13.66
374	20700001	23700000	0.1166	0.6917	16.86	14.45
374	21000001	24000000	0.1191	0.6946	17.15	14.74
374	21300001	24300000	0.1169	0.6858	17.05	14.64
374	21600001	24600000	0.1034	0.6909	14.97	12.56
374	21900001	24900000	0.1102	0.7007	15.73	13.32
374	22200001	25200000	0.1001	0.7086	14.12	11.71
374	22500001	25500000	0.1023	0.6925	14.77	12.36
374	22800001	25800000	0.1062	0.7041	15.08	12.67
374	23100001	26100000	0.1177	0.6790	17.33	14.92
374	23400001	26400000	0.1150	0.6938	16.58	14.17
374	23700001	26700000	0.1142	0.6628	17.23	14.82
374	24000001	27000000	0.1111	0.6641	16.73	14.32
374	24300001	27300000	0.1248	0.6720	18.57	16.16
374	24600001	27600000	0.1449	0.6479	22.37	19.96
374	24900001	27900000	0.1392	0.6316	22.04	19.63
374	25200001	28200000	0.1485	0.6211	23.91	21.50
374	25500001	28500000	0.1449	0.6357	22.80	20.39
374	25800001	28800000	0.1436	0.6241	23.01	20.60
374	26100001	29100000	0.1434	0.6485	22.11	19.70
374	26400001	29400000	0.1537	0.6342	24.24	21.83
374	26700001	29700000	0.1556	0.6551	23.75	21.34
374	27000001	30000000	0.1607	0.6606	24.33	21.92
374	27300001	30300000	0.1567	0.6563	23.88	21.47
374	27600001	30600000	0.1435	0.6541	21.93	19.52
374	27900001	30900000	0.1359	0.6530	20.80	18.39
374	28200001	31200000	0.1294	0.6496	19.91	17.50
374	28500001	31500000	0.1303	0.6437	20.25	17.84
374	28800001	31800000	0.1349	0.6558	20.57	18.16
374	29100001	32100000	0.1333	0.6318	21.10	18.69
374	29400001	32400000	0.1268	0.6301	20.13	17.72
374	29700001	32700000	0.1311	0.6417	20.44	18.03
374	30000001	33000000	0.1310	0.6338	20.66	18.25
374	30300001	33300000	0.1237	0.6355	19.46	17.05
374	30600001	33600000	0.1186	0.6309	18.80	16.39
374	30900001	33900000	0.1215	0.6388	19.02	16.61
374	31200001	34200000	0.1169	0.6544	17.86	15.45
374	31500001	34500000	0.1172	0.6631	17.67	15.26
374	31800001	34539143	0.1091	0.6515	15.30	12.89
406	1	526898	0.1205	0.9590	2.21	0
458	1	3000000	0.0872	0.6847	12.73	10.32
458	300001	3300000	0.0823	0.7040	11.69	9.28
458	600001	3600000	0.0646	0.7052	9.16	6.75
458	900001	3900000	0.0770	0.7153	10.76	8.35
458	1200001	4200000	0.0902	0.7249	12.45	10.04
458	1500001	4500000	0.0834	0.7320	11.39	8.98
458	1800001	4800000	0.0916	0.7483	12.24	9.83
458	2100001	5100000	0.0970	0.7420	13.08	10.67
458	2400001	5400000	0.1055	0.7440	14.18	11.77
458	2700001	5700000	0.1065	0.7401	14.39	11.98
458	3000001	6000000	0.1201	0.7473	16.07	13.66
458	3300001	6300000	0.1417	0.7403	19.14	16.73
458	3600001	6600000	0.1543	0.7291	21.17	18.76
458	3900001	6900000	0.1562	0.7259	21.52	19.11
458	4200001	7200000	0.1500	0.7258	20.66	18.25
458	4500001	7500000	0.1584	0.7381	21.47	19.06
458	4800001	7800000	0.1600	0.7296	21.93	19.52
458	5100001	8100000	0.1567	0.7443	21.06	18.65
458	5400001	8400000	0.1582	0.7606	20.79	18.38
458	5700001	8700000	0.1583	0.7557	20.95	18.54
458	6000001	9000000	0.1465	0.7533	19.44	17.03
458	6300001	9300000	0.1471	0.7549	19.48	17.07
458	6600001	9600000	0.1516	0.7658	19.79	17.38
458	6900001	9900000	0.1466	0.7668	19.12	16.71
458	7200001	10200000	0.1586	0.7630	20.78	18.37
458	7500001	10500000	0.1617	0.7641	21.16	18.75
458	7800001	10800000	0.1619	0.7583	21.35	18.94
458	8100001	11100000	0.1568	0.7592	20.65	18.24
458	8400001	11400000	0.1437	0.7495	19.18	16.77
458	8700001	11700000	0.1411	0.7643	18.46	16.05
458	9000001	12000000	0.1537	0.7400	20.78	18.37
458	9300001	12300000	0.1369	0.7187	19.04	16.63
458	9600001	12600000	0.1339	0.7129	18.78	16.37
458	9900001	12900000	0.1365	0.7140	19.12	16.71
458	10200001	13200000	0.1354	0.7166	18.89	16.48
458	10500001	13500000	0.1422	0.7209	19.72	17.31
458	10800001	13800000	0.1448	0.7202	20.10	17.69
458	11100001	14100000	0.1526	0.7256	21.03	18.62
458	11400001	14400000	0.1540	0.7321	21.03	18.62
458	11700001	14700000	0.1449	0.7265	19.94	17.53
458	12000001	15000000	0.1448	0.7446	19.45	17.04
458	12300001	15300000	0.1457	0.7643	19.07	16.66
458	12600001	15600000	0.1386	0.7607	18.22	15.81
458	12900001	15900000	0.1261	0.7610	16.57	14.16
458	13200001	16200000	0.1119	0.7593	14.73	12.32
458	13500001	16500000	0.1074	0.7468	14.38	11.97
458	13800001	16800000	0.1009	0.7528	13.41	11.00
458	14100001	17100000	0.0907	0.7499	12.09	9.68
458	14400001	17400000	0.0964	0.7510	12.83	10.42
458	14700001	17700000	0.1187	0.7556	15.71	13.30
458	15000001	18000000	0.1094	0.7555	14.48	12.07
458	15300001	18300000	0.1329	0.7456	17.82	15.41
458	15600001	18600000	0.1453	0.7471	19.44	17.03
458	15900001	18900000	0.1622	0.7313	22.18	19.77
458	16200001	19200000	0.1688	0.7157	23.58	21.17
458	16500001	19500000	0.1717	0.7246	23.69	21.28
458	16800001	19800000	0.1666	0.7252	22.97	20.56
458	17100001	20100000	0.1713	0.7241	23.66	21.25
458	17400001	20400000	0.1787	0.7277	24.55	22.14
458	17700001	20700000	0.1598	0.7288	21.92	19.51
458	18000001	21000000	0.1777	0.7358	24.15	21.74
458	18300001	21300000	0.1568	0.7493	20.93	18.52
458	18600001	21600000	0.1554	0.7528	20.64	18.23
458	18900001	21900000	0.1520	0.7619	19.95	17.54
458	19200001	22200000	0.1500	0.7786	19.27	16.86
458	19500001	22500000	0.1416	0.7780	18.20	15.79
458	19800001	22800000	0.1538	0.7778	19.77	17.36
458	20100001	23100000	0.1485	0.7784	19.07	16.66
458	20400001	23400000	0.1393	0.7665	18.18	15.77
458	20700001	23700000	0.1531	0.7612	20.11	17.70
458	21000001	24000000	0.1343	0.7566	17.75	15.34
458	21300001	24300000	0.1331	0.7624	17.46	15.05
458	21600001	24600000	0.1200	0.7673	15.64	13.23
458	21900001	24900000	0.1183	0.7827	15.12	12.71
458	22200001	25200000	0.1182	0.7847	15.06	12.65
458	22500001	25500000	0.1161	0.7895	14.70	12.29
458	22800001	25800000	0.1039	0.8051	12.90	10.49
458	23100001	26100000	0.1194	0.8040	14.86	12.45
458	23400001	26400000	0.1151	0.8029	14.33	11.92
458	23700001	26700000	0.1091	0.8085	13.49	11.08
458	24000001	27000000	0.1056	0.7832	13.48	11.07
458	24300001	27300000	0.0976	0.7872	12.40	9.99
458	24600001	27600000	0.0934	0.7761	12.03	9.62
458	24900001	27900000	0.0870	0.7645	11.38	8.97
458	25200001	28200000	0.0849	0.7729	10.98	8.57
458	25500001	28500000	0.0920	0.7712	11.93	9.52
458	25800001	28800000	0.1155	0.7542	15.31	12.90
458	26100001	29100000	0.0970	0.7406	13.09	10.68
458	26400001	29400000	0.0999	0.7364	13.56	11.15
458	26700001	29700000	0.1046	0.7370	14.19	11.78
458	27000001	30000000	0.1027	0.7773	13.22	10.81
458	27300001	30300000	0.1134	0.7743	14.65	12.24
458	27600001	30600000	0.1268	0.7906	16.04	13.63
458	27900001	30900000	0.1315	0.7939	16.56	14.15
458	28200001	31200000	0.1360	0.7939	17.13	14.72
458	28500001	31500000	0.1337	0.7912	16.90	14.49
458	28800001	31800000	0.1187	0.7930	14.97	12.56
458	29100001	32100000	0.1282	0.7965	16.10	13.69
458	29400001	32400000	0.1259	0.8023	15.69	13.28
458	29700001	32700000	0.1254	0.7953	15.76	13.35
458	30000001	33000000	0.1330	0.7893	16.85	14.44
458	30300001	33300000	0.1388	0.7854	17.67	15.26
458	30600001	33600000	0.1343	0.7881	17.04	14.63
458	30900001	33900000	0.1336	0.7864	16.99	14.58
458	31200001	34200000	0.1271	0.7767	16.37	13.96
458	31500001	34500000	0.1328	0.7826	16.97	14.56
458	31800001	34800000	0.1328	0.7871	16.87	14.46
458	32100001	35100000	0.1268	0.7826	16.21	13.80
458	32400001	35400000	0.1242	0.7807	15.90	13.49
458	32700001	35700000	0.1171	0.7817	14.97	12.56
458	33000001	36000000	0.1242	0.7799	15.92	13.51
458	33300001	36300000	0.1176	0.7750	15.18	12.77
458	33600001	36600000	0.1167	0.7733	15.10	12.69
458	33900001	36900000	0.1167	0.7783	14.99	12.58
458	34200001	37200000	0.1166	0.7856	14.84	12.43
458	34500001	37500000	0.1001	0.7835	12.78	10.37
458	34800001	37800000	0.1009	0.7889	12.79	10.38
458	35100001	38100000	0.1095	0.8022	13.65	11.24
458	35400001	38400000	0.1107	0.8126	13.62	11.21
458	35700001	38700000	0.1153	0.8195	14.07	11.66
458	36000001	39000000	0.1100	0.8127	13.53	11.12
458	36300001	39300000	0.1049	0.8133	12.90	10.49
458	36600001	39600000	0.0964	0.8061	11.96	9.55
458	36900001	39900000	0.0901	0.8067	11.17	8.76
458	37200001	40200000	0.0923	0.8012	11.53	9.12
458	37500001	40500000	0.0964	0.7969	12.10	9.69
458	37800001	40800000	0.0950	0.7909	12.02	9.61
458	38100001	41100000	0.0928	0.7925	11.71	9.30
458	38400001	41400000	0.1028	0.7833	13.12	10.71
458	38700001	41700000	0.0989	0.7832	12.63	10.22
458	39000001	42000000	0.1023	0.7880	12.98	10.57
458	39300001	42300000	0.1022	0.7949	12.86	10.45
458	39600001	42600000	0.1123	0.7991	14.05	11.64
458	39900001	42900000	0.1278	0.8083	15.81	13.40
458	40200001	43200000	0.1282	0.8064	15.90	13.49
458	40500001	43500000	0.1300	0.8118	16.01	13.60
458	40800001	43800000	0.1234	0.8091	15.26	12.85
458	41100001	44100000	0.1245	0.8123	15.33	12.92
458	41400001	44400000	0.1144	0.8184	13.98	11.57
458	41700001	44700000	0.1199	0.8141	14.73	12.32
458	42000001	45000000	0.1180	0.8234	14.33	11.92
458	42300001	45300000	0.1129	0.8129	13.89	11.48
458	42600001	45600000	0.1108	0.8170	13.56	11.15
458	42900001	45900000	0.1026	0.8034	12.77	10.36
458	43200001	46200000	0.1181	0.8114	14.56	12.15
458	43500001	46500000	0.1184	0.8160	14.51	12.10
458	43800001	46800000	0.1191	0.8158	14.60	12.19
458	44100001	47100000	0.1198	0.8171	14.66	12.25
458	44400001	47400000	0.1246	0.8208	15.18	12.77
458	44700001	47700000	0.1246	0.8213	15.17	12.76
458	45000001	48000000	0.1216	0.8012	15.18	12.77
458	45300001	48300000	0.1385	0.8087	17.12	14.71
458	45600001	48600000	0.1362	0.7961	17.11	14.70
458	45900001	48900000	0.1433	0.8050	17.80	15.39
458	46200001	49200000	0.1252	0.8074	15.51	13.10
458	46500001	49500000	0.1307	0.7958	16.42	14.01
458	46800001	49800000	0.1470	0.8037	18.29	15.88
458	47100001	50100000	0.1395	0.8035	17.36	14.95
458	47400001	50400000	0.1391	0.8065	17.25	14.84
458	47700001	50700000	0.1415	0.8145	17.37	14.96
458	48000001	51000000	0.1425	0.8228	17.32	14.91
458	48300001	51300000	0.1385	0.8197	16.89	14.48
458	48600001	51600000	0.1430	0.8304	17.22	14.81
458	48900001	51900000	0.1423	0.8291	17.16	14.75
458	49200001	52200000	0.1478	0.8235	17.95	15.54
458	49500001	52500000	0.1395	0.8215	16.98	14.57
458	49800001	52800000	0.1409	0.8095	17.41	15.00
458	50100001	53100000	0.1478	0.8115	18.21	15.80
458	50400001	53400000	0.1393	0.7992	17.44	15.03
458	50700001	53700000	0.1310	0.7911	16.55	14.14
458	51000001	54000000	0.1315	0.7969	16.50	14.09
458	51300001	54300000	0.1385	0.7973	17.37	14.96
458	51600001	54600000	0.1407	0.7830	17.97	15.56
458	51900001	54900000	0.1308	0.7823	16.72	14.31
458	52200001	55200000	0.1324	0.7821	16.93	14.52
458	52500001	55500000	0.1302	0.7923	16.43	14.02
458	52800001	55800000	0.1145	0.8074	14.18	11.77
458	53100001	56100000	0.1155	0.8040	14.37	11.96
458	53400001	56400000	0.1198	0.8002	14.97	12.56
458	53700001	56700000	0.1195	0.7962	15.01	12.60
458	54000001	57000000	0.1164	0.7763	14.99	12.58
458	54300001	57300000	0.0990	0.7774	12.73	10.32
458	54600001	57600000	0.0893	0.7885	11.32	8.91
458	54900001	57900000	0.0909	0.7904	11.50	9.09
458	55200001	58200000	0.0894	0.7919	11.29	8.88
458	55500001	58500000	0.0918	0.7829	11.72	9.31
458	55800001	58800000	0.0948	0.7824	12.12	9.71
458	56100001	59100000	0.0932	0.7728	12.06	9.65
458	56400001	59400000	0.0962	0.7874	12.22	9.81
458	56700001	59700000	0.1099	0.7940	13.84	11.43
458	57000001	60000000	0.1045	0.8159	12.81	10.40
458	57300001	60300000	0.1154	0.8011	14.41	12.00
458	57600001	60600000	0.1249	0.8107	15.40	12.99
458	57900001	60900000	0.1266	0.8120	15.59	13.18
458	58200001	61200000	0.1275	0.8116	15.71	13.30
458	58500001	61500000	0.1409	0.8086	17.43	15.02
458	58800001	61800000	0.1424	0.7974	17.86	15.45
458	59100001	62100000	0.1361	0.8013	16.99	14.58
458	59400001	62400000	0.1375	0.7923	17.35	14.94
458	59700001	62700000	0.1278	0.7972	16.03	13.62
458	60000001	63000000	0.1377	0.7955	17.31	14.90
458	60300001	63300000	0.1303	0.8181	15.92	13.51
458	60600001	63600000	0.1251	0.8082	15.48	13.07
458	60900001	63900000	0.1207	0.8012	15.07	12.66
458	61200001	64200000	0.1081	0.8008	13.50	11.09
458	61500001	64500000	0.0882	0.8072	10.92	8.51
458	61800001	64800000	0.0891	0.8124	10.97	8.56
458	62100001	65100000	0.0927	0.8163	11.36	8.95
458	62400001	65400000	0.0968	0.8152	11.87	9.46
458	62700001	65700000	0.0950	0.8171	11.62	9.21
458	63000001	66000000	0.0880	0.8140	10.81	8.40
458	63300001	66300000	0.0950	0.8061	11.79	9.38
458	63600001	66600000	0.1016	0.8049	12.62	10.21
458	63900001	66900000	0.1096	0.8115	13.51	11.10
458	64200001	67200000	0.1283	0.8136	15.77	13.36
458	64500001	67500000	0.1315	0.8167	16.10	13.69
458	64800001	67800000	0.1257	0.8201	15.33	12.92
458	65100001	68100000	0.1263	0.8228	15.35	12.94
458	65400001	68400000	0.1278	0.8159	15.66	13.25
458	65700001	68700000	0.1233	0.8107	15.21	12.80
458	66000001	69000000	0.1271	0.8098	15.69	13.28
458	66300001	69300000	0.1238	0.8175	15.14	12.73
458	66600001	69600000	0.1306	0.8185	15.96	13.55
458	66900001	69900000	0.1244	0.8161	15.24	12.83
458	67200001	70200000	0.1104	0.8039	13.74	11.33
458	67500001	70500000	0.1172	0.8040	14.58	12.17
458	67800001	70800000	0.1223	0.7995	15.30	12.89
458	68100001	71100000	0.1234	0.7885	15.65	13.24
458	68400001	71400000	0.1197	0.7986	14.99	12.58
458	68700001	71700000	0.1301	0.8052	16.16	13.75
458	69000001	72000000	0.1290	0.8074	15.97	13.56
458	69300001	72300000	0.1246	0.8022	15.54	13.13
458	69600001	72600000	0.1220	0.8046	15.17	12.76
458	69900001	72900000	0.1215	0.8048	15.10	12.69
458	70200001	73200000	0.1292	0.8135	15.88	13.47
458	70500001	73500000	0.1287	0.8207	15.68	13.27
458	70800001	73800000	0.1302	0.8237	15.81	13.40
458	71100001	74100000	0.1210	0.8292	14.59	12.18
458	71400001	74400000	0.1212	0.8395	14.43	12.02
458	71700001	74700000	0.1116	0.8279	13.48	11.07
458	72000001	75000000	0.1189	0.8291	14.34	11.93
458	72300001	75300000	0.1168	0.8287	14.09	11.68
458	72600001	75600000	0.1068	0.8263	12.93	10.52
458	72900001	75900000	0.1106	0.8253	13.41	11.00
458	73200001	76200000	0.1208	0.8340	14.49	12.08
458	73500001	76500000	0.1269	0.8327	15.24	12.83
458	73800001	76800000	0.1250	0.8369	14.93	12.52
458	74100001	77100000	0.1323	0.8460	15.64	13.23
458	74400001	77400000	0.1307	0.8436	15.49	13.08
458	74700001	77700000	0.1281	0.8538	15.00	12.59
458	75000001	78000000	0.1167	0.8610	13.55	11.14
458	75300001	78300000	0.1246	0.8620	14.45	12.04
458	75600001	78600000	0.1255	0.8599	14.59	12.18
458	75900001	78900000	0.1285	0.8637	14.88	12.47
458	76200001	79200000	0.1212	0.8619	14.06	11.65
458	76500001	79500000	0.1186	0.8586	13.81	11.40
458	76800001	79800000	0.1111	0.8561	12.98	10.57
458	77100001	80100000	0.1055	0.8481	12.44	10.03
458	77400001	80400000	0.1034	0.8516	12.14	9.73
458	77700001	80700000	0.1098	0.8378	13.10	10.69
458	78000001	81000000	0.1125	0.8351	13.48	11.07
458	78300001	81300000	0.1090	0.8385	13.00	10.59
458	78600001	81600000	0.1106	0.8392	13.18	10.77
458	78900001	81900000	0.1077	0.8370	12.87	10.46
458	79200001	82200000	0.0982	0.8370	11.74	9.33
458	79500001	82500000	0.0926	0.8255	11.22	8.81
458	79800001	82800000	0.1055	0.8285	12.73	10.32
458	80100001	83100000	0.1093	0.8240	13.26	10.85
458	80400001	83400000	0.1143	0.8182	13.98	11.57
458	80700001	83700000	0.1129	0.8274	13.65	11.24
458	81000001	84000000	0.1232	0.8233	14.96	12.55
458	81300001	84300000	0.1129	0.8127	13.89	11.48
458	81600001	84600000	0.1128	0.8089	13.95	11.54
458	81900001	84900000	0.1077	0.8048	13.38	10.97
458	82200001	85200000	0.1167	0.8032	14.53	12.12
458	82500001	85500000	0.1298	0.8233	15.77	13.36
458	82800001	85800000	0.1230	0.8110	15.17	12.76
458	83100001	86100000	0.1215	0.8160	14.89	12.48
458	83400001	86400000	0.1201	0.8204	14.64	12.23
458	83700001	86700000	0.1224	0.8255	14.82	12.41
458	84000001	87000000	0.1283	0.8318	15.43	13.02
458	84300001	87300000	0.1283	0.8446	15.19	12.78
458	84600001	87600000	0.1265	0.8591	14.73	12.32
458	84900001	87900000	0.1278	0.8668	14.74	12.33
458	85200001	88200000	0.1312	0.8610	15.23	12.82
458	85500001	88500000	0.1284	0.8530	15.05	12.64
458	85800001	88800000	0.1305	0.8657	15.07	12.66
458	86100001	89100000	0.1380	0.8682	15.89	13.48
458	86400001	89400000	0.1366	0.8588	15.91	13.50
458	86700001	89700000	0.1323	0.8589	15.40	12.99
458	87000001	90000000	0.1268	0.8595	14.75	12.34
458	87300001	90300000	0.1434	0.8577	16.72	14.31
458	87600001	90600000	0.1488	0.8600	17.30	14.89
458	87900001	90900000	0.1537	0.8602	17.87	15.46
458	88200001	91145657	0.1406	0.8452	16.33	13.92
481	1	233405	0.0971	0.9779	0.77	0
1276	1	3000000	0.1060	0.6601	16.06	13.65
1276	300001	3300000	0.1028	0.6575	15.63	13.22
1276	600001	3600000	0.1179	0.6723	17.54	15.13
1276	900001	3900000	0.1094	0.6890	15.88	13.47
1276	1200001	4200000	0.1027	0.6872	14.94	12.53
1276	1500001	4500000	0.1065	0.6873	15.49	13.08
1276	1800001	4800000	0.1127	0.6909	16.31	13.90
1276	2100001	5100000	0.1182	0.6787	17.42	15.01
1276	2400001	5400000	0.1208	0.6803	17.76	15.35
1276	2700001	5700000	0.1397	0.6773	20.63	18.22
1276	3000001	6000000	0.1474	0.6815	21.63	19.22
1276	3300001	6300000	0.1493	0.6721	22.22	19.81
1276	3600001	6600000	0.1237	0.6592	18.76	16.35
1276	3900001	6900000	0.1265	0.6561	19.28	16.87
1276	4200001	7200000	0.1375	0.6581	20.90	18.49
1276	4500001	7500000	0.1394	0.6552	21.28	18.87
1276	4800001	7800000	0.1424	0.6452	22.07	19.66
1276	5100001	8100000	0.1414	0.6602	21.41	19.00
1276	5400001	8400000	0.1404	0.6591	21.30	18.89
1276	5700001	8700000	0.1276	0.6727	18.96	16.55
1276	6000001	9000000	0.1299	0.6687	19.42	17.01
1276	6300001	9300000	0.1350	0.6919	19.51	17.10
1276	6600001	9600000	0.1365	0.6917	19.73	17.32
1276	6900001	9900000	0.1365	0.6959	19.61	17.20
1276	7200001	10200000	0.1308	0.6831	19.14	16.73
1276	7500001	10500000	0.1205	0.7031	17.15	14.74
1276	7800001	10800000	0.1237	0.7181	17.23	14.82
1276	8100001	11100000	0.1222	0.7217	16.93	14.52
1276	8400001	11400000	0.1265	0.7212	17.54	15.13
1276	8700001	11700000	0.1087	0.7081	15.34	12.93
1276	9000001	12000000	0.1027	0.7111	14.44	12.03
1276	9300001	12300000	0.1161	0.7132	16.28	13.87
1276	9600001	12600000	0.1327	0.7257	18.28	15.87
1276	9900001	12900000	0.1372	0.7292	18.81	16.40
1276	10200001	13200000	0.1393	0.7347	18.96	16.55
1276	10500001	13500000	0.1450	0.7225	20.07	17.66
1276	10800001	13800000	0.1520	0.7318	20.77	18.36
1276	11100001	14100000	0.1501	0.7133	21.04	18.63
1276	11400001	14400000	0.1429	0.7040	20.29	17.88
1276	11700001	14700000	0.1496	0.7150	20.92	18.51
1276	12000001	15000000	0.1549	0.7191	21.54	19.13
1276	12300001	15300000	0.1339	0.7084	18.90	16.49
1276	12600001	15600000	0.1265	0.7042	17.97	15.56
1276	12900001	15900000	0.1195	0.7099	16.83	14.42
1276	13200001	16200000	0.1204	0.7160	16.82	14.41
1276	13500001	16500000	0.1088	0.7098	15.33	12.92
1276	13800001	16800000	0.1073	0.7036	15.25	12.84
1276	14100001	17100000	0.1109	0.7127	15.55	13.14
1276	14400001	17400000	0.1220	0.7284	16.75	14.34
1276	14700001	17700000	0.1269	0.7202	17.62	15.21
1276	15000001	18000000	0.1192	0.7204	16.55	14.14
1276	15300001	18300000	0.1216	0.7197	16.90	14.49
1276	15600001	18600000	0.1149	0.7236	15.88	13.47
1276	15900001	18900000	0.1160	0.7088	16.36	13.95
1276	16200001	19200000	0.1162	0.7056	16.47	14.06
1276	16500001	19500000	0.1309	0.7196	18.19	15.78
1276	16800001	19800000	0.1301	0.7211	18.04	15.63
1276	17100001	20100000	0.1323	0.7300	18.13	15.72
1276	17400001	20400000	0.1299	0.7204	18.02	15.61
1276	17700001	20700000	0.1327	0.7302	18.18	15.77
1276	18000001	21000000	0.1374	0.7442	18.46	16.05
1276	18300001	21300000	0.1451	0.7446	19.49	17.08
1276	18600001	21600000	0.1488	0.7487	19.87	17.46
1276	18900001	21900000	0.1484	0.7539	19.68	17.27
1276	19200001	22200000	0.1413	0.7506	18.83	16.42
1276	19500001	22500000	0.1401	0.7454	18.80	16.39
1276	19800001	22800000	0.1399	0.7296	19.17	16.76
1276	20100001	23100000	0.1360	0.7276	18.69	16.28
1276	20400001	23400000	0.1390	0.7430	18.71	16.30
1276	20700001	23700000	0.1328	0.7178	18.49	16.08
1276	21000001	24000000	0.1433	0.6952	20.61	18.20
1276	21300001	24300000	0.1358	0.6964	19.51	17.10
1276	21600001	24600000	0.1395	0.6851	20.37	17.96
1276	21900001	24900000	0.1450	0.6911	20.99	18.58
1276	22200001	25200000	0.1461	0.6977	20.94	18.53
1276	22500001	25500000	0.1450	0.7045	20.58	18.17
1276	22800001	25800000	0.1411	0.7056	20.00	17.59
1276	23100001	26100000	0.1459	0.7033	20.74	18.33
1276	23400001	26400000	0.1404	0.6994	20.08	17.67
1276	23700001	26700000	0.1316	0.7119	18.48	16.07
1276	24000001	27000000	0.1236	0.7106	17.40	14.99
1276	24300001	27300000	0.1209	0.7062	17.12	14.71
1276	24600001	27600000	0.1099	0.6991	15.72	13.31
1276	24900001	27900000	0.1074	0.7096	15.14	12.73
1276	25200001	28200000	0.1073	0.7122	15.07	12.66
1276	25500001	28500000	0.1021	0.7050	14.49	12.08
1276	25800001	28800000	0.1064	0.7182	14.81	12.40
1276	26100001	29100000	0.1033	0.7254	14.24	11.83
1276	26400001	29400000	0.0952	0.7229	13.17	10.76
1276	26700001	29700000	0.1051	0.7276	14.45	12.04
1276	27000001	30000000	0.0998	0.7445	13.41	11.00
1276	27300001	30300000	0.0996	0.7457	13.36	10.95
1276	27600001	30600000	0.0961	0.7650	12.56	10.15
1276	27900001	30900000	0.0925	0.7550	12.26	9.85
1276	28200001	31200000	0.1123	0.7626	14.72	12.31
1276	28500001	31500000	0.1130	0.7692	14.69	12.28
1276	28800001	31800000	0.1092	0.7554	14.46	12.05
1276	29100001	32100000	0.1100	0.7350	14.96	12.55
1276	29400001	32400000	0.1136	0.7210	15.76	13.35
1276	29700001	32700000	0.1081	0.7102	15.22	12.81
1276	30000001	33000000	0.1144	0.6936	16.50	14.09
1276	30300001	33300000	0.1246	0.7038	17.70	15.29
1276	30600001	33600000	0.1376	0.7076	19.44	17.03
1276	30900001	33900000	0.1459	0.7172	20.34	17.93
1276	31200001	34200000	0.1216	0.6921	17.57	15.16
1276	31500001	34500000	0.1228	0.6797	18.07	15.66
1276	31800001	34800000	0.1153	0.6865	16.79	14.38
1276	32100001	35100000	0.1101	0.6996	15.74	13.33
1276	32400001	35400000	0.1065	0.7147	14.90	12.49
1276	32700001	35700000	0.1259	0.7331	17.17	14.76
1276	33000001	36000000	0.1233	0.7545	16.35	13.94
1276	33300001	36300000	0.1192	0.7583	15.72	13.31
1276	33600001	36600000	0.1299	0.7419	17.51	15.10
1276	33900001	36900000	0.1200	0.7363	16.30	13.89
1276	34200001	37200000	0.1343	0.7521	17.86	15.45
1276	34500001	37500000	0.1225	0.7656	16.00	13.59
1276	34800001	37800000	0.1188	0.7588	15.66	13.25
1276	35100001	38100000	0.1163	0.7646	15.20	12.79
1276	35400001	38400000	0.1245	0.7681	16.21	13.80
1276	35700001	38700000	0.1093	0.7492	14.58	12.17
1276	36000001	39000000	0.1136	0.7379	15.39	12.98
1276	36300001	39300000	0.1066	0.7270	14.66	12.25
1276	36600001	39600000	0.0943	0.7264	12.98	10.57
1276	36900001	39900000	0.1203	0.7274	16.54	14.13
1276	37200001	40200000	0.1176	0.7252	16.22	13.81
1276	37500001	40500000	0.1207	0.7282	16.58	14.17
1276	37800001	40800000	0.1302	0.7360	17.69	15.28
1276	38100001	41100000	0.1336	0.7175	18.61	16.20
1276	38400001	41400000	0.1252	0.7137	17.54	15.13
1276	38700001	41700000	0.1300	0.7283	17.84	15.43
1276	39000001	42000000	0.1235	0.7373	16.75	14.34
1276	39300001	42300000	0.1260	0.7518	16.76	14.35
1276	39600001	42600000	0.1262	0.7641	16.51	14.10
1276	39900001	42900000	0.1062	0.7592	13.99	11.58
1276	40200001	43200000	0.0992	0.7703	12.88	10.47
1276	40500001	43500000	0.1099	0.7652	14.37	11.96
1276	40800001	43800000	0.1101	0.7720	14.26	11.85
1276	41100001	44100000	0.1145	0.7906	14.49	12.08
1276	41400001	44400000	0.1208	0.8005	15.09	12.68
1276	41700001	44700000	0.1194	0.7896	15.12	12.71
1276	42000001	45000000	0.1242	0.7694	16.14	13.73
1276	42300001	45300000	0.1272	0.7561	16.82	14.41
1276	42600001	45600000	0.1187	0.7483	15.86	13.45
1276	42900001	45900000	0.1202	0.7402	16.24	13.83
1276	43200001	46200000	0.1296	0.7277	17.81	15.40
1276	43500001	46500000	0.1292	0.7328	17.63	15.22
1276	43800001	46800000	0.1198	0.7205	16.63	14.22
1276	44100001	47100000	0.1232	0.7223	17.05	14.64
1276	44400001	47400000	0.1158	0.7021	16.49	14.08
1276	44700001	47700000	0.1138	0.7067	16.10	13.69
1276	45000001	48000000	0.1235	0.7311	16.89	14.48
1276	45300001	48300000	0.1363	0.7370	18.49	16.08
1276	45600001	48600000	0.1518	0.7422	20.45	18.04
1276	45900001	48900000	0.1471	0.7458	19.72	17.31
1276	46200001	49200000	0.1395	0.7466	18.69	16.28
1276	46500001	49500000	0.1366	0.7473	18.28	15.87
1276	46800001	49800000	0.1571	0.7539	20.84	18.43
1276	47100001	50100000	0.1491	0.7468	19.97	17.56
1276	47400001	50400000	0.1501	0.7641	19.64	17.23
1276	47700001	50700000	0.1461	0.7656	19.09	16.68
1276	48000001	51000000	0.1304	0.7486	17.42	15.01
1276	48300001	51300000	0.1251	0.7486	16.72	14.31
1276	48600001	51600000	0.1113	0.7383	15.08	12.67
1276	48900001	51900000	0.1079	0.7366	14.65	12.24
1276	49200001	52200000	0.1135	0.7262	15.63	13.22
1276	49500001	52500000	0.1078	0.7158	15.05	12.64
1276	49800001	52800000	0.0909	0.7166	12.68	10.27
1276	50100001	53100000	0.0938	0.7292	12.87	10.46
1276	50400001	53400000	0.1006	0.7157	14.06	11.65
1276	50700001	53700000	0.1085	0.7207	15.06	12.65
1276	51000001	54000000	0.1209	0.7233	16.72	14.31
1276	51300001	54300000	0.1128	0.7309	15.43	13.02
1276	51600001	54600000	0.1266	0.7461	16.97	14.56
1276	51900001	54900000	0.1355	0.7547	17.96	15.55
1276	52200001	55200000	0.1298	0.7626	17.03	14.62
1276	52500001	55500000	0.1396	0.7661	18.23	15.82
1276	52800001	55800000	0.1355	0.7612	17.80	15.39
1276	53100001	56100000	0.1352	0.7433	18.19	15.78
1276	53400001	56400000	0.1351	0.7473	18.08	15.67
1276	53700001	56700000	0.1356	0.7433	18.25	15.84
1276	54000001	57000000	0.1322	0.7535	17.54	15.13
1276	54300001	57300000	0.1213	0.7413	16.36	13.95
1276	54600001	57600000	0.1145	0.7341	15.59	13.18
1276	54900001	57900000	0.1160	0.7454	15.56	13.15
1276	55200001	58200000	0.1232	0.7469	16.50	14.09
1276	55500001	58500000	0.1201	0.7375	16.28	13.87
1276	55800001	58800000	0.1286	0.7364	17.47	15.06
1276	56100001	59100000	0.1400	0.7449	18.79	16.38
1276	56400001	59400000	0.1488	0.7554	19.70	17.29
1276	56700001	59700000	0.1501	0.7673	19.56	17.15
1276	57000001	60000000	0.1503	0.7634	19.68	17.27
1276	57300001	60300000	0.1628	0.7759	20.98	18.57
1276	57600001	60600000	0.1646	0.7711	21.35	18.94
1276	57900001	60900000	0.1553	0.7564	20.53	18.12
1276	58200001	61200000	0.1530	0.7612	20.10	17.69
1276	58500001	61500000	0.1622	0.7756	20.91	18.50
1276	58800001	61800000	0.1653	0.7696	21.48	19.07
1276	59100001	62100000	0.1473	0.7603	19.38	16.97
1276	59400001	62400000	0.1406	0.7571	18.57	16.16
1276	59700001	62700000	0.1282	0.7438	17.23	14.82
1276	60000001	63000000	0.1299	0.7511	17.29	14.88
1276	60300001	63300000	0.1235	0.7365	16.77	14.36
1276	60600001	63600000	0.1332	0.7482	17.81	15.40
1276	60900001	63900000	0.1324	0.7571	17.49	15.08
1276	61200001	64200000	0.1309	0.7659	17.09	14.68
1276	61500001	64500000	0.1318	0.7609	17.32	14.91
1276	61800001	64800000	0.1475	0.7790	18.94	16.53
1276	62100001	65100000	0.1581	0.7973	19.83	17.42
1276	62400001	65400000	0.1548	0.8008	19.34	16.93
1276	62700001	65700000	0.1623	0.8132	19.96	17.55
1276	63000001	66000000	0.1627	0.8036	20.25	17.84
1276	63300001	66300000	0.1705	0.8144	20.93	18.52
1276	63600001	66600000	0.1711	0.8108	21.10	18.69
1276	63900001	66900000	0.1701	0.8172	20.82	18.41
1276	64200001	67200000	0.1632	0.8170	19.98	17.57
1276	64500001	67500000	0.1605	0.8217	19.53	17.12
1276	64800001	67800000	0.1355	0.8127	16.67	14.26
1276	65100001	68100000	0.1319	0.8026	16.43	14.02
1276	65400001	68400000	0.1355	0.7963	17.02	14.61
1276	65700001	68700000	0.1399	0.8008	17.47	15.06
1276	66000001	69000000	0.1456	0.8024	18.15	15.74
1276	66300001	69300000	0.1477	0.8073	18.30	15.89
1276	66600001	69600000	0.1431	0.8085	17.70	15.29
1276	66900001	69900000	0.1535	0.8070	19.02	16.61
1276	67200001	70200000	0.1679	0.8047	20.87	18.46
1276	67500001	70500000	0.1521	0.7893	19.27	16.86
1276	67800001	70800000	0.1514	0.8033	18.85	16.44
1276	68100001	71100000	0.1481	0.8011	18.48	16.07
1276	68400001	71400000	0.1508	0.8004	18.83	16.42
1276	68700001	71700000	0.1358	0.7981	17.01	14.60
1276	69000001	72000000	0.1305	0.8128	16.06	13.65
1276	69300001	72300000	0.1206	0.8082	14.92	12.51
1276	69600001	72600000	0.1182	0.8114	14.57	12.16
1276	69900001	72900000	0.1118	0.7994	13.99	11.58
1276	70200001	73200000	0.1124	0.8025	14.00	11.59
1276	70500001	73500000	0.1216	0.8222	14.79	12.38
1276	70800001	73800000	0.1321	0.8210	16.08	13.67
1276	71100001	74100000	0.1326	0.8253	16.06	13.65
1276	71400001	74400000	0.1262	0.8345	15.12	12.71
1276	71700001	74700000	0.1488	0.8249	18.04	15.63
1276	72000001	75000000	0.1456	0.8105	17.96	15.55
1276	72300001	75300000	0.1542	0.8077	19.09	16.68
1276	72600001	75600000	0.1468	0.7956	18.45	16.04
1276	72900001	75900000	0.1537	0.8008	19.19	16.78
1276	73200001	76200000	0.1405	0.7794	18.03	15.62
1276	73500001	76500000	0.1475	0.7810	18.88	16.47
1276	73800001	76800000	0.1492	0.7664	19.47	17.06
1276	74100001	77100000	0.1547	0.7736	20.00	17.59
1276	74400001	77400000	0.1508	0.7742	19.48	17.07
1276	74700001	77700000	0.1310	0.7775	16.85	14.44
1276	75000001	78000000	0.1344	0.7810	17.20	14.79
1276	75300001	78300000	0.1315	0.7849	16.76	14.35
1276	75600001	78600000	0.1380	0.7857	17.56	15.15
1276	75900001	78900000	0.1321	0.7866	16.79	14.38
1276	76200001	79200000	0.1290	0.7965	16.20	13.79
1276	76500001	79500000	0.1226	0.7865	15.59	13.18
1276	76800001	79788076	0.1086	0.7848	13.79	11.38
1361	1	483548	0.1077	0.7754	2.24	0
1419	1	712798	0.0000	0.0336	0.00	0
1506	1	3000000	0.1292	0.6503	19.87	17.46
1506	300001	3300000	0.1309	0.6106	21.43	19.02
1506	600001	3600000	0.1291	0.5904	21.86	19.45
1506	900001	3900000	0.1200	0.5816	20.63	18.22
1506	1200001	4200000	0.1130	0.5479	20.63	18.22
1506	1500001	4500000	0.1125	0.5431	20.71	18.30
1506	1800001	4800000	0.1058	0.5599	18.91	16.50
1506	2100001	5100000	0.1064	0.5541	19.20	16.79
1506	2400001	5400000	0.1037	0.5566	18.64	16.23
1506	2700001	5700000	0.0999	0.5556	17.97	15.56
1506	3000001	6000000	0.1034	0.5682	18.19	15.78
1506	3300001	6300000	0.1007	0.5901	17.07	14.66
1506	3600001	6600000	0.1011	0.5752	17.58	15.17
1506	3900001	6900000	0.1155	0.5704	20.25	17.84
1506	4200001	7200000	0.1180	0.5847	20.18	17.77
1506	4500001	7500000	0.1166	0.6005	19.42	17.01
1506	4800001	7800000	0.1254	0.5988	20.94	18.53
1506	5100001	8100000	0.1348	0.5902	22.83	20.42
1506	5400001	8400000	0.1318	0.5805	22.70	20.29
1506	5700001	8700000	0.1280	0.5843	21.91	19.50
1506	6000001	9000000	0.1295	0.6084	21.29	18.88
1506	6300001	9300000	0.1313	0.6027	21.78	19.37
1506	6600001	9600000	0.1263	0.6213	20.33	17.92
1506	6900001	9900000	0.1203	0.6046	19.89	17.48
1506	7200001	10200000	0.1185	0.6127	19.34	16.93
1506	7500001	10500000	0.1159	0.6181	18.76	16.35
1506	7800001	10800000	0.1159	0.6390	18.15	15.74
1506	8100001	11100000	0.1091	0.6514	16.74	14.33
1506	8400001	11400000	0.0973	0.6436	15.11	12.70
1506	8700001	11700000	0.1043	0.6443	16.18	13.77
1506	9000001	12000000	0.1140	0.6166	18.49	16.08
1506	9300001	12300000	0.1199	0.6366	18.84	16.43
1506	9600001	12600000	0.1186	0.6335	18.72	16.31
1506	9900001	12900000	0.1218	0.6664	18.27	15.86
1506	10200001	13200000	0.1255	0.6695	18.75	16.34
1506	10500001	13500000	0.1276	0.6509	19.60	17.19
1506	10800001	13800000	0.1351	0.6497	20.80	18.39
1506	11100001	14100000	0.1304	0.6380	20.45	18.04
1506	11400001	14400000	0.1300	0.6533	19.90	17.49
1506	11700001	14700000	0.1305	0.6658	19.59	17.18
1506	12000001	15000000	0.1264	0.6755	18.71	16.30
1506	12300001	15300000	0.1410	0.6633	21.26	18.85
1506	12600001	15600000	0.1423	0.6647	21.41	19.00
1506	12900001	15900000	0.1445	0.6447	22.41	20.00
1506	13200001	16200000	0.1431	0.6349	22.54	20.13
1506	13500001	16500000	0.1448	0.6461	22.41	20.00
1506	13800001	16800000	0.1227	0.6448	19.03	16.62
1506	14100001	17100000	0.1267	0.6567	19.29	16.88
1506	14400001	17400000	0.1380	0.6667	20.70	18.29
1506	14700001	17700000	0.1404	0.6693	20.98	18.57
1506	15000001	18000000	0.1387	0.6847	20.26	17.85
1506	15300001	18300000	0.1151	0.6910	16.65	14.24
1506	15600001	18600000	0.1227	0.6750	18.18	15.77
1506	15900001	18900000	0.1192	0.6900	17.28	14.87
1506	16200001	19200000	0.1344	0.6947	19.35	16.94
1506	16500001	19500000	0.1383	0.6809	20.31	17.90
1506	16800001	19800000	0.1462	0.6808	21.48	19.07
1506	17100001	20100000	0.1416	0.6817	20.77	18.36
1506	17400001	20400000	0.1333	0.6795	19.61	17.20
1506	17700001	20700000	0.1277	0.6664	19.16	16.75
1506	18000001	21000000	0.1247	0.6439	19.37	16.96
1506	18300001	21300000	0.1391	0.6436	21.61	19.20
1506	18600001	21600000	0.1464	0.6514	22.48	20.07
1506	18900001	21900000	0.1449	0.6586	22.00	19.59
1506	19200001	22200000	0.1298	0.6677	19.44	17.03
1506	19500001	22500000	0.1277	0.6824	18.72	16.31
1506	19800001	22800000	0.1309	0.6940	18.85	16.44
1506	20100001	23100000	0.1363	0.6835	19.95	17.54
1506	20400001	23400000	0.1384	0.6849	20.21	17.80
1506	20700001	23700000	0.1336	0.7160	18.67	16.26
1506	21000001	24000000	0.1236	0.7190	17.19	14.78
1506	21300001	24300000	0.1160	0.7171	16.18	13.77
1506	21600001	24600000	0.1044	0.7216	14.47	12.06
1506	21900001	24900000	0.1076	0.7290	14.75	12.34
1506	22200001	25200000	0.1172	0.7353	15.94	13.53
1506	22500001	25500000	0.1133	0.7404	15.30	12.89
1506	22800001	25800000	0.1181	0.7336	16.10	13.69
1506	23100001	26100000	0.1204	0.7473	16.12	13.71
1506	23400001	26400000	0.1169	0.7362	15.88	13.47
1506	23700001	26700000	0.1266	0.7269	17.41	15.00
1506	24000001	27000000	0.1434	0.7383	19.43	17.02
1506	24300001	27300000	0.1536	0.7224	21.27	18.86
1506	24600001	27600000	0.1527	0.7403	20.63	18.22
1506	24900001	27900000	0.1470	0.7259	20.24	17.83
1506	25200001	28200000	0.1417	0.7232	19.59	17.18
1506	25500001	28500000	0.1328	0.6590	20.15	17.74
1506	25800001	28800000	0.1152	0.6028	19.11	16.70
1506	26100001	29100000	0.1162	0.6102	19.05	16.64
1506	26400001	29400000	0.1145	0.6097	18.78	16.37
1506	26700001	29700000	0.1116	0.6090	18.33	15.92
1506	27000001	30000000	0.0993	0.6013	16.52	14.11
1506	27300001	30300000	0.0927	0.6115	15.16	12.75
1506	27600001	30600000	0.0963	0.6119	15.74	13.33
1506	27900001	30900000	0.1020	0.6201	16.45	14.04
1506	28200001	31200000	0.1023	0.6231	16.42	14.01
1506	28500001	31500000	0.1146	0.6978	16.43	14.02
1506	28800001	31800000	0.1418	0.7437	19.06	16.65
1506	29100001	32100000	0.1386	0.7397	18.74	16.33
1506	29400001	32400000	0.1428	0.7469	19.12	16.71
1506	29700001	32700000	0.1519	0.7426	20.45	18.04
1506	30000001	33000000	0.1518	0.7333	20.70	18.29
1506	30300001	33300000	0.1440	0.7447	19.34	16.93
1506	30600001	33600000	0.1401	0.7395	18.95	16.54
1506	30900001	33900000	0.1326	0.7210	18.40	15.99
1506	31200001	34200000	0.1315	0.7205	18.25	15.84
1506	31500001	34500000	0.1294	0.7289	17.76	15.35
1506	31800001	34800000	0.1125	0.7285	15.45	13.04
1506	32100001	35100000	0.1154	0.6941	16.63	14.22
1506	32400001	35400000	0.1157	0.6569	17.61	15.20
1506	32700001	35700000	0.1132	0.6515	17.38	14.97
1506	33000001	36000000	0.1204	0.6561	18.35	15.94
1506	33300001	36300000	0.1328	0.6587	20.16	17.75
1506	33600001	36600000	0.1315	0.6473	20.32	17.91
1506	33900001	36900000	0.1303	0.6603	19.73	17.32
1506	34200001	37200000	0.1216	0.6522	18.65	16.24
1506	34500001	37500000	0.1239	0.6333	19.57	17.16
1506	34800001	37800000	0.1188	0.6290	18.89	16.48
1506	35100001	38100000	0.1137	0.6714	16.94	14.53
1506	35400001	38400000	0.1178	0.6980	16.88	14.47
1506	35700001	38700000	0.1131	0.6872	16.46	14.05
1506	36000001	39000000	0.0989	0.6894	14.35	11.94
1506	36300001	39300000	0.0946	0.6970	13.57	11.16
1506	36600001	39600000	0.1002	0.7008	14.30	11.89
1506	36900001	39900000	0.1023	0.7037	14.54	12.13
1506	37200001	40200000	0.1040	0.7149	14.54	12.13
1506	37500001	40500000	0.1121	0.7093	15.80	13.39
1506	37800001	40800000	0.1152	0.7159	16.09	13.68
1506	38100001	41100000	0.1154	0.7084	16.29	13.88
1506	38400001	41400000	0.1223	0.7210	16.97	14.56
1506	38700001	41700000	0.1279	0.7362	17.37	14.96
1506	39000001	42000000	0.1341	0.7495	17.89	15.48
1506	39300001	42300000	0.1275	0.7283	17.50	15.09
1506	39600001	42600000	0.1212	0.7319	16.57	14.16
1506	39900001	42900000	0.1217	0.7320	16.62	14.21
1506	40200001	43200000	0.1241	0.7335	16.91	14.50
1506	40500001	43500000	0.1163	0.7396	15.73	13.32
1506	40800001	43800000	0.1123	0.7579	14.82	12.41
1506	41100001	44100000	0.1126	0.7604	14.81	12.40
1506	41400001	44400000	0.1117	0.7588	14.72	12.31
1506	41700001	44700000	0.1115	0.7604	14.66	12.25
1506	42000001	45000000	0.1220	0.7620	16.02	13.61
1506	42300001	45300000	0.1239	0.7639	16.22	13.81
1506	42600001	45600000	0.1337	0.7573	17.65	15.24
1506	42900001	45900000	0.1302	0.7613	17.10	14.69
1506	43200001	46200000	0.1341	0.7394	18.13	15.72
1506	43500001	46500000	0.1347	0.7355	18.31	15.90
1506	43800001	46800000	0.1351	0.7283	18.55	16.14
1506	44100001	47100000	0.1356	0.7297	18.58	16.17
1506	44400001	47400000	0.1249	0.7409	16.86	14.45
1506	44700001	47700000	0.1253	0.7420	16.89	14.48
1506	45000001	48000000	0.1097	0.7378	14.87	12.46
1506	45300001	48300000	0.1111	0.7469	14.87	12.46
1506	45600001	48600000	0.1046	0.7510	13.92	11.51
1506	45900001	48900000	0.1036	0.7534	13.76	11.35
1506	46200001	49200000	0.0962	0.7677	12.53	10.12
1506	46500001	49500000	0.0932	0.7750	12.03	9.62
1506	46800001	49800000	0.0980	0.7786	12.58	10.17
1506	47100001	50100000	0.0993	0.7734	12.83	10.42
1506	47400001	50400000	0.1158	0.7697	15.05	12.64
1506	47700001	50700000	0.1139	0.7643	14.90	12.49
1506	48000001	51000000	0.1212	0.7559	16.03	13.62
1506	48300001	51300000	0.1206	0.7645	15.77	13.36
1506	48600001	51600000	0.1246	0.7717	16.15	13.74
1506	48900001	51900000	0.1281	0.7679	16.68	14.27
1506	49200001	52200000	0.1307	0.7690	16.99	14.58
1506	49500001	52500000	0.1341	0.7705	17.40	14.99
1506	49800001	52800000	0.1318	0.7634	17.27	14.86
1506	50100001	53100000	0.1286	0.7535	17.07	14.66
1506	50400001	53400000	0.1173	0.7456	15.73	13.32
1506	50700001	53700000	0.1157	0.7434	15.57	13.16
1506	51000001	54000000	0.1153	0.7460	15.45	13.04
1506	51300001	54300000	0.1199	0.7436	16.12	13.71
1506	51600001	54600000	0.1137	0.7381	15.41	13.00
1506	51900001	54900000	0.1272	0.7343	17.33	14.92
1506	52200001	55200000	0.1273	0.7266	17.52	15.11
1506	52500001	55500000	0.1181	0.7202	16.40	13.99
1506	52800001	55800000	0.1277	0.7232	17.66	15.25
1506	53100001	56100000	0.1319	0.7312	18.04	15.63
1506	53400001	56400000	0.1300	0.7294	17.82	15.41
1506	53700001	56700000	0.1209	0.7374	16.40	13.99
1506	54000001	57000000	0.1188	0.7465	15.91	13.50
1506	54300001	57300000	0.1217	0.7420	16.40	13.99
1506	54600001	57600000	0.1301	0.7455	17.46	15.05
1506	54900001	57900000	0.1131	0.7407	15.28	12.87
1506	55200001	58200000	0.1171	0.7455	15.70	13.29
1506	55500001	58500000	0.1147	0.7543	15.21	12.80
1506	55800001	58800000	0.1152	0.7453	15.46	13.05
1506	56100001	59100000	0.1078	0.7551	14.28	11.87
1506	56400001	59400000	0.1063	0.7425	14.32	11.91
1506	56700001	59700000	0.1137	0.7434	15.30	12.89
1506	57000001	60000000	0.1119	0.7476	14.96	12.55
1506	57300001	60300000	0.1058	0.7579	13.96	11.55
1506	57600001	60600000	0.1007	0.7544	13.35	10.94
1506	57900001	60900000	0.1056	0.7575	13.94	11.53
1506	58200001	61200000	0.1043	0.7656	13.62	11.21
1506	58500001	61500000	0.1178	0.7651	15.39	12.98
1506	58800001	61800000	0.1066	0.7726	13.80	11.39
1506	59100001	62100000	0.1281	0.7695	16.65	14.24
1506	59400001	62400000	0.1314	0.7788	16.87	14.46
1506	59700001	62700000	0.1256	0.7773	16.16	13.75
1506	60000001	63000000	0.1292	0.7708	16.76	14.35
1506	60300001	63300000	0.1288	0.7622	16.90	14.49
1506	60600001	63600000	0.1261	0.7647	16.48	14.07
1506	60900001	63900000	0.1277	0.7803	16.36	13.95
1506	61200001	64200000	0.1198	0.7625	15.72	13.31
1506	61500001	64500000	0.1089	0.7478	14.56	12.15
1506	61800001	64800000	0.1114	0.7483	14.88	12.47
1506	62100001	65100000	0.0919	0.7443	12.35	9.94
1506	62400001	65400000	0.0895	0.7567	11.82	9.41
1506	62700001	65700000	0.0952	0.7541	12.62	10.21
1506	63000001	66000000	0.0876	0.7355	11.90	9.49
1506	63300001	66300000	0.0886	0.7309	12.12	9.71
1506	63600001	66600000	0.0898	0.7356	12.20	9.79
1506	63900001	66900000	0.0878	0.7293	12.04	9.63
1506	64200001	67200000	0.0911	0.7274	12.53	10.12
1506	64500001	67500000	0.0983	0.7379	13.32	10.91
1506	64800001	67800000	0.0934	0.7270	12.84	10.43
1506	65100001	68100000	0.0938	0.7205	13.02	10.61
1506	65400001	68400000	0.0891	0.7059	12.63	10.22
1506	65700001	68700000	0.0842	0.7017	12.01	9.60
1506	66000001	69000000	0.0883	0.7203	12.25	9.84
1506	66300001	69300000	0.0803	0.7036	11.41	9.00
1506	66600001	69600000	0.0762	0.6975	10.93	8.52
1506	66900001	69900000	0.0843	0.6840	12.33	9.92
1506	67200001	70200000	0.1006	0.6868	14.66	12.25
1506	67500001	70500000	0.1014	0.6808	14.89	12.48
1506	67800001	70800000	0.1116	0.6951	16.05	13.64
1506	68100001	71100000	0.1244	0.7095	17.54	15.13
1506	68400001	71400000	0.1369	0.7116	19.24	16.83
1506	68700001	71700000	0.1330	0.7184	18.51	16.10
1506	69000001	72000000	0.1560	0.7140	21.85	19.44
1506	69300001	72300000	0.1587	0.7257	21.87	19.46
1506	69600001	72600000	0.1581	0.7206	21.94	19.53
1506	69900001	72900000	0.1571	0.7303	21.51	19.10
1506	70200001	73200000	0.1434	0.7329	19.57	17.16
1506	70500001	73500000	0.1432	0.7439	19.25	16.84
1506	70800001	73800000	0.1341	0.7398	18.13	15.72
1506	71100001	74100000	0.1247	0.7365	16.93	14.52
1506	71400001	74400000	0.1189	0.7448	15.96	13.55
1506	71700001	74700000	0.1204	0.7330	16.43	14.02
1506	72000001	75000000	0.1078	0.7337	14.69	12.28
1506	72300001	75300000	0.1064	0.7506	14.18	11.77
1506	72600001	75600000	0.1100	0.7557	14.56	12.15
1506	72900001	75900000	0.1078	0.7597	14.19	11.78
1506	73200001	76200000	0.1127	0.7701	14.63	12.22
1506	73500001	76500000	0.1124	0.7596	14.80	12.39
1506	73800001	76800000	0.1155	0.7578	15.25	12.84
1506	74100001	77100000	0.1160	0.7586	15.30	12.89
1506	74400001	77400000	0.1181	0.7521	15.70	13.29
1506	74700001	77700000	0.1282	0.7641	16.78	14.37
1506	75000001	78000000	0.1192	0.7566	15.75	13.34
1506	75300001	78300000	0.1311	0.7405	17.70	15.29
1506	75600001	78600000	0.1262	0.7342	17.18	14.77
1506	75900001	78900000	0.1188	0.7338	16.19	13.78
1506	76200001	79200000	0.1175	0.7296	16.11	13.70
1506	76500001	79500000	0.1211	0.7287	16.63	14.22
1506	76800001	79800000	0.1273	0.7242	17.58	15.17
1506	77100001	80100000	0.1237	0.7156	17.29	14.88
1506	77400001	80400000	0.1133	0.7128	15.90	13.49
1506	77700001	80700000	0.1129	0.7044	16.02	13.61
1506	78000001	81000000	0.1180	0.7155	16.49	14.08
1506	78300001	81300000	0.1081	0.7251	14.90	12.49
1506	78600001	81600000	0.1185	0.7371	16.08	13.67
1506	78900001	81900000	0.1197	0.7325	16.35	13.94
1506	79200001	82200000	0.1232	0.7314	16.84	14.43
1506	79500001	82500000	0.1245	0.7429	16.75	14.34
1506	79800001	82800000	0.1211	0.7436	16.29	13.88
1506	80100001	83100000	0.1314	0.7460	17.62	15.21
1506	80400001	83400000	0.1337	0.7553	17.70	15.29
1506	80700001	83700000	0.1398	0.7727	18.09	15.68
1506	81000001	84000000	0.1424	0.7645	18.62	16.21
1506	81300001	84300000	0.1439	0.7673	18.75	16.34
1506	81600001	84600000	0.1291	0.7662	16.85	14.44
1506	81900001	84900000	0.1368	0.7646	17.89	15.48
1506	82200001	85200000	0.1265	0.7585	16.68	14.27
1506	82500001	85500000	0.1209	0.7490	16.14	13.73
1506	82800001	85800000	0.1235	0.7594	16.26	13.85
1506	83100001	86100000	0.1261	0.7670	16.44	14.03
1506	83400001	86400000	0.1347	0.7687	17.52	15.11
1506	83700001	86700000	0.1316	0.7606	17.31	14.90
1506	84000001	87000000	0.1282	0.7709	16.63	14.22
1506	84300001	87300000	0.1290	0.7705	16.75	14.34
1506	84600001	87600000	0.1367	0.7694	17.77	15.36
1506	84900001	87900000	0.1310	0.7723	16.97	14.56
1506	85200001	88200000	0.1312	0.7765	16.89	14.48
1506	85500001	88500000	0.1323	0.7976	16.58	14.17
1506	85800001	88800000	0.1279	0.7938	16.11	13.70
1506	86100001	89100000	0.1249	0.8006	15.60	13.19
1506	86400001	89400000	0.1181	0.8065	14.64	12.23
1506	86700001	89700000	0.1146	0.8186	14.00	11.59
1506	87000001	90000000	0.1246	0.8214	15.17	12.76
1506	87300001	90300000	0.1243	0.8326	14.92	12.51
1506	87600001	90600000	0.1239	0.8311	14.90	12.49
1506	87900001	90900000	0.1226	0.8325	14.73	12.32
1506	88200001	91200000	0.1274	0.8324	15.30	12.89
1506	88500001	91500000	0.1172	0.8252	14.21	11.80
1506	88800001	91800000	0.1117	0.8219	13.59	11.18
1506	89100001	92100000	0.0988	0.8093	12.21	9.80
1506	89400001	92400000	0.1085	0.8056	13.47	11.06
1506	89700001	92700000	0.1100	0.8068	13.63	11.22
1506	90000001	93000000	0.1067	0.7991	13.35	10.94
1506	90300001	93300000	0.1119	0.7772	14.40	11.99
1506	90600001	93600000	0.1197	0.7753	15.44	13.03
1506	90900001	93900000	0.1181	0.7524	15.70	13.29
1506	91200001	94200000	0.1213	0.7533	16.11	13.70
1506	91500001	94500000	0.1270	0.7506	16.92	14.51
1506	91800001	94800000	0.1306	0.7465	17.50	15.09
1506	92100001	95100000	0.1458	0.7461	19.54	17.13
1506	92400001	95400000	0.1450	0.7466	19.42	17.01
1506	92700001	95700000	0.1409	0.7389	19.07	16.66
1506	93000001	96000000	0.1355	0.7438	18.22	15.81
1506	93300001	96300000	0.1232	0.7566	16.29	13.88
1506	93600001	96600000	0.1154	0.7563	15.26	12.85
1506	93900001	96900000	0.1252	0.7821	16.01	13.60
1506	94200001	97200000	0.1261	0.7906	15.95	13.54
1506	94500001	97500000	0.1403	0.7918	17.72	15.31
1506	94800001	97800000	0.1399	0.7849	17.82	15.41
1506	95100001	98100000	0.1313	0.7973	16.46	14.05
1506	95400001	98400000	0.1229	0.7944	15.47	13.06
1506	95700001	98700000	0.1397	0.7989	17.49	15.08
1506	96000001	99000000	0.1435	0.7936	18.08	15.67
1506	96300001	99300000	0.1612	0.7875	20.47	18.06
1506	96600001	99600000	0.1642	0.7999	20.52	18.11
1506	96900001	99900000	0.1551	0.7953	19.50	17.09
1506	97200001	100200000	0.1617	0.7932	20.38	17.97
1506	97500001	100500000	0.1570	0.7897	19.88	17.47
1506	97800001	100800000	0.1670	0.8059	20.73	18.32
1506	98100001	101100000	0.1702	0.8054	21.14	18.73
1506	98400001	101400000	0.1801	0.8100	22.23	19.82
1506	98700001	101466071	0.1667	0.8047	19.10	16.69
2336	1	3000000	0.1244	0.8816	14.11	11.70
2336	300001	3300000	0.1273	0.8781	14.50	12.09
2336	600001	3600000	0.1252	0.8700	14.39	11.98
2336	900001	3900000	0.1186	0.8738	13.57	11.16
2336	1200001	4200000	0.1289	0.8697	14.82	12.41
2336	1500001	4500000	0.1166	0.8605	13.56	11.15
2336	1800001	4800000	0.1218	0.8617	14.14	11.73
2336	2100001	5100000	0.1282	0.8710	14.72	12.31
2336	2400001	5400000	0.1301	0.8733	14.90	12.49
2336	2700001	5700000	0.1368	0.8694	15.74	13.33
2336	3000001	6000000	0.1479	0.8576	17.25	14.84
2336	3300001	6300000	0.1465	0.8526	17.18	14.77
2336	3600001	6600000	0.1461	0.8530	17.12	14.71
2336	3900001	6900000	0.1387	0.8424	16.47	14.06
2336	4200001	7200000	0.1225	0.8275	14.80	12.39
2336	4500001	7500000	0.1299	0.8334	15.59	13.18
2336	4800001	7800000	0.1320	0.8431	15.66	13.25
2336	5100001	8100000	0.1280	0.8406	15.23	12.82
2336	5400001	8400000	0.1394	0.8316	16.76	14.35
2336	5700001	8700000	0.1305	0.8199	15.92	13.51
2336	6000001	9000000	0.1245	0.8185	15.21	12.80
2336	6300001	9300000	0.1183	0.8176	14.47	12.06
2336	6600001	9600000	0.1251	0.8234	15.19	12.78
2336	6900001	9900000	0.1297	0.8341	15.55	13.14
2336	7200001	10200000	0.1374	0.8433	16.29	13.88
2336	7500001	10500000	0.1367	0.8398	16.27	13.86
2336	7800001	10800000	0.1341	0.8208	16.34	13.93
2336	8100001	11100000	0.1320	0.8161	16.18	13.77
2336	8400001	11400000	0.1321	0.8169	16.17	13.76
2336	8700001	11700000	0.1418	0.8309	17.07	14.66
2336	9000001	12000000	0.1418	0.8248	17.19	14.78
2336	9300001	12300000	0.1355	0.8287	16.35	13.94
2336	9600001	12600000	0.1275	0.8206	15.54	13.13
2336	9900001	12900000	0.1215	0.8168	14.88	12.47
2336	10200001	13200000	0.1259	0.8140	15.47	13.06
2336	10500001	13500000	0.1229	0.8160	15.06	12.65
2336	10800001	13800000	0.1302	0.8175	15.93	13.52
2336	11100001	14100000	0.1253	0.8126	15.42	13.01
2336	11400001	14400000	0.1144	0.8161	14.02	11.61
2336	11700001	14700000	0.1121	0.8018	13.98	11.57
2336	12000001	15000000	0.1166	0.8086	14.41	12.00
2336	12300001	15300000	0.1186	0.7894	15.02	12.61
2336	12600001	15600000	0.1220	0.7886	15.47	13.06
2336	12900001	15900000	0.1291	0.7792	16.57	14.16
2336	13200001	16200000	0.1165	0.7722	15.09	12.68
2336	13500001	16500000	0.1181	0.7593	15.55	13.14
2336	13800001	16800000	0.1237	0.7512	16.47	14.06
2336	14100001	17100000	0.1343	0.7558	17.77	15.36
2336	14400001	17400000	0.1467	0.7538	19.46	17.05
2336	14700001	17700000	0.1464	0.7539	19.42	17.01
2336	15000001	18000000	0.1408	0.7478	18.83	16.42
2336	15300001	18300000	0.1452	0.7658	18.96	16.55
2336	15600001	18600000	0.1510	0.7745	19.50	17.09
2336	15900001	18900000	0.1595	0.7825	20.38	17.97
2336	16200001	19200000	0.1623	0.7683	21.12	18.71
2336	16500001	19500000	0.1605	0.7622	21.06	18.65
2336	16800001	19800000	0.1368	0.7558	18.10	15.69
2336	17100001	20100000	0.1481	0.7572	19.55	17.14
2336	17400001	20400000	0.1357	0.7656	17.72	15.31
2336	17700001	20700000	0.1401	0.7763	18.04	15.63
2336	18000001	21000000	0.1505	0.7867	19.13	16.72
2336	18300001	21300000	0.1407	0.7670	18.34	15.93
2336	18600001	21600000	0.1294	0.7604	17.02	14.61
2336	18900001	21900000	0.1163	0.7619	15.27	12.86
2336	19200001	22200000	0.1144	0.7797	14.67	12.26
2336	19500001	22500000	0.1197	0.7850	15.25	12.84
2336	19800001	22800000	0.1323	0.7996	16.55	14.14
2336	20100001	23100000	0.1158	0.7875	14.70	12.29
2336	20400001	23400000	0.1123	0.7671	14.65	12.24
2336	20700001	23700000	0.1201	0.7677	15.65	13.24
2336	21000001	24000000	0.1159	0.7487	15.48	13.07
2336	21300001	24300000	0.1253	0.7664	16.35	13.94
2336	21600001	24600000	0.1211	0.7645	15.84	13.43
2336	21900001	24900000	0.1279	0.7693	16.63	14.22
2336	22200001	25200000	0.1353	0.7707	17.55	15.14
2336	22500001	25500000	0.1213	0.7772	15.61	13.20
2336	22800001	25800000	0.1204	0.7759	15.52	13.11
2336	23100001	26100000	0.1272	0.7917	16.07	13.66
2336	23400001	26400000	0.1322	0.8005	16.51	14.10
2336	23700001	26700000	0.1176	0.7956	14.78	12.37
2336	24000001	27000000	0.1111	0.8079	13.75	11.34
2336	24300001	27300000	0.1120	0.8107	13.81	11.40
2336	24600001	27600000	0.1170	0.8160	14.34	11.93
2336	24900001	27900000	0.1076	0.8114	13.26	10.85
2336	25200001	28200000	0.1077	0.8154	13.21	10.80
2336	25500001	28500000	0.1158	0.8203	14.12	11.71
2336	25800001	28800000	0.1242	0.8256	15.05	12.64
2336	26100001	29100000	0.1274	0.8236	15.47	13.06
2336	26400001	29400000	0.1324	0.8229	16.09	13.68
2336	26700001	29700000	0.1304	0.8301	15.71	13.30
2336	27000001	30000000	0.1377	0.8337	16.52	14.11
2336	27300001	30300000	0.1408	0.8344	16.87	14.46
2336	27600001	30600000	0.1555	0.8325	18.68	16.27
2336	27900001	30900000	0.1611	0.8270	19.49	17.08
2336	28200001	31200000	0.1644	0.8295	19.82	17.41
[truncated: 4,749 more rows]
