# Supplementary material for: Effect of sequence depth and length in long-read assembly of the maize inbred NC358
Source: Nat Commun. 2020 May 8;11:2288. doi: 10.1038/s41467-020-16037-7 (PMC7211024; doi:10.1038/s41467-020-16037-7)
Supplement: Supplementary file 4 — Source Data [file 41467_2020_16037_MOESM4_ESM.zip › Source Data/Fig. 1F, Suppl. Fig. 8/NC358_21k_40x_pseudomolecules_v1.fasta.mod.out.LAI]

Chr	From	To	Intact	Total	raw_LAI	LAI
whole_genome	1	2127820899	0.1739	0.7634	22.78	20.37
1	1	3000000	0.1940	0.6887	28.17	25.76
1	300001	3300000	0.1883	0.6779	27.77	25.36
1	600001	3600000	0.1762	0.6743	26.13	23.72
1	900001	3900000	0.1615	0.6523	24.76	22.35
1	1200001	4200000	0.1508	0.6293	23.96	21.55
1	1500001	4500000	0.1324	0.6022	21.99	19.58
1	1800001	4800000	0.1339	0.6039	22.16	19.75
1	2100001	5100000	0.1332	0.5977	22.29	19.88
1	2400001	5400000	0.1395	0.5788	24.10	21.69
1	2700001	5700000	0.1389	0.5872	23.66	21.25
1	3000001	6000000	0.1419	0.5785	24.53	22.12
1	3300001	6300000	0.1469	0.5874	25.01	22.60
1	3600001	6600000	0.1564	0.5779	27.06	24.65
1	3900001	6900000	0.1673	0.5805	28.82	26.41
1	4200001	7200000	0.1784	0.5921	30.13	27.72
1	4500001	7500000	0.1748	0.6065	28.82	26.41
1	4800001	7800000	0.1711	0.6053	28.27	25.86
1	5100001	8100000	0.1709	0.6197	27.57	25.16
1	5400001	8400000	0.1607	0.6209	25.88	23.47
1	5700001	8700000	0.1664	0.6301	26.40	23.99
1	6000001	9000000	0.1769	0.6468	27.34	24.93
1	6300001	9300000	0.1749	0.6540	26.75	24.34
1	6600001	9600000	0.1814	0.6580	27.57	25.16
1	6900001	9900000	0.1850	0.6573	28.14	25.73
1	7200001	10200000	0.1928	0.6683	28.85	26.44
1	7500001	10500000	0.1959	0.6553	29.89	27.48
1	7800001	10800000	0.1891	0.6550	28.86	26.45
1	8100001	11100000	0.1950	0.6511	29.95	27.54
1	8400001	11400000	0.2012	0.6678	30.13	27.72
1	8700001	11700000	0.2014	0.6542	30.78	28.37
1	9000001	12000000	0.1817	0.6483	28.03	25.62
1	9300001	12300000	0.1940	0.6455	30.05	27.64
1	9600001	12600000	0.1907	0.6592	28.93	26.52
1	9900001	12900000	0.1819	0.6744	26.97	24.56
1	10200001	13200000	0.1684	0.6670	25.24	22.83
1	10500001	13500000	0.1621	0.6756	23.99	21.58
1	10800001	13800000	0.1681	0.6639	25.33	22.92
1	11100001	14100000	0.1627	0.6661	24.42	22.01
1	11400001	14400000	0.1613	0.6370	25.33	22.92
1	11700001	14700000	0.1457	0.6113	23.84	21.43
1	12000001	15000000	0.1509	0.6107	24.71	22.30
1	12300001	15300000	0.1495	0.6316	23.67	21.26
1	12600001	15600000	0.1516	0.6349	23.88	21.47
1	12900001	15900000	0.1533	0.6139	24.97	22.56
1	13200001	16200000	0.1546	0.6256	24.72	22.31
1	13500001	16500000	0.1557	0.6311	24.67	22.26
1	13800001	16800000	0.1509	0.6415	23.52	21.11
1	14100001	17100000	0.1562	0.6379	24.48	22.07
1	14400001	17400000	0.1640	0.6716	24.42	22.01
1	14700001	17700000	0.1819	0.7064	25.75	23.34
1	15000001	18000000	0.1832	0.7157	25.60	23.19
1	15300001	18300000	0.1863	0.6938	26.85	24.44
1	15600001	18600000	0.1896	0.6898	27.48	25.07
1	15900001	18900000	0.1907	0.7017	27.18	24.77
1	16200001	19200000	0.1964	0.6862	28.63	26.22
1	16500001	19500000	0.2005	0.6767	29.63	27.22
1	16800001	19800000	0.2062	0.6762	30.49	28.08
1	17100001	20100000	0.2002	0.6857	29.20	26.79
1	17400001	20400000	0.1890	0.6798	27.81	25.40
1	17700001	20700000	0.1827	0.6730	27.15	24.74
1	18000001	21000000	0.1814	0.6564	27.64	25.23
1	18300001	21300000	0.1869	0.6693	27.92	25.51
1	18600001	21600000	0.1779	0.6643	26.77	24.36
1	18900001	21900000	0.1696	0.6601	25.70	23.29
1	19200001	22200000	0.1607	0.6765	23.76	21.35
1	19500001	22500000	0.1688	0.6918	24.40	21.99
1	19800001	22800000	0.1772	0.7106	24.94	22.53
1	20100001	23100000	0.1759	0.7136	24.65	22.24
1	20400001	23400000	0.1653	0.6938	23.83	21.42
1	20700001	23700000	0.1662	0.7017	23.68	21.27
1	21000001	24000000	0.1767	0.7157	24.69	22.28
1	21300001	24300000	0.1539	0.7110	21.65	19.24
1	21600001	24600000	0.1659	0.7200	23.04	20.63
1	21900001	24900000	0.1757	0.7226	24.31	21.90
1	22200001	25200000	0.1765	0.7259	24.31	21.90
1	22500001	25500000	0.1619	0.7179	22.55	20.14
1	22800001	25800000	0.1590	0.7059	22.53	20.12
1	23100001	26100000	0.1684	0.6975	24.15	21.74
1	23400001	26400000	0.1862	0.7165	25.99	23.58
1	23700001	26700000	0.1787	0.7042	25.38	22.97
1	24000001	27000000	0.1561	0.6941	22.49	20.08
1	24300001	27300000	0.1614	0.6933	23.29	20.88
1	24600001	27600000	0.1577	0.7080	22.28	19.87
1	24900001	27900000	0.1541	0.7136	21.60	19.19
1	25200001	28200000	0.1518	0.7109	21.36	18.95
1	25500001	28500000	0.1481	0.7082	20.92	18.51
1	25800001	28800000	0.1396	0.6987	19.98	17.57
1	26100001	29100000	0.1337	0.6926	19.31	16.90
1	26400001	29400000	0.1247	0.6914	18.04	15.63
1	26700001	29700000	0.1413	0.7098	19.90	17.49
1	27000001	30000000	0.1492	0.7093	21.04	18.63
1	27300001	30300000	0.1494	0.7048	21.19	18.78
1	27600001	30600000	0.1394	0.6866	20.31	17.90
1	27900001	30900000	0.1367	0.6856	19.93	17.52
1	28200001	31200000	0.1514	0.6616	22.88	20.47
1	28500001	31500000	0.1607	0.6696	24.00	21.59
1	28800001	31800000	0.1686	0.6798	24.80	22.39
1	29100001	32100000	0.1782	0.6942	25.67	23.26
1	29400001	32400000	0.1790	0.7048	25.40	22.99
1	29700001	32700000	0.1685	0.7009	24.04	21.63
1	30000001	33000000	0.1751	0.7129	24.56	22.15
1	30300001	33300000	0.1801	0.7259	24.81	22.40
1	30600001	33600000	0.1874	0.7256	25.83	23.42
1	30900001	33900000	0.1817	0.7299	24.90	22.49
1	31200001	34200000	0.1686	0.7490	22.51	20.10
1	31500001	34500000	0.1590	0.7397	21.49	19.08
1	31800001	34800000	0.1515	0.7439	20.36	17.95
1	32100001	35100000	0.1395	0.7308	19.09	16.68
1	32400001	35400000	0.1398	0.7261	19.25	16.84
1	32700001	35700000	0.1517	0.7216	21.03	18.62
1	33000001	36000000	0.1506	0.7167	21.01	18.60
1	33300001	36300000	0.1515	0.7070	21.42	19.01
1	33600001	36600000	0.1427	0.7098	20.10	17.69
1	33900001	36900000	0.1609	0.7189	22.38	19.97
1	34200001	37200000	0.1712	0.7095	24.14	21.73
1	34500001	37500000	0.1796	0.7040	25.51	23.10
1	34800001	37800000	0.1802	0.7011	25.69	23.28
1	35100001	38100000	0.1835	0.7166	25.61	23.20
1	35400001	38400000	0.1868	0.7043	26.52	24.11
1	35700001	38700000	0.1811	0.7163	25.29	22.88
1	36000001	39000000	0.1807	0.7183	25.15	22.74
1	36300001	39300000	0.1795	0.7219	24.87	22.46
1	36600001	39600000	0.1902	0.7194	26.44	24.03
1	36900001	39900000	0.1901	0.7117	26.71	24.30
1	37200001	40200000	0.1824	0.7120	25.62	23.21
1	37500001	40500000	0.1893	0.7278	26.01	23.60
1	37800001	40800000	0.1898	0.7280	26.07	23.66
1	38100001	41100000	0.1811	0.7070	25.61	23.20
1	38400001	41400000	0.1706	0.7122	23.95	21.54
1	38700001	41700000	0.1659	0.7074	23.45	21.04
1	39000001	42000000	0.1634	0.7003	23.33	20.92
1	39300001	42300000	0.1688	0.6994	24.14	21.73
1	39600001	42600000	0.1611	0.7066	22.79	20.38
1	39900001	42900000	0.1451	0.7102	20.43	18.02
1	40200001	43200000	0.1447	0.7165	20.19	17.78
1	40500001	43500000	0.1464	0.7194	20.36	17.95
1	40800001	43800000	0.1381	0.7131	19.36	16.95
1	41100001	44100000	0.1575	0.7309	21.55	19.14
1	41400001	44400000	0.1642	0.7356	22.31	19.90
1	41700001	44700000	0.1688	0.7316	23.07	20.66
1	42000001	45000000	0.1713	0.7391	23.18	20.77
1	42300001	45300000	0.1761	0.7462	23.61	21.20
1	42600001	45600000	0.1852	0.7503	24.68	22.27
1	42900001	45900000	0.1949	0.7395	26.36	23.95
1	43200001	46200000	0.1946	0.7477	26.03	23.62
1	43500001	46500000	0.1821	0.7238	25.17	22.76
1	43800001	46800000	0.1976	0.7274	27.16	24.75
1	44100001	47100000	0.1904	0.7196	26.46	24.05
1	44400001	47400000	0.1991	0.7139	27.89	25.48
1	44700001	47700000	0.1914	0.7122	26.87	24.46
1	45000001	48000000	0.1994	0.7204	27.68	25.27
1	45300001	48300000	0.1820	0.7171	25.37	22.96
1	45600001	48600000	0.1795	0.7200	24.94	22.53
1	45900001	48900000	0.1730	0.7308	23.68	21.27
1	46200001	49200000	0.1839	0.7270	25.29	22.88
1	46500001	49500000	0.1959	0.7481	26.19	23.78
1	46800001	49800000	0.1927	0.7496	25.70	23.29
1	47100001	50100000	0.1968	0.7518	26.18	23.77
1	47400001	50400000	0.1871	0.7400	25.28	22.87
1	47700001	50700000	0.1967	0.7232	27.19	24.78
1	48000001	51000000	0.1814	0.7143	25.39	22.98
1	48300001	51300000	0.1819	0.6997	26.00	23.59
1	48600001	51600000	0.1770	0.6929	25.55	23.14
1	48900001	51900000	0.1844	0.6966	26.47	24.06
1	49200001	52200000	0.1846	0.6969	26.50	24.09
1	49500001	52500000	0.1773	0.6995	25.35	22.94
1	49800001	52800000	0.1790	0.7107	25.19	22.78
1	50100001	53100000	0.1776	0.7083	25.07	22.66
1	50400001	53400000	0.1838	0.7281	25.25	22.84
1	50700001	53700000	0.1773	0.7379	24.02	21.61
1	51000001	54000000	0.1782	0.7376	24.16	21.75
1	51300001	54300000	0.1750	0.7586	23.07	20.66
1	51600001	54600000	0.1698	0.7487	22.68	20.27
1	51900001	54900000	0.1759	0.7297	24.11	21.70
1	52200001	55200000	0.1626	0.7302	22.27	19.86
1	52500001	55500000	0.1582	0.7273	21.75	19.34
1	52800001	55800000	0.1462	0.7186	20.34	17.93
1	53100001	56100000	0.1453	0.7325	19.84	17.43
1	53400001	56400000	0.1355	0.7282	18.61	16.20
1	53700001	56700000	0.1573	0.7368	21.36	18.95
1	54000001	57000000	0.1644	0.7423	22.14	19.73
1	54300001	57300000	0.1786	0.7372	24.23	21.82
1	54600001	57600000	0.1923	0.7596	25.31	22.90
1	54900001	57900000	0.1864	0.7691	24.23	21.82
1	55200001	58200000	0.1992	0.7646	26.06	23.65
1	55500001	58500000	0.1993	0.7534	26.45	24.04
1	55800001	58800000	0.2096	0.7515	27.89	25.48
1	56100001	59100000	0.1935	0.7404	26.13	23.72
1	56400001	59400000	0.1997	0.7397	27.00	24.59
1	56700001	59700000	0.1780	0.7479	23.80	21.39
1	57000001	60000000	0.1732	0.7498	23.10	20.69
1	57300001	60300000	0.1739	0.7484	23.23	20.82
1	57600001	60600000	0.1636	0.7470	21.90	19.49
1	57900001	60900000	0.1522	0.7357	20.68	18.27
1	58200001	61200000	0.1473	0.7343	20.06	17.65
1	58500001	61500000	0.1443	0.7294	19.78	17.37
1	58800001	61800000	0.1323	0.7295	18.14	15.73
1	59100001	62100000	0.1520	0.7247	20.97	18.56
1	59400001	62400000	0.1543	0.7236	21.32	18.91
1	59700001	62700000	0.1580	0.7213	21.91	19.50
1	60000001	63000000	0.1568	0.7217	21.73	19.32
1	60300001	63300000	0.1452	0.7152	20.30	17.89
1	60600001	63600000	0.1394	0.6969	20.00	17.59
1	60900001	63900000	0.1466	0.7120	20.59	18.18
1	61200001	64200000	0.1567	0.7055	22.21	19.80
1	61500001	64500000	0.1685	0.7149	23.57	21.16
1	61800001	64800000	0.1682	0.7008	24.00	21.59
1	62100001	65100000	0.1603	0.6993	22.93	20.52
1	62400001	65400000	0.1565	0.7088	22.08	19.67
1	62700001	65700000	0.1502	0.6916	21.72	19.31
1	63000001	66000000	0.1652	0.6887	23.99	21.58
1	63300001	66300000	0.1597	0.6923	23.06	20.65
1	63600001	66600000	0.1737	0.6881	25.25	22.84
1	63900001	66900000	0.1703	0.6825	24.95	22.54
1	64200001	67200000	0.1590	0.6919	22.98	20.57
1	64500001	67500000	0.1496	0.6821	21.93	19.52
1	64800001	67800000	0.1528	0.7025	21.75	19.34
1	65100001	68100000	0.1501	0.7190	20.87	18.46
1	65400001	68400000	0.1468	0.7128	20.59	18.18
1	65700001	68700000	0.1430	0.7168	19.95	17.54
1	66000001	69000000	0.1349	0.7055	19.12	16.71
1	66300001	69300000	0.1404	0.7112	19.74	17.33
1	66600001	69600000	0.1308	0.7363	17.76	15.35
1	66900001	69900000	0.1302	0.7323	17.77	15.36
1	67200001	70200000	0.1289	0.7495	17.19	14.78
1	67500001	70500000	0.1266	0.7511	16.85	14.44
1	67800001	70800000	0.1325	0.7486	17.70	15.29
1	68100001	71100000	0.1366	0.7414	18.43	16.02
1	68400001	71400000	0.1333	0.7331	18.18	15.77
1	68700001	71700000	0.1405	0.7340	19.14	16.73
1	69000001	72000000	0.1467	0.7490	19.59	17.18
1	69300001	72300000	0.1595	0.7464	21.36	18.95
1	69600001	72600000	0.1680	0.7349	22.86	20.45
1	69900001	72900000	0.1737	0.7471	23.26	20.85
1	70200001	73200000	0.1722	0.7358	23.41	21.00
1	70500001	73500000	0.1651	0.7358	22.44	20.03
1	70800001	73800000	0.1699	0.7374	23.04	20.63
1	71100001	74100000	0.1676	0.7411	22.62	20.21
1	71400001	74400000	0.1783	0.7455	23.92	21.51
1	71700001	74700000	0.1712	0.7484	22.87	20.46
1	72000001	75000000	0.1623	0.7467	21.73	19.32
1	72300001	75300000	0.1533	0.7513	20.40	17.99
1	72600001	75600000	0.1523	0.7636	19.94	17.53
1	72900001	75900000	0.1723	0.7536	22.87	20.46
1	73200001	76200000	0.1814	0.7539	24.07	21.66
1	73500001	76500000	0.2016	0.7603	26.52	24.11
1	73800001	76800000	0.1985	0.7501	26.46	24.05
1	74100001	77100000	0.1996	0.7240	27.57	25.16
1	74400001	77400000	0.2069	0.7463	27.72	25.31
1	74700001	77700000	0.2235	0.7466	29.94	27.53
1	75000001	78000000	0.2133	0.7407	28.79	26.38
1	75300001	78300000	0.2061	0.7407	27.83	25.42
1	75600001	78600000	0.2099	0.7253	28.94	26.53
1	75900001	78900000	0.1831	0.7309	25.06	22.65
1	76200001	79200000	0.1859	0.7322	25.38	22.97
1	76500001	79500000	0.1943	0.7320	26.55	24.14
1	76800001	79800000	0.2017	0.7397	27.27	24.86
1	77100001	80100000	0.2020	0.7645	26.42	24.01
1	77400001	80400000	0.1902	0.7441	25.56	23.15
1	77700001	80700000	0.1840	0.7536	24.41	22.00
1	78000001	81000000	0.1937	0.7557	25.63	23.22
1	78300001	81300000	0.2125	0.7608	27.93	25.52
1	78600001	81600000	0.2045	0.7492	27.29	24.88
1	78900001	81900000	0.2074	0.7419	27.96	25.55
1	79200001	82200000	0.1981	0.7332	27.02	24.61
1	79500001	82500000	0.1817	0.7471	24.32	21.91
1	79800001	82800000	0.1647	0.7407	22.24	19.83
1	80100001	83100000	0.1649	0.7476	22.06	19.65
1	80400001	83400000	0.1583	0.7540	20.99	18.58
1	80700001	83700000	0.1660	0.7467	22.23	19.82
1	81000001	84000000	0.1726	0.7535	22.91	20.50
1	81300001	84300000	0.1531	0.7371	20.77	18.36
1	81600001	84600000	0.1575	0.7589	20.76	18.35
1	81900001	84900000	0.1650	0.7677	21.50	19.09
1	82200001	85200000	0.1624	0.7745	20.97	18.56
1	82500001	85500000	0.1599	0.7599	21.05	18.64
1	82800001	85800000	0.1729	0.7620	22.69	20.28
1	83100001	86100000	0.1671	0.7464	22.38	19.97
1	83400001	86400000	0.1657	0.7456	22.22	19.81
1	83700001	86700000	0.1452	0.7383	19.67	17.26
1	84000001	87000000	0.1470	0.7436	19.77	17.36
1	84300001	87300000	0.1502	0.7548	19.90	17.49
1	84600001	87600000	0.1436	0.7432	19.33	16.92
1	84900001	87900000	0.1392	0.7525	18.50	16.09
1	85200001	88200000	0.1373	0.7538	18.21	15.80
1	85500001	88500000	0.1363	0.7546	18.06	15.65
1	85800001	88800000	0.1156	0.7593	15.23	12.82
1	86100001	89100000	0.1181	0.7616	15.50	13.09
1	86400001	89400000	0.1262	0.7551	16.72	14.31
1	86700001	89700000	0.1341	0.7626	17.58	15.17
1	87000001	90000000	0.1160	0.7568	15.32	12.91
1	87300001	90300000	0.1137	0.7666	14.83	12.42
1	87600001	90600000	0.1174	0.7699	15.24	12.83
1	87900001	90900000	0.1152	0.7618	15.12	12.71
1	88200001	91200000	0.1240	0.7606	16.30	13.89
1	88500001	91500000	0.1331	0.7750	17.18	14.77
1	88800001	91800000	0.1547	0.7720	20.04	17.63
1	89100001	92100000	0.1659	0.7837	21.16	18.75
1	89400001	92400000	0.1669	0.7890	21.15	18.74
1	89700001	92700000	0.1747	0.7930	22.03	19.62
1	90000001	93000000	0.1845	0.7904	23.35	20.94
1	90300001	93300000	0.1918	0.7635	25.12	22.71
1	90600001	93600000	0.1939	0.7760	24.98	22.57
1	90900001	93900000	0.2038	0.7765	26.25	23.84
1	91200001	94200000	0.2049	0.7827	26.18	23.77
1	91500001	94500000	0.1976	0.7754	25.48	23.07
1	91800001	94800000	0.1883	0.7846	24.00	21.59
1	92100001	95100000	0.1887	0.7681	24.57	22.16
1	92400001	95400000	0.1832	0.7802	23.48	21.07
1	92700001	95700000	0.1832	0.7795	23.50	21.09
1	93000001	96000000	0.1860	0.7872	23.63	21.22
1	93300001	96300000	0.1882	0.7991	23.55	21.14
1	93600001	96600000	0.1885	0.7947	23.72	21.31
1	93900001	96900000	0.1795	0.7917	22.67	20.26
1	94200001	97200000	0.1713	0.7727	22.17	19.76
1	94500001	97500000	0.1714	0.7711	22.23	19.82
1	94800001	97800000	0.1681	0.7695	21.85	19.44
1	95100001	98100000	0.1689	0.7820	21.59	19.18
1	95400001	98400000	0.1838	0.7792	23.59	21.18
1	95700001	98700000	0.1691	0.7667	22.06	19.65
1	96000001	99000000	0.1623	0.7437	21.82	19.41
1	96300001	99300000	0.1569	0.7471	21.00	18.59
1	96600001	99600000	0.1537	0.7409	20.74	18.33
1	96900001	99900000	0.1596	0.7462	21.39	18.98
1	97200001	100200000	0.1698	0.7661	22.17	19.76
1	97500001	100500000	0.1767	0.7725	22.87	20.46
1	97800001	100800000	0.1752	0.7707	22.73	20.32
1	98100001	101100000	0.1803	0.7777	23.18	20.77
1	98400001	101400000	0.1663	0.7640	21.77	19.36
1	98700001	101700000	0.1768	0.7847	22.53	20.12
1	99000001	102000000	0.1853	0.8117	22.83	20.42
1	99300001	102300000	0.1828	0.8176	22.36	19.95
1	99600001	102600000	0.1818	0.8224	22.11	19.70
1	99900001	102900000	0.1914	0.8217	23.29	20.88
1	100200001	103200000	0.1725	0.8201	21.03	18.62
1	100500001	103500000	0.1707	0.8272	20.64	18.23
1	100800001	103800000	0.1781	0.8319	21.40	18.99
1	101100001	104100000	0.1618	0.8211	19.70	17.29
1	101400001	104400000	0.1652	0.8420	19.62	17.21
1	101700001	104700000	0.1616	0.8429	19.18	16.77
1	102000001	105000000	0.1724	0.8453	20.40	17.99
1	102300001	105300000	0.1828	0.8462	21.60	19.19
1	102600001	105600000	0.1958	0.8435	23.21	20.80
1	102900001	105900000	0.1849	0.8535	21.66	19.25
1	103200001	106200000	0.1895	0.8508	22.27	19.86
1	103500001	106500000	0.2011	0.8464	23.76	21.35
1	103800001	106800000	0.2034	0.8398	24.23	21.82
1	104100001	107100000	0.2049	0.8559	23.94	21.53
1	104400001	107400000	0.2116	0.8477	24.96	22.55
1	104700001	107700000	0.2131	0.8432	25.27	22.86
1	105000001	108000000	0.1984	0.8390	23.64	21.23
1	105300001	108300000	0.1947	0.8384	23.22	20.81
1	105600001	108600000	0.1856	0.8435	22.01	19.60
1	105900001	108900000	0.1829	0.8263	22.13	19.72
1	106200001	109200000	0.1822	0.8289	21.98	19.57
1	106500001	109500000	0.1756	0.8231	21.34	18.93
1	106800001	109800000	0.1694	0.8252	20.52	18.11
1	107100001	110100000	0.1762	0.8175	21.56	19.15
1	107400001	110400000	0.1774	0.8163	21.73	19.32
1	107700001	110700000	0.1858	0.8134	22.85	20.44
1	108000001	111000000	0.1977	0.7983	24.76	22.35
1	108300001	111300000	0.1918	0.7973	24.05	21.64
1	108600001	111600000	0.1951	0.7916	24.64	22.23
1	108900001	111900000	0.1947	0.7990	24.36	21.95
1	109200001	112200000	0.2000	0.7988	25.04	22.63
1	109500001	112500000	0.1973	0.8044	24.53	22.12
1	109800001	112800000	0.1930	0.8092	23.85	21.44
1	110100001	113100000	0.1861	0.8069	23.07	20.66
1	110400001	113400000	0.1786	0.8007	22.30	19.89
1	110700001	113700000	0.1699	0.7974	21.30	18.89
1	111000001	114000000	0.1557	0.8025	19.40	16.99
1	111300001	114300000	0.1637	0.8014	20.42	18.01
1	111600001	114600000	0.1489	0.8114	18.35	15.94
1	111900001	114900000	0.1477	0.8184	18.05	15.64
1	112200001	115200000	0.1535	0.8220	18.68	16.27
1	112500001	115500000	0.1468	0.8252	17.79	15.38
1	112800001	115800000	0.1462	0.8224	17.78	15.37
1	113100001	116100000	0.1489	0.8241	18.06	15.65
1	113400001	116400000	0.1485	0.8238	18.03	15.62
1	113700001	116700000	0.1559	0.8246	18.91	16.50
1	114000001	117000000	0.1513	0.8332	18.15	15.74
1	114300001	117300000	0.1472	0.8462	17.39	14.98
1	114600001	117600000	0.1624	0.8399	19.34	16.93
1	114900001	117900000	0.1519	0.7983	19.03	16.62
1	115200001	118200000	0.1492	0.7926	18.83	16.42
1	115500001	118500000	0.1531	0.7926	19.32	16.91
1	115800001	118800000	0.1698	0.7978	21.29	18.88
1	116100001	119100000	0.1645	0.7911	20.79	18.38
1	116400001	119400000	0.1623	0.7920	20.49	18.08
1	116700001	119700000	0.1478	0.7988	18.50	16.09
1	117000001	120000000	0.1672	0.8037	20.80	18.39
1	117300001	120300000	0.1742	0.7868	22.14	19.73
1	117600001	120600000	0.1621	0.7800	20.78	18.37
1	117900001	120900000	0.1722	0.8190	21.02	18.61
1	118200001	121200000	0.1611	0.8153	19.76	17.35
1	118500001	121500000	0.1498	0.8142	18.40	15.99
1	118800001	121800000	0.1346	0.8141	16.54	14.13
1	119100001	122100000	0.1416	0.8243	17.18	14.77
1	119400001	122400000	0.1467	0.8270	17.74	15.33
1	119700001	122700000	0.1524	0.8161	18.67	16.26
1	120000001	123000000	0.1480	0.8133	18.20	15.79
1	120300001	123300000	0.1392	0.8214	16.95	14.54
1	120600001	123600000	0.1406	0.8163	17.23	14.82
1	120900001	123900000	0.1451	0.8150	17.81	15.40
1	121200001	124200000	0.1625	0.8312	19.55	17.14
1	121500001	124500000	0.1605	0.8262	19.43	17.02
1	121800001	124800000	0.1711	0.8272	20.68	18.27
1	122100001	125100000	0.1652	0.8285	19.95	17.54
1	122400001	125400000	0.1655	0.8219	20.14	17.73
1	122700001	125700000	0.1599	0.8386	19.07	16.66
1	123000001	126000000	0.1586	0.8356	18.98	16.57
1	123300001	126300000	0.1596	0.8374	19.06	16.65
1	123600001	126600000	0.1712	0.8477	20.20	17.79
1	123900001	126900000	0.1651	0.8549	19.31	16.90
1	124200001	127200000	0.1600	0.8535	18.75	16.34
1	124500001	127500000	0.1755	0.8516	20.61	18.20
1	124800001	127800000	0.1680	0.8349	20.12	17.71
1	125100001	128100000	0.1672	0.8298	20.15	17.74
1	125400001	128400000	0.1593	0.8440	18.87	16.46
1	125700001	128700000	0.1610	0.8420	19.12	16.71
1	126000001	129000000	0.1536	0.8416	18.25	15.84
1	126300001	129300000	0.1563	0.8474	18.45	16.04
1	126600001	129600000	0.1487	0.8571	17.35	14.94
1	126900001	129900000	0.1490	0.8487	17.55	15.14
1	127200001	130200000	0.1530	0.8469	18.06	15.65
1	127500001	130500000	0.1476	0.8579	17.20	14.79
1	127800001	130800000	0.1477	0.8772	16.84	14.43
1	128100001	131100000	0.1634	0.8749	18.67	16.26
1	128400001	131400000	0.1735	0.8669	20.01	17.60
1	128700001	131700000	0.1790	0.8543	20.95	18.54
1	129000001	132000000	0.1736	0.8537	20.33	17.92
1	129300001	132300000	0.1796	0.8527	21.06	18.65
1	129600001	132600000	0.1776	0.8555	20.75	18.34
1	129900001	132900000	0.1792	0.8691	20.62	18.21
1	130200001	133200000	0.1795	0.8665	20.71	18.30
1	130500001	133500000	0.1813	0.8664	20.92	18.51
1	130800001	133800000	0.1872	0.8611	21.74	19.33
1	131100001	134100000	0.1754	0.8623	20.34	17.93
1	131400001	134400000	0.1694	0.8745	19.37	16.96
1	131700001	134700000	0.1792	0.8886	20.16	17.75
1	132000001	135000000	0.1838	0.8999	20.42	18.01
1	132300001	135300000	0.1851	0.8914	20.77	18.36
1	132600001	135600000	0.2094	0.8940	23.43	21.02
1	132900001	135900000	0.2168	0.8939	24.25	21.84
1	133200001	136200000	0.2122	0.9001	23.57	21.16
1	133500001	136500000	0.2134	0.9030	23.63	21.22
1	133800001	136800000	0.2192	0.9100	24.08	21.67
1	134100001	137100000	0.2155	0.9219	23.38	20.97
1	134400001	137400000	0.2167	0.9246	23.44	21.03
1	134700001	137700000	0.2061	0.9218	22.36	19.95
1	135000001	138000000	0.2239	0.9208	24.32	21.91
1	135300001	138300000	0.2148	0.9189	23.37	20.96
1	135600001	138600000	0.1998	0.9067	22.03	19.62
1	135900001	138900000	0.1983	0.8911	22.26	19.85
1	136200001	139200000	0.2004	0.8793	22.79	20.38
1	136500001	139500000	0.1967	0.8732	22.53	20.12
1	136800001	139800000	0.1876	0.8656	21.67	19.26
1	137100001	140100000	0.2135	0.8596	24.84	22.43
1	137400001	140400000	0.2132	0.8519	25.02	22.61
1	137700001	140700000	0.2101	0.8406	24.99	22.58
1	138000001	141000000	0.1906	0.8240	23.13	20.72
1	138300001	141300000	0.1864	0.8236	22.63	20.22
1	138600001	141600000	0.1934	0.8318	23.25	20.84
1	138900001	141900000	0.1903	0.8361	22.76	20.35
1	139200001	142200000	0.1828	0.8323	21.96	19.55
1	139500001	142500000	0.1862	0.8352	22.29	19.88
1	139800001	142800000	0.1901	0.8404	22.62	20.21
1	140100001	143100000	0.1613	0.8234	19.59	17.18
1	140400001	143400000	0.1632	0.8241	19.81	17.40
1	140700001	143700000	0.1714	0.8346	20.53	18.12
1	141000001	144000000	0.1804	0.8513	21.19	18.78
1	141300001	144300000	0.1940	0.8570	22.64	20.23
1	141600001	144600000	0.1866	0.8528	21.88	19.47
1	141900001	144900000	0.1841	0.8563	21.50	19.09
1	142200001	145200000	0.1930	0.8609	22.42	20.01
1	142500001	145500000	0.1935	0.8572	22.58	20.17
1	142800001	145800000	0.1983	0.8450	23.47	21.06
1	143100001	146100000	0.2015	0.8577	23.49	21.08
1	143400001	146400000	0.2074	0.8565	24.21	21.80
1	143700001	146700000	0.2155	0.8540	25.23	22.82
1	144000001	147000000	0.2073	0.8453	24.52	22.11
1	144300001	147300000	0.1950	0.8401	23.21	20.80
1	144600001	147600000	0.1862	0.8367	22.25	19.84
1	144900001	147900000	0.1840	0.8350	22.03	19.62
1	145200001	148200000	0.1765	0.8352	21.14	18.73
1	145500001	148500000	0.1702	0.8218	20.71	18.30
1	145800001	148800000	0.1604	0.8272	19.40	16.99
1	146100001	149100000	0.1708	0.8241	20.72	18.31
1	146400001	149400000	0.1609	0.8142	19.76	17.35
1	146700001	149700000	0.1394	0.8033	17.36	14.95
1	147000001	150000000	0.1467	0.7956	18.43	16.02
1	147300001	150300000	0.1336	0.7973	16.76	14.35
1	147600001	150600000	0.1308	0.7828	16.71	14.30
1	147900001	150900000	0.1340	0.7807	17.16	14.75
1	148200001	151200000	0.1409	0.7860	17.92	15.51
1	148500001	151500000	0.1472	0.7948	18.52	16.11
1	148800001	151800000	0.1478	0.7847	18.83	16.42
1	149100001	152100000	0.1370	0.7848	17.45	15.04
1	149400001	152400000	0.1461	0.7872	18.56	16.15
1	149700001	152700000	0.1632	0.8036	20.31	17.90
1	150000001	153000000	0.1685	0.8177	20.61	18.20
1	150300001	153300000	0.1772	0.8201	21.60	19.19
1	150600001	153600000	0.1842	0.8330	22.12	19.71
1	150900001	153900000	0.1853	0.8380	22.12	19.71
1	151200001	154200000	0.1864	0.8218	22.68	20.27
1	151500001	154500000	0.1863	0.8244	22.60	20.19
1	151800001	154800000	0.1856	0.8333	22.28	19.87
1	152100001	155100000	0.1907	0.8321	22.92	20.51
1	152400001	155400000	0.1894	0.8319	22.77	20.36
1	152700001	155700000	0.1833	0.8142	22.52	20.11
1	153000001	156000000	0.1782	0.7977	22.34	19.93
1	153300001	156300000	0.1937	0.8007	24.19	21.78
1	153600001	156600000	0.1919	0.7988	24.02	21.61
1	153900001	156900000	0.1853	0.7866	23.56	21.15
1	154200001	157200000	0.1881	0.7935	23.70	21.29
1	154500001	157500000	0.1822	0.7975	22.85	20.44
1	154800001	157800000	0.1823	0.7965	22.89	20.48
1	155100001	158100000	0.1661	0.7941	20.92	18.51
1	155400001	158400000	0.1628	0.7971	20.42	18.01
1	155700001	158700000	0.1530	0.7977	19.18	16.77
1	156000001	159000000	0.1576	0.7986	19.73	17.32
1	156300001	159300000	0.1448	0.7863	18.42	16.01
1	156600001	159600000	0.1517	0.7907	19.18	16.77
1	156900001	159900000	0.1547	0.8023	19.29	16.88
1	157200001	160200000	0.1425	0.7994	17.82	15.41
1	157500001	160500000	0.1439	0.7956	18.09	15.68
1	157800001	160800000	0.1327	0.7845	16.92	14.51
1	158100001	161100000	0.1511	0.7772	19.45	17.04
1	158400001	161400000	0.1462	0.7661	19.09	16.68
1	158700001	161700000	0.1710	0.7819	21.86	19.45
1	159000001	162000000	0.1699	0.7692	22.08	19.67
1	159300001	162300000	0.1647	0.7780	21.17	18.76
1	159600001	162600000	0.1526	0.7781	19.61	17.20
1	159900001	162900000	0.1523	0.7578	20.10	17.69
1	160200001	163200000	0.1595	0.7674	20.78	18.37
1	160500001	163500000	0.1654	0.7594	21.78	19.37
1	160800001	163800000	0.1680	0.7625	22.03	19.62
1	161100001	164100000	0.1712	0.7655	22.36	19.95
1	161400001	164400000	0.1766	0.7630	23.15	20.74
1	161700001	164700000	0.1622	0.7499	21.63	19.22
1	162000001	165000000	0.1624	0.7672	21.17	18.76
1	162300001	165300000	0.1726	0.7649	22.56	20.15
1	162600001	165600000	0.1735	0.7582	22.88	20.47
1	162900001	165900000	0.1681	0.7751	21.68	19.27
1	163200001	166200000	0.1714	0.7673	22.33	19.92
1	163500001	166500000	0.1804	0.7718	23.37	20.96
1	163800001	166800000	0.1779	0.7733	23.00	20.59
1	164100001	167100000	0.1878	0.7854	23.91	21.50
1	164400001	167400000	0.1858	0.8056	23.06	20.65
1	164700001	167700000	0.1866	0.7992	23.35	20.94
1	165000001	168000000	0.1740	0.7972	21.83	19.42
1	165300001	168300000	0.1795	0.7886	22.77	20.36
1	165600001	168600000	0.1871	0.7974	23.46	21.05
1	165900001	168900000	0.1876	0.7860	23.87	21.46
1	166200001	169200000	0.1753	0.7933	22.10	19.69
1	166500001	169500000	0.1693	0.7973	21.24	18.83
1	166800001	169800000	0.1751	0.7989	21.92	19.51
1	167100001	170100000	0.1427	0.7962	17.93	15.52
1	167400001	170400000	0.1393	0.7828	17.79	15.38
1	167700001	170700000	0.1474	0.7841	18.80	16.39
1	168000001	171000000	0.1519	0.7910	19.21	16.80
1	168300001	171300000	0.1519	0.8021	18.93	16.52
1	168600001	171600000	0.1535	0.7988	19.22	16.81
1	168900001	171900000	0.1596	0.8112	19.68	17.27
1	169200001	172200000	0.1580	0.8044	19.64	17.23
1	169500001	172500000	0.1506	0.8021	18.78	16.37
1	169800001	172800000	0.1430	0.7959	17.96	15.55
1	170100001	173100000	0.1542	0.7852	19.64	17.23
1	170400001	173400000	0.1604	0.7849	20.43	18.02
1	170700001	173700000	0.1386	0.7945	17.45	15.04
1	171000001	174000000	0.1368	0.7852	17.42	15.01
1	171300001	174300000	0.1224	0.7767	15.76	13.35
1	171600001	174600000	0.1132	0.7788	14.53	12.12
1	171900001	174900000	0.1070	0.7700	13.89	11.48
1	172200001	175200000	0.1123	0.7740	14.51	12.10
1	172500001	175500000	0.1032	0.7752	13.32	10.91
1	172800001	175800000	0.1101	0.7797	14.12	11.71
1	173100001	176100000	0.1319	0.7971	16.55	14.14
1	173400001	176400000	0.1275	0.7985	15.97	13.56
1	173700001	176700000	0.1321	0.7779	16.98	14.57
1	174000001	177000000	0.1282	0.7751	16.55	14.14
1	174300001	177300000	0.1303	0.7705	16.91	14.50
1	174600001	177600000	0.1336	0.7590	17.61	15.20
1	174900001	177900000	0.1365	0.7487	18.23	15.82
1	175200001	178200000	0.1301	0.7397	17.58	15.17
1	175500001	178500000	0.1354	0.7360	18.40	15.99
1	175800001	178800000	0.1406	0.7493	18.76	16.35
1	176100001	179100000	0.1178	0.7314	16.11	13.70
1	176400001	179400000	0.1100	0.7460	14.75	12.34
1	176700001	179700000	0.0991	0.7398	13.40	10.99
1	177000001	180000000	0.1056	0.7392	14.28	11.87
1	177300001	180300000	0.0998	0.7332	13.62	11.21
1	177600001	180600000	0.1018	0.7392	13.78	11.37
1	177900001	180900000	0.1010	0.7425	13.60	11.19
1	178200001	181200000	0.0990	0.7370	13.43	11.02
1	178500001	181500000	0.0949	0.7172	13.24	10.83
1	178800001	181800000	0.0831	0.7042	11.80	9.39
1	179100001	182100000	0.0801	0.7145	11.22	8.81
1	179400001	182400000	0.0931	0.6949	13.40	10.99
1	179700001	182700000	0.1006	0.7230	13.92	11.51
1	180000001	183000000	0.1008	0.7290	13.82	11.41
1	180300001	183300000	0.1030	0.7401	13.92	11.51
1	180600001	183600000	0.1023	0.7435	13.76	11.35
1	180900001	183900000	0.1155	0.7488	15.42	13.01
1	181200001	184200000	0.1211	0.7598	15.94	13.53
1	181500001	184500000	0.1318	0.7779	16.94	14.53
1	181800001	184800000	0.1381	0.7858	17.58	15.17
1	182100001	185100000	0.1419	0.7774	18.25	15.84
1	182400001	185400000	0.1373	0.7742	17.73	15.32
1	182700001	185700000	0.1460	0.7743	18.86	16.45
1	183000001	186000000	0.1427	0.7688	18.56	16.15
1	183300001	186300000	0.1524	0.7680	19.84	17.43
1	183600001	186600000	0.1526	0.7672	19.90	17.49
1	183900001	186900000	0.1280	0.7667	16.69	14.28
1	184200001	187200000	0.1280	0.7506	17.05	14.64
1	184500001	187500000	0.1180	0.7499	15.74	13.33
1	184800001	187800000	0.1306	0.7423	17.59	15.18
1	185100001	188100000	0.1349	0.7378	18.28	15.87
1	185400001	188400000	0.1332	0.7508	17.75	15.34
1	185700001	188700000	0.1428	0.7522	18.98	16.57
1	186000001	189000000	0.1535	0.7436	20.64	18.23
1	186300001	189300000	0.1459	0.7469	19.53	17.12
1	186600001	189600000	0.1517	0.7399	20.50	18.09
1	186900001	189900000	0.1825	0.7471	24.43	22.02
1	187200001	190200000	0.1828	0.7519	24.31	21.90
1	187500001	190500000	0.1978	0.7545	26.21	23.80
1	187800001	190800000	0.1854	0.7521	24.65	22.24
1	188100001	191100000	0.1860	0.7581	24.53	22.12
1	188400001	191400000	0.1841	0.7608	24.19	21.78
1	188700001	191700000	0.1772	0.7560	23.44	21.03
1	189000001	192000000	0.1706	0.7792	21.89	19.48
1	189300001	192300000	0.1698	0.7742	21.93	19.52
1	189600001	192600000	0.1665	0.7679	21.68	19.27
1	189900001	192900000	0.1498	0.7596	19.72	17.31
1	190200001	193200000	0.1639	0.7708	21.26	18.85
1	190500001	193500000	0.1615	0.7665	21.07	18.66
1	190800001	193800000	0.1767	0.7603	23.24	20.83
1	191100001	194100000	0.1688	0.7544	22.38	19.97
1	191400001	194400000	0.1911	0.7526	25.39	22.98
1	191700001	194700000	0.1840	0.7504	24.52	22.11
1	192000001	195000000	0.1851	0.7340	25.22	22.81
1	192300001	195300000	0.1878	0.7251	25.90	23.49
1	192600001	195600000	0.1893	0.7298	25.94	23.53
1	192900001	195900000	0.1943	0.7316	26.56	24.15
1	193200001	196200000	0.1844	0.7343	25.12	22.71
1	193500001	196500000	0.1798	0.7193	24.99	22.58
1	193800001	196800000	0.1761	0.7204	24.45	22.04
1	194100001	197100000	0.1785	0.7242	24.64	22.23
1	194400001	197400000	0.1650	0.7194	22.94	20.53
1	194700001	197700000	0.1637	0.7089	23.09	20.68
1	195000001	198000000	0.1682	0.7229	23.26	20.85
1	195300001	198300000	0.1792	0.7338	24.42	22.01
1	195600001	198600000	0.1740	0.7355	23.66	21.25
1	195900001	198900000	0.1780	0.7287	24.42	22.01
1	196200001	199200000	0.1763	0.7157	24.64	22.23
1	196500001	199500000	0.1692	0.7292	23.21	20.80
1	196800001	199800000	0.1655	0.7482	22.12	19.71
1	197100001	200100000	0.1762	0.7449	23.65	21.24
1	197400001	200400000	0.1700	0.7314	23.24	20.83
1	197700001	200700000	0.1691	0.7366	22.95	20.54
1	198000001	201000000	0.1670	0.7141	23.39	20.98
1	198300001	201300000	0.1621	0.7144	22.69	20.28
1	198600001	201600000	0.1702	0.7279	23.39	20.98
1	198900001	201900000	0.1707	0.7181	23.77	21.36
1	199200001	202200000	0.1665	0.7266	22.92	20.51
1	199500001	202500000	0.1707	0.7303	23.37	20.96
1	199800001	202800000	0.1725	0.7159	24.10	21.69
1	200100001	203100000	0.1606	0.7263	22.12	19.71
1	200400001	203400000	0.1626	0.7316	22.23	19.82
1	200700001	203700000	0.1850	0.7382	25.06	22.65
1	201000001	204000000	0.1777	0.7514	23.65	21.24
1	201300001	204300000	0.1824	0.7626	23.91	21.50
1	201600001	204600000	0.1900	0.7413	25.63	23.22
1	201900001	204900000	0.1933	0.7458	25.92	23.51
1	202200001	205200000	0.2002	0.7441	26.90	24.49
1	202500001	205500000	0.2123	0.7345	28.90	26.49
1	202800001	205800000	0.2095	0.7312	28.66	26.25
1	203100001	206100000	0.2122	0.7323	28.98	26.57
1	203400001	206400000	0.2151	0.7245	29.69	27.28
1	203700001	206700000	0.2013	0.7155	28.13	25.72
1	204000001	207000000	0.1981	0.6998	28.30	25.89
1	204300001	207300000	0.2011	0.6664	30.18	27.77
1	204600001	207600000	0.1832	0.6552	27.96	25.55
1	204900001	207900000	0.1678	0.6631	25.30	22.89
1	205200001	208200000	0.1707	0.6537	26.12	23.71
1	205500001	208500000	0.1564	0.6566	23.82	21.41
1	205800001	208800000	0.1556	0.6609	23.54	21.13
1	206100001	209100000	0.1484	0.6530	22.72	20.31
1	206400001	209400000	0.1461	0.6537	22.35	19.94
1	206700001	209700000	0.1442	0.6430	22.43	20.02
1	207000001	210000000	0.1511	0.6554	23.05	20.64
1	207300001	210300000	0.1480	0.6819	21.70	19.29
1	207600001	210600000	0.1427	0.6945	20.55	18.14
1	207900001	210900000	0.1509	0.7063	21.37	18.96
1	208200001	211200000	0.1457	0.7129	20.44	18.03
1	208500001	211500000	0.1447	0.7068	20.48	18.07
1	208800001	211800000	0.1544	0.7179	21.50	19.09
1	209100001	212100000	0.1597	0.7234	22.07	19.66
1	209400001	212400000	0.1599	0.7212	22.17	19.76
1	209700001	212700000	0.1689	0.7410	22.79	20.38
1	210000001	213000000	0.1676	0.7427	22.57	20.16
1	210300001	213300000	0.1675	0.7286	22.98	20.57
1	210600001	213600000	0.1862	0.7492	24.85	22.44
1	210900001	213900000	0.1855	0.7402	25.06	22.65
1	211200001	214200000	0.1973	0.7467	26.42	24.01
1	211500001	214500000	0.2082	0.7518	27.69	25.28
1	211800001	214800000	0.1952	0.7503	26.01	23.60
1	212100001	215100000	0.2006	0.7555	26.55	24.14
1	212400001	215400000	0.1999	0.7718	25.89	23.48
1	212700001	215700000	0.1818	0.7559	24.05	21.64
1	213000001	216000000	0.1792	0.7538	23.77	21.36
1	213300001	216300000	0.1697	0.7506	22.61	20.20
1	213600001	216600000	0.1529	0.7347	20.82	18.41
1	213900001	216900000	0.1381	0.7248	19.05	16.64
1	214200001	217200000	0.1311	0.7153	18.33	15.92
1	214500001	217500000	0.1261	0.7291	17.30	14.89
1	214800001	217800000	0.1231	0.7250	16.98	14.57
1	215100001	218100000	0.1186	0.7052	16.82	14.41
1	215400001	218400000	0.1323	0.7131	18.56	16.15
1	215700001	218700000	0.1433	0.7294	19.65	17.24
1	216000001	219000000	0.1534	0.7338	20.91	18.50
1	216300001	219300000	0.1617	0.7353	21.98	19.57
1	216600001	219600000	0.1770	0.7378	23.99	21.58
1	216900001	219900000	0.1848	0.7571	24.41	22.00
1	217200001	220200000	0.1820	0.7684	23.68	21.27
1	217500001	220500000	0.1709	0.7546	22.65	20.24
1	217800001	220800000	0.1830	0.7530	24.31	21.90
1	218100001	221100000	0.1891	0.7615	24.83	22.42
1	218400001	221400000	0.1788	0.7501	23.83	21.42
1	218700001	221700000	0.1793	0.7423	24.16	21.75
1	219000001	222000000	0.1648	0.7384	22.31	19.90
1	219300001	222300000	0.1643	0.7535	21.80	19.39
1	219600001	222600000	0.1598	0.7512	21.27	18.86
1	219900001	222900000	0.1661	0.7402	22.44	20.03
1	220200001	223200000	0.1710	0.7404	23.09	20.68
1	220500001	223500000	0.1825	0.7502	24.32	21.91
1	220800001	223800000	0.1893	0.7568	25.01	22.60
1	221100001	224100000	0.1889	0.7596	24.87	22.46
1	221400001	224400000	0.1884	0.7588	24.82	22.41
1	221700001	224700000	0.1960	0.7594	25.81	23.40
1	222000001	225000000	0.2071	0.7644	27.09	24.68
1	222300001	225300000	0.2088	0.7597	27.48	25.07
1	222600001	225600000	0.2063	0.7576	27.23	24.82
1	222900001	225900000	0.2088	0.7502	27.83	25.42
1	223200001	226200000	0.2107	0.7454	28.27	25.86
1	223500001	226500000	0.2158	0.7210	29.93	27.52
1	223800001	226800000	0.2044	0.7083	28.85	26.44
1	224100001	227100000	0.1958	0.7046	27.79	25.38
1	224400001	227400000	0.1942	0.6977	27.84	25.43
1	224700001	227700000	0.1833	0.6981	26.25	23.84
1	225000001	228000000	0.1924	0.6982	27.56	25.15
1	225300001	228300000	0.1843	0.7026	26.23	23.82
1	225600001	228600000	0.1912	0.6850	27.91	25.50
1	225900001	228900000	0.1864	0.6906	26.99	24.58
1	226200001	229200000	0.1685	0.6851	24.60	22.19
1	226500001	229500000	0.1697	0.7079	23.98	21.57
1	226800001	229800000	0.1713	0.7197	23.80	21.39
1	227100001	230100000	0.1760	0.7163	24.57	22.16
1	227400001	230400000	0.1799	0.7255	24.80	22.39
1	227700001	230700000	0.1723	0.7322	23.53	21.12
1	228000001	231000000	0.1588	0.7237	21.95	19.54
1	228300001	231300000	0.1599	0.7041	22.71	20.30
1	228600001	231600000	0.1560	0.7204	21.66	19.25
1	228900001	231900000	0.1515	0.7023	21.58	19.17
1	229200001	232200000	0.1525	0.7017	21.73	19.32
1	229500001	232500000	0.1459	0.6877	21.22	18.81
1	229800001	232800000	0.1473	0.6830	21.56	19.15
1	230100001	233100000	0.1484	0.6748	21.99	19.58
1	230400001	233400000	0.1572	0.6705	23.44	21.03
1	230700001	233700000	0.1720	0.6664	25.80	23.39
1	231000001	234000000	0.1770	0.6668	26.55	24.14
1	231300001	234300000	0.1944	0.6945	27.99	25.58
1	231600001	234600000	0.1921	0.7076	27.14	24.73
1	231900001	234900000	0.1943	0.7342	26.46	24.05
1	232200001	235200000	0.2144	0.7448	28.79	26.38
1	232500001	235500000	0.2209	0.7524	29.37	26.96
1	232800001	235800000	0.2238	0.7437	30.09	27.68
1	233100001	236100000	0.2247	0.7501	29.96	27.55
1	233400001	236400000	0.2136	0.7572	28.20	25.79
1	233700001	236700000	0.2259	0.7606	29.70	27.29
1	234000001	237000000	0.2341	0.7531	31.08	28.67
1	234300001	237300000	0.2098	0.7334	28.61	26.20
1	234600001	237600000	0.2093	0.7117	29.41	27.00
1	234900001	237900000	0.2247	0.7098	31.65	29.24
1	235200001	238200000	0.2213	0.6925	31.96	29.55
1	235500001	238500000	0.2272	0.6904	32.91	30.50
1	235800001	238800000	0.2159	0.6933	31.14	28.73
1	236100001	239100000	0.2149	0.6895	31.17	28.76
1	236400001	239400000	0.2173	0.6789	32.01	29.60
1	236700001	239700000	0.1897	0.6786	27.96	25.55
1	237000001	240000000	0.1711	0.6818	25.09	22.68
1	237300001	240300000	0.1924	0.6880	27.96	25.55
1	237600001	240600000	0.1871	0.7038	26.58	24.17
1	237900001	240900000	0.1673	0.6972	24.00	21.59
1	238200001	241200000	0.1573	0.7240	21.73	19.32
1	238500001	241500000	0.1466	0.7235	20.26	17.85
1	238800001	241800000	0.1432	0.7069	20.26	17.85
1	239100001	242100000	0.1479	0.7212	20.50	18.09
1	239400001	242400000	0.1502	0.7249	20.72	18.31
1	239700001	242700000	0.1530	0.7155	21.38	18.97
1	240000001	243000000	0.1700	0.7188	23.65	21.24
1	240300001	243300000	0.1493	0.7174	20.81	18.40
1	240600001	243600000	0.1443	0.7064	20.42	18.01
1	240900001	243900000	0.1519	0.7184	21.15	18.74
1	241200001	244200000	0.1505	0.6849	21.97	19.56
1	241500001	244500000	0.1461	0.6907	21.15	18.74
1	241800001	244800000	0.1554	0.7155	21.72	19.31
1	242100001	245100000	0.1436	0.7042	20.39	17.98
1	242400001	245400000	0.1331	0.7048	18.88	16.47
1	242700001	245700000	0.1293	0.7061	18.31	15.90
1	243000001	246000000	0.1241	0.7222	17.18	14.77
1	243300001	246300000	0.1332	0.7223	18.44	16.03
1	243600001	246600000	0.1372	0.7404	18.52	16.11
1	243900001	246900000	0.1442	0.7275	19.82	17.41
1	244200001	247200000	0.1484	0.7472	19.86	17.45
1	244500001	247500000	0.1625	0.7415	21.92	19.51
1	244800001	247800000	0.1739	0.7256	23.97	21.56
1	245100001	248100000	0.1832	0.7314	25.06	22.65
1	245400001	248400000	0.1933	0.7354	26.29	23.88
1	245700001	248700000	0.2016	0.7351	27.42	25.01
1	246000001	249000000	0.1965	0.7186	27.34	24.93
1	246300001	249300000	0.2006	0.7232	27.73	25.32
1	246600001	249600000	0.2036	0.6760	30.12	27.71
1	246900001	249900000	0.1938	0.6522	29.71	27.30
1	247200001	250200000	0.2086	0.6601	31.60	29.19
1	247500001	250500000	0.1926	0.6627	29.06	26.65
1	247800001	250800000	0.1771	0.6730	26.31	23.90
1	248100001	251100000	0.1741	0.6666	26.12	23.71
1	248400001	251400000	0.1708	0.6538	26.12	23.71
1	248700001	251700000	0.1716	0.6359	26.98	24.57
1	249000001	252000000	0.1711	0.6335	27.01	24.60
1	249300001	252300000	0.1667	0.6344	26.27	23.86
1	249600001	252600000	0.1729	0.6638	26.04	23.63
1	249900001	252900000	0.1647	0.6922	23.80	21.39
1	250200001	253200000	0.1518	0.6838	22.20	19.79
1	250500001	253500000	0.1593	0.6924	23.00	20.59
1	250800001	253800000	0.1549	0.6819	22.71	20.30
1	251100001	254100000	0.1540	0.6876	22.40	19.99
1	251400001	254400000	0.1558	0.7053	22.09	19.68
1	251700001	254700000	0.1603	0.7262	22.07	19.66
1	252000001	255000000	0.1615	0.7347	21.98	19.57
1	252300001	255300000	0.1611	0.7378	21.83	19.42
1	252600001	255600000	0.1563	0.7450	20.98	18.57
1	252900001	255900000	0.1778	0.7342	24.22	21.81
1	253200001	256200000	0.1813	0.7180	25.25	22.84
1	253500001	256500000	0.1745	0.7047	24.76	22.35
1	253800001	256800000	0.1927	0.7126	27.04	24.63
1	254100001	257100000	0.1976	0.7150	27.63	25.22
1	254400001	257400000	0.1885	0.6935	27.18	24.77
1	254700001	257700000	0.1911	0.6998	27.30	24.89
1	255000001	258000000	0.1936	0.7005	27.63	25.22
1	255300001	258300000	0.1857	0.6756	27.48	25.07
1	255600001	258600000	0.1864	0.6758	27.58	25.17
1	255900001	258900000	0.1650	0.6770	24.38	21.97
1	256200001	259200000	0.1573	0.6935	22.68	20.27
1	256500001	259500000	0.1627	0.7098	22.92	20.51
1	256800001	259800000	0.1517	0.6931	21.89	19.48
1	257100001	260100000	0.1488	0.6997	21.26	18.85
1	257400001	260400000	0.1549	0.7103	21.81	19.40
1	257700001	260700000	0.1476	0.6981	21.14	18.73
1	258000001	261000000	0.1452	0.6841	21.23	18.82
1	258300001	261300000	0.1522	0.6973	21.82	19.41
1	258600001	261600000	0.1479	0.6831	21.66	19.25
1	258900001	261900000	0.1476	0.6864	21.50	19.09
1	259200001	262200000	0.1541	0.6827	22.57	20.16
1	259500001	262500000	0.1468	0.6606	22.22	19.81
1	259800001	262800000	0.1476	0.6832	21.61	19.20
1	260100001	263100000	0.1645	0.6682	24.62	22.21
1	260400001	263400000	0.1615	0.6760	23.88	21.47
1	260700001	263700000	0.1641	0.6736	24.36	21.95
1	261000001	264000000	0.1642	0.6836	24.03	21.62
1	261300001	264300000	0.1677	0.6917	24.25	21.84
1	261600001	264600000	0.1723	0.7045	24.45	22.04
1	261900001	264900000	0.1946	0.7206	27.00	24.59
1	262200001	265200000	0.1849	0.6989	26.45	24.04
1	262500001	265500000	0.1909	0.7130	26.77	24.36
1	262800001	265800000	0.1853	0.6962	26.62	24.21
1	263100001	266100000	0.1661	0.7042	23.58	21.17
1	263400001	266400000	0.1614	0.6949	23.23	20.82
1	263700001	266700000	0.1567	0.6903	22.70	20.29
1	264000001	267000000	0.1592	0.6962	22.86	20.45
1	264300001	267300000	0.1467	0.6837	21.46	19.05
1	264600001	267600000	0.1512	0.6809	22.21	19.80
1	264900001	267900000	0.1436	0.6664	21.55	19.14
1	265200001	268200000	0.1461	0.6832	21.39	18.98
1	265500001	268500000	0.1446	0.6750	21.43	19.02
1	265800001	268800000	0.1448	0.6886	21.02	18.61
1	266100001	269100000	0.1598	0.6965	22.94	20.53
1	266400001	269400000	0.1587	0.6990	22.71	20.30
1	266700001	269700000	0.1605	0.7182	22.34	19.93
1	267000001	270000000	0.1576	0.7103	22.19	19.78
1	267300001	270300000	0.1583	0.7252	21.83	19.42
1	267600001	270600000	0.1473	0.7214	20.42	18.01
1	267900001	270900000	0.1300	0.7240	17.96	15.55
1	268200001	271200000	0.1276	0.7203	17.71	15.30
1	268500001	271500000	0.1281	0.7308	17.53	15.12
1	268800001	271800000	0.1271	0.7296	17.42	15.01
1	269100001	272100000	0.1154	0.7297	15.81	13.40
1	269400001	272400000	0.1192	0.7335	16.25	13.84
1	269700001	272700000	0.1161	0.7252	16.01	13.60
1	270000001	273000000	0.1118	0.7416	15.08	12.67
1	270300001	273300000	0.1294	0.7384	17.52	15.11
1	270600001	273600000	0.1402	0.7452	18.81	16.40
1	270900001	273900000	0.1622	0.7430	21.83	19.42
1	271200001	274200000	0.1710	0.7492	22.82	20.41
1	271500001	274500000	0.1758	0.7457	23.58	21.17
1	271800001	274800000	0.1874	0.7398	25.34	22.93
1	272100001	275100000	0.1941	0.7336	26.46	24.05
1	272400001	275400000	0.2007	0.7390	27.16	24.75
1	272700001	275700000	0.2173	0.7463	29.12	26.71
1	273000001	276000000	0.2163	0.7153	30.24	27.83
1	273300001	276300000	0.2060	0.7135	28.87	26.46
1	273600001	276600000	0.2050	0.7056	29.05	26.64
1	273900001	276900000	0.1985	0.7232	27.44	25.03
1	274200001	277200000	0.1916	0.7071	27.10	24.69
1	274500001	277500000	0.1935	0.7081	27.33	24.92
1	274800001	277800000	0.1913	0.6988	27.37	24.96
1	275100001	278100000	0.1892	0.6996	27.04	24.63
1	275400001	278400000	0.1783	0.6909	25.80	23.39
1	275700001	278700000	0.1687	0.6831	24.70	22.29
1	276000001	279000000	0.1598	0.7115	22.46	20.05
1	276300001	279300000	0.1604	0.7018	22.86	20.45
1	276600001	279600000	0.1535	0.7090	21.65	19.24
1	276900001	279900000	0.1586	0.6978	22.73	20.32
1	277200001	280200000	0.1603	0.7140	22.46	20.05
1	277500001	280500000	0.1456	0.7027	20.72	18.31
1	277800001	280800000	0.1445	0.7096	20.37	17.96
1	278100001	281100000	0.1337	0.7110	18.80	16.39
1	278400001	281400000	0.1407	0.7122	19.76	17.35
1	278700001	281700000	0.1423	0.7110	20.02	17.61
1	279000001	282000000	0.1555	0.7006	22.20	19.79
1	279300001	282300000	0.1629	0.7054	23.10	20.69
1	279600001	282600000	0.1638	0.6878	23.81	21.40
1	279900001	282900000	0.1568	0.6835	22.94	20.53
1	280200001	283200000	0.1597	0.6822	23.42	21.01
1	280500001	283500000	0.1659	0.6902	24.04	21.63
1	280800001	283800000	0.1601	0.6795	23.57	21.16
1	281100001	284100000	0.1589	0.6754	23.53	21.12
1	281400001	284400000	0.1590	0.6617	24.03	21.62
1	281700001	284700000	0.1569	0.6470	24.24	21.83
1	282000001	285000000	0.1611	0.6378	25.26	22.85
1	282300001	285300000	0.1526	0.6274	24.33	21.92
1	282600001	285600000	0.1546	0.6383	24.23	21.82
1	282900001	285900000	0.1500	0.6327	23.71	21.30
1	283200001	286200000	0.1569	0.6315	24.85	22.44
1	283500001	286500000	0.1652	0.6196	26.67	24.26
1	283800001	286800000	0.1656	0.6304	26.26	23.85
1	284100001	287100000	0.1779	0.6213	28.63	26.22
1	284400001	287400000	0.1688	0.6374	26.49	24.08
1	284700001	287700000	0.1622	0.6384	25.40	22.99
1	285000001	288000000	0.1518	0.6452	23.52	21.11
1	285300001	288300000	0.1493	0.6511	22.93	20.52
1	285600001	288600000	0.1547	0.6624	23.36	20.95
1	285900001	288900000	0.1700	0.6669	25.49	23.08
1	286200001	289200000	0.1607	0.6602	24.34	21.93
1	286500001	289500000	0.1437	0.6583	21.83	19.42
1	286800001	289800000	0.1549	0.6701	23.11	20.70
1	287100001	290100000	0.1573	0.6868	22.90	20.49
1	287400001	290400000	0.1674	0.6814	24.56	22.15
1	287700001	290700000	0.1743	0.6888	25.30	22.89
1	288000001	291000000	0.1813	0.6849	26.47	24.06
1	288300001	291300000	0.1944	0.6887	28.23	25.82
1	288600001	291600000	0.1970	0.6852	28.75	26.34
1	288900001	291900000	0.1858	0.6701	27.73	25.32
1	289200001	292200000	0.1977	0.6822	28.98	26.57
1	289500001	292500000	0.2112	0.6737	31.35	28.94
1	289800001	292800000	0.2030	0.6660	30.48	28.07
1	290100001	293100000	0.1999	0.6574	30.40	27.99
1	290400001	293400000	0.2017	0.6646	30.35	27.94
1	290700001	293700000	0.2044	0.6756	30.25	27.84
1	291000001	294000000	0.2132	0.6909	30.86	28.45
1	291300001	294300000	0.2095	0.6939	30.19	27.78
1	291600001	294600000	0.1976	0.6849	28.85	26.44
1	291900001	294900000	0.1815	0.6862	26.45	24.04
1	292200001	295200000	0.1705	0.6901	24.71	22.30
1	292500001	295500000	0.1633	0.7022	23.26	20.85
1	292800001	295800000	0.1601	0.6803	23.53	21.12
1	293100001	296100000	0.1584	0.6835	23.17	20.76
1	293400001	296400000	0.1497	0.6709	22.31	19.90
1	293700001	296700000	0.1515	0.6441	23.52	21.11
1	294000001	297000000	0.1480	0.6367	23.24	20.83
1	294300001	297300000	0.1492	0.6234	23.93	21.52
1	294600001	297600000	0.1531	0.6147	24.90	22.49
1	294900001	297900000	0.1755	0.6351	27.63	25.22
1	295200001	298200000	0.1818	0.6231	29.17	26.76
1	295500001	298500000	0.1902	0.6380	29.82	27.41
1	295800001	298800000	0.2018	0.6665	30.28	27.87
1	296100001	299100000	0.2013	0.6665	30.21	27.80
1	296400001	299400000	0.1996	0.6625	30.13	27.72
1	296700001	299700000	0.1921	0.6930	27.73	25.32
1	297000001	300000000	0.1883	0.6830	27.56	25.15
1	297300001	300300000	0.1780	0.6995	25.44	23.03
1	297600001	300600000	0.1741	0.6906	25.21	22.80
1	297900001	300900000	0.1763	0.6852	25.73	23.32
1	298200001	301200000	0.1777	0.6886	25.81	23.40
1	298500001	301500000	0.1786	0.6765	26.39	23.98
1	298800001	301800000	0.1758	0.6692	26.27	23.86
1	299100001	302100000	0.1724	0.6616	26.07	23.66
1	299400001	302400000	0.1905	0.6788	28.06	25.65
1	299700001	302700000	0.1923	0.6657	28.89	26.48
1	300000001	303000000	0.1946	0.6645	29.29	26.88
1	300300001	303300000	0.2027	0.6654	30.47	28.06
1	300600001	303600000	0.2118	0.6885	30.76	28.35
1	300900001	303900000	0.2071	0.6910	29.98	27.57
1	301200001	304068807	0.2052	0.7027	27.92	25.51
2	1	3000000	0.1838	0.6306	29.14	26.73
2	300001	3300000	0.1829	0.6128	29.84	27.43
2	600001	3600000	0.1914	0.6091	31.41	29.00
2	900001	3900000	0.1957	0.5952	32.88	30.47
2	1200001	4200000	0.2090	0.5881	35.53	33.12
2	1500001	4500000	0.2119	0.5810	36.47	34.06
2	1800001	4800000	0.2216	0.5934	37.35	34.94
2	2100001	5100000	0.2202	0.5646	39.00	36.59
2	2400001	5400000	0.2072	0.5599	37.01	34.60
2	2700001	5700000	0.1945	0.5501	35.35	32.94
2	3000001	6000000	0.1932	0.5520	35.01	32.60
2	3300001	6300000	0.1787	0.5443	32.84	30.43
2	3600001	6600000	0.1765	0.5579	31.64	29.23
2	3900001	6900000	0.1683	0.5635	29.86	27.45
2	4200001	7200000	0.1584	0.5681	27.88	25.47
2	4500001	7500000	0.1611	0.5832	27.61	25.20
2	4800001	7800000	0.1634	0.6003	27.21	24.80
2	5100001	8100000	0.1517	0.6098	24.88	22.47
2	5400001	8400000	0.1631	0.6170	26.43	24.02
2	5700001	8700000	0.1643	0.6495	25.30	22.89
2	6000001	9000000	0.1640	0.6500	25.24	22.83
2	6300001	9300000	0.1643	0.6492	25.31	22.90
2	6600001	9600000	0.1581	0.6351	24.89	22.48
2	6900001	9900000	0.1476	0.6293	23.45	21.04
2	7200001	10200000	0.1516	0.6299	24.07	21.66
2	7500001	10500000	0.1563	0.6166	25.36	22.95
2	7800001	10800000	0.1372	0.6128	22.39	19.98
2	8100001	11100000	0.1567	0.6328	24.76	22.35
2	8400001	11400000	0.1444	0.6384	22.61	20.20
2	8700001	11700000	0.1450	0.6003	24.16	21.75
2	9000001	12000000	0.1520	0.6018	25.26	22.85
2	9300001	12300000	0.1612	0.6059	26.61	24.20
2	9600001	12600000	0.1661	0.6087	27.28	24.87
2	9900001	12900000	0.1717	0.6261	27.43	25.02
2	10200001	13200000	0.1688	0.6301	26.79	24.38
2	10500001	13500000	0.1629	0.6266	25.99	23.58
2	10800001	13800000	0.1729	0.6206	27.86	25.45
2	11100001	14100000	0.1553	0.6149	25.26	22.85
2	11400001	14400000	0.1666	0.6156	27.06	24.65
2	11700001	14700000	0.1755	0.6550	26.80	24.39
2	12000001	15000000	0.1730	0.6670	25.94	23.53
2	12300001	15300000	0.1750	0.6845	25.57	23.16
2	12600001	15600000	0.1623	0.6977	23.26	20.85
2	12900001	15900000	0.1678	0.6981	24.04	21.63
2	13200001	16200000	0.1738	0.7068	24.58	22.17
2	13500001	16500000	0.1795	0.7155	25.08	22.67
2	13800001	16800000	0.1823	0.7225	25.24	22.83
2	14100001	17100000	0.1989	0.7298	27.26	24.85
2	14400001	17400000	0.2034	0.7432	27.37	24.96
2	14700001	17700000	0.2070	0.7280	28.44	26.03
2	15000001	18000000	0.2122	0.7394	28.69	26.28
2	15300001	18300000	0.1994	0.7232	27.57	25.16
2	15600001	18600000	0.2139	0.7047	30.36	27.95
2	15900001	18900000	0.2099	0.6962	30.15	27.74
2	16200001	19200000	0.2114	0.6913	30.58	28.17
2	16500001	19500000	0.2123	0.7013	30.27	27.86
2	16800001	19800000	0.2112	0.6991	30.21	27.80
2	17100001	20100000	0.2011	0.6922	29.05	26.64
2	17400001	20400000	0.1940	0.6903	28.10	25.69
2	17700001	20700000	0.1928	0.6990	27.58	25.17
2	18000001	21000000	0.1847	0.6840	27.00	24.59
2	18300001	21300000	0.1911	0.7013	27.25	24.84
2	18600001	21600000	0.1833	0.7191	25.49	23.08
2	18900001	21900000	0.1764	0.7157	24.64	22.23
2	19200001	22200000	0.1747	0.7195	24.28	21.87
2	19500001	22500000	0.1565	0.7102	22.03	19.62
2	19800001	22800000	0.1578	0.7090	22.26	19.85
2	20100001	23100000	0.1515	0.7226	20.97	18.56
2	20400001	23400000	0.1581	0.7090	22.30	19.89
2	20700001	23700000	0.1445	0.6947	20.79	18.38
2	21000001	24000000	0.1299	0.7006	18.54	16.13
2	21300001	24300000	0.1365	0.6989	19.53	17.12
2	21600001	24600000	0.1293	0.6845	18.90	16.49
2	21900001	24900000	0.1372	0.6750	20.32	17.91
2	22200001	25200000	0.1355	0.6643	20.39	17.98
2	22500001	25500000	0.1478	0.6513	22.70	20.29
2	22800001	25800000	0.1477	0.6473	22.83	20.42
2	23100001	26100000	0.1417	0.6209	22.82	20.41
2	23400001	26400000	0.1477	0.6302	23.43	21.02
2	23700001	26700000	0.1611	0.6443	25.01	22.60
2	24000001	27000000	0.1725	0.6462	26.70	24.29
2	24300001	27300000	0.1671	0.6535	25.57	23.16
2	24600001	27600000	0.1836	0.6594	27.84	25.43
2	24900001	27900000	0.1743	0.6764	25.77	23.36
2	25200001	28200000	0.1748	0.6825	25.61	23.20
2	25500001	28500000	0.1821	0.6973	26.12	23.71
2	25800001	28800000	0.1809	0.6932	26.10	23.69
2	26100001	29100000	0.2106	0.7202	29.24	26.83
2	26400001	29400000	0.2141	0.7186	29.80	27.39
2	26700001	29700000	0.2071	0.7148	28.97	26.56
2	27000001	30000000	0.2142	0.7142	29.99	27.58
2	27300001	30300000	0.2185	0.6950	31.44	29.03
2	27600001	30600000	0.2121	0.6986	30.37	27.96
2	27900001	30900000	0.2226	0.6898	32.27	29.86
2	28200001	31200000	0.2260	0.6744	33.51	31.10
2	28500001	31500000	0.2136	0.6751	31.65	29.24
2	28800001	31800000	0.2201	0.6713	32.79	30.38
2	29100001	32100000	0.1949	0.6584	29.60	27.19
2	29400001	32400000	0.1707	0.6722	25.40	22.99
2	29700001	32700000	0.1585	0.6639	23.87	21.46
2	30000001	33000000	0.1546	0.6694	23.09	20.68
2	30300001	33300000	0.1487	0.6751	22.03	19.62
2	30600001	33600000	0.1419	0.6754	21.01	18.60
2	30900001	33900000	0.1369	0.6877	19.91	17.50
2	31200001	34200000	0.1258	0.7083	17.76	15.35
2	31500001	34500000	0.1237	0.7145	17.31	14.90
2	31800001	34800000	0.1158	0.7297	15.87	13.46
2	32100001	35100000	0.1178	0.7279	16.18	13.77
2	32400001	35400000	0.1322	0.7165	18.45	16.04
2	32700001	35700000	0.1437	0.7304	19.67	17.26
2	33000001	36000000	0.1356	0.7391	18.34	15.93
2	33300001	36300000	0.1326	0.7387	17.95	15.54
2	33600001	36600000	0.1426	0.7512	18.99	16.58
2	33900001	36900000	0.1488	0.7574	19.65	17.24
2	34200001	37200000	0.1681	0.7601	22.12	19.71
2	34500001	37500000	0.1672	0.7660	21.82	19.41
2	34800001	37800000	0.1591	0.7700	20.66	18.25
2	35100001	38100000	0.1560	0.7741	20.16	17.75
2	35400001	38400000	0.1566	0.7750	20.21	17.80
2	35700001	38700000	0.1674	0.7778	21.52	19.11
2	36000001	39000000	0.1794	0.7474	24.01	21.60
2	36300001	39300000	0.1908	0.7485	25.49	23.08
2	36600001	39600000	0.1939	0.7424	26.12	23.71
2	36900001	39900000	0.1925	0.7346	26.21	23.80
2	37200001	40200000	0.1771	0.7265	24.37	21.96
2	37500001	40500000	0.1778	0.7248	24.53	22.12
2	37800001	40800000	0.1853	0.7117	26.04	23.63
2	38100001	41100000	0.1987	0.7125	27.89	25.48
2	38400001	41400000	0.1985	0.7193	27.59	25.18
2	38700001	41700000	0.1819	0.7162	25.39	22.98
2	39000001	42000000	0.1803	0.7375	24.45	22.04
2	39300001	42300000	0.1778	0.7401	24.03	21.62
2	39600001	42600000	0.1674	0.7370	22.71	20.30
2	39900001	42900000	0.1630	0.7436	21.92	19.51
2	40200001	43200000	0.1738	0.7422	23.42	21.01
2	40500001	43500000	0.1773	0.7381	24.03	21.62
2	40800001	43800000	0.1757	0.7634	23.01	20.60
2	41100001	44100000	0.1710	0.7713	22.17	19.76
2	41400001	44400000	0.1748	0.7673	22.79	20.38
2	41700001	44700000	0.1802	0.7685	23.44	21.03
2	42000001	45000000	0.1643	0.7611	21.59	19.18
2	42300001	45300000	0.1572	0.7638	20.58	18.17
2	42600001	45600000	0.1697	0.7712	22.00	19.59
2	42900001	45900000	0.1650	0.7555	21.84	19.43
2	43200001	46200000	0.1667	0.7535	22.13	19.72
2	43500001	46500000	0.1753	0.7496	23.39	20.98
2	43800001	46800000	0.1858	0.7473	24.86	22.45
2	44100001	47100000	0.1869	0.7272	25.70	23.29
2	44400001	47400000	0.1777	0.7231	24.58	22.17
2	44700001	47700000	0.1874	0.7240	25.89	23.48
2	45000001	48000000	0.1994	0.7389	26.99	24.58
2	45300001	48300000	0.2102	0.7409	28.37	25.96
2	45600001	48600000	0.2006	0.7315	27.42	25.01
2	45900001	48900000	0.2060	0.7380	27.92	25.51
2	46200001	49200000	0.2038	0.7470	27.29	24.88
2	46500001	49500000	0.1977	0.7381	26.78	24.37
2	46800001	49800000	0.1828	0.7106	25.73	23.32
2	47100001	50100000	0.1817	0.7162	25.37	22.96
2	47400001	50400000	0.1791	0.7227	24.78	22.37
2	47700001	50700000	0.1621	0.7276	22.28	19.87
2	48000001	51000000	0.1467	0.7323	20.04	17.63
2	48300001	51300000	0.1433	0.7299	19.63	17.22
2	48600001	51600000	0.1501	0.7359	20.40	17.99
2	48900001	51900000	0.1545	0.7410	20.85	18.44
2	49200001	52200000	0.1542	0.7415	20.80	18.39
2	49500001	52500000	0.1732	0.7537	22.98	20.57
2	49800001	52800000	0.1853	0.7751	23.90	21.49
2	50100001	53100000	0.1755	0.7894	22.24	19.83
2	50400001	53400000	0.1790	0.7916	22.62	20.21
2	50700001	53700000	0.1919	0.7914	24.25	21.84
2	51000001	54000000	0.2038	0.7859	25.94	23.53
2	51300001	54300000	0.2176	0.7861	27.68	25.27
2	51600001	54600000	0.2267	0.7939	28.56	26.15
2	51900001	54900000	0.2246	0.7940	28.29	25.88
2	52200001	55200000	0.2293	0.7975	28.75	26.34
2	52500001	55500000	0.2112	0.7822	27.00	24.59
2	52800001	55800000	0.1940	0.7869	24.65	22.24
2	53100001	56100000	0.1934	0.7827	24.70	22.29
2	53400001	56400000	0.1897	0.7641	24.82	22.41
2	53700001	56700000	0.1858	0.7521	24.71	22.30
2	54000001	57000000	0.1881	0.7448	25.25	22.84
2	54300001	57300000	0.1614	0.7522	21.46	19.05
2	54600001	57600000	0.1513	0.7444	20.33	17.92
2	54900001	57900000	0.1360	0.7399	18.38	15.97
2	55200001	58200000	0.1295	0.7432	17.43	15.02
2	55500001	58500000	0.1277	0.7544	16.92	14.51
2	55800001	58800000	0.1403	0.7406	18.95	16.54
2	56100001	59100000	0.1603	0.7463	21.48	19.07
2	56400001	59400000	0.1749	0.7616	22.97	20.56
2	56700001	59700000	0.1744	0.7704	22.64	20.23
2	57000001	60000000	0.1665	0.7731	21.54	19.13
2	57300001	60300000	0.1783	0.7670	23.24	20.83
2	57600001	60600000	0.1835	0.7703	23.82	21.41
2	57900001	60900000	0.1884	0.7667	24.58	22.17
2	58200001	61200000	0.1898	0.7731	24.55	22.14
2	58500001	61500000	0.2052	0.7783	26.37	23.96
2	58800001	61800000	0.2049	0.7807	26.24	23.83
2	59100001	62100000	0.1950	0.7739	25.20	22.79
2	59400001	62400000	0.1746	0.7869	22.19	19.78
2	59700001	62700000	0.1712	0.7995	21.42	19.01
2	60000001	63000000	0.1643	0.7769	21.14	18.73
2	60300001	63300000	0.1569	0.7832	20.04	17.63
2	60600001	63600000	0.1444	0.7867	18.36	15.95
2	60900001	63900000	0.1455	0.7881	18.46	16.05
2	61200001	64200000	0.1389	0.7855	17.68	15.27
2	61500001	64500000	0.1263	0.7827	16.13	13.72
2	61800001	64800000	0.1231	0.7994	15.40	12.99
2	62100001	65100000	0.1140	0.8054	14.15	11.74
2	62400001	65400000	0.1171	0.7943	14.75	12.34
2	62700001	65700000	0.1258	0.7820	16.08	13.67
2	63000001	66000000	0.1454	0.8008	18.16	15.75
2	63300001	66300000	0.1491	0.7954	18.75	16.34
2	63600001	66600000	0.1523	0.7785	19.56	17.15
2	63900001	66900000	0.1478	0.7880	18.76	16.35
2	64200001	67200000	0.1507	0.7771	19.39	16.98
2	64500001	67500000	0.1477	0.7824	18.88	16.47
2	64800001	67800000	0.1542	0.7711	20.00	17.59
2	65100001	68100000	0.1595	0.7711	20.69	18.28
2	65400001	68400000	0.1752	0.7853	22.31	19.90
2	65700001	68700000	0.1637	0.7965	20.55	18.14
2	66000001	69000000	0.1601	0.8046	19.90	17.49
2	66300001	69300000	0.1590	0.8189	19.41	17.00
2	66600001	69600000	0.1652	0.8401	19.66	17.25
2	66900001	69900000	0.1845	0.8408	21.94	19.53
2	67200001	70200000	0.1839	0.8430	21.82	19.41
2	67500001	70500000	0.2088	0.8518	24.51	22.10
2	67800001	70800000	0.1989	0.8509	23.37	20.96
2	68100001	71100000	0.2035	0.8530	23.86	21.45
2	68400001	71400000	0.1882	0.8452	22.27	19.86
2	68700001	71700000	0.2003	0.8423	23.78	21.37
2	69000001	72000000	0.1973	0.8387	23.53	21.12
2	69300001	72300000	0.2034	0.8187	24.85	22.44
2	69600001	72600000	0.1859	0.8108	22.93	20.52
2	69900001	72900000	0.1680	0.8149	20.62	18.21
2	70200001	73200000	0.1622	0.8201	19.78	17.37
2	70500001	73500000	0.1299	0.8000	16.23	13.82
2	70800001	73800000	0.1362	0.8079	16.86	14.45
2	71100001	74100000	0.1348	0.8031	16.78	14.37
2	71400001	74400000	0.1325	0.8012	16.53	14.12
2	71700001	74700000	0.1369	0.7936	17.25	14.84
2	72000001	75000000	0.1442	0.7880	18.30	15.89
2	72300001	75300000	0.1398	0.7927	17.63	15.22
2	72600001	75600000	0.1504	0.7807	19.27	16.86
2	72900001	75900000	0.1532	0.7772	19.72	17.31
2	73200001	76200000	0.1696	0.7775	21.81	19.40
2	73500001	76500000	0.1754	0.7835	22.39	19.98
2	73800001	76800000	0.1667	0.7695	21.67	19.26
2	74100001	77100000	0.1569	0.7721	20.32	17.91
2	74400001	77400000	0.1687	0.7754	21.76	19.35
2	74700001	77700000	0.1525	0.7850	19.43	17.02
2	75000001	78000000	0.1463	0.7959	18.39	15.98
2	75300001	78300000	0.1464	0.8075	18.12	15.71
2	75600001	78600000	0.1408	0.8204	17.16	14.75
2	75900001	78900000	0.1383	0.8204	16.85	14.44
2	76200001	79200000	0.1259	0.8313	15.14	12.73
2	76500001	79500000	0.1241	0.8384	14.80	12.39
2	76800001	79800000	0.1333	0.8616	15.47	13.06
2	77100001	80100000	0.1383	0.8659	15.97	13.56
2	77400001	80400000	0.1395	0.8657	16.12	13.71
2	77700001	80700000	0.1466	0.8673	16.90	14.49
2	78000001	81000000	0.1509	0.8601	17.54	15.13
2	78300001	81300000	0.1528	0.8607	17.75	15.34
2	78600001	81600000	0.1572	0.8598	18.29	15.88
2	78900001	81900000	0.1612	0.8456	19.06	16.65
2	79200001	82200000	0.1596	0.8307	19.21	16.80
2	79500001	82500000	0.1624	0.8274	19.62	17.21
2	79800001	82800000	0.1695	0.8147	20.81	18.40
2	80100001	83100000	0.1801	0.8154	22.09	19.68
2	80400001	83400000	0.1724	0.8165	21.12	18.71
2	80700001	83700000	0.1698	0.8125	20.90	18.49
2	81000001	84000000	0.1658	0.8188	20.25	17.84
2	81300001	84300000	0.1698	0.8045	21.11	18.70
2	81600001	84600000	0.1754	0.8064	21.75	19.34
2	81900001	84900000	0.1897	0.8181	23.19	20.78
2	82200001	85200000	0.1969	0.8135	24.20	21.79
2	82500001	85500000	0.1885	0.8207	22.97	20.56
2	82800001	85800000	0.1877	0.8273	22.68	20.27
2	83100001	86100000	0.1798	0.8260	21.76	19.35
2	83400001	86400000	0.1951	0.8137	23.98	21.57
2	83700001	86700000	0.1931	0.8211	23.52	21.11
2	84000001	87000000	0.1895	0.8197	23.11	20.70
2	84300001	87300000	0.1911	0.8219	23.25	20.84
2	84600001	87600000	0.1875	0.8224	22.79	20.38
2	84900001	87900000	0.1750	0.8143	21.49	19.08
2	85200001	88200000	0.1757	0.8319	21.12	18.71
2	85500001	88500000	0.1798	0.8211	21.89	19.48
2	85800001	88800000	0.1681	0.8097	20.76	18.35
2	86100001	89100000	0.1660	0.8114	20.46	18.05
2	86400001	89400000	0.1488	0.8192	18.17	15.76
2	86700001	89700000	0.1570	0.8112	19.36	16.95
2	87000001	90000000	0.1707	0.8083	21.11	18.70
2	87300001	90300000	0.1557	0.8090	19.24	16.83
2	87600001	90600000	0.1616	0.8166	19.78	17.37
2	87900001	90900000	0.1531	0.8072	18.97	16.56
2	88200001	91200000	0.1395	0.7944	17.56	15.15
2	88500001	91500000	0.1469	0.8114	18.10	15.69
2	88800001	91800000	0.1540	0.8197	18.79	16.38
2	89100001	92100000	0.1600	0.8188	19.54	17.13
2	89400001	92400000	0.1768	0.8254	21.43	19.02
2	89700001	92700000	0.1651	0.8198	20.14	17.73
2	90000001	93000000	0.1556	0.8214	18.94	16.53
2	90300001	93300000	0.1591	0.8266	19.25	16.84
2	90600001	93600000	0.1442	0.8243	17.49	15.08
2	90900001	93900000	0.1570	0.8497	18.47	16.06
2	91200001	94200000	0.1677	0.8590	19.53	17.12
2	91500001	94500000	0.1720	0.8382	20.52	18.11
2	91800001	94800000	0.1674	0.8476	19.75	17.34
2	92100001	95100000	0.1859	0.8499	21.87	19.46
2	92400001	95400000	0.1705	0.8535	19.98	17.57
2	92700001	95700000	0.1767	0.8656	20.41	18.00
2	93000001	96000000	0.1868	0.8770	21.31	18.90
2	93300001	96300000	0.2073	0.8812	23.53	21.12
2	93600001	96600000	0.2406	0.8879	27.10	24.69
2	93900001	96900000	0.2353	0.8870	26.53	24.12
2	94200001	97200000	0.2481	0.8876	27.95	25.54
2	94500001	97500000	0.2552	0.9045	28.22	25.81
2	94800001	97800000	0.2729	0.9074	30.07	27.66
2	95100001	98100000	0.2512	0.9113	27.56	25.15
2	95400001	98400000	0.2478	0.9045	27.40	24.99
2	95700001	98700000	0.2533	0.9000	28.14	25.73
2	96000001	99000000	0.2525	0.8976	28.13	25.72
2	96300001	99300000	0.2356	0.8931	26.38	23.97
2	96600001	99600000	0.2144	0.8781	24.41	22.00
2	96900001	99900000	0.2083	0.8769	23.76	21.35
2	97200001	100200000	0.1955	0.8746	22.35	19.94
2	97500001	100500000	0.1744	0.8717	20.01	17.60
2	97800001	100800000	0.1510	0.8648	17.46	15.05
2	98100001	101100000	0.1527	0.8546	17.87	15.46
2	98400001	101400000	0.1697	0.8627	19.67	17.26
2	98700001	101700000	0.1657	0.8580	19.31	16.90
2	99000001	102000000	0.1687	0.8504	19.84	17.43
2	99300001	102300000	0.1825	0.8500	21.47	19.06
2	99600001	102600000	0.1857	0.8547	21.72	19.31
2	99900001	102900000	0.1952	0.8508	22.95	20.54
2	100200001	103200000	0.2072	0.8513	24.34	21.93
2	100500001	103500000	0.2090	0.8585	24.34	21.93
2	100800001	103800000	0.2328	0.8539	27.26	24.85
2	101100001	104100000	0.2384	0.8526	27.96	25.55
2	101400001	104400000	0.2186	0.8373	26.11	23.70
2	101700001	104700000	0.2225	0.8300	26.81	24.40
2	102000001	105000000	0.2061	0.8296	24.84	22.43
2	102300001	105300000	0.2013	0.8210	24.51	22.10
2	102600001	105600000	0.2033	0.8187	24.83	22.42
2	102900001	105900000	0.1901	0.8121	23.41	21.00
2	103200001	106200000	0.1663	0.8044	20.67	18.26
2	103500001	106500000	0.1753	0.7862	22.30	19.89
2	103800001	106800000	0.1597	0.7772	20.54	18.13
2	104100001	107100000	0.1554	0.7800	19.92	17.51
2	104400001	107400000	0.1618	0.7881	20.54	18.13
2	104700001	107700000	0.1543	0.7867	19.62	17.21
2	105000001	108000000	0.1644	0.7839	20.98	18.57
2	105300001	108300000	0.1633	0.7891	20.70	18.29
2	105600001	108600000	0.1632	0.7789	20.95	18.54
2	105900001	108900000	0.1790	0.7865	22.76	20.35
2	106200001	109200000	0.1820	0.7838	23.22	20.81
2	106500001	109500000	0.1868	0.7936	23.54	21.13
2	106800001	109800000	0.1896	0.8017	23.65	21.24
2	107100001	110100000	0.1954	0.8015	24.38	21.97
2	107400001	110400000	0.1983	0.7937	24.98	22.57
2	107700001	110700000	0.1983	0.7885	25.15	22.74
2	108000001	111000000	0.1922	0.7847	24.50	22.09
2	108300001	111300000	0.1870	0.7894	23.69	21.28
2	108600001	111600000	0.1774	0.8022	22.12	19.71
2	108900001	111900000	0.1728	0.7917	21.82	19.41
2	109200001	112200000	0.1871	0.7958	23.51	21.10
2	109500001	112500000	0.1864	0.7889	23.63	21.22
2	109800001	112800000	0.1883	0.7899	23.84	21.43
2	110100001	113100000	0.1746	0.7834	22.29	19.88
2	110400001	113400000	0.1726	0.7864	21.94	19.53
2	110700001	113700000	0.1694	0.7975	21.24	18.83
2	111000001	114000000	0.1613	0.7939	20.32	17.91
2	111300001	114300000	0.1566	0.7965	19.66	17.25
2	111600001	114600000	0.1593	0.7940	20.06	17.65
2	111900001	114900000	0.1529	0.7948	19.23	16.82
2	112200001	115200000	0.1469	0.7936	18.52	16.11
2	112500001	115500000	0.1372	0.7854	17.47	15.06
2	112800001	115800000	0.1369	0.7705	17.76	15.35
2	113100001	116100000	0.1470	0.7774	18.91	16.50
2	113400001	116400000	0.1415	0.7816	18.11	15.70
2	113700001	116700000	0.1415	0.7949	17.80	15.39
2	114000001	117000000	0.1581	0.7744	20.41	18.00
2	114300001	117300000	0.1610	0.7764	20.74	18.33
2	114600001	117600000	0.1663	0.7840	21.21	18.80
2	114900001	117900000	0.1703	0.7813	21.80	19.39
2	115200001	118200000	0.1631	0.7867	20.74	18.33
2	115500001	118500000	0.1643	0.7998	20.54	18.13
2	115800001	118800000	0.1616	0.8094	19.96	17.55
2	116100001	119100000	0.1541	0.8071	19.10	16.69
2	116400001	119400000	0.1656	0.7986	20.74	18.33
2	116700001	119700000	0.1816	0.7979	22.76	20.35
2	117000001	120000000	0.1705	0.8312	20.52	18.11
2	117300001	120300000	0.1621	0.8256	19.64	17.23
2	117600001	120600000	0.1477	0.8067	18.31	15.90
2	117900001	120900000	0.1593	0.8178	19.48	17.07
2	118200001	121200000	0.1603	0.8222	19.50	17.09
2	118500001	121500000	0.1618	0.8315	19.45	17.04
2	118800001	121800000	0.1621	0.8351	19.41	17.00
2	119100001	122100000	0.1594	0.8407	18.96	16.55
2	119400001	122400000	0.1503	0.8514	17.65	15.24
2	119700001	122700000	0.1428	0.8395	17.01	14.60
2	120000001	123000000	0.1375	0.8389	16.39	13.98
2	120300001	123300000	0.1443	0.8433	17.11	14.70
2	120600001	123600000	0.1462	0.8562	17.07	14.66
2	120900001	123900000	0.1296	0.8541	15.17	12.76
2	121200001	124200000	0.1368	0.8497	16.10	13.69
2	121500001	124500000	0.1257	0.8474	14.83	12.42
2	121800001	124800000	0.1370	0.8499	16.11	13.70
2	122100001	125100000	0.1393	0.8494	16.40	13.99
2	122400001	125400000	0.1401	0.8528	16.42	14.01
2	122700001	125700000	0.1397	0.8591	16.26	13.85
2	123000001	126000000	0.1434	0.8372	17.12	14.71
2	123300001	126300000	0.1514	0.8375	18.08	15.67
2	123600001	126600000	0.1544	0.8342	18.51	16.10
2	123900001	126900000	0.1519	0.8373	18.14	15.73
2	124200001	127200000	0.1449	0.8356	17.34	14.93
2	124500001	127500000	0.1528	0.8386	18.22	15.81
2	124800001	127800000	0.1336	0.8378	15.95	13.54
2	125100001	128100000	0.1241	0.8309	14.93	12.52
2	125400001	128400000	0.1272	0.8322	15.28	12.87
2	125700001	128700000	0.1190	0.8274	14.38	11.97
2	126000001	129000000	0.1166	0.8374	13.92	11.51
2	126300001	129300000	0.1119	0.8386	13.34	10.93
2	126600001	129600000	0.1125	0.8411	13.38	10.97
2	126900001	129900000	0.1205	0.8417	14.32	11.91
2	127200001	130200000	0.1304	0.8474	15.39	12.98
2	127500001	130500000	0.1479	0.8444	17.51	15.10
2	127800001	130800000	0.1605	0.8362	19.19	16.78
2	128100001	131100000	0.1826	0.8458	21.59	19.18
2	128400001	131400000	0.1833	0.8474	21.64	19.23
2	128700001	131700000	0.1862	0.8525	21.84	19.43
2	129000001	132000000	0.1978	0.8503	23.26	20.85
2	129300001	132300000	0.1979	0.8460	23.39	20.98
2	129600001	132600000	0.1977	0.8448	23.40	20.99
2	129900001	132900000	0.1920	0.8427	22.78	20.37
2	130200001	133200000	0.1972	0.8395	23.49	21.08
2	130500001	133500000	0.1826	0.8296	22.02	19.61
2	130800001	133800000	0.1754	0.8358	20.98	18.57
2	131100001	134100000	0.1595	0.8198	19.46	17.05
2	131400001	134400000	0.1616	0.8099	19.95	17.54
2	131700001	134700000	0.1684	0.8093	20.81	18.40
2	132000001	135000000	0.1647	0.8247	19.98	17.57
2	132300001	135300000	0.1633	0.8227	19.85	17.44
2	132600001	135600000	0.1656	0.8139	20.34	17.93
2	132900001	135900000	0.1733	0.8112	21.37	18.96
2	133200001	136200000	0.1758	0.8033	21.89	19.48
2	133500001	136500000	0.1647	0.7978	20.64	18.23
2	133800001	136800000	0.1675	0.7964	21.04	18.63
2	134100001	137100000	0.1736	0.8122	21.37	18.96
2	134400001	137400000	0.1799	0.8056	22.34	19.93
2	134700001	137700000	0.1894	0.8100	23.39	20.98
2	135000001	138000000	0.1968	0.8080	24.36	21.95
2	135300001	138300000	0.1957	0.8112	24.12	21.71
2	135600001	138600000	0.2000	0.8114	24.65	22.24
2	135900001	138900000	0.2005	0.7898	25.39	22.98
2	136200001	139200000	0.1947	0.7982	24.40	21.99
2	136500001	139500000	0.2098	0.8120	25.84	23.43
2	136800001	139800000	0.2088	0.8111	25.74	23.33
2	137100001	140100000	0.2110	0.7980	26.45	24.04
2	137400001	140400000	0.2081	0.8121	25.63	23.22
2	137700001	140700000	0.2038	0.7985	25.52	23.11
2	138000001	141000000	0.1884	0.8022	23.49	21.08
2	138300001	141300000	0.1958	0.8038	24.36	21.95
2	138600001	141600000	0.1993	0.8183	24.35	21.94
2	138900001	141900000	0.1945	0.8239	23.61	21.20
2	139200001	142200000	0.1781	0.8176	21.78	19.37
2	139500001	142500000	0.1711	0.8116	21.08	18.67
2	139800001	142800000	0.1707	0.8081	21.12	18.71
2	140100001	143100000	0.1695	0.8048	21.06	18.65
2	140400001	143400000	0.1677	0.7924	21.16	18.75
2	140700001	143700000	0.1583	0.8068	19.62	17.21
2	141000001	144000000	0.1558	0.7948	19.61	17.20
2	141300001	144300000	0.1493	0.7870	18.97	16.56
2	141600001	144600000	0.1377	0.7843	17.55	15.14
2	141900001	144900000	0.1384	0.8090	17.11	14.70
2	142200001	145200000	0.1483	0.8076	18.36	15.95
2	142500001	145500000	0.1494	0.8095	18.45	16.04
2	142800001	145800000	0.1485	0.8179	18.15	15.74
2	143100001	146100000	0.1516	0.8312	18.24	15.83
2	143400001	146400000	0.1475	0.8434	17.49	15.08
2	143700001	146700000	0.1492	0.8140	18.33	15.92
2	144000001	147000000	0.1587	0.8206	19.34	16.93
2	144300001	147300000	0.1661	0.8035	20.68	18.27
2	144600001	147600000	0.1695	0.7835	21.64	19.23
2	144900001	147900000	0.1668	0.7577	22.01	19.60
2	145200001	148200000	0.1711	0.7563	22.63	20.22
2	145500001	148500000	0.1735	0.7381	23.50	21.09
2	145800001	148800000	0.1744	0.7380	23.64	21.23
2	146100001	149100000	0.1679	0.7216	23.27	20.86
2	146400001	149400000	0.1593	0.7047	22.61	20.20
2	146700001	149700000	0.1648	0.7158	23.03	20.62
2	147000001	150000000	0.1833	0.7269	25.21	22.80
2	147300001	150300000	0.1832	0.7473	24.51	22.10
2	147600001	150600000	0.1883	0.7581	24.84	22.43
2	147900001	150900000	0.1925	0.7798	24.68	22.27
2	148200001	151200000	0.1906	0.7834	24.33	21.92
2	148500001	151500000	0.1856	0.7943	23.37	20.96
2	148800001	151800000	0.1899	0.7924	23.96	21.55
2	149100001	152100000	0.1743	0.7820	22.29	19.88
2	149400001	152400000	0.1925	0.7829	24.59	22.18
2	149700001	152700000	0.1767	0.7871	22.45	20.04
2	150000001	153000000	0.1699	0.7625	22.28	19.87
2	150300001	153300000	0.1710	0.7647	22.36	19.95
2	150600001	153600000	0.1716	0.7781	22.06	19.65
2	150900001	153900000	0.1687	0.7688	21.95	19.54
2	151200001	154200000	0.1691	0.7761	21.79	19.38
2	151500001	154500000	0.1758	0.7799	22.54	20.13
2	151800001	154800000	0.1716	0.7742	22.17	19.76
2	152100001	155100000	0.1881	0.7840	23.99	21.58
2	152400001	155400000	0.1855	0.7936	23.37	20.96
2	152700001	155700000	0.2047	0.8014	25.54	23.13
2	153000001	156000000	0.2007	0.8154	24.61	22.20
2	153300001	156300000	0.1928	0.8082	23.86	21.45
2	153600001	156600000	0.1886	0.8026	23.50	21.09
2	153900001	156900000	0.2019	0.8033	25.14	22.73
2	154200001	157200000	0.1921	0.7928	24.23	21.82
2	154500001	157500000	0.1946	0.7919	24.57	22.16
2	154800001	157800000	0.1868	0.7902	23.64	21.23
2	155100001	158100000	0.1944	0.8011	24.27	21.86
2	155400001	158400000	0.1890	0.7856	24.05	21.64
2	155700001	158700000	0.1794	0.7750	23.15	20.74
2	156000001	159000000	0.1601	0.7622	21.01	18.60
2	156300001	159300000	0.1673	0.7601	22.01	19.60
2	156600001	159600000	0.1698	0.7528	22.55	20.14
2	156900001	159900000	0.1520	0.7374	20.62	18.21
2	157200001	160200000	0.1664	0.7384	22.53	20.12
2	157500001	160500000	0.1773	0.7468	23.73	21.32
2	157800001	160800000	0.1932	0.7454	25.92	23.51
2	158100001	161100000	0.1810	0.7492	24.16	21.75
2	158400001	161400000	0.1912	0.7734	24.72	22.31
2	158700001	161700000	0.1995	0.7691	25.95	23.54
2	159000001	162000000	0.2009	0.7764	25.87	23.46
2	159300001	162300000	0.2019	0.7759	26.02	23.61
2	159600001	162600000	0.2039	0.7801	26.14	23.73
2	159900001	162900000	0.2083	0.7968	26.14	23.73
2	160200001	163200000	0.2041	0.8036	25.39	22.98
2	160500001	163500000	0.1993	0.7979	24.98	22.57
2	160800001	163800000	0.1768	0.8041	21.98	19.57
2	161100001	164100000	0.1838	0.7901	23.26	20.85
2	161400001	164400000	0.1645	0.7733	21.27	18.86
2	161700001	164700000	0.1748	0.7836	22.31	19.90
2	162000001	165000000	0.1825	0.7833	23.29	20.88
2	162300001	165300000	0.1813	0.7901	22.94	20.53
2	162600001	165600000	0.1842	0.7828	23.53	21.12
2	162900001	165900000	0.1940	0.7719	25.14	22.73
2	163200001	166200000	0.2015	0.7779	25.90	23.49
2	163500001	166500000	0.1897	0.7625	24.88	22.47
2	163800001	166800000	0.2174	0.7664	28.36	25.95
2	164100001	167100000	0.2207	0.7736	28.53	26.12
2	164400001	167400000	0.2257	0.7681	29.38	26.97
2	164700001	167700000	0.2158	0.7721	27.96	25.55
2	165000001	168000000	0.2107	0.7719	27.29	24.88
2	165300001	168300000	0.2079	0.7730	26.90	24.49
2	165600001	168600000	0.1937	0.7816	24.79	22.38
2	165900001	168900000	0.1867	0.7929	23.55	21.14
2	166200001	169200000	0.1707	0.7844	21.76	19.35
2	166500001	169500000	0.1806	0.7962	22.68	20.27
2	166800001	169800000	0.1613	0.7972	20.23	17.82
2	167100001	170100000	0.1516	0.7924	19.13	16.72
2	167400001	170400000	0.1602	0.8100	19.78	17.37
2	167700001	170700000	0.1526	0.7976	19.14	16.73
2	168000001	171000000	0.1519	0.8038	18.89	16.48
2	168300001	171300000	0.1572	0.8018	19.61	17.20
2	168600001	171600000	0.1612	0.7913	20.37	17.96
2	168900001	171900000	0.1646	0.7953	20.70	18.29
2	169200001	172200000	0.1724	0.7999	21.56	19.15
2	169500001	172500000	0.1597	0.7881	20.27	17.86
2	169800001	172800000	0.1719	0.7643	22.49	20.08
2	170100001	173100000	0.1798	0.7688	23.39	20.98
2	170400001	173400000	0.1681	0.7535	22.31	19.90
2	170700001	173700000	0.1671	0.7643	21.86	19.45
2	171000001	174000000	0.1794	0.7446	24.09	21.68
2	171300001	174300000	0.1711	0.7381	23.18	20.77
2	171600001	174600000	0.1723	0.7460	23.09	20.68
2	171900001	174900000	0.1696	0.7336	23.12	20.71
2	172200001	175200000	0.1646	0.7113	23.14	20.73
2	172500001	175500000	0.1687	0.7163	23.55	21.14
2	172800001	175800000	0.1645	0.7357	22.36	19.95
2	173100001	176100000	0.1557	0.7323	21.26	18.85
2	173400001	176400000	0.1616	0.7449	21.69	19.28
2	173700001	176700000	0.1582	0.7322	21.61	19.20
2	174000001	177000000	0.1741	0.7512	23.18	20.77
2	174300001	177300000	0.1837	0.7529	24.39	21.98
2	174600001	177600000	0.1949	0.7553	25.80	23.39
2	174900001	177900000	0.2078	0.7681	27.05	24.64
2	175200001	178200000	0.2157	0.7831	27.54	25.13
2	175500001	178500000	0.2227	0.7985	27.89	25.48
2	175800001	178800000	0.2273	0.8036	28.29	25.88
2	176100001	179100000	0.2416	0.7965	30.34	27.93
2	176400001	179400000	0.2500	0.7840	31.89	29.48
2	176700001	179700000	0.2643	0.7847	33.68	31.27
2	177000001	180000000	0.2493	0.7837	31.81	29.40
2	177300001	180300000	0.2343	0.7778	30.12	27.71
2	177600001	180600000	0.2290	0.7710	29.70	27.29
2	177900001	180900000	0.2148	0.7551	28.44	26.03
2	178200001	181200000	0.2088	0.7415	28.16	25.75
2	178500001	181500000	0.2053	0.7163	28.66	26.25
2	178800001	181800000	0.1918	0.6992	27.43	25.02
2	179100001	182100000	0.1843	0.7100	25.95	23.54
2	179400001	182400000	0.1700	0.7105	23.92	21.51
2	179700001	182700000	0.1776	0.7246	24.50	22.09
2	180000001	183000000	0.1789	0.7236	24.73	22.32
2	180300001	183300000	0.1870	0.7287	25.67	23.26
2	180600001	183600000	0.1860	0.7250	25.65	23.24
2	180900001	183900000	0.1911	0.7346	26.01	23.60
2	181200001	184200000	0.2036	0.7430	27.41	25.00
2	181500001	184500000	0.1920	0.7468	25.71	23.30
2	181800001	184800000	0.2021	0.7634	26.47	24.06
2	182100001	185100000	0.2071	0.7597	27.25	24.84
2	182400001	185400000	0.2200	0.7589	28.98	26.57
2	182700001	185700000	0.1982	0.7356	26.95	24.54
2	183000001	186000000	0.1912	0.7189	26.60	24.19
2	183300001	186300000	0.1946	0.7241	26.87	24.46
2	183600001	186600000	0.1839	0.7264	25.31	22.90
2	183900001	186900000	0.1817	0.7252	25.06	22.65
2	184200001	187200000	0.1788	0.7230	24.73	22.32
2	184500001	187500000	0.1962	0.7355	26.67	24.26
2	184800001	187800000	0.2037	0.7261	28.05	25.64
2	185100001	188100000	0.1937	0.7253	26.71	24.30
2	185400001	188400000	0.1905	0.7165	26.59	24.18
2	185700001	188700000	0.2048	0.7287	28.10	25.69
2	186000001	189000000	0.2025	0.7316	27.68	25.27
2	186300001	189300000	0.1969	0.7227	27.24	24.83
2	186600001	189600000	0.1986	0.7216	27.52	25.11
2	186900001	189900000	0.2053	0.7103	28.91	26.50
2	187200001	190200000	0.1947	0.7032	27.69	25.28
2	187500001	190500000	0.1867	0.7081	26.36	23.95
2	187800001	190800000	0.1771	0.6938	25.52	23.11
2	188100001	191100000	0.1726	0.7010	24.63	22.22
2	188400001	191400000	0.1736	0.7019	24.73	22.32
2	188700001	191700000	0.1645	0.7006	23.48	21.07
2	189000001	192000000	0.1719	0.6887	24.97	22.56
2	189300001	192300000	0.1707	0.6748	25.30	22.89
2	189600001	192600000	0.1720	0.6733	25.55	23.14
2	189900001	192900000	0.1602	0.6750	23.73	21.32
2	190200001	193200000	0.1615	0.6798	23.75	21.34
2	190500001	193500000	0.1683	0.6488	25.94	23.53
2	190800001	193800000	0.1730	0.6617	26.14	23.73
2	191100001	194100000	0.1818	0.6433	28.25	25.84
2	191400001	194400000	0.1720	0.6488	26.51	24.10
2	191700001	194700000	0.1705	0.6493	26.26	23.85
2	192000001	195000000	0.1754	0.6765	25.93	23.52
2	192300001	195300000	0.1703	0.6960	24.46	22.05
2	192600001	195600000	0.1697	0.6915	24.54	22.13
2	192900001	195900000	0.1719	0.6895	24.93	22.52
2	193200001	196200000	0.1695	0.6931	24.46	22.05
2	193500001	196500000	0.1657	0.7106	23.32	20.91
2	193800001	196800000	0.1617	0.7006	23.09	20.68
2	194100001	197100000	0.1698	0.7164	23.69	21.28
2	194400001	197400000	0.1772	0.7095	24.98	22.57
2	194700001	197700000	0.1814	0.7100	25.55	23.14
2	195000001	198000000	0.1715	0.7023	24.41	22.00
2	195300001	198300000	0.1709	0.6913	24.72	22.31
2	195600001	198600000	0.1805	0.7031	25.68	23.27
2	195900001	198900000	0.1769	0.7120	24.85	22.44
2	196200001	199200000	0.1750	0.6997	25.01	22.60
2	196500001	199500000	0.1841	0.7044	26.14	23.73
2	196800001	199800000	0.1738	0.7215	24.08	21.67
2	197100001	200100000	0.1689	0.7175	23.54	21.13
2	197400001	200400000	0.1633	0.7294	22.39	19.98
2	197700001	200700000	0.1607	0.7317	21.97	19.56
2	198000001	201000000	0.1551	0.7178	21.61	19.20
2	198300001	201300000	0.1671	0.7294	22.91	20.50
2	198600001	201600000	0.1584	0.7256	21.82	19.41
2	198900001	201900000	0.1599	0.7265	22.01	19.60
2	199200001	202200000	0.1687	0.7400	22.80	20.39
2	199500001	202500000	0.1683	0.7449	22.59	20.18
2	199800001	202800000	0.1790	0.7417	24.13	21.72
2	200100001	203100000	0.1672	0.7319	22.85	20.44
2	200400001	203400000	0.1650	0.7155	23.06	20.65
2	200700001	203700000	0.1704	0.7059	24.14	21.73
2	201000001	204000000	0.1703	0.7096	24.00	21.59
2	201300001	204300000	0.1595	0.6971	22.87	20.46
2	201600001	204600000	0.1612	0.6951	23.19	20.78
2	201900001	204900000	0.1639	0.6893	23.78	21.37
2	202200001	205200000	0.1589	0.6749	23.54	21.13
2	202500001	205500000	0.1525	0.6813	22.39	19.98
2	202800001	205800000	0.1567	0.6835	22.93	20.52
2	203100001	206100000	0.1638	0.6855	23.89	21.48
2	203400001	206400000	0.1674	0.7125	23.49	21.08
2	203700001	206700000	0.1610	0.7073	22.76	20.35
2	204000001	207000000	0.1694	0.7067	23.98	21.57
2	204300001	207300000	0.1805	0.7291	24.76	22.35
2	204600001	207600000	0.1916	0.7375	25.98	23.57
2	204900001	207900000	0.1950	0.7454	26.16	23.75
2	205200001	208200000	0.2029	0.7544	26.89	24.48
2	205500001	208500000	0.1987	0.7289	27.26	24.85
2	205800001	208800000	0.1847	0.7216	25.59	23.18
2	206100001	209100000	0.1834	0.7382	24.84	22.43
2	206400001	209400000	0.1886	0.7249	26.02	23.61
2	206700001	209700000	0.1846	0.7271	25.38	22.97
2	207000001	210000000	0.1721	0.7447	23.11	20.70
2	207300001	210300000	0.1513	0.6770	22.36	19.95
2	207600001	210600000	0.1331	0.6580	20.22	17.81
2	207900001	210900000	0.1245	0.6364	19.57	17.16
2	208200001	211200000	0.1139	0.6285	18.12	15.71
2	208500001	211500000	0.1106	0.6246	17.71	15.30
2	208800001	211800000	0.1139	0.6265	18.18	15.77
2	209100001	212100000	0.1204	0.6333	19.01	16.60
2	209400001	212400000	0.1240	0.6482	19.14	16.73
2	209700001	212700000	0.1237	0.6642	18.62	16.21
2	210000001	213000000	0.1397	0.6532	21.38	18.97
2	210300001	213300000	0.1622	0.7079	22.91	20.50
2	210600001	213600000	0.1735	0.7076	24.52	22.11
2	210900001	213900000	0.1759	0.7262	24.23	21.82
2	211200001	214200000	0.1741	0.7323	23.78	21.37
2	211500001	214500000	0.1744	0.7494	23.27	20.86
2	211800001	214800000	0.1767	0.7496	23.57	21.16
2	212100001	215100000	0.1694	0.7299	23.21	20.80
2	212400001	215400000	0.1694	0.7133	23.75	21.34
2	212700001	215700000	0.1792	0.7071	25.34	22.93
2	213000001	216000000	0.1772	0.7052	25.12	22.71
2	213300001	216300000	0.1733	0.7012	24.71	22.30
2	213600001	216600000	0.1752	0.7166	24.45	22.04
2	213900001	216900000	0.1847	0.7063	26.15	23.74
2	214200001	217200000	0.1796	0.7173	25.04	22.63
2	214500001	217500000	0.1851	0.7136	25.94	23.53
2	214800001	217800000	0.1950	0.7024	27.76	25.35
2	215100001	218100000	0.2212	0.6937	31.89	29.48
2	215400001	218400000	0.2104	0.6684	31.48	29.07
2	215700001	218700000	0.2081	0.6654	31.28	28.87
2	216000001	219000000	0.1957	0.6413	30.52	28.11
2	216300001	219300000	0.1903	0.6482	29.37	26.96
2	216600001	219600000	0.1894	0.6510	29.10	26.69
2	216900001	219900000	0.1898	0.6539	29.02	26.61
2	217200001	220200000	0.1934	0.6425	30.10	27.69
2	217500001	220500000	0.1940	0.6451	30.08	27.67
2	217800001	220800000	0.1930	0.6578	29.34	26.93
2	218100001	221100000	0.1824	0.6628	27.52	25.11
2	218400001	221400000	0.1934	0.6996	27.64	25.23
2	218700001	221700000	0.1839	0.6804	27.04	24.63
2	219000001	222000000	0.1955	0.7078	27.62	25.21
2	219300001	222300000	0.1862	0.6987	26.65	24.24
2	219600001	222600000	0.1820	0.6858	26.54	24.13
2	219900001	222900000	0.1675	0.6865	24.40	21.99
2	220200001	223200000	0.1793	0.6957	25.77	23.36
2	220500001	223500000	0.1664	0.6802	24.46	22.05
2	220800001	223800000	0.1542	0.6591	23.39	20.98
2	221100001	224100000	0.1429	0.6669	21.43	19.02
2	221400001	224400000	0.1434	0.6540	21.93	19.52
2	221700001	224700000	0.1504	0.6790	22.15	19.74
2	222000001	225000000	0.1414	0.6641	21.30	18.89
2	222300001	225300000	0.1530	0.6691	22.87	20.46
2	222600001	225600000	0.1572	0.6750	23.30	20.89
2	222900001	225900000	0.1631	0.6715	24.29	21.88
2	223200001	226200000	0.1612	0.6780	23.77	21.36
2	223500001	226500000	0.1616	0.7033	22.98	20.57
2	223800001	226800000	0.1714	0.7145	23.99	21.58
2	224100001	227100000	0.1568	0.7114	22.04	19.63
2	224400001	227400000	0.1412	0.7114	19.85	17.44
2	224700001	227700000	0.1354	0.7130	18.98	16.57
2	225000001	228000000	0.1357	0.7230	18.77	16.36
2	225300001	228300000	0.1304	0.6979	18.68	16.27
2	225600001	228600000	0.1251	0.6880	18.18	15.77
2	225900001	228900000	0.1279	0.7088	18.05	15.64
2	226200001	229200000	0.1353	0.6869	19.70	17.29
2	226500001	229500000	0.1457	0.6675	21.83	19.42
2	226800001	229800000	0.1402	0.6626	21.15	18.74
2	227100001	230100000	0.1457	0.6572	22.17	19.76
2	227400001	230400000	0.1459	0.6539	22.31	19.90
2	227700001	230700000	0.1561	0.6450	24.20	21.79
2	228000001	231000000	0.1639	0.6429	25.49	23.08
2	228300001	231300000	0.1656	0.6490	25.51	23.10
2	228600001	231600000	0.1633	0.6477	25.22	22.81
2	228900001	231900000	0.1652	0.6275	26.33	23.92
2	229200001	232200000	0.1521	0.6375	23.86	21.45
2	229500001	232500000	0.1505	0.6400	23.51	21.10
2	229800001	232800000	0.1495	0.6329	23.63	21.22
2	230100001	233100000	0.1470	0.6323	23.24	20.83
2	230400001	233400000	0.1459	0.6272	23.26	20.85
2	230700001	233700000	0.1439	0.6236	23.08	20.67
2	231000001	234000000	0.1416	0.6288	22.52	20.11
2	231300001	234300000	0.1276	0.5885	21.68	19.27
2	231600001	234600000	0.1173	0.5501	21.32	18.91
2	231900001	234900000	0.1010	0.4975	20.30	17.89
2	232200001	235200000	0.0886	0.4514	19.62	17.21
2	232500001	235500000	0.0873	0.4588	19.02	16.61
2	232800001	235800000	0.0896	0.4805	18.64	16.23
2	233100001	236100000	0.0869	0.4712	18.44	16.03
2	233400001	236400000	0.0935	0.4683	19.98	17.57
2	233700001	236700000	0.0829	0.4705	17.63	15.22
2	234000001	237000000	0.0797	0.4504	17.69	15.28
2	234300001	237300000	0.0952	0.4869	19.54	17.13
2	234600001	237600000	0.1021	0.5222	19.56	17.15
2	234900001	237900000	0.1186	0.5775	20.54	18.13
2	235200001	238200000	0.1255	0.6051	20.75	18.34
2	235500001	238500000	0.1305	0.5973	21.85	19.44
2	235800001	238800000	0.1163	0.5684	20.46	18.05
2	236100001	239100000	0.1195	0.5527	21.62	19.21
2	236400001	239400000	0.1160	0.5580	20.78	18.37
2	236700001	239700000	0.1197	0.5316	22.53	20.12
2	237000001	240000000	0.1207	0.5304	22.76	20.35
2	237300001	240300000	0.1244	0.5379	23.14	20.73
2	237600001	240600000	0.1393	0.5463	25.50	23.09
2	237900001	240900000	0.1353	0.5379	25.15	22.74
2	238200001	241200000	0.1518	0.5552	27.33	24.92
2	238500001	241500000	0.1445	0.5571	25.94	23.53
2	238800001	241800000	0.1485	0.5750	25.83	23.42
2	239100001	242100000	0.1579	0.6059	26.06	23.65
2	239400001	242400000	0.1626	0.6080	26.75	24.34
2	239700001	242700000	0.1639	0.6314	25.95	23.54
2	240000001	243000000	0.1651	0.6552	25.20	22.79
2	240300001	243300000	0.1591	0.6610	24.07	21.66
2	240600001	243600000	0.1427	0.6361	22.44	20.03
2	240900001	243900000	0.1544	0.6393	24.16	21.75
2	241200001	244200000	0.1446	0.6205	23.31	20.90
2	241500001	244500000	0.1491	0.6327	23.56	21.15
2	241800001	244800000	0.1503	0.6326	23.76	21.35
2	242100001	245100000	0.1549	0.6426	24.10	21.69
2	242400001	245400000	0.1518	0.6607	22.97	20.56
2	242700001	245534345	0.1464	0.6761	20.46	18.05
3	1	3000000	0.1666	0.6944	23.99	21.58
3	300001	3300000	0.1678	0.6683	25.11	22.70
3	600001	3600000	0.1571	0.6573	23.91	21.50
3	900001	3900000	0.1486	0.6391	23.25	20.84
3	1200001	4200000	0.1582	0.6280	25.19	22.78
3	1500001	4500000	0.1675	0.6173	27.14	24.73
3	1800001	4800000	0.1637	0.6267	26.12	23.71
3	2100001	5100000	0.1600	0.5967	26.81	24.40
3	2400001	5400000	0.1557	0.6009	25.91	23.50
3	2700001	5700000	0.1771	0.6182	28.65	26.24
3	3000001	6000000	0.1802	0.6215	29.00	26.59
3	3300001	6300000	0.1726	0.6201	27.83	25.42
3	3600001	6600000	0.1781	0.6130	29.06	26.65
3	3900001	6900000	0.1834	0.6295	29.14	26.73
3	4200001	7200000	0.1673	0.6130	27.29	24.88
3	4500001	7500000	0.1656	0.6150	26.92	24.51
3	4800001	7800000	0.1729	0.6143	28.15	25.74
3	5100001	8100000	0.1650	0.6543	25.21	22.80
3	5400001	8400000	0.1761	0.6549	26.90	24.49
3	5700001	8700000	0.1566	0.6192	25.28	22.87
3	6000001	9000000	0.1557	0.6228	25.00	22.59
3	6300001	9300000	0.1728	0.6334	27.28	24.87
3	6600001	9600000	0.1694	0.6326	26.77	24.36
3	6900001	9900000	0.1641	0.6285	26.11	23.70
3	7200001	10200000	0.1720	0.6330	27.18	24.77
3	7500001	10500000	0.1894	0.6523	29.04	26.63
3	7800001	10800000	0.1933	0.6590	29.34	26.93
3	8100001	11100000	0.2070	0.6562	31.54	29.13
3	8400001	11400000	0.2046	0.6654	30.74	28.33
3	8700001	11700000	0.2140	0.6886	31.07	28.66
3	9000001	12000000	0.2098	0.6849	30.63	28.22
3	9300001	12300000	0.1948	0.6955	28.00	25.59
3	9600001	12600000	0.1960	0.7057	27.77	25.36
3	9900001	12900000	0.1951	0.6837	28.54	26.13
3	10200001	13200000	0.2048	0.7035	29.11	26.70
3	10500001	13500000	0.1984	0.6988	28.39	25.98
3	10800001	13800000	0.1801	0.6806	26.46	24.05
3	11100001	14100000	0.1824	0.6777	26.92	24.51
3	11400001	14400000	0.1878	0.6670	28.16	25.75
3	11700001	14700000	0.1913	0.6807	28.11	25.70
3	12000001	15000000	0.1958	0.6920	28.29	25.88
3	12300001	15300000	0.2044	0.7093	28.82	26.41
3	12600001	15600000	0.1944	0.6940	28.01	25.60
3	12900001	15900000	0.1923	0.7144	26.92	24.51
3	13200001	16200000	0.1943	0.7042	27.59	25.18
3	13500001	16500000	0.1888	0.7030	26.85	24.44
3	13800001	16800000	0.2077	0.7225	28.75	26.34
3	14100001	17100000	0.2052	0.7213	28.45	26.04
3	14400001	17400000	0.1919	0.7330	26.18	23.77
3	14700001	17700000	0.1792	0.7120	25.17	22.76
3	15000001	18000000	0.1592	0.7108	22.40	19.99
3	15300001	18300000	0.1719	0.7034	24.43	22.02
3	15600001	18600000	0.1974	0.7192	27.45	25.04
3	15900001	18900000	0.2062	0.7174	28.75	26.34
3	16200001	19200000	0.1973	0.7337	26.89	24.48
3	16500001	19500000	0.2097	0.7375	28.44	26.03
3	16800001	19800000	0.1943	0.7232	26.87	24.46
3	17100001	20100000	0.1973	0.7306	27.00	24.59
3	17400001	20400000	0.2070	0.7348	28.18	25.77
3	17700001	20700000	0.2052	0.7401	27.73	25.32
3	18000001	21000000	0.2247	0.7269	30.91	28.50
3	18300001	21300000	0.2117	0.7144	29.63	27.22
3	18600001	21600000	0.1919	0.7131	26.91	24.50
3	18900001	21900000	0.1885	0.7219	26.12	23.71
3	19200001	22200000	0.2066	0.7235	28.56	26.15
3	19500001	22500000	0.2052	0.7262	28.26	25.85
3	19800001	22800000	0.2116	0.7341	28.83	26.42
3	20100001	23100000	0.2114	0.7271	29.07	26.66
3	20400001	23400000	0.2029	0.7164	28.32	25.91
3	20700001	23700000	0.2175	0.7198	30.22	27.81
3	21000001	24000000	0.2093	0.7256	28.85	26.44
3	21300001	24300000	0.2046	0.7275	28.13	25.72
3	21600001	24600000	0.2083	0.7299	28.54	26.13
3	21900001	24900000	0.1948	0.7319	26.61	24.20
3	22200001	25200000	0.1691	0.7312	23.12	20.71
3	22500001	25500000	0.1882	0.7377	25.51	23.10
3	22800001	25800000	0.2000	0.7429	26.92	24.51
3	23100001	26100000	0.2020	0.7500	26.93	24.52
3	23400001	26400000	0.2033	0.7589	26.78	24.37
3	23700001	26700000	0.1952	0.7628	25.58	23.17
3	24000001	27000000	0.2103	0.7675	27.41	25.00
3	24300001	27300000	0.2065	0.7648	27.01	24.60
3	24600001	27600000	0.2098	0.7659	27.40	24.99
3	24900001	27900000	0.2269	0.7807	29.06	26.65
3	25200001	28200000	0.2214	0.7925	27.94	25.53
3	25500001	28500000	0.1908	0.7840	24.34	21.93
3	25800001	28800000	0.1863	0.7781	23.94	21.53
3	26100001	29100000	0.1773	0.7636	23.22	20.81
3	26400001	29400000	0.1918	0.7702	24.90	22.49
3	26700001	29700000	0.1907	0.7697	24.77	22.36
3	27000001	30000000	0.1783	0.7661	23.28	20.87
3	27300001	30300000	0.1821	0.7701	23.65	21.24
3	27600001	30600000	0.1846	0.7717	23.92	21.51
3	27900001	30900000	0.1702	0.7628	22.32	19.91
3	28200001	31200000	0.1874	0.7511	24.95	22.54
3	28500001	31500000	0.1845	0.7366	25.05	22.64
3	28800001	31800000	0.1692	0.7474	22.63	20.22
3	29100001	32100000	0.1700	0.7428	22.89	20.48
3	29400001	32400000	0.1627	0.7486	21.74	19.33
3	29700001	32700000	0.1604	0.7423	21.61	19.20
3	30000001	33000000	0.1579	0.7541	20.94	18.53
3	30300001	33300000	0.1494	0.7570	19.73	17.32
3	30600001	33600000	0.1572	0.7670	20.50	18.09
3	30900001	33900000	0.1649	0.7546	21.86	19.45
3	31200001	34200000	0.1563	0.7546	20.71	18.30
3	31500001	34500000	0.1605	0.7595	21.13	18.72
3	31800001	34800000	0.1647	0.7474	22.04	19.63
3	32100001	35100000	0.1753	0.7519	23.31	20.90
3	32400001	35400000	0.1753	0.7326	23.93	21.52
3	32700001	35700000	0.1784	0.7514	23.75	21.34
3	33000001	36000000	0.1846	0.7549	24.45	22.04
3	33300001	36300000	0.1982	0.7559	26.23	23.82
3	33600001	36600000	0.1932	0.7341	26.32	23.91
3	33900001	36900000	0.1879	0.7402	25.39	22.98
3	34200001	37200000	0.1900	0.7469	25.44	23.03
3	34500001	37500000	0.1895	0.7632	24.83	22.42
3	34800001	37800000	0.1859	0.7768	23.93	21.52
3	35100001	38100000	0.1836	0.7860	23.36	20.95
3	35400001	38400000	0.1753	0.7938	22.09	19.68
3	35700001	38700000	0.1691	0.7948	21.27	18.86
3	36000001	39000000	0.1686	0.7851	21.47	19.06
3	36300001	39300000	0.1763	0.7963	22.14	19.73
3	36600001	39600000	0.1727	0.7984	21.63	19.22
3	36900001	39900000	0.1790	0.8015	22.33	19.92
3	37200001	40200000	0.1723	0.7959	21.65	19.24
3	37500001	40500000	0.1741	0.7987	21.80	19.39
3	37800001	40800000	0.1670	0.7946	21.02	18.61
3	38100001	41100000	0.1680	0.7956	21.11	18.70
3	38400001	41400000	0.1825	0.7921	23.04	20.63
3	38700001	41700000	0.1818	0.7897	23.02	20.61
3	39000001	42000000	0.1805	0.7887	22.88	20.47
3	39300001	42300000	0.1692	0.7767	21.78	19.37
3	39600001	42600000	0.1574	0.7924	19.87	17.46
3	39900001	42900000	0.1585	0.7908	20.04	17.63
3	40200001	43200000	0.1603	0.7932	20.21	17.80
3	40500001	43500000	0.1565	0.7807	20.05	17.64
3	40800001	43800000	0.1755	0.7799	22.50	20.09
3	41100001	44100000	0.1671	0.7850	21.28	18.87
3	41400001	44400000	0.1550	0.7899	19.63	17.22
3	41700001	44700000	0.1598	0.7768	20.57	18.16
3	42000001	45000000	0.1628	0.7799	20.88	18.47
3	42300001	45300000	0.1552	0.7814	19.86	17.45
3	42600001	45600000	0.1721	0.7819	22.01	19.60
3	42900001	45900000	0.1772	0.7728	22.93	20.52
3	43200001	46200000	0.1804	0.7714	23.39	20.98
3	43500001	46500000	0.1846	0.7850	23.52	21.11
3	43800001	46800000	0.1811	0.7830	23.13	20.72
3	44100001	47100000	0.1821	0.7824	23.27	20.86
3	44400001	47400000	0.1833	0.7804	23.49	21.08
3	44700001	47700000	0.1851	0.8053	22.98	20.57
3	45000001	48000000	0.1841	0.8058	22.85	20.44
3	45300001	48300000	0.1846	0.8091	22.82	20.41
3	45600001	48600000	0.1674	0.7925	21.13	18.72
3	45900001	48900000	0.1623	0.7874	20.61	18.20
3	46200001	49200000	0.1574	0.7799	20.18	17.77
3	46500001	49500000	0.1654	0.7844	21.08	18.67
3	46800001	49800000	0.1643	0.7792	21.09	18.68
3	47100001	50100000	0.1727	0.7744	22.31	19.90
3	47400001	50400000	0.1752	0.7649	22.90	20.49
3	47700001	50700000	0.1664	0.7600	21.90	19.49
3	48000001	51000000	0.1634	0.7570	21.58	19.17
3	48300001	51300000	0.1629	0.7489	21.76	19.35
3	48600001	51600000	0.1750	0.7625	22.95	20.54
3	48900001	51900000	0.1659	0.7546	21.98	19.57
3	49200001	52200000	0.1709	0.7592	22.51	20.10
3	49500001	52500000	0.1772	0.7436	23.83	21.42
3	49800001	52800000	0.1777	0.7422	23.95	21.54
3	50100001	53100000	0.1676	0.7452	22.49	20.08
3	50400001	53400000	0.1644	0.7595	21.65	19.24
3	50700001	53700000	0.1840	0.7565	24.33	21.92
3	51000001	54000000	0.1788	0.7498	23.84	21.43
3	51300001	54300000	0.1792	0.7499	23.90	21.49
3	51600001	54600000	0.1724	0.7522	22.92	20.51
3	51900001	54900000	0.1747	0.7782	22.45	20.04
3	52200001	55200000	0.1765	0.7786	22.67	20.26
3	52500001	55500000	0.1710	0.7829	21.84	19.43
3	52800001	55800000	0.1712	0.7882	21.72	19.31
3	53100001	56100000	0.1829	0.7909	23.12	20.71
3	53400001	56400000	0.1969	0.7937	24.81	22.40
3	53700001	56700000	0.1864	0.7906	23.58	21.17
3	54000001	57000000	0.1851	0.7996	23.14	20.73
3	54300001	57300000	0.1795	0.7996	22.45	20.04
3	54600001	57600000	0.1868	0.8026	23.28	20.87
[truncated: 4,994 more rows]
