# Supplementary material for: Effect of sequence depth and length in long-read assembly of the maize inbred NC358
Source: Nat Commun. 2020 May 8;11:2288. doi: 10.1038/s41467-020-16037-7 (PMC7211024; doi:10.1038/s41467-020-16037-7)
Supplement: Supplementary file 4 — Source Data [file 41467_2020_16037_MOESM4_ESM.zip › Source Data/Fig. 1F, Suppl. Fig. 8/NC358_21k_75x_pseudomolecules_v1.fasta.mod.out.LAI]

Chr	From	To	Intact	Total	raw_LAI	LAI
whole_genome	1	2135451716	0.1758	0.7634	23.02	20.61
1	1	3000000	0.1979	0.6900	28.69	26.28
1	300001	3300000	0.1896	0.6773	28.00	25.59
1	600001	3600000	0.1767	0.6756	26.15	23.74
1	900001	3900000	0.1597	0.6542	24.41	22.00
1	1200001	4200000	0.1490	0.6315	23.59	21.18
1	1500001	4500000	0.1374	0.6015	22.85	20.44
1	1800001	4800000	0.1418	0.6020	23.56	21.15
1	2100001	5100000	0.1456	0.5986	24.32	21.91
1	2400001	5400000	0.1520	0.5826	26.08	23.67
1	2700001	5700000	0.1516	0.5883	25.77	23.36
1	3000001	6000000	0.1538	0.5806	26.49	24.08
1	3300001	6300000	0.1563	0.5895	26.51	24.10
1	3600001	6600000	0.1681	0.5815	28.90	26.49
1	3900001	6900000	0.1876	0.5841	32.13	29.72
1	4200001	7200000	0.2017	0.5955	33.86	31.45
1	4500001	7500000	0.1975	0.6100	32.38	29.97
1	4800001	7800000	0.1960	0.6115	32.05	29.64
1	5100001	8100000	0.1946	0.6245	31.16	28.75
1	5400001	8400000	0.1824	0.6243	29.21	26.80
1	5700001	8700000	0.1840	0.6320	29.11	26.70
1	6000001	9000000	0.2009	0.6503	30.90	28.49
1	6300001	9300000	0.2065	0.6610	31.23	28.82
1	6600001	9600000	0.2116	0.6578	32.17	29.76
1	6900001	9900000	0.1989	0.6569	30.28	27.87
1	7200001	10200000	0.2092	0.6666	31.39	28.98
1	7500001	10500000	0.2132	0.6581	32.40	29.99
1	7800001	10800000	0.1990	0.6533	30.46	28.05
1	8100001	11100000	0.2069	0.6506	31.80	29.39
1	8400001	11400000	0.2106	0.6665	31.60	29.19
1	8700001	11700000	0.2134	0.6566	32.50	30.09
1	9000001	12000000	0.1923	0.6461	29.77	27.36
1	9300001	12300000	0.2021	0.6463	31.27	28.86
1	9600001	12600000	0.1934	0.6595	29.32	26.91
1	9900001	12900000	0.1860	0.6760	27.51	25.10
1	10200001	13200000	0.1691	0.6720	25.16	22.75
1	10500001	13500000	0.1684	0.6721	25.06	22.65
1	10800001	13800000	0.1766	0.6634	26.63	24.22
1	11100001	14100000	0.1663	0.6714	24.77	22.36
1	11400001	14400000	0.1659	0.6486	25.57	23.16
1	11700001	14700000	0.1542	0.6211	24.83	22.42
1	12000001	15000000	0.1515	0.6085	24.89	22.48
1	12300001	15300000	0.1494	0.6179	24.18	21.77
1	12600001	15600000	0.1565	0.6351	24.65	22.24
1	12900001	15900000	0.1713	0.6186	27.69	25.28
1	13200001	16200000	0.1680	0.6156	27.29	24.88
1	13500001	16500000	0.1584	0.6325	25.05	22.64
1	13800001	16800000	0.1546	0.6474	23.88	21.47
1	14100001	17100000	0.1518	0.6383	23.79	21.38
1	14400001	17400000	0.1611	0.6596	24.42	22.01
1	14700001	17700000	0.1769	0.6969	25.39	22.98
1	15000001	18000000	0.1873	0.7225	25.93	23.52
1	15300001	18300000	0.1840	0.7051	26.09	23.68
1	15600001	18600000	0.1897	0.6847	27.71	25.30
1	15900001	18900000	0.1840	0.6954	26.47	24.06
1	16200001	19200000	0.1847	0.6991	26.42	24.01
1	16500001	19500000	0.1879	0.6752	27.83	25.42
1	16800001	19800000	0.1940	0.6668	29.09	26.68
1	17100001	20100000	0.2012	0.6756	29.77	27.36
1	17400001	20400000	0.1903	0.6785	28.05	25.64
1	17700001	20700000	0.1768	0.6760	26.15	23.74
1	18000001	21000000	0.1635	0.6525	25.06	22.65
1	18300001	21300000	0.1636	0.6609	24.75	22.34
1	18600001	21600000	0.1686	0.6718	25.09	22.68
1	18900001	21900000	0.1625	0.6644	24.45	22.04
1	19200001	22200000	0.1630	0.6727	24.23	21.82
1	19500001	22500000	0.1619	0.6947	23.31	20.90
1	19800001	22800000	0.1730	0.7146	24.22	21.81
1	20100001	23100000	0.1642	0.7186	22.85	20.44
1	20400001	23400000	0.1597	0.7153	22.33	19.92
1	20700001	23700000	0.1590	0.6956	22.85	20.44
1	21000001	24000000	0.1806	0.7192	25.11	22.70
1	21300001	24300000	0.1669	0.7131	23.40	20.99
1	21600001	24600000	0.1530	0.7248	21.12	18.71
1	21900001	24900000	0.1622	0.7286	22.26	19.85
1	22200001	25200000	0.1601	0.7229	22.15	19.74
1	22500001	25500000	0.1540	0.7154	21.53	19.12
1	22800001	25800000	0.1459	0.7085	20.59	18.18
1	23100001	26100000	0.1480	0.7075	20.92	18.51
1	23400001	26400000	0.1629	0.7001	23.26	20.85
1	23700001	26700000	0.1667	0.7121	23.41	21.00
1	24000001	27000000	0.1394	0.6964	20.02	17.61
1	24300001	27300000	0.1432	0.7082	20.21	17.80
1	24600001	27600000	0.1425	0.6999	20.36	17.95
1	24900001	27900000	0.1379	0.7066	19.52	17.11
1	25200001	28200000	0.1437	0.7118	20.18	17.77
1	25500001	28500000	0.1510	0.7206	20.96	18.55
1	25800001	28800000	0.1461	0.7152	20.43	18.02
1	26100001	29100000	0.1407	0.6922	20.32	17.91
1	26400001	29400000	0.1399	0.6906	20.25	17.84
1	26700001	29700000	0.1486	0.7045	21.10	18.69
1	27000001	30000000	0.1559	0.7062	22.08	19.67
1	27300001	30300000	0.1550	0.7017	22.08	19.67
1	27600001	30600000	0.1579	0.6880	22.95	20.54
1	27900001	30900000	0.1513	0.6855	22.07	19.66
1	28200001	31200000	0.1585	0.6754	23.47	21.06
1	28500001	31500000	0.1567	0.6573	23.85	21.44
1	28800001	31800000	0.1588	0.6661	23.84	21.43
1	29100001	32100000	0.1742	0.6829	25.51	23.10
1	29400001	32400000	0.1741	0.7032	24.75	22.34
1	29700001	32700000	0.1717	0.6945	24.72	22.31
1	30000001	33000000	0.1795	0.7110	25.25	22.84
1	30300001	33300000	0.1950	0.7236	26.95	24.54
1	30600001	33600000	0.1994	0.7258	27.47	25.06
1	30900001	33900000	0.1998	0.7287	27.42	25.01
1	31200001	34200000	0.1900	0.7408	25.65	23.24
1	31500001	34500000	0.1820	0.7485	24.32	21.91
1	31800001	34800000	0.1761	0.7430	23.70	21.29
1	32100001	35100000	0.1658	0.7410	22.38	19.97
1	32400001	35400000	0.1531	0.7207	21.24	18.83
1	32700001	35700000	0.1615	0.7256	22.26	19.85
1	33000001	36000000	0.1612	0.7202	22.38	19.97
1	33300001	36300000	0.1464	0.7114	20.58	18.17
1	33600001	36600000	0.1394	0.7179	19.42	17.01
1	33900001	36900000	0.1412	0.7169	19.69	17.28
1	34200001	37200000	0.1560	0.7039	22.16	19.75
1	34500001	37500000	0.1687	0.7010	24.06	21.65
1	34800001	37800000	0.1773	0.6990	25.37	22.96
1	35100001	38100000	0.1784	0.7098	25.14	22.73
1	35400001	38400000	0.1826	0.7158	25.51	23.10
1	35700001	38700000	0.1800	0.7158	25.14	22.73
1	36000001	39000000	0.1789	0.7188	24.89	22.48
1	36300001	39300000	0.1825	0.7126	25.61	23.20
1	36600001	39600000	0.1831	0.7087	25.83	23.42
1	36900001	39900000	0.2008	0.7113	28.23	25.82
1	37200001	40200000	0.1843	0.7192	25.62	23.21
1	37500001	40500000	0.1845	0.7246	25.46	23.05
1	37800001	40800000	0.1748	0.7242	24.13	21.72
1	38100001	41100000	0.1792	0.7035	25.47	23.06
1	38400001	41400000	0.1693	0.7037	24.06	21.65
1	38700001	41700000	0.1694	0.6972	24.29	21.88
1	39000001	42000000	0.1595	0.6936	23.00	20.59
1	39300001	42300000	0.1640	0.6971	23.53	21.12
1	39600001	42600000	0.1691	0.6997	24.16	21.75
1	39900001	42900000	0.1488	0.6987	21.30	18.89
1	40200001	43200000	0.1542	0.6934	22.24	19.83
1	40500001	43500000	0.1536	0.7080	21.70	19.29
1	40800001	43800000	0.1614	0.7086	22.78	20.37
1	41100001	44100000	0.1527	0.7303	20.91	18.50
1	41400001	44400000	0.1690	0.7316	23.10	20.69
1	41700001	44700000	0.1583	0.7368	21.48	19.07
1	42000001	45000000	0.1779	0.7382	24.09	21.68
1	42300001	45300000	0.1726	0.7420	23.27	20.86
1	42600001	45600000	0.1803	0.7521	23.97	21.56
1	42900001	45900000	0.1868	0.7438	25.11	22.70
1	43200001	46200000	0.1773	0.7534	23.53	21.12
1	43500001	46500000	0.1695	0.7313	23.17	20.76
1	43800001	46800000	0.1734	0.7337	23.64	21.23
1	44100001	47100000	0.1763	0.7118	24.76	22.35
1	44400001	47400000	0.1800	0.7177	25.08	22.67
1	44700001	47700000	0.1847	0.7135	25.88	23.47
1	45000001	48000000	0.1840	0.7178	25.63	23.22
1	45300001	48300000	0.1810	0.7215	25.09	22.68
1	45600001	48600000	0.1683	0.7125	23.62	21.21
1	45900001	48900000	0.1664	0.7339	22.67	20.26
1	46200001	49200000	0.1759	0.7249	24.26	21.85
1	46500001	49500000	0.1857	0.7377	25.17	22.76
1	46800001	49800000	0.1880	0.7439	25.27	22.86
1	47100001	50100000	0.1884	0.7468	25.23	22.82
1	47400001	50400000	0.1837	0.7407	24.80	22.39
1	47700001	50700000	0.1911	0.7223	26.45	24.04
1	48000001	51000000	0.1801	0.7123	25.29	22.88
1	48300001	51300000	0.1832	0.7115	25.75	23.34
1	48600001	51600000	0.1780	0.6963	25.56	23.15
1	48900001	51900000	0.1787	0.6817	26.21	23.80
1	49200001	52200000	0.1926	0.7008	27.49	25.08
1	49500001	52500000	0.1858	0.6964	26.67	24.26
1	49800001	52800000	0.1828	0.6965	26.24	23.83
1	50100001	53100000	0.1955	0.7152	27.34	24.93
1	50400001	53400000	0.1879	0.7115	26.41	24.00
1	50700001	53700000	0.1842	0.7327	25.14	22.73
1	51000001	54000000	0.1806	0.7352	24.57	22.16
1	51300001	54300000	0.1831	0.7366	24.86	22.45
1	51600001	54600000	0.1811	0.7556	23.96	21.55
1	51900001	54900000	0.1822	0.7462	24.42	22.01
1	52200001	55200000	0.1706	0.7196	23.71	21.30
1	52500001	55500000	0.1674	0.7292	22.95	20.54
1	52800001	55800000	0.1543	0.7216	21.38	18.97
1	53100001	56100000	0.1518	0.7215	21.04	18.63
1	53400001	56400000	0.1542	0.7371	20.92	18.51
1	53700001	56700000	0.1499	0.7275	20.60	18.19
1	54000001	57000000	0.1674	0.7388	22.66	20.25
1	54300001	57300000	0.1784	0.7362	24.23	21.82
1	54600001	57600000	0.1825	0.7459	24.47	22.06
1	54900001	57900000	0.1881	0.7574	24.83	22.42
1	55200001	58200000	0.1932	0.7786	24.82	22.41
1	55500001	58500000	0.2078	0.7542	27.55	25.14
1	55800001	58800000	0.2151	0.7542	28.52	26.11
1	56100001	59100000	0.1998	0.7449	26.83	24.42
1	56400001	59400000	0.1955	0.7352	26.59	24.18
1	56700001	59700000	0.1975	0.7531	26.22	23.81
1	57000001	60000000	0.1944	0.7559	25.71	23.30
1	57300001	60300000	0.1812	0.7552	24.00	21.59
1	57600001	60600000	0.1935	0.7470	25.90	23.49
1	57900001	60900000	0.1872	0.7484	25.01	22.60
1	58200001	61200000	0.1757	0.7264	24.18	21.77
1	58500001	61500000	0.1680	0.7428	22.61	20.20
1	58800001	61800000	0.1660	0.7354	22.57	20.16
1	59100001	62100000	0.1760	0.7364	23.90	21.49
1	59400001	62400000	0.1921	0.7346	26.15	23.74
1	59700001	62700000	0.1985	0.7211	27.52	25.11
1	60000001	63000000	0.1888	0.7188	26.27	23.86
1	60300001	63300000	0.1908	0.7201	26.50	24.09
1	60600001	63600000	0.1774	0.7129	24.89	22.48
1	60900001	63900000	0.1745	0.7045	24.78	22.37
1	61200001	64200000	0.1822	0.7173	25.41	23.00
1	61500001	64500000	0.1963	0.7098	27.65	25.24
1	61800001	64800000	0.1984	0.7069	28.07	25.66
1	62100001	65100000	0.1924	0.7020	27.40	24.99
1	62400001	65400000	0.1849	0.6976	26.50	24.09
1	62700001	65700000	0.1851	0.7088	26.12	23.71
1	63000001	66000000	0.1915	0.6911	27.71	25.30
1	63300001	66300000	0.1871	0.6894	27.13	24.72
1	63600001	66600000	0.1857	0.6954	26.70	24.29
1	63900001	66900000	0.1944	0.6865	28.31	25.90
1	64200001	67200000	0.1806	0.6844	26.39	23.98
1	64500001	67500000	0.1643	0.6917	23.75	21.34
1	64800001	67800000	0.1624	0.6938	23.41	21.00
1	65100001	68100000	0.1632	0.7024	23.23	20.82
1	65400001	68400000	0.1577	0.7191	21.94	19.53
1	65700001	68700000	0.1438	0.7089	20.29	17.88
1	66000001	69000000	0.1307	0.7171	18.23	15.82
1	66300001	69300000	0.1364	0.7082	19.26	16.85
1	66600001	69600000	0.1459	0.7100	20.56	18.15
1	66900001	69900000	0.1357	0.7366	18.42	16.01
1	67200001	70200000	0.1402	0.7347	19.09	16.68
1	67500001	70500000	0.1381	0.7488	18.44	16.03
1	67800001	70800000	0.1345	0.7489	17.96	15.55
1	68100001	71100000	0.1381	0.7493	18.44	16.03
1	68400001	71400000	0.1426	0.7419	19.22	16.81
1	68700001	71700000	0.1385	0.7358	18.82	16.41
1	69000001	72000000	0.1487	0.7332	20.29	17.88
1	69300001	72300000	0.1540	0.7489	20.56	18.15
1	69600001	72600000	0.1590	0.7471	21.28	18.87
1	69900001	72900000	0.1619	0.7346	22.04	19.63
1	70200001	73200000	0.1594	0.7457	21.37	18.96
1	70500001	73500000	0.1587	0.7360	21.57	19.16
1	70800001	73800000	0.1503	0.7367	20.40	17.99
1	71100001	74100000	0.1525	0.7369	20.69	18.28
1	71400001	74400000	0.1499	0.7404	20.24	17.83
1	71700001	74700000	0.1635	0.7453	21.93	19.52
1	72000001	75000000	0.1555	0.7483	20.78	18.37
1	72300001	75300000	0.1475	0.7452	19.79	17.38
1	72600001	75600000	0.1431	0.7505	19.07	16.66
1	72900001	75900000	0.1518	0.7630	19.89	17.48
1	73200001	76200000	0.1813	0.7542	24.04	21.63
1	73500001	76500000	0.1830	0.7543	24.26	21.85
1	73800001	76800000	0.2031	0.7602	26.72	24.31
1	74100001	77100000	0.2039	0.7500	27.18	24.77
1	74400001	77400000	0.2042	0.7241	28.21	25.80
1	74700001	77700000	0.2099	0.7461	28.13	25.72
1	75000001	78000000	0.2304	0.7472	30.83	28.42
1	75300001	78300000	0.2222	0.7413	29.97	27.56
1	75600001	78600000	0.2164	0.7405	29.22	26.81
1	75900001	78900000	0.2150	0.7269	29.58	27.17
1	76200001	79200000	0.1925	0.7310	26.34	23.93
1	76500001	79500000	0.2046	0.7334	27.90	25.49
1	76800001	79800000	0.2122	0.7321	28.98	26.57
1	77100001	80100000	0.2188	0.7392	29.60	27.19
1	77400001	80400000	0.2146	0.7320	29.31	26.90
1	77700001	80700000	0.2023	0.7109	28.46	26.05
1	78000001	81000000	0.1879	0.7213	26.05	23.64
1	78300001	81300000	0.1916	0.7227	26.52	24.11
1	78600001	81600000	0.1972	0.7283	27.08	24.67
1	78900001	81900000	0.1840	0.7148	25.75	23.34
1	79200001	82200000	0.1829	0.7089	25.81	23.40
1	79500001	82500000	0.1687	0.6990	24.13	21.72
1	79800001	82800000	0.1506	0.7145	21.08	18.67
1	80100001	83100000	0.1310	0.7084	18.49	16.08
1	80400001	83400000	0.1350	0.7476	18.06	15.65
1	80700001	83700000	0.1283	0.7544	17.01	14.60
1	81000001	84000000	0.1350	0.7463	18.09	15.68
1	81300001	84300000	0.1455	0.7554	19.26	16.85
1	81600001	84600000	0.1364	0.7385	18.47	16.06
1	81900001	84900000	0.1471	0.7610	19.33	16.92
1	82200001	85200000	0.1485	0.7696	19.30	16.89
1	82500001	85500000	0.1490	0.7762	19.19	16.78
1	82800001	85800000	0.1501	0.7613	19.71	17.30
1	83100001	86100000	0.1673	0.7638	21.90	19.49
1	83400001	86400000	0.1601	0.7484	21.39	18.98
1	83700001	86700000	0.1584	0.7481	21.18	18.77
1	84000001	87000000	0.1419	0.7404	19.17	16.76
1	84300001	87300000	0.1474	0.7445	19.80	17.39
1	84600001	87600000	0.1523	0.7555	20.16	17.75
1	84900001	87900000	0.1440	0.7436	19.36	16.95
1	85200001	88200000	0.1544	0.7530	20.50	18.09
1	85500001	88500000	0.1616	0.7548	21.41	19.00
1	85800001	88800000	0.1595	0.7547	21.13	18.72
1	86100001	89100000	0.1440	0.7581	19.00	16.59
1	86400001	89400000	0.1489	0.7603	19.59	17.18
1	86700001	89700000	0.1556	0.7556	20.59	18.18
1	87000001	90000000	0.1626	0.7599	21.40	18.99
1	87300001	90300000	0.1409	0.7565	18.62	16.21
1	87600001	90600000	0.1314	0.7661	17.15	14.74
1	87900001	90900000	0.1359	0.7689	17.67	15.26
1	88200001	91200000	0.1228	0.7578	16.20	13.79
1	88500001	91500000	0.1208	0.7587	15.92	13.51
1	88800001	91800000	0.1301	0.7725	16.84	14.43
1	89100001	92100000	0.1391	0.7742	17.97	15.56
1	89400001	92400000	0.1377	0.7858	17.53	15.12
1	89700001	92700000	0.1354	0.7872	17.20	14.79
1	90000001	93000000	0.1419	0.7930	17.89	15.48
1	90300001	93300000	0.1614	0.7844	20.58	18.17
1	90600001	93600000	0.1687	0.7642	22.08	19.67
1	90900001	93900000	0.1644	0.7749	21.22	18.81
1	91200001	94200000	0.1812	0.7815	23.18	20.77
1	91500001	94500000	0.1756	0.7807	22.49	20.08
1	91800001	94800000	0.1776	0.7799	22.77	20.36
1	92100001	95100000	0.1720	0.7806	22.04	19.63
1	92400001	95400000	0.1831	0.7667	23.88	21.47
1	92700001	95700000	0.1918	0.7781	24.65	22.24
1	93000001	96000000	0.1841	0.7779	23.67	21.26
1	93300001	96300000	0.1854	0.7863	23.58	21.17
1	93600001	96600000	0.1869	0.7961	23.47	21.06
1	93900001	96900000	0.1981	0.7930	24.98	22.57
1	94200001	97200000	0.1830	0.7877	23.23	20.82
1	94500001	97500000	0.1853	0.7687	24.10	21.69
1	94800001	97800000	0.1706	0.7661	22.27	19.86
1	95100001	98100000	0.1782	0.7700	23.14	20.73
1	95400001	98400000	0.1878	0.7830	23.98	21.57
1	95700001	98700000	0.1866	0.7766	24.03	21.62
1	96000001	99000000	0.1826	0.7587	24.07	21.66
1	96300001	99300000	0.1663	0.7411	22.44	20.03
1	96600001	99600000	0.1593	0.7436	21.42	19.01
1	96900001	99900000	0.1599	0.7438	21.50	19.09
1	97200001	100200000	0.1706	0.7469	22.84	20.43
1	97500001	100500000	0.1641	0.7723	21.25	18.84
1	97800001	100800000	0.1803	0.7712	23.38	20.97
1	98100001	101100000	0.1678	0.7747	21.66	19.25
1	98400001	101400000	0.1662	0.7697	21.59	19.18
1	98700001	101700000	0.1656	0.7728	21.42	19.01
1	99000001	102000000	0.1734	0.7948	21.82	19.41
1	99300001	102300000	0.1731	0.8131	21.29	18.88
1	99600001	102600000	0.1874	0.8219	22.80	20.39
1	99900001	102900000	0.1773	0.8214	21.59	19.18
1	100200001	103200000	0.1688	0.8240	20.48	18.07
1	100500001	103500000	0.1729	0.8221	21.04	18.63
1	100800001	103800000	0.1682	0.8298	20.27	17.86
1	101100001	104100000	0.1768	0.8277	21.36	18.95
1	101400001	104400000	0.1671	0.8299	20.13	17.72
1	101700001	104700000	0.1589	0.8384	18.96	16.55
1	102000001	105000000	0.1636	0.8475	19.30	16.89
1	102300001	105300000	0.1763	0.8530	20.67	18.26
1	102600001	105600000	0.1741	0.8428	20.66	18.25
1	102900001	105900000	0.1921	0.8481	22.65	20.24
1	103200001	106200000	0.1928	0.8491	22.70	20.29
1	103500001	106500000	0.1901	0.8469	22.45	20.04
1	103800001	106800000	0.1978	0.8407	23.53	21.12
1	104100001	107100000	0.2113	0.8459	24.97	22.56
1	104400001	107400000	0.2032	0.8550	23.76	21.35
1	104700001	107700000	0.2187	0.8509	25.70	23.29
1	105000001	108000000	0.2089	0.8423	24.80	22.39
1	105300001	108300000	0.1965	0.8362	23.50	21.09
1	105600001	108600000	0.1962	0.8376	23.42	21.01
1	105900001	108900000	0.1814	0.8358	21.71	19.30
1	106200001	109200000	0.1795	0.8292	21.65	19.24
1	106500001	109500000	0.1808	0.8254	21.90	19.49
1	106800001	109800000	0.1788	0.8310	21.51	19.10
1	107100001	110100000	0.1714	0.8230	20.82	18.41
1	107400001	110400000	0.1700	0.8145	20.87	18.46
1	107700001	110700000	0.1684	0.8089	20.82	18.41
1	108000001	111000000	0.1850	0.8027	23.04	20.63
1	108300001	111300000	0.1920	0.7962	24.12	21.71
1	108600001	111600000	0.1909	0.7899	24.17	21.76
1	108900001	111900000	0.1921	0.7846	24.49	22.08
1	109200001	112200000	0.1909	0.7900	24.17	21.76
1	109500001	112500000	0.1946	0.7971	24.42	22.01
1	109800001	112800000	0.1910	0.7975	23.96	21.55
1	110100001	113100000	0.1812	0.8010	22.62	20.21
1	110400001	113400000	0.1861	0.8000	23.26	20.85
1	110700001	113700000	0.1769	0.7934	22.29	19.88
1	111000001	114000000	0.1612	0.8011	20.12	17.71
1	111300001	114300000	0.1594	0.8025	19.86	17.45
1	111600001	114600000	0.1577	0.8100	19.47	17.06
1	111900001	114900000	0.1584	0.8192	19.34	16.93
1	112200001	115200000	0.1545	0.8210	18.82	16.41
1	112500001	115500000	0.1622	0.8214	19.75	17.34
1	112800001	115800000	0.1517	0.8209	18.48	16.07
1	113100001	116100000	0.1550	0.8256	18.77	16.36
1	113400001	116400000	0.1523	0.8170	18.64	16.23
1	113700001	116700000	0.1571	0.8281	18.97	16.56
1	114000001	117000000	0.1585	0.8183	19.36	16.95
1	114300001	117300000	0.1562	0.8341	18.73	16.32
1	114600001	117600000	0.1584	0.8431	18.79	16.38
1	114900001	117900000	0.1517	0.8158	18.59	16.18
1	115200001	118200000	0.1644	0.8039	20.45	18.04
1	115500001	118500000	0.1619	0.7965	20.32	17.91
1	115800001	118800000	0.1721	0.8017	21.46	19.05
1	116100001	119100000	0.1773	0.7967	22.26	19.85
1	116400001	119400000	0.1805	0.8062	22.39	19.98
1	116700001	119700000	0.1658	0.7940	20.89	18.48
1	117000001	120000000	0.1653	0.8139	20.31	17.90
1	117300001	120300000	0.1913	0.8009	23.89	21.48
1	117600001	120600000	0.1793	0.7869	22.79	20.38
1	117900001	120900000	0.1804	0.8043	22.43	20.02
1	118200001	121200000	0.1720	0.8125	21.17	18.76
1	118500001	121500000	0.1689	0.8179	20.65	18.24
1	118800001	121800000	0.1584	0.8129	19.48	17.07
1	119100001	122100000	0.1530	0.8199	18.66	16.25
1	119400001	122400000	0.1596	0.8237	19.38	16.97
1	119700001	122700000	0.1704	0.8173	20.85	18.44
1	120000001	123000000	0.1776	0.8129	21.85	19.44
1	120300001	123300000	0.1627	0.8181	19.88	17.47
1	120600001	123600000	0.1671	0.8148	20.51	18.10
1	120900001	123900000	0.1779	0.8195	21.70	19.29
1	121200001	124200000	0.1820	0.8267	22.01	19.60
1	121500001	124500000	0.1803	0.8339	21.62	19.21
1	121800001	124800000	0.1814	0.8307	21.84	19.43
1	122100001	125100000	0.1796	0.8279	21.69	19.28
1	122400001	125400000	0.1708	0.8194	20.85	18.44
1	122700001	125700000	0.1732	0.8400	20.62	18.21
1	123000001	126000000	0.1710	0.8362	20.45	18.04
1	123300001	126300000	0.1688	0.8296	20.35	17.94
1	123600001	126600000	0.1679	0.8481	19.79	17.38
1	123900001	126900000	0.1694	0.8510	19.90	17.49
1	124200001	127200000	0.1799	0.8534	21.08	18.67
1	124500001	127500000	0.1769	0.8452	20.93	18.52
1	124800001	127800000	0.1906	0.8458	22.53	20.12
1	125100001	128100000	0.1836	0.8252	22.25	19.84
1	125400001	128400000	0.1747	0.8413	20.77	18.36
1	125700001	128700000	0.1667	0.8401	19.84	17.43
1	126000001	129000000	0.1628	0.8404	19.37	16.96
1	126300001	129300000	0.1559	0.8483	18.37	15.96
1	126600001	129600000	0.1656	0.8498	19.48	17.07
1	126900001	129900000	0.1614	0.8530	18.93	16.52
1	127200001	130200000	0.1543	0.8455	18.25	15.84
1	127500001	130500000	0.1591	0.8570	18.57	16.16
1	127800001	130800000	0.1404	0.8635	16.26	13.85
1	128100001	131100000	0.1646	0.8792	18.72	16.31
1	128400001	131400000	0.1736	0.8689	19.98	17.57
1	128700001	131700000	0.1904	0.8611	22.12	19.71
1	129000001	132000000	0.1826	0.8486	21.51	19.10
1	129300001	132300000	0.1860	0.8564	21.72	19.31
1	129600001	132600000	0.1811	0.8552	21.18	18.77
1	129900001	132900000	0.1864	0.8590	21.70	19.29
1	130200001	133200000	0.1823	0.8693	20.97	18.56
1	130500001	133500000	0.1778	0.8659	20.54	18.13
1	130800001	133800000	0.1873	0.8621	21.73	19.32
1	131100001	134100000	0.1737	0.8667	20.04	17.63
1	131400001	134400000	0.1699	0.8685	19.57	17.16
1	131700001	134700000	0.1534	0.8797	17.43	15.02
1	132000001	135000000	0.1776	0.9029	19.68	17.27
1	132300001	135300000	0.1834	0.8980	20.43	18.02
1	132600001	135600000	0.1979	0.8918	22.19	19.78
1	132900001	135900000	0.2092	0.8972	23.31	20.90
1	133200001	136200000	0.2148	0.9044	23.76	21.35
1	133500001	136500000	0.2228	0.9134	24.40	21.99
1	133800001	136800000	0.2390	0.9255	25.83	23.42
1	134100001	137100000	0.2412	0.9320	25.87	23.46
1	134400001	137400000	0.2504	0.9382	26.69	24.28
1	134700001	137700000	0.2667	0.9444	28.24	25.83
1	135000001	138000000	0.2444	0.9403	25.99	23.58
1	135300001	138300000	0.2309	0.9422	24.50	22.09
1	135600001	138600000	0.2150	0.9516	22.60	20.19
1	135900001	138900000	0.2067	0.9414	21.96	19.55
1	136200001	139200000	0.2037	0.9193	22.16	19.75
1	136500001	139500000	0.2127	0.9098	23.38	20.97
1	136800001	139800000	0.1901	0.8845	21.49	19.08
1	137100001	140100000	0.1871	0.8776	21.32	18.91
1	137400001	140400000	0.1867	0.8738	21.37	18.96
1	137700001	140700000	0.1750	0.8634	20.27	17.86
1	138000001	141000000	0.2036	0.8585	23.72	21.31
1	138300001	141300000	0.2129	0.8492	25.07	22.66
1	138600001	141600000	0.2166	0.8425	25.71	23.30
1	138900001	141900000	0.2017	0.8302	24.30	21.89
1	139200001	142200000	0.2021	0.8336	24.25	21.84
1	139500001	142500000	0.1952	0.8355	23.36	20.95
1	139800001	142800000	0.1957	0.8470	23.10	20.69
1	140100001	143100000	0.1923	0.8343	23.05	20.64
1	140400001	143400000	0.1912	0.8432	22.67	20.26
1	140700001	143700000	0.1970	0.8472	23.25	20.84
1	141000001	144000000	0.1709	0.8308	20.57	18.16
1	141300001	144300000	0.1677	0.8368	20.04	17.63
1	141600001	144600000	0.1742	0.8384	20.78	18.37
1	141900001	144900000	0.1725	0.8465	20.38	17.97
1	142200001	145200000	0.1772	0.8567	20.69	18.28
1	142500001	145500000	0.1673	0.8509	19.66	17.25
1	142800001	145800000	0.1770	0.8566	20.66	18.25
1	143100001	146100000	0.1734	0.8646	20.06	17.65
1	143400001	146400000	0.1817	0.8551	21.25	18.84
1	143700001	146700000	0.1815	0.8424	21.54	19.13
1	144000001	147000000	0.1842	0.8563	21.51	19.10
1	144300001	147300000	0.1923	0.8580	22.42	20.01
1	144600001	147600000	0.1885	0.8548	22.05	19.64
1	144900001	147900000	0.1880	0.8529	22.05	19.64
1	145200001	148200000	0.1789	0.8358	21.41	19.00
1	145500001	148500000	0.1777	0.8369	21.23	18.82
1	145800001	148800000	0.1712	0.8334	20.54	18.13
1	146100001	149100000	0.1693	0.8304	20.39	17.98
1	146400001	149400000	0.1622	0.8216	19.74	17.33
1	146700001	149700000	0.1537	0.8283	18.55	16.14
1	147000001	150000000	0.1629	0.8206	19.85	17.44
1	147300001	150300000	0.1586	0.8084	19.62	17.21
1	147600001	150600000	0.1476	0.7986	18.49	16.08
1	147900001	150900000	0.1544	0.7919	19.50	17.09
1	148200001	151200000	0.1453	0.8031	18.09	15.68
1	148500001	151500000	0.1510	0.7826	19.30	16.89
1	148800001	151800000	0.1508	0.7850	19.21	16.80
1	149100001	152100000	0.1705	0.7906	21.57	19.16
1	149400001	152400000	0.1750	0.7935	22.06	19.65
1	149700001	152700000	0.1807	0.7861	22.99	20.58
1	150000001	153000000	0.1765	0.7856	22.47	20.06
1	150300001	153300000	0.1736	0.7889	22.00	19.59
1	150600001	153600000	0.1971	0.8054	24.47	22.06
1	150900001	153900000	0.2065	0.8200	25.18	22.77
1	151200001	154200000	0.2114	0.8221	25.71	23.30
1	151500001	154500000	0.2004	0.8344	24.01	21.60
1	151800001	154800000	0.2077	0.8271	25.11	22.70
1	152100001	155100000	0.2049	0.8251	24.84	22.43
1	152400001	155400000	0.1925	0.8230	23.39	20.98
1	152700001	155700000	0.1913	0.8318	22.99	20.58
1	153000001	156000000	0.1904	0.8255	23.07	20.66
1	153300001	156300000	0.1968	0.8261	23.82	21.41
1	153600001	156600000	0.1855	0.8125	22.83	20.42
1	153900001	156900000	0.1709	0.7968	21.45	19.04
1	154200001	157200000	0.1830	0.7904	23.15	20.74
1	154500001	157500000	0.1924	0.7938	24.24	21.83
1	154800001	157800000	0.1829	0.7930	23.06	20.65
1	155100001	158100000	0.1822	0.7843	23.24	20.83
1	155400001	158400000	0.1917	0.7986	24.00	21.59
1	155700001	158700000	0.1967	0.7923	24.83	22.42
1	156000001	159000000	0.1982	0.7980	24.84	22.43
1	156300001	159300000	0.1904	0.7993	23.82	21.41
1	156600001	159600000	0.1801	0.7962	22.62	20.21
1	156900001	159900000	0.1947	0.7961	24.46	22.05
1	157200001	160200000	0.1864	0.7888	23.63	21.22
1	157500001	160500000	0.1923	0.7922	24.27	21.86
1	157800001	160800000	0.2029	0.8014	25.32	22.91
1	158100001	161100000	0.1907	0.8034	23.74	21.33
1	158400001	161400000	0.1855	0.7955	23.31	20.90
1	158700001	161700000	0.1740	0.7813	22.27	19.86
1	159000001	162000000	0.1753	0.7744	22.64	20.23
1	159300001	162300000	0.1741	0.7669	22.70	20.29
1	159600001	162600000	0.1938	0.7769	24.94	22.53
1	159900001	162900000	0.1879	0.7681	24.46	22.05
1	160200001	163200000	0.1799	0.7775	23.14	20.73
1	160500001	163500000	0.1718	0.7760	22.14	19.73
1	160800001	163800000	0.1739	0.7553	23.03	20.62
1	161100001	164100000	0.1842	0.7665	24.04	21.63
1	161400001	164400000	0.1817	0.7585	23.96	21.55
1	161700001	164700000	0.1833	0.7659	23.94	21.53
1	162000001	165000000	0.1797	0.7691	23.36	20.95
1	162300001	165300000	0.1888	0.7623	24.76	22.35
1	162600001	165600000	0.1785	0.7542	23.66	21.25
1	162900001	165900000	0.1854	0.7678	24.15	21.74
1	163200001	166200000	0.1953	0.7662	25.49	23.08
1	163500001	166500000	0.1914	0.7595	25.20	22.79
1	163800001	166800000	0.1803	0.7764	23.23	20.82
1	164100001	167100000	0.1731	0.7677	22.55	20.14
1	164400001	167400000	0.1942	0.7721	25.15	22.74
1	164700001	167700000	0.1913	0.7746	24.70	22.29
1	165000001	168000000	0.2052	0.7847	26.15	23.74
1	165300001	168300000	0.2007	0.8053	24.92	22.51
1	165600001	168600000	0.1995	0.8030	24.84	22.43
1	165900001	168900000	0.1826	0.7969	22.92	20.51
1	166200001	169200000	0.1846	0.7874	23.44	21.03
1	166500001	169500000	0.1981	0.7973	24.85	22.44
1	166800001	169800000	0.1891	0.7920	23.88	21.47
1	167100001	170100000	0.1873	0.7957	23.54	21.13
1	167400001	170400000	0.1734	0.8009	21.66	19.25
1	167700001	170700000	0.1752	0.8019	21.85	19.44
1	168000001	171000000	0.1543	0.7970	19.37	16.96
1	168300001	171300000	0.1489	0.7881	18.90	16.49
1	168600001	171600000	0.1451	0.7811	18.57	16.16
1	168900001	171900000	0.1548	0.7906	19.58	17.17
1	169200001	172200000	0.1621	0.8077	20.07	17.66
1	169500001	172500000	0.1639	0.7984	20.53	18.12
1	169800001	172800000	0.1682	0.8067	20.85	18.44
1	170100001	173100000	0.1670	0.8003	20.86	18.45
1	170400001	173400000	0.1664	0.7991	20.82	18.41
1	170700001	173700000	0.1646	0.7921	20.78	18.37
1	171000001	174000000	0.1794	0.7881	22.77	20.36
1	171300001	174300000	0.1876	0.7849	23.90	21.49
1	171600001	174600000	0.1827	0.7982	22.88	20.47
1	171900001	174900000	0.1742	0.7872	22.12	19.71
1	172200001	175200000	0.1629	0.7726	21.08	18.67
1	172500001	175500000	0.1508	0.7794	19.35	16.94
1	172800001	175800000	0.1561	0.7701	20.26	17.85
1	173100001	176100000	0.1560	0.7746	20.14	17.73
1	173400001	176400000	0.1422	0.7734	18.39	15.98
1	173700001	176700000	0.1489	0.7794	19.10	16.69
1	174000001	177000000	0.1452	0.7950	18.26	15.85
1	174300001	177300000	0.1514	0.7968	19.00	16.59
1	174600001	177600000	0.1590	0.7760	20.50	18.09
1	174900001	177900000	0.1564	0.7787	20.08	17.67
1	175200001	178200000	0.1532	0.7684	19.93	17.52
1	175500001	178500000	0.1511	0.7650	19.75	17.34
1	175800001	178800000	0.1586	0.7523	21.09	18.68
1	176100001	179100000	0.1560	0.7383	21.12	18.71
1	176400001	179400000	0.1703	0.7398	23.03	20.62
1	176700001	179700000	0.1677	0.7484	22.41	20.00
1	177000001	180000000	0.1706	0.7367	23.16	20.75
1	177300001	180300000	0.1520	0.7423	20.48	18.07
1	177600001	180600000	0.1479	0.7481	19.77	17.36
1	177900001	180900000	0.1520	0.7397	20.55	18.14
1	178200001	181200000	0.1397	0.7328	19.07	16.66
1	178500001	181500000	0.1546	0.7321	21.12	18.71
1	178800001	181800000	0.1495	0.7428	20.12	17.71
1	179100001	182100000	0.1454	0.7368	19.74	17.33
1	179400001	182400000	0.1379	0.7124	19.36	16.95
1	179700001	182700000	0.1280	0.7050	18.15	15.74
1	180000001	183000000	0.1238	0.7107	17.42	15.01
1	180300001	183300000	0.1336	0.6942	19.24	16.83
1	180600001	183600000	0.1300	0.7108	18.29	15.88
1	180900001	183900000	0.1355	0.7245	18.70	16.29
1	181200001	184200000	0.1508	0.7442	20.27	17.86
1	181500001	184500000	0.1431	0.7435	19.24	16.83
1	181800001	184800000	0.1443	0.7443	19.38	16.97
1	182100001	185100000	0.1665	0.7615	21.87	19.46
1	182400001	185400000	0.1669	0.7785	21.43	19.02
1	182700001	185700000	0.1790	0.7864	22.76	20.35
1	183000001	186000000	0.1643	0.7773	21.13	18.72
1	183300001	186300000	0.1643	0.7754	21.18	18.77
1	183600001	186600000	0.1775	0.7741	22.93	20.52
1	183900001	186900000	0.1676	0.7730	21.68	19.27
1	184200001	187200000	0.1705	0.7620	22.38	19.97
1	184500001	187500000	0.1737	0.7650	22.71	20.30
1	184800001	187800000	0.1689	0.7681	21.98	19.57
1	185100001	188100000	0.1523	0.7545	20.19	17.78
1	185400001	188400000	0.1548	0.7515	20.59	18.18
1	185700001	188700000	0.1646	0.7454	22.08	19.67
1	186000001	189000000	0.1707	0.7373	23.15	20.74
1	186300001	189300000	0.1653	0.7458	22.16	19.75
1	186600001	189600000	0.1655	0.7476	22.14	19.73
1	186900001	189900000	0.1813	0.7391	24.53	22.12
1	187200001	190200000	0.1722	0.7441	23.14	20.73
1	187500001	190500000	0.1655	0.7390	22.39	19.98
1	187800001	190800000	0.1718	0.7396	23.23	20.82
1	188100001	191100000	0.1796	0.7445	24.12	21.71
1	188400001	191400000	0.1757	0.7490	23.46	21.05
1	188700001	191700000	0.1634	0.7440	21.96	19.55
1	189000001	192000000	0.1659	0.7516	22.07	19.66
1	189300001	192300000	0.1667	0.7593	21.95	19.54
1	189600001	192600000	0.1641	0.7557	21.72	19.31
1	189900001	192900000	0.1549	0.7739	20.01	17.60
1	190200001	193200000	0.1481	0.7755	19.10	16.69
1	190500001	193500000	0.1497	0.7674	19.51	17.10
1	190800001	193800000	0.1432	0.7602	18.84	16.43
1	191100001	194100000	0.1438	0.7688	18.70	16.29
1	191400001	194400000	0.1468	0.7670	19.14	16.73
1	191700001	194700000	0.1572	0.7588	20.72	18.31
1	192000001	195000000	0.1560	0.7561	20.63	18.22
1	192300001	195300000	0.1658	0.7534	22.00	19.59
1	192600001	195600000	0.1578	0.7527	20.96	18.55
1	192900001	195900000	0.1521	0.7333	20.74	18.33
1	193200001	196200000	0.1574	0.7272	21.64	19.23
1	193500001	196500000	0.1566	0.7300	21.45	19.04
1	193800001	196800000	0.1600	0.7305	21.90	19.49
1	194100001	197100000	0.1547	0.7351	21.05	18.64
1	194400001	197400000	0.1541	0.7199	21.40	18.99
1	194700001	197700000	0.1518	0.7207	21.07	18.66
1	195000001	198000000	0.1488	0.7211	20.64	18.23
1	195300001	198300000	0.1412	0.7201	19.61	17.20
1	195600001	198600000	0.1377	0.7082	19.44	17.03
1	195900001	198900000	0.1465	0.7224	20.28	17.87
1	196200001	199200000	0.1508	0.7315	20.62	18.21
1	196500001	199500000	0.1548	0.7339	21.09	18.68
1	196800001	199800000	0.1598	0.7282	21.94	19.53
1	197100001	200100000	0.1512	0.7142	21.18	18.77
1	197400001	200400000	0.1465	0.7266	20.15	17.74
1	197700001	200700000	0.1341	0.7478	17.94	15.53
1	198000001	201000000	0.1426	0.7445	19.15	16.74
1	198300001	201300000	0.1395	0.7304	19.10	16.69
1	198600001	201600000	0.1361	0.7350	18.52	16.11
1	198900001	201900000	0.1252	0.6925	18.08	15.67
1	199200001	202200000	0.1286	0.6903	18.63	16.22
1	199500001	202500000	0.1345	0.7047	19.09	16.68
1	199800001	202800000	0.1315	0.7060	18.63	16.22
1	200100001	203100000	0.1366	0.7162	19.08	16.67
1	200400001	203400000	0.1421	0.7077	20.09	17.68
1	200700001	203700000	0.1508	0.7065	21.34	18.93
1	201000001	204000000	0.1406	0.7051	19.94	17.53
1	201300001	204300000	0.1511	0.7175	21.06	18.65
1	201600001	204600000	0.1785	0.7262	24.58	22.17
1	201900001	204900000	0.1868	0.7570	24.68	22.27
1	202200001	205200000	0.1985	0.7661	25.91	23.50
1	202500001	205500000	0.1945	0.7404	26.27	23.86
1	202800001	205800000	0.2078	0.7391	28.12	25.71
1	203100001	206100000	0.2298	0.7419	30.98	28.57
1	203400001	206400000	0.2408	0.7440	32.37	29.96
1	203700001	206700000	0.2474	0.7311	33.83	31.42
1	204000001	207000000	0.2486	0.7335	33.89	31.48
1	204300001	207300000	0.2481	0.7237	34.29	31.88
1	204600001	207600000	0.2271	0.7111	31.94	29.53
1	204900001	207900000	0.2234	0.6878	32.48	30.07
1	205200001	208200000	0.2178	0.6679	32.60	30.19
1	205500001	208500000	0.2065	0.6603	31.27	28.86
1	205800001	208800000	0.1885	0.6712	28.09	25.68
1	206100001	209100000	0.1696	0.6517	26.02	23.61
1	206400001	209400000	0.1642	0.6623	24.79	22.38
1	206700001	209700000	0.1571	0.6594	23.82	21.41
1	207000001	210000000	0.1623	0.6571	24.69	22.28
1	207300001	210300000	0.1539	0.6524	23.60	21.19
1	207600001	210600000	0.1529	0.6550	23.34	20.93
1	207900001	210900000	0.1633	0.6708	24.35	21.94
1	208200001	211200000	0.1588	0.6855	23.16	20.75
1	208500001	211500000	0.1654	0.7021	23.55	21.14
1	208800001	211800000	0.1779	0.7070	25.16	22.75
1	209100001	212100000	0.1745	0.7174	24.32	21.91
1	209400001	212400000	0.1712	0.7078	24.18	21.77
1	209700001	212700000	0.1728	0.7179	24.06	21.65
1	210000001	213000000	0.1754	0.7238	24.23	21.82
1	210300001	213300000	0.1768	0.7189	24.59	22.18
1	210600001	213600000	0.1930	0.7399	26.08	23.67
1	210900001	213900000	0.1817	0.7448	24.40	21.99
1	211200001	214200000	0.1855	0.7408	25.04	22.63
1	211500001	214500000	0.1931	0.7512	25.71	23.30
1	211800001	214800000	0.1940	0.7402	26.21	23.80
1	212100001	215100000	0.2080	0.7506	27.70	25.29
1	212400001	215400000	0.2082	0.7515	27.70	25.29
1	212700001	215700000	0.2023	0.7529	26.87	24.46
1	213000001	216000000	0.1988	0.7584	26.21	23.80
1	213300001	216300000	0.1918	0.7789	24.62	22.21
1	213600001	216600000	0.1675	0.7536	22.23	19.82
1	213900001	216900000	0.1661	0.7509	22.12	19.71
1	214200001	217200000	0.1598	0.7446	21.46	19.05
1	214500001	217500000	0.1394	0.7322	19.04	16.63
1	214800001	217800000	0.1224	0.7227	16.94	14.53
1	215100001	218100000	0.1200	0.7171	16.73	14.32
1	215400001	218400000	0.1102	0.7299	15.09	12.68
1	215700001	218700000	0.1062	0.7201	14.76	12.35
1	216000001	219000000	0.1089	0.7112	15.31	12.90
1	216300001	219300000	0.1267	0.7164	17.68	15.27
1	216600001	219600000	0.1410	0.7250	19.44	17.03
1	216900001	219900000	0.1499	0.7245	20.69	18.28
1	217200001	220200000	0.1608	0.7305	22.01	19.60
1	217500001	220500000	0.1674	0.7401	22.62	20.21
1	217800001	220800000	0.1666	0.7594	21.93	19.52
1	218100001	221100000	0.1608	0.7611	21.13	18.72
1	218400001	221400000	0.1692	0.7523	22.50	20.09
1	218700001	221700000	0.1751	0.7485	23.40	20.99
1	219000001	222000000	0.1746	0.7541	23.16	20.75
1	219300001	222300000	0.1704	0.7453	22.86	20.45
1	219600001	222600000	0.1632	0.7377	22.13	19.72
1	219900001	222900000	0.1579	0.7461	21.17	18.76
1	220200001	223200000	0.1600	0.7570	21.14	18.73
1	220500001	223500000	0.1590	0.7467	21.29	18.88
1	220800001	223800000	0.1690	0.7421	22.77	20.36
1	221100001	224100000	0.1787	0.7445	24.00	21.59
1	221400001	224400000	0.1709	0.7453	22.93	20.52
1	221700001	224700000	0.1926	0.7690	25.04	22.63
1	222000001	225000000	0.1955	0.7656	25.54	23.13
1	222300001	225300000	0.1878	0.7637	24.59	22.18
1	222600001	225600000	0.1986	0.7655	25.94	23.53
1	222900001	225900000	0.2063	0.7698	26.80	24.39
1	223200001	226200000	0.1965	0.7590	25.89	23.48
1	223500001	226500000	0.2020	0.7602	26.57	24.16
1	223800001	226800000	0.2090	0.7490	27.90	25.49
1	224100001	227100000	0.1932	0.7360	26.25	23.84
1	224400001	227400000	0.2115	0.7303	28.96	26.55
1	224700001	227700000	0.1937	0.7083	27.34	24.93
1	225000001	228000000	0.1919	0.7027	27.30	24.89
1	225300001	228300000	0.1971	0.6975	28.25	25.84
1	225600001	228600000	0.1999	0.7024	28.46	26.05
1	225900001	228900000	0.1963	0.6903	28.43	26.02
1	226200001	229200000	0.1854	0.6957	26.65	24.24
1	226500001	229500000	0.1968	0.6839	28.78	26.37
1	226800001	229800000	0.1887	0.6876	27.45	25.04
1	227100001	230100000	0.1908	0.6873	27.76	25.35
1	227400001	230400000	0.1844	0.6947	26.55	24.14
1	227700001	230700000	0.1813	0.7078	25.61	23.20
1	228000001	231000000	0.1751	0.7142	24.51	22.10
1	228300001	231300000	0.1754	0.7244	24.21	21.80
1	228600001	231600000	0.1633	0.7244	22.54	20.13
1	228900001	231900000	0.1578	0.7229	21.83	19.42
1	229200001	232200000	0.1673	0.7087	23.61	21.20
1	229500001	232500000	0.1561	0.7070	22.08	19.67
1	229800001	232800000	0.1509	0.6991	21.59	19.18
1	230100001	233100000	0.1437	0.7009	20.50	18.09
1	230400001	233400000	0.1401	0.6873	20.38	17.97
1	230700001	233700000	0.1515	0.6820	22.21	19.80
1	231000001	234000000	0.1604	0.6725	23.85	21.44
1	231300001	234300000	0.1634	0.6679	24.47	22.06
1	231600001	234600000	0.1742	0.6670	26.12	23.71
1	231900001	234900000	0.1848	0.6709	27.55	25.14
1	232200001	235200000	0.1894	0.6928	27.33	24.92
1	232500001	235500000	0.1911	0.7189	26.58	24.17
1	232800001	235800000	0.2003	0.7355	27.24	24.83
1	233100001	236100000	0.2166	0.7364	29.41	27.00
1	233400001	236400000	0.2239	0.7566	29.59	27.18
1	233700001	236700000	0.2199	0.7430	29.60	27.19
1	234000001	237000000	0.2191	0.7501	29.21	26.80
1	234300001	237300000	0.2183	0.7541	28.94	26.53
1	234600001	237600000	0.2282	0.7602	30.01	27.60
1	234900001	237900000	0.2276	0.7442	30.58	28.17
1	235200001	238200000	0.2133	0.7232	29.50	27.09
1	235500001	238500000	0.2201	0.7134	30.85	28.44
1	235800001	238800000	0.2210	0.7024	31.47	29.06
1	236100001	239100000	0.2269	0.6987	32.47	30.06
1	236400001	239400000	0.2248	0.6886	32.65	30.24
1	236700001	239700000	0.2203	0.6957	31.66	29.25
1	237000001	240000000	0.2170	0.6892	31.49	29.08
1	237300001	240300000	0.2105	0.6814	30.90	28.49
1	237600001	240600000	0.1872	0.6737	27.78	25.37
1	237900001	240900000	0.1763	0.6861	25.70	23.29
1	238200001	241200000	0.1894	0.6977	27.14	24.73
1	238500001	241500000	0.1794	0.7013	25.58	23.17
1	238800001	241800000	0.1659	0.7061	23.50	21.09
1	239100001	242100000	0.1641	0.7291	22.51	20.10
1	239400001	242400000	0.1547	0.7230	21.39	18.98
1	239700001	242700000	0.1508	0.7097	21.25	18.84
1	240000001	243000000	0.1597	0.7224	22.11	19.70
1	240300001	243300000	0.1706	0.7193	23.72	21.31
1	240600001	243600000	0.1723	0.7138	24.14	21.73
1	240900001	243900000	0.1915	0.7195	26.62	24.21
1	241200001	244200000	0.1814	0.7139	25.41	23.00
1	241500001	244500000	0.1816	0.7073	25.68	23.27
1	241800001	244800000	0.1889	0.7144	26.44	24.03
1	242100001	245100000	0.1764	0.6837	25.80	23.39
1	242400001	245400000	0.1797	0.6911	25.99	23.58
1	242700001	245700000	0.1787	0.7127	25.07	22.66
1	243000001	246000000	0.1627	0.6985	23.30	20.89
1	243300001	246300000	0.1457	0.7079	20.58	18.17
1	243600001	246600000	0.1464	0.7134	20.53	18.12
1	243900001	246900000	0.1363	0.7187	18.96	16.55
1	244200001	247200000	0.1401	0.7262	19.29	16.88
1	244500001	247500000	0.1387	0.7376	18.80	16.39
1	244800001	247800000	0.1458	0.7294	19.99	17.58
1	245100001	248100000	0.1485	0.7477	19.86	17.45
1	245400001	248400000	0.1603	0.7434	21.56	19.15
1	245700001	248700000	0.1742	0.7284	23.91	21.50
1	246000001	249000000	0.1835	0.7382	24.86	22.45
1	246300001	249300000	0.1958	0.7349	26.65	24.24
1	246600001	249600000	0.1976	0.7349	26.89	24.48
1	246900001	249900000	0.1966	0.7232	27.19	24.78
1	247200001	250200000	0.2067	0.7212	28.66	26.25
1	247500001	250500000	0.2160	0.7029	30.73	28.32
1	247800001	250800000	0.2208	0.6810	32.42	30.01
1	248100001	251100000	0.2242	0.6817	32.88	30.47
1	248400001	251400000	0.2127	0.6882	30.90	28.49
1	248700001	251700000	0.1886	0.6944	27.16	24.75
1	249000001	252000000	0.1983	0.6898	28.75	26.34
1	249300001	252300000	0.1826	0.6780	26.93	24.52
1	249600001	252600000	0.1873	0.6690	27.99	25.58
1	249900001	252900000	0.1856	0.6542	28.38	25.97
1	250200001	253200000	0.1784	0.6579	27.11	24.70
1	250500001	253500000	0.1712	0.6725	25.45	23.04
1	250800001	253800000	0.1526	0.6990	21.83	19.42
1	251100001	254100000	0.1469	0.6984	21.04	18.63
1	251400001	254400000	0.1498	0.6985	21.45	19.04
1	251700001	254700000	0.1620	0.6999	23.15	20.74
1	252000001	255000000	0.1419	0.7042	20.15	17.74
1	252300001	255300000	0.1575	0.7150	22.03	19.62
1	252600001	255600000	0.1586	0.7270	21.81	19.40
1	252900001	255900000	0.1546	0.7509	20.58	18.17
1	253200001	256200000	0.1588	0.7526	21.11	18.70
1	253500001	256500000	0.1598	0.7487	21.35	18.94
1	253800001	256800000	0.1752	0.7364	23.79	21.38
1	254100001	257100000	0.1992	0.7278	27.37	24.96
1	254400001	257400000	0.1961	0.7117	27.56	25.15
1	254700001	257700000	0.2038	0.7087	28.76	26.35
1	255000001	258000000	0.2178	0.7055	30.87	28.46
1	255300001	258300000	0.2145	0.6947	30.88	28.47
1	255600001	258600000	0.2132	0.6953	30.66	28.25
1	255900001	258900000	0.2153	0.7010	30.72	28.31
1	256200001	259200000	0.2097	0.6842	30.65	28.24
1	256500001	259500000	0.2109	0.6766	31.17	28.76
1	256800001	259800000	0.1919	0.6758	28.40	25.99
1	257100001	260100000	0.1784	0.6829	26.12	23.71
1	257400001	260400000	0.1748	0.6985	25.03	22.62
1	257700001	260700000	0.1690	0.7034	24.02	21.61
1	258000001	261000000	0.1682	0.6981	24.10	21.69
1	258300001	261300000	0.1653	0.7164	23.07	20.66
1	258600001	261600000	0.1587	0.7031	22.57	20.16
1	258900001	261900000	0.1570	0.6816	23.03	20.62
1	259200001	262200000	0.1528	0.6741	22.67	20.26
1	259500001	262500000	0.1527	0.6765	22.57	20.16
1	259800001	262800000	0.1552	0.6752	22.99	20.58
1	260100001	263100000	0.1409	0.6664	21.14	18.73
1	260400001	263400000	0.1487	0.6597	22.54	20.13
1	260700001	263700000	0.1440	0.6508	22.13	19.72
1	261000001	264000000	0.1436	0.6653	21.58	19.17
1	261300001	264300000	0.1594	0.6538	24.39	21.98
1	261600001	264600000	0.1621	0.6667	24.32	21.91
1	261900001	264900000	0.1651	0.6683	24.70	22.29
1	262200001	265200000	0.1809	0.6892	26.25	23.84
1	262500001	265500000	0.1813	0.6940	26.12	23.71
1	262800001	265800000	0.1890	0.7054	26.80	24.39
1	263100001	266100000	0.2072	0.7224	28.69	26.28
1	263400001	266400000	0.1993	0.7017	28.40	25.99
1	263700001	266700000	0.2059	0.7143	28.83	26.42
1	264000001	267000000	0.1997	0.6967	28.67	26.26
1	264300001	267300000	0.1808	0.7059	25.62	23.21
1	264600001	267600000	0.1809	0.6964	25.97	23.56
1	264900001	267900000	0.1813	0.6977	25.99	23.58
1	265200001	268200000	0.1772	0.6917	25.61	23.20
1	265500001	268500000	0.1684	0.6843	24.61	22.20
1	265800001	268800000	0.1732	0.6816	25.42	23.01
1	266100001	269100000	0.1666	0.6669	24.98	22.57
1	266400001	269400000	0.1730	0.6824	25.35	22.94
1	266700001	269700000	0.1710	0.6778	25.22	22.81
1	267000001	270000000	0.1755	0.6881	25.51	23.10
1	267300001	270300000	0.1977	0.6929	28.54	26.13
1	267600001	270600000	0.1922	0.6986	27.51	25.10
1	267900001	270900000	0.1888	0.7178	26.31	23.90
1	268200001	271200000	0.1802	0.7135	25.25	22.84
1	268500001	271500000	0.1933	0.7219	26.78	24.37
1	268800001	271800000	0.1890	0.7209	26.22	23.81
1	269100001	272100000	0.1708	0.7218	23.66	21.25
1	269400001	272400000	0.1628	0.7211	22.57	20.16
1	269700001	272700000	0.1647	0.7303	22.54	20.13
1	270000001	273000000	0.1546	0.7327	21.10	18.69
1	270300001	273300000	0.1425	0.7302	19.51	17.10
1	270600001	273600000	0.1461	0.7343	19.90	17.49
1	270900001	273900000	0.1450	0.7248	20.00	17.59
1	271200001	274200000	0.1498	0.7417	20.20	17.79
1	271500001	274500000	0.1502	0.7416	20.25	17.84
1	271800001	274800000	0.1496	0.7432	20.13	17.72
1	272100001	275100000	0.1728	0.7437	23.23	20.82
1	272400001	275400000	0.1812	0.7503	24.14	21.73
1	272700001	275700000	0.1799	0.7437	24.19	21.78
1	273000001	276000000	0.1959	0.7378	26.55	24.14
1	273300001	276300000	0.1949	0.7342	26.55	24.14
1	273600001	276600000	0.1988	0.7379	26.94	24.53
1	273900001	276900000	0.2097	0.7445	28.17	25.76
1	274200001	277200000	0.2044	0.7140	28.63	26.22
1	274500001	277500000	0.1953	0.7120	27.43	25.02
1	274800001	277800000	0.1985	0.7055	28.13	25.72
1	275100001	278100000	0.1908	0.7220	26.43	24.02
1	275400001	278400000	0.1877	0.7070	26.54	24.13
1	275700001	278700000	0.1929	0.7046	27.38	24.97
1	276000001	279000000	0.1815	0.6985	25.99	23.58
1	276300001	279300000	0.1849	0.7000	26.42	24.01
1	276600001	279600000	0.1777	0.6908	25.72	23.31
1	276900001	279900000	0.1705	0.6845	24.91	22.50
1	277200001	280200000	0.1603	0.7056	22.71	20.30
1	277500001	280500000	0.1628	0.7021	23.19	20.78
1	277800001	280800000	0.1528	0.7086	21.57	19.16
1	278100001	281100000	0.1537	0.6930	22.18	19.77
1	278400001	281400000	0.1527	0.7146	21.36	18.95
1	278700001	281700000	0.1393	0.7018	19.84	17.43
1	279000001	282000000	0.1412	0.7018	20.11	17.70
1	279300001	282300000	0.1358	0.7048	19.27	16.86
1	279600001	282600000	0.1429	0.7123	20.05	17.64
1	279900001	282900000	0.1484	0.7087	20.94	18.53
1	280200001	283200000	0.1567	0.7017	22.33	19.92
1	280500001	283500000	0.1644	0.7027	23.39	20.98
1	280800001	283800000	0.1631	0.6900	23.63	21.22
1	281100001	284100000	0.1576	0.6896	22.86	20.45
1	281400001	284400000	0.1563	0.6794	23.01	20.60
1	281700001	284700000	0.1659	0.6888	24.08	21.67
1	282000001	285000000	0.1665	0.6922	24.05	21.64
1	282300001	285300000	0.1622	0.6792	23.89	21.48
1	282600001	285600000	0.1592	0.6581	24.19	21.78
1	282900001	285900000	0.1492	0.6461	23.10	20.69
1	283200001	286200000	0.1566	0.6404	24.45	22.04
1	283500001	286500000	0.1461	0.6297	23.20	20.79
1	283800001	286800000	0.1562	0.6383	24.46	22.05
1	284100001	287100000	0.1597	0.6306	25.33	22.92
1	284400001	287400000	0.1710	0.6314	27.09	24.68
1	284700001	287700000	0.1720	0.6236	27.57	25.16
1	285000001	288000000	0.1767	0.6280	28.14	25.73
1	285300001	288300000	0.1828	0.6233	29.33	26.92
1	285600001	288600000	0.1788	0.6456	27.70	25.29
1	285900001	288900000	0.1765	0.6399	27.59	25.18
1	286200001	289200000	0.1665	0.6442	25.85	23.44
1	286500001	289500000	0.1736	0.6540	26.54	24.13
1	286800001	289800000	0.1724	0.6600	26.12	23.71
1	287100001	290100000	0.1839	0.6698	27.45	25.04
1	287400001	290400000	0.1723	0.6662	25.86	23.45
1	287700001	290700000	0.1662	0.6639	25.04	22.63
1	288000001	291000000	0.1741	0.6723	25.90	23.49
1	288300001	291300000	0.1727	0.6853	25.20	22.79
1	288600001	291600000	0.1760	0.6660	26.42	24.01
1	288900001	291900000	0.1863	0.6860	27.15	24.74
1	289200001	292200000	0.1939	0.6884	28.17	25.76
1	289500001	292500000	0.1910	0.6855	27.86	25.45
1	289800001	292800000	0.1966	0.6829	28.79	26.38
1	290100001	293100000	0.1853	0.6725	27.56	25.15
1	290400001	293400000	0.1956	0.6729	29.06	26.65
1	290700001	293700000	0.2009	0.6728	29.86	27.45
1	291000001	294000000	0.1945	0.6720	28.95	26.54
1	291300001	294300000	0.1891	0.6687	28.28	25.87
1	291600001	294600000	0.1992	0.6875	28.98	26.57
1	291900001	294900000	0.1965	0.6860	28.65	26.24
1	292200001	295200000	0.1981	0.6972	28.42	26.01
1	292500001	295500000	0.2040	0.6925	29.45	27.04
1	292800001	295800000	0.1972	0.6890	28.62	26.21
1	293100001	296100000	0.1823	0.6852	26.61	24.20
1	293400001	296400000	0.1738	0.6989	24.86	22.45
1	293700001	296700000	0.1685	0.6960	24.21	21.80
1	294000001	297000000	0.1632	0.6821	23.92	21.51
1	294300001	297300000	0.1655	0.6783	24.40	21.99
1	294600001	297600000	0.1545	0.6541	23.61	21.20
1	294900001	297900000	0.1590	0.6426	24.74	22.33
1	295200001	298200000	0.1706	0.6351	26.87	24.46
1	295500001	298500000	0.1681	0.6229	26.98	24.57
1	295800001	298800000	0.1689	0.6211	27.19	24.78
1	296100001	299100000	0.1777	0.6312	28.15	25.74
1	296400001	299400000	0.1785	0.6256	28.53	26.12
1	296700001	299700000	0.1905	0.6459	29.49	27.08
1	297000001	300000000	0.2007	0.6612	30.35	27.94
1	297300001	300300000	0.1987	0.6618	30.02	27.61
1	297600001	300600000	0.1981	0.6812	29.09	26.68
1	297900001	300900000	0.1858	0.6999	26.55	24.14
1	298200001	301200000	0.1744	0.6951	25.09	22.68
1	298500001	301500000	0.1617	0.7151	22.61	20.20
1	298800001	301800000	0.1595	0.7007	22.76	20.35
1	299100001	302100000	0.1692	0.7052	23.99	21.58
1	299400001	302400000	0.1794	0.6977	25.72	23.31
1	299700001	302700000	0.1728	0.6847	25.24	22.83
1	300000001	303000000	0.1736	0.6756	25.70	23.29
1	300300001	303300000	0.1739	0.6770	25.69	23.28
1	300600001	303600000	0.1917	0.6801	28.19	25.78
1	300900001	303900000	0.1983	0.6712	29.55	27.14
1	301200001	304200000	0.1980	0.6637	29.84	27.43
1	301500001	304500000	0.2130	0.6680	31.88	29.47
1	301800001	304800000	0.2200	0.6887	31.95	29.54
1	302100001	305100000	0.2176	0.6901	31.53	29.12
1	302400001	305252879	0.2172	0.7030	29.38	26.97
2	1	3000000	0.1836	0.6348	28.93	26.52
2	300001	3300000	0.1856	0.6181	30.02	27.61
2	600001	3600000	0.1974	0.6180	31.94	29.53
2	900001	3900000	0.1983	0.5955	33.30	30.89
2	1200001	4200000	0.2100	0.5931	35.40	32.99
2	1500001	4500000	0.2136	0.5795	36.86	34.45
2	1800001	4800000	0.2238	0.5992	37.36	34.95
2	2100001	5100000	0.2190	0.5669	38.63	36.22
2	2400001	5400000	0.2152	0.5679	37.89	35.48
2	2700001	5700000	0.2066	0.5606	36.86	34.45
2	3000001	6000000	0.2015	0.5547	36.33	33.92
2	3300001	6300000	0.1971	0.5506	35.80	33.39
2	3600001	6600000	0.1932	0.5551	34.81	32.40
2	3900001	6900000	0.1859	0.5713	32.53	30.12
2	4200001	7200000	0.1844	0.5748	32.08	29.67
2	4500001	7500000	0.1736	0.5916	29.35	26.94
2	4800001	7800000	0.1705	0.5990	28.46	26.05
2	5100001	8100000	0.1657	0.6066	27.32	24.91
2	5400001	8400000	0.1657	0.6209	26.69	24.28
2	5700001	8700000	0.1699	0.6483	26.21	23.80
2	6000001	9000000	0.1714	0.6405	26.76	24.35
2	6300001	9300000	0.1612	0.6382	25.25	22.84
2	6600001	9600000	0.1508	0.6321	23.85	21.44
2	6900001	9900000	0.1469	0.6247	23.52	21.11
2	7200001	10200000	0.1530	0.6255	24.46	22.05
2	7500001	10500000	0.1608	0.6155	26.12	23.71
2	7800001	10800000	0.1557	0.6136	25.38	22.97
2	8100001	11100000	0.1659	0.6338	26.17	23.76
2	8400001	11400000	0.1559	0.6308	24.71	22.30
2	8700001	11700000	0.1603	0.5985	26.78	24.37
2	9000001	12000000	0.1624	0.6060	26.79	24.38
2	9300001	12300000	0.1709	0.6110	27.97	25.56
2	9600001	12600000	0.1822	0.6112	29.80	27.39
2	9900001	12900000	0.1773	0.6334	27.99	25.58
2	10200001	13200000	0.1769	0.6327	27.96	25.55
2	10500001	13500000	0.1742	0.6296	27.66	25.25
2	10800001	13800000	0.1688	0.6141	27.49	25.08
2	11100001	14100000	0.1545	0.6123	25.23	22.82
2	11400001	14400000	0.1713	0.6243	27.44	25.03
2	11700001	14700000	0.1742	0.6555	26.58	24.17
2	12000001	15000000	0.1798	0.6759	26.60	24.19
2	12300001	15300000	0.1893	0.6852	27.62	25.21
2	12600001	15600000	0.1858	0.7029	26.44	24.03
2	12900001	15900000	0.1916	0.6935	27.62	25.21
2	13200001	16200000	0.1860	0.6970	26.69	24.28
2	13500001	16500000	0.1936	0.7102	27.26	24.85
2	13800001	16800000	0.1945	0.7246	26.84	24.43
2	14100001	17100000	0.2099	0.7405	28.34	25.93
2	14400001	17400000	0.2054	0.7390	27.80	25.39
2	14700001	17700000	0.2073	0.7338	28.25	25.84
2	15000001	18000000	0.2051	0.7304	28.07	25.66
2	15300001	18300000	0.1928	0.7236	26.64	24.23
2	15600001	18600000	0.1951	0.7026	27.76	25.35
2	15900001	18900000	0.1944	0.6989	27.82	25.41
2	16200001	19200000	0.1999	0.7028	28.44	26.03
2	16500001	19500000	0.2019	0.7065	28.57	26.16
2	16800001	19800000	0.2024	0.7035	28.77	26.36
2	17100001	20100000	0.1969	0.6893	28.57	26.16
2	17400001	20400000	0.1972	0.6916	28.52	26.11
2	17700001	20700000	0.1951	0.6991	27.90	25.49
2	18000001	21000000	0.1876	0.6889	27.23	24.82
2	18300001	21300000	0.1906	0.7031	27.10	24.69
2	18600001	21600000	0.1742	0.7090	24.56	22.15
2	18900001	21900000	0.1669	0.7149	23.34	20.93
2	19200001	22200000	0.1574	0.7161	21.98	19.57
2	19500001	22500000	0.1399	0.7060	19.82	17.41
2	19800001	22800000	0.1409	0.7127	19.77	17.36
2	20100001	23100000	0.1357	0.7198	18.86	16.45
2	20400001	23400000	0.1344	0.7105	18.91	16.50
2	20700001	23700000	0.1269	0.6920	18.34	15.93
2	21000001	24000000	0.1256	0.7026	17.88	15.47
2	21300001	24300000	0.1222	0.6918	17.66	15.25
2	21600001	24600000	0.1351	0.6916	19.54	17.13
2	21900001	24900000	0.1397	0.6716	20.81	18.40
2	22200001	25200000	0.1392	0.6549	21.25	18.84
2	22500001	25500000	0.1438	0.6513	22.07	19.66
2	22800001	25800000	0.1405	0.6367	22.06	19.65
2	23100001	26100000	0.1358	0.6284	21.61	19.20
2	23400001	26400000	0.1358	0.6333	21.44	19.03
2	23700001	26700000	0.1511	0.6505	23.23	20.82
2	24000001	27000000	0.1446	0.6470	22.35	19.94
2	24300001	27300000	0.1422	0.6560	21.68	19.27
2	24600001	27600000	0.1447	0.6714	21.55	19.14
2	24900001	27900000	0.1339	0.6780	19.75	17.34
2	25200001	28200000	0.1401	0.6956	20.15	17.74
2	25500001	28500000	0.1545	0.6974	22.15	19.74
2	25800001	28800000	0.1684	0.7047	23.90	21.49
2	26100001	29100000	0.1835	0.7171	25.59	23.18
2	26400001	29400000	0.2028	0.7196	28.19	25.78
2	26700001	29700000	0.1818	0.7173	25.35	22.94
2	27000001	30000000	0.2012	0.7112	28.29	25.88
2	27300001	30300000	0.2141	0.6993	30.61	28.20
2	27600001	30600000	0.2116	0.6892	30.70	28.29
2	27900001	30900000	0.2187	0.6870	31.84	29.43
2	28200001	31200000	0.2241	0.6784	33.03	30.62
2	28500001	31500000	0.2140	0.6750	31.70	29.29
2	28800001	31800000	0.2093	0.6694	31.26	28.85
2	29100001	32100000	0.1919	0.6612	29.02	26.61
2	29400001	32400000	0.1617	0.6629	24.39	21.98
2	29700001	32700000	0.1639	0.6628	24.73	22.32
2	30000001	33000000	0.1565	0.6750	23.19	20.78
2	30300001	33300000	0.1457	0.6717	21.69	19.28
2	30600001	33600000	0.1391	0.6831	20.37	17.96
2	30900001	33900000	0.1333	0.6944	19.20	16.79
2	31200001	34200000	0.1147	0.7084	16.19	13.78
2	31500001	34500000	0.1111	0.7170	15.49	13.08
2	31800001	34800000	0.1083	0.7289	14.85	12.44
2	32100001	35100000	0.1189	0.7287	16.32	13.91
2	32400001	35400000	0.1248	0.7267	17.18	14.77
2	32700001	35700000	0.1334	0.7272	18.35	15.94
2	33000001	36000000	0.1194	0.7378	16.18	13.77
2	33300001	36300000	0.1186	0.7452	15.91	13.50
2	33600001	36600000	0.1178	0.7496	15.72	13.31
2	33900001	36900000	0.1399	0.7567	18.48	16.07
2	34200001	37200000	0.1586	0.7573	20.94	18.53
2	34500001	37500000	0.1500	0.7679	19.54	17.13
2	34800001	37800000	0.1432	0.7661	18.69	16.28
2	35100001	38100000	0.1382	0.7726	17.89	15.48
2	35400001	38400000	0.1449	0.7675	18.88	16.47
2	35700001	38700000	0.1559	0.7742	20.13	17.72
2	36000001	39000000	0.1710	0.7477	22.87	20.46
2	36300001	39300000	0.1723	0.7525	22.89	20.48
2	36600001	39600000	0.1796	0.7448	24.11	21.70
2	36900001	39900000	0.1717	0.7396	23.22	20.81
2	37200001	40200000	0.1564	0.7215	21.68	19.27
2	37500001	40500000	0.1678	0.7132	23.53	21.12
2	37800001	40800000	0.1799	0.7198	24.99	22.58
2	38100001	41100000	0.1854	0.7190	25.79	23.38
2	38400001	41400000	0.1785	0.7228	24.69	22.28
2	38700001	41700000	0.1692	0.7251	23.34	20.93
2	39000001	42000000	0.1611	0.7389	21.80	19.39
2	39300001	42300000	0.1625	0.7421	21.90	19.49
2	39600001	42600000	0.1544	0.7359	20.98	18.57
2	39900001	42900000	0.1572	0.7411	21.21	18.80
2	40200001	43200000	0.1625	0.7540	21.55	19.14
2	40500001	43500000	0.1670	0.7614	21.93	19.52
2	40800001	43800000	0.1495	0.7644	19.56	17.15
2	41100001	44100000	0.1473	0.7650	19.25	16.84
2	41400001	44400000	0.1573	0.7660	20.54	18.13
2	41700001	44700000	0.1465	0.7658	19.13	16.72
2	42000001	45000000	0.1374	0.7648	17.96	15.55
2	42300001	45300000	0.1370	0.7638	17.93	15.52
2	42600001	45600000	0.1446	0.7666	18.87	16.46
2	42900001	45900000	0.1380	0.7490	18.43	16.02
2	43200001	46200000	0.1519	0.7471	20.34	17.93
2	43500001	46500000	0.1620	0.7475	21.67	19.26
2	43800001	46800000	0.1642	0.7337	22.38	19.97
2	44100001	47100000	0.1721	0.7326	23.49	21.08
2	44400001	47400000	0.1639	0.7275	22.53	20.12
2	44700001	47700000	0.1719	0.7287	23.60	21.19
2	45000001	48000000	0.1772	0.7394	23.96	21.55
2	45300001	48300000	0.1834	0.7353	24.94	22.53
2	45600001	48600000	0.1767	0.7342	24.06	21.65
2	45900001	48900000	0.1846	0.7511	24.58	22.17
2	46200001	49200000	0.1763	0.7360	23.96	21.55
2	46500001	49500000	0.1646	0.7265	22.65	20.24
2	46800001	49800000	0.1670	0.7185	23.24	20.83
2	47100001	50100000	0.1582	0.7078	22.35	19.94
2	47400001	50400000	0.1502	0.7287	20.61	18.20
2	47700001	50700000	0.1480	0.7285	20.31	17.90
2	48000001	51000000	0.1542	0.7303	21.12	18.71
2	48300001	51300000	0.1534	0.7315	20.97	18.56
2	48600001	51600000	0.1674	0.7364	22.73	20.32
2	48900001	51900000	0.1598	0.7243	22.06	19.65
2	49200001	52200000	0.1612	0.7483	21.54	19.13
2	49500001	52500000	0.1786	0.7611	23.46	21.05
2	49800001	52800000	0.1831	0.7800	23.47	21.06
2	50100001	53100000	0.1759	0.7990	22.02	19.61
2	50400001	53400000	0.1872	0.7862	23.82	21.41
2	50700001	53700000	0.2027	0.7923	25.59	23.18
2	51000001	54000000	0.2079	0.7807	26.64	24.23
2	51300001	54300000	0.2126	0.7915	26.87	24.46
2	51600001	54600000	0.2156	0.7999	26.96	24.55
2	51900001	54900000	0.2104	0.8110	25.94	23.53
2	52200001	55200000	0.2081	0.7948	26.18	23.77
2	52500001	55500000	0.1875	0.7791	24.06	21.65
2	52800001	55800000	0.1836	0.7867	23.33	20.92
2	53100001	56100000	0.1873	0.7718	24.27	21.86
2	53400001	56400000	0.1841	0.7574	24.31	21.90
2	53700001	56700000	0.1716	0.7477	22.95	20.54
2	54000001	57000000	0.1673	0.7541	22.19	19.78
2	54300001	57300000	0.1517	0.7423	20.43	18.02
2	54600001	57600000	0.1377	0.7418	18.56	16.15
2	54900001	57900000	0.1381	0.7429	18.59	16.18
2	55200001	58200000	0.1387	0.7440	18.65	16.24
2	55500001	58500000	0.1376	0.7546	18.23	15.82
2	55800001	58800000	0.1408	0.7469	18.86	16.45
2	56100001	59100000	0.1521	0.7499	20.29	17.88
2	56400001	59400000	0.1635	0.7701	21.24	18.83
2	56700001	59700000	0.1572	0.7729	20.34	17.93
2	57000001	60000000	0.1564	0.7709	20.29	17.88
2	57300001	60300000	0.1760	0.7766	22.66	20.25
2	57600001	60600000	0.1790	0.7658	23.38	20.97
2	57900001	60900000	0.1812	0.7667	23.64	21.23
2	58200001	61200000	0.1745	0.7819	22.32	19.91
2	58500001	61500000	0.1750	0.7761	22.55	20.14
2	58800001	61800000	0.1889	0.7766	24.32	21.91
2	59100001	62100000	0.1717	0.7790	22.04	19.63
2	59400001	62400000	0.1766	0.7929	22.27	19.86
2	59700001	62700000	0.1722	0.7836	21.98	19.57
2	60000001	63000000	0.1588	0.7804	20.35	17.94
2	60300001	63300000	0.1471	0.7837	18.76	16.35
2	60600001	63600000	0.1381	0.7861	17.57	15.16
2	60900001	63900000	0.1270	0.7807	16.27	13.86
2	61200001	64200000	0.1337	0.7786	17.18	14.77
2	61500001	64500000	0.1281	0.7919	16.17	13.76
2	61800001	64800000	0.1149	0.8031	14.30	11.89
2	62100001	65100000	0.1136	0.8030	14.14	11.73
2	62400001	65400000	0.0964	0.7908	12.19	9.78
2	62700001	65700000	0.1159	0.7937	14.60	12.19
2	63000001	66000000	0.1263	0.8002	15.79	13.38
2	63300001	66300000	0.1347	0.7796	17.28	14.87
2	63600001	66600000	0.1456	0.7843	18.57	16.16
2	63900001	66900000	0.1518	0.7891	19.24	16.83
2	64200001	67200000	0.1566	0.7841	19.97	17.56
2	64500001	67500000	0.1599	0.7756	20.62	18.21
2	64800001	67800000	0.1579	0.7645	20.65	18.24
2	65100001	68100000	0.1657	0.7796	21.25	18.84
2	65400001	68400000	0.1710	0.7881	21.69	19.28
2	65700001	68700000	0.1716	0.8058	21.30	18.89
2	66000001	69000000	0.1765	0.8094	21.81	19.40
2	66300001	69300000	0.1646	0.8354	19.71	17.30
2	66600001	69600000	0.1582	0.8417	18.79	16.38
2	66900001	69900000	0.1718	0.8355	20.56	18.15
2	67200001	70200000	0.1675	0.8512	19.67	17.26
2	67500001	70500000	0.1840	0.8552	21.51	19.10
2	67800001	70800000	0.1892	0.8577	22.06	19.65
2	68100001	71100000	0.1864	0.8530	21.85	19.44
2	68400001	71400000	0.1771	0.8415	21.05	18.64
2	68700001	71700000	0.1750	0.8328	21.01	18.60
2	69000001	72000000	0.1729	0.8212	21.06	18.65
2	69300001	72300000	0.1698	0.8186	20.75	18.34
2	69600001	72600000	0.1651	0.8111	20.35	17.94
2	69900001	72900000	0.1497	0.8224	18.20	15.79
2	70200001	73200000	0.1394	0.8040	17.34	14.93
2	70500001	73500000	0.1255	0.8044	15.60	13.19
2	70800001	73800000	0.1204	0.8032	14.99	12.58
2	71100001	74100000	0.1233	0.8004	15.40	12.99
2	71400001	74400000	0.1303	0.8013	16.26	13.85
2	71700001	74700000	0.1366	0.7893	17.30	14.89
2	72000001	75000000	0.1318	0.7973	16.53	14.12
2	72300001	75300000	0.1360	0.7843	17.34	14.93
2	72600001	75600000	0.1436	0.7804	18.40	15.99
2	72900001	75900000	0.1638	0.7831	20.92	18.51
2	73200001	76200000	0.1627	0.7820	20.80	18.39
2	73500001	76500000	0.1657	0.7795	21.26	18.85
2	73800001	76800000	0.1665	0.7682	21.67	19.26
2	74100001	77100000	0.1721	0.7723	22.29	19.88
2	74400001	77400000	0.1703	0.7768	21.92	19.51
2	74700001	77700000	0.1635	0.7923	20.64	18.23
2	75000001	78000000	0.1653	0.8004	20.66	18.25
2	75300001	78300000	0.1514	0.8104	18.68	16.27
2	75600001	78600000	0.1488	0.8186	18.18	15.77
2	75900001	78900000	0.1334	0.8220	16.23	13.82
2	76200001	79200000	0.1400	0.8337	16.79	14.38
2	76500001	79500000	0.1390	0.8467	16.42	14.01
2	76800001	79800000	0.1457	0.8658	16.82	14.41
2	77100001	80100000	0.1385	0.8665	15.98	13.57
2	77400001	80400000	0.1392	0.8729	15.95	13.54
2	77700001	80700000	0.1406	0.8643	16.27	13.86
2	78000001	81000000	0.1441	0.8630	16.70	14.29
2	78300001	81300000	0.1588	0.8671	18.32	15.91
2	78600001	81600000	0.1677	0.8507	19.71	17.30
2	78900001	81900000	0.1670	0.8348	20.01	17.60
2	79200001	82200000	0.1732	0.8324	20.81	18.40
2	79500001	82500000	0.1737	0.8219	21.13	18.72
2	79800001	82800000	0.1821	0.8228	22.13	19.72
2	80100001	83100000	0.1839	0.8176	22.50	20.09
2	80400001	83400000	0.1847	0.8085	22.84	20.43
2	80700001	83700000	0.1774	0.8174	21.70	19.29
2	81000001	84000000	0.1771	0.8062	21.97	19.56
2	81300001	84300000	0.1842	0.7991	23.05	20.64
2	81600001	84600000	0.1843	0.8164	22.57	20.16
2	81900001	84900000	0.1955	0.8180	23.91	21.50
2	82200001	85200000	0.1932	0.8189	23.59	21.18
2	82500001	85500000	0.2081	0.8281	25.13	22.72
2	82800001	85800000	0.1933	0.8218	23.53	21.12
2	83100001	86100000	0.2033	0.8143	24.97	22.56
2	83400001	86400000	0.2060	0.8221	25.06	22.65
2	83700001	86700000	0.2006	0.8298	24.17	21.76
2	84000001	87000000	0.2043	0.8199	24.92	22.51
2	84300001	87300000	0.2002	0.8206	24.40	21.99
2	84600001	87600000	0.1974	0.8135	24.27	21.86
2	84900001	87900000	0.1879	0.8252	22.77	20.36
2	85200001	88200000	0.1895	0.8262	22.94	20.53
2	85500001	88500000	0.1596	0.8024	19.90	17.49
2	85800001	88800000	0.1647	0.8080	20.39	17.98
2	86100001	89100000	0.1583	0.8180	19.35	16.94
2	86400001	89400000	0.1545	0.8136	18.99	16.58
2	86700001	89700000	0.1739	0.7979	21.80	19.39
2	87000001	90000000	0.1613	0.8104	19.91	17.50
2	87300001	90300000	0.1667	0.8209	20.30	17.89
2	87600001	90600000	0.1654	0.8062	20.52	18.11
2	87900001	90900000	0.1582	0.8006	19.76	17.35
2	88200001	91200000	0.1512	0.8071	18.74	16.33
2	88500001	91500000	0.1694	0.8231	20.58	18.17
2	88800001	91800000	0.1541	0.8230	18.72	16.31
2	89100001	92100000	0.1622	0.8280	19.59	17.18
2	89400001	92400000	0.1689	0.8214	20.56	18.15
2	89700001	92700000	0.1553	0.8222	18.89	16.48
2	90000001	93000000	0.1622	0.8270	19.61	17.20
2	90300001	93300000	0.1477	0.8239	17.93	15.52
2	90600001	93600000	0.1532	0.8505	18.01	15.60
2	90900001	93900000	0.1688	0.8539	19.77	17.36
2	91200001	94200000	0.1732	0.8459	20.48	18.07
2	91500001	94500000	0.1654	0.8472	19.52	17.11
2	91800001	94800000	0.1986	0.8492	23.39	20.98
2	92100001	95100000	0.1979	0.8472	23.36	20.95
2	92400001	95400000	0.1939	0.8620	22.50	20.09
2	92700001	95700000	0.2009	0.8789	22.86	20.45
2	93000001	96000000	0.2172	0.8833	24.59	22.18
2	93300001	96300000	0.2419	0.8878	27.24	24.83
2	93600001	96600000	0.2486	0.8860	28.05	25.64
2	93900001	96900000	0.2479	0.8914	27.81	25.40
2	94200001	97200000	0.2678	0.9005	29.74	27.33
2	94500001	97500000	0.2806	0.9116	30.78	28.37
2	94800001	97800000	0.2770	0.9152	30.26	27.85
2	95100001	98100000	0.2638	0.9219	28.61	26.20
2	95400001	98400000	0.2645	0.9119	29.01	26.60
2	95700001	98700000	0.2543	0.9065	28.06	25.65
2	96000001	99000000	0.2469	0.9081	27.19	24.78
2	96300001	99300000	0.2282	0.9006	25.34	22.93
2	96600001	99600000	0.2269	0.8876	25.56	23.15
2	96900001	99900000	0.2128	0.8825	24.12	21.71
2	97200001	100200000	0.1878	0.8777	21.40	18.99
2	97500001	100500000	0.1725	0.8731	19.75	17.34
2	97800001	100800000	0.1442	0.8650	16.67	14.26
2	98100001	101100000	0.1487	0.8544	17.41	15.00
2	98400001	101400000	0.1479	0.8622	17.15	14.74
2	98700001	101700000	0.1455	0.8544	17.03	14.62
2	99000001	102000000	0.1581	0.8478	18.64	16.23
2	99300001	102300000	0.1719	0.8446	20.35	17.94
2	99600001	102600000	0.1648	0.8548	19.28	16.87
2	99900001	102900000	0.1655	0.8530	19.40	16.99
2	100200001	103200000	0.1832	0.8528	21.48	19.07
2	100500001	103500000	0.1902	0.8557	22.23	19.82
2	100800001	103800000	0.2115	0.8560	24.71	22.30
2	101100001	104100000	0.2159	0.8508	25.38	22.97
2	101400001	104400000	0.2095	0.8376	25.01	22.60
2	101700001	104700000	0.2167	0.8301	26.11	23.70
2	102000001	105000000	0.1919	0.8317	23.08	20.67
2	102300001	105300000	0.1771	0.8218	21.55	19.14
2	102600001	105600000	0.1779	0.8185	21.73	19.32
2	102900001	105900000	0.1779	0.8105	21.95	19.54
2	103200001	106200000	0.1543	0.8048	19.17	16.76
2	103500001	106500000	0.1577	0.7890	19.99	17.58
2	103800001	106800000	0.1404	0.7748	18.12	15.71
2	104100001	107100000	0.1452	0.7795	18.63	16.22
2	104400001	107400000	0.1493	0.7890	18.92	16.51
2	104700001	107700000	0.1474	0.7912	18.63	16.22
2	105000001	108000000	0.1524	0.7836	19.45	17.04
2	105300001	108300000	0.1511	0.7898	19.13	16.72
2	105600001	108600000	0.1495	0.7795	19.18	16.77
2	105900001	108900000	0.1630	0.7862	20.73	18.32
2	106200001	109200000	0.1660	0.7846	21.15	18.74
2	106500001	109500000	0.1665	0.7936	20.97	18.56
2	106800001	109800000	0.1738	0.8021	21.67	19.26
2	107100001	110100000	0.1667	0.8013	20.80	18.39
2	107400001	110400000	0.1677	0.7951	21.09	18.68
2	107700001	110700000	0.1654	0.7864	21.04	18.63
2	108000001	111000000	0.1672	0.7847	21.30	18.89
2	108300001	111300000	0.1720	0.7901	21.77	19.36
2	108600001	111600000	0.1619	0.8032	20.15	17.74
2	108900001	111900000	0.1558	0.7936	19.63	17.22
2	109200001	112200000	0.1683	0.7969	21.12	18.71
2	109500001	112500000	0.1745	0.7851	22.23	19.82
2	109800001	112800000	0.1806	0.7876	22.93	20.52
2	110100001	113100000	0.1790	0.7837	22.84	20.43
2	110400001	113400000	0.1781	0.7848	22.70	20.29
2	110700001	113700000	0.1759	0.7973	22.06	19.65
2	111000001	114000000	0.1643	0.7896	20.81	18.40
2	111300001	114300000	0.1625	0.7916	20.53	18.12
2	111600001	114600000	0.1739	0.7889	22.04	19.63
2	111900001	114900000	0.1677	0.7893	21.25	18.84
2	112200001	115200000	0.1702	0.7913	21.50	19.09
2	112500001	115500000	0.1645	0.7878	20.88	18.47
2	112800001	115800000	0.1601	0.7751	20.65	18.24
2	113100001	116100000	0.1616	0.7746	20.86	18.45
2	113400001	116400000	0.1669	0.7798	21.41	19.00
2	113700001	116700000	0.1665	0.7892	21.09	18.68
2	114000001	117000000	0.1777	0.7828	22.71	20.30
2	114300001	117300000	0.1772	0.7792	22.75	20.34
2	114600001	117600000	0.1758	0.7849	22.40	19.99
2	114900001	117900000	0.1797	0.7837	22.93	20.52
2	115200001	118200000	0.1712	0.7831	21.87	19.46
2	115500001	118500000	0.1664	0.7974	20.87	18.46
2	115800001	118800000	0.1721	0.8064	21.34	18.93
2	116100001	119100000	0.1690	0.8062	20.96	18.55
2	116400001	119400000	0.1713	0.7997	21.42	19.01
2	116700001	119700000	0.1849	0.7986	23.16	20.75
2	117000001	120000000	0.1904	0.8220	23.16	20.75
2	117300001	120300000	0.1931	0.8279	23.33	20.92
2	117600001	120600000	0.1858	0.8137	22.84	20.43
2	117900001	120900000	0.1888	0.8161	23.13	20.72
2	118200001	121200000	0.1968	0.8215	23.95	21.54
2	118500001	121500000	0.1985	0.8298	23.92	21.51
2	118800001	121800000	0.1987	0.8323	23.87	21.46
2	119100001	122100000	0.1931	0.8406	22.97	20.56
2	119400001	122400000	0.1821	0.8515	21.39	18.98
2	119700001	122700000	0.1768	0.8428	20.97	18.56
2	120000001	123000000	0.1711	0.8420	20.32	17.91
2	120300001	123300000	0.1836	0.8420	21.81	19.40
2	120600001	123600000	0.1908	0.8523	22.39	19.98
2	120900001	123900000	0.1909	0.8551	22.32	19.91
2	121200001	124200000	0.1817	0.8507	21.36	18.95
2	121500001	124500000	0.1809	0.8483	21.32	18.91
2	121800001	124800000	0.1791	0.8524	21.01	18.60
2	122100001	125100000	0.1912	0.8506	22.48	20.07
2	122400001	125400000	0.1908	0.8509	22.43	20.02
2	122700001	125700000	0.1879	0.8571	21.93	19.52
2	123000001	126000000	0.1910	0.8402	22.74	20.33
2	123300001	126300000	0.1868	0.8321	22.45	20.04
2	123600001	126600000	0.1894	0.8285	22.86	20.45
2	123900001	126900000	0.1883	0.8321	22.63	20.22
2	124200001	127200000	0.1851	0.8350	22.16	19.75
2	124500001	127500000	0.2010	0.8309	24.19	21.78
2	124800001	127800000	0.1887	0.8329	22.65	20.24
2	125100001	128100000	0.1795	0.8244	21.77	19.36
2	125400001	128400000	0.1851	0.8297	22.31	19.90
2	125700001	128700000	0.1890	0.8229	22.97	20.56
2	126000001	129000000	0.1888	0.8374	22.55	20.14
2	126300001	129300000	0.1827	0.8387	21.78	19.37
2	126600001	129600000	0.1826	0.8387	21.77	19.36
2	126900001	129900000	0.1840	0.8479	21.70	19.29
2	127200001	130200000	0.1834	0.8497	21.59	19.18
2	127500001	130500000	0.1803	0.8516	21.17	18.76
2	127800001	130800000	0.1919	0.8487	22.61	20.20
2	128100001	131100000	0.2017	0.8533	23.64	21.23
2	128400001	131400000	0.2082	0.8471	24.58	22.17
2	128700001	131700000	0.2021	0.8561	23.61	21.20
2	129000001	132000000	0.2081	0.8542	24.36	21.95
2	129300001	132300000	0.2064	0.8516	24.23	21.82
2	129600001	132600000	0.2050	0.8615	23.79	21.38
2	129900001	132900000	0.1912	0.8442	22.65	20.24
2	130200001	133200000	0.2007	0.8402	23.89	21.48
2	130500001	133500000	0.2018	0.8340	24.20	21.79
2	130800001	133800000	0.1915	0.8320	23.02	20.61
2	131100001	134100000	0.1883	0.8218	22.91	20.50
2	131400001	134400000	0.1761	0.8121	21.69	19.28
2	131700001	134700000	0.1811	0.8131	22.27	19.86
2	132000001	135000000	0.1717	0.8207	20.92	18.51
2	132300001	135300000	0.1817	0.8222	22.09	19.68
2	132600001	135600000	0.1702	0.8109	20.99	18.58
2	132900001	135900000	0.1790	0.8150	21.96	19.55
2	133200001	136200000	0.1758	0.8082	21.75	19.34
2	133500001	136500000	0.1650	0.8008	20.60	18.19
2	133800001	136800000	0.1614	0.7958	20.28	17.87
2	134100001	137100000	0.1504	0.8134	18.49	16.08
2	134400001	137400000	0.1553	0.8153	19.05	16.64
2	134700001	137700000	0.1590	0.8098	19.64	17.23
2	135000001	138000000	0.1648	0.8061	20.45	18.04
2	135300001	138300000	0.1582	0.8119	19.48	17.07
2	135600001	138600000	0.1697	0.8104	20.94	18.53
2	135900001	138900000	0.1656	0.7987	20.73	18.32
2	136200001	139200000	0.1737	0.7908	21.96	19.55
2	136500001	139500000	0.1659	0.8076	20.54	18.13
2	136800001	139800000	0.1746	0.8067	21.65	19.24
2	137100001	140100000	0.1900	0.7974	23.83	21.42
2	137400001	140400000	0.1871	0.8047	23.25	20.84
2	137700001	140700000	0.1857	0.8008	23.19	20.78
2	138000001	141000000	0.1823	0.8012	22.76	20.35
2	138300001	141300000	0.1784	0.8037	22.19	19.78
2	138600001	141600000	0.1803	0.8120	22.20	19.79
2	138900001	141900000	0.1842	0.8189	22.49	20.08
2	139200001	142200000	0.1688	0.8240	20.48	18.07
2	139500001	142500000	0.1819	0.8118	22.41	20.00
2	139800001	142800000	0.1724	0.8142	21.18	18.77
2	140100001	143100000	0.1749	0.8100	21.59	19.18
2	140400001	143400000	0.1802	0.7920	22.75	20.34
2	140700001	143700000	0.1754	0.8037	21.82	19.41
2	141000001	144000000	0.1683	0.8051	20.90	18.49
2	141300001	144300000	0.1646	0.7861	20.94	18.53
2	141600001	144600000	0.1515	0.7843	19.32	16.91
2	141900001	144900000	0.1541	0.7999	19.26	16.85
2	142200001	145200000	0.1608	0.8106	19.83	17.42
2	142500001	145500000	0.1603	0.8129	19.73	17.32
2	142800001	145800000	0.1652	0.8154	20.27	17.86
2	143100001	146100000	0.1573	0.8260	19.05	16.64
2	143400001	146400000	0.1558	0.8404	18.54	16.13
2	143700001	146700000	0.1548	0.8256	18.75	16.34
2	144000001	147000000	0.1592	0.8100	19.66	17.25
2	144300001	147300000	0.1665	0.8134	20.46	18.05
2	144600001	147600000	0.1698	0.7974	21.30	18.89
2	144900001	147900000	0.1627	0.7667	21.23	18.82
2	145200001	148200000	0.1575	0.7514	20.96	18.55
2	145500001	148500000	0.1613	0.7461	21.62	19.21
2	145800001	148800000	0.1611	0.7383	21.81	19.40
2	146100001	149100000	0.1519	0.7273	20.88	18.47
2	146400001	149400000	0.1515	0.7156	21.17	18.76
2	146700001	149700000	0.1497	0.7083	21.13	18.72
2	147000001	150000000	0.1604	0.7257	22.10	19.69
2	147300001	150300000	0.1567	0.7364	21.28	18.87
2	147600001	150600000	0.1717	0.7462	23.00	20.59
2	147900001	150900000	0.1842	0.7744	23.79	21.38
2	148200001	151200000	0.1905	0.7861	24.24	21.83
2	148500001	151500000	0.1779	0.7845	22.68	20.27
2	148800001	151800000	0.1870	0.7925	23.59	21.18
2	149100001	152100000	0.1835	0.7802	23.52	21.11
2	149400001	152400000	0.1772	0.7809	22.69	20.28
2	149700001	152700000	0.1674	0.7883	21.24	18.83
2	150000001	153000000	0.1647	0.7735	21.29	18.88
2	150300001	153300000	0.1740	0.7721	22.54	20.13
2	150600001	153600000	0.1518	0.7760	19.57	17.16
2	150900001	153900000	0.1471	0.7657	19.21	16.80
2	151200001	154200000	0.1397	0.7693	18.16	15.75
2	151500001	154500000	0.1443	0.7829	18.43	16.02
2	151800001	154800000	0.1311	0.7763	16.89	14.48
2	152100001	155100000	0.1370	0.7870	17.41	15.00
2	152400001	155400000	0.1331	0.7851	16.96	14.55
2	152700001	155700000	0.1573	0.7957	19.77	17.36
2	153000001	156000000	0.1508	0.8084	18.65	16.24
2	153300001	156300000	0.1423	0.8063	17.65	15.24
2	153600001	156600000	0.1515	0.8068	18.78	16.37
2	153900001	156900000	0.1572	0.8054	19.51	17.10
2	154200001	157200000	0.1581	0.7964	19.85	17.44
2	154500001	157500000	0.1575	0.7885	19.97	17.56
2	154800001	157800000	0.1634	0.7878	20.74	18.33
2	155100001	158100000	0.1673	0.7925	21.12	18.71
2	155400001	158400000	0.1855	0.7925	23.40	20.99
2	155700001	158700000	0.1759	0.7817	22.50	20.09
2	156000001	159000000	0.1696	0.7650	22.17	19.76
2	156300001	159300000	0.1757	0.7604	23.11	20.70
2	156600001	159600000	0.1787	0.7530	23.73	21.32
2	156900001	159900000	0.1683	0.7372	22.83	20.42
2	157200001	160200000	0.1846	0.7393	24.97	22.56
2	157500001	160500000	0.1944	0.7438	26.13	23.72
2	157800001	160800000	0.1960	0.7450	26.31	23.90
2	158100001	161100000	0.2023	0.7511	26.94	24.53
2	158400001	161400000	0.1949	0.7690	25.34	22.93
2	158700001	161700000	0.2017	0.7660	26.33	23.92
2	159000001	162000000	0.1988	0.7764	25.61	23.20
2	159300001	162300000	0.1927	0.7729	24.93	22.52
2	159600001	162600000	0.1884	0.7778	24.23	21.82
2	159900001	162900000	0.1879	0.8024	23.42	21.01
2	160200001	163200000	0.1736	0.8032	21.62	19.21
2	160500001	163500000	0.1740	0.8001	21.74	19.33
2	160800001	163800000	0.1716	0.8040	21.34	18.93
2	161100001	164100000	0.1639	0.7891	20.77	18.36
2	161400001	164400000	0.1645	0.7744	21.25	18.84
2	161700001	164700000	0.1710	0.7808	21.91	19.50
2	162000001	165000000	0.1803	0.7815	23.08	20.67
2	162300001	165300000	0.1853	0.7910	23.43	21.02
2	162600001	165600000	0.1904	0.7845	24.27	21.86
2	162900001	165900000	0.2007	0.7672	26.16	23.75
2	163200001	166200000	0.2119	0.7791	27.19	24.78
2	163500001	166500000	0.1967	0.7671	25.64	23.23
2	163800001	166800000	0.2085	0.7717	27.01	24.60
2	164100001	167100000	0.2097	0.7800	26.89	24.48
2	164400001	167400000	0.2061	0.7738	26.64	24.23
2	164700001	167700000	0.2009	0.7772	25.85	23.44
2	165000001	168000000	0.1931	0.7747	24.93	22.52
2	165300001	168300000	0.1904	0.7755	24.55	22.14
2	165600001	168600000	0.1781	0.7843	22.71	20.30
2	165900001	168900000	0.1683	0.7951	21.17	18.76
2	166200001	169200000	0.1558	0.7878	19.77	17.36
2	166500001	169500000	0.1684	0.7968	21.14	18.73
2	166800001	169800000	0.1559	0.7974	19.55	17.14
2	167100001	170100000	0.1527	0.7926	19.26	16.85
2	167400001	170400000	0.1555	0.8106	19.18	16.77
2	167700001	170700000	0.1515	0.7970	19.01	16.60
2	168000001	171000000	0.1507	0.8052	18.72	16.31
2	168300001	171300000	0.1498	0.8020	18.68	16.27
2	168600001	171600000	0.1531	0.7916	19.35	16.94
2	168900001	171900000	0.1636	0.7958	20.55	18.14
2	169200001	172200000	0.1689	0.7990	21.13	18.72
2	169500001	172500000	0.1576	0.7875	20.01	17.60
2	169800001	172800000	0.1667	0.7641	21.82	19.41
2	170100001	173100000	0.1745	0.7683	22.71	20.30
2	170400001	173400000	0.1606	0.7533	21.31	18.90
2	170700001	173700000	0.1536	0.7656	20.06	17.65
2	171000001	174000000	0.1659	0.7518	22.07	19.66
2	171300001	174300000	0.1639	0.7472	21.94	19.53
2	171600001	174600000	0.1689	0.7546	22.38	19.97
2	171900001	174900000	0.1602	0.7422	21.58	19.17
2	172200001	175200000	0.1536	0.7140	21.52	19.11
2	172500001	175500000	0.1477	0.7205	20.51	18.10
2	172800001	175800000	0.1458	0.7405	19.69	17.28
2	173100001	176100000	0.1383	0.7364	18.79	16.38
2	173400001	176400000	0.1457	0.7464	19.52	17.11
2	173700001	176700000	0.1425	0.7398	19.26	16.85
2	174000001	177000000	0.1594	0.7462	21.36	18.95
2	174300001	177300000	0.1650	0.7462	22.12	19.71
2	174600001	177600000	0.1712	0.7487	22.87	20.46
2	174900001	177900000	0.1889	0.7674	24.62	22.21
2	175200001	178200000	0.1952	0.7825	24.94	22.53
2	175500001	178500000	0.2118	0.7966	26.59	24.18
2	175800001	178800000	0.2091	0.8012	26.10	23.69
2	176100001	179100000	0.2282	0.7967	28.65	26.24
2	176400001	179400000	0.2406	0.7841	30.68	28.27
2	176700001	179700000	0.2441	0.7788	31.35	28.94
2	177000001	180000000	0.2303	0.7839	29.38	26.97
2	177300001	180300000	0.2239	0.7822	28.62	26.21
2	177600001	180600000	0.2191	0.7715	28.39	25.98
2	177900001	180900000	0.2082	0.7499	27.77	25.36
2	178200001	181200000	0.2078	0.7449	27.90	25.49
2	178500001	181500000	0.2055	0.7210	28.51	26.10
2	178800001	181800000	0.1948	0.6998	27.84	25.43
2	179100001	182100000	0.1812	0.7098	25.53	23.12
2	179400001	182400000	0.1655	0.7117	23.26	20.85
2	179700001	182700000	0.1716	0.7252	23.67	21.26
2	180000001	183000000	0.1729	0.7229	23.91	21.50
2	180300001	183300000	0.1740	0.7248	24.01	21.60
2	180600001	183600000	0.1737	0.7253	23.95	21.54
2	180900001	183900000	0.1757	0.7382	23.80	21.39
2	181200001	184200000	0.1913	0.7439	25.71	23.30
2	181500001	184500000	0.1764	0.7426	23.75	21.34
2	181800001	184800000	0.1888	0.7647	24.69	22.28
2	182100001	185100000	0.1937	0.7623	25.42	23.01
2	182400001	185400000	0.2071	0.7596	27.26	24.85
2	182700001	185700000	0.2005	0.7425	27.00	24.59
2	183000001	186000000	0.1887	0.7188	26.25	23.84
2	183300001	186300000	0.1971	0.7299	27.00	24.59
2	183600001	186600000	0.1901	0.7264	26.17	23.76
2	183900001	186900000	0.1838	0.7225	25.44	23.03
2	184200001	187200000	0.1774	0.7226	24.55	22.14
2	184500001	187500000	0.1943	0.7401	26.25	23.84
2	184800001	187800000	0.1926	0.7243	26.59	24.18
2	185100001	188100000	0.1898	0.7224	26.27	23.86
2	185400001	188400000	0.1884	0.7189	26.21	23.80
2	185700001	188700000	0.2010	0.7226	27.81	25.40
2	186000001	189000000	0.2014	0.7344	27.42	25.01
2	186300001	189300000	0.1931	0.7175	26.91	24.50
2	186600001	189600000	0.1993	0.7232	27.56	25.15
2	186900001	189900000	0.2067	0.7094	29.13	26.72
2	187200001	190200000	0.1946	0.7028	27.69	25.28
2	187500001	190500000	0.1927	0.7039	27.38	24.97
2	187800001	190800000	0.1914	0.6963	27.49	25.08
2	188100001	191100000	0.1852	0.7005	26.44	24.03
2	188400001	191400000	0.1845	0.6985	26.41	24.00
2	188700001	191700000	0.1714	0.6991	24.52	22.11
2	189000001	192000000	0.1753	0.6874	25.50	23.09
2	189300001	192300000	0.1766	0.6771	26.08	23.67
2	189600001	192600000	0.1793	0.6722	26.67	24.26
2	189900001	192900000	0.1710	0.6800	25.15	22.74
2	190200001	193200000	0.1680	0.6782	24.78	22.37
2	190500001	193500000	0.1706	0.6534	26.11	23.70
2	190800001	193800000	0.1724	0.6637	25.97	23.56
2	191100001	194100000	0.1749	0.6472	27.02	24.61
2	191400001	194400000	0.1687	0.6529	25.83	23.42
2	191700001	194700000	0.1741	0.6545	26.60	24.19
2	192000001	195000000	0.1793	0.6785	26.43	24.02
2	192300001	195300000	0.1761	0.7001	25.16	22.75
2	192600001	195600000	0.1697	0.6952	24.41	22.00
2	192900001	195900000	0.1700	0.6900	24.63	22.22
2	193200001	196200000	0.1772	0.6962	25.45	23.04
2	193500001	196500000	0.1706	0.7109	23.99	21.58
2	193800001	196800000	0.1787	0.7025	25.44	23.03
2	194100001	197100000	0.1881	0.7181	26.20	23.79
2	194400001	197400000	0.1933	0.7113	27.17	24.76
2	194700001	197700000	0.1935	0.7116	27.19	24.78
2	195000001	198000000	0.1867	0.7028	26.57	24.16
2	195300001	198300000	0.1846	0.6913	26.70	24.29
2	195600001	198600000	0.1955	0.7077	27.63	25.22
2	195900001	198900000	0.1906	0.7112	26.80	24.39
2	196200001	199200000	0.1885	0.7050	26.74	24.33
2	196500001	199500000	0.2009	0.7079	28.38	25.97
2	196800001	199800000	0.1790	0.7244	24.71	22.30
2	197100001	200100000	0.1764	0.7206	24.48	22.07
2	197400001	200400000	0.1767	0.7323	24.13	21.72
2	197700001	200700000	0.1713	0.7316	23.42	21.01
2	198000001	201000000	0.1760	0.7232	24.34	21.93
2	198300001	201300000	0.1817	0.7319	24.83	22.42
2	198600001	201600000	0.1716	0.7258	23.64	21.23
2	198900001	201900000	0.1797	0.7310	24.58	22.17
2	199200001	202200000	0.1894	0.7397	25.60	23.19
2	199500001	202500000	0.1872	0.7450	25.12	22.71
2	199800001	202800000	0.2040	0.7396	27.57	25.16
2	200100001	203100000	0.1877	0.7297	25.73	23.32
2	200400001	203400000	0.1850	0.7152	25.87	23.46
2	200700001	203700000	0.1902	0.7069	26.91	24.50
2	201000001	204000000	0.1817	0.7045	25.78	23.37
2	201300001	204300000	0.1787	0.6950	25.72	23.31
2	201600001	204600000	0.1805	0.6885	26.21	23.80
2	201900001	204900000	0.1806	0.6876	26.26	23.85
2	202200001	205200000	0.1737	0.6742	25.77	23.36
2	202500001	205500000	0.1657	0.6798	24.37	21.96
2	202800001	205800000	0.1651	0.6847	24.12	21.71
2	203100001	206100000	0.1770	0.6858	25.82	23.41
2	203400001	206400000	0.1805	0.7111	25.39	22.98
2	203700001	206700000	0.1742	0.7072	24.64	22.23
2	204000001	207000000	0.1778	0.7099	25.04	22.63
2	204300001	207300000	0.1873	0.7294	25.67	23.26
2	204600001	207600000	0.2029	0.7439	27.28	24.87
2	204900001	207900000	0.2019	0.7476	27.00	24.59
2	205200001	208200000	0.2136	0.7533	28.35	25.94
2	205500001	208500000	0.2081	0.7284	28.58	26.17
2	205800001	208800000	0.1926	0.7209	26.72	24.31
2	206100001	209100000	0.1885	0.7377	25.55	23.14
2	206400001	209400000	0.1920	0.7245	26.51	24.10
2	206700001	209700000	0.1933	0.7287	26.53	24.12
2	207000001	210000000	0.1823	0.7499	24.32	21.91
2	207300001	210300000	0.1621	0.7226	22.43	20.02
2	207600001	210600000	0.1383	0.7200	19.21	16.80
2	207900001	210900000	0.1341	0.6998	19.16	16.75
2	208200001	211200000	0.1147	0.6837	16.77	14.36
2	208500001	211500000	0.1130	0.6820	16.57	14.16
2	208800001	211800000	0.1206	0.6767	17.82	15.41
2	209100001	212100000	0.1212	0.6804	17.82	15.41
2	209400001	212400000	0.1249	0.7005	17.83	15.42
2	209700001	212700000	0.1233	0.7116	17.33	14.92
2	210000001	213000000	0.1421	0.7019	20.25	17.84
2	210300001	213300000	0.1597	0.7101	22.49	20.08
2	210600001	213600000	0.1740	0.6958	25.00	22.59
2	210900001	213900000	0.1762	0.7115	24.77	22.36
2	211200001	214200000	0.1764	0.7354	23.99	21.58
2	211500001	214500000	0.1804	0.7433	24.26	21.85
2	211800001	214800000	0.1854	0.7487	24.76	22.35
2	212100001	215100000	0.1793	0.7405	24.21	21.80
2	212400001	215400000	0.1750	0.7156	24.46	22.05
2	212700001	215700000	0.1877	0.7129	26.33	23.92
2	213000001	216000000	0.1855	0.7056	26.29	23.88
2	213300001	216300000	0.1809	0.7007	25.81	23.40
2	213600001	216600000	0.1757	0.7133	24.63	22.22
2	213900001	216900000	0.1889	0.7136	26.47	24.06
2	214200001	217200000	0.1835	0.7131	25.73	23.32
2	214500001	217500000	0.1888	0.7191	26.26	23.85
2	214800001	217800000	0.1852	0.7052	26.27	23.86
2	215100001	218100000	0.2099	0.6979	30.07	27.66
2	215400001	218400000	0.2103	0.6752	31.15	28.74
2	215700001	218700000	0.2012	0.6703	30.02	27.61
2	216000001	219000000	0.1906	0.6467	29.48	27.07
2	216300001	219300000	0.1951	0.6530	29.88	27.47
2	216600001	219600000	0.2002	0.6551	30.56	28.15
2	216900001	219900000	0.1952	0.6526	29.91	27.50
2	217200001	220200000	0.2080	0.6415	32.42	30.01
2	217500001	220500000	0.1980	0.6467	30.62	28.21
2	217800001	220800000	0.2066	0.6590	31.35	28.94
2	218100001	221100000	0.2031	0.6574	30.90	28.49
2	218400001	221400000	0.2084	0.6867	30.35	27.94
2	218700001	221700000	0.2070	0.6814	30.37	27.96
2	219000001	222000000	0.2044	0.7095	28.81	26.40
2	219300001	222300000	0.1965	0.7028	27.96	25.55
2	219600001	222600000	0.1913	0.6868	27.86	25.45
2	219900001	222900000	0.1704	0.6824	24.97	22.56
2	220200001	223200000	0.1688	0.6935	24.33	21.92
2	220500001	223500000	0.1679	0.6783	24.75	22.34
2	220800001	223800000	0.1563	0.6573	23.78	21.37
2	221100001	224100000	0.1399	0.6608	21.17	18.76
2	221400001	224400000	0.1268	0.6572	19.29	16.88
2	221700001	224700000	0.1340	0.6711	19.96	17.55
2	222000001	225000000	0.1426	0.6583	21.67	19.26
2	222300001	225300000	0.1384	0.6651	20.80	18.39
2	222600001	225600000	0.1449	0.6717	21.57	19.16
2	222900001	225900000	0.1611	0.6803	23.67	21.26
2	223200001	226200000	0.1644	0.6829	24.07	21.66
2	223500001	226500000	0.1598	0.6990	22.87	20.46
2	223800001	226800000	0.1649	0.7208	22.88	20.47
2	224100001	227100000	0.1619	0.7149	22.64	20.23
2	224400001	227400000	0.1537	0.7228	21.26	18.85
2	224700001	227700000	0.1374	0.7100	19.35	16.94
2	225000001	228000000	0.1259	0.7210	17.47	15.06
2	225300001	228300000	0.1304	0.7151	18.23	15.82
2	225600001	228600000	0.1164	0.6983	16.68	14.27
2	225900001	228900000	0.1101	0.6978	15.78	13.37
2	226200001	229200000	0.1076	0.6939	15.50	13.09
2	226500001	229500000	0.1241	0.6755	18.37	15.96
2	226800001	229800000	0.1276	0.6725	18.98	16.57
2	227100001	230100000	0.1278	0.6584	19.42	17.01
2	227400001	230400000	0.1324	0.6501	20.36	17.95
2	227700001	230700000	0.1530	0.6520	23.47	21.06
2	228000001	231000000	0.1638	0.6496	25.22	22.81
2	228300001	231300000	0.1688	0.6445	26.20	23.79
2	228600001	231600000	0.1711	0.6486	26.39	23.98
2	228900001	231900000	0.1795	0.6403	28.03	25.62
2	229200001	232200000	0.1763	0.6355	27.74	25.33
2	229500001	232500000	0.1656	0.6372	25.98	23.57
2	229800001	232800000	0.1629	0.6242	26.11	23.70
2	230100001	233100000	0.1582	0.6326	25.01	22.60
2	230400001	233400000	0.1558	0.6315	24.68	22.27
2	230700001	233700000	0.1442	0.6295	22.90	20.49
2	231000001	234000000	0.1399	0.6254	22.38	19.97
2	231300001	234300000	0.1344	0.6350	21.16	18.75
2	231600001	234600000	0.1422	0.6495	21.89	19.48
2	231900001	234900000	0.1312	0.6504	20.16	17.75
2	232200001	235200000	0.1273	0.6217	20.48	18.07
2	232500001	235500000	0.1285	0.6253	20.55	18.14
2	232800001	235800000	0.1209	0.6324	19.11	16.70
2	233100001	236100000	0.1259	0.6249	20.15	17.74
2	233400001	236400000	0.1297	0.6113	21.21	18.80
2	233700001	236700000	0.1221	0.6007	20.33	17.92
2	234000001	237000000	0.1180	0.6021	19.60	17.19
2	234300001	237300000	0.1209	0.5963	20.28	17.87
2	234600001	237600000	0.1109	0.5728	19.37	16.96
2	234900001	237900000	0.1159	0.5612	20.65	18.24
2	235200001	238200000	0.1128	0.5635	20.02	17.61
2	235500001	238500000	0.1066	0.5670	18.81	16.40
2	235800001	238800000	0.1073	0.5378	19.94	17.53
2	236100001	239100000	0.1124	0.5405	20.79	18.38
2	236400001	239400000	0.1194	0.5422	22.01	19.60
2	236700001	239700000	0.1257	0.5445	23.09	20.68
2	237000001	240000000	0.1318	0.5434	24.26	21.85
2	237300001	240300000	0.1428	0.5423	26.32	23.91
2	237600001	240600000	0.1503	0.5585	26.92	24.51
2	237900001	240900000	0.1462	0.5699	25.65	23.24
2	238200001	241200000	0.1605	0.5906	27.17	24.76
2	238500001	241500000	0.1626	0.5903	27.54	25.13
2	238800001	241800000	0.1624	0.6170	26.33	23.92
2	239100001	242100000	0.1601	0.6256	25.59	23.18
2	239400001	242400000	0.1594	0.6407	24.88	22.47
2	239700001	242700000	0.1544	0.6325	24.41	22.00
2	240000001	243000000	0.1526	0.6164	24.75	22.34
2	240300001	243300000	0.1485	0.6182	24.02	21.61
2	240600001	243600000	0.1504	0.6123	24.56	22.15
2	240900001	243900000	0.1529	0.6254	24.45	22.04
2	241200001	244200000	0.1459	0.6363	22.93	20.52
2	241500001	244500000	0.1483	0.6467	22.93	20.52
2	241800001	244800000	0.1467	0.6745	21.76	19.35
2	242100001	244815626	0.1458	0.6765	19.51	17.10
3	1	3000000	0.1503	0.6932	21.69	19.28
3	300001	3300000	0.1430	0.6678	21.42	19.01
3	600001	3600000	0.1401	0.6575	21.31	18.90
3	900001	3900000	0.1371	0.6427	21.34	18.93
3	1200001	4200000	0.1493	0.6371	23.43	21.02
3	1500001	4500000	0.1556	0.6181	25.18	22.77
3	1800001	4800000	0.1529	0.6241	24.50	22.09
3	2100001	5100000	0.1480	0.5961	24.83	22.42
3	2400001	5400000	0.1495	0.6011	24.87	22.46
3	2700001	5700000	0.1762	0.6176	28.53	26.12
3	3000001	6000000	0.1767	0.6218	28.41	26.00
3	3300001	6300000	0.1796	0.6190	29.02	26.61
3	3600001	6600000	0.1769	0.6180	28.62	26.21
3	3900001	6900000	0.1799	0.6276	28.67	26.26
3	4200001	7200000	0.1661	0.6045	27.47	25.06
3	4500001	7500000	0.1645	0.6076	27.08	24.67
3	4800001	7800000	0.1764	0.6172	28.58	26.17
3	5100001	8100000	0.1791	0.6530	27.43	25.02
3	5400001	8400000	0.1838	0.6560	28.02	25.61
3	5700001	8700000	0.1644	0.6256	26.28	23.87
3	6000001	9000000	0.1646	0.6240	26.38	23.97
3	6300001	9300000	0.1765	0.6349	27.81	25.40
3	6600001	9600000	0.1812	0.6314	28.70	26.29
3	6900001	9900000	0.1763	0.6323	27.88	25.47
3	7200001	10200000	0.1761	0.6375	27.62	25.21
3	7500001	10500000	0.1863	0.6519	28.57	26.16
3	7800001	10800000	0.1995	0.6580	30.32	27.91
3	8100001	11100000	0.2060	0.6614	31.15	28.74
3	8400001	11400000	0.2083	0.6706	31.05	28.64
3	8700001	11700000	0.2155	0.6866	31.39	28.98
3	9000001	12000000	0.2148	0.6881	31.21	28.80
3	9300001	12300000	0.1968	0.6935	28.38	25.97
3	9600001	12600000	0.2000	0.7049	28.37	25.96
3	9900001	12900000	0.2018	0.6971	28.95	26.54
3	10200001	13200000	0.2106	0.7031	29.95	27.54
3	10500001	13500000	0.2118	0.7076	29.94	27.53
3	10800001	13800000	0.1861	0.6833	27.24	24.83
3	11100001	14100000	0.1806	0.6760	26.72	24.31
3	11400001	14400000	0.1903	0.6683	28.47	26.06
3	11700001	14700000	0.1901	0.6765	28.10	25.69
3	12000001	15000000	0.2045	0.6889	29.69	27.28
3	12300001	15300000	0.2140	0.7055	30.33	27.92
3	12600001	15600000	0.2055	0.6961	29.52	27.11
3	12900001	15900000	0.1991	0.7005	28.43	26.02
3	13200001	16200000	0.2085	0.7072	29.48	27.07
3	13500001	16500000	0.2027	0.6980	29.04	26.63
3	13800001	16800000	0.2073	0.7220	28.72	26.31
3	14100001	17100000	0.2191	0.7176	30.54	28.13
3	14400001	17400000	0.1994	0.7217	27.64	25.23
3	14700001	17700000	0.1924	0.7225	26.63	24.22
3	15000001	18000000	0.1647	0.7071	23.30	20.89
3	15300001	18300000	0.1607	0.7081	22.69	20.28
3	15600001	18600000	0.1666	0.7095	23.48	21.07
3	15900001	18900000	0.1865	0.7119	26.19	23.78
3	16200001	19200000	0.1699	0.7228	23.50	21.09
3	16500001	19500000	0.1890	0.7368	25.66	23.25
3	16800001	19800000	0.1881	0.7198	26.14	23.73
3	17100001	20100000	0.1800	0.7316	24.60	22.19
3	17400001	20400000	0.1878	0.7343	25.57	23.16
3	17700001	20700000	0.1894	0.7368	25.71	23.30
3	18000001	21000000	0.2033	0.7265	27.98	25.57
3	18300001	21300000	0.2033	0.7100	28.64	26.23
3	18600001	21600000	0.1974	0.7171	27.53	25.12
3	18900001	21900000	0.1863	0.7276	25.60	23.19
3	19200001	22200000	0.1997	0.7273	27.46	25.05
3	19500001	22500000	0.1858	0.7244	25.65	23.24
3	19800001	22800000	0.1981	0.7335	27.00	24.59
3	20100001	23100000	0.1979	0.7229	27.38	24.97
3	20400001	23400000	0.1946	0.7226	26.93	24.52
3	20700001	23700000	0.1953	0.7141	27.35	24.94
3	21000001	24000000	0.1937	0.7262	26.67	24.26
3	21300001	24300000	0.1919	0.7316	26.23	23.82
3	21600001	24600000	0.1896	0.7266	26.10	23.69
3	21900001	24900000	0.1825	0.7256	25.15	22.74
3	22200001	25200000	0.1618	0.7306	22.15	19.74
3	22500001	25500000	0.1732	0.7434	23.30	20.89
3	22800001	25800000	0.1758	0.7416	23.70	21.29
3	23100001	26100000	0.1798	0.7577	23.73	21.32
3	23400001	26400000	0.1762	0.7595	23.19	20.78
3	23700001	26700000	0.1756	0.7640	22.98	20.57
3	24000001	27000000	0.1854	0.7690	24.12	21.71
3	24300001	27300000	0.1828	0.7684	23.79	21.38
3	24600001	27600000	0.1903	0.7714	24.67	22.26
3	24900001	27900000	0.2025	0.7818	25.91	23.50
3	25200001	28200000	0.2104	0.7929	26.53	24.12
3	25500001	28500000	0.1889	0.7780	24.28	21.87
3	25800001	28800000	0.1842	0.7795	23.63	21.22
3	26100001	29100000	0.1739	0.7622	22.81	20.40
3	26400001	29400000	0.1941	0.7654	25.36	22.95
3	26700001	29700000	0.1934	0.7703	25.11	22.70
3	27000001	30000000	0.1774	0.7675	23.12	20.71
3	27300001	30300000	0.1883	0.7695	24.47	22.06
3	27600001	30600000	0.1900	0.7722	24.61	22.20
3	27900001	30900000	0.1782	0.7625	23.37	20.96
3	28200001	31200000	0.1780	0.7503	23.72	21.31
3	28500001	31500000	0.1806	0.7370	24.50	22.09
3	28800001	31800000	0.1664	0.7495	22.21	19.80
3	29100001	32100000	0.1656	0.7472	22.16	19.75
3	29400001	32400000	0.1588	0.7490	21.20	18.79
3	29700001	32700000	0.1565	0.7411	21.11	18.70
3	30000001	33000000	0.1557	0.7502	20.76	18.35
3	30300001	33300000	0.1497	0.7585	19.74	17.33
3	30600001	33600000	0.1543	0.7625	20.24	17.83
3	30900001	33900000	0.1559	0.7599	20.52	18.11
3	31200001	34200000	0.1567	0.7582	20.66	18.25
3	31500001	34500000	0.1582	0.7612	20.78	18.37
3	31800001	34800000	0.1735	0.7480	23.20	20.79
3	32100001	35100000	0.1782	0.7478	23.83	21.42
3	32400001	35400000	0.1760	0.7338	23.99	21.58
3	32700001	35700000	0.1792	0.7503	23.89	21.48
3	33000001	36000000	0.1870	0.7539	24.81	22.40
3	33300001	36300000	0.1870	0.7532	24.83	22.42
3	33600001	36600000	0.1851	0.7395	25.03	22.62
3	33900001	36900000	0.1790	0.7360	24.32	21.91
3	34200001	37200000	0.1845	0.7436	24.81	22.40
3	34500001	37500000	0.1883	0.7595	24.79	22.38
3	34800001	37800000	0.1746	0.7733	22.58	20.17
3	35100001	38100000	0.1721	0.7795	22.08	19.67
3	35400001	38400000	0.1638	0.7982	20.53	18.12
3	35700001	38700000	0.1643	0.7897	20.81	18.40
3	36000001	39000000	0.1639	0.7911	20.72	18.31
3	36300001	39300000	0.1803	0.7959	22.65	20.24
3	36600001	39600000	0.1777	0.7956	22.34	19.93
3	36900001	39900000	0.1834	0.8018	22.88	20.47
3	37200001	40200000	0.1735	0.7986	21.72	19.31
3	37500001	40500000	0.1737	0.8027	21.64	19.23
3	37800001	40800000	0.1738	0.7992	21.74	19.33
3	38100001	41100000	0.1704	0.7954	21.42	19.01
3	38400001	41400000	0.1771	0.7900	22.42	20.01
3	38700001	41700000	0.1830	0.7923	23.09	20.68
3	39000001	42000000	0.1881	0.7917	23.76	21.35
3	39300001	42300000	0.1771	0.7788	22.74	20.33
3	39600001	42600000	0.1676	0.7873	21.29	18.88
3	39900001	42900000	0.1752	0.7964	22.00	19.59
3	40200001	43200000	0.1721	0.7882	21.83	19.42
3	40500001	43500000	0.1656	0.7831	21.15	18.74
3	40800001	43800000	0.1754	0.7738	22.67	20.26
3	41100001	44100000	0.1789	0.7920	22.59	20.18
3	41400001	44400000	0.1770	0.7832	22.60	20.19
3	41700001	44700000	0.1717	0.7832	21.92	19.51
3	42000001	45000000	0.1706	0.7726	22.08	19.67
3	42300001	45300000	0.1572	0.7780	20.21	17.80
3	42600001	45600000	0.1743	0.7844	22.22	19.81
3	42900001	45900000	0.1704	0.7722	22.07	19.66
3	43200001	46200000	0.1802	0.7708	23.37	20.96
3	43500001	46500000	0.1873	0.7855	23.84	21.43
3	43800001	46800000	0.1837	0.7892	23.27	20.86
3	44100001	47100000	0.1907	0.7852	24.29	21.88
3	44400001	47400000	0.1837	0.7829	23.47	21.06
3	44700001	47700000	0.1886	0.7985	23.62	21.21
3	45000001	48000000	0.1858	0.8080	22.99	20.58
3	45300001	48300000	0.1863	0.8124	22.93	20.52
3	45600001	48600000	0.1746	0.8046	21.70	19.29
3	45900001	48900000	0.1644	0.7629	21.55	19.14
3	46200001	49200000	0.1594	0.7616	20.92	18.51
3	46500001	49500000	0.1601	0.7532	21.26	18.85
3	46800001	49800000	0.1588	0.7511	21.15	18.74
3	47100001	50100000	0.1577	0.7424	21.25	18.84
3	47400001	50400000	0.1629	0.7426	21.94	19.53
3	47700001	50700000	0.1514	0.7321	20.68	18.27
3	48000001	51000000	0.1570	0.7350	21.37	18.96
3	48300001	51300000	0.1597	0.7176	22.26	19.85
3	48600001	51600000	0.1598	0.7248	22.05	19.64
3	48900001	51900000	0.1652	0.7536	21.92	19.51
3	49200001	52200000	0.1662	0.7556	21.99	19.58
3	49500001	52500000	0.1685	0.7436	22.66	20.25
3	49800001	52800000	0.1769	0.7394	23.92	21.51
3	50100001	53100000	0.1782	0.7408	24.06	21.65
3	50400001	53400000	0.1728	0.7560	22.85	20.44
3	50700001	53700000	0.1799	0.7591	23.69	21.28
3	51000001	54000000	0.1703	0.7468	22.80	20.39
3	51300001	54300000	0.1718	0.7514	22.86	20.45
3	51600001	54600000	0.1703	0.7492	22.73	20.32
3	51900001	54900000	0.1713	0.7732	22.16	19.75
3	52200001	55200000	0.1753	0.7739	22.65	20.24
3	52500001	55500000	0.1774	0.7859	22.58	20.17
3	52800001	55800000	0.1729	0.7888	21.92	19.51
3	53100001	56100000	0.1747	0.7995	21.85	19.44
3	53400001	56400000	0.1819	0.7998	22.74	20.33
3	53700001	56700000	0.1693	0.7921	21.38	18.97
3	54000001	57000000	0.1718	0.8021	21.42	19.01
[truncated: 4,997 more rows]
