# Supplementary material for: Effect of sequence depth and length in long-read assembly of the maize inbred NC358
Source: Nat Commun. 2020 May 8;11:2288. doi: 10.1038/s41467-020-16037-7 (PMC7211024; doi:10.1038/s41467-020-16037-7)
Supplement: Supplementary file 4 — Source Data [file 41467_2020_16037_MOESM4_ESM.zip › Source Data/Fig. 1F, Suppl. Fig. 8/B73_canu_only_consensus_dft.fasta.mod.out.LAI]

Chr	From	To	Intact	Total	raw_LAI	LAI
whole_genome	1	2131851936	0.1783	0.7634	23.36	20.95
100001	1	3000000	0.1501	0.6416	23.39	20.98
100001	300001	3300000	0.1535	0.6356	24.15	21.74
100001	600001	3600000	0.1501	0.6151	24.40	21.99
100001	900001	3900000	0.1462	0.5924	24.68	22.27
100001	1200001	4200000	0.1481	0.6006	24.65	22.24
100001	1500001	4500000	0.1545	0.5897	26.19	23.78
100001	1800001	4800000	0.1445	0.6032	23.95	21.54
100001	2100001	5100000	0.1402	0.5862	23.92	21.51
100001	2400001	5400000	0.1468	0.5960	24.63	22.22
100001	2700001	5700000	0.1579	0.6054	26.08	23.67
100001	3000001	6000000	0.1560	0.6038	25.83	23.42
100001	3300001	6300000	0.1453	0.6018	24.14	21.73
100001	3600001	6600000	0.1533	0.5959	25.73	23.32
100001	3900001	6900000	0.1571	0.6059	25.93	23.52
100001	4200001	7200000	0.1545	0.5880	26.27	23.86
100001	4500001	7500000	0.1589	0.5849	27.16	24.75
100001	4800001	7800000	0.1615	0.5881	27.47	25.06
100001	5100001	8100000	0.1706	0.5903	28.90	26.49
100001	5400001	8400000	0.1633	0.5964	27.37	24.96
100001	5700001	8700000	0.1671	0.6073	27.52	25.11
100001	6000001	9000000	0.1662	0.6029	27.56	25.15
100001	6300001	9300000	0.1743	0.6327	27.56	25.15
100001	6600001	9600000	0.1776	0.6663	26.66	24.25
100001	6900001	9900000	0.1815	0.6752	26.88	24.47
100001	7200001	10200000	0.1933	0.6969	27.73	25.32
100001	7500001	10500000	0.1751	0.7102	24.65	22.24
100001	7800001	10800000	0.1692	0.7049	24.00	21.59
100001	8100001	11100000	0.1756	0.7079	24.81	22.40
100001	8400001	11400000	0.1691	0.7138	23.69	21.28
100001	8700001	11700000	0.1516	0.7251	20.91	18.50
100001	9000001	12000000	0.1492	0.7290	20.47	18.06
100001	9300001	12300000	0.1511	0.7190	21.01	18.60
100001	9600001	12600000	0.1409	0.7143	19.72	17.31
100001	9900001	12900000	0.1317	0.7144	18.44	16.03
100001	10200001	13200000	0.1295	0.7092	18.26	15.85
100001	10500001	13500000	0.1361	0.7147	19.05	16.64
100001	10800001	13800000	0.1387	0.6877	20.16	17.75
100001	11100001	14100000	0.1327	0.7021	18.90	16.49
100001	11400001	14400000	0.1561	0.6984	22.34	19.93
100001	11700001	14700000	0.1658	0.6865	24.16	21.75
100001	12000001	15000000	0.1542	0.6886	22.39	19.98
100001	12300001	15300000	0.1682	0.6955	24.19	21.78
100001	12600001	15600000	0.1688	0.6858	24.62	22.21
100001	12900001	15900000	0.1731	0.6779	25.54	23.13
100001	13200001	16200000	0.1721	0.6752	25.49	23.08
100001	13500001	16500000	0.1753	0.6722	26.09	23.68
100001	13800001	16800000	0.1845	0.7055	26.16	23.75
100001	14100001	17100000	0.1875	0.7175	26.13	23.72
100001	14400001	17400000	0.1590	0.6479	24.53	22.12
100001	14700001	17700000	0.1724	0.6714	25.68	23.27
100001	15000001	18000000	0.1864	0.6836	27.27	24.86
100001	15300001	18300000	0.1654	0.6377	25.93	23.52
100001	15600001	18600000	0.1677	0.6339	26.46	24.05
100001	15900001	18900000	0.1752	0.6403	27.36	24.95
100001	16200001	19200000	0.1692	0.6507	26.00	23.59
100001	16500001	19500000	0.1721	0.6690	25.73	23.32
100001	16800001	19800000	0.1591	0.6514	24.43	22.02
100001	17100001	20100000	0.1576	0.6457	24.41	22.00
100001	17400001	20400000	0.1794	0.7202	24.91	22.50
100001	17700001	20700000	0.1581	0.7035	22.47	20.06
100001	18000001	21000000	0.1540	0.6863	22.43	20.02
100001	18300001	21300000	0.1547	0.7203	21.48	19.07
100001	18600001	21600000	0.1482	0.7232	20.50	18.09
100001	18900001	21900000	0.1557	0.7249	21.47	19.06
100001	19200001	22200000	0.1630	0.7233	22.53	20.12
100001	19500001	22500000	0.1514	0.7114	21.28	18.87
100001	19800001	22800000	0.1579	0.7270	21.72	19.31
100001	20100001	23100000	0.1605	0.7360	21.81	19.40
100001	20400001	23400000	0.1537	0.7361	20.88	18.47
100001	20700001	23700000	0.1588	0.7277	21.83	19.42
100001	21000001	24000000	0.1634	0.7378	22.15	19.74
100001	21300001	24300000	0.1633	0.7543	21.65	19.24
100001	21600001	24600000	0.1640	0.7375	22.23	19.82
100001	21900001	24900000	0.1484	0.7413	20.02	17.61
100001	22200001	25200000	0.1493	0.7353	20.30	17.89
100001	22500001	25500000	0.1649	0.7397	22.29	19.88
100001	22800001	25800000	0.1794	0.7420	24.18	21.77
100001	23100001	26100000	0.1780	0.7326	24.30	21.89
100001	23400001	26400000	0.1752	0.7424	23.60	21.19
100001	23700001	26700000	0.1767	0.7558	23.38	20.97
100001	24000001	27000000	0.1731	0.7492	23.10	20.69
100001	24300001	27300000	0.1709	0.7391	23.12	20.71
100001	24600001	27600000	0.1761	0.7687	22.91	20.50
100001	24900001	27900000	0.1820	0.7619	23.88	21.47
100001	25200001	28200000	0.1703	0.7681	22.18	19.77
100001	25500001	28500000	0.1558	0.7687	20.26	17.85
100001	25800001	28800000	0.1408	0.7626	18.46	16.05
100001	26100001	29100000	0.1408	0.7585	18.57	16.16
100001	26400001	29400000	0.1350	0.7522	17.94	15.53
100001	26700001	29700000	0.1397	0.7607	18.37	15.96
100001	27000001	30000000	0.1314	0.7668	17.14	14.73
100001	27300001	30300000	0.1411	0.7709	18.30	15.89
100001	27600001	30600000	0.1423	0.7704	18.47	16.06
100001	27900001	30900000	0.1506	0.7823	19.25	16.84
100001	28200001	31200000	0.1488	0.7881	18.88	16.47
100001	28500001	31500000	0.1690	0.7831	21.58	19.17
100001	28800001	31800000	0.1678	0.7924	21.18	18.77
100001	29100001	32100000	0.1622	0.7920	20.48	18.07
100001	29400001	32400000	0.1719	0.7797	22.05	19.64
100001	29700001	32700000	0.1671	0.7581	22.04	19.63
100001	30000001	33000000	0.1748	0.7482	23.36	20.95
100001	30300001	33300000	0.1593	0.7384	21.57	19.16
100001	30600001	33600000	0.1616	0.7224	22.38	19.97
100001	30900001	33900000	0.1519	0.7178	21.16	18.75
100001	31200001	34200000	0.1499	0.7010	21.39	18.98
100001	31500001	34500000	0.1396	0.7100	19.66	17.25
100001	31800001	34800000	0.1520	0.6997	21.73	19.32
100001	32100001	35100000	0.1534	0.7044	21.78	19.37
100001	32400001	35400000	0.1438	0.7108	20.23	17.82
100001	32700001	35700000	0.1482	0.7248	20.44	18.03
100001	33000001	36000000	0.1552	0.7340	21.15	18.74
100001	33300001	36300000	0.1759	0.7475	23.53	21.12
100001	33600001	36600000	0.1621	0.7417	21.86	19.45
100001	33900001	36900000	0.1475	0.7307	20.19	17.78
100001	34200001	37200000	0.1662	0.7417	22.41	20.00
100001	34500001	37500000	0.1596	0.7374	21.64	19.23
100001	34800001	37800000	0.1566	0.7334	21.35	18.94
100001	35100001	38100000	0.1586	0.7144	22.21	19.80
100001	35400001	38400000	0.1708	0.7145	23.91	21.50
100001	35700001	38700000	0.1617	0.7040	22.97	20.56
100001	36000001	39000000	0.1536	0.7013	21.90	19.49
100001	36300001	39300000	0.1556	0.6910	22.52	20.11
100001	36600001	39600000	0.1688	0.7020	24.04	21.63
100001	36900001	39900000	0.1789	0.7034	25.44	23.03
100001	37200001	40200000	0.1708	0.7077	24.13	21.72
100001	37500001	40500000	0.1716	0.7145	24.02	21.61
100001	37800001	40800000	0.1582	0.7093	22.30	19.89
100001	38100001	41100000	0.1481	0.7271	20.37	17.96
100001	38400001	41400000	0.1487	0.7327	20.29	17.88
100001	38700001	41700000	0.1641	0.7321	22.41	20.00
100001	39000001	42000000	0.1558	0.7145	21.80	19.39
100001	39300001	42300000	0.1372	0.7153	19.18	16.77
100001	39600001	42600000	0.1406	0.7136	19.70	17.29
100001	39900001	42900000	0.1476	0.7191	20.53	18.12
100001	40200001	43200000	0.1503	0.7207	20.86	18.45
100001	40500001	43500000	0.1556	0.7101	21.91	19.50
100001	40800001	43800000	0.1559	0.7012	22.23	19.82
100001	41100001	44100000	0.1667	0.7096	23.49	21.08
100001	41400001	44400000	0.1625	0.6889	23.59	21.18
100001	41700001	44700000	0.1672	0.6965	24.01	21.60
100001	42000001	45000000	0.1797	0.7190	25.00	22.59
100001	42300001	45300000	0.1874	0.7143	26.24	23.83
100001	42600001	45600000	0.1896	0.7059	26.86	24.45
100001	42900001	45900000	0.1810	0.6994	25.89	23.48
100001	43200001	46200000	0.1752	0.6906	25.38	22.97
100001	43500001	46500000	0.1757	0.6817	25.77	23.36
100001	43800001	46800000	0.1937	0.6799	28.49	26.08
100001	44100001	47100000	0.1961	0.6687	29.33	26.92
100001	44400001	47400000	0.1896	0.6852	27.67	25.26
100001	44700001	47700000	0.1958	0.6852	28.57	26.16
100001	45000001	48000000	0.1947	0.6781	28.71	26.30
100001	45300001	48300000	0.1858	0.6822	27.23	24.82
100001	45600001	48600000	0.1705	0.6937	24.57	22.16
100001	45900001	48900000	0.1711	0.6845	25.00	22.59
100001	46200001	49200000	0.1797	0.6946	25.87	23.46
100001	46500001	49500000	0.1722	0.6943	24.79	22.38
100001	46800001	49800000	0.1676	0.7146	23.45	21.04
100001	47100001	50100000	0.1685	0.7213	23.36	20.95
100001	47400001	50400000	0.1852	0.7206	25.70	23.29
100001	47700001	50700000	0.1651	0.7230	22.83	20.42
100001	48000001	51000000	0.1610	0.7363	21.87	19.46
100001	48300001	51300000	0.1694	0.7351	23.04	20.63
100001	48600001	51600000	0.1803	0.7337	24.58	22.17
100001	48900001	51900000	0.1766	0.7301	24.19	21.78
100001	49200001	52200000	0.1611	0.7081	22.76	20.35
100001	49500001	52500000	0.1714	0.7233	23.69	21.28
100001	49800001	52800000	0.1639	0.7118	23.02	20.61
100001	50100001	53100000	0.1490	0.6897	21.60	19.19
100001	50400001	53400000	0.1433	0.6901	20.77	18.36
100001	50700001	53700000	0.1494	0.6888	21.69	19.28
100001	51000001	54000000	0.1570	0.6768	23.20	20.79
100001	51300001	54300000	0.1693	0.6602	25.64	23.23
100001	51600001	54600000	0.1769	0.6625	26.70	24.29
100001	51900001	54900000	0.1850	0.6709	27.58	25.17
100001	52200001	55200000	0.2050	0.6758	30.34	27.93
100001	52500001	55500000	0.2041	0.6577	31.03	28.62
100001	52800001	55800000	0.2179	0.6615	32.95	30.54
100001	53100001	56100000	0.2362	0.6699	35.26	32.85
100001	53400001	56400000	0.2262	0.6602	34.26	31.85
100001	53700001	56700000	0.2198	0.6496	33.83	31.42
100001	54000001	57000000	0.2240	0.6574	34.07	31.66
100001	54300001	57300000	0.2187	0.6666	32.81	30.40
100001	54600001	57600000	0.2052	0.6739	30.45	28.04
100001	54900001	57900000	0.2133	0.6730	31.70	29.29
100001	55200001	58200000	0.2033	0.6776	30.01	27.60
100001	55500001	58500000	0.2079	0.6851	30.35	27.94
100001	55800001	58800000	0.2107	0.6930	30.41	28.00
100001	56100001	59100000	0.2074	0.6941	29.89	27.48
100001	56400001	59400000	0.2161	0.6952	31.09	28.68
100001	56700001	59700000	0.2097	0.6817	30.76	28.35
100001	57000001	60000000	0.1984	0.6777	29.28	26.87
100001	57300001	60300000	0.1951	0.6839	28.52	26.11
100001	57600001	60600000	0.2077	0.6711	30.96	28.55
100001	57900001	60900000	0.2024	0.6745	30.00	27.59
100001	58200001	61200000	0.2000	0.6914	28.93	26.52
100001	58500001	61500000	0.1951	0.6995	27.89	25.48
100001	58800001	61800000	0.1907	0.6966	27.38	24.97
100001	59100001	62100000	0.1726	0.7035	24.54	22.13
100001	59400001	62400000	0.1725	0.7119	24.23	21.82
100001	59700001	62700000	0.1842	0.7241	25.44	23.03
100001	60000001	63000000	0.1898	0.7276	26.08	23.67
100001	60300001	63300000	0.2037	0.7291	27.94	25.53
100001	60600001	63600000	0.2030	0.7287	27.85	25.44
100001	60900001	63900000	0.1903	0.7167	26.56	24.15
100001	61200001	64200000	0.1890	0.7062	26.76	24.35
100001	61500001	64500000	0.1856	0.7088	26.18	23.77
100001	61800001	64800000	0.1781	0.7201	24.74	22.33
100001	62100001	65100000	0.2003	0.7146	28.03	25.62
100001	62400001	65400000	0.1937	0.7075	27.38	24.97
100001	62700001	65700000	0.1941	0.7240	26.81	24.40
100001	63000001	66000000	0.1965	0.7046	27.89	25.48
100001	63300001	66300000	0.1855	0.7296	25.43	23.02
100001	63600001	66600000	0.1799	0.7516	23.94	21.53
100001	63900001	66900000	0.1916	0.7660	25.01	22.60
100001	64200001	67200000	0.1934	0.7547	25.63	23.22
100001	64500001	67500000	0.1879	0.7528	24.97	22.56
100001	64800001	67800000	0.1899	0.7407	25.63	23.22
100001	65100001	68100000	0.1826	0.7447	24.52	22.11
100001	65400001	68400000	0.1843	0.7383	24.97	22.56
100001	65700001	68700000	0.1751	0.7284	24.04	21.63
100001	66000001	69000000	0.1741	0.7442	23.40	20.99
100001	66300001	69300000	0.1684	0.7234	23.27	20.86
100001	66600001	69600000	0.1601	0.7079	22.62	20.21
100001	66900001	69900000	0.1625	0.7094	22.91	20.50
100001	67200001	70200000	0.1709	0.7170	23.83	21.42
100001	67500001	70500000	0.1859	0.7210	25.78	23.37
100001	67800001	70800000	0.1972	0.7190	27.43	25.02
100001	68100001	71100000	0.1986	0.7272	27.31	24.90
100001	68400001	71400000	0.2044	0.7504	27.24	24.83
100001	68700001	71700000	0.2108	0.7440	28.34	25.93
100001	69000001	72000000	0.2085	0.7344	28.38	25.97
100001	69300001	72300000	0.2036	0.7314	27.83	25.42
100001	69600001	72600000	0.2127	0.7319	29.07	26.66
100001	69900001	72900000	0.1989	0.7185	27.68	25.27
100001	70200001	73200000	0.2022	0.6989	28.93	26.52
100001	70500001	73500000	0.1844	0.6690	27.57	25.16
100001	70800001	73800000	0.1650	0.6526	25.28	22.87
100001	71100001	74100000	0.1763	0.6434	27.40	24.99
100001	71400001	74400000	0.1780	0.6331	28.11	25.70
100001	71700001	74700000	0.1693	0.6343	26.69	24.28
100001	72000001	75000000	0.1724	0.6550	26.32	23.91
100001	72300001	75300000	0.1800	0.6604	27.25	24.84
100001	72600001	75600000	0.1770	0.6641	26.66	24.25
100001	72900001	75900000	0.1785	0.6806	26.23	23.82
100001	73200001	76200000	0.1598	0.6999	22.83	20.42
100001	73500001	76500000	0.1777	0.7311	24.31	21.90
100001	73800001	76800000	0.1842	0.7508	24.54	22.13
100001	74100001	77100000	0.1684	0.7555	22.29	19.88
100001	74400001	77400000	0.1637	0.7718	21.21	18.80
100001	74700001	77700000	0.1731	0.7874	21.98	19.57
100001	75000001	78000000	0.1637	0.7939	20.62	18.21
100001	75300001	78300000	0.1548	0.7871	19.67	17.26
100001	75600001	78600000	0.1535	0.7698	19.94	17.53
100001	75900001	78900000	0.1684	0.7658	21.99	19.58
100001	76200001	79200000	0.1784	0.7807	22.85	20.44
100001	76500001	79500000	0.1716	0.7699	22.29	19.88
100001	76800001	79800000	0.1648	0.7505	21.96	19.55
100001	77100001	80100000	0.1596	0.7359	21.68	19.27
100001	77400001	80400000	0.1468	0.6823	21.52	19.11
100001	77700001	80700000	0.1560	0.6746	23.12	20.71
100001	78000001	81000000	0.1734	0.6584	26.34	23.93
100001	78300001	81300000	0.1905	0.6705	28.41	26.00
100001	78600001	81600000	0.1881	0.6728	27.95	25.54
100001	78900001	81900000	0.1762	0.6742	26.14	23.73
100001	79200001	82200000	0.1749	0.6697	26.11	23.70
100001	79500001	82500000	0.1620	0.6656	24.35	21.94
100001	79800001	82800000	0.1649	0.6869	24.00	21.59
100001	80100001	83100000	0.1627	0.6926	23.49	21.08
100001	80400001	83400000	0.1852	0.7358	25.18	22.77
100001	80700001	83700000	0.1794	0.7308	24.55	22.14
100001	81000001	84000000	0.1712	0.7352	23.28	20.87
100001	81300001	84300000	0.1629	0.7108	22.92	20.51
100001	81600001	84600000	0.1682	0.7151	23.52	21.11
100001	81900001	84900000	0.1781	0.7245	24.59	22.18
100001	82200001	85200000	0.1855	0.7344	25.25	22.84
100001	82500001	85500000	0.1902	0.7233	26.30	23.89
100001	82800001	85800000	0.1923	0.7216	26.65	24.24
100001	83100001	86100000	0.2018	0.7086	28.48	26.07
100001	83400001	86400000	0.1975	0.7118	27.75	25.34
100001	83700001	86700000	0.1939	0.7048	27.51	25.10
100001	84000001	87000000	0.1960	0.7008	27.98	25.57
100001	84300001	87300000	0.1986	0.7069	28.10	25.69
100001	84600001	87600000	0.1970	0.7130	27.63	25.22
100001	84900001	87900000	0.1895	0.6912	27.42	25.01
100001	85200001	88200000	0.1781	0.6801	26.18	23.77
100001	85500001	88500000	0.1789	0.6911	25.88	23.47
100001	85800001	88800000	0.1708	0.6760	25.26	22.85
100001	86100001	89100000	0.1847	0.6808	27.13	24.72
100001	86400001	89400000	0.1811	0.6688	27.08	24.67
100001	86700001	89700000	0.1745	0.6815	25.61	23.20
100001	87000001	90000000	0.1624	0.6679	24.31	21.90
100001	87300001	90300000	0.1538	0.6835	22.49	20.08
100001	87600001	90600000	0.1518	0.6851	22.16	19.75
100001	87900001	90900000	0.1524	0.7083	21.52	19.11
100001	88200001	91200000	0.1631	0.7109	22.95	20.54
100001	88500001	91500000	0.1809	0.7221	25.05	22.64
100001	88800001	91800000	0.1863	0.7363	25.30	22.89
100001	89100001	92100000	0.1677	0.7373	22.74	20.33
100001	89400001	92400000	0.1639	0.7431	22.06	19.65
100001	89700001	92700000	0.1722	0.7354	23.41	21.00
100001	90000001	93000000	0.1865	0.7430	25.10	22.69
100001	90300001	93300000	0.1879	0.7378	25.47	23.06
100001	90600001	93600000	0.1864	0.7313	25.48	23.07
100001	90900001	93900000	0.1879	0.7170	26.20	23.79
100001	91200001	94200000	0.1769	0.7186	24.62	22.21
100001	91500001	94500000	0.1675	0.7165	23.38	20.97
100001	91800001	94800000	0.1731	0.7199	24.04	21.63
100001	92100001	95100000	0.1813	0.7400	24.50	22.09
100001	92400001	95400000	0.1833	0.7512	24.40	21.99
100001	92700001	95700000	0.1849	0.7646	24.18	21.77
100001	93000001	96000000	0.1749	0.7687	22.75	20.34
100001	93300001	96300000	0.1742	0.7681	22.68	20.27
100001	93600001	96600000	0.1798	0.7681	23.41	21.00
100001	93900001	96900000	0.1821	0.7667	23.75	21.34
100001	94200001	97200000	0.1899	0.7729	24.56	22.15
100001	94500001	97500000	0.1936	0.7815	24.78	22.37
100001	94800001	97800000	0.1966	0.7780	25.27	22.86
100001	95100001	98100000	0.1936	0.7596	25.49	23.08
100001	95400001	98400000	0.1982	0.7562	26.20	23.79
100001	95700001	98700000	0.1940	0.7491	25.90	23.49
100001	96000001	99000000	0.1973	0.7584	26.01	23.60
100001	96300001	99300000	0.2095	0.7657	27.36	24.95
100001	96600001	99600000	0.2098	0.7794	26.92	24.51
100001	96900001	99900000	0.2052	0.7857	26.12	23.71
100001	97200001	100200000	0.2028	0.7792	26.02	23.61
100001	97500001	100500000	0.1912	0.7674	24.92	22.51
100001	97800001	100800000	0.1852	0.7726	23.97	21.56
100001	98100001	101100000	0.1789	0.7946	22.51	20.10
100001	98400001	101400000	0.1724	0.7777	22.17	19.76
100001	98700001	101700000	0.1763	0.7787	22.64	20.23
100001	99000001	102000000	0.1760	0.7653	23.00	20.59
100001	99300001	102300000	0.1703	0.7621	22.35	19.94
100001	99600001	102600000	0.1658	0.7566	21.91	19.50
100001	99900001	102900000	0.1642	0.7479	21.95	19.54
100001	100200001	103200000	0.1633	0.7432	21.98	19.57
100001	100500001	103500000	0.1574	0.7370	21.36	18.95
100001	100800001	103800000	0.1580	0.7440	21.24	18.83
100001	101100001	104100000	0.1683	0.7479	22.51	20.10
100001	101400001	104400000	0.1732	0.7585	22.83	20.42
100001	101700001	104700000	0.1739	0.7651	22.74	20.33
100001	102000001	105000000	0.1674	0.7725	21.67	19.26
100001	102300001	105300000	0.1793	0.7828	22.90	20.49
100001	102600001	105600000	0.1929	0.7973	24.19	21.78
100001	102900001	105900000	0.2021	0.8146	24.80	22.39
100001	103200001	106200000	0.2048	0.8277	24.74	22.33
100001	103500001	106500000	0.2125	0.8450	25.15	22.74
100001	103800001	106800000	0.2079	0.8456	24.59	22.18
100001	104100001	107100000	0.2095	0.8476	24.72	22.31
100001	104400001	107400000	0.2044	0.8383	24.38	21.97
100001	104700001	107700000	0.1953	0.8390	23.28	20.87
100001	105000001	108000000	0.1927	0.8391	22.97	20.56
100001	105300001	108300000	0.1842	0.8232	22.38	19.97
100001	105600001	108600000	0.1632	0.8163	19.99	17.58
100001	105900001	108900000	0.1623	0.8173	19.85	17.44
100001	106200001	109200000	0.1753	0.8152	21.50	19.09
100001	106500001	109500000	0.1778	0.8235	21.59	19.18
100001	106800001	109800000	0.1783	0.8133	21.92	19.51
100001	107100001	110100000	0.1711	0.8041	21.28	18.87
100001	107400001	110400000	0.1706	0.8140	20.96	18.55
100001	107700001	110700000	0.1812	0.8109	22.35	19.94
100001	108000001	111000000	0.1814	0.8108	22.37	19.96
100001	108300001	111300000	0.1760	0.8198	21.47	19.06
100001	108600001	111600000	0.1860	0.8108	22.95	20.54
100001	108900001	111900000	0.1850	0.8037	23.02	20.61
100001	109200001	112200000	0.1656	0.7976	20.76	18.35
100001	109500001	112500000	0.1654	0.7953	20.80	18.39
100001	109800001	112800000	0.1580	0.7982	19.80	17.39
100001	110100001	113100000	0.1602	0.8004	20.01	17.60
100001	110400001	113400000	0.1661	0.8060	20.61	18.20
100001	110700001	113700000	0.1535	0.8172	18.78	16.37
100001	111000001	114000000	0.1628	0.8266	19.69	17.28
100001	111300001	114300000	0.1665	0.8147	20.43	18.02
100001	111600001	114600000	0.1580	0.8218	19.23	16.82
100001	111900001	114900000	0.1481	0.8260	17.94	15.53
100001	112200001	115200000	0.1593	0.8207	19.41	17.00
100001	112500001	115500000	0.1607	0.8189	19.62	17.21
100001	112800001	115800000	0.1690	0.8030	21.05	18.64
100001	113100001	116100000	0.1709	0.7999	21.36	18.95
100001	113400001	116400000	0.1631	0.7969	20.47	18.06
100001	113700001	116700000	0.1573	0.7923	19.85	17.44
100001	114000001	117000000	0.1588	0.7853	20.23	17.82
100001	114300001	117300000	0.1633	0.7958	20.53	18.12
100001	114600001	117600000	0.1731	0.8060	21.48	19.07
100001	114900001	117900000	0.1752	0.8169	21.44	19.03
100001	115200001	118200000	0.1647	0.8189	20.12	17.71
100001	115500001	118500000	0.1675	0.8183	20.46	18.05
100001	115800001	118800000	0.1722	0.8323	20.69	18.28
100001	116100001	119100000	0.1721	0.8330	20.66	18.25
100001	116400001	119400000	0.1708	0.8390	20.35	17.94
100001	116700001	119700000	0.1875	0.8381	22.37	19.96
100001	117000001	120000000	0.1781	0.8290	21.49	19.08
100001	117300001	120300000	0.1690	0.8173	20.68	18.27
100001	117600001	120600000	0.1712	0.8038	21.30	18.89
100001	117900001	120900000	0.1828	0.7946	23.00	20.59
100001	118200001	121200000	0.1856	0.7922	23.43	21.02
100001	118500001	121500000	0.1875	0.7884	23.78	21.37
100001	118800001	121800000	0.1797	0.7800	23.03	20.62
100001	119100001	122100000	0.1790	0.7811	22.91	20.50
100001	119400001	122400000	0.1911	0.7736	24.70	22.29
100001	119700001	122700000	0.1828	0.7726	23.66	21.25
100001	120000001	123000000	0.1882	0.7921	23.76	21.35
100001	120300001	123300000	0.1964	0.8102	24.24	21.83
100001	120600001	123600000	0.1919	0.8209	23.38	20.97
100001	120900001	123900000	0.1878	0.8216	22.86	20.45
100001	121200001	124200000	0.1951	0.8382	23.27	20.86
100001	121500001	124500000	0.1901	0.8355	22.76	20.35
100001	121800001	124800000	0.2106	0.8475	24.85	22.44
100001	122100001	125100000	0.1991	0.8541	23.31	20.90
100001	122400001	125400000	0.2058	0.8562	24.04	21.63
100001	122700001	125700000	0.2001	0.8533	23.45	21.04
100001	123000001	126000000	0.2077	0.8497	24.44	22.03
100001	123300001	126300000	0.1982	0.8474	23.39	20.98
100001	123600001	126600000	0.1936	0.8400	23.05	20.64
100001	123900001	126900000	0.1872	0.8474	22.09	19.68
100001	124200001	127200000	0.1716	0.8364	20.51	18.10
100001	124500001	127500000	0.1805	0.8398	21.49	19.08
100001	124800001	127800000	0.1644	0.8465	19.42	17.01
100001	125100001	128100000	0.1702	0.8418	20.22	17.81
100001	125400001	128400000	0.1601	0.8488	18.86	16.45
100001	125700001	128700000	0.1705	0.8615	19.79	17.38
100001	126000001	129000000	0.1602	0.8572	18.68	16.27
100001	126300001	129300000	0.1652	0.8571	19.28	16.87
100001	126600001	129600000	0.1664	0.8531	19.51	17.10
100001	126900001	129900000	0.1718	0.8483	20.26	17.85
100001	127200001	130200000	0.1796	0.8586	20.92	18.51
100001	127500001	130500000	0.1699	0.8713	19.50	17.09
100001	127800001	130800000	0.1620	0.8767	18.48	16.07
100001	128100001	131100000	0.1585	0.8789	18.03	15.62
100001	128400001	131400000	0.1513	0.8682	17.43	15.02
100001	128700001	131700000	0.1561	0.8622	18.11	15.70
100001	129000001	132000000	0.1694	0.8644	19.59	17.18
100001	129300001	132300000	0.1598	0.8662	18.45	16.04
100001	129600001	132600000	0.1660	0.8751	18.97	16.56
100001	129900001	132900000	0.1700	0.8792	19.34	16.93
100001	130200001	133200000	0.1753	0.8739	20.05	17.64
100001	130500001	133500000	0.1797	0.8594	20.91	18.50
100001	130800001	133800000	0.1969	0.8515	23.12	20.71
100001	131100001	134100000	0.1886	0.8569	22.01	19.60
100001	131400001	134400000	0.2055	0.8692	23.64	21.23
100001	131700001	134700000	0.1985	0.8274	23.99	21.58
100001	132000001	135000000	0.1835	0.8173	22.46	20.05
100001	132300001	135300000	0.1834	0.8069	22.73	20.32
100001	132600001	135600000	0.1918	0.8070	23.77	21.36
100001	132900001	135900000	0.1833	0.8062	22.74	20.33
100001	133200001	136200000	0.1818	0.8097	22.45	20.04
100001	133500001	136500000	0.1741	0.8147	21.37	18.96
100001	133800001	136800000	0.1660	0.8210	20.21	17.80
100001	134100001	137100000	0.1722	0.8125	21.19	18.78
100001	134400001	137400000	0.1593	0.8111	19.63	17.22
100001	134700001	137700000	0.1686	0.8462	19.92	17.51
100001	135000001	138000000	0.1667	0.8526	19.55	17.14
100001	135300001	138300000	0.1714	0.8675	19.76	17.35
100001	135600001	138600000	0.1568	0.8635	18.16	15.75
100001	135900001	138900000	0.1599	0.8669	18.45	16.04
100001	136200001	139200000	0.1520	0.8710	17.45	15.04
100001	136500001	139500000	0.1565	0.8721	17.94	15.53
100001	136800001	139800000	0.1570	0.8719	18.01	15.60
100001	137100001	140100000	0.1753	0.8808	19.90	17.49
100001	137400001	140400000	0.1923	0.8866	21.68	19.27
100001	137700001	140700000	0.2051	0.9018	22.74	20.33
100001	138000001	141000000	0.2283	0.8997	25.38	22.97
100001	138300001	141300000	0.2474	0.8915	27.76	25.35
100001	138600001	141600000	0.2600	0.8682	29.95	27.54
100001	138900001	141900000	0.2732	0.8707	31.37	28.96
100001	139200001	142200000	0.2869	0.8526	33.65	31.24
100001	139500001	142500000	0.2943	0.8574	34.33	31.92
100001	139800001	142800000	0.2973	0.8569	34.69	32.28
100001	140100001	143100000	0.2904	0.8566	33.90	31.49
100001	140400001	143400000	0.2847	0.8497	33.51	31.10
100001	140700001	143700000	0.2467	0.7724	31.94	29.53
100001	141000001	144000000	0.2309	0.7704	29.97	27.56
100001	141300001	144300000	0.2175	0.7806	27.87	25.46
100001	141600001	144600000	0.2130	0.8111	26.26	23.85
100001	141900001	144900000	0.2074	0.8033	25.81	23.40
100001	142200001	145200000	0.2081	0.8206	25.36	22.95
100001	142500001	145500000	0.2061	0.8156	25.27	22.86
100001	142800001	145800000	0.2067	0.8032	25.74	23.33
100001	143100001	146100000	0.2005	0.7997	25.07	22.66
100001	143400001	146400000	0.1865	0.7957	23.45	21.04
100001	143700001	146700000	0.2150	0.8629	24.92	22.51
100001	144000001	147000000	0.2159	0.8653	24.96	22.55
100001	144300001	147300000	0.2102	0.8639	24.33	21.92
100001	144600001	147600000	0.2111	0.8632	24.46	22.05
100001	144900001	147900000	0.1911	0.8622	22.16	19.75
100001	145200001	148200000	0.1910	0.8607	22.19	19.78
100001	145500001	148500000	0.1924	0.8626	22.30	19.89
100001	145800001	148800000	0.1898	0.8711	21.79	19.38
100001	146100001	149100000	0.1968	0.8645	22.77	20.36
100001	146400001	149400000	0.2001	0.8596	23.28	20.87
100001	146700001	149700000	0.1883	0.8654	21.76	19.35
100001	147000001	150000000	0.1830	0.8692	21.06	18.65
100001	147300001	150300000	0.1837	0.8594	21.37	18.96
100001	147600001	150600000	0.1811	0.8496	21.31	18.90
100001	147900001	150900000	0.1912	0.8358	22.87	20.46
100001	148200001	151200000	0.1762	0.8299	21.23	18.82
100001	148500001	151500000	0.1680	0.8268	20.32	17.91
100001	148800001	151800000	0.1645	0.8258	19.92	17.51
100001	149100001	152100000	0.1583	0.8251	19.19	16.78
100001	149400001	152400000	0.1611	0.8298	19.41	17.00
100001	149700001	152700000	0.1663	0.8160	20.38	17.97
100001	150000001	153000000	0.1734	0.8076	21.47	19.06
100001	150300001	153300000	0.1816	0.8116	22.38	19.97
100001	150600001	153600000	0.1829	0.8174	22.37	19.96
100001	150900001	153900000	0.1912	0.8284	23.08	20.67
100001	151200001	154200000	0.1967	0.8335	23.59	21.18
100001	151500001	154500000	0.2068	0.8205	25.21	22.80
100001	151800001	154800000	0.2039	0.8245	24.73	22.32
100001	152100001	155100000	0.2146	0.8335	25.75	23.34
100001	152400001	155400000	0.2062	0.8375	24.62	22.21
100001	152700001	155700000	0.1989	0.8429	23.60	21.19
100001	153000001	156000000	0.1936	0.8577	22.57	20.16
100001	153300001	156300000	0.1863	0.8605	21.65	19.24
100001	153600001	156600000	0.1792	0.8607	20.83	18.42
100001	153900001	156900000	0.1976	0.8658	22.83	20.42
100001	154200001	157200000	0.2091	0.8617	24.27	21.86
100001	154500001	157500000	0.2060	0.8809	23.38	20.97
100001	154800001	157800000	0.2140	0.8776	24.38	21.97
100001	155100001	158100000	0.1978	0.8745	22.61	20.20
100001	155400001	158400000	0.2101	0.8761	23.98	21.57
100001	155700001	158700000	0.2082	0.8753	23.79	21.38
100001	156000001	159000000	0.2125	0.8702	24.42	22.01
100001	156300001	159300000	0.2207	0.8701	25.36	22.95
100001	156600001	159600000	0.2232	0.8726	25.58	23.17
100001	156900001	159900000	0.2088	0.8641	24.17	21.76
100001	157200001	160200000	0.1962	0.8549	22.96	20.55
100001	157500001	160500000	0.1973	0.8528	23.13	20.72
100001	157800001	160800000	0.1911	0.8465	22.57	20.16
100001	158100001	161100000	0.2013	0.8485	23.73	21.32
100001	158400001	161400000	0.1948	0.8355	23.31	20.90
100001	158700001	161700000	0.1974	0.8319	23.73	21.32
100001	159000001	162000000	0.2012	0.8370	24.03	21.62
100001	159300001	162300000	0.1975	0.8252	23.93	21.52
100001	159600001	162600000	0.1875	0.8254	22.72	20.31
100001	159900001	162900000	0.1844	0.8267	22.31	19.90
100001	160200001	163200000	0.1808	0.8252	21.91	19.50
100001	160500001	163500000	0.1749	0.8206	21.31	18.90
100001	160800001	163800000	0.1783	0.8247	21.63	19.22
100001	161100001	164100000	0.1717	0.8135	21.10	18.69
100001	161400001	164400000	0.1794	0.8123	22.09	19.68
100001	161700001	164700000	0.1778	0.8016	22.17	19.76
100001	162000001	165000000	0.1657	0.7841	21.14	18.73
100001	162300001	165300000	0.1596	0.7911	20.18	17.77
100001	162600001	165600000	0.1707	0.7848	21.76	19.35
100001	162900001	165900000	0.1588	0.7840	20.25	17.84
100001	163200001	166200000	0.1658	0.7900	20.99	18.58
100001	163500001	166500000	0.1722	0.7823	22.01	19.60
100001	163800001	166800000	0.1700	0.7737	21.97	19.56
100001	164100001	167100000	0.1657	0.7842	21.13	18.72
100001	164400001	167400000	0.1608	0.7953	20.22	17.81
100001	164700001	167700000	0.1646	0.8035	20.49	18.08
100001	165000001	168000000	0.1784	0.8175	21.83	19.42
100001	165300001	168300000	0.1878	0.8191	22.93	20.52
100001	165600001	168600000	0.1999	0.8123	24.61	22.20
100001	165900001	168900000	0.2033	0.8160	24.91	22.50
100001	166200001	169200000	0.2148	0.8260	26.01	23.60
100001	166500001	169500000	0.2070	0.8184	25.29	22.88
100001	166800001	169800000	0.2050	0.8234	24.90	22.49
100001	167100001	170100000	0.2158	0.8174	26.40	23.99
100001	167400001	170400000	0.2043	0.8123	25.15	22.74
100001	167700001	170700000	0.1994	0.8172	24.40	21.99
100001	168000001	171000000	0.1853	0.8073	22.95	20.54
100001	168300001	171300000	0.1753	0.8101	21.64	19.23
100001	168600001	171600000	0.1672	0.8233	20.30	17.89
100001	168900001	171900000	0.1577	0.8198	19.23	16.82
100001	169200001	172200000	0.1448	0.8148	17.77	15.36
100001	169500001	172500000	0.1343	0.8141	16.50	14.09
100001	169800001	172800000	0.1396	0.8103	17.22	14.81
100001	170100001	173100000	0.1409	0.8123	17.35	14.94
100001	170400001	173400000	0.1580	0.8199	19.28	16.87
100001	170700001	173700000	0.1542	0.8239	18.71	16.30
100001	171000001	174000000	0.1604	0.8217	19.52	17.11
100001	171300001	174300000	0.1644	0.8054	20.41	18.00
100001	171600001	174600000	0.1726	0.8049	21.44	19.03
100001	171900001	174900000	0.1816	0.8010	22.68	20.27
100001	172200001	175200000	0.1884	0.8029	23.47	21.06
100001	172500001	175500000	0.2031	0.8178	24.83	22.42
100001	172800001	175800000	0.1920	0.8229	23.33	20.92
100001	173100001	176100000	0.1905	0.8238	23.12	20.71
100001	173400001	176400000	0.1872	0.8183	22.88	20.47
100001	173700001	176700000	0.2022	0.8109	24.94	22.53
100001	174000001	177000000	0.2095	0.8159	25.67	23.26
100001	174300001	177300000	0.2006	0.8233	24.37	21.96
100001	174600001	177600000	0.1896	0.8185	23.16	20.75
100001	174900001	177900000	0.1889	0.8078	23.38	20.97
100001	175200001	178200000	0.1741	0.8099	21.50	19.09
100001	175500001	178500000	0.1833	0.8122	22.56	20.15
100001	175800001	178800000	0.1947	0.8141	23.91	21.50
100001	176100001	179100000	0.2011	0.8192	24.54	22.13
100001	176400001	179400000	0.1996	0.8187	24.38	21.97
100001	176700001	179700000	0.2086	0.8276	25.20	22.79
100001	177000001	180000000	0.2035	0.8214	24.77	22.36
100001	177300001	180300000	0.2062	0.8240	25.03	22.62
100001	177600001	180600000	0.2130	0.8249	25.82	23.41
100001	177900001	180900000	0.2135	0.8399	25.42	23.01
100001	178200001	181200000	0.2258	0.8301	27.20	24.79
100001	178500001	181500000	0.2215	0.8302	26.67	24.26
100001	178800001	181800000	0.2161	0.8117	26.62	24.21
100001	179100001	182100000	0.2044	0.7955	25.69	23.28
100001	179400001	182400000	0.1953	0.7893	24.75	22.34
100001	179700001	182700000	0.1876	0.7883	23.80	21.39
100001	180000001	183000000	0.1850	0.7888	23.46	21.05
100001	180300001	183300000	0.1937	0.7820	24.77	22.36
100001	180600001	183600000	0.2034	0.7854	25.89	23.48
100001	180900001	183900000	0.2009	0.7869	25.53	23.12
100001	181200001	184200000	0.2025	0.7964	25.43	23.02
100001	181500001	184500000	0.2001	0.7964	25.12	22.71
100001	181800001	184800000	0.2023	0.8100	24.97	22.56
100001	182100001	185100000	0.2021	0.8206	24.63	22.22
100001	182400001	185400000	0.2277	0.8296	27.45	25.04
100001	182700001	185700000	0.2228	0.8267	26.95	24.54
100001	183000001	186000000	0.2184	0.8302	26.30	23.89
100001	183300001	186300000	0.2271	0.8417	26.98	24.57
100001	183600001	186600000	0.2095	0.8187	25.59	23.18
100001	183900001	186900000	0.2174	0.8179	26.58	24.17
100001	184200001	187200000	0.2123	0.8167	25.99	23.58
100001	184500001	187500000	0.1997	0.8074	24.73	22.32
100001	184800001	187800000	0.1967	0.8099	24.28	21.87
100001	185100001	188100000	0.2171	0.8099	26.81	24.40
100001	185400001	188400000	0.2018	0.8064	25.02	22.61
100001	185700001	188700000	0.1968	0.8080	24.36	21.95
100001	186000001	189000000	0.1927	0.8039	23.97	21.56
100001	186300001	189300000	0.1934	0.8068	23.97	21.56
100001	186600001	189600000	0.1939	0.8213	23.61	21.20
100001	186900001	189900000	0.1916	0.8141	23.54	21.13
100001	187200001	190200000	0.1946	0.8115	23.99	21.58
100001	187500001	190500000	0.1992	0.8104	24.58	22.17
100001	187800001	190800000	0.1979	0.8146	24.29	21.88
100001	188100001	191100000	0.1843	0.8066	22.85	20.44
100001	188400001	191400000	0.1981	0.8058	24.58	22.17
100001	188700001	191700000	0.1933	0.7945	24.32	21.91
100001	189000001	192000000	0.1954	0.7966	24.53	22.12
100001	189300001	192300000	0.1785	0.7816	22.84	20.43
100001	189600001	192600000	0.1807	0.7771	23.25	20.84
100001	189900001	192900000	0.1818	0.7752	23.45	21.04
100001	190200001	193200000	0.1800	0.7794	23.10	20.69
100001	190500001	193500000	0.1830	0.7878	23.23	20.82
100001	190800001	193800000	0.1802	0.7734	23.30	20.89
100001	191100001	194100000	0.1813	0.7877	23.02	20.61
100001	191400001	194400000	0.1506	0.7787	19.35	16.94
100001	191700001	194700000	0.1598	0.7893	20.25	17.84
100001	192000001	195000000	0.1571	0.7805	20.12	17.71
100001	192300001	195300000	0.1629	0.7955	20.48	18.07
100001	192600001	195600000	0.1712	0.8134	21.05	18.64
100001	192900001	195900000	0.1895	0.8137	23.29	20.88
100001	193200001	196200000	0.1863	0.7950	23.44	21.03
100001	193500001	196500000	0.1951	0.7986	24.43	22.02
100001	193800001	196800000	0.2024	0.8078	25.06	22.65
100001	194100001	197100000	0.1911	0.7971	23.97	21.56
100001	194400001	197400000	0.2047	0.8078	25.34	22.93
100001	194700001	197700000	0.1986	0.7969	24.92	22.51
100001	195000001	198000000	0.2086	0.8154	25.58	23.17
100001	195300001	198300000	0.2179	0.7977	27.31	24.90
100001	195600001	198600000	0.2109	0.7756	27.19	24.78
100001	195900001	198900000	0.1845	0.7809	23.62	21.21
100001	196200001	199200000	0.1959	0.7935	24.69	22.28
100001	196500001	199500000	0.1798	0.7809	23.03	20.62
100001	196800001	199800000	0.1860	0.7806	23.83	21.42
100001	197100001	200100000	0.1893	0.7828	24.18	21.77
100001	197400001	200400000	0.1989	0.7838	25.38	22.97
100001	197700001	200700000	0.2136	0.7968	26.81	24.40
100001	198000001	201000000	0.2125	0.7881	26.97	24.56
100001	198300001	201300000	0.1951	0.7850	24.85	22.44
100001	198600001	201600000	0.1819	0.7957	22.86	20.45
100001	198900001	201900000	0.1895	0.7941	23.86	21.45
100001	199200001	202200000	0.1854	0.7851	23.61	21.20
100001	199500001	202500000	0.1795	0.7895	22.74	20.33
100001	199800001	202800000	0.1779	0.7969	22.32	19.91
100001	200100001	203100000	0.1882	0.7971	23.61	21.20
100001	200400001	203400000	0.1789	0.8040	22.25	19.84
100001	200700001	203700000	0.1662	0.7992	20.79	18.38
100001	201000001	204000000	0.1667	0.8025	20.78	18.37
100001	201300001	204300000	0.1689	0.8142	20.74	18.33
100001	201600001	204600000	0.1904	0.8102	23.50	21.09
100001	201900001	204900000	0.1837	0.8057	22.80	20.39
100001	202200001	205200000	0.1791	0.8081	22.16	19.75
100001	202500001	205500000	0.1833	0.8022	22.85	20.44
100001	202800001	205800000	0.1798	0.7965	22.58	20.17
100001	203100001	206100000	0.1772	0.7906	22.42	20.01
100001	203400001	206400000	0.1689	0.7763	21.76	19.35
100001	203700001	206700000	0.1642	0.7767	21.14	18.73
100001	204000001	207000000	0.1580	0.7618	20.74	18.33
100001	204300001	207300000	0.1695	0.7599	22.31	19.90
100001	204600001	207600000	0.1569	0.7623	20.58	18.17
100001	204900001	207900000	0.1758	0.7712	22.80	20.39
100001	205200001	208200000	0.1685	0.7789	21.64	19.23
100001	205500001	208500000	0.1790	0.7958	22.49	20.08
100001	205800001	208800000	0.1760	0.7933	22.18	19.77
100001	206100001	209100000	0.1793	0.8020	22.36	19.95
100001	206400001	209400000	0.1841	0.8082	22.78	20.37
100001	206700001	209700000	0.1888	0.7998	23.60	21.19
100001	207000001	210000000	0.1896	0.8176	23.19	20.78
100001	207300001	210300000	0.1971	0.8139	24.22	21.81
100001	207600001	210600000	0.1961	0.8048	24.36	21.95
100001	207900001	210900000	0.1766	0.8006	22.06	19.65
100001	208200001	211200000	0.1869	0.7876	23.73	21.32
100001	208500001	211500000	0.1908	0.7669	24.88	22.47
100001	208800001	211800000	0.2063	0.7707	26.77	24.36
100001	209100001	212100000	0.2124	0.7626	27.85	25.44
100001	209400001	212400000	0.2179	0.7604	28.66	26.25
100001	209700001	212700000	0.2100	0.7506	27.97	25.56
100001	210000001	213000000	0.2053	0.7409	27.71	25.30
100001	210300001	213300000	0.1887	0.7437	25.38	22.97
100001	210600001	213600000	0.1942	0.7509	25.86	23.45
100001	210900001	213900000	0.1963	0.7446	26.36	23.95
100001	211200001	214200000	0.1891	0.7500	25.21	22.80
100001	211500001	214500000	0.1931	0.7411	26.05	23.64
100001	211800001	214800000	0.1855	0.7279	25.48	23.07
100001	212100001	215100000	0.1678	0.7314	22.94	20.53
100001	212400001	215400000	0.1776	0.7255	24.49	22.08
100001	212700001	215700000	0.1948	0.7415	26.27	23.86
100001	213000001	216000000	0.2116	0.7532	28.10	25.69
100001	213300001	216300000	0.2255	0.7573	29.78	27.37
100001	213600001	216600000	0.2228	0.7665	29.07	26.66
100001	213900001	216900000	0.2298	0.7678	29.93	27.52
100001	214200001	217200000	0.2442	0.7743	31.54	29.13
100001	214500001	217500000	0.2329	0.7808	29.83	27.42
100001	214800001	217800000	0.2240	0.7824	28.64	26.23
100001	215100001	218100000	0.2302	0.7631	30.16	27.75
100001	215400001	218400000	0.2194	0.7541	29.10	26.69
100001	215700001	218700000	0.2078	0.7534	27.59	25.18
100001	216000001	219000000	0.2069	0.7503	27.57	25.16
100001	216300001	219300000	0.1992	0.7432	26.81	24.40
100001	216600001	219600000	0.2135	0.7313	29.19	26.78
100001	216900001	219900000	0.2106	0.7329	28.74	26.33
100001	217200001	220200000	0.2013	0.7228	27.85	25.44
100001	217500001	220500000	0.1989	0.7234	27.49	25.08
100001	217800001	220800000	0.2065	0.7160	28.84	26.43
100001	218100001	221100000	0.1974	0.7069	27.92	25.51
100001	218400001	221400000	0.1950	0.7189	27.13	24.72
100001	218700001	221700000	0.2070	0.7128	29.04	26.63
100001	219000001	222000000	0.2035	0.7124	28.56	26.15
100001	219300001	222300000	0.1967	0.7134	27.57	25.16
100001	219600001	222600000	0.1804	0.7160	25.19	22.78
100001	219900001	222900000	0.1718	0.7048	24.38	21.97
100001	220200001	223200000	0.1617	0.7005	23.08	20.67
100001	220500001	223500000	0.1650	0.7015	23.52	21.11
100001	220800001	223800000	0.1599	0.7156	22.34	19.93
100001	221100001	224100000	0.1697	0.7268	23.35	20.94
100001	221400001	224400000	0.1781	0.7262	24.52	22.11
100001	221700001	224700000	0.1683	0.7343	22.92	20.51
100001	222000001	225000000	0.1589	0.7357	21.60	19.19
100001	222300001	225300000	0.1598	0.7382	21.64	19.23
100001	222600001	225600000	0.1643	0.7375	22.28	19.87
100001	222900001	225900000	0.1685	0.7378	22.84	20.43
100001	223200001	226200000	0.1770	0.7417	23.86	21.45
100001	223500001	226500000	0.1774	0.7454	23.80	21.39
100001	223800001	226800000	0.1784	0.7345	24.29	21.88
100001	224100001	227100000	0.1728	0.7379	23.42	21.01
100001	224400001	227400000	0.1710	0.7429	23.02	20.61
100001	224700001	227700000	0.1725	0.7348	23.47	21.06
100001	225000001	228000000	0.1766	0.7232	24.42	22.01
100001	225300001	228300000	0.1778	0.7126	24.95	22.54
100001	225600001	228600000	0.1674	0.7182	23.30	20.89
100001	225900001	228900000	0.1689	0.7398	22.83	20.42
100001	226200001	229200000	0.1776	0.7519	23.61	21.20
100001	226500001	229500000	0.1807	0.7579	23.84	21.43
100001	226800001	229800000	0.1805	0.7735	23.33	20.92
100001	227100001	230100000	0.1866	0.7796	23.93	21.52
100001	227400001	230400000	0.1732	0.7788	22.23	19.82
100001	227700001	230700000	0.1706	0.7783	21.91	19.50
100001	228000001	231000000	0.1628	0.7713	21.11	18.70
100001	228300001	231300000	0.1546	0.7770	19.89	17.48
100001	228600001	231600000	0.1655	0.7760	21.33	18.92
100001	228900001	231900000	0.1655	0.7617	21.73	19.32
100001	229200001	232200000	0.1529	0.7437	20.56	18.15
100001	229500001	232500000	0.1387	0.7220	19.22	16.81
100001	229800001	232800000	0.1351	0.7040	19.19	16.78
100001	230100001	233100000	0.1359	0.7145	19.02	16.61
100001	230400001	233400000	0.1443	0.7055	20.46	18.05
100001	230700001	233700000	0.1495	0.7061	21.17	18.76
100001	231000001	233888584	0.1598	0.7183	21.43	19.02
100002	1	3000000	0.1507	0.5891	25.57	23.16
100002	300001	3300000	0.1380	0.5671	24.34	21.93
100002	600001	3600000	0.1265	0.5586	22.64	20.23
100002	900001	3900000	0.1295	0.5343	24.24	21.83
100002	1200001	4200000	0.1419	0.5384	26.35	23.94
100002	1500001	4500000	0.1644	0.5401	30.45	28.04
100002	1800001	4800000	0.1755	0.5616	31.25	28.84
100002	2100001	5100000	0.1784	0.5739	31.09	28.68
100002	2400001	5400000	0.1747	0.5734	30.47	28.06
100002	2700001	5700000	0.1713	0.5614	30.50	28.09
100002	3000001	6000000	0.1835	0.5617	32.67	30.26
100002	3300001	6300000	0.1869	0.5800	32.22	29.81
100002	3600001	6600000	0.1947	0.5777	33.70	31.29
100002	3900001	6900000	0.2002	0.5929	33.76	31.35
100002	4200001	7200000	0.1991	0.6045	32.94	30.53
100002	4500001	7500000	0.1899	0.6168	30.78	28.37
100002	4800001	7800000	0.1721	0.6101	28.20	25.79
100002	5100001	8100000	0.1780	0.6248	28.48	26.07
100002	5400001	8400000	0.1746	0.6366	27.42	25.01
100002	5700001	8700000	0.1853	0.6455	28.70	26.29
100002	6000001	9000000	0.1831	0.6423	28.51	26.10
100002	6300001	9300000	0.1791	0.6298	28.45	26.04
100002	6600001	9600000	0.1714	0.6362	26.95	24.54
100002	6900001	9900000	0.1734	0.6463	26.82	24.41
100002	7200001	10200000	0.1665	0.6141	27.11	24.70
100002	7500001	10500000	0.1738	0.6222	27.94	25.53
100002	7800001	10800000	0.1868	0.6249	29.88	27.47
100002	8100001	11100000	0.1821	0.6058	30.06	27.65
100002	8400001	11400000	0.1909	0.5760	33.14	30.73
100002	8700001	11700000	0.1756	0.5917	29.69	27.28
100002	9000001	12000000	0.1729	0.5812	29.75	27.34
100002	9300001	12300000	0.1782	0.5964	29.88	27.47
100002	9600001	12600000	0.1953	0.6076	32.15	29.74
100002	9900001	12900000	0.1764	0.6073	29.05	26.64
100002	10200001	13200000	0.1701	0.6070	28.03	25.62
100002	10500001	13500000	0.1636	0.5949	27.50	25.09
100002	10800001	13800000	0.1404	0.5993	23.43	21.02
100002	11100001	14100000	0.1392	0.6089	22.87	20.46
100002	11400001	14400000	0.1348	0.6223	21.67	19.26
100002	11700001	14700000	0.1558	0.6236	24.99	22.58
100002	12000001	15000000	0.1585	0.6381	24.84	22.43
100002	12300001	15300000	0.1593	0.6374	24.99	22.58
100002	12600001	15600000	0.1476	0.6288	23.47	21.06
100002	12900001	15900000	0.1447	0.6143	23.56	21.15
100002	13200001	16200000	0.1506	0.6356	23.69	21.28
100002	13500001	16500000	0.1390	0.6405	21.70	19.29
100002	13800001	16800000	0.1613	0.6412	25.15	22.74
100002	14100001	17100000	0.1657	0.6477	25.58	23.17
100002	14400001	17400000	0.1715	0.6566	26.12	23.71
100002	14700001	17700000	0.1567	0.6562	23.87	21.46
100002	15000001	18000000	0.1498	0.6603	22.68	20.27
100002	15300001	18300000	0.1566	0.6536	23.96	21.55
100002	15600001	18600000	0.1744	0.6597	26.43	24.02
100002	15900001	18900000	0.1790	0.6522	27.44	25.03
100002	16200001	19200000	0.1873	0.6555	28.57	26.16
100002	16500001	19500000	0.1958	0.6545	29.92	27.51
100002	16800001	19800000	0.1839	0.6546	28.09	25.68
100002	17100001	20100000	0.1770	0.6498	27.24	24.83
100002	17400001	20400000	0.1803	0.6656	27.08	24.67
100002	17700001	20700000	0.1879	0.6707	28.02	25.61
100002	18000001	21000000	0.1851	0.6787	27.27	24.86
100002	18300001	21300000	0.1699	0.6680	25.44	23.03
100002	18600001	21600000	0.1521	0.6606	23.02	20.61
100002	18900001	21900000	0.1681	0.6945	24.21	21.80
100002	19200001	22200000	0.1726	0.6884	25.06	22.65
100002	19500001	22500000	0.1877	0.6937	27.05	24.64
100002	19800001	22800000	0.1921	0.6958	27.60	25.19
100002	20100001	23100000	0.2054	0.7034	29.20	26.79
100002	20400001	23400000	0.1909	0.6857	27.84	25.43
100002	20700001	23700000	0.1895	0.6794	27.89	25.48
100002	21000001	24000000	0.1836	0.6803	26.98	24.57
100002	21300001	24300000	0.1994	0.6961	28.64	26.23
100002	21600001	24600000	0.1951	0.6920	28.20	25.79
100002	21900001	24900000	0.1851	0.6817	27.15	24.74
100002	22200001	25200000	0.1901	0.6947	27.36	24.95
100002	22500001	25500000	0.1762	0.6900	25.54	23.13
100002	22800001	25800000	0.1777	0.6972	25.48	23.07
100002	23100001	26100000	0.1710	0.7012	24.38	21.97
100002	23400001	26400000	0.1799	0.7145	25.18	22.77
100002	23700001	26700000	0.1846	0.7186	25.68	23.27
100002	24000001	27000000	0.2031	0.7174	28.31	25.90
100002	24300001	27300000	0.1985	0.7207	27.54	25.13
100002	24600001	27600000	0.2050	0.7220	28.40	25.99
100002	24900001	27900000	0.2054	0.7155	28.71	26.30
100002	25200001	28200000	0.2047	0.7248	28.25	25.84
100002	25500001	28500000	0.2047	0.7214	28.38	25.97
100002	25800001	28800000	0.1931	0.7081	27.27	24.86
100002	26100001	29100000	0.1914	0.6859	27.91	25.50
100002	26400001	29400000	0.1871	0.6790	27.55	25.14
100002	26700001	29700000	0.1818	0.6812	26.69	24.28
100002	27000001	30000000	0.1692	0.6640	25.49	23.08
100002	27300001	30300000	0.1646	0.6661	24.72	22.31
100002	27600001	30600000	0.1650	0.6749	24.44	22.03
100002	27900001	30900000	0.1663	0.6884	24.15	21.74
100002	28200001	31200000	0.1487	0.6747	22.04	19.63
100002	28500001	31500000	0.1658	0.6873	24.13	21.72
100002	28800001	31800000	0.1768	0.7013	25.21	22.80
100002	29100001	32100000	0.1803	0.7139	25.25	22.84
100002	29400001	32400000	0.1894	0.7166	26.43	24.02
100002	29700001	32700000	0.1909	0.7264	26.28	23.87
100002	30000001	33000000	0.1866	0.7465	25.00	22.59
100002	30300001	33300000	0.1784	0.7344	24.29	21.88
100002	30600001	33600000	0.1870	0.7371	25.37	22.96
100002	30900001	33900000	0.1784	0.7383	24.16	21.75
100002	31200001	34200000	0.1854	0.7463	24.85	22.44
100002	31500001	34500000	0.1729	0.7436	23.25	20.84
100002	31800001	34800000	0.1847	0.7331	25.19	22.78
100002	32100001	35100000	0.1862	0.7557	24.65	22.24
100002	32400001	35400000	0.1696	0.7538	22.50	20.09
100002	32700001	35700000	0.1673	0.7548	22.17	19.76
100002	33000001	36000000	0.1799	0.7602	23.67	21.26
100002	33300001	36300000	0.1853	0.7756	23.89	21.48
100002	33600001	36600000	0.1720	0.7754	22.18	19.77
100002	33900001	36900000	0.1780	0.7698	23.12	20.71
100002	34200001	37200000	0.1692	0.7803	21.68	19.27
100002	34500001	37500000	0.1647	0.7663	21.49	19.08
100002	34800001	37800000	0.1553	0.7681	20.21	17.80
100002	35100001	38100000	0.1451	0.7389	19.64	17.23
100002	35400001	38400000	0.1597	0.7393	21.60	19.19
100002	35700001	38700000	0.1631	0.7397	22.05	19.64
100002	36000001	39000000	0.1596	0.7326	21.79	19.38
100002	36300001	39300000	0.1612	0.7382	21.83	19.42
100002	36600001	39600000	0.1684	0.7340	22.95	20.54
100002	36900001	39900000	0.1768	0.7287	24.26	21.85
100002	37200001	40200000	0.1782	0.7133	24.99	22.58
100002	37500001	40500000	0.1749	0.7250	24.13	21.72
100002	37800001	40800000	0.1678	0.7323	22.91	20.50
100002	38100001	41100000	0.1804	0.7348	24.55	22.14
100002	38400001	41400000	0.1764	0.7360	23.96	21.55
100002	38700001	41700000	0.1703	0.7335	23.21	20.80
100002	39000001	42000000	0.1740	0.7228	24.07	21.66
100002	39300001	42300000	0.1791	0.7180	24.95	22.54
100002	39600001	42600000	0.1639	0.7262	22.56	20.15
100002	39900001	42900000	0.1575	0.7320	21.52	19.11
100002	40200001	43200000	0.1698	0.7350	23.11	20.70
100002	40500001	43500000	0.1638	0.7420	22.08	19.67
100002	40800001	43800000	0.1635	0.7401	22.10	19.69
100002	41100001	44100000	0.1573	0.7583	20.75	18.34
100002	41400001	44400000	0.1487	0.7641	19.47	17.06
100002	41700001	44700000	0.1461	0.7522	19.42	17.01
100002	42000001	45000000	0.1511	0.7578	19.94	17.53
100002	42300001	45300000	0.1371	0.7499	18.29	15.88
100002	42600001	45600000	0.1606	0.7406	21.69	19.28
100002	42900001	45900000	0.1567	0.7327	21.39	18.98
100002	43200001	46200000	0.1428	0.7401	19.29	16.88
100002	43500001	46500000	0.1552	0.7449	20.83	18.42
100002	43800001	46800000	0.1674	0.7554	22.16	19.75
100002	44100001	47100000	0.1734	0.7415	23.38	20.97
100002	44400001	47400000	0.1862	0.7396	25.17	22.76
100002	44700001	47700000	0.1970	0.7503	26.26	23.85
100002	45000001	48000000	0.1945	0.7460	26.07	23.66
100002	45300001	48300000	0.2041	0.7325	27.86	25.45
100002	45600001	48600000	0.1890	0.7266	26.02	23.61
100002	45900001	48900000	0.1962	0.7306	26.86	24.45
100002	46200001	49200000	0.1947	0.7273	26.78	24.37
100002	46500001	49500000	0.1860	0.7141	26.05	23.64
100002	46800001	49800000	0.1773	0.7209	24.60	22.19
100002	47100001	50100000	0.1590	0.7297	21.79	19.38
100002	47400001	50400000	0.1618	0.7133	22.69	20.28
100002	47700001	50700000	0.1542	0.7075	21.79	19.38
100002	48000001	51000000	0.1461	0.7201	20.29	17.88
100002	48300001	51300000	0.1661	0.7397	22.46	20.05
100002	48600001	51600000	0.1672	0.7662	21.82	19.41
100002	48900001	51900000	0.1552	0.7716	20.11	17.70
100002	49200001	52200000	0.1645	0.7821	21.03	18.62
100002	49500001	52500000	0.1711	0.7943	21.54	19.13
100002	49800001	52800000	0.1781	0.7816	22.78	20.37
100002	50100001	53100000	0.1891	0.7873	24.01	21.60
100002	50400001	53400000	0.1813	0.8046	22.54	20.13
100002	50700001	53700000	0.1841	0.8081	22.78	20.37
100002	51000001	54000000	0.1843	0.7816	23.58	21.17
100002	51300001	54300000	0.1569	0.7818	20.06	17.65
100002	51600001	54600000	0.1726	0.7710	22.39	19.98
100002	51900001	54900000	0.1787	0.7588	23.55	21.14
100002	52200001	55200000	0.1864	0.7457	25.00	22.59
100002	52500001	55500000	0.1862	0.7483	24.88	22.47
100002	52800001	55800000	0.1843	0.7454	24.72	22.31
100002	53100001	56100000	0.1885	0.7420	25.40	22.99
100002	53400001	56400000	0.1893	0.7262	26.07	23.66
100002	53700001	56700000	0.1900	0.7365	25.79	23.38
100002	54000001	57000000	0.1851	0.7449	24.85	22.44
100002	54300001	57300000	0.1915	0.7424	25.80	23.39
100002	54600001	57600000	0.1848	0.7501	24.63	22.22
100002	54900001	57900000	0.1768	0.7645	23.13	20.72
100002	55200001	58200000	0.1680	0.7685	21.87	19.46
100002	55500001	58500000	0.1680	0.7589	22.13	19.72
100002	55800001	58800000	0.1554	0.7512	20.69	18.28
100002	56100001	59100000	0.1476	0.7371	20.03	17.62
100002	56400001	59400000	0.1405	0.7448	18.86	16.45
100002	56700001	59700000	0.1480	0.7468	19.81	17.40
100002	57000001	60000000	0.1521	0.7565	20.11	17.70
100002	57300001	60300000	0.1503	0.7578	19.83	17.42
100002	57600001	60600000	0.1575	0.7536	20.90	18.49
100002	57900001	60900000	0.1526	0.7432	20.54	18.13
100002	58200001	61200000	0.1467	0.7335	20.00	17.59
100002	58500001	61500000	0.1572	0.7356	21.37	18.96
100002	58800001	61800000	0.1700	0.7508	22.64	20.23
100002	59100001	62100000	0.1778	0.7614	23.36	20.95
100002	59400001	62400000	0.1811	0.7651	23.67	21.26
100002	59700001	62700000	0.1762	0.7628	23.10	20.69
100002	60000001	63000000	0.1768	0.7660	23.08	20.67
100002	60300001	63300000	0.1786	0.7759	23.02	20.61
100002	60600001	63600000	0.1625	0.7695	21.12	18.71
100002	60900001	63900000	0.1812	0.7822	23.17	20.76
100002	61200001	64200000	0.1808	0.7831	23.08	20.67
100002	61500001	64500000	0.1630	0.7740	21.06	18.65
100002	61800001	64800000	0.1656	0.7753	21.36	18.95
100002	62100001	65100000	0.1671	0.7793	21.45	19.04
100002	62400001	65400000	0.1748	0.7818	22.36	19.95
100002	62700001	65700000	0.1682	0.7723	21.78	19.37
100002	63000001	66000000	0.1803	0.7788	23.15	20.74
100002	63300001	66300000	0.1833	0.7722	23.74	21.33
100002	63600001	66600000	0.2000	0.7782	25.70	23.29
100002	63900001	66900000	0.1933	0.7724	25.02	22.61
100002	64200001	67200000	0.1995	0.7831	25.47	23.06
100002	64500001	67500000	0.1956	0.8067	24.25	21.84
100002	64800001	67800000	0.1860	0.8152	22.81	20.40
100002	65100001	68100000	0.1708	0.8240	20.73	18.32
100002	65400001	68400000	0.1822	0.8245	22.10	19.69
100002	65700001	68700000	0.1849	0.8384	22.06	19.65
100002	66000001	69000000	0.1734	0.8357	20.75	18.34
100002	66300001	69300000	0.1679	0.8382	20.03	17.62
100002	66600001	69600000	0.1646	0.8446	19.49	17.08
100002	66900001	69900000	0.1715	0.8413	20.39	17.98
100002	67200001	70200000	0.1704	0.8384	20.32	17.91
100002	67500001	70500000	0.1800	0.8259	21.79	19.38
100002	67800001	70800000	0.1827	0.8149	22.42	20.01
100002	68100001	71100000	0.1966	0.8123	24.21	21.80
100002	68400001	71400000	0.1888	0.8227	22.95	20.54
100002	68700001	71700000	0.1835	0.8165	22.48	20.07
100002	69000001	72000000	0.1851	0.8230	22.49	20.08
100002	69300001	72300000	0.1765	0.8033	21.97	19.56
100002	69600001	72600000	0.1709	0.7938	21.53	19.12
100002	69900001	72900000	0.1595	0.8084	19.73	17.32
100002	70200001	73200000	0.1575	0.8089	19.47	17.06
100002	70500001	73500000	0.1720	0.8095	21.25	18.84
100002	70800001	73800000	0.1716	0.8086	21.22	18.81
100002	71100001	74100000	0.1696	0.8018	21.15	18.74
100002	71400001	74400000	0.1584	0.7884	20.09	17.68
100002	71700001	74700000	0.1685	0.7950	21.19	18.78
100002	72000001	75000000	0.1731	0.7860	22.03	19.62
100002	72300001	75300000	0.1916	0.8073	23.74	21.33
100002	72600001	75600000	0.1825	0.8118	22.48	20.07
100002	72900001	75900000	0.1818	0.8076	22.51	20.10
100002	73200001	76200000	0.1772	0.8129	21.80	19.39
100002	73500001	76500000	0.1709	0.8229	20.77	18.36
100002	73800001	76800000	0.1661	0.8251	20.14	17.73
100002	74100001	77100000	0.1564	0.8369	18.69	16.28
100002	74400001	77400000	0.1640	0.8429	19.45	17.04
100002	74700001	77700000	0.1635	0.8446	19.35	16.94
100002	75000001	78000000	0.1615	0.8569	18.84	16.43
100002	75300001	78300000	0.1460	0.8613	16.95	14.54
100002	75600001	78600000	0.1611	0.8627	18.67	16.26
100002	75900001	78900000	0.1584	0.8629	18.36	15.95
100002	76200001	79200000	0.1750	0.8594	20.36	17.95
100002	76500001	79500000	0.1692	0.8595	19.69	17.28
100002	76800001	79800000	0.1754	0.8597	20.41	18.00
100002	77100001	80100000	0.1683	0.8410	20.02	17.61
100002	77400001	80400000	0.1609	0.8390	19.18	16.77
100002	77700001	80700000	0.1513	0.8249	18.35	15.94
100002	78000001	81000000	0.1615	0.8143	19.83	17.42
100002	78300001	81300000	0.1709	0.8187	20.87	18.46
100002	78600001	81600000	0.1569	0.8204	19.13	16.72
100002	78900001	81900000	0.1592	0.8236	19.33	16.92
100002	79200001	82200000	0.1406	0.8180	17.18	14.77
100002	79500001	82500000	0.1411	0.8089	17.45	15.04
100002	79800001	82800000	0.1526	0.8105	18.83	16.42
100002	80100001	83100000	0.1667	0.8267	20.16	17.75
100002	80400001	83400000	0.1703	0.8291	20.55	18.14
100002	80700001	83700000	0.1811	0.8308	21.79	19.38
100002	81000001	84000000	0.1700	0.8361	20.33	17.92
100002	81300001	84300000	0.1820	0.8313	21.90	19.49
100002	81600001	84600000	0.1842	0.8241	22.35	19.94
100002	81900001	84900000	0.1927	0.8058	23.91	21.50
100002	82200001	85200000	0.2109	0.8163	25.84	23.43
100002	82500001	85500000	0.2043	0.8085	25.26	22.85
100002	82800001	85800000	0.2046	0.8037	25.45	23.04
100002	83100001	86100000	0.2168	0.8010	27.07	24.66
100002	83400001	86400000	0.2174	0.7993	27.19	24.78
100002	83700001	86700000	0.2141	0.8092	26.46	24.05
100002	84000001	87000000	0.2093	0.7949	26.33	23.92
100002	84300001	87300000	0.1952	0.7946	24.57	22.16
100002	84600001	87600000	0.2087	0.8053	25.92	23.51
100002	84900001	87900000	0.2103	0.8120	25.90	23.49
100002	85200001	88200000	0.2144	0.8074	26.55	24.14
100002	85500001	88500000	0.2060	0.8120	25.37	22.96
100002	85800001	88800000	0.1952	0.8137	23.98	21.57
100002	86100001	89100000	0.1823	0.8137	22.40	19.99
100002	86400001	89400000	0.1819	0.7998	22.74	20.33
100002	86700001	89700000	0.1763	0.7942	22.20	19.79
100002	87000001	90000000	0.1819	0.8041	22.63	20.22
100002	87300001	90300000	0.1924	0.7966	24.15	21.74
100002	87600001	90600000	0.1810	0.7956	22.75	20.34
100002	87900001	90900000	0.1779	0.8079	22.02	19.61
100002	88200001	91200000	0.1672	0.8033	20.82	18.41
100002	88500001	91500000	0.1836	0.8130	22.58	20.17
100002	88800001	91800000	0.1789	0.8097	22.09	19.68
100002	89100001	92100000	0.1785	0.7988	22.34	19.93
100002	89400001	92400000	0.1606	0.8206	19.57	17.16
100002	89700001	92700000	0.1621	0.8255	19.64	17.23
100002	90000001	93000000	0.1506	0.8315	18.11	15.70
100002	90300001	93300000	0.1471	0.8404	17.50	15.09
100002	90600001	93600000	0.1616	0.8380	19.29	16.88
100002	90900001	93900000	0.1656	0.8397	19.72	17.31
100002	91200001	94200000	0.1673	0.8335	20.07	17.66
100002	91500001	94500000	0.1777	0.8362	21.25	18.84
100002	91800001	94800000	0.1807	0.8476	21.32	18.91
100002	92100001	95100000	0.1897	0.8641	21.95	19.54
100002	92400001	95400000	0.2158	0.8654	24.94	22.53
100002	92700001	95700000	0.2262	0.8642	26.18	23.77
100002	93000001	96000000	0.2423	0.8646	28.02	25.61
100002	93300001	96300000	0.2587	0.8699	29.74	27.33
100002	93600001	96600000	0.2563	0.8769	29.23	26.82
100002	93900001	96900000	0.2660	0.8805	30.21	27.80
100002	94200001	97200000	0.2629	0.8782	29.94	27.53
100002	94500001	97500000	0.2497	0.8761	28.50	26.09
100002	94800001	97800000	0.2520	0.8678	29.04	26.63
100002	95100001	98100000	0.2442	0.8592	28.43	26.02
100002	95400001	98400000	0.2311	0.8531	27.09	24.68
100002	95700001	98700000	0.2242	0.8631	25.98	23.57
100002	96000001	99000000	0.2278	0.8652	26.33	23.92
100002	96300001	99300000	0.2022	0.8549	23.65	21.24
100002	96600001	99600000	0.1874	0.8521	21.99	19.58
100002	96900001	99900000	0.1747	0.8422	20.75	18.34
100002	97200001	100200000	0.1720	0.8590	20.02	17.61
100002	97500001	100500000	0.1675	0.8562	19.56	17.15
100002	97800001	100800000	0.1636	0.8616	18.99	16.58
100002	98100001	101100000	0.1636	0.8667	18.87	16.46
100002	98400001	101400000	0.1731	0.8681	19.94	17.53
100002	98700001	101700000	0.1775	0.8592	20.66	18.25
100002	99000001	102000000	0.1669	0.8511	19.61	17.20
100002	99300001	102300000	0.1724	0.8531	20.21	17.80
100002	99600001	102600000	0.1717	0.8554	20.07	17.66
100002	99900001	102900000	0.1718	0.8612	19.95	17.54
100002	100200001	103200000	0.1797	0.8481	21.19	18.78
100002	100500001	103500000	0.1812	0.8371	21.65	19.24
100002	100800001	103800000	0.1771	0.8315	21.30	18.89
100002	101100001	104100000	0.1659	0.8230	20.16	17.75
100002	101400001	104400000	0.1668	0.8172	20.41	18.00
100002	101700001	104700000	0.1588	0.8178	19.42	17.01
100002	102000001	105000000	0.1726	0.8193	21.07	18.66
100002	102300001	105300000	0.1604	0.8000	20.05	17.64
100002	102600001	105600000	0.1596	0.7953	20.07	17.66
100002	102900001	105900000	0.1520	0.7819	19.44	17.03
100002	103200001	106200000	0.1546	0.7825	19.76	17.35
100002	103500001	106500000	0.1669	0.7946	21.01	18.60
100002	103800001	106800000	0.1680	0.7915	21.23	18.82
100002	104100001	107100000	0.1897	0.7916	23.96	21.55
100002	104400001	107400000	0.1902	0.7906	24.06	21.65
100002	104700001	107700000	0.1923	0.7821	24.58	22.17
100002	105000001	108000000	0.1800	0.7721	23.31	20.90
100002	105300001	108300000	0.2018	0.7937	25.43	23.02
100002	105600001	108600000	0.2013	0.7851	25.64	23.23
100002	105900001	108900000	0.2088	0.7889	26.47	24.06
100002	106200001	109200000	0.2077	0.7992	25.99	23.58
100002	106500001	109500000	0.1983	0.7970	24.88	22.47
100002	106800001	109800000	0.2032	0.8072	25.17	22.76
100002	107100001	110100000	0.2088	0.8166	25.57	23.16
100002	107400001	110400000	0.1987	0.7908	25.12	22.71
100002	107700001	110700000	0.2013	0.7969	25.26	22.85
100002	108000001	111000000	0.2038	0.8037	25.36	22.95
100002	108300001	111300000	0.1970	0.8000	24.62	22.21
100002	108600001	111600000	0.1949	0.8055	24.20	21.79
100002	108900001	111900000	0.2035	0.7985	25.48	23.07
100002	109200001	112200000	0.1926	0.7916	24.33	21.92
100002	109500001	112500000	0.1946	0.7844	24.81	22.40
100002	109800001	112800000	0.1957	0.7805	25.08	22.67
100002	110100001	113100000	0.1859	0.7650	24.30	21.89
100002	110400001	113400000	0.1792	0.7924	22.62	20.21
100002	110700001	113700000	0.1816	0.7825	23.21	20.80
100002	111000001	114000000	0.1805	0.7841	23.02	20.61
100002	111300001	114300000	0.1878	0.7832	23.98	21.57
100002	111600001	114600000	0.1973	0.7641	25.82	23.41
100002	111900001	114900000	0.1920	0.7791	24.64	22.23
100002	112200001	115200000	0.1857	0.7753	23.95	21.54
100002	112500001	115500000	0.1818	0.7665	23.72	21.31
100002	112800001	115800000	0.1821	0.7285	25.00	22.59
100002	113100001	116100000	0.1802	0.7412	24.31	21.90
100002	113400001	116400000	0.1951	0.7514	25.96	23.55
100002	113700001	116700000	0.1905	0.7539	25.27	22.86
100002	114000001	117000000	0.1879	0.7554	24.88	22.47
100002	114300001	117300000	0.1747	0.7502	23.28	20.87
100002	114600001	117600000	0.1827	0.7553	24.19	21.78
100002	114900001	117900000	0.1789	0.7514	23.81	21.40
100002	115200001	118200000	0.1891	0.7517	25.15	22.74
100002	115500001	118500000	0.1957	0.7737	25.29	22.88
100002	115800001	118800000	0.2014	0.8186	24.61	22.20
100002	116100001	119100000	0.1894	0.8168	23.18	20.77
100002	116400001	119400000	0.1763	0.8039	21.92	19.51
100002	116700001	119700000	0.1804	0.8030	22.47	20.06
100002	117000001	120000000	0.1816	0.8081	22.48	20.07
100002	117300001	120300000	0.1819	0.8207	22.17	19.76
100002	117600001	120600000	0.1695	0.8303	20.42	18.01
100002	117900001	120900000	0.1664	0.8334	19.97	17.56
100002	118200001	121200000	0.1591	0.8481	18.76	16.35
100002	118500001	121500000	0.1464	0.8388	17.46	15.05
100002	118800001	121800000	0.1361	0.8342	16.32	13.91
100002	119100001	122100000	0.1554	0.8410	18.48	16.07
100002	119400001	122400000	0.1562	0.8369	18.67	16.26
100002	119700001	122700000	0.1515	0.8464	17.90	15.49
100002	120000001	123000000	0.1530	0.8444	18.12	15.71
100002	120300001	123300000	0.1417	0.8422	16.82	14.41
100002	120600001	123600000	0.1524	0.8477	17.98	15.57
100002	120900001	123900000	0.1471	0.8449	17.41	15.00
100002	121200001	124200000	0.1492	0.8396	17.77	15.36
100002	121500001	124500000	0.1617	0.8407	19.24	16.83
100002	121800001	124800000	0.1567	0.8288	18.91	16.50
100002	122100001	125100000	0.1471	0.8298	17.73	15.32
100002	122400001	125400000	0.1624	0.8444	19.23	16.82
100002	122700001	125700000	0.1682	0.8399	20.03	17.62
100002	123000001	126000000	0.1611	0.8414	19.15	16.74
100002	123300001	126300000	0.1818	0.8364	21.73	19.32
100002	123600001	126600000	0.1736	0.8397	20.67	18.26
100002	123900001	126900000	0.1889	0.8383	22.53	20.12
100002	124200001	127200000	0.2047	0.8525	24.01	21.60
100002	124500001	127500000	0.1971	0.8561	23.02	20.61
100002	124800001	127800000	0.2028	0.8670	23.39	20.98
100002	125100001	128100000	0.1962	0.8522	23.02	20.61
100002	125400001	128400000	0.1795	0.8531	21.04	18.63
100002	125700001	128700000	0.1800	0.8577	20.99	18.58
100002	126000001	129000000	0.1853	0.8616	21.51	19.10
100002	126300001	129300000	0.1883	0.8665	21.73	19.32
100002	126600001	129600000	0.1868	0.8657	21.57	19.16
100002	126900001	129900000	0.1774	0.8564	20.71	18.30
100002	127200001	130200000	0.1636	0.8393	19.49	17.08
100002	127500001	130500000	0.1661	0.8332	19.94	17.53
100002	127800001	130800000	0.1707	0.8329	20.50	18.09
100002	128100001	131100000	0.1612	0.8351	19.30	16.89
100002	128400001	131400000	0.1678	0.8336	20.13	17.72
100002	128700001	131700000	0.1601	0.8276	19.35	16.94
100002	129000001	132000000	0.1546	0.8179	18.90	16.49
100002	129300001	132300000	0.1430	0.7952	17.99	15.58
100002	129600001	132600000	0.1478	0.7894	18.72	16.31
100002	129900001	132900000	0.1637	0.8046	20.35	17.94
100002	130200001	133200000	0.1724	0.8120	21.24	18.83
100002	130500001	133500000	0.1826	0.8148	22.41	20.00
100002	130800001	133800000	0.1812	0.8137	22.27	19.86
100002	131100001	134100000	0.1889	0.8105	23.31	20.90
100002	131400001	134400000	0.1988	0.8033	24.75	22.34
100002	131700001	134700000	0.2027	0.7976	25.42	23.01
100002	132000001	135000000	0.2000	0.7890	25.35	22.94
100002	132300001	135300000	0.2012	0.8187	24.57	22.16
100002	132600001	135600000	0.2066	0.8033	25.72	23.31
100002	132900001	135900000	0.2002	0.7951	25.18	22.77
100002	133200001	136200000	0.1962	0.7883	24.89	22.48
100002	133500001	136500000	0.2037	0.7910	25.75	23.34
100002	133800001	136800000	0.1944	0.7876	24.68	22.27
100002	134100001	137100000	0.1957	0.7819	25.04	22.63
100002	134400001	137400000	0.1963	0.7664	25.61	23.20
100002	134700001	137700000	0.1998	0.7872	25.38	22.97
100002	135000001	138000000	0.2072	0.7913	26.18	23.77
100002	135300001	138300000	0.2180	0.7778	28.03	25.62
100002	135600001	138600000	0.2068	0.7930	26.08	23.67
100002	135900001	138900000	0.2067	0.8059	25.65	23.24
100002	136200001	139200000	0.2059	0.8053	25.57	23.16
100002	136500001	139500000	0.1910	0.8094	23.60	21.19
100002	136800001	139800000	0.2036	0.8131	25.03	22.62
100002	137100001	140100000	0.2047	0.8296	24.68	22.27
100002	137400001	140400000	0.1984	0.8364	23.73	21.32
100002	137700001	140700000	0.1800	0.8183	21.99	19.58
100002	138000001	141000000	0.1820	0.8107	22.45	20.04
100002	138300001	141300000	0.1722	0.8032	21.44	19.03
100002	138600001	141600000	0.1770	0.7961	22.23	19.82
100002	138900001	141900000	0.1676	0.7857	21.34	18.93
100002	139200001	142200000	0.1599	0.7891	20.27	17.86
100002	139500001	142500000	0.1762	0.7857	22.43	20.02
100002	139800001	142800000	0.1760	0.7880	22.33	19.92
100002	140100001	143100000	0.2019	0.7908	25.53	23.12
100002	140400001	143400000	0.1977	0.7994	24.73	22.32
100002	140700001	143700000	0.2006	0.8111	24.73	22.32
100002	141000001	144000000	0.2007	0.8241	24.35	21.94
100002	141300001	144300000	0.1965	0.8338	23.56	21.15
100002	141600001	144600000	0.1945	0.8419	23.10	20.69
100002	141900001	144900000	0.2019	0.8249	24.47	22.06
100002	142200001	145200000	0.2102	0.8185	25.68	23.27
100002	142500001	145500000	0.1838	0.7917	23.21	20.80
100002	142800001	145800000	0.1945	0.7859	24.74	22.33
100002	143100001	146100000	0.1720	0.7671	22.42	20.01
100002	143400001	146400000	0.1628	0.7516	21.66	19.25
100002	143700001	146700000	0.1667	0.7363	22.64	20.23
100002	144000001	147000000	0.1682	0.7175	23.43	21.02
100002	144300001	147300000	0.1733	0.7091	24.44	22.03
100002	144600001	147600000	0.1701	0.6930	24.54	22.13
100002	144900001	147900000	0.1674	0.6969	24.02	21.61
100002	145200001	148200000	0.1726	0.7029	24.55	22.14
100002	145500001	148500000	0.1746	0.7258	24.05	21.64
100002	145800001	148800000	0.1582	0.7283	21.73	19.32
100002	146100001	149100000	0.1583	0.7380	21.44	19.03
100002	146400001	149400000	0.1813	0.7406	24.48	22.07
100002	146700001	149700000	0.1848	0.7421	24.91	22.50
100002	147000001	150000000	0.1712	0.7463	22.94	20.53
100002	147300001	150300000	0.1701	0.7428	22.90	20.49
100002	147600001	150600000	0.1746	0.7470	23.37	20.96
100002	147900001	150900000	0.1719	0.7553	22.76	20.35
100002	148200001	151200000	0.1708	0.7563	22.59	20.18
100002	148500001	151500000	0.1761	0.7654	23.01	20.60
100002	148800001	151800000	0.1844	0.7678	24.02	21.61
100002	149100001	152100000	0.1910	0.7737	24.68	22.27
100002	149400001	152400000	0.1852	0.7874	23.52	21.11
100002	149700001	152700000	0.1847	0.8013	23.05	20.64
100002	150000001	153000000	0.1972	0.8009	24.62	22.21
100002	150300001	153300000	0.2022	0.7959	25.41	23.00
100002	150600001	153600000	0.1950	0.8051	24.22	21.81
100002	150900001	153900000	0.2046	0.8148	25.10	22.69
100002	151200001	154200000	0.1980	0.8149	24.29	21.88
100002	151500001	154500000	0.2070	0.8041	25.74	23.33
100002	151800001	154800000	0.1976	0.8033	24.60	22.19
100002	152100001	155100000	0.1824	0.7997	22.80	20.39
100002	152400001	155400000	0.1698	0.7929	21.41	19.00
100002	152700001	155700000	0.1793	0.7840	22.87	20.46
100002	153000001	156000000	0.1762	0.7946	22.18	19.77
100002	153300001	156300000	0.1714	0.7991	21.44	19.03
100002	153600001	156600000	0.1857	0.7910	23.48	21.07
100002	153900001	156900000	0.1715	0.7761	22.10	19.69
100002	154200001	157200000	0.1774	0.7622	23.28	20.87
100002	154500001	157500000	0.1678	0.7320	22.93	20.52
100002	154800001	157800000	0.1889	0.7109	26.57	24.16
100002	155100001	158100000	0.2006	0.7090	28.30	25.89
100002	155400001	158400000	0.2092	0.7081	29.54	27.13
100002	155700001	158700000	0.2043	0.7034	29.04	26.63
100002	156000001	159000000	0.2044	0.7016	29.13	26.72
100002	156300001	159300000	0.2014	0.6986	28.84	26.43
100002	156600001	159600000	0.1937	0.7160	27.05	24.64
100002	156900001	159900000	0.2102	0.7201	29.20	26.79
100002	157200001	160200000	0.2018	0.7359	27.42	25.01
100002	157500001	160500000	0.2038	0.7679	26.53	24.12
100002	157800001	160800000	0.1793	0.7855	22.83	20.42
100002	158100001	161100000	0.1722	0.7830	22.00	19.59
100002	158400001	161400000	0.1788	0.7961	22.46	20.05
100002	158700001	161700000	0.1784	0.7974	22.38	19.97
100002	159000001	162000000	0.1833	0.7911	23.17	20.76
100002	159300001	162300000	0.1998	0.7964	25.09	22.68
100002	159600001	162600000	0.1985	0.7893	25.15	22.74
100002	159900001	162900000	0.1778	0.7861	22.61	20.20
100002	160200001	163200000	0.1708	0.7628	22.39	19.98
100002	160500001	163500000	0.1698	0.7641	22.22	19.81
100002	160800001	163800000	0.1684	0.7655	22.00	19.59
100002	161100001	164100000	0.1656	0.7678	21.57	19.16
100002	161400001	164400000	0.1550	0.7530	20.58	18.17
100002	161700001	164700000	0.1549	0.7388	20.97	18.56
100002	162000001	165000000	0.1630	0.7591	21.48	19.07
100002	162300001	165300000	0.1584	0.7638	20.74	18.33
100002	162600001	165600000	0.1546	0.7537	20.52	18.11
100002	162900001	165900000	0.1578	0.7621	20.71	18.30
100002	163200001	166200000	0.1769	0.7702	22.96	20.55
100002	163500001	166500000	0.1867	0.7674	24.33	21.92
100002	163800001	166800000	0.1973	0.7693	25.64	23.23
100002	164100001	167100000	0.1994	0.7760	25.70	23.29
100002	164400001	167400000	0.2136	0.7959	26.84	24.43
100002	164700001	167700000	0.2110	0.8046	26.23	23.82
100002	165000001	168000000	0.1993	0.7968	25.01	22.60
100002	165300001	168300000	0.1955	0.7975	24.51	22.10
100002	165600001	168600000	0.1953	0.7954	24.56	22.15
100002	165900001	168900000	0.2010	0.7885	25.50	23.09
100002	166200001	169200000	0.2074	0.7906	26.23	23.82
100002	166500001	169500000	0.1983	0.7869	25.20	22.79
100002	166800001	169800000	0.1846	0.7763	23.78	21.37
100002	167100001	170100000	0.1980	0.7667	25.82	23.41
100002	167400001	170400000	0.1839	0.7608	24.17	21.76
100002	167700001	170700000	0.1860	0.7653	24.30	21.89
100002	168000001	171000000	0.1866	0.7521	24.81	22.40
100002	168300001	171300000	0.1762	0.7314	24.09	21.68
100002	168600001	171600000	0.1870	0.7389	25.30	22.89
100002	168900001	171900000	0.1770	0.7377	24.00	21.59
100002	169200001	172200000	0.1609	0.7445	21.62	19.21
100002	169500001	172500000	0.1525	0.7505	20.32	17.91
100002	169800001	172800000	0.1762	0.7537	23.37	20.96
100002	170100001	173100000	0.1704	0.7418	22.97	20.56
100002	170400001	173400000	0.1685	0.7352	22.92	20.51
100002	170700001	173700000	0.1638	0.7277	22.51	20.10
100002	171000001	174000000	0.1736	0.7419	23.40	20.99
100002	171300001	174300000	0.1852	0.7622	24.30	21.89
100002	171600001	174600000	0.1813	0.7556	23.99	21.58
100002	171900001	174900000	0.1973	0.7632	25.85	23.44
100002	172200001	175200000	0.2011	0.7507	26.78	24.37
100002	172500001	175500000	0.2090	0.7344	28.45	26.04
100002	172800001	175800000	0.2040	0.7350	27.75	25.34
100002	173100001	176100000	0.2197	0.7551	29.10	26.69
100002	173400001	176400000	0.2194	0.7569	28.99	26.58
100002	173700001	176700000	0.2186	0.7677	28.47	26.06
100002	174000001	177000000	0.2056	0.7523	27.33	24.92
100002	174300001	177300000	0.2077	0.7468	27.81	25.40
100002	174600001	177600000	0.2147	0.7622	28.17	25.76
100002	174900001	177900000	0.2167	0.7596	28.53	26.12
100002	175200001	178200000	0.2231	0.7546	29.57	27.16
100002	175500001	178500000	0.2259	0.7586	29.78	27.37
100002	175800001	178800000	0.2219	0.7546	29.41	27.00
100002	176100001	179100000	0.2077	0.7528	27.60	25.19
100002	176400001	179400000	0.2039	0.7239	28.16	25.75
100002	176700001	179700000	0.2128	0.7259	29.32	26.91
100002	177000001	180000000	0.2238	0.7310	30.61	28.20
100002	177300001	180300000	0.2243	0.7367	30.45	28.04
100002	177600001	180600000	0.2149	0.7155	30.03	27.62
100002	177900001	180900000	0.1985	0.7147	27.77	25.36
100002	178200001	181200000	0.1938	0.7284	26.60	24.19
100002	178500001	181500000	0.1826	0.7358	24.82	22.41
100002	178800001	181800000	0.1850	0.7406	24.98	22.57
100002	179100001	182100000	0.1835	0.7427	24.71	22.30
100002	179400001	182400000	0.1988	0.7658	25.96	23.55
100002	179700001	182700000	0.1886	0.7509	25.12	22.71
100002	180000001	183000000	0.1886	0.7537	25.02	22.61
100002	180300001	183300000	0.1790	0.7472	23.95	21.54
100002	180600001	183600000	0.1795	0.7586	23.66	21.25
100002	180900001	183900000	0.1887	0.7517	25.10	22.69
100002	181200001	184200000	0.1825	0.7393	24.69	22.28
100002	181500001	184500000	0.1940	0.7295	26.59	24.18
100002	181800001	184800000	0.1894	0.7136	26.55	24.14
100002	182100001	185100000	0.1871	0.7046	26.56	24.15
100002	182400001	185400000	0.1744	0.7026	24.82	22.41
100002	182700001	185700000	0.1829	0.7076	25.84	23.43
100002	183000001	186000000	0.1841	0.6968	26.43	24.02
100002	183300001	186300000	0.1859	0.7089	26.22	23.81
100002	183600001	186600000	0.1878	0.7066	26.58	24.17
100002	183900001	186900000	0.1845	0.7088	26.03	23.62
100002	184200001	187200000	0.1901	0.7231	26.29	23.88
100002	184500001	187500000	0.1911	0.7382	25.88	23.47
100002	184800001	187800000	0.1891	0.7464	25.33	22.92
100002	185100001	188100000	0.2013	0.7372	27.31	24.90
100002	185400001	188400000	0.2109	0.7392	28.54	26.13
100002	185700001	188700000	0.2058	0.7452	27.61	25.20
100002	186000001	189000000	0.2080	0.7510	27.70	25.29
100002	186300001	189300000	0.2083	0.7338	28.39	25.98
100002	186600001	189600000	0.2075	0.7329	28.31	25.90
100002	186900001	189900000	0.2216	0.7374	30.05	27.64
100002	187200001	190200000	0.2247	0.7363	30.52	28.11
100002	187500001	190500000	0.2193	0.7245	30.27	27.86
100002	187800001	190800000	0.2203	0.7219	30.52	28.11
100002	188100001	191100000	0.2062	0.7106	29.02	26.61
100002	188400001	191400000	0.2040	0.7017	29.08	26.67
100002	188700001	191700000	0.2204	0.6972	31.61	29.20
100002	189000001	192000000	0.2083	0.6991	29.79	27.38
100002	189300001	192300000	0.1986	0.6952	28.56	26.15
100002	189600001	192600000	0.2000	0.6917	28.92	26.51
100002	189900001	192900000	0.1904	0.6948	27.41	25.00
100002	190200001	193200000	0.1866	0.6882	27.12	24.71
100002	190500001	193500000	0.1772	0.6734	26.31	23.90
100002	190800001	193800000	0.1878	0.6823	27.53	25.12
100002	191100001	194100000	0.1891	0.6971	27.12	24.71
100002	191400001	194400000	0.1981	0.7041	28.14	25.73
100002	191700001	194700000	0.1857	0.7064	26.29	23.88
100002	192000001	195000000	0.1840	0.7030	26.18	23.77
100002	192300001	195300000	0.1812	0.6929	26.15	23.74
100002	192600001	195600000	0.1709	0.6938	24.63	22.22
100002	192900001	195900000	0.1768	0.6980	25.33	22.92
100002	193200001	196200000	0.1803	0.7027	25.66	23.25
100002	193500001	196500000	0.1785	0.6726	26.54	24.13
100002	193800001	196800000	0.1583	0.6180	25.61	23.20
100002	194100001	197100000	0.1469	0.5659	25.96	23.55
100002	194400001	197400000	0.1364	0.5546	24.60	22.19
100002	194700001	197700000	0.1419	0.5497	25.81	23.40
100002	195000001	198000000	0.1443	0.5657	25.51	23.10
100002	195300001	198300000	0.1668	0.5796	28.77	26.36
100002	195600001	198600000	0.1824	0.5857	31.15	28.74
100002	195900001	198900000	0.1813	0.5652	32.08	29.67
100002	196200001	199200000	0.1727	0.5692	30.35	27.94
100002	196500001	199500000	0.1860	0.6211	29.95	27.54
100002	196800001	199800000	0.1978	0.6744	29.33	26.92
100002	197100001	200100000	0.2038	0.7192	28.33	25.92
100002	197400001	200400000	0.2142	0.7140	30.00	27.59
100002	197700001	200700000	0.1979	0.7214	27.43	25.02
100002	198000001	201000000	0.1903	0.7033	27.05	24.64
100002	198300001	201300000	0.1824	0.7134	25.57	23.16
100002	198600001	201600000	0.1708	0.7128	23.96	21.55
100002	198900001	201900000	0.1724	0.7177	24.02	21.61
100002	199200001	202200000	0.1827	0.7111	25.69	23.28
100002	199500001	202500000	0.1751	0.7114	24.62	22.21
100002	199800001	202800000	0.1668	0.7022	23.75	21.34
100002	200100001	203100000	0.1736	0.7070	24.55	22.14
100002	200400001	203400000	0.1545	0.7187	21.50	19.09
100002	200700001	203700000	0.1723	0.7021	24.54	22.13
100002	201000001	204000000	0.1843	0.7002	26.33	23.92
100002	201300001	204300000	0.1823	0.6922	26.33	23.92
100002	201600001	204600000	0.1900	0.7036	27.00	24.59
100002	201900001	204900000	0.1735	0.6858	25.30	22.89
100002	202200001	205200000	0.1611	0.6797	23.70	21.29
100002	202500001	205500000	0.1600	0.6856	23.34	20.93
100002	202800001	205800000	0.1590	0.6850	23.21	20.80
100002	203100001	206100000	0.1535	0.6787	22.62	20.21
100002	203400001	206400000	0.1602	0.6796	23.57	21.16
100002	203700001	206700000	0.1593	0.6877	23.17	20.76
100002	204000001	207000000	0.1500	0.6922	21.66	19.25
100002	204300001	207300000	0.1431	0.6907	20.71	18.30
100002	204600001	207600000	0.1447	0.6832	21.17	18.76
100002	204900001	207900000	0.1562	0.7191	21.72	19.31
100002	205200001	208200000	0.1593	0.7246	21.98	19.57
100002	205500001	208500000	0.1677	0.7166	23.40	20.99
100002	205800001	208800000	0.1800	0.7399	24.33	21.92
100002	206100001	209100000	0.1733	0.7429	23.32	20.91
100002	206400001	209400000	0.1886	0.7406	25.47	23.06
100002	206700001	209700000	0.1790	0.7275	24.61	22.20
100002	207000001	210000000	0.1718	0.7309	23.51	21.10
100002	207300001	210300000	0.1754	0.7449	23.55	21.14
100002	207600001	210600000	0.1816	0.7391	24.57	22.16
100002	207900001	210900000	0.1805	0.7165	25.19	22.78
100002	208200001	211200000	0.1734	0.7038	24.64	22.23
100002	208500001	211500000	0.1810	0.6765	26.75	24.34
100002	208800001	211800000	0.1694	0.6586	25.72	23.31
100002	209100001	212100000	0.1800	0.6597	27.29	24.88
100002	209400001	212400000	0.1610	0.6465	24.90	22.49
100002	209700001	212700000	0.1605	0.6641	24.17	21.76
100002	210000001	213000000	0.1763	0.6821	25.85	23.44
100002	210300001	213300000	0.1741	0.6661	26.14	23.73
100002	210600001	213600000	0.1574	0.6545	24.05	21.64
100002	210900001	213900000	0.1618	0.6625	24.42	22.01
100002	211200001	214200000	0.1769	0.6698	26.41	24.00
100002	211500001	214500000	0.1667	0.6956	23.96	21.55
100002	211800001	214800000	0.1621	0.6857	23.65	21.24
100002	212100001	215100000	0.1635	0.6880	23.76	21.35
100002	212400001	215400000	0.1720	0.6913	24.89	22.48
100002	212700001	215700000	0.1780	0.6771	26.29	23.88
100002	213000001	216000000	0.1792	0.6565	27.30	24.89
100002	213300001	216300000	0.1800	0.6421	28.03	25.62
100002	213600001	216600000	0.1863	0.6435	28.95	26.54
100002	213900001	216900000	0.1856	0.6334	29.30	26.89
100002	214200001	217200000	0.1707	0.6282	27.17	24.76
100002	214500001	217500000	0.1717	0.6283	27.32	24.91
100002	214800001	217800000	0.1761	0.6255	28.16	25.75
100002	215100001	218100000	0.1791	0.6183	28.97	26.56
100002	215400001	218400000	0.1647	0.6203	26.56	24.15
100002	215700001	218700000	0.1549	0.6165	25.12	22.71
100002	216000001	219000000	0.1435	0.6004	23.91	21.50
100002	216300001	219300000	0.1421	0.6125	23.20	20.79
100002	216600001	219600000	0.1354	0.6305	21.47	19.06
100002	216900001	219900000	0.1395	0.6359	21.94	19.53
100002	217200001	220200000	0.1495	0.6400	23.37	20.96
100002	217500001	220500000	0.1611	0.6432	25.04	22.63
100002	217800001	220800000	0.1761	0.6455	27.28	24.87
100002	218100001	221100000	0.1827	0.6441	28.36	25.95
100002	218400001	221400000	0.2019	0.6585	30.65	28.24
100002	218700001	221700000	0.2085	0.6647	31.36	28.95
100002	219000001	222000000	0.2115	0.6952	30.43	28.02
100002	219300001	222300000	0.2241	0.7082	31.65	29.24
100002	219600001	222600000	0.2290	0.6927	33.06	30.65
100002	219900001	222900000	0.2156	0.6965	30.95	28.54
100002	220200001	223200000	0.1993	0.6917	28.82	26.41
100002	220500001	223500000	0.1921	0.6917	27.78	25.37
100002	220800001	223800000	0.1802	0.7098	25.39	22.98
100002	221100001	224100000	0.1658	0.7163	23.14	20.73
100002	221400001	224400000	0.1574	0.7047	22.33	19.92
100002	221700001	224700000	0.1593	0.7138	22.31	19.90
100002	222000001	225000000	0.1615	0.7071	22.84	20.43
100002	222300001	225300000	0.1628	0.7018	23.19	20.78
100002	222600001	225600000	0.1531	0.7038	21.75	19.34
100002	222900001	225900000	0.1593	0.7076	22.52	20.11
100002	223200001	226200000	0.1773	0.7177	24.70	22.29
100002	223500001	226500000	0.1622	0.6915	23.46	21.05
100002	223800001	226800000	0.1642	0.6741	24.35	21.94
100002	224100001	227100000	0.1695	0.6828	24.82	22.41
100002	224400001	227400000	0.1717	0.6866	25.01	22.60
100002	224700001	227700000	0.1662	0.6710	24.76	22.35
100002	225000001	228000000	0.1660	0.6599	25.15	22.74
100002	225300001	228300000	0.1519	0.6516	23.31	20.90
100002	225600001	228327993	0.1582	0.6471	22.23	19.82
100003	1	3000000	0.1144	0.5035	22.71	20.30
100003	300001	3300000	0.1392	0.5420	25.69	23.28
100003	600001	3600000	0.1547	0.6112	25.31	22.90
100003	900001	3900000	0.1684	0.6771	24.87	22.46
100003	1200001	4200000	0.1790	0.6981	25.64	23.23
100003	1500001	4500000	0.1979	0.7028	28.16	25.75
100003	1800001	4800000	0.2020	0.7099	28.46	26.05
100003	2100001	5100000	0.2005	0.7023	28.55	26.14
100003	2400001	5400000	0.1893	0.6940	27.28	24.87
100003	2700001	5700000	0.1819	0.6878	26.44	24.03
100003	3000001	6000000	0.1937	0.6957	27.84	25.43
100003	3300001	6300000	0.1800	0.6950	25.89	23.48
100003	3600001	6600000	0.1864	0.6879	27.09	24.68
100003	3900001	6900000	0.1939	0.6951	27.90	25.49
100003	4200001	7200000	0.1870	0.6916	27.04	24.63
100003	4500001	7500000	0.1645	0.6708	24.52	22.11
100003	4800001	7800000	0.1630	0.6494	25.10	22.69
100003	5100001	8100000	0.1651	0.6597	25.02	22.61
100003	5400001	8400000	0.1761	0.6701	26.28	23.87
100003	5700001	8700000	0.1904	0.6871	27.71	25.30
100003	6000001	9000000	0.1887	0.6941	27.19	24.78
100003	6300001	9300000	0.1980	0.6847	28.91	26.50
100003	6600001	9600000	0.1807	0.6937	26.04	23.63
100003	6900001	9900000	0.1768	0.6770	26.11	23.70
100003	7200001	10200000	0.1744	0.6804	25.64	23.23
100003	7500001	10500000	0.2022	0.6963	29.03	26.62
100003	7800001	10800000	0.2021	0.7126	28.35	25.94
100003	8100001	11100000	0.1946	0.7075	27.50	25.09
100003	8400001	11400000	0.1819	0.6931	26.24	23.83
100003	8700001	11700000	0.1824	0.6938	26.30	23.89
100003	9000001	12000000	0.1777	0.6770	26.25	23.84
100003	9300001	12300000	0.1738	0.6818	25.50	23.09
100003	9600001	12600000	0.1832	0.6790	26.98	24.57
100003	9900001	12900000	0.1757	0.6805	25.81	23.40
100003	10200001	13200000	0.1771	0.6738	26.28	23.87
100003	10500001	13500000	0.1657	0.6831	24.26	21.85
100003	10800001	13800000	0.1644	0.6852	23.99	21.58
100003	11100001	14100000	0.1823	0.7108	25.65	23.24
100003	11400001	14400000	0.1965	0.7228	27.19	24.78
100003	11700001	14700000	0.1803	0.7218	24.98	22.57
100003	12000001	15000000	0.1710	0.7284	23.47	21.06
100003	12300001	15300000	0.1698	0.7406	22.93	20.52
100003	12600001	15600000	0.1742	0.7470	23.31	20.90
100003	12900001	15900000	0.1902	0.7715	24.65	22.24
100003	13200001	16200000	0.1914	0.7843	24.41	22.00
100003	13500001	16500000	0.1868	0.7744	24.13	21.72
100003	13800001	16800000	0.1951	0.7829	24.92	22.51
100003	14100001	17100000	0.1816	0.7609	23.87	21.46
100003	14400001	17400000	0.1738	0.7539	23.05	20.64
100003	14700001	17700000	0.1793	0.7580	23.66	21.25
100003	15000001	18000000	0.1910	0.7590	25.17	22.76
100003	15300001	18300000	0.1847	0.7319	25.23	22.82
100003	15600001	18600000	0.1825	0.7232	25.24	22.83
100003	15900001	18900000	0.1733	0.7170	24.17	21.76
100003	16200001	19200000	0.1704	0.7138	23.87	21.46
100003	16500001	19500000	0.1786	0.7152	24.98	22.57
100003	16800001	19800000	0.1709	0.7092	24.09	21.68
100003	17100001	20100000	0.1819	0.7147	25.45	23.04
100003	17400001	20400000	0.1722	0.7064	24.37	21.96
100003	17700001	20700000	0.1751	0.7078	24.73	22.32
100003	18000001	21000000	0.1656	0.7028	23.56	21.15
100003	18300001	21300000	0.1844	0.7283	25.32	22.91
100003	18600001	21600000	0.1732	0.7222	23.98	21.57
100003	18900001	21900000	0.1676	0.7122	23.53	21.12
100003	19200001	22200000	0.1810	0.7167	25.26	22.85
100003	19500001	22500000	0.1666	0.7210	23.11	20.70
100003	19800001	22800000	0.1759	0.7185	24.49	22.08
100003	20100001	23100000	0.1629	0.7042	23.13	20.72
100003	20400001	23400000	0.1785	0.7197	24.80	22.39
100003	20700001	23700000	0.1926	0.7067	27.26	24.85
100003	21000001	24000000	0.2033	0.7140	28.48	26.07
100003	21300001	24300000	0.1779	0.7100	25.05	22.64
100003	21600001	24600000	0.1891	0.7176	26.35	23.94
100003	21900001	24900000	0.1931	0.7358	26.24	23.83
100003	22200001	25200000	0.1802	0.7303	24.67	22.26
100003	22500001	25500000	0.1784	0.7232	24.68	22.27
100003	22800001	25800000	0.1642	0.7234	22.70	20.29
100003	23100001	26100000	0.1687	0.7329	23.02	20.61
100003	23400001	26400000	0.1504	0.7208	20.86	18.45
100003	23700001	26700000	0.1285	0.7309	17.58	15.17
100003	24000001	27000000	0.1285	0.7381	17.41	15.00
100003	24300001	27300000	0.1448	0.7332	19.75	17.34
100003	24600001	27600000	0.1491	0.7260	20.54	18.13
100003	24900001	27900000	0.1673	0.7170	23.33	20.92
100003	25200001	28200000	0.1711	0.7285	23.48	21.07
100003	25500001	28500000	0.1771	0.7332	24.15	21.74
100003	25800001	28800000	0.1817	0.7433	24.45	22.04
100003	26100001	29100000	0.1749	0.7421	23.57	21.16
100003	26400001	29400000	0.1952	0.7559	25.82	23.41
100003	26700001	29700000	0.2042	0.7525	27.14	24.73
100003	27000001	30000000	0.2038	0.7519	27.10	24.69
100003	27300001	30300000	0.2074	0.7443	27.86	25.45
100003	27600001	30600000	0.1985	0.7423	26.74	24.33
100003	27900001	30900000	0.1879	0.7265	25.86	23.45
100003	28200001	31200000	0.1995	0.7079	28.18	25.77
100003	28500001	31500000	0.1947	0.7132	27.30	24.89
100003	28800001	31800000	0.1949	0.7158	27.23	24.82
100003	29100001	32100000	0.2030	0.7352	27.61	25.20
100003	29400001	32400000	0.1855	0.7282	25.48	23.07
100003	29700001	32700000	0.1781	0.7266	24.52	22.11
100003	30000001	33000000	0.1809	0.7256	24.94	22.53
100003	30300001	33300000	0.1744	0.7400	23.56	21.15
100003	30600001	33600000	0.1737	0.7524	23.09	20.68
100003	30900001	33900000	0.1720	0.7747	22.20	19.79
100003	31200001	34200000	0.1487	0.7812	19.04	16.63
100003	31500001	34500000	0.1622	0.7827	20.72	18.31
100003	31800001	34800000	0.1649	0.7536	21.89	19.48
100003	32100001	35100000	0.1725	0.7536	22.89	20.48
100003	32400001	35400000	0.1719	0.7565	22.73	20.32
100003	32700001	35700000	0.1793	0.7603	23.58	21.17
100003	33000001	36000000	0.1710	0.7530	22.72	20.31
100003	33300001	36300000	0.1807	0.7563	23.89	21.48
100003	33600001	36600000	0.1874	0.7708	24.32	21.91
100003	33900001	36900000	0.1769	0.7578	23.35	20.94
100003	34200001	37200000	0.1901	0.7540	25.21	22.80
100003	34500001	37500000	0.1738	0.7585	22.91	20.50
100003	34800001	37800000	0.1689	0.7845	21.53	19.12
100003	35100001	38100000	0.1733	0.7796	22.22	19.81
100003	35400001	38400000	0.1804	0.7750	23.27	20.86
100003	35700001	38700000	0.1678	0.7656	21.92	19.51
100003	36000001	39000000	0.1630	0.7667	21.26	18.85
100003	36300001	39300000	0.1547	0.7571	20.43	18.02
100003	36600001	39600000	0.1522	0.7503	20.28	17.87
100003	36900001	39900000	0.1555	0.7529	20.66	18.25
100003	37200001	40200000	0.1568	0.7571	20.70	18.29
100003	37500001	40500000	0.1658	0.7532	22.01	19.60
100003	37800001	40800000	0.1735	0.7465	23.24	20.83
100003	38100001	41100000	0.1648	0.7402	22.26	19.85
100003	38400001	41400000	0.1701	0.7470	22.78	20.37
100003	38700001	41700000	0.1784	0.7557	23.61	21.20
100003	39000001	42000000	0.1875	0.7639	24.55	22.14
100003	39300001	42300000	0.1742	0.7641	22.81	20.40
100003	39600001	42600000	0.1827	0.7448	24.53	22.12
100003	39900001	42900000	0.1777	0.7441	23.88	21.47
100003	40200001	43200000	0.1729	0.7449	23.22	20.81
100003	40500001	43500000	0.1791	0.7442	24.07	21.66
100003	40800001	43800000	0.1719	0.7518	22.87	20.46
100003	41100001	44100000	0.1647	0.7571	21.76	19.35
100003	41400001	44400000	0.1558	0.7562	20.61	18.20
100003	41700001	44700000	0.1597	0.7604	21.01	18.60
100003	42000001	45000000	0.1465	0.7528	19.46	17.05
100003	42300001	45300000	0.1559	0.7575	20.58	18.17
100003	42600001	45600000	0.1549	0.7740	20.01	17.60
100003	42900001	45900000	0.1526	0.7795	19.57	17.16
100003	43200001	46200000	0.1515	0.7790	19.45	17.04
100003	43500001	46500000	0.1408	0.7728	18.22	15.81
100003	43800001	46800000	0.1484	0.7603	19.51	17.10
100003	44100001	47100000	0.1593	0.7406	21.51	19.10
100003	44400001	47400000	0.1722	0.7330	23.50	21.09
100003	44700001	47700000	0.1755	0.7245	24.22	21.81
100003	45000001	48000000	0.1861	0.7276	25.58	23.17
100003	45300001	48300000	0.1959	0.7364	26.60	24.19
100003	45600001	48600000	0.2057	0.7525	27.34	24.93
100003	45900001	48900000	0.2195	0.7523	29.18	26.77
100003	46200001	49200000	0.2199	0.7603	28.92	26.51
100003	46500001	49500000	0.2307	0.7763	29.72	27.31
100003	46800001	49800000	0.2231	0.7773	28.70	26.29
100003	47100001	50100000	0.2043	0.7837	26.07	23.66
100003	47400001	50400000	0.1930	0.7829	24.65	22.24
100003	47700001	50700000	0.1862	0.7854	23.71	21.30
100003	48000001	51000000	0.1779	0.7639	23.29	20.88
100003	48300001	51300000	0.1670	0.7582	22.02	19.61
100003	48600001	51600000	0.1468	0.7312	20.08	17.67
100003	48900001	51900000	0.1480	0.7403	19.99	17.58
100003	49200001	52200000	0.1515	0.7380	20.53	18.12
100003	49500001	52500000	0.1382	0.7268	19.01	16.60
100003	49800001	52800000	0.1427	0.7260	19.65	17.24
100003	50100001	53100000	0.1565	0.7249	21.59	19.18
100003	50400001	53400000	0.1560	0.7360	21.20	18.79
100003	50700001	53700000	0.1557	0.7444	20.91	18.50
100003	51000001	54000000	0.1569	0.7487	20.95	18.54
100003	51300001	54300000	0.1526	0.7483	20.39	17.98
100003	51600001	54600000	0.1577	0.7663	20.58	18.17
100003	51900001	54900000	0.1573	0.7652	20.56	18.15
100003	52200001	55200000	0.1622	0.7673	21.14	18.73
100003	52500001	55500000	0.1598	0.7541	21.19	18.78
100003	52800001	55800000	0.1645	0.7626	21.57	19.16
100003	53100001	56100000	0.1597	0.7644	20.89	18.48
100003	53400001	56400000	0.1632	0.7696	21.20	18.79
100003	53700001	56700000	0.1714	0.7725	22.19	19.78
100003	54000001	57000000	0.1706	0.7812	21.84	19.43
100003	54300001	57300000	0.1815	0.7784	23.32	20.91
100003	54600001	57600000	0.1874	0.7792	24.05	21.64
100003	54900001	57900000	0.1853	0.7752	23.91	21.50
100003	55200001	58200000	0.1654	0.7653	21.61	19.20
100003	55500001	58500000	0.1903	0.7821	24.34	21.93
100003	55800001	58800000	0.1898	0.7732	24.55	22.14
100003	56100001	59100000	0.1886	0.7846	24.04	21.63
100003	56400001	59400000	0.1872	0.7844	23.87	21.46
100003	56700001	59700000	0.1839	0.7796	23.59	21.18
100003	57000001	60000000	0.1905	0.7925	24.04	21.63
100003	57300001	60300000	0.1831	0.7970	22.98	20.57
100003	57600001	60600000	0.1716	0.7865	21.82	19.41
100003	57900001	60900000	0.1664	0.7867	21.15	18.74
100003	58200001	61200000	0.1794	0.7961	22.54	20.13
100003	58500001	61500000	0.1763	0.7941	22.20	19.79
100003	58800001	61800000	0.1789	0.8078	22.14	19.73
100003	59100001	62100000	0.1893	0.8127	23.29	20.88
100003	59400001	62400000	0.1975	0.8063	24.50	22.09
100003	59700001	62700000	0.1867	0.8094	23.07	20.66
100003	60000001	63000000	0.2012	0.8043	25.01	22.60
100003	60300001	63300000	0.2203	0.8117	27.14	24.73
100003	60600001	63600000	0.2319	0.8248	28.11	25.70
100003	60900001	63900000	0.2380	0.8256	28.82	26.41
100003	61200001	64200000	0.2472	0.8342	29.63	27.22
100003	61500001	64500000	0.2371	0.8327	28.47	26.06
100003	61800001	64800000	0.2323	0.8204	28.31	25.90
100003	62100001	65100000	0.2346	0.8257	28.42	26.01
100003	62400001	65400000	0.2279	0.8318	27.40	24.99
100003	62700001	65700000	0.2451	0.8352	29.35	26.94
100003	63000001	66000000	0.2265	0.8415	26.91	24.50
100003	63300001	66300000	0.2300	0.8427	27.30	24.89
100003	63600001	66600000	0.2349	0.8388	28.00	25.59
100003	63900001	66900000	0.2378	0.8367	28.42	26.01
100003	64200001	67200000	0.2320	0.8337	27.83	25.42
100003	64500001	67500000	0.2237	0.8388	26.67	24.26
100003	64800001	67800000	0.2152	0.8427	25.54	23.13
100003	65100001	68100000	0.2112	0.8431	25.05	22.64
100003	65400001	68400000	0.2080	0.8412	24.73	22.32
100003	65700001	68700000	0.1928	0.8232	23.42	21.01
100003	66000001	69000000	0.1995	0.8287	24.07	21.66
100003	66300001	69300000	0.1807	0.8201	22.03	19.62
100003	66600001	69600000	0.1717	0.8173	21.01	18.60
100003	66900001	69900000	0.1649	0.8090	20.39	17.98
100003	67200001	70200000	0.1622	0.8035	20.19	17.78
100003	67500001	70500000	0.1666	0.7937	21.00	18.59
100003	67800001	70800000	0.1853	0.8015	23.12	20.71
100003	68100001	71100000	0.1807	0.7941	22.75	20.34
100003	68400001	71400000	0.1797	0.7833	22.94	20.53
100003	68700001	71700000	0.1835	0.7898	23.23	20.82
100003	69000001	72000000	0.1807	0.7773	23.25	20.84
100003	69300001	72300000	0.1765	0.7847	22.49	20.08
100003	69600001	72600000	0.1681	0.7897	21.28	18.87
100003	69900001	72900000	0.1661	0.8036	20.67	18.26
100003	70200001	73200000	0.1660	0.8111	20.46	18.05
100003	70500001	73500000	0.1699	0.8232	20.64	18.23
100003	70800001	73800000	0.1584	0.8292	19.11	16.70
100003	71100001	74100000	0.1621	0.8161	19.86	17.45
100003	71400001	74400000	0.1688	0.8194	20.60	18.19
100003	71700001	74700000	0.1703	0.8312	20.49	18.08
100003	72000001	75000000	0.1707	0.8281	20.62	18.21
100003	72300001	75300000	0.1738	0.8298	20.94	18.53
100003	72600001	75600000	0.1719	0.8191	20.98	18.57
100003	72900001	75900000	0.1643	0.8204	20.02	17.61
100003	73200001	76200000	0.1675	0.8203	20.42	18.01
100003	73500001	76500000	0.1604	0.8129	19.73	17.32
100003	73800001	76800000	0.1596	0.7964	20.03	17.62
100003	74100001	77100000	0.1578	0.7883	20.02	17.61
100003	74400001	77400000	0.1537	0.7644	20.11	17.70
100003	74700001	77700000	0.1657	0.7613	21.77	19.36
100003	75000001	78000000	0.1742	0.7687	22.66	20.25
100003	75300001	78300000	0.1685	0.7635	22.07	19.66
100003	75600001	78600000	0.1829	0.7794	23.46	21.05
100003	75900001	78900000	0.1893	0.7734	24.48	22.07
100003	76200001	79200000	0.1830	0.7707	23.74	21.33
100003	76500001	79500000	0.1953	0.7762	25.15	22.74
100003	76800001	79800000	0.1924	0.7970	24.14	21.73
100003	77100001	80100000	0.1949	0.8116	24.01	21.60
100003	77400001	80400000	0.2125	0.8549	24.86	22.45
100003	77700001	80700000	0.2129	0.8610	24.73	22.32
100003	78000001	81000000	0.2101	0.8684	24.20	21.79
100003	78300001	81300000	0.2238	0.8673	25.81	23.40
100003	78600001	81600000	0.2243	0.8575	26.16	23.75
100003	78900001	81900000	0.2265	0.8655	26.17	23.76
100003	79200001	82200000	0.2267	0.8637	26.25	23.84
100003	79500001	82500000	0.2347	0.8649	27.13	24.72
100003	79800001	82800000	0.2244	0.8595	26.11	23.70
100003	80100001	83100000	0.2149	0.8660	24.81	22.40
100003	80400001	83400000	0.2151	0.8651	24.86	22.45
100003	80700001	83700000	0.2090	0.8548	24.44	22.03
100003	81000001	84000000	0.2104	0.8521	24.70	22.29
100003	81300001	84300000	0.2062	0.8565	24.08	21.67
100003	81600001	84600000	0.1993	0.8675	22.97	20.56
100003	81900001	84900000	0.2033	0.8524	23.85	21.44
100003	82200001	85200000	0.2214	0.8624	25.67	23.26
100003	82500001	85500000	0.2063	0.8605	23.98	21.57
100003	82800001	85800000	0.2264	0.8526	26.56	24.15
100003	83100001	86100000	0.2197	0.8524	25.77	23.36
100003	83400001	86400000	0.1940	0.8441	22.99	20.58
100003	83700001	86700000	0.2013	0.8454	23.81	21.40
100003	84000001	87000000	0.1907	0.8478	22.49	20.08
100003	84300001	87300000	0.1988	0.8383	23.71	21.30
100003	84600001	87600000	0.2091	0.8389	24.92	22.51
100003	84900001	87900000	0.2123	0.8605	24.67	22.26
100003	85200001	88200000	0.1988	0.8540	23.28	20.87
100003	85500001	88500000	0.1941	0.8487	22.88	20.47
100003	85800001	88800000	0.1906	0.8603	22.16	19.75
100003	86100001	89100000	0.2111	0.8608	24.53	22.12
100003	86400001	89400000	0.2323	0.8638	26.90	24.49
100003	86700001	89700000	0.2131	0.8630	24.69	22.28
100003	87000001	90000000	0.2328	0.8642	26.93	24.52
100003	87300001	90300000	0.2250	0.8760	25.69	23.28
100003	87600001	90600000	0.2134	0.8730	24.44	22.03
100003	87900001	90900000	0.2197	0.8671	25.34	22.93
100003	88200001	91200000	0.2265	0.8693	26.05	23.64
100003	88500001	91500000	0.2263	0.8786	25.76	23.35
100003	88800001	91800000	0.2240	0.8753	25.59	23.18
100003	89100001	92100000	0.2200	0.8786	25.04	22.63
100003	89400001	92400000	0.2293	0.8768	26.16	23.75
100003	89700001	92700000	0.2262	0.8842	25.58	23.17
100003	90000001	93000000	0.2154	0.8766	24.58	22.17
100003	90300001	93300000	0.2200	0.8829	24.92	22.51
100003	90600001	93600000	0.2145	0.8745	24.53	22.12
100003	90900001	93900000	0.2137	0.8756	24.40	21.99
100003	91200001	94200000	0.2193	0.8602	25.49	23.08
100003	91500001	94500000	0.2353	0.8634	27.25	24.84
100003	91800001	94800000	0.2484	0.8656	28.70	26.29
100003	92100001	95100000	0.2455	0.8671	28.31	25.90
100003	92400001	95400000	0.2305	0.8737	26.38	23.97
100003	92700001	95700000	0.2570	0.8781	29.26	26.85
100003	93000001	96000000	0.2584	0.8863	29.16	26.75
100003	93300001	96300000	0.2556	0.8572	29.82	27.41
100003	93600001	96600000	0.2794	0.8626	32.39	29.98
100003	93900001	96900000	0.2746	0.8633	31.81	29.40
100003	94200001	97200000	0.2687	0.8681	30.95	28.54
100003	94500001	97500000	0.2537	0.8645	29.35	26.94
100003	94800001	97800000	0.2334	0.8613	27.10	24.69
100003	95100001	98100000	0.2368	0.8517	27.81	25.40
100003	95400001	98400000	0.2367	0.8436	28.05	25.64
100003	95700001	98700000	0.2209	0.8336	26.51	24.10
100003	96000001	99000000	0.2142	0.8307	25.79	23.38
100003	96300001	99300000	0.2180	0.8380	26.01	23.60
100003	96600001	99600000	0.2005	0.8428	23.79	21.38
100003	96900001	99900000	0.1857	0.8317	22.33	19.92
100003	97200001	100200000	0.1819	0.8394	21.67	19.26
100003	97500001	100500000	0.1823	0.8260	22.06	19.65
100003	97800001	100800000	0.1902	0.8299	22.92	20.51
100003	98100001	101100000	0.1853	0.8328	22.26	19.85
100003	98400001	101400000	0.1851	0.8371	22.12	19.71
100003	98700001	101700000	0.1997	0.8446	23.64	21.23
100003	99000001	102000000	0.2093	0.8449	24.77	22.36
100003	99300001	102300000	0.2085	0.8522	24.46	22.05
100003	99600001	102600000	0.2019	0.8436	23.93	21.52
100003	99900001	102900000	0.2287	0.8533	26.80	24.39
100003	100200001	103200000	0.2272	0.8478	26.79	24.38
100003	100500001	103500000	0.2297	0.8662	26.52	24.11
100003	100800001	103800000	0.2261	0.8546	26.46	24.05
100003	101100001	104100000	0.2233	0.8582	26.02	23.61
100003	101400001	104400000	0.2158	0.8601	25.09	22.68
100003	101700001	104700000	0.2097	0.8539	24.56	22.15
100003	102000001	105000000	0.1905	0.8405	22.67	20.26
100003	102300001	105300000	0.1887	0.8406	22.45	20.04
100003	102600001	105600000	0.1991	0.8302	23.98	21.57
100003	102900001	105900000	0.1870	0.8192	22.83	20.42
100003	103200001	106200000	0.1962	0.8140	24.10	21.69
100003	103500001	106500000	0.1979	0.8170	24.22	21.81
100003	103800001	106800000	0.1951	0.8151	23.93	21.52
100003	104100001	107100000	0.1940	0.8041	24.13	21.72
100003	104400001	107400000	0.1979	0.7904	25.04	22.63
100003	104700001	107700000	0.1932	0.7808	24.74	22.33
100003	105000001	108000000	0.1983	0.7923	25.03	22.62
100003	105300001	108300000	0.1932	0.7960	24.28	21.87
100003	105600001	108600000	0.1901	0.8009	23.73	21.32
100003	105900001	108900000	0.1844	0.8131	22.68	20.27
100003	106200001	109200000	0.1908	0.8199	23.27	20.86
100003	106500001	109500000	0.1950	0.7955	24.51	22.10
100003	106800001	109800000	0.2072	0.8028	25.81	23.40
100003	107100001	110100000	0.2215	0.8052	27.51	25.10
100003	107400001	110400000	0.2113	0.7938	26.62	24.21
100003	107700001	110700000	0.2084	0.8003	26.04	23.63
100003	108000001	111000000	0.2110	0.7843	26.90	24.49
100003	108300001	111300000	0.1950	0.7848	24.85	22.44
100003	108600001	111600000	0.2067	0.7975	25.92	23.51
100003	108900001	111900000	0.2113	0.7863	26.88	24.47
100003	109200001	112200000	0.1902	0.7798	24.39	21.98
100003	109500001	112500000	0.1895	0.7919	23.93	21.52
100003	109800001	112800000	0.1808	0.7802	23.18	20.77
100003	110100001	113100000	0.1613	0.7762	20.79	18.38
100003	110400001	113400000	0.1697	0.7850	21.62	19.21
100003	110700001	113700000	0.1714	0.7765	22.07	19.66
100003	111000001	114000000	0.1645	0.7782	21.14	18.73
100003	111300001	114300000	0.1848	0.7767	23.79	21.38
100003	111600001	114600000	0.1703	0.7743	22.00	19.59
100003	111900001	114900000	0.1672	0.7809	21.41	19.00
100003	112200001	115200000	0.1776	0.7741	22.95	20.54
100003	112500001	115500000	0.1792	0.7745	23.13	20.72
100003	112800001	115800000	0.1817	0.7785	23.33	20.92
100003	113100001	116100000	0.1821	0.7774	23.43	21.02
100003	113400001	116400000	0.1741	0.7838	22.21	19.80
100003	113700001	116700000	0.1680	0.7959	21.11	18.70
100003	114000001	117000000	0.1760	0.8014	21.96	19.55
100003	114300001	117300000	0.1845	0.7918	23.29	20.88
100003	114600001	117600000	0.1903	0.7913	24.05	21.64
100003	114900001	117900000	0.2007	0.7960	25.21	22.80
100003	115200001	118200000	0.2080	0.8087	25.72	23.31
100003	115500001	118500000	0.2004	0.7983	25.10	22.69
100003	115800001	118800000	0.1906	0.7931	24.04	21.63
100003	116100001	119100000	0.1965	0.7981	24.62	22.21
100003	116400001	119400000	0.2058	0.7929	25.96	23.55
100003	116700001	119700000	0.2080	0.7902	26.33	23.92
100003	117000001	120000000	0.2141	0.8048	26.61	24.20
100003	117300001	120300000	0.2085	0.8077	25.81	23.40
100003	117600001	120600000	0.2242	0.8148	27.51	25.10
100003	117900001	120900000	0.2036	0.8039	25.33	22.92
100003	118200001	121200000	0.1908	0.8010	23.82	21.41
100003	118500001	121500000	0.1848	0.7817	23.65	21.24
100003	118800001	121800000	0.1749	0.7878	22.21	19.80
100003	119100001	122100000	0.1831	0.7932	23.09	20.68
100003	119400001	122400000	0.1919	0.7944	24.16	21.75
100003	119700001	122700000	0.1870	0.7806	23.96	21.55
100003	120000001	123000000	0.1799	0.7661	23.48	21.07
100003	120300001	123300000	0.1637	0.7751	21.13	18.72
100003	120600001	123600000	0.1362	0.7687	17.72	15.31
100003	120900001	123900000	0.1565	0.7758	20.17	17.76
100003	121200001	124200000	0.1459	0.7714	18.92	16.51
100003	121500001	124500000	0.1479	0.7713	19.17	16.76
100003	121800001	124800000	0.1696	0.7609	22.29	19.88
100003	122100001	125100000	0.1740	0.7652	22.74	20.33
100003	122400001	125400000	0.1540	0.7746	19.89	17.48
100003	122700001	125700000	0.1647	0.7985	20.63	18.22
100003	123000001	126000000	0.1765	0.7932	22.25	19.84
100003	123300001	126300000	0.1880	0.7798	24.10	21.69
100003	123600001	126600000	0.1905	0.7695	24.76	22.35
100003	123900001	126900000	0.1933	0.7648	25.28	22.87
100003	124200001	127200000	0.1966	0.7727	25.45	23.04
100003	124500001	127500000	0.2039	0.7857	25.95	23.54
100003	124800001	127800000	0.1992	0.8062	24.71	22.30
100003	125100001	128100000	0.1924	0.7898	24.36	21.95
100003	125400001	128400000	0.1925	0.7685	25.05	22.64
100003	125700001	128700000	0.1804	0.7333	24.60	22.19
100003	126000001	129000000	0.1667	0.7490	22.26	19.85
100003	126300001	129300000	0.1627	0.7467	21.79	19.38
100003	126600001	129600000	0.1678	0.7626	22.00	19.59
100003	126900001	129900000	0.1665	0.7630	21.82	19.41
100003	127200001	130200000	0.1774	0.7593	23.37	20.96
100003	127500001	130500000	0.1743	0.7703	22.62	20.21
100003	127800001	130800000	0.1739	0.7582	22.94	20.53
100003	128100001	131100000	0.1677	0.7713	21.74	19.33
100003	128400001	131400000	0.1836	0.8002	22.94	20.53
100003	128700001	131700000	0.1934	0.8270	23.39	20.98
100003	129000001	132000000	0.1989	0.8254	24.09	21.68
100003	129300001	132300000	0.2036	0.8297	24.54	22.13
100003	129600001	132600000	0.2162	0.8216	26.31	23.90
100003	129900001	132900000	0.2036	0.8222	24.77	22.36
100003	130200001	133200000	0.1985	0.8275	23.98	21.57
100003	130500001	133500000	0.1976	0.8140	24.27	21.86
100003	130800001	133800000	0.1865	0.8178	22.80	20.39
100003	131100001	134100000	0.1936	0.8052	24.04	21.63
100003	131400001	134400000	0.1876	0.7904	23.73	21.32
100003	131700001	134700000	0.1941	0.7837	24.76	22.35
100003	132000001	135000000	0.2040	0.7834	26.05	23.64
100003	132300001	135300000	0.2008	0.7850	25.58	23.17
100003	132600001	135600000	0.1944	0.7880	24.67	22.26
100003	132900001	135900000	0.1956	0.7821	25.01	22.60
100003	133200001	136200000	0.1976	0.7672	25.76	23.35
100003	133500001	136500000	0.2040	0.7734	26.38	23.97
100003	133800001	136800000	0.2115	0.7534	28.07	25.66
100003	134100001	137100000	0.2005	0.7656	26.18	23.77
100003	134400001	137400000	0.2014	0.7593	26.52	24.11
100003	134700001	137700000	0.1984	0.7584	26.16	23.75
100003	135000001	138000000	0.1850	0.7520	24.60	22.19
100003	135300001	138300000	0.1965	0.7580	25.92	23.51
100003	135600001	138600000	0.1927	0.7491	25.72	23.31
100003	135900001	138900000	0.1945	0.7468	26.04	23.63
100003	136200001	139200000	0.1994	0.7531	26.48	24.07
100003	136500001	139500000	0.1814	0.7451	24.34	21.93
100003	136800001	139800000	0.1999	0.7669	26.06	23.65
100003	137100001	140100000	0.2054	0.7641	26.89	24.48
100003	137400001	140400000	0.2118	0.7638	27.73	25.32
100003	137700001	140700000	0.2130	0.7667	27.78	25.37
100003	138000001	141000000	0.2233	0.7611	29.34	26.93
100003	138300001	141300000	0.2077	0.7297	28.46	26.05
100003	138600001	141600000	0.2053	0.7203	28.51	26.10
100003	138900001	141900000	0.2127	0.7386	28.80	26.39
100003	139200001	142200000	0.2105	0.7468	28.19	25.78
100003	139500001	142500000	0.2262	0.7644	29.60	27.19
100003	139800001	142800000	0.2067	0.7510	27.52	25.11
100003	140100001	143100000	0.2089	0.7518	27.79	25.38
100003	140400001	143400000	0.1939	0.7720	25.12	22.71
100003	140700001	143700000	0.1731	0.7719	22.43	20.02
100003	141000001	144000000	0.1653	0.7822	21.14	18.73
100003	141300001	144300000	0.1716	0.8060	21.29	18.88
100003	141600001	144600000	0.1788	0.8148	21.94	19.53
100003	141900001	144900000	0.1697	0.7770	21.84	19.43
[truncated: 4,927 more rows]
