# Supplementary material for: Effect of sequence depth and length in long-read assembly of the maize inbred NC358
Source: Nat Commun. 2020 May 8;11:2288. doi: 10.1038/s41467-020-16037-7 (PMC7211024; doi:10.1038/s41467-020-16037-7)
Supplement: Supplementary file 4 — Source Data [file 41467_2020_16037_MOESM4_ESM.zip › Source Data/Fig. 1F, Suppl. Fig. 8/NC358_16k_50x_DLE1_consensus_dft.fasta.pilon.mod.out.LAI]

Chr	From	To	Intact	Total	raw_LAI	LAI
whole_genome	1	2129373072	0.1800	0.7634	23.58	21.17
100038	1	716407	0.1208	0.6023	4.79	2.38
100034	1	3000000	0.1609	0.6654	24.18	21.77
100034	300001	3300000	0.1550	0.6709	23.10	20.69
100034	600001	3600000	0.1525	0.6746	22.60	20.19
100034	900001	3900000	0.1537	0.6706	22.92	20.51
100034	1200001	4200000	0.1636	0.6927	23.62	21.21
100034	1500001	4500000	0.1539	0.6922	22.23	19.82
100034	1800001	4800000	0.1740	0.7092	24.54	22.13
100034	2100001	5100000	0.1709	0.7115	24.02	21.61
100034	2400001	5400000	0.1590	0.7150	22.24	19.83
100034	2700001	5700000	0.1620	0.7157	22.63	20.22
100034	3000001	6000000	0.1635	0.7059	23.16	20.75
100034	3300001	6300000	0.1722	0.7035	24.47	22.06
100034	3600001	6464933	0.1671	0.7024	22.72	20.31
100041	1	1030358	0.0000	0.0114	0.00	0
100005	1	3000000	0.2266	0.8383	27.04	24.63
100005	300001	3300000	0.2189	0.8294	26.39	23.98
100005	600001	3600000	0.2067	0.8141	25.39	22.98
100005	900001	3900000	0.2075	0.8271	25.09	22.68
100005	1200001	4200000	0.2197	0.8564	25.65	23.24
100005	1500001	4500000	0.2281	0.8610	26.50	24.09
100005	1800001	4800000	0.2315	0.8530	27.14	24.73
100005	2100001	5100000	0.2131	0.8419	25.31	22.90
100005	2400001	5400000	0.2136	0.8371	25.52	23.11
100005	2700001	5700000	0.2064	0.8407	24.55	22.14
100005	3000001	6000000	0.2091	0.8309	25.16	22.75
100005	3300001	6300000	0.1950	0.8359	23.33	20.92
100005	3600001	6600000	0.1918	0.8412	22.80	20.39
100005	3900001	6900000	0.2004	0.8313	24.11	21.70
100005	4200001	7200000	0.1846	0.8315	22.21	19.80
100005	4500001	7500000	0.1929	0.8281	23.29	20.88
100005	4800001	7800000	0.1852	0.8326	22.24	19.83
100005	5100001	8100000	0.2087	0.8286	25.19	22.78
100005	5400001	8400000	0.2104	0.8354	25.19	22.78
100005	5700001	8700000	0.2040	0.8203	24.87	22.46
100005	6000001	9000000	0.1943	0.8201	23.70	21.29
100005	6300001	9300000	0.2127	0.8196	25.95	23.54
100005	6600001	9600000	0.2268	0.8190	27.70	25.29
100005	6900001	9900000	0.2176	0.8231	26.44	24.03
100005	7200001	10200000	0.2248	0.8282	27.14	24.73
100005	7500001	10500000	0.2019	0.8207	24.60	22.19
100005	7800001	10800000	0.2015	0.8218	24.52	22.11
100005	8100001	11100000	0.1789	0.8215	21.77	19.36
100005	8400001	11400000	0.1750	0.8111	21.58	19.17
100005	8700001	11700000	0.1876	0.8123	23.09	20.68
100005	9000001	12000000	0.1875	0.8182	22.91	20.50
100005	9300001	12300000	0.1794	0.8077	22.22	19.81
100005	9600001	12600000	0.1690	0.8138	20.77	18.36
100005	9900001	12900000	0.1780	0.8125	21.91	19.50
100005	10200001	13200000	0.1716	0.8077	21.24	18.83
100005	10500001	13500000	0.1844	0.8115	22.73	20.32
100005	10800001	13800000	0.1805	0.8105	22.27	19.86
100005	11100001	14100000	0.1795	0.8111	22.14	19.73
100005	11400001	14400000	0.1978	0.8149	24.27	21.86
100005	11700001	14700000	0.1924	0.8212	23.42	21.01
100005	12000001	15000000	0.2067	0.8199	25.21	22.80
100005	12300001	15300000	0.2072	0.8252	25.11	22.70
100005	12600001	15600000	0.1981	0.8176	24.23	21.82
100005	12900001	15900000	0.1883	0.8168	23.05	20.64
100005	13200001	16200000	0.2018	0.8112	24.87	22.46
100005	13500001	16500000	0.1865	0.8062	23.14	20.73
100005	13800001	16800000	0.1862	0.8161	22.82	20.41
100005	14100001	17100000	0.2024	0.8218	24.63	22.22
100005	14400001	17400000	0.1875	0.8163	22.98	20.57
100005	14700001	17700000	0.1849	0.8152	22.69	20.28
100005	15000001	18000000	0.1706	0.8128	20.99	18.58
100005	15300001	18300000	0.1647	0.8128	20.26	17.85
100005	15600001	18600000	0.1803	0.8251	21.85	19.44
100005	15900001	18900000	0.1783	0.8314	21.45	19.04
100005	16200001	19200000	0.1749	0.8303	21.07	18.66
100005	16500001	19500000	0.1813	0.8249	21.97	19.56
100005	16800001	19800000	0.1792	0.8205	21.84	19.43
100005	17100001	20100000	0.1689	0.8131	20.78	18.37
100005	17400001	20400000	0.1720	0.8111	21.20	18.79
100005	17700001	20700000	0.1746	0.8028	21.74	19.33
100005	18000001	21000000	0.1785	0.8130	21.95	19.54
100005	18300001	21300000	0.1819	0.8132	22.37	19.96
100005	18600001	21600000	0.1791	0.7946	22.54	20.13
100005	18900001	21900000	0.1801	0.7903	22.79	20.38
100005	19200001	22200000	0.1737	0.7991	21.74	19.33
100005	19500001	22500000	0.1693	0.7962	21.27	18.86
100005	19800001	22800000	0.1660	0.7918	20.96	18.55
100005	20100001	23100000	0.1577	0.8088	19.49	17.08
100005	20400001	23400000	0.1581	0.8181	19.32	16.91
100005	20700001	23700000	0.1631	0.8226	19.83	17.42
100005	21000001	24000000	0.1785	0.8251	21.63	19.22
100005	21300001	24300000	0.1807	0.8255	21.89	19.48
100005	21600001	24600000	0.1817	0.8307	21.87	19.46
100005	21900001	24900000	0.1870	0.8386	22.30	19.89
100005	22200001	25200000	0.1941	0.8314	23.34	20.93
100005	22500001	25500000	0.2058	0.8523	24.15	21.74
100005	22800001	25800000	0.2120	0.8521	24.88	22.47
100005	23100001	26100000	0.2297	0.8276	27.76	25.35
100005	23400001	26400000	0.2213	0.8179	27.06	24.65
100005	23700001	26700000	0.2053	0.8143	25.21	22.80
100005	24000001	27000000	0.2016	0.8086	24.93	22.52
100005	24300001	27300000	0.2023	0.8095	25.00	22.59
100005	24600001	27600000	0.1910	0.8197	23.30	20.89
100005	24900001	27900000	0.1787	0.8087	22.09	19.68
100005	25200001	28200000	0.1792	0.8073	22.20	19.79
100005	25500001	28500000	0.1666	0.7875	21.15	18.74
100005	25800001	28800000	0.1669	0.7851	21.26	18.85
100005	26100001	29100000	0.1669	0.7984	20.90	18.49
100005	26400001	29400000	0.1570	0.8080	19.43	17.02
100005	26700001	29700000	0.1785	0.8140	21.92	19.51
100005	27000001	30000000	0.1674	0.7999	20.92	18.51
100005	27300001	30300000	0.1721	0.7882	21.83	19.42
100005	27600001	30600000	0.1660	0.7860	21.12	18.71
100005	27900001	30900000	0.1748	0.7939	22.02	19.61
100005	28200001	31200000	0.1752	0.7926	22.10	19.69
100005	28500001	31500000	0.1841	0.8025	22.94	20.53
100005	28800001	31800000	0.1804	0.8009	22.52	20.11
100005	29100001	32100000	0.1629	0.8055	20.23	17.82
100005	29400001	32400000	0.1668	0.8112	20.56	18.15
100005	29700001	32700000	0.1588	0.8125	19.55	17.14
100005	30000001	33000000	0.1640	0.8129	20.17	17.76
100005	30300001	33300000	0.1607	0.8108	19.82	17.41
100005	30600001	33600000	0.1800	0.8159	22.06	19.65
100005	30900001	33900000	0.1782	0.8128	21.93	19.52
100005	31200001	34200000	0.1896	0.8202	23.12	20.71
100005	31500001	34500000	0.1908	0.8194	23.29	20.88
100005	31800001	34800000	0.1987	0.8112	24.49	22.08
100005	32100001	35100000	0.2077	0.8070	25.74	23.33
100005	32400001	35400000	0.2150	0.7908	27.19	24.78
100005	32700001	35700000	0.2176	0.7894	27.57	25.16
100005	33000001	36000000	0.2192	0.7946	27.58	25.17
100005	33300001	36300000	0.2286	0.7986	28.62	26.21
100005	33600001	36600000	0.2096	0.7766	26.99	24.58
100005	33900001	36900000	0.2064	0.7766	26.58	24.17
100005	34200001	37200000	0.2035	0.7729	26.33	23.92
100005	34500001	37500000	0.2055	0.7692	26.71	24.30
100005	34800001	37800000	0.1931	0.7755	24.91	22.50
100005	35100001	38100000	0.2003	0.7767	25.80	23.39
100005	35400001	38400000	0.1981	0.7790	25.44	23.03
100005	35700001	38700000	0.1868	0.7641	24.45	22.04
100005	36000001	39000000	0.1726	0.7630	22.62	20.21
100005	36300001	39300000	0.1587	0.7692	20.63	18.22
100005	36600001	39600000	0.1758	0.7860	22.37	19.96
100005	36900001	39900000	0.1795	0.7877	22.78	20.37
100005	37200001	40200000	0.1726	0.7847	22.00	19.59
100005	37500001	40500000	0.1708	0.7816	21.86	19.45
100005	37800001	40800000	0.1826	0.7843	23.28	20.87
100005	38100001	41100000	0.1727	0.7781	22.20	19.79
100005	38400001	41400000	0.1847	0.7734	23.88	21.47
100005	38700001	41700000	0.1939	0.7881	24.60	22.19
100005	39000001	42000000	0.2022	0.7994	25.29	22.88
100005	39300001	42300000	0.2231	0.7928	28.15	25.74
100005	39600001	42600000	0.2067	0.7878	26.24	23.83
100005	39900001	42900000	0.2006	0.7734	25.94	23.53
100005	40200001	43200000	0.2026	0.7768	26.08	23.67
100005	40500001	43500000	0.1961	0.7671	25.56	23.15
100005	40800001	43800000	0.1905	0.7682	24.80	22.39
100005	41100001	44100000	0.1952	0.7732	25.25	22.84
100005	41400001	44400000	0.1864	0.7781	23.95	21.54
100005	41700001	44700000	0.1901	0.7749	24.54	22.13
100005	42000001	45000000	0.1920	0.7508	25.57	23.16
100005	42300001	45300000	0.1668	0.7386	22.58	20.17
100005	42600001	45600000	0.1739	0.7249	23.98	21.57
100005	42900001	45900000	0.1784	0.7218	24.71	22.30
100005	43200001	46200000	0.1680	0.7230	23.23	20.82
100005	43500001	46500000	0.1703	0.7402	23.00	20.59
100005	43800001	46800000	0.1846	0.7141	25.85	23.44
100005	44100001	47100000	0.1745	0.6947	25.12	22.71
100005	44400001	47400000	0.1788	0.6807	26.27	23.86
100005	44700001	47700000	0.1705	0.6866	24.84	22.43
100005	45000001	48000000	0.1692	0.7026	24.08	21.67
100005	45300001	48300000	0.1673	0.7011	23.86	21.45
100005	45600001	48600000	0.1776	0.7125	24.93	22.52
100005	45900001	48900000	0.1843	0.7132	25.84	23.43
100005	46200001	49200000	0.1840	0.7074	26.01	23.60
100005	46500001	49500000	0.1881	0.6876	27.35	24.94
100005	46800001	49800000	0.1706	0.7043	24.23	21.82
100005	47100001	50100000	0.1734	0.7092	24.45	22.04
100005	47400001	50400000	0.1775	0.7278	24.38	21.97
100005	47700001	50700000	0.1902	0.7308	26.02	23.61
100005	48000001	51000000	0.1923	0.7299	26.35	23.94
100005	48300001	51300000	0.2017	0.7311	27.59	25.18
100005	48600001	51600000	0.1948	0.7284	26.74	24.33
100005	48900001	51900000	0.1944	0.7427	26.17	23.76
100005	49200001	52200000	0.2056	0.7456	27.57	25.16
100005	49500001	52500000	0.2093	0.7485	27.96	25.55
100005	49800001	52800000	0.2196	0.7563	29.04	26.63
100005	50100001	53100000	0.2208	0.7567	29.17	26.76
100005	50400001	53400000	0.2146	0.7490	28.66	26.25
100005	50700001	53700000	0.2040	0.7414	27.52	25.11
100005	51000001	54000000	0.1999	0.7310	27.34	24.93
100005	51300001	54300000	0.1979	0.7436	26.61	24.20
100005	51600001	54600000	0.1957	0.7521	26.03	23.62
100005	51900001	54900000	0.1975	0.7483	26.39	23.98
100005	52200001	55200000	0.1898	0.7421	25.58	23.17
100005	52500001	55500000	0.1760	0.7567	23.26	20.85
100005	52800001	55800000	0.1609	0.7510	21.42	19.01
100005	53100001	56100000	0.1700	0.7512	22.63	20.22
100005	53400001	56400000	0.1720	0.7537	22.82	20.41
100005	53700001	56700000	0.1733	0.7521	23.04	20.63
100005	54000001	57000000	0.1831	0.7474	24.49	22.08
100005	54300001	57300000	0.1682	0.7400	22.73	20.32
100005	54600001	57600000	0.1699	0.7331	23.17	20.76
100005	54900001	57900000	0.1609	0.7241	22.22	19.81
100005	55200001	58200000	0.1596	0.7265	21.97	19.56
100005	55500001	58500000	0.1793	0.7265	24.68	22.27
100005	55800001	58800000	0.1951	0.7396	26.38	23.97
100005	56100001	59100000	0.1846	0.7458	24.75	22.34
100005	56400001	59400000	0.1857	0.7350	25.27	22.86
100005	56700001	59700000	0.2015	0.7309	27.57	25.16
100005	57000001	60000000	0.1962	0.7277	26.97	24.56
100005	57300001	60300000	0.2140	0.7404	28.91	26.50
100005	57600001	60600000	0.2111	0.7336	28.78	26.37
100005	57900001	60900000	0.2114	0.7408	28.54	26.13
100005	58200001	61200000	0.2064	0.7232	28.54	26.13
100005	58500001	61500000	0.1935	0.7167	26.99	24.58
100005	58800001	61800000	0.1931	0.7038	27.44	25.03
100005	59100001	62100000	0.1981	0.6918	28.63	26.22
100005	59400001	62400000	0.1907	0.7019	27.17	24.76
100005	59700001	62700000	0.1734	0.6908	25.11	22.70
100005	60000001	63000000	0.1798	0.6936	25.92	23.51
100005	60300001	63300000	0.1731	0.6886	25.14	22.73
100005	60600001	63600000	0.1795	0.6970	25.76	23.35
100005	60900001	63900000	0.1855	0.6910	26.85	24.44
100005	61200001	64200000	0.1914	0.7160	26.73	24.32
100005	61500001	64500000	0.1897	0.7092	26.75	24.34
100005	61800001	64800000	0.1783	0.7156	24.91	22.50
100005	62100001	65100000	0.1799	0.7237	24.86	22.45
100005	62400001	65400000	0.2001	0.7182	27.86	25.45
100005	62700001	65700000	0.1955	0.7298	26.79	24.38
100005	63000001	66000000	0.1861	0.7451	24.98	22.57
100005	63300001	66300000	0.1897	0.7454	25.45	23.04
100005	63600001	66600000	0.1856	0.7510	24.72	22.31
100005	63900001	66900000	0.1914	0.7618	25.13	22.72
100005	64200001	67200000	0.1990	0.7544	26.37	23.96
100005	64500001	67500000	0.1898	0.7437	25.52	23.11
100005	64800001	67800000	0.1940	0.7378	26.29	23.88
100005	65100001	68100000	0.1921	0.7426	25.87	23.46
100005	65400001	68400000	0.1795	0.7479	24.00	21.59
100005	65700001	68700000	0.1956	0.7365	26.55	24.14
100005	66000001	69000000	0.2135	0.7258	29.41	27.00
100005	66300001	69300000	0.2120	0.7210	29.40	26.99
100005	66600001	69600000	0.2096	0.7119	29.44	27.03
100005	66900001	69900000	0.2031	0.7017	28.95	26.54
100005	67200001	70200000	0.1979	0.6968	28.40	25.99
100005	67500001	70500000	0.1998	0.7216	27.68	25.27
100005	67800001	70800000	0.1960	0.7259	27.01	24.60
100005	68100001	71100000	0.1965	0.7142	27.51	25.10
100005	68400001	71400000	0.1963	0.7132	27.52	25.11
100005	68700001	71700000	0.1869	0.7286	25.65	23.24
100005	69000001	72000000	0.1676	0.7401	22.65	20.24
100005	69300001	72300000	0.1743	0.7471	23.33	20.92
100005	69600001	72600000	0.1749	0.7477	23.40	20.99
100005	69900001	72900000	0.1716	0.7709	22.26	19.85
100005	70200001	73200000	0.1601	0.7697	20.80	18.39
100005	70500001	73500000	0.1745	0.7500	23.26	20.85
100005	70800001	73800000	0.1774	0.7378	24.04	21.63
100005	71100001	74100000	0.1895	0.7508	25.24	22.83
100005	71400001	74400000	0.1940	0.7400	26.22	23.81
100005	71700001	74700000	0.1958	0.7288	26.86	24.45
100005	72000001	75000000	0.1905	0.7069	26.94	24.53
100005	72300001	75300000	0.1829	0.7010	26.09	23.68
100005	72600001	75600000	0.1816	0.7012	25.90	23.49
100005	72900001	75900000	0.1925	0.6757	28.49	26.08
100005	73200001	76200000	0.2077	0.6810	30.50	28.09
100005	73500001	76500000	0.2022	0.6910	29.25	26.84
100005	73800001	76800000	0.1988	0.6970	28.52	26.11
100005	74100001	77100000	0.1947	0.6832	28.50	26.09
100005	74400001	77400000	0.1867	0.6939	26.91	24.50
100005	74700001	77700000	0.1845	0.7020	26.28	23.87
100005	75000001	78000000	0.1881	0.7051	26.68	24.27
100005	75300001	78300000	0.1893	0.7161	26.44	24.03
100005	75600001	78600000	0.1875	0.7132	26.29	23.88
100005	75900001	78900000	0.1767	0.7192	24.57	22.16
100005	76200001	79200000	0.1680	0.7239	23.21	20.80
100005	76500001	79500000	0.1727	0.7256	23.80	21.39
100005	76800001	79800000	0.1705	0.7153	23.83	21.42
100005	77100001	80100000	0.1568	0.7138	21.97	19.56
100005	77400001	80400000	0.1625	0.7058	23.02	20.61
100005	77700001	80700000	0.1676	0.6985	24.00	21.59
100005	78000001	81000000	0.1681	0.7091	23.70	21.29
100005	78300001	81300000	0.1701	0.6941	24.50	22.09
100005	78600001	81600000	0.1705	0.6915	24.66	22.25
100005	78900001	81900000	0.1625	0.6950	23.38	20.97
100005	79200001	82200000	0.1625	0.6835	23.77	21.36
100005	79500001	82500000	0.1739	0.6752	25.76	23.35
100005	79800001	82800000	0.1913	0.6939	27.57	25.16
100005	80100001	83100000	0.1972	0.7032	28.04	25.63
100005	80400001	83400000	0.1920	0.7105	27.03	24.62
100005	80700001	83700000	0.1963	0.7132	27.52	25.11
100005	81000001	84000000	0.2080	0.7290	28.53	26.12
100005	81300001	84300000	0.2019	0.7216	27.98	25.57
100005	81600001	84600000	0.2034	0.7113	28.60	26.19
100005	81900001	84900000	0.2156	0.7058	30.55	28.14
100005	82200001	85200000	0.2147	0.7042	30.49	28.08
100005	82500001	85500000	0.1928	0.6958	27.71	25.30
100005	82800001	85800000	0.1683	0.6829	24.64	22.23
100005	83100001	86100000	0.1792	0.6855	26.14	23.73
100005	83400001	86400000	0.1781	0.6713	26.53	24.12
100005	83700001	86700000	0.1773	0.6592	26.90	24.49
100005	84000001	87000000	0.1661	0.6422	25.86	23.45
100005	84300001	87300000	0.1693	0.6525	25.95	23.54
100005	84600001	87600000	0.1607	0.6597	24.36	21.95
100005	84900001	87900000	0.1587	0.6611	24.01	21.60
100005	85200001	88200000	0.1698	0.6722	25.26	22.85
100005	85500001	88500000	0.1861	0.6947	26.79	24.38
100005	85800001	88800000	0.1941	0.6933	28.00	25.59
100005	86100001	89100000	0.1690	0.6719	25.15	22.74
100005	86400001	89400000	0.1681	0.6802	24.71	22.30
100005	86700001	89700000	0.1686	0.6924	24.34	21.93
100005	87000001	90000000	0.1761	0.7027	25.06	22.65
100005	87300001	90300000	0.1787	0.6916	25.83	23.42
100005	87600001	90600000	0.1845	0.6786	27.19	24.78
100005	87900001	90900000	0.1789	0.6876	26.02	23.61
100005	88200001	91200000	0.1813	0.6787	26.72	24.31
100005	88500001	91500000	0.1756	0.6596	26.62	24.21
100005	88800001	91800000	0.1742	0.6658	26.16	23.75
100005	89100001	92100000	0.1987	0.6798	29.23	26.82
100005	89400001	92400000	0.1990	0.6798	29.27	26.86
100005	89700001	92700000	0.1975	0.6775	29.15	26.74
100005	90000001	93000000	0.1929	0.6702	28.78	26.37
100005	90300001	93300000	0.1908	0.6918	27.58	25.17
100005	90600001	93600000	0.1897	0.7135	26.59	24.18
100005	90900001	93900000	0.1839	0.6932	26.53	24.12
100005	91200001	94200000	0.1800	0.6896	26.09	23.68
100005	91500001	94500000	0.1831	0.6948	26.35	23.94
100005	91800001	94800000	0.1830	0.6826	26.80	24.39
100005	92100001	95100000	0.1785	0.6813	26.20	23.79
100005	92400001	95400000	0.1642	0.6699	24.50	22.09
100005	92700001	95700000	0.1537	0.6603	23.27	20.86
100005	93000001	96000000	0.1595	0.6479	24.62	22.21
100005	93300001	96300000	0.1619	0.6363	25.44	23.03
100005	93600001	96600000	0.1555	0.6315	24.62	22.21
100005	93900001	96900000	0.1700	0.6367	26.69	24.28
100005	94200001	97200000	0.1806	0.6346	28.47	26.06
100005	94500001	97500000	0.1770	0.6352	27.86	25.45
100005	94800001	97800000	0.1773	0.6366	27.85	25.44
100005	95100001	98100000	0.1711	0.6308	27.12	24.71
100005	95400001	98400000	0.1850	0.6458	28.65	26.24
100005	95700001	98700000	0.1828	0.6563	27.85	25.44
100005	96000001	99000000	0.1712	0.6521	26.26	23.85
100005	96300001	99300000	0.1646	0.6318	26.06	23.65
100005	96600001	99600000	0.1725	0.6161	28.00	25.59
100005	96900001	99900000	0.1698	0.5926	28.66	26.25
100005	97200001	100200000	0.1589	0.5934	26.78	24.37
100005	97500001	100500000	0.1499	0.5796	25.86	23.45
100005	97800001	100800000	0.1419	0.5620	25.26	22.85
100005	98100001	101100000	0.1412	0.5541	25.48	23.07
100005	98400001	101400000	0.1413	0.5371	26.32	23.91
100005	98700001	101700000	0.1478	0.5365	27.56	25.15
100005	99000001	102000000	0.1596	0.5355	29.81	27.40
100005	99300001	102300000	0.1603	0.5485	29.23	26.82
100005	99600001	102600000	0.1589	0.5356	29.68	27.27
100005	99900001	102900000	0.1608	0.5586	28.78	26.37
100005	100200001	103200000	0.1529	0.5534	27.64	25.23
100005	100500001	103500000	0.1585	0.5702	27.80	25.39
100005	100800001	103800000	0.1617	0.5882	27.49	25.08
100005	101100001	104100000	0.1504	0.5994	25.10	22.69
100005	101400001	104400000	0.1558	0.6137	25.38	22.97
100005	101700001	104700000	0.1586	0.6308	25.15	22.74
100005	102000001	105000000	0.1511	0.6493	23.27	20.86
100005	102300001	105248730	0.1562	0.6692	22.94	20.53
100003	1	3000000	0.2193	0.8992	24.39	21.98
100003	300001	3300000	0.2077	0.8953	23.20	20.79
100003	600001	3600000	0.1765	0.8931	19.77	17.36
100003	900001	3900000	0.1743	0.9012	19.34	16.93
100003	1200001	4200000	0.1678	0.8891	18.88	16.47
100003	1500001	4500000	0.1572	0.8749	17.97	15.56
100003	1800001	4800000	0.1668	0.8643	19.30	16.89
100003	2100001	5100000	0.1735	0.8624	20.12	17.71
100003	2400001	5400000	0.1739	0.8663	20.07	17.66
100003	2700001	5700000	0.1721	0.8664	19.87	17.46
100003	3000001	6000000	0.1748	0.8676	20.15	17.74
100003	3300001	6300000	0.1712	0.8567	19.98	17.57
100003	3600001	6600000	0.1666	0.8524	19.55	17.14
100003	3900001	6900000	0.1694	0.8561	19.79	17.38
100003	4200001	7200000	0.1707	0.8545	19.98	17.57
100003	4500001	7500000	0.1774	0.8661	20.48	18.07
100003	4800001	7800000	0.1638	0.8743	18.73	16.32
100003	5100001	8100000	0.1490	0.8833	16.87	14.46
100003	5400001	8400000	0.1491	0.8592	17.36	14.95
100003	5700001	8700000	0.1540	0.8534	18.04	15.63
100003	6000001	9000000	0.1502	0.8470	17.73	15.32
100003	6300001	9300000	0.1503	0.8542	17.59	15.18
100003	6600001	9600000	0.1655	0.8471	19.53	17.12
100003	6900001	9900000	0.1591	0.8421	18.90	16.49
100003	7200001	10200000	0.1644	0.8414	19.54	17.13
100003	7500001	10500000	0.1589	0.8432	18.84	16.43
100003	7800001	10800000	0.1710	0.8322	20.54	18.13
100003	8100001	11100000	0.1743	0.8286	21.03	18.62
100003	8400001	11400000	0.1826	0.8497	21.49	19.08
100003	8700001	11700000	0.1726	0.8460	20.40	17.99
100003	9000001	12000000	0.1729	0.8541	20.24	17.83
100003	9300001	12300000	0.1734	0.8466	20.48	18.07
100003	9600001	12600000	0.1698	0.8455	20.08	17.67
100003	9900001	12900000	0.1640	0.8367	19.60	17.19
100003	10200001	13200000	0.1736	0.8400	20.67	18.26
100003	10500001	13500000	0.1729	0.8318	20.79	18.38
100003	10800001	13800000	0.1731	0.8234	21.02	18.61
100003	11100001	14100000	0.1701	0.8280	20.54	18.13
100003	11400001	14400000	0.1755	0.8279	21.20	18.79
100003	11700001	14700000	0.1880	0.8321	22.60	20.19
100003	12000001	15000000	0.1823	0.8245	22.11	19.70
100003	12300001	15300000	0.1854	0.8220	22.55	20.14
100003	12600001	15600000	0.1704	0.8160	20.89	18.48
100003	12900001	15900000	0.1797	0.8169	22.00	19.59
100003	13200001	16200000	0.1763	0.8128	21.69	19.28
100003	13500001	16500000	0.1703	0.8197	20.78	18.37
100003	13800001	16800000	0.1584	0.8294	19.10	16.69
100003	14100001	17100000	0.1629	0.8195	19.88	17.47
100003	14400001	17400000	0.1639	0.8168	20.06	17.65
100003	14700001	17700000	0.1683	0.8238	20.43	18.02
100003	15000001	18000000	0.1770	0.8170	21.67	19.26
100003	15300001	18300000	0.1745	0.7971	21.89	19.48
100003	15600001	18600000	0.1853	0.7939	23.33	20.92
100003	15900001	18900000	0.1854	0.8060	23.01	20.60
100003	16200001	19200000	0.1741	0.8147	21.37	18.96
100003	16500001	19500000	0.1828	0.8018	22.80	20.39
100003	16800001	19800000	0.1938	0.8083	23.98	21.57
100003	17100001	20100000	0.1896	0.8035	23.60	21.19
100003	17400001	20400000	0.1747	0.8066	21.66	19.25
100003	17700001	20700000	0.1615	0.7984	20.23	17.82
100003	18000001	21000000	0.1663	0.8051	20.65	18.24
100003	18300001	21300000	0.1646	0.8303	19.82	17.41
100003	18600001	21600000	0.1574	0.8481	18.56	16.15
100003	18900001	21900000	0.1622	0.8350	19.43	17.02
100003	19200001	22200000	0.1622	0.8241	19.68	17.27
100003	19500001	22500000	0.1543	0.8285	18.63	16.22
100003	19800001	22800000	0.1516	0.8196	18.50	16.09
100003	20100001	23100000	0.1555	0.8245	18.86	16.45
100003	20400001	23400000	0.1505	0.8220	18.30	15.89
100003	20700001	23700000	0.1640	0.8211	19.97	17.56
100003	21000001	24000000	0.1517	0.8217	18.47	16.06
100003	21300001	24300000	0.1530	0.8174	18.72	16.31
100003	21600001	24600000	0.1626	0.8053	20.19	17.78
100003	21900001	24900000	0.1597	0.8038	19.87	17.46
100003	22200001	25200000	0.1664	0.7982	20.85	18.44
100003	22500001	25500000	0.1813	0.8001	22.66	20.25
100003	22800001	25800000	0.1904	0.8049	23.65	21.24
100003	23100001	26100000	0.1896	0.8082	23.46	21.05
100003	23400001	26400000	0.2004	0.8020	24.98	22.57
100003	23700001	26700000	0.2000	0.7980	25.06	22.65
100003	24000001	27000000	0.1927	0.7993	24.11	21.70
100003	24300001	27300000	0.1930	0.7916	24.38	21.97
100003	24600001	27600000	0.1898	0.7955	23.86	21.45
100003	24900001	27900000	0.1867	0.7969	23.43	21.02
100003	25200001	28200000	0.1788	0.8123	22.01	19.60
100003	25500001	28500000	0.1752	0.8119	21.57	19.16
100003	25800001	28800000	0.1719	0.8161	21.07	18.66
100003	26100001	29100000	0.1650	0.8228	20.05	17.64
100003	26400001	29400000	0.1775	0.8274	21.46	19.05
100003	26700001	29700000	0.1759	0.8308	21.17	18.76
100003	27000001	30000000	0.1858	0.8262	22.48	20.07
100003	27300001	30300000	0.1963	0.8358	23.49	21.08
100003	27600001	30600000	0.2057	0.8342	24.66	22.25
100003	27900001	30900000	0.2094	0.8396	24.94	22.53
100003	28200001	31200000	0.2118	0.8412	25.18	22.77
100003	28500001	31500000	0.2167	0.8508	25.47	23.06
100003	28800001	31800000	0.1991	0.8528	23.35	20.94
100003	29100001	32100000	0.2092	0.8380	24.96	22.55
100003	29400001	32400000	0.1948	0.8403	23.19	20.78
100003	29700001	32700000	0.1865	0.8450	22.08	19.67
100003	30000001	33000000	0.1810	0.8468	21.38	18.97
100003	30300001	33300000	0.1832	0.8430	21.74	19.33
100003	30600001	33600000	0.1677	0.8467	19.81	17.40
100003	30900001	33900000	0.1676	0.8518	19.68	17.27
100003	31200001	34200000	0.1658	0.8439	19.65	17.24
100003	31500001	34500000	0.1582	0.8355	18.94	16.53
100003	31800001	34800000	0.1749	0.8287	21.11	18.70
100003	32100001	35100000	0.1773	0.8326	21.29	18.88
100003	32400001	35400000	0.1803	0.8289	21.75	19.34
100003	32700001	35700000	0.1892	0.8233	22.98	20.57
100003	33000001	36000000	0.1927	0.8244	23.37	20.96
100003	33300001	36300000	0.1848	0.8222	22.47	20.06
100003	33600001	36600000	0.1955	0.8203	23.83	21.42
100003	33900001	36900000	0.1877	0.8096	23.18	20.77
100003	34200001	37200000	0.1842	0.7897	23.33	20.92
100003	34500001	37500000	0.1809	0.7682	23.55	21.14
100003	34800001	37800000	0.1827	0.7706	23.71	21.30
100003	35100001	38100000	0.1927	0.7729	24.93	22.52
100003	35400001	38400000	0.1901	0.7724	24.61	22.20
100003	35700001	38700000	0.1740	0.7679	22.66	20.25
100003	36000001	39000000	0.1749	0.7460	23.44	21.03
100003	36300001	39300000	0.1666	0.7433	22.41	20.00
100003	36600001	39600000	0.1660	0.7450	22.29	19.88
100003	36900001	39900000	0.1680	0.7441	22.58	20.17
100003	37200001	40200000	0.1840	0.7617	24.16	21.75
100003	37500001	40500000	0.1864	0.7796	23.91	21.50
100003	37800001	40800000	0.1821	0.7789	23.38	20.97
100003	38100001	41100000	0.1711	0.7677	22.29	19.88
100003	38400001	41400000	0.1681	0.7653	21.96	19.55
100003	38700001	41700000	0.1793	0.7690	23.32	20.91
100003	39000001	42000000	0.1771	0.7870	22.50	20.09
100003	39300001	42300000	0.1881	0.7890	23.84	21.43
100003	39600001	42600000	0.1791	0.7943	22.55	20.14
100003	39900001	42900000	0.1805	0.7809	23.11	20.70
100003	40200001	43200000	0.1769	0.7740	22.86	20.45
100003	40500001	43500000	0.1831	0.7747	23.64	21.23
100003	40800001	43800000	0.1792	0.7684	23.33	20.92
100003	41100001	44100000	0.1779	0.7811	22.77	20.36
100003	41400001	44400000	0.1865	0.7791	23.94	21.53
100003	41700001	44700000	0.1939	0.7811	24.82	22.41
100003	42000001	45000000	0.2005	0.7810	25.67	23.26
100003	42300001	45300000	0.1980	0.7774	25.47	23.06
100003	42600001	45600000	0.2034	0.7638	26.63	24.22
100003	42900001	45900000	0.1962	0.7868	24.93	22.52
100003	43200001	46200000	0.1855	0.7963	23.30	20.89
100003	43500001	46500000	0.1744	0.7886	22.12	19.71
100003	43800001	46800000	0.1725	0.7851	21.97	19.56
100003	44100001	47100000	0.1634	0.7748	21.08	18.67
100003	44400001	47400000	0.1549	0.7725	20.05	17.64
100003	44700001	47700000	0.1424	0.7570	18.81	16.40
100003	45000001	48000000	0.1440	0.7589	18.98	16.57
100003	45300001	48300000	0.1454	0.7678	18.93	16.52
100003	45600001	48600000	0.1475	0.7669	19.23	16.82
100003	45900001	48900000	0.1540	0.7558	20.38	17.97
100003	46200001	49200000	0.1726	0.7588	22.75	20.34
100003	46500001	49500000	0.1701	0.7580	22.44	20.03
100003	46800001	49800000	0.1644	0.7617	21.58	19.17
100003	47100001	50100000	0.1636	0.7578	21.58	19.17
100003	47400001	50400000	0.1719	0.7548	22.78	20.37
100003	47700001	50700000	0.1688	0.7566	22.31	19.90
100003	48000001	51000000	0.1619	0.7507	21.57	19.16
100003	48300001	51300000	0.1584	0.7427	21.33	18.92
100003	48600001	51600000	0.1592	0.7537	21.12	18.71
100003	48900001	51900000	0.1543	0.7465	20.66	18.25
100003	49200001	52200000	0.1439	0.7404	19.44	17.03
100003	49500001	52500000	0.1661	0.7426	22.37	19.96
100003	49800001	52800000	0.1675	0.7482	22.38	19.97
100003	50100001	53100000	0.1786	0.7614	23.46	21.05
100003	50400001	53400000	0.1681	0.7633	22.02	19.61
100003	50700001	53700000	0.1635	0.7736	21.14	18.73
100003	51000001	54000000	0.1650	0.7739	21.32	18.91
100003	51300001	54300000	0.1579	0.7588	20.81	18.40
100003	51600001	54600000	0.1472	0.7394	19.91	17.50
100003	51900001	54900000	0.1679	0.7501	22.39	19.98
100003	52200001	55200000	0.1619	0.7481	21.65	19.24
100003	52500001	55500000	0.1427	0.7529	18.96	16.55
100003	52800001	55800000	0.1539	0.7460	20.63	18.22
100003	53100001	56100000	0.1536	0.7452	20.61	18.20
100003	53400001	56400000	0.1608	0.7450	21.58	19.17
100003	53700001	56700000	0.1834	0.7340	24.99	22.58
100003	54000001	57000000	0.2006	0.7349	27.29	24.88
100003	54300001	57300000	0.1942	0.7509	25.86	23.45
100003	54600001	57600000	0.2055	0.7555	27.20	24.79
100003	54900001	57900000	0.1989	0.7532	26.41	24.00
100003	55200001	58200000	0.1930	0.7475	25.82	23.41
100003	55500001	58500000	0.2061	0.7452	27.66	25.25
100003	55800001	58800000	0.2072	0.7632	27.15	24.74
100003	56100001	59100000	0.2021	0.7367	27.43	25.02
100003	56400001	59400000	0.2067	0.7321	28.23	25.82
100003	56700001	59700000	0.2059	0.7284	28.27	25.86
100003	57000001	60000000	0.1896	0.7291	26.01	23.60
100003	57300001	60300000	0.2212	0.7286	30.36	27.95
100003	57600001	60600000	0.2180	0.7406	29.44	27.03
100003	57900001	60900000	0.2156	0.7459	28.91	26.50
100003	58200001	61200000	0.2291	0.7480	30.63	28.22
100003	58500001	61500000	0.2077	0.7461	27.84	25.43
100003	58800001	61800000	0.2088	0.7234	28.86	26.45
100003	59100001	62100000	0.2055	0.7443	27.61	25.20
100003	59400001	62400000	0.1998	0.7553	26.45	24.04
100003	59700001	62700000	0.1789	0.7578	23.61	21.20
100003	60000001	63000000	0.1756	0.7599	23.11	20.70
100003	60300001	63300000	0.1526	0.7589	20.11	17.70
100003	60600001	63600000	0.1486	0.7498	19.82	17.41
100003	60900001	63900000	0.1409	0.7419	18.99	16.58
100003	61200001	64200000	0.1585	0.7491	21.15	18.74
100003	61500001	64500000	0.1613	0.7431	21.71	19.30
100003	61800001	64800000	0.1485	0.7457	19.91	17.50
100003	62100001	65100000	0.1542	0.7432	20.75	18.34
100003	62400001	65400000	0.1528	0.7390	20.68	18.27
100003	62700001	65700000	0.1637	0.7438	22.01	19.60
100003	63000001	66000000	0.1620	0.7424	21.82	19.41
100003	63300001	66300000	0.1665	0.7400	22.50	20.09
100003	63600001	66600000	0.1629	0.7478	21.78	19.37
100003	63900001	66900000	0.1644	0.7531	21.83	19.42
100003	64200001	67200000	0.1463	0.7340	19.93	17.52
100003	64500001	67500000	0.1531	0.7363	20.79	18.38
100003	64800001	67800000	0.1637	0.7346	22.28	19.87
100003	65100001	68100000	0.1584	0.7437	21.29	18.88
100003	65400001	68400000	0.1595	0.7454	21.40	18.99
100003	65700001	68700000	0.1592	0.7402	21.51	19.10
100003	66000001	69000000	0.1608	0.7337	21.91	19.50
100003	66300001	69300000	0.1507	0.7294	20.67	18.26
100003	66600001	69600000	0.1717	0.7183	23.91	21.50
100003	66900001	69900000	0.1626	0.7020	23.17	20.76
100003	67200001	70200000	0.1641	0.7148	22.96	20.55
100003	67500001	70500000	0.1791	0.7108	25.20	22.79
100003	67800001	70800000	0.1866	0.7190	25.95	23.54
100003	68100001	71100000	0.1891	0.7059	26.78	24.37
100003	68400001	71400000	0.1837	0.6868	26.74	24.33
100003	68700001	71700000	0.1784	0.6562	27.18	24.77
100003	69000001	72000000	0.1970	0.6519	30.22	27.81
100003	69300001	72300000	0.2088	0.6584	31.72	29.31
100003	69600001	72600000	0.1939	0.6576	29.48	27.07
100003	69900001	72900000	0.1977	0.6591	30.00	27.59
100003	70200001	73200000	0.1938	0.6530	29.68	27.27
100003	70500001	73500000	0.1735	0.6721	25.82	23.41
100003	70800001	73800000	0.1689	0.6645	25.42	23.01
100003	71100001	74100000	0.1811	0.6710	26.99	24.58
100003	71400001	74400000	0.1902	0.6793	27.99	25.58
100003	71700001	74700000	0.1883	0.7116	26.47	24.06
100003	72000001	75000000	0.1765	0.7145	24.71	22.30
100003	72300001	75300000	0.1717	0.7039	24.39	21.98
100003	72600001	75600000	0.1675	0.7079	23.66	21.25
100003	72900001	75900000	0.1843	0.7190	25.63	23.22
100003	73200001	76200000	0.1789	0.7240	24.71	22.30
100003	73500001	76500000	0.1953	0.7217	27.07	24.66
100003	73800001	76800000	0.1926	0.7326	26.29	23.88
100003	74100001	77100000	0.1836	0.7282	25.21	22.80
100003	74400001	77400000	0.1662	0.7403	22.45	20.04
100003	74700001	77700000	0.1742	0.7426	23.47	21.06
100003	75000001	78000000	0.1712	0.7296	23.47	21.06
100003	75300001	78300000	0.1743	0.7388	23.59	21.18
100003	75600001	78600000	0.1758	0.7433	23.65	21.24
100003	75900001	78900000	0.1712	0.7490	22.85	20.44
100003	76200001	79200000	0.1909	0.7561	25.25	22.84
100003	76500001	79500000	0.1889	0.7470	25.28	22.87
100003	76800001	79800000	0.1998	0.7428	26.90	24.49
100003	77100001	80100000	0.1871	0.7474	25.03	22.62
100003	77400001	80400000	0.2116	0.7522	28.13	25.72
100003	77700001	80700000	0.2104	0.7522	27.97	25.56
100003	78000001	81000000	0.2028	0.7770	26.10	23.69
100003	78300001	81300000	0.1973	0.7712	25.58	23.17
100003	78600001	81600000	0.2062	0.7614	27.08	24.67
100003	78900001	81900000	0.1978	0.7386	26.78	24.37
100003	79200001	82200000	0.1819	0.7369	24.68	22.27
100003	79500001	82500000	0.1699	0.7374	23.04	20.63
100003	79800001	82800000	0.1585	0.7273	21.79	19.38
100003	80100001	83100000	0.1663	0.7202	23.09	20.68
100003	80400001	83400000	0.1629	0.7185	22.67	20.26
100003	80700001	83700000	0.1712	0.7333	23.35	20.94
100003	81000001	84000000	0.1803	0.7270	24.80	22.39
100003	81300001	84300000	0.1939	0.7351	26.39	23.98
100003	81600001	84600000	0.1937	0.7486	25.87	23.46
100003	81900001	84900000	0.1953	0.7507	26.02	23.61
100003	82200001	85200000	0.1851	0.7398	25.02	22.61
100003	82500001	85500000	0.1936	0.7326	26.43	24.02
100003	82800001	85800000	0.1908	0.7232	26.38	23.97
100003	83100001	86100000	0.1945	0.7191	27.06	24.65
100003	83400001	86400000	0.1850	0.7083	26.12	23.71
100003	83700001	86700000	0.1757	0.6937	25.33	22.92
100003	84000001	87000000	0.1827	0.6989	26.14	23.73
100003	84300001	87300000	0.1694	0.6969	24.31	21.90
100003	84600001	87600000	0.1586	0.6957	22.80	20.39
100003	84900001	87900000	0.1626	0.7134	22.79	20.38
100003	85200001	88200000	0.1704	0.7183	23.73	21.32
100003	85500001	88500000	0.1707	0.7274	23.47	21.06
100003	85800001	88800000	0.1677	0.7445	22.52	20.11
100003	86100001	89100000	0.1751	0.7508	23.33	20.92
100003	86400001	89400000	0.1742	0.7467	23.33	20.92
100003	86700001	89700000	0.1782	0.7455	23.91	21.50
100003	87000001	90000000	0.1693	0.7257	23.33	20.92
100003	87300001	90300000	0.1623	0.7281	22.30	19.89
100003	87600001	90600000	0.1658	0.7188	23.06	20.65
100003	87900001	90900000	0.1673	0.7192	23.26	20.85
100003	88200001	91200000	0.1794	0.7194	24.94	22.53
100003	88500001	91500000	0.1814	0.7138	25.41	23.00
100003	88800001	91800000	0.1800	0.7171	25.11	22.70
100003	89100001	92100000	0.1709	0.7178	23.81	21.40
100003	89400001	92400000	0.1787	0.7317	24.42	22.01
100003	89700001	92700000	0.1641	0.7272	22.57	20.16
100003	90000001	93000000	0.1727	0.7497	23.04	20.63
100003	90300001	93300000	0.1765	0.7429	23.75	21.34
100003	90600001	93600000	0.1771	0.7515	23.56	21.15
100003	90900001	93900000	0.1712	0.7430	23.03	20.62
100003	91200001	94200000	0.1658	0.7382	22.46	20.05
100003	91500001	94500000	0.1512	0.7345	20.59	18.18
100003	91800001	94800000	0.1584	0.7328	21.62	19.21
100003	92100001	95100000	0.1516	0.7321	20.70	18.29
100003	92400001	95400000	0.1426	0.7132	19.99	17.58
100003	92700001	95700000	0.1447	0.7187	20.14	17.73
100003	93000001	96000000	0.1475	0.7141	20.66	18.25
100003	93300001	96300000	0.1445	0.7091	20.37	17.96
100003	93600001	96600000	0.1456	0.7013	20.77	18.36
100003	93900001	96900000	0.1528	0.6954	21.98	19.57
100003	94200001	97200000	0.1500	0.6980	21.49	19.08
100003	94500001	97500000	0.1546	0.7026	22.00	19.59
100003	94800001	97800000	0.1603	0.7092	22.61	20.20
100003	95100001	98100000	0.1686	0.7005	24.07	21.66
100003	95400001	98400000	0.1689	0.7218	23.40	20.99
100003	95700001	98700000	0.1759	0.7204	24.42	22.01
100003	96000001	99000000	0.1675	0.7071	23.69	21.28
100003	96300001	99300000	0.1823	0.7064	25.81	23.40
100003	96600001	99600000	0.1777	0.7134	24.91	22.50
100003	96900001	99900000	0.1660	0.7239	22.93	20.52
100003	97200001	100200000	0.1621	0.7205	22.50	20.09
100003	97500001	100500000	0.1647	0.7139	23.07	20.66
100003	97800001	100800000	0.1667	0.7060	23.61	21.20
100003	98100001	101100000	0.1652	0.7124	23.19	20.78
100003	98400001	101400000	0.1689	0.6976	24.21	21.80
100003	98700001	101700000	0.1745	0.7025	24.84	22.43
100003	99000001	102000000	0.1609	0.7077	22.73	20.32
100003	99300001	102300000	0.1492	0.7180	20.79	18.38
100003	99600001	102600000	0.1491	0.7131	20.91	18.50
100003	99900001	102900000	0.1574	0.7043	22.35	19.94
100003	100200001	103200000	0.1655	0.7153	23.14	20.73
100003	100500001	103500000	0.1728	0.7252	23.83	21.42
100003	100800001	103800000	0.1644	0.7268	22.61	20.20
100003	101100001	104100000	0.1715	0.7395	23.20	20.79
100003	101400001	104400000	0.1836	0.7506	24.45	22.04
100003	101700001	104700000	0.1822	0.7464	24.41	22.00
100003	102000001	105000000	0.1820	0.7459	24.40	21.99
100003	102300001	105300000	0.1988	0.7308	27.20	24.79
100003	102600001	105600000	0.1965	0.7255	27.08	24.67
100003	102900001	105900000	0.1940	0.7226	26.85	24.44
100003	103200001	106200000	0.1904	0.7105	26.80	24.39
100003	103500001	106500000	0.1774	0.6969	25.46	23.05
100003	103800001	106800000	0.1829	0.7015	26.08	23.67
100003	104100001	107100000	0.1749	0.6834	25.59	23.18
100003	104400001	107400000	0.1581	0.6698	23.60	21.19
100003	104700001	107700000	0.1560	0.6660	23.42	21.01
100003	105000001	108000000	0.1610	0.6629	24.29	21.88
100003	105300001	108300000	0.1478	0.6831	21.63	19.22
100003	105600001	108600000	0.1560	0.6829	22.84	20.43
100003	105900001	108900000	0.1540	0.7081	21.75	19.34
100003	106200001	109200000	0.1525	0.7013	21.74	19.33
100003	106500001	109500000	0.1464	0.7072	20.71	18.30
100003	106800001	109800000	0.1324	0.6888	19.22	16.81
100003	107100001	110100000	0.1362	0.6899	19.74	17.33
100003	107400001	110400000	0.1385	0.7036	19.69	17.28
100003	107700001	110700000	0.1447	0.7087	20.41	18.00
100003	108000001	111000000	0.1518	0.7121	21.32	18.91
100003	108300001	111300000	0.1438	0.7124	20.18	17.77
100003	108600001	111600000	0.1483	0.7087	20.93	18.52
100003	108900001	111900000	0.1501	0.6925	21.68	19.27
100003	109200001	112200000	0.1471	0.6979	21.08	18.67
100003	109500001	112500000	0.1685	0.7050	23.90	21.49
100003	109800001	112800000	0.1736	0.7136	24.32	21.91
100003	110100001	113100000	0.1623	0.7036	23.06	20.65
100003	110400001	113400000	0.1594	0.7053	22.60	20.19
100003	110700001	113700000	0.1664	0.7172	23.20	20.79
100003	111000001	114000000	0.1701	0.7254	23.46	21.05
100003	111300001	114300000	0.1723	0.7235	23.81	21.40
100003	111600001	114600000	0.1645	0.7265	22.64	20.23
100003	111900001	114900000	0.1568	0.7157	21.90	19.49
100003	112200001	115200000	0.1762	0.7197	24.48	22.07
100003	112500001	115500000	0.1670	0.7019	23.79	21.38
100003	112800001	115800000	0.1674	0.7021	23.84	21.43
100003	113100001	116100000	0.1781	0.7186	24.79	22.38
100003	113400001	116400000	0.1856	0.7143	25.98	23.57
100003	113700001	116700000	0.1732	0.6966	24.86	22.45
100003	114000001	117000000	0.1731	0.6812	25.41	23.00
100003	114300001	117300000	0.1823	0.6645	27.43	25.02
100003	114600001	117600000	0.1890	0.6611	28.59	26.18
100003	114900001	117900000	0.1948	0.6675	29.19	26.78
100003	115200001	118200000	0.1933	0.6578	29.38	26.97
100003	115500001	118500000	0.1974	0.6760	29.20	26.79
100003	115800001	118800000	0.2039	0.6781	30.07	27.66
100003	116100001	119100000	0.2152	0.6843	31.44	29.03
100003	116400001	119400000	0.2150	0.6758	31.82	29.41
100003	116700001	119700000	0.2114	0.6737	31.38	28.97
100003	117000001	120000000	0.2006	0.6833	29.36	26.95
100003	117300001	120300000	0.1951	0.6993	27.89	25.48
100003	117600001	120600000	0.1935	0.6899	28.05	25.64
100003	117900001	120900000	0.1934	0.6932	27.90	25.49
100003	118200001	121200000	0.1861	0.7167	25.97	23.56
100003	118500001	121500000	0.1818	0.7059	25.75	23.34
100003	118800001	121800000	0.1638	0.6722	24.37	21.96
100003	119100001	122100000	0.1498	0.6373	23.51	21.10
100003	119400001	122400000	0.1477	0.6396	23.09	20.68
100003	119700001	122700000	0.1539	0.6305	24.41	22.00
100003	120000001	123000000	0.1678	0.6252	26.84	24.43
100003	120300001	123300000	0.1697	0.6129	27.69	25.28
100003	120600001	123600000	0.1600	0.6335	25.26	22.85
100003	120900001	123900000	0.1602	0.6266	25.57	23.16
100003	121200001	124200000	0.1654	0.6057	27.31	24.90
100003	121500001	124500000	0.1646	0.6063	27.14	24.73
100003	121800001	124800000	0.1739	0.6315	27.54	25.13
100003	122100001	125100000	0.1798	0.6618	27.17	24.76
100003	122400001	125400000	0.1840	0.6602	27.87	25.46
100003	122700001	125700000	0.1774	0.6722	26.39	23.98
100003	123000001	126000000	0.1733	0.6630	26.14	23.73
100003	123300001	126300000	0.1899	0.6730	28.22	25.81
100003	123600001	126600000	0.1983	0.6601	30.04	27.63
100003	123900001	126900000	0.2001	0.6482	30.86	28.45
100003	124200001	127200000	0.1854	0.6550	28.30	25.89
100003	124500001	127500000	0.2023	0.6560	30.83	28.42
100003	124800001	127800000	0.2064	0.6666	30.95	28.54
100003	125100001	128100000	0.2036	0.6499	31.33	28.92
100003	125400001	128400000	0.2028	0.6539	31.01	28.60
100003	125700001	128700000	0.2154	0.6534	32.97	30.56
100003	126000001	129000000	0.2149	0.6729	31.93	29.52
100003	126300001	129300000	0.2054	0.6601	31.12	28.71
100003	126600001	129600000	0.2053	0.6605	31.08	28.67
100003	126900001	129900000	0.2026	0.6594	30.72	28.31
100003	127200001	130200000	0.2010	0.6451	31.16	28.75
100003	127500001	130500000	0.1893	0.6357	29.78	27.37
100003	127800001	130800000	0.1813	0.6238	29.07	26.66
100003	128100001	131100000	0.1886	0.6297	29.95	27.54
100003	128400001	131400000	0.1900	0.6151	30.89	28.48
100003	128700001	131700000	0.1867	0.6136	30.42	28.01
100003	129000001	132000000	0.1899	0.5933	32.00	29.59
100003	129300001	132300000	0.1774	0.5847	30.35	27.94
100003	129600001	132600000	0.1682	0.5790	29.05	26.64
100003	129900001	132900000	0.1564	0.5873	26.62	24.21
100003	130200001	133200000	0.1549	0.5821	26.61	24.20
100003	130500001	133500000	0.1517	0.5850	25.92	23.51
100003	130800001	133800000	0.1565	0.5827	26.86	24.45
100003	131100001	134100000	0.1449	0.5947	24.37	21.96
100003	131400001	134400000	0.1416	0.5999	23.60	21.19
100003	131700001	134700000	0.1374	0.6083	22.59	20.18
100003	132000001	135000000	0.1480	0.6325	23.40	20.99
100003	132300001	135300000	0.1519	0.6495	23.39	20.98
100003	132600001	135600000	0.1612	0.6714	24.01	21.60
100003	132900001	135900000	0.1824	0.6773	26.93	24.52
100003	133200001	136200000	0.1946	0.6901	28.19	25.78
100003	133500001	136228780	0.1961	0.6968	25.60	23.19
100044	1	228293	0.1346	0.6203	1.65	0
100060	1	326992	0.2171	0.9391	2.52	0.11
1854	1	324413	0.0000	0.0292	0.00	0
217	1	3000000	0.2723	0.8743	31.14	28.73
217	300001	3300000	0.2590	0.8706	29.75	27.34
217	600001	3600000	0.2438	0.8688	28.06	25.65
217	900001	3900000	0.2375	0.8501	27.94	25.53
217	1200001	4200000	0.2151	0.8491	25.33	22.92
217	1500001	4500000	0.2028	0.8457	23.98	21.57
217	1800001	4800000	0.2025	0.8476	23.89	21.48
217	2100001	5100000	0.1682	0.8204	20.50	18.09
217	2400001	5400000	0.1629	0.8313	19.60	17.19
217	2700001	5700000	0.1730	0.8373	20.66	18.25
217	3000001	6000000	0.1663	0.8432	19.72	17.31
217	3300001	6300000	0.1632	0.8493	19.22	16.81
217	3600001	6600000	0.1600	0.8555	18.71	16.30
217	3900001	6900000	0.1581	0.8707	18.16	15.75
217	4200001	7200000	0.1723	0.8647	19.92	17.51
217	4500001	7500000	0.1868	0.8607	21.70	19.29
217	4800001	7800000	0.1876	0.8610	21.78	19.37
217	5100001	8100000	0.1896	0.8806	21.54	19.13
217	5400001	8400000	0.1998	0.8589	23.26	20.85
217	5700001	8700000	0.1889	0.8582	22.01	19.60
217	6000001	9000000	0.1910	0.8428	22.66	20.25
217	6300001	9300000	0.1869	0.8371	22.32	19.91
217	6600001	9600000	0.1839	0.8279	22.21	19.80
217	6900001	9900000	0.1932	0.8234	23.47	21.06
217	7200001	10200000	0.1873	0.8142	23.00	20.59
217	7500001	10500000	0.1839	0.8146	22.57	20.16
217	7800001	10800000	0.1873	0.8126	23.05	20.64
217	8100001	11100000	0.1838	0.8076	22.76	20.35
217	8400001	11400000	0.1814	0.8145	22.28	19.87
217	8700001	11700000	0.2125	0.8121	26.17	23.76
217	9000001	12000000	0.2166	0.8217	26.36	23.95
217	9300001	12300000	0.2047	0.8245	24.82	22.41
217	9600001	12600000	0.2180	0.8266	26.37	23.96
217	9900001	12900000	0.2076	0.8335	24.91	22.50
217	10200001	13200000	0.2173	0.8328	26.09	23.68
217	10500001	13500000	0.2197	0.8373	26.24	23.83
217	10800001	13800000	0.2152	0.8321	25.86	23.45
217	11100001	14100000	0.2337	0.8281	28.22	25.81
217	11400001	14400000	0.2368	0.8330	28.43	26.02
217	11700001	14700000	0.2049	0.8347	24.55	22.14
217	12000001	15000000	0.1979	0.8219	24.08	21.67
217	12300001	15300000	0.2036	0.8232	24.73	22.32
217	12600001	15600000	0.1986	0.8165	24.33	21.92
217	12900001	15900000	0.2039	0.8159	25.00	22.59
217	13200001	16200000	0.1995	0.8016	24.89	22.48
217	13500001	16500000	0.2032	0.8013	25.36	22.95
217	13800001	16800000	0.2111	0.7990	26.42	24.01
217	14100001	17100000	0.1952	0.8028	24.32	21.91
217	14400001	17400000	0.1785	0.7841	22.76	20.35
217	14700001	17700000	0.1795	0.7850	22.87	20.46
217	15000001	18000000	0.1729	0.8001	21.61	19.20
217	15300001	18300000	0.1685	0.7919	21.28	18.87
217	15600001	18600000	0.1652	0.7946	20.79	18.38
217	15900001	18900000	0.1548	0.7931	19.51	17.10
217	16200001	19200000	0.1528	0.8033	19.02	16.61
217	16500001	19500000	0.1480	0.8016	18.46	16.05
217	16800001	19800000	0.1442	0.8105	17.79	15.38
217	17100001	20100000	0.1601	0.8142	19.67	17.26
217	17400001	20400000	0.1742	0.8262	21.09	18.68
217	17700001	20700000	0.1794	0.8235	21.79	19.38
217	18000001	21000000	0.1762	0.8018	21.97	19.56
217	18300001	21300000	0.1885	0.8022	23.50	21.09
217	18600001	21600000	0.1903	0.8068	23.58	21.17
217	18900001	21900000	0.2049	0.7943	25.80	23.39
217	19200001	22200000	0.1964	0.8003	24.54	22.13
217	19500001	22500000	0.1958	0.7952	24.62	22.21
217	19800001	22800000	0.1875	0.7930	23.64	21.23
217	20100001	23100000	0.1745	0.7784	22.42	20.01
217	20400001	23400000	0.1762	0.7876	22.37	19.96
217	20700001	23700000	0.1780	0.7747	22.97	20.56
217	21000001	24000000	0.1849	0.7836	23.60	21.19
217	21300001	24300000	0.1729	0.7744	22.33	19.92
217	21600001	24600000	0.1846	0.7625	24.21	21.80
217	21900001	24900000	0.1843	0.7656	24.07	21.66
217	22200001	25200000	0.1949	0.7540	25.85	23.44
217	22500001	25500000	0.1884	0.7518	25.06	22.65
217	22800001	25800000	0.1840	0.7367	24.98	22.57
217	23100001	26100000	0.1826	0.7317	24.96	22.55
217	23400001	26400000	0.1779	0.7182	24.77	22.36
217	23700001	26700000	0.1708	0.7150	23.89	21.48
217	24000001	27000000	0.1647	0.7041	23.39	20.98
217	24300001	27300000	0.1648	0.7019	23.49	21.08
217	24600001	27600000	0.1490	0.6919	21.54	19.13
217	24900001	27900000	0.1418	0.6953	20.40	17.99
217	25200001	28200000	0.1470	0.6988	21.04	18.63
217	25500001	28500000	0.1464	0.6939	21.10	18.69
217	25800001	28800000	0.1457	0.7000	20.82	18.41
217	26100001	29100000	0.1581	0.7138	22.15	19.74
217	26400001	29400000	0.1510	0.7182	21.02	18.61
217	26700001	29700000	0.1597	0.7365	21.69	19.28
217	27000001	30000000	0.1633	0.7391	22.09	19.68
217	27300001	30300000	0.1642	0.7550	21.75	19.34
217	27600001	30600000	0.1748	0.7758	22.53	20.12
217	27900001	30900000	0.1768	0.7763	22.77	20.36
217	28200001	31200000	0.1625	0.7625	21.31	18.90
217	28500001	31500000	0.1685	0.7712	21.85	19.44
217	28800001	31800000	0.1610	0.7522	21.41	19.00
217	29100001	32100000	0.1563	0.7384	21.17	18.76
217	29400001	32400000	0.1705	0.7457	22.86	20.45
217	29700001	32700000	0.1712	0.7387	23.18	20.77
217	30000001	33000000	0.1720	0.7388	23.28	20.87
217	30300001	33300000	0.1841	0.7255	25.38	22.97
217	30600001	33600000	0.1827	0.7135	25.61	23.20
217	30900001	33900000	0.1810	0.7118	25.43	23.02
217	31200001	34200000	0.1906	0.7339	25.97	23.56
217	31500001	34500000	0.1838	0.7208	25.49	23.08
217	31800001	34800000	0.2023	0.7440	27.19	24.78
217	32100001	35100000	0.2210	0.7695	28.72	26.31
217	32400001	35400000	0.2119	0.7444	28.46	26.05
217	32700001	35700000	0.2094	0.7311	28.64	26.23
217	33000001	36000000	0.2043	0.7395	27.63	25.22
217	33300001	36300000	0.1904	0.7370	25.83	23.42
217	33600001	36600000	0.1939	0.7383	26.26	23.85
217	33900001	36900000	0.2097	0.7360	28.49	26.08
217	34200001	37200000	0.2087	0.7304	28.57	26.16
217	34500001	37500000	0.2146	0.7387	29.05	26.64
217	34800001	37800000	0.2150	0.7244	29.68	27.27
217	35100001	38100000	0.1897	0.7022	27.01	24.60
217	35400001	38400000	0.1816	0.7224	25.14	22.73
217	35700001	38700000	0.1748	0.7251	24.11	21.70
217	36000001	39000000	0.1803	0.7249	24.87	22.46
217	36300001	39300000	0.1944	0.7253	26.80	24.39
217	36600001	39600000	0.1918	0.7314	26.22	23.81
217	36900001	39900000	0.1851	0.7152	25.89	23.48
217	37200001	40200000	0.1853	0.7001	26.46	24.05
217	37500001	40500000	0.1867	0.6808	27.43	25.02
217	37800001	40800000	0.1840	0.6881	26.75	24.34
217	38100001	41100000	0.1847	0.6874	26.86	24.45
217	38400001	41400000	0.1902	0.6863	27.72	25.31
217	38700001	41700000	0.1936	0.6795	28.50	26.09
217	39000001	42000000	0.2049	0.6725	30.46	28.05
217	39300001	42300000	0.2038	0.6858	29.72	27.31
217	39600001	42600000	0.1950	0.6677	29.21	26.80
217	39900001	42900000	0.1891	0.6811	27.77	25.36
217	40200001	43200000	0.1897	0.6831	27.76	25.35
217	40500001	43500000	0.1831	0.6982	26.22	23.81
217	40800001	43800000	0.1917	0.6887	27.83	25.42
217	41100001	44100000	0.1993	0.6954	28.66	26.25
217	41400001	44400000	0.1979	0.6997	28.28	25.87
217	41700001	44700000	0.1908	0.7033	27.13	24.72
217	42000001	45000000	0.1846	0.7048	26.19	23.78
217	42300001	45300000	0.1815	0.6970	26.03	23.62
217	42600001	45600000	0.1902	0.7064	26.92	24.51
217	42900001	45900000	0.1924	0.6898	27.89	25.48
217	43200001	46200000	0.1932	0.7002	27.59	25.18
217	43500001	46500000	0.1973	0.6997	28.20	25.79
217	43800001	46800000	0.1901	0.7085	26.84	24.43
217	44100001	47100000	0.1842	0.6908	26.67	24.26
217	44400001	47400000	0.1872	0.6752	27.73	25.32
217	44700001	47700000	0.1913	0.6732	28.41	26.00
217	45000001	48000000	0.1771	0.6470	27.38	24.97
217	45300001	48300000	0.1762	0.6369	27.67	25.26
217	45600001	48600000	0.1686	0.6350	26.55	24.14
217	45900001	48900000	0.1677	0.6566	25.54	23.13
217	46200001	49027868	0.1598	0.6602	22.82	20.41
100025	1	3000000	0.1421	0.6084	23.36	20.95
100025	300001	3300000	0.1304	0.5890	22.14	19.73
100025	600001	3600000	0.1355	0.5694	23.79	21.38
100025	900001	3900000	0.1374	0.5678	24.20	21.79
100025	1200001	4200000	0.1558	0.5667	27.48	25.07
100025	1500001	4500000	0.1436	0.5567	25.80	23.39
100025	1800001	4800000	0.1521	0.5455	27.88	25.47
100025	2100001	5100000	0.1544	0.5580	27.67	25.26
100025	2400001	5400000	0.1612	0.5815	27.72	25.31
100025	2700001	5700000	0.1674	0.5733	29.21	26.80
100025	3000001	6000000	0.1548	0.5608	27.60	25.19
100025	3300001	6300000	0.1519	0.5916	25.69	23.28
100025	3600001	6600000	0.1486	0.6067	24.49	22.08
100025	3900001	6900000	0.1400	0.6124	22.86	20.45
100025	4200001	7200000	0.1337	0.6076	22.00	19.59
100025	4500001	7500000	0.1401	0.5996	23.36	20.95
100025	4800001	7800000	0.1374	0.6104	22.51	20.10
100025	5100001	8100000	0.1314	0.5993	21.93	19.52
100025	5400001	8400000	0.1281	0.5961	21.49	19.08
100025	5700001	8700000	0.1134	0.5856	19.37	16.96
100025	6000001	9000000	0.1310	0.6004	21.81	19.40
100025	6300001	9300000	0.1302	0.6028	21.60	19.19
100025	6600001	9600000	0.1269	0.6076	20.89	18.48
100025	6900001	9900000	0.1337	0.5832	22.92	20.51
100025	7200001	10200000	0.1294	0.5987	21.60	19.19
100025	7500001	10500000	0.1231	0.5844	21.07	18.66
100025	7800001	10800000	0.1231	0.5745	21.43	19.02
100025	8100001	11100000	0.1348	0.5720	23.57	21.16
100025	8400001	11400000	0.1308	0.5644	23.17	20.76
100025	8700001	11700000	0.1294	0.5766	22.45	20.04
100025	9000001	12000000	0.1286	0.5769	22.29	19.88
100025	9300001	12300000	0.1342	0.5617	23.88	21.47
100025	9600001	12600000	0.1392	0.5506	25.28	22.87
100025	9900001	12900000	0.1478	0.5584	26.47	24.06
100025	10200001	13200000	0.1504	0.5410	27.80	25.39
100025	10500001	13500000	0.1601	0.5588	28.65	26.24
100025	10800001	13800000	0.1595	0.5682	28.07	25.66
100025	11100001	14100000	0.1474	0.5808	25.37	22.96
100025	11400001	14400000	0.1627	0.5909	27.54	25.13
100025	11700001	14700000	0.1678	0.6046	27.75	25.34
100025	12000001	15000000	0.1638	0.6057	27.05	24.64
100025	12300001	15300000	0.1643	0.6198	26.51	24.10
100025	12600001	15600000	0.1737	0.6327	27.46	25.05
100025	12900001	15900000	0.1791	0.6542	27.37	24.96
100025	13200001	16200000	0.1785	0.6772	26.36	23.95
100025	13500001	16500000	0.1755	0.6764	25.94	23.53
100025	13800001	16800000	0.1734	0.6792	25.52	23.11
100025	14100001	17100000	0.1916	0.6755	28.36	25.95
100025	14400001	17400000	0.1807	0.6966	25.94	23.53
100025	14700001	17700000	0.1882	0.7010	26.85	24.44
100025	15000001	18000000	0.1764	0.7056	25.01	22.60
100025	15300001	18300000	0.1765	0.7038	25.08	22.67
100025	15600001	18600000	0.1621	0.7039	23.03	20.62
100025	15900001	18900000	0.1542	0.6987	22.07	19.66
100025	16200001	19200000	0.1596	0.6861	23.26	20.85
100025	16500001	19500000	0.1596	0.6899	23.13	20.72
100025	16800001	19800000	0.1924	0.6998	27.50	25.09
100025	17100001	20100000	0.1899	0.7076	26.84	24.43
100025	17400001	20400000	0.2049	0.7123	28.76	26.35
100025	17700001	20700000	0.1930	0.6992	27.60	25.19
100025	18000001	21000000	0.2064	0.6948	29.71	27.30
100025	18300001	21300000	0.2255	0.6931	32.53	30.12
100025	18600001	21600000	0.2197	0.6794	32.35	29.94
100025	18900001	21900000	0.2149	0.6664	32.26	29.85
100025	19200001	22200000	0.2150	0.6674	32.22	29.81
100025	19500001	22500000	0.2186	0.6784	32.23	29.82
100025	19800001	22800000	0.1906	0.6617	28.80	26.39
100025	20100001	23018076	0.1948	0.6545	28.95	26.54
377	1	3000000	0.1585	0.6616	23.96	21.55
377	300001	3300000	0.1713	0.6597	25.98	23.57
377	600001	3600000	0.1655	0.6503	25.45	23.04
377	900001	3900000	0.1779	0.6218	28.61	26.20
377	1200001	4200000	0.1806	0.6322	28.58	26.17
377	1500001	4500000	0.1795	0.6287	28.55	26.14
377	1800001	4800000	0.1747	0.6306	27.70	25.29
377	2100001	5100000	0.1773	0.6490	27.32	24.91
377	2400001	5400000	0.1801	0.6558	27.47	25.06
377	2700001	5700000	0.1971	0.6663	29.58	27.17
377	3000001	6000000	0.2052	0.6381	32.17	29.76
377	3300001	6300000	0.1960	0.6317	31.03	28.62
377	3600001	6600000	0.1899	0.6434	29.51	27.10
377	3900001	6900000	0.1928	0.6723	28.68	26.27
377	4200001	7200000	0.2022	0.6742	29.99	27.58
377	4500001	7500000	0.1933	0.6713	28.80	26.39
377	4800001	7800000	0.1925	0.6720	28.65	26.24
377	5100001	8100000	0.1903	0.6715	28.34	25.93
377	5400001	8400000	0.1809	0.6409	28.22	25.81
377	5700001	8700000	0.1709	0.6151	27.78	25.37
377	6000001	9000000	0.1613	0.6205	25.99	23.58
377	6300001	9300000	0.1702	0.6051	28.13	25.72
377	6600001	9600000	0.1824	0.5974	30.53	28.12
377	6900001	9900000	0.1803	0.5785	31.16	28.75
377	7200001	10200000	0.1740	0.5638	30.86	28.45
377	7500001	10500000	0.1792	0.5669	31.61	29.20
377	7800001	10800000	0.1809	0.5606	32.27	29.86
377	8100001	11100000	0.1827	0.5626	32.47	30.06
377	8400001	11400000	0.1810	0.5874	30.81	28.40
377	8700001	11700000	0.1937	0.5949	32.57	30.16
377	9000001	12000000	0.2122	0.5969	35.55	33.14
377	9300001	12300000	0.2134	0.6196	34.44	32.03
377	9600001	12600000	0.2154	0.6125	35.16	32.75
377	9900001	12900000	0.2080	0.6210	33.50	31.09
377	10200001	13200000	0.2082	0.6191	33.63	31.22
377	10500001	13500000	0.2152	0.6272	34.31	31.90
377	10800001	13800000	0.2107	0.6379	33.04	30.63
377	11100001	14100000	0.1958	0.6035	32.44	30.03
377	11400001	14400000	0.2003	0.5952	33.66	31.25
377	11700001	14700000	0.1931	0.5839	33.07	30.66
377	12000001	15000000	0.1762	0.5617	31.37	28.96
377	12300001	15300000	0.1696	0.5351	31.69	29.28
377	12600001	15600000	0.1611	0.5390	29.89	27.48
377	12900001	15900000	0.1667	0.5298	31.47	29.06
377	13200001	16200000	0.1609	0.5129	31.37	28.96
377	13500001	16500000	0.1554	0.4991	31.15	28.74
377	13800001	16800000	0.1677	0.4879	34.38	31.97
377	14100001	17100000	0.1803	0.4992	36.13	33.72
377	14400001	17400000	0.1802	0.5069	35.55	33.14
377	14700001	17700000	0.1855	0.5186	35.76	33.35
377	15000001	18000000	0.1855	0.5350	34.67	32.26
377	15300001	18300000	0.1901	0.5501	34.55	32.14
377	15600001	18600000	0.2006	0.5478	36.62	34.21
377	15900001	18900000	0.1886	0.5608	33.63	31.22
377	16200001	19200000	0.1841	0.5728	32.14	29.73
377	16500001	19500000	0.1751	0.5784	30.27	27.86
377	16800001	19800000	0.1702	0.6003	28.36	25.95
377	17100001	20100000	0.1681	0.6070	27.69	25.28
377	17400001	20400000	0.1781	0.6061	29.39	26.98
377	17700001	20438977	0.1696	0.6076	25.48	23.07
100001	1	3000000	0.1584	0.6587	24.05	21.64
100001	300001	3300000	0.1818	0.6453	28.17	25.76
100001	600001	3600000	0.1831	0.6624	27.64	25.23
100001	900001	3900000	0.1812	0.6903	26.25	23.84
100001	1200001	4200000	0.1814	0.7031	25.80	23.39
100001	1500001	4500000	0.1765	0.6999	25.22	22.81
100001	1800001	4800000	0.1731	0.6825	25.37	22.96
100001	2100001	5100000	0.1608	0.6859	23.45	21.04
100001	2400001	5400000	0.1580	0.6765	23.36	20.95
100001	2700001	5700000	0.1658	0.6914	23.98	21.57
100001	3000001	6000000	0.1636	0.7072	23.13	20.72
100001	3300001	6300000	0.1487	0.6910	21.52	19.11
100001	3600001	6600000	0.1485	0.6637	22.37	19.96
100001	3900001	6900000	0.1679	0.6869	24.44	22.03
100001	4200001	7200000	0.1596	0.6685	23.88	21.47
100001	4500001	7500000	0.1653	0.6663	24.81	22.40
100001	4800001	7800000	0.1643	0.6688	24.57	22.16
100001	5100001	8100000	0.1812	0.6688	27.09	24.68
100001	5400001	8400000	0.1841	0.6688	27.53	25.12
100001	5700001	8700000	0.1771	0.6710	26.39	23.98
100001	6000001	9000000	0.1743	0.6769	25.75	23.34
100001	6300001	9300000	0.1749	0.6781	25.80	23.39
100001	6600001	9600000	0.1697	0.6997	24.25	21.84
100001	6900001	9900000	0.1693	0.6923	24.45	22.04
100001	7200001	10200000	0.1795	0.6969	25.75	23.34
100001	7500001	10500000	0.1790	0.6906	25.92	23.51
100001	7800001	10800000	0.1871	0.6978	26.81	24.40
100001	8100001	11100000	0.1772	0.7078	25.03	22.62
100001	8400001	11400000	0.1768	0.7170	24.66	22.25
100001	8700001	11700000	0.1839	0.6974	26.37	23.96
100001	9000001	12000000	0.1827	0.6800	26.87	24.46
100001	9300001	12300000	0.1713	0.6626	25.84	23.43
100001	9600001	12600000	0.1793	0.6510	27.54	25.13
100001	9900001	12900000	0.1795	0.6423	27.94	25.53
100001	10200001	13200000	0.1731	0.6398	27.05	24.64
100001	10500001	13500000	0.1706	0.6531	26.13	23.72
100001	10800001	13800000	0.1596	0.6514	24.50	22.09
100001	11100001	14100000	0.1543	0.6487	23.79	21.38
100001	11400001	14400000	0.1509	0.6493	23.23	20.82
100001	11700001	14700000	0.1476	0.6717	21.98	19.57
100001	12000001	15000000	0.1482	0.6751	21.95	19.54
100001	12300001	15300000	0.1477	0.6999	21.11	18.70
100001	12600001	15600000	0.1443	0.7066	20.43	18.02
100001	12900001	15900000	0.1323	0.7152	18.50	16.09
100001	13200001	16200000	0.1456	0.7247	20.08	17.67
100001	13500001	16500000	0.1421	0.7294	19.48	17.07
100001	13800001	16800000	0.1499	0.7455	20.11	17.70
100001	14100001	17100000	0.1513	0.7357	20.56	18.15
100001	14400001	17400000	0.1626	0.7219	22.52	20.11
100001	14700001	17700000	0.1514	0.7121	21.26	18.85
100001	15000001	18000000	0.1515	0.7267	20.84	18.43
100001	15300001	18300000	0.1666	0.7246	23.00	20.59
100001	15600001	18600000	0.1705	0.7256	23.50	21.09
100001	15900001	18900000	0.1824	0.7192	25.36	22.95
100001	16200001	19200000	0.1778	0.7255	24.51	22.10
100001	16500001	19500000	0.1803	0.7137	25.26	22.85
100001	16800001	19800000	0.1778	0.7010	25.36	22.95
100001	17100001	20100000	0.1737	0.7129	24.36	21.95
100001	17400001	20400000	0.1623	0.7174	22.63	20.22
100001	17700001	20700000	0.1808	0.7164	25.23	22.82
100001	18000001	21000000	0.1853	0.6980	26.55	24.14
100001	18300001	21300000	0.1779	0.7005	25.40	22.99
100001	18600001	21600000	0.1819	0.7048	25.81	23.40
100001	18900001	21900000	0.1775	0.7002	25.34	22.93
100001	19200001	22200000	0.1848	0.6985	26.46	24.05
100001	19500001	22500000	0.1862	0.6949	26.79	24.38
100001	19800001	22800000	0.1767	0.6887	25.66	23.25
100001	20100001	23100000	0.1821	0.6810	26.75	24.34
100001	20400001	23400000	0.1818	0.6971	26.08	23.67
100001	20700001	23700000	0.1804	0.7066	25.53	23.12
100001	21000001	24000000	0.1776	0.7097	25.03	22.62
100001	21300001	24300000	0.1837	0.7225	25.42	23.01
100001	21600001	24600000	0.1715	0.7168	23.92	21.51
100001	21900001	24900000	0.1705	0.7267	23.47	21.06
100001	22200001	25200000	0.1526	0.7270	21.00	18.59
100001	22500001	25500000	0.1639	0.7386	22.19	19.78
100001	22800001	25800000	0.1694	0.7442	22.76	20.35
100001	23100001	26100000	0.1611	0.7407	21.76	19.35
100001	23400001	26400000	0.1708	0.7269	23.50	21.09
100001	23700001	26700000	0.1692	0.7198	23.50	21.09
100001	24000001	27000000	0.1693	0.7249	23.36	20.95
100001	24300001	27300000	0.1640	0.7061	23.23	20.82
100001	24600001	27600000	0.1891	0.7260	26.05	23.64
100001	24900001	27900000	0.1872	0.7199	26.00	23.59
100001	25200001	28200000	0.1922	0.7135	26.93	24.52
100001	25500001	28500000	0.1890	0.7189	26.29	23.88
100001	25800001	28800000	0.2003	0.7267	27.56	25.15
100001	26100001	29100000	0.2026	0.7194	28.16	25.75
100001	26400001	29400000	0.1990	0.7053	28.22	25.81
100001	26700001	29700000	0.1932	0.6963	27.75	25.34
100001	27000001	30000000	0.1923	0.6855	28.05	25.64
100001	27300001	30300000	0.2012	0.7013	28.69	26.28
100001	27600001	30600000	0.1912	0.6906	27.68	25.27
100001	27900001	30900000	0.1916	0.7100	26.98	24.57
100001	28200001	31200000	0.1949	0.7121	27.37	24.96
100001	28500001	31500000	0.1869	0.7078	26.41	24.00
100001	28800001	31800000	0.1979	0.7173	27.59	25.18
100001	29100001	32100000	0.2041	0.7314	27.90	25.49
100001	29400001	32400000	0.1892	0.7410	25.53	23.12
100001	29700001	32700000	0.1953	0.7600	25.70	23.29
100001	30000001	33000000	0.1943	0.7726	25.14	22.73
100001	30300001	33300000	0.1962	0.7751	25.31	22.90
100001	30600001	33600000	0.1899	0.7586	25.03	22.62
100001	30900001	33900000	0.1964	0.7507	26.16	23.75
100001	31200001	34200000	0.1922	0.7647	25.13	22.72
100001	31500001	34500000	0.1935	0.7545	25.65	23.24
100001	31800001	34800000	0.1800	0.7517	23.95	21.54
100001	32100001	35100000	0.1827	0.7547	24.21	21.80
100001	32400001	35400000	0.2072	0.7661	27.04	24.63
100001	32700001	35700000	0.2064	0.7662	26.94	24.53
100001	33000001	36000000	0.1942	0.7490	25.92	23.51
100001	33300001	36300000	0.1843	0.7439	24.77	22.36
100001	33600001	36600000	0.1836	0.7623	24.08	21.67
100001	33900001	36900000	0.1834	0.7633	24.03	21.62
100001	34200001	37200000	0.1907	0.7600	25.10	22.69
100001	34500001	37500000	0.1838	0.7610	24.15	21.74
100001	34800001	37800000	0.1838	0.7660	24.00	21.59
100001	35100001	38100000	0.1829	0.7621	24.00	21.59
100001	35400001	38400000	0.1744	0.7549	23.11	20.70
100001	35700001	38700000	0.1727	0.7517	22.97	20.56
100001	36000001	39000000	0.1908	0.7738	24.65	22.24
100001	36300001	39300000	0.1929	0.7735	24.94	22.53
100001	36600001	39600000	0.2008	0.7704	26.06	23.65
100001	36900001	39900000	0.1972	0.7623	25.87	23.46
100001	37200001	40200000	0.2001	0.7602	26.32	23.91
100001	37500001	40500000	0.2012	0.7746	25.98	23.57
100001	37800001	40800000	0.2071	0.7573	27.34	24.93
100001	38100001	41100000	0.2016	0.7655	26.33	23.92
100001	38400001	41400000	0.1911	0.7519	25.41	23.00
100001	38700001	41700000	0.2092	0.7645	27.37	24.96
100001	39000001	42000000	0.2027	0.7576	26.76	24.35
100001	39300001	42300000	0.1906	0.7540	25.28	22.87
100001	39600001	42600000	0.1967	0.7555	26.03	23.62
100001	39900001	42900000	0.1927	0.7586	25.40	22.99
100001	40200001	43200000	0.1819	0.7661	23.74	21.33
100001	40500001	43500000	0.1888	0.7614	24.79	22.38
100001	40800001	43800000	0.1807	0.7724	23.39	20.98
100001	41100001	44100000	0.1880	0.7778	24.17	21.76
100001	41400001	44400000	0.1921	0.7888	24.35	21.94
100001	41700001	44700000	0.1755	0.7797	22.51	20.10
100001	42000001	45000000	0.1704	0.7810	21.82	19.41
100001	42300001	45300000	0.1681	0.7695	21.85	19.44
100001	42600001	45600000	0.1589	0.7759	20.48	18.07
100001	42900001	45900000	0.1584	0.7663	20.66	18.25
100001	43200001	46200000	0.1669	0.7455	22.39	19.98
100001	43500001	46500000	0.1725	0.7390	23.35	20.94
100001	43800001	46800000	0.1686	0.7243	23.27	20.86
100001	44100001	47100000	0.1593	0.7125	22.36	19.95
100001	44400001	47400000	0.1691	0.7261	23.28	20.87
100001	44700001	47700000	0.1736	0.7342	23.65	21.24
100001	45000001	48000000	0.1882	0.7426	25.35	22.94
100001	45300001	48300000	0.1955	0.7590	25.76	23.35
100001	45600001	48600000	0.2028	0.7600	26.69	24.28
100001	45900001	48900000	0.2066	0.7644	27.03	24.62
100001	46200001	49200000	0.2008	0.7780	25.81	23.40
100001	46500001	49500000	0.1954	0.7820	24.99	22.58
100001	46800001	49800000	0.1933	0.8034	24.06	21.65
100001	47100001	50100000	0.1972	0.7963	24.77	22.36
100001	47400001	50400000	0.1941	0.8079	24.02	21.61
100001	47700001	50700000	0.1847	0.7938	23.27	20.86
100001	48000001	51000000	0.1682	0.7760	21.68	19.27
100001	48300001	51300000	0.1722	0.7735	22.26	19.85
100001	48600001	51600000	0.1638	0.7686	21.31	18.90
100001	48900001	51900000	0.1669	0.7850	21.26	18.85
100001	49200001	52200000	0.1847	0.7953	23.22	20.81
100001	49500001	52500000	0.1893	0.8006	23.65	21.24
100001	49800001	52800000	0.1875	0.7963	23.54	21.13
100001	50100001	53100000	0.1876	0.8014	23.41	21.00
100001	50400001	53400000	0.2042	0.7756	26.33	23.92
100001	50700001	53700000	0.1954	0.7846	24.90	22.49
100001	51000001	54000000	0.2089	0.7982	26.17	23.76
100001	51300001	54300000	0.2029	0.7934	25.57	23.16
100001	51600001	54600000	0.2014	0.7836	25.70	23.29
100001	51900001	54900000	0.2005	0.7700	26.04	23.63
100001	52200001	55200000	0.1914	0.7678	24.93	22.52
100001	52500001	55500000	0.1989	0.7650	25.99	23.58
100001	52800001	55800000	0.2014	0.7527	26.76	24.35
100001	53100001	56100000	0.1999	0.7529	26.55	24.14
100001	53400001	56400000	0.1790	0.7647	23.41	21.00
100001	53700001	56700000	0.1886	0.7667	24.60	22.19
100001	54000001	57000000	0.1904	0.7753	24.56	22.15
100001	54300001	57300000	0.1999	0.7765	25.74	23.33
100001	54600001	57600000	0.2100	0.7823	26.84	24.43
100001	54900001	57900000	0.2038	0.7892	25.83	23.42
100001	55200001	58200000	0.2012	0.7856	25.61	23.20
100001	55500001	58500000	0.1876	0.7899	23.75	21.34
100001	55800001	58800000	0.2021	0.7994	25.29	22.88
100001	56100001	59100000	0.2056	0.8105	25.37	22.96
100001	56400001	59400000	0.2150	0.8132	26.43	24.02
100001	56700001	59700000	0.2187	0.8088	27.05	24.64
100001	57000001	60000000	0.2051	0.8017	25.58	23.17
100001	57300001	60300000	0.1996	0.7982	25.00	22.59
100001	57600001	60600000	0.1889	0.8052	23.46	21.05
100001	57900001	60900000	0.2058	0.8060	25.53	23.12
100001	58200001	61200000	0.1847	0.8064	22.90	20.49
100001	58500001	61500000	0.1765	0.7963	22.16	19.75
100001	58800001	61800000	0.1611	0.8012	20.11	17.70
100001	59100001	62100000	0.1617	0.8079	20.02	17.61
100001	59400001	62400000	0.1632	0.8040	20.31	17.90
100001	59700001	62700000	0.1522	0.8024	18.97	16.56
100001	60000001	63000000	0.1586	0.8006	19.81	17.40
100001	60300001	63300000	0.1626	0.8108	20.05	17.64
100001	60600001	63600000	0.1659	0.8198	20.24	17.83
100001	60900001	63900000	0.1460	0.8117	17.98	15.57
100001	61200001	64200000	0.1711	0.8153	20.98	18.57
100001	61500001	64500000	0.1832	0.8332	21.99	19.58
100001	61800001	64800000	0.1837	0.8160	22.51	20.10
100001	62100001	65100000	0.1864	0.8114	22.98	20.57
100001	62400001	65400000	0.1855	0.8227	22.55	20.14
100001	62700001	65700000	0.1958	0.8319	23.53	21.12
100001	63000001	66000000	0.1940	0.8400	23.10	20.69
100001	63300001	66300000	0.2122	0.8344	25.43	23.02
100001	63600001	66600000	0.1997	0.8270	24.15	21.74
100001	63900001	66900000	0.2086	0.8347	24.99	22.58
100001	64200001	67200000	0.2090	0.8310	25.15	22.74
100001	64500001	67500000	0.2005	0.8318	24.11	21.70
100001	64800001	67800000	0.2031	0.8353	24.31	21.90
100001	65100001	68100000	0.2021	0.8443	23.94	21.53
100001	65400001	68400000	0.1886	0.8274	22.79	20.38
100001	65700001	68700000	0.1816	0.8180	22.20	19.79
100001	66000001	69000000	0.1791	0.8197	21.84	19.43
100001	66300001	69300000	0.1655	0.8218	20.13	17.72
100001	66600001	69600000	0.1744	0.8114	21.49	19.08
100001	66900001	69900000	0.1763	0.8024	21.97	19.56
100001	67200001	70200000	0.1679	0.7960	21.09	18.68
100001	67500001	70500000	0.1756	0.7852	22.36	19.95
100001	67800001	70800000	0.1762	0.7912	22.27	19.86
100001	68100001	71100000	0.1610	0.7662	21.01	18.60
100001	68400001	71400000	0.1545	0.7691	20.09	17.68
100001	68700001	71700000	0.1547	0.7651	20.22	17.81
100001	69000001	72000000	0.1512	0.7605	19.88	17.47
100001	69300001	72300000	0.1374	0.7664	17.93	15.52
100001	69600001	72600000	0.1295	0.7790	16.63	14.22
100001	69900001	72900000	0.1234	0.7906	15.61	13.20
100001	70200001	73200000	0.1180	0.8009	14.74	12.33
100001	70500001	73500000	0.1233	0.8179	15.07	12.66
100001	70800001	73800000	0.1278	0.8151	15.68	13.27
100001	71100001	74100000	0.1378	0.8178	16.84	14.43
100001	71400001	74400000	0.1572	0.8281	18.98	16.57
100001	71700001	74700000	0.1592	0.8323	19.13	16.72
100001	72000001	75000000	0.1662	0.8309	20.00	17.59
100001	72300001	75300000	0.1663	0.8240	20.18	17.77
100001	72600001	75600000	0.1616	0.8223	19.65	17.24
100001	72900001	75900000	0.1605	0.8272	19.40	16.99
100001	73200001	76200000	0.1637	0.8191	19.98	17.57
100001	73500001	76500000	0.1620	0.7986	20.29	17.88
100001	73800001	76800000	0.1670	0.8024	20.81	18.40
100001	74100001	77100000	0.1728	0.8102	21.33	18.92
100001	74400001	77400000	0.1760	0.8030	21.92	19.51
100001	74700001	77700000	0.1746	0.8059	21.67	19.26
100001	75000001	78000000	0.1717	0.8123	21.14	18.73
100001	75300001	78300000	0.1801	0.8081	22.29	19.88
100001	75600001	78600000	0.1972	0.8130	24.26	21.85
100001	75900001	78900000	0.1983	0.8121	24.42	22.01
100001	76200001	79200000	0.2059	0.8209	25.08	22.67
100001	76500001	79500000	0.1985	0.8330	23.83	21.42
100001	76800001	79800000	0.2104	0.8433	24.94	22.53
100001	77100001	80100000	0.2124	0.8528	24.91	22.50
100001	77400001	80400000	0.2119	0.8630	24.55	22.14
100001	77700001	80700000	0.2269	0.8714	26.04	23.63
100001	78000001	81000000	0.2295	0.8613	26.65	24.24
100001	78300001	81300000	0.2262	0.8710	25.97	23.56
100001	78600001	81600000	0.2221	0.8663	25.64	23.23
100001	78900001	81900000	0.2366	0.8640	27.39	24.98
100001	79200001	82200000	0.2277	0.8632	26.38	23.97
100001	79500001	82500000	0.2233	0.8617	25.92	23.51
100001	79800001	82800000	0.2214	0.8682	25.50	23.09
100001	80100001	83100000	0.2214	0.8600	25.74	23.33
100001	80400001	83400000	0.2186	0.8535	25.62	23.21
100001	80700001	83700000	0.2165	0.8531	25.38	22.97
100001	81000001	84000000	0.2150	0.8597	25.01	22.60
100001	81300001	84300000	0.2163	0.8511	25.41	23.00
100001	81600001	84600000	0.2282	0.8599	26.54	24.13
100001	81900001	84900000	0.2236	0.8563	26.11	23.70
100001	82200001	85200000	0.2402	0.8477	28.34	25.93
100001	82500001	85500000	0.2369	0.8455	28.03	25.62
100001	82800001	85800000	0.2141	0.8328	25.71	23.30
100001	83100001	86100000	0.2239	0.8434	26.55	24.14
100001	83400001	86400000	0.2233	0.8451	26.42	24.01
100001	83700001	86700000	0.2244	0.8361	26.83	24.42
100001	84000001	87000000	0.2327	0.8454	27.52	25.11
100001	84300001	87300000	0.2325	0.8618	26.98	24.57
100001	84600001	87600000	0.2193	0.8526	25.72	23.31
100001	84900001	87900000	0.2129	0.8527	24.97	22.56
100001	85200001	88200000	0.2097	0.8635	24.28	21.87
100001	85500001	88500000	0.2322	0.8642	26.87	24.46
100001	85800001	88800000	0.2422	0.8679	27.91	25.50
100001	86100001	89100000	0.2234	0.8599	25.98	23.57
100001	86400001	89400000	0.2351	0.8649	27.19	24.78
100001	86700001	89700000	0.2195	0.8727	25.15	22.74
100001	87000001	90000000	0.2172	0.8719	24.92	22.51
100001	87300001	90300000	0.2323	0.8673	26.78	24.37
100001	87600001	90600000	0.2330	0.8714	26.73	24.32
100001	87900001	90900000	0.2285	0.8777	26.03	23.62
100001	88200001	91200000	0.2237	0.8754	25.55	23.14
100001	88500001	91500000	0.2232	0.8825	25.29	22.88
100001	88800001	91800000	0.2340	0.8784	26.63	24.22
100001	89100001	92100000	0.2367	0.8906	26.57	24.16
100001	89400001	92400000	0.2215	0.8857	25.01	22.60
100001	89700001	92700000	0.2281	0.8845	25.79	23.38
100001	90000001	93000000	0.2210	0.8778	25.18	22.77
100001	90300001	93300000	0.2223	0.8714	25.51	23.10
100001	90600001	93600000	0.2361	0.8668	27.24	24.83
100001	90900001	93900000	0.2543	0.8660	29.37	26.96
100001	91200001	94200000	0.2519	0.8723	28.88	26.47
100001	91500001	94500000	0.2478	0.8752	28.32	25.91
100001	91800001	94800000	0.2449	0.8859	27.64	25.23
100001	92100001	95100000	0.2546	0.8842	28.79	26.38
100001	92400001	95400000	0.2689	0.8838	30.42	28.01
100001	92700001	95700000	0.2709	0.8672	31.24	28.83
100001	93000001	96000000	0.2832	0.8631	32.81	30.40
100001	93300001	96300000	0.2752	0.8726	31.53	29.12
100001	93600001	96600000	0.2650	0.8679	30.53	28.12
100001	93900001	96900000	0.2414	0.8629	27.98	25.57
100001	94200001	97200000	0.2383	0.8587	27.75	25.34
100001	94500001	97500000	0.2333	0.8469	27.54	25.13
100001	94800001	97800000	0.2312	0.8368	27.62	25.21
100001	95100001	98100000	0.2209	0.8274	26.70	24.29
100001	95400001	98400000	0.2096	0.8264	25.37	22.96
100001	95700001	98700000	0.2067	0.8344	24.78	22.37
100001	96000001	99000000	0.1961	0.8410	23.32	20.91
100001	96300001	99300000	0.1823	0.8307	21.95	19.54
100001	96600001	99600000	0.1745	0.8294	21.04	18.63
100001	96900001	99900000	0.1826	0.8286	22.04	19.63
100001	97200001	100200000	0.1860	0.8312	22.38	19.97
100001	97500001	100500000	0.1951	0.8347	23.38	20.97
100001	97800001	100800000	0.1911	0.8407	22.73	20.32
100001	98100001	101100000	0.2019	0.8474	23.82	21.41
100001	98400001	101400000	0.1946	0.8494	22.91	20.50
100001	98700001	101700000	0.2012	0.8482	23.72	21.31
100001	99000001	102000000	0.1951	0.8458	23.07	20.66
100001	99300001	102300000	0.2103	0.8540	24.63	22.22
100001	99600001	102600000	0.2148	0.8577	25.05	22.64
100001	99900001	102900000	0.2219	0.8634	25.70	23.29
100001	100200001	103200000	0.2149	0.8519	25.23	22.82
100001	100500001	103500000	0.2023	0.8577	23.59	21.18
100001	100800001	103800000	0.2005	0.8573	23.39	20.98
100001	101100001	104100000	0.1972	0.8549	23.07	20.66
100001	101400001	104400000	0.1875	0.8367	22.41	20.00
100001	101700001	104700000	0.1876	0.8412	22.30	19.89
100001	102000001	105000000	0.1925	0.8205	23.46	21.05
100001	102300001	105300000	0.1983	0.8171	24.27	21.86
100001	102600001	105600000	0.1974	0.8149	24.22	21.81
100001	102900001	105900000	0.1868	0.8135	22.96	20.55
100001	103200001	106200000	0.1852	0.8080	22.92	20.51
100001	103500001	106500000	0.1928	0.7947	24.26	21.85
100001	103800001	106800000	0.1895	0.7907	23.97	21.56
100001	104100001	107100000	0.1829	0.7668	23.85	21.44
100001	104400001	107400000	0.1938	0.7893	24.55	22.14
100001	104700001	107700000	0.1909	0.7913	24.13	21.72
100001	105000001	108000000	0.1919	0.8069	23.78	21.37
100001	105300001	108300000	0.1809	0.8098	22.34	19.93
100001	105600001	108600000	0.1813	0.8103	22.38	19.97
100001	105900001	108900000	0.1789	0.7949	22.51	20.10
100001	106200001	109200000	0.1875	0.8026	23.36	20.95
100001	106500001	109500000	0.1831	0.7956	23.02	20.61
100001	106800001	109800000	0.1786	0.7825	22.83	20.42
100001	107100001	110100000	0.1737	0.7868	22.07	19.66
100001	107400001	110400000	0.1694	0.7800	21.72	19.31
100001	107700001	110700000	0.1632	0.7858	20.77	18.36
100001	108000001	111000000	0.1624	0.7843	20.71	18.30
100001	108300001	111300000	0.1677	0.7765	21.60	19.19
100001	108600001	111600000	0.1778	0.7713	23.05	20.64
100001	108900001	111900000	0.1914	0.7891	24.26	21.85
100001	109200001	112200000	0.1837	0.7779	23.61	21.20
100001	109500001	112500000	0.1693	0.7902	21.43	19.02
100001	109800001	112800000	0.1692	0.7947	21.29	18.88
100001	110100001	113100000	0.1682	0.8034	20.93	18.52
100001	110400001	113400000	0.1728	0.7785	22.20	19.79
100001	110700001	113700000	0.1715	0.7730	22.19	19.78
100001	111000001	114000000	0.1734	0.7799	22.24	19.83
100001	111300001	114300000	0.1684	0.7744	21.74	19.33
100001	111600001	114600000	0.1614	0.7871	20.51	18.10
100001	111900001	114900000	0.1570	0.7794	20.15	17.74
100001	112200001	115200000	0.1767	0.7914	22.33	19.92
100001	112500001	115500000	0.1873	0.7877	23.78	21.37
100001	112800001	115800000	0.1903	0.7822	24.32	21.91
100001	113100001	116100000	0.1975	0.7816	25.27	22.86
100001	113400001	116400000	0.1971	0.8030	24.54	22.13
100001	113700001	116700000	0.2001	0.8039	24.89	22.48
100001	114000001	117000000	0.2001	0.7963	25.13	22.72
100001	114300001	117300000	0.1955	0.8006	24.42	22.01
100001	114600001	117600000	0.2070	0.8034	25.77	23.36
100001	114900001	117900000	0.2183	0.8094	26.97	24.56
100001	115200001	118200000	0.2102	0.7887	26.65	24.24
100001	115500001	118500000	0.2106	0.7928	26.57	24.16
100001	115800001	118800000	0.2157	0.7928	27.21	24.80
100001	116100001	119100000	0.2149	0.7981	26.93	24.52
100001	116400001	119400000	0.2252	0.8023	28.07	25.66
100001	116700001	119700000	0.2298	0.7942	28.93	26.52
100001	117000001	120000000	0.2420	0.8008	30.22	27.81
100001	117300001	120300000	0.2496	0.7998	31.21	28.80
100001	117600001	120600000	0.2565	0.7946	32.28	29.87
100001	117900001	120900000	0.2307	0.7906	29.18	26.77
100001	118200001	121200000	0.2266	0.7994	28.34	25.93
100001	118500001	121500000	0.2167	0.7915	27.37	24.96
100001	118800001	121800000	0.2112	0.8012	26.36	23.95
100001	119100001	122100000	0.2231	0.8026	27.80	25.39
100001	119400001	122400000	0.2006	0.7949	25.24	22.83
100001	119700001	122700000	0.1967	0.7986	24.63	22.22
100001	120000001	123000000	0.1704	0.7955	21.42	19.01
100001	120300001	123300000	0.1604	0.7964	20.14	17.73
100001	120600001	123600000	0.1529	0.8026	19.05	16.64
100001	120900001	123900000	0.1542	0.8003	19.27	16.86
100001	121200001	124200000	0.1479	0.8019	18.44	16.03
100001	121500001	124500000	0.1553	0.7828	19.84	17.43
100001	121800001	124800000	0.1564	0.7727	20.24	17.83
100001	122100001	125100000	0.1479	0.7691	19.23	16.82
100001	122400001	125400000	0.1546	0.7825	19.76	17.35
100001	122700001	125700000	0.1604	0.7943	20.19	17.78
100001	123000001	126000000	0.1788	0.7836	22.82	20.41
100001	123300001	126300000	0.1741	0.7685	22.66	20.25
100001	123600001	126600000	0.1654	0.7515	22.01	19.60
100001	123900001	126900000	0.1851	0.7488	24.71	22.30
100001	124200001	127200000	0.1886	0.7445	25.33	22.92
100001	124500001	127500000	0.1826	0.7488	24.39	21.98
100001	124800001	127800000	0.1885	0.7634	24.69	22.28
100001	125100001	128100000	0.1755	0.7514	23.35	20.94
100001	125400001	128400000	0.1872	0.7434	25.19	22.78
100001	125700001	128700000	0.1808	0.7106	25.44	23.03
100001	126000001	129000000	0.1760	0.7012	25.10	22.69
100001	126300001	129300000	0.1743	0.7053	24.71	22.30
100001	126600001	129600000	0.1707	0.7163	23.83	21.42
100001	126900001	129900000	0.1510	0.7134	21.17	18.76
100001	127200001	130200000	0.1511	0.7201	20.99	18.58
100001	127500001	130500000	0.1623	0.7405	21.91	19.50
100001	127800001	130800000	0.1548	0.7373	20.99	18.58
100001	128100001	131100000	0.1637	0.7441	22.00	19.59
100001	128400001	131400000	0.1613	0.7484	21.55	19.14
100001	128700001	131700000	0.1667	0.7807	21.35	18.94
100001	129000001	132000000	0.1762	0.8035	21.93	19.52
100001	129300001	132300000	0.1803	0.8169	22.07	19.66
100001	129600001	132600000	0.1843	0.8120	22.70	20.29
100001	129900001	132900000	0.1916	0.8199	23.37	20.96
100001	130200001	133200000	0.1899	0.8230	23.08	20.67
100001	130500001	133500000	0.1787	0.8066	22.15	19.74
100001	130800001	133800000	0.1813	0.8029	22.58	20.17
100001	131100001	134100000	0.1780	0.8015	22.21	19.80
100001	131400001	134400000	0.1760	0.7932	22.19	19.78
100001	131700001	134700000	0.1837	0.7767	23.65	21.24
100001	132000001	135000000	0.1809	0.7676	23.57	21.16
100001	132300001	135300000	0.1830	0.7686	23.82	21.41
100001	132600001	135600000	0.1801	0.7711	23.35	20.94
100001	132900001	135900000	0.1933	0.7632	25.32	22.91
100001	133200001	136200000	0.1898	0.7532	25.20	22.79
100001	133500001	136500000	0.1937	0.7596	25.50	23.09
100001	133800001	136800000	0.1965	0.7528	26.11	23.70
100001	134100001	137100000	0.2025	0.7667	26.41	24.00
100001	134400001	137400000	0.1953	0.7544	25.88	23.47
100001	134700001	137700000	0.1838	0.7534	24.39	21.98
100001	135000001	138000000	0.1890	0.7582	24.93	22.52
100001	135300001	138300000	0.1874	0.7375	25.42	23.01
100001	135600001	138600000	0.1822	0.7327	24.87	22.46
100001	135900001	138900000	0.1701	0.7317	23.25	20.84
100001	136200001	139200000	0.1703	0.7269	23.43	21.02
100001	136500001	139500000	0.1756	0.7341	23.92	21.51
100001	136800001	139800000	0.1684	0.7503	22.44	20.03
100001	137100001	140100000	0.1756	0.7289	24.09	21.68
100001	137400001	140400000	0.1906	0.7465	25.53	23.12
100001	137700001	140700000	0.1860	0.7375	25.23	22.82
100001	138000001	141000000	0.1737	0.7157	24.26	21.85
100001	138300001	141300000	0.1662	0.7212	23.05	20.64
100001	138600001	141600000	0.1718	0.7204	23.85	21.44
100001	138900001	141900000	0.1823	0.7206	25.30	22.89
100001	139200001	142200000	0.1893	0.7332	25.82	23.41
100001	139500001	142500000	0.1869	0.7265	25.72	23.31
100001	139800001	142800000	0.1897	0.7209	26.32	23.91
100001	140100001	143100000	0.1767	0.7411	23.84	21.43
100001	140400001	143400000	0.1676	0.7422	22.58	20.17
100001	140700001	143700000	0.1833	0.7599	24.13	21.72
100001	141000001	144000000	0.1796	0.7657	23.46	21.05
100001	141300001	144300000	0.1888	0.7531	25.08	22.67
100001	141600001	144600000	0.1839	0.7536	24.41	22.00
100001	141900001	144900000	0.1586	0.7480	21.20	18.79
100001	142200001	145200000	0.1516	0.7628	19.88	17.47
100001	142500001	145500000	0.1581	0.7683	20.58	18.17
100001	142800001	145800000	0.1594	0.7619	20.93	18.52
100001	143100001	146100000	0.1594	0.7510	21.22	18.81
100001	143400001	146400000	0.1616	0.7449	21.69	19.28
100001	143700001	146700000	0.1492	0.7281	20.49	18.08
100001	144000001	147000000	0.1621	0.7433	21.80	19.39
100001	144300001	147300000	0.1571	0.7682	20.45	18.04
100001	144600001	147600000	0.1604	0.7598	21.11	18.70
100001	144900001	147900000	0.1888	0.7759	24.33	21.92
100001	145200001	148200000	0.1997	0.7669	26.04	23.63
100001	145500001	148500000	0.2073	0.7673	27.02	24.61
100001	145800001	148800000	0.2173	0.7640	28.44	26.03
100001	146100001	149100000	0.2147	0.7693	27.91	25.50
100001	146400001	149400000	0.2268	0.7648	29.66	27.25
100001	146700001	149700000	0.2170	0.7727	28.09	25.68
100001	147000001	150000000	0.2108	0.7684	27.44	25.03
100001	147300001	150300000	0.2219	0.7645	29.02	26.61
100001	147600001	150600000	0.2135	0.7636	27.96	25.55
100001	147900001	150900000	0.2017	0.7589	26.58	24.17
100001	148200001	151200000	0.1969	0.7571	26.01	23.60
100001	148500001	151500000	0.1952	0.7707	25.33	22.92
100001	148800001	151800000	0.1966	0.7867	24.99	22.58
100001	149100001	152100000	0.2058	0.7847	26.23	23.82
100001	149400001	152400000	0.1961	0.7878	24.89	22.48
100001	149700001	152700000	0.2080	0.7903	26.32	23.91
100001	150000001	153000000	0.2096	0.7841	26.73	24.32
100001	150300001	153300000	0.2036	0.7925	25.69	23.28
100001	150600001	153600000	0.2187	0.8073	27.09	24.68
100001	150900001	153900000	0.2119	0.8041	26.35	23.94
100001	151200001	154200000	0.2153	0.8044	26.76	24.35
100001	151500001	154500000	0.2101	0.7915	26.54	24.13
100001	151800001	154800000	0.2049	0.7903	25.93	23.52
100001	152100001	155100000	0.1919	0.7869	24.39	21.98
100001	152400001	155400000	0.1902	0.7899	24.08	21.67
100001	152700001	155700000	0.1830	0.7820	23.40	20.99
100001	153000001	156000000	0.1826	0.7905	23.10	20.69
100001	153300001	156300000	0.1787	0.7778	22.97	20.56
100001	153600001	156600000	0.1709	0.7687	22.23	19.82
100001	153900001	156900000	0.1783	0.7709	23.13	20.72
100001	154200001	157200000	0.1849	0.7721	23.94	21.53
100001	154500001	157500000	0.1710	0.7764	22.03	19.62
100001	154800001	157800000	0.1626	0.7606	21.38	18.97
100001	155100001	158100000	0.1729	0.7657	22.58	20.17
100001	155400001	158400000	0.1725	0.7668	22.49	20.08
100001	155700001	158700000	0.1770	0.7768	22.79	20.38
100001	156000001	159000000	0.1710	0.7581	22.56	20.15
100001	156300001	159300000	0.1782	0.7691	23.17	20.76
100001	156600001	159600000	0.1897	0.7755	24.46	22.05
100001	156900001	159900000	0.1907	0.7765	24.56	22.15
100001	157200001	160200000	0.1662	0.7672	21.66	19.25
100001	157500001	160500000	0.1771	0.7589	23.34	20.93
100001	157800001	160800000	0.1773	0.7731	22.93	20.52
100001	158100001	161100000	0.1781	0.7722	23.06	20.65
100001	158400001	161400000	0.1765	0.7746	22.79	20.38
100001	158700001	161700000	0.1689	0.7673	22.01	19.60
100001	159000001	162000000	0.1826	0.7916	23.07	20.66
100001	159300001	162300000	0.1700	0.7677	22.15	19.74
100001	159600001	162600000	0.1737	0.7641	22.73	20.32
100001	159900001	162900000	0.1662	0.7568	21.96	19.55
100001	160200001	163200000	0.1879	0.7539	24.92	22.51
100001	160500001	163500000	0.1843	0.7527	24.48	22.07
100001	160800001	163800000	0.1854	0.7370	25.16	22.75
100001	161100001	164100000	0.1902	0.7318	25.98	23.57
100001	161400001	164400000	0.1744	0.7195	24.23	21.82
100001	161700001	164700000	0.1809	0.7245	24.97	22.56
100001	162000001	165000000	0.1651	0.7006	23.56	21.15
100001	162300001	165300000	0.1786	0.7112	25.11	22.70
100001	162600001	165600000	0.1590	0.7013	22.67	20.26
100001	162900001	165900000	0.1670	0.7036	23.74	21.33
100001	163200001	166200000	0.1567	0.7044	22.24	19.83
100001	163500001	166500000	0.1666	0.7155	23.28	20.87
100001	163800001	166800000	0.1585	0.7360	21.54	19.13
100001	164100001	167100000	0.1394	0.7271	19.17	16.76
100001	164400001	167400000	0.1567	0.7212	21.73	19.32
100001	164700001	167700000	0.1694	0.7184	23.58	21.17
100001	165000001	168000000	0.1824	0.7299	24.99	22.58
100001	165300001	168300000	0.1703	0.7325	23.25	20.84
100001	165600001	168600000	0.1754	0.7429	23.61	21.20
100001	165900001	168900000	0.1762	0.7362	23.93	21.52
100001	166200001	169200000	0.1720	0.7211	23.86	21.45
100001	166500001	169500000	0.1716	0.7034	24.39	21.98
100001	166800001	169800000	0.1854	0.6950	26.68	24.27
100001	167100001	170100000	0.2049	0.7145	28.68	26.27
100001	167400001	170400000	0.1970	0.7147	27.57	25.16
100001	167700001	170700000	0.1872	0.7163	26.13	23.72
100001	168000001	171000000	0.1681	0.7076	23.75	21.34
100001	168300001	171300000	0.1848	0.7072	26.14	23.73
100001	168600001	171600000	0.1849	0.7030	26.30	23.89
100001	168900001	171900000	0.1903	0.7107	26.78	24.37
100001	169200001	172200000	0.1962	0.7317	26.81	24.40
100001	169500001	172500000	0.1950	0.7399	26.35	23.94
100001	169800001	172800000	0.1822	0.7309	24.92	22.51
100001	170100001	173100000	0.1721	0.7211	23.87	21.46
100001	170400001	173400000	0.1735	0.7306	23.75	21.34
100001	170700001	173700000	0.1756	0.7353	23.88	21.47
100001	171000001	174000000	0.1924	0.7390	26.03	23.62
100001	171300001	174300000	0.1924	0.7499	25.66	23.25
100001	171600001	174600000	0.1853	0.7461	24.83	22.42
100001	171900001	174900000	0.1724	0.7393	23.32	20.91
100001	172200001	175200000	0.1847	0.7331	25.19	22.78
100001	172500001	175500000	0.1777	0.7310	24.31	21.90
100001	172800001	175800000	0.1877	0.7222	25.99	23.58
100001	173100001	176100000	0.1919	0.7176	26.75	24.34
100001	173400001	176400000	0.1892	0.7203	26.27	23.86
100001	173700001	176700000	0.1957	0.7086	27.62	25.21
100001	174000001	177000000	0.1945	0.6939	28.03	25.62
100001	174300001	177300000	0.1843	0.6628	27.81	25.40
100001	174600001	177600000	0.1814	0.6631	27.35	24.94
100001	174900001	177900000	0.1926	0.6686	28.80	26.39
100001	175200001	178200000	0.1828	0.6674	27.39	24.98
100001	175500001	178500000	0.1802	0.6608	27.27	24.86
100001	175800001	178800000	0.1801	0.6733	26.74	24.33
100001	176100001	179100000	0.1741	0.6772	25.70	23.29
100001	176400001	179400000	0.1849	0.6659	27.77	25.36
100001	176700001	179700000	0.1870	0.6684	27.97	25.56
100001	177000001	180000000	0.1712	0.6781	25.25	22.84
100001	177300001	180300000	0.1742	0.6996	24.90	22.49
100001	177600001	180600000	0.1941	0.6779	28.62	26.21
100001	177900001	180900000	0.1775	0.6635	26.75	24.34
100001	178200001	181200000	0.1833	0.6688	27.41	25.00
100001	178500001	181500000	0.1895	0.6663	28.44	26.03
100001	178800001	181800000	0.1857	0.6667	27.85	25.44
100001	179100001	182100000	0.1899	0.6554	28.97	26.56
100001	179400001	182400000	0.1881	0.6582	28.58	26.17
100001	179700001	182700000	0.1792	0.6630	27.03	24.62
100001	180000001	183000000	0.1982	0.6762	29.31	26.90
100001	180300001	183300000	0.1973	0.6759	29.20	26.79
100001	180600001	183600000	0.1857	0.6878	26.99	24.58
100001	180900001	183900000	0.1964	0.7013	28.01	25.60
100001	181200001	184200000	0.1771	0.6965	25.43	23.02
100001	181500001	184500000	0.1727	0.6957	24.83	22.42
100001	181800001	184800000	0.1784	0.6831	26.11	23.70
100001	182100001	185100000	0.1746	0.6659	26.22	23.81
100001	182400001	185400000	0.1655	0.6532	25.34	22.93
100001	182700001	185700000	0.1658	0.6419	25.83	23.42
100001	183000001	186000000	0.1737	0.6346	27.37	24.96
100001	183300001	186300000	0.1782	0.6363	28.00	25.59
100001	183600001	186600000	0.1797	0.6251	28.75	26.34
100001	183900001	186900000	0.1761	0.6228	28.28	25.87
100001	184200001	187200000	0.1904	0.6052	31.46	29.05
100001	184500001	187500000	0.1896	0.5907	32.10	29.69
100001	184800001	187800000	0.1845	0.6053	30.47	28.06
100001	185100001	188100000	0.1878	0.6395	29.37	26.96
100001	185400001	188400000	0.1912	0.6446	29.65	27.24
100001	185700001	188700000	0.1865	0.6545	28.49	26.08
100001	186000001	189000000	0.1703	0.6502	26.19	23.78
100001	186300001	189300000	0.1608	0.6098	26.38	23.97
100001	186600001	189600000	0.1651	0.6181	26.72	24.31
100001	186900001	189900000	0.1685	0.6158	27.36	24.95
100001	187200001	190200000	0.1706	0.6454	26.44	24.03
100001	187500001	190500000	0.1709	0.6617	25.82	23.41
100001	187800001	190800000	0.1714	0.6504	26.35	23.94
100001	188100001	191100000	0.1712	0.6292	27.21	24.80
100001	188400001	191400000	0.1763	0.6397	27.57	25.16
100001	188700001	191700000	0.1778	0.6333	28.07	25.66
100001	189000001	192000000	0.1785	0.6179	28.89	26.48
100001	189300001	192300000	0.1792	0.6511	27.52	25.11
100001	189600001	192600000	0.1789	0.6492	27.56	25.15
100001	189900001	192900000	0.1708	0.6469	26.41	24.00
100001	190200001	193200000	0.1664	0.6318	26.34	23.93
100001	190500001	193500000	0.1697	0.6193	27.39	24.98
100001	190800001	193800000	0.1701	0.6078	27.99	25.58
100001	191100001	194100000	0.1761	0.6205	28.38	25.97
100001	191400001	194400000	0.1802	0.6052	29.79	27.38
100001	191700001	194700000	0.1737	0.5939	29.25	26.84
100001	192000001	195000000	0.1703	0.6136	27.76	25.35
100001	192300001	195300000	0.1820	0.5919	30.75	28.34
100001	192600001	195600000	0.1677	0.5889	28.48	26.07
100001	192900001	195900000	0.1659	0.5757	28.82	26.41
100001	193200001	196200000	0.1550	0.5614	27.61	25.20
100001	193500001	196500000	0.1493	0.5590	26.71	24.30
100001	193800001	196800000	0.1522	0.5512	27.61	25.20
100001	194100001	197100000	0.1450	0.5289	27.41	25.00
100001	194400001	197400000	0.1241	0.4977	24.92	22.51
100001	194700001	197700000	0.1188	0.5095	23.31	20.90
100001	195000001	198000000	0.1145	0.4849	23.62	21.21
100001	195300001	198300000	0.0995	0.4981	19.97	17.56
100001	195600001	198581860	0.1102	0.5123	21.38	18.97
383	1	3000000	0.2297	0.8072	28.46	26.05
383	300001	3300000	0.2079	0.8123	25.59	23.18
383	600001	3600000	0.2046	0.8074	25.34	22.93
383	900001	3900000	0.1866	0.7958	23.45	21.04
383	1200001	4200000	0.2022	0.7941	25.47	23.06
383	1500001	4500000	0.2011	0.7978	25.21	22.80
383	1800001	4800000	0.2100	0.8018	26.19	23.78
383	2100001	5100000	0.2115	0.7916	26.71	24.30
383	2400001	5400000	0.1983	0.7898	25.11	22.70
383	2700001	5700000	0.2024	0.8039	25.18	22.77
383	3000001	6000000	0.1949	0.7977	24.43	22.02
383	3300001	6300000	0.2117	0.7930	26.70	24.29
383	3600001	6600000	0.2193	0.7939	27.63	25.22
383	3900001	6900000	0.2174	0.7903	27.51	25.10
383	4200001	7200000	0.2087	0.7914	26.37	23.96
383	4500001	7500000	0.2193	0.7805	28.10	25.69
383	4800001	7800000	0.2026	0.7620	26.58	24.17
383	5100001	8100000	0.2007	0.7632	26.30	23.89
383	5400001	8400000	0.2062	0.7504	27.48	25.07
383	5700001	8700000	0.2137	0.7411	28.83	26.42
383	6000001	9000000	0.2153	0.7444	28.93	26.52
383	6300001	9300000	0.2049	0.7415	27.64	25.23
383	6600001	9600000	0.1957	0.7385	26.50	24.09
383	6900001	9900000	0.2029	0.7553	26.86	24.45
383	7200001	10200000	0.2002	0.7519	26.62	24.21
383	7500001	10500000	0.1865	0.7555	24.68	22.27
383	7800001	10800000	0.1902	0.7770	24.47	22.06
383	8100001	11100000	0.1789	0.7723	23.17	20.76
383	8400001	11400000	0.1874	0.7954	23.56	21.15
383	8700001	11700000	0.1737	0.8054	21.56	19.15
383	9000001	12000000	0.1785	0.8072	22.12	19.71
383	9300001	12300000	0.1814	0.8142	22.28	19.87
383	9600001	12600000	0.1870	0.8200	22.81	20.40
383	9900001	12900000	0.1849	0.8226	22.47	20.06
383	10200001	13200000	0.1823	0.8267	22.05	19.64
383	10500001	13500000	0.1742	0.8287	21.03	18.62
383	10800001	13800000	0.1724	0.8274	20.83	18.42
383	11100001	14100000	0.1775	0.8286	21.42	19.01
383	11400001	14400000	0.1572	0.8181	19.22	16.81
383	11700001	14700000	0.1676	0.8164	20.53	18.12
383	12000001	15000000	0.1505	0.8124	18.53	16.12
383	12300001	15300000	0.1488	0.8021	18.55	16.14
383	12600001	15600000	0.1400	0.7999	17.50	15.09
383	12900001	15900000	0.1447	0.7960	18.17	15.76
383	13200001	16200000	0.1491	0.7968	18.72	16.31
383	13500001	16500000	0.1480	0.7855	18.84	16.43
383	13800001	16800000	0.1499	0.7733	19.38	16.97
383	14100001	17100000	0.1537	0.7678	20.02	17.61
383	14400001	17400000	0.1687	0.7781	21.68	19.27
383	14700001	17700000	0.1560	0.7674	20.32	17.91
383	15000001	18000000	0.1698	0.7618	22.29	19.88
383	15300001	18300000	0.1810	0.7726	23.42	21.01
383	15600001	18600000	0.1954	0.7608	25.69	23.28
383	15900001	18900000	0.1995	0.7612	26.21	23.80
383	16200001	19200000	0.2020	0.7487	26.98	24.57
383	16500001	19500000	0.2107	0.7581	27.79	25.38
383	16800001	19800000	0.2214	0.7705	28.74	26.33
383	17100001	20100000	0.2261	0.7777	29.07	26.66
383	17400001	20400000	0.2342	0.7688	30.46	28.05
383	17700001	20700000	0.2309	0.7700	29.99	27.58
383	18000001	21000000	0.2302	0.7693	29.92	27.51
383	18300001	21300000	0.2175	0.7536	28.86	26.45
383	18600001	21600000	0.2085	0.7541	27.65	25.24
383	18900001	21900000	0.1933	0.7477	25.85	23.44
383	19200001	22200000	0.1834	0.7460	24.58	22.17
383	19500001	22500000	0.1954	0.7371	26.51	24.10
383	19800001	22800000	0.1898	0.7313	25.96	23.55
383	20100001	23100000	0.1894	0.7381	25.66	23.25
383	20400001	23400000	0.1680	0.7112	23.62	21.21
383	20700001	23700000	0.1728	0.6896	25.05	22.64
383	21000001	24000000	0.1650	0.6892	23.94	21.53
383	21300001	24300000	0.1575	0.6950	22.66	20.25
383	21600001	24600000	0.1645	0.6933	23.72	21.31
383	21900001	24900000	0.1657	0.7006	23.65	21.24
383	22200001	25200000	0.1746	0.7061	24.73	22.32
383	22500001	25500000	0.1654	0.7038	23.50	21.09
383	22800001	25800000	0.1747	0.7108	24.58	22.17
383	23100001	26100000	0.1777	0.7041	25.24	22.83
383	23400001	26400000	0.1867	0.7319	25.50	23.09
383	23700001	26700000	0.1911	0.7608	25.12	22.71
383	24000001	27000000	0.1876	0.7593	24.71	22.30
383	24300001	27300000	0.1913	0.7489	25.55	23.14
383	24600001	27600000	0.1830	0.7609	24.05	21.64
383	24900001	27900000	0.1840	0.7583	24.26	21.85
383	25200001	28200000	0.1818	0.7632	23.82	21.41
383	25500001	28500000	0.1934	0.7672	25.21	22.80
383	25800001	28800000	0.1775	0.7578	23.43	21.02
383	26100001	29100000	0.1759	0.7628	23.06	20.65
383	26400001	29400000	0.1730	0.7568	22.86	20.45
383	26700001	29700000	0.1599	0.7350	21.75	19.34
383	27000001	30000000	0.1764	0.7388	23.88	21.47
383	27300001	30300000	0.1717	0.7525	22.82	20.41
383	27600001	30600000	0.1650	0.7422	22.24	19.83
383	27900001	30900000	0.1698	0.7388	22.98	20.57
383	28200001	31200000	0.1740	0.7422	23.45	21.04
383	28500001	31500000	0.1634	0.7423	22.01	19.60
383	28800001	31800000	0.1780	0.7340	24.25	21.84
383	29100001	32100000	0.1744	0.7227	24.14	21.73
383	29400001	32400000	0.1828	0.7223	25.31	22.90
383	29700001	32700000	0.1879	0.7275	25.82	23.41
383	30000001	33000000	0.1744	0.7259	24.02	21.61
383	30300001	33300000	0.1804	0.7152	25.23	22.82
383	30600001	33600000	0.1924	0.7151	26.90	24.49
383	30900001	33900000	0.1750	0.7089	24.69	22.28
383	31200001	34200000	0.1639	0.6850	23.93	21.52
383	31500001	34500000	0.1601	0.6893	23.22	20.81
383	31800001	34800000	0.1521	0.6930	21.95	19.54
383	32100001	35100000	0.1484	0.6985	21.25	18.84
383	32400001	35400000	0.1447	0.7107	20.36	17.95
383	32700001	35700000	0.1469	0.7138	20.58	18.17
383	33000001	36000000	0.1409	0.7053	19.97	17.56
383	33300001	36300000	0.1527	0.7054	21.64	19.23
383	33600001	36600000	0.1516	0.7155	21.19	18.78
383	33900001	36900000	0.1590	0.7307	21.75	19.34
383	34200001	37200000	0.1586	0.7451	21.29	18.88
383	34500001	37500000	0.1629	0.7415	21.96	19.55
383	34800001	37800000	0.1584	0.7324	21.62	19.21
383	35100001	38100000	0.1712	0.7405	23.12	20.71
383	35400001	38400000	0.1645	0.7314	22.49	20.08
383	35700001	38700000	0.1708	0.7376	23.15	20.74
383	36000001	39000000	0.1754	0.7540	23.26	20.85
383	36300001	39300000	0.1712	0.7626	22.45	20.04
383	36600001	39600000	0.1600	0.7546	21.20	18.79
383	36900001	39900000	0.1641	0.7510	21.85	19.44
383	37200001	40200000	0.1851	0.7495	24.69	22.28
383	37500001	40500000	0.1803	0.7489	24.07	21.66
383	37800001	40800000	0.1778	0.7751	22.94	20.53
383	38100001	41100000	0.1724	0.7676	22.46	20.05
383	38400001	41400000	0.1868	0.7736	24.15	21.74
383	38700001	41700000	0.1775	0.7706	23.03	20.62
383	39000001	42000000	0.1777	0.7779	22.84	20.43
383	39300001	42300000	0.1775	0.7784	22.80	20.39
383	39600001	42600000	0.1771	0.7672	23.08	20.67
383	39900001	42900000	0.1870	0.7643	24.47	22.06
383	40200001	43200000	0.1615	0.7648	21.12	18.71
383	40500001	43500000	0.1663	0.7767	21.41	19.00
383	40800001	43800000	0.1706	0.7609	22.42	20.01
383	41100001	44100000	0.1571	0.7670	20.48	18.07
383	41400001	44400000	0.1573	0.7509	20.95	18.54
383	41700001	44700000	0.1681	0.7557	22.24	19.83
383	42000001	45000000	0.1695	0.7475	22.68	20.27
383	42300001	45300000	0.1704	0.7502	22.72	20.31
383	42600001	45600000	0.1751	0.7629	22.96	20.55
383	42900001	45900000	0.1568	0.7569	20.72	18.31
383	43200001	46200000	0.1692	0.7615	22.22	19.81
383	43500001	46500000	0.1661	0.7598	21.86	19.45
383	43800001	46800000	0.1642	0.7509	21.86	19.45
383	44100001	47100000	0.1810	0.7430	24.35	21.94
383	44400001	47400000	0.1764	0.7551	23.35	20.94
383	44700001	47700000	0.1616	0.7441	21.72	19.31
383	45000001	48000000	0.1574	0.7406	21.26	18.85
383	45300001	48300000	0.1519	0.7313	20.77	18.36
383	45600001	48600000	0.1547	0.7255	21.33	18.92
383	45900001	48900000	0.1743	0.7325	23.80	21.39
383	46200001	49200000	0.1650	0.7287	22.64	20.23
383	46500001	49500000	0.1666	0.7172	23.22	20.81
383	46800001	49800000	0.1631	0.7300	22.34	19.93
383	47100001	50100000	0.1523	0.7409	20.55	18.14
383	47400001	50400000	0.1628	0.7444	21.88	19.47
383	47700001	50700000	0.1736	0.7518	23.09	20.68
383	48000001	51000000	0.1829	0.7575	24.15	21.74
383	48300001	51300000	0.1793	0.7533	23.80	21.39
383	48600001	51600000	0.1846	0.7588	24.32	21.91
383	48900001	51900000	0.1764	0.7597	23.22	20.81
383	49200001	52200000	0.1733	0.7678	22.58	20.17
383	49500001	52500000	0.1712	0.7710	22.21	19.80
383	49800001	52800000	0.1761	0.7726	22.79	20.38
383	50100001	53100000	0.1770	0.7701	22.98	20.57
383	50400001	53400000	0.1627	0.7721	21.07	18.66
383	50700001	53700000	0.1598	0.7660	20.87	18.46
383	51000001	54000000	0.1592	0.7518	21.17	18.76
383	51300001	54300000	0.1606	0.7634	21.04	18.63
383	51600001	54600000	0.1616	0.7695	21.00	18.59
383	51900001	54900000	0.1502	0.7619	19.72	17.31
383	52200001	55200000	0.1501	0.7596	19.77	17.36
383	52500001	55500000	0.1491	0.7694	19.37	16.96
383	52800001	55800000	0.1545	0.7539	20.50	18.09
383	53100001	56100000	0.1548	0.7429	20.83	18.42
383	53400001	56400000	0.1505	0.7374	20.42	18.01
383	53700001	56700000	0.1586	0.7338	21.62	19.21
383	54000001	57000000	0.1514	0.7323	20.67	18.26
383	54300001	57300000	0.1667	0.7325	22.76	20.35
383	54600001	57600000	0.1676	0.7251	23.11	20.70
383	54900001	57900000	0.1839	0.7351	25.01	22.60
383	55200001	58200000	0.1967	0.7335	26.82	24.41
383	55500001	58500000	0.2110	0.7363	28.66	26.25
383	55800001	58800000	0.1992	0.7459	26.71	24.30
383	56100001	59100000	0.2028	0.7603	26.67	24.26
383	56400001	59400000	0.2073	0.7602	27.27	24.86
383	56700001	59700000	0.1938	0.7662	25.29	22.88
383	57000001	60000000	0.1930	0.7620	25.32	22.91
383	57300001	60300000	0.1879	0.7627	24.63	22.22
383	57600001	60600000	0.1848	0.7640	24.19	21.78
383	57900001	60900000	0.1912	0.7608	25.12	22.71
383	58200001	61200000	0.1836	0.7598	24.16	21.75
383	58500001	61500000	0.1736	0.7401	23.45	21.04
383	58800001	61800000	0.1876	0.7342	25.55	23.14
383	59100001	62100000	0.1860	0.7347	25.32	22.91
383	59400001	62400000	0.1835	0.7325	25.05	22.64
383	59700001	62700000	0.1942	0.7310	26.57	24.16
383	60000001	63000000	0.2019	0.7514	26.86	24.45
383	60300001	63300000	0.1916	0.7392	25.92	23.51
383	60600001	63600000	0.1827	0.7283	25.09	22.68
383	60900001	63900000	0.1658	0.7140	23.22	20.81
383	61200001	64200000	0.1836	0.7200	25.50	23.09
383	61500001	64500000	0.1794	0.7148	25.09	22.68
383	61800001	64800000	0.1934	0.7179	26.94	24.53
383	62100001	65100000	0.1930	0.7075	27.28	24.87
383	62400001	65400000	0.1911	0.7006	27.28	24.87
383	62700001	65700000	0.1913	0.6980	27.40	24.99
383	63000001	66000000	0.1916	0.6932	27.64	25.23
383	63300001	66300000	0.1950	0.6921	28.17	25.76
383	63600001	66600000	0.1994	0.6908	28.87	26.46
383	63900001	66900000	0.2018	0.6825	29.57	27.16
383	64200001	67200000	0.1830	0.6252	29.26	26.85
383	64500001	67500000	0.1901	0.6344	29.96	27.55
383	64800001	67800000	0.1743	0.6508	26.78	24.37
383	65100001	68100000	0.1804	0.6583	27.40	24.99
383	65400001	68400000	0.1946	0.6562	29.65	27.24
383	65700001	68700000	0.1935	0.6567	29.46	27.05
383	66000001	69000000	0.1911	0.6587	29.01	26.60
383	66300001	69300000	0.1935	0.6522	29.67	27.26
383	66600001	69600000	0.1912	0.6618	28.89	26.48
383	66900001	69900000	0.1861	0.6823	27.27	24.86
383	67200001	70200000	0.1952	0.7318	26.67	24.26
383	67500001	70500000	0.2047	0.7272	28.14	25.73
383	67800001	70800000	0.2221	0.7234	30.70	28.29
383	68100001	71100000	0.2123	0.7235	29.34	26.93
383	68400001	71400000	0.2085	0.7289	28.60	26.19
383	68700001	71700000	0.2266	0.7448	30.43	28.02
383	69000001	72000000	0.2307	0.7287	31.67	29.26
383	69300001	72300000	0.2239	0.7407	30.24	27.83
383	69600001	72600000	0.2381	0.7539	31.58	29.17
383	69900001	72900000	0.2430	0.7440	32.66	30.25
383	70200001	73200000	0.2314	0.7458	31.02	28.61
383	70500001	73500000	0.2010	0.6925	29.03	26.62
383	70800001	73800000	0.1876	0.6821	27.51	25.10
383	71100001	74100000	0.2031	0.6795	29.90	27.49
383	71400001	74400000	0.1960	0.6773	28.94	26.53
383	71700001	74700000	0.1801	0.6747	26.69	24.28
383	72000001	75000000	0.1744	0.6650	26.23	23.82
383	72300001	75300000	0.1782	0.6679	26.68	24.27
383	72600001	75600000	0.1677	0.6629	25.30	22.89
383	72900001	75900000	0.1674	0.6676	25.08	22.67
383	73200001	76200000	0.1719	0.6620	25.97	23.56
383	73500001	76500000	0.1898	0.7253	26.17	23.76
383	73800001	76800000	0.1890	0.7230	26.14	23.73
383	74100001	77100000	0.1840	0.7284	25.26	22.85
383	74400001	77400000	0.1869	0.7419	25.20	22.79
383	74700001	77700000	0.1876	0.7228	25.95	23.54
383	75000001	78000000	0.1916	0.7375	25.98	23.57
383	75300001	78300000	0.1832	0.7273	25.19	22.78
383	75600001	78600000	0.1843	0.7347	25.09	22.68
383	75900001	78900000	0.1822	0.7448	24.46	22.05
383	76200001	79200000	0.1829	0.7348	24.89	22.48
383	76500001	79500000	0.1879	0.7382	25.45	23.04
[truncated: 4,827 more rows]
