# Supplementary material for: Effect of sequence depth and length in long-read assembly of the maize inbred NC358
Source: Nat Commun. 2020 May 8;11:2288. doi: 10.1038/s41467-020-16037-7 (PMC7211024; doi:10.1038/s41467-020-16037-7)
Supplement: Supplementary file 4 — Source Data [file 41467_2020_16037_MOESM4_ESM.zip › Source Data/Fig. 1F, Suppl. Fig. 8/B73_falcon_only_consensus_dft.fasta.mod.out.LAI]

Chr	From	To	Intact	Total	raw_LAI	LAI
whole_genome	1	2119855167	0.1501	0.7634	19.67	17.26
94	1	3000000	0.2599	0.9179	28.32	25.91
94	300001	3300000	0.2514	0.9116	27.58	25.17
94	600001	3600000	0.2369	0.9021	26.26	23.85
94	900001	3900000	0.2152	0.8962	24.01	21.60
94	1200001	4200000	0.2009	0.8922	22.52	20.11
94	1500001	4500000	0.1781	0.8832	20.17	17.76
94	1800001	4800000	0.1582	0.8705	18.18	15.77
94	2100001	5100000	0.1582	0.8697	18.19	15.78
94	2400001	5400000	0.1558	0.8714	17.88	15.47
94	2700001	5700000	0.1644	0.8670	18.96	16.55
94	3000001	6000000	0.1611	0.8704	18.51	16.10
94	3300001	6300000	0.1527	0.8698	17.56	15.15
94	3600001	6600000	0.1580	0.8723	18.11	15.70
94	3900001	6900000	0.1573	0.8770	17.94	15.53
94	4200001	7200000	0.1446	0.8757	16.52	14.11
94	4500001	7500000	0.1537	0.8746	17.58	15.17
94	4800001	7800000	0.1574	0.8731	18.02	15.61
94	5100001	8100000	0.1511	0.8734	17.30	14.89
94	5400001	8400000	0.1470	0.8592	17.11	14.70
94	5700001	8700000	0.1341	0.8526	15.73	13.32
94	6000001	9000000	0.1457	0.8396	17.36	14.95
94	6300001	9300000	0.1569	0.8317	18.86	16.45
94	6600001	9600000	0.1546	0.8249	18.74	16.33
94	6900001	9900000	0.1604	0.8137	19.71	17.30
94	7200001	10200000	0.1616	0.8082	20.00	17.59
94	7500001	10500000	0.1511	0.8156	18.52	16.11
94	7800001	10800000	0.1609	0.8188	19.65	17.24
94	8100001	11100000	0.1606	0.8126	19.76	17.35
94	8400001	11400000	0.1554	0.8197	18.96	16.55
94	8700001	11700000	0.1531	0.8253	18.55	16.14
94	9000001	12000000	0.1381	0.8291	16.66	14.25
94	9300001	12300000	0.1359	0.8280	16.41	14.00
94	9600001	12600000	0.1252	0.8206	15.26	12.85
94	9900001	12900000	0.1090	0.8222	13.25	10.84
94	10200001	13200000	0.1210	0.8298	14.59	12.18
94	10500001	13500000	0.1273	0.8286	15.37	12.96
94	10800001	13800000	0.1216	0.8298	14.66	12.25
94	11100001	14100000	0.1302	0.8362	15.57	13.16
94	11400001	14400000	0.1444	0.8297	17.40	14.99
94	11700001	14700000	0.1470	0.8273	17.77	15.36
94	12000001	15000000	0.1593	0.8313	19.16	16.75
94	12300001	15300000	0.1669	0.8280	20.16	17.75
94	12600001	15600000	0.1799	0.8265	21.76	19.35
94	12900001	15900000	0.1832	0.8188	22.38	19.97
94	13200001	16200000	0.1746	0.8115	21.52	19.11
94	13500001	16500000	0.1927	0.8080	23.85	21.44
94	13800001	16800000	0.1992	0.8085	24.64	22.23
94	14100001	17100000	0.2004	0.8056	24.88	22.47
94	14400001	17400000	0.1932	0.8125	23.78	21.37
94	14700001	17700000	0.1972	0.8228	23.97	21.56
94	15000001	18000000	0.1878	0.8161	23.01	20.60
94	15300001	18300000	0.1731	0.8272	20.93	18.52
94	15600001	18600000	0.1622	0.8455	19.18	16.77
94	15900001	18900000	0.1717	0.8602	19.96	17.55
94	16200001	19200000	0.1765	0.8581	20.56	18.15
94	16500001	19500000	0.1597	0.8655	18.45	16.04
94	16800001	19800000	0.1471	0.8624	17.06	14.65
94	17100001	20100000	0.1372	0.8670	15.83	13.42
94	17400001	20400000	0.1371	0.8541	16.05	13.64
94	17700001	20700000	0.1282	0.8468	15.14	12.73
94	18000001	21000000	0.1360	0.8365	16.26	13.85
94	18300001	21300000	0.1365	0.8302	16.44	14.03
94	18600001	21600000	0.1362	0.8138	16.74	14.33
94	18900001	21900000	0.1331	0.7995	16.65	14.24
94	19200001	22200000	0.1251	0.8035	15.57	13.16
94	19500001	22500000	0.1256	0.7875	15.95	13.54
94	19800001	22800000	0.1308	0.7738	16.90	14.49
94	20100001	23100000	0.1359	0.7660	17.75	15.34
94	20400001	23400000	0.1446	0.7762	18.63	16.22
94	20700001	23700000	0.1496	0.7837	19.09	16.68
94	21000001	24000000	0.1344	0.7941	16.93	14.52
94	21300001	24300000	0.1338	0.7996	16.73	14.32
94	21600001	24600000	0.1355	0.7869	17.22	14.81
94	21900001	24900000	0.1301	0.7913	16.44	14.03
94	22200001	25200000	0.1347	0.7813	17.24	14.83
94	22500001	25500000	0.1469	0.7840	18.73	16.32
94	22800001	25800000	0.1419	0.7955	17.84	15.43
94	23100001	26100000	0.1552	0.8066	19.24	16.83
94	23400001	26400000	0.1440	0.8027	17.94	15.53
94	23700001	26700000	0.1422	0.7752	18.34	15.93
94	24000001	27000000	0.1429	0.7738	18.47	16.06
94	24300001	27300000	0.1459	0.7564	19.30	16.89
94	24600001	27600000	0.1486	0.7741	19.19	16.78
94	24900001	27900000	0.1513	0.7836	19.30	16.89
94	25200001	28200000	0.1492	0.7810	19.11	16.70
94	25500001	28500000	0.1320	0.7731	17.07	14.66
94	25800001	28800000	0.1383	0.7648	18.08	15.67
94	26100001	29100000	0.1197	0.7552	15.84	13.43
94	26400001	29400000	0.1263	0.7596	16.63	14.22
94	26700001	29700000	0.1400	0.7823	17.90	15.49
94	27000001	30000000	0.1451	0.7764	18.69	16.28
94	27300001	30300000	0.1386	0.7927	17.48	15.07
94	27600001	30600000	0.1393	0.7938	17.55	15.14
94	27900001	30900000	0.1457	0.7890	18.47	16.06
94	28200001	31200000	0.1480	0.8096	18.28	15.87
94	28500001	31500000	0.1545	0.8237	18.76	16.35
94	28800001	31800000	0.1514	0.8371	18.08	15.67
94	29100001	32100000	0.1453	0.8401	17.30	14.89
94	29400001	32400000	0.1437	0.8379	17.15	14.74
94	29700001	32700000	0.1505	0.8409	17.89	15.48
94	30000001	33000000	0.1617	0.8415	19.22	16.81
94	30300001	33300000	0.1794	0.8323	21.56	19.15
94	30600001	33600000	0.1737	0.8238	21.08	18.67
94	30900001	33900000	0.1673	0.8267	20.23	17.82
94	31200001	34200000	0.1648	0.8106	20.33	17.92
94	31500001	34500000	0.1800	0.8085	22.26	19.85
94	31800001	34800000	0.1862	0.8045	23.15	20.74
94	32100001	35100000	0.2052	0.7995	25.67	23.26
94	32400001	35400000	0.1916	0.8030	23.85	21.44
94	32700001	35700000	0.1796	0.8048	22.32	19.91
94	33000001	36000000	0.1847	0.8226	22.46	20.05
94	33300001	36300000	0.1769	0.8197	21.58	19.17
94	33600001	36600000	0.1878	0.8215	22.86	20.45
94	33900001	36900000	0.1818	0.8107	22.42	20.01
94	34200001	37200000	0.1808	0.8091	22.35	19.94
94	34500001	37500000	0.1710	0.8082	21.15	18.74
94	34800001	37800000	0.1747	0.8008	21.82	19.41
94	35100001	38100000	0.1666	0.8103	20.57	18.16
94	35400001	38400000	0.1757	0.8088	21.72	19.31
94	35700001	38700000	0.1681	0.7944	21.16	18.75
94	36000001	39000000	0.1542	0.7859	19.62	17.21
94	36300001	39300000	0.1644	0.7868	20.89	18.48
94	36600001	39600000	0.1548	0.8011	19.33	16.92
94	36900001	39900000	0.1572	0.8087	19.44	17.03
94	37200001	40200000	0.1582	0.8124	19.47	17.06
94	37500001	40500000	0.1499	0.8103	18.49	16.08
94	37800001	40800000	0.1432	0.8086	17.71	15.30
94	38100001	41100000	0.1508	0.7972	18.91	16.50
94	38400001	41400000	0.1481	0.7880	18.80	16.39
94	38700001	41700000	0.1519	0.7961	19.08	16.67
94	39000001	42000000	0.1801	0.7928	22.72	20.31
94	39300001	42300000	0.1692	0.7906	21.41	19.00
94	39600001	42600000	0.1674	0.7701	21.73	19.32
94	39900001	42900000	0.1635	0.7416	22.04	19.63
94	40200001	43200000	0.1687	0.7436	22.69	20.28
94	40500001	43500000	0.1709	0.7449	22.94	20.53
94	40800001	43800000	0.1691	0.7558	22.37	19.96
94	41100001	44100000	0.1585	0.7461	21.25	18.84
94	41400001	44400000	0.1560	0.7383	21.12	18.71
94	41700001	44700000	0.1599	0.7313	21.87	19.46
94	42000001	45000000	0.1238	0.7391	16.75	14.34
94	42300001	45300000	0.1161	0.7382	15.73	13.32
94	42600001	45600000	0.1230	0.7388	16.64	14.23
94	42900001	45900000	0.1386	0.7643	18.13	15.72
94	43200001	46200000	0.1365	0.7543	18.09	15.68
94	43500001	46500000	0.1321	0.7390	17.88	15.47
94	43800001	46800000	0.1320	0.7314	18.05	15.64
94	44100001	47100000	0.1302	0.7339	17.74	15.33
94	44400001	47400000	0.1334	0.7379	18.09	15.68
94	44700001	47700000	0.1306	0.7338	17.79	15.38
94	45000001	48000000	0.1394	0.7297	19.10	16.69
94	45300001	48300000	0.1495	0.7301	20.48	18.07
94	45600001	48600000	0.1449	0.7344	19.72	17.31
94	45900001	48900000	0.1443	0.7352	19.63	17.22
94	46200001	49200000	0.1498	0.7430	20.17	17.76
94	46500001	49500000	0.1524	0.7518	20.27	17.86
94	46800001	49800000	0.1471	0.7513	19.58	17.17
94	47100001	50100000	0.1491	0.7519	19.83	17.42
94	47400001	50400000	0.1518	0.7520	20.18	17.77
94	47700001	50700000	0.1523	0.7547	20.18	17.77
94	48000001	51000000	0.1579	0.7434	21.24	18.83
94	48300001	51300000	0.1525	0.7473	20.41	18.00
94	48600001	51600000	0.1527	0.7413	20.60	18.19
94	48900001	51900000	0.1548	0.7361	21.03	18.62
94	49200001	52200000	0.1509	0.7458	20.23	17.82
94	49500001	52500000	0.1612	0.7417	21.74	19.33
94	49800001	52800000	0.1660	0.7369	22.53	20.12
94	50100001	53100000	0.1808	0.7517	24.05	21.64
94	50400001	53400000	0.1771	0.7583	23.35	20.94
94	50700001	53700000	0.1873	0.7540	24.85	22.44
94	51000001	54000000	0.1832	0.7624	24.03	21.62
94	51300001	54300000	0.1870	0.7692	24.31	21.90
94	51600001	54600000	0.1925	0.7500	25.66	23.25
94	51900001	54900000	0.1808	0.7598	23.80	21.39
94	52200001	55200000	0.1834	0.7463	24.58	22.17
94	52500001	55500000	0.1848	0.7534	24.53	22.12
94	52800001	55800000	0.1989	0.7627	26.08	23.67
94	53100001	56100000	0.1828	0.7444	24.55	22.14
94	53400001	56400000	0.1878	0.7445	25.23	22.82
94	53700001	56700000	0.1760	0.7543	23.33	20.92
94	54000001	57000000	0.1701	0.7401	22.99	20.58
94	54300001	57300000	0.1803	0.7306	24.68	22.27
94	54600001	57600000	0.1760	0.7551	23.31	20.90
94	54900001	57900000	0.1813	0.7529	24.08	21.67
94	55200001	58200000	0.1675	0.7576	22.11	19.70
94	55500001	58500000	0.1614	0.7478	21.59	19.18
94	55800001	58800000	0.1479	0.7443	19.87	17.46
94	56100001	59100000	0.1561	0.7614	20.50	18.09
94	56400001	59400000	0.1496	0.7647	19.56	17.15
94	56700001	59700000	0.1538	0.7708	19.95	17.54
94	57000001	60000000	0.1532	0.7832	19.56	17.15
94	57300001	60300000	0.1532	0.7895	19.41	17.00
94	57600001	60600000	0.1590	0.7897	20.13	17.72
94	57900001	60900000	0.1713	0.7901	21.68	19.27
94	58200001	61200000	0.1752	0.7851	22.32	19.91
94	58500001	61500000	0.1814	0.7870	23.04	20.63
94	58800001	61800000	0.1789	0.7826	22.86	20.45
94	59100001	62100000	0.1688	0.7702	21.91	19.50
94	59400001	62400000	0.1809	0.7674	23.58	21.17
94	59700001	62700000	0.1738	0.7524	23.10	20.69
94	60000001	63000000	0.1794	0.7449	24.08	21.67
94	60300001	63300000	0.1721	0.7442	23.13	20.72
94	60600001	63600000	0.1732	0.7433	23.31	20.90
94	60900001	63900000	0.1543	0.7376	20.92	18.51
94	61200001	64200000	0.1641	0.7354	22.31	19.90
94	61500001	64500000	0.1420	0.7037	20.17	17.76
94	61800001	64800000	0.1464	0.7065	20.73	18.32
94	62100001	65100000	0.1471	0.7158	20.54	18.13
94	62400001	65400000	0.1387	0.7061	19.65	17.24
94	62700001	65700000	0.1512	0.7114	21.26	18.85
94	63000001	66000000	0.1437	0.7191	19.98	17.57
94	63300001	66300000	0.1335	0.7030	18.99	16.58
94	63600001	66600000	0.1247	0.6951	17.94	15.53
94	63900001	66900000	0.1297	0.6918	18.75	16.34
94	64200001	67200000	0.1221	0.7083	17.24	14.83
94	64500001	67500000	0.1344	0.7552	17.80	15.39
94	64800001	67800000	0.1341	0.7614	17.62	15.21
94	65100001	68100000	0.1336	0.7471	17.88	15.47
94	65400001	68400000	0.1405	0.7579	18.54	16.13
94	65700001	68700000	0.1383	0.7684	18.00	15.59
94	66000001	69000000	0.1413	0.7527	18.78	16.37
94	66300001	69300000	0.1499	0.7689	19.49	17.08
94	66600001	69600000	0.1503	0.7571	19.85	17.44
94	66900001	69900000	0.1466	0.7542	19.44	17.03
94	67200001	70200000	0.1436	0.7465	19.24	16.83
94	67500001	70500000	0.1387	0.7370	18.82	16.41
94	67800001	70800000	0.1311	0.7249	18.09	15.68
94	68100001	71100000	0.1355	0.7277	18.62	16.21
94	68400001	71400000	0.1231	0.7210	17.07	14.66
94	68700001	71700000	0.1263	0.7038	17.95	15.54
94	69000001	72000000	0.1276	0.7009	18.20	15.79
94	69300001	72300000	0.1210	0.7047	17.17	14.76
94	69600001	72600000	0.1188	0.7215	16.47	14.06
94	69900001	72900000	0.1203	0.7267	16.56	14.15
94	70200001	73200000	0.1266	0.7257	17.44	15.03
94	70500001	73500000	0.1270	0.7335	17.31	14.90
94	70800001	73800000	0.1316	0.7381	17.83	15.42
94	71100001	74100000	0.1288	0.7373	17.47	15.06
94	71400001	74400000	0.1259	0.7500	16.79	14.38
94	71700001	74700000	0.1151	0.7519	15.31	12.90
94	72000001	75000000	0.1248	0.7583	16.46	14.05
94	72300001	75300000	0.1312	0.7602	17.26	14.85
94	72600001	75600000	0.1376	0.7530	18.27	15.86
94	72900001	75900000	0.1389	0.7499	18.53	16.12
94	73200001	76200000	0.1295	0.7463	17.36	14.95
94	73500001	76500000	0.1365	0.7323	18.65	16.24
94	73800001	76800000	0.1411	0.7353	19.20	16.79
94	74100001	77100000	0.1485	0.7494	19.82	17.41
94	74400001	77400000	0.1505	0.7424	20.27	17.86
94	74700001	77700000	0.1502	0.7433	20.21	17.80
94	75000001	78000000	0.1380	0.7486	18.43	16.02
94	75300001	78300000	0.1436	0.7339	19.57	17.16
94	75600001	78600000	0.1480	0.7489	19.77	17.36
94	75900001	78900000	0.1493	0.7542	19.80	17.39
94	76200001	79200000	0.1490	0.7627	19.54	17.13
94	76500001	79500000	0.1574	0.7822	20.13	17.72
94	76800001	79800000	0.1412	0.7086	19.93	17.52
94	77100001	80100000	0.1216	0.6243	19.47	17.06
94	77400001	80400000	0.1179	0.5708	20.66	18.25
94	77700001	80700000	0.1025	0.4991	20.53	18.12
94	78000001	81000000	0.1008	0.4385	22.98	20.57
94	78300001	81300000	0.1014	0.4551	22.27	19.86
94	78600001	81600000	0.0902	0.4629	19.50	17.09
94	78900001	81900000	0.0929	0.4460	20.84	18.43
94	79200001	82200000	0.1093	0.4431	24.66	22.25
94	79500001	82500000	0.1018	0.4340	23.46	21.05
94	79800001	82800000	0.1307	0.5156	25.35	22.94
94	80100001	83100000	0.1543	0.5918	26.07	23.66
94	80400001	83400000	0.1769	0.6514	27.16	24.75
94	80700001	83700000	0.1876	0.7205	26.04	23.63
94	81000001	84000000	0.1839	0.7851	23.43	21.02
94	81300001	84300000	0.1854	0.7692	24.11	21.70
94	81600001	84600000	0.1894	0.7507	25.23	22.82
94	81900001	84900000	0.1874	0.7586	24.70	22.29
94	82200001	85200000	0.1789	0.7461	23.98	21.57
94	82500001	85500000	0.1669	0.7246	23.03	20.62
94	82800001	85800000	0.1467	0.7330	20.01	17.60
94	83100001	86100000	0.1350	0.7284	18.53	16.12
94	83400001	86400000	0.1192	0.7213	16.52	14.11
94	83700001	86700000	0.1283	0.7375	17.39	14.98
94	84000001	87000000	0.1397	0.7351	19.00	16.59
94	84300001	87300000	0.1278	0.7268	17.58	15.17
94	84600001	87600000	0.1312	0.7240	18.12	15.71
94	84900001	87900000	0.1378	0.7362	18.72	16.31
94	85200001	88200000	0.1325	0.7449	17.79	15.38
94	85500001	88500000	0.1523	0.7598	20.04	17.63
94	85800001	88800000	0.1552	0.7425	20.91	18.50
94	86100001	89100000	0.1640	0.7405	22.15	19.74
94	86400001	89400000	0.1692	0.7337	23.07	20.66
94	86700001	89700000	0.1645	0.7250	22.68	20.27
94	87000001	90000000	0.1573	0.7328	21.47	19.06
94	87300001	90300000	0.1583	0.7453	21.23	18.82
94	87600001	90600000	0.1554	0.7567	20.53	18.12
94	87900001	90900000	0.1516	0.7394	20.50	18.09
94	88200001	91200000	0.1555	0.7437	20.91	18.50
94	88500001	91500000	0.1453	0.7354	19.76	17.35
94	88800001	91800000	0.1421	0.7440	19.11	16.70
94	89100001	92100000	0.1260	0.7463	16.88	14.47
94	89400001	92400000	0.1243	0.7533	16.50	14.09
94	89700001	92700000	0.1195	0.7615	15.69	13.28
94	90000001	93000000	0.1278	0.7474	17.10	14.69
94	90300001	93300000	0.1295	0.7477	17.32	14.91
94	90600001	93600000	0.1358	0.7469	18.18	15.77
94	90900001	93900000	0.1231	0.7355	16.73	14.32
94	91200001	94200000	0.1350	0.7203	18.74	16.33
94	91500001	94500000	0.1451	0.7253	20.01	17.60
94	91800001	94800000	0.1618	0.7138	22.66	20.25
94	92100001	95100000	0.1708	0.6959	24.55	22.14
94	92400001	95400000	0.1749	0.6925	25.25	22.84
94	92700001	95700000	0.1907	0.6883	27.70	25.29
94	93000001	96000000	0.1947	0.6996	27.83	25.42
94	93300001	96300000	0.1923	0.7031	27.35	24.94
94	93600001	96600000	0.1857	0.7082	26.23	23.82
94	93900001	96900000	0.1916	0.7316	26.19	23.78
94	94200001	97200000	0.1793	0.7238	24.78	22.37
94	94500001	97500000	0.1717	0.7293	23.55	21.14
94	94800001	97800000	0.1596	0.7290	21.90	19.49
94	95100001	98100000	0.1689	0.7372	22.91	20.50
94	95400001	98400000	0.1619	0.7281	22.23	19.82
94	95700001	98700000	0.1500	0.7143	21.00	18.59
94	96000001	99000000	0.1422	0.7045	20.18	17.77
94	96300001	99300000	0.1514	0.6967	21.73	19.32
94	96600001	99600000	0.1522	0.6795	22.39	19.98
94	96900001	99900000	0.1535	0.6683	22.96	20.55
94	97200001	100200000	0.1539	0.6724	22.89	20.48
94	97500001	100500000	0.1615	0.6782	23.81	21.40
94	97800001	100800000	0.1581	0.6656	23.75	21.34
94	98100001	101100000	0.1440	0.6799	21.18	18.77
94	98400001	101400000	0.1522	0.6960	21.86	19.45
94	98700001	101700000	0.1628	0.7018	23.19	20.78
94	99000001	102000000	0.1705	0.6943	24.56	22.15
94	99300001	102300000	0.1596	0.6809	23.44	21.03
94	99600001	102600000	0.1533	0.6929	22.13	19.72
94	99900001	102900000	0.1543	0.7000	22.04	19.63
94	100200001	103200000	0.1539	0.7029	21.90	19.49
94	100500001	103500000	0.1485	0.6905	21.50	19.09
94	100800001	103800000	0.1558	0.7018	22.19	19.78
94	101100001	104100000	0.1614	0.6953	23.22	20.81
94	101400001	104400000	0.1538	0.6757	22.77	20.36
94	101700001	104700000	0.1561	0.6772	23.04	20.63
94	102000001	105000000	0.1622	0.6795	23.87	21.46
94	102300001	105300000	0.1646	0.6802	24.19	21.78
94	102600001	105600000	0.1674	0.6757	24.78	22.37
94	102900001	105900000	0.1621	0.6580	24.64	22.23
94	103200001	106200000	0.1725	0.6641	25.97	23.56
94	103500001	106500000	0.1726	0.6595	26.16	23.75
94	103800001	106800000	0.1695	0.6591	25.72	23.31
94	104100001	107100000	0.1633	0.6673	24.48	22.07
94	104400001	107400000	0.1658	0.6730	24.63	22.22
94	104700001	107700000	0.1592	0.6685	23.82	21.41
94	105000001	108000000	0.1490	0.6779	21.98	19.57
94	105300001	108300000	0.1512	0.6862	22.03	19.62
94	105600001	108600000	0.1538	0.6830	22.52	20.11
94	105900001	108900000	0.1609	0.6910	23.28	20.87
94	106200001	109200000	0.1544	0.6933	22.28	19.87
94	106500001	109500000	0.1366	0.6967	19.60	17.19
94	106800001	109800000	0.1375	0.6878	19.99	17.58
94	107100001	110100000	0.1467	0.6672	21.99	19.58
94	107400001	110400000	0.1558	0.6685	23.30	20.89
94	107700001	110700000	0.1486	0.6726	22.09	19.68
94	108000001	111000000	0.1603	0.6601	24.28	21.87
94	108300001	111300000	0.1671	0.6545	25.53	23.12
94	108600001	111600000	0.1704	0.6670	25.55	23.14
94	108900001	111900000	0.1652	0.6839	24.16	21.75
94	109200001	112200000	0.1758	0.6895	25.50	23.09
94	109500001	112500000	0.1788	0.6836	26.15	23.74
94	109800001	112800000	0.1866	0.7029	26.55	24.14
94	110100001	113100000	0.1828	0.7043	25.95	23.54
94	110400001	113400000	0.1791	0.7048	25.41	23.00
94	110700001	113700000	0.1801	0.6961	25.88	23.47
94	111000001	114000000	0.1614	0.7124	22.66	20.25
94	111300001	114300000	0.1571	0.7209	21.79	19.38
94	111600001	114600000	0.1458	0.6970	20.92	18.51
94	111900001	114900000	0.1563	0.6744	23.18	20.77
94	112200001	115200000	0.1501	0.6683	22.45	20.04
94	112500001	115500000	0.1525	0.6721	22.70	20.29
94	112800001	115800000	0.1471	0.6686	22.01	19.60
94	113100001	116100000	0.1439	0.6897	20.86	18.45
94	113400001	116400000	0.1356	0.6817	19.89	17.48
94	113700001	116700000	0.1322	0.6919	19.10	16.69
94	114000001	117000000	0.1308	0.6882	19.00	16.59
94	114300001	117300000	0.1292	0.6830	18.92	16.51
94	114600001	117600000	0.1341	0.6862	19.54	17.13
94	114900001	117900000	0.1177	0.6972	16.88	14.47
94	115200001	118200000	0.1064	0.6971	15.26	12.85
94	115500001	118500000	0.1176	0.7042	16.70	14.29
94	115800001	118800000	0.1232	0.6983	17.64	15.23
94	116100001	119100000	0.1233	0.6833	18.05	15.64
94	116400001	119400000	0.1258	0.6853	18.35	15.94
94	116700001	119700000	0.1328	0.6907	19.22	16.81
94	117000001	120000000	0.1380	0.6894	20.02	17.61
94	117300001	120300000	0.1399	0.6824	20.51	18.10
94	117600001	120600000	0.1476	0.6967	21.18	18.77
94	117900001	120900000	0.1654	0.6983	23.68	21.27
94	118200001	121200000	0.1641	0.6922	23.71	21.30
94	118500001	121500000	0.1692	0.6996	24.18	21.77
94	118800001	121800000	0.1493	0.6765	22.07	19.66
94	119100001	122100000	0.1471	0.6680	22.01	19.60
94	119400001	122400000	0.1445	0.6891	20.97	18.56
94	119700001	122700000	0.1361	0.6765	20.13	17.72
94	120000001	123000000	0.1390	0.6781	20.50	18.09
94	120300001	123300000	0.1513	0.6894	21.95	19.54
94	120600001	123600000	0.1517	0.6821	22.24	19.83
94	120900001	123900000	0.1410	0.6817	20.68	18.27
94	121200001	124200000	0.1437	0.6817	21.07	18.66
94	121500001	124500000	0.1278	0.6535	19.56	17.15
94	121800001	124800000	0.1437	0.6720	21.39	18.98
94	122100001	125100000	0.1416	0.6764	20.94	18.53
94	122400001	125400000	0.1491	0.6699	22.26	19.85
94	122700001	125700000	0.1556	0.6797	22.89	20.48
94	123000001	126000000	0.1564	0.6570	23.81	21.40
94	123300001	126300000	0.1425	0.6349	22.44	20.03
94	123600001	126600000	0.1381	0.6368	21.69	19.28
94	123900001	126900000	0.1359	0.6161	22.05	19.64
94	124200001	127200000	0.1447	0.6240	23.19	20.78
94	124500001	127500000	0.1555	0.6437	24.16	21.75
94	124800001	127800000	0.1382	0.6456	21.41	19.00
94	125100001	128100000	0.1440	0.6500	22.16	19.75
94	125400001	128400000	0.1324	0.6195	21.37	18.96
94	125700001	128700000	0.1448	0.6188	23.40	20.99
94	126000001	129000000	0.1407	0.6311	22.29	19.88
94	126300001	129300000	0.1372	0.6581	20.85	18.44
94	126600001	129600000	0.1294	0.6530	19.82	17.41
94	126900001	129900000	0.1274	0.6750	18.88	16.47
94	127200001	130200000	0.1274	0.6683	19.06	16.65
94	127500001	130500000	0.1183	0.6546	18.06	15.65
94	127800001	130800000	0.1417	0.6636	21.35	18.94
94	128100001	131100000	0.1399	0.6659	21.01	18.60
94	128400001	131400000	0.1475	0.6830	21.59	19.18
94	128700001	131700000	0.1338	0.6769	19.77	17.36
94	129000001	132000000	0.1308	0.6739	19.41	17.00
94	129300001	132300000	0.1426	0.6603	21.60	19.19
94	129600001	132600000	0.1593	0.6699	23.78	21.37
94	129900001	132900000	0.1629	0.6635	24.56	22.15
94	130200001	133200000	0.1542	0.6733	22.89	20.48
94	130500001	133500000	0.1597	0.6774	23.58	21.17
94	130800001	133800000	0.1347	0.6586	20.45	18.04
94	131100001	134100000	0.1343	0.6306	21.29	18.88
94	131400001	134400000	0.1379	0.6417	21.49	19.08
94	131700001	134700000	0.1428	0.6314	22.62	20.21
94	132000001	135000000	0.1456	0.6434	22.63	20.22
94	132300001	135300000	0.1397	0.6543	21.35	18.94
94	132600001	135600000	0.1222	0.6466	18.90	16.49
94	132900001	135900000	0.1282	0.6462	19.84	17.43
94	133200001	136200000	0.1390	0.6307	22.05	19.64
94	133500001	136500000	0.1307	0.6209	21.04	18.63
94	133800001	136800000	0.1460	0.6266	23.30	20.89
94	134100001	137100000	0.1488	0.6342	23.46	21.05
94	134400001	137400000	0.1476	0.6260	23.58	21.17
94	134700001	137700000	0.1361	0.6291	21.63	19.22
94	135000001	138000000	0.1322	0.6330	20.88	18.47
94	135300001	138300000	0.1321	0.6355	20.79	18.38
94	135600001	138600000	0.1409	0.6322	22.29	19.88
94	135900001	138900000	0.1373	0.6313	21.76	19.35
94	136200001	139200000	0.1246	0.6228	20.01	17.60
94	136500001	139500000	0.1297	0.6513	19.91	17.50
94	136800001	139800000	0.1204	0.6552	18.38	15.97
94	137100001	140100000	0.1180	0.6694	17.62	15.21
94	137400001	140400000	0.1131	0.6802	16.63	14.22
94	137700001	140700000	0.1160	0.6723	17.26	14.85
94	138000001	141000000	0.1255	0.6465	19.41	17.00
94	138300001	141300000	0.1109	0.6328	17.53	15.12
94	138600001	141600000	0.1121	0.6552	17.10	14.69
94	138900001	141900000	0.1054	0.6508	16.20	13.79
94	139200001	142200000	0.1080	0.6587	16.39	13.98
94	139500001	142500000	0.1066	0.6550	16.28	13.87
94	139800001	142800000	0.1220	0.6522	18.70	16.29
94	140100001	143100000	0.1148	0.6308	18.20	15.79
94	140400001	143400000	0.1163	0.6154	18.90	16.49
94	140700001	143700000	0.1171	0.6315	18.55	16.14
94	141000001	144000000	0.1183	0.6303	18.76	16.35
94	141300001	144300000	0.1410	0.6516	21.64	19.23
94	141600001	144600000	0.1260	0.6180	20.39	17.98
94	141900001	144900000	0.1312	0.6147	21.34	18.93
94	142200001	145200000	0.1324	0.6170	21.46	19.05
94	142500001	145500000	0.1459	0.6188	23.58	21.17
94	142800001	145800000	0.1404	0.6264	22.41	20.00
94	143100001	146100000	0.1465	0.6552	22.35	19.94
94	143400001	146400000	0.1412	0.6581	21.45	19.04
94	143700001	146700000	0.1428	0.6411	22.28	19.87
94	144000001	147000000	0.1305	0.6513	20.04	17.63
94	144300001	147300000	0.1090	0.6353	17.16	14.75
94	144600001	147600000	0.1339	0.6445	20.77	18.36
94	144900001	147900000	0.1294	0.6664	19.42	17.01
94	145200001	148200000	0.1391	0.6752	20.60	18.19
94	145500001	148500000	0.1178	0.6688	17.61	15.20
94	145800001	148800000	0.1187	0.6550	18.12	15.71
94	146100001	149100000	0.1221	0.6451	18.92	16.51
94	146400001	149400000	0.1292	0.6428	20.11	17.70
94	146700001	149700000	0.1287	0.6562	19.61	17.20
94	147000001	150000000	0.1330	0.6542	20.34	17.93
94	147300001	150300000	0.1516	0.6505	23.30	20.89
94	147600001	150600000	0.1412	0.6525	21.64	19.23
94	147900001	150900000	0.1491	0.6375	23.39	20.98
94	148200001	151200000	0.1353	0.6375	21.22	18.81
94	148500001	151500000	0.1480	0.6435	22.99	20.58
94	148800001	151586095	0.1485	0.6584	20.94	18.53
343	1	3000000	0.1701	0.8487	20.04	17.63
343	300001	3300000	0.1654	0.8392	19.71	17.30
343	600001	3600000	0.1463	0.8290	17.65	15.24
343	900001	3900000	0.1517	0.8232	18.43	16.02
343	1200001	4200000	0.1534	0.8064	19.02	16.61
343	1500001	4500000	0.1563	0.7967	19.62	17.21
343	1800001	4800000	0.1574	0.7982	19.72	17.31
343	2100001	5100000	0.1701	0.8018	21.22	18.81
343	2400001	5400000	0.1692	0.8058	21.00	18.59
343	2700001	5700000	0.1725	0.8031	21.48	19.07
343	3000001	6000000	0.1825	0.8123	22.46	20.05
343	3300001	6300000	0.1768	0.7933	22.29	19.88
343	3600001	6600000	0.1757	0.8018	21.91	19.50
343	3900001	6900000	0.1634	0.8037	20.33	17.92
343	4200001	7200000	0.1566	0.8197	19.10	16.69
343	4500001	7500000	0.1484	0.8150	18.21	15.80
343	4800001	7800000	0.1381	0.8122	17.01	14.60
343	5100001	8100000	0.1326	0.8078	16.42	14.01
343	5400001	8400000	0.1281	0.8222	15.58	13.17
343	5700001	8700000	0.1241	0.8250	15.05	12.64
343	6000001	9000000	0.1223	0.8271	14.78	12.37
343	6300001	9300000	0.1184	0.8365	14.16	11.75
343	6600001	9600000	0.1244	0.8189	15.19	12.78
343	6900001	9900000	0.1395	0.8196	17.02	14.61
343	7200001	10200000	0.1427	0.8188	17.43	15.02
343	7500001	10500000	0.1509	0.8237	18.32	15.91
343	7800001	10800000	0.1441	0.8161	17.66	15.25
343	8100001	11100000	0.1292	0.8182	15.78	13.37
343	8400001	11400000	0.1320	0.8047	16.41	14.00
343	8700001	11700000	0.1436	0.8153	17.61	15.20
343	9000001	12000000	0.1499	0.8099	18.51	16.10
343	9300001	12300000	0.1588	0.8190	19.39	16.98
343	9600001	12600000	0.1561	0.8330	18.74	16.33
343	9900001	12900000	0.1476	0.8365	17.64	15.23
343	10200001	13200000	0.1424	0.8316	17.12	14.71
343	10500001	13500000	0.1379	0.8372	16.47	14.06
343	10800001	13800000	0.1476	0.8440	17.49	15.08
343	11100001	14100000	0.1544	0.8434	18.31	15.90
343	11400001	14400000	0.1507	0.8327	18.10	15.69
343	11700001	14700000	0.1422	0.8306	17.12	14.71
343	12000001	15000000	0.1340	0.8368	16.02	13.61
343	12300001	15300000	0.1279	0.8212	15.58	13.17
343	12600001	15600000	0.1325	0.8160	16.24	13.83
343	12900001	15900000	0.1376	0.7993	17.22	14.81
343	13200001	16200000	0.1493	0.7950	18.78	16.37
343	13500001	16500000	0.1432	0.7804	18.34	15.93
343	13800001	16800000	0.1467	0.7767	18.89	16.48
343	14100001	17100000	0.1422	0.7595	18.72	16.31
343	14400001	17400000	0.1404	0.7717	18.19	15.78
343	14700001	17700000	0.1544	0.7642	20.20	17.79
343	15000001	18000000	0.1624	0.7747	20.96	18.55
343	15300001	18300000	0.1695	0.7873	21.53	19.12
343	15600001	18600000	0.1622	0.7807	20.78	18.37
343	15900001	18900000	0.1601	0.7792	20.55	18.14
343	16200001	19200000	0.1507	0.7822	19.27	16.86
343	16500001	19500000	0.1662	0.7920	20.98	18.57
343	16800001	19800000	0.1579	0.8096	19.50	17.09
343	17100001	20100000	0.1566	0.8199	19.09	16.68
343	17400001	20400000	0.1667	0.8144	20.47	18.06
343	17700001	20700000	0.1542	0.8143	18.94	16.53
343	18000001	21000000	0.1403	0.8007	17.52	15.11
343	18300001	21300000	0.1261	0.7909	15.94	13.53
343	18600001	21600000	0.1297	0.7956	16.30	13.89
343	18900001	21900000	0.1290	0.8154	15.82	13.41
343	19200001	22200000	0.1413	0.8097	17.45	15.04
343	19500001	22500000	0.1328	0.8014	16.57	14.16
343	19800001	22800000	0.1279	0.7891	16.21	13.80
343	20100001	23100000	0.1283	0.7834	16.38	13.97
343	20400001	23400000	0.1198	0.7804	15.35	12.94
343	20700001	23700000	0.1233	0.7771	15.86	13.45
343	21000001	24000000	0.1316	0.7764	16.95	14.54
343	21300001	24300000	0.1312	0.7620	17.22	14.81
343	21600001	24600000	0.1330	0.7672	17.34	14.93
343	21900001	24900000	0.1282	0.7623	16.82	14.41
343	22200001	25200000	0.1139	0.7663	14.86	12.45
343	22500001	25500000	0.1288	0.7685	16.76	14.35
343	22800001	25800000	0.1341	0.7681	17.46	15.05
343	23100001	26100000	0.1406	0.7676	18.32	15.91
343	23400001	26400000	0.1473	0.7724	19.08	16.67
343	23700001	26700000	0.1465	0.7729	18.95	16.54
343	24000001	27000000	0.1469	0.7560	19.43	17.02
343	24300001	27300000	0.1548	0.7648	20.24	17.83
343	24600001	27600000	0.1643	0.7586	21.66	19.25
343	24900001	27900000	0.1669	0.7575	22.03	19.62
343	25200001	28200000	0.1581	0.7484	21.13	18.72
343	25500001	28500000	0.1393	0.7474	18.64	16.23
343	25800001	28800000	0.1447	0.7479	19.35	16.94
343	26100001	29100000	0.1442	0.7456	19.34	16.93
343	26400001	29400000	0.1437	0.7487	19.19	16.78
343	26700001	29700000	0.1498	0.7311	20.49	18.08
343	27000001	30000000	0.1632	0.7517	21.71	19.30
343	27300001	30300000	0.1591	0.7601	20.94	18.53
343	27600001	30600000	0.1378	0.7728	17.83	15.42
343	27900001	30900000	0.1483	0.7656	19.37	16.96
343	28200001	31200000	0.1599	0.7810	20.48	18.07
343	28500001	31500000	0.1751	0.7918	22.12	19.71
343	28800001	31800000	0.1765	0.7882	22.39	19.98
343	29100001	32100000	0.1844	0.7951	23.19	20.78
343	29400001	32400000	0.1732	0.7926	21.86	19.45
343	29700001	32700000	0.1797	0.7957	22.58	20.17
343	30000001	33000000	0.1601	0.7907	20.25	17.84
343	30300001	33300000	0.1721	0.7884	21.83	19.42
343	30600001	33600000	0.1928	0.7817	24.67	22.26
343	30900001	33900000	0.1963	0.7735	25.37	22.96
343	31200001	34200000	0.1953	0.7553	25.86	23.45
343	31500001	34500000	0.1928	0.7509	25.67	23.26
343	31800001	34800000	0.1888	0.7440	25.37	22.96
343	32100001	35100000	0.1733	0.7329	23.65	21.24
343	32400001	35400000	0.1847	0.7227	25.55	23.14
343	32700001	35700000	0.1846	0.7293	25.31	22.90
343	33000001	36000000	0.1924	0.7379	26.08	23.67
343	33300001	36300000	0.1879	0.7374	25.48	23.07
343	33600001	36600000	0.1775	0.7116	24.95	22.54
343	33900001	36900000	0.1679	0.7276	23.07	20.66
343	34200001	37200000	0.1585	0.7386	21.46	19.05
343	34500001	37500000	0.1507	0.7396	20.37	17.96
343	34800001	37800000	0.1577	0.7442	21.19	18.78
343	35100001	38100000	0.1599	0.7316	21.86	19.45
343	35400001	38400000	0.1556	0.7302	21.31	18.90
343	35700001	38700000	0.1399	0.7303	19.16	16.75
343	36000001	39000000	0.1357	0.7221	18.80	16.39
343	36300001	39300000	0.1313	0.7308	17.97	15.56
343	36600001	39600000	0.1361	0.7579	17.96	15.55
343	36900001	39900000	0.1412	0.7515	18.78	16.37
343	37200001	40200000	0.1553	0.7475	20.78	18.37
343	37500001	40500000	0.1531	0.7273	21.05	18.64
343	37800001	40800000	0.1364	0.7185	18.99	16.58
343	38100001	41100000	0.1426	0.7368	19.36	16.95
343	38400001	41400000	0.1360	0.7349	18.50	16.09
343	38700001	41700000	0.1432	0.7193	19.91	17.50
343	39000001	42000000	0.1488	0.7286	20.42	18.01
343	39300001	42300000	0.1452	0.7070	20.54	18.13
343	39600001	42600000	0.1410	0.6989	20.18	17.77
343	39900001	42900000	0.1224	0.7001	17.48	15.07
343	40200001	43200000	0.1140	0.7068	16.14	13.73
343	40500001	43500000	0.1140	0.7198	15.84	13.43
343	40800001	43800000	0.1099	0.7095	15.49	13.08
343	41100001	44100000	0.1065	0.7003	15.21	12.80
343	41400001	44400000	0.1134	0.7090	15.99	13.58
343	41700001	44700000	0.1090	0.7331	14.87	12.46
343	42000001	45000000	0.1048	0.7215	14.52	12.11
343	42300001	45300000	0.1041	0.7477	13.93	11.52
343	42600001	45600000	0.1077	0.7337	14.68	12.27
343	42900001	45900000	0.1191	0.7377	16.15	13.74
343	43200001	46200000	0.1238	0.7127	17.38	14.97
343	43500001	46500000	0.1369	0.7172	19.08	16.67
343	43800001	46800000	0.1531	0.7273	21.05	18.64
343	44100001	47100000	0.1526	0.7324	20.84	18.43
343	44400001	47400000	0.1558	0.7317	21.29	18.88
343	44700001	47700000	0.1587	0.7239	21.93	19.52
343	45000001	48000000	0.1577	0.7242	21.78	19.37
343	45300001	48300000	0.1618	0.7061	22.92	20.51
343	45600001	48600000	0.1636	0.7080	23.11	20.70
343	45900001	48900000	0.1700	0.6969	24.39	21.98
343	46200001	49200000	0.1622	0.7096	22.86	20.45
343	46500001	49500000	0.1600	0.7077	22.61	20.20
343	46800001	49800000	0.1480	0.7113	20.80	18.39
343	47100001	50100000	0.1498	0.7123	21.03	18.62
343	47400001	50400000	0.1420	0.7094	20.01	17.60
343	47700001	50700000	0.1415	0.6887	20.54	18.13
343	48000001	51000000	0.1404	0.6658	21.09	18.68
343	48300001	51300000	0.1511	0.6526	23.16	20.75
343	48600001	51600000	0.1464	0.6511	22.48	20.07
343	48900001	51900000	0.1364	0.6279	21.72	19.31
343	49200001	52200000	0.1351	0.6314	21.40	18.99
343	49500001	52500000	0.1191	0.6095	19.54	17.13
343	49800001	52800000	0.1278	0.5983	21.36	18.95
343	50100001	53100000	0.1238	0.6051	20.46	18.05
343	50400001	53400000	0.1371	0.5961	23.00	20.59
343	50700001	53700000	0.1412	0.5992	23.57	21.16
343	51000001	54000000	0.1566	0.6231	25.14	22.73
343	51300001	54300000	0.1397	0.6124	22.82	20.41
343	51600001	54600000	0.1534	0.6196	24.75	22.34
343	51900001	54900000	0.1514	0.6333	23.91	21.50
343	52200001	55200000	0.1592	0.6199	25.67	23.26
343	52500001	55500000	0.1677	0.6384	26.26	23.85
343	52800001	55800000	0.1620	0.6364	25.45	23.04
343	53100001	56100000	0.1794	0.6445	27.83	25.42
343	53400001	56255579	0.1660	0.6567	24.06	21.65
100001	1	3000000	0.1241	0.6420	19.33	16.92
100001	300001	3300000	0.1297	0.6269	20.69	18.28
100001	600001	3600000	0.1265	0.6100	20.73	18.32
100001	900001	3900000	0.1285	0.5931	21.67	19.26
100001	1200001	4200000	0.1250	0.6011	20.79	18.38
100001	1500001	4500000	0.1320	0.6032	21.88	19.47
100001	1800001	4800000	0.1237	0.5916	20.91	18.50
100001	2100001	5100000	0.1272	0.5924	21.47	19.06
100001	2400001	5400000	0.1355	0.5994	22.61	20.20
100001	2700001	5700000	0.1433	0.6048	23.70	21.29
100001	3000001	6000000	0.1412	0.5962	23.69	21.28
100001	3300001	6300000	0.1352	0.5978	22.61	20.20
100001	3600001	6600000	0.1532	0.5953	25.73	23.32
100001	3900001	6900000	0.1566	0.5919	26.46	24.05
100001	4200001	7200000	0.1694	0.5878	28.82	26.41
100001	4500001	7500000	0.1614	0.5800	27.83	25.42
100001	4800001	7800000	0.1698	0.5966	28.47	26.06
100001	5100001	8100000	0.1694	0.5808	29.18	26.77
100001	5400001	8400000	0.1559	0.5934	26.27	23.86
100001	5700001	8700000	0.1599	0.6046	26.45	24.04
100001	6000001	9000000	0.1607	0.6106	26.32	23.91
100001	6300001	9300000	0.1608	0.6486	24.80	22.39
100001	6600001	9600000	0.1592	0.6783	23.47	21.06
100001	6900001	9900000	0.1467	0.6844	21.43	19.02
100001	7200001	10200000	0.1458	0.6971	20.91	18.50
100001	7500001	10500000	0.1417	0.7061	20.06	17.65
100001	7800001	10800000	0.1384	0.6988	19.80	17.39
100001	8100001	11100000	0.1342	0.7105	18.89	16.48
100001	8400001	11400000	0.1331	0.7153	18.60	16.19
100001	8700001	11700000	0.1234	0.7268	16.98	14.57
100001	9000001	12000000	0.1207	0.7160	16.85	14.44
100001	9300001	12300000	0.1377	0.7083	19.44	17.03
100001	9600001	12600000	0.1205	0.6985	17.25	14.84
100001	9900001	12900000	0.1327	0.7045	18.83	16.42
100001	10200001	13200000	0.1256	0.6972	18.01	15.60
100001	10500001	13500000	0.1362	0.6914	19.70	17.29
100001	10800001	13800000	0.1278	0.6822	18.74	16.33
100001	11100001	14100000	0.1433	0.6883	20.82	18.41
100001	11400001	14400000	0.1536	0.6765	22.70	20.29
100001	11700001	14700000	0.1506	0.6774	22.23	19.82
100001	12000001	15000000	0.1490	0.6899	21.60	19.19
100001	12300001	15300000	0.1423	0.6848	20.78	18.37
100001	12600001	15600000	0.1472	0.6771	21.74	19.33
100001	12900001	15900000	0.1466	0.6730	21.79	19.38
100001	13200001	16200000	0.1459	0.6726	21.69	19.28
100001	13500001	16500000	0.1453	0.6786	21.41	19.00
100001	13800001	16800000	0.1556	0.7119	21.85	19.44
100001	14100001	17100000	0.1517	0.7410	20.47	18.06
100001	14400001	17400000	0.1569	0.7763	20.21	17.80
100001	14700001	17700000	0.1692	0.7913	21.38	18.97
100001	15000001	18000000	0.1665	0.8176	20.36	17.95
100001	15300001	18300000	0.1568	0.8117	19.32	16.91
100001	15600001	18600000	0.1573	0.8069	19.50	17.09
100001	15900001	18900000	0.1585	0.8134	19.48	17.07
100001	16200001	19200000	0.1625	0.8306	19.57	17.16
100001	16500001	19500000	0.1548	0.8378	18.48	16.07
100001	16800001	19800000	0.1571	0.8178	19.21	16.80
100001	17100001	20100000	0.1451	0.7949	18.25	15.84
100001	17400001	20400000	0.1360	0.7615	17.86	15.45
100001	17700001	20700000	0.1288	0.7442	17.30	14.89
100001	18000001	21000000	0.1350	0.7083	19.07	16.66
100001	18300001	21300000	0.1321	0.7091	18.63	16.22
100001	18600001	21600000	0.1411	0.7184	19.64	17.23
100001	18900001	21900000	0.1480	0.7192	20.58	18.17
100001	19200001	22200000	0.1446	0.7048	20.52	18.11
100001	19500001	22500000	0.1459	0.7090	20.58	18.17
100001	19800001	22800000	0.1422	0.7231	19.67	17.26
100001	20100001	23100000	0.1442	0.7228	19.95	17.54
100001	20400001	23400000	0.1470	0.7384	19.91	17.50
100001	20700001	23700000	0.1454	0.7285	19.96	17.55
100001	21000001	24000000	0.1469	0.7500	19.59	17.18
100001	21300001	24300000	0.1558	0.7496	20.79	18.38
100001	21600001	24600000	0.1443	0.7389	19.53	17.12
100001	21900001	24900000	0.1308	0.7253	18.03	15.62
100001	22200001	25200000	0.1413	0.7422	19.04	16.63
100001	22500001	25500000	0.1562	0.7441	20.99	18.58
100001	22800001	25800000	0.1560	0.7359	21.20	18.79
100001	23100001	26100000	0.1547	0.7466	20.73	18.32
100001	23400001	26400000	0.1507	0.7464	20.20	17.79
100001	23700001	26700000	0.1534	0.7483	20.50	18.09
100001	24000001	27000000	0.1481	0.7411	19.99	17.58
100001	24300001	27300000	0.1436	0.7503	19.14	16.73
100001	24600001	27600000	0.1459	0.7634	19.11	16.70
100001	24900001	27900000	0.1443	0.7697	18.74	16.33
100001	25200001	28200000	0.1344	0.7626	17.63	15.22
100001	25500001	28500000	0.1264	0.7597	16.63	14.22
100001	25800001	28800000	0.1222	0.7585	16.11	13.70
100001	26100001	29100000	0.1251	0.7464	16.76	14.35
100001	26400001	29400000	0.1254	0.7517	16.68	14.27
100001	26700001	29700000	0.1250	0.7639	16.37	13.96
100001	27000001	30000000	0.1252	0.7662	16.34	13.93
100001	27300001	30300000	0.1293	0.7677	16.85	14.44
100001	27600001	30600000	0.1330	0.7756	17.15	14.74
100001	27900001	30900000	0.1311	0.7867	16.66	14.25
100001	28200001	31200000	0.1416	0.7794	18.17	15.76
100001	28500001	31500000	0.1495	0.7899	18.93	16.52
100001	28800001	31800000	0.1508	0.7919	19.04	16.63
100001	29100001	32100000	0.1458	0.7839	18.60	16.19
100001	29400001	32400000	0.1431	0.7517	19.04	16.63
100001	29700001	32700000	0.1452	0.7443	19.51	17.10
100001	30000001	33000000	0.1426	0.7307	19.51	17.10
100001	30300001	33300000	0.1366	0.7133	19.15	16.74
100001	30600001	33600000	0.1359	0.7106	19.12	16.71
100001	30900001	33900000	0.1392	0.6661	20.90	18.49
100001	31200001	34200000	0.1269	0.6691	18.97	16.56
100001	31500001	34500000	0.1169	0.6552	17.85	15.44
100001	31800001	34800000	0.1252	0.6569	19.06	16.65
100001	32100001	35100000	0.1191	0.6664	17.88	15.47
100001	32400001	35400000	0.1220	0.6854	17.80	15.39
100001	32700001	35700000	0.1173	0.6910	16.98	14.57
100001	33000001	36000000	0.1395	0.7031	19.84	17.43
100001	33300001	36300000	0.1377	0.7268	18.95	16.54
100001	33600001	36600000	0.1325	0.7188	18.44	16.03
100001	33900001	36900000	0.1326	0.7544	17.58	15.17
100001	34200001	37200000	0.1381	0.7639	18.07	15.66
100001	34500001	37500000	0.1303	0.7617	17.11	14.70
100001	34800001	37800000	0.1254	0.7417	16.91	14.50
100001	35100001	38100000	0.1397	0.7359	18.99	16.58
100001	35400001	38400000	0.1344	0.7338	18.32	15.91
100001	35700001	38700000	0.1391	0.7291	19.08	16.67
100001	36000001	39000000	0.1305	0.7197	18.14	15.73
100001	36300001	39300000	0.1440	0.7119	20.22	17.81
100001	36600001	39600000	0.1398	0.7086	19.72	17.31
100001	36900001	39900000	0.1443	0.7100	20.32	17.91
100001	37200001	40200000	0.1325	0.6992	18.95	16.54
100001	37500001	40500000	0.1394	0.7047	19.78	17.37
100001	37800001	40800000	0.1315	0.7198	18.27	15.86
100001	38100001	41100000	0.1279	0.7289	17.55	15.14
100001	38400001	41400000	0.1394	0.7267	19.19	16.78
100001	38700001	41700000	0.1366	0.7187	19.01	16.60
100001	39000001	42000000	0.1282	0.7058	18.17	15.76
100001	39300001	42300000	0.1316	0.6942	18.96	16.55
100001	39600001	42600000	0.1399	0.7026	19.91	17.50
100001	39900001	42900000	0.1355	0.7035	19.26	16.85
100001	40200001	43200000	0.1353	0.7158	18.90	16.49
100001	40500001	43500000	0.1330	0.6989	19.03	16.62
100001	40800001	43800000	0.1397	0.6968	20.05	17.64
100001	41100001	44100000	0.1378	0.6836	20.16	17.75
100001	41400001	44400000	0.1355	0.6791	19.95	17.54
100001	41700001	44700000	0.1378	0.6907	19.95	17.54
100001	42000001	45000000	0.1478	0.7046	20.98	18.57
100001	42300001	45300000	0.1392	0.7009	19.87	17.46
100001	42600001	45600000	0.1398	0.6978	20.04	17.63
100001	42900001	45900000	0.1350	0.6863	19.68	17.27
100001	43200001	46200000	0.1486	0.6730	22.08	19.67
100001	43500001	46500000	0.1575	0.6651	23.69	21.28
100001	43800001	46800000	0.1658	0.6692	24.77	22.36
100001	44100001	47100000	0.1651	0.6772	24.39	21.98
100001	44400001	47400000	0.1757	0.6869	25.58	23.17
100001	44700001	47700000	0.1754	0.6854	25.59	23.18
100001	45000001	48000000	0.1598	0.6894	23.17	20.76
100001	45300001	48300000	0.1491	0.6923	21.54	19.13
100001	45600001	48600000	0.1434	0.6849	20.94	18.53
100001	45900001	48900000	0.1452	0.6979	20.81	18.40
100001	46200001	49200000	0.1405	0.6927	20.29	17.88
100001	46500001	49500000	0.1359	0.7117	19.09	16.68
100001	46800001	49800000	0.1345	0.7192	18.70	16.29
100001	47100001	50100000	0.1480	0.7241	20.43	18.02
100001	47400001	50400000	0.1447	0.7249	19.97	17.56
100001	47700001	50700000	0.1364	0.7306	18.67	16.26
100001	48000001	51000000	0.1457	0.7370	19.78	17.37
100001	48300001	51300000	0.1544	0.7413	20.83	18.42
100001	48600001	51600000	0.1556	0.7299	21.32	18.91
100001	48900001	51900000	0.1513	0.7134	21.21	18.80
100001	49200001	52200000	0.1514	0.7249	20.89	18.48
100001	49500001	52500000	0.1594	0.7214	22.09	19.68
100001	49800001	52800000	0.1435	0.7055	20.34	17.93
100001	50100001	53100000	0.1281	0.6900	18.57	16.16
100001	50400001	53400000	0.1259	0.6835	18.42	16.01
100001	50700001	53700000	0.1359	0.6812	19.95	17.54
100001	51000001	54000000	0.1366	0.6495	21.04	18.63
100001	51300001	54300000	0.1404	0.6511	21.56	19.15
100001	51600001	54600000	0.1510	0.6581	22.94	20.53
100001	51900001	54900000	0.1700	0.6681	25.45	23.04
100001	52200001	55200000	0.1765	0.6475	27.26	24.85
100001	52500001	55500000	0.1747	0.6528	26.76	24.35
100001	52800001	55800000	0.1944	0.6565	29.62	27.21
100001	53100001	56100000	0.2009	0.6430	31.24	28.83
100001	53400001	56400000	0.1944	0.6521	29.81	27.40
100001	53700001	56700000	0.1945	0.6476	30.03	27.62
100001	54000001	57000000	0.1983	0.6585	30.12	27.71
100001	54300001	57300000	0.1950	0.6669	29.24	26.83
100001	54600001	57600000	0.1960	0.6692	29.29	26.88
100001	54900001	57900000	0.1803	0.6713	26.85	24.44
100001	55200001	58200000	0.1826	0.6812	26.80	24.39
100001	55500001	58500000	0.1815	0.6801	26.68	24.27
100001	55800001	58800000	0.1778	0.6831	26.03	23.62
100001	56100001	59100000	0.1794	0.7014	25.58	23.17
100001	56400001	59400000	0.1749	0.6738	25.96	23.55
100001	56700001	59700000	0.1677	0.6626	25.32	22.91
100001	57000001	60000000	0.1665	0.6728	24.75	22.34
100001	57300001	60300000	0.1672	0.6567	25.45	23.04
100001	57600001	60600000	0.1579	0.6573	24.02	21.61
100001	57900001	60900000	0.1591	0.6726	23.66	21.25
100001	58200001	61200000	0.1467	0.6809	21.54	19.13
100001	58500001	61500000	0.1480	0.6859	21.58	19.17
100001	58800001	61800000	0.1328	0.6810	19.49	17.08
100001	59100001	62100000	0.1267	0.6895	18.37	15.96
100001	59400001	62400000	0.1378	0.7019	19.63	17.22
100001	59700001	62700000	0.1443	0.7206	20.03	17.62
100001	60000001	63000000	0.1583	0.7250	21.84	19.43
100001	60300001	63300000	0.1628	0.7258	22.43	20.02
100001	60600001	63600000	0.1643	0.7217	22.77	20.36
100001	60900001	63900000	0.1677	0.7054	23.78	21.37
100001	61200001	64200000	0.1677	0.7092	23.64	21.23
100001	61500001	64500000	0.1618	0.7160	22.59	20.18
100001	61800001	64800000	0.1745	0.7212	24.20	21.79
100001	62100001	65100000	0.1786	0.7097	25.17	22.76
100001	62400001	65400000	0.1737	0.7268	23.89	21.48
100001	62700001	65700000	0.1744	0.7056	24.72	22.31
100001	63000001	66000000	0.1465	0.7260	20.18	17.77
100001	63300001	66300000	0.1436	0.7518	19.11	16.70
100001	63600001	66600000	0.1473	0.7613	19.35	16.94
100001	63900001	66900000	0.1461	0.7520	19.43	17.02
100001	64200001	67200000	0.1486	0.7498	19.81	17.40
100001	64500001	67500000	0.1414	0.7410	19.09	16.68
100001	64800001	67800000	0.1432	0.7335	19.52	17.11
100001	65100001	68100000	0.1357	0.7310	18.57	16.16
100001	65400001	68400000	0.1335	0.7234	18.45	16.04
100001	65700001	68700000	0.1349	0.7380	18.29	15.88
100001	66000001	69000000	0.1417	0.7219	19.62	17.21
100001	66300001	69300000	0.1375	0.7040	19.53	17.12
100001	66600001	69600000	0.1353	0.7037	19.23	16.82
100001	66900001	69900000	0.1398	0.7151	19.55	17.14
100001	67200001	70200000	0.1514	0.7179	21.08	18.67
100001	67500001	70500000	0.1720	0.7161	24.02	21.61
100001	67800001	70800000	0.1721	0.7318	23.51	21.10
100001	68100001	71100000	0.1741	0.7523	23.15	20.74
100001	68400001	71400000	0.1688	0.7333	23.02	20.61
100001	68700001	71700000	0.1758	0.7355	23.91	21.50
100001	69000001	72000000	0.1822	0.7225	25.22	22.81
100001	69300001	72300000	0.1807	0.7280	24.82	22.41
100001	69600001	72600000	0.1735	0.7079	24.51	22.10
100001	69900001	72900000	0.1816	0.6891	26.35	23.94
100001	70200001	73200000	0.1657	0.6713	24.69	22.28
100001	70500001	73500000	0.1536	0.6584	23.33	20.92
100001	70800001	73800000	0.1536	0.6413	23.95	21.54
100001	71100001	74100000	0.1514	0.6313	23.97	21.56
100001	71400001	74400000	0.1528	0.6393	23.90	21.49
100001	71700001	74700000	0.1495	0.6504	22.98	20.57
100001	72000001	75000000	0.1458	0.6627	22.00	19.59
100001	72300001	75300000	0.1518	0.6625	22.92	20.51
100001	72600001	75600000	0.1555	0.6885	22.58	20.17
100001	72900001	75900000	0.1369	0.7055	19.40	16.99
100001	73200001	76200000	0.1513	0.7230	20.92	18.51
100001	73500001	76500000	0.1474	0.7363	20.02	17.61
100001	73800001	76800000	0.1450	0.7551	19.20	16.79
100001	74100001	77100000	0.1459	0.7650	19.07	16.66
100001	74400001	77400000	0.1472	0.7921	18.58	16.17
100001	74700001	77700000	0.1364	0.7989	17.07	14.66
100001	75000001	78000000	0.1338	0.7765	17.23	14.82
100001	75300001	78300000	0.1339	0.7640	17.52	15.11
100001	75600001	78600000	0.1505	0.7634	19.72	17.31
100001	75900001	78900000	0.1585	0.7719	20.54	18.13
100001	76200001	79200000	0.1485	0.7515	19.77	17.36
100001	76500001	79500000	0.1386	0.7505	18.47	16.06
100001	76800001	79800000	0.1400	0.7288	19.21	16.80
100001	77100001	80100000	0.1469	0.7150	20.54	18.13
100001	77400001	80400000	0.1517	0.7010	21.64	19.23
100001	77700001	80700000	0.1563	0.6832	22.88	20.47
100001	78000001	81000000	0.1602	0.6921	23.15	20.74
100001	78300001	81300000	0.1579	0.7018	22.50	20.09
100001	78600001	81600000	0.1402	0.6971	20.11	17.70
100001	78900001	81900000	0.1368	0.6964	19.64	17.23
100001	79200001	82200000	0.1412	0.7151	19.74	17.33
100001	79500001	82500000	0.1451	0.6977	20.79	18.38
100001	79800001	82800000	0.1369	0.7116	19.24	16.83
100001	80100001	83100000	0.1449	0.7143	20.29	17.88
100001	80400001	83400000	0.1345	0.7102	18.94	16.53
100001	80700001	83700000	0.1394	0.7011	19.88	17.47
100001	81000001	84000000	0.1380	0.7137	19.34	16.93
100001	81300001	84300000	0.1362	0.7068	19.27	16.86
100001	81600001	84600000	0.1596	0.7263	21.98	19.57
100001	81900001	84900000	0.1606	0.7105	22.60	20.19
100001	82200001	85200000	0.1539	0.7116	21.62	19.21
100001	82500001	85500000	0.1614	0.7081	22.80	20.39
100001	82800001	85800000	0.1619	0.7174	22.56	20.15
100001	83100001	86100000	0.1546	0.7184	21.52	19.11
100001	83400001	86400000	0.1637	0.7171	22.82	20.41
100001	83700001	86700000	0.1557	0.7098	21.93	19.52
100001	84000001	87000000	0.1576	0.7034	22.41	20.00
100001	84300001	87300000	0.1624	0.7081	22.93	20.52
100001	84600001	87600000	0.1408	0.6809	20.68	18.27
100001	84900001	87900000	0.1451	0.6968	20.83	18.42
100001	85200001	88200000	0.1417	0.6775	20.92	18.51
100001	85500001	88500000	0.1544	0.6892	22.40	19.99
100001	85800001	88800000	0.1582	0.6682	23.67	21.26
100001	86100001	89100000	0.1527	0.6736	22.66	20.25
100001	86400001	89400000	0.1555	0.6650	23.38	20.97
100001	86700001	89700000	0.1540	0.6741	22.84	20.43
100001	87000001	90000000	0.1564	0.6800	23.00	20.59
100001	87300001	90300000	0.1536	0.6900	22.26	19.85
100001	87600001	90600000	0.1518	0.7049	21.53	19.12
100001	87900001	90900000	0.1563	0.7048	22.17	19.76
100001	88200001	91200000	0.1686	0.7316	23.04	20.63
100001	88500001	91500000	0.1551	0.7212	21.51	19.10
100001	88800001	91800000	0.1527	0.7328	20.84	18.43
100001	89100001	92100000	0.1651	0.7263	22.73	20.32
100001	89400001	92400000	0.1741	0.7380	23.59	21.18
100001	89700001	92700000	0.1724	0.7405	23.28	20.87
100001	90000001	93000000	0.1707	0.7347	23.23	20.82
100001	90300001	93300000	0.1786	0.7159	24.94	22.53
100001	90600001	93600000	0.1762	0.7232	24.36	21.95
100001	90900001	93900000	0.1681	0.7145	23.53	21.12
100001	91200001	94200000	0.1656	0.7129	23.23	20.82
100001	91500001	94500000	0.1673	0.7389	22.64	20.23
100001	91800001	94800000	0.1817	0.7451	24.38	21.97
100001	92100001	95100000	0.1782	0.7625	23.37	20.96
100001	92400001	95400000	0.1573	0.7638	20.59	18.18
100001	92700001	95700000	0.1634	0.7640	21.38	18.97
100001	93000001	96000000	0.1499	0.7651	19.60	17.19
100001	93300001	96300000	0.1472	0.7581	19.42	17.01
100001	93600001	96600000	0.1575	0.7612	20.70	18.29
100001	93900001	96900000	0.1623	0.7779	20.86	18.45
100001	94200001	97200000	0.1615	0.7687	21.02	18.61
100001	94500001	97500000	0.1553	0.7504	20.70	18.29
100001	94800001	97800000	0.1445	0.7526	19.20	16.79
100001	95100001	98100000	0.1424	0.7389	19.28	16.87
100001	95400001	98400000	0.1502	0.7459	20.14	17.73
100001	95700001	98700000	0.1593	0.7608	20.94	18.53
100001	96000001	99000000	0.1760	0.7688	22.89	20.48
100001	96300001	99300000	0.1634	0.7885	20.72	18.31
100001	96600001	99600000	0.1569	0.7757	20.23	17.82
100001	96900001	99900000	0.1611	0.7672	20.99	18.58
100001	97200001	100200000	0.1565	0.7707	20.31	17.90
100001	97500001	100500000	0.1535	0.7894	19.44	17.03
100001	97800001	100800000	0.1537	0.7829	19.63	17.22
100001	98100001	101100000	0.1525	0.7789	19.58	17.17
100001	98400001	101400000	0.1604	0.7712	20.80	18.39
100001	98700001	101700000	0.1430	0.7524	19.01	16.60
100001	99000001	102000000	0.1429	0.7500	19.06	16.65
100001	99300001	102300000	0.1390	0.7383	18.83	16.42
100001	99600001	102600000	0.1413	0.7375	19.16	16.75
100001	99900001	102900000	0.1371	0.7285	18.82	16.41
100001	100200001	103200000	0.1339	0.7357	18.21	15.80
100001	100500001	103500000	0.1331	0.7336	18.15	15.74
100001	100800001	103800000	0.1369	0.7317	18.71	16.30
100001	101100001	104100000	0.1352	0.7430	18.19	15.78
100001	101400001	104400000	0.1353	0.7463	18.13	15.72
100001	101700001	104700000	0.1472	0.7674	19.19	16.78
100001	102000001	105000000	0.1565	0.7760	20.17	17.76
100001	102300001	105300000	0.1688	0.7981	21.15	18.74
100001	102600001	105600000	0.1685	0.8105	20.78	18.37
100001	102900001	105900000	0.1578	0.8199	19.25	16.84
100001	103200001	106200000	0.1678	0.8249	20.34	17.93
100001	103500001	106500000	0.1767	0.8385	21.08	18.67
100001	103800001	106800000	0.1694	0.8336	20.33	17.92
100001	104100001	107100000	0.1695	0.8188	20.70	18.29
100001	104400001	107400000	0.1563	0.8191	19.08	16.67
100001	104700001	107700000	0.1553	0.8081	19.22	16.81
100001	105000001	108000000	0.1445	0.7993	18.07	15.66
100001	105300001	108300000	0.1339	0.7998	16.75	14.34
100001	105600001	108600000	0.1522	0.7994	19.04	16.63
100001	105900001	108900000	0.1617	0.8110	19.94	17.53
100001	106200001	109200000	0.1574	0.8034	19.59	17.18
100001	106500001	109500000	0.1554	0.7916	19.63	17.22
100001	106800001	109800000	0.1557	0.7959	19.56	17.15
100001	107100001	110100000	0.1545	0.8114	19.05	16.64
100001	107400001	110400000	0.1599	0.8136	19.66	17.25
100001	107700001	110700000	0.1601	0.8235	19.45	17.04
100001	108000001	111000000	0.1530	0.8223	18.60	16.19
100001	108300001	111300000	0.1545	0.8057	19.18	16.77
100001	108600001	111600000	0.1374	0.8021	17.13	14.72
100001	108900001	111900000	0.1349	0.8006	16.85	14.44
100001	109200001	112200000	0.1257	0.8019	15.67	13.26
100001	109500001	112500000	0.1225	0.8018	15.28	12.87
100001	109800001	112800000	0.1236	0.8088	15.28	12.87
100001	110100001	113100000	0.1214	0.8179	14.84	12.43
100001	110400001	113400000	0.1330	0.8300	16.02	13.61
100001	110700001	113700000	0.1308	0.8102	16.14	13.73
100001	111000001	114000000	0.1304	0.8127	16.05	13.64
100001	111300001	114300000	0.1337	0.8296	16.12	13.71
100001	111600001	114600000	0.1289	0.8097	15.92	13.51
100001	111900001	114900000	0.1305	0.8050	16.22	13.81
100001	112200001	115200000	0.1337	0.7902	16.92	14.51
100001	112500001	115500000	0.1496	0.7880	18.98	16.57
100001	112800001	115800000	0.1473	0.7912	18.61	16.20
100001	113100001	116100000	0.1425	0.7771	18.33	15.92
100001	113400001	116400000	0.1381	0.7701	17.93	15.52
100001	113700001	116700000	0.1420	0.7805	18.19	15.78
100001	114000001	117000000	0.1504	0.7929	18.97	16.56
100001	114300001	117300000	0.1422	0.7997	17.78	15.37
100001	114600001	117600000	0.1417	0.8167	17.35	14.94
100001	114900001	117900000	0.1548	0.8179	18.92	16.51
100001	115200001	118200000	0.1633	0.8402	19.43	17.02
100001	115500001	118500000	0.1539	0.8397	18.33	15.92
100001	115800001	118800000	0.1575	0.8326	18.92	16.51
100001	116100001	119100000	0.1634	0.8393	19.47	17.06
100001	116400001	119400000	0.1489	0.8330	17.88	15.47
100001	116700001	119700000	0.1397	0.8176	17.08	14.67
100001	117000001	120000000	0.1334	0.8032	16.61	14.20
100001	117300001	120300000	0.1512	0.7946	19.03	16.62
100001	117600001	120600000	0.1465	0.7895	18.55	16.14
100001	117900001	120900000	0.1380	0.7895	17.48	15.07
100001	118200001	121200000	0.1346	0.7759	17.35	14.94
100001	118500001	121500000	0.1321	0.7697	17.17	14.76
100001	118800001	121800000	0.1373	0.7755	17.70	15.29
100001	119100001	122100000	0.1385	0.7718	17.95	15.54
100001	119400001	122400000	0.1495	0.7835	19.08	16.67
100001	119700001	122700000	0.1594	0.8104	19.67	17.26
100001	120000001	123000000	0.1705	0.8218	20.75	18.34
100001	120300001	123300000	0.1650	0.8210	20.10	17.69
100001	120600001	123600000	0.1673	0.8341	20.05	17.64
100001	120900001	123900000	0.1635	0.8350	19.58	17.17
100001	121200001	124200000	0.1727	0.8385	20.59	18.18
100001	121500001	124500000	0.1719	0.8533	20.14	17.73
100001	121800001	124800000	0.1663	0.8504	19.55	17.14
100001	122100001	125100000	0.1582	0.8511	18.58	16.17
100001	122400001	125400000	0.1659	0.8513	19.48	17.07
100001	122700001	125700000	0.1603	0.8458	18.95	16.54
100001	123000001	126000000	0.1484	0.8377	17.71	15.30
100001	123300001	126300000	0.1422	0.8460	16.80	14.39
100001	123600001	126600000	0.1402	0.8368	16.76	14.35
100001	123900001	126900000	0.1443	0.8344	17.29	14.88
100001	124200001	127200000	0.1297	0.8461	15.33	12.92
100001	124500001	127500000	0.1353	0.8409	16.09	13.68
100001	124800001	127800000	0.1344	0.8492	15.83	13.42
100001	125100001	128100000	0.1421	0.8608	16.51	14.10
100001	125400001	128400000	0.1321	0.8546	15.46	13.05
100001	125700001	128700000	0.1249	0.8557	14.60	12.19
100001	126000001	129000000	0.1218	0.8531	14.28	11.87
100001	126300001	129300000	0.1367	0.8476	16.13	13.72
100001	126600001	129600000	0.1367	0.8578	15.94	13.53
100001	126900001	129900000	0.1313	0.8709	15.08	12.67
100001	127200001	130200000	0.1289	0.8743	14.74	12.33
100001	127500001	130500000	0.1133	0.8744	12.96	10.55
100001	127800001	130800000	0.1092	0.8661	12.61	10.20
100001	128100001	131100000	0.1178	0.8610	13.68	11.27
100001	128400001	131400000	0.1189	0.8640	13.76	11.35
100001	128700001	131700000	0.1193	0.8623	13.84	11.43
100001	129000001	132000000	0.1374	0.8712	15.77	13.36
100001	129300001	132300000	0.1296	0.8785	14.75	12.34
100001	129600001	132600000	0.1438	0.8643	16.64	14.23
100001	129900001	132900000	0.1601	0.8570	18.68	16.27
100001	130200001	133200000	0.1743	0.8483	20.55	18.14
100001	130500001	133500000	0.1746	0.8566	20.38	17.97
100001	130800001	133800000	0.1883	0.8623	21.84	19.43
100001	131100001	134100000	0.1785	0.8197	21.78	19.37
100001	131400001	134400000	0.1710	0.8093	21.12	18.71
100001	131700001	134700000	0.1762	0.8045	21.91	19.50
100001	132000001	135000000	0.1681	0.8046	20.89	18.48
100001	132300001	135300000	0.1616	0.7983	20.24	17.83
100001	132600001	135600000	0.1574	0.8136	19.35	16.94
100001	132900001	135900000	0.1384	0.8109	17.06	14.65
100001	133200001	136200000	0.1290	0.8088	15.95	13.54
100001	133500001	136500000	0.1280	0.8025	15.95	13.54
100001	133800001	136800000	0.1155	0.7957	14.51	12.10
100001	134100001	137100000	0.1278	0.8359	15.29	12.88
100001	134400001	137400000	0.1310	0.8428	15.54	13.13
100001	134700001	137700000	0.1347	0.8519	15.81	13.40
100001	135000001	138000000	0.1346	0.8542	15.76	13.35
100001	135300001	138300000	0.1349	0.8600	15.69	13.28
100001	135600001	138600000	0.1294	0.8605	15.04	12.63
100001	135900001	138900000	0.1276	0.8637	14.77	12.36
100001	136200001	139200000	0.1446	0.8687	16.65	14.24
100001	136500001	139500000	0.1715	0.8801	19.49	17.08
100001	136800001	139800000	0.1901	0.8943	21.25	18.84
100001	137100001	140100000	0.2067	0.9048	22.84	20.43
100001	137400001	140400000	0.2389	0.9114	26.22	23.81
100001	137700001	140700000	0.2538	0.9176	27.66	25.25
100001	138000001	141000000	0.2650	0.9201	28.80	26.39
100001	138300001	141300000	0.2887	0.9225	31.29	28.88
100001	138600001	141600000	0.2838	0.8742	32.47	30.06
100001	138900001	141900000	0.2967	0.8784	33.78	31.37
100001	139200001	142200000	0.2816	0.8721	32.30	29.89
100001	139500001	142500000	0.2572	0.8655	29.71	27.30
100001	139800001	142800000	0.2361	0.8423	28.03	25.62
100001	140100001	143100000	0.2027	0.7801	25.98	23.57
100001	140400001	143400000	0.1727	0.7801	22.14	19.73
100001	140700001	143700000	0.1550	0.7789	19.90	17.49
100001	141000001	144000000	0.1435	0.7764	18.48	16.07
100001	141300001	144300000	0.1358	0.7707	17.62	15.21
100001	141600001	144600000	0.1555	0.8185	19.00	16.59
100001	141900001	144900000	0.1470	0.8035	18.30	15.89
100001	142200001	145200000	0.1637	0.8063	20.30	17.89
100001	142500001	145500000	0.1706	0.8041	21.22	18.81
100001	142800001	145800000	0.1821	0.8213	22.18	19.77
100001	143100001	146100000	0.1896	0.8714	21.76	19.35
100001	143400001	146400000	0.1891	0.8675	21.80	19.39
100001	143700001	146700000	0.1874	0.8627	21.72	19.31
100001	144000001	147000000	0.1775	0.8641	20.54	18.13
100001	144300001	147300000	0.1613	0.8620	18.72	16.31
100001	144600001	147600000	0.1590	0.8572	18.55	16.14
100001	144900001	147900000	0.1679	0.8676	19.35	16.94
100001	145200001	148200000	0.1599	0.8659	18.46	16.05
100001	145500001	148500000	0.1649	0.8603	19.17	16.76
100001	145800001	148800000	0.1589	0.8614	18.44	16.03
100001	146100001	149100000	0.1619	0.8607	18.81	16.40
100001	146400001	149400000	0.1543	0.8592	17.96	15.55
100001	146700001	149700000	0.1632	0.8523	19.15	16.74
100001	147000001	150000000	0.1748	0.8355	20.93	18.52
100001	147300001	150300000	0.1763	0.8271	21.31	18.90
100001	147600001	150600000	0.1643	0.8276	19.85	17.44
100001	147900001	150900000	0.1507	0.8285	18.19	15.78
100001	148200001	151200000	0.1397	0.8251	16.93	14.52
100001	148500001	151500000	0.1392	0.8231	16.91	14.50
100001	148800001	151800000	0.1400	0.8133	17.21	14.80
100001	149100001	152100000	0.1359	0.8095	16.79	14.38
100001	149400001	152400000	0.1482	0.8120	18.25	15.84
100001	149700001	152700000	0.1384	0.8196	16.88	14.47
100001	150000001	153000000	0.1373	0.8218	16.71	14.30
100001	150300001	153300000	0.1418	0.8336	17.01	14.60
100001	150600001	153600000	0.1579	0.8235	19.17	16.76
100001	150900001	153900000	0.1610	0.8150	19.75	17.34
100001	151200001	154200000	0.1815	0.8243	22.02	19.61
100001	151500001	154500000	0.1824	0.8327	21.90	19.49
100001	151800001	154800000	0.1809	0.8382	21.58	19.17
100001	152100001	155100000	0.1772	0.8479	20.90	18.49
100001	152400001	155400000	0.1754	0.8511	20.61	18.20
100001	152700001	155700000	0.1756	0.8469	20.74	18.33
100001	153000001	156000000	0.1854	0.8554	21.67	19.26
100001	153300001	156300000	0.1855	0.8570	21.65	19.24
100001	153600001	156600000	0.1804	0.8673	20.80	18.39
100001	153900001	156900000	0.1870	0.8755	21.36	18.95
100001	154200001	157200000	0.1676	0.8738	19.18	16.77
100001	154500001	157500000	0.1705	0.8723	19.55	17.14
100001	154800001	157800000	0.1722	0.8755	19.67	17.26
100001	155100001	158100000	0.1839	0.8710	21.12	18.71
100001	155400001	158400000	0.1870	0.8694	21.50	19.09
100001	155700001	158700000	0.1888	0.8705	21.69	19.28
100001	156000001	159000000	0.1808	0.8577	21.08	18.67
100001	156300001	159300000	0.1807	0.8426	21.45	19.04
100001	156600001	159600000	0.1747	0.8438	20.70	18.29
100001	156900001	159900000	0.1636	0.8339	19.62	17.21
100001	157200001	160200000	0.1742	0.8360	20.84	18.43
100001	157500001	160500000	0.1729	0.8206	21.07	18.66
100001	157800001	160800000	0.1686	0.8182	20.61	18.20
100001	158100001	161100000	0.1624	0.8246	19.70	17.29
100001	158400001	161400000	0.1513	0.8121	18.63	16.22
100001	158700001	161700000	0.1524	0.8084	18.85	16.44
100001	159000001	162000000	0.1457	0.8221	17.73	15.32
100001	159300001	162300000	0.1421	0.8203	17.33	14.92
100001	159600001	162600000	0.1334	0.8151	16.37	13.96
100001	159900001	162900000	0.1434	0.8220	17.44	15.03
100001	160200001	163200000	0.1307	0.8026	16.28	13.87
100001	160500001	163500000	0.1226	0.8074	15.19	12.78
100001	160800001	163800000	0.1237	0.7943	15.57	13.16
100001	161100001	164100000	0.1160	0.7764	14.94	12.53
100001	161400001	164400000	0.1219	0.7814	15.60	13.19
100001	161700001	164700000	0.1151	0.7811	14.74	12.33
100001	162000001	165000000	0.1134	0.7814	14.51	12.10
100001	162300001	165300000	0.1109	0.7867	14.09	11.68
100001	162600001	165600000	0.1360	0.7743	17.56	15.15
100001	162900001	165900000	0.1320	0.7728	17.09	14.68
100001	163200001	166200000	0.1406	0.7752	18.13	15.72
100001	163500001	166500000	0.1400	0.7761	18.04	15.63
100001	163800001	166800000	0.1504	0.7870	19.10	16.69
100001	164100001	167100000	0.1576	0.8042	19.60	17.19
100001	164400001	167400000	0.1724	0.8009	21.53	19.12
100001	164700001	167700000	0.1896	0.8014	23.66	21.25
100001	165000001	168000000	0.1948	0.8016	24.30	21.89
100001	165300001	168300000	0.1991	0.7943	25.07	22.66
100001	165600001	168600000	0.1752	0.8060	21.73	19.32
100001	165900001	168900000	0.1808	0.7975	22.67	20.26
100001	166200001	169200000	0.1735	0.8068	21.51	19.10
100001	166500001	169500000	0.1688	0.8128	20.76	18.35
100001	166800001	169800000	0.1609	0.8061	19.96	17.55
100001	167100001	170100000	0.1580	0.8022	19.70	17.29
100001	167400001	170400000	0.1472	0.8146	18.07	15.66
100001	167700001	170700000	0.1298	0.8164	15.90	13.49
100001	168000001	171000000	0.1254	0.8198	15.30	12.89
100001	168300001	171300000	0.1301	0.8131	16.01	13.60
100001	168600001	171600000	0.1240	0.8087	15.33	12.92
100001	168900001	171900000	0.1287	0.8043	16.00	13.59
100001	169200001	172200000	0.1371	0.8120	16.89	14.48
100001	169500001	172500000	0.1455	0.8143	17.87	15.46
100001	169800001	172800000	0.1387	0.8233	16.84	14.43
100001	170100001	173100000	0.1504	0.8078	18.62	16.21
100001	170400001	173400000	0.1543	0.7999	19.29	16.88
100001	170700001	173700000	0.1667	0.7959	20.95	18.54
100001	171000001	174000000	0.1724	0.7921	21.77	19.36
100001	171300001	174300000	0.1633	0.8012	20.39	17.98
100001	171600001	174600000	0.1710	0.8083	21.15	18.74
100001	171900001	174900000	0.1625	0.8201	19.81	17.40
100001	172200001	175200000	0.1700	0.8172	20.80	18.39
100001	172500001	175500000	0.1764	0.8103	21.78	19.37
100001	172800001	175800000	0.1874	0.8079	23.20	20.79
100001	173100001	176100000	0.1764	0.8110	21.75	19.34
100001	173400001	176400000	0.1768	0.8116	21.78	19.37
100001	173700001	176700000	0.1656	0.8102	20.43	18.02
100001	174000001	177000000	0.1532	0.8040	19.06	16.65
100001	174300001	177300000	0.1617	0.8192	19.74	17.33
100001	174600001	177600000	0.1745	0.8096	21.56	19.15
100001	174900001	177900000	0.1806	0.8193	22.04	19.63
100001	175200001	178200000	0.1676	0.8124	20.63	18.22
100001	175500001	178500000	0.1662	0.8265	20.10	17.69
100001	175800001	178800000	0.1621	0.8213	19.73	17.32
100001	176100001	179100000	0.1667	0.8252	20.20	17.79
100001	176400001	179400000	0.1539	0.8247	18.66	16.25
100001	176700001	179700000	0.1629	0.8222	19.81	17.40
100001	177000001	180000000	0.1707	0.8184	20.86	18.45
100001	177300001	180300000	0.1717	0.8137	21.10	18.69
100001	177600001	180600000	0.1600	0.8104	19.74	17.33
100001	177900001	180900000	0.1461	0.7877	18.55	16.14
100001	178200001	181200000	0.1440	0.7816	18.42	16.01
100001	178500001	181500000	0.1344	0.7685	17.49	15.08
100001	178800001	181800000	0.1388	0.7710	18.00	15.59
100001	179100001	182100000	0.1306	0.7588	17.21	14.80
100001	179400001	182400000	0.1487	0.7655	19.43	17.02
100001	179700001	182700000	0.1489	0.7744	19.22	16.81
100001	180000001	183000000	0.1534	0.7863	19.51	17.10
100001	180300001	183300000	0.1427	0.7865	18.15	15.74
100001	180600001	183600000	0.1474	0.7961	18.51	16.10
100001	180900001	183900000	0.1589	0.8052	19.73	17.32
100001	181200001	184200000	0.1717	0.8200	20.94	18.53
100001	181500001	184500000	0.1819	0.8260	22.02	19.61
100001	181800001	184800000	0.1813	0.8281	21.89	19.48
100001	182100001	185100000	0.1949	0.8439	23.10	20.69
100001	182400001	185400000	0.1789	0.8206	21.80	19.39
100001	182700001	185700000	0.1806	0.8036	22.48	20.07
100001	183000001	186000000	0.1768	0.8060	21.94	19.53
100001	183300001	186300000	0.1803	0.8052	22.39	19.98
100001	183600001	186600000	0.1750	0.8065	21.70	19.29
100001	183900001	186900000	0.1688	0.7977	21.16	18.75
100001	184200001	187200000	0.1591	0.8034	19.81	17.40
100001	184500001	187500000	0.1572	0.8005	19.63	17.22
100001	184800001	187800000	0.1489	0.7935	18.77	16.36
100001	185100001	188100000	0.1311	0.7930	16.53	14.12
100001	185400001	188400000	0.1448	0.8170	17.73	15.32
100001	185700001	188700000	0.1358	0.8243	16.47	14.06
100001	186000001	189000000	0.1328	0.8125	16.35	13.94
100001	186300001	189300000	0.1421	0.8037	17.69	15.28
100001	186600001	189600000	0.1442	0.8041	17.93	15.52
100001	186900001	189900000	0.1487	0.8129	18.29	15.88
100001	187200001	190200000	0.1543	0.8004	19.28	16.87
100001	187500001	190500000	0.1613	0.7924	20.36	17.95
100001	187800001	190800000	0.1597	0.7951	20.08	17.67
100001	188100001	191100000	0.1584	0.7929	19.97	17.56
100001	188400001	191400000	0.1494	0.7811	19.13	16.72
100001	188700001	191700000	0.1566	0.7725	20.28	17.87
100001	189000001	192000000	0.1599	0.7727	20.69	18.28
100001	189300001	192300000	0.1607	0.7891	20.36	17.95
100001	189600001	192600000	0.1629	0.7847	20.76	18.35
100001	189900001	192900000	0.1537	0.7826	19.64	17.23
100001	190200001	193200000	0.1501	0.7907	18.98	16.57
100001	190500001	193500000	0.1306	0.7898	16.54	14.13
100001	190800001	193800000	0.1324	0.7914	16.73	14.32
100001	191100001	194100000	0.1381	0.7844	17.61	15.20
100001	191400001	194400000	0.1356	0.7976	17.01	14.60
100001	191700001	194700000	0.1420	0.8158	17.41	15.00
100001	192000001	195000000	0.1480	0.8086	18.30	15.89
100001	192300001	195300000	0.1386	0.7975	17.38	14.97
100001	192600001	195600000	0.1468	0.7990	18.37	15.96
100001	192900001	195900000	0.1483	0.7995	18.54	16.13
100001	193200001	196200000	0.1433	0.7900	18.14	15.73
100001	193500001	196500000	0.1535	0.7966	19.26	16.85
100001	193800001	196800000	0.1597	0.7935	20.12	17.71
100001	194100001	197100000	0.1698	0.8024	21.16	18.75
100001	194400001	197400000	0.1722	0.7860	21.92	19.51
100001	194700001	197700000	0.1667	0.7696	21.66	19.25
100001	195000001	198000000	0.1673	0.7796	21.46	19.05
100001	195300001	198300000	0.1751	0.7784	22.50	20.09
100001	195600001	198600000	0.1642	0.7746	21.19	18.78
100001	195900001	198900000	0.1667	0.7728	21.57	19.16
100001	196200001	199200000	0.1768	0.7804	22.65	20.24
100001	196500001	199500000	0.1848	0.7845	23.56	21.15
100001	196800001	199800000	0.1829	0.7933	23.06	20.65
100001	197100001	200100000	0.1765	0.7849	22.49	20.08
100001	197400001	200400000	0.1673	0.7802	21.44	19.03
100001	197700001	200700000	0.1608	0.7905	20.34	17.93
100001	198000001	201000000	0.1515	0.7913	19.14	16.73
100001	198300001	201300000	0.1526	0.7821	19.52	17.11
100001	198600001	201600000	0.1496	0.7899	18.94	16.53
100001	198900001	201900000	0.1550	0.7967	19.46	17.05
100001	199200001	202200000	0.1536	0.7934	19.36	16.95
100001	199500001	202500000	0.1454	0.7951	18.29	15.88
100001	199800001	202800000	0.1556	0.7956	19.56	17.15
100001	200100001	203100000	0.1560	0.8013	19.47	17.06
100001	200400001	203400000	0.1663	0.8110	20.51	18.10
100001	200700001	203700000	0.1746	0.8124	21.48	19.07
100001	201000001	204000000	0.1787	0.8044	22.22	19.81
100001	201300001	204300000	0.1721	0.8038	21.41	19.00
100001	201600001	204600000	0.1765	0.7910	22.32	19.91
100001	201900001	204900000	0.1716	0.7945	21.59	19.18
100001	202200001	205200000	0.1666	0.7827	21.29	18.88
100001	202500001	205500000	0.1664	0.7772	21.42	19.01
100001	202800001	205800000	0.1527	0.7748	19.71	17.30
100001	203100001	206100000	0.1593	0.7541	21.13	18.72
100001	203400001	206400000	0.1529	0.7579	20.18	17.77
100001	203700001	206700000	0.1518	0.7503	20.23	17.82
100001	204000001	207000000	0.1526	0.7593	20.10	17.69
100001	204300001	207300000	0.1507	0.7774	19.39	16.98
100001	204600001	207600000	0.1589	0.7937	20.02	17.61
100001	204900001	207900000	0.1603	0.7892	20.32	17.91
100001	205200001	208200000	0.1626	0.7982	20.38	17.97
100001	205500001	208500000	0.1624	0.8051	20.18	17.77
100001	205800001	208800000	0.1661	0.7825	21.23	18.82
100001	206100001	209100000	0.1604	0.7989	20.08	17.67
100001	206400001	209400000	0.1814	0.8000	22.67	20.26
100001	206700001	209700000	0.1650	0.7926	20.81	18.40
100001	207000001	210000000	0.1610	0.7881	20.43	18.02
100001	207300001	210300000	0.1570	0.7597	20.67	18.26
100001	207600001	210600000	0.1647	0.7512	21.92	19.51
100001	207900001	210900000	0.1800	0.7531	23.91	21.50
100001	208200001	211200000	0.1887	0.7472	25.25	22.84
100001	208500001	211500000	0.1825	0.7296	25.02	22.61
100001	208800001	211800000	0.1824	0.7483	24.38	21.97
100001	209100001	212100000	0.1745	0.7374	23.66	21.25
100001	209400001	212400000	0.1564	0.7327	21.35	18.94
100001	209700001	212700000	0.1644	0.7419	22.16	19.75
100001	210000001	213000000	0.1621	0.7444	21.78	19.37
100001	210300001	213300000	0.1698	0.7449	22.80	20.39
100001	210600001	213600000	0.1617	0.7253	22.29	19.88
100001	210900001	213900000	0.1489	0.7220	20.62	18.21
100001	211200001	214200000	0.1382	0.7181	19.24	16.83
100001	211500001	214500000	0.1528	0.7283	20.98	18.57
100001	211800001	214800000	0.1512	0.7294	20.73	18.32
100001	212100001	215100000	0.1648	0.7526	21.90	19.49
100001	212400001	215400000	0.1639	0.7562	21.67	19.26
100001	212700001	215700000	0.1630	0.7643	21.33	18.92
100001	213000001	216000000	0.1703	0.7639	22.29	19.88
100001	213300001	216300000	0.1681	0.7692	21.85	19.44
100001	213600001	216600000	0.1530	0.7863	19.46	17.05
100001	213900001	216900000	0.1566	0.7698	20.34	17.93
100001	214200001	217200000	0.1544	0.7572	20.39	17.98
100001	214500001	217500000	0.1411	0.7568	18.65	16.24
100001	214800001	217800000	0.1405	0.7545	18.62	16.21
100001	215100001	218100000	0.1372	0.7438	18.44	16.03
100001	215400001	218400000	0.1446	0.7405	19.53	17.12
100001	215700001	218700000	0.1593	0.7252	21.96	19.55
100001	216000001	219000000	0.1603	0.7252	22.11	19.70
100001	216300001	219300000	0.1622	0.7249	22.37	19.96
100001	216600001	219600000	0.1654	0.7119	23.23	20.82
100001	216900001	219900000	0.1628	0.7060	23.06	20.65
100001	217200001	220200000	0.1635	0.7135	22.92	20.51
100001	217500001	220500000	0.1771	0.7059	25.10	22.69
100001	217800001	220800000	0.1900	0.7159	26.54	24.13
100001	218100001	221100000	0.1833	0.7127	25.72	23.31
100001	218400001	221400000	0.1747	0.7136	24.48	22.07
100001	218700001	221700000	0.1539	0.7143	21.55	19.14
100001	219000001	222000000	0.1486	0.6968	21.32	18.91
100001	219300001	222300000	0.1444	0.7007	20.60	18.19
100001	219600001	222600000	0.1508	0.7140	21.11	18.70
100001	219900001	222900000	0.1483	0.7223	20.53	18.12
100001	220200001	223200000	0.1484	0.7274	20.40	17.99
100001	220500001	223500000	0.1428	0.7348	19.43	17.02
100001	220800001	223800000	0.1314	0.7274	18.06	15.65
100001	221100001	224100000	0.1399	0.7381	18.95	16.54
100001	221400001	224400000	0.1531	0.7299	20.97	18.56
100001	221700001	224700000	0.1613	0.7256	22.23	19.82
100001	222000001	225000000	0.1640	0.7395	22.18	19.77
100001	222300001	225300000	0.1783	0.7396	24.10	21.69
100001	222600001	225600000	0.1768	0.7292	24.24	21.83
100001	222900001	225900000	0.1697	0.7263	23.37	20.96
100001	223200001	226200000	0.1747	0.7362	23.73	21.32
100001	223500001	226500000	0.1769	0.7341	24.10	21.69
100001	223800001	226800000	0.1788	0.7261	24.63	22.22
100001	224100001	227100000	0.1757	0.7084	24.81	22.40
100001	224400001	227400000	0.1672	0.7169	23.32	20.91
100001	224700001	227700000	0.1620	0.7294	22.21	19.80
100001	225000001	228000000	0.1667	0.7387	22.57	20.16
100001	225300001	228300000	0.1615	0.7470	21.62	19.21
100001	225600001	228600000	0.1679	0.7576	22.16	19.75
100001	225900001	228900000	0.1812	0.7651	23.69	21.28
100001	226200001	229200000	0.1682	0.7644	22.00	19.59
100001	226500001	229500000	0.1598	0.7587	21.07	18.66
100001	226800001	229800000	0.1560	0.7518	20.75	18.34
100001	227100001	230100000	0.1517	0.7630	19.88	17.47
100001	227400001	230400000	0.1498	0.7556	19.83	17.42
100001	227700001	230700000	0.1541	0.7545	20.42	18.01
100001	228000001	231000000	0.1469	0.7346	19.99	17.58
100001	228300001	231300000	0.1360	0.7115	19.12	16.71
100001	228600001	231600000	0.1341	0.7051	19.02	16.61
100001	228900001	231900000	0.1262	0.7106	17.76	15.35
100001	229200001	232200000	0.1374	0.7054	19.48	17.07
100001	229500001	232500000	0.1511	0.7025	21.50	19.09
100001	229800001	232598949	0.1586	0.7144	20.72	18.31
100002	1	3000000	0.1355	0.5853	23.15	20.74
100002	300001	3300000	0.1261	0.5635	22.39	19.98
100002	600001	3600000	0.1168	0.5570	20.97	18.56
100002	900001	3900000	0.1157	0.5307	21.80	19.39
100002	1200001	4200000	0.1252	0.5389	23.24	20.83
100002	1500001	4500000	0.1477	0.5372	27.49	25.08
100002	1800001	4800000	0.1542	0.5611	27.48	25.07
100002	2100001	5100000	0.1585	0.5730	27.67	25.26
100002	2400001	5400000	0.1595	0.5674	28.12	25.71
100002	2700001	5700000	0.1584	0.5586	28.36	25.95
100002	3000001	6000000	0.1509	0.5532	27.28	24.87
100002	3300001	6300000	0.1501	0.5720	26.23	23.82
100002	3600001	6600000	0.1467	0.5651	25.97	23.56
100002	3900001	6900000	0.1554	0.5846	26.58	24.17
100002	4200001	7200000	0.1567	0.5945	26.36	23.95
100002	4500001	7500000	0.1457	0.5898	24.70	22.29
100002	4800001	7800000	0.1276	0.5776	22.10	19.69
100002	5100001	8100000	0.1313	0.5766	22.76	20.35
100002	5400001	8400000	0.1334	0.5935	22.49	20.08
100002	5700001	8700000	0.1302	0.6165	21.12	18.71
100002	6000001	9000000	0.1379	0.6170	22.35	19.94
100002	6300001	9300000	0.1398	0.5949	23.51	21.10
100002	6600001	9600000	0.1362	0.5995	22.72	20.31
100002	6900001	9900000	0.1236	0.5922	20.87	18.46
100002	7200001	10200000	0.1227	0.5807	21.12	18.71
100002	7500001	10500000	0.1276	0.5891	21.65	19.24
100002	7800001	10800000	0.1437	0.6115	23.50	21.09
100002	8100001	11100000	0.1438	0.6028	23.85	21.44
100002	8400001	11400000	0.1428	0.5802	24.62	22.21
100002	8700001	11700000	0.1498	0.5744	26.08	23.67
100002	9000001	12000000	0.1431	0.5689	25.16	22.75
100002	9300001	12300000	0.1406	0.5784	24.31	21.90
100002	9600001	12600000	0.1444	0.5907	24.45	22.04
100002	9900001	12900000	0.1482	0.6020	24.62	22.21
100002	10200001	13200000	0.1432	0.5937	24.11	21.70
100002	10500001	13500000	0.1426	0.5935	24.03	21.62
100002	10800001	13800000	0.1301	0.5789	22.47	20.06
100002	11100001	14100000	0.1174	0.5969	19.68	17.27
100002	11400001	14400000	0.1159	0.6033	19.22	16.81
100002	11700001	14700000	0.1134	0.6126	18.51	16.10
100002	12000001	15000000	0.1308	0.6198	21.10	18.69
100002	12300001	15300000	0.1417	0.6307	22.46	20.05
100002	12600001	15600000	0.1504	0.6225	24.17	21.76
100002	12900001	15900000	0.1468	0.6217	23.61	21.20
100002	13200001	16200000	0.1537	0.6384	24.08	21.67
100002	13500001	16500000	0.1466	0.6409	22.88	20.47
100002	13800001	16800000	0.1494	0.6463	23.11	20.70
100002	14100001	17100000	0.1590	0.6549	24.28	21.87
100002	14400001	17400000	0.1518	0.6537	23.22	20.81
100002	14700001	17700000	0.1575	0.6541	24.07	21.66
100002	15000001	18000000	0.1480	0.6626	22.33	19.92
100002	15300001	18300000	0.1379	0.6609	20.87	18.46
100002	15600001	18600000	0.1378	0.6718	20.51	18.10
100002	15900001	18900000	0.1379	0.6551	21.04	18.63
100002	16200001	19200000	0.1331	0.6421	20.73	18.32
100002	16500001	19500000	0.1305	0.6454	20.22	17.81
100002	16800001	19800000	0.1275	0.6545	19.48	17.07
100002	17100001	20100000	0.1216	0.6405	18.99	16.58
100002	17400001	20400000	0.1308	0.6597	19.82	17.41
100002	17700001	20700000	0.1299	0.6729	19.30	16.89
100002	18000001	21000000	0.1272	0.6706	18.96	16.55
100002	18300001	21300000	0.1219	0.6697	18.19	15.78
100002	18600001	21600000	0.1158	0.6539	17.70	15.29
100002	18900001	21900000	0.1324	0.6783	19.52	17.11
100002	19200001	22200000	0.1491	0.6983	21.35	18.94
100002	19500001	22500000	0.1674	0.6970	24.02	21.61
100002	19800001	22800000	0.1807	0.6909	26.15	23.74
100002	20100001	23100000	0.1910	0.6953	27.46	25.05
100002	20400001	23400000	0.1909	0.6914	27.61	25.20
100002	20700001	23700000	0.1936	0.6700	28.89	26.48
100002	21000001	24000000	0.1911	0.6772	28.22	25.81
100002	21300001	24300000	0.2039	0.6841	29.80	27.39
100002	21600001	24600000	0.2014	0.6937	29.03	26.62
100002	21900001	24900000	0.1858	0.6872	27.04	24.63
100002	22200001	25200000	0.1729	0.6870	25.17	22.76
100002	22500001	25500000	0.1677	0.6951	24.13	21.72
100002	22800001	25800000	0.1550	0.6958	22.28	19.87
100002	23100001	26100000	0.1570	0.7093	22.13	19.72
100002	23400001	26400000	0.1498	0.7103	21.10	18.69
100002	23700001	26700000	0.1529	0.7162	21.35	18.94
100002	24000001	27000000	0.1668	0.7224	23.09	20.68
100002	24300001	27300000	0.1677	0.7209	23.26	20.85
100002	24600001	27600000	0.1775	0.7260	24.45	22.04
100002	24900001	27900000	0.1708	0.7168	23.83	21.42
100002	25200001	28200000	0.1630	0.7176	22.72	20.31
100002	25500001	28500000	0.1566	0.7095	22.07	19.66
100002	25800001	28800000	0.1538	0.6991	22.00	19.59
100002	26100001	29100000	0.1514	0.6758	22.41	20.00
100002	26400001	29400000	0.1552	0.6724	23.08	20.67
100002	26700001	29700000	0.1460	0.6752	21.63	19.22
100002	27000001	30000000	0.1449	0.6601	21.95	19.54
100002	27300001	30300000	0.1312	0.6602	19.87	17.46
100002	27600001	30600000	0.1319	0.6591	20.02	17.61
100002	27900001	30900000	0.1377	0.6778	20.31	17.90
100002	28200001	31200000	0.1376	0.6685	20.58	18.17
100002	28500001	31500000	0.1464	0.6754	21.67	19.26
100002	28800001	31800000	0.1555	0.6967	22.32	19.91
100002	29100001	32100000	0.1457	0.7070	20.60	18.19
100002	29400001	32400000	0.1461	0.7062	20.69	18.28
100002	29700001	32700000	0.1461	0.7178	20.35	17.94
100002	30000001	33000000	0.1352	0.7290	18.55	16.14
100002	30300001	33300000	0.1363	0.7251	18.80	16.39
100002	30600001	33600000	0.1300	0.7256	17.92	15.51
100002	30900001	33900000	0.1335	0.7246	18.42	16.01
100002	31200001	34200000	0.1338	0.7357	18.19	15.78
100002	31500001	34500000	0.1331	0.7410	17.96	15.55
100002	31800001	34800000	0.1399	0.7238	19.32	16.91
100002	32100001	35100000	0.1375	0.7451	18.45	16.04
100002	32400001	35400000	0.1320	0.7470	17.67	15.26
100002	32700001	35700000	0.1316	0.7445	17.67	15.26
100002	33000001	36000000	0.1383	0.7515	18.41	16.00
100002	33300001	36300000	0.1496	0.7631	19.61	17.20
100002	33600001	36600000	0.1431	0.7706	18.57	16.16
100002	33900001	36900000	0.1432	0.7627	18.77	16.36
100002	34200001	37200000	0.1451	0.7693	18.86	16.45
100002	34500001	37500000	0.1351	0.7544	17.91	15.50
100002	34800001	37800000	0.1302	0.7575	17.19	14.78
100002	35100001	38100000	0.1407	0.7298	19.28	16.87
100002	35400001	38400000	0.1484	0.7263	20.43	18.02
100002	35700001	38700000	0.1563	0.7329	21.32	18.91
100002	36000001	39000000	0.1543	0.7274	21.21	18.80
100002	36300001	39300000	0.1501	0.7316	20.51	18.10
100002	36600001	39600000	0.1636	0.7218	22.66	20.25
100002	36900001	39900000	0.1714	0.7212	23.76	21.35
100002	37200001	40200000	0.1729	0.7091	24.38	21.97
100002	37500001	40500000	0.1674	0.7216	23.20	20.79
100002	37800001	40800000	0.1590	0.7290	21.80	19.39
100002	38100001	41100000	0.1625	0.7318	22.21	19.80
100002	38400001	41400000	0.1589	0.7315	21.72	19.31
100002	38700001	41700000	0.1503	0.7307	20.57	18.16
100002	39000001	42000000	0.1565	0.7208	21.71	19.30
100002	39300001	42300000	0.1577	0.7162	22.02	19.61
100002	39600001	42600000	0.1403	0.7255	19.34	16.93
100002	39900001	42900000	0.1397	0.7313	19.10	16.69
100002	40200001	43200000	0.1419	0.7295	19.45	17.04
100002	40500001	43500000	0.1402	0.7390	18.98	16.57
100002	40800001	43800000	0.1408	0.7378	19.08	16.67
100002	41100001	44100000	0.1222	0.7557	16.17	13.76
100002	41400001	44400000	0.1143	0.7655	14.94	12.53
100002	41700001	44700000	0.1172	0.7495	15.63	13.22
100002	42000001	45000000	0.1131	0.7543	14.99	12.58
100002	42300001	45300000	0.1086	0.7498	14.49	12.08
100002	42600001	45600000	0.1268	0.7357	17.24	14.83
100002	42900001	45900000	0.1171	0.7327	15.99	13.58
100002	43200001	46200000	0.1102	0.7421	14.85	12.44
100002	43500001	46500000	0.1165	0.7445	15.65	13.24
100002	43800001	46800000	0.1302	0.7582	17.17	14.76
100002	44100001	47100000	0.1478	0.7444	19.85	17.44
100002	44400001	47400000	0.1531	0.7350	20.83	18.42
100002	44700001	47700000	0.1574	0.7487	21.03	18.62
100002	45000001	48000000	0.1481	0.7399	20.02	17.61
100002	45300001	48300000	0.1510	0.7282	20.74	18.33
100002	45600001	48600000	0.1450	0.7299	19.87	17.46
100002	45900001	48900000	0.1540	0.7247	21.25	18.84
100002	46200001	49200000	0.1566	0.7293	21.47	19.06
100002	46500001	49500000	0.1510	0.6856	22.02	19.61
100002	46800001	49800000	0.1322	0.6831	19.36	16.95
100002	47100001	50100000	0.1227	0.6870	17.86	15.45
100002	47400001	50400000	0.1264	0.6856	18.43	16.02
100002	47700001	50700000	0.1284	0.6736	19.06	16.65
100002	48000001	51000000	0.1273	0.6955	18.30	15.89
100002	48300001	51300000	0.1437	0.7135	20.14	17.73
100002	48600001	51600000	0.1333	0.7369	18.09	15.68
100002	48900001	51900000	0.1254	0.7434	16.87	14.46
100002	49200001	52200000	0.1251	0.7515	16.65	14.24
100002	49500001	52500000	0.1391	0.7819	17.79	15.38
100002	49800001	52800000	0.1582	0.7826	20.22	17.81
100002	50100001	53100000	0.1649	0.7902	20.86	18.45
100002	50400001	53400000	0.1670	0.8013	20.84	18.43
100002	50700001	53700000	0.1587	0.8080	19.65	17.24
100002	51000001	54000000	0.1612	0.7771	20.75	18.34
100002	51300001	54300000	0.1457	0.7799	18.68	16.27
100002	51600001	54600000	0.1570	0.7591	20.68	18.27
100002	51900001	54900000	0.1617	0.7592	21.29	18.88
100002	52200001	55200000	0.1729	0.7513	23.01	20.60
100002	52500001	55500000	0.1750	0.7571	23.12	20.71
100002	52800001	55800000	0.1583	0.7451	21.25	18.84
100002	53100001	56100000	0.1598	0.7418	21.54	19.13
100002	53400001	56400000	0.1608	0.7376	21.81	19.40
100002	53700001	56700000	0.1553	0.7366	21.08	18.67
100002	54000001	57000000	0.1538	0.7506	20.49	18.08
100002	54300001	57300000	0.1532	0.7481	20.47	18.06
100002	54600001	57600000	0.1451	0.7621	19.05	16.64
100002	54900001	57900000	0.1313	0.7656	17.15	14.74
100002	55200001	58200000	0.1272	0.7630	16.67	14.26
100002	55500001	58500000	0.1208	0.7569	15.96	13.55
100002	55800001	58800000	0.1182	0.7411	15.95	13.54
100002	56100001	59100000	0.1116	0.7333	15.22	12.81
100002	56400001	59400000	0.1043	0.7243	14.40	11.99
100002	56700001	59700000	0.1235	0.7404	16.68	14.27
100002	57000001	60000000	0.1306	0.7464	17.50	15.09
100002	57300001	60300000	0.1370	0.7361	18.61	16.20
100002	57600001	60600000	0.1481	0.7372	20.09	17.68
100002	57900001	60900000	0.1465	0.7298	20.08	17.67
100002	58200001	61200000	0.1411	0.7179	19.66	17.25
100002	58500001	61500000	0.1360	0.7331	18.55	16.14
100002	58800001	61800000	0.1511	0.7514	20.11	17.70
100002	59100001	62100000	0.1502	0.7618	19.72	17.31
100002	59400001	62400000	0.1568	0.7676	20.43	18.02
100002	59700001	62700000	0.1418	0.7555	18.76	16.35
100002	60000001	63000000	0.1369	0.7696	17.79	15.38
100002	60300001	63300000	0.1356	0.7777	17.43	15.02
100002	60600001	63600000	0.1393	0.7755	17.96	15.55
100002	60900001	63900000	0.1456	0.7766	18.75	16.34
100002	61200001	64200000	0.1396	0.7776	17.96	15.55
100002	61500001	64500000	0.1485	0.7676	19.34	16.93
100002	61800001	64800000	0.1488	0.7709	19.30	16.89
100002	62100001	65100000	0.1548	0.7751	19.97	17.56
100002	62400001	65400000	0.1548	0.7788	19.88	17.47
100002	62700001	65700000	0.1741	0.7835	22.22	19.81
100002	63000001	66000000	0.1726	0.7699	22.42	20.01
100002	63300001	66300000	0.1743	0.7703	22.62	20.21
100002	63600001	66600000	0.1645	0.7725	21.29	18.88
100002	63900001	66900000	0.1641	0.7854	20.90	18.49
100002	64200001	67200000	0.1701	0.7999	21.27	18.86
100002	64500001	67500000	0.1645	0.7956	20.67	18.26
100002	64800001	67800000	0.1491	0.8033	18.56	16.15
100002	65100001	68100000	0.1558	0.8118	19.20	16.79
100002	65400001	68400000	0.1609	0.8132	19.79	17.38
100002	65700001	68700000	0.1411	0.8183	17.24	14.83
100002	66000001	69000000	0.1553	0.8244	18.84	16.43
100002	66300001	69300000	0.1429	0.8318	17.18	14.77
100002	66600001	69600000	0.1498	0.8233	18.20	15.79
100002	66900001	69900000	0.1499	0.8138	18.42	16.01
100002	67200001	70200000	0.1574	0.8151	19.31	16.90
100002	67500001	70500000	0.1576	0.8192	19.24	16.83
100002	67800001	70800000	0.1631	0.8164	19.98	17.57
100002	68100001	71100000	0.1563	0.8113	19.27	16.86
100002	68400001	71400000	0.1467	0.8151	17.99	15.58
100002	68700001	71700000	0.1469	0.8152	18.02	15.61
100002	69000001	72000000	0.1322	0.8032	16.46	14.05
100002	69300001	72300000	0.1413	0.7937	17.80	15.39
100002	69600001	72600000	0.1336	0.8042	16.61	14.20
100002	69900001	72900000	0.1334	0.8076	16.52	14.11
100002	70200001	73200000	0.1373	0.8022	17.11	14.70
100002	70500001	73500000	0.1429	0.8027	17.80	15.39
100002	70800001	73800000	0.1479	0.7954	18.60	16.19
100002	71100001	74100000	0.1432	0.7897	18.13	15.72
100002	71400001	74400000	0.1488	0.7892	18.86	16.45
100002	71700001	74700000	0.1617	0.7837	20.63	18.22
100002	72000001	75000000	0.1730	0.7988	21.65	19.24
100002	72300001	75300000	0.1652	0.8032	20.57	18.16
100002	72600001	75600000	0.1577	0.8004	19.70	17.29
100002	72900001	75900000	0.1552	0.8086	19.19	16.78
100002	73200001	76200000	0.1544	0.8185	18.86	16.45
100002	73500001	76500000	0.1468	0.8198	17.90	15.49
100002	73800001	76800000	0.1446	0.8302	17.42	15.01
100002	74100001	77100000	0.1461	0.8403	17.38	14.97
100002	74400001	77400000	0.1392	0.8401	16.57	14.16
100002	74700001	77700000	0.1295	0.8538	15.17	12.76
100002	75000001	78000000	0.1249	0.8578	14.56	12.15
100002	75300001	78300000	0.1366	0.8582	15.92	13.51
100002	75600001	78600000	0.1319	0.8640	15.27	12.86
100002	75900001	78900000	0.1371	0.8552	16.03	13.62
100002	76200001	79200000	0.1346	0.8534	15.77	13.36
100002	76500001	79500000	0.1322	0.8552	15.46	13.05
100002	76800001	79800000	0.1204	0.8352	14.41	12.00
100002	77100001	80100000	0.1128	0.8265	13.64	11.23
100002	77400001	80400000	0.1132	0.8153	13.88	11.47
100002	77700001	80700000	0.1341	0.8066	16.62	14.21
100002	78000001	81000000	0.1297	0.8016	16.18	13.77
100002	78300001	81300000	0.1232	0.8035	15.33	12.92
100002	78600001	81600000	0.1322	0.7971	16.58	14.17
100002	78900001	81900000	0.1277	0.8024	15.91	13.50
100002	79200001	82200000	0.1274	0.7945	16.03	13.62
100002	79500001	82500000	0.1347	0.7943	16.95	14.54
100002	79800001	82800000	0.1520	0.8126	18.71	16.30
100002	80100001	83100000	0.1635	0.8148	20.06	17.65
100002	80400001	83400000	0.1725	0.8161	21.14	18.73
100002	80700001	83700000	0.1417	0.8186	17.31	14.90
100002	81000001	84000000	0.1489	0.8208	18.15	15.74
100002	81300001	84300000	0.1537	0.8191	18.77	16.36
100002	81600001	84600000	0.1678	0.8026	20.91	18.50
100002	81900001	84900000	0.1820	0.8015	22.70	20.29
100002	82200001	85200000	0.1875	0.7891	23.76	21.35
100002	82500001	85500000	0.1905	0.7948	23.96	21.55
100002	82800001	85800000	0.2008	0.7899	25.42	23.01
100002	83100001	86100000	0.1968	0.7904	24.90	22.49
100002	83400001	86400000	0.1878	0.8010	23.44	21.03
100002	83700001	86700000	0.2038	0.7840	26.00	23.59
100002	84000001	87000000	0.2069	0.7866	26.31	23.90
100002	84300001	87300000	0.2065	0.7952	25.97	23.56
100002	84600001	87600000	0.1987	0.8072	24.61	22.20
100002	84900001	87900000	0.2038	0.7975	25.56	23.15
100002	85200001	88200000	0.1900	0.8036	23.65	21.24
100002	85500001	88500000	0.1813	0.8079	22.44	20.03
100002	85800001	88800000	0.1604	0.8012	20.02	17.61
100002	86100001	89100000	0.1607	0.7916	20.29	17.88
100002	86400001	89400000	0.1617	0.7894	20.49	18.08
100002	86700001	89700000	0.1654	0.7981	20.73	18.32
100002	87000001	90000000	0.1599	0.7955	20.10	17.69
100002	87300001	90300000	0.1556	0.7873	19.76	17.35
100002	87600001	90600000	0.1553	0.8000	19.41	17.00
100002	87900001	90900000	0.1422	0.8093	17.57	15.16
100002	88200001	91200000	0.1451	0.8163	17.78	15.37
100002	88500001	91500000	0.1507	0.8057	18.70	16.29
100002	88800001	91800000	0.1446	0.8057	17.95	15.54
100002	89100001	92100000	0.1356	0.8239	16.45	14.04
100002	89400001	92400000	0.1305	0.8263	15.80	13.39
100002	89700001	92700000	0.1159	0.8385	13.82	11.41
100002	90000001	93000000	0.1245	0.8394	14.83	12.42
100002	90300001	93300000	0.1224	0.8401	14.57	12.16
100002	90600001	93600000	0.1257	0.8343	15.06	12.65
100002	90900001	93900000	0.1362	0.8336	16.34	13.93
100002	91200001	94200000	0.1440	0.8376	17.19	14.78
100002	91500001	94500000	0.1393	0.8523	16.34	13.93
100002	91800001	94800000	0.1465	0.8687	16.87	14.46
100002	92100001	95100000	0.1691	0.8650	19.54	17.13
100002	92400001	95400000	0.1806	0.8645	20.88	18.47
100002	92700001	95700000	0.2049	0.8690	23.58	21.17
100002	93000001	96000000	0.2105	0.8755	24.05	21.64
100002	93300001	96300000	0.2227	0.8808	25.28	22.87
100002	93600001	96600000	0.2307	0.8933	25.83	23.42
100002	93900001	96900000	0.2187	0.8970	24.38	21.97
100002	94200001	97200000	0.2147	0.8963	23.96	21.55
100002	94500001	97500000	0.2231	0.8793	25.38	22.97
100002	94800001	97800000	0.2265	0.8740	25.92	23.51
100002	95100001	98100000	0.2070	0.8795	23.54	21.13
100002	95400001	98400000	0.2166	0.8864	24.43	22.02
100002	95700001	98700000	0.1970	0.8819	22.34	19.93
100002	96000001	99000000	0.1773	0.8785	20.18	17.77
100002	96300001	99300000	0.1619	0.8684	18.64	16.23
100002	96600001	99600000	0.1470	0.8608	17.07	14.66
100002	96900001	99900000	0.1505	0.8611	17.47	15.06
100002	97200001	100200000	0.1479	0.8622	17.15	14.74
100002	97500001	100500000	0.1430	0.8698	16.44	14.03
100002	97800001	100800000	0.1372	0.8721	15.73	13.32
100002	98100001	101100000	0.1573	0.8628	18.23	15.82
100002	98400001	101400000	0.1469	0.8528	17.23	14.82
100002	98700001	101700000	0.1413	0.8471	16.68	14.27
100002	99000001	102000000	0.1404	0.8493	16.53	14.12
100002	99300001	102300000	0.1405	0.8601	16.34	13.93
100002	99600001	102600000	0.1448	0.8448	17.14	14.73
100002	99900001	102900000	0.1441	0.8337	17.29	14.88
100002	100200001	103200000	0.1362	0.8289	16.43	14.02
100002	100500001	103500000	0.1292	0.8247	15.67	13.26
100002	100800001	103800000	0.1336	0.8152	16.39	13.98
100002	101100001	104100000	0.1233	0.8162	15.10	12.69
100002	101400001	104400000	0.1255	0.8181	15.34	12.93
100002	101700001	104700000	0.1311	0.8121	16.14	13.73
100002	102000001	105000000	0.1291	0.7977	16.19	13.78
100002	102300001	105300000	0.1306	0.7812	16.72	14.31
100002	102600001	105600000	0.1298	0.7823	16.60	14.19
100002	102900001	105900000	0.1385	0.7948	17.43	15.02
100002	103200001	106200000	0.1399	0.7876	17.77	15.36
100002	103500001	106500000	0.1521	0.7882	19.30	16.89
100002	103800001	106800000	0.1623	0.7867	20.64	18.23
100002	104100001	107100000	0.1491	0.7728	19.29	16.88
100002	104400001	107400000	0.1468	0.7630	19.24	16.83
100002	104700001	107700000	0.1559	0.7731	20.17	17.76
100002	105000001	108000000	0.1612	0.7728	20.86	18.45
100002	105300001	108300000	0.1606	0.7768	20.68	18.27
100002	105600001	108600000	0.1557	0.7878	19.76	17.35
100002	105900001	108900000	0.1379	0.7853	17.56	15.15
100002	106200001	109200000	0.1529	0.8000	19.11	16.70
100002	106500001	109500000	0.1611	0.7919	20.34	17.93
100002	106800001	109800000	0.1500	0.7775	19.29	16.88
100002	107100001	110100000	0.1614	0.7929	20.35	17.94
100002	107400001	110400000	0.1622	0.7973	20.34	17.93
100002	107700001	110700000	0.1613	0.7961	20.25	17.84
100002	108000001	111000000	0.1580	0.7877	20.06	17.65
100002	108300001	111300000	0.1697	0.7949	21.34	18.93
100002	108600001	111600000	0.1823	0.7846	23.23	20.82
100002	108900001	111900000	0.1873	0.7787	24.05	21.64
100002	109200001	112200000	0.1845	0.7600	24.27	21.86
100002	109500001	112500000	0.1701	0.7680	22.14	19.73
100002	109800001	112800000	0.1704	0.7865	21.66	19.25
100002	110100001	113100000	0.1730	0.7787	22.22	19.81
100002	110400001	113400000	0.1626	0.7847	20.72	18.31
100002	110700001	113700000	0.1595	0.7732	20.63	18.22
100002	111000001	114000000	0.1681	0.7717	21.78	19.37
100002	111300001	114300000	0.1573	0.7740	20.32	17.91
100002	111600001	114600000	0.1426	0.7603	18.76	16.35
100002	111900001	114900000	0.1472	0.7445	19.77	17.36
100002	112200001	115200000	0.1464	0.7373	19.85	17.44
100002	112500001	115500000	0.1486	0.7457	19.93	17.52
100002	112800001	115800000	0.1526	0.7512	20.31	17.90
100002	113100001	116100000	0.1396	0.7452	18.74	16.33
100002	113400001	116400000	0.1438	0.7422	19.38	16.97
100002	113700001	116700000	0.1492	0.7467	19.98	17.57
100002	114000001	117000000	0.1515	0.7585	19.97	17.56
100002	114300001	117300000	0.1578	0.7511	21.01	18.60
100002	114600001	117600000	0.1676	0.7700	21.77	19.36
100002	114900001	117900000	0.1696	0.7952	21.33	18.92
100002	115200001	118200000	0.1644	0.8204	20.04	17.63
100002	115500001	118500000	0.1566	0.8106	19.32	16.91
100002	115800001	118800000	0.1440	0.8008	17.98	15.57
100002	116100001	119100000	0.1442	0.8100	17.81	15.40
100002	116400001	119400000	0.1493	0.8240	18.12	15.71
100002	116700001	119700000	0.1423	0.8132	17.50	15.09
100002	117000001	120000000	0.1271	0.8169	15.56	13.15
100002	117300001	120300000	0.1142	0.8259	13.83	11.42
100002	117600001	120600000	0.1043	0.8275	12.61	10.20
100002	117900001	120900000	0.0948	0.8214	11.54	9.13
100002	118200001	121200000	0.1049	0.8202	12.79	10.38
100002	118500001	121500000	0.1000	0.8264	12.10	9.69
100002	118800001	121800000	0.1109	0.8276	13.41	11.00
100002	119100001	122100000	0.1108	0.8307	13.34	10.93
100002	119400001	122400000	0.1097	0.8222	13.34	10.93
100002	119700001	122700000	0.1123	0.8408	13.36	10.95
100002	120000001	123000000	0.1140	0.8403	13.57	11.16
100002	120300001	123300000	0.1292	0.8367	15.45	13.04
100002	120600001	123600000	0.1321	0.8367	15.79	13.38
100002	120900001	123900000	0.1388	0.8267	16.79	14.38
100002	121200001	124200000	0.1188	0.8299	14.31	11.90
100002	121500001	124500000	0.1325	0.8326	15.91	13.50
100002	121800001	124800000	0.1294	0.8381	15.44	13.03
100002	122100001	125100000	0.1266	0.8406	15.06	12.65
100002	122400001	125400000	0.1300	0.8379	15.52	13.11
100002	122700001	125700000	0.1228	0.8415	14.59	12.18
100002	123000001	126000000	0.1391	0.8471	16.42	14.01
100002	123300001	126300000	0.1383	0.8461	16.35	13.94
100002	123600001	126600000	0.1473	0.8548	17.23	14.82
100002	123900001	126900000	0.1415	0.8687	16.29	13.88
100002	124200001	127200000	0.1453	0.8624	16.85	14.44
100002	124500001	127500000	0.1326	0.8459	15.67	13.26
100002	124800001	127800000	0.1464	0.8488	17.25	14.84
100002	125100001	128100000	0.1620	0.8553	18.94	16.53
100002	125400001	128400000	0.1667	0.8623	19.33	16.92
100002	125700001	128700000	0.1673	0.8547	19.57	17.16
100002	126000001	129000000	0.1544	0.8522	18.12	15.71
100002	126300001	129300000	0.1500	0.8368	17.92	15.51
100002	126600001	129600000	0.1417	0.8364	16.95	14.54
100002	126900001	129900000	0.1474	0.8413	17.52	15.11
100002	127200001	130200000	0.1549	0.8284	18.70	16.29
100002	127500001	130500000	0.1600	0.8422	19.00	16.59
100002	127800001	130800000	0.1491	0.8369	17.81	15.40
100002	128100001	131100000	0.1435	0.8229	17.44	15.03
100002	128400001	131400000	0.1250	0.8050	15.53	13.12
100002	128700001	131700000	0.1289	0.8006	16.10	13.69
100002	129000001	132000000	0.1378	0.7987	17.25	14.84
100002	129300001	132300000	0.1455	0.8169	17.81	15.40
100002	129600001	132600000	0.1617	0.8104	19.95	17.54
100002	129900001	132900000	0.1627	0.8046	20.21	17.80
100002	130200001	133200000	0.1590	0.8071	19.70	17.29
100002	130500001	133500000	0.1583	0.8047	19.67	17.26
100002	130800001	133800000	0.1625	0.7955	20.43	18.02
100002	131100001	134100000	0.1558	0.7935	19.63	17.22
100002	131400001	134400000	0.1610	0.8069	19.95	17.54
100002	131700001	134700000	0.1688	0.8031	21.02	18.61
100002	132000001	135000000	0.1747	0.7928	22.04	19.63
100002	132300001	135300000	0.1637	0.7790	21.02	18.61
100002	132600001	135600000	0.1615	0.7784	20.74	18.33
100002	132900001	135900000	0.1538	0.7750	19.84	17.43
100002	133200001	136200000	0.1528	0.7727	19.78	17.37
100002	133500001	136500000	0.1583	0.7516	21.06	18.65
100002	133800001	136800000	0.1640	0.7744	21.18	18.77
100002	134100001	137100000	0.1793	0.7725	23.21	20.80
100002	134400001	137400000	0.1885	0.7700	24.49	22.08
100002	134700001	137700000	0.1710	0.7769	22.01	19.60
100002	135000001	138000000	0.1725	0.7858	21.95	19.54
100002	135300001	138300000	0.1692	0.7925	21.35	18.94
100002	135600001	138600000	0.1580	0.7931	19.92	17.51
100002	135900001	138900000	0.1670	0.7944	21.02	18.61
100002	136200001	139200000	0.1610	0.8023	20.07	17.66
100002	136500001	139500000	0.1623	0.8124	19.98	17.57
100002	136800001	139800000	0.1409	0.7937	17.75	15.34
100002	137100001	140100000	0.1366	0.7890	17.31	14.90
100002	137400001	140400000	0.1337	0.7806	17.12	14.71
100002	137700001	140700000	0.1443	0.7704	18.73	16.32
100002	138000001	141000000	0.1297	0.7702	16.83	14.42
100002	138300001	141300000	0.1363	0.7734	17.63	15.22
100002	138600001	141600000	0.1492	0.7758	19.23	16.82
100002	138900001	141900000	0.1490	0.7785	19.14	16.73
100002	139200001	142200000	0.1778	0.7867	22.59	20.18
100002	139500001	142500000	0.1754	0.7961	22.04	19.63
100002	139800001	142800000	0.1889	0.8096	23.33	20.92
100002	140100001	143100000	0.1782	0.8182	21.78	19.37
100002	140400001	143400000	0.1748	0.8284	21.10	18.69
100002	140700001	143700000	0.1733	0.8381	20.68	18.27
100002	141000001	144000000	0.1773	0.8211	21.59	19.18
100002	141300001	144300000	0.1768	0.8168	21.65	19.24
100002	141600001	144600000	0.1669	0.7848	21.27	18.86
100002	141900001	144900000	0.1739	0.7785	22.34	19.93
100002	142200001	145200000	0.1446	0.7589	19.06	16.65
100002	142500001	145500000	0.1374	0.7466	18.40	15.99
100002	142800001	145800000	0.1254	0.7249	17.29	14.88
100002	143100001	146100000	0.1297	0.7078	18.33	15.92
100002	143400001	146400000	0.1313	0.6987	18.79	16.38
100002	143700001	146700000	0.1334	0.6897	19.34	16.93
100002	144000001	147000000	0.1294	0.6911	18.73	16.32
100002	144300001	147300000	0.1249	0.6974	17.91	15.50
100002	144600001	147600000	0.1188	0.7251	16.38	13.97
100002	144900001	147900000	0.1124	0.7310	15.38	12.97
100002	145200001	148200000	0.1136	0.7327	15.51	13.10
100002	145500001	148500000	0.1285	0.7381	17.40	14.99
100002	145800001	148800000	0.1348	0.7393	18.23	15.82
100002	146100001	149100000	0.1329	0.7425	17.90	15.49
100002	146400001	149400000	0.1333	0.7403	18.00	15.59
100002	146700001	149700000	0.1299	0.7433	17.48	15.07
100002	147000001	150000000	0.1337	0.7497	17.83	15.42
100002	147300001	150300000	0.1400	0.7463	18.76	16.35
100002	147600001	150600000	0.1461	0.7562	19.32	16.91
100002	147900001	150900000	0.1400	0.7573	18.48	16.07
100002	148200001	151200000	0.1572	0.7669	20.50	18.09
100002	148500001	151500000	0.1473	0.7775	18.95	16.54
100002	148800001	151800000	0.1517	0.7917	19.16	16.75
100002	149100001	152100000	0.1518	0.7921	19.16	16.75
100002	149400001	152400000	0.1557	0.7921	19.65	17.24
100002	149700001	152700000	0.1457	0.7966	18.29	15.88
100002	150000001	153000000	0.1488	0.8127	18.31	15.90
100002	150300001	153300000	0.1496	0.8158	18.33	15.92
100002	150600001	153600000	0.1473	0.8000	18.41	16.00
100002	150900001	153900000	0.1491	0.8014	18.60	16.19
100002	151200001	154200000	0.1375	0.7925	17.35	14.94
100002	151500001	154500000	0.1384	0.7843	17.65	15.24
100002	151800001	154800000	0.1476	0.7854	18.80	16.39
100002	152100001	155100000	0.1535	0.7892	19.45	17.04
100002	152400001	155400000	0.1513	0.7844	19.29	16.88
100002	152700001	155700000	0.1554	0.7782	19.97	17.56
100002	153000001	156000000	0.1553	0.7709	20.15	17.74
100002	153300001	156300000	0.1503	0.7337	20.49	18.08
100002	153600001	156600000	0.1573	0.7004	22.46	20.05
100002	153900001	156900000	0.1562	0.6966	22.42	20.01
100002	154200001	157200000	0.1582	0.6970	22.69	20.28
100002	154500001	157500000	0.1632	0.6946	23.49	21.08
100002	154800001	157800000	0.1444	0.6882	20.98	18.57
100002	155100001	158100000	0.1360	0.6855	19.83	17.42
100002	155400001	158400000	0.1284	0.7052	18.21	15.80
100002	155700001	158700000	0.1382	0.7066	19.56	17.15
100002	156000001	159000000	0.1222	0.7123	17.16	14.75
100002	156300001	159300000	0.1300	0.7476	17.39	14.98
100002	156600001	159600000	0.1114	0.7832	14.22	11.81
100002	156900001	159900000	0.1053	0.7769	13.56	11.15
100002	157200001	160200000	0.1141	0.7929	14.38	11.97
100002	157500001	160500000	0.1080	0.7906	13.66	11.25
100002	157800001	160800000	0.1185	0.7834	15.13	12.72
100002	158100001	161100000	0.1376	0.7912	17.39	14.98
100002	158400001	161400000	0.1409	0.7851	17.94	15.53
100002	158700001	161700000	0.1339	0.7823	17.12	14.71
100002	159000001	162000000	0.1430	0.7588	18.84	16.43
100002	159300001	162300000	0.1378	0.7588	18.16	15.75
100002	159600001	162600000	0.1476	0.7574	19.48	17.07
100002	159900001	162900000	0.1444	0.7612	18.97	16.56
100002	160200001	163200000	0.1356	0.7416	18.29	15.88
100002	160500001	163500000	0.1497	0.7345	20.38	17.97
100002	160800001	163800000	0.1604	0.7568	21.19	18.78
100002	161100001	164100000	0.1540	0.7526	20.47	18.06
100002	161400001	164400000	0.1584	0.7488	21.15	18.74
100002	161700001	164700000	0.1529	0.7579	20.17	17.76
100002	162000001	165000000	0.1598	0.7664	20.85	18.44
100002	162300001	165300000	0.1616	0.7654	21.12	18.71
100002	162600001	165600000	0.1704	0.7715	22.09	19.68
100002	162900001	165900000	0.1673	0.7740	21.61	19.20
100002	163200001	166200000	0.1735	0.8015	21.64	19.23
100002	163500001	166500000	0.1597	0.8074	19.78	17.37
100002	163800001	166800000	0.1488	0.7974	18.66	16.25
100002	164100001	167100000	0.1475	0.8018	18.40	15.99
100002	164400001	167400000	0.1487	0.7917	18.78	16.37
100002	164700001	167700000	0.1560	0.7843	19.89	17.48
100002	165000001	168000000	0.1617	0.7883	20.51	18.10
100002	165300001	168300000	0.1577	0.7824	20.16	17.75
100002	165600001	168600000	0.1461	0.7712	18.94	16.53
100002	165900001	168900000	0.1647	0.7685	21.44	19.03
100002	166200001	169200000	0.1567	0.7544	20.77	18.36
[truncated: 4,889 more rows]
