# Supplementary material for: Effect of sequence depth and length in long-read assembly of the maize inbred NC358
Source: Nat Commun. 2020 May 8;11:2288. doi: 10.1038/s41467-020-16037-7 (PMC7211024; doi:10.1038/s41467-020-16037-7)
Supplement: Supplementary file 4 — Source Data [file 41467_2020_16037_MOESM4_ESM.zip › Source Data/Fig. 1F, Suppl. Fig. 8/B73v4_AGP.fa.out.LAI.chr]

Chr	From	To	Intact	Total	raw_LAI	LAI
B73v4_chr1	1	3000000	0.1711	0.6858	24.95	21.77
B73v4_chr1	300001	3300000	0.1733	0.6807	25.45	22.27
B73v4_chr1	600001	3600000	0.1724	0.6781	25.42	22.24
B73v4_chr1	900001	3900000	0.1662	0.6728	24.70	21.52
B73v4_chr1	1200001	4200000	0.1701	0.6584	25.83	22.65
B73v4_chr1	1500001	4500000	0.1489	0.6344	23.46	20.28
B73v4_chr1	1800001	4800000	0.1384	0.6272	22.06	18.88
B73v4_chr1	2100001	5100000	0.1386	0.6269	22.10	18.92
B73v4_chr1	2400001	5400000	0.1504	0.6319	23.80	20.62
B73v4_chr1	2700001	5700000	0.1462	0.6160	23.73	20.55
B73v4_chr1	3000001	6000000	0.1398	0.6134	22.79	19.61
B73v4_chr1	3300001	6300000	0.1325	0.6193	21.39	18.21
B73v4_chr1	3600001	6600000	0.1331	0.6182	21.52	18.34
B73v4_chr1	3900001	6900000	0.1403	0.6250	22.45	19.27
B73v4_chr1	4200001	7200000	0.1471	0.6208	23.70	20.52
B73v4_chr1	4500001	7500000	0.1452	0.6221	23.34	20.16
B73v4_chr1	4800001	7800000	0.1580	0.6274	25.19	22.01
B73v4_chr1	5100001	8100000	0.1537	0.6337	24.26	21.08
B73v4_chr1	5400001	8400000	0.1485	0.6037	24.60	21.42
B73v4_chr1	5700001	8700000	0.1542	0.6113	25.23	22.05
B73v4_chr1	6000001	9000000	0.1492	0.6242	23.90	20.72
B73v4_chr1	6300001	9300000	0.1476	0.6340	23.28	20.10
B73v4_chr1	6600001	9600000	0.1529	0.6379	23.98	20.80
B73v4_chr1	6900001	9900000	0.1479	0.6121	24.16	20.98
B73v4_chr1	7200001	10200000	0.1415	0.6267	22.57	19.39
B73v4_chr1	7500001	10500000	0.1486	0.6322	23.50	20.32
B73v4_chr1	7800001	10800000	0.1484	0.6342	23.39	20.21
B73v4_chr1	8100001	11100000	0.1457	0.6346	22.96	19.78
B73v4_chr1	8400001	11400000	0.1390	0.6527	21.30	18.12
B73v4_chr1	8700001	11700000	0.1344	0.6610	20.33	17.15
B73v4_chr1	9000001	12000000	0.1289	0.6586	19.57	16.39
B73v4_chr1	9300001	12300000	0.1426	0.6645	21.47	18.29
B73v4_chr1	9600001	12600000	0.1471	0.6507	22.60	19.42
B73v4_chr1	9900001	12900000	0.1491	0.6513	22.89	19.71
B73v4_chr1	10200001	13200000	0.1534	0.6392	24.00	20.82
B73v4_chr1	10500001	13500000	0.1457	0.6079	23.97	20.79
B73v4_chr1	10800001	13800000	0.1311	0.5975	21.95	18.77
B73v4_chr1	11100001	14100000	0.1329	0.6053	21.95	18.77
B73v4_chr1	11400001	14400000	0.1426	0.6210	22.96	19.78
B73v4_chr1	11700001	14700000	0.1505	0.6152	24.46	21.28
B73v4_chr1	12000001	15000000	0.1564	0.6144	25.46	22.28
B73v4_chr1	12300001	15300000	0.1632	0.6117	26.67	23.49
B73v4_chr1	12600001	15600000	0.1535	0.6263	24.51	21.33
B73v4_chr1	12900001	15900000	0.1601	0.6474	24.72	21.54
B73v4_chr1	13200001	16200000	0.1763	0.6632	26.59	23.41
B73v4_chr1	13500001	16500000	0.1935	0.7070	27.37	24.19
B73v4_chr1	13800001	16800000	0.2159	0.7264	29.72	26.54
B73v4_chr1	14100001	17100000	0.2165	0.7188	30.11	26.93
B73v4_chr1	14400001	17400000	0.2193	0.7082	30.97	27.79
B73v4_chr1	14700001	17700000	0.2103	0.7223	29.11	25.93
B73v4_chr1	15000001	18000000	0.2054	0.6990	29.38	26.20
B73v4_chr1	15300001	18300000	0.1951	0.6883	28.35	25.17
B73v4_chr1	15600001	18600000	0.2019	0.6972	28.96	25.78
B73v4_chr1	15900001	18900000	0.2039	0.6996	29.15	25.97
B73v4_chr1	16200001	19200000	0.1842	0.6993	26.34	23.16
B73v4_chr1	16500001	19500000	0.1688	0.6725	25.10	21.92
B73v4_chr1	16800001	19800000	0.1640	0.6610	24.81	21.63
B73v4_chr1	17100001	20100000	0.1626	0.6662	24.40	21.22
B73v4_chr1	17400001	20400000	0.1585	0.6745	23.50	20.32
B73v4_chr1	17700001	20700000	0.1730	0.6781	25.52	22.34
B73v4_chr1	18000001	21000000	0.1742	0.7017	24.83	21.65
B73v4_chr1	18300001	21300000	0.1730	0.7242	23.89	20.71
B73v4_chr1	18600001	21600000	0.1602	0.7301	21.94	18.76
B73v4_chr1	18900001	21900000	0.1395	0.7217	19.32	16.14
B73v4_chr1	19200001	22200000	0.1402	0.7094	19.76	16.58
B73v4_chr1	19500001	22500000	0.1374	0.7330	18.75	15.57
B73v4_chr1	19800001	22800000	0.1158	0.7488	15.47	12.29
B73v4_chr1	20100001	23100000	0.1154	0.7434	15.52	12.34
B73v4_chr1	20400001	23400000	0.1199	0.7409	16.19	13.01
B73v4_chr1	20700001	23700000	0.1119	0.7302	15.32	12.14
B73v4_chr1	21000001	24000000	0.1121	0.7158	15.66	12.48
B73v4_chr1	21300001	24300000	0.1102	0.7091	15.55	12.37
B73v4_chr1	21600001	24600000	0.1102	0.7007	15.72	12.54
B73v4_chr1	21900001	24900000	0.1207	0.7133	16.92	13.74
B73v4_chr1	22200001	25200000	0.1302	0.7034	18.51	15.33
B73v4_chr1	22500001	25500000	0.1415	0.7083	19.97	16.79
B73v4_chr1	22800001	25800000	0.1541	0.6835	22.55	19.37
B73v4_chr1	23100001	26100000	0.1535	0.6877	22.32	19.14
B73v4_chr1	23400001	26400000	0.1413	0.6961	20.30	17.12
B73v4_chr1	23700001	26700000	0.1445	0.6991	20.67	17.49
B73v4_chr1	24000001	27000000	0.1558	0.7165	21.75	18.57
B73v4_chr1	24300001	27300000	0.1616	0.7139	22.64	19.46
B73v4_chr1	24600001	27600000	0.1624	0.7087	22.91	19.73
B73v4_chr1	24900001	27900000	0.1578	0.7076	22.30	19.12
B73v4_chr1	25200001	28200000	0.1484	0.7171	20.70	17.52
B73v4_chr1	25500001	28500000	0.1620	0.7222	22.43	19.25
B73v4_chr1	25800001	28800000	0.1567	0.7208	21.75	18.57
B73v4_chr1	26100001	29100000	0.1597	0.7229	22.09	18.91
B73v4_chr1	26400001	29400000	0.1770	0.7172	24.67	21.49
B73v4_chr1	26700001	29700000	0.1730	0.7147	24.21	21.03
B73v4_chr1	27000001	30000000	0.1781	0.7041	25.29	22.11
B73v4_chr1	27300001	30300000	0.1624	0.7002	23.20	20.02
B73v4_chr1	27600001	30600000	0.1687	0.7085	23.82	20.64
B73v4_chr1	27900001	30900000	0.1718	0.6990	24.58	21.40
B73v4_chr1	28200001	31200000	0.1782	0.6942	25.67	22.49
B73v4_chr1	28500001	31500000	0.1706	0.6897	24.74	21.56
B73v4_chr1	28800001	31800000	0.1730	0.7041	24.57	21.39
B73v4_chr1	29100001	32100000	0.1754	0.7090	24.74	21.56
B73v4_chr1	29400001	32400000	0.1598	0.6936	23.04	19.86
B73v4_chr1	29700001	32700000	0.1556	0.6952	22.38	19.20
B73v4_chr1	30000001	33000000	0.1378	0.7102	19.40	16.22
B73v4_chr1	30300001	33300000	0.1537	0.7179	21.41	18.23
B73v4_chr1	30600001	33600000	0.1536	0.7249	21.18	18.00
B73v4_chr1	30900001	33900000	0.1542	0.7168	21.51	18.33
B73v4_chr1	31200001	34200000	0.1637	0.7320	22.36	19.18
B73v4_chr1	31500001	34500000	0.1560	0.7374	21.16	17.98
B73v4_chr1	31800001	34800000	0.1572	0.7326	21.46	18.28
B73v4_chr1	32100001	35100000	0.1491	0.7253	20.56	17.38
B73v4_chr1	32400001	35400000	0.1705	0.7344	23.22	20.04
B73v4_chr1	32700001	35700000	0.1873	0.7450	25.14	21.96
B73v4_chr1	33000001	36000000	0.1959	0.7246	27.03	23.85
B73v4_chr1	33300001	36300000	0.2058	0.7246	28.41	25.23
B73v4_chr1	33600001	36600000	0.2086	0.7228	28.86	25.68
B73v4_chr1	33900001	36900000	0.2098	0.7360	28.50	25.32
B73v4_chr1	34200001	37200000	0.2046	0.7508	27.25	24.07
B73v4_chr1	34500001	37500000	0.2148	0.7347	29.24	26.06
B73v4_chr1	34800001	37800000	0.2082	0.7499	27.77	24.59
B73v4_chr1	35100001	38100000	0.2196	0.7536	29.14	25.96
B73v4_chr1	35400001	38400000	0.2064	0.7544	27.36	24.18
B73v4_chr1	35700001	38700000	0.1919	0.7367	26.04	22.86
B73v4_chr1	36000001	39000000	0.1956	0.7503	26.06	22.88
B73v4_chr1	36300001	39300000	0.1813	0.7526	24.08	20.90
B73v4_chr1	36600001	39600000	0.1832	0.7368	24.87	21.69
B73v4_chr1	36900001	39900000	0.1839	0.7449	24.69	21.51
B73v4_chr1	37200001	40200000	0.1736	0.7142	24.30	21.12
B73v4_chr1	37500001	40500000	0.1671	0.7125	23.46	20.28
B73v4_chr1	37800001	40800000	0.1614	0.6886	23.43	20.25
B73v4_chr1	38100001	41100000	0.1661	0.6875	24.17	20.99
B73v4_chr1	38400001	41400000	0.1682	0.6837	24.60	21.42
B73v4_chr1	38700001	41700000	0.1722	0.6869	25.07	21.89
B73v4_chr1	39000001	42000000	0.1637	0.6763	24.20	21.02
B73v4_chr1	39300001	42300000	0.1687	0.6710	25.15	21.97
B73v4_chr1	39600001	42600000	0.1618	0.6877	23.52	20.34
B73v4_chr1	39900001	42900000	0.1653	0.6907	23.93	20.75
B73v4_chr1	40200001	43200000	0.1562	0.6935	22.52	19.34
B73v4_chr1	40500001	43500000	0.1494	0.6814	21.93	18.75
B73v4_chr1	40800001	43800000	0.1788	0.6942	25.75	22.57
B73v4_chr1	41100001	44100000	0.1706	0.7005	24.36	21.18
B73v4_chr1	41400001	44400000	0.1615	0.7142	22.61	19.43
B73v4_chr1	41700001	44700000	0.1537	0.7192	21.37	18.19
B73v4_chr1	42000001	45000000	0.1558	0.7355	21.18	18.00
B73v4_chr1	42300001	45300000	0.1550	0.7300	21.24	18.06
B73v4_chr1	42600001	45600000	0.1569	0.7261	21.61	18.43
B73v4_chr1	42900001	45900000	0.1438	0.7145	20.13	16.95
B73v4_chr1	43200001	46200000	0.1590	0.7204	22.07	18.89
B73v4_chr1	43500001	46500000	0.1465	0.7345	19.95	16.77
B73v4_chr1	43800001	46800000	0.1380	0.7441	18.55	15.37
B73v4_chr1	44100001	47100000	0.1410	0.7379	19.10	15.92
B73v4_chr1	44400001	47400000	0.1471	0.7413	19.85	16.67
B73v4_chr1	44700001	47700000	0.1499	0.7421	20.19	17.01
B73v4_chr1	45000001	48000000	0.1537	0.7357	20.89	17.71
B73v4_chr1	45300001	48300000	0.1428	0.7515	19.00	15.82
B73v4_chr1	45600001	48600000	0.1371	0.7124	19.24	16.06
B73v4_chr1	45900001	48900000	0.1459	0.7063	20.66	17.48
B73v4_chr1	46200001	49200000	0.1402	0.7065	19.84	16.66
B73v4_chr1	46500001	49500000	0.1553	0.7069	21.98	18.80
B73v4_chr1	46800001	49800000	0.1505	0.6923	21.74	18.56
B73v4_chr1	47100001	50100000	0.1531	0.6897	22.20	19.02
B73v4_chr1	47400001	50400000	0.1539	0.6756	22.77	19.59
B73v4_chr1	47700001	50700000	0.1527	0.6861	22.26	19.08
B73v4_chr1	48000001	51000000	0.1544	0.6941	22.24	19.06
B73v4_chr1	48300001	51300000	0.1610	0.6890	23.37	20.19
B73v4_chr1	48600001	51600000	0.1733	0.7293	23.77	20.59
B73v4_chr1	48900001	51900000	0.1778	0.7316	24.31	21.13
B73v4_chr1	49200001	52200000	0.1927	0.7444	25.88	22.70
B73v4_chr1	49500001	52500000	0.1824	0.7552	24.15	20.97
B73v4_chr1	49800001	52800000	0.1844	0.7671	24.03	20.85
B73v4_chr1	50100001	53100000	0.1676	0.7748	21.64	18.46
B73v4_chr1	50400001	53400000	0.1577	0.7746	20.36	17.18
B73v4_chr1	50700001	53700000	0.1586	0.7564	20.97	17.79
B73v4_chr1	51000001	54000000	0.1635	0.7410	22.07	18.89
B73v4_chr1	51300001	54300000	0.1615	0.7372	21.91	18.73
B73v4_chr1	51600001	54600000	0.1607	0.7347	21.87	18.69
B73v4_chr1	51900001	54900000	0.1643	0.7498	21.92	18.74
B73v4_chr1	52200001	55200000	0.1628	0.7434	21.90	18.72
B73v4_chr1	52500001	55500000	0.1744	0.7433	23.46	20.28
B73v4_chr1	52800001	55800000	0.1789	0.7455	24.00	20.82
B73v4_chr1	53100001	56100000	0.1923	0.7528	25.54	22.36
B73v4_chr1	53400001	56400000	0.2049	0.7569	27.07	23.89
B73v4_chr1	53700001	56700000	0.2083	0.7839	26.57	23.39
B73v4_chr1	54000001	57000000	0.1995	0.7945	25.12	21.94
B73v4_chr1	54300001	57300000	0.1979	0.7938	24.93	21.75
B73v4_chr1	54600001	57600000	0.1975	0.7804	25.31	22.13
B73v4_chr1	54900001	57900000	0.2078	0.7720	26.92	23.74
B73v4_chr1	55200001	58200000	0.1985	0.7647	25.96	22.78
B73v4_chr1	55500001	58500000	0.1989	0.7587	26.22	23.04
B73v4_chr1	55800001	58800000	0.1903	0.7635	24.93	21.75
B73v4_chr1	56100001	59100000	0.1912	0.7660	24.96	21.78
B73v4_chr1	56400001	59400000	0.1884	0.7693	24.49	21.31
B73v4_chr1	56700001	59700000	0.2024	0.7627	26.53	23.35
B73v4_chr1	57000001	60000000	0.2024	0.7591	26.66	23.48
B73v4_chr1	57300001	60300000	0.2172	0.7585	28.63	25.45
B73v4_chr1	57600001	60600000	0.2100	0.7686	27.32	24.14
B73v4_chr1	57900001	60900000	0.1951	0.7512	25.97	22.79
B73v4_chr1	58200001	61200000	0.2047	0.7652	26.75	23.57
B73v4_chr1	58500001	61500000	0.2045	0.7663	26.68	23.50
B73v4_chr1	58800001	61800000	0.2077	0.7419	27.99	24.81
B73v4_chr1	59100001	62100000	0.2098	0.7404	28.33	25.15
B73v4_chr1	59400001	62400000	0.2141	0.7526	28.45	25.27
B73v4_chr1	59700001	62700000	0.1947	0.7429	26.21	23.03
B73v4_chr1	60000001	63000000	0.1846	0.7407	24.93	21.75
B73v4_chr1	60300001	63300000	0.1624	0.7249	22.40	19.22
B73v4_chr1	60600001	63600000	0.1717	0.7331	23.41	20.23
B73v4_chr1	60900001	63900000	0.1744	0.7513	23.21	20.03
B73v4_chr1	61200001	64200000	0.1651	0.7444	22.18	19.00
B73v4_chr1	61500001	64500000	0.1544	0.7385	20.90	17.72
B73v4_chr1	61800001	64800000	0.1433	0.7391	19.39	16.21
B73v4_chr1	62100001	65100000	0.1306	0.7231	18.06	14.88
B73v4_chr1	62400001	65400000	0.1251	0.7045	17.76	14.58
B73v4_chr1	62700001	65700000	0.1349	0.6934	19.46	16.28
B73v4_chr1	63000001	66000000	0.1409	0.6931	20.33	17.15
B73v4_chr1	63300001	66300000	0.1425	0.7101	20.07	16.89
B73v4_chr1	63600001	66600000	0.1425	0.7094	20.08	16.90
B73v4_chr1	63900001	66900000	0.1367	0.6958	19.64	16.46
B73v4_chr1	64200001	67200000	0.1408	0.6981	20.17	16.99
B73v4_chr1	64500001	67500000	0.1416	0.6905	20.50	17.32
B73v4_chr1	64800001	67800000	0.1611	0.7081	22.76	19.58
B73v4_chr1	65100001	68100000	0.1653	0.7084	23.34	20.16
B73v4_chr1	65400001	68400000	0.1753	0.7229	24.25	21.07
B73v4_chr1	65700001	68700000	0.1725	0.7343	23.50	20.32
B73v4_chr1	66000001	69000000	0.1825	0.7467	24.45	21.27
B73v4_chr1	66300001	69300000	0.1830	0.7399	24.74	21.56
B73v4_chr1	66600001	69600000	0.1757	0.7315	24.03	20.85
B73v4_chr1	66900001	69900000	0.1854	0.7339	25.26	22.08
B73v4_chr1	67200001	70200000	0.1802	0.7417	24.30	21.12
B73v4_chr1	67500001	70500000	0.1852	0.7511	24.66	21.48
B73v4_chr1	67800001	70800000	0.1731	0.7637	22.66	19.48
B73v4_chr1	68100001	71100000	0.1708	0.7685	22.23	19.05
B73v4_chr1	68400001	71400000	0.1704	0.7631	22.33	19.15
B73v4_chr1	68700001	71700000	0.1648	0.7663	21.51	18.33
B73v4_chr1	69000001	72000000	0.1627	0.7602	21.40	18.22
B73v4_chr1	69300001	72300000	0.1887	0.7703	24.49	21.31
B73v4_chr1	69600001	72600000	0.1878	0.7758	24.21	21.03
B73v4_chr1	69900001	72900000	0.1810	0.7838	23.10	19.92
B73v4_chr1	70200001	73200000	0.1775	0.7862	22.58	19.40
B73v4_chr1	70500001	73500000	0.1948	0.7854	24.80	21.62
B73v4_chr1	70800001	73800000	0.1870	0.7671	24.38	21.20
B73v4_chr1	71100001	74100000	0.1936	0.7721	25.08	21.90
B73v4_chr1	71400001	74400000	0.1811	0.7596	23.84	20.66
B73v4_chr1	71700001	74700000	0.1864	0.7617	24.47	21.29
B73v4_chr1	72000001	75000000	0.1772	0.7626	23.24	20.06
B73v4_chr1	72300001	75300000	0.1524	0.7682	19.84	16.66
B73v4_chr1	72600001	75600000	0.1576	0.7816	20.17	16.99
B73v4_chr1	72900001	75900000	0.1479	0.7742	19.10	15.92
B73v4_chr1	73200001	76200000	0.1545	0.7671	20.15	16.97
B73v4_chr1	73500001	76500000	0.1384	0.7851	17.63	14.45
B73v4_chr1	73800001	76800000	0.1543	0.7896	19.54	16.36
B73v4_chr1	74100001	77100000	0.1576	0.7910	19.92	16.74
B73v4_chr1	74400001	77400000	0.1673	0.7919	21.12	17.94
B73v4_chr1	74700001	77700000	0.1744	0.7939	21.96	18.78
B73v4_chr1	75000001	78000000	0.1721	0.7878	21.85	18.67
B73v4_chr1	75300001	78300000	0.1860	0.7668	24.26	21.08
B73v4_chr1	75600001	78600000	0.1917	0.7534	25.44	22.26
B73v4_chr1	75900001	78900000	0.1943	0.7552	25.73	22.55
B73v4_chr1	76200001	79200000	0.2065	0.7448	27.73	24.55
B73v4_chr1	76500001	79500000	0.1883	0.7382	25.51	22.33
B73v4_chr1	76800001	79800000	0.1805	0.7400	24.39	21.21
B73v4_chr1	77100001	80100000	0.1752	0.7400	23.68	20.50
B73v4_chr1	77400001	80400000	0.1821	0.7544	24.13	20.95
B73v4_chr1	77700001	80700000	0.1706	0.7541	22.62	19.44
B73v4_chr1	78000001	81000000	0.1837	0.7450	24.66	21.48
B73v4_chr1	78300001	81300000	0.1774	0.7730	22.95	19.77
B73v4_chr1	78600001	81600000	0.1773	0.7769	22.82	19.64
B73v4_chr1	78900001	81900000	0.1778	0.7764	22.90	19.72
B73v4_chr1	79200001	82200000	0.1615	0.7866	20.53	17.35
B73v4_chr1	79500001	82500000	0.1844	0.7691	23.98	20.80
B73v4_chr1	79800001	82800000	0.1855	0.7659	24.22	21.04
B73v4_chr1	80100001	83100000	0.1875	0.7531	24.90	21.72
B73v4_chr1	80400001	83400000	0.1723	0.7336	23.48	20.30
B73v4_chr1	80700001	83700000	0.1699	0.7292	23.30	20.12
B73v4_chr1	81000001	84000000	0.1670	0.7523	22.19	19.01
B73v4_chr1	81300001	84300000	0.1760	0.7374	23.87	20.69
B73v4_chr1	81600001	84600000	0.1696	0.7368	23.02	19.84
B73v4_chr1	81900001	84900000	0.1818	0.7532	24.14	20.96
B73v4_chr1	82200001	85200000	0.1874	0.7533	24.87	21.69
B73v4_chr1	82500001	85500000	0.1912	0.7683	24.88	21.70
B73v4_chr1	82800001	85800000	0.1900	0.7751	24.51	21.33
B73v4_chr1	83100001	86100000	0.1974	0.7932	24.89	21.71
B73v4_chr1	83400001	86400000	0.1919	0.8010	23.95	20.77
B73v4_chr1	83700001	86700000	0.1902	0.8074	23.56	20.38
B73v4_chr1	84000001	87000000	0.1916	0.8025	23.88	20.70
B73v4_chr1	84300001	87300000	0.1907	0.8088	23.58	20.40
B73v4_chr1	84600001	87600000	0.1859	0.8052	23.09	19.91
B73v4_chr1	84900001	87900000	0.1809	0.7852	23.03	19.85
B73v4_chr1	85200001	88200000	0.1917	0.7922	24.20	21.02
B73v4_chr1	85500001	88500000	0.1826	0.7908	23.09	19.91
B73v4_chr1	85800001	88800000	0.1833	0.7938	23.09	19.91
B73v4_chr1	86100001	89100000	0.1813	0.7950	22.81	19.63
B73v4_chr1	86400001	89400000	0.1894	0.8082	23.44	20.26
B73v4_chr1	86700001	89700000	0.2005	0.8033	24.95	21.77
B73v4_chr1	87000001	90000000	0.1900	0.7884	24.11	20.93
B73v4_chr1	87300001	90300000	0.1811	0.7949	22.79	19.61
B73v4_chr1	87600001	90600000	0.1780	0.7805	22.81	19.63
B73v4_chr1	87900001	90900000	0.1699	0.7953	21.37	18.19
B73v4_chr1	88200001	91200000	0.1521	0.7804	19.49	16.31
B73v4_chr1	88500001	91500000	0.1538	0.7910	19.45	16.27
B73v4_chr1	88800001	91800000	0.1614	0.7954	20.30	17.12
B73v4_chr1	89100001	92100000	0.1522	0.7765	19.60	16.42
B73v4_chr1	89400001	92400000	0.1708	0.7736	22.08	18.90
B73v4_chr1	89700001	92700000	0.1889	0.7804	24.20	21.02
B73v4_chr1	90000001	93000000	0.2182	0.7928	27.52	24.34
B73v4_chr1	90300001	93300000	0.2078	0.7857	26.45	23.27
B73v4_chr1	90600001	93600000	0.2180	0.8034	27.14	23.96
B73v4_chr1	90900001	93900000	0.2260	0.8026	28.15	24.97
B73v4_chr1	91200001	94200000	0.2246	0.8137	27.59	24.41
B73v4_chr1	91500001	94500000	0.2344	0.7984	29.36	26.18
B73v4_chr1	91800001	94800000	0.2279	0.8002	28.48	25.30
B73v4_chr1	92100001	95100000	0.2261	0.8012	28.22	25.04
B73v4_chr1	92400001	95400000	0.2183	0.8061	27.08	23.90
B73v4_chr1	92700001	95700000	0.2003	0.8097	24.74	21.56
B73v4_chr1	93000001	96000000	0.1819	0.8150	22.32	19.14
B73v4_chr1	93300001	96300000	0.1816	0.8175	22.21	19.03
B73v4_chr1	93600001	96600000	0.1763	0.8017	22.00	18.82
B73v4_chr1	93900001	96900000	0.1749	0.8049	21.72	18.54
B73v4_chr1	94200001	97200000	0.1833	0.8025	22.84	19.66
B73v4_chr1	94500001	97500000	0.1681	0.7983	21.05	17.87
B73v4_chr1	94800001	97800000	0.1612	0.7939	20.30	17.12
B73v4_chr1	95100001	98100000	0.1742	0.8035	21.68	18.50
B73v4_chr1	95400001	98400000	0.1599	0.7870	20.32	17.14
B73v4_chr1	95700001	98700000	0.1604	0.7756	20.68	17.50
B73v4_chr1	96000001	99000000	0.1605	0.7754	20.70	17.52
B73v4_chr1	96300001	99300000	0.1633	0.7836	20.84	17.66
B73v4_chr1	96600001	99600000	0.1746	0.8009	21.80	18.62
B73v4_chr1	96900001	99900000	0.1883	0.8056	23.37	20.19
B73v4_chr1	97200001	100200000	0.1803	0.8113	22.22	19.04
B73v4_chr1	97500001	100500000	0.1762	0.8222	21.43	18.25
B73v4_chr1	97800001	100800000	0.1899	0.8088	23.48	20.30
B73v4_chr1	98100001	101100000	0.1838	0.8125	22.63	19.45
B73v4_chr1	98400001	101400000	0.1934	0.8289	23.33	20.15
B73v4_chr1	98700001	101700000	0.1880	0.8264	22.75	19.57
B73v4_chr1	99000001	102000000	0.1807	0.8250	21.90	18.72
B73v4_chr1	99300001	102300000	0.1939	0.8120	23.87	20.69
B73v4_chr1	99600001	102600000	0.1796	0.8042	22.33	19.15
B73v4_chr1	99900001	102900000	0.1649	0.8048	20.50	17.32
B73v4_chr1	100200001	103200000	0.1664	0.7932	20.98	17.80
B73v4_chr1	100500001	103500000	0.1693	0.7982	21.22	18.04
B73v4_chr1	100800001	103800000	0.1500	0.8137	18.43	15.25
B73v4_chr1	101100001	104100000	0.1417	0.8205	17.27	14.09
B73v4_chr1	101400001	104400000	0.1290	0.8142	15.84	12.66
B73v4_chr1	101700001	104700000	0.1342	0.8258	16.25	13.07
B73v4_chr1	102000001	105000000	0.1342	0.8303	16.17	12.99
B73v4_chr1	102300001	105300000	0.1415	0.8332	16.98	13.80
B73v4_chr1	102600001	105600000	0.1667	0.8467	19.69	16.51
B73v4_chr1	102900001	105900000	0.1700	0.8411	20.21	17.03
B73v4_chr1	103200001	106200000	0.1624	0.8431	19.26	16.08
B73v4_chr1	103500001	106500000	0.1661	0.8529	19.47	16.29
B73v4_chr1	103800001	106800000	0.1855	0.8599	21.57	18.39
B73v4_chr1	104100001	107100000	0.1878	0.8570	21.92	18.74
B73v4_chr1	104400001	107400000	0.2070	0.8596	24.08	20.90
B73v4_chr1	104700001	107700000	0.2093	0.8650	24.20	21.02
B73v4_chr1	105000001	108000000	0.2112	0.8661	24.38	21.20
B73v4_chr1	105300001	108300000	0.1953	0.8661	22.55	19.37
B73v4_chr1	105600001	108600000	0.1671	0.8609	19.41	16.23
B73v4_chr1	105900001	108900000	0.1615	0.8637	18.70	15.52
B73v4_chr1	106200001	109200000	0.1639	0.8806	18.61	15.43
B73v4_chr1	106500001	109500000	0.1647	0.8669	19.01	15.83
B73v4_chr1	106800001	109800000	0.1542	0.8514	18.11	14.93
B73v4_chr1	107100001	110100000	0.1642	0.8384	19.58	16.40
B73v4_chr1	107400001	110400000	0.1620	0.8353	19.40	16.22
B73v4_chr1	107700001	110700000	0.1532	0.8281	18.50	15.32
B73v4_chr1	108000001	111000000	0.1598	0.8315	19.21	16.03
B73v4_chr1	108300001	111300000	0.1649	0.8367	19.71	16.53
B73v4_chr1	108600001	111600000	0.1766	0.8526	20.72	17.54
B73v4_chr1	108900001	111900000	0.1946	0.8591	22.65	19.47
B73v4_chr1	109200001	112200000	0.2074	0.8510	24.38	21.20
B73v4_chr1	109500001	112500000	0.2003	0.8535	23.46	20.28
B73v4_chr1	109800001	112800000	0.2052	0.8566	23.96	20.78
B73v4_chr1	110100001	113100000	0.1869	0.8626	21.66	18.48
B73v4_chr1	110400001	113400000	0.1770	0.8669	20.42	17.24
B73v4_chr1	110700001	113700000	0.1770	0.8581	20.63	17.45
B73v4_chr1	111000001	114000000	0.1688	0.8511	19.84	16.66
B73v4_chr1	111300001	114300000	0.1692	0.8515	19.87	16.69
B73v4_chr1	111600001	114600000	0.1678	0.8395	19.99	16.81
B73v4_chr1	111900001	114900000	0.1461	0.8371	17.45	14.27
B73v4_chr1	112200001	115200000	0.1294	0.8289	15.61	12.43
B73v4_chr1	112500001	115500000	0.1419	0.8251	17.19	14.01
B73v4_chr1	112800001	115800000	0.1410	0.8348	16.89	13.71
B73v4_chr1	113100001	116100000	0.1600	0.8506	18.81	15.63
B73v4_chr1	113400001	116400000	0.1639	0.8595	19.07	15.89
B73v4_chr1	113700001	116700000	0.1597	0.8738	18.28	15.10
B73v4_chr1	114000001	117000000	0.1768	0.8699	20.32	17.14
B73v4_chr1	114300001	117300000	0.1708	0.8687	19.66	16.48
B73v4_chr1	114600001	117600000	0.1686	0.8780	19.20	16.02
B73v4_chr1	114900001	117900000	0.1765	0.8640	20.43	17.25
B73v4_chr1	115200001	118200000	0.1805	0.8728	20.68	17.50
B73v4_chr1	115500001	118500000	0.1726	0.8590	20.09	16.91
B73v4_chr1	115800001	118800000	0.1703	0.8455	20.14	16.96
B73v4_chr1	116100001	119100000	0.1612	0.8360	19.28	16.10
B73v4_chr1	116400001	119400000	0.1665	0.8360	19.91	16.73
B73v4_chr1	116700001	119700000	0.1762	0.8309	21.21	18.03
B73v4_chr1	117000001	120000000	0.1608	0.8364	19.22	16.04
B73v4_chr1	117300001	120300000	0.1587	0.8286	19.16	15.98
B73v4_chr1	117600001	120600000	0.1604	0.8295	19.34	16.16
B73v4_chr1	117900001	120900000	0.1744	0.8321	20.96	17.78
B73v4_chr1	118200001	121200000	0.1785	0.8218	21.72	18.54
B73v4_chr1	118500001	121500000	0.1743	0.8275	21.06	17.88
B73v4_chr1	118800001	121800000	0.1721	0.8360	20.59	17.41
B73v4_chr1	119100001	122100000	0.1661	0.8282	20.06	16.88
B73v4_chr1	119400001	122400000	0.1629	0.8251	19.75	16.57
B73v4_chr1	119700001	122700000	0.1608	0.8313	19.34	16.16
B73v4_chr1	120000001	123000000	0.1723	0.8360	20.60	17.42
B73v4_chr1	120300001	123300000	0.1828	0.8438	21.66	18.48
B73v4_chr1	120600001	123600000	0.1796	0.8204	21.89	18.71
B73v4_chr1	120900001	123900000	0.1608	0.8329	19.31	16.13
B73v4_chr1	121200001	124200000	0.1734	0.8438	20.55	17.37
B73v4_chr1	121500001	124500000	0.1838	0.8430	21.81	18.63
B73v4_chr1	121800001	124800000	0.1868	0.8428	22.16	18.98
B73v4_chr1	122100001	125100000	0.2023	0.8573	23.59	20.41
B73v4_chr1	122400001	125400000	0.1909	0.8554	22.32	19.14
B73v4_chr1	122700001	125700000	0.1790	0.8447	21.19	18.01
B73v4_chr1	123000001	126000000	0.1669	0.8392	19.88	16.70
B73v4_chr1	123300001	126300000	0.1604	0.8418	19.05	15.87
B73v4_chr1	123600001	126600000	0.1559	0.8592	18.15	14.97
B73v4_chr1	123900001	126900000	0.1558	0.8488	18.35	15.17
B73v4_chr1	124200001	127200000	0.1409	0.8578	16.42	13.24
B73v4_chr1	124500001	127500000	0.1330	0.8704	15.28	12.10
B73v4_chr1	124800001	127800000	0.1291	0.8645	14.94	11.76
B73v4_chr1	125100001	128100000	0.1313	0.8590	15.29	12.11
B73v4_chr1	125400001	128400000	0.1425	0.8670	16.43	13.25
B73v4_chr1	125700001	128700000	0.1501	0.8737	17.18	14.00
B73v4_chr1	126000001	129000000	0.1537	0.8792	17.48	14.30
B73v4_chr1	126300001	129300000	0.1575	0.8631	18.25	15.07
B73v4_chr1	126600001	129600000	0.1610	0.8612	18.69	15.51
B73v4_chr1	126900001	129900000	0.1590	0.8709	18.26	15.08
B73v4_chr1	127200001	130200000	0.1631	0.8707	18.74	15.56
B73v4_chr1	127500001	130500000	0.1685	0.8722	19.32	16.14
B73v4_chr1	127800001	130800000	0.1676	0.8685	19.29	16.11
B73v4_chr1	128100001	131100000	0.1536	0.8771	17.51	14.33
B73v4_chr1	128400001	131400000	0.1461	0.8668	16.86	13.68
B73v4_chr1	128700001	131700000	0.1519	0.8682	17.49	14.31
B73v4_chr1	129000001	132000000	0.1495	0.8712	17.16	13.98
B73v4_chr1	129300001	132300000	0.1407	0.8922	15.77	12.59
B73v4_chr1	129600001	132600000	0.1544	0.8888	17.37	14.19
B73v4_chr1	129900001	132900000	0.1546	0.8869	17.44	14.26
B73v4_chr1	130200001	133200000	0.1576	0.8731	18.06	14.88
B73v4_chr1	130500001	133500000	0.1542	0.8719	17.68	14.50
B73v4_chr1	130800001	133800000	0.1613	0.8849	18.23	15.05
B73v4_chr1	131100001	134100000	0.1587	0.8841	17.95	14.77
B73v4_chr1	131400001	134400000	0.1522	0.8374	18.17	14.99
B73v4_chr1	131700001	134700000	0.1629	0.8342	19.53	16.35
B73v4_chr1	132000001	135000000	0.1593	0.8368	19.04	15.86
B73v4_chr1	132300001	135300000	0.1690	0.8320	20.31	17.13
B73v4_chr1	132600001	135600000	0.1592	0.8396	18.96	15.78
B73v4_chr1	132900001	135900000	0.1658	0.8437	19.65	16.47
B73v4_chr1	133200001	136200000	0.1701	0.8593	19.79	16.61
B73v4_chr1	133500001	136500000	0.1769	0.8519	20.77	17.59
B73v4_chr1	133800001	136800000	0.1761	0.8414	20.93	17.75
B73v4_chr1	134100001	137100000	0.1971	0.8404	23.46	20.28
B73v4_chr1	134400001	137400000	0.2087	0.8980	23.24	20.06
B73v4_chr1	134700001	137700000	0.2060	0.9073	22.70	19.52
B73v4_chr1	135000001	138000000	0.2239	0.9071	24.68	21.50
B73v4_chr1	135300001	138300000	0.2266	0.9164	24.72	21.54
B73v4_chr1	135600001	138600000	0.2167	0.9182	23.60	20.42
B73v4_chr1	135900001	138900000	0.2111	0.9201	22.94	19.76
B73v4_chr1	136200001	139200000	0.2212	0.9202	24.04	20.86
B73v4_chr1	136500001	139500000	0.2241	0.9295	24.11	20.93
B73v4_chr1	136800001	139800000	0.2291	0.9238	24.80	21.62
B73v4_chr1	137100001	140100000	0.2072	0.8865	23.37	20.19
B73v4_chr1	137400001	140400000	0.2101	0.8719	24.09	20.91
B73v4_chr1	137700001	140700000	0.2054	0.8671	23.69	20.51
B73v4_chr1	138000001	141000000	0.1865	0.8612	21.66	18.48
B73v4_chr1	138300001	141300000	0.1794	0.8529	21.04	17.86
B73v4_chr1	138600001	141600000	0.1958	0.8489	23.06	19.88
B73v4_chr1	138900001	141900000	0.1949	0.8394	23.22	20.04
B73v4_chr1	139200001	142200000	0.1836	0.8288	22.15	18.97
B73v4_chr1	139500001	142500000	0.1745	0.8281	21.08	17.90
B73v4_chr1	139800001	142800000	0.1781	0.8344	21.34	18.16
B73v4_chr1	140100001	143100000	0.1884	0.8664	21.75	18.57
B73v4_chr1	140400001	143400000	0.1769	0.8722	20.28	17.10
B73v4_chr1	140700001	143700000	0.1672	0.8647	19.34	16.16
B73v4_chr1	141000001	144000000	0.1741	0.8610	20.22	17.04
B73v4_chr1	141300001	144300000	0.1760	0.8541	20.61	17.43
B73v4_chr1	141600001	144600000	0.1575	0.8499	18.54	15.36
B73v4_chr1	141900001	144900000	0.1758	0.8390	20.95	17.77
B73v4_chr1	142200001	145200000	0.1722	0.8483	20.31	17.13
B73v4_chr1	142500001	145500000	0.1825	0.8555	21.33	18.15
B73v4_chr1	142800001	145800000	0.1807	0.8642	20.91	17.73
B73v4_chr1	143100001	146100000	0.1780	0.8665	20.55	17.37
B73v4_chr1	143400001	146400000	0.1818	0.8653	21.01	17.83
B73v4_chr1	143700001	146700000	0.1993	0.8698	22.91	19.73
B73v4_chr1	144000001	147000000	0.2038	0.8731	23.34	20.16
B73v4_chr1	144300001	147300000	0.1991	0.8776	22.69	19.51
B73v4_chr1	144600001	147600000	0.2154	0.8766	24.57	21.39
B73v4_chr1	144900001	147900000	0.2010	0.8937	22.49	19.31
B73v4_chr1	145200001	148200000	0.2037	0.8776	23.22	20.04
B73v4_chr1	145500001	148500000	0.1902	0.8705	21.85	18.67
B73v4_chr1	145800001	148800000	0.1813	0.8622	21.03	17.85
B73v4_chr1	146100001	149100000	0.1817	0.8561	21.22	18.04
B73v4_chr1	146400001	149400000	0.1889	0.8598	21.97	18.79
B73v4_chr1	146700001	149700000	0.1883	0.8528	22.08	18.90
B73v4_chr1	147000001	150000000	0.1768	0.8429	20.98	17.80
B73v4_chr1	147300001	150300000	0.1807	0.8414	21.47	18.29
B73v4_chr1	147600001	150600000	0.1700	0.8353	20.36	17.18
B73v4_chr1	147900001	150900000	0.1588	0.8275	19.19	16.01
B73v4_chr1	148200001	151200000	0.1488	0.8244	18.05	14.87
B73v4_chr1	148500001	151500000	0.1528	0.8214	18.61	15.43
B73v4_chr1	148800001	151800000	0.1526	0.8283	18.42	15.24
B73v4_chr1	149100001	152100000	0.1621	0.8304	19.53	16.35
B73v4_chr1	149400001	152400000	0.1588	0.8164	19.46	16.28
B73v4_chr1	149700001	152700000	0.1480	0.8163	18.13	14.95
B73v4_chr1	150000001	153000000	0.1510	0.8173	18.47	15.29
B73v4_chr1	150300001	153300000	0.1535	0.8213	18.68	15.50
B73v4_chr1	150600001	153600000	0.1765	0.8375	21.07	17.89
B73v4_chr1	150900001	153900000	0.1858	0.8457	21.96	18.78
B73v4_chr1	151200001	154200000	0.1862	0.8497	21.91	18.73
B73v4_chr1	151500001	154500000	0.2005	0.8528	23.51	20.33
B73v4_chr1	151800001	154800000	0.2000	0.8560	23.36	20.18
B73v4_chr1	152100001	155100000	0.2086	0.8442	24.71	21.53
B73v4_chr1	152400001	155400000	0.2155	0.8589	25.09	21.91
B73v4_chr1	152700001	155700000	0.2199	0.8606	25.55	22.37
B73v4_chr1	153000001	156000000	0.2238	0.8611	25.99	22.81
B73v4_chr1	153300001	156300000	0.2215	0.8595	25.78	22.60
B73v4_chr1	153600001	156600000	0.1997	0.8482	23.54	20.36
B73v4_chr1	153900001	156900000	0.1959	0.8375	23.40	20.22
B73v4_chr1	154200001	157200000	0.2064	0.8381	24.63	21.45
B73v4_chr1	154500001	157500000	0.2013	0.8411	23.93	20.75
B73v4_chr1	154800001	157800000	0.1979	0.8328	23.76	20.58
B73v4_chr1	155100001	158100000	0.1772	0.8326	21.28	18.10
B73v4_chr1	155400001	158400000	0.1766	0.8136	21.71	18.53
B73v4_chr1	155700001	158700000	0.1686	0.8168	20.64	17.46
B73v4_chr1	156000001	159000000	0.1734	0.8217	21.10	17.92
B73v4_chr1	156300001	159300000	0.1683	0.8059	20.88	17.70
B73v4_chr1	156600001	159600000	0.1712	0.8024	21.34	18.16
B73v4_chr1	156900001	159900000	0.1756	0.7951	22.08	18.90
B73v4_chr1	157200001	160200000	0.1635	0.7962	20.53	17.35
B73v4_chr1	157500001	160500000	0.1541	0.7966	19.35	16.17
B73v4_chr1	157800001	160800000	0.1601	0.7994	20.03	16.85
B73v4_chr1	158100001	161100000	0.1505	0.8127	18.52	15.34
B73v4_chr1	158400001	161400000	0.1452	0.8240	17.63	14.45
B73v4_chr1	158700001	161700000	0.1551	0.8135	19.07	15.89
B73v4_chr1	159000001	162000000	0.1538	0.8004	19.21	16.03
B73v4_chr1	159300001	162300000	0.1643	0.7987	20.57	17.39
B73v4_chr1	159600001	162600000	0.1676	0.7931	21.13	17.95
B73v4_chr1	159900001	162900000	0.1690	0.7982	21.17	17.99
B73v4_chr1	160200001	163200000	0.1815	0.8000	22.69	19.51
B73v4_chr1	160500001	163500000	0.1874	0.7976	23.50	20.32
B73v4_chr1	160800001	163800000	0.1963	0.7887	24.89	21.71
B73v4_chr1	161100001	164100000	0.2043	0.7790	26.22	23.04
B73v4_chr1	161400001	164400000	0.2042	0.7720	26.45	23.27
B73v4_chr1	161700001	164700000	0.2025	0.7811	25.93	22.75
B73v4_chr1	162000001	165000000	0.1975	0.7704	25.64	22.46
B73v4_chr1	162300001	165300000	0.1911	0.7628	25.05	21.87
B73v4_chr1	162600001	165600000	0.1854	0.7689	24.11	20.93
B73v4_chr1	162900001	165900000	0.1936	0.7687	25.18	22.00
B73v4_chr1	163200001	166200000	0.1831	0.7604	24.08	20.90
B73v4_chr1	163500001	166500000	0.1908	0.7606	25.09	21.91
B73v4_chr1	163800001	166800000	0.1776	0.7599	23.37	20.19
B73v4_chr1	164100001	167100000	0.1897	0.7667	24.74	21.56
B73v4_chr1	164400001	167400000	0.1820	0.7742	23.51	20.33
B73v4_chr1	164700001	167700000	0.1712	0.7688	22.26	19.08
B73v4_chr1	165000001	168000000	0.1714	0.7933	21.60	18.42
B73v4_chr1	165300001	168300000	0.1723	0.8124	21.21	18.03
B73v4_chr1	165600001	168600000	0.1776	0.8097	21.93	18.75
B73v4_chr1	165900001	168900000	0.1727	0.7920	21.80	18.62
B73v4_chr1	166200001	169200000	0.1949	0.8031	24.27	21.09
B73v4_chr1	166500001	169500000	0.1816	0.8039	22.59	19.41
B73v4_chr1	166800001	169800000	0.1858	0.8126	22.86	19.68
B73v4_chr1	167100001	170100000	0.1736	0.8106	21.41	18.23
B73v4_chr1	167400001	170400000	0.1762	0.7955	22.15	18.97
B73v4_chr1	167700001	170700000	0.1843	0.7999	23.05	19.87
B73v4_chr1	168000001	171000000	0.1941	0.8084	24.01	20.83
B73v4_chr1	168300001	171300000	0.1989	0.8081	24.61	21.43
B73v4_chr1	168600001	171600000	0.1902	0.8204	23.18	20.00
B73v4_chr1	168900001	171900000	0.1872	0.8402	22.28	19.10
B73v4_chr1	169200001	172200000	0.1799	0.8335	21.58	18.40
B73v4_chr1	169500001	172500000	0.1798	0.8233	21.83	18.65
B73v4_chr1	169800001	172800000	0.1863	0.8166	22.81	19.63
B73v4_chr1	170100001	173100000	0.1940	0.8133	23.86	20.68
B73v4_chr1	170400001	173400000	0.1909	0.8245	23.16	19.98
B73v4_chr1	170700001	173700000	0.1819	0.8213	22.15	18.97
B73v4_chr1	171000001	174000000	0.1693	0.8082	20.94	17.76
B73v4_chr1	171300001	174300000	0.1765	0.8024	22.00	18.82
B73v4_chr1	171600001	174600000	0.1808	0.8023	22.54	19.36
B73v4_chr1	171900001	174900000	0.1825	0.7830	23.31	20.13
B73v4_chr1	172200001	175200000	0.1769	0.7823	22.62	19.44
B73v4_chr1	172500001	175500000	0.1834	0.7917	23.16	19.98
B73v4_chr1	172800001	175800000	0.1724	0.7977	21.61	18.43
B73v4_chr1	173100001	176100000	0.1613	0.7882	20.47	17.29
B73v4_chr1	173400001	176400000	0.1619	0.7575	21.37	18.19
B73v4_chr1	173700001	176700000	0.1657	0.7469	22.18	19.00
B73v4_chr1	174000001	177000000	0.1773	0.7491	23.66	20.48
B73v4_chr1	174300001	177300000	0.1731	0.7557	22.91	19.73
B73v4_chr1	174600001	177600000	0.1837	0.7434	24.71	21.53
B73v4_chr1	174900001	177900000	0.1841	0.7620	24.16	20.98
B73v4_chr1	175200001	178200000	0.1797	0.7617	23.59	20.41
B73v4_chr1	175500001	178500000	0.1756	0.7521	23.35	20.17
B73v4_chr1	175800001	178800000	0.1762	0.7512	23.46	20.28
B73v4_chr1	176100001	179100000	0.1886	0.7606	24.80	21.62
B73v4_chr1	176400001	179400000	0.1985	0.8022	24.74	21.56
B73v4_chr1	176700001	179700000	0.2016	0.8063	25.00	21.82
B73v4_chr1	177000001	180000000	0.1879	0.7836	23.98	20.80
B73v4_chr1	177300001	180300000	0.1917	0.7857	24.40	21.22
B73v4_chr1	177600001	180600000	0.1799	0.7756	23.20	20.02
B73v4_chr1	177900001	180900000	0.1804	0.7836	23.02	19.84
B73v4_chr1	178200001	181200000	0.1862	0.7927	23.49	20.31
B73v4_chr1	178500001	181500000	0.1862	0.8012	23.24	20.06
B73v4_chr1	178800001	181800000	0.1859	0.7922	23.46	20.28
B73v4_chr1	179100001	182100000	0.1901	0.7826	24.29	21.11
B73v4_chr1	179400001	182400000	0.1856	0.7750	23.95	20.77
B73v4_chr1	179700001	182700000	0.1839	0.7708	23.85	20.67
B73v4_chr1	180000001	183000000	0.1841	0.7884	23.36	20.18
B73v4_chr1	180300001	183300000	0.1701	0.7861	21.64	18.46
B73v4_chr1	180600001	183600000	0.1856	0.8015	23.15	19.97
B73v4_chr1	180900001	183900000	0.1792	0.7902	22.67	19.49
B73v4_chr1	181200001	184200000	0.1793	0.7822	22.93	19.75
B73v4_chr1	181500001	184500000	0.1926	0.7747	24.86	21.68
B73v4_chr1	181800001	184800000	0.2024	0.7798	25.96	22.78
B73v4_chr1	182100001	185100000	0.1846	0.7899	23.38	20.20
B73v4_chr1	182400001	185400000	0.1852	0.7871	23.53	20.35
B73v4_chr1	182700001	185700000	0.1980	0.7921	24.99	21.81
B73v4_chr1	183000001	186000000	0.1983	0.7764	25.54	22.36
B73v4_chr1	183300001	186300000	0.1946	0.7707	25.25	22.07
B73v4_chr1	183600001	186600000	0.1940	0.7686	25.24	22.06
B73v4_chr1	183900001	186900000	0.1968	0.7569	26.00	22.82
B73v4_chr1	184200001	187200000	0.1927	0.7520	25.63	22.45
B73v4_chr1	184500001	187500000	0.1831	0.7559	24.22	21.04
B73v4_chr1	184800001	187800000	0.1805	0.7512	24.02	20.84
B73v4_chr1	185100001	188100000	0.1790	0.7621	23.49	20.31
B73v4_chr1	185400001	188400000	0.1790	0.7777	23.01	19.83
B73v4_chr1	185700001	188700000	0.1737	0.7944	21.87	18.69
B73v4_chr1	186000001	189000000	0.1792	0.8132	22.04	18.86
B73v4_chr1	186300001	189300000	0.1860	0.8171	22.76	19.58
B73v4_chr1	186600001	189600000	0.1698	0.7918	21.44	18.26
B73v4_chr1	186900001	189900000	0.1645	0.8016	20.52	17.34
B73v4_chr1	187200001	190200000	0.1559	0.8088	19.27	16.09
B73v4_chr1	187500001	190500000	0.1456	0.7815	18.64	15.46
B73v4_chr1	187800001	190800000	0.1392	0.7910	17.60	14.42
B73v4_chr1	188100001	191100000	0.1543	0.7652	20.16	16.98
B73v4_chr1	188400001	191400000	0.1586	0.7378	21.49	18.31
B73v4_chr1	188700001	191700000	0.1499	0.7298	20.54	17.36
B73v4_chr1	189000001	192000000	0.1604	0.7298	21.98	18.80
B73v4_chr1	189300001	192300000	0.1617	0.7188	22.49	19.31
B73v4_chr1	189600001	192600000	0.1709	0.7467	22.89	19.71
B73v4_chr1	189900001	192900000	0.1834	0.7531	24.36	21.18
B73v4_chr1	190200001	193200000	0.1899	0.7228	26.27	23.09
B73v4_chr1	190500001	193500000	0.1930	0.7557	25.54	22.36
B73v4_chr1	190800001	193800000	0.1997	0.7502	26.62	23.44
B73v4_chr1	191100001	194100000	0.1966	0.7635	25.75	22.57
B73v4_chr1	191400001	194400000	0.1878	0.7654	24.54	21.36
B73v4_chr1	191700001	194700000	0.1831	0.7557	24.23	21.05
B73v4_chr1	192000001	195000000	0.1769	0.7562	23.40	20.22
B73v4_chr1	192300001	195300000	0.1807	0.7652	23.62	20.44
B73v4_chr1	192600001	195600000	0.1772	0.7657	23.14	19.96
B73v4_chr1	192900001	195900000	0.1726	0.7604	22.70	19.52
B73v4_chr1	193200001	196200000	0.1784	0.7776	22.94	19.76
B73v4_chr1	193500001	196500000	0.1759	0.7738	22.73	19.55
B73v4_chr1	193800001	196800000	0.1719	0.7782	22.09	18.91
B73v4_chr1	194100001	197100000	0.1667	0.7634	21.83	18.65
B73v4_chr1	194400001	197400000	0.1606	0.7647	21.00	17.82
B73v4_chr1	194700001	197700000	0.1721	0.7658	22.48	19.30
B73v4_chr1	195000001	198000000	0.1724	0.7646	22.55	19.37
B73v4_chr1	195300001	198300000	0.1773	0.7550	23.48	20.30
B73v4_chr1	195600001	198600000	0.1696	0.7587	22.36	19.18
B73v4_chr1	195900001	198900000	0.1602	0.7404	21.64	18.46
B73v4_chr1	196200001	199200000	0.1553	0.7443	20.87	17.69
B73v4_chr1	196500001	199500000	0.1669	0.7403	22.55	19.37
B73v4_chr1	196800001	199800000	0.1867	0.7392	25.26	22.08
B73v4_chr1	197100001	200100000	0.1856	0.7467	24.85	21.67
B73v4_chr1	197400001	200400000	0.1957	0.7584	25.81	22.63
B73v4_chr1	197700001	200700000	0.1880	0.7618	24.68	21.50
B73v4_chr1	198000001	201000000	0.1733	0.7467	23.21	20.03
B73v4_chr1	198300001	201300000	0.1669	0.7531	22.16	18.98
B73v4_chr1	198600001	201600000	0.1683	0.7386	22.79	19.61
B73v4_chr1	198900001	201900000	0.1752	0.7613	23.01	19.83
B73v4_chr1	199200001	202200000	0.1733	0.7555	22.94	19.76
B73v4_chr1	199500001	202500000	0.1766	0.7451	23.71	20.53
B73v4_chr1	199800001	202800000	0.1627	0.7373	22.07	18.89
B73v4_chr1	200100001	203100000	0.1751	0.7384	23.72	20.54
B73v4_chr1	200400001	203400000	0.1729	0.7248	23.86	20.68
B73v4_chr1	200700001	203700000	0.1731	0.7346	23.56	20.38
B73v4_chr1	201000001	204000000	0.1905	0.7473	25.49	22.31
B73v4_chr1	201300001	204300000	0.1803	0.7539	23.92	20.74
B73v4_chr1	201600001	204600000	0.1750	0.7481	23.39	20.21
B73v4_chr1	201900001	204900000	0.1786	0.7440	24.01	20.83
B73v4_chr1	202200001	205200000	0.1737	0.7516	23.11	19.93
B73v4_chr1	202500001	205500000	0.1592	0.7449	21.38	18.20
B73v4_chr1	202800001	205800000	0.1568	0.7458	21.03	17.85
B73v4_chr1	203100001	206100000	0.1504	0.7397	20.33	17.15
B73v4_chr1	203400001	206400000	0.1576	0.7546	20.89	17.71
B73v4_chr1	203700001	206700000	0.1581	0.7391	21.39	18.21
B73v4_chr1	204000001	207000000	0.1436	0.7191	19.98	16.80
B73v4_chr1	204300001	207300000	0.1448	0.7107	20.38	17.20
B73v4_chr1	204600001	207600000	0.1665	0.7212	23.09	19.91
B73v4_chr1	204900001	207900000	0.1742	0.7238	24.07	20.89
B73v4_chr1	205200001	208200000	0.1943	0.7219	26.92	23.74
B73v4_chr1	205500001	208500000	0.2029	0.7237	28.04	24.86
B73v4_chr1	205800001	208800000	0.2056	0.7162	28.71	25.53
B73v4_chr1	206100001	209100000	0.2023	0.7189	28.15	24.97
B73v4_chr1	206400001	209400000	0.1871	0.6932	26.99	23.81
B73v4_chr1	206700001	209700000	0.1891	0.6993	27.04	23.86
B73v4_chr1	207000001	210000000	0.1915	0.7080	27.05	23.87
B73v4_chr1	207300001	210300000	0.1994	0.7087	28.13	24.95
B73v4_chr1	207600001	210600000	0.1839	0.6900	26.65	23.47
B73v4_chr1	207900001	210900000	0.1793	0.6763	26.51	23.33
B73v4_chr1	208200001	211200000	0.1743	0.6734	25.89	22.71
B73v4_chr1	208500001	211500000	0.1746	0.6858	25.46	22.28
B73v4_chr1	208800001	211800000	0.1675	0.6912	24.23	21.05
B73v4_chr1	209100001	212100000	0.1693	0.6964	24.31	21.13
B73v4_chr1	209400001	212400000	0.1709	0.7041	24.28	21.10
B73v4_chr1	209700001	212700000	0.1721	0.7053	24.40	21.22
B73v4_chr1	210000001	213000000	0.1811	0.7210	25.12	21.94
B73v4_chr1	210300001	213300000	0.1873	0.7246	25.85	22.67
B73v4_chr1	210600001	213600000	0.1848	0.7384	25.03	21.85
B73v4_chr1	210900001	213900000	0.1885	0.7457	25.28	22.10
B73v4_chr1	211200001	214200000	0.1780	0.7495	23.75	20.57
B73v4_chr1	211500001	214500000	0.1627	0.7358	22.12	18.94
B73v4_chr1	211800001	214800000	0.1618	0.7263	22.28	19.10
B73v4_chr1	212100001	215100000	0.1728	0.7418	23.29	20.11
B73v4_chr1	212400001	215400000	0.1807	0.7456	24.23	21.05
B73v4_chr1	212700001	215700000	0.1778	0.7380	24.08	20.90
B73v4_chr1	213000001	216000000	0.1804	0.7389	24.41	21.23
B73v4_chr1	213300001	216300000	0.1852	0.7358	25.17	21.99
B73v4_chr1	213600001	216600000	0.1969	0.7302	26.96	23.78
B73v4_chr1	213900001	216900000	0.1872	0.7374	25.39	22.21
B73v4_chr1	214200001	217200000	0.1860	0.7439	25.01	21.83
B73v4_chr1	214500001	217500000	0.2032	0.7598	26.75	23.57
B73v4_chr1	214800001	217800000	0.2059	0.7611	27.06	23.88
B73v4_chr1	215100001	218100000	0.1977	0.7378	26.79	23.61
B73v4_chr1	215400001	218400000	0.1924	0.7369	26.11	22.93
B73v4_chr1	215700001	218700000	0.1877	0.7463	25.14	21.96
B73v4_chr1	216000001	219000000	0.1735	0.7304	23.75	20.57
B73v4_chr1	216300001	219300000	0.1663	0.7288	22.81	19.63
B73v4_chr1	216600001	219600000	0.1678	0.7403	22.67	19.49
B73v4_chr1	216900001	219900000	0.1697	0.7228	23.48	20.30
B73v4_chr1	217200001	220200000	0.1730	0.7158	24.17	20.99
B73v4_chr1	217500001	220500000	0.1610	0.7051	22.84	19.66
B73v4_chr1	217800001	220800000	0.1499	0.7029	21.32	18.14
B73v4_chr1	218100001	221100000	0.1536	0.7067	21.74	18.56
B73v4_chr1	218400001	221400000	0.1583	0.7245	21.85	18.67
B73v4_chr1	218700001	221700000	0.1610	0.7197	22.37	19.19
B73v4_chr1	219000001	222000000	0.1792	0.7251	24.71	21.53
B73v4_chr1	219300001	222300000	0.1658	0.7322	22.65	19.47
B73v4_chr1	219600001	222600000	0.1520	0.7357	20.66	17.48
B73v4_chr1	219900001	222900000	0.1454	0.7555	19.25	16.07
B73v4_chr1	220200001	223200000	0.1461	0.7498	19.49	16.31
B73v4_chr1	220500001	223500000	0.1437	0.7518	19.12	15.94
B73v4_chr1	220800001	223800000	0.1523	0.7583	20.08	16.90
B73v4_chr1	221100001	224100000	0.1520	0.7683	19.78	16.60
B73v4_chr1	221400001	224400000	0.1557	0.7610	20.46	17.28
B73v4_chr1	221700001	224700000	0.1589	0.7636	20.80	17.62
B73v4_chr1	222000001	225000000	0.1521	0.7747	19.63	16.45
B73v4_chr1	222300001	225300000	0.1568	0.7704	20.35	17.17
B73v4_chr1	222600001	225600000	0.1579	0.7583	20.82	17.64
B73v4_chr1	222900001	225900000	0.1635	0.7481	21.86	18.68
B73v4_chr1	223200001	226200000	0.1696	0.7417	22.86	19.68
B73v4_chr1	223500001	226500000	0.1734	0.7449	23.27	20.09
B73v4_chr1	223800001	226800000	0.1624	0.7069	22.97	19.79
B73v4_chr1	224100001	227100000	0.1591	0.7027	22.64	19.46
B73v4_chr1	224400001	227400000	0.1589	0.6931	22.93	19.75
B73v4_chr1	224700001	227700000	0.1684	0.6726	25.04	21.86
B73v4_chr1	225000001	228000000	0.1728	0.6662	25.94	22.76
B73v4_chr1	225300001	228300000	0.1860	0.6546	28.42	25.24
B73v4_chr1	225600001	228600000	0.1940	0.6529	29.71	26.53
B73v4_chr1	225900001	228900000	0.1958	0.6637	29.50	26.32
B73v4_chr1	226200001	229200000	0.2008	0.6765	29.68	26.50
B73v4_chr1	226500001	229500000	0.2090	0.6816	30.67	27.49
B73v4_chr1	226800001	229800000	0.2192	0.7128	30.74	27.56
B73v4_chr1	227100001	230100000	0.2145	0.6928	30.97	27.79
B73v4_chr1	227400001	230400000	0.2220	0.6972	31.85	28.67
B73v4_chr1	227700001	230700000	0.2085	0.7131	29.25	26.07
B73v4_chr1	228000001	231000000	0.2024	0.7125	28.40	25.22
B73v4_chr1	228300001	231300000	0.2040	0.7218	28.26	25.08
B73v4_chr1	228600001	231600000	0.2011	0.7263	27.69	24.51
B73v4_chr1	228900001	231900000	0.1960	0.7113	27.56	24.38
B73v4_chr1	229200001	232200000	0.1895	0.7086	26.74	23.56
B73v4_chr1	229500001	232500000	0.1727	0.6935	24.91	21.73
B73v4_chr1	229800001	232800000	0.1695	0.6926	24.47	21.29
B73v4_chr1	230100001	233100000	0.1658	0.7025	23.60	20.42
B73v4_chr1	230400001	233400000	0.1544	0.6996	22.07	18.89
B73v4_chr1	230700001	233700000	0.1555	0.6991	22.25	19.07
B73v4_chr1	231000001	234000000	0.1523	0.6902	22.07	18.89
B73v4_chr1	231300001	234300000	0.1376	0.6979	19.72	16.54
B73v4_chr1	231600001	234600000	0.1291	0.6884	18.76	15.58
B73v4_chr1	231900001	234900000	0.1441	0.6991	20.61	17.43
B73v4_chr1	232200001	235200000	0.1375	0.7049	19.50	16.32
B73v4_chr1	232500001	235500000	0.1419	0.7162	19.81	16.63
B73v4_chr1	232800001	235800000	0.1386	0.7366	18.81	15.63
B73v4_chr1	233100001	236100000	0.1476	0.7494	19.69	16.51
B73v4_chr1	233400001	236400000	0.1476	0.7574	19.49	16.31
B73v4_chr1	233700001	236700000	0.1603	0.7531	21.28	18.10
B73v4_chr1	234000001	237000000	0.1656	0.7549	21.94	18.76
B73v4_chr1	234300001	237300000	0.1698	0.7396	22.95	19.77
B73v4_chr1	234600001	237600000	0.1767	0.7486	23.60	20.42
B73v4_chr1	234900001	237900000	0.1677	0.7307	22.95	19.77
B73v4_chr1	235200001	238200000	0.1740	0.7139	24.37	21.19
B73v4_chr1	235500001	238500000	0.1885	0.7042	26.77	23.59
B73v4_chr1	235800001	238800000	0.1968	0.7048	27.92	24.74
B73v4_chr1	236100001	239100000	0.1940	0.6990	27.75	24.57
B73v4_chr1	236400001	239400000	0.2023	0.6747	29.99	26.81
B73v4_chr1	236700001	239700000	0.1899	0.6754	28.12	24.94
B73v4_chr1	237000001	240000000	0.1882	0.6750	27.89	24.71
B73v4_chr1	237300001	240300000	0.1930	0.6776	28.48	25.30
B73v4_chr1	237600001	240600000	0.1850	0.6653	27.80	24.62
B73v4_chr1	237900001	240900000	0.2001	0.6956	28.76	25.58
B73v4_chr1	238200001	241200000	0.1975	0.7085	27.87	24.69
B73v4_chr1	238500001	241500000	0.1982	0.7072	28.03	24.85
B73v4_chr1	238800001	241800000	0.2006	0.7025	28.56	25.38
B73v4_chr1	239100001	242100000	0.2161	0.7099	30.45	27.27
B73v4_chr1	239400001	242400000	0.2093	0.7336	28.53	25.35
B73v4_chr1	239700001	242700000	0.2065	0.7220	28.60	25.42
B73v4_chr1	240000001	243000000	0.2164	0.7180	30.14	26.96
B73v4_chr1	240300001	243300000	0.2081	0.7185	28.96	25.78
B73v4_chr1	240600001	243600000	0.2218	0.7471	29.68	26.50
B73v4_chr1	240900001	243900000	0.2131	0.7362	28.95	25.77
B73v4_chr1	241200001	244200000	0.1973	0.7299	27.04	23.86
B73v4_chr1	241500001	244500000	0.1817	0.7354	24.70	21.52
B73v4_chr1	241800001	244800000	0.1804	0.7261	24.84	21.66
B73v4_chr1	242100001	245100000	0.1603	0.7078	22.65	19.47
B73v4_chr1	242400001	245400000	0.1508	0.7098	21.25	18.07
B73v4_chr1	242700001	245700000	0.1592	0.7303	21.80	18.62
B73v4_chr1	243000001	246000000	0.1462	0.7272	20.10	16.92
B73v4_chr1	243300001	246300000	0.1515	0.7333	20.66	17.48
B73v4_chr1	243600001	246600000	0.1441	0.7124	20.23	17.05
B73v4_chr1	243900001	246900000	0.1369	0.6993	19.58	16.40
B73v4_chr1	244200001	247200000	0.1487	0.7058	21.07	17.89
B73v4_chr1	244500001	247500000	0.1471	0.7104	20.71	17.53
B73v4_chr1	244800001	247800000	0.1494	0.7208	20.73	17.55
B73v4_chr1	245100001	248100000	0.1469	0.7419	19.80	16.62
B73v4_chr1	245400001	248400000	0.1591	0.7355	21.62	18.44
B73v4_chr1	245700001	248700000	0.1651	0.7315	22.57	19.39
B73v4_chr1	246000001	249000000	0.1673	0.7446	22.47	19.29
B73v4_chr1	246300001	249300000	0.1772	0.7429	23.85	20.67
B73v4_chr1	246600001	249600000	0.1802	0.7407	24.33	21.15
B73v4_chr1	246900001	249900000	0.1753	0.7427	23.60	20.42
B73v4_chr1	247200001	250200000	0.1708	0.7329	23.31	20.13
B73v4_chr1	247500001	250500000	0.1758	0.7215	24.37	21.19
B73v4_chr1	247800001	250800000	0.1645	0.6693	24.57	21.39
B73v4_chr1	248100001	251100000	0.1592	0.6018	26.45	23.27
B73v4_chr1	248400001	251400000	0.1673	0.5975	28.00	24.82
B73v4_chr1	248700001	251700000	0.1656	0.6004	27.59	24.41
B73v4_chr1	249000001	252000000	0.1529	0.5953	25.68	22.50
B73v4_chr1	249300001	252300000	0.1555	0.5971	26.04	22.86
B73v4_chr1	249600001	252600000	0.1612	0.6002	26.86	23.68
B73v4_chr1	249900001	252900000	0.1603	0.5996	26.73	23.55
B73v4_chr1	250200001	253200000	0.1596	0.6051	26.37	23.19
B73v4_chr1	250500001	253500000	0.1604	0.6013	26.68	23.50
B73v4_chr1	250800001	253800000	0.1709	0.6636	25.75	22.57
B73v4_chr1	251100001	254100000	0.1646	0.7056	23.33	20.15
B73v4_chr1	251400001	254400000	0.1481	0.7126	20.78	17.60
B73v4_chr1	251700001	254700000	0.1443	0.7098	20.33	17.15
B73v4_chr1	252000001	255000000	0.1647	0.7293	22.58	19.40
B73v4_chr1	252300001	255300000	0.1434	0.7141	20.08	16.90
B73v4_chr1	252600001	255600000	0.1451	0.7252	20.01	16.83
B73v4_chr1	252900001	255900000	0.1573	0.7391	21.28	18.10
B73v4_chr1	253200001	256200000	0.1736	0.7423	23.38	20.20
B73v4_chr1	253500001	256500000	0.1767	0.7612	23.22	20.04
B73v4_chr1	253800001	256800000	0.1801	0.7510	23.98	20.80
B73v4_chr1	254100001	257100000	0.1982	0.7717	25.68	22.50
B73v4_chr1	254400001	257400000	0.1991	0.7664	25.98	22.80
B73v4_chr1	254700001	257700000	0.2122	0.7563	28.06	24.88
B73v4_chr1	255000001	258000000	0.2029	0.7376	27.50	24.32
B73v4_chr1	255300001	258300000	0.1987	0.7418	26.79	23.61
B73v4_chr1	255600001	258600000	0.1906	0.7283	26.17	22.99
B73v4_chr1	255900001	258900000	0.1778	0.7127	24.95	21.77
B73v4_chr1	256200001	259200000	0.1712	0.7085	24.16	20.98
B73v4_chr1	256500001	259500000	0.1818	0.6953	26.15	22.97
B73v4_chr1	256800001	259800000	0.1741	0.6966	24.99	21.81
B73v4_chr1	257100001	260100000	0.1719	0.6792	25.31	22.13
B73v4_chr1	257400001	260400000	0.1730	0.6870	25.19	22.01
B73v4_chr1	257700001	260700000	0.1628	0.7040	23.13	19.95
B73v4_chr1	258000001	261000000	0.1785	0.7153	24.96	21.78
B73v4_chr1	258300001	261300000	0.1765	0.7120	24.80	21.62
B73v4_chr1	258600001	261600000	0.1883	0.7265	25.92	22.74
B73v4_chr1	258900001	261900000	0.1876	0.7311	25.67	22.49
B73v4_chr1	259200001	262200000	0.1835	0.7332	25.03	21.85
B73v4_chr1	259500001	262500000	0.1712	0.7327	23.36	20.18
B73v4_chr1	259800001	262800000	0.1729	0.7130	24.25	21.07
B73v4_chr1	260100001	263100000	0.1713	0.7062	24.26	21.08
B73v4_chr1	260400001	263400000	0.1750	0.6911	25.32	22.14
B73v4_chr1	260700001	263700000	0.1749	0.6811	25.68	22.50
B73v4_chr1	261000001	264000000	0.1610	0.6753	23.85	20.67
B73v4_chr1	261300001	264300000	0.1695	0.6921	24.50	21.32
B73v4_chr1	261600001	264600000	0.1666	0.6879	24.21	21.03
B73v4_chr1	261900001	264900000	0.1834	0.6926	26.49	23.31
B73v4_chr1	262200001	265200000	0.1897	0.6955	27.28	24.10
B73v4_chr1	262500001	265500000	0.1999	0.6982	28.63	25.45
B73v4_chr1	262800001	265800000	0.2021	0.7041	28.70	25.52
B73v4_chr1	263100001	266100000	0.2053	0.7283	28.18	25.00
B73v4_chr1	263400001	266400000	0.2041	0.7512	27.17	23.99
B73v4_chr1	263700001	266700000	0.1988	0.7528	26.40	23.22
B73v4_chr1	264000001	267000000	0.1953	0.7361	26.54	23.36
B73v4_chr1	264300001	267300000	0.1979	0.7230	27.37	24.19
B73v4_chr1	264600001	267600000	0.1889	0.7249	26.06	22.88
B73v4_chr1	264900001	267900000	0.1886	0.7299	25.84	22.66
B73v4_chr1	265200001	268200000	0.1833	0.7214	25.41	22.23
B73v4_chr1	265500001	268500000	0.1758	0.7242	24.28	21.10
B73v4_chr1	265800001	268800000	0.1776	0.7340	24.20	21.02
B73v4_chr1	266100001	269100000	0.1689	0.7082	23.85	20.67
B73v4_chr1	266400001	269400000	0.1740	0.6893	25.24	22.06
B73v4_chr1	266700001	269700000	0.1686	0.6945	24.27	21.09
B73v4_chr1	267000001	270000000	0.1595	0.7017	22.73	19.55
B73v4_chr1	267300001	270300000	0.1626	0.7095	22.92	19.74
B73v4_chr1	267600001	270600000	0.1661	0.6945	23.92	20.74
B73v4_chr1	267900001	270900000	0.1564	0.6906	22.65	19.47
B73v4_chr1	268200001	271200000	0.1529	0.7034	21.74	18.56
B73v4_chr1	268500001	271500000	0.1562	0.7091	22.03	18.85
B73v4_chr1	268800001	271800000	0.1464	0.7112	20.58	17.40
B73v4_chr1	269100001	272100000	0.1563	0.7312	21.37	18.19
B73v4_chr1	269400001	272400000	0.1465	0.7185	20.39	17.21
B73v4_chr1	269700001	272700000	0.1478	0.7077	20.88	17.70
B73v4_chr1	270000001	273000000	0.1581	0.7051	22.43	19.25
B73v4_chr1	270300001	273300000	0.1575	0.6971	22.60	19.42
B73v4_chr1	270600001	273600000	0.1520	0.7179	21.17	17.99
B73v4_chr1	270900001	273900000	0.1536	0.7050	21.78	18.60
B73v4_chr1	271200001	274200000	0.1545	0.7016	22.02	18.84
B73v4_chr1	271500001	274500000	0.1564	0.6922	22.60	19.42
B73v4_chr1	271800001	274800000	0.1623	0.6813	23.83	20.65
B73v4_chr1	272100001	275100000	0.1599	0.6928	23.08	19.90
B73v4_chr1	272400001	275400000	0.1792	0.7153	25.05	21.87
B73v4_chr1	272700001	275700000	0.1741	0.7123	24.44	21.26
B73v4_chr1	273000001	276000000	0.1681	0.7061	23.81	20.63
B73v4_chr1	273300001	276300000	0.1708	0.7165	23.84	20.66
B73v4_chr1	273600001	276600000	0.1718	0.7136	24.07	20.89
B73v4_chr1	273900001	276900000	0.1697	0.7191	23.60	20.42
B73v4_chr1	274200001	277200000	0.1733	0.7215	24.02	20.84
B73v4_chr1	274500001	277500000	0.1705	0.7261	23.48	20.30
B73v4_chr1	274800001	277800000	0.1660	0.7306	22.72	19.54
B73v4_chr1	275100001	278100000	0.1625	0.7136	22.77	19.59
B73v4_chr1	275400001	278400000	0.1556	0.6965	22.34	19.16
B73v4_chr1	275700001	278700000	0.1594	0.6981	22.83	19.65
B73v4_chr1	276000001	279000000	0.1618	0.7167	22.57	19.39
B73v4_chr1	276300001	279300000	0.1477	0.7046	20.96	17.78
B73v4_chr1	276600001	279600000	0.1602	0.6956	23.02	19.84
B73v4_chr1	276900001	279900000	0.1624	0.6973	23.30	20.12
B73v4_chr1	277200001	280200000	0.1720	0.6844	25.13	21.95
B73v4_chr1	277500001	280500000	0.1728	0.6976	24.77	21.59
B73v4_chr1	277800001	280800000	0.1845	0.6897	26.75	23.57
B73v4_chr1	278100001	281100000	0.1866	0.7002	26.65	23.47
B73v4_chr1	278400001	281400000	0.1774	0.7012	25.31	22.13
B73v4_chr1	278700001	281700000	0.1752	0.7097	24.69	21.51
B73v4_chr1	279000001	282000000	0.1761	0.6906	25.50	22.32
B73v4_chr1	279300001	282300000	0.1913	0.7029	27.21	24.03
B73v4_chr1	279600001	282600000	0.1817	0.7020	25.89	22.71
B73v4_chr1	279900001	282900000	0.1848	0.7061	26.17	22.99
B73v4_chr1	280200001	283200000	0.1794	0.7090	25.30	22.12
B73v4_chr1	280500001	283500000	0.1768	0.6981	25.32	22.14
B73v4_chr1	280800001	283800000	0.1641	0.6948	23.62	20.44
B73v4_chr1	281100001	284100000	0.1680	0.6802	24.69	21.51
B73v4_chr1	281400001	284400000	0.1743	0.6895	25.28	22.10
B73v4_chr1	281700001	284700000	0.1825	0.6765	26.97	23.79
B73v4_chr1	282000001	285000000	0.1841	0.6720	27.39	24.21
B73v4_chr1	282300001	285300000	0.1829	0.6588	27.76	24.58
B73v4_chr1	282600001	285600000	0.1833	0.6528	28.08	24.90
B73v4_chr1	282900001	285900000	0.1785	0.6438	27.72	24.54
B73v4_chr1	283200001	286200000	0.1737	0.6556	26.49	23.31
B73v4_chr1	283500001	286500000	0.1733	0.6564	26.40	23.22
B73v4_chr1	283800001	286800000	0.1815	0.6449	28.15	24.97
B73v4_chr1	284100001	287100000	0.1789	0.6307	28.37	25.19
B73v4_chr1	284400001	287400000	0.1720	0.6219	27.66	24.48
B73v4_chr1	284700001	287700000	0.1739	0.6167	28.20	25.02
B73v4_chr1	285000001	288000000	0.1671	0.6401	26.10	22.92
B73v4_chr1	285300001	288300000	0.1620	0.6390	25.36	22.18
B73v4_chr1	285600001	288600000	0.1561	0.6167	25.31	22.13
B73v4_chr1	285900001	288900000	0.1568	0.6041	25.95	22.77
B73v4_chr1	286200001	289200000	0.1529	0.5882	26.00	22.82
B73v4_chr1	286500001	289500000	0.1483	0.5977	24.81	21.63
B73v4_chr1	286800001	289800000	0.1485	0.6151	24.15	20.97
B73v4_chr1	287100001	290100000	0.1425	0.6555	21.73	18.55
B73v4_chr1	287400001	290400000	0.1358	0.6495	20.90	17.72
B73v4_chr1	287700001	290700000	0.1387	0.6605	21.00	17.82
B73v4_chr1	288000001	291000000	0.1581	0.6593	23.99	20.81
B73v4_chr1	288300001	291300000	0.1630	0.6703	24.32	21.14
B73v4_chr1	288600001	291600000	0.1564	0.6949	22.51	19.33
B73v4_chr1	288900001	291900000	0.1607	0.7043	22.82	19.64
B73v4_chr1	289200001	292200000	0.1639	0.7104	23.07	19.89
B73v4_chr1	289500001	292500000	0.1670	0.7049	23.69	20.51
B73v4_chr1	289800001	292800000	0.1756	0.7182	24.46	21.28
B73v4_chr1	290100001	293100000	0.1788	0.6938	25.78	22.60
B73v4_chr1	290400001	293400000	0.1985	0.7101	27.96	24.78
B73v4_chr1	290700001	293700000	0.1902	0.6638	28.65	25.47
B73v4_chr1	291000001	294000000	0.1897	0.6651	28.52	25.34
B73v4_chr1	291300001	294300000	0.1944	0.6582	29.53	26.35
B73v4_chr1	291600001	294600000	0.2024	0.6661	30.38	27.20
B73v4_chr1	291900001	294900000	0.2051	0.6760	30.34	27.16
B73v4_chr1	292200001	295200000	0.2233	0.6792	32.88	29.70
B73v4_chr1	292500001	295500000	0.2138	0.6796	31.45	28.27
B73v4_chr1	292800001	295800000	0.1899	0.6556	28.97	25.79
B73v4_chr1	293100001	296100000	0.1944	0.6589	29.51	26.33
B73v4_chr1	293400001	296400000	0.1922	0.6691	28.73	25.55
B73v4_chr1	293700001	296700000	0.1954	0.7222	27.05	23.87
B73v4_chr1	294000001	297000000	0.1843	0.7244	25.43	22.25
B73v4_chr1	294300001	297300000	0.1729	0.7258	23.82	20.64
B73v4_chr1	294600001	297600000	0.1714	0.7150	23.97	20.79
B73v4_chr1	294900001	297900000	0.1501	0.7046	21.30	18.12
B73v4_chr1	295200001	298200000	0.1191	0.7024	16.96	13.78
B73v4_chr1	295500001	298500000	0.1197	0.6991	17.12	13.94
B73v4_chr1	295800001	298800000	0.1332	0.7011	19.00	15.82
B73v4_chr1	296100001	299100000	0.1402	0.7091	19.77	16.59
B73v4_chr1	296400001	299400000	0.1452	0.7007	20.72	17.54
B73v4_chr1	296700001	299700000	0.1335	0.6911	19.31	16.13
B73v4_chr1	297000001	300000000	0.1246	0.6514	19.13	15.95
B73v4_chr1	297300001	300300000	0.1285	0.6360	20.20	17.02
B73v4_chr1	297600001	300600000	0.1421	0.6331	22.44	19.26
B73v4_chr1	297900001	300900000	0.1610	0.6431	25.04	21.86
B73v4_chr1	298200001	301200000	0.1703	0.6268	27.17	23.99
B73v4_chr1	298500001	301500000	0.1720	0.6242	27.55	24.37
B73v4_chr1	298800001	301800000	0.1652	0.6335	26.08	22.90
B73v4_chr1	299100001	302100000	0.1559	0.6218	25.07	21.89
B73v4_chr1	299400001	302400000	0.1355	0.6092	22.25	19.07
B73v4_chr1	299700001	302700000	0.1476	0.6058	24.36	21.18
B73v4_chr1	300000001	303000000	0.1610	0.6299	25.56	22.38
B73v4_chr1	300300001	303300000	0.1550	0.6481	23.92	20.74
B73v4_chr1	300600001	303600000	0.1507	0.6678	22.57	19.39
B73v4_chr1	300900001	303900000	0.1430	0.6622	21.59	18.41
B73v4_chr1	301200001	304200000	0.1555	0.6859	22.67	19.49
B73v4_chr1	301500001	304500000	0.1564	0.6880	22.74	19.56
B73v4_chr1	301800001	304800000	0.1663	0.6881	24.17	20.99
B73v4_chr1	302100001	305100000	0.1574	0.6810	23.12	19.94
B73v4_chr1	302400001	305400000	0.1598	0.6848	23.34	20.16
B73v4_chr1	302700001	305700000	0.1571	0.6936	22.65	19.47
B73v4_chr1	303000001	306000000	0.1491	0.6937	21.49	18.31
B73v4_chr1	303300001	306300000	0.1498	0.6892	21.73	18.55
B73v4_chr1	303600001	306600000	0.1564	0.6761	23.14	19.96
B73v4_chr1	303900001	306900000	0.1594	0.6895	23.12	19.94
B73v4_chr1	304200001	307041717	0.1537	0.6870	21.19	18.01
B73v4_chr2	1	3000000	0.1658	0.6243	26.55	23.37
B73v4_chr2	300001	3300000	0.1545	0.5954	25.95	22.77
B73v4_chr2	600001	3600000	0.1415	0.5695	24.85	21.67
B73v4_chr2	900001	3900000	0.1252	0.5413	23.12	19.94
B73v4_chr2	1200001	4200000	0.1279	0.5298	24.15	20.97
B73v4_chr2	1500001	4500000	0.1321	0.5184	25.47	22.29
B73v4_chr2	1800001	4800000	0.1513	0.5319	28.45	25.27
B73v4_chr2	2100001	5100000	0.1646	0.5311	31.00	27.82
B73v4_chr2	2400001	5400000	0.1741	0.5697	30.56	27.38
B73v4_chr2	2700001	5700000	0.1706	0.5871	29.05	25.87
B73v4_chr2	3000001	6000000	0.1676	0.5724	29.27	26.09
B73v4_chr2	3300001	6300000	0.1692	0.5640	29.99	26.81
B73v4_chr2	3600001	6600000	0.1836	0.5755	31.90	28.72
B73v4_chr2	3900001	6900000	0.1867	0.5852	31.90	28.72
B73v4_chr2	4200001	7200000	0.1907	0.5929	32.16	28.98
B73v4_chr2	4500001	7500000	0.1970	0.6050	32.56	29.38
B73v4_chr2	4800001	7800000	0.1875	0.6140	30.54	27.36
B73v4_chr2	5100001	8100000	0.1705	0.5949	28.65	25.47
B73v4_chr2	5400001	8400000	0.1545	0.5750	26.88	23.70
B73v4_chr2	5700001	8700000	0.1639	0.5858	27.98	24.80
B73v4_chr2	6000001	9000000	0.1621	0.6088	26.63	23.45
B73v4_chr2	6300001	9300000	0.1691	0.6172	27.40	24.22
B73v4_chr2	6600001	9600000	0.1644	0.6148	26.74	23.56
B73v4_chr2	6900001	9900000	0.1670	0.6106	27.35	24.17
B73v4_chr2	7200001	10200000	0.1544	0.6065	25.46	22.28
B73v4_chr2	7500001	10500000	0.1545	0.6107	25.29	22.11
B73v4_chr2	7800001	10800000	0.1513	0.5785	26.14	22.96
B73v4_chr2	8100001	11100000	0.1696	0.6315	26.85	23.67
B73v4_chr2	8400001	11400000	0.1839	0.6414	28.67	25.49
B73v4_chr2	8700001	11700000	0.1719	0.6120	28.09	24.91
B73v4_chr2	9000001	12000000	0.1721	0.5854	29.39	26.21
B73v4_chr2	9300001	12300000	0.1686	0.5883	28.65	25.47
B73v4_chr2	9600001	12600000	0.1625	0.5812	27.95	24.77
B73v4_chr2	9900001	12900000	0.1634	0.5956	27.44	24.26
B73v4_chr2	10200001	13200000	0.1757	0.6081	28.89	25.71
B73v4_chr2	10500001	13500000	0.1596	0.6037	26.44	23.26
B73v4_chr2	10800001	13800000	0.1560	0.5928	26.32	23.14
B73v4_chr2	11100001	14100000	0.1523	0.5798	26.28	23.10
B73v4_chr2	11400001	14400000	0.1309	0.5794	22.59	19.41
B73v4_chr2	11700001	14700000	0.1333	0.5971	22.33	19.15
B73v4_chr2	12000001	15000000	0.1382	0.6091	22.68	19.50
B73v4_chr2	12300001	15300000	0.1470	0.6176	23.80	20.62
B73v4_chr2	12600001	15600000	0.1475	0.6253	23.59	20.41
B73v4_chr2	12900001	15900000	0.1572	0.6292	24.99	21.81
B73v4_chr2	13200001	16200000	0.1506	0.6250	24.10	20.92
B73v4_chr2	13500001	16500000	0.1478	0.6106	24.20	21.02
B73v4_chr2	13800001	16800000	0.1537	0.6480	23.72	20.54
B73v4_chr2	14100001	17100000	0.1397	0.6466	21.60	18.42
B73v4_chr2	14400001	17400000	0.1601	0.6497	24.65	21.47
B73v4_chr2	14700001	17700000	0.1686	0.6638	25.40	22.22
B73v4_chr2	15000001	18000000	0.1676	0.6687	25.06	21.88
B73v4_chr2	15300001	18300000	0.1572	0.6703	23.45	20.27
B73v4_chr2	15600001	18600000	0.1551	0.6729	23.05	19.87
B73v4_chr2	15900001	18900000	0.1523	0.6699	22.74	19.56
B73v4_chr2	16200001	19200000	0.1664	0.6748	24.66	21.48
B73v4_chr2	16500001	19500000	0.1707	0.6664	25.61	22.43
B73v4_chr2	16800001	19800000	0.1682	0.6457	26.04	22.86
B73v4_chr2	17100001	20100000	0.1812	0.6435	28.16	24.98
B73v4_chr2	17400001	20400000	0.1704	0.6453	26.40	23.22
B73v4_chr2	17700001	20700000	0.1597	0.6364	25.10	21.92
B73v4_chr2	18000001	21000000	0.1625	0.6505	24.98	21.80
B73v4_chr2	18300001	21300000	0.1683	0.6598	25.51	22.33
B73v4_chr2	18600001	21600000	0.1736	0.6667	26.04	22.86
B73v4_chr2	18900001	21900000	0.1614	0.6601	24.46	21.28
B73v4_chr2	19200001	22200000	0.1435	0.6433	22.31	19.13
B73v4_chr2	19500001	22500000	0.1658	0.6755	24.55	21.37
B73v4_chr2	19800001	22800000	0.1762	0.7016	25.12	21.94
B73v4_chr2	20100001	23100000	0.1850	0.7047	26.26	23.08
B73v4_chr2	20400001	23400000	0.1990	0.7035	28.29	25.11
B73v4_chr2	20700001	23700000	0.2089	0.7033	29.70	26.52
B73v4_chr2	21000001	24000000	0.2020	0.6996	28.87	25.69
B73v4_chr2	21300001	24300000	0.1998	0.6777	29.48	26.30
B73v4_chr2	21600001	24600000	0.1924	0.6832	28.16	24.98
B73v4_chr2	21900001	24900000	0.2040	0.6963	29.29	26.11
B73v4_chr2	22200001	25200000	0.2028	0.7032	28.83	25.65
B73v4_chr2	22500001	25500000	0.1871	0.6976	26.81	23.63
B73v4_chr2	22800001	25800000	0.1966	0.6950	28.29	25.11
B73v4_chr2	23100001	26100000	0.1887	0.7063	26.71	23.53
B73v4_chr2	23400001	26400000	0.1744	0.7076	24.64	21.46
B73v4_chr2	23700001	26700000	0.1744	0.7206	24.20	21.02
B73v4_chr2	24000001	27000000	0.1816	0.7263	25.01	21.83
B73v4_chr2	24300001	27300000	0.1823	0.7403	24.63	21.45
B73v4_chr2	24600001	27600000	0.2012	0.7448	27.01	23.83
B73v4_chr2	24900001	27900000	0.2011	0.7408	27.14	23.96
B73v4_chr2	25200001	28200000	0.2122	0.7486	28.34	25.16
B73v4_chr2	25500001	28500000	0.2124	0.7321	29.01	25.83
B73v4_chr2	25800001	28800000	0.2061	0.7460	27.62	24.44
B73v4_chr2	26100001	29100000	0.1962	0.7352	26.68	23.50
B73v4_chr2	26400001	29400000	0.1971	0.7340	26.85	23.67
B73v4_chr2	26700001	29700000	0.1879	0.7125	26.38	23.20
B73v4_chr2	27000001	30000000	0.1774	0.7044	25.18	22.00
B73v4_chr2	27300001	30300000	0.1808	0.7007	25.81	22.63
B73v4_chr2	27600001	30600000	0.1614	0.6840	23.60	20.42
B73v4_chr2	27900001	30900000	0.1587	0.6843	23.18	20.00
B73v4_chr2	28200001	31200000	0.1524	0.6739	22.62	19.44
B73v4_chr2	28500001	31500000	0.1547	0.7041	21.97	18.79
B73v4_chr2	28800001	31800000	0.1345	0.6929	19.41	16.23
B73v4_chr2	29100001	32100000	0.1494	0.6898	21.66	18.48
B73v4_chr2	29400001	32400000	0.1598	0.7115	22.45	19.27
B73v4_chr2	29700001	32700000	0.1675	0.7191	23.29	20.11
B73v4_chr2	30000001	33000000	0.1732	0.7149	24.23	21.05
B73v4_chr2	30300001	33300000	0.1791	0.7391	24.23	21.05
B73v4_chr2	30600001	33600000	0.1824	0.7386	24.69	21.51
B73v4_chr2	30900001	33900000	0.1719	0.7481	22.97	19.79
B73v4_chr2	31200001	34200000	0.1746	0.7512	23.24	20.06
B73v4_chr2	31500001	34500000	0.1689	0.7435	22.72	19.54
B73v4_chr2	31800001	34800000	0.1738	0.7510	23.14	19.96
B73v4_chr2	32100001	35100000	0.1687	0.7615	22.15	18.97
B73v4_chr2	32400001	35400000	0.1726	0.7405	23.30	20.12
B73v4_chr2	32700001	35700000	0.1801	0.7558	23.83	20.65
B73v4_chr2	33000001	36000000	0.1801	0.7683	23.44	20.26
B73v4_chr2	33300001	36300000	0.1597	0.7512	21.26	18.08
B73v4_chr2	33600001	36600000	0.1636	0.7735	21.15	17.97
B73v4_chr2	33900001	36900000	0.1770	0.7693	23.01	19.83
B73v4_chr2	34200001	37200000	0.1729	0.7889	21.92	18.74
B73v4_chr2	34500001	37500000	0.1672	0.7854	21.29	18.11
B73v4_chr2	34800001	37800000	0.1608	0.7848	20.49	17.31
B73v4_chr2	35100001	38100000	0.1584	0.7739	20.47	17.29
B73v4_chr2	35400001	38400000	0.1539	0.7765	19.82	16.64
B73v4_chr2	35700001	38700000	0.1428	0.7485	19.08	15.90
B73v4_chr2	36000001	39000000	0.1430	0.7392	19.34	16.16
B73v4_chr2	36300001	39300000	0.1563	0.7516	20.80	17.62
B73v4_chr2	36600001	39600000	0.1473	0.7464	19.73	16.55
B73v4_chr2	36900001	39900000	0.1543	0.7463	20.68	17.50
B73v4_chr2	37200001	40200000	0.1543	0.7383	20.89	17.71
B73v4_chr2	37500001	40500000	0.1730	0.7334	23.58	20.40
B73v4_chr2	37800001	40800000	0.1830	0.7315	25.02	21.84
B73v4_chr2	38100001	41100000	0.1737	0.7335	23.68	20.50
B73v4_chr2	38400001	41400000	0.1626	0.7365	22.08	18.90
B73v4_chr2	38700001	41700000	0.1648	0.7575	21.76	18.58
B73v4_chr2	39000001	42000000	0.1663	0.7565	21.98	18.80
B73v4_chr2	39300001	42300000	0.1679	0.7491	22.42	19.24
B73v4_chr2	39600001	42600000	0.1729	0.7280	23.74	20.56
B73v4_chr2	39900001	42900000	0.1604	0.7333	21.88	18.70
B73v4_chr2	40200001	43200000	0.1580	0.7426	21.27	18.09
B73v4_chr2	40500001	43500000	0.1437	0.7551	19.03	15.85
B73v4_chr2	40800001	43800000	0.1420	0.7454	19.05	15.87
B73v4_chr2	41100001	44100000	0.1469	0.7617	19.28	16.10
B73v4_chr2	41400001	44400000	0.1526	0.7668	19.90	16.72
B73v4_chr2	41700001	44700000	0.1488	0.7643	19.46	16.28
B73v4_chr2	42000001	45000000	0.1406	0.7821	17.97	14.79
B73v4_chr2	42300001	45300000	0.1260	0.7748	16.27	13.09
B73v4_chr2	42600001	45600000	0.1320	0.7856	16.81	13.63
B73v4_chr2	42900001	45900000	0.1392	0.7827	17.78	14.60
B73v4_chr2	43200001	46200000	0.1413	0.7692	18.38	15.20
B73v4_chr2	43500001	46500000	0.1509	0.7573	19.93	16.75
B73v4_chr2	43800001	46800000	0.1532	0.7592	20.18	17.00
B73v4_chr2	44100001	47100000	0.1478	0.7714	19.16	15.98
B73v4_chr2	44400001	47400000	0.1497	0.7766	19.28	16.10
B73v4_chr2	44700001	47700000	0.1596	0.7828	20.38	17.20
B73v4_chr2	45000001	48000000	0.1635	0.7428	22.02	18.84
B73v4_chr2	45300001	48300000	0.1707	0.7514	22.72	19.54
B73v4_chr2	45600001	48600000	0.1720	0.7552	22.77	19.59
B73v4_chr2	45900001	48900000	0.1733	0.7391	23.45	20.27
B73v4_chr2	46200001	49200000	0.1774	0.7343	24.16	20.98
B73v4_chr2	46500001	49500000	0.1724	0.7273	23.70	20.52
B73v4_chr2	46800001	49800000	0.1729	0.7308	23.65	20.47
B73v4_chr2	47100001	50100000	0.1721	0.7252	23.73	20.55
B73v4_chr2	47400001	50400000	0.1754	0.7156	24.51	21.33
B73v4_chr2	47700001	50700000	0.1559	0.7198	21.66	18.48
B73v4_chr2	48000001	51000000	0.1573	0.7301	21.54	18.36
B73v4_chr2	48300001	51300000	0.1609	0.7326	21.96	18.78
B73v4_chr2	48600001	51600000	0.1554	0.7228	21.49	18.31
B73v4_chr2	48900001	51900000	0.1532	0.7453	20.56	17.38
B73v4_chr2	49200001	52200000	0.1648	0.7585	21.73	18.55
B73v4_chr2	49500001	52500000	0.1507	0.7775	19.38	16.20
B73v4_chr2	49800001	52800000	0.1510	0.7679	19.66	16.48
B73v4_chr2	50100001	53100000	0.1641	0.7718	21.26	18.08
B73v4_chr2	50400001	53400000	0.1702	0.7690	22.14	18.96
B73v4_chr2	50700001	53700000	0.1868	0.7728	24.17	20.99
B73v4_chr2	51000001	54000000	0.1826	0.7823	23.34	20.16
B73v4_chr2	51300001	54300000	0.1802	0.7856	22.93	19.75
B73v4_chr2	51600001	54600000	0.1790	0.7934	22.56	19.38
B73v4_chr2	51900001	54900000	0.1700	0.7660	22.19	19.01
B73v4_chr2	52200001	55200000	0.1603	0.7733	20.73	17.55
B73v4_chr2	52500001	55500000	0.1672	0.7579	22.06	18.88
B73v4_chr2	52800001	55800000	0.1779	0.7694	23.13	19.95
B73v4_chr2	53100001	56100000	0.1727	0.7588	22.75	19.57
B73v4_chr2	53400001	56400000	0.1721	0.7662	22.45	19.27
B73v4_chr2	53700001	56700000	0.1663	0.7547	22.03	18.85
B73v4_chr2	54000001	57000000	0.1783	0.7548	23.62	20.44
B73v4_chr2	54300001	57300000	0.1810	0.7557	23.95	20.77
B73v4_chr2	54600001	57600000	0.1786	0.7561	23.62	20.44
B73v4_chr2	54900001	57900000	0.1807	0.7648	23.63	20.45
B73v4_chr2	55200001	58200000	0.1786	0.7607	23.48	20.30
B73v4_chr2	55500001	58500000	0.1829	0.7740	23.63	20.45
B73v4_chr2	55800001	58800000	0.1659	0.7809	21.24	18.06
B73v4_chr2	56100001	59100000	0.1718	0.7842	21.90	18.72
B73v4_chr2	56400001	59400000	0.1597	0.7771	20.55	17.37
B73v4_chr2	56700001	59700000	0.1595	0.7769	20.53	17.35
B73v4_chr2	57000001	60000000	0.1496	0.7741	19.33	16.15
B73v4_chr2	57300001	60300000	0.1364	0.7591	17.96	14.78
B73v4_chr2	57600001	60600000	0.1552	0.7734	20.06	16.88
B73v4_chr2	57900001	60900000	0.1554	0.7808	19.91	16.73
B73v4_chr2	58200001	61200000	0.1546	0.7715	20.03	16.85
B73v4_chr2	58500001	61500000	0.1647	0.7742	21.27	18.09
B73v4_chr2	58800001	61800000	0.1602	0.7682	20.85	17.67
B73v4_chr2	59100001	62100000	0.1668	0.7579	22.01	18.83
B73v4_chr2	59400001	62400000	0.1666	0.7610	21.90	18.72
B73v4_chr2	59700001	62700000	0.1561	0.7712	20.24	17.06
B73v4_chr2	60000001	63000000	0.1649	0.7783	21.18	18.00
B73v4_chr2	60300001	63300000	0.1656	0.7973	20.77	17.59
B73v4_chr2	60600001	63600000	0.1559	0.7902	19.73	16.55
B73v4_chr2	60900001	63900000	0.1532	0.7938	19.29	16.11
B73v4_chr2	61200001	64200000	0.1518	0.7943	19.10	15.92
B73v4_chr2	61500001	64500000	0.1406	0.7807	18.01	14.83
B73v4_chr2	61800001	64800000	0.1509	0.7801	19.34	16.16
B73v4_chr2	62100001	65100000	0.1538	0.7871	19.54	16.36
B73v4_chr2	62400001	65400000	0.1594	0.7925	20.11	16.93
B73v4_chr2	62700001	65700000	0.1690	0.7907	21.37	18.19
B73v4_chr2	63000001	66000000	0.1746	0.7950	21.97	18.79
B73v4_chr2	63300001	66300000	0.1825	0.7842	23.27	20.09
B73v4_chr2	63600001	66600000	0.1931	0.7862	24.56	21.38
B73v4_chr2	63900001	66900000	0.1943	0.7887	24.64	21.46
B73v4_chr2	64200001	67200000	0.1995	0.8050	24.79	21.61
B73v4_chr2	64500001	67500000	0.1972	0.8218	24.00	20.82
B73v4_chr2	64800001	67800000	0.1945	0.8352	23.29	20.11
B73v4_chr2	65100001	68100000	0.1696	0.8447	20.08	16.90
B73v4_chr2	65400001	68400000	0.1747	0.8556	20.42	17.24
B73v4_chr2	65700001	68700000	0.1822	0.8561	21.28	18.10
B73v4_chr2	66000001	69000000	0.1748	0.8665	20.18	17.00
B73v4_chr2	66300001	69300000	0.1698	0.8686	19.55	16.37
B73v4_chr2	66600001	69600000	0.1622	0.8802	18.42	15.24
B73v4_chr2	66900001	69900000	0.1743	0.8755	19.91	16.73
B73v4_chr2	67200001	70200000	0.1670	0.8560	19.52	16.34
B73v4_chr2	67500001	70500000	0.1791	0.8583	20.86	17.68
B73v4_chr2	67800001	70800000	0.1821	0.8462	21.52	18.34
B73v4_chr2	68100001	71100000	0.1857	0.8402	22.10	18.92
B73v4_chr2	68400001	71400000	0.1832	0.8351	21.94	18.76
B73v4_chr2	68700001	71700000	0.1770	0.8362	21.16	17.98
B73v4_chr2	69000001	72000000	0.1749	0.8339	20.98	17.80
B73v4_chr2	69300001	72300000	0.1774	0.8266	21.46	18.28
B73v4_chr2	69600001	72600000	0.1649	0.8121	20.31	17.13
B73v4_chr2	69900001	72900000	0.1527	0.8273	18.45	15.27
B73v4_chr2	70200001	73200000	0.1583	0.8344	18.98	15.80
B73v4_chr2	70500001	73500000	0.1561	0.8328	18.75	15.57
B73v4_chr2	70800001	73800000	0.1574	0.8350	18.85	15.67
B73v4_chr2	71100001	74100000	0.1622	0.8304	19.54	16.36
B73v4_chr2	71400001	74400000	0.1598	0.8221	19.44	16.26
B73v4_chr2	71700001	74700000	0.1580	0.8189	19.29	16.11
B73v4_chr2	72000001	75000000	0.1644	0.8184	20.09	16.91
B73v4_chr2	72300001	75300000	0.1704	0.8214	20.74	17.56
B73v4_chr2	72600001	75600000	0.1766	0.8306	21.26	18.08
B73v4_chr2	72900001	75900000	0.1739	0.8186	21.24	18.06
B73v4_chr2	73200001	76200000	0.1649	0.8254	19.98	16.80
B73v4_chr2	73500001	76500000	0.1558	0.8266	18.85	15.67
B73v4_chr2	73800001	76800000	0.1476	0.8341	17.69	14.51
B73v4_chr2	74100001	77100000	0.1411	0.8452	16.69	13.51
B73v4_chr2	74400001	77400000	0.1366	0.8569	15.94	12.76
B73v4_chr2	74700001	77700000	0.1418	0.8645	16.41	13.23
B73v4_chr2	75000001	78000000	0.1284	0.8716	14.73	11.55
B73v4_chr2	75300001	78300000	0.1278	0.8887	14.38	11.20
B73v4_chr2	75600001	78600000	0.1301	0.8857	14.69	11.51
B73v4_chr2	75900001	78900000	0.1336	0.8962	14.91	11.73
B73v4_chr2	76200001	79200000	0.1481	0.8865	16.70	13.52
B73v4_chr2	76500001	79500000	0.1579	0.8898	17.75	14.57
B73v4_chr2	76800001	79800000	0.1668	0.8883	18.78	15.60
B73v4_chr2	77100001	80100000	0.1704	0.8582	19.86	16.68
B73v4_chr2	77400001	80400000	0.1605	0.8331	19.26	16.08
B73v4_chr2	77700001	80700000	0.1578	0.8287	19.05	15.87
B73v4_chr2	78000001	81000000	0.1688	0.8115	20.81	17.63
B73v4_chr2	78300001	81300000	0.1780	0.8139	21.87	18.69
B73v4_chr2	78600001	81600000	0.1728	0.8177	21.13	17.95
B73v4_chr2	78900001	81900000	0.1665	0.8148	20.44	17.26
B73v4_chr2	79200001	82200000	0.1558	0.8173	19.06	15.88
B73v4_chr2	79500001	82500000	0.1490	0.8109	18.37	15.19
B73v4_chr2	79800001	82800000	0.1565	0.8068	19.39	16.21
B73v4_chr2	80100001	83100000	0.1674	0.8329	20.10	16.92
B73v4_chr2	80400001	83400000	0.1746	0.8560	20.40	17.22
B73v4_chr2	80700001	83700000	0.1838	0.8566	21.46	18.28
B73v4_chr2	81000001	84000000	0.1873	0.8619	21.74	18.56
B73v4_chr2	81300001	84300000	0.1905	0.8568	22.23	19.05
B73v4_chr2	81600001	84600000	0.1861	0.8490	21.92	18.74
B73v4_chr2	81900001	84900000	0.2005	0.8332	24.06	20.88
B73v4_chr2	82200001	85200000	0.2165	0.8423	25.71	22.53
B73v4_chr2	82500001	85500000	0.2239	0.8342	26.83	23.65
B73v4_chr2	82800001	85800000	0.2270	0.8280	27.41	24.23
B73v4_chr2	83100001	86100000	0.2296	0.8264	27.79	24.61
B73v4_chr2	83400001	86400000	0.2388	0.8249	28.95	25.77
B73v4_chr2	83700001	86700000	0.2306	0.8334	27.67	24.49
B73v4_chr2	84000001	87000000	0.2269	0.8219	27.61	24.43
B73v4_chr2	84300001	87300000	0.2102	0.8240	25.51	22.33
B73v4_chr2	84600001	87600000	0.2286	0.8342	27.40	24.22
B73v4_chr2	84900001	87900000	0.2258	0.8416	26.83	23.65
B73v4_chr2	85200001	88200000	0.2195	0.8378	26.20	23.02
B73v4_chr2	85500001	88500000	0.2138	0.8411	25.42	22.24
B73v4_chr2	85800001	88800000	0.2030	0.8468	23.97	20.79
B73v4_chr2	86100001	89100000	0.1944	0.8506	22.86	19.68
B73v4_chr2	86400001	89400000	0.1897	0.8364	22.68	19.50
B73v4_chr2	86700001	89700000	0.1911	0.8269	23.11	19.93
B73v4_chr2	87000001	90000000	0.1868	0.8436	22.14	18.96
B73v4_chr2	87300001	90300000	0.1998	0.8367	23.88	20.70
B73v4_chr2	87600001	90600000	0.1909	0.8302	22.99	19.81
B73v4_chr2	87900001	90900000	0.1934	0.8431	22.94	19.76
B73v4_chr2	88200001	91200000	0.1856	0.8395	22.10	18.92
B73v4_chr2	88500001	91500000	0.1895	0.8449	22.43	19.25
B73v4_chr2	88800001	91800000	0.1843	0.8451	21.81	18.63
B73v4_chr2	89100001	92100000	0.1822	0.8395	21.70	18.52
B73v4_chr2	89400001	92400000	0.1690	0.8516	19.84	16.66
B73v4_chr2	89700001	92700000	0.1607	0.8596	18.70	15.52
B73v4_chr2	90000001	93000000	0.1567	0.8601	18.22	15.04
B73v4_chr2	90300001	93300000	0.1472	0.8637	17.05	13.87
B73v4_chr2	90600001	93600000	0.1496	0.8710	17.18	14.00
B73v4_chr2	90900001	93900000	0.1491	0.8703	17.13	13.95
B73v4_chr2	91200001	94200000	0.1544	0.8708	17.73	14.55
B73v4_chr2	91500001	94500000	0.1568	0.8727	17.97	14.79
B73v4_chr2	91800001	94800000	0.1690	0.8816	19.18	16.00
B73v4_chr2	92100001	95100000	0.1759	0.8951	19.66	16.48
B73v4_chr2	92400001	95400000	0.1937	0.9052	21.39	18.21
B73v4_chr2	92700001	95700000	0.2059	0.8925	23.07	19.89
B73v4_chr2	93000001	96000000	0.2114	0.8884	23.80	20.62
B73v4_chr2	93300001	96300000	0.2135	0.8563	24.93	21.75
B73v4_chr2	93600001	96600000	0.2148	0.8465	25.37	22.19
B73v4_chr2	93900001	96900000	0.2096	0.8367	25.05	21.87
B73v4_chr2	94200001	97200000	0.1891	0.7546	25.05	21.87
B73v4_chr2	94500001	97500000	0.1773	0.7332	24.19	21.01
B73v4_chr2	94800001	97800000	0.1646	0.7039	23.38	20.20
B73v4_chr2	95100001	98100000	0.1581	0.6910	22.88	19.70
B73v4_chr2	95400001	98400000	0.1535	0.6862	22.37	19.19
B73v4_chr2	95700001	98700000	0.1473	0.7048	20.90	17.72
B73v4_chr2	96000001	99000000	0.1586	0.7175	22.10	18.92
B73v4_chr2	96300001	99300000	0.1571	0.7515	20.90	17.72
B73v4_chr2	96600001	99600000	0.1437	0.7619	18.86	15.68
B73v4_chr2	96900001	99900000	0.1476	0.7647	19.30	16.12
B73v4_chr2	97200001	100200000	0.1590	0.8557	18.59	15.41
B73v4_chr2	97500001	100500000	0.1577	0.8745	18.03	14.85
B73v4_chr2	97800001	100800000	0.1602	0.9021	17.76	14.58
B73v4_chr2	98100001	101100000	0.1583	0.9064	17.46	14.28
B73v4_chr2	98400001	101400000	0.1604	0.9104	17.62	14.44
B73v4_chr2	98700001	101700000	0.1716	0.9009	19.05	15.87
B73v4_chr2	99000001	102000000	0.1584	0.8930	17.74	14.56
B73v4_chr2	99300001	102300000	0.1511	0.8879	17.02	13.84
B73v4_chr2	99600001	102600000	0.1584	0.8897	17.81	14.63
B73v4_chr2	99900001	102900000	0.1559	0.8974	17.37	14.19
B73v4_chr2	100200001	103200000	0.1628	0.8831	18.44	15.26
B73v4_chr2	100500001	103500000	0.1679	0.8730	19.23	16.05
B73v4_chr2	100800001	103800000	0.1631	0.8642	18.87	15.69
B73v4_chr2	101100001	104100000	0.1593	0.8616	18.49	15.31
B73v4_chr2	101400001	104400000	0.1598	0.8470	18.87	15.69
B73v4_chr2	101700001	104700000	0.1482	0.8448	17.54	14.36
B73v4_chr2	102000001	105000000	0.1564	0.8425	18.57	15.39
B73v4_chr2	102300001	105300000	0.1591	0.8360	19.04	15.86
B73v4_chr2	102600001	105600000	0.1541	0.8211	18.76	15.58
B73v4_chr2	102900001	105900000	0.1439	0.8039	17.90	14.72
B73v4_chr2	103200001	106200000	0.1489	0.8035	18.53	15.35
B73v4_chr2	103500001	106500000	0.1620	0.8157	19.85	16.67
B73v4_chr2	103800001	106800000	0.1674	0.8146	20.55	17.37
B73v4_chr2	104100001	107100000	0.1844	0.8151	22.63	19.45
B73v4_chr2	104400001	107400000	0.1860	0.8108	22.94	19.76
B73v4_chr2	104700001	107700000	0.1924	0.8054	23.89	20.71
B73v4_chr2	105000001	108000000	0.1860	0.7957	23.37	20.19
B73v4_chr2	105300001	108300000	0.1908	0.8004	23.84	20.66
B73v4_chr2	105600001	108600000	0.1935	0.7949	24.34	21.16
B73v4_chr2	105900001	108900000	0.2067	0.8069	25.62	22.44
B73v4_chr2	106200001	109200000	0.2053	0.8169	25.13	21.95
B73v4_chr2	106500001	109500000	0.1940	0.8096	23.96	20.78
B73v4_chr2	106800001	109800000	0.1948	0.8218	23.71	20.53
B73v4_chr2	107100001	110100000	0.2057	0.8298	24.79	21.61
B73v4_chr2	107400001	110400000	0.1991	0.8134	24.48	21.30
B73v4_chr2	107700001	110700000	0.1908	0.8169	23.36	20.18
B73v4_chr2	108000001	111000000	0.1878	0.8219	22.85	19.67
B73v4_chr2	108300001	111300000	0.1935	0.8309	23.29	20.11
B73v4_chr2	108600001	111600000	0.1891	0.8402	22.51	19.33
B73v4_chr2	108900001	111900000	0.1958	0.8288	23.62	20.44
B73v4_chr2	109200001	112200000	0.1881	0.8275	22.73	19.55
B73v4_chr2	109500001	112500000	0.1869	0.8241	22.68	19.50
B73v4_chr2	109800001	112800000	0.1949	0.8111	24.03	20.85
B73v4_chr2	110100001	113100000	0.1772	0.7941	22.32	19.14
B73v4_chr2	110400001	113400000	0.1702	0.8173	20.83	17.65
B73v4_chr2	110700001	113700000	0.1780	0.8146	21.86	18.68
B73v4_chr2	111000001	114000000	0.1822	0.8136	22.39	19.21
B73v4_chr2	111300001	114300000	0.1724	0.8110	21.25	18.07
B73v4_chr2	111600001	114600000	0.1920	0.8021	23.94	20.76
B73v4_chr2	111900001	114900000	0.1871	0.8050	23.24	20.06
B73v4_chr2	112200001	115200000	0.1870	0.8017	23.33	20.15
B73v4_chr2	112500001	115500000	0.1851	0.7890	23.47	20.29
B73v4_chr2	112800001	115800000	0.1770	0.7758	22.82	19.64
B73v4_chr2	113100001	116100000	0.1778	0.7709	23.06	19.88
B73v4_chr2	113400001	116400000	0.1855	0.7781	23.84	20.66
B73v4_chr2	113700001	116700000	0.1868	0.7827	23.87	20.69
B73v4_chr2	114000001	117000000	0.1836	0.7817	23.49	20.31
B73v4_chr2	114300001	117300000	0.1882	0.7710	24.41	21.23
B73v4_chr2	114600001	117600000	0.1845	0.7778	23.71	20.53
B73v4_chr2	114900001	117900000	0.1814	0.7806	23.24	20.06
B73v4_chr2	115200001	118200000	0.1821	0.7755	23.48	20.30
B73v4_chr2	115500001	118500000	0.1923	0.7980	24.10	20.92
B73v4_chr2	115800001	118800000	0.1999	0.8230	24.29	21.11
B73v4_chr2	116100001	119100000	0.1939	0.8438	22.98	19.80
B73v4_chr2	116400001	119400000	0.1872	0.8407	22.26	19.08
B73v4_chr2	116700001	119700000	0.1803	0.8314	21.69	18.51
B73v4_chr2	117000001	120000000	0.1755	0.8396	20.90	17.72
B73v4_chr2	117300001	120300000	0.1849	0.8550	21.63	18.45
B73v4_chr2	117600001	120600000	0.1749	0.8634	20.26	17.08
B73v4_chr2	117900001	120900000	0.1671	0.8667	19.28	16.10
B73v4_chr2	118200001	121200000	0.1670	0.8827	18.92	15.74
B73v4_chr2	118500001	121500000	0.1558	0.8808	17.69	14.51
B73v4_chr2	118800001	121800000	0.1406	0.8777	16.02	12.84
B73v4_chr2	119100001	122100000	0.1493	0.8755	17.05	13.87
B73v4_chr2	119400001	122400000	0.1525	0.8846	17.24	14.06
B73v4_chr2	119700001	122700000	0.1467	0.8867	16.55	13.37
B73v4_chr2	120000001	123000000	0.1489	0.8905	16.73	13.55
B73v4_chr2	120300001	123300000	0.1378	0.8862	15.54	12.36
B73v4_chr2	120600001	123600000	0.1430	0.8876	16.11	12.93
B73v4_chr2	120900001	123900000	0.1442	0.8897	16.21	13.03
B73v4_chr2	121200001	124200000	0.1444	0.8885	16.25	13.07
B73v4_chr2	121500001	124500000	0.1404	0.8837	15.89	12.71
B73v4_chr2	121800001	124800000	0.1519	0.8753	17.35	14.17
B73v4_chr2	122100001	125100000	0.1345	0.8728	15.41	12.23
B73v4_chr2	122400001	125400000	0.1503	0.8716	17.24	14.06
B73v4_chr2	122700001	125700000	0.1645	0.8781	18.74	15.56
B73v4_chr2	123000001	126000000	0.1676	0.8754	19.15	15.97
B73v4_chr2	123300001	126300000	0.1724	0.8719	19.77	16.59
B73v4_chr2	123600001	126600000	0.1721	0.8753	19.66	16.48
B73v4_chr2	123900001	126900000	0.1818	0.8792	20.68	17.50
B73v4_chr2	124200001	127200000	0.1862	0.8758	21.26	18.08
B73v4_chr2	124500001	127500000	0.1955	0.8864	22.05	18.87
B73v4_chr2	124800001	127800000	0.1899	0.8964	21.19	18.01
B73v4_chr2	125100001	128100000	0.2021	0.8940	22.60	19.42
B73v4_chr2	125400001	128400000	0.1846	0.8786	21.01	17.83
B73v4_chr2	125700001	128700000	0.1857	0.8816	21.07	17.89
B73v4_chr2	126000001	129000000	0.1875	0.8882	21.11	17.93
B73v4_chr2	126300001	129300000	0.1901	0.8932	21.28	18.10
B73v4_chr2	126600001	129600000	0.1852	0.8883	20.84	17.66
B73v4_chr2	126900001	129900000	0.1790	0.8850	20.23	17.05
B73v4_chr2	127200001	130200000	0.1778	0.8697	20.44	17.26
B73v4_chr2	127500001	130500000	0.1773	0.8668	20.46	17.28
B73v4_chr2	127800001	130800000	0.1758	0.8596	20.45	17.27
B73v4_chr2	128100001	131100000	0.1721	0.8526	20.19	17.01
B73v4_chr2	128400001	131400000	0.1692	0.8598	19.68	16.50
B73v4_chr2	128700001	131700000	0.1563	0.8602	18.17	14.99
B73v4_chr2	129000001	132000000	0.1521	0.8496	17.90	14.72
B73v4_chr2	129300001	132300000	0.1462	0.8348	17.52	14.34
B73v4_chr2	129600001	132600000	0.1486	0.8221	18.07	14.89
B73v4_chr2	129900001	132900000	0.1522	0.8156	18.66	15.48
B73v4_chr2	130200001	133200000	0.1672	0.8377	19.96	16.78
B73v4_chr2	130500001	133500000	0.1753	0.8393	20.88	17.70
B73v4_chr2	130800001	133800000	0.1897	0.8429	22.51	19.33
B73v4_chr2	131100001	134100000	0.1896	0.8436	22.48	19.30
B73v4_chr2	131400001	134400000	0.2005	0.8392	23.90	20.72
B73v4_chr2	131700001	134700000	0.2159	0.8306	25.99	22.81
B73v4_chr2	132000001	135000000	0.2095	0.8212	25.51	22.33
B73v4_chr2	132300001	135300000	0.2065	0.8267	24.97	21.79
B73v4_chr2	132600001	135600000	0.2128	0.8327	25.56	22.38
B73v4_chr2	132900001	135900000	0.2151	0.8319	25.86	22.68
B73v4_chr2	133200001	136200000	0.1949	0.8180	23.83	20.65
B73v4_chr2	133500001	136500000	0.2050	0.8129	25.21	22.03
B73v4_chr2	133800001	136800000	0.1857	0.8136	22.82	19.64
B73v4_chr2	134100001	137100000	0.1809	0.8148	22.21	19.03
B73v4_chr2	134400001	137400000	0.1792	0.7936	22.57	19.39
B73v4_chr2	134700001	137700000	0.1824	0.8019	22.74	19.56
B73v4_chr2	135000001	138000000	0.2008	0.8143	24.66	21.48
B73v4_chr2	135300001	138300000	0.2038	0.8141	25.03	21.85
B73v4_chr2	135600001	138600000	0.1976	0.8175	24.17	20.99
B73v4_chr2	135900001	138900000	0.1866	0.8291	22.51	19.33
B73v4_chr2	136200001	139200000	0.1898	0.8360	22.70	19.52
B73v4_chr2	136500001	139500000	0.1828	0.8375	21.83	18.65
B73v4_chr2	136800001	139800000	0.1817	0.8300	21.89	18.71
B73v4_chr2	137100001	140100000	0.1894	0.8205	23.08	19.90
B73v4_chr2	137400001	140400000	0.1982	0.8349	23.74	20.56
B73v4_chr2	137700001	140700000	0.1767	0.8376	21.10	17.92
B73v4_chr2	138000001	141000000	0.1692	0.8238	20.53	17.35
B73v4_chr2	138300001	141300000	0.1562	0.8186	19.08	15.90
B73v4_chr2	138600001	141600000	0.1587	0.8014	19.81	16.63
B73v4_chr2	138900001	141900000	0.1642	0.7865	20.88	17.70
B73v4_chr2	139200001	142200000	0.1619	0.7637	21.20	18.02
B73v4_chr2	139500001	142500000	0.1462	0.7569	19.31	16.13
B73v4_chr2	139800001	142800000	0.1551	0.7649	20.28	17.10
B73v4_chr2	140100001	143100000	0.1636	0.7835	20.89	17.71
B73v4_chr2	140400001	143400000	0.1658	0.7932	20.91	17.73
B73v4_chr2	140700001	143700000	0.1802	0.7891	22.84	19.66
B73v4_chr2	141000001	144000000	0.1922	0.7994	24.04	20.86
B73v4_chr2	141300001	144300000	0.1983	0.8057	24.61	21.43
B73v4_chr2	141600001	144600000	0.1918	0.8217	23.34	20.16
B73v4_chr2	141900001	144900000	0.1893	0.8356	22.66	19.48
B73v4_chr2	142200001	145200000	0.1939	0.8514	22.77	19.59
B73v4_chr2	142500001	145500000	0.1934	0.8476	22.82	19.64
B73v4_chr2	142800001	145800000	0.1989	0.8299	23.96	20.78
B73v4_chr2	143100001	146100000	0.1896	0.8114	23.37	20.19
B73v4_chr2	143400001	146400000	0.1849	0.8021	23.05	19.87
B73v4_chr2	143700001	146700000	0.1750	0.7938	22.04	18.86
B73v4_chr2	144000001	147000000	0.1520	0.7787	19.52	16.34
B73v4_chr2	144300001	147300000	0.1669	0.7612	21.93	18.75
B73v4_chr2	144600001	147600000	0.1695	0.7563	22.40	19.22
B73v4_chr2	144900001	147900000	0.1698	0.7414	22.91	19.73
B73v4_chr2	145200001	148200000	0.1798	0.7337	24.51	21.33
B73v4_chr2	145500001	148500000	0.1809	0.7460	24.25	21.07
B73v4_chr2	145800001	148800000	0.1730	0.7598	22.76	19.58
B73v4_chr2	146100001	149100000	0.1778	0.7779	22.85	19.67
B73v4_chr2	146400001	149400000	0.1635	0.7736	21.14	17.96
B73v4_chr2	146700001	149700000	0.1783	0.7754	22.99	19.81
B73v4_chr2	147000001	150000000	0.1773	0.7753	22.87	19.69
B73v4_chr2	147300001	150300000	0.1604	0.7550	21.25	18.07
B73v4_chr2	147600001	150600000	0.1678	0.7495	22.38	19.20
B73v4_chr2	147900001	150900000	0.1678	0.7475	22.45	19.27
B73v4_chr2	148200001	151200000	0.1556	0.7518	20.69	17.51
B73v4_chr2	148500001	151500000	0.1615	0.7489	21.57	18.39
B73v4_chr2	148800001	151800000	0.1687	0.7578	22.26	19.08
B73v4_chr2	149100001	152100000	0.1693	0.7571	22.36	19.18
B73v4_chr2	149400001	152400000	0.1804	0.7703	23.42	20.24
B73v4_chr2	149700001	152700000	0.1757	0.7713	22.78	19.60
B73v4_chr2	150000001	153000000	0.1740	0.7862	22.13	18.95
B73v4_chr2	150300001	153300000	0.1800	0.8064	22.33	19.15
B73v4_chr2	150600001	153600000	0.1780	0.8088	22.00	18.82
B73v4_chr2	150900001	153900000	0.1706	0.8156	20.92	17.74
B73v4_chr2	151200001	154200000	0.1846	0.8277	22.31	19.13
B73v4_chr2	151500001	154500000	0.1793	0.8263	21.70	18.52
B73v4_chr2	151800001	154800000	0.1862	0.8165	22.80	19.62
B73v4_chr2	152100001	155100000	0.1764	0.8148	21.65	18.47
B73v4_chr2	152400001	155400000	0.1640	0.8096	20.26	17.08
B73v4_chr2	152700001	155700000	0.1543	0.8081	19.09	15.91
B73v4_chr2	153000001	156000000	0.1719	0.8092	21.25	18.07
B73v4_chr2	153300001	156300000	0.1724	0.8221	20.97	17.79
B73v4_chr2	153600001	156600000	0.1692	0.8186	20.68	17.50
B73v4_chr2	153900001	156900000	0.1857	0.8142	22.81	19.63
B73v4_chr2	154200001	157200000	0.1676	0.8004	20.94	17.76
B73v4_chr2	154500001	157500000	0.1657	0.7910	20.95	17.77
B73v4_chr2	154800001	157800000	0.1657	0.7746	21.39	18.21
B73v4_chr2	155100001	158100000	0.1725	0.7669	22.49	19.31
B73v4_chr2	155400001	158400000	0.1816	0.7642	23.77	20.59
B73v4_chr2	155700001	158700000	0.1877	0.7597	24.71	21.53
B73v4_chr2	156000001	159000000	0.1857	0.7496	24.77	21.59
B73v4_chr2	156300001	159300000	0.1840	0.7429	24.77	21.59
B73v4_chr2	156600001	159600000	0.1856	0.7609	24.39	21.21
B73v4_chr2	156900001	159900000	0.1863	0.7659	24.32	21.14
B73v4_chr2	157200001	160200000	0.1872	0.7829	23.92	20.74
B73v4_chr2	157500001	160500000	0.1883	0.7841	24.02	20.84
B73v4_chr2	157800001	160800000	0.1709	0.7873	21.71	18.53
B73v4_chr2	158100001	161100000	0.1617	0.7940	20.37	17.19
B73v4_chr2	158400001	161400000	0.1598	0.8038	19.88	16.70
B73v4_chr2	158700001	161700000	0.1560	0.8018	19.46	16.28
B73v4_chr2	159000001	162000000	0.1575	0.8021	19.63	16.45
B73v4_chr2	159300001	162300000	0.1734	0.8017	21.63	18.45
B73v4_chr2	159600001	162600000	0.1774	0.7968	22.26	19.08
B73v4_chr2	159900001	162900000	0.1621	0.7984	20.31	17.13
B73v4_chr2	160200001	163200000	0.1535	0.7659	20.04	16.86
B73v4_chr2	160500001	163500000	0.1505	0.7752	19.41	16.23
B73v4_chr2	160800001	163800000	0.1618	0.7877	20.54	17.36
B73v4_chr2	161100001	164100000	0.1625	0.7789	20.86	17.68
B73v4_chr2	161400001	164400000	0.1551	0.7780	19.93	16.75
B73v4_chr2	161700001	164700000	0.1507	0.7639	19.73	16.55
B73v4_chr2	162000001	165000000	0.1553	0.7759	20.02	16.84
B73v4_chr2	162300001	165300000	0.1526	0.7903	19.31	16.13
B73v4_chr2	162600001	165600000	0.1521	0.7753	19.62	16.44
B73v4_chr2	162900001	165900000	0.1570	0.7723	20.33	17.15
B73v4_chr2	163200001	166200000	0.1649	0.7882	20.93	17.75
B73v4_chr2	163500001	166500000	0.1913	0.7823	24.45	21.27
B73v4_chr2	163800001	166800000	0.1931	0.7848	24.61	21.43
B73v4_chr2	164100001	167100000	0.1963	0.7980	24.60	21.42
B73v4_chr2	164400001	167400000	0.2035	0.8029	25.35	22.17
B73v4_chr2	164700001	167700000	0.2167	0.8217	26.37	23.19
B73v4_chr2	165000001	168000000	0.1985	0.8173	24.29	21.11
B73v4_chr2	165300001	168300000	0.1909	0.8122	23.50	20.32
B73v4_chr2	165600001	168600000	0.1960	0.8094	24.22	21.04
B73v4_chr2	165900001	168900000	0.1994	0.8018	24.87	21.69
B73v4_chr2	166200001	169200000	0.1996	0.7995	24.97	21.79
B73v4_chr2	166500001	169500000	0.1965	0.8034	24.46	21.28
B73v4_chr2	166800001	169800000	0.1837	0.7879	23.31	20.13
B73v4_chr2	167100001	170100000	0.1795	0.7838	22.90	19.72
B73v4_chr2	167400001	170400000	0.1852	0.7742	23.92	20.74
B73v4_chr2	167700001	170700000	0.1782	0.7811	22.81	19.63
B73v4_chr2	168000001	171000000	0.1873	0.7689	24.35	21.17
B73v4_chr2	168300001	171300000	0.1813	0.7539	24.05	20.87
B73v4_chr2	168600001	171600000	0.1735	0.7503	23.13	19.95
B73v4_chr2	168900001	171900000	0.1676	0.7617	22.00	18.82
B73v4_chr2	169200001	172200000	0.1602	0.7617	21.03	17.85
B73v4_chr2	169500001	172500000	0.1414	0.7623	18.54	15.36
B73v4_chr2	169800001	172800000	0.1457	0.7723	18.86	15.68
B73v4_chr2	170100001	173100000	0.1590	0.7628	20.84	17.66
B73v4_chr2	170400001	173400000	0.1607	0.7510	21.40	18.22
B73v4_chr2	170700001	173700000	0.1577	0.7507	21.00	17.82
B73v4_chr2	171000001	174000000	0.1598	0.7511	21.28	18.10
B73v4_chr2	171300001	174300000	0.1761	0.7709	22.85	19.67
B73v4_chr2	171600001	174600000	0.1695	0.7790	21.77	18.59
B73v4_chr2	171900001	174900000	0.1776	0.7720	23.00	19.82
B73v4_chr2	172200001	175200000	0.1999	0.7756	25.77	22.59
B73v4_chr2	172500001	175500000	0.2015	0.7584	26.56	23.38
B73v4_chr2	172800001	175800000	0.2164	0.7540	28.70	25.52
B73v4_chr2	173100001	176100000	0.2150	0.7556	28.45	25.27
B73v4_chr2	173400001	176400000	0.2096	0.7557	27.74	24.56
B73v4_chr2	173700001	176700000	0.2124	0.7511	28.28	25.10
B73v4_chr2	174000001	177000000	0.2032	0.7606	26.72	23.54
B73v4_chr2	174300001	177300000	0.1956	0.7477	26.16	22.98
B73v4_chr2	174600001	177600000	0.2043	0.7561	27.03	23.85
B73v4_chr2	174900001	177900000	0.2162	0.7663	28.22	25.04
B73v4_chr2	175200001	178200000	0.2068	0.7625	27.12	23.94
B73v4_chr2	175500001	178500000	0.2159	0.7559	28.57	25.39
B73v4_chr2	175800001	178800000	0.2013	0.7505	26.83	23.65
B73v4_chr2	176100001	179100000	0.1974	0.7583	26.03	22.85
B73v4_chr2	176400001	179400000	0.1981	0.7587	26.12	22.94
B73v4_chr2	176700001	179700000	0.1921	0.7335	26.19	23.01
B73v4_chr2	177000001	180000000	0.2065	0.7382	27.98	24.80
B73v4_chr2	177300001	180300000	0.2073	0.7321	28.31	25.13
B73v4_chr2	177600001	180600000	0.2141	0.7309	29.30	26.12
B73v4_chr2	177900001	180900000	0.1938	0.7139	27.15	23.97
B73v4_chr2	178200001	181200000	0.1841	0.7190	25.60	22.42
B73v4_chr2	178500001	181500000	0.1755	0.7357	23.85	20.67
B73v4_chr2	178800001	181800000	0.1723	0.7492	23.00	19.82
B73v4_chr2	179100001	182100000	0.1759	0.7400	23.77	20.59
B73v4_chr2	179400001	182400000	0.1806	0.7554	23.91	20.73
B73v4_chr2	179700001	182700000	0.1870	0.7773	24.06	20.88
B73v4_chr2	180000001	183000000	0.1777	0.7622	23.32	20.14
B73v4_chr2	180300001	183300000	0.1790	0.7680	23.31	20.13
B73v4_chr2	180600001	183600000	0.1679	0.7669	21.89	18.71
B73v4_chr2	180900001	183900000	0.1716	0.7697	22.30	19.12
B73v4_chr2	181200001	184200000	0.1814	0.7658	23.69	20.51
B73v4_chr2	181500001	184500000	0.1818	0.7478	24.30	21.12
B73v4_chr2	181800001	184800000	0.1824	0.7343	24.84	21.66
B73v4_chr2	182100001	185100000	0.1800	0.7259	24.80	21.62
B73v4_chr2	182400001	185400000	0.1735	0.7223	24.02	20.84
B73v4_chr2	182700001	185700000	0.1676	0.7125	23.52	20.34
B73v4_chr2	183000001	186000000	0.1694	0.7147	23.71	20.53
B73v4_chr2	183300001	186300000	0.1571	0.6944	22.62	19.44
B73v4_chr2	183600001	186600000	0.1573	0.6986	22.52	19.34
B73v4_chr2	183900001	186900000	0.1516	0.6844	22.16	18.98
B73v4_chr2	184200001	187200000	0.1516	0.6908	21.95	18.77
B73v4_chr2	184500001	187500000	0.1576	0.7072	22.29	19.11
B73v4_chr2	184800001	187800000	0.1628	0.7241	22.48	19.30
B73v4_chr2	185100001	188100000	0.1624	0.7268	22.34	19.16
B73v4_chr2	185400001	188400000	0.1651	0.7123	23.18	20.00
B73v4_chr2	185700001	188700000	0.1738	0.7259	23.94	20.76
B73v4_chr2	186000001	189000000	0.1749	0.7345	23.81	20.63
B73v4_chr2	186300001	189300000	0.1961	0.7474	26.24	23.06
B73v4_chr2	186600001	189600000	0.1971	0.7347	26.83	23.65
B73v4_chr2	186900001	189900000	0.2052	0.7481	27.42	24.24
B73v4_chr2	187200001	190200000	0.2150	0.7466	28.80	25.62
B73v4_chr2	187500001	190500000	0.2179	0.7480	29.13	25.95
B73v4_chr2	187800001	190800000	0.2187	0.7361	29.72	26.54
B73v4_chr2	188100001	191100000	0.2166	0.7223	29.99	26.81
B73v4_chr2	188400001	191400000	0.2107	0.7137	29.52	26.34
B73v4_chr2	188700001	191700000	0.2183	0.7156	30.51	27.33
B73v4_chr2	189000001	192000000	0.2175	0.7010	31.03	27.85
B73v4_chr2	189300001	192300000	0.1981	0.7015	28.23	25.05
B73v4_chr2	189600001	192600000	0.1910	0.7018	27.22	24.04
B73v4_chr2	189900001	192900000	0.1995	0.7087	28.15	24.97
B73v4_chr2	190200001	193200000	0.1905	0.7040	27.06	23.88
B73v4_chr2	190500001	193500000	0.1788	0.6994	25.57	22.39
B73v4_chr2	190800001	193800000	0.1694	0.6770	25.03	21.85
B73v4_chr2	191100001	194100000	0.1810	0.6910	26.20	23.02
B73v4_chr2	191400001	194400000	0.1839	0.7196	25.55	22.37
B73v4_chr2	191700001	194700000	0.1805	0.7074	25.51	22.33
B73v4_chr2	192000001	195000000	0.1840	0.7101	25.90	22.72
B73v4_chr2	192300001	195300000	0.1822	0.7116	25.60	22.42
B73v4_chr2	192600001	195600000	0.1736	0.6993	24.83	21.65
B73v4_chr2	192900001	195900000	0.1652	0.6968	23.71	20.53
B73v4_chr2	193200001	196200000	0.1605	0.6854	23.42	20.24
B73v4_chr2	193500001	196500000	0.1680	0.6943	24.20	21.02
B73v4_chr2	193800001	196800000	0.1785	0.7160	24.93	21.75
B73v4_chr2	194100001	197100000	0.1752	0.7289	24.04	20.86
B73v4_chr2	194400001	197400000	0.1807	0.7258	24.90	21.72
B73v4_chr2	194700001	197700000	0.1861	0.7233	25.73	22.55
B73v4_chr2	195000001	198000000	0.1855	0.7291	25.44	22.26
B73v4_chr2	195300001	198300000	0.1990	0.7288	27.31	24.13
B73v4_chr2	195600001	198600000	0.2202	0.7472	29.47	26.29
B73v4_chr2	195900001	198900000	0.2303	0.7518	30.64	27.46
B73v4_chr2	196200001	199200000	0.2321	0.7671	30.25	27.07
B73v4_chr2	196500001	199500000	0.2224	0.7473	29.76	26.58
B73v4_chr2	196800001	199800000	0.2289	0.7366	31.08	27.90
B73v4_chr2	197100001	200100000	0.2120	0.7277	29.13	25.95
B73v4_chr2	197400001	200400000	0.2050	0.7232	28.35	25.17
B73v4_chr2	197700001	200700000	0.1923	0.7328	26.24	23.06
B73v4_chr2	198000001	201000000	0.1894	0.7317	25.88	22.70
B73v4_chr2	198300001	201300000	0.1788	0.7094	25.20	22.02
B73v4_chr2	198600001	201600000	0.1770	0.7072	25.02	21.84
B73v4_chr2	198900001	201900000	0.1623	0.7043	23.05	19.87
B73v4_chr2	199200001	202200000	0.1552	0.6883	22.55	19.37
B73v4_chr2	199500001	202500000	0.1619	0.7033	23.02	19.84
B73v4_chr2	199800001	202800000	0.1523	0.7139	21.33	18.15
B73v4_chr2	200100001	203100000	0.1636	0.7021	23.30	20.12
B73v4_chr2	200400001	203400000	0.1725	0.6871	25.10	21.92
B73v4_chr2	200700001	203700000	0.1736	0.6837	25.39	22.21
B73v4_chr2	201000001	204000000	0.1793	0.6973	25.72	22.54
B73v4_chr2	201300001	204300000	0.1711	0.7069	24.20	21.02
B73v4_chr2	201600001	204600000	0.1620	0.7012	23.10	19.92
B73v4_chr2	201900001	204900000	0.1627	0.7068	23.02	19.84
B73v4_chr2	202200001	205200000	0.1620	0.7092	22.84	19.66
B73v4_chr2	202500001	205500000	0.1535	0.6972	22.02	18.84
B73v4_chr2	202800001	205800000	0.1523	0.6911	22.03	18.85
B73v4_chr2	203100001	206100000	0.1500	0.6856	21.88	18.70
B73v4_chr2	203400001	206400000	0.1406	0.6923	20.31	17.13
B73v4_chr2	203700001	206700000	0.1303	0.6903	18.87	15.69
B73v4_chr2	204000001	207000000	0.1282	0.6791	18.87	15.69
B73v4_chr2	204300001	207300000	0.1325	0.7130	18.58	15.40
B73v4_chr2	204600001	207600000	0.1355	0.7179	18.88	15.70
B73v4_chr2	204900001	207900000	0.1465	0.7120	20.57	17.39
B73v4_chr2	205200001	208200000	0.1615	0.7266	22.23	19.05
B73v4_chr2	205500001	208500000	0.1547	0.7332	21.10	17.92
B73v4_chr2	205800001	208800000	0.1722	0.7349	23.44	20.26
B73v4_chr2	206100001	209100000	0.1679	0.7368	22.79	19.61
B73v4_chr2	206400001	209400000	0.1633	0.7411	22.04	18.86
B73v4_chr2	206700001	209700000	0.1678	0.7440	22.56	19.38
B73v4_chr2	207000001	210000000	0.1766	0.7446	23.71	20.53
B73v4_chr2	207300001	210300000	0.1856	0.7182	25.84	22.66
B73v4_chr2	207600001	210600000	0.1801	0.6979	25.80	22.62
B73v4_chr2	207900001	210900000	0.1767	0.6737	26.23	23.05
B73v4_chr2	208200001	211200000	0.1651	0.6640	24.87	21.69
B73v4_chr2	208500001	211500000	0.1788	0.6590	27.12	23.94
B73v4_chr2	208800001	211800000	0.1545	0.6422	24.06	20.88
B73v4_chr2	209100001	212100000	0.1566	0.6531	23.97	20.79
B73v4_chr2	209400001	212400000	0.1646	0.6514	25.27	22.09
B73v4_chr2	209700001	212700000	0.1652	0.6468	25.53	22.35
B73v4_chr2	210000001	213000000	0.1484	0.6374	23.29	20.11
B73v4_chr2	210300001	213300000	0.1525	0.6464	23.59	20.41
B73v4_chr2	210600001	213600000	0.1631	0.6619	24.64	21.46
B73v4_chr2	210900001	213900000	0.1540	0.6813	22.60	19.42
B73v4_chr2	211200001	214200000	0.1471	0.6762	21.76	18.58
B73v4_chr2	211500001	214500000	0.1466	0.6802	21.55	18.37
B73v4_chr2	211800001	214800000	0.1633	0.6954	23.48	20.30
B73v4_chr2	212100001	215100000	0.1661	0.6892	24.10	20.92
B73v4_chr2	212400001	215400000	0.1724	0.6838	25.22	22.04
B73v4_chr2	212700001	215700000	0.1766	0.6726	26.26	23.08
B73v4_chr2	213000001	216000000	0.1859	0.6721	27.66	24.48
B73v4_chr2	213300001	216300000	0.1864	0.6634	28.10	24.92
B73v4_chr2	213600001	216600000	0.1769	0.6511	27.17	23.99
B73v4_chr2	213900001	216900000	0.1801	0.6480	27.79	24.61
B73v4_chr2	214200001	217200000	0.1888	0.6405	29.48	26.30
B73v4_chr2	214500001	217500000	0.1858	0.6315	29.42	26.24
B73v4_chr2	214800001	217800000	0.1662	0.6220	26.73	23.55
B73v4_chr2	215100001	218100000	0.1626	0.6111	26.61	23.43
B73v4_chr2	215400001	218400000	0.1482	0.6077	24.38	21.20
B73v4_chr2	215700001	218700000	0.1431	0.6158	23.24	20.06
B73v4_chr2	216000001	219000000	0.1356	0.6044	22.43	19.25
B73v4_chr2	216300001	219300000	0.1383	0.6080	22.75	19.57
B73v4_chr2	216600001	219600000	0.1418	0.6064	23.39	20.21
B73v4_chr2	216900001	219900000	0.1561	0.6109	25.55	22.37
B73v4_chr2	217200001	220200000	0.1737	0.6106	28.45	25.27
B73v4_chr2	217500001	220500000	0.1805	0.6156	29.32	26.14
B73v4_chr2	217800001	220800000	0.2032	0.6295	32.27	29.09
B73v4_chr2	218100001	221100000	0.2089	0.6400	32.64	29.46
B73v4_chr2	218400001	221400000	0.2128	0.6609	32.20	29.02
B73v4_chr2	218700001	221700000	0.2222	0.6674	33.29	30.11
B73v4_chr2	219000001	222000000	0.2209	0.6778	32.59	29.41
B73v4_chr2	219300001	222300000	0.2077	0.6863	30.27	27.09
B73v4_chr2	219600001	222600000	0.1982	0.6965	28.45	25.27
B73v4_chr2	219900001	222900000	0.1842	0.6990	26.35	23.17
B73v4_chr2	220200001	223200000	0.1707	0.7212	23.67	20.49
B73v4_chr2	220500001	223500000	0.1546	0.7188	21.51	18.33
B73v4_chr2	220800001	223800000	0.1468	0.7185	20.43	17.25
B73v4_chr2	221100001	224100000	0.1415	0.7256	19.50	16.32
B73v4_chr2	221400001	224400000	0.1562	0.7203	21.68	18.50
B73v4_chr2	221700001	224700000	0.1518	0.7097	21.38	18.20
B73v4_chr2	222000001	225000000	0.1504	0.7225	20.82	17.64
B73v4_chr2	222300001	225300000	0.1590	0.7170	22.18	19.00
B73v4_chr2	222600001	225600000	0.1674	0.7087	23.62	20.44
B73v4_chr2	222900001	225900000	0.1594	0.6933	22.99	19.81
B73v4_chr2	223200001	226200000	0.1603	0.6773	23.67	20.49
B73v4_chr2	223500001	226500000	0.1732	0.6904	25.09	21.91
B73v4_chr2	223800001	226800000	0.1703	0.6734	25.29	22.11
B73v4_chr2	224100001	227100000	0.1684	0.6647	25.33	22.15
B73v4_chr2	224400001	227400000	0.1601	0.6470	24.75	21.57
B73v4_chr2	224700001	227700000	0.1488	0.6365	23.38	20.20
B73v4_chr2	225000001	228000000	0.1364	0.5582	24.43	21.25
B73v4_chr2	225300001	228300000	0.1168	0.5237	22.31	19.13
B73v4_chr2	225600001	228600000	0.1273	0.5439	23.40	20.22
B73v4_chr2	225900001	228900000	0.1458	0.5534	26.35	23.17
B73v4_chr2	226200001	229200000	0.1473	0.5502	26.76	23.58
B73v4_chr2	226500001	229500000	0.1344	0.5303	25.35	22.17
B73v4_chr2	226800001	229800000	0.1365	0.5390	25.33	22.15
B73v4_chr2	227100001	230100000	0.1409	0.5461	25.80	22.62
B73v4_chr2	227400001	230400000	0.1391	0.5515	25.23	22.05
B73v4_chr2	227700001	230700000	0.1506	0.5652	26.64	23.46
B73v4_chr2	228000001	231000000	0.1579	0.6257	25.24	22.06
B73v4_chr2	228300001	231300000	0.1652	0.6485	25.47	22.29
B73v4_chr2	228600001	231600000	0.1526	0.6313	24.16	20.98
B73v4_chr2	228900001	231900000	0.1331	0.6221	21.39	18.21
B73v4_chr2	229200001	232200000	0.1347	0.6214	21.67	18.49
B73v4_chr2	229500001	232500000	0.1557	0.6255	24.89	21.71
B73v4_chr2	229800001	232800000	0.1431	0.6299	22.71	19.53
B73v4_chr2	230100001	233100000	0.1424	0.6374	22.33	19.15
B73v4_chr2	230400001	233400000	0.1409	0.6426	21.93	18.75
B73v4_chr2	230700001	233700000	0.1457	0.6393	22.79	19.61
B73v4_chr2	231000001	234000000	0.1502	0.6568	22.87	19.69
B73v4_chr2	231300001	234300000	0.1460	0.6651	21.95	18.77
B73v4_chr2	231600001	234600000	0.1447	0.6634	21.81	18.63
B73v4_chr2	231900001	234900000	0.1479	0.6652	22.24	19.06
B73v4_chr2	232200001	235200000	0.1458	0.6469	22.53	19.35
B73v4_chr2	232500001	235500000	0.1298	0.6566	19.77	16.59
B73v4_chr2	232800001	235800000	0.1299	0.6310	20.58	17.40
B73v4_chr2	233100001	236100000	0.1217	0.6031	20.19	17.01
B73v4_chr2	233400001	236400000	0.1171	0.5841	20.05	16.87
B73v4_chr2	233700001	236700000	0.1076	0.5806	18.54	15.36
B73v4_chr2	234000001	237000000	0.1077	0.5654	19.06	15.88
B73v4_chr2	234300001	237300000	0.1075	0.5510	19.50	16.32
B73v4_chr2	234600001	237600000	0.1111	0.5503	20.19	17.01
B73v4_chr2	234900001	237900000	0.1180	0.5611	21.03	17.85
B73v4_chr2	235200001	238200000	0.1145	0.5820	19.68	16.50
B73v4_chr2	235500001	238500000	0.1065	0.5563	19.14	15.96
B73v4_chr2	235800001	238800000	0.1294	0.5832	22.19	19.01
B73v4_chr2	236100001	239100000	0.1409	0.6015	23.42	20.24
B73v4_chr2	236400001	239400000	0.1337	0.6081	21.98	18.80
B73v4_chr2	236700001	239700000	0.1330	0.6087	21.84	18.66
B73v4_chr2	237000001	240000000	0.1317	0.6099	21.60	18.42
B73v4_chr2	237300001	240300000	0.1392	0.6291	22.14	18.96
B73v4_chr2	237600001	240600000	0.1526	0.6359	23.99	20.81
B73v4_chr2	237900001	240900000	0.1499	0.6259	23.96	20.78
B73v4_chr2	238200001	241200000	0.1419	0.6277	22.61	19.43
B73v4_chr2	238500001	241500000	0.1621	0.6480	25.01	21.83
B73v4_chr2	238800001	241800000	0.1492	0.6551	22.77	19.59
B73v4_chr2	239100001	242100000	0.1460	0.6588	22.16	18.98
B73v4_chr2	239400001	242400000	0.1509	0.6653	22.68	19.50
B73v4_chr2	239700001	242700000	0.1544	0.6912	22.34	19.16
B73v4_chr2	240000001	243000000	0.1538	0.7131	21.57	18.39
B73v4_chr2	240300001	243300000	0.1501	0.7018	21.38	18.20
B73v4_chr2	240600001	243600000	0.1284	0.6959	18.44	15.26
B73v4_chr2	240900001	243900000	0.1305	0.7138	18.28	15.10
B73v4_chr2	241200001	244200000	0.1620	0.7238	22.38	19.20
B73v4_chr2	241500001	244442276	0.1538	0.7121	21.18	18.00
B73v4_chr3	1	3000000	0.1585	0.6292	25.19	22.01
B73v4_chr3	300001	3300000	0.1562	0.6285	24.85	21.67
B73v4_chr3	600001	3600000	0.1522	0.6384	23.85	20.67
B73v4_chr3	900001	3900000	0.1385	0.6368	21.75	18.57
B73v4_chr3	1200001	4200000	0.1406	0.6226	22.58	19.40
B73v4_chr3	1500001	4500000	0.1311	0.6309	20.78	17.60
B73v4_chr3	1800001	4800000	0.1333	0.6184	21.55	18.37
B73v4_chr3	2100001	5100000	0.1267	0.6230	20.33	17.15
B73v4_chr3	2400001	5400000	0.1167	0.6209	18.79	15.61
B73v4_chr3	2700001	5700000	0.1255	0.6448	19.46	16.28
B73v4_chr3	3000001	6000000	0.1358	0.6544	20.74	17.56
B73v4_chr3	3300001	6300000	0.1336	0.6272	21.30	18.12
B73v4_chr3	3600001	6600000	0.1377	0.6134	22.44	19.26
B73v4_chr3	3900001	6900000	0.1442	0.6342	22.74	19.56
B73v4_chr3	4200001	7200000	0.1406	0.6643	21.17	17.99
B73v4_chr3	4500001	7500000	0.1496	0.6639	22.53	19.35
B73v4_chr3	4800001	7800000	0.1468	0.6720	21.85	18.67
B73v4_chr3	5100001	8100000	0.1447	0.6734	21.49	18.31
B73v4_chr3	5400001	8400000	0.1440	0.6711	21.46	18.28
B73v4_chr3	5700001	8700000	0.1373	0.6474	21.20	18.02
B73v4_chr3	6000001	9000000	0.1366	0.6434	21.24	18.06
B73v4_chr3	6300001	9300000	0.1415	0.6529	21.67	18.49
B73v4_chr3	6600001	9600000	0.1349	0.6586	20.48	17.30
B73v4_chr3	6900001	9900000	0.1292	0.6380	20.26	17.08
B73v4_chr3	7200001	10200000	0.1301	0.6467	20.12	16.94
B73v4_chr3	7500001	10500000	0.1289	0.6604	19.52	16.34
B73v4_chr3	7800001	10800000	0.1351	0.6697	20.18	17.00
B73v4_chr3	8100001	11100000	0.1392	0.6909	20.15	16.97
B73v4_chr3	8400001	11400000	0.1529	0.7133	21.44	18.26
B73v4_chr3	8700001	11700000	0.1735	0.7329	23.68	20.50
B73v4_chr3	9000001	12000000	0.1732	0.7197	24.07	20.89
B73v4_chr3	9300001	12300000	0.1714	0.7356	23.30	20.12
B73v4_chr3	9600001	12600000	0.1762	0.7355	23.96	20.78
B73v4_chr3	9900001	12900000	0.1945	0.7452	26.10	22.92
B73v4_chr3	10200001	13200000	0.2103	0.7321	28.73	25.55
B73v4_chr3	10500001	13500000	0.2158	0.7384	29.23	26.05
B73v4_chr3	10800001	13800000	0.2175	0.7397	29.41	26.23
B73v4_chr3	11100001	14100000	0.2164	0.7462	29.00	25.82
B73v4_chr3	11400001	14400000	0.2004	0.7212	27.78	24.60
B73v4_chr3	11700001	14700000	0.1908	0.7134	26.75	23.57
B73v4_chr3	12000001	15000000	0.1836	0.7440	24.67	21.49
B73v4_chr3	12300001	15300000	0.1830	0.7393	24.76	21.58
B73v4_chr3	12600001	15600000	0.1913	0.7392	25.88	22.70
B73v4_chr3	12900001	15900000	0.1928	0.7408	26.03	22.85
B73v4_chr3	13200001	16200000	0.1805	0.7361	24.52	21.34
B73v4_chr3	13500001	16500000	0.1639	0.7164	22.88	19.70
B73v4_chr3	13800001	16800000	0.1601	0.7047	22.72	19.54
B73v4_chr3	14100001	17100000	0.1511	0.6939	21.77	18.59
B73v4_chr3	14400001	17400000	0.1613	0.7003	23.03	19.85
B73v4_chr3	14700001	17700000	0.1684	0.7111	23.68	20.50
B73v4_chr3	15000001	18000000	0.1761	0.7088	24.85	21.67
B73v4_chr3	15300001	18300000	0.1749	0.7150	24.47	21.29
B73v4_chr3	15600001	18600000	0.1703	0.7271	23.42	20.24
B73v4_chr3	15900001	18900000	0.1520	0.7255	20.95	17.77
B73v4_chr3	16200001	19200000	0.1527	0.7371	20.71	17.53
B73v4_chr3	16500001	19500000	0.1619	0.7434	21.78	18.60
B73v4_chr3	16800001	19800000	0.1563	0.7559	20.68	17.50
B73v4_chr3	17100001	20100000	0.1751	0.7392	23.68	20.50
B73v4_chr3	17400001	20400000	0.1683	0.7413	22.71	19.53
B73v4_chr3	17700001	20700000	0.1553	0.7475	20.78	17.60
B73v4_chr3	18000001	21000000	0.1578	0.7458	21.17	17.99
B73v4_chr3	18300001	21300000	0.1626	0.7539	21.57	18.39
B73v4_chr3	18600001	21600000	0.1710	0.7458	22.93	19.75
B73v4_chr3	18900001	21900000	0.1806	0.7419	24.34	21.16
B73v4_chr3	19200001	22200000	0.1805	0.7468	24.17	20.99
B73v4_chr3	19500001	22500000	0.1826	0.7540	24.22	21.04
B73v4_chr3	19800001	22800000	0.1825	0.7371	24.77	21.59
B73v4_chr3	20100001	23100000	0.1727	0.7501	23.02	19.84
B73v4_chr3	20400001	23400000	0.1731	0.7441	23.27	20.09
B73v4_chr3	20700001	23700000	0.1668	0.7460	22.36	19.18
B73v4_chr3	21000001	24000000	0.1623	0.7482	21.69	18.51
B73v4_chr3	21300001	24300000	0.1656	0.7503	22.07	18.89
B73v4_chr3	21600001	24600000	0.1576	0.7653	20.60	17.42
B73v4_chr3	21900001	24900000	0.1597	0.7650	20.88	17.70
B73v4_chr3	22200001	25200000	0.1585	0.7645	20.73	17.55
B73v4_chr3	22500001	25500000	0.1559	0.7608	20.49	17.31
B73v4_chr3	22800001	25800000	0.1724	0.7609	22.66	19.48
B73v4_chr3	23100001	26100000	0.1834	0.7616	24.08	20.90
B73v4_chr3	23400001	26400000	0.1873	0.7745	24.19	21.01
B73v4_chr3	23700001	26700000	0.2125	0.7874	26.99	23.81
B73v4_chr3	24000001	27000000	0.2023	0.7818	25.88	22.70
B73v4_chr3	24300001	27300000	0.1904	0.7704	24.71	21.53
B73v4_chr3	24600001	27600000	0.1960	0.7565	25.92	22.74
B73v4_chr3	24900001	27900000	0.1831	0.7697	23.79	20.61
B73v4_chr3	25200001	28200000	0.1891	0.7723	24.49	21.31
B73v4_chr3	25500001	28500000	0.1845	0.7680	24.02	20.84
B73v4_chr3	25800001	28800000	0.1673	0.7755	21.57	18.39
B73v4_chr3	26100001	29100000	0.1636	0.7774	21.04	17.86
B73v4_chr3	26400001	29400000	0.1636	0.7715	21.20	18.02
B73v4_chr3	26700001	29700000	0.1454	0.7382	19.70	16.52
B73v4_chr3	27000001	30000000	0.1584	0.7481	21.18	18.00
B73v4_chr3	27300001	30300000	0.1661	0.7343	22.62	19.44
B73v4_chr3	27600001	30600000	0.1532	0.7444	20.59	17.41
B73v4_chr3	27900001	30900000	0.1569	0.7510	20.89	17.71
B73v4_chr3	28200001	31200000	0.1615	0.7405	21.81	18.63
B73v4_chr3	28500001	31500000	0.1725	0.7594	22.72	19.54
B73v4_chr3	28800001	31800000	0.1797	0.7581	23.70	20.52
B73v4_chr3	29100001	32100000	0.1640	0.7598	21.59	18.41
B73v4_chr3	29400001	32400000	0.1755	0.7720	22.73	19.55
B73v4_chr3	29700001	32700000	0.1774	0.7832	22.65	19.47
B73v4_chr3	30000001	33000000	0.1694	0.7806	21.70	18.52
B73v4_chr3	30300001	33300000	0.1823	0.7972	22.87	19.69
B73v4_chr3	30600001	33600000	0.1963	0.7845	25.03	21.85
B73v4_chr3	30900001	33900000	0.2058	0.7733	26.61	23.43
B73v4_chr3	31200001	34200000	0.1825	0.7799	23.41	20.23
B73v4_chr3	31500001	34500000	0.1727	0.7552	22.87	19.69
B73v4_chr3	31800001	34800000	0.1673	0.7633	21.92	18.74
B73v4_chr3	32100001	35100000	0.1811	0.7728	23.44	20.26
B73v4_chr3	32400001	35400000	0.1740	0.7660	22.71	19.53
B73v4_chr3	32700001	35700000	0.1773	0.7580	23.39	20.21
B73v4_chr3	33000001	36000000	0.1761	0.7504	23.46	20.28
B73v4_chr3	33300001	36300000	0.1656	0.7607	21.77	18.59
B73v4_chr3	33600001	36600000	0.1646	0.7714	21.34	18.16
B73v4_chr3	33900001	36900000	0.1609	0.7801	20.62	17.44
B73v4_chr3	34200001	37200000	0.1756	0.7878	22.28	19.10
B73v4_chr3	34500001	37500000	0.1870	0.8113	23.05	19.87
B73v4_chr3	34800001	37800000	0.1938	0.8175	23.71	20.53
B73v4_chr3	35100001	38100000	0.1974	0.8079	24.44	21.26
B73v4_chr3	35400001	38400000	0.1841	0.8064	22.82	19.64
B73v4_chr3	35700001	38700000	0.1894	0.8274	22.88	19.70
B73v4_chr3	36000001	39000000	0.1847	0.8343	22.14	18.96
B73v4_chr3	36300001	39300000	0.1805	0.8325	21.68	18.50
B73v4_chr3	36600001	39600000	0.1790	0.8299	21.57	18.39
B73v4_chr3	36900001	39900000	0.1664	0.8249	20.18	17.00
B73v4_chr3	37200001	40200000	0.1547	0.8072	19.17	15.99
B73v4_chr3	37500001	40500000	0.1585	0.8076	19.63	16.45
B73v4_chr3	37800001	40800000	0.1461	0.8015	18.23	15.05
B73v4_chr3	38100001	41100000	0.1518	0.8061	18.83	15.65
B73v4_chr3	38400001	41400000	0.1589	0.8064	19.70	16.52
B73v4_chr3	38700001	41700000	0.1591	0.7995	19.90	16.72
B73v4_chr3	39000001	42000000	0.1671	0.8028	20.82	17.64
B73v4_chr3	39300001	42300000	0.1717	0.8028	21.39	18.21
B73v4_chr3	39600001	42600000	0.1643	0.8044	20.43	17.25
B73v4_chr3	39900001	42900000	0.1760	0.8037	21.90	18.72
B73v4_chr3	40200001	43200000	0.1898	0.8115	23.39	20.21
B73v4_chr3	40500001	43500000	0.1736	0.8060	21.53	18.35
B73v4_chr3	40800001	43800000	0.1766	0.8050	21.94	18.76
B73v4_chr3	41100001	44100000	0.1623	0.7963	20.39	17.21
B73v4_chr3	41400001	44400000	0.1643	0.7993	20.55	17.37
B73v4_chr3	41700001	44700000	0.1550	0.7854	19.74	16.56
B73v4_chr3	42000001	45000000	0.1646	0.7760	21.21	18.03
B73v4_chr3	42300001	45300000	0.1658	0.7721	21.47	18.29
B73v4_chr3	42600001	45600000	0.1770	0.7848	22.56	19.38
B73v4_chr3	42900001	45900000	0.1832	0.7914	23.14	19.96
B73v4_chr3	43200001	46200000	0.1766	0.7884	22.41	19.23
B73v4_chr3	43500001	46500000	0.1709	0.7707	22.17	18.99
B73v4_chr3	43800001	46800000	0.1723	0.7665	22.47	19.29
B73v4_chr3	44100001	47100000	0.1712	0.7682	22.29	19.11
B73v4_chr3	44400001	47400000	0.1699	0.7569	22.45	19.27
B73v4_chr3	44700001	47700000	0.1719	0.7670	22.41	19.23
B73v4_chr3	45000001	48000000	0.1604	0.7556	21.22	18.04
B73v4_chr3	45300001	48300000	0.1706	0.7500	22.74	19.56
B73v4_chr3	45600001	48600000	0.1659	0.7424	22.34	19.16
B73v4_chr3	45900001	48900000	0.1547	0.7265	21.30	18.12
B73v4_chr3	46200001	49200000	0.1622	0.7294	22.24	19.06
B73v4_chr3	46500001	49500000	0.1752	0.7319	23.93	20.75
B73v4_chr3	46800001	49800000	0.1709	0.7508	22.76	19.58
B73v4_chr3	47100001	50100000	0.1724	0.7477	23.06	19.88
B73v4_chr3	47400001	50400000	0.1676	0.7599	22.05	18.87
B73v4_chr3	47700001	50700000	0.1595	0.7537	21.16	17.98
B73v4_chr3	48000001	51000000	0.1587	0.7611	20.85	17.67
B73v4_chr3	48300001	51300000	0.1454	0.7603	19.13	15.95
B73v4_chr3	48600001	51600000	0.1502	0.7473	20.10	16.92
B73v4_chr3	48900001	51900000	0.1622	0.7510	21.60	18.42
B73v4_chr3	49200001	52200000	0.1582	0.7548	20.96	17.78
B73v4_chr3	49500001	52500000	0.1645	0.7772	21.17	17.99
B73v4_chr3	49800001	52800000	0.1763	0.7634	23.10	19.92
B73v4_chr3	50100001	53100000	0.1783	0.7737	23.05	19.87
B73v4_chr3	50400001	53400000	0.1701	0.7764	21.90	18.72
B73v4_chr3	50700001	53700000	0.1772	0.7916	22.39	19.21
B73v4_chr3	51000001	54000000	0.1763	0.8008	22.01	18.83
B73v4_chr3	51300001	54300000	0.1799	0.8024	22.42	19.24
B73v4_chr3	51600001	54600000	0.1774	0.8110	21.87	18.69
B73v4_chr3	51900001	54900000	0.1791	0.8261	21.68	18.50
B73v4_chr3	52200001	55200000	0.1744	0.8287	21.05	17.87
B73v4_chr3	52500001	55500000	0.1662	0.8225	20.21	17.03
B73v4_chr3	52800001	55800000	0.1584	0.8246	19.21	16.03
B73v4_chr3	53100001	56100000	0.1545	0.8208	18.82	15.64
[truncated: 4,937 more rows]
