# Supplementary material for: Effect of sequence depth and length in long-read assembly of the maize inbred NC358
Source: Nat Commun. 2020 May 8;11:2288. doi: 10.1038/s41467-020-16037-7 (PMC7211024; doi:10.1038/s41467-020-16037-7)
Supplement: Supplementary file 4 — Source Data [file 41467_2020_16037_MOESM4_ESM.zip › Source Data/Fig. 1F, Suppl. Fig. 8/NC358_21k_40x_DLE1_consensus_dft.fasta.pilon.mod.out.LAI]

Chr	From	To	Intact	Total	raw_LAI	LAI
whole_genome	1	2130575955	0.1768	0.7634	23.16	20.75
100011	1	3000000	0.2143	0.9052	23.67	21.26
100011	300001	3300000	0.2029	0.8828	22.99	20.58
100011	600001	3600000	0.2053	0.8782	23.38	20.97
100011	900001	3900000	0.2021	0.8709	23.21	20.80
100011	1200001	4200000	0.1964	0.8616	22.79	20.38
100011	1500001	4500000	0.2162	0.8577	25.20	22.79
100011	1800001	4800000	0.2136	0.8435	25.33	22.92
100011	2100001	5100000	0.2149	0.8359	25.71	23.30
100011	2400001	5400000	0.1941	0.8271	23.46	21.05
100011	2700001	5700000	0.1931	0.8303	23.26	20.85
100011	3000001	6000000	0.1847	0.8253	22.38	19.97
100011	3300001	6300000	0.1927	0.8408	22.92	20.51
100011	3600001	6600000	0.1927	0.8279	23.27	20.86
100011	3900001	6900000	0.1831	0.8365	21.89	19.48
100011	4200001	7200000	0.1888	0.8420	22.42	20.01
100011	4500001	7500000	0.1697	0.8204	20.69	18.28
100011	4800001	7800000	0.1691	0.8365	20.22	17.81
100011	5100001	8100000	0.1792	0.8388	21.37	18.96
100011	5400001	8400000	0.1912	0.8460	22.60	20.19
100011	5700001	8700000	0.1871	0.8560	21.86	19.45
100011	6000001	9000000	0.1861	0.8541	21.79	19.38
100011	6300001	9300000	0.1844	0.8584	21.49	19.08
100011	6600001	9600000	0.1818	0.8652	21.01	18.60
100011	6900001	9900000	0.1966	0.8542	23.02	20.61
100011	7200001	10200000	0.2026	0.8434	24.03	21.62
100011	7500001	10500000	0.2027	0.8607	23.56	21.15
100011	7800001	10800000	0.2187	0.8572	25.51	23.10
100011	8100001	11100000	0.2076	0.8547	24.29	21.88
100011	8400001	11400000	0.2030	0.8516	23.84	21.43
100011	8700001	11700000	0.2031	0.8373	24.25	21.84
100011	9000001	12000000	0.1962	0.8379	23.42	21.01
100011	9300001	12300000	0.1943	0.8317	23.37	20.96
100011	9600001	12600000	0.1865	0.8273	22.54	20.13
100011	9900001	12900000	0.1824	0.8255	22.09	19.68
100011	10200001	13200000	0.1634	0.8286	19.72	17.31
100011	10500001	13500000	0.1696	0.8204	20.67	18.26
100011	10800001	13800000	0.1622	0.8043	20.17	17.76
100011	11100001	14100000	0.1538	0.7990	19.25	16.84
100011	11400001	14400000	0.1521	0.7899	19.26	16.85
100011	11700001	14700000	0.1409	0.7951	17.72	15.31
100011	12000001	15000000	0.1447	0.7821	18.50	16.09
100011	12300001	15300000	0.1437	0.7847	18.32	15.91
100011	12600001	15600000	0.1601	0.7921	20.21	17.80
100011	12900001	15900000	0.1560	0.7921	19.69	17.28
100011	13200001	16200000	0.1652	0.7845	21.06	18.65
100011	13500001	16500000	0.1619	0.7857	20.61	18.20
100011	13800001	16800000	0.1594	0.7939	20.08	17.67
100011	14100001	17100000	0.1700	0.8042	21.14	18.73
100011	14400001	17400000	0.1781	0.8205	21.71	19.30
100011	14700001	17700000	0.1917	0.8284	23.14	20.73
100011	15000001	18000000	0.1832	0.8323	22.01	19.60
100011	15300001	18300000	0.1951	0.8261	23.62	21.21
100011	15600001	18600000	0.1947	0.8252	23.60	21.19
100011	15900001	18900000	0.1926	0.8229	23.41	21.00
100011	16200001	19200000	0.1922	0.8295	23.17	20.76
100011	16500001	19500000	0.1953	0.8286	23.57	21.16
100011	16800001	19800000	0.1958	0.8265	23.69	21.28
100011	17100001	20100000	0.1991	0.8157	24.41	22.00
100011	17400001	20400000	0.1928	0.8008	24.07	21.66
100011	17700001	20700000	0.1948	0.7882	24.71	22.30
100011	18000001	21000000	0.2038	0.7942	25.67	23.26
100011	18300001	21300000	0.1914	0.7935	24.13	21.72
100011	18600001	21600000	0.1953	0.7873	24.81	22.40
100011	18900001	21900000	0.1943	0.8029	24.20	21.79
100011	19200001	22200000	0.1878	0.7949	23.62	21.21
100011	19500001	22500000	0.1867	0.7929	23.55	21.14
100011	19800001	22800000	0.1844	0.7972	23.14	20.73
100011	20100001	23100000	0.1693	0.7928	21.36	18.95
100011	20400001	23400000	0.1795	0.7947	22.59	20.18
100011	20700001	23700000	0.1767	0.7934	22.27	19.86
100011	21000001	24000000	0.1776	0.7979	22.25	19.84
100011	21300001	24300000	0.1783	0.8048	22.15	19.74
100011	21600001	24600000	0.1653	0.8058	20.51	18.10
100011	21900001	24900000	0.1582	0.7933	19.94	17.53
100011	22200001	25200000	0.1543	0.7827	19.71	17.30
100011	22500001	25500000	0.1589	0.7796	20.38	17.97
100011	22800001	25800000	0.1594	0.7708	20.68	18.27
100011	23100001	26100000	0.1755	0.7754	22.64	20.23
100011	23400001	26400000	0.1632	0.7729	21.11	18.70
100011	23700001	26700000	0.1635	0.7761	21.07	18.66
100011	24000001	27000000	0.1528	0.7680	19.90	17.49
100011	24300001	27300000	0.1595	0.7541	21.15	18.74
100011	24600001	27600000	0.1668	0.7619	21.89	19.48
100011	24900001	27900000	0.1735	0.7573	22.91	20.50
100011	25200001	28200000	0.1925	0.7648	25.17	22.76
100011	25500001	28500000	0.1851	0.7650	24.20	21.79
100011	25800001	28800000	0.1915	0.7579	25.26	22.85
100011	26100001	29100000	0.1830	0.7594	24.10	21.69
100011	26400001	29400000	0.1956	0.7618	25.68	23.27
100011	26700001	29700000	0.2020	0.7647	26.42	24.01
100011	27000001	30000000	0.2004	0.7644	26.22	23.81
100011	27300001	30300000	0.1898	0.7768	24.43	22.02
100011	27600001	30600000	0.1944	0.7656	25.39	22.98
100011	27900001	30900000	0.2063	0.7655	26.95	24.54
100011	28200001	31200000	0.1992	0.7751	25.70	23.29
100011	28500001	31500000	0.2055	0.7884	26.07	23.66
100011	28800001	31800000	0.1930	0.8063	23.93	21.52
100011	29100001	32100000	0.2005	0.7967	25.16	22.75
100011	29400001	32400000	0.1891	0.8006	23.61	21.20
100011	29700001	32700000	0.1812	0.7914	22.90	20.49
100011	30000001	33000000	0.1889	0.7925	23.83	21.42
100011	30300001	33300000	0.1861	0.7891	23.58	21.17
100011	30600001	33600000	0.1695	0.7974	21.26	18.85
100011	30900001	33900000	0.1646	0.8040	20.47	18.06
100011	31200001	34200000	0.1550	0.7999	19.37	16.96
100011	31500001	34500000	0.1404	0.7973	17.62	15.21
100011	31800001	34800000	0.1415	0.7839	18.05	15.64
100011	32100001	35100000	0.1359	0.7865	17.28	14.87
100011	32400001	35400000	0.1416	0.7929	17.86	15.45
100011	32700001	35700000	0.1520	0.8033	18.92	16.51
100011	33000001	36000000	0.1523	0.8061	18.89	16.48
100011	33300001	36300000	0.1561	0.8086	19.30	16.89
100011	33600001	36600000	0.1597	0.8030	19.89	17.48
100011	33900001	36900000	0.1446	0.8031	18.01	15.60
100011	34200001	37200000	0.1460	0.7917	18.44	16.03
100011	34500001	37500000	0.1598	0.7813	20.46	18.05
100011	34800001	37800000	0.1731	0.7881	21.97	19.56
100011	35100001	38100000	0.1677	0.7914	21.19	18.78
100011	35400001	38400000	0.1587	0.7834	20.26	17.85
100011	35700001	38700000	0.1423	0.7733	18.41	16.00
100011	36000001	39000000	0.1398	0.7781	17.96	15.55
100011	36300001	39300000	0.1452	0.7719	18.81	16.40
100011	36600001	39600000	0.1477	0.7761	19.03	16.62
100011	36900001	39900000	0.1429	0.7744	18.45	16.04
100011	37200001	40200000	0.1495	0.7852	19.04	16.63
100011	37500001	40500000	0.1587	0.7995	19.85	17.44
100011	37800001	40800000	0.1460	0.7984	18.28	15.87
100011	38100001	41100000	0.1421	0.7798	18.22	15.81
100011	38400001	41400000	0.1445	0.7756	18.63	16.22
100011	38700001	41700000	0.1467	0.7731	18.98	16.57
100011	39000001	42000000	0.1480	0.7574	19.54	17.13
100011	39300001	42300000	0.1499	0.7462	20.09	17.68
100011	39600001	42600000	0.1451	0.7374	19.68	17.27
100011	39900001	42900000	0.1584	0.7361	21.52	19.11
100011	40200001	43200000	0.1558	0.7462	20.88	18.47
100011	40500001	43500000	0.1369	0.7309	18.73	16.32
100011	40800001	43800000	0.1287	0.7438	17.30	14.89
100011	41100001	44100000	0.1243	0.7393	16.82	14.41
100011	41400001	44400000	0.1287	0.7378	17.44	15.03
100011	41700001	44700000	0.1206	0.7294	16.53	14.12
100011	42000001	45000000	0.1255	0.7393	16.98	14.57
100011	42300001	45300000	0.1233	0.7412	16.64	14.23
100011	42600001	45600000	0.1183	0.7360	16.08	13.67
100011	42900001	45900000	0.1088	0.7167	15.18	12.77
100011	43200001	46200000	0.0994	0.7037	14.13	11.72
100011	43500001	46500000	0.1002	0.7135	14.04	11.63
100011	43800001	46800000	0.1128	0.6938	16.26	13.85
100011	44100001	47100000	0.1113	0.7218	15.41	13.00
100011	44400001	47400000	0.1145	0.7284	15.71	13.30
100011	44700001	47700000	0.1207	0.7403	16.30	13.89
100011	45000001	48000000	0.1238	0.7418	16.69	14.28
100011	45300001	48300000	0.1272	0.7499	16.97	14.56
100011	45600001	48600000	0.1342	0.7584	17.69	15.28
100011	45900001	48900000	0.1458	0.7777	18.75	16.34
100011	46200001	49200000	0.1550	0.7847	19.75	17.34
100011	46500001	49500000	0.1544	0.7758	19.90	17.49
100011	46800001	49800000	0.1473	0.7738	19.04	16.63
100011	47100001	50100000	0.1664	0.7723	21.55	19.14
100011	47400001	50400000	0.1544	0.7699	20.05	17.64
100011	47700001	50700000	0.1553	0.7663	20.26	17.85
100011	48000001	51000000	0.1530	0.7671	19.95	17.54
100011	48300001	51300000	0.1332	0.7639	17.44	15.03
100011	48600001	51600000	0.1394	0.7493	18.60	16.19
100011	48900001	51900000	0.1385	0.7512	18.44	16.03
100011	49200001	52200000	0.1423	0.7438	19.13	16.72
100011	49500001	52500000	0.1467	0.7429	19.75	17.34
100011	49800001	52800000	0.1464	0.7543	19.41	17.00
100011	50100001	53100000	0.1491	0.7558	19.73	17.32
100011	50400001	53400000	0.1613	0.7448	21.66	19.25
100011	50700001	53700000	0.1607	0.7494	21.44	19.03
100011	51000001	54000000	0.1590	0.7438	21.38	18.97
100011	51300001	54300000	0.1872	0.7492	24.98	22.57
100011	51600001	54600000	0.1847	0.7564	24.42	22.01
100011	51900001	54900000	0.1876	0.7555	24.83	22.42
100011	52200001	55200000	0.1841	0.7531	24.45	22.04
100011	52500001	55500000	0.1810	0.7567	23.92	21.51
100011	52800001	55800000	0.1841	0.7583	24.28	21.87
100011	53100001	56100000	0.1784	0.7546	23.64	21.23
100011	53400001	56400000	0.1734	0.7784	22.28	19.87
100011	53700001	56700000	0.1690	0.7761	21.77	19.36
100011	54000001	57000000	0.1710	0.7671	22.29	19.88
100011	54300001	57300000	0.1570	0.7626	20.59	18.18
100011	54600001	57600000	0.1664	0.7697	21.62	19.21
100011	54900001	57900000	0.1660	0.7665	21.66	19.25
100011	55200001	58200000	0.1754	0.7610	23.05	20.64
100011	55500001	58500000	0.1736	0.7577	22.91	20.50
100011	55800001	58800000	0.1889	0.7539	25.05	22.64
100011	56100001	59100000	0.1837	0.7520	24.43	22.02
100011	56400001	59400000	0.1850	0.7319	25.28	22.87
100011	56700001	59700000	0.1903	0.7317	26.00	23.59
100011	57000001	60000000	0.1870	0.7279	25.69	23.28
100011	57300001	60300000	0.1915	0.7274	26.32	23.91
100011	57600001	60600000	0.1821	0.7367	24.72	22.31
100011	57900001	60900000	0.1768	0.7221	24.48	22.07
100011	58200001	61200000	0.1731	0.7174	24.13	21.72
100011	58500001	61500000	0.1835	0.7178	25.57	23.16
100011	58800001	61800000	0.1735	0.7184	24.15	21.74
100011	59100001	62100000	0.1702	0.7126	23.89	21.48
100011	59400001	62400000	0.1745	0.7224	24.16	21.75
100011	59700001	62700000	0.1808	0.7258	24.91	22.50
100011	60000001	63000000	0.1812	0.7356	24.63	22.22
100011	60300001	63300000	0.1813	0.7292	24.86	22.45
100011	60600001	63600000	0.1820	0.7156	25.43	23.02
100011	60900001	63900000	0.1738	0.7234	24.03	21.62
100011	61200001	64200000	0.1725	0.7481	23.06	20.65
100011	61500001	64500000	0.1726	0.7483	23.07	20.66
100011	61800001	64800000	0.1665	0.7321	22.74	20.33
100011	62100001	65100000	0.1655	0.7334	22.57	20.16
100011	62400001	65400000	0.1604	0.7149	22.43	20.02
100011	62700001	65700000	0.1643	0.7127	23.06	20.65
100011	63000001	66000000	0.1676	0.7268	23.07	20.66
100011	63300001	66300000	0.1726	0.7260	23.78	21.37
100011	63600001	66600000	0.1663	0.7279	22.84	20.43
100011	63900001	66900000	0.1668	0.7295	22.87	20.46
100011	64200001	67200000	0.1722	0.7139	24.12	21.71
100011	64500001	67500000	0.1573	0.7271	21.63	19.22
100011	64800001	67800000	0.1524	0.7306	20.86	18.45
100011	65100001	68100000	0.1774	0.7347	24.15	21.74
100011	65400001	68400000	0.1775	0.7527	23.58	21.17
100011	65700001	68700000	0.1763	0.7609	23.18	20.77
100011	66000001	69000000	0.1848	0.7424	24.89	22.48
100011	66300001	69300000	0.1851	0.7361	25.14	22.73
100011	66600001	69600000	0.1941	0.7374	26.32	23.91
100011	66900001	69900000	0.2097	0.7351	28.53	26.12
100011	67200001	70200000	0.2090	0.7380	28.32	25.91
100011	67500001	70500000	0.2147	0.7258	29.58	27.17
100011	67800001	70800000	0.2200	0.7283	30.20	27.79
100011	68100001	71100000	0.2053	0.7195	28.53	26.12
100011	68400001	71400000	0.2005	0.7009	28.60	26.19
100011	68700001	71700000	0.1995	0.6718	29.69	27.28
100011	69000001	72000000	0.1835	0.6593	27.84	25.43
100011	69300001	72300000	0.1702	0.6626	25.69	23.28
100011	69600001	72600000	0.1704	0.6613	25.77	23.36
100011	69900001	72900000	0.1547	0.6599	23.44	21.03
100011	70200001	73200000	0.1521	0.6558	23.20	20.79
100011	70500001	73500000	0.1479	0.6533	22.64	20.23
100011	70800001	73800000	0.1500	0.6547	22.92	20.51
100011	71100001	74100000	0.1436	0.6451	22.27	19.86
100011	71400001	74400000	0.1476	0.6550	22.54	20.13
100011	71700001	74700000	0.1483	0.6753	21.97	19.56
100011	72000001	75000000	0.1455	0.6886	21.13	18.72
100011	72300001	75300000	0.1580	0.7055	22.40	19.99
100011	72600001	75600000	0.1503	0.7034	21.37	18.96
100011	72900001	75900000	0.1550	0.7050	21.98	19.57
100011	73200001	76200000	0.1568	0.7151	21.93	19.52
100011	73500001	76500000	0.1636	0.7216	22.67	20.26
100011	73800001	76800000	0.1668	0.7126	23.40	20.99
100011	74100001	77100000	0.1759	0.7308	24.07	21.66
100011	74400001	77400000	0.1671	0.7345	22.75	20.34
100011	74700001	77700000	0.1638	0.7273	22.52	20.11
100011	75000001	78000000	0.1910	0.7473	25.56	23.15
100011	75300001	78300000	0.1830	0.7430	24.63	22.22
100011	75600001	78600000	0.1966	0.7452	26.38	23.97
100011	75900001	78900000	0.2069	0.7551	27.40	24.99
100011	76200001	79200000	0.2009	0.7533	26.67	24.26
100011	76500001	79500000	0.1953	0.7543	25.90	23.49
100011	76800001	79800000	0.1952	0.7707	25.33	22.92
100011	77100001	80100000	0.1846	0.7577	24.37	21.96
100011	77400001	80400000	0.1857	0.7594	24.45	22.04
100011	77700001	80700000	0.1868	0.7582	24.64	22.23
100011	78000001	81000000	0.1563	0.7330	21.32	18.91
100011	78300001	81300000	0.1452	0.7212	20.14	17.73
100011	78600001	81600000	0.1368	0.7193	19.01	16.60
100011	78900001	81900000	0.1338	0.7207	18.57	16.16
100011	79200001	82200000	0.1282	0.7297	17.57	15.16
100011	79500001	82500000	0.1260	0.7116	17.71	15.30
100011	79800001	82800000	0.1327	0.7112	18.66	16.25
100011	80100001	83100000	0.1460	0.7292	20.02	17.61
100011	80400001	83400000	0.1532	0.7283	21.03	18.62
100011	80700001	83700000	0.1651	0.7311	22.59	20.18
100011	81000001	84000000	0.1804	0.7354	24.53	22.12
100011	81300001	84300000	0.1840	0.7572	24.30	21.89
100011	81600001	84600000	0.1751	0.7622	22.97	20.56
100011	81900001	84900000	0.1701	0.7516	22.63	20.22
100011	82200001	85200000	0.1814	0.7441	24.39	21.98
100011	82500001	85500000	0.1943	0.7569	25.67	23.26
100011	82800001	85800000	0.1853	0.7577	24.45	22.04
100011	83100001	86100000	0.1761	0.7428	23.71	21.30
100011	83400001	86400000	0.1721	0.7450	23.10	20.69
100011	83700001	86700000	0.1625	0.7480	21.72	19.31
100011	84000001	87000000	0.1625	0.7578	21.44	19.03
100011	84300001	87300000	0.1760	0.7415	23.74	21.33
100011	84600001	87600000	0.1890	0.7422	25.47	23.06
100011	84900001	87900000	0.1904	0.7523	25.31	22.90
100011	85200001	88200000	0.1890	0.7529	25.10	22.69
100011	85500001	88301616	0.1942	0.7636	23.75	21.34
84	1	3000000	0.1995	0.6587	30.28	27.87
84	300001	3300000	0.1867	0.6497	28.74	26.33
84	600001	3600000	0.1892	0.6294	30.06	27.65
84	900001	3900000	0.1909	0.6483	29.45	27.04
84	1200001	4200000	0.1868	0.6429	29.06	26.65
84	1500001	4500000	0.1759	0.6153	28.58	26.17
84	1800001	4800000	0.1678	0.6197	27.07	24.66
84	2100001	5100000	0.1726	0.6174	27.96	25.55
84	2400001	5400000	0.1639	0.6241	26.27	23.86
84	2700001	5700000	0.1494	0.6150	24.29	21.88
84	3000001	6000000	0.1524	0.6414	23.77	21.36
84	3300001	6300000	0.1566	0.6482	24.17	21.76
84	3600001	6600000	0.1477	0.6567	22.49	20.08
84	3900001	6900000	0.1589	0.6482	24.51	22.10
84	4200001	7200000	0.1527	0.6470	23.60	21.19
84	4500001	7500000	0.1513	0.6486	23.32	20.91
84	4800001	7800000	0.1652	0.6489	25.45	23.04
84	5100001	8100000	0.1617	0.6352	25.45	23.04
84	5400001	8400000	0.1621	0.6356	25.51	23.10
84	5700001	8700000	0.1585	0.6219	25.49	23.08
84	6000001	9000000	0.1522	0.6167	24.69	22.28
84	6300001	9300000	0.1507	0.6035	24.97	22.56
84	6600001	9600000	0.1544	0.5958	25.92	23.51
84	6900001	9900000	0.1388	0.5880	23.60	21.19
84	7200001	10200000	0.1462	0.5871	24.91	22.50
84	7500001	10500000	0.1419	0.5777	24.56	22.15
84	7800001	10800000	0.1338	0.5895	22.71	20.30
84	8100001	11100000	0.1367	0.6142	22.25	19.84
84	8400001	11400000	0.1532	0.6158	24.87	22.46
84	8700001	11700000	0.1639	0.6495	25.23	22.82
84	9000001	12000000	0.1628	0.6548	24.87	22.46
84	9300001	12300000	0.1719	0.6549	26.25	23.84
84	9600001	12600000	0.1641	0.6619	24.80	22.39
84	9900001	12900000	0.1764	0.6571	26.85	24.44
84	10200001	13200000	0.1713	0.6617	25.89	23.48
84	10500001	13500000	0.1682	0.6790	24.78	22.37
84	10800001	13800000	0.1597	0.6819	23.43	21.02
84	11100001	14100000	0.1630	0.6840	23.83	21.42
84	11400001	14400000	0.1589	0.6836	23.25	20.84
84	11700001	14700000	0.1473	0.6756	21.80	19.39
84	12000001	15000000	0.1383	0.6480	21.35	18.94
84	12300001	15300000	0.1361	0.6611	20.59	18.18
84	12600001	15600000	0.1523	0.6630	22.97	20.56
84	12900001	15900000	0.1544	0.6765	22.82	20.41
84	13200001	16200000	0.1610	0.6667	24.15	21.74
84	13500001	16500000	0.1666	0.6617	25.18	22.77
84	13800001	16800000	0.1729	0.6603	26.18	23.77
84	14100001	17100000	0.1785	0.6406	27.86	25.45
84	14400001	17400000	0.1739	0.6323	27.51	25.10
84	14700001	17700000	0.1873	0.6408	29.23	26.82
84	15000001	18000000	0.1907	0.6474	29.46	27.05
84	15300001	18300000	0.1840	0.6470	28.43	26.02
84	15600001	18600000	0.1766	0.6447	27.39	24.98
84	15900001	18900000	0.1815	0.6491	27.96	25.55
84	16200001	19200000	0.1864	0.6649	28.03	25.62
84	16500001	19500000	0.1841	0.6569	28.03	25.62
84	16800001	19800000	0.1901	0.6462	29.42	27.01
84	17100001	20100000	0.1812	0.6578	27.55	25.14
84	17400001	20400000	0.1883	0.6699	28.11	25.70
84	17700001	20700000	0.1946	0.6782	28.69	26.28
84	18000001	21000000	0.1908	0.6789	28.11	25.70
84	18300001	21300000	0.1962	0.6825	28.74	26.33
84	18600001	21600000	0.1981	0.6777	29.24	26.83
84	18900001	21900000	0.1889	0.6677	28.29	25.88
84	19200001	22200000	0.1724	0.6605	26.11	23.70
84	19500001	22500000	0.1722	0.6663	25.84	23.43
84	19800001	22800000	0.1636	0.6784	24.11	21.70
84	20100001	23100000	0.1725	0.6852	25.18	22.77
84	20400001	23400000	0.1678	0.6939	24.19	21.78
84	20700001	23700000	0.1589	0.6696	23.73	21.32
84	21000001	24000000	0.1729	0.6768	25.55	23.14
84	21300001	24300000	0.1645	0.6725	24.46	22.05
84	21600001	24600000	0.1651	0.6708	24.61	22.20
84	21900001	24900000	0.1745	0.6904	25.28	22.87
84	22200001	25200000	0.1771	0.6927	25.57	23.16
84	22500001	25500000	0.1830	0.7012	26.10	23.69
84	22800001	25800000	0.1882	0.6935	27.14	24.73
84	23100001	26100000	0.1876	0.6842	27.41	25.00
84	23400001	26400000	0.2039	0.6846	29.79	27.38
84	23700001	26700000	0.2060	0.6986	29.48	27.07
84	24000001	27000000	0.2103	0.6998	30.05	27.64
84	24300001	27300000	0.2115	0.7004	30.20	27.79
84	24600001	27600000	0.2049	0.6886	29.76	27.35
84	24900001	27900000	0.2007	0.6679	30.06	27.65
84	25200001	28200000	0.2148	0.6645	32.33	29.92
84	25500001	28500000	0.2065	0.6614	31.22	28.81
84	25800001	28800000	0.2091	0.6667	31.37	28.96
84	26100001	29100000	0.2148	0.6812	31.53	29.12
84	26400001	29400000	0.1902	0.6814	27.91	25.50
84	26700001	29700000	0.1894	0.6830	27.73	25.32
84	27000001	30000000	0.1763	0.6780	26.00	23.59
84	27300001	30300000	0.1709	0.6728	25.40	22.99
84	27600001	30600000	0.1810	0.6894	26.26	23.85
84	27900001	30900000	0.1728	0.6882	25.10	22.69
84	28200001	31200000	0.1607	0.6863	23.41	21.00
84	28500001	31500000	0.1647	0.6844	24.06	21.65
84	28800001	31800000	0.1561	0.6890	22.66	20.25
84	29100001	32100000	0.1462	0.6752	21.65	19.24
84	29400001	32400000	0.1442	0.6830	21.11	18.70
84	29700001	32700000	0.1475	0.6714	21.97	19.56
84	30000001	33000000	0.1595	0.6747	23.64	21.23
84	30300001	33300000	0.1621	0.6797	23.86	21.45
84	30600001	33600000	0.1556	0.6797	22.89	20.48
84	30900001	33900000	0.1601	0.6779	23.62	21.21
84	31200001	34200000	0.1652	0.6851	24.12	21.71
84	31500001	34500000	0.1812	0.6986	25.93	23.52
84	31800001	34800000	0.1851	0.6869	26.95	24.54
84	32100001	35100000	0.1829	0.6801	26.89	24.48
84	32400001	35400000	0.1865	0.6722	27.74	25.33
84	32700001	35700000	0.1740	0.6897	25.23	22.82
84	33000001	36000000	0.1542	0.6836	22.56	20.15
84	33300001	36300000	0.1512	0.6808	22.20	19.79
84	33600001	36600000	0.1699	0.6968	24.38	21.97
84	33900001	36900000	0.1663	0.7104	23.42	21.01
84	34200001	37200000	0.1725	0.7038	24.51	22.10
84	34500001	37500000	0.1590	0.6938	22.91	20.50
84	34800001	37800000	0.1708	0.6990	24.44	22.03
84	35100001	38100000	0.1744	0.7154	24.38	21.97
84	35400001	38400000	0.1738	0.7116	24.43	22.02
84	35700001	38700000	0.1826	0.7022	26.01	23.60
84	36000001	39000000	0.1998	0.7145	27.96	25.55
84	36300001	39300000	0.2048	0.7084	28.91	26.50
84	36600001	39600000	0.1890	0.6832	27.67	25.26
84	36900001	39900000	0.1920	0.6875	27.92	25.51
84	37200001	40200000	0.1671	0.6921	24.15	21.74
84	37500001	40500000	0.1646	0.7028	23.43	21.02
84	37800001	40800000	0.1590	0.7145	22.25	19.84
84	38100001	41100000	0.1543	0.7178	21.49	19.08
84	38400001	41400000	0.1650	0.7114	23.20	20.79
84	38700001	41700000	0.1730	0.7078	24.45	22.04
84	39000001	42000000	0.1708	0.7058	24.19	21.78
84	39300001	42300000	0.1663	0.7086	23.47	21.06
84	39600001	42600000	0.1725	0.6998	24.65	22.24
84	39900001	42900000	0.1693	0.6865	24.67	22.26
84	40200001	43200000	0.1757	0.6754	26.02	23.61
84	40500001	43500000	0.1759	0.6590	26.69	24.28
84	40800001	43800000	0.1655	0.6417	25.79	23.38
84	41100001	44100000	0.1581	0.6324	24.99	22.58
84	41400001	44400000	0.1544	0.6438	23.98	21.57
84	41700001	44700000	0.1617	0.6459	25.04	22.63
84	42000001	45000000	0.1442	0.6335	22.77	20.36
84	42300001	45300000	0.1680	0.6426	26.15	23.74
84	42600001	45600000	0.1602	0.6528	24.54	22.13
84	42900001	45900000	0.1608	0.6583	24.43	22.02
84	43200001	46200000	0.1768	0.6513	27.14	24.73
84	43500001	46500000	0.1777	0.6664	26.66	24.25
84	43800001	46800000	0.1819	0.6784	26.81	24.40
84	44100001	47100000	0.2005	0.6691	29.97	27.56
84	44400001	47400000	0.1991	0.6576	30.27	27.86
84	44700001	47700000	0.1799	0.6626	27.15	24.74
84	45000001	48000000	0.2037	0.6762	30.12	27.71
84	45300001	48300000	0.1852	0.6680	27.72	25.31
84	45600001	48600000	0.1911	0.6934	27.55	25.14
84	45900001	48900000	0.1887	0.6745	27.98	25.57
84	46200001	49200000	0.1755	0.6752	25.99	23.58
84	46500001	49500000	0.1784	0.6669	26.74	24.33
84	46800001	49800000	0.1737	0.6438	26.98	24.57
84	47100001	50100000	0.1648	0.6516	25.29	22.88
84	47400001	50400000	0.1699	0.6612	25.70	23.29
84	47700001	50700000	0.1695	0.6727	25.20	22.79
84	48000001	51000000	0.1530	0.6724	22.75	20.34
84	48300001	51300000	0.1595	0.6738	23.66	21.25
84	48600001	51600000	0.1541	0.6603	23.34	20.93
84	48900001	51900000	0.1599	0.6955	22.98	20.57
84	49200001	52200000	0.1619	0.7012	23.09	20.68
84	49500001	52500000	0.1721	0.6953	24.76	22.35
84	49800001	52800000	0.1675	0.7161	23.40	20.99
84	50100001	53100000	0.1724	0.7185	24.00	21.59
84	50400001	53400000	0.1628	0.7135	22.81	20.40
84	50700001	53700000	0.1646	0.6965	23.63	21.22
84	51000001	54000000	0.1786	0.6838	26.12	23.71
84	51300001	54300000	0.1658	0.6948	23.86	21.45
84	51600001	54600000	0.1684	0.6956	24.21	21.80
84	51900001	54900000	0.1678	0.6673	25.14	22.73
84	52200001	55200000	0.1730	0.6741	25.67	23.26
84	52500001	55500000	0.1530	0.6885	22.22	19.81
84	52800001	55800000	0.1618	0.6974	23.20	20.79
84	53100001	56100000	0.1547	0.7017	22.04	19.63
84	53400001	56400000	0.1541	0.7136	21.59	19.18
84	53700001	56700000	0.1578	0.7253	21.75	19.34
84	54000001	57000000	0.1504	0.7255	20.73	18.32
84	54300001	57300000	0.1546	0.7189	21.51	19.10
84	54600001	57600000	0.1599	0.7102	22.51	20.10
84	54900001	57900000	0.1539	0.7174	21.45	19.04
84	55200001	58200000	0.1565	0.7177	21.81	19.40
84	55500001	58500000	0.1611	0.7068	22.80	20.39
84	55800001	58800000	0.1689	0.7013	24.08	21.67
84	56100001	59100000	0.1654	0.7046	23.47	21.06
84	56400001	59400000	0.1632	0.7035	23.20	20.79
84	56700001	59700000	0.1635	0.7072	23.12	20.71
84	57000001	60000000	0.1552	0.7084	21.91	19.50
84	57300001	60300000	0.1629	0.7083	23.00	20.59
84	57600001	60600000	0.1493	0.7314	20.41	18.00
84	57900001	60900000	0.1549	0.7382	20.98	18.57
84	58200001	61200000	0.1511	0.7466	20.24	17.83
84	58500001	61500000	0.1667	0.7610	21.91	19.50
84	58800001	61800000	0.1639	0.7639	21.46	19.05
84	59100001	62100000	0.1686	0.7678	21.96	19.55
84	59400001	62400000	0.1719	0.7682	22.38	19.97
84	59700001	62700000	0.1707	0.7681	22.22	19.81
84	60000001	63000000	0.1774	0.7654	23.17	20.76
84	60300001	63300000	0.1721	0.7712	22.31	19.90
84	60600001	63600000	0.1874	0.7731	24.24	21.83
84	60900001	63900000	0.1800	0.7723	23.30	20.89
84	61200001	64200000	0.1912	0.7685	24.88	22.47
84	61500001	64500000	0.1807	0.7698	23.48	21.07
84	61800001	64800000	0.1797	0.7612	23.61	21.20
84	62100001	65100000	0.1804	0.7516	24.00	21.59
84	62400001	65400000	0.1925	0.7502	25.66	23.25
84	62700001	65700000	0.1926	0.7491	25.71	23.30
84	63000001	66000000	0.1916	0.7681	24.94	22.53
84	63300001	66300000	0.1981	0.7814	25.35	22.94
84	63600001	66600000	0.1876	0.7670	24.46	22.05
84	63900001	66900000	0.1921	0.7736	24.83	22.42
84	64200001	67200000	0.1942	0.7675	25.30	22.89
84	64500001	67500000	0.1946	0.7540	25.81	23.40
84	64800001	67800000	0.1934	0.7641	25.31	22.90
84	65100001	68100000	0.1862	0.7643	24.36	21.95
84	65400001	68400000	0.1817	0.7497	24.24	21.83
84	65700001	68700000	0.1837	0.7507	24.47	22.06
84	66000001	69000000	0.1837	0.7379	24.90	22.49
84	66300001	69300000	0.1823	0.7224	25.24	22.83
84	66600001	69600000	0.1982	0.7292	27.19	24.78
84	66900001	69900000	0.2010	0.7289	27.58	25.17
84	67200001	70200000	0.2057	0.7549	27.25	24.84
84	67500001	70500000	0.2004	0.7764	25.82	23.41
84	67800001	70800000	0.1897	0.7855	24.15	21.74
84	68100001	71100000	0.2035	0.8009	25.41	23.00
84	68400001	71400000	0.2038	0.8272	24.64	22.23
84	68700001	71700000	0.1990	0.8263	24.08	21.67
84	69000001	72000000	0.2022	0.8376	24.14	21.73
84	69300001	72300000	0.2068	0.8431	24.52	22.11
84	69600001	72600000	0.1952	0.8349	23.38	20.97
84	69900001	72900000	0.1928	0.8254	23.36	20.95
84	70200001	73200000	0.1827	0.8035	22.74	20.33
84	70500001	73500000	0.1839	0.7986	23.02	20.61
84	70800001	73800000	0.1939	0.7910	24.52	22.11
84	71100001	74100000	0.1800	0.7681	23.43	21.02
84	71400001	74400000	0.1685	0.7498	22.47	20.06
84	71700001	74700000	0.1656	0.7357	22.52	20.11
84	72000001	75000000	0.1682	0.7209	23.33	20.92
84	72300001	75300000	0.1654	0.7259	22.78	20.37
84	72600001	75600000	0.1832	0.7304	25.09	22.68
84	72900001	75900000	0.1876	0.7266	25.81	23.40
84	73200001	76200000	0.1760	0.7322	24.03	21.62
84	73500001	76500000	0.1803	0.7247	24.88	22.47
84	73800001	76800000	0.1780	0.7140	24.93	22.52
84	74100001	77100000	0.1855	0.7372	25.16	22.75
84	74400001	77400000	0.1864	0.7389	25.23	22.82
84	74700001	77700000	0.1909	0.7401	25.80	23.39
84	75000001	78000000	0.1977	0.7678	25.75	23.34
84	75300001	78300000	0.1898	0.7615	24.93	22.52
84	75600001	78600000	0.1712	0.7647	22.39	19.98
84	75900001	78900000	0.1581	0.7520	21.02	18.61
84	76200001	79200000	0.1691	0.7516	22.50	20.09
84	76500001	79500000	0.1563	0.7244	21.57	19.16
84	76800001	79800000	0.1521	0.7299	20.84	18.43
84	77100001	80100000	0.1460	0.7258	20.12	17.71
84	77400001	80400000	0.1551	0.7401	20.96	18.55
84	77700001	80700000	0.1510	0.7456	20.26	17.85
84	78000001	81000000	0.1433	0.7297	19.64	17.23
84	78300001	81300000	0.1391	0.7280	19.11	16.70
84	78600001	81600000	0.1266	0.7090	17.85	15.44
84	78900001	81900000	0.1464	0.7394	19.81	17.40
84	79200001	82200000	0.1422	0.7435	19.13	16.72
84	79500001	82500000	0.1480	0.7663	19.31	16.90
84	79800001	82800000	0.1571	0.7670	20.48	18.07
84	80100001	83100000	0.1681	0.7643	21.99	19.58
84	80400001	83400000	0.1650	0.7589	21.74	19.33
84	80700001	83700000	0.1751	0.7530	23.26	20.85
84	81000001	84000000	0.1640	0.7479	21.93	19.52
84	81300001	84300000	0.1636	0.7447	21.96	19.55
84	81600001	84600000	0.1843	0.7623	24.17	21.76
84	81900001	84900000	0.1819	0.7500	24.25	21.84
84	82200001	85200000	0.1751	0.7444	23.52	21.11
84	82500001	85500000	0.1751	0.7467	23.45	21.04
84	82800001	85800000	0.1633	0.7546	21.64	19.23
84	83100001	86100000	0.1606	0.7446	21.56	19.15
84	83400001	86400000	0.1548	0.7410	20.89	18.48
84	83700001	86700000	0.1526	0.7564	20.17	17.76
84	84000001	87000000	0.1536	0.7638	20.12	17.71
84	84300001	87300000	0.1656	0.7665	21.60	19.19
84	84600001	87600000	0.1589	0.7610	20.88	18.47
84	84900001	87900000	0.1505	0.7755	19.41	17.00
84	85200001	88200000	0.1578	0.7851	20.10	17.69
84	85500001	88500000	0.1623	0.7900	20.54	18.13
84	85800001	88800000	0.1668	0.7886	21.15	18.74
84	86100001	89100000	0.1695	0.7961	21.29	18.88
84	86400001	89400000	0.1742	0.7860	22.17	19.76
84	86700001	89700000	0.1741	0.7787	22.36	19.95
84	87000001	90000000	0.1791	0.7802	22.96	20.55
84	87300001	90300000	0.1716	0.7685	22.33	19.92
84	87600001	90600000	0.1663	0.7740	21.48	19.07
84	87900001	90900000	0.1628	0.7789	20.90	18.49
84	88200001	91200000	0.1573	0.7759	20.28	17.87
84	88500001	91500000	0.1468	0.7788	18.85	16.44
84	88800001	91800000	0.1571	0.7800	20.15	17.74
84	89100001	92100000	0.1444	0.7707	18.74	16.33
84	89400001	92400000	0.1503	0.7785	19.31	16.90
84	89700001	92700000	0.1540	0.7921	19.44	17.03
84	90000001	93000000	0.1581	0.7849	20.14	17.73
84	90300001	93300000	0.1806	0.7975	22.65	20.24
84	90600001	93600000	0.1818	0.7766	23.41	21.00
84	90900001	93900000	0.1837	0.7637	24.06	21.65
84	91200001	94200000	0.1839	0.7451	24.69	22.28
84	91500001	94500000	0.1952	0.7335	26.62	24.21
84	91800001	94800000	0.1994	0.7234	27.56	25.15
84	92100001	95100000	0.1961	0.7253	27.03	24.62
84	92400001	95400000	0.1869	0.7342	25.46	23.05
84	92700001	95700000	0.1892	0.7282	25.98	23.57
84	93000001	96000000	0.1952	0.7388	26.41	24.00
84	93300001	96300000	0.1762	0.7332	24.03	21.62
84	93600001	96600000	0.1771	0.7523	23.54	21.13
84	93900001	96900000	0.1869	0.7581	24.65	22.24
84	94200001	97200000	0.2017	0.7617	26.47	24.06
84	94500001	97500000	0.1999	0.7671	26.06	23.65
84	94800001	97800000	0.1967	0.7754	25.37	22.96
84	95100001	98100000	0.2041	0.7810	26.13	23.72
84	95400001	98400000	0.1962	0.7636	25.69	23.28
84	95700001	98700000	0.1894	0.7543	25.11	22.70
84	96000001	99000000	0.1856	0.7495	24.76	22.35
84	96300001	99300000	0.1898	0.7525	25.23	22.82
84	96600001	99600000	0.1921	0.7489	25.65	23.24
84	96900001	99900000	0.1839	0.7403	24.84	22.43
84	97200001	100200000	0.1686	0.7535	22.37	19.96
84	97500001	100500000	0.1763	0.7485	23.55	21.14
84	97800001	100800000	0.1668	0.7369	22.63	20.22
84	98100001	101100000	0.1696	0.7397	22.93	20.52
84	98400001	101400000	0.1755	0.7557	23.22	20.81
84	98700001	101700000	0.1856	0.7629	24.33	21.92
84	99000001	102000000	0.1900	0.7706	24.65	22.24
84	99300001	102300000	0.1823	0.7725	23.60	21.19
84	99600001	102600000	0.1774	0.7627	23.26	20.85
84	99900001	102900000	0.1775	0.7510	23.63	21.22
84	100200001	103200000	0.1748	0.7435	23.51	21.10
84	100500001	103500000	0.1653	0.7431	22.25	19.84
84	100800001	103800000	0.1729	0.7562	22.86	20.45
84	101100001	104100000	0.1836	0.7505	24.46	22.05
84	101400001	104400000	0.1862	0.7466	24.93	22.52
84	101700001	104700000	0.1604	0.7519	21.33	18.92
84	102000001	105000000	0.1513	0.7436	20.35	17.94
84	102300001	105300000	0.1651	0.7450	22.16	19.75
84	102600001	105600000	0.1713	0.7565	22.64	20.23
84	102900001	105900000	0.1759	0.7657	22.98	20.57
84	103200001	106200000	0.1753	0.7658	22.89	20.48
84	103500001	106500000	0.1670	0.7825	21.35	18.94
84	103800001	106800000	0.1508	0.7712	19.55	17.14
84	104100001	107100000	0.1358	0.7625	17.81	15.40
84	104400001	107400000	0.1408	0.7589	18.56	16.15
84	104700001	107700000	0.1499	0.7489	20.01	17.60
84	105000001	108000000	0.1454	0.7558	19.23	16.82
84	105300001	108300000	0.1383	0.7557	18.30	15.89
84	105600001	108600000	0.1268	0.7589	16.71	14.30
84	105900001	108900000	0.1195	0.7620	15.69	13.28
84	106200001	109200000	0.1164	0.7662	15.19	12.78
84	106500001	109500000	0.1184	0.7511	15.76	13.35
84	106800001	109800000	0.1329	0.7619	17.44	15.03
84	107100001	110100000	0.1371	0.7808	17.55	15.14
84	107400001	110400000	0.1266	0.7910	16.00	13.59
84	107700001	110700000	0.1272	0.7986	15.93	13.52
84	108000001	111000000	0.1287	0.7992	16.10	13.69
84	108300001	111300000	0.1253	0.8026	15.61	13.20
84	108600001	111600000	0.1232	0.8016	15.37	12.96
84	108900001	111900000	0.1309	0.8162	16.03	13.62
84	109200001	112200000	0.1358	0.8215	16.53	14.12
84	109500001	112500000	0.1423	0.8268	17.20	14.79
84	109800001	112800000	0.1329	0.8149	16.31	13.90
84	110100001	113100000	0.1348	0.8142	16.56	14.15
84	110400001	113400000	0.1546	0.8005	19.31	16.90
84	110700001	113700000	0.1569	0.7995	19.63	17.22
84	111000001	114000000	0.1653	0.7812	21.16	18.75
84	111300001	114300000	0.1680	0.7743	21.69	19.28
84	111600001	114600000	0.1759	0.7870	22.35	19.94
84	111900001	114900000	0.1733	0.7919	21.89	19.48
84	112200001	115200000	0.1751	0.7913	22.12	19.71
84	112500001	115500000	0.1975	0.7947	24.85	22.44
84	112800001	115800000	0.1963	0.8017	24.49	22.08
84	113100001	116100000	0.1922	0.7926	24.24	21.83
84	113400001	116400000	0.1750	0.8001	21.87	19.46
84	113700001	116700000	0.1969	0.7993	24.63	22.22
84	114000001	117000000	0.1927	0.8039	23.98	21.57
84	114300001	117300000	0.1927	0.8052	23.93	21.52
84	114600001	117600000	0.2042	0.7923	25.78	23.37
84	114900001	117900000	0.2089	0.7847	26.62	24.21
84	115200001	118200000	0.2078	0.7939	26.17	23.76
84	115500001	118500000	0.1853	0.7959	23.28	20.87
84	115800001	118800000	0.1943	0.8012	24.25	21.84
84	116100001	119100000	0.1939	0.8100	23.94	21.53
84	116400001	119400000	0.2106	0.8247	25.54	23.13
84	116700001	119700000	0.1866	0.8190	22.79	20.38
84	117000001	120000000	0.1909	0.8367	22.82	20.41
84	117300001	120300000	0.1947	0.8392	23.20	20.79
84	117600001	120600000	0.1895	0.8441	22.45	20.04
84	117900001	120900000	0.1849	0.8369	22.09	19.68
84	118200001	121200000	0.1814	0.8205	22.11	19.70
84	118500001	121500000	0.1771	0.8112	21.84	19.43
84	118800001	121800000	0.1622	0.8066	20.11	17.70
84	119100001	122100000	0.1681	0.8013	20.98	18.57
84	119400001	122400000	0.1654	0.7990	20.70	18.29
84	119700001	122700000	0.1783	0.8032	22.20	19.79
84	120000001	123000000	0.1816	0.7897	22.99	20.58
84	120300001	123300000	0.1667	0.7813	21.34	18.93
84	120600001	123600000	0.1653	0.7635	21.66	19.25
84	120900001	123900000	0.1622	0.7607	21.32	18.91
84	121200001	124200000	0.1641	0.7722	21.26	18.85
84	121500001	124500000	0.1662	0.7685	21.63	19.22
84	121800001	124800000	0.1740	0.7639	22.77	20.36
84	122100001	125100000	0.1748	0.7749	22.55	20.14
84	122400001	125400000	0.1612	0.7607	21.19	18.78
84	122700001	125700000	0.1414	0.7518	18.81	16.40
84	123000001	126000000	0.1491	0.7622	19.56	17.15
84	123300001	126300000	0.1583	0.7770	20.37	17.96
84	123600001	126600000	0.1467	0.8003	18.33	15.92
84	123900001	126900000	0.1499	0.8061	18.59	16.18
84	124200001	127200000	0.1554	0.7925	19.61	17.20
84	124500001	127500000	0.1651	0.8067	20.46	18.05
84	124800001	127800000	0.1678	0.8216	20.42	18.01
84	125100001	128100000	0.1613	0.8131	19.84	17.43
84	125400001	128400000	0.1785	0.8101	22.04	19.63
84	125700001	128700000	0.1948	0.8190	23.78	21.37
84	126000001	129000000	0.1897	0.8164	23.24	20.83
84	126300001	129300000	0.1962	0.8038	24.41	22.00
84	126600001	129600000	0.2112	0.7927	26.65	24.24
84	126900001	129900000	0.2103	0.7956	26.44	24.03
84	127200001	130200000	0.2206	0.8103	27.23	24.82
84	127500001	130500000	0.2191	0.8140	26.92	24.51
84	127800001	130800000	0.2150	0.8142	26.41	24.00
84	128100001	131100000	0.2170	0.8224	26.39	23.98
84	128400001	131400000	0.2079	0.8260	25.17	22.76
84	128700001	131700000	0.2072	0.8381	24.72	22.31
84	129000001	132000000	0.2024	0.8507	23.79	21.38
84	129300001	132300000	0.1999	0.8705	22.96	20.55
84	129600001	132600000	0.2020	0.8646	23.36	20.95
84	129900001	132900000	0.2011	0.8652	23.25	20.84
84	130200001	133200000	0.1819	0.8629	21.08	18.67
84	130500001	133500000	0.1887	0.8601	21.94	19.53
84	130800001	133800000	0.2065	0.8565	24.11	21.70
84	131100001	134100000	0.2116	0.8492	24.92	22.51
84	131400001	134400000	0.2116	0.8612	24.57	22.16
84	131700001	134700000	0.2026	0.8469	23.92	21.51
84	132000001	135000000	0.2079	0.8405	24.73	22.32
84	132300001	135300000	0.2061	0.8200	25.14	22.73
84	132600001	135600000	0.2059	0.8267	24.91	22.50
84	132900001	135900000	0.2174	0.8313	26.15	23.74
84	133200001	136200000	0.2218	0.8243	26.90	24.49
84	133500001	136500000	0.2131	0.8160	26.12	23.71
84	133800001	136800000	0.2000	0.8154	24.53	22.12
84	134100001	137100000	0.1991	0.8194	24.30	21.89
84	134400001	137400000	0.1981	0.8192	24.19	21.78
84	134700001	137700000	0.2094	0.8271	25.32	22.91
84	135000001	138000000	0.1982	0.8185	24.22	21.81
84	135300001	138300000	0.2025	0.8312	24.36	21.95
84	135600001	138600000	0.1925	0.8365	23.01	20.60
84	135900001	138900000	0.1886	0.8264	22.82	20.41
84	136200001	139200000	0.1952	0.8326	23.44	21.03
84	136500001	139500000	0.1900	0.8351	22.75	20.34
84	136800001	139800000	0.1948	0.8392	23.21	20.80
84	137100001	140100000	0.1806	0.8434	21.42	19.01
84	137400001	140400000	0.1788	0.8341	21.43	19.02
84	137700001	140700000	0.1737	0.8283	20.97	18.56
84	138000001	141000000	0.1807	0.8337	21.67	19.26
84	138300001	141300000	0.1808	0.8239	21.94	19.53
84	138600001	141600000	0.1802	0.8229	21.90	19.49
84	138900001	141900000	0.1766	0.8182	21.58	19.17
84	139200001	142200000	0.1870	0.8207	22.79	20.38
84	139500001	142500000	0.1822	0.8282	22.00	19.59
84	139800001	142800000	0.1908	0.8205	23.25	20.84
84	140100001	143100000	0.2126	0.8149	26.09	23.68
84	140400001	143400000	0.2198	0.8199	26.81	24.40
84	140700001	143700000	0.2227	0.8279	26.90	24.49
84	141000001	144000000	0.2202	0.8362	26.33	23.92
84	141300001	144300000	0.2058	0.8525	24.14	21.73
84	141600001	144600000	0.2132	0.8568	24.88	22.47
84	141900001	144900000	0.2174	0.8690	25.02	22.61
84	142200001	145200000	0.2123	0.8751	24.26	21.85
84	142500001	145500000	0.2245	0.8761	25.62	23.21
84	142800001	145800000	0.2086	0.8774	23.78	21.37
84	143100001	146100000	0.1858	0.8766	21.20	18.79
84	143400001	146400000	0.1778	0.8773	20.27	17.86
84	143700001	146700000	0.1801	0.8750	20.58	18.17
84	144000001	147000000	0.1874	0.8744	21.43	19.02
84	144300001	147300000	0.1963	0.8734	22.48	20.07
84	144600001	147600000	0.1872	0.8714	21.49	19.08
84	144900001	147900000	0.1904	0.8741	21.78	19.37
84	145200001	148200000	0.1867	0.8723	21.40	18.99
84	145500001	148500000	0.1950	0.8718	22.36	19.95
84	145800001	148800000	0.2107	0.8842	23.82	21.41
84	146100001	149100000	0.2393	0.8952	26.73	24.32
84	146400001	149400000	0.2513	0.9011	27.89	25.48
84	146700001	149700000	0.2472	0.9101	27.16	24.75
84	147000001	150000000	0.2496	0.9163	27.24	24.83
84	147300001	150300000	0.2471	0.9209	26.83	24.42
84	147600001	150600000	0.2574	0.9214	27.94	25.53
84	147900001	150900000	0.2525	0.9242	27.32	24.91
84	148200001	151200000	0.2478	0.9226	26.86	24.45
84	148500001	151500000	0.2419	0.9246	26.17	23.76
84	148800001	151800000	0.2371	0.9181	25.82	23.41
84	149100001	152100000	0.2107	0.9167	22.99	20.58
84	149400001	152400000	0.1898	0.9157	20.72	18.31
84	149700001	152700000	0.1914	0.9107	21.02	18.61
84	150000001	153000000	0.1787	0.8989	19.88	17.47
84	150300001	153300000	0.1696	0.8949	18.95	16.54
84	150600001	153600000	0.1726	0.8932	19.33	16.92
84	150900001	153900000	0.1599	0.8839	18.09	15.68
84	151200001	154200000	0.1563	0.8877	17.61	15.20
84	151500001	154500000	0.1523	0.8779	17.34	14.93
84	151800001	154800000	0.1558	0.8780	17.74	15.33
84	152100001	155100000	0.1712	0.8670	19.74	17.33
84	152400001	155400000	0.1821	0.8676	20.99	18.58
84	152700001	155700000	0.1670	0.8685	19.23	16.82
84	153000001	156000000	0.1592	0.8731	18.24	15.83
84	153300001	156300000	0.1698	0.8708	19.51	17.10
84	153600001	156600000	0.1514	0.8632	17.54	15.13
84	153900001	156900000	0.1583	0.8676	18.25	15.84
84	154200001	157200000	0.1548	0.8639	17.91	15.50
84	154500001	157500000	0.1493	0.8670	17.22	14.81
84	154800001	157800000	0.1321	0.8655	15.26	12.85
84	155100001	158100000	0.1194	0.8699	13.72	11.31
84	155400001	158400000	0.1203	0.8694	13.84	11.43
84	155700001	158700000	0.1317	0.8609	15.30	12.89
84	156000001	159000000	0.1384	0.8650	16.00	13.59
84	156300001	159300000	0.1310	0.8652	15.14	12.73
84	156600001	159600000	0.1410	0.8773	16.07	13.66
84	156900001	159900000	0.1524	0.8832	17.26	14.85
84	157200001	160200000	0.1684	0.8866	18.99	16.58
84	157500001	160500000	0.1773	0.8872	19.99	17.58
84	157800001	160800000	0.1805	0.8946	20.17	17.76
84	158100001	161100000	0.1949	0.8897	21.91	19.50
84	158400001	161400000	0.1958	0.8834	22.16	19.75
84	158700001	161700000	0.2102	0.8901	23.61	21.20
84	159000001	162000000	0.2090	0.8867	23.57	21.16
84	159300001	162300000	0.2206	0.8846	24.93	22.52
84	159600001	162600000	0.2157	0.8653	24.93	22.52
84	159900001	162900000	0.2134	0.8629	24.74	22.33
84	160200001	163200000	0.2087	0.8595	24.28	21.87
84	160500001	163500000	0.2033	0.8626	23.57	21.16
84	160800001	163800000	0.2147	0.8585	25.01	22.60
84	161100001	164100000	0.2080	0.8550	24.33	21.92
84	161400001	164400000	0.2169	0.8622	25.16	22.75
84	161700001	164700000	0.2079	0.8609	24.15	21.74
84	162000001	165000000	0.2144	0.8594	24.95	22.54
84	162300001	165300000	0.2141	0.8602	24.89	22.48
84	162600001	165600000	0.2132	0.8816	24.18	21.77
84	162900001	165900000	0.2126	0.8783	24.21	21.80
84	163200001	166200000	0.2131	0.8789	24.24	21.83
84	163500001	166500000	0.2133	0.8657	24.63	22.22
84	163800001	166800000	0.2044	0.8501	24.04	21.63
84	164100001	167100000	0.2067	0.8576	24.11	21.70
84	164400001	167400000	0.1929	0.8441	22.86	20.45
84	164700001	167700000	0.1895	0.8332	22.74	20.33
84	165000001	168000000	0.1939	0.8243	23.52	21.11
84	165300001	168300000	0.1882	0.8265	22.77	20.36
84	165600001	168600000	0.1897	0.8135	23.32	20.91
84	165900001	168900000	0.1910	0.8047	23.74	21.33
84	166200001	169200000	0.1861	0.7954	23.40	20.99
84	166500001	169500000	0.1781	0.8030	22.17	19.76
84	166800001	169800000	0.1819	0.8139	22.35	19.94
84	167100001	170100000	0.1711	0.8074	21.19	18.78
84	167400001	170400000	0.1701	0.8114	20.96	18.55
84	167700001	170700000	0.1595	0.8138	19.60	17.19
84	168000001	171000000	0.1492	0.8108	18.41	16.00
84	168300001	171300000	0.1491	0.7985	18.67	16.26
84	168600001	171600000	0.1460	0.7930	18.41	16.00
84	168900001	171900000	0.1367	0.8038	17.01	14.60
84	169200001	172200000	0.1361	0.8145	16.71	14.30
84	169500001	172500000	0.1412	0.8240	17.14	14.73
84	169800001	172800000	0.1386	0.8287	16.73	14.32
84	170100001	173100000	0.1448	0.8395	17.25	14.84
84	170400001	173400000	0.1498	0.8438	17.75	15.34
84	170700001	173700000	0.1637	0.8531	19.18	16.77
84	171000001	174000000	0.1681	0.8648	19.44	17.03
84	171300001	174300000	0.1581	0.8584	18.42	16.01
84	171600001	174600000	0.1632	0.8613	18.95	16.54
84	171900001	174900000	0.1560	0.8567	18.21	15.80
84	172200001	175200000	0.1717	0.8557	20.07	17.66
84	172500001	175500000	0.1764	0.8525	20.69	18.28
84	172800001	175800000	0.1752	0.8561	20.47	18.06
84	173100001	176100000	0.1667	0.8478	19.67	17.26
84	173400001	176400000	0.1605	0.8354	19.21	16.80
84	173700001	176700000	0.1614	0.8308	19.43	17.02
84	174000001	177000000	0.1450	0.8218	17.64	15.23
84	174300001	177300000	0.1648	0.8309	19.83	17.42
84	174600001	177600000	0.1683	0.8317	20.24	17.83
84	174900001	177900000	0.1699	0.8117	20.93	18.52
84	175200001	178200000	0.1691	0.8050	21.01	18.60
84	175500001	178500000	0.1575	0.7977	19.74	17.33
84	175800001	178800000	0.1554	0.7757	20.04	17.63
84	176100001	179100000	0.1651	0.7758	21.28	18.87
84	176400001	179400000	0.1697	0.7747	21.90	19.49
84	176700001	179700000	0.1655	0.7731	21.41	19.00
84	177000001	180000000	0.1867	0.7724	24.17	21.76
84	177300001	180300000	0.1693	0.7678	22.05	19.64
84	177600001	180600000	0.1570	0.7734	20.30	17.89
84	177900001	180900000	0.1692	0.7877	21.48	19.07
84	178200001	181200000	0.1604	0.7840	20.46	18.05
84	178500001	181500000	0.1752	0.7861	22.28	19.87
84	178800001	181800000	0.1829	0.7929	23.06	20.65
84	179100001	182100000	0.1921	0.7871	24.40	21.99
84	179400001	182400000	0.1933	0.7993	24.19	21.78
84	179700001	182700000	0.1850	0.7947	23.28	20.87
84	180000001	183000000	0.1795	0.8046	22.31	19.90
84	180300001	183300000	0.1812	0.8088	22.41	20.00
84	180600001	183600000	0.1867	0.7925	23.55	21.14
84	180900001	183900000	0.1803	0.7901	22.82	20.41
84	181200001	184200000	0.1880	0.7935	23.69	21.28
84	181500001	184500000	0.1775	0.7891	22.49	20.08
84	181800001	184800000	0.1781	0.7798	22.83	20.42
84	182100001	185100000	0.1773	0.7815	22.69	20.28
84	182400001	185400000	0.1833	0.7768	23.60	21.19
84	182700001	185700000	0.1841	0.7651	24.06	21.65
84	183000001	186000000	0.1834	0.7457	24.59	22.18
84	183300001	186300000	0.1827	0.7431	24.58	22.17
84	183600001	186600000	0.1853	0.7539	24.59	22.18
84	183900001	186900000	0.1842	0.7567	24.34	21.93
84	184200001	187200000	0.1745	0.7546	23.12	20.71
84	184500001	187500000	0.1837	0.7452	24.65	22.24
84	184800001	187800000	0.1768	0.7501	23.58	21.17
84	185100001	188100000	0.1732	0.7539	22.98	20.57
84	185400001	188400000	0.1706	0.7555	22.58	20.17
84	185700001	188700000	0.1716	0.7592	22.60	20.19
84	186000001	189000000	0.1647	0.7482	22.02	19.61
84	186300001	189300000	0.1667	0.7455	22.36	19.95
84	186600001	189600000	0.1652	0.7599	21.74	19.33
84	186900001	189900000	0.1668	0.7640	21.84	19.43
84	187200001	190200000	0.1671	0.7680	21.75	19.34
84	187500001	190500000	0.1578	0.7757	20.34	17.93
84	187800001	190800000	0.1579	0.7822	20.18	17.77
84	188100001	191100000	0.1592	0.7828	20.33	17.92
84	188400001	191400000	0.1579	0.7869	20.07	17.66
84	188700001	191700000	0.1633	0.7905	20.66	18.25
84	189000001	192000000	0.1673	0.8131	20.57	18.16
84	189300001	192300000	0.1715	0.8115	21.13	18.72
84	189600001	192600000	0.1756	0.8022	21.89	19.48
84	189900001	192900000	0.1741	0.7911	22.01	19.60
84	190200001	193200000	0.1712	0.7786	21.98	19.57
84	190500001	193500000	0.1767	0.7850	22.51	20.10
84	190800001	193800000	0.1806	0.7847	23.02	20.61
84	191100001	194100000	0.1765	0.7752	22.77	20.36
84	191400001	194400000	0.1668	0.7684	21.71	19.30
84	191700001	194700000	0.1639	0.7781	21.06	18.65
84	192000001	195000000	0.1625	0.7804	20.83	18.42
84	192300001	195300000	0.1711	0.7838	21.83	19.42
84	192600001	195600000	0.1691	0.7754	21.81	19.40
84	192900001	195900000	0.1652	0.7804	21.16	18.75
84	193200001	196200000	0.1704	0.7826	21.77	19.36
84	193500001	196500000	0.1815	0.7856	23.11	20.70
84	193800001	196800000	0.1745	0.7781	22.43	20.02
84	194100001	197100000	0.1644	0.7913	20.77	18.36
84	194400001	197400000	0.1714	0.7976	21.49	19.08
84	194700001	197700000	0.1694	0.7949	21.31	18.90
84	195000001	198000000	0.1698	0.7810	21.74	19.33
84	195300001	198300000	0.1743	0.7799	22.35	19.94
84	195600001	198600000	0.1808	0.7924	22.82	20.41
84	195900001	198900000	0.1878	0.7997	23.48	21.07
84	196200001	199200000	0.1813	0.7982	22.71	20.30
84	196500001	199500000	0.1643	0.7875	20.86	18.45
84	196800001	199800000	0.1655	0.7941	20.85	18.44
84	197100001	200100000	0.1829	0.7977	22.92	20.51
84	197400001	200400000	0.1702	0.7961	21.38	18.97
84	197700001	200700000	0.1753	0.8023	21.85	19.44
84	198000001	201000000	0.1802	0.7969	22.62	20.21
84	198300001	201300000	0.1764	0.7929	22.24	19.83
84	198600001	201600000	0.1705	0.7966	21.40	18.99
84	198900001	201900000	0.1697	0.7859	21.59	19.18
84	199200001	202200000	0.1737	0.7874	22.05	19.64
84	199500001	202500000	0.1871	0.7836	23.88	21.47
84	199800001	202800000	0.1856	0.7691	24.14	21.73
84	200100001	203100000	0.1863	0.7559	24.65	22.24
84	200400001	203400000	0.1955	0.7430	26.32	23.91
84	200700001	203700000	0.1879	0.7281	25.80	23.39
84	201000001	204000000	0.1932	0.7476	25.85	23.44
84	201300001	204300000	0.1811	0.7496	24.16	21.75
84	201600001	204600000	0.1792	0.7472	23.98	21.57
84	201900001	204900000	0.1720	0.7371	23.34	20.93
84	202200001	205200000	0.1744	0.7503	23.25	20.84
84	202500001	205500000	0.1729	0.7487	23.10	20.69
84	202800001	205800000	0.1699	0.7568	22.45	20.04
84	203100001	206100000	0.1526	0.7424	20.55	18.14
84	203400001	206400000	0.1640	0.7517	21.81	19.40
84	203700001	206700000	0.1611	0.7631	21.11	18.70
84	204000001	207000000	0.1627	0.7617	21.37	18.96
84	204300001	207300000	0.1605	0.7551	21.25	18.84
84	204600001	207600000	0.1688	0.7490	22.53	20.12
84	204900001	207900000	0.1660	0.7588	21.88	19.47
84	205200001	208200000	0.1693	0.7489	22.61	20.20
84	205500001	208500000	0.1601	0.7416	21.58	19.17
84	205800001	208800000	0.1727	0.7472	23.11	20.70
84	206100001	209100000	0.1819	0.7614	23.89	21.48
84	206400001	209400000	0.1595	0.7592	21.01	18.60
84	206700001	209700000	0.1712	0.7681	22.29	19.88
84	207000001	210000000	0.1701	0.7694	22.10	19.69
84	207300001	210300000	0.1776	0.7754	22.91	20.50
84	207600001	210600000	0.1768	0.7702	22.96	20.55
84	207900001	210900000	0.1863	0.7615	24.47	22.06
84	208200001	211200000	0.1823	0.7633	23.89	21.48
84	208500001	211500000	0.1803	0.7696	23.43	21.02
84	208800001	211800000	0.1869	0.7759	24.09	21.68
84	209100001	212100000	0.2137	0.7844	27.24	24.83
84	209400001	212400000	0.2303	0.7868	29.27	26.86
84	209700001	212700000	0.2181	0.7729	28.22	25.81
84	210000001	213000000	0.2044	0.7686	26.60	24.19
84	210300001	213300000	0.2075	0.7645	27.15	24.74
84	210600001	213600000	0.1973	0.7586	26.00	23.59
84	210900001	213900000	0.2016	0.7640	26.39	23.98
84	211200001	214200000	0.1957	0.7501	26.09	23.68
84	211500001	214500000	0.1984	0.7507	26.43	24.02
84	211800001	214800000	0.2000	0.7410	26.99	24.58
84	212100001	215100000	0.1786	0.7322	24.40	21.99
84	212400001	215400000	0.1819	0.7251	25.09	22.68
84	212700001	215700000	0.1987	0.7269	27.34	24.93
84	213000001	216000000	0.2036	0.7293	27.92	25.51
84	213300001	216300000	0.1994	0.7315	27.26	24.85
84	213600001	216600000	0.2110	0.7247	29.12	26.71
84	213900001	216900000	0.2114	0.7133	29.63	27.22
84	214200001	217200000	0.2086	0.7254	28.76	26.35
84	214500001	217500000	0.2160	0.7282	29.66	27.25
84	214800001	217800000	0.2006	0.7257	27.64	25.23
84	215100001	218100000	0.1962	0.7211	27.21	24.80
84	215400001	218400000	0.2029	0.7292	27.83	25.42
84	215700001	218700000	0.1992	0.7291	27.32	24.91
84	216000001	219000000	0.2023	0.7179	28.17	25.76
84	216300001	219300000	0.2120	0.7167	29.58	27.17
84	216600001	219600000	0.2080	0.7245	28.71	26.30
84	216900001	219900000	0.1923	0.7451	25.81	23.40
84	217200001	220200000	0.1908	0.7304	26.13	23.72
84	217500001	220500000	0.1800	0.7312	24.62	22.21
84	217800001	220800000	0.1954	0.7368	26.52	24.11
84	218100001	221100000	0.1955	0.7419	26.35	23.94
84	218400001	221400000	0.1876	0.7177	26.14	23.73
84	218700001	221700000	0.1819	0.7108	25.59	23.18
84	219000001	222000000	0.1734	0.7008	24.75	22.34
84	219300001	222300000	0.1599	0.7102	22.52	20.11
84	219600001	222600000	0.1670	0.7238	23.08	20.67
84	219900001	222900000	0.1814	0.7216	25.14	22.73
84	220200001	223200000	0.1877	0.7224	25.98	23.57
84	220500001	223500000	0.2125	0.7181	29.60	27.19
84	220800001	223800000	0.1946	0.7062	27.55	25.14
84	221100001	224100000	0.1845	0.6976	26.44	24.03
84	221400001	224400000	0.1924	0.7169	26.84	24.43
84	221700001	224700000	0.1926	0.6977	27.60	25.19
84	222000001	225000000	0.2022	0.7049	28.68	26.27
84	222300001	225300000	0.2106	0.7015	30.02	27.61
84	222600001	225600000	0.1899	0.6788	27.97	25.56
84	222900001	225900000	0.1964	0.6651	29.52	27.11
84	223200001	226200000	0.1905	0.6751	28.21	25.80
84	223500001	226500000	0.1755	0.6751	25.99	23.58
84	223800001	226800000	0.1849	0.6883	26.87	24.46
84	224100001	227100000	0.2131	0.6978	30.53	28.12
84	224400001	227400000	0.2040	0.6841	29.82	27.41
84	224700001	227700000	0.2074	0.6985	29.69	27.28
84	225000001	228000000	0.1949	0.6937	28.10	25.69
84	225300001	228300000	0.1956	0.6807	28.73	26.32
84	225600001	228600000	0.2128	0.6851	31.06	28.65
84	225900001	228900000	0.2051	0.6811	30.12	27.71
84	226200001	229200000	0.2014	0.6573	30.64	28.23
84	226500001	229500000	0.2014	0.6583	30.59	28.18
84	226800001	229800000	0.1979	0.6636	29.82	27.41
84	227100001	230100000	0.1779	0.6553	27.15	24.74
84	227400001	230400000	0.1661	0.6442	25.79	23.38
84	227700001	230700000	0.1669	0.6277	26.59	24.18
84	228000001	231000000	0.1708	0.6317	27.03	24.62
84	228300001	231300000	0.1640	0.6368	25.75	23.34
84	228600001	231600000	0.1581	0.6246	25.32	22.91
84	228900001	231900000	0.1665	0.6416	25.95	23.54
84	229200001	232200000	0.1831	0.6631	27.61	25.20
84	229500001	232500000	0.1689	0.6339	26.64	24.23
84	229800001	232800000	0.1694	0.6111	27.71	25.30
84	230100001	233100000	0.1632	0.6091	26.79	24.38
84	230400001	233400000	0.1666	0.6100	27.31	24.90
84	230700001	233700000	0.1732	0.6197	27.95	25.54
84	231000001	234000000	0.1766	0.6173	28.61	26.20
84	231300001	234300000	0.1799	0.6163	29.19	26.78
84	231600001	234600000	0.1825	0.6192	29.47	27.06
84	231900001	234900000	0.1622	0.6039	26.85	24.44
84	232200001	235200000	0.1551	0.5936	26.13	23.72
84	232500001	235500000	0.1677	0.6196	27.06	24.65
84	232800001	235800000	0.1647	0.6168	26.70	24.29
84	233100001	236100000	0.1636	0.6144	26.63	24.22
84	233400001	236400000	0.1628	0.6341	25.67	23.26
84	233700001	236700000	0.1557	0.6528	23.85	21.44
84	234000001	237000000	0.1631	0.6635	24.59	22.18
84	234300001	237300000	0.1677	0.6796	24.68	22.27
84	234600001	237451314	0.1637	0.6957	22.37	19.96
254	1	3000000	0.2241	0.8570	26.15	23.74
254	300001	3300000	0.2212	0.8506	26.01	23.60
254	600001	3600000	0.2077	0.8369	24.82	22.41
254	900001	3900000	0.2077	0.8452	24.58	22.17
254	1200001	4200000	0.2158	0.8578	25.15	22.74
254	1500001	4500000	0.2248	0.8653	25.98	23.57
254	1800001	4800000	0.2197	0.8494	25.87	23.46
254	2100001	5100000	0.2147	0.8284	25.92	23.51
254	2400001	5400000	0.2159	0.8272	26.10	23.69
254	2700001	5700000	0.2086	0.8293	25.16	22.75
254	3000001	6000000	0.2080	0.8190	25.39	22.98
254	3300001	6300000	0.1861	0.8229	22.61	20.20
254	3600001	6600000	0.1956	0.8263	23.67	21.26
254	3900001	6900000	0.2034	0.8262	24.62	22.21
254	4200001	7200000	0.1933	0.8231	23.49	21.08
254	4500001	7500000	0.2011	0.8202	24.52	22.11
254	4800001	7800000	0.1959	0.8253	23.73	21.32
254	5100001	8100000	0.2106	0.8323	25.30	22.89
254	5400001	8400000	0.2138	0.8402	25.45	23.04
254	5700001	8700000	0.2055	0.8254	24.90	22.49
254	6000001	9000000	0.1978	0.8255	23.96	21.55
254	6300001	9300000	0.2131	0.8224	25.91	23.50
254	6600001	9600000	0.2146	0.8246	26.03	23.62
254	6900001	9900000	0.2108	0.8228	25.61	23.20
254	7200001	10200000	0.2088	0.8275	25.23	22.82
254	7500001	10500000	0.1902	0.8218	23.14	20.73
254	7800001	10800000	0.1836	0.8235	22.29	19.88
254	8100001	11100000	0.1670	0.8215	20.33	17.92
254	8400001	11400000	0.1630	0.8079	20.17	17.76
254	8700001	11700000	0.1781	0.8120	21.94	19.53
254	9000001	12000000	0.1792	0.8176	21.92	19.51
254	9300001	12300000	0.1664	0.8077	20.60	18.19
254	9600001	12600000	0.1579	0.8108	19.48	17.07
254	9900001	12900000	0.1591	0.8099	19.64	17.23
254	10200001	13200000	0.1669	0.8080	20.65	18.24
254	10500001	13500000	0.1691	0.8108	20.86	18.45
254	10800001	13800000	0.1764	0.8095	21.79	19.38
254	11100001	14100000	0.1737	0.8070	21.52	19.11
254	11400001	14400000	0.1928	0.8169	23.60	21.19
254	11700001	14700000	0.1874	0.8167	22.94	20.53
254	12000001	15000000	0.2057	0.8212	25.05	22.64
254	12300001	15300000	0.2103	0.8258	25.46	23.05
254	12600001	15600000	0.2009	0.8180	24.56	22.15
254	12900001	15900000	0.1901	0.8187	23.22	20.81
254	13200001	16200000	0.1891	0.8050	23.49	21.08
254	13500001	16500000	0.1860	0.8050	23.11	20.70
254	13800001	16800000	0.1917	0.8124	23.59	21.18
254	14100001	17100000	0.2038	0.8266	24.65	22.24
254	14400001	17400000	0.1885	0.8150	23.13	20.72
254	14700001	17700000	0.1853	0.8205	22.59	20.18
254	15000001	18000000	0.1713	0.8105	21.13	18.72
254	15300001	18300000	0.1663	0.8119	20.48	18.07
254	15600001	18600000	0.1726	0.8268	20.87	18.46
254	15900001	18900000	0.1809	0.8316	21.75	19.34
254	16200001	19200000	0.1794	0.8351	21.48	19.07
254	16500001	19500000	0.1730	0.8236	21.00	18.59
254	16800001	19800000	0.1674	0.8223	20.35	17.94
254	17100001	20100000	0.1618	0.8064	20.07	17.66
254	17400001	20400000	0.1703	0.8075	21.09	18.68
254	17700001	20700000	0.1677	0.7984	21.00	18.59
254	18000001	21000000	0.1632	0.8078	20.20	17.79
254	18300001	21300000	0.1748	0.8071	21.65	19.24
254	18600001	21600000	0.1812	0.7888	22.98	20.57
254	18900001	21900000	0.1699	0.7874	21.58	19.17
254	19200001	22200000	0.1631	0.7992	20.41	18.00
254	19500001	22500000	0.1714	0.7975	21.50	19.09
254	19800001	22800000	0.1619	0.7957	20.35	17.94
254	20100001	23100000	0.1683	0.8157	20.64	18.23
254	20400001	23400000	0.1653	0.8251	20.03	17.62
254	20700001	23700000	0.1750	0.8262	21.18	18.77
254	21000001	24000000	0.1899	0.8308	22.86	20.45
254	21300001	24300000	0.1891	0.8332	22.70	20.29
254	21600001	24600000	0.1889	0.8367	22.57	20.16
254	21900001	24900000	0.1951	0.8380	23.29	20.88
254	22200001	25200000	0.2110	0.8335	25.32	22.91
254	22500001	25500000	0.2157	0.8551	25.23	22.82
254	22800001	25800000	0.2209	0.8488	26.02	23.61
254	23100001	26100000	0.2204	0.8222	26.81	24.40
254	23400001	26400000	0.2114	0.8156	25.93	23.52
254	23700001	26700000	0.1957	0.8131	24.07	21.66
254	24000001	27000000	0.1935	0.8099	23.89	21.48
254	24300001	27300000	0.1844	0.8093	22.78	20.37
254	24600001	27600000	0.1761	0.8201	21.47	19.06
254	24900001	27900000	0.1735	0.8083	21.46	19.05
254	25200001	28200000	0.1672	0.8036	20.81	18.40
254	25500001	28500000	0.1526	0.7850	19.44	17.03
254	25800001	28800000	0.1624	0.7851	20.68	18.27
254	26100001	29100000	0.1644	0.8007	20.53	18.12
254	26400001	29400000	0.1588	0.8059	19.70	17.29
254	26700001	29700000	0.1762	0.8158	21.60	19.19
254	27000001	30000000	0.1750	0.7900	22.16	19.75
254	27300001	30300000	0.1847	0.7894	23.40	20.99
254	27600001	30600000	0.1832	0.7907	23.17	20.76
254	27900001	30900000	0.1898	0.8018	23.67	21.26
254	28200001	31200000	0.1906	0.7992	23.84	21.43
254	28500001	31500000	0.2010	0.8054	24.96	22.55
254	28800001	31800000	0.1856	0.8076	22.97	20.56
254	29100001	32100000	0.1734	0.8132	21.33	18.92
254	29400001	32400000	0.1806	0.8190	22.05	19.64
254	29700001	32700000	0.1735	0.8085	21.46	19.05
254	30000001	33000000	0.1675	0.8204	20.41	18.00
254	30300001	33300000	0.1651	0.8135	20.29	17.88
254	30600001	33600000	0.1811	0.8136	22.25	19.84
254	30900001	33900000	0.1816	0.8118	22.37	19.96
254	31200001	34200000	0.2000	0.8141	24.57	22.16
254	31500001	34500000	0.2014	0.8146	24.73	22.32
254	31800001	34800000	0.2119	0.8053	26.32	23.91
254	32100001	35100000	0.2139	0.8037	26.61	24.20
254	32400001	35400000	0.2153	0.7910	27.22	24.81
254	32700001	35700000	0.2131	0.7950	26.81	24.40
254	33000001	36000000	0.2196	0.7928	27.70	25.29
254	33300001	36300000	0.2238	0.7921	28.25	25.84
254	33600001	36600000	0.2101	0.7709	27.25	24.84
254	33900001	36900000	0.2046	0.7730	26.46	24.05
254	34200001	37200000	0.1905	0.7675	24.82	22.41
254	34500001	37500000	0.1929	0.7670	25.15	22.74
254	34800001	37800000	0.1869	0.7846	23.83	21.42
254	35100001	38100000	0.1935	0.7737	25.02	22.61
254	35400001	38400000	0.1850	0.7671	24.12	21.71
254	35700001	38700000	0.1812	0.7612	23.81	21.40
254	36000001	39000000	0.1751	0.7718	22.69	20.28
254	36300001	39300000	0.1759	0.7716	22.80	20.39
254	36600001	39600000	0.1759	0.7915	22.22	19.81
254	36900001	39900000	0.1785	0.7906	22.58	20.17
254	37200001	40200000	0.1752	0.7842	22.35	19.94
254	37500001	40500000	0.1798	0.7876	22.82	20.41
254	37800001	40800000	0.1716	0.7692	22.31	19.90
254	38100001	41100000	0.1788	0.7667	23.33	20.92
254	38400001	41400000	0.1947	0.7787	25.01	22.60
254	38700001	41700000	0.1973	0.7909	24.95	22.54
254	39000001	42000000	0.2024	0.7912	25.58	23.17
254	39300001	42300000	0.1982	0.7900	25.09	22.68
254	39600001	42600000	0.1946	0.7820	24.88	22.47
254	39900001	42900000	0.2001	0.7675	26.07	23.66
254	40200001	43200000	0.2019	0.7796	25.90	23.49
254	40500001	43500000	0.1894	0.7627	24.84	22.43
254	40800001	43800000	0.2001	0.7724	25.91	23.50
254	41100001	44100000	0.1939	0.7830	24.77	22.36
254	41400001	44400000	0.1793	0.7755	23.11	20.70
254	41700001	44700000	0.1839	0.7678	23.95	21.54
254	42000001	45000000	0.1776	0.7448	23.85	21.44
254	42300001	45300000	0.1750	0.7372	23.74	21.33
254	42600001	45600000	0.1786	0.7216	24.75	22.34
254	42900001	45900000	0.1711	0.7258	23.57	21.16
254	43200001	46200000	0.1516	0.7254	20.90	18.49
254	43500001	46500000	0.1670	0.7262	23.00	20.59
254	43800001	46800000	0.1736	0.7043	24.64	22.23
254	44100001	47100000	0.1601	0.6816	23.49	21.08
254	44400001	47400000	0.1711	0.6849	24.98	22.57
254	44700001	47700000	0.1782	0.6835	26.07	23.66
254	45000001	48000000	0.1688	0.6980	24.19	21.78
254	45300001	48300000	0.1742	0.7022	24.81	22.40
254	45600001	48600000	0.1826	0.7053	25.90	23.49
254	45900001	48900000	0.1813	0.7064	25.67	23.26
254	46200001	49200000	0.1972	0.7005	28.15	25.74
254	46500001	49500000	0.1782	0.6942	25.67	23.26
254	46800001	49800000	0.1713	0.7075	24.21	21.80
254	47100001	50100000	0.1834	0.7230	25.37	22.96
254	47400001	50400000	0.1871	0.7271	25.73	23.32
254	47700001	50700000	0.1876	0.7330	25.59	23.18
254	48000001	51000000	0.1959	0.7295	26.85	24.44
254	48300001	51300000	0.1929	0.7293	26.45	24.04
254	48600001	51600000	0.1899	0.7363	25.79	23.38
254	48900001	51900000	0.2061	0.7500	27.48	25.07
254	49200001	52200000	0.1999	0.7453	26.82	24.41
254	49500001	52500000	0.2133	0.7634	27.94	25.53
254	49800001	52800000	0.2132	0.7583	28.12	25.71
254	50100001	53100000	0.2058	0.7587	27.12	24.71
254	50400001	53400000	0.2058	0.7452	27.61	25.20
254	50700001	53700000	0.1834	0.7399	24.79	22.38
254	51000001	54000000	0.1888	0.7346	25.71	23.30
254	51300001	54300000	0.1950	0.7458	26.15	23.74
254	51600001	54600000	0.1945	0.7521	25.86	23.45
254	51900001	54900000	0.1767	0.7388	23.91	21.50
254	52200001	55200000	0.1767	0.7438	23.76	21.35
254	52500001	55500000	0.1690	0.7377	22.92	20.51
254	52800001	55800000	0.1689	0.7544	22.38	19.97
254	53100001	56100000	0.1787	0.7412	24.11	21.70
254	53400001	56400000	0.1655	0.7507	22.04	19.63
254	53700001	56700000	0.1865	0.7443	25.05	22.64
254	54000001	57000000	0.1699	0.7475	22.73	20.32
254	54300001	57300000	0.1557	0.7301	21.33	18.92
254	54600001	57600000	0.1552	0.7306	21.24	18.83
254	54900001	57900000	0.1541	0.7213	21.37	18.96
254	55200001	58200000	0.1667	0.7246	23.01	20.60
254	55500001	58500000	0.1723	0.7368	23.38	20.97
254	55800001	58800000	0.1680	0.7374	22.78	20.37
254	56100001	59100000	0.1721	0.7428	23.17	20.76
254	56400001	59400000	0.1824	0.7270	25.09	22.68
254	56700001	59700000	0.1736	0.7258	23.92	21.51
254	57000001	60000000	0.1967	0.7319	26.88	24.47
254	57300001	60300000	0.2018	0.7462	27.04	24.63
254	57600001	60600000	0.1930	0.7356	26.24	23.83
254	57900001	60900000	0.1904	0.7281	26.15	23.74
254	58200001	61200000	0.1849	0.7191	25.72	23.31
254	58500001	61500000	0.1787	0.7043	25.37	22.96
254	58800001	61800000	0.1858	0.6991	26.58	24.17
254	59100001	62100000	0.1805	0.7005	25.76	23.35
254	59400001	62400000	0.1698	0.7009	24.22	21.81
254	59700001	62700000	0.1771	0.6947	25.49	23.08
254	60000001	63000000	0.1639	0.6808	24.08	21.67
254	60300001	63300000	0.1716	0.6956	24.66	22.25
254	60600001	63600000	0.1821	0.6909	26.36	23.95
254	60900001	63900000	0.1850	0.7087	26.10	23.69
254	61200001	64200000	0.1863	0.7174	25.97	23.56
254	61500001	64500000	0.1819	0.7205	25.25	22.84
254	61800001	64800000	0.1821	0.7171	25.39	22.98
254	62100001	65100000	0.1843	0.7268	25.36	22.95
254	62400001	65400000	0.1957	0.7301	26.81	24.40
254	62700001	65700000	0.1870	0.7397	25.28	22.87
254	63000001	66000000	0.1894	0.7607	24.90	22.49
254	63300001	66300000	0.1781	0.7434	23.96	21.55
254	63600001	66600000	0.1756	0.7572	23.19	20.78
254	63900001	66900000	0.1914	0.7657	25.00	22.59
254	64200001	67200000	0.1872	0.7567	24.73	22.32
254	64500001	67500000	0.1960	0.7432	26.38	23.97
254	64800001	67800000	0.1906	0.7479	25.49	23.08
254	65100001	68100000	0.1917	0.7481	25.63	23.22
254	65400001	68400000	0.1972	0.7444	26.49	24.08
254	65700001	68700000	0.2049	0.7278	28.15	25.74
254	66000001	69000000	0.2128	0.7198	29.57	27.16
254	66300001	69300000	0.2116	0.7253	29.17	26.76
254	66600001	69600000	0.2009	0.7109	28.25	25.84
254	66900001	69900000	0.1895	0.6969	27.19	24.78
254	67200001	70200000	0.1944	0.7086	27.43	25.02
254	67500001	70500000	0.1903	0.7259	26.21	23.80
254	67800001	70800000	0.1930	0.7191	26.83	24.42
254	68100001	71100000	0.1836	0.7091	25.89	23.48
254	68400001	71400000	0.1781	0.7188	24.77	22.36
254	68700001	71700000	0.1731	0.7427	23.30	20.89
254	69000001	72000000	0.1648	0.7470	22.06	19.65
254	69300001	72300000	0.1729	0.7361	23.48	21.07
254	69600001	72600000	0.1748	0.7597	23.01	20.60
254	69900001	72900000	0.1646	0.7718	21.33	18.92
254	70200001	73200000	0.1650	0.7611	21.68	19.27
254	70500001	73500000	0.1671	0.7330	22.80	20.39
254	70800001	73800000	0.1710	0.7341	23.29	20.88
254	71100001	74100000	0.1872	0.7409	25.27	22.86
254	71400001	74400000	0.1821	0.7308	24.92	22.51
254	71700001	74700000	0.1769	0.7148	24.74	22.33
254	72000001	75000000	0.1732	0.7025	24.66	22.25
254	72300001	75300000	0.1749	0.7090	24.68	22.27
254	72600001	75600000	0.1844	0.6878	26.81	24.40
254	72900001	75900000	0.1896	0.6800	27.89	25.48
254	73200001	76200000	0.1851	0.6895	26.84	24.43
254	73500001	76500000	0.1821	0.6936	26.25	23.84
254	73800001	76800000	0.1851	0.6983	26.50	24.09
254	74100001	77100000	0.1801	0.6825	26.40	23.99
254	74400001	77400000	0.1854	0.7043	26.33	23.92
254	74700001	77700000	0.1900	0.7034	27.01	24.60
254	75000001	78000000	0.1992	0.7115	28.00	25.59
254	75300001	78300000	0.1917	0.7117	26.93	24.52
254	75600001	78600000	0.1793	0.7152	25.07	22.66
254	75900001	78900000	0.1848	0.7171	25.77	23.36
254	76200001	79200000	0.1881	0.7126	26.39	23.98
254	76500001	79500000	0.1861	0.7210	25.81	23.40
254	76800001	79800000	0.1733	0.7026	24.66	22.25
254	77100001	80100000	0.1727	0.7124	24.24	21.83
254	77400001	80400000	0.1683	0.6966	24.15	21.74
254	77700001	80700000	0.1686	0.7025	24.00	21.59
254	78000001	81000000	0.1693	0.6945	24.38	21.97
254	78300001	81300000	0.1633	0.6896	23.69	21.28
254	78600001	81600000	0.1628	0.6883	23.66	21.25
254	78900001	81900000	0.1586	0.6814	23.28	20.87
254	79200001	82200000	0.1629	0.6749	24.13	21.72
254	79500001	82500000	0.1808	0.6901	26.19	23.78
254	79800001	82800000	0.1884	0.7048	26.73	24.32
254	80100001	83100000	0.1864	0.7044	26.47	24.06
254	80400001	83400000	0.1893	0.7095	26.68	24.27
254	80700001	83700000	0.1921	0.7247	26.51	24.10
254	81000001	84000000	0.1887	0.7236	26.07	23.66
254	81300001	84300000	0.1986	0.7088	28.03	25.62
254	81600001	84600000	0.2193	0.7082	30.97	28.56
254	81900001	84900000	0.2201	0.7057	31.19	28.78
254	82200001	85200000	0.2040	0.7032	29.01	26.60
254	82500001	85500000	0.1790	0.6875	26.04	23.63
254	82800001	85800000	0.1852	0.6872	26.95	24.54
254	83100001	86100000	0.1790	0.6764	26.46	24.05
254	83400001	86400000	0.1813	0.6604	27.45	25.04
254	83700001	86700000	0.1760	0.6430	27.37	24.96
254	84000001	87000000	0.1799	0.6495	27.70	25.29
254	84300001	87300000	0.1673	0.6614	25.29	22.88
254	84600001	87600000	0.1527	0.6637	23.01	20.60
254	84900001	87900000	0.1601	0.6739	23.76	21.35
254	85200001	88200000	0.1850	0.6882	26.88	24.47
254	85500001	88500000	0.1908	0.6913	27.59	25.18
254	85800001	88800000	0.1705	0.6716	25.39	22.98
254	86100001	89100000	0.1685	0.6786	24.83	22.42
254	86400001	89400000	0.1736	0.6919	25.10	22.69
254	86700001	89700000	0.1748	0.7018	24.91	22.50
254	87000001	90000000	0.1781	0.6893	25.83	23.42
254	87300001	90300000	0.1845	0.6739	27.37	24.96
254	87600001	90600000	0.1865	0.6806	27.41	25.00
254	87900001	90900000	0.1864	0.6747	27.63	25.22
254	88200001	91200000	0.1749	0.6603	26.49	24.08
254	88500001	91500000	0.1767	0.6616	26.71	24.30
254	88800001	91800000	0.1982	0.6768	29.29	26.88
254	89100001	92100000	0.2043	0.6756	30.24	27.83
254	89400001	92400000	0.2028	0.6736	30.11	27.70
254	89700001	92700000	0.2080	0.6689	31.09	28.68
254	90000001	93000000	0.2011	0.6913	29.09	26.68
254	90300001	93300000	0.1981	0.7114	27.85	25.44
254	90600001	93600000	0.1902	0.6950	27.37	24.96
254	90900001	93900000	0.1902	0.6907	27.54	25.13
254	91200001	94200000	0.1909	0.6904	27.64	25.23
254	91500001	94500000	0.1924	0.6843	28.13	25.72
254	91800001	94800000	0.1912	0.6794	28.14	25.73
254	92100001	95100000	0.1742	0.6721	25.92	23.51
254	92400001	95400000	0.1613	0.6585	24.50	22.09
254	92700001	95700000	0.1572	0.6498	24.19	21.78
254	93000001	96000000	0.1595	0.6377	25.01	22.60
254	93300001	96300000	0.1570	0.6330	24.80	22.39
254	93600001	96600000	0.1706	0.6366	26.80	24.39
254	93900001	96900000	0.1818	0.6339	28.68	26.27
254	94200001	97200000	0.1760	0.6351	27.71	25.30
254	94500001	97500000	0.1736	0.6357	27.31	24.90
254	94800001	97800000	0.1642	0.6299	26.07	23.66
254	95100001	98100000	0.1809	0.6454	28.03	25.62
254	95400001	98400000	0.1788	0.6483	27.59	25.18
254	95700001	98700000	0.1753	0.6529	26.85	24.44
254	96000001	99000000	0.1630	0.6260	26.05	23.64
254	96300001	99300000	0.1768	0.5985	29.54	27.13
254	96600001	99600000	0.1698	0.5898	28.78	26.37
254	96900001	99900000	0.1568	0.5795	27.05	24.64
254	97200001	100200000	0.1467	0.5712	25.68	23.27
254	97500001	100500000	0.1447	0.5614	25.78	23.37
254	97800001	100800000	0.1474	0.5486	26.86	24.45
254	98100001	101100000	0.1530	0.5525	27.70	25.29
254	98400001	101400000	0.1543	0.5528	27.91	25.50
254	98700001	101700000	0.1581	0.5308	29.78	27.37
254	99000001	102000000	0.1647	0.5424	30.37	27.96
254	99300001	102300000	0.1558	0.5549	28.08	25.67
254	99600001	102600000	0.1621	0.5548	29.21	26.80
254	99900001	102900000	0.1587	0.5684	27.91	25.50
254	100200001	103200000	0.1674	0.5775	28.99	26.58
254	100500001	103500000	0.1612	0.5851	27.54	25.13
254	100800001	103800000	0.1601	0.6101	26.23	23.82
254	101100001	104100000	0.1565	0.6085	25.72	23.31
254	101400001	104400000	0.1621	0.6341	25.57	23.16
254	101700001	104700000	0.1663	0.6645	25.02	22.61
254	102000001	104772262	0.1717	0.6847	23.17	20.76
227	1	3000000	0.2501	0.8727	28.66	26.25
227	300001	3300000	0.2329	0.8688	26.80	24.39
227	600001	3600000	0.2174	0.8677	25.05	22.64
227	900001	3900000	0.2119	0.8484	24.98	22.57
227	1200001	4200000	0.2035	0.8487	23.98	21.57
227	1500001	4500000	0.1906	0.8460	22.53	20.12
227	1800001	4800000	0.1787	0.8475	21.08	18.67
227	2100001	5100000	0.1552	0.8180	18.98	16.57
227	2400001	5400000	0.1500	0.8291	18.10	15.69
227	2700001	5700000	0.1601	0.8382	19.10	16.69
227	3000001	6000000	0.1602	0.8440	18.98	16.57
227	3300001	6300000	0.1649	0.8484	19.44	17.03
227	3600001	6600000	0.1633	0.8567	19.06	16.65
227	3900001	6900000	0.1579	0.8700	18.15	15.74
227	4200001	7200000	0.1508	0.8636	17.46	15.05
227	4500001	7500000	0.1657	0.8588	19.30	16.89
227	4800001	7800000	0.1738	0.8599	20.21	17.80
227	5100001	8100000	0.1788	0.8797	20.32	17.91
227	5400001	8400000	0.1891	0.8585	22.03	19.62
227	5700001	8700000	0.1748	0.8519	20.52	18.11
227	6000001	9000000	0.1750	0.8413	20.80	18.39
227	6300001	9300000	0.1738	0.8374	20.75	18.34
227	6600001	9600000	0.1742	0.8249	21.12	18.71
227	6900001	9900000	0.1817	0.8229	22.08	19.67
227	7200001	10200000	0.1937	0.8157	23.74	21.33
227	7500001	10500000	0.1883	0.8167	23.05	20.64
227	7800001	10800000	0.1909	0.8096	23.58	21.17
227	8100001	11100000	0.1795	0.8048	22.30	19.89
227	8400001	11400000	0.1769	0.8156	21.70	19.29
227	8700001	11700000	0.2146	0.8207	26.15	23.74
227	9000001	12000000	0.2194	0.8269	26.53	24.12
227	9300001	12300000	0.2048	0.8282	24.73	22.32
227	9600001	12600000	0.2148	0.8304	25.86	23.45
227	9900001	12900000	0.2109	0.8361	25.22	22.81
227	10200001	13200000	0.2146	0.8353	25.69	23.28
227	10500001	13500000	0.2196	0.8396	26.16	23.75
227	10800001	13800000	0.2184	0.8390	26.03	23.62
227	11100001	14100000	0.2389	0.8361	28.57	26.16
227	11400001	14400000	0.2375	0.8358	28.41	26.00
227	11700001	14700000	0.2025	0.8292	24.42	22.01
227	12000001	15000000	0.1962	0.8196	23.94	21.53
227	12300001	15300000	0.2040	0.8229	24.78	22.37
227	12600001	15600000	0.1952	0.8162	23.92	21.51
227	12900001	15900000	0.1997	0.8140	24.54	22.13
227	13200001	16200000	0.1922	0.7998	24.03	21.62
227	13500001	16500000	0.2041	0.7997	25.52	23.11
227	13800001	16800000	0.2027	0.7968	25.43	23.02
227	14100001	17100000	0.1908	0.8034	23.74	21.33
227	14400001	17400000	0.1823	0.8087	22.55	20.14
227	14700001	17700000	0.1878	0.8146	23.05	20.64
227	15000001	18000000	0.1836	0.7942	23.11	20.70
227	15300001	18300000	0.1902	0.7838	24.27	21.86
227	15600001	18600000	0.1820	0.7901	23.03	20.62
227	15900001	18900000	0.1786	0.7903	22.60	20.19
227	16200001	19200000	0.1784	0.7998	22.30	19.89
227	16500001	19500000	0.1693	0.7989	21.19	18.78
227	16800001	19800000	0.1734	0.8115	21.37	18.96
227	17100001	20100000	0.1815	0.8109	22.39	19.98
227	17400001	20400000	0.1891	0.7962	23.75	21.34
227	17700001	20700000	0.1865	0.7913	23.57	21.16
227	18000001	21000000	0.1868	0.8009	23.33	20.92
227	18300001	21300000	0.1831	0.8036	22.79	20.38
227	18600001	21600000	0.1994	0.8043	24.79	22.38
227	18900001	21900000	0.1972	0.7920	24.90	22.49
227	19200001	22200000	0.2001	0.7997	25.02	22.61
227	19500001	22500000	0.1927	0.7936	24.28	21.87
227	19800001	22800000	0.1799	0.7838	22.95	20.54
227	20100001	23100000	0.1690	0.7769	21.76	19.35
227	20400001	23400000	0.1730	0.7836	22.08	19.67
227	20700001	23700000	0.1711	0.7746	22.09	19.68
227	21000001	24000000	0.1728	0.7866	21.96	19.55
227	21300001	24300000	0.1740	0.7767	22.40	19.99
227	21600001	24600000	0.1685	0.7648	22.03	19.62
227	21900001	24900000	0.1808	0.7661	23.61	21.20
227	22200001	25200000	0.1791	0.7512	23.85	21.44
227	22500001	25500000	0.1724	0.7489	23.02	20.61
227	22800001	25800000	0.1763	0.7351	23.98	21.57
227	23100001	26100000	0.1794	0.7255	24.73	22.32
227	23400001	26400000	0.1719	0.7152	24.03	21.62
227	23700001	26700000	0.1691	0.7042	24.01	21.60
227	24000001	27000000	0.1680	0.6981	24.06	21.65
227	24300001	27300000	0.1574	0.6880	22.88	20.47
227	24600001	27600000	0.1556	0.6834	22.77	20.36
227	24900001	27900000	0.1486	0.6890	21.57	19.16
227	25200001	28200000	0.1520	0.6925	21.95	19.54
227	25500001	28500000	0.1556	0.6891	22.58	20.17
227	25800001	28800000	0.1589	0.7010	22.66	20.25
227	26100001	29100000	0.1574	0.7106	22.15	19.74
227	26400001	29400000	0.1555	0.7188	21.64	19.23
227	26700001	29700000	0.1640	0.7426	22.08	19.67
227	27000001	30000000	0.1701	0.7400	22.99	20.58
227	27300001	30300000	0.1706	0.7541	22.62	20.21
227	27600001	30600000	0.1830	0.7754	23.60	21.19
227	27900001	30900000	0.1836	0.7666	23.95	21.54
227	28200001	31200000	0.1672	0.7601	21.99	19.58
227	28500001	31500000	0.1633	0.7626	21.42	19.01
227	28800001	31800000	0.1527	0.7469	20.44	18.03
227	29100001	32100000	0.1606	0.7419	21.65	19.24
227	29400001	32400000	0.1635	0.7355	22.23	19.82
227	29700001	32700000	0.1676	0.7411	22.61	20.20
227	30000001	33000000	0.1653	0.7327	22.56	20.15
227	30300001	33300000	0.1746	0.7335	23.80	21.39
227	30600001	33600000	0.1637	0.7073	23.15	20.74
227	30900001	33900000	0.1690	0.7219	23.41	21.00
227	31200001	34200000	0.1796	0.7351	24.43	22.02
227	31500001	34500000	0.1856	0.7311	25.39	22.98
227	31800001	34800000	0.2064	0.7500	27.52	25.11
227	32100001	35100000	0.2154	0.7627	28.24	25.83
227	32400001	35400000	0.2103	0.7450	28.23	25.82
227	32700001	35700000	0.1987	0.7285	27.27	24.86
227	33000001	36000000	0.1972	0.7339	26.87	24.46
227	33300001	36300000	0.1943	0.7278	26.70	24.29
227	33600001	36600000	0.1981	0.7444	26.62	24.21
227	33900001	36900000	0.2019	0.7318	27.59	25.18
227	34200001	37200000	0.2023	0.7371	27.44	25.03
227	34500001	37500000	0.2078	0.7416	28.02	25.61
227	34800001	37800000	0.1924	0.7140	26.95	24.54
227	35100001	38100000	0.1797	0.7113	25.26	22.85
227	35400001	38400000	0.1781	0.7331	24.29	21.88
227	35700001	38700000	0.1918	0.7229	26.54	24.13
227	36000001	39000000	0.1867	0.7246	25.77	23.36
227	36300001	39300000	0.1971	0.7361	26.77	24.36
227	36600001	39600000	0.1967	0.7314	26.89	24.48
227	36900001	39900000	0.1934	0.7176	26.95	24.54
227	37200001	40200000	0.1945	0.6920	28.11	25.70
227	37500001	40500000	0.1909	0.6780	28.15	25.74
227	37800001	40800000	0.1940	0.7025	27.61	25.20
227	38100001	41100000	0.1929	0.6877	28.05	25.64
227	38400001	41400000	0.1971	0.6770	29.11	26.70
227	38700001	41700000	0.1877	0.6817	27.53	25.12
227	39000001	42000000	0.1963	0.6902	28.45	26.04
227	39300001	42300000	0.1923	0.6759	28.45	26.04
227	39600001	42600000	0.1855	0.6657	27.86	25.45
227	39900001	42900000	0.1749	0.6706	26.08	23.67
227	40200001	43200000	0.1771	0.6959	25.45	23.04
227	40500001	43500000	0.1761	0.6912	25.48	23.07
227	40800001	43800000	0.1784	0.6856	26.02	23.61
227	41100001	44100000	0.1813	0.7009	25.87	23.46
227	41400001	44400000	0.1740	0.7088	24.55	22.14
227	41700001	44700000	0.1771	0.7051	25.12	22.71
227	42000001	45000000	0.1717	0.7033	24.42	22.01
227	42300001	45300000	0.1763	0.7027	25.09	22.68
227	42600001	45600000	0.1735	0.6941	25.00	22.59
227	42900001	45900000	0.1845	0.7053	26.16	23.75
227	43200001	46200000	0.1910	0.6884	27.75	25.34
227	43500001	46500000	0.1917	0.7082	27.07	24.66
227	43800001	46800000	0.1848	0.6880	26.86	24.45
227	44100001	47100000	0.1867	0.6781	27.53	25.12
227	44400001	47400000	0.1872	0.6763	27.68	25.27
227	44700001	47700000	0.1809	0.6606	27.38	24.97
227	45000001	48000000	0.1814	0.6436	28.19	25.78
227	45300001	48300000	0.1641	0.6435	25.51	23.10
227	45600001	48600000	0.1738	0.6462	26.89	24.48
227	45900001	48844651	0.1630	0.6619	24.17	21.76
100067	1	442177	0.2480	0.8273	4.42	2.01
100015	1	3000000	0.1753	0.8159	21.48	19.07
100015	300001	3300000	0.1766	0.8206	21.51	19.10
100015	600001	3600000	0.1907	0.8816	21.63	19.22
100015	900001	3900000	0.1862	0.8737	21.31	18.90
100015	1200001	4200000	0.1970	0.8701	22.65	20.24
100015	1500001	4500000	0.1974	0.8751	22.56	20.15
100015	1800001	4800000	0.2013	0.8593	23.43	21.02
100015	2100001	5100000	0.2085	0.8654	24.09	21.68
100015	2400001	5400000	0.2131	0.8557	24.90	22.49
100015	2700001	5700000	0.2262	0.8578	26.37	23.96
100015	3000001	6000000	0.2320	0.8524	27.22	24.81
100015	3300001	6300000	0.2173	0.8579	25.33	22.92
100015	3600001	6600000	0.2101	0.8641	24.32	21.91
100015	3900001	6900000	0.1970	0.8667	22.73	20.32
100015	4200001	7200000	0.1790	0.8526	20.99	18.58
100015	4500001	7500000	0.1719	0.8493	20.24	17.83
100015	4800001	7800000	0.1687	0.8627	19.55	17.14
100015	5100001	8100000	0.1726	0.8575	20.13	17.72
100015	5400001	8400000	0.1692	0.8544	19.80	17.39
100015	5700001	8700000	0.1667	0.8634	19.30	16.89
100015	6000001	9000000	0.1509	0.8686	17.37	14.96
100015	6300001	9300000	0.1539	0.8674	17.74	15.33
100015	6600001	9600000	0.1518	0.8544	17.77	15.36
100015	6900001	9900000	0.1493	0.8573	17.41	15.00
100015	7200001	10200000	0.1456	0.8598	16.94	14.53
100015	7500001	10500000	0.1621	0.8617	18.81	16.40
100015	7800001	10800000	0.1692	0.8656	19.55	17.14
100015	8100001	11100000	0.1511	0.8475	17.83	15.42
100015	8400001	11400000	0.1612	0.8426	19.13	16.72
100015	8700001	11700000	0.1626	0.8225	19.78	17.37
100015	9000001	12000000	0.1691	0.7991	21.16	18.75
100015	9300001	12300000	0.1686	0.7872	21.42	19.01
100015	9600001	12600000	0.1721	0.7930	21.70	19.29
100015	9900001	12900000	0.1702	0.7777	21.89	19.48
100015	10200001	13200000	0.1732	0.7811	22.18	19.77
100015	10500001	13500000	0.1617	0.7722	20.94	18.53
100015	10800001	13800000	0.1445	0.7572	19.08	16.67
100015	11100001	14100000	0.1518	0.7675	19.78	17.37
100015	11400001	14400000	0.1437	0.7741	18.56	16.15
100015	11700001	14700000	0.1475	0.7776	18.97	16.56
100015	12000001	15000000	0.1548	0.7857	19.70	17.29
100015	12300001	15300000	0.1502	0.7916	18.97	16.56
100015	12600001	15600000	0.1491	0.7885	18.91	16.50
100015	12900001	15900000	0.1494	0.8036	18.59	16.18
100015	13200001	16200000	0.1524	0.8157	18.69	16.28
100015	13500001	16500000	0.1562	0.8217	19.02	16.61
100015	13800001	16800000	0.1727	0.8294	20.82	18.41
100015	14100001	17100000	0.1777	0.8331	21.32	18.91
100015	14400001	17400000	0.1756	0.8315	21.12	18.71
100015	14700001	17700000	0.1657	0.8379	19.78	17.37
100015	15000001	18000000	0.1703	0.8451	20.15	17.74
100015	15300001	18300000	0.1733	0.8426	20.56	18.15
100015	15600001	18600000	0.1791	0.8486	21.10	18.69
100015	15900001	18900000	0.1902	0.8440	22.53	20.12
100015	16200001	19200000	0.1877	0.8331	22.53	20.12
100015	16500001	19500000	0.1872	0.8231	22.75	20.34
100015	16800001	19800000	0.1892	0.8176	23.14	20.73
100015	17100001	20100000	0.1857	0.8133	22.83	20.42
100015	17400001	20400000	0.1781	0.8158	21.83	19.42
100015	17700001	20700000	0.1897	0.8114	23.38	20.97
100015	18000001	21000000	0.1775	0.8009	22.16	19.75
100015	18300001	21300000	0.1772	0.8087	21.91	19.50
100015	18600001	21600000	0.1633	0.7977	20.47	18.06
100015	18900001	21900000	0.1552	0.8037	19.31	16.90
100015	19200001	22200000	0.1622	0.7968	20.36	17.95
100015	19500001	22500000	0.1594	0.7952	20.05	17.64
100015	19800001	22800000	0.1506	0.7951	18.94	16.53
100015	20100001	23100000	0.1559	0.8011	19.46	17.05
100015	20400001	23400000	0.1599	0.8025	19.93	17.52
100015	20700001	23700000	0.1626	0.7969	20.41	18.00
100015	21000001	24000000	0.1655	0.7964	20.78	18.37
100015	21300001	24300000	0.1676	0.7909	21.19	18.78
100015	21600001	24600000	0.1707	0.7897	21.61	19.20
100015	21900001	24900000	0.1770	0.7873	22.47	20.06
100015	22200001	25200000	0.1746	0.7766	22.48	20.07
100015	22500001	25500000	0.1742	0.7857	22.17	19.76
100015	22800001	25800000	0.1715	0.7838	21.88	19.47
100015	23100001	26100000	0.1608	0.7739	20.78	18.37
100015	23400001	26400000	0.1676	0.7654	21.90	19.49
100015	23700001	26700000	0.1664	0.7749	21.47	19.06
100015	24000001	27000000	0.1569	0.7791	20.14	17.73
100015	24300001	27300000	0.1744	0.7672	22.73	20.32
100015	24600001	27600000	0.1794	0.7688	23.34	20.93
100015	24900001	27900000	0.1814	0.7608	23.85	21.44
100015	25200001	28200000	0.1833	0.7629	24.02	21.61
100015	25500001	28500000	0.1889	0.7640	24.72	22.31
100015	25800001	28800000	0.1971	0.7687	25.65	23.24
100015	26100001	29100000	0.1950	0.7817	24.94	22.53
100015	26400001	29400000	0.1940	0.7881	24.62	22.21
100015	26700001	29700000	0.1977	0.7770	25.44	23.03
100015	27000001	30000000	0.1955	0.7790	25.10	22.69
100015	27300001	30300000	0.1697	0.7843	21.64	19.23
100015	27600001	30600000	0.1902	0.7834	24.28	21.87
100015	27900001	30900000	0.1988	0.7789	25.53	23.12
100015	28200001	31200000	0.1942	0.7797	24.90	22.49
100015	28500001	31500000	0.1854	0.7601	24.39	21.98
100015	28800001	31800000	0.1938	0.7466	25.95	23.54
100015	29100001	32100000	0.1921	0.7358	26.11	23.70
100015	29400001	32400000	0.1888	0.7377	25.59	23.18
100015	29700001	32700000	0.1804	0.7398	24.38	21.97
100015	30000001	33000000	0.1943	0.7393	26.28	23.87
100015	30300001	33300000	0.2142	0.7467	28.68	26.27
100015	30600001	33600000	0.1998	0.7455	26.80	24.39
100015	30900001	33900000	0.1909	0.7562	25.25	22.84
100015	31200001	34200000	0.1898	0.7583	25.02	22.61
100015	31500001	34500000	0.1770	0.7727	22.91	20.50
100015	31800001	34800000	0.1623	0.7872	20.61	18.20
100015	32100001	35100000	0.1726	0.7883	21.89	19.48
100015	32400001	35400000	0.1884	0.7895	23.87	21.46
100015	32700001	35700000	0.1954	0.7858	24.87	22.46
100015	33000001	36000000	0.1931	0.7729	24.98	22.57
100015	33300001	36300000	0.1963	0.7664	25.61	23.20
100015	33600001	36600000	0.1970	0.7595	25.94	23.53
100015	33900001	36900000	0.2020	0.7574	26.67	24.26
100015	34200001	37200000	0.1994	0.7490	26.62	24.21
100015	34500001	37500000	0.2193	0.7390	29.67	27.26
100015	34800001	37800000	0.2096	0.7275	28.81	26.40
100015	35100001	38100000	0.2067	0.7145	28.93	26.52
100015	35400001	38400000	0.1977	0.7039	28.09	25.68
100015	35700001	38700000	0.1912	0.6859	27.88	25.47
100015	36000001	39000000	0.1863	0.6938	26.84	24.43
100015	36300001	39300000	0.1688	0.6859	24.61	22.20
100015	36600001	39600000	0.1642	0.6969	23.56	21.15
100015	36900001	39900000	0.1508	0.6861	21.97	19.56
100015	37200001	40200000	0.1466	0.6906	21.23	18.82
100015	37500001	40500000	0.1472	0.6881	21.39	18.98
100015	37800001	40800000	0.1682	0.6909	24.35	21.94
100015	38100001	41100000	0.1657	0.6932	23.90	21.49
100015	38400001	41400000	0.1666	0.6815	24.45	22.04
100015	38700001	41700000	0.1708	0.6884	24.82	22.41
100015	39000001	42000000	0.1784	0.6821	26.15	23.74
100015	39300001	42300000	0.1883	0.6770	27.82	25.41
100015	39600001	42600000	0.1819	0.6556	27.75	25.34
100015	39900001	42900000	0.1880	0.6525	28.82	26.41
100015	40200001	43200000	0.1883	0.6564	28.69	26.28
100015	40500001	43500000	0.1896	0.6566	28.88	26.47
100015	40800001	43800000	0.1749	0.6549	26.70	24.29
100015	41100001	44100000	0.1746	0.6606	26.43	24.02
100015	41400001	44400000	0.1684	0.6730	25.02	22.61
100015	41700001	44700000	0.1669	0.6862	24.32	21.91
100015	42000001	45000000	0.1656	0.6753	24.53	22.12
100015	42300001	45300000	0.1543	0.6835	22.58	20.17
100015	42600001	45600000	0.1628	0.7046	23.11	20.70
100015	42900001	45900000	0.1655	0.7019	23.58	21.17
100015	43200001	46200000	0.1761	0.7150	24.63	22.22
100015	43500001	46500000	0.1732	0.7240	23.93	21.52
100015	43800001	46800000	0.1910	0.7286	26.22	23.81
100015	44100001	47100000	0.1840	0.6962	26.43	24.02
100015	44400001	47400000	0.1887	0.6969	27.08	24.67
100015	44700001	47700000	0.1897	0.7062	26.87	24.46
100015	45000001	48000000	0.1913	0.7169	26.68	24.27
100015	45300001	48300000	0.1996	0.7067	28.24	25.83
100015	45600001	48600000	0.1958	0.7051	27.77	25.36
100015	45900001	48900000	0.1957	0.7027	27.85	25.44
100015	46200001	49200000	0.1924	0.6918	27.81	25.40
100015	46500001	49500000	0.1809	0.6904	26.20	23.79
100015	46800001	49800000	0.1643	0.6744	24.36	21.95
100015	47100001	50100000	0.1685	0.6957	24.22	21.81
100015	47400001	50400000	0.1658	0.6767	24.51	22.10
100015	47700001	50700000	0.1671	0.6691	24.97	22.56
100015	48000001	51000000	0.1626	0.6607	24.60	22.19
100015	48300001	51300000	0.1512	0.6604	22.90	20.49
100015	48600001	51600000	0.1580	0.6533	24.19	21.78
100015	48900001	51900000	0.1553	0.6489	23.93	21.52
100015	49200001	52200000	0.1673	0.6463	25.88	23.47
100015	49500001	52500000	0.1670	0.6508	25.67	23.26
100015	49800001	52800000	0.1641	0.6526	25.14	22.73
100015	50100001	53100000	0.1645	0.6598	24.94	22.53
100015	50400001	53400000	0.1682	0.6698	25.11	22.70
100015	50700001	53700000	0.1678	0.6662	25.19	22.78
100015	51000001	54000000	0.1719	0.6752	25.46	23.05
100015	51300001	54300000	0.1833	0.6686	27.41	25.00
100015	51600001	54600000	0.1974	0.6759	29.21	26.80
100015	51900001	54900000	0.2188	0.6863	31.88	29.47
100015	52200001	55200000	0.1999	0.6922	28.88	26.47
100015	52500001	55500000	0.2062	0.6738	30.60	28.19
100015	52800001	55800000	0.2202	0.6765	32.55	30.14
100015	53100001	56100000	0.2340	0.6781	34.51	32.10
100015	53400001	56400000	0.2179	0.6947	31.37	28.96
100015	53700001	56700000	0.2159	0.7109	30.37	27.96
100015	54000001	57000000	0.2084	0.7011	29.72	27.31
100015	54300001	57300000	0.2076	0.7099	29.24	26.83
100015	54600001	57600000	0.2010	0.7085	28.37	25.96
100015	54900001	57900000	0.1867	0.7001	26.67	24.26
100015	55200001	58200000	0.1970	0.6937	28.40	25.99
100015	55500001	58500000	0.1999	0.7078	28.24	25.83
100015	55800001	58800000	0.1917	0.7088	27.05	24.64
100015	56100001	59100000	0.1860	0.7124	26.11	23.70
100015	56400001	59400000	0.2101	0.6965	30.17	27.76
100015	56700001	59700000	0.2058	0.6776	30.37	27.96
100015	57000001	59760520	0.2079	0.6892	27.75	25.34
100036	1	287402	0.1901	0.8484	2.15	0
100024	1	3000000	0.1656	0.6521	25.40	22.99
100024	300001	3300000	0.1589	0.6378	24.91	22.50
100024	600001	3600000	0.1590	0.6143	25.89	23.48
100024	900001	3900000	0.1499	0.5995	25.01	22.60
100024	1200001	4200000	0.1449	0.5766	25.14	22.73
100024	1500001	4500000	0.1334	0.5507	24.22	21.81
100024	1800001	4800000	0.1410	0.5662	24.91	22.50
100024	2100001	5100000	0.1370	0.5495	24.94	22.53
100024	2400001	5400000	0.1439	0.5500	26.17	23.76
100024	2700001	5700000	0.1458	0.5611	25.98	23.57
100024	3000001	6000000	0.1442	0.5434	26.55	24.14
100024	3300001	6300000	0.1403	0.5253	26.70	24.29
100024	3600001	6600000	0.1446	0.5335	27.10	24.69
100024	3900001	6900000	0.1574	0.5379	29.26	26.85
100024	4200001	7200000	0.1527	0.5460	27.97	25.56
100024	4500001	7500000	0.1499	0.5588	26.84	24.43
100024	4800001	7800000	0.1525	0.5655	26.97	24.56
100024	5100001	8100000	0.1547	0.5652	27.38	24.97
100024	5400001	8400000	0.1427	0.5592	25.52	23.11
100024	5700001	8700000	0.1419	0.5531	25.65	23.24
100024	6000001	9000000	0.1361	0.5639	24.13	21.72
100024	6300001	9300000	0.1361	0.5734	23.74	21.33
100024	6600001	9600000	0.1519	0.5835	26.03	23.62
100024	6900001	9900000	0.1559	0.5915	26.36	23.95
100024	7200001	10200000	0.1619	0.5929	27.30	24.89
100024	7500001	10500000	0.1653	0.6014	27.49	25.08
100024	7800001	10800000	0.1654	0.5907	28.00	25.59
100024	8100001	11100000	0.1635	0.6102	26.79	24.38
100024	8400001	11400000	0.1634	0.6117	26.71	24.30
100024	8700001	11700000	0.1612	0.6267	25.72	23.31
100024	9000001	12000000	0.1660	0.6412	25.89	23.48
100024	9300001	12300000	0.1701	0.6487	26.22	23.81
100024	9600001	12600000	0.1543	0.6453	23.92	21.51
100024	9900001	12900000	0.1637	0.6486	25.24	22.83
100024	10200001	13200000	0.1723	0.6728	25.61	23.20
100024	10500001	13500000	0.1779	0.6738	26.40	23.99
100024	10800001	13800000	0.1791	0.6853	26.13	23.72
100024	11100001	14100000	0.1832	0.6988	26.21	23.80
100024	11400001	14400000	0.1845	0.7192	25.65	23.24
100024	11700001	14700000	0.1794	0.7099	25.27	22.86
100024	12000001	15000000	0.1779	0.6884	25.84	23.43
100024	12300001	15300000	0.1782	0.7015	25.41	23.00
100024	12600001	15600000	0.1817	0.6941	26.18	23.77
100024	12900001	15900000	0.1679	0.6939	24.20	21.79
100024	13200001	16200000	0.1584	0.6745	23.49	21.08
100024	13500001	16500000	0.1625	0.6644	24.46	22.05
100024	13800001	16800000	0.1503	0.6631	22.66	20.25
100024	14100001	17100000	0.1533	0.6575	23.32	20.91
100024	14400001	17400000	0.1681	0.6573	25.58	23.17
100024	14700001	17700000	0.1830	0.6812	26.87	24.46
100024	15000001	18000000	0.1829	0.6774	27.00	24.59
100024	15300001	18300000	0.1794	0.6725	26.68	24.27
100024	15600001	18600000	0.1818	0.6736	26.99	24.58
100024	15900001	18900000	0.1829	0.6550	27.92	25.51
100024	16200001	19200000	0.1796	0.6483	27.71	25.30
100024	16500001	19500000	0.1831	0.6717	27.26	24.85
100024	16800001	19800000	0.1934	0.6862	28.18	25.77
100024	17100001	20100000	0.2021	0.6859	29.47	27.06
100024	17400001	20400000	0.1896	0.6823	27.78	25.37
100024	17700001	20700000	0.1874	0.6615	28.33	25.92
100024	18000001	21000000	0.1832	0.6772	27.04	24.63
100024	18300001	21300000	0.1947	0.6815	28.57	26.16
100024	18600001	21600000	0.1821	0.6718	27.11	24.70
100024	18900001	21900000	0.1885	0.6911	27.27	24.86
100024	19200001	22200000	0.1822	0.7059	25.81	23.40
100024	19500001	22500000	0.1722	0.6952	24.77	22.36
100024	19800001	22800000	0.1852	0.6687	27.70	25.29
100024	20100001	23100000	0.1866	0.6752	27.64	25.23
100024	20400001	23400000	0.1880	0.6789	27.68	25.27
100024	20700001	23700000	0.1785	0.6853	26.05	23.64
100024	21000001	24000000	0.1743	0.6798	25.64	23.23
100024	21300001	24300000	0.1670	0.6697	24.93	22.52
100024	21600001	24600000	0.1764	0.6867	25.69	23.28
100024	21900001	24900000	0.1759	0.6915	25.43	23.02
100024	22200001	25200000	0.1855	0.6832	27.15	24.74
100024	22500001	25500000	0.1908	0.6803	28.05	25.64
100024	22800001	25800000	0.1714	0.6917	24.78	22.37
100024	23100001	26100000	0.1561	0.6838	22.82	20.41
100024	23400001	26400000	0.1445	0.6587	21.94	19.53
100024	23700001	26549903	0.1416	0.6536	20.58	18.17
100066	1	205987	0.2550	0.9966	1.76	0
313	1	3000000	0.1381	0.6995	19.75	17.34
313	300001	3300000	0.1426	0.6890	20.70	18.29
313	600001	3600000	0.1564	0.6850	22.83	20.42
313	900001	3900000	0.1453	0.6764	21.48	19.07
313	1200001	4200000	0.1517	0.6771	22.40	19.99
313	1500001	4500000	0.1584	0.6831	23.19	20.78
313	1800001	4800000	0.1572	0.6838	22.99	20.58
313	2100001	5100000	0.1686	0.6956	24.23	21.82
313	2400001	5400000	0.1869	0.7199	25.97	23.56
313	2700001	5700000	0.1886	0.7207	26.16	23.75
313	3000001	6000000	0.1732	0.7394	23.43	21.02
313	3300001	6300000	0.1862	0.7602	24.49	22.08
313	3600001	6600000	0.1740	0.7727	22.51	20.10
313	3900001	6900000	0.1822	0.7840	23.24	20.83
313	4200001	7200000	0.1786	0.7829	22.81	20.40
313	4500001	7500000	0.1829	0.7830	23.36	20.95
313	4800001	7800000	0.1721	0.7878	21.85	19.44
313	5100001	8100000	0.1689	0.7841	21.54	19.13
313	5400001	8400000	0.1603	0.7781	20.60	18.19
313	5700001	8700000	0.1580	0.7865	20.09	17.68
313	6000001	9000000	0.1661	0.7740	21.46	19.05
313	6300001	9300000	0.1600	0.7679	20.83	18.42
313	6600001	9600000	0.1680	0.7616	22.06	19.65
313	6900001	9900000	0.1739	0.7629	22.79	20.38
313	7200001	10200000	0.1691	0.7647	22.12	19.71
313	7500001	10500000	0.1634	0.7663	21.33	18.92
313	7800001	10800000	0.1727	0.7710	22.40	19.99
313	8100001	11100000	0.1701	0.7637	22.27	19.86
313	8400001	11400000	0.1668	0.7620	21.89	19.48
313	8700001	11700000	0.1749	0.7433	23.53	21.12
313	9000001	12000000	0.1681	0.7494	22.43	20.02
313	9300001	12300000	0.1736	0.7558	22.97	20.56
313	9600001	12600000	0.1770	0.7512	23.56	21.15
313	9900001	12900000	0.1611	0.7496	21.49	19.08
313	10200001	13200000	0.1629	0.7484	21.77	19.36
313	10500001	13500000	0.1635	0.7637	21.40	18.99
313	10800001	13800000	0.1433	0.7514	19.07	16.66
313	11100001	14100000	0.1419	0.7583	18.71	16.30
313	11400001	14400000	0.1560	0.7591	20.55	18.14
313	11700001	14700000	0.1553	0.7694	20.18	17.77
313	12000001	15000000	0.1478	0.7627	19.38	16.97
313	12300001	15300000	0.1354	0.7511	18.03	15.62
313	12600001	15600000	0.1289	0.7513	17.16	14.75
313	12900001	15900000	0.1413	0.7561	18.70	16.29
313	13200001	16200000	0.1379	0.7367	18.72	16.31
313	13500001	16500000	0.1443	0.7318	19.72	17.31
313	13800001	16800000	0.1663	0.7336	22.68	20.27
313	14100001	17100000	0.1533	0.7321	20.94	18.53
313	14400001	17400000	0.1478	0.7356	20.09	17.68
313	14700001	17700000	0.1447	0.7359	19.66	17.25
313	15000001	18000000	0.1584	0.7408	21.39	18.98
313	15300001	18300000	0.1539	0.7414	20.76	18.35
313	15600001	18600000	0.1491	0.7442	20.03	17.62
313	15900001	18900000	0.1483	0.7208	20.58	18.17
313	16200001	19200000	0.1501	0.7160	20.97	18.56
313	16500001	19500000	0.1616	0.7115	22.71	20.30
313	16800001	19800000	0.1548	0.7067	21.91	19.50
313	17100001	20100000	0.1646	0.6938	23.72	21.31
313	17400001	20400000	0.1594	0.6898	23.11	20.70
313	17700001	20700000	0.1670	0.6791	24.58	22.17
313	18000001	21000000	0.1626	0.6626	24.55	22.14
313	18300001	21300000	0.1722	0.6548	26.30	23.89
313	18600001	21600000	0.1778	0.6480	27.44	25.03
313	18900001	21900000	0.1758	0.6660	26.39	23.98
313	19200001	22200000	0.1783	0.6810	26.18	23.77
313	19500001	22500000	0.1672	0.6740	24.81	22.40
313	19800001	22800000	0.1669	0.6738	24.77	22.36
313	20100001	23100000	0.1655	0.6754	24.51	22.10
313	20400001	23400000	0.1680	0.6807	24.68	22.27
313	20700001	23700000	0.1583	0.6776	23.36	20.95
313	21000001	24000000	0.1622	0.6943	23.37	20.96
313	21300001	24300000	0.1641	0.6953	23.60	21.19
313	21600001	24600000	0.1612	0.6842	23.56	21.15
313	21900001	24900000	0.1584	0.6908	22.93	20.52
313	22200001	25200000	0.1679	0.7008	23.96	21.55
313	22500001	25500000	0.1655	0.7044	23.49	21.08
313	22800001	25800000	0.1600	0.6932	23.09	20.68
313	23100001	26100000	0.1607	0.7041	22.82	20.41
313	23400001	26400000	0.1611	0.6765	23.82	21.41
313	23700001	26700000	0.1615	0.6902	23.40	20.99
313	24000001	27000000	0.1536	0.6615	23.22	20.81
313	24300001	27300000	0.1595	0.6590	24.21	21.80
313	24600001	27600000	0.1706	0.6683	25.53	23.12
313	24900001	27900000	0.1819	0.6490	28.02	25.61
313	25200001	28200000	0.1711	0.6311	27.11	24.70
313	25500001	28500000	0.1776	0.6205	28.62	26.21
313	25800001	28800000	0.1754	0.6347	27.63	25.22
313	26100001	29100000	0.1802	0.6231	28.92	26.51
313	26400001	29400000	0.1773	0.6489	27.32	24.91
313	26700001	29700000	0.1880	0.6385	29.45	27.04
313	27000001	30000000	0.2062	0.6536	31.55	29.14
313	27300001	30300000	0.1974	0.6705	29.45	27.04
313	27600001	30600000	0.1989	0.6630	30.00	27.59
313	27900001	30900000	0.1936	0.6585	29.39	26.98
313	28200001	31200000	0.1934	0.6611	29.26	26.85
313	28500001	31500000	0.1971	0.6529	30.19	27.78
313	28800001	31800000	0.2051	0.6497	31.57	29.16
313	29100001	32100000	0.2085	0.6634	31.43	29.02
313	29400001	32400000	0.2109	0.6327	33.34	30.93
313	29700001	32700000	0.2047	0.6282	32.59	30.18
313	30000001	33000000	0.2070	0.6481	31.94	29.53
313	30300001	33300000	0.2037	0.6304	32.32	29.91
313	30600001	33600000	0.1929	0.6400	30.14	27.73
313	30900001	33900000	0.1832	0.6184	29.62	27.21
313	31200001	34200000	0.1822	0.6202	29.37	26.96
313	31500001	34500000	0.1637	0.6370	25.70	23.29
313	31800001	34800000	0.1602	0.6497	24.66	22.25
313	32100001	34886842	0.1505	0.6332	22.08	19.67
100028	1	3000000	0.1837	0.6353	28.92	26.51
100028	300001	3300000	0.1868	0.6172	30.26	27.85
100028	600001	3600000	0.1939	0.6361	30.49	28.08
100028	900001	3900000	0.1984	0.6651	29.84	27.43
100028	1200001	4200000	0.1916	0.6686	28.65	26.24
100028	1500001	4500000	0.1779	0.6582	27.02	24.61
100028	1800001	4800000	0.1756	0.6687	26.25	23.84
100028	2100001	5100000	0.1651	0.6596	25.03	22.62
100028	2400001	5400000	0.1648	0.6481	25.42	23.01
100028	2700001	5700000	0.1604	0.6460	24.83	22.42
100028	3000001	6000000	0.1678	0.6457	25.98	23.57
100028	3300001	6300000	0.1659	0.6500	25.53	23.12
100028	3600001	6600000	0.1572	0.6285	25.01	22.60
100028	3900001	6900000	0.1392	0.6050	23.00	20.59
100028	4200001	7200000	0.1476	0.6103	24.18	21.77
100028	4500001	7500000	0.1450	0.6244	23.22	20.81
100028	4800001	7800000	0.1572	0.6131	25.65	23.24
100028	5100001	8100000	0.1671	0.6146	27.20	24.79
100028	5400001	8400000	0.1643	0.6113	26.88	24.47
100028	5700001	8700000	0.1657	0.6120	27.08	24.67
100028	6000001	9000000	0.1554	0.6023	25.80	23.39
100028	6300001	9300000	0.1584	0.6087	26.02	23.61
100028	6600001	9600000	0.1664	0.6086	27.34	24.93
100028	6900001	9900000	0.1843	0.6204	29.71	27.30
100028	7200001	10200000	0.1815	0.6095	29.78	27.37
100028	7500001	10500000	0.1921	0.6138	31.29	28.88
100028	7800001	10800000	0.1793	0.6328	28.33	25.92
100028	8100001	11100000	0.1794	0.6436	27.87	25.46
100028	8400001	11400000	0.1831	0.6407	28.57	26.16
100028	8700001	11700000	0.1849	0.6334	29.19	26.78
100028	9000001	12000000	0.1889	0.6481	29.15	26.74
100028	9300001	12300000	0.1787	0.6497	27.50	25.09
100028	9600001	12600000	0.1706	0.6320	26.99	24.58
100028	9900001	12900000	0.1710	0.6272	27.27	24.86
100028	10200001	13200000	0.1606	0.6109	26.29	23.88
100028	10500001	13500000	0.1535	0.6024	25.48	23.07
100028	10800001	13800000	0.1629	0.5761	28.27	25.86
100028	11100001	14100000	0.1581	0.5656	27.95	25.54
100028	11400001	14400000	0.1556	0.5657	27.50	25.09
100028	11700001	14700000	0.1522	0.5728	26.57	24.16
100028	12000001	15000000	0.1575	0.5556	28.35	25.94
100028	12300001	15300000	0.1524	0.5600	27.21	24.80
100028	12600001	15600000	0.1517	0.5602	27.07	24.66
100028	12900001	15900000	0.1408	0.5401	26.06	23.65
100028	13200001	16200000	0.1556	0.5687	27.36	24.95
100028	13500001	16500000	0.1454	0.5518	26.36	23.95
100028	13800001	16800000	0.1429	0.5588	25.57	23.16
100028	14100001	17100000	0.1502	0.5591	26.87	24.46
100028	14400001	17400000	0.1537	0.5458	28.16	25.75
100028	14700001	17700000	0.1672	0.5532	30.23	27.82
100028	15000001	18000000	0.1718	0.5784	29.71	27.30
100028	15300001	18300000	0.1722	0.5696	30.24	27.83
[truncated: 4,826 more rows]
