# Supplementary material for: Effect of sequence depth and length in long-read assembly of the maize inbred NC358
Source: Nat Commun. 2020 May 8;11:2288. doi: 10.1038/s41467-020-16037-7 (PMC7211024; doi:10.1038/s41467-020-16037-7)
Supplement: Supplementary file 4 — Source Data [file 41467_2020_16037_MOESM4_ESM.zip › Source Data/Fig. 1F, Suppl. Fig. 8/NC358_21k_40x_DLE1_consensus_dft.fasta.mod.out.LAI]

Chr	From	To	Intact	Total	raw_LAI	LAI
whole_genome	1	2127818699	0.1740	0.7634	22.79	20.38
84	1	3000000	0.2033	0.6591	30.84	28.43
84	300001	3300000	0.1913	0.6501	29.42	27.01
84	600001	3600000	0.1930	0.6288	30.69	28.28
84	900001	3900000	0.1908	0.6477	29.46	27.05
84	1200001	4200000	0.1867	0.6433	29.03	26.62
84	1500001	4500000	0.1758	0.6148	28.59	26.18
84	1800001	4800000	0.1672	0.6188	27.02	24.61
84	2100001	5100000	0.1726	0.6182	27.91	25.50
84	2400001	5400000	0.1639	0.6248	26.22	23.81
84	2700001	5700000	0.1493	0.6161	24.24	21.83
84	3000001	6000000	0.1524	0.6416	23.75	21.34
84	3300001	6300000	0.1563	0.6483	24.12	21.71
84	3600001	6600000	0.1476	0.6580	22.44	20.03
84	3900001	6900000	0.1588	0.6493	24.46	22.05
84	4200001	7200000	0.1526	0.6453	23.65	21.24
84	4500001	7500000	0.1520	0.6488	23.42	21.01
84	4800001	7800000	0.1651	0.6506	25.37	22.96
84	5100001	8100000	0.1615	0.6355	25.42	23.01
84	5400001	8400000	0.1620	0.6337	25.56	23.15
84	5700001	8700000	0.1594	0.6215	25.65	23.24
84	6000001	9000000	0.1521	0.6162	24.69	22.28
84	6300001	9300000	0.1530	0.6037	25.35	22.94
84	6600001	9600000	0.1572	0.5930	26.52	24.11
84	6900001	9900000	0.1416	0.5885	24.06	21.65
84	7200001	10200000	0.1491	0.5883	25.34	22.93
84	7500001	10500000	0.1454	0.5768	25.20	22.79
84	7800001	10800000	0.1367	0.5879	23.25	20.84
84	8100001	11100000	0.1419	0.6141	23.11	20.70
84	8400001	11400000	0.1540	0.6183	24.91	22.50
84	8700001	11700000	0.1619	0.6479	24.98	22.57
84	9000001	12000000	0.1638	0.6552	25.00	22.59
84	9300001	12300000	0.1684	0.6532	25.78	23.37
84	9600001	12600000	0.1602	0.6617	24.21	21.80
84	9900001	12900000	0.1725	0.6537	26.38	23.97
84	10200001	13200000	0.1673	0.6587	25.40	22.99
84	10500001	13500000	0.1628	0.6816	23.89	21.48
84	10800001	13800000	0.1590	0.6830	23.28	20.87
84	11100001	14100000	0.1566	0.6792	23.06	20.65
84	11400001	14400000	0.1539	0.6830	22.54	20.13
84	11700001	14700000	0.1460	0.6749	21.63	19.22
84	12000001	15000000	0.1333	0.6486	20.55	18.14
84	12300001	15300000	0.1326	0.6608	20.07	17.66
84	12600001	15600000	0.1522	0.6672	22.82	20.41
84	12900001	15900000	0.1514	0.6751	22.42	20.01
84	13200001	16200000	0.1580	0.6715	23.53	21.12
84	13500001	16500000	0.1611	0.6626	24.32	21.91
84	13800001	16800000	0.1654	0.6594	25.08	22.67
84	14100001	17100000	0.1747	0.6436	27.15	24.74
84	14400001	17400000	0.1716	0.6346	27.04	24.63
84	14700001	17700000	0.1822	0.6409	28.43	26.02
84	15000001	18000000	0.1876	0.6461	29.04	26.63
84	15300001	18300000	0.1809	0.6491	27.86	25.45
84	15600001	18600000	0.1705	0.6454	26.42	24.01
84	15900001	18900000	0.1784	0.6564	27.18	24.77
84	16200001	19200000	0.1783	0.6624	26.92	24.51
84	16500001	19500000	0.1796	0.6540	27.47	25.06
84	16800001	19800000	0.1866	0.6501	28.70	26.29
84	17100001	20100000	0.1750	0.6598	26.52	24.11
84	17400001	20400000	0.1883	0.6693	28.13	25.72
84	17700001	20700000	0.1934	0.6804	28.43	26.02
84	18000001	21000000	0.1953	0.6827	28.61	26.20
84	18300001	21300000	0.1959	0.6784	28.88	26.47
84	18600001	21600000	0.1951	0.6769	28.82	26.41
84	18900001	21900000	0.1858	0.6612	28.11	25.70
84	19200001	22200000	0.1744	0.6602	26.41	24.00
84	19500001	22500000	0.1744	0.6675	26.13	23.72
84	19800001	22800000	0.1590	0.6778	23.47	21.06
84	20100001	23100000	0.1702	0.6836	24.90	22.49
84	20400001	23400000	0.1609	0.6904	23.30	20.89
84	20700001	23700000	0.1565	0.6716	23.30	20.89
84	21000001	24000000	0.1606	0.6773	23.71	21.30
84	21300001	24300000	0.1538	0.6758	22.76	20.35
84	21600001	24600000	0.1571	0.6670	23.56	21.15
84	21900001	24900000	0.1667	0.6952	23.97	21.56
84	22200001	25200000	0.1646	0.6957	23.65	21.24
84	22500001	25500000	0.1715	0.7030	24.40	21.99
84	22800001	25800000	0.1819	0.6947	26.19	23.78
84	23100001	26100000	0.1819	0.6873	26.47	24.06
84	23400001	26400000	0.1871	0.6878	27.21	24.80
84	23700001	26700000	0.1879	0.6964	26.98	24.57
84	24000001	27000000	0.1937	0.6984	27.73	25.32
84	24300001	27300000	0.2010	0.7008	28.68	26.27
84	24600001	27600000	0.1979	0.6960	28.43	26.02
84	24900001	27900000	0.1901	0.6707	28.34	25.93
84	25200001	28200000	0.2119	0.6648	31.88	29.47
84	25500001	28500000	0.1981	0.6620	29.92	27.51
84	25800001	28800000	0.2103	0.6670	31.53	29.12
84	26100001	29100000	0.2045	0.6827	29.96	27.55
84	26400001	29400000	0.1905	0.6814	27.96	25.55
84	26700001	29700000	0.1847	0.6878	26.86	24.45
84	27000001	30000000	0.1739	0.6761	25.72	23.31
84	27300001	30300000	0.1656	0.6675	24.81	22.40
84	27600001	30600000	0.1699	0.6887	24.67	22.26
84	27900001	30900000	0.1682	0.6866	24.50	22.09
84	28200001	31200000	0.1550	0.6885	22.51	20.10
84	28500001	31500000	0.1564	0.6819	22.93	20.52
84	28800001	31800000	0.1455	0.6867	21.19	18.78
84	29100001	32100000	0.1384	0.6730	20.56	18.15
84	29400001	32400000	0.1401	0.6824	20.53	18.12
84	29700001	32700000	0.1502	0.6721	22.34	19.93
84	30000001	33000000	0.1564	0.6776	23.08	20.67
84	30300001	33300000	0.1628	0.6901	23.59	21.18
84	30600001	33600000	0.1555	0.6779	22.94	20.53
84	30900001	33900000	0.1531	0.6749	22.69	20.28
84	31200001	34200000	0.1597	0.6825	23.40	20.99
84	31500001	34500000	0.1779	0.6926	25.69	23.28
84	31800001	34800000	0.1739	0.6880	25.28	22.87
84	32100001	35100000	0.1852	0.6776	27.33	24.92
84	32400001	35400000	0.1886	0.6735	28.01	25.60
84	32700001	35700000	0.1724	0.6903	24.97	22.56
84	33000001	36000000	0.1615	0.6790	23.79	21.38
84	33300001	36300000	0.1569	0.6815	23.03	20.62
84	33600001	36600000	0.1757	0.6955	25.26	22.85
84	33900001	36900000	0.1711	0.7140	23.96	21.55
84	34200001	37200000	0.1777	0.7070	25.14	22.73
84	34500001	37500000	0.1683	0.6987	24.09	21.68
84	34800001	37800000	0.1861	0.7009	26.56	24.15
84	35100001	38100000	0.1851	0.7178	25.79	23.38
84	35400001	38400000	0.1769	0.7114	24.87	22.46
84	35700001	38700000	0.1841	0.6968	26.42	24.01
84	36000001	39000000	0.2008	0.7132	28.16	25.75
84	36300001	39300000	0.2032	0.7000	29.03	26.62
84	36600001	39600000	0.1932	0.6855	28.18	25.77
84	36900001	39900000	0.1961	0.6819	28.76	26.35
84	37200001	40200000	0.1708	0.6925	24.66	22.25
84	37500001	40500000	0.1710	0.7110	24.04	21.63
84	37800001	40800000	0.1525	0.7136	21.37	18.96
84	38100001	41100000	0.1443	0.7227	19.96	17.55
84	38400001	41400000	0.1628	0.7128	22.84	20.43
84	38700001	41700000	0.1787	0.7146	25.00	22.59
84	39000001	42000000	0.1716	0.7127	24.08	21.67
84	39300001	42300000	0.1683	0.7099	23.70	21.29
84	39600001	42600000	0.1675	0.6988	23.97	21.56
84	39900001	42900000	0.1695	0.6868	24.69	22.28
84	40200001	43200000	0.1794	0.6695	26.79	24.38
84	40500001	43500000	0.1711	0.6526	26.21	23.80
84	40800001	43800000	0.1701	0.6373	26.69	24.28
84	41100001	44100000	0.1637	0.6264	26.13	23.72
84	41400001	44400000	0.1646	0.6462	25.47	23.06
84	41700001	44700000	0.1579	0.6410	24.64	22.23
84	42000001	45000000	0.1457	0.6308	23.09	20.68
84	42300001	45300000	0.1656	0.6378	25.97	23.56
84	42600001	45600000	0.1652	0.6520	25.34	22.93
84	42900001	45900000	0.1657	0.6566	25.23	22.82
84	43200001	46200000	0.1755	0.6551	26.79	24.38
84	43500001	46500000	0.1823	0.6661	27.37	24.96
84	43800001	46800000	0.1774	0.6840	25.94	23.53
84	44100001	47100000	0.1962	0.6662	29.46	27.05
84	44400001	47400000	0.1859	0.6578	28.27	25.86
84	44700001	47700000	0.1730	0.6624	26.11	23.70
84	45000001	48000000	0.1984	0.6823	29.07	26.66
84	45300001	48300000	0.1836	0.6793	27.02	24.61
84	45600001	48600000	0.1785	0.6911	25.83	23.42
84	45900001	48900000	0.1723	0.6803	25.33	22.92
84	46200001	49200000	0.1653	0.6741	24.53	22.12
84	46500001	49500000	0.1644	0.6653	24.71	22.30
84	46800001	49800000	0.1669	0.6402	26.07	23.66
84	47100001	50100000	0.1643	0.6582	24.96	22.55
84	47400001	50400000	0.1702	0.6594	25.81	23.40
84	47700001	50700000	0.1697	0.6736	25.19	22.78
84	48000001	51000000	0.1517	0.6682	22.70	20.29
84	48300001	51300000	0.1588	0.6720	23.62	21.21
84	48600001	51600000	0.1591	0.6669	23.86	21.45
84	48900001	51900000	0.1743	0.6934	25.14	22.73
84	49200001	52200000	0.1650	0.7006	23.55	21.14
84	49500001	52500000	0.1749	0.6999	24.99	22.58
84	49800001	52800000	0.1755	0.7211	24.34	21.93
84	50100001	53100000	0.1691	0.7161	23.62	21.21
84	50400001	53400000	0.1641	0.7141	22.98	20.57
84	50700001	53700000	0.1676	0.6969	24.05	21.64
84	51000001	54000000	0.1772	0.6849	25.87	23.46
84	51300001	54300000	0.1692	0.6965	24.29	21.88
84	51600001	54600000	0.1696	0.6879	24.66	22.25
84	51900001	54900000	0.1667	0.6703	24.87	22.46
84	52200001	55200000	0.1750	0.6684	26.17	23.76
84	52500001	55500000	0.1586	0.6888	23.03	20.62
84	52800001	55800000	0.1583	0.6935	22.83	20.42
84	53100001	56100000	0.1586	0.7086	22.38	19.97
84	53400001	56400000	0.1524	0.7143	21.34	18.93
84	53700001	56700000	0.1574	0.7209	21.83	19.42
84	54000001	57000000	0.1552	0.7249	21.41	19.00
84	54300001	57300000	0.1540	0.7209	21.37	18.96
84	54600001	57600000	0.1599	0.7211	22.17	19.76
84	54900001	57900000	0.1458	0.7044	20.70	18.29
84	55200001	58200000	0.1542	0.7289	21.15	18.74
84	55500001	58500000	0.1639	0.7116	23.03	20.62
84	55800001	58800000	0.1730	0.6998	24.72	22.31
84	56100001	59100000	0.1684	0.6944	24.24	21.83
84	56400001	59400000	0.1625	0.7011	23.19	20.78
84	56700001	59700000	0.1626	0.7111	22.86	20.45
84	57000001	60000000	0.1504	0.7046	21.34	18.93
84	57300001	60300000	0.1593	0.7095	22.45	20.04
84	57600001	60600000	0.1475	0.7266	20.30	17.89
84	57900001	60900000	0.1625	0.7592	21.40	18.99
84	58200001	61200000	0.1526	0.7496	20.36	17.95
84	58500001	61500000	0.1566	0.7586	20.64	18.23
84	58800001	61800000	0.1555	0.7740	20.09	17.68
84	59100001	62100000	0.1574	0.7738	20.34	17.93
84	59400001	62400000	0.1656	0.7741	21.39	18.98
84	59700001	62700000	0.1642	0.7663	21.43	19.02
84	60000001	63000000	0.1734	0.7714	22.48	20.07
84	60300001	63300000	0.1708	0.7722	22.12	19.71
84	60600001	63600000	0.1785	0.7715	23.14	20.73
84	60900001	63900000	0.1663	0.7592	21.91	19.50
84	61200001	64200000	0.1798	0.7625	23.58	21.17
84	61500001	64500000	0.1814	0.7663	23.67	21.26
84	61800001	64800000	0.1798	0.7551	23.81	21.40
84	62100001	65100000	0.1863	0.7558	24.64	22.23
84	62400001	65400000	0.1962	0.7462	26.30	23.89
84	62700001	65700000	0.1918	0.7515	25.52	23.11
84	63000001	66000000	0.2007	0.7725	25.98	23.57
84	63300001	66300000	0.2002	0.7790	25.70	23.29
84	63600001	66600000	0.2043	0.7689	26.57	24.16
84	63900001	66900000	0.2082	0.7860	26.49	24.08
84	64200001	67200000	0.2055	0.7695	26.71	24.30
84	64500001	67500000	0.2032	0.7544	26.93	24.52
84	64800001	67800000	0.1943	0.7675	25.32	22.91
84	65100001	68100000	0.1940	0.7552	25.69	23.28
84	65400001	68400000	0.1820	0.7516	24.21	21.80
84	65700001	68700000	0.1879	0.7510	25.03	22.62
84	66000001	69000000	0.1812	0.7335	24.71	22.30
84	66300001	69300000	0.1810	0.7240	25.00	22.59
84	66600001	69600000	0.1863	0.7314	25.47	23.06
84	66900001	69900000	0.1982	0.7289	27.20	24.79
84	67200001	70200000	0.2011	0.7582	26.52	24.11
84	67500001	70500000	0.1837	0.7794	23.56	21.15
84	67800001	70800000	0.1813	0.7865	23.05	20.64
84	68100001	71100000	0.1962	0.8120	24.16	21.75
84	68400001	71400000	0.1954	0.8247	23.70	21.29
84	68700001	71700000	0.1944	0.8298	23.43	21.02
84	69000001	72000000	0.1946	0.8396	23.17	20.76
84	69300001	72300000	0.2009	0.8372	24.00	21.59
84	69600001	72600000	0.1979	0.8304	23.83	21.42
84	69900001	72900000	0.1885	0.8208	22.96	20.55
84	70200001	73200000	0.1819	0.8022	22.68	20.27
84	70500001	73500000	0.1943	0.7993	24.31	21.90
84	70800001	73800000	0.1969	0.7857	25.06	22.65
84	71100001	74100000	0.1740	0.7624	22.82	20.41
84	71400001	74400000	0.1685	0.7495	22.48	20.07
84	71700001	74700000	0.1727	0.7357	23.47	21.06
84	72000001	75000000	0.1685	0.7241	23.28	20.87
84	72300001	75300000	0.1757	0.7324	23.98	21.57
84	72600001	75600000	0.1845	0.7357	25.08	22.67
84	72900001	75900000	0.1771	0.7223	24.51	22.10
84	73200001	76200000	0.1750	0.7354	23.80	21.39
84	73500001	76500000	0.1745	0.7223	24.16	21.75
84	73800001	76800000	0.1835	0.7203	25.47	23.06
84	74100001	77100000	0.1857	0.7385	25.14	22.73
84	74400001	77400000	0.1941	0.7357	26.38	23.97
84	74700001	77700000	0.1873	0.7432	25.20	22.79
84	75000001	78000000	0.1833	0.7673	23.89	21.48
84	75300001	78300000	0.1682	0.7549	22.28	19.87
84	75600001	78600000	0.1523	0.7584	20.09	17.68
84	75900001	78900000	0.1624	0.7511	21.62	19.21
84	76200001	79200000	0.1563	0.7363	21.23	18.82
84	76500001	79500000	0.1538	0.7257	21.19	18.78
84	76800001	79800000	0.1443	0.7320	19.71	17.30
84	77100001	80100000	0.1420	0.7273	19.53	17.12
84	77400001	80400000	0.1421	0.7438	19.11	16.70
84	77700001	80700000	0.1494	0.7393	20.21	17.80
84	78000001	81000000	0.1493	0.7225	20.66	18.25
84	78300001	81300000	0.1420	0.7308	19.43	17.02
84	78600001	81600000	0.1367	0.7108	19.23	16.82
84	78900001	81900000	0.1381	0.7457	18.52	16.11
84	79200001	82200000	0.1396	0.7513	18.58	16.17
84	79500001	82500000	0.1368	0.7678	17.82	15.41
84	79800001	82800000	0.1509	0.7589	19.88	17.47
84	80100001	83100000	0.1577	0.7677	20.55	18.14
84	80400001	83400000	0.1620	0.7547	21.46	19.05
84	80700001	83700000	0.1552	0.7609	20.40	17.99
84	81000001	84000000	0.1527	0.7535	20.26	17.85
84	81300001	84300000	0.1560	0.7480	20.86	18.45
84	81600001	84600000	0.1695	0.7568	22.39	19.98
84	81900001	84900000	0.1713	0.7495	22.86	20.45
84	82200001	85200000	0.1678	0.7450	22.52	20.11
84	82500001	85500000	0.1662	0.7519	22.10	19.69
84	82800001	85800000	0.1531	0.7511	20.38	17.97
84	83100001	86100000	0.1524	0.7340	20.76	18.35
84	83400001	86400000	0.1529	0.7507	20.36	17.95
84	83700001	86700000	0.1551	0.7486	20.72	18.31
84	84000001	87000000	0.1554	0.7603	20.44	18.03
84	84300001	87300000	0.1670	0.7608	21.95	19.54
84	84600001	87600000	0.1569	0.7736	20.28	17.87
84	84900001	87900000	0.1536	0.7814	19.66	17.25
84	85200001	88200000	0.1603	0.7929	20.22	17.81
84	85500001	88500000	0.1653	0.7829	21.12	18.71
84	85800001	88800000	0.1706	0.7959	21.44	19.03
84	86100001	89100000	0.1771	0.8011	22.11	19.70
84	86400001	89400000	0.1663	0.7815	21.28	18.87
84	86700001	89700000	0.1686	0.7823	21.56	19.15
84	87000001	90000000	0.1753	0.7804	22.46	20.05
84	87300001	90300000	0.1664	0.7759	21.44	19.03
84	87600001	90600000	0.1640	0.7718	21.25	18.84
84	87900001	90900000	0.1565	0.7722	20.27	17.86
84	88200001	91200000	0.1552	0.7732	20.07	17.66
84	88500001	91500000	0.1593	0.7820	20.37	17.96
84	88800001	91800000	0.1625	0.7743	20.99	18.58
84	89100001	92100000	0.1487	0.7758	19.17	16.76
84	89400001	92400000	0.1717	0.7854	21.86	19.45
84	89700001	92700000	0.1679	0.7883	21.29	18.88
84	90000001	93000000	0.1755	0.7851	22.36	19.95
84	90300001	93300000	0.1859	0.7873	23.62	21.21
84	90600001	93600000	0.1942	0.7696	25.23	22.82
84	90900001	93900000	0.1882	0.7599	24.76	22.35
84	91200001	94200000	0.1860	0.7428	25.04	22.63
84	91500001	94500000	0.1981	0.7286	27.19	24.78
84	91800001	94800000	0.1861	0.7269	25.60	23.19
84	92100001	95100000	0.1904	0.7247	26.27	23.86
84	92400001	95400000	0.1733	0.7285	23.78	21.37
84	92700001	95700000	0.1803	0.7340	24.56	22.15
84	93000001	96000000	0.1795	0.7377	24.33	21.92
84	93300001	96300000	0.1791	0.7367	24.31	21.90
84	93600001	96600000	0.1730	0.7630	22.67	20.26
84	93900001	96900000	0.1876	0.7558	24.82	22.41
84	94200001	97200000	0.1977	0.7618	25.96	23.55
84	94500001	97500000	0.1820	0.7751	23.48	21.07
84	94800001	97800000	0.1942	0.7748	25.06	22.65
84	95100001	98100000	0.1906	0.7744	24.61	22.20
84	95400001	98400000	0.1827	0.7634	23.93	21.52
84	95700001	98700000	0.1806	0.7440	24.28	21.87
84	96000001	99000000	0.1842	0.7519	24.49	22.08
84	96300001	99300000	0.1688	0.7506	22.49	20.08
84	96600001	99600000	0.1731	0.7438	23.27	20.86
84	96900001	99900000	0.1658	0.7487	22.15	19.74
84	97200001	100200000	0.1672	0.7535	22.20	19.79
84	97500001	100500000	0.1669	0.7371	22.64	20.23
84	97800001	100800000	0.1669	0.7383	22.61	20.20
84	98100001	101100000	0.1693	0.7470	22.66	20.25
84	98400001	101400000	0.1760	0.7542	23.34	20.93
84	98700001	101700000	0.1815	0.7743	23.44	21.03
84	99000001	102000000	0.1867	0.7727	24.17	21.76
84	99300001	102300000	0.1823	0.7666	23.77	21.36
84	99600001	102600000	0.1770	0.7642	23.16	20.75
84	99900001	102900000	0.1732	0.7487	23.13	20.72
84	100200001	103200000	0.1563	0.7419	21.07	18.66
84	100500001	103500000	0.1653	0.7540	21.93	19.52
84	100800001	103800000	0.1660	0.7556	21.97	19.56
84	101100001	104100000	0.1671	0.7481	22.34	19.93
84	101400001	104400000	0.1651	0.7507	21.99	19.58
84	101700001	104700000	0.1462	0.7460	19.59	17.18
84	102000001	105000000	0.1249	0.7412	16.85	14.44
84	102300001	105300000	0.1431	0.7565	18.92	16.51
84	102600001	105600000	0.1467	0.7520	19.51	17.10
84	102900001	105900000	0.1498	0.7634	19.63	17.22
84	103200001	106200000	0.1595	0.7699	20.72	18.31
84	103500001	106500000	0.1347	0.7741	17.40	14.99
84	103800001	106800000	0.1250	0.7665	16.30	13.89
84	104100001	107100000	0.1243	0.7524	16.52	14.11
84	104400001	107400000	0.1270	0.7490	16.95	14.54
84	104700001	107700000	0.1333	0.7550	17.66	15.25
84	105000001	108000000	0.1327	0.7601	17.46	15.05
84	105300001	108300000	0.1279	0.7534	16.97	14.56
84	105600001	108600000	0.1209	0.7591	15.93	13.52
84	105900001	108900000	0.1217	0.7620	15.97	13.56
84	106200001	109200000	0.1133	0.7656	14.79	12.38
84	106500001	109500000	0.1215	0.7550	16.10	13.69
84	106800001	109800000	0.1316	0.7677	17.14	14.73
84	107100001	110100000	0.1294	0.7874	16.43	14.02
84	107400001	110400000	0.1271	0.8037	15.81	13.40
84	107700001	110700000	0.1209	0.7935	15.24	12.83
84	108000001	111000000	0.1224	0.7973	15.35	12.94
84	108300001	111300000	0.1171	0.8000	14.63	12.22
84	108600001	111600000	0.1235	0.8052	15.34	12.93
84	108900001	111900000	0.1263	0.8214	15.38	12.97
84	109200001	112200000	0.1371	0.8175	16.77	14.36
84	109500001	112500000	0.1403	0.8245	17.01	14.60
84	109800001	112800000	0.1350	0.8173	16.51	14.10
84	110100001	113100000	0.1409	0.8125	17.33	14.92
84	110400001	113400000	0.1476	0.8006	18.43	16.02
84	110700001	113700000	0.1615	0.8034	20.10	17.69
84	111000001	114000000	0.1644	0.7792	21.10	18.69
84	111300001	114300000	0.1654	0.7857	21.05	18.64
84	111600001	114600000	0.1619	0.7912	20.46	18.05
84	111900001	114900000	0.1620	0.7896	20.51	18.10
84	112200001	115200000	0.1652	0.7901	20.90	18.49
84	112500001	115500000	0.1795	0.7931	22.63	20.22
84	112800001	115800000	0.1783	0.7928	22.49	20.08
84	113100001	116100000	0.1816	0.7890	23.02	20.61
84	113400001	116400000	0.1815	0.7992	22.71	20.30
84	113700001	116700000	0.1822	0.7960	22.88	20.47
84	114000001	117000000	0.1817	0.8007	22.70	20.29
84	114300001	117300000	0.1931	0.8002	24.13	21.72
84	114600001	117600000	0.2067	0.7925	26.08	23.67
84	114900001	117900000	0.2112	0.7895	26.75	24.34
84	115200001	118200000	0.1976	0.7979	24.77	22.36
84	115500001	118500000	0.1918	0.8007	23.96	21.55
84	115800001	118800000	0.1951	0.8118	24.04	21.63
84	116100001	119100000	0.1942	0.8220	23.62	21.21
84	116400001	119400000	0.1942	0.8184	23.73	21.32
84	116700001	119700000	0.1929	0.8150	23.67	21.26
84	117000001	120000000	0.1992	0.8351	23.86	21.45
84	117300001	120300000	0.1873	0.8365	22.40	19.99
84	117600001	120600000	0.1789	0.8334	21.47	19.06
84	117900001	120900000	0.1731	0.8273	20.93	18.52
84	118200001	121200000	0.1716	0.8156	21.05	18.64
84	118500001	121500000	0.1554	0.8001	19.42	17.01
84	118800001	121800000	0.1449	0.7955	18.22	15.81
84	119100001	122100000	0.1527	0.7986	19.12	16.71
84	119400001	122400000	0.1595	0.7994	19.96	17.55
84	119700001	122700000	0.1629	0.7951	20.49	18.08
84	120000001	123000000	0.1564	0.7956	19.66	17.25
84	120300001	123300000	0.1557	0.7697	20.23	17.82
84	120600001	123600000	0.1608	0.7664	20.98	18.57
84	120900001	123900000	0.1537	0.7702	19.95	17.54
84	121200001	124200000	0.1595	0.7704	20.71	18.30
84	121500001	124500000	0.1620	0.7724	20.97	18.56
84	121800001	124800000	0.1713	0.7718	22.19	19.78
84	122100001	125100000	0.1605	0.7713	20.81	18.40
84	122400001	125400000	0.1412	0.7484	18.87	16.46
84	122700001	125700000	0.1375	0.7663	17.94	15.53
84	123000001	126000000	0.1512	0.7648	19.77	17.36
84	123300001	126300000	0.1528	0.7914	19.31	16.90
84	123600001	126600000	0.1439	0.8009	17.97	15.56
84	123900001	126900000	0.1501	0.8009	18.74	16.33
84	124200001	127200000	0.1544	0.7942	19.45	17.04
84	124500001	127500000	0.1746	0.8163	21.39	18.98
84	124800001	127800000	0.1648	0.8180	20.15	17.74
84	125100001	128100000	0.1740	0.8059	21.60	19.19
84	125400001	128400000	0.1917	0.8272	23.18	20.77
84	125700001	128700000	0.1980	0.8149	24.30	21.89
84	126000001	129000000	0.1934	0.8034	24.07	21.66
84	126300001	129300000	0.1998	0.7992	24.99	22.58
84	126600001	129600000	0.2118	0.7966	26.58	24.17
84	126900001	129900000	0.2191	0.7966	27.50	25.09
84	127200001	130200000	0.2244	0.8143	27.55	25.14
84	127500001	130500000	0.2208	0.8139	27.13	24.72
84	127800001	130800000	0.2203	0.8203	26.86	24.45
84	128100001	131100000	0.2160	0.8268	26.13	23.72
84	128400001	131400000	0.2130	0.8297	25.67	23.26
84	128700001	131700000	0.2120	0.8442	25.12	22.71
84	129000001	132000000	0.2063	0.8659	23.82	21.41
84	129300001	132300000	0.2152	0.8715	24.69	22.28
84	129600001	132600000	0.2073	0.8616	24.05	21.64
84	129900001	132900000	0.1967	0.8646	22.75	20.34
84	130200001	133200000	0.1971	0.8609	22.90	20.49
84	130500001	133500000	0.1976	0.8572	23.05	20.64
84	130800001	133800000	0.2059	0.8514	24.19	21.78
84	131100001	134100000	0.2063	0.8551	24.13	21.72
84	131400001	134400000	0.2014	0.8516	23.64	21.23
84	131700001	134700000	0.1966	0.8423	23.34	20.93
84	132000001	135000000	0.1989	0.8234	24.16	21.75
84	132300001	135300000	0.1985	0.8161	24.32	21.91
84	132600001	135600000	0.2029	0.8258	24.57	22.16
84	132900001	135900000	0.2104	0.8184	25.71	23.30
84	133200001	136200000	0.2054	0.8198	25.05	22.64
84	133500001	136500000	0.1980	0.8145	24.31	21.90
84	133800001	136800000	0.1926	0.8166	23.58	21.17
84	134100001	137100000	0.1922	0.8209	23.41	21.00
84	134400001	137400000	0.1991	0.8223	24.21	21.80
84	134700001	137700000	0.1879	0.8234	22.82	20.41
84	135000001	138000000	0.1901	0.8273	22.97	20.56
84	135300001	138300000	0.1817	0.8342	21.77	19.36
84	135600001	138600000	0.1801	0.8317	21.66	19.25
84	135900001	138900000	0.1841	0.8344	22.07	19.66
84	136200001	139200000	0.1813	0.8320	21.79	19.38
84	136500001	139500000	0.1821	0.8397	21.69	19.28
84	136800001	139800000	0.1828	0.8391	21.78	19.37
84	137100001	140100000	0.1742	0.8354	20.85	18.44
84	137400001	140400000	0.1686	0.8335	20.23	17.82
84	137700001	140700000	0.1813	0.8303	21.84	19.43
84	138000001	141000000	0.1788	0.8293	21.56	19.15
84	138300001	141300000	0.1782	0.8228	21.66	19.25
84	138600001	141600000	0.1709	0.8266	20.67	18.26
84	138900001	141900000	0.1709	0.8193	20.86	18.45
84	139200001	142200000	0.1743	0.8276	21.06	18.65
84	139500001	142500000	0.1843	0.8189	22.51	20.10
84	139800001	142800000	0.1991	0.8189	24.32	21.91
84	140100001	143100000	0.2133	0.8162	26.14	23.73
84	140400001	143400000	0.2140	0.8191	26.13	23.72
84	140700001	143700000	0.2173	0.8334	26.08	23.67
84	141000001	144000000	0.2036	0.8438	24.12	21.71
84	141300001	144300000	0.2031	0.8611	23.59	21.18
84	141600001	144600000	0.2171	0.8566	25.35	22.94
84	141900001	144900000	0.2072	0.8758	23.65	21.24
84	142200001	145200000	0.2130	0.8738	24.38	21.97
84	142500001	145500000	0.2041	0.8749	23.33	20.92
84	142800001	145800000	0.1903	0.8801	21.62	19.21
84	143100001	146100000	0.1712	0.8771	19.52	17.11
84	143400001	146400000	0.1722	0.8772	19.63	17.22
84	143700001	146700000	0.1729	0.8719	19.83	17.42
84	144000001	147000000	0.1867	0.8726	21.39	18.98
84	144300001	147300000	0.1835	0.8674	21.16	18.75
84	144600001	147600000	0.1800	0.8751	20.57	18.16
84	144900001	147900000	0.1879	0.8755	21.46	19.05
84	145200001	148200000	0.1888	0.8725	21.64	19.23
84	145500001	148500000	0.2050	0.8823	23.24	20.83
84	145800001	148800000	0.2227	0.8858	25.15	22.74
84	146100001	149100000	0.2513	0.9025	27.85	25.44
84	146400001	149400000	0.2542	0.9067	28.04	25.63
84	146700001	149700000	0.2560	0.9166	27.93	25.52
84	147000001	150000000	0.2629	0.9217	28.53	26.12
84	147300001	150300000	0.2581	0.9168	28.15	25.74
84	147600001	150600000	0.2537	0.9244	27.44	25.03
84	147900001	150900000	0.2476	0.9188	26.95	24.54
84	148200001	151200000	0.2492	0.9262	26.91	24.50
84	148500001	151500000	0.2377	0.9243	25.71	23.30
84	148800001	151800000	0.2221	0.9176	24.21	21.80
84	149100001	152100000	0.1907	0.9160	20.82	18.41
84	149400001	152400000	0.1873	0.9142	20.48	18.07
84	149700001	152700000	0.1718	0.9010	19.07	16.66
84	150000001	153000000	0.1636	0.8943	18.29	15.88
84	150300001	153300000	0.1713	0.8950	19.14	16.73
84	150600001	153600000	0.1634	0.8855	18.45	16.04
84	150900001	153900000	0.1626	0.8897	18.27	15.86
84	151200001	154200000	0.1455	0.8782	16.56	14.15
84	151500001	154500000	0.1632	0.8732	18.69	16.28
84	151800001	154800000	0.1602	0.8711	18.40	15.99
84	152100001	155100000	0.1814	0.8636	21.01	18.60
84	152400001	155400000	0.1725	0.8643	19.96	17.55
84	152700001	155700000	0.1657	0.8728	18.99	16.58
84	153000001	156000000	0.1604	0.8701	18.44	16.03
84	153300001	156300000	0.1509	0.8748	17.25	14.84
84	153600001	156600000	0.1567	0.8651	18.11	15.70
84	153900001	156900000	0.1572	0.8636	18.20	15.79
84	154200001	157200000	0.1557	0.8655	17.99	15.58
84	154500001	157500000	0.1239	0.8667	14.29	11.88
84	154800001	157800000	0.1203	0.8674	13.87	11.46
84	155100001	158100000	0.1054	0.8687	12.14	9.73
84	155400001	158400000	0.1192	0.8637	13.80	11.39
84	155700001	158700000	0.1322	0.8614	15.35	12.94
84	156000001	159000000	0.1230	0.8691	14.16	11.75
84	156300001	159300000	0.1322	0.8633	15.31	12.90
84	156600001	159600000	0.1416	0.8811	16.07	13.66
84	156900001	159900000	0.1505	0.8843	17.02	14.61
84	157200001	160200000	0.1647	0.8915	18.47	16.06
84	157500001	160500000	0.1744	0.8922	19.55	17.14
84	157800001	160800000	0.1869	0.8940	20.90	18.49
84	158100001	161100000	0.1843	0.8850	20.83	18.42
84	158400001	161400000	0.1904	0.8909	21.37	18.96
84	158700001	161700000	0.1859	0.8872	20.95	18.54
84	159000001	162000000	0.2118	0.8868	23.88	21.47
84	159300001	162300000	0.2002	0.8753	22.87	20.46
84	159600001	162600000	0.2002	0.8647	23.16	20.75
84	159900001	162900000	0.1909	0.8577	22.26	19.85
84	160200001	163200000	0.1802	0.8595	20.97	18.56
84	160500001	163500000	0.1895	0.8585	22.08	19.67
84	160800001	163800000	0.1900	0.8555	22.21	19.80
84	161100001	164100000	0.2035	0.8621	23.60	21.19
84	161400001	164400000	0.1931	0.8629	22.38	19.97
84	161700001	164700000	0.2074	0.8606	24.10	21.69
84	162000001	165000000	0.1870	0.8563	21.84	19.43
84	162300001	165300000	0.1938	0.8748	22.16	19.75
84	162600001	165600000	0.1884	0.8779	21.46	19.05
84	162900001	165900000	0.1953	0.8820	22.14	19.73
84	163200001	166200000	0.2065	0.8668	23.82	21.41
84	163500001	166500000	0.1966	0.8588	22.89	20.48
84	163800001	166800000	0.1920	0.8516	22.54	20.13
84	164100001	167100000	0.1878	0.8437	22.25	19.84
84	164400001	167400000	0.1864	0.8368	22.28	19.87
84	164700001	167700000	0.1753	0.8235	21.28	18.87
84	165000001	168000000	0.1898	0.8276	22.93	20.52
84	165300001	168300000	0.1901	0.8193	23.20	20.79
84	165600001	168600000	0.1872	0.8067	23.20	20.79
84	165900001	168900000	0.1857	0.7979	23.28	20.87
84	166200001	169200000	0.1751	0.8030	21.81	19.40
84	166500001	169500000	0.1704	0.8118	20.99	18.58
84	166800001	169800000	0.1639	0.8101	20.23	17.82
84	167100001	170100000	0.1656	0.8139	20.35	17.94
84	167400001	170400000	0.1519	0.8105	18.74	16.33
84	167700001	170700000	0.1452	0.8158	17.80	15.39
84	168000001	171000000	0.1457	0.7990	18.23	15.82
84	168300001	171300000	0.1403	0.7904	17.75	15.34
84	168600001	171600000	0.1386	0.8016	17.29	14.88
84	168900001	171900000	0.1359	0.8132	16.71	14.30
84	169200001	172200000	0.1377	0.8197	16.80	14.39
84	169500001	172500000	0.1441	0.8267	17.43	15.02
84	169800001	172800000	0.1495	0.8382	17.83	15.42
84	170100001	173100000	0.1428	0.8425	16.95	14.54
84	170400001	173400000	0.1612	0.8499	18.97	16.56
84	170700001	173700000	0.1726	0.8628	20.00	17.59
84	171000001	174000000	0.1639	0.8580	19.10	16.69
84	171300001	174300000	0.1740	0.8620	20.19	17.78
84	171600001	174600000	0.1687	0.8567	19.69	17.28
84	171900001	174900000	0.1834	0.8527	21.51	19.10
84	172200001	175200000	0.1871	0.8561	21.86	19.45
84	172500001	175500000	0.1834	0.8554	21.44	19.03
84	172800001	175800000	0.1870	0.8450	22.13	19.72
84	173100001	176100000	0.1810	0.8382	21.60	19.19
84	173400001	176400000	0.1758	0.8313	21.15	18.74
84	173700001	176700000	0.1636	0.8180	20.00	17.59
84	174000001	177000000	0.1694	0.8320	20.36	17.95
84	174300001	177300000	0.1705	0.8304	20.53	18.12
84	174600001	177600000	0.1688	0.8145	20.72	18.31
84	174900001	177900000	0.1636	0.8069	20.27	17.86
84	175200001	178200000	0.1580	0.8003	19.75	17.34
84	175500001	178500000	0.1468	0.7737	18.97	16.56
84	175800001	178800000	0.1551	0.7790	19.91	17.50
84	176100001	179100000	0.1621	0.7736	20.95	18.54
84	176400001	179400000	0.1633	0.7712	21.18	18.77
84	176700001	179700000	0.1778	0.7786	22.84	20.43
84	177000001	180000000	0.1685	0.7670	21.96	19.55
84	177300001	180300000	0.1569	0.7692	20.39	17.98
84	177600001	180600000	0.1667	0.7852	21.24	18.83
84	177900001	180900000	0.1618	0.7831	20.66	18.25
84	178200001	181200000	0.1687	0.7817	21.58	19.17
84	178500001	181500000	0.1923	0.7990	24.06	21.65
84	178800001	181800000	0.1899	0.7874	24.12	21.71
84	179100001	182100000	0.1977	0.7980	24.78	22.37
84	179400001	182400000	0.1899	0.7972	23.82	21.41
84	179700001	182700000	0.1822	0.8023	22.71	20.30
84	180000001	183000000	0.1792	0.8066	22.21	19.80
84	180300001	183300000	0.1836	0.7952	23.09	20.68
84	180600001	183600000	0.1821	0.7909	23.02	20.61
84	180900001	183900000	0.1872	0.7971	23.48	21.07
84	181200001	184200000	0.1744	0.7964	21.90	19.49
84	181500001	184500000	0.1692	0.7830	21.62	19.21
84	181800001	184800000	0.1714	0.7850	21.83	19.42
84	182100001	185100000	0.1760	0.7761	22.68	20.27
84	182400001	185400000	0.1754	0.7669	22.87	20.46
84	182700001	185700000	0.1747	0.7471	23.38	20.97
84	183000001	186000000	0.1770	0.7510	23.57	21.16
84	183300001	186300000	0.1775	0.7513	23.63	21.22
84	183600001	186600000	0.1806	0.7607	23.74	21.33
84	183900001	186900000	0.1705	0.7563	22.54	20.13
84	184200001	187200000	0.1747	0.7420	23.55	21.14
84	184500001	187500000	0.1722	0.7394	23.29	20.88
84	184800001	187800000	0.1724	0.7488	23.03	20.62
84	185100001	188100000	0.1681	0.7545	22.29	19.88
84	185400001	188400000	0.1716	0.7585	22.62	20.21
84	185700001	188700000	0.1644	0.7515	21.88	19.47
84	186000001	189000000	0.1712	0.7485	22.87	20.46
84	186300001	189300000	0.1673	0.7625	21.94	19.53
84	186600001	189600000	0.1667	0.7638	21.83	19.42
84	186900001	189900000	0.1673	0.7678	21.79	19.38
84	187200001	190200000	0.1655	0.7742	21.38	18.97
84	187500001	190500000	0.1568	0.7866	19.93	17.52
84	187800001	190800000	0.1547	0.7842	19.73	17.32
84	188100001	191100000	0.1511	0.7958	18.98	16.57
84	188400001	191400000	0.1538	0.7921	19.42	17.01
84	188700001	191700000	0.1623	0.8093	20.06	17.65
84	189000001	192000000	0.1648	0.8107	20.33	17.92
84	189300001	192300000	0.1729	0.8027	21.55	19.14
84	189600001	192600000	0.1714	0.7938	21.59	19.18
84	189900001	192900000	0.1719	0.7816	21.99	19.58
84	190200001	193200000	0.1757	0.7870	22.33	19.92
84	190500001	193500000	0.1821	0.7891	23.08	20.67
84	190800001	193800000	0.1806	0.7768	23.25	20.84
84	191100001	194100000	0.1728	0.7696	22.45	20.04
84	191400001	194400000	0.1682	0.7772	21.64	19.23
84	191700001	194700000	0.1650	0.7863	20.99	18.58
84	192000001	195000000	0.1650	0.7788	21.18	18.77
84	192300001	195300000	0.1611	0.7767	20.74	18.33
84	192600001	195600000	0.1575	0.7764	20.29	17.88
84	192900001	195900000	0.1636	0.7873	20.78	18.37
84	193200001	196200000	0.1778	0.7903	22.50	20.09
84	193500001	196500000	0.1690	0.7737	21.85	19.44
84	193800001	196800000	0.1565	0.7907	19.79	17.38
84	194100001	197100000	0.1615	0.7907	20.42	18.01
84	194400001	197400000	0.1712	0.7958	21.51	19.10
84	194700001	197700000	0.1681	0.7809	21.53	19.12
84	195000001	198000000	0.1726	0.7788	22.17	19.76
84	195300001	198300000	0.1830	0.7920	23.10	20.69
84	195600001	198600000	0.1883	0.8033	23.44	21.03
84	195900001	198900000	0.1850	0.7951	23.26	20.85
84	196200001	199200000	0.1674	0.7811	21.43	19.02
84	196500001	199500000	0.1681	0.7936	21.19	18.78
84	196800001	199800000	0.1817	0.8006	22.69	20.28
84	197100001	200100000	0.1719	0.7961	21.60	19.19
84	197400001	200400000	0.1691	0.8005	21.13	18.72
84	197700001	200700000	0.1802	0.7954	22.65	20.24
84	198000001	201000000	0.1748	0.7931	22.04	19.63
84	198300001	201300000	0.1683	0.7953	21.16	18.75
84	198600001	201600000	0.1680	0.7826	21.46	19.05
84	198900001	201900000	0.1704	0.7896	21.58	19.17
84	199200001	202200000	0.1784	0.7882	22.63	20.22
84	199500001	202500000	0.1874	0.7735	24.22	21.81
84	199800001	202800000	0.1836	0.7553	24.31	21.90
84	200100001	203100000	0.1903	0.7450	25.55	23.14
84	200400001	203400000	0.1823	0.7290	25.01	22.60
84	200700001	203700000	0.1850	0.7439	24.87	22.46
84	201000001	204000000	0.1820	0.7562	24.06	21.65
84	201300001	204300000	0.1786	0.7484	23.86	21.45
84	201600001	204600000	0.1698	0.7447	22.80	20.39
84	201900001	204900000	0.1697	0.7421	22.87	20.46
84	202200001	205200000	0.1737	0.7469	23.26	20.85
84	202500001	205500000	0.1652	0.7536	21.92	19.51
84	202800001	205800000	0.1533	0.7469	20.52	18.11
84	203100001	206100000	0.1632	0.7533	21.66	19.25
84	203400001	206400000	0.1648	0.7666	21.49	19.08
84	203700001	206700000	0.1616	0.7640	21.16	18.75
84	204000001	207000000	0.1611	0.7481	21.53	19.12
84	204300001	207300000	0.1662	0.7481	22.22	19.81
84	204600001	207600000	0.1631	0.7524	21.68	19.27
84	204900001	207900000	0.1646	0.7501	21.94	19.53
84	205200001	208200000	0.1633	0.7419	22.01	19.60
84	205500001	208500000	0.1759	0.7495	23.47	21.06
84	205800001	208800000	0.1851	0.7574	24.44	22.03
84	206100001	209100000	0.1664	0.7564	22.00	19.59
84	206400001	209400000	0.1744	0.7639	22.83	20.42
84	206700001	209700000	0.1778	0.7704	23.08	20.67
84	207000001	210000000	0.1754	0.7772	22.57	20.16
84	207300001	210300000	0.1759	0.7693	22.86	20.45
84	207600001	210600000	0.1915	0.7611	25.16	22.75
84	207900001	210900000	0.1855	0.7613	24.37	21.96
84	208200001	211200000	0.1761	0.7669	22.97	20.56
84	208500001	211500000	0.1794	0.7718	23.25	20.84
84	208800001	211800000	0.2122	0.7810	27.18	24.77
84	209100001	212100000	0.2318	0.7866	29.47	27.06
84	209400001	212400000	0.2188	0.7743	28.25	25.84
84	209700001	212700000	0.2069	0.7663	27.00	24.59
84	210000001	213000000	0.2109	0.7641	27.60	25.19
84	210300001	213300000	0.1998	0.7609	26.25	23.84
84	210600001	213600000	0.1926	0.7667	25.12	22.71
84	210900001	213900000	0.1940	0.7526	25.78	23.37
84	211200001	214200000	0.1961	0.7538	26.02	23.61
84	211500001	214500000	0.2002	0.7421	26.97	24.56
84	211800001	214800000	0.1714	0.7339	23.36	20.95
84	212100001	215100000	0.1740	0.7295	23.86	21.45
84	212400001	215400000	0.1958	0.7270	26.93	24.52
84	212700001	215700000	0.1940	0.7293	26.61	24.20
84	213000001	216000000	0.1943	0.7332	26.49	24.08
84	213300001	216300000	0.2108	0.7296	28.89	26.48
84	213600001	216600000	0.2078	0.7168	29.00	26.59
84	213900001	216900000	0.2015	0.7255	27.77	25.36
84	214200001	217200000	0.2088	0.7268	28.73	26.32
84	214500001	217500000	0.1944	0.7321	26.55	24.14
84	214800001	217800000	0.1869	0.7235	25.83	23.42
84	215100001	218100000	0.1943	0.7266	26.73	24.32
84	215400001	218400000	0.1835	0.7325	25.05	22.64
84	215700001	218700000	0.1914	0.7191	26.61	24.20
84	216000001	219000000	0.2059	0.7159	28.77	26.36
84	216300001	219300000	0.1991	0.7196	27.67	25.26
84	216600001	219600000	0.1925	0.7436	25.89	23.48
84	216900001	219900000	0.1904	0.7335	25.95	23.54
84	217200001	220200000	0.1784	0.7333	24.32	21.91
84	217500001	220500000	0.1956	0.7312	26.75	24.34
84	217800001	220800000	0.2001	0.7397	27.05	24.64
84	218100001	221100000	0.1879	0.7204	26.08	23.67
84	218400001	221400000	0.1913	0.7117	26.88	24.47
84	218700001	221700000	0.1832	0.7028	26.07	23.66
84	219000001	222000000	0.1621	0.7104	22.81	20.40
84	219300001	222300000	0.1691	0.7241	23.36	20.95
84	219600001	222600000	0.1804	0.7182	25.11	22.70
84	219900001	222900000	0.1904	0.7192	26.48	24.07
84	220200001	223200000	0.2163	0.7156	30.23	27.82
84	220500001	223500000	0.1967	0.7101	27.70	25.29
84	220800001	223800000	0.1866	0.7009	26.62	24.21
84	221100001	224100000	0.1949	0.7169	27.18	24.77
84	221400001	224400000	0.1899	0.6952	27.32	24.91
84	221700001	224700000	0.1992	0.7025	28.35	25.94
84	222000001	225000000	0.2075	0.7026	29.54	27.13
84	222300001	225300000	0.1868	0.6794	27.50	25.09
84	222600001	225600000	0.1948	0.6661	29.25	26.84
84	222900001	225900000	0.1874	0.6775	27.67	25.26
84	223200001	226200000	0.1726	0.6756	25.54	23.13
84	223500001	226500000	0.1782	0.6850	26.01	23.60
84	223800001	226800000	0.2088	0.6964	29.98	27.57
84	224100001	227100000	0.2008	0.6822	29.43	27.02
84	224400001	227400000	0.2020	0.6982	28.94	26.53
84	224700001	227700000	0.1899	0.6937	27.38	24.97
84	225000001	228000000	0.1943	0.6812	28.52	26.11
84	225300001	228300000	0.2115	0.6858	30.84	28.43
84	225600001	228600000	0.2055	0.6829	30.09	27.68
84	225900001	228900000	0.2001	0.6575	30.44	28.03
84	226200001	229200000	0.1977	0.6593	29.98	27.57
84	226500001	229500000	0.1948	0.6643	29.32	26.91
84	226800001	229800000	0.1685	0.6560	25.68	23.27
84	227100001	230100000	0.1567	0.6458	24.26	21.85
84	227400001	230400000	0.1586	0.6280	25.25	22.84
84	227700001	230700000	0.1627	0.6324	25.72	23.31
84	228000001	231000000	0.1582	0.6370	24.84	22.43
84	228300001	231300000	0.1523	0.6248	24.38	21.97
84	228600001	231600000	0.1597	0.6403	24.94	22.53
84	228900001	231900000	0.1772	0.6622	26.77	24.36
84	229200001	232200000	0.1648	0.6343	25.99	23.58
84	229500001	232500000	0.1668	0.6118	27.27	24.86
84	229800001	232800000	0.1645	0.6087	27.02	24.61
84	230100001	233100000	0.1678	0.6095	27.54	25.13
84	230400001	233400000	0.1742	0.6205	28.08	25.67
84	230700001	233700000	0.1773	0.6181	28.68	26.27
84	231000001	234000000	0.1775	0.6166	28.79	26.38
84	231300001	234300000	0.1801	0.6198	29.06	26.65
84	231600001	234600000	0.1608	0.6043	26.61	24.20
84	231900001	234900000	0.1528	0.5942	25.71	23.30
84	232200001	235200000	0.1661	0.6203	26.77	24.36
84	232500001	235500000	0.1646	0.6168	26.69	24.28
84	232800001	235800000	0.1636	0.6146	26.62	24.21
84	233100001	236100000	0.1628	0.6342	25.66	23.25
84	233400001	236400000	0.1559	0.6531	23.87	21.46
84	233700001	236700000	0.1641	0.6637	24.72	22.31
84	234000001	237000000	0.1695	0.6797	24.93	22.52
84	234300001	237147792	0.1640	0.6956	22.39	19.98
224	1	3000000	0.1900	0.8770	21.67	19.26
224	300001	3300000	0.1833	0.8733	20.99	18.58
224	600001	3600000	0.1656	0.8587	19.29	16.88
224	900001	3900000	0.1691	0.8603	19.66	17.25
224	1200001	4200000	0.1631	0.8535	19.11	16.70
224	1500001	4500000	0.1652	0.8475	19.49	17.08
224	1800001	4800000	0.1750	0.8475	20.64	18.23
224	2100001	5100000	0.1720	0.8447	20.37	17.96
224	2400001	5400000	0.1754	0.8458	20.73	18.32
224	2700001	5700000	0.1694	0.8362	20.26	17.85
224	3000001	6000000	0.1683	0.8344	20.17	17.76
224	3300001	6300000	0.1614	0.8259	19.55	17.14
224	3600001	6600000	0.1558	0.8243	18.90	16.49
224	3900001	6900000	0.1498	0.8216	18.23	15.82
224	4200001	7200000	0.1446	0.8215	17.61	15.20
224	4500001	7500000	0.1503	0.8254	18.21	15.80
224	4800001	7800000	0.1478	0.8079	18.30	15.89
224	5100001	8100000	0.1499	0.8090	18.53	16.12
224	5400001	8400000	0.1524	0.8004	19.04	16.63
224	5700001	8700000	0.1547	0.7975	19.40	16.99
224	6000001	9000000	0.1564	0.7934	19.71	17.30
224	6300001	9300000	0.1568	0.7953	19.71	17.30
224	6600001	9600000	0.1646	0.8115	20.28	17.87
224	6900001	9900000	0.1608	0.8030	20.02	17.61
224	7200001	10200000	0.1737	0.7896	22.00	19.59
224	7500001	10500000	0.1631	0.7862	20.74	18.33
224	7800001	10800000	0.1666	0.8092	20.59	18.18
224	8100001	11100000	0.1722	0.8077	21.33	18.92
224	8400001	11400000	0.1750	0.8048	21.74	19.33
224	8700001	11700000	0.1895	0.8140	23.29	20.88
224	9000001	12000000	0.1853	0.8019	23.10	20.69
224	9300001	12300000	0.1976	0.8002	24.69	22.28
224	9600001	12600000	0.2062	0.7970	25.87	23.46
224	9900001	12900000	0.2160	0.8032	26.89	24.48
224	10200001	13200000	0.2151	0.8001	26.88	24.47
224	10500001	13500000	0.2175	0.7994	27.21	24.80
224	10800001	13800000	0.2184	0.7849	27.82	25.41
224	11100001	14100000	0.2181	0.7816	27.90	25.49
224	11400001	14400000	0.2256	0.7977	28.27	25.86
224	11700001	14700000	0.2188	0.7940	27.56	25.15
224	12000001	15000000	0.2025	0.8043	25.18	22.77
224	12300001	15300000	0.2017	0.8016	25.16	22.75
224	12600001	15600000	0.1956	0.7886	24.80	22.39
224	12900001	15900000	0.1936	0.7791	24.85	22.44
224	13200001	16200000	0.1949	0.7849	24.83	22.42
224	13500001	16500000	0.1922	0.7915	24.28	21.87
224	13800001	16800000	0.1956	0.8048	24.31	21.90
224	14100001	17100000	0.1868	0.8111	23.03	20.62
224	14400001	17400000	0.1771	0.7932	22.32	19.91
224	14700001	17700000	0.1707	0.7959	21.44	19.03
224	15000001	18000000	0.1726	0.8065	21.41	19.00
224	15300001	18300000	0.1678	0.8041	20.86	18.45
224	15600001	18600000	0.1632	0.8036	20.31	17.90
224	15900001	18900000	0.1547	0.8132	19.02	16.61
224	16200001	19200000	0.1462	0.8117	18.02	15.61
224	16500001	19500000	0.1368	0.8086	16.92	14.51
224	16800001	19800000	0.1274	0.7870	16.19	13.78
224	17100001	20100000	0.1278	0.7786	16.41	14.00
224	17400001	20400000	0.1343	0.7913	16.98	14.57
224	17700001	20700000	0.1409	0.7864	17.92	15.51
224	18000001	21000000	0.1437	0.7694	18.68	16.27
224	18300001	21300000	0.1522	0.7697	19.77	17.36
224	18600001	21600000	0.1533	0.7614	20.13	17.72
224	18900001	21900000	0.1653	0.7590	21.78	19.37
224	19200001	22200000	0.1609	0.7706	20.89	18.48
224	19500001	22500000	0.1585	0.7544	21.02	18.61
224	19800001	22800000	0.1506	0.7753	19.42	17.01
224	20100001	23100000	0.1595	0.7881	20.25	17.84
224	20400001	23400000	0.1565	0.7844	19.95	17.54
224	20700001	23700000	0.1492	0.7866	18.96	16.55
224	21000001	24000000	0.1591	0.8032	19.81	17.40
224	21300001	24300000	0.1491	0.8126	18.35	15.94
224	21600001	24600000	0.1591	0.8252	19.28	16.87
224	21900001	24900000	0.1498	0.8312	18.02	15.61
224	22200001	25200000	0.1626	0.8304	19.58	17.17
224	22500001	25500000	0.1675	0.8198	20.43	18.02
224	22800001	25800000	0.1779	0.8153	21.82	19.41
224	23100001	26100000	0.1687	0.8059	20.94	18.53
224	23400001	26400000	0.1529	0.8091	18.90	16.49
224	23700001	26700000	0.1650	0.8067	20.46	18.05
224	24000001	27000000	0.1621	0.8015	20.23	17.82
224	24300001	27300000	0.1553	0.7967	19.49	17.08
224	24600001	27600000	0.1488	0.7978	18.65	16.24
224	24900001	27900000	0.1472	0.7822	18.82	16.41
224	25200001	28200000	0.1377	0.7744	17.78	15.37
224	25500001	28500000	0.1485	0.7951	18.67	16.26
224	25800001	28800000	0.1503	0.7927	18.96	16.55
224	26100001	29100000	0.1582	0.7887	20.05	17.64
224	26400001	29400000	0.1758	0.7882	22.30	19.89
224	26700001	29700000	0.1617	0.7914	20.43	18.02
224	27000001	30000000	0.1635	0.7953	20.56	18.15
224	27300001	30300000	0.1849	0.7896	23.41	21.00
224	27600001	30600000	0.1982	0.7961	24.90	22.49
224	27900001	30900000	0.2141	0.8167	26.21	23.80
224	28200001	31200000	0.2122	0.8068	26.30	23.89
224	28500001	31500000	0.2059	0.8023	25.66	23.25
224	28800001	31800000	0.2134	0.8002	26.67	24.26
224	29100001	32100000	0.2122	0.8063	26.32	23.91
224	29400001	32400000	0.1949	0.8025	24.29	21.88
224	29700001	32700000	0.2173	0.8002	27.16	24.75
224	30000001	33000000	0.2164	0.7925	27.31	24.90
224	30300001	33300000	0.2016	0.8061	25.01	22.60
224	30600001	33600000	0.1874	0.8088	23.17	20.76
224	30900001	33900000	0.1803	0.7939	22.70	20.29
224	31200001	34200000	0.1827	0.8140	22.45	20.04
224	31500001	34500000	0.1782	0.8113	21.96	19.55
224	31800001	34800000	0.1669	0.8129	20.53	18.12
224	32100001	35100000	0.1619	0.8011	20.22	17.81
224	32400001	35400000	0.1622	0.7981	20.32	17.91
224	32700001	35700000	0.1478	0.7866	18.79	16.38
224	33000001	36000000	0.1410	0.7839	17.99	15.58
224	33300001	36300000	0.1369	0.7695	17.79	15.38
224	33600001	36600000	0.1239	0.7636	16.22	13.81
224	33900001	36900000	0.1116	0.7559	14.76	12.35
224	34200001	37200000	0.1130	0.7579	14.92	12.51
224	34500001	37500000	0.1173	0.7635	15.36	12.95
224	34800001	37800000	0.1200	0.7696	15.59	13.18
224	35100001	38100000	0.1211	0.7848	15.43	13.02
224	35400001	38400000	0.1227	0.7865	15.60	13.19
224	35700001	38700000	0.1278	0.7853	16.27	13.86
224	36000001	39000000	0.1430	0.7949	18.00	15.59
224	36300001	39300000	0.1424	0.8055	17.68	15.27
224	36600001	39600000	0.1489	0.7897	18.86	16.45
224	36900001	39900000	0.1563	0.7935	19.70	17.29
224	37200001	40200000	0.1563	0.7515	20.79	18.38
224	37500001	40500000	0.1690	0.7424	22.77	20.36
224	37800001	40800000	0.1636	0.7061	23.17	20.76
224	38100001	41100000	0.1708	0.6891	24.78	22.37
224	38400001	41400000	0.1789	0.6934	25.80	23.39
224	38700001	41700000	0.1766	0.7118	24.80	22.39
224	39000001	42000000	0.1781	0.7159	24.87	22.46
224	39300001	42300000	0.1918	0.7157	26.80	24.39
224	39600001	42600000	0.1990	0.7177	27.73	25.32
224	39900001	42900000	0.2046	0.7266	28.15	25.74
224	40200001	43200000	0.1986	0.7309	27.18	24.77
224	40500001	43500000	0.1809	0.7324	24.70	22.29
224	40800001	43800000	0.1933	0.7680	25.17	22.76
224	41100001	44100000	0.1838	0.7819	23.50	21.09
224	41400001	44400000	0.1898	0.7813	24.29	21.88
224	41700001	44700000	0.1898	0.7831	24.24	21.83
224	42000001	45000000	0.1702	0.7782	21.87	19.46
224	42300001	45300000	0.1627	0.7541	21.58	19.17
224	42600001	45600000	0.1553	0.7525	20.63	18.22
224	42900001	45900000	0.1516	0.7552	20.07	17.66
224	43200001	46200000	0.1762	0.7985	22.07	19.66
224	43500001	46500000	0.1822	0.7953	22.91	20.50
224	43800001	46800000	0.1661	0.7667	21.66	19.25
224	44100001	47100000	0.1684	0.7675	21.94	19.53
224	44400001	47400000	0.1548	0.7568	20.45	18.04
224	44700001	47700000	0.1581	0.7262	21.77	19.36
224	45000001	48000000	0.1581	0.7246	21.82	19.41
224	45300001	48300000	0.1529	0.7394	20.68	18.27
224	45600001	48600000	0.1791	0.7364	24.33	21.92
224	45900001	48900000	0.1772	0.7108	24.93	22.52
224	46200001	49200000	0.1532	0.6840	22.40	19.99
224	46500001	49500000	0.1597	0.6726	23.74	21.33
224	46800001	49800000	0.1753	0.6830	25.66	23.25
224	47100001	50100000	0.1803	0.6723	26.82	24.41
224	47400001	50400000	0.1897	0.6785	27.96	25.55
224	47700001	50700000	0.1971	0.6892	28.60	26.19
224	48000001	51000000	0.2092	0.6934	30.16	27.75
224	48300001	51300000	0.2146	0.6837	31.39	28.98
224	48600001	51600000	0.1869	0.6597	28.32	25.91
224	48900001	51900000	0.1969	0.6678	29.49	27.08
224	49200001	52200000	0.1952	0.6662	29.30	26.89
224	49500001	52500000	0.1914	0.6510	29.40	26.99
224	49800001	52800000	0.1839	0.6457	28.48	26.07
224	50100001	53100000	0.1766	0.6433	27.45	25.04
224	50400001	53400000	0.1727	0.6455	26.75	24.34
224	50700001	53700000	0.1646	0.6489	25.37	22.96
224	51000001	54000000	0.1680	0.6352	26.45	24.04
224	51300001	54300000	0.1678	0.6364	26.37	23.96
224	51600001	54600000	0.1844	0.6637	27.78	25.37
224	51900001	54900000	0.1730	0.6733	25.70	23.29
224	52200001	55200000	0.1831	0.6843	26.75	24.34
224	52500001	55500000	0.1856	0.6994	26.54	24.13
224	52800001	55800000	0.1864	0.7095	26.27	23.86
224	53100001	56100000	0.1958	0.7168	27.32	24.91
224	53400001	56400000	0.1887	0.7138	26.43	24.02
224	53700001	56700000	0.1881	0.7069	26.60	24.19
224	54000001	57000000	0.1712	0.6933	24.69	22.28
224	54300001	57300000	0.1732	0.6790	25.50	23.09
224	54600001	57600000	0.1672	0.6711	24.91	22.50
224	54900001	57900000	0.1720	0.6666	25.81	23.40
224	55200001	58200000	0.1716	0.6610	25.96	23.55
224	55500001	58500000	0.1666	0.6804	24.48	22.07
224	55800001	58800000	0.1626	0.6801	23.91	21.50
224	56100001	59100000	0.1578	0.6762	23.33	20.92
224	56400001	59400000	0.1748	0.6847	25.53	23.12
224	56700001	59700000	0.1731	0.6738	25.70	23.29
224	57000001	60000000	0.1834	0.6897	26.59	24.18
224	57300001	60300000	0.1877	0.7067	26.56	24.15
224	57600001	60600000	0.1821	0.7188	25.33	22.92
224	57900001	60900000	0.1865	0.7214	25.85	23.44
224	58200001	61200000	0.1933	0.7191	26.87	24.46
224	58500001	61500000	0.1910	0.7114	26.84	24.43
224	58800001	61800000	0.1916	0.7059	27.14	24.73
224	59100001	62100000	0.1874	0.7029	26.67	24.26
224	59400001	62400000	0.1858	0.6824	27.22	24.81
224	59700001	62700000	0.1835	0.6941	26.44	24.03
224	60000001	63000000	0.1801	0.6932	25.99	23.58
224	60300001	63300000	0.1674	0.6951	24.08	21.67
224	60600001	63600000	0.1790	0.6970	25.68	23.27
224	60900001	63900000	0.1759	0.6882	25.57	23.16
224	61200001	64200000	0.1667	0.6983	23.88	21.47
224	61500001	64500000	0.1732	0.6950	24.92	22.51
224	61800001	64800000	0.1806	0.6952	25.98	23.57
224	62100001	65100000	0.1943	0.6997	27.76	25.35
224	62400001	65400000	0.1947	0.7157	27.21	24.80
224	62700001	65700000	0.1892	0.7203	26.27	23.86
224	63000001	66000000	0.2120	0.7337	28.89	26.48
224	63300001	66300000	0.2153	0.7395	29.11	26.70
224	63600001	66600000	0.2080	0.7377	28.19	25.78
224	63900001	66900000	0.2108	0.7498	28.12	25.71
224	64200001	67200000	0.2127	0.7351	28.94	26.53
224	64500001	67500000	0.2143	0.7380	29.03	26.62
224	64800001	67800000	0.2150	0.7486	28.72	26.31
224	65100001	68100000	0.2162	0.7520	28.74	26.33
224	65400001	68400000	0.2055	0.7587	27.08	24.67
224	65700001	68700000	0.2094	0.7725	27.11	24.70
224	66000001	69000000	0.1860	0.7679	24.22	21.81
224	66300001	69300000	0.1946	0.7654	25.42	23.01
224	66600001	69600000	0.1886	0.7585	24.86	22.45
224	66900001	69900000	0.1845	0.7513	24.56	22.15
224	67200001	70200000	0.1884	0.7598	24.80	22.39
224	67500001	70500000	0.1823	0.7537	24.18	21.77
224	67800001	70800000	0.1757	0.7484	23.48	21.07
224	68100001	71100000	0.1636	0.7536	21.71	19.30
224	68400001	71400000	0.1622	0.7404	21.91	19.50
224	68700001	71700000	0.1588	0.7375	21.53	19.12
224	69000001	72000000	0.1672	0.7379	22.66	20.25
224	69300001	72300000	0.1703	0.7246	23.50	21.09
224	69600001	72600000	0.1780	0.7367	24.17	21.76
224	69900001	72900000	0.1709	0.7430	23.00	20.59
224	70200001	73200000	0.1724	0.7420	23.24	20.83
224	70500001	73500000	0.1753	0.7450	23.54	21.13
224	70800001	73800000	0.1789	0.7501	23.85	21.44
224	71100001	74100000	0.1818	0.7424	24.48	22.07
224	71400001	74400000	0.1951	0.7512	25.97	23.56
224	71700001	74700000	0.2016	0.7465	27.01	24.60
224	72000001	75000000	0.1921	0.7415	25.91	23.50
224	72300001	75300000	0.1788	0.7461	23.96	21.55
224	72600001	75600000	0.1819	0.7368	24.68	22.27
224	72900001	75900000	0.1818	0.7301	24.89	22.48
224	73200001	76200000	0.1782	0.7295	24.42	22.01
224	73500001	76500000	0.1819	0.7354	24.73	22.32
224	73800001	76800000	0.1705	0.7207	23.65	21.24
224	74100001	77100000	0.1745	0.7173	24.33	21.92
224	74400001	77400000	0.1686	0.7138	23.62	21.21
224	74700001	77700000	0.1771	0.7078	25.03	22.62
224	75000001	78000000	0.1756	0.7073	24.82	22.41
224	75300001	78300000	0.1767	0.7134	24.77	22.36
224	75600001	78600000	0.1615	0.7160	22.55	20.14
224	75900001	78900000	0.1743	0.7246	24.06	21.65
224	76200001	79200000	0.1585	0.7329	21.62	19.21
224	76500001	79500000	0.1528	0.7375	20.72	18.31
224	76800001	79800000	0.1683	0.7382	22.80	20.39
224	77100001	80100000	0.1644	0.7406	22.19	19.78
224	77400001	80400000	0.1669	0.7345	22.72	20.31
224	77700001	80700000	0.1517	0.7276	20.84	18.43
224	78000001	81000000	0.1585	0.7314	21.67	19.26
224	78300001	81300000	0.1572	0.7129	22.06	19.65
224	78600001	81600000	0.1672	0.7205	23.21	20.80
224	78900001	81900000	0.1546	0.7233	21.37	18.96
224	79200001	82200000	0.1565	0.7135	21.93	19.52
224	79500001	82500000	0.1567	0.7024	22.31	19.90
224	79800001	82800000	0.1556	0.6999	22.23	19.82
224	80100001	83100000	0.1555	0.6892	22.56	20.15
224	80400001	83400000	0.1591	0.6931	22.95	20.54
224	80700001	83700000	0.1658	0.6928	23.94	21.53
224	81000001	84000000	0.1625	0.6889	23.59	21.18
224	81300001	84300000	0.1574	0.7050	22.33	19.92
224	81600001	84600000	0.1507	0.7030	21.43	19.02
224	81900001	84900000	0.1497	0.7006	21.37	18.96
224	82200001	85200000	0.1554	0.6886	22.57	20.16
224	82500001	85500000	0.1490	0.6917	21.55	19.14
224	82800001	85800000	0.1436	0.6970	20.60	18.19
224	83100001	86100000	0.1391	0.6912	20.13	17.72
224	83400001	86400000	0.1352	0.6826	19.81	17.40
224	83700001	86700000	0.1386	0.6909	20.06	17.65
224	84000001	87000000	0.1429	0.6769	21.12	18.71
224	84300001	87300000	0.1531	0.6637	23.07	20.66
224	84600001	87600000	0.1576	0.6637	23.74	21.33
224	84900001	87900000	0.1626	0.6482	25.09	22.68
224	85200001	88200000	0.1539	0.6583	23.38	20.97
224	85500001	88500000	0.1542	0.6510	23.68	21.27
224	85800001	88800000	0.1627	0.6469	25.16	22.75
224	86100001	89100000	0.1613	0.6621	24.37	21.96
224	86400001	89400000	0.1550	0.6624	23.41	21.00
224	86700001	89700000	0.1575	0.6737	23.37	20.96
224	87000001	90000000	0.1549	0.6881	22.51	20.10
224	87300001	90300000	0.1713	0.7065	24.25	21.84
224	87600001	90600000	0.1640	0.7006	23.41	21.00
224	87900001	90900000	0.1500	0.6921	21.68	19.27
224	88200001	91200000	0.1641	0.7007	23.42	21.01
224	88500001	91500000	0.1655	0.7095	23.33	20.92
224	88800001	91800000	0.1461	0.6972	20.95	18.54
224	89100001	92100000	0.1521	0.6936	21.93	19.52
224	89400001	92400000	0.1568	0.6971	22.49	20.08
224	89700001	92700000	0.1558	0.6893	22.61	20.20
224	90000001	93000000	0.1576	0.6681	23.60	21.19
224	90300001	93300000	0.1471	0.6601	22.28	19.87
224	90600001	93600000	0.1543	0.6573	23.47	21.06
224	90900001	93900000	0.1668	0.6651	25.08	22.67
224	91200001	94200000	0.1719	0.6549	26.25	23.84
224	91500001	94500000	0.1871	0.6513	28.73	26.32
224	91800001	94800000	0.1963	0.6721	29.20	26.79
224	92100001	95100000	0.1930	0.6793	28.41	26.00
224	92400001	95400000	0.1936	0.6808	28.44	26.03
224	92700001	95454755	0.1894	0.6705	25.94	23.53
227	1	3000000	0.2406	0.8732	27.55	25.14
227	300001	3300000	0.2203	0.8692	25.35	22.94
227	600001	3600000	0.2004	0.8681	23.09	20.68
227	900001	3900000	0.1935	0.8489	22.79	20.38
227	1200001	4200000	0.1890	0.8492	22.25	19.84
227	1500001	4500000	0.1761	0.8462	20.81	18.40
227	1800001	4800000	0.1642	0.8478	19.37	16.96
227	2100001	5100000	0.1482	0.8175	18.13	15.72
227	2400001	5400000	0.1430	0.8297	17.24	14.83
227	2700001	5700000	0.1531	0.8377	18.28	15.87
227	3000001	6000000	0.1532	0.8432	18.17	15.76
227	3300001	6300000	0.1628	0.8480	19.20	16.79
227	3600001	6600000	0.1663	0.8565	19.41	17.00
227	3900001	6900000	0.1615	0.8691	18.59	16.18
227	4200001	7200000	0.1559	0.8635	18.05	15.64
227	4500001	7500000	0.1704	0.8583	19.85	17.44
227	4800001	7800000	0.1788	0.8596	20.80	18.39
227	5100001	8100000	0.1872	0.8803	21.26	18.85
227	5400001	8400000	0.1941	0.8589	22.60	20.19
227	5700001	8700000	0.1800	0.8523	21.13	18.72
227	6000001	9000000	0.1769	0.8417	21.01	18.60
227	6300001	9300000	0.1767	0.8371	21.11	18.70
227	6600001	9600000	0.1755	0.8215	21.36	18.95
227	6900001	9900000	0.1836	0.8231	22.31	19.90
227	7200001	10200000	0.1889	0.8137	23.22	20.81
227	7500001	10500000	0.1801	0.8155	22.09	19.68
227	7800001	10800000	0.1801	0.8087	22.27	19.86
227	8100001	11100000	0.1729	0.8034	21.52	19.11
227	8400001	11400000	0.1707	0.8148	20.95	18.54
227	8700001	11700000	0.2020	0.8201	24.64	22.23
227	9000001	12000000	0.2102	0.8265	25.43	23.02
227	9300001	12300000	0.1959	0.8279	23.66	21.25
227	9600001	12600000	0.1994	0.8333	23.93	21.52
227	9900001	12900000	0.1955	0.8314	23.52	21.11
227	10200001	13200000	0.2007	0.8357	24.01	21.60
227	10500001	13500000	0.2078	0.8404	24.73	22.32
227	10800001	13800000	0.2074	0.8391	24.72	22.31
227	11100001	14100000	0.2155	0.8363	25.77	23.36
227	11400001	14400000	0.2166	0.8341	25.96	23.55
227	11700001	14700000	0.1870	0.8287	22.56	20.15
227	12000001	15000000	0.1782	0.8188	21.77	19.36
227	12300001	15300000	0.1839	0.8230	22.34	19.93
227	12600001	15600000	0.1783	0.8164	21.84	19.43
227	12900001	15900000	0.1774	0.8187	21.67	19.26
227	13200001	16200000	0.1726	0.8013	21.54	19.13
227	13500001	16500000	0.1774	0.7970	22.26	19.85
227	13800001	16800000	0.1827	0.7980	22.89	20.48
227	14100001	17100000	0.1784	0.8052	22.15	19.74
227	14400001	17400000	0.1644	0.8090	20.33	17.92
227	14700001	17700000	0.1633	0.8169	19.99	17.58
227	15000001	18000000	0.1615	0.7966	20.28	17.87
227	15300001	18300000	0.1640	0.7860	20.87	18.46
227	15600001	18600000	0.1601	0.7917	20.22	17.81
227	15900001	18900000	0.1622	0.7919	20.48	18.07
227	16200001	19200000	0.1618	0.7987	20.26	17.85
227	16500001	19500000	0.1615	0.8036	20.10	17.69
227	16800001	19800000	0.1621	0.8092	20.03	17.62
227	17100001	20100000	0.1663	0.8113	20.50	18.09
227	17400001	20400000	0.1793	0.7985	22.46	20.05
227	17700001	20700000	0.1814	0.7867	23.07	20.66
227	18000001	21000000	0.1847	0.8003	23.08	20.67
227	18300001	21300000	0.1806	0.8035	22.47	20.06
227	18600001	21600000	0.1997	0.8022	24.90	22.49
227	18900001	21900000	0.1976	0.7905	25.00	22.59
227	19200001	22200000	0.2021	0.8007	25.24	22.83
227	19500001	22500000	0.1943	0.7933	24.49	22.08
227	19800001	22800000	0.1756	0.7786	22.55	20.14
227	20100001	23100000	0.1624	0.7754	20.94	18.53
227	20400001	23400000	0.1684	0.7818	21.53	19.12
227	20700001	23700000	0.1695	0.7772	21.81	19.40
227	21000001	24000000	0.1663	0.7877	21.11	18.70
227	21300001	24300000	0.1758	0.7747	22.69	20.28
227	21600001	24600000	0.1688	0.7661	22.03	19.62
227	21900001	24900000	0.1820	0.7675	23.71	21.30
227	22200001	25200000	0.1681	0.7525	22.34	19.93
227	22500001	25500000	0.1615	0.7409	21.79	19.38
227	22800001	25800000	0.1736	0.7397	23.47	21.06
227	23100001	26100000	0.1800	0.7267	24.77	22.36
227	23400001	26400000	0.1677	0.7180	23.36	20.95
227	23700001	26700000	0.1643	0.7041	23.34	20.93
227	24000001	27000000	0.1651	0.6954	23.74	21.33
227	24300001	27300000	0.1547	0.6907	22.39	19.98
227	24600001	27600000	0.1486	0.6785	21.90	19.49
227	24900001	27900000	0.1406	0.6842	20.55	18.14
227	25200001	28200000	0.1532	0.6933	22.10	19.69
227	25500001	28500000	0.1585	0.6968	22.75	20.34
227	25800001	28800000	0.1527	0.7021	21.74	19.33
227	26100001	29100000	0.1484	0.7099	20.90	18.49
227	26400001	29400000	0.1500	0.7185	20.87	18.46
227	26700001	29700000	0.1583	0.7393	21.41	19.00
227	27000001	30000000	0.1644	0.7436	22.11	19.70
227	27300001	30300000	0.1680	0.7535	22.29	19.88
227	27600001	30600000	0.1793	0.7818	22.93	20.52
227	27900001	30900000	0.1778	0.7641	23.27	20.86
227	28200001	31200000	0.1592	0.7590	20.98	18.57
227	28500001	31500000	0.1500	0.7598	19.74	17.33
227	28800001	31800000	0.1479	0.7464	19.81	17.40
227	29100001	32100000	0.1559	0.7433	20.97	18.56
227	29400001	32400000	0.1524	0.7370	20.68	18.27
227	29700001	32700000	0.1516	0.7367	20.57	18.16
227	30000001	33000000	0.1522	0.7304	20.84	18.43
227	30300001	33300000	0.1507	0.7293	20.67	18.26
227	30600001	33600000	0.1437	0.7044	20.40	17.99
227	30900001	33900000	0.1521	0.7289	20.86	18.45
227	31200001	34200000	0.1593	0.7325	21.75	19.34
227	31500001	34500000	0.1714	0.7322	23.42	21.01
227	31800001	34800000	0.1867	0.7540	24.76	22.35
227	32100001	35100000	0.2017	0.7627	26.45	24.04
227	32400001	35400000	0.2000	0.7412	26.98	24.57
227	32700001	35700000	0.2002	0.7391	27.09	24.68
227	33000001	36000000	0.1925	0.7329	26.27	23.86
227	33300001	36300000	0.1937	0.7307	26.51	24.10
227	33600001	36600000	0.1986	0.7474	26.58	24.17
227	33900001	36900000	0.2001	0.7322	27.33	24.92
227	34200001	37200000	0.2046	0.7345	27.85	25.44
227	34500001	37500000	0.2056	0.7437	27.64	25.23
227	34800001	37800000	0.1944	0.7131	27.26	24.85
227	35100001	38100000	0.1736	0.7108	24.42	22.01
227	35400001	38400000	0.1772	0.7370	24.05	21.64
227	35700001	38700000	0.1792	0.7239	24.76	22.35
227	36000001	39000000	0.1804	0.7276	24.79	22.38
227	36300001	39300000	0.1895	0.7339	25.82	23.41
227	36600001	39600000	0.1902	0.7292	26.08	23.67
227	36900001	39900000	0.1887	0.7142	26.42	24.01
227	37200001	40200000	0.1864	0.6894	27.03	24.62
227	37500001	40500000	0.1877	0.6780	27.69	25.28
227	37800001	40800000	0.1890	0.6988	27.05	24.64
227	38100001	41100000	0.1969	0.6870	28.66	26.25
227	38400001	41400000	0.1936	0.6725	28.79	26.38
227	38700001	41700000	0.1940	0.6772	28.65	26.24
227	39000001	42000000	0.2007	0.6870	29.22	26.81
227	39300001	42300000	0.1954	0.6797	28.75	26.34
227	39600001	42600000	0.1913	0.6662	28.72	26.31
227	39900001	42900000	0.1773	0.6724	26.38	23.97
227	40200001	43200000	0.1781	0.6971	25.55	23.14
227	40500001	43500000	0.1772	0.6882	25.75	23.34
227	40800001	43800000	0.1782	0.6890	25.86	23.45
227	41100001	44100000	0.1726	0.6987	24.71	22.30
227	41400001	44400000	0.1735	0.7069	24.55	22.14
227	41700001	44700000	0.1734	0.7021	24.69	22.28
227	42000001	45000000	0.1716	0.7048	24.34	21.93
227	42300001	45300000	0.1754	0.7017	24.99	22.58
227	42600001	45600000	0.1708	0.6936	24.63	22.22
227	42900001	45900000	0.1850	0.7064	26.19	23.78
227	43200001	46200000	0.1897	0.6931	27.36	24.95
227	43500001	46500000	0.1908	0.7075	26.97	24.56
227	43800001	46800000	0.1876	0.6875	27.28	24.87
227	44100001	47100000	0.1884	0.6788	27.75	25.34
227	44400001	47400000	0.1871	0.6789	27.56	25.15
227	44700001	47700000	0.1752	0.6561	26.70	24.29
227	45000001	48000000	0.1740	0.6396	27.21	24.80
227	45300001	48300000	0.1599	0.6431	24.87	22.46
227	45600001	48600000	0.1669	0.6504	25.65	23.24
227	45900001	48790400	0.1536	0.6597	22.44	20.03
254	1	3000000	0.2222	0.8566	25.94	23.53
254	300001	3300000	0.2152	0.8507	25.30	22.89
254	600001	3600000	0.1958	0.8369	23.39	20.98
254	900001	3900000	0.1980	0.8454	23.42	21.01
254	1200001	4200000	0.2027	0.8581	23.62	21.21
254	1500001	4500000	0.2064	0.8654	23.85	21.44
254	1800001	4800000	0.2050	0.8495	24.13	21.72
254	2100001	5100000	0.2000	0.8288	24.14	21.73
254	2400001	5400000	0.1978	0.8268	23.93	21.52
254	2700001	5700000	0.1923	0.8293	23.19	20.78
254	3000001	6000000	0.1890	0.8195	23.06	20.65
254	3300001	6300000	0.1711	0.8229	20.79	18.38
254	3600001	6600000	0.1834	0.8263	22.19	19.78
254	3900001	6900000	0.1883	0.8257	22.80	20.39
254	4200001	7200000	0.1836	0.8228	22.31	19.90
254	4500001	7500000	0.1945	0.8198	23.72	21.31
254	4800001	7800000	0.1858	0.8257	22.51	20.10
254	5100001	8100000	0.2092	0.8320	25.14	22.73
254	5400001	8400000	0.2125	0.8395	25.32	22.91
254	5700001	8700000	0.2025	0.8228	24.61	22.20
254	6000001	9000000	0.1965	0.8256	23.80	21.39
254	6300001	9300000	0.2118	0.8215	25.79	23.38
254	6600001	9600000	0.2133	0.8236	25.90	23.49
254	6900001	9900000	0.2103	0.8230	25.55	23.14
254	7200001	10200000	0.2054	0.8269	24.84	22.43
254	7500001	10500000	0.1896	0.8222	23.06	20.65
254	7800001	10800000	0.1816	0.8225	22.08	19.67
254	8100001	11100000	0.1598	0.8215	19.45	17.04
254	8400001	11400000	0.1617	0.8081	20.01	17.60
254	8700001	11700000	0.1742	0.8138	21.40	18.99
254	9000001	12000000	0.1752	0.8131	21.55	19.14
254	9300001	12300000	0.1636	0.8079	20.25	17.84
254	9600001	12600000	0.1616	0.8120	19.90	17.49
254	9900001	12900000	0.1624	0.8103	20.05	17.64
254	10200001	13200000	0.1797	0.8084	22.23	19.82
254	10500001	13500000	0.1763	0.8094	21.78	19.37
254	10800001	13800000	0.1880	0.8106	23.20	20.79
254	11100001	14100000	0.1830	0.8065	22.69	20.28
254	11400001	14400000	0.1938	0.8168	23.72	21.31
254	11700001	14700000	0.1911	0.8160	23.42	21.01
254	12000001	15000000	0.2087	0.8261	25.26	22.85
254	12300001	15300000	0.2111	0.8271	25.53	23.12
254	12600001	15600000	0.1975	0.8141	24.26	21.85
254	12900001	15900000	0.1850	0.8195	22.58	20.17
254	13200001	16200000	0.1816	0.8062	22.52	20.11
254	13500001	16500000	0.1833	0.8070	22.71	20.30
254	13800001	16800000	0.1885	0.8115	23.23	20.82
254	14100001	17100000	0.1970	0.8243	23.90	21.49
254	14400001	17400000	0.1887	0.8135	23.19	20.78
254	14700001	17700000	0.1842	0.8189	22.50	20.09
254	15000001	18000000	0.1709	0.8111	21.07	18.66
254	15300001	18300000	0.1669	0.8119	20.56	18.15
254	15600001	18600000	0.1729	0.8309	20.81	18.40
254	15900001	18900000	0.1854	0.8298	22.34	19.93
254	16200001	19200000	0.1804	0.8336	21.64	19.23
254	16500001	19500000	0.1759	0.8241	21.34	18.93
254	16800001	19800000	0.1707	0.8236	20.73	18.32
254	17100001	20100000	0.1681	0.8091	20.77	18.36
254	17400001	20400000	0.1759	0.8099	21.72	19.31
254	17700001	20700000	0.1739	0.8002	21.73	19.32
254	18000001	21000000	0.1736	0.8052	21.56	19.15
254	18300001	21300000	0.1823	0.8048	22.65	20.24
254	18600001	21600000	0.1884	0.7880	23.91	21.50
254	18900001	21900000	0.1742	0.7878	22.11	19.70
254	19200001	22200000	0.1679	0.7960	21.09	18.68
254	19500001	22500000	0.1736	0.7955	21.82	19.41
254	19800001	22800000	0.1643	0.7933	20.71	18.30
254	20100001	23100000	0.1730	0.8160	21.20	18.79
254	20400001	23400000	0.1633	0.8239	19.82	17.41
254	20700001	23700000	0.1699	0.8272	20.54	18.13
254	21000001	24000000	0.1882	0.8311	22.65	20.24
254	21300001	24300000	0.1919	0.8303	23.11	20.70
254	21600001	24600000	0.1930	0.8358	23.09	20.68
254	21900001	24900000	0.2010	0.8380	23.99	21.58
254	22200001	25200000	0.2152	0.8369	25.71	23.30
254	22500001	25500000	0.2148	0.8552	25.12	22.71
254	22800001	25800000	0.2189	0.8459	25.88	23.47
254	23100001	26100000	0.2156	0.8210	26.27	23.86
254	23400001	26400000	0.2096	0.8159	25.69	23.28
254	23700001	26700000	0.1991	0.8114	24.53	22.12
254	24000001	27000000	0.1901	0.8104	23.45	21.04
254	24300001	27300000	0.1769	0.8140	21.73	19.32
254	24600001	27600000	0.1618	0.8169	19.80	17.39
254	24900001	27900000	0.1603	0.8068	19.87	17.46
254	25200001	28200000	0.1551	0.8029	19.32	16.91
254	25500001	28500000	0.1470	0.7829	18.77	16.36
254	25800001	28800000	0.1547	0.7864	19.67	17.26
254	26100001	29100000	0.1493	0.8010	18.64	16.23
254	26400001	29400000	0.1545	0.8069	19.14	16.73
254	26700001	29700000	0.1627	0.8173	19.90	17.49
254	27000001	30000000	0.1678	0.7872	21.31	18.90
254	27300001	30300000	0.1763	0.7893	22.33	19.92
254	27600001	30600000	0.1786	0.7859	22.72	20.31
254	27900001	30900000	0.1878	0.8012	23.44	21.03
254	28200001	31200000	0.1864	0.7976	23.37	20.96
254	28500001	31500000	0.1934	0.8058	24.00	21.59
254	28800001	31800000	0.1859	0.8094	22.97	20.56
254	29100001	32100000	0.1874	0.8131	23.05	20.64
254	29400001	32400000	0.1867	0.8148	22.91	20.50
254	29700001	32700000	0.1905	0.8044	23.69	21.28
254	30000001	33000000	0.1791	0.8181	21.89	19.48
254	30300001	33300000	0.1819	0.8122	22.39	19.98
254	30600001	33600000	0.1907	0.8213	23.22	20.81
254	30900001	33900000	0.2017	0.8128	24.81	22.40
254	31200001	34200000	0.2041	0.8147	25.05	22.64
254	31500001	34500000	0.2143	0.8102	26.45	24.04
254	31800001	34800000	0.2105	0.8041	26.18	23.77
254	32100001	35100000	0.2096	0.7989	26.24	23.83
254	32400001	35400000	0.2086	0.7909	26.37	23.96
254	32700001	35700000	0.2014	0.7921	25.42	23.01
254	33000001	36000000	0.2052	0.7955	25.79	23.38
254	33300001	36300000	0.2024	0.7851	25.78	23.37
254	33600001	36600000	0.1959	0.7667	25.55	23.14
254	33900001	36900000	0.1803	0.7714	23.38	20.97
254	34200001	37200000	0.1721	0.7671	22.44	20.03
254	34500001	37500000	0.1661	0.7728	21.50	19.09
254	34800001	37800000	0.1724	0.7848	21.97	19.56
254	35100001	38100000	0.1793	0.7741	23.16	20.75
254	35400001	38400000	0.1774	0.7669	23.13	20.72
254	35700001	38700000	0.1733	0.7648	22.66	20.25
254	36000001	39000000	0.1682	0.7730	21.76	19.35
254	36300001	39300000	0.1763	0.7786	22.64	20.23
254	36600001	39600000	0.1779	0.7960	22.35	19.94
254	36900001	39900000	0.1803	0.7927	22.74	20.33
254	37200001	40200000	0.1835	0.7816	23.48	21.07
254	37500001	40500000	0.1883	0.7828	24.05	21.64
254	37800001	40800000	0.1794	0.7686	23.34	20.93
254	38100001	41100000	0.1849	0.7683	24.07	21.66
254	38400001	41400000	0.1932	0.7800	24.76	22.35
254	38700001	41700000	0.2045	0.7937	25.76	23.35
254	39000001	42000000	0.2059	0.7867	26.17	23.76
254	39300001	42300000	0.1895	0.7897	24.00	21.59
254	39600001	42600000	0.1872	0.7800	24.00	21.59
254	39900001	42900000	0.1901	0.7659	24.82	22.41
254	40200001	43200000	0.1924	0.7765	24.77	22.36
254	40500001	43500000	0.1897	0.7629	24.86	22.45
254	40800001	43800000	0.1927	0.7718	24.96	22.55
254	41100001	44100000	0.1853	0.7807	23.73	21.32
254	41400001	44400000	0.1772	0.7749	22.86	20.45
254	41700001	44700000	0.1728	0.7581	22.79	20.38
254	42000001	45000000	0.1691	0.7424	22.77	20.36
254	42300001	45300000	0.1783	0.7301	24.42	22.01
254	42600001	45600000	0.1799	0.7193	25.02	22.61
254	42900001	45900000	0.1672	0.7216	23.17	20.76
254	43200001	46200000	0.1535	0.7332	20.94	18.53
254	43500001	46500000	0.1627	0.7213	22.56	20.15
254	43800001	46800000	0.1661	0.7045	23.58	21.17
254	44100001	47100000	0.1580	0.6808	23.21	20.80
254	44400001	47400000	0.1699	0.6858	24.77	22.36
254	44700001	47700000	0.1710	0.6937	24.65	22.24
254	45000001	48000000	0.1636	0.7013	23.33	20.92
254	45300001	48300000	0.1642	0.7064	23.24	20.83
254	45600001	48600000	0.1759	0.7063	24.90	22.49
254	45900001	48900000	0.1709	0.7084	24.12	21.71
254	46200001	49200000	0.1933	0.6998	27.62	25.21
254	46500001	49500000	0.1741	0.7026	24.78	22.37
254	46800001	49800000	0.1687	0.7054	23.91	21.50
254	47100001	50100000	0.1816	0.7264	25.00	22.59
254	47400001	50400000	0.1841	0.7283	25.28	22.87
254	47700001	50700000	0.1864	0.7305	25.52	23.11
254	48000001	51000000	0.1920	0.7228	26.56	24.15
254	48300001	51300000	0.1916	0.7238	26.47	24.06
254	48600001	51600000	0.1876	0.7401	25.34	22.93
254	48900001	51900000	0.2091	0.7499	27.89	25.48
254	49200001	52200000	0.1980	0.7449	26.58	24.17
254	49500001	52500000	0.2059	0.7560	27.23	24.82
254	49800001	52800000	0.2128	0.7609	27.97	25.56
254	50100001	53100000	0.2020	0.7545	26.77	24.36
254	50400001	53400000	0.1966	0.7436	26.44	24.03
254	50700001	53700000	0.1860	0.7362	25.27	22.86
254	51000001	54000000	0.1938	0.7458	25.99	23.58
254	51300001	54300000	0.1949	0.7545	25.84	23.43
254	51600001	54600000	0.1959	0.7473	26.21	23.80
254	51900001	54900000	0.1766	0.7395	23.88	21.47
254	52200001	55200000	0.1722	0.7460	23.08	20.67
254	52500001	55500000	0.1728	0.7451	23.19	20.78
254	52800001	55800000	0.1727	0.7482	23.08	20.67
254	53100001	56100000	0.1761	0.7425	23.72	21.31
254	53400001	56400000	0.1678	0.7492	22.40	19.99
254	53700001	56700000	0.1796	0.7464	24.06	21.65
254	54000001	57000000	0.1628	0.7435	21.90	19.49
254	54300001	57300000	0.1597	0.7297	21.88	19.47
254	54600001	57600000	0.1463	0.7237	20.21	17.80
254	54900001	57900000	0.1560	0.7217	21.61	19.20
254	55200001	58200000	0.1600	0.7210	22.19	19.78
254	55500001	58500000	0.1676	0.7365	22.76	20.35
254	55800001	58800000	0.1575	0.7392	21.30	18.89
254	56100001	59100000	0.1598	0.7423	21.53	19.12
254	56400001	59400000	0.1715	0.7273	23.58	21.17
254	56700001	59700000	0.1677	0.7218	23.24	20.83
254	57000001	60000000	0.1831	0.7329	24.98	22.57
254	57300001	60300000	0.1806	0.7395	24.42	22.01
254	57600001	60600000	0.1790	0.7408	24.17	21.76
254	57900001	60900000	0.1754	0.7265	24.14	21.73
254	58200001	61200000	0.1753	0.7154	24.50	22.09
254	58500001	61500000	0.1642	0.7055	23.27	20.86
254	58800001	61800000	0.1697	0.6943	24.44	22.03
254	59100001	62100000	0.1709	0.7019	24.35	21.94
254	59400001	62400000	0.1557	0.6967	22.35	19.94
254	59700001	62700000	0.1618	0.6999	23.12	20.71
254	60000001	63000000	0.1620	0.6856	23.63	21.22
254	60300001	63300000	0.1648	0.7003	23.54	21.13
254	60600001	63600000	0.1788	0.6947	25.74	23.33
254	60900001	63900000	0.1764	0.7132	24.73	22.32
254	61200001	64200000	0.1801	0.7144	25.21	22.80
254	61500001	64500000	0.1789	0.7234	24.73	22.32
254	61800001	64800000	0.1784	0.7256	24.59	22.18
254	62100001	65100000	0.1883	0.7211	26.12	23.71
254	62400001	65400000	0.1954	0.7332	26.65	24.24
254	62700001	65700000	0.1872	0.7442	25.15	22.74
254	63000001	66000000	0.1822	0.7574	24.06	21.65
254	63300001	66300000	0.1824	0.7462	24.44	22.03
254	63600001	66600000	0.1764	0.7590	23.25	20.84
254	63900001	66900000	0.1949	0.7636	25.52	23.11
254	64200001	67200000	0.1816	0.7540	24.08	21.67
254	64500001	67500000	0.1861	0.7356	25.30	22.89
254	64800001	67800000	0.1859	0.7495	24.81	22.40
254	65100001	68100000	0.1799	0.7497	23.99	21.58
254	65400001	68400000	0.1883	0.7414	25.40	22.99
254	65700001	68700000	0.1936	0.7275	26.61	24.20
254	66000001	69000000	0.1952	0.7178	27.19	24.78
254	66300001	69300000	0.1903	0.7180	26.50	24.09
254	66600001	69600000	0.1804	0.7028	25.66	23.25
254	66900001	69900000	0.1737	0.6899	25.17	22.76
254	67200001	70200000	0.1863	0.7187	25.92	23.51
254	67500001	70500000	0.1775	0.7274	24.40	21.99
254	67800001	70800000	0.1817	0.7106	25.57	23.16
254	68100001	71100000	0.1653	0.7098	23.29	20.88
254	68400001	71400000	0.1617	0.7255	22.28	19.87
254	68700001	71700000	0.1549	0.7364	21.04	18.63
254	69000001	72000000	0.1620	0.7473	21.68	19.27
254	69300001	72300000	0.1624	0.7422	21.89	19.48
254	69600001	72600000	0.1608	0.7697	20.89	18.48
254	69900001	72900000	0.1442	0.7731	18.66	16.25
254	70200001	73200000	0.1478	0.7460	19.81	17.40
254	70500001	73500000	0.1518	0.7346	20.67	18.26
254	70800001	73800000	0.1627	0.7450	21.84	19.43
254	71100001	74100000	0.1760	0.7428	23.70	21.29
254	71400001	74400000	0.1747	0.7247	24.11	21.70
254	71700001	74700000	0.1694	0.7085	23.91	21.50
254	72000001	75000000	0.1617	0.6996	23.11	20.70
254	72300001	75300000	0.1586	0.7022	22.58	20.17
254	72600001	75600000	0.1761	0.6792	25.93	23.52
254	72900001	75900000	0.1763	0.6798	25.93	23.52
254	73200001	76200000	0.1638	0.6928	23.64	21.23
254	73500001	76500000	0.1668	0.6979	23.90	21.49
254	73800001	76800000	0.1613	0.6843	23.57	21.16
254	74100001	77100000	0.1575	0.6905	22.81	20.40
254	74400001	77400000	0.1488	0.7017	21.20	18.79
254	74700001	77700000	0.1648	0.7034	23.43	21.02
254	75000001	78000000	0.1700	0.7155	23.76	21.35
254	75300001	78300000	0.1672	0.7108	23.52	21.11
254	75600001	78600000	0.1558	0.7166	21.74	19.33
254	75900001	78900000	0.1627	0.7185	22.65	20.24
254	76200001	79200000	0.1752	0.7222	24.25	21.84
254	76500001	79500000	0.1732	0.7158	24.19	21.78
254	76800001	79800000	0.1604	0.7099	22.60	20.19
254	77100001	80100000	0.1646	0.7053	23.33	20.92
254	77400001	80400000	0.1751	0.6915	25.32	22.91
254	77700001	80700000	0.1645	0.7073	23.26	20.85
254	78000001	81000000	0.1650	0.6970	23.67	21.26
254	78300001	81300000	0.1656	0.6942	23.86	21.45
254	78600001	81600000	0.1589	0.6886	23.08	20.67
254	78900001	81900000	0.1616	0.6809	23.74	21.33
254	79200001	82200000	0.1622	0.6714	24.15	21.74
254	79500001	82500000	0.1784	0.6924	25.77	23.36
254	79800001	82800000	0.1825	0.7003	26.06	23.65
254	80100001	83100000	0.1822	0.7093	25.69	23.28
254	80400001	83400000	0.1826	0.7186	25.42	23.01
254	80700001	83700000	0.1895	0.7311	25.92	23.51
254	81000001	84000000	0.1884	0.7171	26.27	23.86
254	81300001	84300000	0.1932	0.7005	27.58	25.17
254	81600001	84600000	0.2099	0.7112	29.51	27.10
254	81900001	84900000	0.2051	0.7087	28.94	26.53
254	82200001	85200000	0.1882	0.6950	27.08	24.67
254	82500001	85500000	0.1673	0.6749	24.79	22.38
254	82800001	85800000	0.1772	0.6876	25.77	23.36
254	83100001	86100000	0.1774	0.6650	26.68	24.27
254	83400001	86400000	0.1751	0.6496	26.96	24.55
254	83700001	86700000	0.1766	0.6401	27.58	25.17
254	84000001	87000000	0.1703	0.6474	26.30	23.89
254	84300001	87300000	0.1634	0.6653	24.56	22.15
254	84600001	87600000	0.1532	0.6629	23.11	20.70
254	84900001	87900000	0.1703	0.6721	25.34	22.93
254	85200001	88200000	0.1836	0.6942	26.44	24.03
254	85500001	88500000	0.1848	0.6959	26.56	24.15
254	85800001	88800000	0.1673	0.6746	24.79	22.38
254	86100001	89100000	0.1591	0.6806	23.37	20.96
254	86400001	89400000	0.1617	0.7023	23.02	20.61
254	86700001	89700000	0.1645	0.6990	23.53	21.12
254	87000001	90000000	0.1752	0.6829	25.65	23.24
254	87300001	90300000	0.1799	0.6808	26.42	24.01
254	87600001	90600000	0.1798	0.6817	26.38	23.97
254	87900001	90900000	0.1677	0.6688	25.07	22.66
254	88200001	91200000	0.1731	0.6633	26.10	23.69
254	88500001	91500000	0.1745	0.6561	26.59	24.18
254	88800001	91800000	0.1918	0.6711	28.57	26.16
254	89100001	92100000	0.2025	0.6750	30.00	27.59
254	89400001	92400000	0.1987	0.6671	29.78	27.37
254	89700001	92700000	0.2025	0.6737	30.06	27.65
254	90000001	93000000	0.1943	0.6969	27.89	25.48
254	90300001	93300000	0.1854	0.7053	26.29	23.88
254	90600001	93600000	0.1803	0.6895	26.15	23.74
254	90900001	93900000	0.1900	0.6857	27.70	25.29
254	91200001	94200000	0.1872	0.6938	26.98	24.57
254	91500001	94500000	0.1865	0.6885	27.09	24.68
254	91800001	94800000	0.1828	0.6774	26.98	24.57
254	92100001	95100000	0.1653	0.6676	24.76	22.35
254	92400001	95400000	0.1568	0.6533	23.99	21.58
254	92700001	95700000	0.1461	0.6378	22.91	20.50
254	93000001	96000000	0.1527	0.6372	23.96	21.55
254	93300001	96300000	0.1614	0.6271	25.74	23.33
254	93600001	96600000	0.1751	0.6380	27.45	25.04
254	93900001	96900000	0.1759	0.6396	27.51	25.10
254	94200001	97200000	0.1700	0.6258	27.16	24.75
254	94500001	97500000	0.1768	0.6352	27.84	25.43
254	94800001	97800000	0.1667	0.6435	25.90	23.49
254	95100001	98100000	0.1750	0.6505	26.90	24.49
254	95400001	98400000	0.1767	0.6590	26.82	24.41
254	95700001	98700000	0.1727	0.6448	26.78	24.37
254	96000001	99000000	0.1615	0.6222	25.96	23.55
254	96300001	99300000	0.1689	0.6010	28.11	25.70
254	96600001	99600000	0.1711	0.5928	28.86	26.45
254	96900001	99900000	0.1553	0.5817	26.70	24.29
254	97200001	100200000	0.1458	0.5650	25.80	23.39
254	97500001	100500000	0.1439	0.5551	25.92	23.51
254	97800001	100800000	0.1503	0.5399	27.85	25.44
254	98100001	101100000	0.1566	0.5442	28.77	26.36
254	98400001	101400000	0.1611	0.5343	30.14	27.73
254	98700001	101700000	0.1618	0.5457	29.65	27.24
254	99000001	102000000	0.1644	0.5357	30.69	28.28
254	99300001	102300000	0.1668	0.5581	29.89	27.48
254	99600001	102600000	0.1580	0.5514	28.66	26.25
254	99900001	102900000	0.1598	0.5715	27.96	25.55
254	100200001	103200000	0.1648	0.5851	28.17	25.76
254	100500001	103500000	0.1586	0.5962	26.61	24.20
254	100800001	103800000	0.1613	0.6120	26.35	23.94
254	101100001	104100000	0.1631	0.6278	25.98	23.57
254	101400001	104400000	0.1597	0.6492	24.59	22.18
254	101700001	104650476	0.1694	0.6692	24.89	22.48
280	1	3000000	0.1676	0.6414	26.12	23.71
280	300001	3300000	0.1662	0.6288	26.43	24.02
280	600001	3600000	0.1530	0.6362	24.05	21.64
280	900001	3900000	0.1536	0.6284	24.44	22.03
280	1200001	4200000	0.1522	0.6379	23.86	21.45
280	1500001	4500000	0.1517	0.6297	24.09	21.68
280	1800001	4800000	0.1481	0.6270	23.61	21.20
280	2100001	5100000	0.1471	0.6281	23.43	21.02
280	2400001	5400000	0.1416	0.6222	22.76	20.35
280	2700001	5700000	0.1300	0.5703	22.80	20.39
280	3000001	6000000	0.1111	0.5377	20.67	18.26
280	3300001	6300000	0.0951	0.4705	20.22	17.81
280	3600001	6600000	0.0934	0.4633	20.15	17.74
280	3900001	6900000	0.0837	0.4591	18.23	15.82
280	4200001	7200000	0.0893	0.4726	18.89	16.48
280	4500001	7500000	0.0920	0.4811	19.12	16.71
280	4800001	7800000	0.0881	0.4674	18.85	16.44
280	5100001	8100000	0.0860	0.4725	18.21	15.80
280	5400001	8400000	0.0834	0.4495	18.54	16.13
280	5700001	8700000	0.0952	0.5088	18.70	16.29
280	6000001	9000000	0.1080	0.5401	20.00	17.59
280	6300001	9300000	0.1227	0.6050	20.28	17.87
280	6600001	9600000	0.1239	0.5946	20.83	18.42
280	6900001	9900000	0.1275	0.5961	21.39	18.98
280	7200001	10200000	0.1161	0.5625	20.65	18.24
280	7500001	10500000	0.1168	0.5579	20.94	18.53
280	7800001	10800000	0.1143	0.5440	21.02	18.61
280	8100001	11100000	0.1152	0.5245	21.96	19.55
280	8400001	11400000	0.1286	0.5459	23.56	21.15
280	8700001	11700000	0.1348	0.5450	24.74	22.33
280	9000001	12000000	0.1350	0.5364	25.16	22.75
280	9300001	12300000	0.1415	0.5343	26.48	24.07
280	9600001	12600000	0.1492	0.5578	26.75	24.34
280	9900001	12900000	0.1485	0.5635	26.34	23.93
280	10200001	13200000	0.1560	0.5865	26.59	24.18
280	10500001	13500000	0.1683	0.5969	28.20	25.79
280	10800001	13800000	0.1745	0.6210	28.10	25.69
280	11100001	14100000	0.1705	0.6357	26.83	24.42
280	11400001	14400000	0.1650	0.6497	25.39	22.98
280	11700001	14700000	0.1554	0.6396	24.29	21.88
280	12000001	15000000	0.1523	0.6340	24.02	21.61
280	12300001	15300000	0.1557	0.6338	24.57	22.16
280	12600001	15600000	0.1529	0.6182	24.73	22.32
280	12900001	15900000	0.1519	0.6385	23.79	21.38
280	13200001	16200000	0.1525	0.6411	23.78	21.37
280	13500001	16500000	0.1486	0.6483	22.92	20.51
280	13800001	16800000	0.1439	0.6751	21.31	18.90
280	14100001	16829290	0.1455	0.6772	19.54	17.13
286	1	3000000	0.2075	0.8577	24.19	21.78
286	300001	3300000	0.1966	0.8554	22.98	20.57
286	600001	3600000	0.1909	0.8491	22.49	20.08
286	900001	3900000	0.1812	0.8327	21.75	19.34
286	1200001	4200000	0.1816	0.8334	21.78	19.37
286	1500001	4500000	0.1886	0.8273	22.80	20.39
286	1800001	4800000	0.1981	0.8334	23.77	21.36
286	2100001	5100000	0.1873	0.8473	22.11	19.70
286	2400001	5400000	0.1881	0.8375	22.46	20.05
286	2700001	5700000	0.1717	0.8491	20.22	17.81
286	3000001	6000000	0.1744	0.8525	20.45	18.04
286	3300001	6300000	0.1668	0.8584	19.43	17.02
286	3600001	6600000	0.1613	0.8587	18.78	16.37
286	3900001	6900000	0.1639	0.8650	18.95	16.54
286	4200001	7200000	0.1760	0.8570	20.54	18.13
286	4500001	7500000	0.1764	0.8591	20.53	18.12
286	4800001	7800000	0.1585	0.8592	18.44	16.03
286	5100001	8100000	0.1753	0.8500	20.62	18.21
286	5400001	8400000	0.1800	0.8554	21.05	18.64
286	5700001	8700000	0.1829	0.8481	21.56	19.15
286	6000001	9000000	0.1838	0.8526	21.56	19.15
286	6300001	9300000	0.1866	0.8513	21.92	19.51
286	6600001	9600000	0.1957	0.8544	22.90	20.49
286	6900001	9900000	0.1922	0.8587	22.38	19.97
286	7200001	10200000	0.1854	0.8730	21.24	18.83
286	7500001	10500000	0.1935	0.8691	22.26	19.85
286	7800001	10800000	0.1965	0.8665	22.68	20.27
286	8100001	11100000	0.1872	0.8656	21.62	19.21
286	8400001	11400000	0.1816	0.8649	21.00	18.59
286	8700001	11700000	0.1872	0.8716	21.48	19.07
286	9000001	12000000	0.1872	0.8563	21.86	19.45
286	9300001	12300000	0.2009	0.8564	23.46	21.05
286	9600001	12600000	0.1946	0.8528	22.82	20.41
286	9900001	12900000	0.2058	0.8493	24.23	21.82
286	10200001	13200000	0.2132	0.8382	25.44	23.03
286	10500001	13500000	0.1936	0.8350	23.19	20.78
286	10800001	13800000	0.1959	0.8318	23.55	21.14
286	11100001	14100000	0.1909	0.8318	22.95	20.54
286	11400001	14400000	0.1949	0.8173	23.84	21.43
286	11700001	14700000	0.1900	0.8147	23.32	20.91
286	12000001	15000000	0.1831	0.8129	22.52	20.11
286	12300001	15300000	0.1737	0.7943	21.87	19.46
286	12600001	15600000	0.1702	0.7905	21.53	19.12
286	12900001	15900000	0.1595	0.7886	20.23	17.82
286	13200001	16200000	0.1524	0.7980	19.09	16.68
286	13500001	16500000	0.1613	0.7956	20.28	17.87
286	13800001	16800000	0.1591	0.7933	20.06	17.65
286	14100001	17100000	0.1746	0.7941	21.98	19.57
286	14400001	17400000	0.1758	0.8092	21.73	19.32
286	14700001	17700000	0.1787	0.8095	22.07	19.66
286	15000001	18000000	0.1779	0.8127	21.89	19.48
286	15300001	18300000	0.1741	0.8336	20.89	18.48
286	15600001	18600000	0.1832	0.8333	21.98	19.57
286	15900001	18900000	0.1925	0.8318	23.14	20.73
286	16200001	19200000	0.1963	0.8168	24.04	21.63
286	16500001	19500000	0.1908	0.8141	23.44	21.03
286	16800001	19800000	0.1855	0.8151	22.75	20.34
286	17100001	20100000	0.1730	0.8199	21.10	18.69
286	17400001	20400000	0.1682	0.8237	20.42	18.01
286	17700001	20700000	0.1689	0.8232	20.51	18.10
286	18000001	21000000	0.1793	0.8258	21.71	19.30
286	18300001	21300000	0.1827	0.8216	22.23	19.82
286	18600001	21600000	0.1840	0.8117	22.67	20.26
286	18900001	21900000	0.1952	0.8041	24.27	21.86
286	19200001	22200000	0.1810	0.8003	22.61	20.20
286	19500001	22500000	0.1808	0.8051	22.45	20.04
286	19800001	22800000	0.1866	0.8102	23.03	20.62
286	20100001	23100000	0.1847	0.7865	23.48	21.07
286	20400001	23400000	0.1899	0.7750	24.51	22.10
286	20700001	23700000	0.1839	0.7765	23.69	21.28
286	21000001	24000000	0.1703	0.7711	22.08	19.67
286	21300001	24300000	0.1671	0.7744	21.58	19.17
286	21600001	24600000	0.1752	0.7848	22.32	19.91
286	21900001	24900000	0.1532	0.7836	19.54	17.13
286	22200001	25200000	0.1648	0.7938	20.76	18.35
286	22500001	25500000	0.1681	0.7962	21.12	18.71
286	22800001	25800000	0.1534	0.7814	19.63	17.22
286	23100001	26100000	0.1582	0.7939	19.92	17.51
286	23400001	26400000	0.1522	0.7955	19.13	16.72
286	23700001	26700000	0.1524	0.7930	19.22	16.81
286	24000001	27000000	0.1636	0.8059	20.30	17.89
286	24300001	27300000	0.1599	0.7990	20.01	17.60
286	24600001	27600000	0.1621	0.8035	20.18	17.77
286	24900001	27900000	0.1683	0.8181	20.57	18.16
286	25200001	28200000	0.1642	0.8212	19.99	17.58
286	25500001	28352564	0.1557	0.8224	18.00	15.59
313	1	3000000	0.1393	0.6990	19.92	17.51
313	300001	3300000	0.1438	0.6884	20.88	18.47
313	600001	3600000	0.1573	0.6854	22.94	20.53
313	900001	3900000	0.1465	0.6768	21.64	19.23
313	1200001	4200000	0.1528	0.6778	22.55	20.14
313	1500001	4500000	0.1611	0.6829	23.59	21.18
313	1800001	4800000	0.1599	0.6846	23.36	20.95
313	2100001	5100000	0.1713	0.6977	24.55	22.14
313	2400001	5400000	0.1902	0.7209	26.38	23.97
313	2700001	5700000	0.1909	0.7221	26.43	24.02
313	3000001	6000000	0.1785	0.7392	24.14	21.73
313	3300001	6300000	0.1927	0.7622	25.29	22.88
313	3600001	6600000	0.1792	0.7738	23.16	20.75
313	3900001	6900000	0.1886	0.7850	24.02	21.61
313	4200001	7200000	0.1838	0.7838	23.45	21.04
313	4500001	7500000	0.1853	0.7849	23.61	21.20
313	4800001	7800000	0.1739	0.7886	22.06	19.65
313	5100001	8100000	0.1714	0.7819	21.92	19.51
313	5400001	8400000	0.1621	0.7782	20.83	18.42
313	5700001	8700000	0.1605	0.7864	20.41	18.00
313	6000001	9000000	0.1660	0.7764	21.38	18.97
313	6300001	9300000	0.1586	0.7686	20.63	18.22
313	6600001	9600000	0.1648	0.7612	21.65	19.24
313	6900001	9900000	0.1696	0.7624	22.24	19.83
313	7200001	10200000	0.1662	0.7656	21.71	19.30
313	7500001	10500000	0.1578	0.7678	20.55	18.14
313	7800001	10800000	0.1670	0.7722	21.63	19.22
313	8100001	11100000	0.1634	0.7658	21.34	18.93
313	8400001	11400000	0.1593	0.7640	20.85	18.44
313	8700001	11700000	0.1660	0.7409	22.41	20.00
313	9000001	12000000	0.1590	0.7503	21.19	18.78
313	9300001	12300000	0.1614	0.7545	21.38	18.97
313	9600001	12600000	0.1685	0.7529	22.39	19.98
313	9900001	12900000	0.1589	0.7498	21.19	18.78
313	10200001	13200000	0.1613	0.7456	21.63	19.22
313	10500001	13500000	0.1646	0.7582	21.71	19.30
313	10800001	13800000	0.1466	0.7505	19.53	17.12
313	11100001	14100000	0.1440	0.7564	19.04	16.63
313	11400001	14400000	0.1590	0.7577	20.98	18.57
313	11700001	14700000	0.1603	0.7717	20.78	18.37
313	12000001	15000000	0.1612	0.7618	21.17	18.76
313	12300001	15300000	0.1520	0.7496	20.27	17.86
313	12600001	15600000	0.1418	0.7505	18.90	16.49
313	12900001	15900000	0.1450	0.7566	19.16	16.75
313	13200001	16200000	0.1415	0.7393	19.14	16.73
313	13500001	16500000	0.1552	0.7326	21.18	18.77
313	13800001	16800000	0.1714	0.7324	23.41	21.00
313	14100001	17100000	0.1606	0.7342	21.87	19.46
313	14400001	17400000	0.1550	0.7308	21.22	18.81
313	14700001	17700000	0.1549	0.7369	21.02	18.61
313	15000001	18000000	0.1617	0.7391	21.88	19.47
313	15300001	18300000	0.1601	0.7425	21.56	19.15
313	15600001	18600000	0.1665	0.7404	22.48	20.07
313	15900001	18900000	0.1630	0.7197	22.65	20.24
313	16200001	19200000	0.1620	0.7183	22.55	20.14
313	16500001	19500000	0.1679	0.7152	23.47	21.06
313	16800001	19800000	0.1618	0.7049	22.95	20.54
313	17100001	20100000	0.1727	0.6951	24.85	22.44
313	17400001	20400000	0.1729	0.6910	25.02	22.61
313	17700001	20700000	0.1707	0.6745	25.31	22.90
313	18000001	21000000	0.1652	0.6641	24.87	22.46
313	18300001	21300000	0.1678	0.6529	25.69	23.28
313	18600001	21600000	0.1635	0.6533	25.03	22.62
313	18900001	21900000	0.1696	0.6687	25.36	22.95
313	19200001	22200000	0.1788	0.6792	26.32	23.91
313	19500001	22500000	0.1588	0.6709	23.68	21.27
313	19800001	22800000	0.1645	0.6781	24.26	21.85
313	20100001	23100000	0.1572	0.6752	23.29	20.88
313	20400001	23400000	0.1544	0.6811	22.66	20.25
313	20700001	23700000	0.1530	0.6823	22.43	20.02
313	21000001	24000000	0.1546	0.6909	22.38	19.97
313	21300001	24300000	0.1648	0.6973	23.63	21.22
313	21600001	24600000	0.1632	0.6812	23.96	21.55
313	21900001	24900000	0.1609	0.6926	23.23	20.82
313	22200001	25200000	0.1620	0.7035	23.03	20.62
313	22500001	25500000	0.1667	0.7013	23.78	21.37
313	22800001	25800000	0.1624	0.6953	23.35	20.94
313	23100001	26100000	0.1689	0.7041	23.99	21.58
313	23400001	26400000	0.1668	0.6804	24.52	22.11
313	23700001	26700000	0.1621	0.6888	23.53	21.12
313	24000001	27000000	0.1619	0.6620	24.45	22.04
313	24300001	27300000	0.1615	0.6587	24.52	22.11
313	24600001	27600000	0.1734	0.6680	25.96	23.55
313	24900001	27900000	0.1812	0.6440	28.14	25.73
313	25200001	28200000	0.1685	0.6257	26.94	24.53
313	25500001	28500000	0.1755	0.6289	27.90	25.49
313	25800001	28800000	0.1727	0.6314	27.36	24.95
313	26100001	29100000	0.1731	0.6280	27.56	25.15
313	26400001	29400000	0.1700	0.6431	26.43	24.02
313	26700001	29700000	0.1835	0.6314	29.06	26.65
313	27000001	30000000	0.1999	0.6578	30.39	27.98
313	27300001	30300000	0.1896	0.6622	28.64	26.23
313	27600001	30600000	0.1945	0.6616	29.40	26.99
313	27900001	30900000	0.1888	0.6582	28.69	26.28
313	28200001	31200000	0.1933	0.6586	29.36	26.95
313	28500001	31500000	0.1977	0.6497	30.43	28.02
313	28800001	31800000	0.2029	0.6522	31.12	28.71
313	29100001	32100000	0.2058	0.6535	31.49	29.08
313	29400001	32400000	0.2139	0.6421	33.32	30.91
313	29700001	32700000	0.2077	0.6404	32.43	30.02
313	30000001	33000000	0.1997	0.6500	30.72	28.31
313	30300001	33300000	0.1999	0.6414	31.17	28.76
313	30600001	33600000	0.1851	0.6363	29.09	26.68
313	30900001	33900000	0.1764	0.6176	28.56	26.15
313	31200001	34200000	0.1792	0.6273	28.56	26.15
313	31500001	34500000	0.1610	0.6441	24.99	22.58
313	31800001	34800000	0.1526	0.6461	23.61	21.20
313	32100001	34833921	0.1492	0.6391	21.28	18.87
407	1	593447	0.2287	0.9715	4.66	2.25
470	1	810555	0.1817	0.6833	7.19	4.78
488	1	624840	0.2247	0.7946	5.89	3.48
1280	1	3000000	0.1368	0.7181	19.05	16.64
1280	300001	3300000	0.1428	0.7661	18.64	16.23
1280	600001	3600000	0.1444	0.7611	18.97	16.56
1280	900001	3900000	0.1570	0.7399	21.22	18.81
1280	1200001	4200000	0.1575	0.7483	21.04	18.63
1280	1500001	4500000	0.1607	0.7468	21.52	19.11
1280	1800001	4800000	0.1557	0.7362	21.16	18.75
1280	2100001	5100000	0.1591	0.7213	22.06	19.65
1280	2400001	5400000	0.1545	0.7254	21.30	18.89
1280	2700001	5700000	0.1538	0.7127	21.58	19.17
1280	3000001	6000000	0.1592	0.7008	22.72	20.31
1280	3300001	6300000	0.1567	0.7079	22.14	19.73
1280	3600001	6600000	0.1531	0.7079	21.62	19.21
1280	3900001	6900000	0.1440	0.7180	20.05	17.64
1280	4200001	7200000	0.1549	0.7242	21.40	18.99
1280	4500001	7500000	0.1494	0.7198	20.75	18.34
1280	4800001	7800000	0.1485	0.7268	20.43	18.02
1280	5100001	8100000	0.1388	0.7174	19.34	16.93
1280	5400001	8400000	0.1322	0.6975	18.95	16.54
1280	5700001	8700000	0.1332	0.7044	18.90	16.49
1280	6000001	9000000	0.1361	0.7195	18.92	16.51
1280	6300001	9300000	0.1437	0.7146	20.12	17.71
1280	6600001	9600000	0.1535	0.7161	21.43	19.02
1280	6900001	9900000	0.1520	0.7070	21.49	19.08
1280	7200001	10200000	0.1435	0.7013	20.46	18.05
1280	7500001	10500000	0.1549	0.7005	22.12	19.71
1280	7800001	10800000	0.1550	0.6970	22.24	19.83
1280	8100001	11100000	0.1551	0.7111	21.82	19.41
1280	8400001	11400000	0.1628	0.7315	22.26	19.85
1280	8700001	11700000	0.1687	0.7296	23.13	20.72
1280	9000001	12000000	0.1527	0.7244	21.08	18.67
1280	9300001	12300000	0.1336	0.7165	18.65	16.24
1280	9600001	12600000	0.1279	0.7064	18.10	15.69
1280	9900001	12900000	0.1264	0.7058	17.91	15.50
1280	10200001	13200000	0.1256	0.7038	17.85	15.44
1280	10500001	13500000	0.1082	0.7032	15.39	12.98
1280	10800001	13800000	0.1116	0.6909	16.15	13.74
1280	11100001	14100000	0.1169	0.6966	16.78	14.37
1280	11400001	14400000	0.1263	0.7027	17.97	15.56
1280	11700001	14700000	0.1228	0.7020	17.50	15.09
1280	12000001	15000000	0.1249	0.6883	18.14	15.73
1280	12300001	15300000	0.1375	0.7047	19.52	17.11
1280	12600001	15600000	0.1467	0.7128	20.59	18.18
1280	12900001	15900000	0.1470	0.7247	20.29	17.88
1280	13200001	16200000	0.1544	0.7269	21.25	18.84
1280	13500001	16500000	0.1811	0.7409	24.45	22.04
1280	13800001	16800000	0.1861	0.7572	24.57	22.16
1280	14100001	17100000	0.1859	0.7593	24.49	22.08
1280	14400001	17400000	0.1805	0.7554	23.90	21.49
1280	14700001	17700000	0.1728	0.7461	23.16	20.75
1280	15000001	18000000	0.1826	0.7529	24.26	21.85
1280	15300001	18300000	0.1774	0.7329	24.20	21.79
1280	15600001	18600000	0.1602	0.7112	22.53	20.12
1280	15900001	18900000	0.1615	0.7084	22.79	20.38
1280	16200001	19200000	0.1597	0.7007	22.80	20.39
1280	16500001	19500000	0.1357	0.6851	19.81	17.40
1280	16800001	19800000	0.1404	0.6817	20.60	18.19
1280	17100001	20100000	0.1433	0.6700	21.39	18.98
1280	17400001	20400000	0.1543	0.6630	23.27	20.86
1280	17700001	20700000	0.1706	0.6539	26.09	23.68
1280	18000001	21000000	0.1675	0.6425	26.07	23.66
1280	18300001	21300000	0.1767	0.6384	27.68	25.27
1280	18600001	21600000	0.1877	0.6513	28.82	26.41
1280	18900001	21900000	0.1861	0.6494	28.66	26.25
1280	19200001	22200000	0.1849	0.6545	28.25	25.84
1280	19500001	22500000	0.2015	0.6464	31.17	28.76
1280	19800001	22800000	0.1793	0.6379	28.10	25.69
1280	20100001	23100000	0.1781	0.6459	27.57	25.16
1280	20400001	23400000	0.1661	0.6402	25.94	23.53
1280	20700001	23700000	0.1580	0.6607	23.91	21.50
1280	21000001	24000000	0.1467	0.6635	22.10	19.69
1280	21300001	24300000	0.1400	0.6689	20.93	18.52
1280	21600001	24600000	0.1456	0.6685	21.78	19.37
1280	21900001	24900000	0.1576	0.6759	23.31	20.90
1280	22200001	25200000	0.1720	0.6668	25.79	23.38
1280	22500001	25500000	0.1740	0.6781	25.65	23.24
1280	22800001	25800000	0.1768	0.6661	26.54	24.13
1280	23100001	26100000	0.1688	0.6455	26.15	23.74
1280	23400001	26400000	0.1702	0.6318	26.93	24.52
1280	23700001	26700000	0.1704	0.6251	27.27	24.86
1280	24000001	27000000	0.1982	0.6385	31.05	28.64
1280	24300001	27300000	0.2054	0.6435	31.92	29.51
1280	24600001	27600000	0.2116	0.6555	32.28	29.87
1280	24900001	27900000	0.2017	0.6650	30.33	27.92
1280	25200001	28200000	0.1949	0.6844	28.48	26.07
1280	25500001	28500000	0.1898	0.6871	27.62	25.21
1280	25800001	28800000	0.1947	0.7002	27.81	25.40
1280	26100001	29100000	0.2098	0.7155	29.33	26.92
1280	26400001	29400000	0.2032	0.7261	27.98	25.57
1280	26700001	29700000	0.2030	0.7344	27.63	25.22
1280	27000001	30000000	0.1877	0.7240	25.92	23.51
1280	27300001	30300000	0.1859	0.7302	25.45	23.04
1280	27600001	30600000	0.1764	0.7279	24.23	21.82
1280	27900001	30900000	0.1772	0.7094	24.98	22.57
1280	28200001	31200000	0.1626	0.6987	23.27	20.86
1280	28500001	31500000	0.1572	0.7067	22.24	19.83
1280	28800001	31800000	0.1703	0.7145	23.84	21.43
1280	29100001	32100000	0.1570	0.7111	22.08	19.67
1280	29400001	32400000	0.1556	0.7392	21.05	18.64
1280	29700001	32700000	0.1550	0.7327	21.16	18.75
1280	30000001	33000000	0.1546	0.7419	20.84	18.43
1280	30300001	33300000	0.1555	0.7400	21.02	18.61
1280	30600001	33600000	0.1503	0.7339	20.48	18.07
1280	30900001	33900000	0.1624	0.7290	22.28	19.87
1280	31200001	34200000	0.1758	0.7297	24.10	21.69
1280	31500001	34500000	0.1819	0.7147	25.45	23.04
1280	31800001	34800000	0.1766	0.7196	24.53	22.12
1280	32100001	35100000	0.1782	0.7189	24.79	22.38
1280	32400001	35400000	0.1880	0.6953	27.04	24.63
1280	32700001	35700000	0.1903	0.7008	27.15	24.74
1280	33000001	36000000	0.1868	0.6884	27.14	24.73
1280	33300001	36300000	0.1901	0.6850	27.76	25.35
1280	33600001	36600000	0.1958	0.7000	27.98	25.57
1280	33900001	36900000	0.1855	0.7070	26.24	23.83
1280	34200001	37200000	0.1811	0.7098	25.51	23.10
1280	34500001	37500000	0.1876	0.7181	26.13	23.72
1280	34800001	37800000	0.1851	0.7040	26.30	23.89
1280	35100001	38100000	0.1925	0.6949	27.71	25.30
1280	35400001	38400000	0.1836	0.7070	25.97	23.56
1280	35700001	38700000	0.1712	0.6945	24.65	22.24
1280	36000001	39000000	0.1838	0.6932	26.51	24.10
1280	36300001	39300000	0.1824	0.6872	26.54	24.13
1280	36600001	39600000	0.1781	0.6601	26.98	24.57
1280	36900001	39900000	0.1728	0.6633	26.05	23.64
1280	37200001	40200000	0.1778	0.6646	26.75	24.34
1280	37500001	40500000	0.1699	0.6709	25.33	22.92
1280	37800001	40800000	0.1603	0.6875	23.31	20.90
1280	38100001	41100000	0.1593	0.7096	22.45	20.04
1280	38400001	41400000	0.1668	0.7071	23.59	21.18
1280	38700001	41700000	0.1692	0.7096	23.84	21.43
1280	39000001	42000000	0.1615	0.7396	21.84	19.43
1280	39300001	42300000	0.1560	0.7550	20.66	18.25
1280	39600001	42600000	0.1594	0.7736	20.60	18.19
1280	39900001	42900000	0.1662	0.7790	21.33	18.92
1280	40200001	43200000	0.1610	0.7948	20.26	17.85
1280	40500001	43500000	0.1632	0.7978	20.46	18.05
1280	40800001	43800000	0.1708	0.8080	21.14	18.73
1280	41100001	44100000	0.1552	0.7966	19.48	17.07
1280	41400001	44400000	0.1605	0.7698	20.84	18.43
1280	41700001	44700000	0.1658	0.7745	21.41	19.00
1280	42000001	45000000	0.1596	0.7717	20.68	18.27
1280	42300001	45300000	0.1512	0.7565	19.98	17.57
1280	42600001	45600000	0.1566	0.7544	20.75	18.34
1280	42900001	45900000	0.1595	0.7501	21.27	18.86
1280	43200001	46200000	0.1592	0.7349	21.66	19.25
1280	43500001	46500000	0.1575	0.7138	22.07	19.66
1280	43800001	46800000	0.1559	0.6833	22.82	20.41
1280	44100001	47100000	0.1718	0.6705	25.62	23.21
1280	44400001	47400000	0.1587	0.6975	22.75	20.34
1280	44700001	47700000	0.1670	0.7043	23.71	21.30
1280	45000001	48000000	0.1714	0.6906	24.82	22.41
1280	45300001	48300000	0.1858	0.6954	26.72	24.31
1280	45600001	48600000	0.1769	0.7047	25.10	22.69
1280	45900001	48900000	0.1706	0.7018	24.31	21.90
1280	46200001	49200000	0.1798	0.6999	25.69	23.28
1280	46500001	49500000	0.1719	0.6975	24.64	22.23
1280	46800001	49800000	0.1739	0.7026	24.74	22.33
1280	47100001	50100000	0.1635	0.7268	22.50	20.09
1280	47400001	50400000	0.1739	0.7352	23.66	21.25
1280	47700001	50700000	0.1668	0.7198	23.17	20.76
1280	48000001	51000000	0.1662	0.7232	22.99	20.58
1280	48300001	51300000	0.1686	0.7135	23.63	21.22
1280	48600001	51600000	0.1690	0.7007	24.11	21.70
1280	48900001	51900000	0.1826	0.6982	26.15	23.74
1280	49200001	52200000	0.1757	0.7132	24.63	22.22
1280	49500001	52500000	0.1882	0.7347	25.62	23.21
1280	49800001	52800000	0.1885	0.7309	25.79	23.38
[truncated: 4,815 more rows]
