# Supplementary material for: Effect of sequence depth and length in long-read assembly of the maize inbred NC358
Source: Nat Commun. 2020 May 8;11:2288. doi: 10.1038/s41467-020-16037-7 (PMC7211024; doi:10.1038/s41467-020-16037-7)
Supplement: Supplementary file 4 — Source Data [file 41467_2020_16037_MOESM4_ESM.zip › Source Data/Fig. 1F, Suppl. Fig. 8/NC358_21k_30x_DLE1_consensus_quick.fasta.mod.out.LAI]

Chr	From	To	Intact	Total	raw_LAI	LAI
whole_genome	1	2112563363	0.1254	0.7634	16.43	14.02
295	1	3000000	0.0979	0.8961	10.92	8.51
295	300001	3300000	0.0885	0.8901	9.94	7.53
295	600001	3600000	0.0957	0.8877	10.78	8.37
295	900001	3900000	0.0836	0.8784	9.51	7.10
295	1200001	4200000	0.0862	0.8852	9.74	7.33
295	1500001	4500000	0.0833	0.8747	9.52	7.11
295	1800001	4800000	0.1029	0.8702	11.82	9.41
295	2100001	5100000	0.0988	0.8664	11.41	9.00
295	2400001	5400000	0.1197	0.8624	13.89	11.48
295	2700001	5700000	0.1203	0.8612	13.97	11.56
295	3000001	6000000	0.1151	0.8699	13.23	10.82
295	3300001	6300000	0.1201	0.8675	13.85	11.44
295	3600001	6600000	0.1116	0.8719	12.80	10.39
295	3900001	6900000	0.1153	0.8650	13.33	10.92
295	4200001	7200000	0.1173	0.8660	13.54	11.13
295	4500001	7500000	0.1261	0.8660	14.57	12.16
295	4800001	7800000	0.1003	0.8660	11.58	9.17
295	5100001	8100000	0.1014	0.8677	11.69	9.28
295	5400001	8400000	0.0998	0.8682	11.50	9.09
295	5700001	8700000	0.1143	0.8638	13.23	10.82
295	6000001	9000000	0.1193	0.8636	13.82	11.41
295	6300001	9300000	0.1071	0.8674	12.35	9.94
295	6600001	9600000	0.1200	0.8693	13.80	11.39
295	6900001	9900000	0.1192	0.8835	13.49	11.08
295	7200001	10200000	0.1258	0.8833	14.24	11.83
295	7500001	10500000	0.1337	0.8864	15.08	12.67
295	7800001	10800000	0.1392	0.8932	15.59	13.18
295	8100001	11100000	0.1467	0.8907	16.47	14.06
295	8400001	11400000	0.1379	0.8851	15.58	13.17
295	8700001	11700000	0.1316	0.8884	14.81	12.40
295	9000001	12000000	0.1332	0.8864	15.03	12.62
295	9300001	12300000	0.1404	0.8847	15.87	13.46
295	9600001	12600000	0.1317	0.8635	15.26	12.85
295	9900001	12900000	0.1338	0.8613	15.54	13.13
295	10200001	13200000	0.1190	0.8588	13.86	11.45
295	10500001	13500000	0.1157	0.8610	13.44	11.03
295	10800001	13800000	0.1199	0.8574	13.98	11.57
295	11100001	14100000	0.1254	0.8518	14.72	12.31
295	11400001	14400000	0.1314	0.8592	15.29	12.88
295	11700001	14700000	0.1248	0.8594	14.52	12.11
295	12000001	15000000	0.1209	0.8567	14.11	11.70
295	12300001	15300000	0.1217	0.8573	14.20	11.79
295	12600001	15600000	0.1243	0.8792	14.14	11.73
295	12900001	15900000	0.1325	0.8765	15.12	12.71
295	13200001	16200000	0.1435	0.8764	16.38	13.97
295	13500001	16500000	0.1423	0.8635	16.48	14.07
295	13800001	16800000	0.1370	0.8472	16.17	13.76
295	14100001	17100000	0.1317	0.8445	15.60	13.19
295	14400001	17400000	0.1240	0.8326	14.90	12.49
295	14700001	17700000	0.1307	0.8216	15.91	13.50
295	15000001	18000000	0.1350	0.8145	16.57	14.16
295	15300001	18300000	0.1373	0.8156	16.83	14.42
295	15600001	18600000	0.1285	0.8006	16.05	13.64
295	15900001	18900000	0.1320	0.7924	16.66	14.25
295	16200001	19200000	0.1280	0.7847	16.32	13.91
295	16500001	19500000	0.1215	0.7915	15.35	12.94
295	16800001	19800000	0.1215	0.8008	15.17	12.76
295	17100001	20100000	0.1237	0.8046	15.38	12.97
295	17400001	20400000	0.1265	0.8070	15.67	13.26
295	17700001	20700000	0.1188	0.8099	14.67	12.26
295	18000001	21000000	0.1035	0.8048	12.86	10.45
295	18300001	21300000	0.1064	0.7886	13.49	11.08
295	18600001	21600000	0.1123	0.7899	14.22	11.81
295	18900001	21900000	0.1083	0.8012	13.52	11.11
295	19200001	22200000	0.1060	0.8094	13.10	10.69
295	19500001	22500000	0.1112	0.8206	13.55	11.14
295	19800001	22800000	0.1071	0.8257	12.97	10.56
295	20100001	23100000	0.1102	0.8387	13.14	10.73
295	20400001	23400000	0.1107	0.8429	13.13	10.72
295	20700001	23700000	0.1153	0.8511	13.55	11.14
295	21000001	24000000	0.1223	0.8635	14.17	11.76
295	21300001	24300000	0.1144	0.8628	13.26	10.85
295	21600001	24600000	0.1157	0.8611	13.43	11.02
295	21900001	24900000	0.0976	0.8520	11.46	9.05
295	22200001	25200000	0.1087	0.8569	12.69	10.28
295	22500001	25500000	0.0978	0.8520	11.48	9.07
295	22800001	25800000	0.1016	0.8489	11.96	9.55
295	23100001	26100000	0.0887	0.8403	10.56	8.15
295	23400001	26400000	0.0846	0.8321	10.17	7.76
295	23700001	26700000	0.0902	0.8181	11.03	8.62
295	24000001	27000000	0.0870	0.8160	10.66	8.25
295	24300001	27300000	0.0960	0.8197	11.71	9.30
295	24600001	27600000	0.1017	0.8124	12.52	10.11
295	24900001	27900000	0.1131	0.8069	14.02	11.61
295	25200001	28200000	0.1095	0.8026	13.65	11.24
295	25500001	28500000	0.1170	0.7794	15.01	12.60
295	25800001	28800000	0.1232	0.7751	15.89	13.48
295	26100001	29100000	0.1320	0.7663	17.23	14.82
295	26400001	29400000	0.1275	0.7714	16.53	14.12
295	26700001	29700000	0.1223	0.7733	15.81	13.40
295	27000001	30000000	0.1223	0.7702	15.88	13.47
295	27300001	30300000	0.1113	0.7687	14.49	12.08
295	27600001	30600000	0.1057	0.7773	13.60	11.19
295	27900001	30900000	0.0990	0.7812	12.68	10.27
295	28200001	31200000	0.0936	0.7778	12.04	9.63
295	28500001	31500000	0.1051	0.7938	13.24	10.83
295	28800001	31800000	0.1074	0.7889	13.62	11.21
295	29100001	32100000	0.1200	0.7979	15.04	12.63
295	29400001	32400000	0.1293	0.7926	16.31	13.90
295	29700001	32700000	0.1212	0.8043	15.07	12.66
295	30000001	33000000	0.1347	0.7994	16.85	14.44
295	30300001	33300000	0.1398	0.8001	17.47	15.06
295	30600001	33600000	0.1370	0.7922	17.29	14.88
295	30900001	33900000	0.1434	0.7978	17.98	15.57
295	31200001	34200000	0.1441	0.7897	18.25	15.84
295	31500001	34500000	0.1405	0.7843	17.92	15.51
295	31800001	34800000	0.1288	0.7837	16.44	14.03
295	32100001	35100000	0.1141	0.7737	14.75	12.34
295	32400001	35400000	0.1106	0.7718	14.33	11.92
295	32700001	35700000	0.1101	0.7454	14.77	12.36
295	33000001	36000000	0.0949	0.7475	12.70	10.29
295	33300001	36300000	0.0920	0.7435	12.38	9.97
295	33600001	36600000	0.1007	0.7517	13.39	10.98
295	33900001	36900000	0.0956	0.7526	12.71	10.30
295	34200001	37200000	0.1001	0.7409	13.51	11.10
295	34500001	37500000	0.1065	0.7391	14.41	12.00
295	34800001	37800000	0.1132	0.7413	15.27	12.86
295	35100001	38100000	0.1202	0.7545	15.93	13.52
295	35400001	38400000	0.1244	0.7532	16.51	14.10
295	35700001	38700000	0.1312	0.7580	17.30	14.89
295	36000001	39000000	0.1349	0.7502	17.98	15.57
295	36300001	39300000	0.1325	0.7595	17.44	15.03
295	36600001	39600000	0.1310	0.7628	17.17	14.76
295	36900001	39900000	0.1284	0.7677	16.72	14.31
295	37200001	40200000	0.1199	0.7716	15.55	13.14
295	37500001	40500000	0.1116	0.7801	14.31	11.90
295	37800001	40800000	0.1193	0.7816	15.27	12.86
295	38100001	41100000	0.1139	0.7877	14.46	12.05
295	38400001	41400000	0.1164	0.7866	14.80	12.39
295	38700001	41700000	0.1101	0.7983	13.79	11.38
295	39000001	42000000	0.1134	0.8072	14.05	11.64
295	39300001	42300000	0.1148	0.8050	14.26	11.85
295	39600001	42600000	0.1087	0.7977	13.62	11.21
295	39900001	42900000	0.1103	0.7849	14.05	11.64
295	40200001	43200000	0.1059	0.7834	13.51	11.10
295	40500001	43500000	0.0985	0.7872	12.51	10.10
295	40800001	43800000	0.0910	0.7839	11.61	9.20
295	41100001	44100000	0.0896	0.7687	11.65	9.24
295	41400001	44400000	0.0826	0.7714	10.71	8.30
295	41700001	44700000	0.0990	0.7831	12.64	10.23
295	42000001	45000000	0.0953	0.7845	12.14	9.73
295	42300001	45300000	0.1016	0.7838	12.96	10.55
295	42600001	45600000	0.1078	0.7859	13.72	11.31
295	42900001	45900000	0.1101	0.7887	13.97	11.56
295	43200001	46200000	0.1258	0.7913	15.90	13.49
295	43500001	46500000	0.1384	0.7819	17.69	15.28
295	43800001	46800000	0.1282	0.7874	16.29	13.88
295	44100001	47100000	0.1296	0.7948	16.30	13.89
295	44400001	47400000	0.1231	0.7993	15.40	12.99
295	44700001	47700000	0.1103	0.7926	13.92	11.51
295	45000001	48000000	0.1230	0.7781	15.81	13.40
295	45300001	48300000	0.1306	0.7864	16.60	14.19
295	45600001	48600000	0.1254	0.7830	16.02	13.61
295	45900001	48900000	0.1289	0.7841	16.44	14.03
295	46200001	49200000	0.1200	0.7912	15.16	12.75
295	46500001	49500000	0.1183	0.7862	15.05	12.64
295	46800001	49800000	0.1263	0.7938	15.91	13.50
295	47100001	50100000	0.1250	0.7906	15.81	13.40
295	47400001	50400000	0.1325	0.7923	16.72	14.31
295	47700001	50700000	0.1340	0.7854	17.06	14.65
295	48000001	51000000	0.1264	0.7856	16.09	13.68
295	48300001	51300000	0.1171	0.7764	15.08	12.67
295	48600001	51600000	0.1117	0.7878	14.18	11.77
295	48900001	51900000	0.1113	0.7888	14.11	11.70
295	49200001	52200000	0.1139	0.7781	14.64	12.23
295	49500001	52500000	0.1152	0.7737	14.90	12.49
295	49800001	52800000	0.1126	0.7545	14.92	12.51
295	50100001	53100000	0.1147	0.7383	15.53	13.12
295	50400001	53400000	0.1126	0.7379	15.27	12.86
295	50700001	53700000	0.1172	0.7339	15.97	13.56
295	51000001	54000000	0.1218	0.7526	16.18	13.77
295	51300001	54300000	0.1169	0.7502	15.58	13.17
295	51600001	54600000	0.1274	0.7526	16.93	14.52
295	51900001	54900000	0.1212	0.7317	16.57	14.16
295	52200001	55200000	0.1142	0.7517	15.20	12.79
295	52500001	55500000	0.1031	0.7464	13.82	11.41
295	52800001	55800000	0.1051	0.7606	13.82	11.41
295	53100001	56100000	0.1012	0.7555	13.40	10.99
295	53400001	56400000	0.1086	0.7529	14.42	12.01
295	53700001	56700000	0.0986	0.7672	12.85	10.44
295	54000001	57000000	0.1013	0.7573	13.38	10.97
295	54300001	57300000	0.1025	0.7549	13.58	11.17
295	54600001	57600000	0.0952	0.7412	12.84	10.43
295	54900001	57900000	0.0960	0.7489	12.81	10.40
295	55200001	58200000	0.1103	0.7429	14.84	12.43
295	55500001	58500000	0.1070	0.7468	14.32	11.91
295	55800001	58800000	0.1228	0.7365	16.67	14.26
295	56100001	59100000	0.1351	0.7516	17.98	15.57
295	56400001	59400000	0.1289	0.7632	16.89	14.48
295	56700001	59700000	0.1465	0.7684	19.07	16.66
295	57000001	60000000	0.1320	0.7642	17.27	14.86
295	57300001	60300000	0.1332	0.7584	17.56	15.15
295	57600001	60600000	0.1433	0.7625	18.80	16.39
295	57900001	60900000	0.1524	0.7626	19.99	17.58
295	58200001	61200000	0.1462	0.7577	19.30	16.89
295	58500001	61500000	0.1615	0.7713	20.94	18.53
295	58800001	61800000	0.1522	0.7728	19.70	17.29
295	59100001	62100000	0.1564	0.7855	19.91	17.50
295	59400001	62400000	0.1563	0.7755	20.15	17.74
295	59700001	62700000	0.1390	0.7637	18.20	15.79
295	60000001	63000000	0.1461	0.7635	19.13	16.72
295	60300001	63300000	0.1396	0.7682	18.17	15.76
295	60600001	63600000	0.1351	0.7615	17.74	15.33
295	60900001	63900000	0.1298	0.7577	17.13	14.72
295	61200001	64200000	0.1250	0.7449	16.78	14.37
295	61500001	64500000	0.1249	0.7339	17.02	14.61
295	61800001	64800000	0.1225	0.7363	16.64	14.23
295	62100001	65100000	0.1072	0.7238	14.80	12.39
295	62400001	65400000	0.1160	0.7243	16.02	13.61
295	62700001	65700000	0.1214	0.7212	16.83	14.42
295	63000001	66000000	0.1175	0.7233	16.24	13.83
295	63300001	66300000	0.1267	0.7199	17.60	15.19
295	63600001	66600000	0.1233	0.7044	17.50	15.09
295	63900001	66900000	0.1190	0.7142	16.66	14.25
295	64200001	67200000	0.1241	0.7233	17.15	14.74
295	64500001	67500000	0.1183	0.7345	16.11	13.70
295	64800001	67800000	0.1096	0.7242	15.13	12.72
295	65100001	68100000	0.1131	0.7271	15.56	13.15
295	65400001	68400000	0.1029	0.7234	14.23	11.82
295	65700001	68700000	0.1168	0.7173	16.29	13.88
295	66000001	69000000	0.1246	0.7110	17.52	15.11
295	66300001	69300000	0.1365	0.7292	18.71	16.30
295	66600001	69600000	0.1306	0.7429	17.58	15.17
295	66900001	69900000	0.1314	0.7315	17.96	15.55
295	67200001	70200000	0.1338	0.7310	18.31	15.90
295	67500001	70500000	0.1382	0.7202	19.18	16.77
295	67800001	70800000	0.1425	0.7347	19.39	16.98
295	68100001	71100000	0.1376	0.7193	19.12	16.71
295	68400001	71400000	0.1396	0.7124	19.60	17.19
295	68700001	71700000	0.1256	0.7079	17.75	15.34
295	69000001	72000000	0.1142	0.7039	16.23	13.82
295	69300001	72300000	0.1025	0.7013	14.62	12.21
295	69600001	72600000	0.1181	0.7135	16.55	14.14
295	69900001	72900000	0.1296	0.7147	18.13	15.72
295	70200001	73200000	0.1216	0.7102	17.12	14.71
295	70500001	73500000	0.1085	0.7148	15.18	12.77
295	70800001	73800000	0.1022	0.6949	14.71	12.30
295	71100001	74100000	0.1044	0.7055	14.80	12.39
295	71400001	74400000	0.1020	0.6849	14.90	12.49
295	71700001	74700000	0.1075	0.6902	15.57	13.16
295	72000001	75000000	0.1151	0.6990	16.47	14.06
295	72300001	75300000	0.1135	0.6805	16.67	14.26
295	72600001	75600000	0.1080	0.6694	16.13	13.72
295	72900001	75900000	0.1004	0.6715	14.95	12.54
295	73200001	76200000	0.1105	0.6773	16.31	13.90
295	73500001	76500000	0.1257	0.6777	18.54	16.13
295	73800001	76800000	0.1440	0.6970	20.66	18.25
295	74100001	77100000	0.1465	0.6954	21.07	18.66
295	74400001	77400000	0.1523	0.7023	21.69	19.28
295	74700001	77700000	0.1514	0.6845	22.12	19.71
295	75000001	78000000	0.1504	0.6807	22.10	19.69
295	75300001	78300000	0.1463	0.6755	21.66	19.25
295	75600001	78600000	0.1414	0.6674	21.18	18.77
295	75900001	78900000	0.1441	0.6496	22.18	19.77
295	76200001	79200000	0.1325	0.6409	20.67	18.26
295	76500001	79500000	0.1243	0.6482	19.17	16.76
295	76800001	79800000	0.1158	0.6405	18.08	15.67
295	77100001	80100000	0.1092	0.6218	17.56	15.15
295	77400001	80400000	0.1105	0.6145	17.99	15.58
295	77700001	80700000	0.1090	0.6286	17.34	14.93
295	78000001	81000000	0.1028	0.6326	16.25	13.84
295	78300001	81300000	0.1094	0.6158	17.77	15.36
295	78600001	81600000	0.1157	0.6322	18.30	15.89
295	78900001	81900000	0.1191	0.6605	18.02	15.61
295	79200001	82200000	0.1175	0.6386	18.39	15.98
295	79500001	82500000	0.1174	0.6117	19.19	16.78
295	79800001	82800000	0.1175	0.6037	19.47	17.06
295	80100001	83100000	0.1251	0.6036	20.72	18.31
295	80400001	83400000	0.1243	0.6151	20.21	17.80
295	80700001	83700000	0.1228	0.6198	19.82	17.41
295	81000001	84000000	0.1252	0.6131	20.42	18.01
295	81300001	84300000	0.1229	0.6195	19.83	17.42
295	81600001	84600000	0.1181	0.6089	19.39	16.98
295	81900001	84900000	0.1073	0.5865	18.29	15.88
295	82200001	85200000	0.1164	0.6095	19.09	16.68
295	82500001	85500000	0.1182	0.6168	19.16	16.75
295	82800001	85800000	0.1116	0.6138	18.18	15.77
295	83100001	86100000	0.1067	0.6342	16.82	14.41
295	83400001	86400000	0.1030	0.6538	15.75	13.34
295	83700001	86700000	0.1096	0.6568	16.68	14.27
295	84000001	87000000	0.1143	0.6732	16.98	14.57
295	84300001	87175395	0.1148	0.6947	15.84	13.43
318	1	3000000	0.1383	0.8815	15.69	13.28
318	300001	3300000	0.1249	0.8773	14.23	11.82
318	600001	3600000	0.1044	0.8710	11.98	9.57
318	900001	3900000	0.0952	0.8749	10.89	8.48
318	1200001	4200000	0.0893	0.8704	10.26	7.85
318	1500001	4500000	0.0836	0.8626	9.69	7.28
318	1800001	4800000	0.0800	0.8643	9.25	6.84
318	2100001	5100000	0.0871	0.8730	9.98	7.57
318	2400001	5400000	0.0985	0.8747	11.26	8.85
318	2700001	5700000	0.1043	0.8699	11.99	9.58
318	3000001	6000000	0.1081	0.8590	12.58	10.17
318	3300001	6300000	0.1136	0.8548	13.29	10.88
318	3600001	6600000	0.1214	0.8553	14.19	11.78
318	3900001	6900000	0.1178	0.8451	13.94	11.53
318	4200001	7200000	0.1194	0.8338	14.32	11.91
318	4500001	7500000	0.1217	0.8358	14.56	12.15
318	4800001	7800000	0.1239	0.8441	14.68	12.27
318	5100001	8100000	0.1090	0.8423	12.95	10.54
318	5400001	8400000	0.1089	0.8271	13.16	10.75
318	5700001	8700000	0.1099	0.8177	13.44	11.03
318	6000001	9000000	0.1077	0.8161	13.20	10.79
318	6300001	9300000	0.1052	0.8134	12.93	10.52
318	6600001	9600000	0.1105	0.8177	13.52	11.11
318	6900001	9900000	0.1197	0.8297	14.43	12.02
318	7200001	10200000	0.1219	0.8355	14.59	12.18
318	7500001	10500000	0.1192	0.8333	14.31	11.90
318	7800001	10800000	0.1170	0.8139	14.37	11.96
318	8100001	11100000	0.1329	0.8088	16.44	14.03
318	8400001	11400000	0.1390	0.8190	16.97	14.56
318	8700001	11700000	0.1413	0.8261	17.10	14.69
318	9000001	12000000	0.1407	0.8240	17.08	14.67
318	9300001	12300000	0.1332	0.8299	16.05	13.64
318	9600001	12600000	0.1389	0.8233	16.87	14.46
318	9900001	12900000	0.1317	0.8162	16.13	13.72
318	10200001	13200000	0.1434	0.8140	17.62	15.21
318	10500001	13500000	0.1449	0.8188	17.69	15.28
318	10800001	13800000	0.1572	0.8149	19.29	16.88
318	11100001	14100000	0.1437	0.8127	17.68	15.27
318	11400001	14400000	0.1412	0.8171	17.28	14.87
318	11700001	14700000	0.1317	0.8052	16.36	13.95
318	12000001	15000000	0.1294	0.7936	16.31	13.90
318	12300001	15300000	0.1306	0.7821	16.70	14.29
318	12600001	15600000	0.1209	0.7780	15.54	13.13
318	12900001	15900000	0.1266	0.7728	16.38	13.97
318	13200001	16200000	0.1129	0.7679	14.70	12.29
318	13500001	16500000	0.1105	0.7482	14.77	12.36
318	13800001	16800000	0.1082	0.7506	14.41	12.00
318	14100001	17100000	0.1122	0.7553	14.86	12.45
318	14400001	17400000	0.1120	0.7425	15.08	12.67
318	14700001	17700000	0.1154	0.7476	15.43	13.02
318	15000001	18000000	0.1212	0.7579	16.00	13.59
318	15300001	18300000	0.1387	0.7689	18.04	15.63
318	15600001	18600000	0.1457	0.7789	18.71	16.30
318	15900001	18900000	0.1485	0.7720	19.24	16.83
318	16200001	19200000	0.1556	0.7620	20.41	18.00
318	16500001	19500000	0.1499	0.7505	19.97	17.56
318	16800001	19800000	0.1404	0.7576	18.53	16.12
318	17100001	20100000	0.1468	0.7571	19.38	16.97
318	17400001	20400000	0.1487	0.7722	19.26	16.85
318	17700001	20700000	0.1604	0.7813	20.53	18.12
318	18000001	21000000	0.1561	0.7747	20.15	17.74
318	18300001	21300000	0.1441	0.7670	18.79	16.38
318	18600001	21600000	0.1230	0.7637	16.10	13.69
318	18900001	21900000	0.1233	0.7614	16.19	13.78
318	19200001	22200000	0.1193	0.7716	15.46	13.05
318	19500001	22500000	0.1214	0.7878	15.41	13.00
318	19800001	22800000	0.1332	0.7868	16.94	14.53
318	20100001	23100000	0.1247	0.7740	16.11	13.70
318	20400001	23400000	0.1288	0.7586	16.98	14.57
318	20700001	23700000	0.1290	0.7476	17.26	14.85
318	21000001	24000000	0.1339	0.7529	17.79	15.38
318	21300001	24300000	0.1252	0.7609	16.45	14.04
318	21600001	24600000	0.1362	0.7552	18.04	15.63
318	21900001	24900000	0.1285	0.7709	16.67	14.26
318	22200001	25200000	0.1371	0.7783	17.62	15.21
318	22500001	25500000	0.1393	0.7805	17.85	15.44
318	22800001	25800000	0.1272	0.7812	16.29	13.88
318	23100001	26100000	0.1493	0.7914	18.87	16.46
318	23400001	26400000	0.1469	0.8006	18.34	15.93
318	23700001	26700000	0.1534	0.8046	19.06	16.65
318	24000001	27000000	0.1575	0.8084	19.48	17.07
318	24300001	27300000	0.1780	0.8095	21.99	19.58
318	24600001	27600000	0.1773	0.8121	21.83	19.42
318	24900001	27900000	0.1863	0.8135	22.90	20.49
318	25200001	28200000	0.1842	0.8123	22.67	20.26
318	25500001	28500000	0.1864	0.8206	22.72	20.31
318	25800001	28800000	0.2092	0.8251	25.36	22.95
318	26100001	29100000	0.1845	0.8281	22.28	19.87
318	26400001	29400000	0.1754	0.8251	21.25	18.84
318	26700001	29700000	0.1612	0.8368	19.26	16.85
318	27000001	30000000	0.1669	0.8334	20.03	17.62
318	27300001	30300000	0.1550	0.8332	18.60	16.19
318	27600001	30600000	0.1563	0.8385	18.64	16.23
318	27900001	30900000	0.1442	0.8357	17.26	14.85
318	28200001	31200000	0.1462	0.8344	17.52	15.11
318	28500001	31500000	0.1517	0.8356	18.15	15.74
318	28800001	31800000	0.1394	0.8295	16.80	14.39
318	29100001	32100000	0.1388	0.8269	16.78	14.37
318	29400001	32400000	0.1370	0.8272	16.57	14.16
318	29700001	32700000	0.1416	0.8240	17.18	14.77
318	30000001	33000000	0.1307	0.8225	15.90	13.49
318	30300001	33300000	0.1254	0.8239	15.23	12.82
318	30600001	33600000	0.1200	0.8236	14.56	12.15
318	30900001	33900000	0.1233	0.8306	14.85	12.44
318	31200001	34200000	0.1123	0.8358	13.44	11.03
318	31500001	34500000	0.1132	0.8382	13.50	11.09
318	31800001	34800000	0.1082	0.8153	13.28	10.87
318	32100001	35100000	0.1083	0.7989	13.55	11.14
318	32400001	35400000	0.1123	0.7849	14.31	11.90
318	32700001	35700000	0.1099	0.7571	14.51	12.10
318	33000001	36000000	0.0993	0.7040	14.11	11.70
318	33300001	36300000	0.1085	0.6615	16.40	13.99
318	33600001	36600000	0.1048	0.6267	16.72	14.31
318	33900001	36900000	0.1018	0.5742	17.72	15.31
318	34200001	37200000	0.1016	0.5298	19.18	16.77
318	34500001	37500000	0.0950	0.5019	18.92	16.51
318	34800001	37800000	0.0983	0.5098	19.28	16.87
318	35100001	38100000	0.1112	0.5065	21.95	19.54
318	35400001	38400000	0.1140	0.5061	22.53	20.12
318	35700001	38700000	0.1213	0.5020	24.17	21.76
318	36000001	39000000	0.1401	0.5370	26.09	23.68
318	36300001	39300000	0.1381	0.5656	24.41	22.00
318	36600001	39600000	0.1513	0.5728	26.41	24.00
318	36900001	39900000	0.1708	0.6025	28.35	25.94
318	37200001	40200000	0.1769	0.6225	28.42	26.01
318	37500001	40500000	0.1788	0.6054	29.53	27.12
318	37800001	40800000	0.1702	0.5970	28.51	26.10
318	38100001	40904899	0.1678	0.5911	26.54	24.13
333	1	3000000	0.1383	0.8323	16.62	14.21
333	300001	3300000	0.1340	0.8257	16.23	13.82
333	600001	3600000	0.1269	0.8136	15.60	13.19
333	900001	3900000	0.1259	0.8004	15.73	13.32
333	1200001	4200000	0.1297	0.8078	16.05	13.64
333	1500001	4500000	0.1234	0.8050	15.33	12.92
333	1800001	4800000	0.1273	0.8050	15.81	13.40
333	2100001	5100000	0.1270	0.8170	15.54	13.13
333	2400001	5400000	0.1210	0.8065	15.01	12.60
333	2700001	5700000	0.1341	0.8048	16.66	14.25
333	3000001	6000000	0.1291	0.8095	15.94	13.53
333	3300001	6300000	0.1415	0.8111	17.45	15.04
333	3600001	6600000	0.1567	0.8127	19.28	16.87
333	3900001	6900000	0.1605	0.8259	19.44	17.03
333	4200001	7200000	0.1579	0.8010	19.72	17.31
333	4500001	7500000	0.1636	0.8087	20.23	17.82
333	4800001	7800000	0.1549	0.8197	18.90	16.49
333	5100001	8100000	0.1491	0.8146	18.30	15.89
333	5400001	8400000	0.1540	0.8333	18.48	16.07
333	5700001	8700000	0.1555	0.8302	18.73	16.32
333	6000001	9000000	0.1451	0.8355	17.36	14.95
333	6300001	9300000	0.1245	0.8300	15.00	12.59
333	6600001	9600000	0.1041	0.8417	12.37	9.96
333	6900001	9900000	0.0965	0.8267	11.68	9.27
333	7200001	10200000	0.0960	0.8466	11.34	8.93
333	7500001	10500000	0.0953	0.8468	11.26	8.85
333	7800001	10800000	0.1036	0.8469	12.23	9.82
333	8100001	11100000	0.1114	0.8486	13.13	10.72
333	8400001	11400000	0.1154	0.8463	13.63	11.22
333	8700001	11700000	0.1033	0.8422	12.27	9.86
333	9000001	12000000	0.1093	0.8389	13.03	10.62
333	9300001	12300000	0.1246	0.8439	14.76	12.35
333	9600001	12600000	0.1316	0.8397	15.67	13.26
333	9900001	12900000	0.1335	0.8421	15.85	13.44
333	10200001	13200000	0.1351	0.8325	16.23	13.82
333	10500001	13500000	0.1200	0.8184	14.67	12.26
333	10800001	13800000	0.1153	0.7986	14.44	12.03
333	11100001	14100000	0.1054	0.7992	13.19	10.78
333	11400001	14400000	0.1043	0.7875	13.25	10.84
333	11700001	14700000	0.1166	0.7944	14.68	12.27
333	12000001	15000000	0.1287	0.7859	16.38	13.97
333	12300001	15300000	0.1131	0.7762	14.57	12.16
333	12600001	15600000	0.1196	0.7729	15.47	13.06
333	12900001	15900000	0.1197	0.7847	15.26	12.85
333	13200001	16200000	0.1158	0.7813	14.82	12.41
333	13500001	16500000	0.1334	0.7867	16.96	14.55
333	13800001	16800000	0.1352	0.8028	16.84	14.43
333	14100001	17100000	0.1494	0.7998	18.68	16.27
333	14400001	17400000	0.1429	0.8063	17.72	15.31
333	14700001	17700000	0.1318	0.8016	16.44	14.03
333	15000001	18000000	0.1175	0.7827	15.01	12.60
333	15300001	18300000	0.1152	0.7807	14.75	12.34
333	15600001	18600000	0.1075	0.7911	13.59	11.18
333	15900001	18900000	0.1034	0.7931	13.04	10.63
333	16200001	19200000	0.1066	0.7933	13.43	11.02
333	16500001	19500000	0.0909	0.7917	11.48	9.07
333	16800001	19800000	0.0813	0.7792	10.43	8.02
333	17100001	20100000	0.0683	0.7816	8.73	6.32
333	17400001	20400000	0.0741	0.7816	9.48	7.07
333	17700001	20700000	0.0690	0.7912	8.72	6.31
333	18000001	21000000	0.0863	0.8148	10.59	8.18
333	18300001	21300000	0.0897	0.8165	10.98	8.57
333	18600001	21600000	0.0921	0.8068	11.42	9.01
333	18900001	21900000	0.0945	0.7980	11.84	9.43
333	19200001	22200000	0.0996	0.7950	12.53	10.12
333	19500001	22500000	0.1090	0.7881	13.83	11.42
333	19800001	22800000	0.1235	0.7798	15.84	13.43
333	20100001	23100000	0.1184	0.7674	15.44	13.03
333	20400001	23400000	0.1175	0.7660	15.34	12.93
333	20700001	23700000	0.1180	0.7584	15.56	13.15
333	21000001	24000000	0.1070	0.7527	14.22	11.81
333	21300001	24300000	0.1194	0.7535	15.85	13.44
333	21600001	24600000	0.1224	0.7531	16.25	13.84
333	21900001	24900000	0.1344	0.7512	17.89	15.48
333	22200001	25200000	0.1357	0.7534	18.01	15.60
333	22500001	25500000	0.1247	0.7575	16.47	14.06
333	22800001	25800000	0.1284	0.7752	16.57	14.16
333	23100001	26100000	0.1464	0.7880	18.57	16.16
333	23400001	26400000	0.1429	0.7742	18.46	16.05
333	23700001	26700000	0.1651	0.7737	21.34	18.93
333	24000001	27000000	0.1511	0.7790	19.40	16.99
333	24300001	27300000	0.1391	0.7691	18.09	15.68
333	24600001	27600000	0.1372	0.7696	17.83	15.42
333	24900001	27900000	0.1229	0.7561	16.25	13.84
333	25200001	28200000	0.1224	0.7550	16.21	13.80
333	25500001	28500000	0.1455	0.7629	19.08	16.67
333	25800001	28800000	0.1408	0.7400	19.03	16.62
333	26100001	29100000	0.1410	0.7424	18.99	16.58
333	26400001	29400000	0.1341	0.7561	17.74	15.33
333	26700001	29700000	0.1234	0.7532	16.39	13.98
333	27000001	30000000	0.1358	0.7426	18.28	15.87
333	27300001	30300000	0.1461	0.7533	19.40	16.99
333	27600001	30600000	0.1461	0.7505	19.46	17.05
333	27900001	30900000	0.1580	0.7749	20.40	17.99
333	28200001	31200000	0.1515	0.7665	19.77	17.36
333	28500001	31500000	0.1382	0.7496	18.43	16.02
333	28800001	31800000	0.1269	0.7631	16.63	14.22
333	29100001	32100000	0.1095	0.7573	14.46	12.05
333	29400001	32400000	0.1239	0.7507	16.51	14.10
333	29700001	32700000	0.1189	0.7435	15.99	13.58
333	30000001	33000000	0.1228	0.7555	16.26	13.85
333	30300001	33300000	0.1193	0.7491	15.92	13.51
333	30600001	33600000	0.1204	0.7476	16.10	13.69
333	30900001	33900000	0.1091	0.7128	15.30	12.89
333	31200001	34200000	0.1084	0.7077	15.32	12.91
333	31500001	34500000	0.1108	0.7175	15.45	13.04
333	31800001	34800000	0.1178	0.7210	16.34	13.93
333	32100001	35100000	0.1264	0.7251	17.43	15.02
333	32400001	35400000	0.1229	0.7241	16.97	14.56
333	32700001	35700000	0.1286	0.7366	17.46	15.05
333	33000001	36000000	0.1215	0.7317	16.60	14.19
333	33300001	36300000	0.1274	0.7437	17.13	14.72
333	33600001	36600000	0.1281	0.7401	17.30	14.89
333	33900001	36900000	0.1321	0.7375	17.91	15.50
333	34200001	37200000	0.1329	0.7326	18.14	15.73
333	34500001	37500000	0.1280	0.7143	17.92	15.51
333	34800001	37800000	0.1195	0.7150	16.71	14.30
333	35100001	38100000	0.1189	0.7121	16.69	14.28
333	35400001	38400000	0.1113	0.7208	15.44	13.03
333	35700001	38700000	0.1055	0.7275	14.51	12.10
333	36000001	39000000	0.1049	0.7185	14.60	12.19
333	36300001	39300000	0.1014	0.7125	14.24	11.83
333	36600001	39600000	0.1021	0.7107	14.36	11.95
333	36900001	39900000	0.1110	0.7385	15.03	12.62
333	37200001	40200000	0.1199	0.7596	15.78	13.37
333	37500001	40500000	0.1160	0.7642	15.18	12.77
333	37800001	40800000	0.1223	0.7419	16.49	14.08
333	38100001	41100000	0.1242	0.7240	17.15	14.74
333	38400001	41400000	0.1367	0.6976	19.60	17.19
333	38700001	41700000	0.1522	0.6902	22.04	19.63
333	39000001	42000000	0.1463	0.6923	21.14	18.73
333	39300001	42300000	0.1517	0.6945	21.85	19.44
333	39600001	42600000	0.1485	0.6956	21.34	18.93
333	39900001	42900000	0.1385	0.6870	20.15	17.74
333	40200001	43200000	0.1387	0.6932	20.01	17.60
333	40500001	43500000	0.1453	0.7144	20.34	17.93
333	40800001	43800000	0.1483	0.7361	20.15	17.74
333	41100001	44100000	0.1455	0.7553	19.27	16.86
333	41400001	44400000	0.1384	0.7732	17.89	15.48
333	41700001	44700000	0.1241	0.7700	16.12	13.71
333	42000001	45000000	0.1358	0.7805	17.40	14.99
333	42300001	45300000	0.1141	0.7681	14.85	12.44
333	42600001	45600000	0.1192	0.7673	15.54	13.13
333	42900001	45900000	0.1234	0.7753	15.92	13.51
333	43200001	46200000	0.1204	0.7534	15.98	13.57
333	43500001	46500000	0.1194	0.7387	16.16	13.75
333	43800001	46800000	0.1207	0.7182	16.81	14.40
333	44100001	47100000	0.1228	0.7027	17.47	15.06
333	44400001	47400000	0.1274	0.6972	18.27	15.86
333	44700001	47700000	0.1284	0.6795	18.90	16.49
333	45000001	48000000	0.1326	0.6728	19.70	17.29
333	45300001	48300000	0.1381	0.6688	20.66	18.25
333	45600001	48600000	0.1306	0.6719	19.44	17.03
333	45900001	48900000	0.1245	0.6584	18.91	16.50
333	46200001	49200000	0.1257	0.6647	18.91	16.50
333	46500001	49500000	0.1221	0.6633	18.41	16.00
333	46800001	49800000	0.1193	0.6631	17.99	15.58
333	47100001	50100000	0.1192	0.6684	17.83	15.42
333	47400001	50400000	0.1129	0.6531	17.28	14.87
333	47700001	50700000	0.1137	0.6541	17.38	14.97
333	48000001	51000000	0.1070	0.6623	16.15	13.74
333	48300001	51300000	0.1197	0.6811	17.58	15.17
333	48600001	51600000	0.1199	0.6715	17.86	15.45
333	48900001	51900000	0.1220	0.6637	18.39	15.98
333	49200001	52200000	0.1203	0.6518	18.45	16.04
333	49500001	52500000	0.1226	0.6557	18.70	16.29
333	49800001	52800000	0.1222	0.6579	18.58	16.17
333	50100001	53100000	0.1186	0.6447	18.40	15.99
333	50400001	53400000	0.1223	0.6516	18.77	16.36
333	50700001	53700000	0.1274	0.6653	19.16	16.75
333	51000001	54000000	0.1296	0.6358	20.39	17.98
333	51300001	54300000	0.1167	0.6210	18.80	16.39
333	51600001	54600000	0.1167	0.6387	18.27	15.86
333	51900001	54900000	0.1172	0.6550	17.89	15.48
333	52200001	55200000	0.1123	0.6639	16.91	14.50
333	52500001	55500000	0.1105	0.6782	16.29	13.88
333	52800001	55618534	0.1081	0.6871	14.79	12.38
754	1	3000000	0.0989	0.6393	15.47	13.06
754	300001	3300000	0.0983	0.6261	15.70	13.29
754	600001	3600000	0.0994	0.6377	15.58	13.17
754	900001	3900000	0.1081	0.6309	17.13	14.72
754	1200001	4200000	0.1064	0.6406	16.60	14.19
754	1500001	4500000	0.1050	0.6280	16.72	14.31
754	1800001	4800000	0.0998	0.6301	15.84	13.43
754	2100001	5100000	0.0950	0.6259	15.18	12.77
754	2400001	5400000	0.1043	0.6372	16.37	13.96
754	2700001	5700000	0.1084	0.6568	16.50	14.09
754	3000001	6000000	0.0985	0.6593	14.94	12.53
754	3300001	6300000	0.1116	0.6604	16.89	14.48
754	3600001	6600000	0.1040	0.6407	16.24	13.83
754	3900001	6900000	0.0973	0.6394	15.22	12.81
754	4200001	7200000	0.0995	0.6367	15.63	13.22
754	4500001	7500000	0.1010	0.6341	15.93	13.52
754	4800001	7800000	0.0970	0.6152	15.76	13.35
754	5100001	8100000	0.0849	0.6105	13.91	11.50
754	5400001	8400000	0.0887	0.6036	14.69	12.28
754	5700001	8700000	0.0825	0.5801	14.22	11.81
754	6000001	9000000	0.0859	0.5723	15.01	12.60
754	6300001	9300000	0.0775	0.5576	13.89	11.48
754	6600001	9600000	0.0777	0.5496	14.14	11.73
754	6900001	9900000	0.0719	0.5538	12.98	10.57
754	7200001	10200000	0.0683	0.5337	12.80	10.39
754	7500001	10500000	0.0746	0.5289	14.11	11.70
754	7800001	10800000	0.0831	0.5382	15.45	13.04
754	8100001	11100000	0.0986	0.5480	17.99	15.58
754	8400001	11400000	0.0909	0.5384	16.89	14.48
754	8700001	11700000	0.0978	0.5567	17.56	15.15
754	9000001	12000000	0.0929	0.5592	16.62	14.21
754	9300001	12300000	0.0928	0.5710	16.26	13.85
754	9600001	12600000	0.1029	0.5943	17.31	14.90
754	9900001	12900000	0.1034	0.5910	17.50	15.09
754	10200001	13200000	0.1134	0.6093	18.61	16.20
754	10500001	13500000	0.1156	0.6381	18.12	15.71
754	10800001	13800000	0.1152	0.6432	17.92	15.51
754	11100001	14100000	0.1054	0.6157	17.12	14.71
754	11400001	14400000	0.1144	0.6193	18.48	16.07
754	11700001	14700000	0.1082	0.6083	17.80	15.39
754	12000001	15000000	0.1144	0.6092	18.77	16.36
754	12300001	15300000	0.1156	0.6100	18.95	16.54
754	12600001	15600000	0.1113	0.6288	17.71	15.30
754	12900001	15900000	0.1137	0.6501	17.49	15.08
754	13200001	16068529	0.1098	0.6713	15.64	13.23
2148	1	3000000	0.1245	0.6902	18.03	15.62
2148	300001	3300000	0.1168	0.7087	16.48	14.07
2148	600001	3600000	0.1090	0.7098	15.35	12.94
2148	900001	3900000	0.1014	0.7192	14.10	11.69
2148	1200001	4200000	0.1115	0.7235	15.42	13.01
2148	1500001	4500000	0.1087	0.7357	14.77	12.36
2148	1800001	4800000	0.1081	0.7500	14.41	12.00
2148	2100001	5100000	0.1093	0.7442	14.69	12.28
2148	2400001	5400000	0.1037	0.7419	13.98	11.57
2148	2700001	5700000	0.1015	0.7429	13.66	11.25
2148	3000001	6000000	0.1058	0.7493	14.13	11.72
2148	3300001	6300000	0.1176	0.7408	15.88	13.47
2148	3600001	6600000	0.1102	0.7289	15.12	12.71
2148	3900001	6900000	0.1240	0.7278	17.04	14.63
2148	4200001	7200000	0.1249	0.7343	17.00	14.59
2148	4500001	7500000	0.1366	0.7388	18.49	16.08
2148	4800001	7800000	0.1437	0.7323	19.62	17.21
2148	5100001	8100000	0.1462	0.7503	19.48	17.07
2148	5400001	8400000	0.1508	0.7620	19.79	17.38
2148	5700001	8700000	0.1519	0.7565	20.08	17.67
2148	6000001	9000000	0.1459	0.7521	19.40	16.99
2148	6300001	9300000	0.1459	0.7556	19.31	16.90
2148	6600001	9600000	0.1502	0.7688	19.53	17.12
2148	6900001	9900000	0.1445	0.7694	18.79	16.38
2148	7200001	10200000	0.1413	0.7668	18.43	16.02
2148	7500001	10500000	0.1406	0.7597	18.51	16.10
2148	7800001	10800000	0.1430	0.7606	18.80	16.39
2148	8100001	11100000	0.1412	0.7572	18.65	16.24
2148	8400001	11400000	0.1455	0.7525	19.34	16.93
2148	8700001	11700000	0.1453	0.7617	19.07	16.66
2148	9000001	12000000	0.1539	0.7331	20.99	18.58
2148	9300001	12300000	0.1438	0.7074	20.32	17.91
2148	9600001	12600000	0.1453	0.6952	20.90	18.49
2148	9900001	12900000	0.1401	0.7022	19.95	17.54
2148	10200001	13200000	0.1490	0.7004	21.27	18.86
2148	10500001	13500000	0.1525	0.7089	21.51	19.10
2148	10800001	13800000	0.1439	0.7108	20.25	17.84
2148	11100001	14100000	0.1476	0.7111	20.76	18.35
2148	11400001	14400000	0.1530	0.7204	21.24	18.83
2148	11700001	14700000	0.1443	0.7110	20.30	17.89
2148	12000001	15000000	0.1481	0.7382	20.06	17.65
2148	12300001	15300000	0.1582	0.7596	20.83	18.42
2148	12600001	15600000	0.1561	0.7633	20.45	18.04
2148	12900001	15900000	0.1500	0.7587	19.77	17.36
2148	13200001	16200000	0.1313	0.7572	17.34	14.93
2148	13500001	16500000	0.1294	0.7476	17.31	14.90
2148	13800001	16800000	0.1268	0.7434	17.06	14.65
2148	14100001	17100000	0.1198	0.7484	16.00	13.59
2148	14400001	17400000	0.1076	0.7456	14.43	12.02
2148	14700001	17700000	0.1161	0.7579	15.32	12.91
2148	15000001	18000000	0.0999	0.7505	13.31	10.90
2148	15300001	18300000	0.0989	0.7492	13.20	10.79
2148	15600001	18600000	0.1028	0.7449	13.79	11.38
2148	15900001	18900000	0.1152	0.7300	15.78	13.37
2148	16200001	19200000	0.1305	0.7170	18.19	15.78
2148	16500001	19500000	0.1243	0.7226	17.20	14.79
2148	16800001	19800000	0.1232	0.7278	16.92	14.51
2148	17100001	20100000	0.1222	0.7243	16.87	14.46
2148	17400001	20400000	0.1281	0.7272	17.62	15.21
2148	17700001	20700000	0.1214	0.7273	16.69	14.28
2148	18000001	21000000	0.1396	0.7361	18.96	16.55
2148	18300001	21300000	0.1279	0.7473	17.11	14.70
2148	18600001	21600000	0.1282	0.7563	16.95	14.54
2148	18900001	21900000	0.1300	0.7665	16.96	14.55
2148	19200001	22200000	0.1243	0.7764	16.01	13.60
2148	19500001	22500000	0.1197	0.7838	15.28	12.87
2148	19800001	22800000	0.1294	0.7819	16.54	14.13
2148	20100001	23100000	0.1323	0.7806	16.94	14.53
2148	20400001	23400000	0.1296	0.7778	16.66	14.25
2148	20700001	23700000	0.1370	0.7600	18.03	15.62
2148	21000001	24000000	0.1331	0.7668	17.36	14.95
2148	21300001	24300000	0.1432	0.7644	18.74	16.33
2148	21600001	24600000	0.1498	0.7621	19.66	17.25
2148	21900001	24900000	0.1500	0.7772	19.29	16.88
2148	22200001	25200000	0.1591	0.7887	20.18	17.77
2148	22500001	25500000	0.1552	0.7842	19.79	17.38
2148	22800001	25800000	0.1493	0.8005	18.66	16.25
2148	23100001	26100000	0.1578	0.8053	19.59	17.18
2148	23400001	26400000	0.1551	0.8039	19.30	16.89
2148	23700001	26700000	0.1451	0.8138	17.83	15.42
2148	24000001	27000000	0.1363	0.7854	17.35	14.94
2148	24300001	27300000	0.1389	0.7862	17.66	15.25
2148	24600001	27600000	0.1301	0.7813	16.66	14.25
2148	24900001	27900000	0.1248	0.7655	16.31	13.90
2148	25200001	28200000	0.1051	0.7633	13.76	11.35
2148	25500001	28500000	0.1113	0.7648	14.56	12.15
2148	25800001	28800000	0.1138	0.7464	15.25	12.84
2148	26100001	29100000	0.1055	0.7409	14.24	11.83
2148	26400001	29400000	0.1115	0.7225	15.43	13.02
2148	26700001	29700000	0.1231	0.7316	16.83	14.42
2148	27000001	30000000	0.1179	0.7616	15.48	13.07
2148	27300001	30300000	0.1203	0.7650	15.73	13.32
2148	27600001	30600000	0.1289	0.7826	16.47	14.06
2148	27900001	30900000	0.1229	0.7865	15.62	13.21
2148	28200001	31200000	0.1274	0.7950	16.02	13.61
2148	28500001	31500000	0.1269	0.7986	15.89	13.48
2148	28800001	31800000	0.1206	0.7953	15.17	12.76
2148	29100001	32100000	0.1186	0.7960	14.90	12.49
2148	29400001	32400000	0.1097	0.7985	13.73	11.32
2148	29700001	32700000	0.0988	0.7902	12.51	10.10
2148	30000001	33000000	0.1038	0.7883	13.16	10.75
2148	30300001	33300000	0.1109	0.7859	14.11	11.70
2148	30600001	33600000	0.0999	0.7843	12.74	10.33
2148	30900001	33900000	0.1063	0.7880	13.49	11.08
2148	31200001	34200000	0.1070	0.7752	13.80	11.39
2148	31500001	34500000	0.1160	0.7748	14.98	12.57
2148	31800001	34800000	0.1196	0.7844	15.24	12.83
2148	32100001	35100000	0.1147	0.7779	14.74	12.33
2148	32400001	35400000	0.1221	0.7849	15.56	13.15
2148	32700001	35700000	0.1196	0.7878	15.18	12.77
2148	33000001	36000000	0.1338	0.7810	17.14	14.73
2148	33300001	36300000	0.1099	0.7782	14.13	11.72
2148	33600001	36600000	0.1144	0.7733	14.80	12.39
2148	33900001	36900000	0.1202	0.7777	15.46	13.05
2148	34200001	37200000	0.1197	0.7841	15.27	12.86
2148	34500001	37500000	0.1017	0.7849	12.96	10.55
2148	34800001	37800000	0.1074	0.7927	13.55	11.14
2148	35100001	38100000	0.1180	0.7980	14.78	12.37
2148	35400001	38400000	0.1221	0.8087	15.10	12.69
2148	35700001	38700000	0.1236	0.8152	15.16	12.75
2148	36000001	39000000	0.1233	0.8155	15.12	12.71
2148	36300001	39300000	0.1374	0.8113	16.94	14.53
2148	36600001	39600000	0.1395	0.8121	17.18	14.77
2148	36900001	39900000	0.1313	0.8063	16.28	13.87
2148	37200001	40200000	0.1314	0.8034	16.36	13.95
2148	37500001	40500000	0.1353	0.7953	17.01	14.60
2148	37800001	40800000	0.1391	0.7877	17.66	15.25
2148	38100001	41100000	0.1423	0.7944	17.91	15.50
2148	38400001	41400000	0.1415	0.7882	17.95	15.54
2148	38700001	41700000	0.1505	0.7864	19.14	16.73
2148	39000001	42000000	0.1321	0.7899	16.73	14.32
2148	39300001	42300000	0.1346	0.7969	16.90	14.49
2148	39600001	42600000	0.1373	0.7966	17.23	14.82
2148	39900001	42900000	0.1428	0.8097	17.64	15.23
2148	40200001	43200000	0.1379	0.8144	16.93	14.52
2148	40500001	43500000	0.1458	0.8181	17.83	15.42
2148	40800001	43800000	0.1314	0.8251	15.93	13.52
2148	41100001	44100000	0.1268	0.8158	15.55	13.14
2148	41400001	44400000	0.1182	0.8190	14.43	12.02
2148	41700001	44700000	0.1126	0.8139	13.84	11.43
2148	42000001	45000000	0.1298	0.8219	15.80	13.39
2148	42300001	45300000	0.1229	0.8217	14.96	12.55
2148	42600001	45600000	0.1203	0.8171	14.72	12.31
2148	42900001	45900000	0.1081	0.8048	13.44	11.03
2148	43200001	46200000	0.1219	0.8097	15.06	12.65
2148	43500001	46500000	0.1306	0.8127	16.06	13.65
2148	43800001	46800000	0.1279	0.8072	15.85	13.44
2148	44100001	47100000	0.1273	0.8158	15.61	13.20
2148	44400001	47400000	0.1299	0.8228	15.78	13.37
2148	44700001	47700000	0.1356	0.8259	16.42	14.01
2148	45000001	48000000	0.1227	0.8055	15.24	12.83
2148	45300001	48300000	0.1219	0.8052	15.14	12.73
2148	45600001	48600000	0.1207	0.8056	14.98	12.57
2148	45900001	48900000	0.1366	0.8072	16.92	14.51
2148	46200001	49200000	0.1394	0.8040	17.34	14.93
2148	46500001	49500000	0.1272	0.8035	15.83	13.42
2148	46800001	49800000	0.1372	0.8022	17.10	14.69
2148	47100001	50100000	0.1363	0.8028	16.98	14.57
2148	47400001	50400000	0.1366	0.8076	16.92	14.51
2148	47700001	50700000	0.1302	0.8103	16.07	13.66
2148	48000001	51000000	0.1327	0.8170	16.24	13.83
2148	48300001	51300000	0.1378	0.8161	16.88	14.47
2148	48600001	51600000	0.1332	0.8249	16.15	13.74
2148	48900001	51900000	0.1252	0.8289	15.10	12.69
2148	49200001	52200000	0.1126	0.8244	13.66	11.25
2148	49500001	52500000	0.1076	0.8127	13.24	10.83
2148	49800001	52800000	0.1084	0.8173	13.26	10.85
2148	50100001	53100000	0.1094	0.8124	13.47	11.06
2148	50400001	53400000	0.1015	0.7950	12.77	10.36
2148	50700001	53700000	0.1083	0.7900	13.71	11.30
2148	51000001	54000000	0.1194	0.7957	15.00	12.59
2148	51300001	54300000	0.1223	0.7963	15.35	12.94
2148	51600001	54600000	0.1272	0.7848	16.21	13.80
2148	51900001	54900000	0.1369	0.7876	17.38	14.97
2148	52200001	55200000	0.1389	0.7844	17.71	15.30
2148	52500001	55500000	0.1401	0.7985	17.54	15.13
2148	52800001	55800000	0.1364	0.8001	17.05	14.64
2148	53100001	56100000	0.1267	0.8051	15.74	13.33
2148	53400001	56400000	0.1290	0.7987	16.15	13.74
2148	53700001	56700000	0.1235	0.7951	15.53	13.12
2148	54000001	57000000	0.1166	0.7836	14.89	12.48
2148	54300001	57300000	0.1150	0.7713	14.91	12.50
2148	54600001	57600000	0.1137	0.7800	14.58	12.17
2148	54900001	57900000	0.0996	0.7758	12.84	10.43
2148	55200001	58200000	0.1019	0.7843	12.99	10.58
2148	55500001	58500000	0.0944	0.7809	12.09	9.68
2148	55800001	58800000	0.0965	0.7781	12.41	10.00
2148	56100001	59100000	0.0992	0.7757	12.79	10.38
2148	56400001	59400000	0.0973	0.7884	12.34	9.93
2148	56700001	59700000	0.1067	0.7910	13.49	11.08
2148	57000001	60000000	0.1008	0.8082	12.47	10.06
2148	57300001	60300000	0.0900	0.8180	11.01	8.60
2148	57600001	60600000	0.1080	0.8093	13.35	10.94
2148	57900001	60900000	0.1190	0.8172	14.56	12.15
2148	58200001	61200000	0.1083	0.8098	13.38	10.97
2148	58500001	61500000	0.1222	0.8063	15.16	12.75
2148	58800001	61800000	0.1397	0.8032	17.40	14.99
2148	59100001	62100000	0.1435	0.8032	17.86	15.45
2148	59400001	62400000	0.1496	0.7946	18.83	16.42
2148	59700001	62700000	0.1404	0.8020	17.50	15.09
2148	60000001	63000000	0.1473	0.7996	18.43	16.02
2148	60300001	63300000	0.1536	0.8081	19.01	16.60
2148	60600001	63600000	0.1352	0.8173	16.54	14.13
2148	60900001	63900000	0.1275	0.8039	15.86	13.45
2148	61200001	64200000	0.1275	0.8096	15.75	13.34
2148	61500001	64500000	0.1174	0.8097	14.50	12.09
2148	61800001	64800000	0.0918	0.8118	11.30	8.89
2148	62100001	65100000	0.0931	0.8118	11.47	9.06
2148	62400001	65400000	0.0984	0.8147	12.08	9.67
2148	62700001	65700000	0.1085	0.8179	13.26	10.85
2148	63000001	66000000	0.0976	0.8108	12.03	9.62
2148	63300001	66300000	0.1027	0.8035	12.78	10.37
2148	63600001	66600000	0.1000	0.7993	12.51	10.10
2148	63900001	66900000	0.1125	0.8095	13.90	11.49
2148	64200001	67200000	0.1242	0.8097	15.33	12.92
2148	64500001	67500000	0.1271	0.8127	15.64	13.23
2148	64800001	67800000	0.1283	0.8126	15.78	13.37
2148	65100001	68100000	0.1198	0.8168	14.67	12.26
2148	65400001	68400000	0.1202	0.8063	14.91	12.50
2148	65700001	68700000	0.1047	0.8015	13.06	10.65
2148	66000001	69000000	0.1020	0.8076	12.63	10.22
2148	66300001	69300000	0.0982	0.8121	12.09	9.68
2148	66600001	69600000	0.1033	0.8122	12.71	10.30
2148	66900001	69900000	0.1035	0.8094	12.79	10.38
2148	67200001	70200000	0.0966	0.7957	12.14	9.73
2148	67500001	70500000	0.0979	0.7990	12.26	9.85
2148	67800001	70800000	0.1112	0.8016	13.87	11.46
2148	68100001	71100000	0.1177	0.7893	14.91	12.50
2148	68400001	71400000	0.1122	0.7982	14.06	11.65
2148	68700001	71700000	0.1246	0.8035	15.50	13.09
2148	69000001	72000000	0.1388	0.8053	17.23	14.82
2148	69300001	72300000	0.1359	0.7982	17.03	14.62
2148	69600001	72600000	0.1390	0.8102	17.15	14.74
2148	69900001	72900000	0.1312	0.8035	16.33	13.92
2148	70200001	73200000	0.1342	0.8102	16.56	14.15
2148	70500001	73500000	0.1447	0.8204	17.64	15.23
2148	70800001	73800000	0.1388	0.8179	16.97	14.56
2148	71100001	74100000	0.1398	0.8218	17.01	14.60
2148	71400001	74400000	0.1458	0.8358	17.44	15.03
2148	71700001	74700000	0.1428	0.8255	17.30	14.89
2148	72000001	75000000	0.1437	0.8292	17.33	14.92
2148	72300001	75300000	0.1440	0.8285	17.38	14.97
2148	72600001	75600000	0.1473	0.8202	17.96	15.55
2148	72900001	75900000	0.1488	0.8280	17.97	15.56
2148	73200001	76200000	0.1615	0.8408	19.21	16.80
2148	73500001	76500000	0.1534	0.8324	18.43	16.02
2148	73800001	76800000	0.1544	0.8343	18.51	16.10
2148	74100001	77100000	0.1605	0.8440	19.02	16.61
2148	74400001	77400000	0.1543	0.8455	18.25	15.84
2148	74700001	77700000	0.1460	0.8604	16.97	14.56
2148	75000001	78000000	0.1333	0.8554	15.59	13.18
2148	75300001	78300000	0.1367	0.8660	15.79	13.38
2148	75600001	78600000	0.1275	0.8620	14.79	12.38
2148	75900001	78900000	0.1380	0.8641	15.97	13.56
2148	76200001	79200000	0.1285	0.8593	14.95	12.54
2148	76500001	79500000	0.1318	0.8642	15.25	12.84
2148	76800001	79800000	0.1257	0.8636	14.55	12.14
2148	77100001	80100000	0.1127	0.8574	13.15	10.74
2148	77400001	80400000	0.1074	0.8514	12.62	10.21
2148	77700001	80700000	0.1100	0.8483	12.97	10.56
2148	78000001	81000000	0.1150	0.8368	13.74	11.33
2148	78300001	81300000	0.1036	0.8397	12.34	9.93
2148	78600001	81600000	0.1150	0.8380	13.73	11.32
2148	78900001	81900000	0.0958	0.8331	11.50	9.09
2148	79200001	82200000	0.1018	0.8349	12.20	9.79
2148	79500001	82500000	0.1017	0.8220	12.37	9.96
2148	79800001	82800000	0.1059	0.8183	12.94	10.53
2148	80100001	83100000	0.1160	0.8183	14.17	11.76
2148	80400001	83400000	0.1273	0.8162	15.60	13.19
2148	80700001	83700000	0.1320	0.8118	16.26	13.85
2148	81000001	84000000	0.1325	0.8223	16.11	13.70
2148	81300001	84300000	0.1412	0.8131	17.36	14.95
2148	81600001	84600000	0.1260	0.8086	15.58	13.17
2148	81900001	84900000	0.1390	0.8094	17.17	14.76
2148	82200001	85200000	0.1289	0.8076	15.96	13.55
2148	82500001	85500000	0.1256	0.8125	15.46	13.05
2148	82800001	85800000	0.1238	0.8222	15.05	12.64
2148	83100001	86100000	0.1282	0.8204	15.62	13.21
2148	83400001	86400000	0.1289	0.8219	15.68	13.27
2148	83700001	86700000	0.1312	0.8250	15.91	13.50
2148	84000001	87000000	0.1389	0.8296	16.74	14.33
2148	84300001	87300000	0.1355	0.8362	16.21	13.80
2148	84600001	87600000	0.1381	0.8553	16.15	13.74
2148	84900001	87900000	0.1234	0.8564	14.41	12.00
2148	85200001	88200000	0.1227	0.8572	14.31	11.90
2148	85500001	88500000	0.1179	0.8553	13.78	11.37
2148	85800001	88800000	0.1220	0.8557	14.26	11.85
2148	86100001	89100000	0.1129	0.8606	13.12	10.71
2148	86400001	89400000	0.1121	0.8617	13.01	10.60
2148	86700001	89700000	0.1057	0.8534	12.39	9.98
2148	87000001	90000000	0.1031	0.8583	12.02	9.61
2148	87300001	90300000	0.1062	0.8604	12.35	9.94
2148	87600001	90600000	0.1096	0.8536	12.84	10.43
2148	87900001	90900000	0.1221	0.8610	14.18	11.77
2148	88200001	91200000	0.1270	0.8620	14.73	12.32
2148	88500001	91409159	0.1252	0.8265	14.69	12.28
2232	1	3000000	0.1287	0.6539	19.69	17.28
2232	300001	3300000	0.1154	0.6417	17.98	15.57
2232	600001	3600000	0.1134	0.6326	17.92	15.51
2232	900001	3900000	0.1218	0.6383	19.08	16.67
2232	1200001	4200000	0.1127	0.6267	17.98	15.57
2232	1500001	4500000	0.0981	0.6223	15.77	13.36
2232	1800001	4800000	0.1090	0.6182	17.63	15.22
2232	2100001	5100000	0.1099	0.6174	17.80	15.39
2232	2400001	5400000	0.1028	0.6120	16.79	14.38
2232	2700001	5700000	0.1043	0.6253	16.68	14.27
2232	3000001	6000000	0.1071	0.6404	16.73	14.32
2232	3300001	6300000	0.1067	0.6474	16.49	14.08
2232	3600001	6600000	0.1064	0.6530	16.29	13.88
2232	3900001	6900000	0.1006	0.6627	15.19	12.78
2232	4200001	7200000	0.0955	0.6471	14.75	12.34
2232	4500001	7500000	0.1141	0.6521	17.49	15.08
2232	4800001	7800000	0.1114	0.6492	17.16	14.75
2232	5100001	8100000	0.1108	0.6413	17.27	14.86
2232	5400001	8400000	0.1014	0.6406	15.83	13.42
2232	5700001	8700000	0.0944	0.6146	15.36	12.95
2232	6000001	9000000	0.0961	0.6204	15.49	13.08
2232	6300001	9300000	0.0902	0.6024	14.98	12.57
2232	6600001	9600000	0.0865	0.5905	14.65	12.24
2232	6900001	9900000	0.0834	0.5814	14.34	11.93
2232	7200001	10200000	0.1018	0.5815	17.51	15.10
2232	7500001	10500000	0.0932	0.5765	16.17	13.76
2232	7800001	10800000	0.0910	0.5906	15.40	12.99
2232	8100001	11100000	0.1123	0.6131	18.32	15.91
2232	8400001	11400000	0.1242	0.6202	20.02	17.61
2232	8700001	11700000	0.1152	0.6490	17.75	15.34
2232	9000001	12000000	0.1300	0.6395	20.34	17.93
2232	9300001	12300000	0.1354	0.6440	21.03	18.62
2232	9600001	12600000	0.1382	0.6451	21.42	19.01
2232	9900001	12900000	0.1411	0.6494	21.73	19.32
2232	10200001	13200000	0.1256	0.6644	18.90	16.49
2232	10500001	13500000	0.1235	0.6686	18.47	16.06
2232	10800001	13800000	0.1287	0.6756	19.05	16.64
2232	11100001	14100000	0.1155	0.6776	17.04	14.63
2232	11400001	14400000	0.1065	0.6706	15.89	13.48
2232	11700001	14700000	0.1126	0.6569	17.14	14.73
2232	12000001	15000000	0.1020	0.6471	15.76	13.35
2232	12300001	15300000	0.1122	0.6653	16.86	14.45
2232	12600001	15600000	0.1086	0.6794	15.98	13.57
2232	12900001	15900000	0.1070	0.6626	16.15	13.74
2232	13200001	16200000	0.1108	0.6567	16.88	14.47
2232	13500001	16500000	0.1173	0.6647	17.64	15.23
2232	13800001	16800000	0.1215	0.6428	18.90	16.49
2232	14100001	17100000	0.1256	0.6271	20.02	17.61
2232	14400001	17400000	0.1324	0.6282	21.08	18.67
2232	14700001	17700000	0.1405	0.6289	22.34	19.93
2232	15000001	18000000	0.1341	0.6388	20.99	18.58
2232	15300001	18300000	0.1245	0.6333	19.66	17.25
2232	15600001	18600000	0.1358	0.6274	21.65	19.24
2232	15900001	18900000	0.1396	0.6543	21.33	18.92
2232	16200001	19200000	0.1355	0.6463	20.97	18.56
2232	16500001	19500000	0.1394	0.6271	22.23	19.82
2232	16800001	19800000	0.1247	0.6414	19.44	17.03
2232	17100001	20100000	0.1291	0.6463	19.98	17.57
2232	17400001	20400000	0.1340	0.6719	19.94	17.53
2232	17700001	20700000	0.1252	0.6678	18.74	16.33
2232	18000001	21000000	0.1445	0.6762	21.36	18.95
2232	18300001	21300000	0.1433	0.6730	21.29	18.88
2232	18600001	21600000	0.1320	0.6653	19.85	17.44
2232	18900001	21900000	0.1278	0.6532	19.57	17.16
2232	19200001	22200000	0.1306	0.6607	19.76	17.35
2232	19500001	22500000	0.1201	0.6764	17.76	15.35
2232	19800001	22800000	0.1382	0.6833	20.22	17.81
2232	20100001	23100000	0.1374	0.6967	19.72	17.31
2232	20400001	23400000	0.1387	0.6752	20.54	18.13
2232	20700001	23700000	0.1500	0.6783	22.11	19.70
2232	21000001	24000000	0.1293	0.6775	19.09	16.68
2232	21300001	24300000	0.1363	0.6714	20.31	17.90
2232	21600001	24600000	0.1440	0.6897	20.87	18.46
2232	21900001	24900000	0.1553	0.6951	22.35	19.94
2232	22200001	25200000	0.1564	0.7011	22.31	19.90
2232	22500001	25500000	0.1561	0.6956	22.45	20.04
2232	22800001	25800000	0.1396	0.6854	20.36	17.95
2232	23100001	26100000	0.1534	0.6834	22.45	20.04
2232	23400001	26400000	0.1512	0.6937	21.79	19.38
2232	23700001	26700000	0.1486	0.6997	21.24	18.83
2232	24000001	27000000	0.1551	0.6971	22.26	19.85
2232	24300001	27300000	0.1511	0.6853	22.04	19.63
2232	24600001	27600000	0.1543	0.6687	23.07	20.66
2232	24900001	27900000	0.1509	0.6631	22.76	20.35
2232	25200001	28200000	0.1491	0.6596	22.60	20.19
2232	25500001	28500000	0.1587	0.6652	23.86	21.45
2232	25800001	28800000	0.1572	0.6797	23.13	20.72
2232	26100001	29100000	0.1400	0.6793	20.61	18.20
2232	26400001	29400000	0.1371	0.6838	20.05	17.64
2232	26700001	29700000	0.1382	0.6786	20.36	17.95
2232	27000001	30000000	0.1258	0.6700	18.77	16.36
2232	27300001	30300000	0.1255	0.6885	18.22	15.81
2232	27600001	30600000	0.1189	0.6850	17.35	14.94
2232	27900001	30900000	0.1103	0.6884	16.02	13.61
2232	28200001	31200000	0.1067	0.6858	15.56	13.15
2232	28500001	31500000	0.1007	0.6868	14.67	12.26
2232	28800001	31800000	0.1029	0.6730	15.30	12.89
2232	29100001	32100000	0.1024	0.6805	15.05	12.64
2232	29400001	32400000	0.1081	0.6701	16.12	13.71
2232	29700001	32700000	0.1140	0.6732	16.94	14.53
2232	30000001	33000000	0.1257	0.6823	18.42	16.01
2232	30300001	33300000	0.1240	0.6770	18.31	15.90
2232	30600001	33600000	0.1324	0.6741	19.65	17.24
2232	30900001	33900000	0.1357	0.6811	19.92	17.51
2232	31200001	34200000	0.1466	0.6863	21.37	18.96
2232	31500001	34500000	0.1421	0.6856	20.72	18.31
2232	31800001	34800000	0.1492	0.6759	22.07	19.66
2232	32100001	35100000	0.1390	0.6773	20.52	18.11
2232	32400001	35400000	0.1257	0.6943	18.10	15.69
2232	32700001	35700000	0.1092	0.6830	15.99	13.58
2232	33000001	36000000	0.0946	0.6860	13.79	11.38
2232	33300001	36300000	0.1081	0.7000	15.44	13.03
2232	33600001	36600000	0.0950	0.7145	13.30	10.89
2232	33900001	36900000	0.1066	0.7111	15.00	12.59
2232	34200001	37200000	0.1097	0.7017	15.63	13.22
2232	34500001	37500000	0.1180	0.7006	16.85	14.44
2232	34800001	37800000	0.1240	0.7218	17.17	14.76
2232	35100001	38100000	0.1234	0.7104	17.37	14.96
2232	35400001	38400000	0.1328	0.6911	19.21	16.80
2232	35700001	38700000	0.1446	0.7119	20.31	17.90
2232	36000001	39000000	0.1545	0.6963	22.19	19.78
2232	36300001	39300000	0.1477	0.6853	21.55	19.14
2232	36600001	39600000	0.1475	0.6815	21.64	19.23
2232	36900001	39900000	0.1279	0.6852	18.66	16.25
2232	37200001	40200000	0.1297	0.7076	18.34	15.93
2232	37500001	40500000	0.1237	0.7146	17.31	14.90
2232	37800001	40800000	0.1108	0.7195	15.40	12.99
2232	38100001	41100000	0.1316	0.7116	18.49	16.08
2232	38400001	41400000	0.1292	0.7046	18.34	15.93
2232	38700001	41700000	0.1278	0.7057	18.11	15.70
2232	39000001	42000000	0.1315	0.7057	18.64	16.23
2232	39300001	42300000	0.1283	0.6906	18.58	16.17
2232	39600001	42600000	0.1358	0.6876	19.75	17.34
2232	39900001	42900000	0.1407	0.6580	21.38	18.97
2232	40200001	43200000	0.1328	0.6353	20.90	18.49
2232	40500001	43500000	0.1259	0.6164	20.43	18.02
2232	40800001	43800000	0.1247	0.6048	20.62	18.21
2232	41100001	44100000	0.1160	0.6194	18.72	16.31
2232	41400001	44400000	0.1187	0.6332	18.75	16.34
2232	41700001	44700000	0.1160	0.6089	19.04	16.63
2232	42000001	45000000	0.1194	0.6174	19.33	16.92
2232	42300001	45300000	0.1193	0.6241	19.11	16.70
2232	42600001	45600000	0.1103	0.6174	17.86	15.45
2232	42900001	45900000	0.1229	0.6413	19.16	16.75
2232	43200001	46200000	0.1151	0.6584	17.48	15.07
2232	43500001	46500000	0.1197	0.6650	17.99	15.58
2232	43800001	46800000	0.1292	0.6530	19.79	17.38
2232	44100001	47100000	0.1257	0.6567	19.14	16.73
2232	44400001	47400000	0.1206	0.6469	18.64	16.23
2232	44700001	47700000	0.1210	0.6706	18.05	15.64
2232	45000001	48000000	0.1141	0.6746	16.91	14.50
2232	45300001	48300000	0.1128	0.6787	16.62	14.21
2232	45600001	48600000	0.1279	0.6826	18.74	16.33
2232	45900001	48900000	0.1130	0.6702	16.86	14.45
2232	46200001	49200000	0.1147	0.6518	17.59	15.18
2232	46500001	49500000	0.1177	0.6459	18.23	15.82
2232	46800001	49800000	0.1166	0.6561	17.77	15.36
2232	47100001	50100000	0.1237	0.6639	18.63	16.22
2232	47400001	50400000	0.1249	0.6804	18.36	15.95
2232	47700001	50700000	0.1261	0.6677	18.88	16.47
2232	48000001	51000000	0.1260	0.6732	18.71	16.30
2232	48300001	51300000	0.1235	0.6863	17.99	15.58
2232	48600001	51600000	0.1177	0.6908	17.04	14.63
2232	48900001	51900000	0.1284	0.6953	18.47	16.06
2232	49200001	52200000	0.1374	0.7074	19.42	17.01
2232	49500001	52500000	0.1313	0.7149	18.37	15.96
2232	49800001	52800000	0.1220	0.7157	17.04	14.63
2232	50100001	53100000	0.1156	0.6936	16.67	14.26
2232	50400001	53400000	0.1154	0.6760	17.07	14.66
2232	50700001	53700000	0.1107	0.6899	16.05	13.64
2232	51000001	54000000	0.1091	0.6783	16.08	13.67
2232	51300001	54300000	0.1085	0.6637	16.35	13.94
2232	51600001	54600000	0.1106	0.6700	16.50	14.09
2232	51900001	54900000	0.1055	0.6734	15.67	13.26
2232	52200001	55200000	0.0986	0.6832	14.43	12.02
2232	52500001	55500000	0.0976	0.6992	13.96	11.55
2232	52800001	55800000	0.0971	0.7029	13.82	11.41
2232	53100001	56100000	0.0984	0.7145	13.77	11.36
2232	53400001	56400000	0.1013	0.7273	13.93	11.52
2232	53700001	56700000	0.1024	0.7143	14.34	11.93
2232	54000001	57000000	0.1048	0.7310	14.34	11.93
2232	54300001	57300000	0.1046	0.7220	14.48	12.07
2232	54600001	57600000	0.1051	0.7145	14.71	12.30
2232	54900001	57900000	0.1022	0.7036	14.53	12.12
2232	55200001	58200000	0.1072	0.7011	15.29	12.88
2232	55500001	58500000	0.1179	0.6925	17.03	14.62
2232	55800001	58800000	0.1193	0.6962	17.14	14.73
2232	56100001	59100000	0.1183	0.7047	16.79	14.38
2232	56400001	59400000	0.1135	0.6966	16.29	13.88
2232	56700001	59700000	0.1150	0.7004	16.42	14.01
2232	57000001	60000000	0.1212	0.7090	17.10	14.69
2232	57300001	60300000	0.1212	0.7320	16.56	14.15
2232	57600001	60600000	0.1158	0.7390	15.66	13.25
2232	57900001	60900000	0.1314	0.7638	17.21	14.80
2232	58200001	61200000	0.1271	0.7595	16.73	14.32
2232	58500001	61500000	0.1198	0.7737	15.49	13.08
2232	58800001	61800000	0.1185	0.7752	15.29	12.88
2232	59100001	62100000	0.1170	0.7702	15.19	12.78
2232	59400001	62400000	0.1240	0.7676	16.16	13.75
2232	59700001	62700000	0.1311	0.7749	16.91	14.50
2232	60000001	63000000	0.1304	0.7688	16.96	14.55
2232	60300001	63300000	0.1314	0.7631	17.22	14.81
2232	60600001	63600000	0.1372	0.7710	17.79	15.38
2232	60900001	63900000	0.1230	0.7664	16.05	13.64
2232	61200001	64200000	0.1321	0.7654	17.26	14.85
2232	61500001	64500000	0.1317	0.7460	17.65	15.24
2232	61800001	64800000	0.1439	0.7435	19.35	16.94
2232	62100001	65100000	0.1470	0.7397	19.87	17.46
2232	62400001	65400000	0.1442	0.7627	18.91	16.50
2232	62700001	65700000	0.1407	0.7745	18.16	15.75
2232	63000001	66000000	0.1400	0.7619	18.37	15.96
2232	63300001	66300000	0.1490	0.7667	19.44	17.03
2232	63600001	66600000	0.1468	0.7646	19.20	16.79
2232	63900001	66900000	0.1427	0.7536	18.94	16.53
2232	64200001	67200000	0.1402	0.7615	18.41	16.00
2232	64500001	67500000	0.1303	0.7628	17.09	14.68
2232	64800001	67800000	0.1339	0.7474	17.91	15.50
2232	65100001	68100000	0.1298	0.7570	17.15	14.74
2232	65400001	68400000	0.1270	0.7373	17.22	14.81
2232	65700001	68700000	0.1240	0.7249	17.10	14.69
2232	66000001	69000000	0.1307	0.7320	17.85	15.44
2232	66300001	69300000	0.1305	0.7298	17.88	15.47
2232	66600001	69600000	0.1420	0.7456	19.05	16.64
2232	66900001	69900000	0.1538	0.7649	20.11	17.70
2232	67200001	70200000	0.1476	0.7633	19.33	16.92
2232	67500001	70500000	0.1639	0.7828	20.94	18.53
2232	67800001	70800000	0.1555	0.8148	19.08	16.67
2232	68100001	71100000	0.1479	0.8085	18.30	15.89
2232	68400001	71400000	0.1480	0.8288	17.86	15.45
2232	68700001	71700000	0.1549	0.8305	18.66	16.25
2232	69000001	72000000	0.1574	0.8297	18.97	16.56
2232	69300001	72300000	0.1642	0.8285	19.82	17.41
2232	69600001	72600000	0.1452	0.8072	17.98	15.57
2232	69900001	72900000	0.1452	0.7916	18.34	15.93
2232	70200001	73200000	0.1429	0.7964	17.95	15.54
2232	70500001	73500000	0.1391	0.7867	17.69	15.28
2232	70800001	73800000	0.1346	0.7609	17.69	15.28
2232	71100001	74100000	0.1375	0.7511	18.30	15.89
2232	71400001	74400000	0.1495	0.7362	20.31	17.90
2232	71700001	74700000	0.1428	0.7239	19.73	17.32
2232	72000001	75000000	0.1342	0.7311	18.35	15.94
2232	72300001	75300000	0.1259	0.7330	17.18	14.77
2232	72600001	75600000	0.1197	0.7220	16.57	14.16
2232	72900001	75900000	0.1122	0.7357	15.25	12.84
2232	73200001	76200000	0.1229	0.7239	16.98	14.57
2232	73500001	76500000	0.1220	0.7212	16.91	14.50
2232	73800001	76800000	0.1247	0.7356	16.95	14.54
2232	74100001	77100000	0.1300	0.7365	17.66	15.25
2232	74400001	77400000	0.1189	0.7393	16.08	13.67
2232	74700001	77700000	0.1214	0.7637	15.89	13.48
2232	75000001	78000000	0.1162	0.7493	15.51	13.10
2232	75300001	78300000	0.1095	0.7522	14.56	12.15
2232	75600001	78600000	0.1278	0.7370	17.34	14.93
2232	75900001	78900000	0.1282	0.7230	17.73	15.32
2232	76200001	79200000	0.1214	0.7107	17.08	14.67
2232	76500001	79500000	0.1098	0.7176	15.31	12.90
2232	76800001	79800000	0.1054	0.7143	14.75	12.34
2232	77100001	80100000	0.1085	0.7266	14.93	12.52
2232	77400001	80400000	0.1146	0.7258	15.79	13.38
2232	77700001	80700000	0.1138	0.7123	15.97	13.56
2232	78000001	81000000	0.1104	0.7188	15.36	12.95
2232	78300001	81300000	0.1053	0.6974	15.10	12.69
2232	78600001	81600000	0.1009	0.7361	13.70	11.29
2232	78900001	81900000	0.1050	0.7426	14.14	11.73
2232	79200001	82200000	0.0994	0.7619	13.04	10.63
2232	79500001	82500000	0.1254	0.7519	16.68	14.27
2232	79800001	82800000	0.1314	0.7611	17.26	14.85
2232	80100001	83100000	0.1328	0.7498	17.71	15.30
2232	80400001	83400000	0.1292	0.7463	17.31	14.90
2232	80700001	83700000	0.1234	0.7345	16.80	14.39
2232	81000001	84000000	0.1254	0.7368	17.02	14.61
2232	81300001	84300000	0.1375	0.7481	18.39	15.98
2232	81600001	84600000	0.1307	0.7329	17.83	15.42
2232	81900001	84900000	0.1257	0.7397	16.99	14.58
2232	82200001	85200000	0.1357	0.7392	18.35	15.94
2232	82500001	85500000	0.1166	0.7376	15.81	13.40
2232	82800001	85800000	0.1175	0.7179	16.36	13.95
2232	83100001	86100000	0.1123	0.7370	15.24	12.83
2232	83400001	86400000	0.1145	0.7473	15.32	12.91
2232	83700001	86700000	0.1255	0.7628	16.46	14.05
2232	84000001	87000000	0.1216	0.7498	16.22	13.81
2232	84300001	87300000	0.1136	0.7633	14.88	12.47
2232	84600001	87600000	0.1224	0.7774	15.75	13.34
2232	84900001	87900000	0.1222	0.7788	15.69	13.28
2232	85200001	88200000	0.1144	0.7799	14.67	12.26
2232	85500001	88500000	0.1176	0.7934	14.82	12.41
2232	85800001	88800000	0.1142	0.8015	14.25	11.84
2232	86100001	89100000	0.1229	0.7801	15.75	13.34
2232	86400001	89400000	0.1168	0.7731	15.10	12.69
2232	86700001	89700000	0.1124	0.7699	14.60	12.19
2232	87000001	90000000	0.1192	0.7727	15.42	13.01
2232	87300001	90300000	0.1179	0.7642	15.42	13.01
2232	87600001	90600000	0.1165	0.7671	15.19	12.78
2232	87900001	90900000	0.1203	0.7680	15.66	13.25
2232	88200001	91200000	0.1235	0.7716	16.01	13.60
2232	88500001	91500000	0.1230	0.7633	16.11	13.70
2232	88800001	91800000	0.1217	0.7669	15.87	13.46
2232	89100001	92100000	0.1212	0.7697	15.75	13.34
2232	89400001	92400000	0.1220	0.7722	15.80	13.39
2232	89700001	92700000	0.1131	0.7636	14.81	12.40
2232	90000001	93000000	0.1161	0.7704	15.06	12.65
2232	90300001	93300000	0.1204	0.7551	15.94	13.53
2232	90600001	93600000	0.1105	0.7500	14.73	12.32
2232	90900001	93900000	0.1090	0.7258	15.02	12.61
2232	91200001	94200000	0.1141	0.7147	15.97	13.56
2232	91500001	94500000	0.1133	0.7125	15.91	13.50
2232	91800001	94800000	0.1154	0.7090	16.28	13.87
2232	92100001	95100000	0.1027	0.7162	14.34	11.93
2232	92400001	95400000	0.1056	0.7302	14.46	12.05
2232	92700001	95700000	0.1149	0.7374	15.58	13.17
2232	93000001	96000000	0.1174	0.7329	16.02	13.61
2232	93300001	96300000	0.1210	0.7603	15.91	13.50
2232	93600001	96600000	0.1265	0.7510	16.84	14.43
2232	93900001	96900000	0.1390	0.7634	18.20	15.79
2232	94200001	97200000	0.1338	0.7707	17.36	14.95
2232	94500001	97500000	0.1413	0.7717	18.31	15.90
2232	94800001	97800000	0.1397	0.7704	18.14	15.73
2232	95100001	98100000	0.1422	0.7585	18.75	16.34
2232	95400001	98400000	0.1331	0.7408	17.97	15.56
2232	95700001	98700000	0.1270	0.7493	16.95	14.54
2232	96000001	99000000	0.1235	0.7508	16.45	14.04
2232	96300001	99300000	0.1271	0.7412	17.15	14.74
2232	96600001	99600000	0.1330	0.7466	17.82	15.41
2232	96900001	99900000	0.1310	0.7481	17.51	15.10
2232	97200001	100200000	0.1277	0.7367	17.33	14.92
2232	97500001	100500000	0.1159	0.7357	15.76	13.35
2232	97800001	100800000	0.1135	0.7459	15.21	12.80
2232	98100001	101100000	0.1181	0.7615	15.52	13.11
2232	98400001	101400000	0.1322	0.7728	17.10	14.69
2232	98700001	101700000	0.1434	0.7730	18.55	16.14
2232	99000001	102000000	0.1442	0.7647	18.86	16.45
2232	99300001	102300000	0.1311	0.7517	17.45	15.04
2232	99600001	102600000	0.1215	0.7332	16.58	14.17
2232	99900001	102900000	0.1068	0.7272	14.68	12.27
2232	100200001	103200000	0.1244	0.7305	17.03	14.62
2232	100500001	103500000	0.1324	0.7341	18.04	15.63
2232	100800001	103800000	0.1444	0.7265	19.87	17.46
2232	101100001	104100000	0.1372	0.7211	19.03	16.62
2232	101400001	104400000	0.1279	0.7229	17.70	15.29
2232	101700001	104700000	0.1210	0.7172	16.87	14.46
2232	102000001	105000000	0.1358	0.7284	18.64	16.23
2232	102300001	105300000	0.1454	0.7398	19.65	17.24
2232	102600001	105600000	0.1515	0.7507	20.18	17.77
2232	102900001	105900000	0.1563	0.7597	20.58	18.17
2232	103200001	106200000	0.1377	0.7703	17.88	15.47
2232	103500001	106500000	0.1340	0.7542	17.77	15.36
2232	103800001	106800000	0.1280	0.7393	17.32	14.91
2232	104100001	107100000	0.1305	0.7365	17.71	15.30
2232	104400001	107400000	0.1266	0.7432	17.04	14.63
2232	104700001	107700000	0.1220	0.7469	16.33	13.92
2232	105000001	108000000	0.1038	0.7413	14.00	11.59
2232	105300001	108300000	0.1014	0.7470	13.58	11.17
2232	105600001	108600000	0.1033	0.7486	13.80	11.39
2232	105900001	108900000	0.1040	0.7522	13.82	11.41
2232	106200001	109200000	0.1155	0.7462	15.48	13.07
2232	106500001	109500000	0.1152	0.7651	15.06	12.65
2232	106800001	109800000	0.1164	0.7883	14.77	12.36
2232	107100001	110100000	0.1161	0.8034	14.45	12.04
2232	107400001	110400000	0.1159	0.7941	14.59	12.18
2232	107700001	110700000	0.1105	0.7994	13.83	11.42
2232	108000001	111000000	0.1083	0.8032	13.49	11.08
2232	108300001	111300000	0.1091	0.8064	13.52	11.11
2232	108600001	111600000	0.1069	0.8237	12.98	10.57
2232	108900001	111900000	0.1079	0.8173	13.21	10.80
2232	109200001	112200000	0.0944	0.8233	11.46	9.05
2232	109500001	112500000	0.1001	0.8129	12.31	9.90
2232	109800001	112800000	0.1039	0.8062	12.89	10.48
2232	110100001	113100000	0.1069	0.8000	13.37	10.96
2232	110400001	113400000	0.1199	0.7994	15.00	12.59
2232	110700001	113700000	0.1223	0.7862	15.55	13.14
2232	111000001	114000000	0.1283	0.8025	15.99	13.58
2232	111300001	114300000	0.1271	0.8073	15.75	13.34
2232	111600001	114600000	0.1320	0.8029	16.44	14.03
2232	111900001	114900000	0.1409	0.8095	17.40	14.99
2232	112200001	115200000	0.1448	0.8038	18.01	15.60
2232	112500001	115500000	0.1497	0.8096	18.49	16.08
2232	112800001	115800000	0.1391	0.8084	17.21	14.80
2232	113100001	116100000	0.1438	0.8091	17.77	15.36
2232	113400001	116400000	0.1461	0.8046	18.16	15.75
2232	113700001	116700000	0.1563	0.8057	19.39	16.98
2232	114000001	117000000	0.1526	0.7920	19.27	16.86
2232	114300001	117300000	0.1526	0.7849	19.44	17.03
2232	114600001	117600000	0.1491	0.7912	18.84	16.43
2232	114900001	117900000	0.1315	0.7928	16.58	14.17
2232	115200001	118200000	0.1309	0.7972	16.42	14.01
2232	115500001	118500000	0.1190	0.8103	14.69	12.28
2232	115800001	118800000	0.1314	0.8225	15.97	13.56
2232	116100001	119100000	0.1261	0.8217	15.35	12.94
2232	116400001	119400000	0.1169	0.8275	14.12	11.71
2232	116700001	119700000	0.1136	0.8328	13.64	11.23
2232	117000001	120000000	0.1132	0.8366	13.53	11.12
2232	117300001	120300000	0.1156	0.8374	13.81	11.40
2232	117600001	120600000	0.1046	0.8170	12.81	10.40
2232	117900001	120900000	0.1084	0.8090	13.40	10.99
2232	118200001	121200000	0.0995	0.8066	12.33	9.92
2232	118500001	121500000	0.1053	0.7948	13.25	10.84
2232	118800001	121800000	0.1008	0.7976	12.64	10.23
2232	119100001	122100000	0.1108	0.7955	13.93	11.52
2232	119400001	122400000	0.1156	0.7876	14.67	12.26
2232	119700001	122700000	0.1120	0.7808	14.34	11.93
2232	120000001	123000000	0.1138	0.7642	14.89	12.48
2232	120300001	123300000	0.1136	0.7579	14.99	12.58
2232	120600001	123600000	0.1228	0.7746	15.85	13.44
2232	120900001	123900000	0.1180	0.7692	15.34	12.93
2232	121200001	124200000	0.1281	0.7647	16.75	14.34
2232	121500001	124500000	0.1314	0.7762	16.93	14.52
2232	121800001	124800000	0.1279	0.7621	16.78	14.37
2232	122100001	125100000	0.1125	0.7532	14.93	12.52
2232	122400001	125400000	0.1244	0.7624	16.32	13.91
2232	122700001	125700000	0.1312	0.7772	16.88	14.47
2232	123000001	126000000	0.1208	0.8003	15.10	12.69
2232	123300001	126300000	0.1211	0.8058	15.03	12.62
2232	123600001	126600000	0.1250	0.7897	15.83	13.42
2232	123900001	126900000	0.1346	0.8068	16.68	14.27
2232	124200001	127200000	0.1369	0.8217	16.66	14.25
2232	124500001	127500000	0.1261	0.8108	15.56	13.15
2232	124800001	127800000	0.1346	0.8096	16.63	14.22
2232	125100001	128100000	0.1426	0.8165	17.46	15.05
2232	125400001	128400000	0.1311	0.8148	16.09	13.68
2232	125700001	128700000	0.1281	0.8041	15.93	13.52
2232	126000001	129000000	0.1412	0.7925	17.82	15.41
2232	126300001	129300000	0.1484	0.7962	18.64	16.23
2232	126600001	129600000	0.1444	0.8083	17.87	15.46
2232	126900001	129900000	0.1450	0.8130	17.83	15.42
2232	127200001	130200000	0.1452	0.8110	17.90	15.49
2232	127500001	130500000	0.1448	0.8209	17.64	15.23
2232	127800001	130800000	0.1311	0.8258	15.87	13.46
2232	128100001	131100000	0.1307	0.8401	15.55	13.14
2232	128400001	131400000	0.1282	0.8518	15.05	12.64
2232	128700001	131700000	0.1253	0.8640	14.50	12.09
2232	129000001	132000000	0.1272	0.8663	14.68	12.27
2232	129300001	132300000	0.1116	0.8683	12.85	10.44
2232	129600001	132600000	0.1144	0.8719	13.12	10.71
2232	129900001	132900000	0.1124	0.8624	13.03	10.62
2232	130200001	133200000	0.1223	0.8606	14.21	11.80
2232	130500001	133500000	0.1275	0.8567	14.88	12.47
2232	130800001	133800000	0.1337	0.8635	15.48	13.07
2232	131100001	134100000	0.1331	0.8497	15.66	13.25
2232	131400001	134400000	0.1374	0.8416	16.32	13.91
2232	131700001	134700000	0.1450	0.8285	17.50	15.09
2232	132000001	135000000	0.1390	0.8265	16.82	14.41
2232	132300001	135300000	0.1351	0.8158	16.56	14.15
2232	132600001	135600000	0.1412	0.8203	17.21	14.80
2232	132900001	135900000	0.1322	0.8152	16.22	13.81
2232	133200001	136200000	0.1166	0.8147	14.31	11.90
2232	133500001	136500000	0.1169	0.8205	14.24	11.83
2232	133800001	136800000	0.1262	0.8173	15.44	13.03
2232	134100001	137100000	0.1317	0.8245	15.98	13.57
2232	134400001	137400000	0.1337	0.8173	16.36	13.95
2232	134700001	137700000	0.1310	0.8273	15.83	13.42
2232	135000001	138000000	0.1331	0.8290	16.06	13.65
2232	135300001	138300000	0.1437	0.8373	17.16	14.75
2232	135600001	138600000	0.1457	0.8290	17.57	15.16
2232	135900001	138900000	0.1572	0.8354	18.81	16.40
2232	136200001	139200000	0.1633	0.8348	19.56	17.15
2232	136500001	139500000	0.1549	0.8315	18.63	16.22
2232	136800001	139800000	0.1459	0.8347	17.48	15.07
2232	137100001	140100000	0.1494	0.8237	18.14	15.73
2232	137400001	140400000	0.1473	0.8245	17.86	15.45
2232	137700001	140700000	0.1478	0.8192	18.04	15.63
2232	138000001	141000000	0.1529	0.8233	18.57	16.16
2232	138300001	141300000	0.1467	0.8089	18.13	15.72
2232	138600001	141600000	0.1337	0.8204	16.29	13.88
2232	138900001	141900000	0.1295	0.8197	15.80	13.39
2232	139200001	142200000	0.1329	0.8221	16.16	13.75
2232	139500001	142500000	0.1522	0.8205	18.55	16.14
2232	139800001	142800000	0.1530	0.8182	18.70	16.29
2232	140100001	143100000	0.1506	0.8308	18.13	15.72
2232	140400001	143400000	0.1467	0.8405	17.46	15.05
2232	140700001	143700000	0.1338	0.8581	15.59	13.18
2232	141000001	144000000	0.1205	0.8525	14.14	11.73
2232	141300001	144300000	0.1199	0.8748	13.70	11.29
2232	141600001	144600000	0.1316	0.8703	15.12	12.71
2232	141900001	144900000	0.1287	0.8701	14.79	12.38
2232	142200001	145200000	0.1199	0.8745	13.72	11.31
2232	142500001	145500000	0.1072	0.8679	12.35	9.94
2232	142800001	145800000	0.1010	0.8695	11.61	9.20
2232	143100001	146100000	0.0977	0.8695	11.24	8.83
2232	143400001	146400000	0.0999	0.8711	11.47	9.06
2232	143700001	146700000	0.0974	0.8657	11.25	8.84
2232	144000001	147000000	0.1135	0.8741	12.99	10.58
2232	144300001	147300000	0.1303	0.8735	14.92	12.51
2232	144600001	147600000	0.1292	0.8697	14.86	12.45
2232	144900001	147900000	0.1464	0.8786	16.66	14.25
2232	145200001	148200000	0.1626	0.8832	18.41	16.00
2232	145500001	148500000	0.1902	0.9004	21.13	18.72
2232	145800001	148800000	0.1985	0.9061	21.91	19.50
2232	146100001	149019686	0.2002	0.9126	21.35	18.94
2571	1	3000000	0.1360	0.8728	15.58	13.17
2571	300001	3300000	0.1345	0.8689	15.48	13.07
2571	600001	3600000	0.1309	0.8660	15.11	12.70
2571	900001	3900000	0.1315	0.8427	15.60	13.19
2571	1200001	4200000	0.1260	0.8419	14.97	12.56
2571	1500001	4500000	0.1269	0.8404	15.10	12.69
2571	1800001	4800000	0.1157	0.8407	13.77	11.36
2571	2100001	5100000	0.1134	0.8121	13.97	11.56
2571	2400001	5400000	0.1148	0.8232	13.94	11.53
2571	2700001	5700000	0.1188	0.8321	14.27	11.86
2571	3000001	6000000	0.1100	0.8367	13.14	10.73
2571	3300001	6300000	0.1027	0.8419	12.20	9.79
2571	3600001	6600000	0.1035	0.8500	12.17	9.76
2571	3900001	6900000	0.0959	0.8612	11.13	8.72
2571	4200001	7200000	0.0953	0.8546	11.15	8.74
2571	4500001	7500000	0.0927	0.8477	10.94	8.53
2571	4800001	7800000	0.1044	0.8466	12.33	9.92
2571	5100001	8100000	0.1108	0.8704	12.73	10.32
2571	5400001	8400000	0.1070	0.8503	12.59	10.18
2571	5700001	8700000	0.1028	0.8440	12.18	9.77
2571	6000001	9000000	0.1150	0.8344	13.78	11.37
2571	6300001	9300000	0.1264	0.8277	15.27	12.86
2571	6600001	9600000	0.1302	0.8118	16.04	13.63
2571	6900001	9900000	0.1482	0.8199	18.07	15.66
2571	7200001	10200000	0.1460	0.8136	17.94	15.53
2571	7500001	10500000	0.1493	0.8166	18.28	15.87
2571	7800001	10800000	0.1390	0.8082	17.19	14.78
2571	8100001	11100000	0.1422	0.8047	17.67	15.26
2571	8400001	11400000	0.1452	0.8052	18.04	15.63
2571	8700001	11700000	0.1628	0.8160	19.95	17.54
2571	9000001	12000000	0.1497	0.8195	18.27	15.86
2571	9300001	12300000	0.1413	0.8236	17.15	14.74
2571	9600001	12600000	0.1401	0.8304	16.87	14.46
2571	9900001	12900000	0.1328	0.8290	16.02	13.61
2571	10200001	13200000	0.1415	0.8351	16.95	14.54
2571	10500001	13500000	0.1455	0.8323	17.49	15.08
2571	10800001	13800000	0.1617	0.8352	19.36	16.95
2571	11100001	14100000	0.1608	0.8280	19.42	17.01
2571	11400001	14400000	0.1562	0.8385	18.63	16.22
2571	11700001	14700000	0.1320	0.8215	16.06	13.65
2571	12000001	15000000	0.1265	0.8184	15.46	13.05
2571	12300001	15300000	0.1281	0.8145	15.73	13.32
2571	12600001	15600000	0.1271	0.8147	15.60	13.19
2571	12900001	15900000	0.1236	0.8032	15.39	12.98
2571	13200001	16200000	0.1157	0.7944	14.56	12.15
2571	13500001	16500000	0.1168	0.7935	14.71	12.30
2571	13800001	16800000	0.0989	0.7936	12.46	10.05
2571	14100001	17100000	0.1030	0.8037	12.82	10.41
2571	14400001	17400000	0.1051	0.7797	13.48	11.07
2571	14700001	17700000	0.1178	0.7935	14.85	12.44
2571	15000001	18000000	0.1306	0.7926	16.48	14.07
2571	15300001	18300000	0.1238	0.7904	15.66	13.25
2571	15600001	18600000	0.1180	0.7875	14.99	12.58
2571	15900001	18900000	0.1176	0.7941	14.81	12.40
2571	16200001	19200000	0.1180	0.8008	14.73	12.32
2571	16500001	19500000	0.1221	0.8080	15.11	12.70
2571	16800001	19800000	0.1304	0.8131	16.04	13.63
2571	17100001	20100000	0.1329	0.8019	16.58	14.17
2571	17400001	20400000	0.1393	0.8251	16.89	14.48
2571	17700001	20700000	0.1242	0.8001	15.52	13.11
2571	18000001	21000000	0.1256	0.7978	15.74	13.33
2571	18300001	21300000	0.1308	0.8040	16.28	13.87
2571	18600001	21600000	0.1374	0.7915	17.36	14.95
2571	18900001	21900000	0.1388	0.7958	17.44	15.03
2571	19200001	22200000	0.1425	0.7911	18.02	15.61
2571	19500001	22500000	0.1265	0.7781	16.26	13.85
2571	19800001	22800000	0.1198	0.7663	15.64	13.23
2571	20100001	23100000	0.1171	0.7698	15.21	12.80
2571	20400001	23400000	0.1196	0.7582	15.78	13.37
2571	20700001	23700000	0.1303	0.7742	16.83	14.42
2571	21000001	24000000	0.1287	0.7651	16.82	14.41
2571	21300001	24300000	0.1350	0.7520	17.95	15.54
2571	21600001	24600000	0.1394	0.7525	18.52	16.11
2571	21900001	24900000	0.1346	0.7417	18.15	15.74
2571	22200001	25200000	0.1287	0.7360	17.49	15.08
2571	22500001	25500000	0.1411	0.7314	19.29	16.88
2571	22800001	25800000	0.1433	0.7260	19.74	17.33
2571	23100001	26100000	0.1328	0.7156	18.57	16.16
2571	23400001	26400000	0.1170	0.7018	16.67	14.26
2571	23700001	26700000	0.1084	0.6973	15.55	13.14
2571	24000001	27000000	0.0952	0.6941	13.72	11.31
2571	24300001	27300000	0.0880	0.6891	12.77	10.36
2571	24600001	27600000	0.0868	0.6929	12.53	10.12
2571	24900001	27900000	0.0826	0.6974	11.84	9.43
2571	25200001	28200000	0.0867	0.6970	12.43	10.02
2571	25500001	28500000	0.0789	0.7052	11.19	8.78
2571	25800001	28800000	0.0748	0.7136	10.48	8.07
2571	26100001	29100000	0.0713	0.7222	9.87	7.46
2571	26400001	29400000	0.0863	0.7435	11.61	9.20
2571	26700001	29700000	0.0978	0.7460	13.11	10.70
2571	27000001	30000000	0.1120	0.7527	14.88	12.47
2571	27300001	30300000	0.1158	0.7753	14.94	12.53
2571	27600001	30600000	0.1180	0.7605	15.52	13.11
2571	27900001	30900000	0.1274	0.7601	16.76	14.35
2571	28200001	31200000	0.1247	0.7614	16.37	13.96
2571	28500001	31500000	0.1213	0.7457	16.26	13.85
2571	28800001	31800000	0.1268	0.7392	17.16	14.75
2571	29100001	32100000	0.1304	0.7325	17.80	15.39
2571	29400001	32400000	0.1243	0.7350	16.91	14.50
2571	29700001	32700000	0.1193	0.7159	16.66	14.25
2571	30000001	33000000	0.1083	0.7150	15.15	12.74
2571	30300001	33300000	0.1108	0.6895	16.07	13.66
2571	30600001	33600000	0.1171	0.7135	16.41	14.00
2571	30900001	33900000	0.1097	0.7175	15.30	12.89
2571	31200001	34200000	0.1084	0.7100	15.27	12.86
2571	31500001	34500000	0.1090	0.7333	14.86	12.45
2571	31800001	34800000	0.1084	0.7477	14.49	12.08
2571	32100001	35100000	0.1033	0.7260	14.23	11.82
2571	32400001	35400000	0.0981	0.7217	13.60	11.19
2571	32700001	35700000	0.1025	0.7282	14.07	11.66
2571	33000001	36000000	0.1098	0.7256	15.14	12.73
2571	33300001	36300000	0.1091	0.7431	14.69	12.28
2571	33600001	36600000	0.1118	0.7283	15.35	12.94
2571	33900001	36900000	0.1214	0.7299	16.64	14.23
2571	34200001	37200000	0.1308	0.7420	17.63	15.22
2571	34500001	37500000	0.1340	0.7119	18.82	16.41
2571	34800001	37800000	0.1358	0.7070	19.20	16.79
2571	35100001	38100000	0.1388	0.7343	18.90	16.49
2571	35400001	38400000	0.1521	0.7226	21.04	18.63
2571	35700001	38700000	0.1508	0.7275	20.73	18.32
2571	36000001	39000000	0.1587	0.7313	21.70	19.29
2571	36300001	39300000	0.1585	0.7233	21.92	19.51
2571	36600001	39600000	0.1458	0.7058	20.65	18.24
2571	36900001	39900000	0.1341	0.6799	19.72	17.31
2571	37200001	40200000	0.1238	0.6740	18.37	15.96
2571	37500001	40500000	0.1310	0.6877	19.04	16.63
2571	37800001	40800000	0.1275	0.6851	18.61	16.20
2571	38100001	41100000	0.1353	0.6693	20.22	17.81
2571	38400001	41400000	0.1259	0.6729	18.71	16.30
2571	38700001	41700000	0.1274	0.6837	18.63	16.22
2571	39000001	42000000	0.1145	0.6722	17.03	14.62
2571	39300001	42300000	0.1136	0.6684	17.00	14.59
2571	39600001	42600000	0.1211	0.6774	17.87	15.46
2571	39900001	42900000	0.1267	0.6968	18.18	15.77
2571	40200001	43200000	0.1331	0.6837	19.47	17.06
2571	40500001	43500000	0.1224	0.6922	17.68	15.27
2571	40800001	43800000	0.1185	0.6892	17.19	14.78
2571	41100001	44100000	0.1145	0.6912	16.56	14.15
2571	41400001	44400000	0.1152	0.6926	16.63	14.22
2571	41700001	44700000	0.1143	0.6842	16.71	14.30
2571	42000001	45000000	0.1273	0.6925	18.38	15.97
2571	42300001	45300000	0.1323	0.6748	19.61	17.20
2571	42600001	45600000	0.1317	0.6843	19.25	16.84
2571	42900001	45900000	0.1348	0.6836	19.72	17.31
2571	43200001	46200000	0.1326	0.6962	19.05	16.64
2571	43500001	46500000	0.1356	0.6746	20.09	17.68
2571	43800001	46800000	0.1403	0.6688	20.97	18.56
2571	44100001	47100000	0.1455	0.6688	21.76	19.35
2571	44400001	47400000	0.1485	0.6420	23.13	20.72
2571	44700001	47700000	0.1508	0.6322	23.85	21.44
2571	45000001	48000000	0.1378	0.6307	21.85	19.44
2571	45300001	48300000	0.1299	0.6548	19.83	17.42
2571	45600001	48412605	0.1233	0.6581	17.57	15.16
2931	1	3000000	0.1341	0.8046	16.67	14.26
2931	300001	3300000	0.1289	0.8077	15.96	13.55
2931	600001	3600000	0.1411	0.8066	17.50	15.09
2931	900001	3900000	0.1204	0.7904	15.24	12.83
2931	1200001	4200000	0.1292	0.7925	16.30	13.89
2931	1500001	4500000	0.1399	0.7963	17.57	15.16
2931	1800001	4800000	0.1457	0.8005	18.20	15.79
2931	2100001	5100000	0.1479	0.7908	18.70	16.29
2931	2400001	5400000	0.1432	0.7827	18.30	15.89
2931	2700001	5700000	0.1520	0.7914	19.20	16.79
2931	3000001	6000000	0.1563	0.7885	19.83	17.42
2931	3300001	6300000	0.1575	0.7866	20.03	17.62
2931	3600001	6600000	0.1579	0.7845	20.12	17.71
2931	3900001	6900000	0.1603	0.7866	20.38	17.97
2931	4200001	7200000	0.1454	0.7821	18.59	16.18
2931	4500001	7500000	0.1541	0.7730	19.93	17.52
2931	4800001	7800000	0.1393	0.7553	18.45	16.04
2931	5100001	8100000	0.1464	0.7517	19.48	17.07
2931	5400001	8400000	0.1574	0.7481	21.03	18.62
2931	5700001	8700000	0.1497	0.7414	20.19	17.78
2931	6000001	9000000	0.1445	0.7507	19.25	16.84
2931	6300001	9300000	0.1460	0.7461	19.56	17.15
2931	6600001	9600000	0.1507	0.7469	20.17	17.76
2931	6900001	9900000	0.1477	0.7532	19.61	17.20
2931	7200001	10200000	0.1582	0.7574	20.88	18.47
2931	7500001	10500000	0.1369	0.7561	18.11	15.70
2931	7800001	10800000	0.1412	0.7733	18.26	15.85
2931	8100001	11100000	0.1312	0.7730	16.97	14.56
2931	8400001	11400000	0.1319	0.7981	16.52	14.11
2931	8700001	11700000	0.1422	0.8089	17.59	15.18
2931	9000001	12000000	0.1445	0.8028	18.00	15.59
2931	9300001	12300000	0.1490	0.8103	18.39	15.98
2931	9600001	12600000	0.1429	0.8179	17.47	15.06
2931	9900001	12900000	0.1340	0.8238	16.27	13.86
2931	10200001	13200000	0.1360	0.8298	16.39	13.98
2931	10500001	13500000	0.1330	0.8292	16.04	13.63
2931	10800001	13800000	0.1346	0.8308	16.20	13.79
2931	11100001	14100000	0.1365	0.8325	16.39	13.98
2931	11400001	14400000	0.1328	0.8228	16.15	13.74
2931	11700001	14700000	0.1293	0.8192	15.79	13.38
2931	12000001	15000000	0.1253	0.8086	15.49	13.08
2931	12300001	15300000	0.1357	0.8040	16.87	14.46
2931	12600001	15600000	0.1238	0.7950	15.57	13.16
2931	12900001	15900000	0.1313	0.7968	16.48	14.07
2931	13200001	16200000	0.1245	0.7792	15.97	13.56
2931	13500001	16500000	0.1274	0.7721	16.50	14.09
2931	13800001	16800000	0.1332	0.7716	17.27	14.86
2931	14100001	17100000	0.1262	0.7692	16.41	14.00
2931	14400001	17400000	0.1222	0.7679	15.91	13.50
2931	14700001	17700000	0.1142	0.7565	15.10	12.69
2931	15000001	18000000	0.1085	0.7618	14.24	11.83
2931	15300001	18300000	0.1012	0.7639	13.24	10.83
2931	15600001	18600000	0.1209	0.7544	16.02	13.61
2931	15900001	18900000	0.1247	0.7440	16.77	14.36
2931	16200001	19200000	0.1253	0.7432	16.87	14.46
2931	16500001	19500000	0.1373	0.7525	18.24	15.83
2931	16800001	19800000	0.1347	0.7468	18.04	15.63
2931	17100001	20100000	0.1397	0.7526	18.57	16.16
2931	17400001	20400000	0.1360	0.7553	18.01	15.60
2931	17700001	20700000	0.1445	0.7602	19.01	16.60
2931	18000001	21000000	0.1436	0.7495	19.16	16.75
2931	18300001	21300000	0.1343	0.7353	18.26	15.85
2931	18600001	21600000	0.1134	0.7400	15.33	12.92
2931	18900001	21900000	0.1179	0.7432	15.86	13.45
2931	19200001	22200000	0.1180	0.7329	16.09	13.68
2931	19500001	22500000	0.1191	0.7339	16.22	13.81
2931	19800001	22800000	0.1188	0.7419	16.01	13.60
2931	20100001	23100000	0.1189	0.7393	16.09	13.68
2931	20400001	23400000	0.1272	0.7094	17.93	15.52
2931	20700001	23700000	0.1122	0.6931	16.18	13.77
2931	21000001	24000000	0.1129	0.7027	16.06	13.65
2931	21300001	24300000	0.1147	0.7074	16.22	13.81
2931	21600001	24600000	0.1316	0.6923	19.01	16.60
2931	21900001	24900000	0.1214	0.7026	17.27	14.86
2931	22200001	25200000	0.1188	0.7126	16.67	14.26
2931	22500001	25500000	0.1084	0.7087	15.30	12.89
2931	22800001	25800000	0.1175	0.7129	16.48	14.07
2931	23100001	26100000	0.1145	0.7071	16.19	13.78
2931	23400001	26400000	0.1122	0.7371	15.22	12.81
2931	23700001	26700000	0.1174	0.7578	15.49	13.08
2931	24000001	27000000	0.1171	0.7460	15.70	13.29
2931	24300001	27300000	0.1125	0.7412	15.17	12.76
2931	24600001	27600000	0.1150	0.7632	15.07	12.66
2931	24900001	27900000	0.1107	0.7561	14.65	12.24
2931	25200001	28200000	0.1307	0.7700	16.97	14.56
2931	25500001	28500000	0.1269	0.7608	16.68	14.27
2931	25800001	28800000	0.1120	0.7436	15.07	12.66
2931	26100001	29100000	0.1188	0.7535	15.76	13.35
2931	26400001	29400000	0.1107	0.7371	15.02	12.61
2931	26700001	29700000	0.1100	0.7229	15.22	12.81
2931	27000001	30000000	0.1151	0.7339	15.68	13.27
2931	27300001	30300000	0.1111	0.7348	15.13	12.72
2931	27600001	30600000	0.1133	0.7201	15.73	13.32
2931	27900001	30900000	0.1311	0.7342	17.85	15.44
2931	28200001	31200000	0.1191	0.7252	16.43	14.02
2931	28500001	31500000	0.1250	0.7250	17.24	14.83
2931	28800001	31800000	0.1344	0.7145	18.81	16.40
2931	29100001	32100000	0.1351	0.7098	19.03	16.62
2931	29400001	32400000	0.1493	0.7209	20.72	18.31
2931	29700001	32700000	0.1467	0.7119	20.61	18.20
2931	30000001	33000000	0.1423	0.7077	20.11	17.70
2931	30300001	33300000	0.1514	0.7076	21.39	18.98
2931	30600001	33600000	0.1337	0.7069	18.91	16.50
2931	30900001	33900000	0.1238	0.6818	18.15	15.74
2931	31200001	34200000	0.1216	0.6805	17.87	15.46
2931	31500001	34500000	0.1217	0.6846	17.78	15.37
2931	31800001	34800000	0.1176	0.6928	16.97	14.56
2931	32100001	35100000	0.1192	0.7035	16.95	14.54
2931	32400001	35400000	0.1122	0.6995	16.03	13.62
2931	32700001	35700000	0.1205	0.7105	16.96	14.55
2931	33000001	36000000	0.1226	0.6992	17.54	15.13
2931	33300001	36300000	0.1167	0.7071	16.50	14.09
2931	33600001	36600000	0.1221	0.7231	16.89	14.48
2931	33900001	36900000	0.1248	0.7321	17.05	14.64
2931	34200001	37200000	0.1184	0.7321	16.17	13.76
2931	34500001	37500000	0.1171	0.7218	16.22	13.81
2931	34800001	37800000	0.1248	0.7346	16.98	14.57
2931	35100001	38100000	0.1208	0.7300	16.55	14.14
2931	35400001	38400000	0.1183	0.7312	16.18	13.77
2931	35700001	38700000	0.1088	0.7469	14.56	12.15
2931	36000001	39000000	0.1122	0.7567	14.82	12.41
2931	36300001	39300000	0.1137	0.7491	15.18	12.77
2931	36600001	39600000	0.1237	0.7458	16.59	14.18
2931	36900001	39900000	0.1204	0.7445	16.17	13.76
2931	37200001	40200000	0.1316	0.7429	17.72	15.31
2931	37500001	40500000	0.1315	0.7709	17.06	14.65
2931	37800001	40800000	0.1271	0.7651	16.61	14.20
2931	38100001	41100000	0.1329	0.7654	17.36	14.95
2931	38400001	41400000	0.1288	0.7652	16.83	14.42
2931	38700001	41700000	0.1260	0.7693	16.38	13.97
2931	39000001	42000000	0.1233	0.7762	15.88	13.47
2931	39300001	42300000	0.1153	0.7649	15.07	12.66
2931	39600001	42600000	0.1139	0.7615	14.95	12.54
2931	39900001	42900000	0.1056	0.7485	14.11	11.70
2931	40200001	43200000	0.0950	0.7592	12.51	10.10
2931	40500001	43500000	0.0979	0.7466	13.11	10.70
2931	40800001	43800000	0.0886	0.7496	11.82	9.41
2931	41100001	44100000	0.0819	0.7365	11.12	8.71
2931	41400001	44400000	0.0923	0.7408	12.46	10.05
2931	41700001	44700000	0.1074	0.7329	14.66	12.25
2931	42000001	45000000	0.1139	0.7291	15.62	13.21
2931	42300001	45300000	0.1153	0.7469	15.43	13.02
2931	42600001	45600000	0.1070	0.7444	14.38	11.97
2931	42900001	45900000	0.1253	0.7605	16.47	14.06
2931	43200001	46200000	0.1277	0.7543	16.92	14.51
2931	43500001	46500000	0.1199	0.7438	16.12	13.71
2931	43800001	46800000	0.1224	0.7437	16.45	14.04
2931	44100001	47100000	0.1310	0.7544	17.36	14.95
2931	44400001	47400000	0.1145	0.7397	15.48	13.07
2931	44700001	47700000	0.1061	0.7337	14.46	12.05
2931	45000001	48000000	0.1041	0.7319	14.23	11.82
2931	45300001	48300000	0.1126	0.7238	15.56	13.15
2931	45600001	48600000	0.1175	0.7117	16.51	14.10
2931	45900001	48900000	0.1030	0.7091	14.52	12.11
2931	46200001	49200000	0.1018	0.6968	14.61	12.20
2931	46500001	49500000	0.1093	0.7171	15.24	12.83
2931	46800001	49800000	0.1207	0.7239	16.67	14.26
2931	47100001	50100000	0.1143	0.7206	15.86	13.45
2931	47400001	50400000	0.1248	0.7356	16.97	14.56
2931	47700001	50700000	0.1313	0.7338	17.89	15.48
2931	48000001	51000000	0.1260	0.7423	16.97	14.56
2931	48300001	51300000	0.1356	0.7403	18.31	15.90
2931	48600001	51600000	0.1292	0.7556	17.10	14.69
2931	48900001	51900000	0.1322	0.7653	17.28	14.87
2931	49200001	52200000	0.1345	0.7809	17.23	14.82
2931	49500001	52500000	0.1285	0.7744	16.59	14.18
2931	49800001	52800000	0.1206	0.7688	15.69	13.28
2931	50100001	53100000	0.1213	0.7609	15.95	13.54
2931	50400001	53400000	0.1250	0.7648	16.34	13.93
2931	50700001	53700000	0.1185	0.7619	15.55	13.14
2931	51000001	54000000	0.1299	0.7538	17.23	14.82
2931	51300001	54300000	0.1245	0.7688	16.20	13.79
2931	51600001	54600000	0.1246	0.7730	16.12	13.71
2931	51900001	54900000	0.1194	0.7725	15.46	13.05
2931	52200001	55200000	0.1207	0.7614	15.85	13.44
2931	52500001	55500000	0.1346	0.7603	17.71	15.30
2931	52800001	55800000	0.1269	0.7447	17.04	14.63
2931	53100001	56100000	0.1354	0.7518	18.01	15.60
2931	53400001	56400000	0.1352	0.7279	18.57	16.16
2931	53700001	56700000	0.1473	0.7358	20.02	17.61
2931	54000001	57000000	0.1327	0.7407	17.92	15.51
2931	54300001	57300000	0.1442	0.7287	19.79	17.38
2931	54600001	57600000	0.1504	0.7252	20.73	18.32
2931	54900001	57900000	0.1658	0.7323	22.64	20.23
2931	55200001	58200000	0.1593	0.7373	21.61	19.20
2931	55500001	58500000	0.1516	0.7462	20.31	17.90
2931	55800001	58800000	0.1627	0.7568	21.50	19.09
2931	56100001	59100000	0.1440	0.7622	18.89	16.48
2931	56400001	59400000	0.1360	0.7679	17.71	15.30
2931	56700001	59700000	0.1307	0.7612	17.18	14.77
2931	57000001	60000000	0.1318	0.7617	17.30	14.89
2931	57300001	60300000	0.1166	0.7608	15.33	12.92
2931	57600001	60600000	0.1254	0.7589	16.52	14.11
2931	57900001	60900000	0.1176	0.7550	15.57	13.16
2931	58200001	61200000	0.1292	0.7378	17.52	15.11
2931	58500001	61500000	0.1292	0.7317	17.66	15.25
2931	58800001	61800000	0.1298	0.7393	17.56	15.15
2931	59100001	62100000	0.1416	0.7249	19.53	17.12
2931	59400001	62400000	0.1572	0.7391	21.27	18.86
2931	59700001	62700000	0.1508	0.7438	20.28	17.87
2931	60000001	63000000	0.1490	0.7299	20.41	18.00
2931	60300001	63300000	0.1554	0.7165	21.69	19.28
2931	60600001	63600000	0.1461	0.7204	20.28	17.87
2931	60900001	63900000	0.1472	0.7056	20.86	18.45
2931	61200001	64200000	0.1492	0.7130	20.93	18.52
2931	61500001	64500000	0.1515	0.7075	21.41	19.00
2931	61800001	64800000	0.1493	0.6945	21.50	19.09
2931	62100001	65100000	0.1487	0.6992	21.27	18.86
2931	62400001	65400000	0.1444	0.6964	20.74	18.33
2931	62700001	65700000	0.1502	0.6900	21.77	19.36
2931	63000001	66000000	0.1502	0.6826	22.00	19.59
2931	63300001	66300000	0.1540	0.6931	22.22	19.81
2931	63600001	66600000	0.1534	0.6700	22.89	20.48
2931	63900001	66900000	0.1400	0.6570	21.30	18.89
2931	64200001	67200000	0.1306	0.6825	19.13	16.72
2931	64500001	67500000	0.1358	0.6884	19.73	17.32
2931	64800001	67800000	0.1330	0.6772	19.64	17.23
2931	65100001	68100000	0.1319	0.6888	19.14	16.73
2931	65400001	68400000	0.1316	0.6783	19.41	17.00
2931	65700001	68700000	0.1299	0.6742	19.27	16.86
2931	66000001	69000000	0.1409	0.6879	20.48	18.07
2931	66300001	69300000	0.1415	0.7013	20.18	17.77
2931	66600001	69600000	0.1425	0.7134	19.98	17.57
2931	66900001	69900000	0.1702	0.7233	23.53	21.12
2931	67200001	70200000	0.1787	0.7197	24.83	22.42
2931	67500001	70500000	0.1742	0.7209	24.17	21.76
2931	67800001	70800000	0.1897	0.7446	25.48	23.07
2931	68100001	71100000	0.1842	0.7443	24.74	22.33
2931	68400001	71400000	0.1769	0.7395	23.92	21.51
2931	68700001	71700000	0.1789	0.7433	24.07	21.66
2931	69000001	72000000	0.1773	0.7530	23.55	21.14
2931	69300001	72300000	0.1655	0.7409	22.33	19.92
2931	69600001	72600000	0.1550	0.7509	20.65	18.24
2931	69900001	72900000	0.1451	0.7548	19.22	16.81
2931	70200001	73200000	0.1260	0.6793	18.55	16.14
2931	70500001	73500000	0.1311	0.6837	19.18	16.77
2931	70800001	73800000	0.1151	0.6673	17.26	14.85
2931	71100001	74100000	0.1216	0.6584	18.47	16.06
2931	71400001	74400000	0.1177	0.6489	18.14	15.73
2931	71700001	74700000	0.1148	0.6568	17.47	15.06
2931	72000001	75000000	0.1063	0.6503	16.35	13.94
2931	72300001	75300000	0.1050	0.6493	16.18	13.77
2931	72600001	75600000	0.1142	0.6455	17.68	15.27
2931	72900001	75900000	0.1165	0.6479	17.98	15.57
2931	73200001	76200000	0.1326	0.7149	18.55	16.14
2931	73500001	76500000	0.1180	0.7140	16.53	14.12
2931	73800001	76800000	0.1208	0.7305	16.54	14.13
2931	74100001	77100000	0.1245	0.7259	17.15	14.74
2931	74400001	77400000	0.1278	0.7406	17.26	14.85
2931	74700001	77700000	0.1215	0.7283	16.69	14.28
2931	75000001	78000000	0.1212	0.7391	16.40	13.99
2931	75300001	78300000	0.1253	0.7532	16.64	14.23
2931	75600001	78600000	0.1274	0.7405	17.21	14.80
2931	75900001	78900000	0.1100	0.7449	14.77	12.36
2931	76200001	79200000	0.1045	0.7362	14.19	11.78
2931	76500001	79500000	0.1049	0.7283	14.40	11.99
2931	76800001	79800000	0.0978	0.7200	13.58	11.17
2931	77100001	80100000	0.1001	0.7067	14.17	11.76
2931	77400001	80400000	0.1091	0.7144	15.27	12.86
2931	77700001	80700000	0.1132	0.7140	15.86	13.45
2931	78000001	81000000	0.1124	0.6837	16.44	14.03
2931	78300001	81300000	0.1102	0.6812	16.17	13.76
2931	78600001	81600000	0.1051	0.6881	15.28	12.87
2931	78900001	81900000	0.1127	0.6803	16.57	14.16
2931	79200001	82200000	0.1185	0.6636	17.85	15.44
2931	79500001	82500000	0.1232	0.6563	18.76	16.35
2931	79800001	82800000	0.1318	0.6509	20.24	17.83
2931	80100001	83100000	0.1274	0.6498	19.61	17.20
2931	80400001	83400000	0.1121	0.6438	17.41	15.00
2931	80700001	83700000	0.1194	0.6637	17.99	15.58
2931	81000001	84000000	0.1240	0.6799	18.24	15.83
2931	81300001	84300000	0.1265	0.6806	18.59	16.18
2931	81600001	84600000	0.1184	0.6789	17.44	15.03
2931	81900001	84900000	0.1221	0.6800	17.95	15.54
2931	82200001	85200000	0.1118	0.6934	16.13	13.72
2931	82500001	85500000	0.1114	0.6919	16.10	13.69
2931	82800001	85800000	0.1036	0.6744	15.36	12.95
2931	83100001	86100000	0.0941	0.6858	13.72	11.31
2931	83400001	86400000	0.1154	0.6839	16.87	14.46
2931	83700001	86700000	0.1198	0.6684	17.93	15.52
2931	84000001	87000000	0.1188	0.6642	17.89	15.48
2931	84300001	87300000	0.1177	0.6589	17.87	15.46
2931	84600001	87600000	0.1325	0.6540	20.27	17.86
2931	84900001	87900000	0.1331	0.6506	20.45	18.04
2931	85200001	88200000	0.1367	0.6373	21.45	19.04
2931	85500001	88500000	0.1390	0.6462	21.51	19.10
2931	85800001	88800000	0.1482	0.6652	22.28	19.87
2931	86100001	89100000	0.1544	0.6680	23.12	20.71
2931	86400001	89400000	0.1452	0.6799	21.35	18.94
2931	86700001	89700000	0.1384	0.6713	20.63	18.22
2931	87000001	90000000	0.1368	0.6562	20.84	18.43
2931	87300001	90300000	0.1273	0.6403	19.88	17.47
2931	87600001	90600000	0.1146	0.6430	17.82	15.41
2931	87900001	90900000	0.1155	0.6507	17.75	15.34
2931	88200001	91200000	0.1114	0.6676	16.69	14.28
2931	88500001	91500000	0.1159	0.6613	17.53	15.12
2931	88800001	91800000	0.1139	0.6340	17.96	15.55
2931	89100001	92100000	0.1123	0.6379	17.60	15.19
2931	89400001	92400000	0.1144	0.6152	18.60	16.19
2931	89700001	92700000	0.1195	0.6404	18.66	16.25
2931	90000001	93000000	0.1179	0.6462	18.24	15.83
2931	90300001	93300000	0.1335	0.6494	20.55	18.14
2931	90600001	93600000	0.1498	0.6413	23.36	20.95
2931	90900001	93900000	0.1470	0.6154	23.89	21.48
2931	91200001	94200000	0.1572	0.6152	25.56	23.15
2931	91500001	94500000	0.1520	0.6032	25.19	22.78
2931	91800001	94800000	0.1568	0.6211	25.25	22.84
2931	92100001	95100000	0.1542	0.5976	25.81	23.40
2931	92400001	95400000	0.1470	0.6066	24.24	21.83
2931	92700001	95700000	0.1265	0.5878	21.52	19.11
2931	93000001	96000000	0.1346	0.5806	23.18	20.77
2931	93300001	96300000	0.1425	0.5886	24.20	21.79
2931	93600001	96600000	0.1363	0.6021	22.64	20.23
2931	93900001	96900000	0.1274	0.5927	21.50	19.09
2931	94200001	97200000	0.1311	0.5801	22.60	20.19
2931	94500001	97500000	0.1259	0.5680	22.17	19.76
2931	94800001	97800000	0.1110	0.5300	20.95	18.54
2931	95100001	98100000	0.1231	0.5402	22.78	20.37
2931	95400001	98400000	0.1201	0.5168	23.23	20.82
2931	95700001	98700000	0.1337	0.5019	26.64	24.23
2931	96000001	99000000	0.1288	0.4945	26.04	23.63
2931	96300001	99300000	0.1151	0.4949	23.25	20.84
2931	96600001	99600000	0.1144	0.5017	22.80	20.39
2931	96900001	99900000	0.1183	0.4938	23.95	21.54
2931	97200001	100200000	0.1236	0.4974	24.84	22.43
2931	97500001	100500000	0.1311	0.5226	25.09	22.68
2931	97800001	100800000	0.1407	0.5765	24.41	22.00
2931	98100001	101100000	0.1381	0.6014	22.97	20.56
2931	98400001	101400000	0.1365	0.6391	21.36	18.95
2931	98700001	101472154	0.1329	0.6588	18.64	16.23
3506	1	3000000	0.1366	0.7063	19.33	16.92
3506	300001	3300000	0.1209	0.7094	17.04	14.63
3506	600001	3600000	0.1193	0.7047	16.92	14.51
3506	900001	3900000	0.1245	0.7012	17.76	15.35
3506	1200001	4200000	0.1262	0.7025	17.96	15.55
3506	1500001	4500000	0.1307	0.6815	19.17	16.76
3506	1800001	4800000	0.1371	0.6636	20.66	18.25
3506	2100001	5100000	0.1401	0.6596	21.25	18.84
3506	2400001	5400000	0.1326	0.6638	19.97	17.56
3506	2700001	5700000	0.1188	0.6701	17.73	15.32
3506	3000001	6000000	0.1215	0.6694	18.14	15.73
3506	3300001	6300000	0.1218	0.6345	19.20	16.79
3506	3600001	6600000	0.1271	0.6364	19.98	17.57
3506	3900001	6900000	0.1301	0.6289	20.69	18.28
3506	4200001	7200000	0.1226	0.6319	19.40	16.99
3506	4500001	7500000	0.1140	0.6618	17.22	14.81
3506	4800001	7800000	0.1038	0.6793	15.29	12.88
3506	5100001	8100000	0.0957	0.6659	14.38	11.97
3506	5400001	8400000	0.0912	0.6880	13.25	10.84
3506	5700001	8700000	0.1010	0.7043	14.34	11.93
3506	6000001	9000000	0.0930	0.7034	13.22	10.81
3506	6300001	9300000	0.0911	0.7346	12.40	9.99
3506	6600001	9600000	0.0870	0.7443	11.69	9.28
3506	6900001	9900000	0.0846	0.7440	11.38	8.97
3506	7200001	10200000	0.0960	0.7340	13.09	10.68
3506	7500001	10500000	0.0899	0.7105	12.65	10.24
3506	7800001	10800000	0.1074	0.6916	15.53	13.12
3506	8100001	11100000	0.1178	0.7000	16.83	14.42
3506	8400001	11400000	0.1222	0.6594	18.54	16.13
3506	8700001	11700000	0.1137	0.6277	18.12	15.71
3506	9000001	12000000	0.1241	0.6217	19.97	17.56
3506	9300001	12300000	0.1253	0.5874	21.33	18.92
3506	9600001	12600000	0.1252	0.5600	22.37	19.96
3506	9900001	12900000	0.1189	0.5550	21.42	19.01
3506	10200001	13200000	0.1112	0.5522	20.13	17.72
3506	10500001	13500000	0.1205	0.5519	21.84	19.43
3506	10800001	13800000	0.1101	0.5506	20.00	17.59
3506	11100001	14100000	0.0966	0.5330	18.12	15.71
3506	11400001	14400000	0.0954	0.5376	17.74	15.33
3506	11700001	14700000	0.1021	0.5436	18.79	16.38
3506	12000001	15000000	0.1035	0.5336	19.39	16.98
3506	12300001	15300000	0.1050	0.5478	19.16	16.75
3506	12600001	15600000	0.1097	0.5530	19.84	17.43
3506	12900001	15900000	0.1189	0.5433	21.88	19.47
3506	13200001	16200000	0.1109	0.5438	20.39	17.98
3506	13500001	16500000	0.1124	0.5633	19.96	17.55
3506	13800001	16800000	0.1151	0.5438	21.16	18.75
3506	14100001	16828095	0.1231	0.5469	20.47	18.06
3654	1	3000000	0.0883	0.6942	12.73	10.32
3654	300001	3300000	0.1079	0.6861	15.73	13.32
3654	600001	3600000	0.1093	0.6833	16.00	13.59
3654	900001	3900000	0.0986	0.6891	14.31	11.90
3654	1200001	4200000	0.1051	0.6811	15.44	13.03
3654	1500001	4500000	0.1157	0.6870	16.84	14.43
3654	1800001	4800000	0.1200	0.6935	17.31	14.90
3654	2100001	5100000	0.1272	0.7116	17.88	15.47
3654	2400001	5400000	0.1322	0.7310	18.09	15.68
3654	2700001	5700000	0.1317	0.7356	17.90	15.49
3654	3000001	6000000	0.1303	0.7519	17.33	14.92
3654	3300001	6300000	0.1254	0.7764	16.15	13.74
3654	3600001	6600000	0.1346	0.7825	17.20	14.79
3654	3900001	6900000	0.1420	0.7710	18.42	16.01
3654	4200001	7200000	0.1300	0.7685	16.92	14.51
3654	4500001	7500000	0.1282	0.7838	16.36	13.95
3654	4800001	7800000	0.1300	0.7775	16.72	14.31
3654	5100001	8100000	0.1315	0.7718	17.03	14.62
3654	5400001	8400000	0.1261	0.7741	16.29	13.88
3654	5700001	8700000	0.1165	0.7707	15.11	12.70
3654	6000001	9000000	0.1177	0.7661	15.36	12.95
3654	6300001	9300000	0.1112	0.7510	14.81	12.40
3654	6600001	9600000	0.1100	0.7533	14.60	12.19
3654	6900001	9900000	0.1017	0.7708	13.20	10.79
3654	7200001	10200000	0.1026	0.7708	13.31	10.90
3654	7500001	10500000	0.1095	0.7683	14.26	11.85
3654	7800001	10800000	0.1046	0.7657	13.67	11.26
3654	8100001	11100000	0.0930	0.7642	12.18	9.77
3654	8400001	11400000	0.0988	0.7410	13.34	10.93
3654	8700001	11700000	0.1108	0.7423	14.93	12.52
3654	9000001	12000000	0.1142	0.7481	15.27	12.86
3654	9300001	12300000	0.1288	0.7477	17.23	14.82
3654	9600001	12600000	0.1207	0.7467	16.16	13.75
3654	9900001	12900000	0.1297	0.7435	17.44	15.03
3654	10200001	13200000	0.1287	0.7582	16.98	14.57
3654	10500001	13500000	0.1087	0.7494	14.51	12.10
3654	10800001	13800000	0.0987	0.7511	13.14	10.73
3654	11100001	14100000	0.1152	0.7530	15.30	12.89
3654	11400001	14400000	0.1161	0.7704	15.06	12.65
3654	11700001	14700000	0.1103	0.7622	14.48	12.07
3654	12000001	15000000	0.1057	0.7510	14.08	11.67
3654	12300001	15300000	0.0995	0.7512	13.24	10.83
3654	12600001	15600000	0.1066	0.7560	14.09	11.68
3654	12900001	15900000	0.1103	0.7376	14.96	12.55
3654	13200001	16200000	0.1178	0.7307	16.12	13.71
3654	13500001	16500000	0.1349	0.7340	18.37	15.96
3654	13800001	16800000	0.1331	0.7316	18.19	15.78
3654	14100001	17100000	0.1291	0.7333	17.60	15.19
3654	14400001	17400000	0.1231	0.7354	16.73	14.32
3654	14700001	17700000	0.1356	0.7397	18.33	15.92
3654	15000001	18000000	0.1355	0.7411	18.29	15.88
[truncated: 4,755 more rows]
