# Supplementary material for: Effect of sequence depth and length in long-read assembly of the maize inbred NC358
Source: Nat Commun. 2020 May 8;11:2288. doi: 10.1038/s41467-020-16037-7 (PMC7211024; doi:10.1038/s41467-020-16037-7)
Supplement: Supplementary file 4 — Source Data [file 41467_2020_16037_MOESM4_ESM.zip › Source Data/Fig. 1F, Suppl. Fig. 8/NC358_21k_75x_DLE1_consensus_dft.fasta.mod.out.LAI]

Chr	From	To	Intact	Total	raw_LAI	LAI
whole_genome	1	2135449017	0.1753	0.7634	22.96	20.55
8	1	3000000	0.1815	0.6492	27.95	25.54
8	300001	3300000	0.1807	0.6158	29.34	26.93
8	600001	3600000	0.1747	0.5834	29.94	27.53
8	900001	3900000	0.1745	0.5519	31.62	29.21
8	1200001	4200000	0.1547	0.5257	29.42	27.01
8	1500001	4500000	0.1574	0.5192	30.31	27.90
8	1800001	4800000	0.1528	0.5358	28.51	26.10
8	2100001	5100000	0.1421	0.5087	27.94	25.53
8	2400001	5400000	0.1564	0.5149	30.37	27.96
8	2700001	5700000	0.1588	0.5326	29.82	27.41
8	3000001	6000000	0.1531	0.5307	28.84	26.43
8	3300001	6300000	0.1549	0.5567	27.83	25.42
8	3600001	6600000	0.1660	0.5621	29.53	27.12
8	3900001	6900000	0.1665	0.5772	28.85	26.44
8	4200001	7200000	0.1882	0.5810	32.40	29.99
8	4500001	7500000	0.1771	0.5851	30.27	27.86
8	4800001	7800000	0.1947	0.6010	32.40	29.99
8	5100001	8100000	0.2079	0.6092	34.12	31.71
8	5400001	8400000	0.1877	0.5888	31.87	29.46
8	5700001	8700000	0.1766	0.5780	30.55	28.14
8	6000001	9000000	0.1748	0.6011	29.09	26.68
8	6300001	9300000	0.1907	0.5980	31.89	29.48
8	6600001	9600000	0.1761	0.6051	29.11	26.70
8	6900001	9900000	0.1716	0.6031	28.45	26.04
8	7200001	10200000	0.1600	0.5974	26.78	24.37
8	7500001	10500000	0.1619	0.6164	26.26	23.85
8	7800001	10800000	0.1435	0.6236	23.01	20.60
8	8100001	11100000	0.1382	0.6341	21.80	19.39
8	8400001	11400000	0.1436	0.6615	21.70	19.29
8	8700001	11700000	0.1515	0.6455	23.48	21.07
8	9000001	12000000	0.1572	0.6282	25.02	22.61
8	9300001	12300000	0.1511	0.6243	24.20	21.79
8	9600001	12600000	0.1585	0.6298	25.16	22.75
8	9900001	12900000	0.1691	0.6568	25.75	23.34
8	10200001	13200000	0.1722	0.6749	25.52	23.11
8	10500001	13500000	0.1753	0.6647	26.37	23.96
8	10800001	13800000	0.1931	0.6462	29.89	27.48
8	11100001	14100000	0.1907	0.6554	29.10	26.69
8	11400001	14400000	0.1929	0.6405	30.12	27.71
8	11700001	14700000	0.2052	0.6651	30.85	28.44
8	12000001	15000000	0.2046	0.6806	30.06	27.65
8	12300001	15300000	0.2024	0.6829	29.63	27.22
8	12600001	15600000	0.2083	0.6820	30.55	28.14
8	12900001	15900000	0.2094	0.6627	31.60	29.19
8	13200001	16200000	0.2041	0.6426	31.77	29.36
8	13500001	16500000	0.1924	0.6472	29.74	27.33
8	13800001	16800000	0.1790	0.6506	27.51	25.10
8	14100001	17100000	0.1744	0.6560	26.59	24.18
8	14400001	17400000	0.1705	0.6596	25.85	23.44
8	14700001	17700000	0.1627	0.6653	24.45	22.04
8	15000001	18000000	0.1734	0.6731	25.76	23.35
8	15300001	18300000	0.1734	0.6877	25.22	22.81
8	15600001	18600000	0.1532	0.6834	22.42	20.01
8	15900001	18900000	0.1488	0.6716	22.15	19.74
8	16200001	19200000	0.1606	0.6969	23.04	20.63
8	16500001	19500000	0.1877	0.6961	26.97	24.56
8	16800001	19800000	0.1854	0.6861	27.03	24.62
8	17100001	20100000	0.1842	0.6768	27.21	24.80
8	17400001	20400000	0.1875	0.6796	27.59	25.18
8	17700001	20700000	0.1739	0.6741	25.80	23.39
8	18000001	21000000	0.1630	0.6622	24.61	22.20
8	18300001	21300000	0.1587	0.6445	24.62	22.21
8	18600001	21600000	0.1782	0.6492	27.45	25.04
8	18900001	21900000	0.1822	0.6583	27.67	25.26
8	19200001	22200000	0.1690	0.6598	25.62	23.21
8	19500001	22500000	0.1535	0.6677	22.99	20.58
8	19800001	22800000	0.1665	0.6837	24.35	21.94
8	20100001	23100000	0.1779	0.6986	25.47	23.06
8	20400001	23400000	0.1828	0.6895	26.52	24.11
8	20700001	23700000	0.1860	0.6951	26.76	24.35
8	21000001	24000000	0.1914	0.7216	26.52	24.11
8	21300001	24300000	0.1793	0.7210	24.87	22.46
8	21600001	24600000	0.1762	0.7188	24.51	22.10
8	21900001	24900000	0.1783	0.7253	24.58	22.17
8	22200001	25200000	0.1866	0.7327	25.47	23.06
8	22500001	25500000	0.1885	0.7378	25.54	23.13
8	22800001	25800000	0.1906	0.7421	25.69	23.28
8	23100001	26100000	0.1892	0.7397	25.58	23.17
8	23400001	26400000	0.1803	0.7472	24.13	21.72
8	23700001	26700000	0.1830	0.7395	24.75	22.34
8	24000001	27000000	0.1814	0.7268	24.96	22.55
8	24300001	27300000	0.1984	0.7423	26.72	24.31
8	24600001	27600000	0.1973	0.7267	27.16	24.75
8	24900001	27900000	0.1914	0.7398	25.88	23.47
8	25200001	28200000	0.1940	0.7225	26.85	24.44
8	25500001	28500000	0.2020	0.7244	27.89	25.48
8	25800001	28800000	0.1900	0.7035	27.01	24.60
8	26100001	29100000	0.1916	0.6972	27.49	25.08
8	26400001	29400000	0.1878	0.7071	26.57	24.16
8	26700001	29700000	0.1860	0.7029	26.46	24.05
8	27000001	30000000	0.1902	0.7108	26.76	24.35
8	27300001	30300000	0.1804	0.7000	25.77	23.36
8	27600001	30600000	0.1855	0.7087	26.17	23.76
8	27900001	30900000	0.1781	0.7131	24.97	22.56
8	28200001	31200000	0.1887	0.7263	25.98	23.57
8	28500001	31500000	0.1728	0.7230	23.90	21.49
8	28800001	31800000	0.1805	0.7578	23.82	21.41
8	29100001	32100000	0.1982	0.7536	26.31	23.90
8	29400001	32400000	0.1999	0.7420	26.94	24.53
8	29700001	32700000	0.2098	0.7572	27.71	25.30
8	30000001	33000000	0.2065	0.7454	27.71	25.30
8	30300001	33300000	0.2036	0.7421	27.43	25.02
8	30600001	33600000	0.1903	0.7473	25.46	23.05
8	30900001	33900000	0.1994	0.7458	26.74	24.33
8	31200001	34200000	0.1844	0.7239	25.48	23.07
8	31500001	34500000	0.1993	0.7201	27.68	25.27
8	31800001	34800000	0.2027	0.7236	28.02	25.61
8	32100001	35100000	0.1727	0.7260	23.79	21.38
8	32400001	35400000	0.1792	0.7183	24.95	22.54
8	32700001	35700000	0.1790	0.6986	25.63	23.22
8	33000001	36000000	0.1741	0.6902	25.22	22.81
8	33300001	36300000	0.1703	0.6914	24.63	22.22
8	33600001	36600000	0.1831	0.6993	26.18	23.77
8	33900001	36900000	0.1804	0.6881	26.22	23.81
8	34200001	37200000	0.1815	0.6976	26.02	23.61
8	34500001	37500000	0.1721	0.6966	24.71	22.30
8	34800001	37800000	0.1768	0.6733	26.25	23.84
8	35100001	38100000	0.1826	0.6707	27.22	24.81
8	35400001	38400000	0.1841	0.6883	26.75	24.34
8	35700001	38700000	0.1838	0.6846	26.85	24.44
8	36000001	39000000	0.1769	0.6856	25.80	23.39
8	36300001	39300000	0.1848	0.6959	26.56	24.15
8	36600001	39600000	0.1840	0.7015	26.23	23.82
8	36900001	39900000	0.1838	0.6977	26.35	23.94
8	37200001	40200000	0.1800	0.7088	25.40	22.99
8	37500001	40500000	0.1808	0.7146	25.30	22.89
8	37800001	40800000	0.1714	0.7099	24.14	21.73
8	38100001	41100000	0.1726	0.7185	24.03	21.62
8	38400001	41400000	0.1710	0.7168	23.85	21.44
8	38700001	41700000	0.1750	0.7326	23.89	21.48
8	39000001	42000000	0.1895	0.7444	25.46	23.05
8	39300001	42300000	0.1998	0.7461	26.77	24.36
8	39600001	42600000	0.1843	0.7272	25.34	22.93
8	39900001	42900000	0.1800	0.7387	24.37	21.96
8	40200001	43200000	0.1812	0.7369	24.59	22.18
8	40500001	43500000	0.1752	0.7373	23.76	21.35
8	40800001	43800000	0.1667	0.7464	22.33	19.92
8	41100001	44100000	0.1757	0.7579	23.18	20.77
8	41400001	44400000	0.1735	0.7608	22.81	20.40
8	41700001	44700000	0.1705	0.7579	22.50	20.09
8	42000001	45000000	0.1633	0.7615	21.45	19.04
8	42300001	45300000	0.1666	0.7631	21.83	19.42
8	42600001	45600000	0.1783	0.7622	23.39	20.98
8	42900001	45900000	0.1859	0.7580	24.52	22.11
8	43200001	46200000	0.1804	0.7529	23.96	21.55
8	43500001	46500000	0.1853	0.7411	25.00	22.59
8	43800001	46800000	0.1920	0.7423	25.87	23.46
8	44100001	47100000	0.1734	0.7347	23.60	21.19
8	44400001	47400000	0.1658	0.7353	22.55	20.14
8	44700001	47700000	0.1620	0.7497	21.61	19.20
8	45000001	48000000	0.1731	0.7458	23.22	20.81
8	45300001	48300000	0.1552	0.7337	21.15	18.74
8	45600001	48600000	0.1611	0.7546	21.35	18.94
8	45900001	48900000	0.1511	0.7502	20.14	17.73
8	46200001	49200000	0.1572	0.7594	20.70	18.29
8	46500001	49500000	0.1449	0.7693	18.84	16.43
8	46800001	49800000	0.1468	0.7747	18.95	16.54
8	47100001	50100000	0.1467	0.7708	19.03	16.62
8	47400001	50400000	0.1524	0.7728	19.72	17.31
8	47700001	50700000	0.1528	0.7552	20.24	17.83
8	48000001	51000000	0.1432	0.7622	18.79	16.38
8	48300001	51300000	0.1457	0.7671	19.00	16.59
8	48600001	51600000	0.1470	0.7635	19.25	16.84
8	48900001	51900000	0.1634	0.7756	21.06	18.65
8	49200001	52200000	0.1635	0.7730	21.16	18.75
8	49500001	52500000	0.1716	0.7746	22.16	19.75
8	49800001	52800000	0.1696	0.7679	22.08	19.67
8	50100001	53100000	0.1745	0.7666	22.76	20.35
8	50400001	53400000	0.1824	0.7522	24.24	21.83
8	50700001	53700000	0.1834	0.7576	24.21	21.80
8	51000001	54000000	0.1882	0.7472	25.19	22.78
8	51300001	54300000	0.1883	0.7484	25.17	22.76
8	51600001	54600000	0.1731	0.7344	23.57	21.16
8	51900001	54900000	0.1645	0.7400	22.22	19.81
8	52200001	55200000	0.1640	0.7338	22.34	19.93
8	52500001	55500000	0.1658	0.7254	22.85	20.44
8	52800001	55800000	0.1657	0.7265	22.81	20.40
8	53100001	56100000	0.1737	0.7319	23.73	21.32
8	53400001	56400000	0.1651	0.7373	22.39	19.98
8	53700001	56700000	0.1554	0.7350	21.14	18.73
8	54000001	57000000	0.1526	0.7429	20.54	18.13
8	54300001	57300000	0.1549	0.7477	20.72	18.31
8	54600001	57600000	0.1708	0.7623	22.41	20.00
8	54900001	57900000	0.1763	0.7483	23.56	21.15
8	55200001	58200000	0.1722	0.7477	23.03	20.62
8	55500001	58500000	0.1750	0.7533	23.23	20.82
8	55800001	58800000	0.1705	0.7601	22.43	20.02
8	56100001	59100000	0.1644	0.7516	21.87	19.46
8	56400001	59400000	0.1689	0.7574	22.30	19.89
8	56700001	59700000	0.1660	0.7500	22.14	19.73
8	57000001	60000000	0.1698	0.7462	22.75	20.34
8	57300001	60300000	0.1671	0.7549	22.13	19.72
8	57600001	60600000	0.1573	0.7561	20.81	18.40
8	57900001	60900000	0.1570	0.7596	20.66	18.25
8	58200001	61200000	0.1640	0.7631	21.48	19.07
8	58500001	61500000	0.1490	0.7712	19.32	16.91
8	58800001	61800000	0.1556	0.7704	20.20	17.79
8	59100001	62100000	0.1585	0.7627	20.78	18.37
8	59400001	62400000	0.1721	0.7770	22.15	19.74
8	59700001	62700000	0.1777	0.7775	22.85	20.44
8	60000001	63000000	0.1709	0.7759	22.03	19.62
8	60300001	63300000	0.1775	0.7730	22.97	20.56
8	60600001	63600000	0.1839	0.7690	23.91	21.50
8	60900001	63900000	0.1662	0.7690	21.61	19.20
8	61200001	64200000	0.1761	0.7815	22.53	20.12
8	61500001	64500000	0.1930	0.7518	25.68	23.27
8	61800001	64800000	0.1866	0.7471	24.97	22.56
8	62100001	65100000	0.1863	0.7612	24.47	22.06
8	62400001	65400000	0.1666	0.7444	22.38	19.97
8	62700001	65700000	0.1723	0.7604	22.65	20.24
8	63000001	66000000	0.1799	0.7548	23.84	21.43
8	63300001	66300000	0.1685	0.7370	22.86	20.45
8	63600001	66600000	0.1577	0.7330	21.52	19.11
8	63900001	66900000	0.1708	0.7382	23.13	20.72
8	64200001	67200000	0.1663	0.7307	22.76	20.35
8	64500001	67500000	0.1598	0.7395	21.62	19.21
8	64800001	67800000	0.1666	0.7433	22.42	20.01
8	65100001	68100000	0.1586	0.7261	21.84	19.43
8	65400001	68400000	0.1577	0.7235	21.79	19.38
8	65700001	68700000	0.1550	0.7091	21.86	19.45
8	66000001	69000000	0.1515	0.7087	21.38	18.97
8	66300001	69300000	0.1620	0.7226	22.42	20.01
8	66600001	69600000	0.1567	0.7101	22.07	19.66
8	66900001	69900000	0.1560	0.7004	22.27	19.86
8	67200001	70200000	0.1496	0.6884	21.73	19.32
8	67500001	70500000	0.1660	0.6902	24.05	21.64
8	67800001	70800000	0.1629	0.6822	23.88	21.47
8	68100001	71100000	0.1766	0.7019	25.16	22.75
8	68400001	71400000	0.1917	0.7115	26.95	24.54
8	68700001	71700000	0.1862	0.7160	26.01	23.60
8	69000001	72000000	0.1744	0.7236	24.10	21.69
8	69300001	72300000	0.1901	0.7130	26.66	24.25
8	69600001	72600000	0.1926	0.7235	26.62	24.21
8	69900001	72900000	0.1834	0.7207	25.45	23.04
8	70200001	73200000	0.1878	0.7321	25.66	23.25
8	70500001	73500000	0.1669	0.7448	22.40	19.99
8	70800001	73800000	0.1731	0.7435	23.29	20.88
8	71100001	74100000	0.1724	0.7394	23.31	20.90
8	71400001	74400000	0.1663	0.7357	22.60	20.19
8	71700001	74700000	0.1650	0.7506	21.99	19.58
8	72000001	75000000	0.1745	0.7427	23.49	21.08
8	72300001	75300000	0.1558	0.7382	21.10	18.69
8	72600001	75600000	0.1725	0.7527	22.92	20.51
8	72900001	75900000	0.1820	0.7631	23.85	21.44
8	73200001	76200000	0.1816	0.7577	23.96	21.55
8	73500001	76500000	0.1942	0.7681	25.28	22.87
8	73800001	76800000	0.1879	0.7688	24.44	22.03
8	74100001	77100000	0.1821	0.7631	23.87	21.46
8	74400001	77400000	0.1703	0.7629	22.32	19.91
8	74700001	77700000	0.1847	0.7470	24.72	22.31
8	75000001	78000000	0.1770	0.7571	23.38	20.97
8	75300001	78300000	0.1805	0.7630	23.66	21.25
8	75600001	78600000	0.1716	0.7536	22.78	20.37
8	75900001	78900000	0.1721	0.7544	22.81	20.40
8	76200001	79200000	0.1682	0.7555	22.27	19.86
8	76500001	79500000	0.1688	0.7392	22.83	20.42
8	76800001	79800000	0.1702	0.7363	23.11	20.70
8	77100001	80100000	0.1782	0.7388	24.11	21.70
8	77400001	80400000	0.1794	0.7339	24.44	22.03
8	77700001	80700000	0.1689	0.7297	23.15	20.74
8	78000001	81000000	0.1857	0.7296	25.45	23.04
8	78300001	81300000	0.1853	0.7323	25.30	22.89
8	78600001	81600000	0.1853	0.7412	25.00	22.59
8	78900001	81900000	0.1904	0.7314	26.04	23.63
8	79200001	82200000	0.1923	0.7424	25.90	23.49
8	79500001	82500000	0.1852	0.7463	24.81	22.40
8	79800001	82800000	0.1916	0.7523	25.48	23.07
8	80100001	83100000	0.1913	0.7491	25.54	23.13
8	80400001	83400000	0.2137	0.7475	28.59	26.18
8	80700001	83700000	0.2298	0.7717	29.78	27.37
8	81000001	84000000	0.2243	0.7699	29.13	26.72
8	81300001	84300000	0.2274	0.7697	29.54	27.13
8	81600001	84600000	0.2312	0.7745	29.86	27.45
8	81900001	84900000	0.2183	0.7746	28.19	25.78
8	82200001	85200000	0.2169	0.7575	28.64	26.23
8	82500001	85500000	0.2053	0.7481	27.45	25.04
8	82800001	85800000	0.1994	0.7548	26.41	24.00
8	83100001	86100000	0.1966	0.7653	25.69	23.28
8	83400001	86400000	0.1701	0.7759	21.93	19.52
8	83700001	86700000	0.1697	0.7601	22.33	19.92
8	84000001	87000000	0.1632	0.7702	21.19	18.78
8	84300001	87300000	0.1605	0.7789	20.61	18.20
8	84600001	87600000	0.1508	0.7706	19.56	17.15
8	84900001	87900000	0.1509	0.7708	19.58	17.17
8	85200001	88200000	0.1486	0.7814	19.01	16.60
8	85500001	88500000	0.1558	0.7910	19.70	17.29
8	85800001	88800000	0.1521	0.8043	18.90	16.49
8	86100001	89100000	0.1436	0.7977	18.00	15.59
8	86400001	89400000	0.1512	0.8059	18.76	16.35
8	86700001	89700000	0.1364	0.8171	16.69	14.28
8	87000001	90000000	0.1473	0.8156	18.06	15.65
8	87300001	90300000	0.1571	0.8204	19.14	16.73
8	87600001	90600000	0.1722	0.8354	20.61	18.20
8	87900001	90900000	0.1671	0.8370	19.97	17.56
8	88200001	91200000	0.1570	0.8332	18.85	16.44
8	88500001	91500000	0.1581	0.8335	18.97	16.56
8	88800001	91800000	0.1585	0.8237	19.24	16.83
8	89100001	92100000	0.1719	0.8235	20.87	18.46
8	89400001	92400000	0.1743	0.8109	21.50	19.09
8	89700001	92700000	0.1718	0.8062	21.31	18.90
8	90000001	93000000	0.1593	0.8047	19.80	17.39
8	90300001	93300000	0.1523	0.8031	18.96	16.55
8	90600001	93600000	0.1439	0.7693	18.71	16.30
8	90900001	93900000	0.1537	0.7750	19.83	17.42
8	91200001	94200000	0.1597	0.7625	20.95	18.54
8	91500001	94500000	0.1748	0.7589	23.04	20.63
8	91800001	94800000	0.1769	0.7571	23.36	20.95
8	92100001	95100000	0.1673	0.7445	22.47	20.06
8	92400001	95400000	0.1776	0.7497	23.69	21.28
8	92700001	95700000	0.1901	0.7538	25.22	22.81
8	93000001	96000000	0.1968	0.7505	26.23	23.82
8	93300001	96300000	0.1926	0.7505	25.66	23.25
8	93600001	96600000	0.1879	0.7656	24.54	22.13
8	93900001	96900000	0.1900	0.7633	24.89	22.48
8	94200001	97200000	0.2026	0.7801	25.97	23.56
8	94500001	97500000	0.1993	0.7906	25.21	22.80
8	94800001	97800000	0.2095	0.7939	26.39	23.98
8	95100001	98100000	0.2101	0.7952	26.42	24.01
8	95400001	98400000	0.2051	0.7944	25.83	23.42
8	95700001	98700000	0.1950	0.7957	24.51	22.10
8	96000001	99000000	0.2076	0.8024	25.88	23.47
8	96300001	99300000	0.2096	0.7900	26.53	24.12
8	96600001	99600000	0.2154	0.7916	27.21	24.80
8	96900001	99900000	0.2201	0.8023	27.43	25.02
8	97200001	100200000	0.2130	0.7970	26.73	24.32
8	97500001	100500000	0.2166	0.7935	27.30	24.89
8	97800001	100800000	0.2017	0.7919	25.47	23.06
8	98100001	101100000	0.2200	0.8079	27.23	24.82
8	98400001	101400000	0.2120	0.8131	26.08	23.67
8	98700001	101647924	0.2247	0.8099	27.27	24.86
16	1	3000000	0.2266	0.8668	26.14	23.73
16	300001	3300000	0.2241	0.8556	26.20	23.79
16	600001	3600000	0.2071	0.8517	24.31	21.90
16	900001	3900000	0.2114	0.8616	24.53	22.12
16	1200001	4200000	0.1942	0.8561	22.68	20.27
16	1500001	4500000	0.2053	0.8562	23.98	21.57
16	1800001	4800000	0.1962	0.8437	23.25	20.84
16	2100001	5100000	0.1893	0.8381	22.59	20.18
16	2400001	5400000	0.1916	0.8391	22.83	20.42
16	2700001	5700000	0.1847	0.8329	22.17	19.76
16	3000001	6000000	0.1719	0.8368	20.55	18.14
16	3300001	6300000	0.1537	0.8423	18.25	15.84
16	3600001	6600000	0.1645	0.8257	19.92	17.51
16	3900001	6900000	0.1491	0.8322	17.91	15.50
16	4200001	7200000	0.1662	0.8306	20.01	17.60
16	4500001	7500000	0.1617	0.8347	19.37	16.96
16	4800001	7800000	0.1733	0.8318	20.83	18.42
16	5100001	8100000	0.1776	0.8295	21.42	19.01
16	5400001	8400000	0.1804	0.8287	21.78	19.37
16	5700001	8700000	0.1686	0.8144	20.70	18.29
16	6000001	9000000	0.1824	0.8221	22.19	19.78
16	6300001	9300000	0.1996	0.8159	24.46	22.05
16	6600001	9600000	0.1870	0.8275	22.60	20.19
16	6900001	9900000	0.1926	0.8241	23.37	20.96
16	7200001	10200000	0.1745	0.8198	21.28	18.87
16	7500001	10500000	0.1714	0.8172	20.97	18.56
16	7800001	10800000	0.1608	0.8187	19.64	17.23
16	8100001	11100000	0.1601	0.8165	19.61	17.20
16	8400001	11400000	0.1605	0.8087	19.84	17.43
16	8700001	11700000	0.1666	0.8191	20.34	17.93
16	9000001	12000000	0.1562	0.8052	19.40	16.99
16	9300001	12300000	0.1513	0.8141	18.59	16.18
16	9600001	12600000	0.1635	0.8085	20.22	17.81
16	9900001	12900000	0.1563	0.8057	19.40	16.99
16	10200001	13200000	0.1674	0.8192	20.44	18.03
16	10500001	13500000	0.1626	0.8110	20.05	17.64
16	10800001	13800000	0.1599	0.8146	19.63	17.22
16	11100001	14100000	0.1697	0.8108	20.93	18.52
16	11400001	14400000	0.1706	0.8166	20.90	18.49
16	11700001	14700000	0.1872	0.8227	22.75	20.34
16	12000001	15000000	0.1963	0.8262	23.75	21.34
16	12300001	15300000	0.1876	0.8173	22.96	20.55
16	12600001	15600000	0.1720	0.8175	21.04	18.63
16	12900001	15900000	0.1789	0.8127	22.01	19.60
16	13200001	16200000	0.1671	0.7993	20.91	18.50
16	13500001	16500000	0.1770	0.8160	21.69	19.28
16	13800001	16800000	0.1899	0.8159	23.27	20.86
16	14100001	17100000	0.1838	0.8165	22.52	20.11
16	14400001	17400000	0.1808	0.8156	22.17	19.76
16	14700001	17700000	0.1647	0.8106	20.32	17.91
16	15000001	18000000	0.1558	0.8125	19.17	16.76
16	15300001	18300000	0.1714	0.8225	20.84	18.43
16	15600001	18600000	0.1770	0.8297	21.33	18.92
16	15900001	18900000	0.1844	0.8307	22.19	19.78
16	16200001	19200000	0.1887	0.8265	22.84	20.43
16	16500001	19500000	0.1810	0.8208	22.06	19.65
16	16800001	19800000	0.1771	0.8140	21.75	19.34
16	17100001	20100000	0.1762	0.8104	21.74	19.33
16	17400001	20400000	0.1807	0.8039	22.48	20.07
16	17700001	20700000	0.1827	0.8125	22.49	20.08
16	18000001	21000000	0.1849	0.8138	22.72	20.31
16	18300001	21300000	0.1814	0.7944	22.84	20.43
16	18600001	21600000	0.1848	0.7913	23.36	20.95
16	18900001	21900000	0.1671	0.7987	20.92	18.51
16	19200001	22200000	0.1721	0.7996	21.52	19.11
16	19500001	22500000	0.1713	0.7941	21.57	19.16
16	19800001	22800000	0.1600	0.8117	19.71	17.30
16	20100001	23100000	0.1619	0.8235	19.66	17.25
16	20400001	23400000	0.1698	0.8272	20.53	18.12
16	20700001	23700000	0.1869	0.8287	22.55	20.14
16	21000001	24000000	0.1905	0.8282	23.00	20.59
16	21300001	24300000	0.1922	0.8352	23.01	20.60
16	21600001	24600000	0.1946	0.8409	23.14	20.73
16	21900001	24900000	0.2086	0.8336	25.02	22.61
16	22200001	25200000	0.2139	0.8499	25.17	22.76
16	22500001	25500000	0.2178	0.8528	25.55	23.14
16	22800001	25800000	0.2357	0.8277	28.48	26.07
16	23100001	26100000	0.2298	0.8177	28.10	25.69
16	23400001	26400000	0.2076	0.8121	25.56	23.15
16	23700001	26700000	0.2056	0.8090	25.41	23.00
16	24000001	27000000	0.2062	0.8097	25.47	23.06
16	24300001	27300000	0.1949	0.8186	23.80	21.39
16	24600001	27600000	0.1815	0.8085	22.45	20.04
16	24900001	27900000	0.1796	0.8078	22.24	19.83
16	25200001	28200000	0.1665	0.7881	21.13	18.72
16	25500001	28500000	0.1672	0.7848	21.30	18.89
16	25800001	28800000	0.1668	0.7977	20.91	18.50
16	26100001	29100000	0.1540	0.8067	19.08	16.67
16	26400001	29400000	0.1818	0.8134	22.35	19.94
16	26700001	29700000	0.1693	0.7999	21.16	18.75
16	27000001	30000000	0.1790	0.7910	22.63	20.22
16	27300001	30300000	0.1782	0.7900	22.55	20.14
16	27600001	30600000	0.1852	0.7984	23.20	20.79
16	27900001	30900000	0.1873	0.7964	23.52	21.11
16	28200001	31200000	0.1917	0.8058	23.79	21.38
16	28500001	31500000	0.1846	0.8053	22.92	20.51
16	28800001	31800000	0.1694	0.8095	20.92	18.51
16	29100001	32100000	0.1869	0.8152	22.93	20.52
16	29400001	32400000	0.1757	0.8164	21.52	19.11
16	29700001	32700000	0.1791	0.8164	21.94	19.53
16	30000001	33000000	0.1709	0.8119	21.04	18.63
16	30300001	33300000	0.1838	0.8126	22.62	20.21
16	30600001	33600000	0.1876	0.8095	23.17	20.76
16	30900001	33900000	0.1973	0.8169	24.15	21.74
16	31200001	34200000	0.1979	0.8167	24.23	21.82
16	31500001	34500000	0.2096	0.8079	25.94	23.53
16	31800001	34800000	0.2166	0.8035	26.96	24.55
16	32100001	35100000	0.2132	0.7872	27.08	24.67
16	32400001	35400000	0.2091	0.7858	26.61	24.20
16	32700001	35700000	0.2124	0.7910	26.85	24.44
16	33000001	36000000	0.2218	0.7948	27.90	25.49
16	33300001	36300000	0.2038	0.7746	26.31	23.90
16	33600001	36600000	0.2013	0.7767	25.92	23.51
16	33900001	36900000	0.1950	0.7714	25.28	22.87
16	34200001	37200000	0.2043	0.7647	26.72	24.31
16	34500001	37500000	0.1911	0.7771	24.58	22.17
16	34800001	37800000	0.1953	0.7748	25.20	22.79
16	35100001	38100000	0.1884	0.7690	24.50	22.09
16	35400001	38400000	0.1821	0.7625	23.89	21.48
16	35700001	38700000	0.1725	0.7630	22.60	20.19
16	36000001	39000000	0.1660	0.7650	21.70	19.29
16	36300001	39300000	0.1807	0.7883	22.92	20.51
16	36600001	39600000	0.1815	0.7880	23.04	20.63
16	36900001	39900000	0.1700	0.7825	21.73	19.32
16	37200001	40200000	0.1663	0.7831	21.23	18.82
16	37500001	40500000	0.1713	0.7833	21.87	19.46
16	37800001	40800000	0.1649	0.7744	21.30	18.89
16	38100001	41100000	0.1814	0.7864	23.06	20.65
16	38400001	41400000	0.1896	0.7908	23.97	21.56
16	38700001	41700000	0.1941	0.8003	24.25	21.84
16	39000001	42000000	0.1988	0.7947	25.02	22.61
16	39300001	42300000	0.1850	0.7868	23.52	21.11
16	39600001	42600000	0.1778	0.7740	22.98	20.57
16	39900001	42900000	0.1946	0.7825	24.87	22.46
16	40200001	43200000	0.1875	0.7705	24.34	21.93
16	40500001	43500000	0.1863	0.7650	24.36	21.95
16	40800001	43800000	0.1905	0.7783	24.48	22.07
16	41100001	44100000	0.1889	0.7756	24.36	21.95
16	41400001	44400000	0.1880	0.7735	24.30	21.89
16	41700001	44700000	0.1968	0.7480	26.31	23.90
16	42000001	45000000	0.1758	0.7395	23.77	21.36
16	42300001	45300000	0.1821	0.7215	25.24	22.83
16	42600001	45600000	0.1854	0.7202	25.74	23.33
16	42900001	45900000	0.1641	0.7216	22.73	20.32
16	43200001	46200000	0.1714	0.7347	23.34	20.93
16	43500001	46500000	0.1864	0.7091	26.29	23.88
16	43800001	46800000	0.1732	0.6884	25.16	22.75
16	44100001	47100000	0.1766	0.6812	25.93	23.52
16	44400001	47400000	0.1727	0.6825	25.31	22.90
16	44700001	47700000	0.1650	0.7004	23.56	21.15
16	45000001	48000000	0.1761	0.7005	25.14	22.73
16	45300001	48300000	0.1806	0.7123	25.35	22.94
16	45600001	48600000	0.1897	0.7127	26.62	24.21
16	45900001	48900000	0.1892	0.7025	26.93	24.52
16	46200001	49200000	0.1885	0.6885	27.38	24.97
16	46500001	49500000	0.1731	0.7111	24.35	21.94
16	46800001	49800000	0.1799	0.7179	25.06	22.65
16	47100001	50100000	0.1761	0.7253	24.27	21.86
16	47400001	50400000	0.1841	0.7284	25.28	22.87
16	47700001	50700000	0.1884	0.7322	25.73	23.32
16	48000001	51000000	0.1863	0.7304	25.51	23.10
16	48300001	51300000	0.1803	0.7353	24.52	22.11
16	48600001	51600000	0.1873	0.7448	25.15	22.74
16	48900001	51900000	0.1994	0.7427	26.85	24.44
16	49200001	52200000	0.2117	0.7567	27.97	25.56
16	49500001	52500000	0.2079	0.7510	27.68	25.27
16	49800001	52800000	0.2091	0.7562	27.66	25.25
16	50100001	53100000	0.2063	0.7519	27.43	25.02
16	50400001	53400000	0.1900	0.7463	25.45	23.04
16	50700001	53700000	0.1851	0.7279	25.43	23.02
16	51000001	54000000	0.1912	0.7483	25.55	23.14
16	51300001	54300000	0.1965	0.7450	26.38	23.97
16	51600001	54600000	0.1849	0.7432	24.88	22.47
16	51900001	54900000	0.1710	0.7443	22.98	20.57
16	52200001	55200000	0.1541	0.7417	20.78	18.37
16	52500001	55500000	0.1649	0.7588	21.73	19.32
16	52800001	55800000	0.1682	0.7462	22.54	20.13
16	53100001	56100000	0.1605	0.7482	21.46	19.05
16	53400001	56400000	0.1810	0.7446	24.31	21.90
16	53700001	56700000	0.1717	0.7461	23.02	20.61
16	54000001	57000000	0.1519	0.7377	20.59	18.18
16	54300001	57300000	0.1488	0.7322	20.33	17.92
16	54600001	57600000	0.1449	0.7236	20.03	17.62
16	54900001	57900000	0.1501	0.7304	20.55	18.14
16	55200001	58200000	0.1506	0.7367	20.44	18.03
16	55500001	58500000	0.1487	0.7337	20.27	17.86
16	55800001	58800000	0.1521	0.7436	20.45	18.04
16	56100001	59100000	0.1544	0.7332	21.06	18.65
16	56400001	59400000	0.1464	0.7270	20.13	17.72
16	56700001	59700000	0.1636	0.7316	22.37	19.96
16	57000001	60000000	0.1700	0.7375	23.05	20.64
16	57300001	60300000	0.1626	0.7385	22.02	19.61
16	57600001	60600000	0.1593	0.7228	22.04	19.63
16	57900001	60900000	0.1619	0.7153	22.63	20.22
16	58200001	61200000	0.1616	0.7047	22.93	20.52
16	58500001	61500000	0.1587	0.7006	22.66	20.25
16	58800001	61800000	0.1562	0.6962	22.44	20.03
16	59100001	62100000	0.1570	0.6982	22.48	20.07
16	59400001	62400000	0.1605	0.6904	23.24	20.83
16	59700001	62700000	0.1515	0.6804	22.26	19.85
16	60000001	63000000	0.1682	0.6947	24.21	21.80
16	60300001	63300000	0.1778	0.6862	25.91	23.50
16	60600001	63600000	0.1817	0.7091	25.63	23.22
16	60900001	63900000	0.1864	0.7129	26.14	23.73
16	61200001	64200000	0.1840	0.7199	25.56	23.15
16	61500001	64500000	0.1893	0.7163	26.42	24.01
16	61800001	64800000	0.1901	0.7251	26.21	23.80
16	62100001	65100000	0.2006	0.7273	27.58	25.17
16	62400001	65400000	0.1960	0.7409	26.45	24.04
16	62700001	65700000	0.1951	0.7582	25.73	23.32
16	63000001	66000000	0.1872	0.7447	25.14	22.73
16	63300001	66300000	0.1847	0.7581	24.37	21.96
16	63600001	66600000	0.1957	0.7651	25.58	23.17
16	63900001	66900000	0.1969	0.7625	25.82	23.41
16	64200001	67200000	0.1987	0.7413	26.81	24.40
16	64500001	67500000	0.1901	0.7485	25.39	22.98
16	64800001	67800000	0.1903	0.7469	25.48	23.07
16	65100001	68100000	0.1885	0.7458	25.27	22.86
16	65400001	68400000	0.1990	0.7271	27.36	24.95
16	65700001	68700000	0.2096	0.7230	29.00	26.59
16	66000001	69000000	0.2123	0.7238	29.32	26.91
16	66300001	69300000	0.2022	0.7106	28.46	26.05
16	66600001	69600000	0.1905	0.6976	27.31	24.90
16	66900001	69900000	0.1934	0.7032	27.51	25.10
16	67200001	70200000	0.1910	0.7270	26.27	23.86
16	67500001	70500000	0.1893	0.7220	26.22	23.81
16	67800001	70800000	0.1793	0.7094	25.27	22.86
16	68100001	71100000	0.1763	0.7157	24.63	22.22
16	68400001	71400000	0.1630	0.7422	21.96	19.55
16	68700001	71700000	0.1494	0.7443	20.08	17.67
16	69000001	72000000	0.1576	0.7374	21.37	18.96
16	69300001	72300000	0.1645	0.7592	21.67	19.26
16	69600001	72600000	0.1665	0.7746	21.50	19.09
16	69900001	72900000	0.1554	0.7644	20.34	17.93
16	70200001	73200000	0.1568	0.7412	21.16	18.75
16	70500001	73500000	0.1684	0.7373	22.84	20.43
16	70800001	73800000	0.1824	0.7441	24.52	22.11
16	71100001	74100000	0.1808	0.7316	24.71	22.30
16	71400001	74400000	0.1809	0.7190	25.15	22.74
16	71700001	74700000	0.1751	0.7032	24.90	22.49
16	72000001	75000000	0.1631	0.7089	23.00	20.59
16	72300001	75300000	0.1755	0.6900	25.43	23.02
16	72600001	75600000	0.1795	0.6766	26.54	24.13
16	72900001	75900000	0.1902	0.6864	27.71	25.30
16	73200001	76200000	0.1862	0.6899	26.99	24.58
16	73500001	76500000	0.1891	0.6953	27.20	24.79
16	73800001	76800000	0.1869	0.6834	27.35	24.94
16	74100001	77100000	0.1850	0.7055	26.23	23.82
16	74400001	77400000	0.1943	0.7043	27.58	25.17
16	74700001	77700000	0.2030	0.7104	28.58	26.17
16	75000001	78000000	0.1996	0.7144	27.94	25.53
16	75300001	78300000	0.1791	0.7142	25.08	22.67
16	75600001	78600000	0.1880	0.7219	26.05	23.64
16	75900001	78900000	0.1787	0.7173	24.91	22.50
16	76200001	79200000	0.1823	0.7253	25.13	22.72
16	76500001	79500000	0.1714	0.7070	24.24	21.83
16	76800001	79800000	0.1733	0.7162	24.20	21.79
16	77100001	80100000	0.1741	0.6995	24.89	22.48
16	77400001	80400000	0.1645	0.6990	23.54	21.13
16	77700001	80700000	0.1684	0.7037	23.93	21.52
16	78000001	81000000	0.1741	0.6920	25.15	22.74
16	78300001	81300000	0.1743	0.6950	25.07	22.66
16	78600001	81600000	0.1601	0.6779	23.62	21.21
16	78900001	81900000	0.1788	0.6794	26.32	23.91
16	79200001	82200000	0.1894	0.6856	27.63	25.22
16	79500001	82500000	0.1935	0.6985	27.71	25.30
16	79800001	82800000	0.1877	0.6991	26.86	24.45
16	80100001	83100000	0.1940	0.7082	27.39	24.98
16	80400001	83400000	0.2033	0.7225	28.14	25.73
16	80700001	83700000	0.2031	0.7226	28.11	25.70
16	81000001	84000000	0.2022	0.7163	28.22	25.81
16	81300001	84300000	0.2178	0.7043	30.92	28.51
16	81600001	84600000	0.2217	0.7101	31.22	28.81
16	81900001	84900000	0.2054	0.7076	29.03	26.62
16	82200001	85200000	0.1853	0.6863	27.00	24.59
16	82500001	85500000	0.1824	0.6881	26.50	24.09
16	82800001	85800000	0.1867	0.6774	27.57	25.16
16	83100001	86100000	0.1832	0.6704	27.33	24.92
16	83400001	86400000	0.1786	0.6461	27.64	25.23
16	83700001	86700000	0.1801	0.6468	27.85	25.44
16	84000001	87000000	0.1775	0.6531	27.18	24.77
16	84300001	87300000	0.1696	0.6671	25.42	23.01
16	84600001	87600000	0.1703	0.6757	25.20	22.79
16	84900001	87900000	0.1869	0.6825	27.38	24.97
16	85200001	88200000	0.1947	0.6960	27.97	25.56
16	85500001	88500000	0.1852	0.6766	27.37	24.96
16	85800001	88800000	0.1761	0.6834	25.77	23.36
16	86100001	89100000	0.1806	0.6864	26.31	23.90
16	86400001	89400000	0.1782	0.7077	25.17	22.76
16	86700001	89700000	0.1835	0.6927	26.49	24.08
16	87000001	90000000	0.1814	0.6758	26.84	24.43
16	87300001	90300000	0.1833	0.6818	26.89	24.48
16	87600001	90600000	0.1848	0.6751	27.37	24.96
16	87900001	90900000	0.1704	0.6617	25.76	23.35
16	88200001	91200000	0.1678	0.6604	25.42	23.01
16	88500001	91500000	0.1894	0.6767	27.98	25.57
16	88800001	91800000	0.1926	0.6767	28.46	26.05
16	89100001	92100000	0.1928	0.6724	28.68	26.27
16	89400001	92400000	0.1941	0.6679	29.07	26.66
16	89700001	92700000	0.1873	0.6918	27.07	24.66
16	90000001	93000000	0.1797	0.7102	25.30	22.89
16	90300001	93300000	0.1806	0.7087	25.48	23.07
16	90600001	93600000	0.1684	0.7004	24.04	21.63
16	90900001	93900000	0.1703	0.7054	24.14	21.73
16	91200001	94200000	0.1845	0.7006	26.34	23.93
16	91500001	94500000	0.1694	0.6920	24.48	22.07
16	91800001	94800000	0.1768	0.6944	25.46	23.05
16	92100001	95100000	0.1535	0.6785	22.62	20.21
16	92400001	95400000	0.1453	0.6647	21.85	19.44
16	92700001	95700000	0.1509	0.6439	23.44	21.03
16	93000001	96000000	0.1634	0.6412	25.48	23.07
16	93300001	96300000	0.1599	0.6333	25.25	22.84
16	93600001	96600000	0.1729	0.6371	27.14	24.73
16	93900001	96900000	0.1824	0.6305	28.93	26.52
16	94200001	97200000	0.1853	0.6457	28.69	26.28
16	94500001	97500000	0.1851	0.6426	28.81	26.40
16	94800001	97800000	0.1774	0.6331	28.03	25.62
16	95100001	98100000	0.1897	0.6564	28.90	26.49
16	95400001	98400000	0.1967	0.6597	29.82	27.41
16	95700001	98700000	0.1884	0.6585	28.60	26.19
16	96000001	99000000	0.1791	0.6304	28.41	26.00
16	96300001	99300000	0.1873	0.6220	30.11	27.70
16	96600001	99600000	0.1799	0.6033	29.83	27.42
16	96900001	99900000	0.1784	0.6044	29.51	27.10
16	97200001	100200000	0.1583	0.5832	27.14	24.73
16	97500001	100500000	0.1506	0.5656	26.62	24.21
16	97800001	100800000	0.1546	0.5600	27.61	25.20
16	98100001	101100000	0.1556	0.5404	28.80	26.39
16	98400001	101400000	0.1562	0.5432	28.75	26.34
16	98700001	101700000	0.1655	0.5386	30.73	28.32
16	99000001	102000000	0.1724	0.5541	31.11	28.70
16	99300001	102300000	0.1669	0.5401	30.90	28.49
16	99600001	102600000	0.1756	0.5552	31.63	29.22
16	99900001	102900000	0.1572	0.5566	28.24	25.83
16	100200001	103200000	0.1686	0.5647	29.86	27.45
16	100500001	103500000	0.1659	0.5815	28.53	26.12
16	100800001	103800000	0.1591	0.5968	26.66	24.25
16	101100001	104100000	0.1668	0.6127	27.23	24.82
16	101400001	104400000	0.1694	0.6381	26.54	24.13
16	101700001	104700000	0.1560	0.6535	23.86	21.45
16	102000001	104900737	0.1648	0.6747	23.62	21.21
46	1	3000000	0.2086	0.6580	31.70	29.29
46	300001	3300000	0.1949	0.6427	30.33	27.92
46	600001	3600000	0.1945	0.6264	31.05	28.64
46	900001	3900000	0.1950	0.6371	30.61	28.20
46	1200001	4200000	0.1907	0.6336	30.10	27.69
46	1500001	4500000	0.1706	0.6203	27.51	25.10
46	1800001	4800000	0.1625	0.6136	26.49	24.08
46	2100001	5100000	0.1616	0.6135	26.34	23.93
46	2400001	5400000	0.1486	0.6183	24.04	21.63
46	2700001	5700000	0.1527	0.6241	24.47	22.06
46	3000001	6000000	0.1484	0.6363	23.33	20.92
46	3300001	6300000	0.1564	0.6496	24.07	21.66
46	3600001	6600000	0.1546	0.6585	23.48	21.07
46	3900001	6900000	0.1699	0.6626	25.65	23.24
46	4200001	7200000	0.1493	0.6422	23.24	20.83
46	4500001	7500000	0.1620	0.6494	24.94	22.53
46	4800001	7800000	0.1703	0.6460	26.35	23.94
46	5100001	8100000	0.1730	0.6453	26.82	24.41
46	5400001	8400000	0.1677	0.6358	26.37	23.96
46	5700001	8700000	0.1656	0.6218	26.64	24.23
46	6000001	9000000	0.1629	0.6180	26.35	23.94
46	6300001	9300000	0.1522	0.6009	25.34	22.93
46	6600001	9600000	0.1544	0.5856	26.36	23.95
46	6900001	9900000	0.1357	0.5823	23.31	20.90
46	7200001	10200000	0.1587	0.5932	26.76	24.35
46	7500001	10500000	0.1487	0.5863	25.36	22.95
46	7800001	10800000	0.1410	0.5950	23.70	21.29
46	8100001	11100000	0.1517	0.6148	24.68	22.27
46	8400001	11400000	0.1664	0.6244	26.65	24.24
46	8700001	11700000	0.1743	0.6539	26.66	24.25
46	9000001	12000000	0.1760	0.6560	26.82	24.41
46	9300001	12300000	0.1793	0.6580	27.24	24.83
46	9600001	12600000	0.1671	0.6579	25.40	22.99
46	9900001	12900000	0.1749	0.6533	26.77	24.36
46	10200001	13200000	0.1701	0.6642	25.60	23.19
46	10500001	13500000	0.1652	0.6804	24.28	21.87
46	10800001	13800000	0.1611	0.6890	23.38	20.97
46	11100001	14100000	0.1508	0.6835	22.07	19.66
46	11400001	14400000	0.1481	0.6765	21.89	19.48
46	11700001	14700000	0.1404	0.6670	21.05	18.64
46	12000001	15000000	0.1246	0.6462	19.29	16.88
46	12300001	15300000	0.1460	0.6653	21.95	19.54
46	12600001	15600000	0.1572	0.6784	23.17	20.76
46	12900001	15900000	0.1623	0.6708	24.20	21.79
46	13200001	16200000	0.1626	0.6656	24.43	22.02
46	13500001	16500000	0.1783	0.6582	27.09	24.68
46	13800001	16800000	0.1811	0.6464	28.02	25.61
46	14100001	17100000	0.1810	0.6349	28.51	26.10
46	14400001	17400000	0.1785	0.6409	27.86	25.45
46	14700001	17700000	0.1839	0.6323	29.08	26.67
46	15000001	18000000	0.1856	0.6512	28.49	26.08
46	15300001	18300000	0.1782	0.6461	27.58	25.17
46	15600001	18600000	0.1709	0.6437	26.55	24.14
46	15900001	18900000	0.1757	0.6658	26.39	23.98
46	16200001	19200000	0.1825	0.6643	27.47	25.06
46	16500001	19500000	0.1762	0.6488	27.16	24.75
46	16800001	19800000	0.1778	0.6517	27.28	24.87
46	17100001	20100000	0.1857	0.6675	27.82	25.41
46	17400001	20400000	0.1981	0.6732	29.43	27.02
46	17700001	20700000	0.1975	0.6868	28.75	26.34
46	18000001	21000000	0.2058	0.6791	30.31	27.90
46	18300001	21300000	0.1843	0.6813	27.05	24.64
46	18600001	21600000	0.1910	0.6729	28.39	25.98
46	18900001	21900000	0.1780	0.6570	27.09	24.68
46	19200001	22200000	0.1739	0.6586	26.41	24.00
46	19500001	22500000	0.1667	0.6738	24.74	22.33
46	19800001	22800000	0.1609	0.6874	23.41	21.00
46	20100001	23100000	0.1613	0.6843	23.58	21.17
46	20400001	23400000	0.1560	0.6748	23.12	20.71
46	20700001	23700000	0.1619	0.6722	24.08	21.67
46	21000001	24000000	0.1651	0.6765	24.40	21.99
46	21300001	24300000	0.1763	0.6693	26.34	23.93
46	21600001	24600000	0.1833	0.6788	27.00	24.59
46	21900001	24900000	0.1880	0.6927	27.14	24.73
46	22200001	25200000	0.1769	0.6969	25.38	22.97
46	22500001	25500000	0.1917	0.7032	27.25	24.84
46	22800001	25800000	0.1931	0.6947	27.79	25.38
46	23100001	26100000	0.2069	0.6845	30.22	27.81
46	23400001	26400000	0.2067	0.6978	29.63	27.22
46	23700001	26700000	0.2092	0.7010	29.85	27.44
46	24000001	27000000	0.2110	0.7012	30.10	27.69
46	24300001	27300000	0.2184	0.6988	31.25	28.84
46	24600001	27600000	0.2121	0.6843	30.99	28.58
46	24900001	27900000	0.2103	0.6768	31.07	28.66
46	25200001	28200000	0.2264	0.6667	33.96	31.55
46	25500001	28500000	0.2105	0.6621	31.79	29.38
46	25800001	28800000	0.2319	0.6665	34.79	32.38
46	26100001	29100000	0.2214	0.6896	32.10	29.69
46	26400001	29400000	0.2104	0.6822	30.84	28.43
46	26700001	29700000	0.2051	0.6857	29.92	27.51
46	27000001	30000000	0.1961	0.6744	29.07	26.66
46	27300001	30300000	0.1929	0.6711	28.74	26.33
46	27600001	30600000	0.1987	0.6943	28.61	26.20
46	27900001	30900000	0.2005	0.6876	29.16	26.75
46	28200001	31200000	0.1897	0.6823	27.81	25.40
46	28500001	31500000	0.1879	0.6884	27.30	24.89
46	28800001	31800000	0.1794	0.6844	26.21	23.80
46	29100001	32100000	0.1637	0.6793	24.10	21.69
46	29400001	32400000	0.1678	0.6774	24.78	22.37
46	29700001	32700000	0.1758	0.6745	26.06	23.65
46	30000001	33000000	0.1791	0.6812	26.30	23.89
46	30300001	33300000	0.1745	0.6869	25.40	22.99
46	30600001	33600000	0.1603	0.6710	23.89	21.48
46	30900001	33900000	0.1654	0.6712	24.64	22.23
46	31200001	34200000	0.1725	0.6957	24.79	22.38
46	31500001	34500000	0.1870	0.6901	27.10	24.69
46	31800001	34800000	0.1785	0.6845	26.08	23.67
46	32100001	35100000	0.1854	0.6751	27.46	25.05
46	32400001	35400000	0.1808	0.6880	26.28	23.87
46	32700001	35700000	0.1587	0.6974	22.76	20.35
46	33000001	36000000	0.1510	0.6892	21.91	19.50
46	33300001	36300000	0.1514	0.6959	21.75	19.34
46	33600001	36600000	0.1734	0.7119	24.36	21.95
46	33900001	36900000	0.1658	0.7181	23.08	20.67
46	34200001	37200000	0.1685	0.7041	23.93	21.52
46	34500001	37500000	0.1774	0.7062	25.12	22.71
46	34800001	37800000	0.1909	0.7104	26.88	24.47
46	35100001	38100000	0.1903	0.7108	26.78	24.37
46	35400001	38400000	0.1920	0.7054	27.21	24.80
46	35700001	38700000	0.2087	0.6956	30.00	27.59
46	36000001	39000000	0.2191	0.7057	31.04	28.63
46	36300001	39300000	0.2197	0.7017	31.31	28.90
46	36600001	39600000	0.2046	0.6832	29.94	27.53
46	36900001	39900000	0.1922	0.6788	28.32	25.91
46	37200001	40200000	0.1760	0.6988	25.18	22.77
46	37500001	40500000	0.1562	0.7024	22.24	19.83
46	37800001	40800000	0.1351	0.7130	18.95	16.54
46	38100001	41100000	0.1427	0.7228	19.74	17.33
46	38400001	41400000	0.1547	0.7116	21.74	19.33
46	38700001	41700000	0.1622	0.7106	22.82	20.41
46	39000001	42000000	0.1649	0.7180	22.96	20.55
46	39300001	42300000	0.1706	0.7055	24.17	21.76
46	39600001	42600000	0.1715	0.6982	24.56	22.15
46	39900001	42900000	0.1820	0.7000	26.01	23.60
46	40200001	43200000	0.1908	0.6751	28.27	25.86
46	40500001	43500000	0.1892	0.6645	28.47	26.06
46	40800001	43800000	0.1875	0.6508	28.81	26.40
46	41100001	44100000	0.1798	0.6450	27.88	25.47
46	41400001	44400000	0.1869	0.6519	28.67	26.26
46	41700001	44700000	0.1732	0.6529	26.52	24.11
46	42000001	45000000	0.1680	0.6416	26.18	23.77
46	42300001	45300000	0.1652	0.6485	25.48	23.07
46	42600001	45600000	0.1637	0.6585	24.85	22.44
46	42900001	45900000	0.1660	0.6474	25.64	23.23
46	43200001	46200000	0.1749	0.6613	26.45	24.04
46	43500001	46500000	0.1779	0.6729	26.43	24.02
46	43800001	46800000	0.1897	0.6684	28.39	25.98
46	44100001	47100000	0.1953	0.6651	29.36	26.95
46	44400001	47400000	0.1714	0.6661	25.74	23.33
46	44700001	47700000	0.1838	0.6644	27.66	25.25
46	45000001	48000000	0.1825	0.6683	27.31	24.90
46	45300001	48300000	0.1807	0.6897	26.20	23.79
46	45600001	48600000	0.1800	0.6780	26.54	24.13
46	45900001	48900000	0.1778	0.6795	26.16	23.75
46	46200001	49200000	0.1670	0.6718	24.86	22.45
46	46500001	49500000	0.1670	0.6505	25.67	23.26
46	46800001	49800000	0.1567	0.6536	23.98	21.57
46	47100001	50100000	0.1685	0.6565	25.67	23.26
46	47400001	50400000	0.1732	0.6723	25.77	23.36
46	47700001	50700000	0.1599	0.6734	23.74	21.33
46	48000001	51000000	0.1703	0.6753	25.21	22.80
46	48300001	51300000	0.1594	0.6642	24.00	21.59
46	48600001	51600000	0.1637	0.6935	23.61	21.20
46	48900001	51900000	0.1608	0.6972	23.07	20.66
46	49200001	52200000	0.1650	0.6934	23.80	21.39
46	49500001	52500000	0.1618	0.7114	22.75	20.34
46	49800001	52800000	0.1694	0.7176	23.60	21.19
46	50100001	53100000	0.1489	0.7160	20.79	18.38
46	50400001	53400000	0.1503	0.6970	21.56	19.15
46	50700001	53700000	0.1611	0.6875	23.43	21.02
46	51000001	54000000	0.1400	0.6970	20.09	17.68
46	51300001	54300000	0.1506	0.6947	21.67	19.26
46	51600001	54600000	0.1488	0.6718	22.14	19.73
46	51900001	54900000	0.1466	0.6345	23.10	20.69
46	52200001	55200000	0.1353	0.6503	20.80	18.39
46	52500001	55500000	0.1427	0.6549	21.79	19.38
46	52800001	55800000	0.1377	0.6632	20.77	18.36
46	53100001	56100000	0.1404	0.6733	20.85	18.44
46	53400001	56400000	0.1445	0.6846	21.11	18.70
46	53700001	56700000	0.1406	0.6843	20.55	18.14
46	54000001	57000000	0.1585	0.6776	23.39	20.98
46	54300001	57300000	0.1662	0.6719	24.73	22.32
46	54600001	57600000	0.1592	0.6724	23.68	21.27
46	54900001	57900000	0.1711	0.7208	23.73	21.32
46	55200001	58200000	0.1786	0.7080	25.23	22.82
46	55500001	58500000	0.1876	0.7030	26.69	24.28
46	55800001	58800000	0.1834	0.7025	26.10	23.69
46	56100001	59100000	0.1807	0.7022	25.73	23.32
46	56400001	59400000	0.1791	0.7078	25.30	22.89
46	56700001	59700000	0.1664	0.7046	23.61	21.20
46	57000001	60000000	0.1669	0.7080	23.57	21.16
46	57300001	60300000	0.1535	0.7319	20.97	18.56
46	57600001	60600000	0.1646	0.7430	22.16	19.75
46	57900001	60900000	0.1571	0.7471	21.02	18.61
46	58200001	61200000	0.1730	0.7617	22.71	20.30
46	58500001	61500000	0.1628	0.7668	21.23	18.82
46	58800001	61800000	0.1672	0.7679	21.77	19.36
46	59100001	62100000	0.1710	0.7688	22.24	19.83
46	59400001	62400000	0.1732	0.7659	22.61	20.20
46	59700001	62700000	0.1838	0.7683	23.93	21.52
46	60000001	63000000	0.1791	0.7736	23.16	20.75
46	60300001	63300000	0.1861	0.7695	24.19	21.78
46	60600001	63600000	0.1794	0.7722	23.24	20.83
46	60900001	63900000	0.1931	0.7677	25.15	22.74
46	61200001	64200000	0.1763	0.7692	22.92	20.51
46	61500001	64500000	0.1798	0.7608	23.63	21.22
46	61800001	64800000	0.1818	0.7540	24.11	21.70
46	62100001	65100000	0.1913	0.7505	25.49	23.08
46	62400001	65400000	0.1951	0.7519	25.95	23.54
46	62700001	65700000	0.1920	0.7698	24.95	22.54
46	63000001	66000000	0.1933	0.7817	24.72	22.31
46	63300001	66300000	0.1976	0.7678	25.73	23.32
46	63600001	66600000	0.2087	0.7733	26.99	24.58
46	63900001	66900000	0.2089	0.7683	27.19	24.78
46	64200001	67200000	0.2117	0.7466	28.36	25.95
46	64500001	67500000	0.2128	0.7626	27.90	25.49
46	64800001	67800000	0.2084	0.7554	27.59	25.18
46	65100001	68100000	0.2076	0.7478	27.76	25.35
46	65400001	68400000	0.1915	0.7480	25.60	23.19
46	65700001	68700000	0.1995	0.7350	27.15	24.74
46	66000001	69000000	0.1990	0.7222	27.56	25.15
46	66300001	69300000	0.2045	0.7311	27.98	25.57
46	66600001	69600000	0.2047	0.7289	28.09	25.68
46	66900001	69900000	0.2017	0.7563	26.67	24.26
46	67200001	70200000	0.2079	0.7840	26.51	24.10
46	67500001	70500000	0.1999	0.7911	25.26	22.85
46	67800001	70800000	0.1967	0.8177	24.05	21.64
46	68100001	71100000	0.1990	0.8389	23.72	21.31
46	68400001	71400000	0.2073	0.8378	24.74	22.33
46	68700001	71700000	0.2010	0.8584	23.41	21.00
46	69000001	72000000	0.2009	0.8536	23.54	21.13
46	69300001	72300000	0.1989	0.8539	23.29	20.88
46	69600001	72600000	0.1957	0.8493	23.05	20.64
46	69900001	72900000	0.1827	0.8242	22.17	19.76
46	70200001	73200000	0.1808	0.8072	22.40	19.99
46	70500001	73500000	0.1840	0.7995	23.01	20.60
46	70800001	73800000	0.1914	0.7871	24.32	21.91
46	71100001	74100000	0.1752	0.7641	22.93	20.52
46	71400001	74400000	0.1737	0.7525	23.08	20.67
46	71700001	74700000	0.1756	0.7359	23.86	21.45
46	72000001	75000000	0.1728	0.7238	23.87	21.46
46	72300001	75300000	0.1754	0.7305	24.02	21.61
46	72600001	75600000	0.1922	0.7311	26.29	23.88
46	72900001	75900000	0.1915	0.7256	26.40	23.99
46	73200001	76200000	0.1829	0.7353	24.87	22.46
46	73500001	76500000	0.1925	0.7248	26.55	24.14
46	73800001	76800000	0.1949	0.7205	27.06	24.65
46	74100001	77100000	0.2083	0.7401	28.15	25.74
46	74400001	77400000	0.2079	0.7401	28.10	25.69
46	74700001	77700000	0.2049	0.7427	27.59	25.18
46	75000001	78000000	0.2095	0.7672	27.31	24.90
46	75300001	78300000	0.1934	0.7550	25.61	23.20
46	75600001	78600000	0.1695	0.7595	22.32	19.91
46	75900001	78900000	0.1759	0.7453	23.60	21.19
46	76200001	79200000	0.1795	0.7366	24.36	21.95
46	76500001	79500000	0.1694	0.7242	23.38	20.97
46	76800001	79800000	0.1604	0.7305	21.96	19.55
46	77100001	80100000	0.1567	0.7240	21.64	19.23
46	77400001	80400000	0.1572	0.7358	21.37	18.96
46	77700001	80700000	0.1640	0.7395	22.17	19.76
46	78000001	81000000	0.1550	0.7234	21.43	19.02
46	78300001	81300000	0.1552	0.7281	21.32	18.91
46	78600001	81600000	0.1573	0.7103	22.14	19.73
46	78900001	81900000	0.1680	0.7454	22.54	20.13
46	79200001	82200000	0.1638	0.7512	21.81	19.40
46	79500001	82500000	0.1653	0.7666	21.57	19.16
46	79800001	82800000	0.1784	0.7587	23.52	21.11
46	80100001	83100000	0.1773	0.7672	23.11	20.70
46	80400001	83400000	0.1865	0.7560	24.67	22.26
46	80700001	83700000	0.1797	0.7573	23.73	21.32
46	81000001	84000000	0.1772	0.7488	23.66	21.25
46	81300001	84300000	0.1854	0.7480	24.78	22.37
46	81600001	84600000	0.1910	0.7562	25.26	22.85
46	81900001	84900000	0.1856	0.7451	24.91	22.50
46	82200001	85200000	0.1855	0.7444	24.92	22.51
46	82500001	85500000	0.1907	0.7515	25.37	22.96
46	82800001	85800000	0.1765	0.7496	23.54	21.13
46	83100001	86100000	0.1758	0.7305	24.06	21.65
46	83400001	86400000	0.1620	0.7462	21.71	19.30
46	83700001	86700000	0.1533	0.7501	20.44	18.03
46	84000001	87000000	0.1598	0.7649	20.89	18.48
46	84300001	87300000	0.1453	0.7610	19.10	16.69
46	84600001	87600000	0.1334	0.7708	17.31	14.90
46	84900001	87900000	0.1343	0.7828	17.16	14.75
46	85200001	88200000	0.1383	0.7931	17.43	15.02
46	85500001	88500000	0.1341	0.7829	17.13	14.72
46	85800001	88800000	0.1345	0.7974	16.87	14.46
46	86100001	89100000	0.1372	0.8051	17.04	14.63
46	86400001	89400000	0.1401	0.7853	17.85	15.44
46	86700001	89700000	0.1535	0.7813	19.65	17.24
46	87000001	90000000	0.1511	0.7785	19.40	16.99
46	87300001	90300000	0.1591	0.7748	20.54	18.13
46	87600001	90600000	0.1644	0.7759	21.19	18.78
46	87900001	90900000	0.1625	0.7754	20.96	18.55
46	88200001	91200000	0.1650	0.7723	21.37	18.96
46	88500001	91500000	0.1636	0.7824	20.91	18.50
46	88800001	91800000	0.1736	0.7740	22.43	20.02
46	89100001	92100000	0.1653	0.7755	21.32	18.91
46	89400001	92400000	0.1854	0.7844	23.64	21.23
46	89700001	92700000	0.1785	0.7913	22.55	20.14
46	90000001	93000000	0.1907	0.7848	24.30	21.89
46	90300001	93300000	0.2011	0.7873	25.55	23.14
46	90600001	93600000	0.2052	0.7676	26.73	24.32
46	90900001	93900000	0.1894	0.7568	25.02	22.61
46	91200001	94200000	0.1850	0.7422	24.93	22.52
46	91500001	94500000	0.2074	0.7288	28.46	26.05
46	91800001	94800000	0.2027	0.7273	27.88	25.47
46	92100001	95100000	0.2023	0.7244	27.92	25.51
46	92400001	95400000	0.1835	0.7292	25.16	22.75
46	92700001	95700000	0.1936	0.7340	26.38	23.97
46	93000001	96000000	0.2003	0.7399	27.07	24.66
46	93300001	96300000	0.2042	0.7380	27.67	25.26
46	93600001	96600000	0.2014	0.7637	26.38	23.97
46	93900001	96900000	0.2266	0.7585	29.88	27.47
46	94200001	97200000	0.2389	0.7628	31.32	28.91
46	94500001	97500000	0.2247	0.7746	29.01	26.60
46	94800001	97800000	0.2268	0.7747	29.28	26.87
46	95100001	98100000	0.2251	0.7750	29.04	26.63
46	95400001	98400000	0.2413	0.7628	31.64	29.23
46	95700001	98700000	0.2500	0.7432	33.63	31.22
46	96000001	99000000	0.2378	0.7519	31.62	29.21
46	96300001	99300000	0.2319	0.7530	30.80	28.39
46	96600001	99600000	0.2365	0.7456	31.72	29.31
46	96900001	99900000	0.2277	0.7522	30.28	27.87
46	97200001	100200000	0.2270	0.7536	30.12	27.71
46	97500001	100500000	0.2210	0.7366	30.01	27.60
46	97800001	100800000	0.2301	0.7375	31.20	28.79
46	98100001	101100000	0.2330	0.7453	31.26	28.85
46	98400001	101400000	0.2208	0.7593	29.08	26.67
46	98700001	101700000	0.2214	0.7738	28.61	26.20
46	99000001	102000000	0.2226	0.7727	28.81	26.40
46	99300001	102300000	0.2117	0.7658	27.64	25.23
46	99600001	102600000	0.2111	0.7545	27.98	25.57
46	99900001	102900000	0.2077	0.7383	28.13	25.72
46	100200001	103200000	0.1967	0.7322	26.86	24.45
46	100500001	103500000	0.2020	0.7408	27.27	24.86
46	100800001	103800000	0.1967	0.7476	26.31	23.90
46	101100001	104100000	0.2127	0.7395	28.76	26.35
46	101400001	104400000	0.2143	0.7347	29.16	26.75
46	101700001	104700000	0.1963	0.7392	26.56	24.15
46	102000001	105000000	0.1901	0.7309	26.00	23.59
46	102300001	105300000	0.2112	0.7459	28.31	25.90
46	102600001	105600000	0.2170	0.7481	29.01	26.60
46	102900001	105900000	0.2320	0.7650	30.33	27.92
46	103200001	106200000	0.2360	0.7653	30.84	28.43
46	103500001	106500000	0.2305	0.7794	29.58	27.17
46	103800001	106800000	0.2173	0.7707	28.20	25.79
46	104100001	107100000	0.2006	0.7610	26.36	23.95
46	104400001	107400000	0.2000	0.7572	26.41	24.00
46	104700001	107700000	0.1975	0.7506	26.31	23.90
46	105000001	108000000	0.1958	0.7577	25.84	23.43
46	105300001	108300000	0.1891	0.7550	25.05	22.64
46	105600001	108600000	0.1760	0.7683	22.91	20.50
46	105900001	108900000	0.1561	0.7651	20.41	18.00
46	106200001	109200000	0.1436	0.7705	18.64	16.23
46	106500001	109500000	0.1311	0.7546	17.37	14.96
46	106800001	109800000	0.1500	0.7658	19.59	17.18
46	107100001	110100000	0.1536	0.7832	19.62	17.21
46	107400001	110400000	0.1463	0.7960	18.38	15.97
46	107700001	110700000	0.1522	0.8005	19.01	16.60
46	108000001	111000000	0.1476	0.7989	18.48	16.07
46	108300001	111300000	0.1369	0.8053	17.00	14.59
46	108600001	111600000	0.1292	0.8025	16.10	13.69
46	108900001	111900000	0.1371	0.8145	16.83	14.42
46	109200001	112200000	0.1388	0.8229	16.87	14.46
46	109500001	112500000	0.1444	0.8291	17.42	15.01
46	109800001	112800000	0.1247	0.8142	15.32	12.91
46	110100001	113100000	0.1240	0.8156	15.21	12.80
46	110400001	113400000	0.1426	0.8004	17.82	15.41
46	110700001	113700000	0.1420	0.8000	17.75	15.34
46	111000001	114000000	0.1500	0.7895	19.00	16.59
46	111300001	114300000	0.1514	0.7815	19.37	16.96
46	111600001	114600000	0.1670	0.7927	21.07	18.66
46	111900001	114900000	0.1613	0.8010	20.14	17.73
46	112200001	115200000	0.1688	0.7957	21.21	18.80
46	112500001	115500000	0.1962	0.8029	24.44	22.03
46	112800001	115800000	0.2073	0.8087	25.63	23.22
46	113100001	116100000	0.2110	0.7981	26.44	24.03
46	113400001	116400000	0.1919	0.8051	23.84	21.43
46	113700001	116700000	0.2088	0.8044	25.96	23.55
46	114000001	117000000	0.2116	0.8073	26.22	23.81
46	114300001	117300000	0.2129	0.8041	26.48	24.07
46	114600001	117600000	0.2122	0.7948	26.71	24.30
46	114900001	117900000	0.2184	0.7831	27.89	25.48
46	115200001	118200000	0.2198	0.7946	27.67	25.26
46	115500001	118500000	0.1964	0.7952	24.70	22.29
46	115800001	118800000	0.1912	0.7996	23.91	21.50
46	116100001	119100000	0.1912	0.8100	23.61	21.20
46	116400001	119400000	0.2108	0.8239	25.58	23.17
46	116700001	119700000	0.1940	0.8186	23.70	21.29
46	117000001	120000000	0.1980	0.8348	23.72	21.31
46	117300001	120300000	0.1998	0.8401	23.78	21.37
46	117600001	120600000	0.2032	0.8429	24.11	21.70
46	117900001	120900000	0.2002	0.8391	23.86	21.45
46	118200001	121200000	0.1908	0.8226	23.19	20.78
46	118500001	121500000	0.1904	0.8119	23.45	21.04
46	118800001	121800000	0.1810	0.8093	22.36	19.95
46	119100001	122100000	0.1792	0.8031	22.32	19.91
46	119400001	122400000	0.1738	0.8015	21.68	19.27
46	119700001	122700000	0.1857	0.8058	23.04	20.63
46	120000001	123000000	0.1865	0.7906	23.59	21.18
46	120300001	123300000	0.1735	0.7823	22.18	19.77
46	120600001	123600000	0.1681	0.7639	22.01	19.60
46	120900001	123900000	0.1695	0.7612	22.26	19.85
46	121200001	124200000	0.1698	0.7721	21.99	19.58
46	121500001	124500000	0.1679	0.7695	21.82	19.41
46	121800001	124800000	0.1780	0.7644	23.28	20.87
46	122100001	125100000	0.1813	0.7764	23.35	20.94
46	122400001	125400000	0.1654	0.7630	21.67	19.26
46	122700001	125700000	0.1420	0.7528	18.87	16.46
46	123000001	126000000	0.1532	0.7630	20.07	17.66
46	123300001	126300000	0.1616	0.7780	20.77	18.36
46	123600001	126600000	0.1500	0.8013	18.72	16.31
46	123900001	126900000	0.1447	0.8067	17.94	15.53
46	124200001	127200000	0.1531	0.7940	19.28	16.87
46	124500001	127500000	0.1615	0.8073	20.00	17.59
46	124800001	127800000	0.1642	0.8223	19.97	17.56
46	125100001	128100000	0.1577	0.8130	19.40	16.99
46	125400001	128400000	0.1780	0.8099	21.98	19.57
46	125700001	128700000	0.1904	0.8186	23.26	20.85
46	126000001	129000000	0.1818	0.8159	22.28	19.87
46	126300001	129300000	0.1890	0.8037	23.51	21.10
46	126600001	129600000	0.2006	0.7924	25.32	22.91
46	126900001	129900000	0.2026	0.7955	25.47	23.06
46	127200001	130200000	0.2150	0.8106	26.52	24.11
46	127500001	130500000	0.2146	0.8145	26.34	23.93
46	127800001	130800000	0.2105	0.8139	25.86	23.45
46	128100001	131100000	0.2083	0.8228	25.31	22.90
46	128400001	131400000	0.1953	0.8265	23.63	21.22
46	128700001	131700000	0.2006	0.8385	23.93	21.52
46	129000001	132000000	0.1951	0.8512	22.92	20.51
46	129300001	132300000	0.1897	0.8706	21.79	19.38
46	129600001	132600000	0.1902	0.8720	21.82	19.41
46	129900001	132900000	0.1968	0.8731	22.54	20.13
46	130200001	133200000	0.1784	0.8699	20.51	18.10
46	130500001	133500000	0.1807	0.8679	20.82	18.41
46	130800001	133800000	0.1958	0.8648	22.64	20.23
46	131100001	134100000	0.1991	0.8565	23.24	20.83
46	131400001	134400000	0.1895	0.8679	21.83	19.42
46	131700001	134700000	0.1816	0.8548	21.24	18.83
46	132000001	135000000	0.1849	0.8484	21.79	19.38
46	132300001	135300000	0.1870	0.8278	22.59	20.18
46	132600001	135600000	0.1880	0.8252	22.79	20.38
46	132900001	135900000	0.1930	0.8305	23.24	20.83
46	133200001	136200000	0.1903	0.8254	23.05	20.64
46	133500001	136500000	0.1793	0.8170	21.94	19.53
46	133800001	136800000	0.1599	0.8169	19.58	17.17
46	134100001	137100000	0.1589	0.8221	19.33	16.92
46	134400001	137400000	0.1689	0.8225	20.54	18.13
46	134700001	137700000	0.1783	0.8297	21.49	19.08
46	135000001	138000000	0.1663	0.8212	20.25	17.84
46	135300001	138300000	0.1644	0.8332	19.73	17.32
46	135600001	138600000	0.1605	0.8406	19.10	16.69
46	135900001	138900000	0.1580	0.8292	19.06	16.65
46	136200001	139200000	0.1724	0.8347	20.65	18.24
46	136500001	139500000	0.1725	0.8365	20.62	18.21
46	136800001	139800000	0.1871	0.8360	22.38	19.97
46	137100001	140100000	0.1777	0.8386	21.19	18.78
46	137400001	140400000	0.1792	0.8335	21.50	19.09
46	137700001	140700000	0.1709	0.8252	20.72	18.31
46	138000001	141000000	0.1765	0.8281	21.31	18.90
46	138300001	141300000	0.1820	0.8232	22.11	19.70
46	138600001	141600000	0.1805	0.8229	21.93	19.52
46	138900001	141900000	0.1682	0.8173	20.58	18.17
46	139200001	142200000	0.1753	0.8179	21.43	19.02
46	139500001	142500000	0.1733	0.8276	20.94	18.53
46	139800001	142800000	0.1690	0.8233	20.52	18.11
46	140100001	143100000	0.1905	0.8194	23.25	20.84
46	140400001	143400000	0.1931	0.8197	23.56	21.15
46	140700001	143700000	0.1888	0.8289	22.78	20.37
46	141000001	144000000	0.1838	0.8400	21.88	19.47
46	141300001	144300000	0.1750	0.8514	20.55	18.14
46	141600001	144600000	0.1781	0.8543	20.84	18.43
46	141900001	144900000	0.1779	0.8678	20.50	18.09
46	142200001	145200000	0.1661	0.8760	18.97	16.56
46	142500001	145500000	0.1707	0.8699	19.62	17.21
46	142800001	145800000	0.1668	0.8756	19.05	16.64
46	143100001	146100000	0.1498	0.8729	17.16	14.75
46	143400001	146400000	0.1421	0.8736	16.27	13.86
46	143700001	146700000	0.1481	0.8742	16.94	14.53
46	144000001	147000000	0.1630	0.8723	18.69	16.28
46	144300001	147300000	0.1577	0.8704	18.12	15.71
46	144600001	147600000	0.1493	0.8707	17.14	14.73
46	144900001	147900000	0.1699	0.8750	19.42	17.01
46	145200001	148200000	0.1707	0.8720	19.58	17.17
46	145500001	148500000	0.1874	0.8757	21.40	18.99
46	145800001	148800000	0.1917	0.8856	21.64	19.23
46	146100001	149100000	0.2107	0.8957	23.53	21.12
46	146400001	149400000	0.2253	0.9021	24.98	22.57
46	146700001	149700000	0.2286	0.9106	25.11	22.70
46	147000001	150000000	0.2256	0.9035	24.97	22.56
46	147300001	150300000	0.2224	0.8554	26.00	23.59
46	147600001	150600000	0.2341	0.8565	27.33	24.92
46	147900001	150900000	0.2232	0.8576	26.03	23.62
46	148200001	151200000	0.2236	0.8566	26.10	23.69
46	148500001	151500000	0.2171	0.8633	25.14	22.73
46	148800001	151800000	0.2231	0.8540	26.13	23.72
46	149100001	152100000	0.1956	0.8548	22.89	20.48
46	149400001	152400000	0.1848	0.8528	21.67	19.26
46	149700001	152700000	0.1691	0.8440	20.04	17.63
46	150000001	153000000	0.1589	0.8497	18.70	16.29
46	150300001	153300000	0.1654	0.8998	18.38	15.97
46	150600001	153600000	0.1578	0.8943	17.64	15.23
46	150900001	153900000	0.1510	0.8870	17.02	14.61
46	151200001	154200000	0.1478	0.8902	16.60	14.19
46	151500001	154500000	0.1516	0.8767	17.29	14.88
46	151800001	154800000	0.1465	0.8770	16.70	14.29
46	152100001	155100000	0.1726	0.8660	19.93	17.52
46	152400001	155400000	0.1682	0.8646	19.45	17.04
46	152700001	155700000	0.1658	0.8715	19.03	16.62
46	153000001	156000000	0.1644	0.8683	18.93	16.52
46	153300001	156300000	0.1652	0.8712	18.96	16.55
46	153600001	156600000	0.1648	0.8617	19.12	16.71
46	153900001	156900000	0.1656	0.8655	19.13	16.72
46	154200001	157200000	0.1669	0.8620	19.36	16.95
46	154500001	157500000	0.1561	0.8643	18.06	15.65
46	154800001	157800000	0.1419	0.8656	16.39	13.98
46	155100001	158100000	0.1264	0.8712	14.51	12.10
46	155400001	158400000	0.1365	0.8738	15.62	13.21
46	155700001	158700000	0.1499	0.8640	17.35	14.94
46	156000001	159000000	0.1446	0.8707	16.61	14.20
46	156300001	159300000	0.1424	0.8650	16.46	14.05
46	156600001	159600000	0.1559	0.8833	17.65	15.24
46	156900001	159900000	0.1634	0.8897	18.37	15.96
46	157200001	160200000	0.1674	0.8911	18.78	16.37
46	157500001	160500000	0.1740	0.8914	19.52	17.11
46	157800001	160800000	0.1776	0.8964	19.82	17.41
46	158100001	161100000	0.1829	0.8887	20.58	18.17
46	158400001	161400000	0.1851	0.8854	20.91	18.50
46	158700001	161700000	0.2012	0.8859	22.71	20.30
46	159000001	162000000	0.2055	0.8890	23.11	20.70
46	159300001	162300000	0.2103	0.8827	23.82	21.41
46	159600001	162600000	0.2042	0.8647	23.61	21.20
46	159900001	162900000	0.1969	0.8561	23.00	20.59
46	160200001	163200000	0.1953	0.8611	22.68	20.27
46	160500001	163500000	0.1908	0.8621	22.13	19.72
46	160800001	163800000	0.2053	0.8518	24.11	21.70
46	161100001	164100000	0.2135	0.8599	24.83	22.42
46	161400001	164400000	0.2211	0.8624	25.64	23.23
46	161700001	164700000	0.2067	0.8611	24.00	21.59
46	162000001	165000000	0.2187	0.8569	25.52	23.11
46	162300001	165300000	0.2150	0.8661	24.83	22.42
46	162600001	165600000	0.2129	0.8801	24.19	21.78
46	162900001	165900000	0.2183	0.8832	24.72	22.31
46	163200001	166200000	0.2231	0.8706	25.63	23.22
46	163500001	166500000	0.2245	0.8601	26.10	23.69
46	163800001	166800000	0.2104	0.8580	24.52	22.11
46	164100001	167100000	0.2096	0.8519	24.60	22.19
46	164400001	167400000	0.1866	0.8430	22.14	19.73
46	164700001	167700000	0.1859	0.8270	22.48	20.07
46	165000001	168000000	0.1873	0.8280	22.63	20.22
46	165300001	168300000	0.1848	0.8262	22.37	19.96
46	165600001	168600000	0.1744	0.8097	21.54	19.13
46	165900001	168900000	0.1780	0.8010	22.22	19.81
46	166200001	169200000	0.1703	0.8000	21.29	18.88
46	166500001	169500000	0.1614	0.8103	19.92	17.51
46	166800001	169800000	0.1658	0.8113	20.44	18.03
46	167100001	170100000	0.1517	0.8077	18.78	16.37
46	167400001	170400000	0.1484	0.8097	18.32	15.91
46	167700001	170700000	0.1394	0.8174	17.05	14.64
46	168000001	171000000	0.1388	0.7998	17.36	14.95
46	168300001	171300000	0.1553	0.7924	19.59	17.18
46	168600001	171600000	0.1668	0.7985	20.88	18.47
46	168900001	171900000	0.1624	0.8066	20.13	17.72
46	169200001	172200000	0.1775	0.8156	21.76	19.35
46	169500001	172500000	0.1758	0.8262	21.28	18.87
46	169800001	172800000	0.1801	0.8300	21.69	19.28
46	170100001	173100000	0.1810	0.8442	21.44	19.03
46	170400001	173400000	0.1886	0.8469	22.27	19.86
46	170700001	173700000	0.1986	0.8577	23.15	20.74
46	171000001	174000000	0.1983	0.8718	22.75	20.34
46	171300001	174300000	0.1865	0.8593	21.71	19.30
46	171600001	174600000	0.1711	0.8601	19.90	17.49
46	171900001	174900000	0.1714	0.8524	20.11	17.70
46	172200001	175200000	0.1637	0.8583	19.07	16.66
46	172500001	175500000	0.1610	0.8511	18.92	16.51
46	172800001	175800000	0.1584	0.8490	18.66	16.25
46	173100001	176100000	0.1608	0.8388	19.17	16.76
46	173400001	176400000	0.1545	0.8296	18.62	16.21
46	173700001	176700000	0.1581	0.8166	19.36	16.95
46	174000001	177000000	0.1479	0.8153	18.14	15.73
46	174300001	177300000	0.1559	0.8252	18.89	16.48
46	174600001	177600000	0.1630	0.8100	20.12	17.71
46	174900001	177900000	0.1554	0.8073	19.25	16.84
46	175200001	178200000	0.1563	0.8017	19.49	17.08
46	175500001	178500000	0.1553	0.7811	19.88	17.47
46	175800001	178800000	0.1631	0.7756	21.03	18.62
46	176100001	179100000	0.1738	0.7703	22.56	20.15
46	176400001	179400000	0.1726	0.7732	22.33	19.92
46	176700001	179700000	0.1661	0.7783	21.34	18.93
46	177000001	180000000	0.1650	0.7713	21.40	18.99
46	177300001	180300000	0.1536	0.7665	20.04	17.63
46	177600001	180600000	0.1594	0.7856	20.29	17.88
46	177900001	180900000	0.1501	0.7852	19.12	16.71
46	178200001	181200000	0.1406	0.7769	18.10	15.69
46	178500001	181500000	0.1572	0.7966	19.73	17.32
46	178800001	181800000	0.1567	0.7939	19.73	17.32
46	179100001	182100000	0.1591	0.8018	19.84	17.43
46	179400001	182400000	0.1689	0.7973	21.18	18.77
46	179700001	182700000	0.1676	0.8065	20.78	18.37
46	180000001	183000000	0.1659	0.8056	20.59	18.18
46	180300001	183300000	0.1688	0.8018	21.05	18.64
46	180600001	183600000	0.1648	0.7900	20.86	18.45
46	180900001	183900000	0.1788	0.7993	22.37	19.96
46	181200001	184200000	0.1747	0.8005	21.83	19.42
46	181500001	184500000	0.1729	0.7892	21.92	19.51
46	181800001	184800000	0.1787	0.7872	22.70	20.29
46	182100001	185100000	0.1754	0.7744	22.65	20.24
46	182400001	185400000	0.1713	0.7735	22.15	19.74
46	182700001	185700000	0.1702	0.7495	22.71	20.30
46	183000001	186000000	0.1718	0.7517	22.85	20.44
46	183300001	186300000	0.1703	0.7466	22.81	20.40
46	183600001	186600000	0.1799	0.7607	23.65	21.24
46	183900001	186900000	0.1728	0.7563	22.84	20.43
46	184200001	187200000	0.1782	0.7413	24.04	21.63
46	184500001	187500000	0.1810	0.7390	24.49	22.08
46	184800001	187800000	0.1707	0.7436	22.96	20.55
46	185100001	188100000	0.1695	0.7539	22.49	20.08
46	185400001	188400000	0.1686	0.7528	22.40	19.99
46	185700001	188700000	0.1618	0.7238	22.36	19.95
46	186000001	189000000	0.1631	0.7179	22.72	20.31
46	186300001	189300000	0.1605	0.7355	21.82	19.41
46	186600001	189600000	0.1556	0.7324	21.25	18.84
46	186900001	189900000	0.1663	0.7426	22.40	19.99
46	187200001	190200000	0.1627	0.7441	21.86	19.45
46	187500001	190500000	0.1582	0.7530	21.00	18.59
46	187800001	190800000	0.1564	0.7544	20.73	18.32
46	188100001	191100000	0.1551	0.7646	20.29	17.88
46	188400001	191400000	0.1612	0.7647	21.09	18.68
46	188700001	191700000	0.1708	0.8067	21.17	18.76
46	189000001	192000000	0.1796	0.8132	22.09	19.68
46	189300001	192300000	0.1791	0.8095	22.13	19.72
46	189600001	192600000	0.1811	0.7996	22.65	20.24
46	189900001	192900000	0.1770	0.7850	22.55	20.14
46	190200001	193200000	0.1825	0.7854	23.23	20.82
46	190500001	193500000	0.1785	0.7896	22.61	20.20
46	190800001	193800000	0.1843	0.7860	23.45	21.04
46	191100001	194100000	0.1751	0.7712	22.70	20.29
46	191400001	194400000	0.1642	0.7727	21.25	18.84
46	191700001	194700000	0.1687	0.7854	21.48	19.07
46	192000001	195000000	0.1546	0.7792	19.84	17.43
46	192300001	195300000	0.1611	0.7733	20.84	18.43
46	192600001	195600000	0.1615	0.7839	20.61	18.20
46	192900001	195900000	0.1669	0.7834	21.30	18.89
46	193200001	196200000	0.1662	0.7921	20.98	18.57
46	193500001	196500000	0.1659	0.7735	21.44	19.03
46	193800001	196800000	0.1553	0.7835	19.82	17.41
46	194100001	197100000	0.1651	0.7885	20.93	18.52
46	194400001	197400000	0.1718	0.7968	21.56	19.15
46	194700001	197700000	0.1642	0.7864	20.88	18.47
46	195000001	198000000	0.1737	0.7770	22.35	19.94
46	195300001	198300000	0.1915	0.7915	24.20	21.79
46	195600001	198600000	0.1870	0.7926	23.60	21.19
46	195900001	198900000	0.1823	0.7897	23.09	20.68
46	196200001	199200000	0.1786	0.7951	22.47	20.06
46	196500001	199500000	0.1758	0.7982	22.02	19.61
46	196800001	199800000	0.1779	0.8025	22.17	19.76
46	197100001	200100000	0.1771	0.7983	22.18	19.77
46	197400001	200400000	0.1810	0.8008	22.60	20.19
46	197700001	200700000	0.1768	0.7964	22.20	19.79
46	198000001	201000000	0.1778	0.7958	22.34	19.93
46	198300001	201300000	0.1614	0.7908	20.41	18.00
46	198600001	201600000	0.1619	0.7891	20.52	18.11
46	198900001	201900000	0.1627	0.7970	20.42	18.01
46	199200001	202200000	0.1675	0.7795	21.49	19.08
46	199500001	202500000	0.1785	0.7741	23.06	20.65
46	199800001	202800000	0.1881	0.7584	24.81	22.40
46	200100001	203100000	0.1843	0.7436	24.79	22.38
46	200400001	203400000	0.1771	0.7370	24.03	21.62
46	200700001	203700000	0.1817	0.7396	24.57	22.16
46	201000001	204000000	0.1852	0.7548	24.53	22.12
46	201300001	204300000	0.1852	0.7538	24.56	22.15
46	201600001	204600000	0.1796	0.7507	23.93	21.52
46	201900001	204900000	0.1740	0.7346	23.68	21.27
46	202200001	205200000	0.1792	0.7477	23.97	21.56
46	202500001	205500000	0.1687	0.7483	22.54	20.13
46	202800001	205800000	0.1563	0.7613	20.53	18.12
46	203100001	206100000	0.1519	0.7576	20.05	17.64
46	203400001	206400000	0.1588	0.7596	20.90	18.49
46	203700001	206700000	0.1573	0.7621	20.64	18.23
46	204000001	207000000	0.1525	0.7573	20.14	17.73
46	204300001	207300000	0.1550	0.7500	20.67	18.26
46	204600001	207600000	0.1535	0.7410	20.72	18.31
46	204900001	207900000	0.1558	0.7490	20.80	18.39
46	205200001	208200000	0.1592	0.7462	21.34	18.93
46	205500001	208500000	0.1581	0.7486	21.12	18.71
46	205800001	208800000	0.1734	0.7364	23.55	21.14
46	206100001	209100000	0.1736	0.7503	23.14	20.73
46	206400001	209400000	0.1704	0.7623	22.35	19.94
46	206700001	209700000	0.1821	0.7719	23.59	21.18
46	207000001	210000000	0.1805	0.7702	23.44	21.03
46	207300001	210300000	0.1732	0.7675	22.57	20.16
46	207600001	210600000	0.1892	0.7700	24.57	22.16
46	207900001	210900000	0.1912	0.7653	24.98	22.57
46	208200001	211200000	0.1731	0.7627	22.69	20.28
46	208500001	211500000	0.1857	0.7797	23.82	21.41
46	208800001	211800000	0.1889	0.7787	24.26	21.85
46	209100001	212100000	0.2104	0.7928	26.53	24.12
46	209400001	212400000	0.2025	0.7812	25.93	23.52
46	209700001	212700000	0.1871	0.7694	24.32	21.91
46	210000001	213000000	0.1807	0.7675	23.54	21.13
46	210300001	213300000	0.1822	0.7679	23.73	21.32
46	210600001	213600000	0.1724	0.7621	22.62	20.21
46	210900001	213900000	0.1713	0.7584	22.59	20.18
46	211200001	214200000	0.1763	0.7572	23.28	20.87
46	211500001	214500000	0.1756	0.7413	23.69	21.28
46	211800001	214800000	0.1731	0.7432	23.29	20.88
46	212100001	215100000	0.1577	0.7304	21.60	19.19
46	212400001	215400000	0.1770	0.7243	24.43	22.02
46	212700001	215700000	0.1873	0.7279	25.73	23.32
46	213000001	216000000	0.1885	0.7320	25.75	23.34
46	213300001	216300000	0.1914	0.7269	26.33	23.92
46	213600001	216600000	0.1929	0.7155	26.97	24.56
46	213900001	216900000	0.1888	0.7225	26.14	23.73
46	214200001	217200000	0.1875	0.7221	25.97	23.56
46	214500001	217500000	0.1828	0.7335	24.92	22.51
46	214800001	217800000	0.1720	0.7244	23.74	21.33
46	215100001	218100000	0.1855	0.7274	25.51	23.10
46	215400001	218400000	0.1735	0.7291	23.80	21.39
46	215700001	218700000	0.1832	0.7169	25.55	23.14
46	216000001	219000000	0.1841	0.7085	25.98	23.57
46	216300001	219300000	0.1840	0.7253	25.37	22.96
46	216600001	219600000	0.1702	0.7368	23.10	20.69
46	216900001	219900000	0.1722	0.7339	23.47	21.06
46	217200001	220200000	0.1691	0.7324	23.09	20.68
46	217500001	220500000	0.1787	0.7199	24.82	22.41
46	217800001	220800000	0.1781	0.7362	24.20	21.79
46	218100001	221100000	0.1633	0.7221	22.62	20.21
46	218400001	221400000	0.1806	0.7116	25.38	22.97
46	218700001	221700000	0.1627	0.7095	22.94	20.53
46	219000001	222000000	0.1594	0.7096	22.47	20.06
46	219300001	222300000	0.1633	0.7083	23.06	20.65
46	219600001	222600000	0.1864	0.7225	25.80	23.39
46	219900001	222900000	0.1919	0.7213	26.61	24.20
46	220200001	223200000	0.2086	0.7176	29.07	26.66
46	220500001	223500000	0.1956	0.7208	27.13	24.72
46	220800001	223800000	0.1922	0.6987	27.51	25.10
46	221100001	224100000	0.1980	0.7078	27.97	25.56
46	221400001	224400000	0.1880	0.6993	26.88	24.47
46	221700001	224700000	0.1938	0.6964	27.83	25.42
46	222000001	225000000	0.2055	0.7048	29.15	26.74
46	222300001	225300000	0.1955	0.6866	28.47	26.06
46	222600001	225600000	0.1863	0.6742	27.64	25.23
46	222900001	225900000	0.1873	0.6674	28.07	25.66
46	223200001	226200000	0.1806	0.6732	26.83	24.42
46	223500001	226500000	0.1860	0.6822	27.26	24.85
46	223800001	226800000	0.2118	0.7051	30.04	27.63
46	224100001	227100000	0.2106	0.7007	30.06	27.65
46	224400001	227400000	0.2018	0.6961	28.99	26.58
46	224700001	227700000	0.1999	0.7011	28.52	26.11
46	225000001	228000000	0.1961	0.6913	28.36	25.95
46	225300001	228300000	0.2132	0.6880	30.98	28.57
46	225600001	228600000	0.2132	0.6866	31.06	28.65
46	225900001	228900000	0.2067	0.6700	30.85	28.44
46	226200001	229200000	0.2045	0.6613	30.92	28.51
46	226500001	229500000	0.1979	0.6580	30.08	27.67
46	226800001	229800000	0.1817	0.6514	27.89	25.48
46	227100001	230100000	0.1715	0.6377	26.89	24.48
46	227400001	230400000	0.1728	0.6325	27.33	24.92
46	227700001	230700000	0.1766	0.6316	27.97	25.56
46	228000001	231000000	0.1756	0.6356	27.63	25.22
46	228300001	231300000	0.1652	0.6227	26.54	24.13
46	228600001	231600000	0.1651	0.6240	26.46	24.05
46	228900001	231900000	0.1845	0.6551	28.16	25.75
46	229200001	232200000	0.1798	0.6504	27.64	25.23
46	229500001	232500000	0.1806	0.6155	29.34	26.93
46	229800001	232800000	0.1693	0.6063	27.93	25.52
46	230100001	233100000	0.1700	0.6011	28.28	25.87
46	230400001	233400000	0.1843	0.6258	29.45	27.04
46	230700001	233700000	0.1808	0.6162	29.34	26.93
46	231000001	234000000	0.1799	0.6155	29.23	26.82
46	231300001	234300000	0.1771	0.6200	28.56	26.15
46	231600001	234600000	0.1736	0.6171	28.13	25.72
46	231900001	234900000	0.1498	0.5992	25.00	22.59
46	232200001	235200000	0.1533	0.5968	25.68	23.27
46	232500001	235500000	0.1532	0.6233	24.57	22.16
46	232800001	235800000	0.1582	0.6175	25.63	23.22
46	233100001	236100000	0.1527	0.6373	23.96	21.55
46	233400001	236400000	0.1422	0.6420	22.16	19.75
46	233700001	236700000	0.1467	0.6582	22.29	19.88
46	234000001	237000000	0.1511	0.6687	22.60	20.19
46	234300001	237295441	0.1571	0.6935	22.62	20.21
129	1	3000000	0.1968	0.7080	27.80	25.39
129	300001	3300000	0.2002	0.7040	28.43	26.02
129	600001	3600000	0.2024	0.6984	28.98	26.57
129	900001	3900000	0.1983	0.6989	28.37	25.96
129	1200001	4200000	0.2007	0.6903	29.08	26.67
129	1500001	4500000	0.1906	0.6986	27.29	24.88
129	1800001	4800000	0.1957	0.6792	28.81	26.40
129	2100001	5100000	0.1911	0.6838	27.95	25.54
129	2400001	5400000	0.1886	0.6899	27.33	24.92
129	2700001	5700000	0.1810	0.6974	25.96	23.55
129	3000001	6000000	0.1816	0.7116	25.52	23.11
129	3300001	6300000	0.1709	0.7143	23.92	21.51
129	3600001	6600000	0.1733	0.7211	24.04	21.63
129	3900001	6900000	0.1588	0.7243	21.92	19.51
129	4200001	7200000	0.1542	0.7268	21.21	18.80
129	4500001	7500000	0.1601	0.7056	22.70	20.29
129	4800001	7800000	0.1532	0.7145	21.44	19.03
129	5100001	8100000	0.1478	0.6993	21.14	18.73
129	5400001	8400000	0.1442	0.6965	20.71	18.30
129	5700001	8700000	0.1427	0.6878	20.76	18.35
129	6000001	9000000	0.1515	0.6807	22.26	19.85
129	6300001	9300000	0.1518	0.6720	22.59	20.18
129	6600001	9600000	0.1604	0.6673	24.04	21.63
129	6900001	9900000	0.1779	0.6658	26.73	24.32
129	7200001	10200000	0.1788	0.6654	26.87	24.46
129	7500001	10500000	0.1924	0.6907	27.85	25.44
129	7800001	10800000	0.1931	0.7141	27.04	24.63
129	8100001	11100000	0.2001	0.7361	27.18	24.77
129	8400001	11400000	0.2140	0.7403	28.91	26.50
129	8700001	11700000	0.2198	0.7544	29.13	26.72
129	9000001	12000000	0.2170	0.7432	29.19	26.78
129	9300001	12300000	0.2235	0.7516	29.74	27.33
129	9600001	12600000	0.2144	0.7572	28.31	25.90
129	9900001	12900000	0.2230	0.7624	29.25	26.84
129	10200001	13200000	0.2338	0.7490	31.21	28.80
129	10500001	13500000	0.2163	0.7298	29.64	27.23
129	10800001	13800000	0.2161	0.7118	30.36	27.95
129	11100001	14100000	0.2274	0.7105	32.00	29.59
129	11400001	14400000	0.2349	0.6983	33.64	31.23
129	11700001	14700000	0.2356	0.6895	34.17	31.76
129	12000001	15000000	0.2235	0.6968	32.08	29.67
129	12300001	15300000	0.2180	0.6913	31.54	29.13
129	12600001	15600000	0.2147	0.6798	31.59	29.18
129	12900001	15900000	0.1929	0.6761	28.53	26.12
129	13200001	16200000	0.1774	0.6848	25.91	23.50
129	13500001	16500000	0.1867	0.6934	26.92	24.51
129	13800001	16800000	0.1837	0.7026	26.15	23.74
129	14100001	17100000	0.1632	0.6986	23.36	20.95
129	14400001	17400000	0.1538	0.7251	21.21	18.80
129	14700001	17700000	0.1494	0.7255	20.60	18.19
129	15000001	18000000	0.1467	0.7073	20.74	18.33
129	15300001	18300000	0.1599	0.7203	22.20	19.79
129	15600001	18600000	0.1701	0.7214	23.57	21.16
129	15900001	18900000	0.1698	0.7145	23.77	21.36
129	16200001	19200000	0.1901	0.7231	26.30	23.89
129	16500001	19500000	0.1756	0.7179	24.46	22.05
129	16800001	19800000	0.1749	0.7077	24.72	22.31
129	17100001	20100000	0.1814	0.7160	25.34	22.93
129	17400001	20400000	0.1791	0.6848	26.15	23.74
129	17700001	20700000	0.1737	0.6904	25.16	22.75
129	18000001	21000000	0.1798	0.7166	25.09	22.68
129	18300001	21300000	0.1631	0.7018	23.24	20.83
129	18600001	21600000	0.1462	0.7080	20.64	18.23
129	18900001	21900000	0.1427	0.7110	20.07	17.66
129	19200001	22200000	0.1363	0.7233	18.84	16.43
129	19500001	22500000	0.1429	0.7218	19.80	17.39
129	19800001	22800000	0.1424	0.7409	19.22	16.81
129	20100001	23100000	0.1481	0.7310	20.25	17.84
129	20400001	23110213	0.1442	0.7477	17.42	15.01
167	1	3000000	0.1530	0.6648	23.02	20.61
167	300001	3300000	0.1441	0.6674	21.59	19.18
167	600001	3600000	0.1497	0.6701	22.35	19.94
167	900001	3900000	0.1482	0.6755	21.95	19.54
167	1200001	4200000	0.1596	0.6934	23.01	20.60
167	1500001	4500000	0.1539	0.6929	22.20	19.79
167	1800001	4800000	0.1757	0.7094	24.77	22.36
167	2100001	5100000	0.1756	0.7095	24.74	22.33
167	2400001	5400000	0.1666	0.7144	23.33	20.92
167	2700001	5700000	0.1728	0.7149	24.18	21.77
167	3000001	6000000	0.1672	0.7098	23.55	21.14
167	3300001	6300000	0.1787	0.7073	25.27	22.86
167	3600001	6520902	0.1718	0.7097	23.57	21.16
172	1	3000000	0.1641	0.7106	23.10	20.69
172	300001	3300000	0.1501	0.6720	22.34	19.93
172	600001	3600000	0.1578	0.6608	23.88	21.47
172	900001	3900000	0.1645	0.6633	24.79	22.38
172	1200001	4200000	0.1626	0.6416	25.34	22.93
172	1500001	4500000	0.1744	0.6267	27.83	25.42
172	1800001	4800000	0.1777	0.6313	28.15	25.74
172	2100001	5100000	0.1760	0.6285	28.01	25.60
172	2400001	5400000	0.1696	0.6279	27.02	24.61
172	2700001	5700000	0.1690	0.6511	25.96	23.55
172	3000001	6000000	0.1709	0.6552	26.08	23.67
172	3300001	6300000	0.1826	0.6606	27.65	25.24
172	3600001	6600000	0.2018	0.6391	31.57	29.16
172	3900001	6900000	0.1936	0.6314	30.65	28.24
172	4200001	7200000	0.1882	0.6494	28.98	26.57
172	4500001	7500000	0.1873	0.6776	27.65	25.24
172	4800001	7800000	0.1889	0.6706	28.17	25.76
172	5100001	8100000	0.1848	0.6769	27.31	24.90
172	5400001	8400000	0.1865	0.6762	27.58	25.17
172	5700001	8700000	0.1876	0.6684	28.06	25.65
172	6000001	9000000	0.1802	0.6338	28.43	26.02
172	6300001	9300000	0.1810	0.6179	29.30	26.89
172	6600001	9600000	0.1631	0.6099	26.74	24.33
172	6900001	9900000	0.1765	0.6027	29.28	26.87
172	7200001	10200000	0.1784	0.5956	29.96	27.55
172	7500001	10500000	0.1828	0.5697	32.08	29.67
172	7800001	10800000	0.1862	0.5715	32.58	30.17
172	8100001	11100000	0.1833	0.5621	32.62	30.21
172	8400001	11400000	0.1882	0.5601	33.60	31.19
172	8700001	11700000	0.1927	0.5603	34.40	31.99
172	9000001	12000000	0.1885	0.5935	31.76	29.35
172	9300001	12300000	0.1998	0.5967	33.48	31.07
172	9600001	12600000	0.2217	0.6047	36.66	34.25
172	9900001	12900000	0.2226	0.6167	36.09	33.68
172	10200001	13200000	0.2303	0.6158	37.40	34.99
172	10500001	13500000	0.2211	0.6217	35.56	33.15
172	10800001	13800000	0.2213	0.6096	36.29	33.88
172	11100001	14100000	0.2367	0.6297	37.59	35.18
172	11400001	14400000	0.2239	0.6417	34.90	32.49
172	11700001	14700000	0.2068	0.6110	33.84	31.43
172	12000001	15000000	0.2114	0.5989	35.29	32.88
172	12300001	15300000	0.2013	0.5817	34.61	32.20
172	12600001	15600000	0.1817	0.5639	32.23	29.82
172	12900001	15900000	0.1726	0.5411	31.89	29.48
172	13200001	16200000	0.1658	0.5420	30.60	28.19
172	13500001	16500000	0.1718	0.5374	31.96	29.55
172	13800001	16800000	0.1578	0.5233	30.15	27.74
172	14100001	17100000	0.1523	0.5017	30.36	27.95
172	14400001	17400000	0.1668	0.4833	34.51	32.10
172	14700001	17700000	0.1791	0.4970	36.03	33.62
172	15000001	18000000	0.1834	0.5107	35.92	33.51
172	15300001	18300000	0.1845	0.5208	35.42	33.01
172	15600001	18600000	0.1871	0.5349	34.98	32.57
172	15900001	18900000	0.1932	0.5526	34.97	32.56
172	16200001	19200000	0.1996	0.5510	36.22	33.81
172	16500001	19500000	0.1913	0.5671	33.74	31.33
172	16800001	19800000	0.1863	0.5705	32.65	30.24
172	17100001	20100000	0.1771	0.5846	30.30	27.89
172	17400001	20400000	0.1760	0.6096	28.88	26.47
172	17700001	20700000	0.1809	0.6201	29.17	26.76
172	18000001	21000000	0.1780	0.6037	29.48	27.07
172	18300001	21005964	0.1741	0.6172	25.44	23.03
195	1	3000000	0.1771	0.6406	27.65	25.24
195	300001	3300000	0.1768	0.6304	28.04	25.63
195	600001	3600000	0.1638	0.6360	25.75	23.34
195	900001	3900000	0.1630	0.6258	26.05	23.64
195	1200001	4200000	0.1614	0.6367	25.35	22.94
195	1500001	4500000	0.1629	0.6269	25.98	23.57
195	1800001	4800000	0.1486	0.6262	23.73	21.32
195	2100001	5100000	0.1463	0.6288	23.27	20.86
195	2400001	5400000	0.1377	0.6336	21.74	19.33
195	2700001	5700000	0.1410	0.6570	21.46	19.05
195	3000001	6000000	0.1309	0.6509	20.11	17.70
195	3300001	6300000	0.1305	0.6347	20.55	18.14
195	3600001	6600000	0.1254	0.6296	19.92	17.51
195	3900001	6900000	0.1214	0.6317	19.23	16.82
195	4200001	7200000	0.1247	0.6319	19.74	17.33
195	4500001	7500000	0.1273	0.6121	20.80	18.39
195	4800001	7800000	0.1221	0.6071	20.11	17.70
195	5100001	8100000	0.1156	0.6076	19.03	16.62
195	5400001	8400000	0.1208	0.6009	20.10	17.69
195	5700001	8700000	0.1097	0.5724	19.17	16.76
195	6000001	9000000	0.1154	0.5710	20.21	17.80
195	6300001	9300000	0.1066	0.5594	19.05	16.64
195	6600001	9600000	0.1066	0.5610	19.01	16.60
195	6900001	9900000	0.1030	0.5411	19.04	16.63
195	7200001	10200000	0.1031	0.5292	19.47	17.06
195	7500001	10500000	0.1139	0.5437	20.95	18.54
195	7800001	10800000	0.1226	0.5456	22.47	20.06
195	8100001	11100000	0.1294	0.5322	24.31	21.90
195	8400001	11400000	0.1317	0.5291	24.89	22.48
195	8700001	11700000	0.1457	0.5533	26.34	23.93
195	9000001	12000000	0.1439	0.5619	25.60	23.19
195	9300001	12300000	0.1544	0.5892	26.21	23.80
195	9600001	12600000	0.1613	0.5857	27.54	25.13
195	9900001	12900000	0.1608	0.6094	26.39	23.98
195	10200001	13200000	0.1615	0.6256	25.81	23.40
195	10500001	13500000	0.1641	0.6423	25.54	23.13
195	10800001	13800000	0.1544	0.6408	24.09	21.68
195	11100001	14100000	0.1474	0.6289	23.44	21.03
195	11400001	14400000	0.1558	0.6318	24.65	22.24
195	11700001	14700000	0.1494	0.6131	24.37	21.96
195	12000001	15000000	0.1553	0.6309	24.61	22.20
195	12300001	15300000	0.1484	0.6281	23.63	21.22
195	12600001	15600000	0.1516	0.6467	23.45	21.04
195	12900001	15900000	0.1527	0.6710	22.76	20.35
195	13200001	15989062	0.1484	0.6752	20.44	18.03
204	1	3000000	0.2106	0.8360	25.19	22.78
204	300001	3300000	0.2186	0.8300	26.34	23.93
204	600001	3600000	0.2134	0.8196	26.03	23.62
204	900001	3900000	0.2066	0.8104	25.50	23.09
204	1200001	4200000	0.2207	0.8178	26.99	24.58
204	1500001	4500000	0.2154	0.8144	26.45	24.04
204	1800001	4800000	0.2114	0.8166	25.89	23.48
204	2100001	5100000	0.2058	0.8214	25.05	22.64
204	2400001	5400000	0.2032	0.8242	24.66	22.25
204	2700001	5700000	0.2056	0.8134	25.27	22.86
204	3000001	6000000	0.1956	0.8161	23.97	21.56
204	3300001	6300000	0.1882	0.8175	23.02	20.61
204	3600001	6600000	0.1814	0.8208	22.10	19.69
204	3900001	6900000	0.2054	0.8298	24.75	22.34
204	4200001	7200000	0.1977	0.8109	24.38	21.97
204	4500001	7500000	0.2023	0.8085	25.02	22.61
204	4800001	7800000	0.1905	0.8216	23.19	20.78
204	5100001	8100000	0.1936	0.8225	23.54	21.13
204	5400001	8400000	0.1928	0.8320	23.18	20.77
204	5700001	8700000	0.1890	0.8408	22.48	20.07
204	6000001	9000000	0.1879	0.8391	22.40	19.99
204	6300001	9300000	0.1766	0.8403	21.02	18.61
204	6600001	9600000	0.1645	0.8436	19.50	17.09
204	6900001	9900000	0.1410	0.8416	16.75	14.34
204	7200001	10200000	0.1497	0.8420	17.78	15.37
204	7500001	10500000	0.1443	0.8505	16.97	14.56
204	7800001	10800000	0.1520	0.8498	17.89	15.48
204	8100001	11100000	0.1546	0.8522	18.14	15.73
204	8400001	11400000	0.1572	0.8444	18.61	16.20
204	8700001	11700000	0.1692	0.8460	20.00	17.59
204	9000001	12000000	0.1630	0.8466	19.26	16.85
204	9300001	12300000	0.1681	0.8395	20.02	17.61
204	9600001	12600000	0.1755	0.8433	20.81	18.40
204	9900001	12900000	0.1801	0.8293	21.72	19.31
204	10200001	13200000	0.1751	0.8379	20.90	18.49
204	10500001	13500000	0.1629	0.8294	19.64	17.23
204	10800001	13800000	0.1580	0.8018	19.71	17.30
204	11100001	14100000	0.1484	0.8017	18.51	16.10
204	11400001	14400000	0.1374	0.8033	17.10	14.69
204	11700001	14700000	0.1334	0.7970	16.74	14.33
204	12000001	15000000	0.1385	0.7923	17.48	15.07
204	12300001	15300000	0.1350	0.7881	17.13	14.72
204	12600001	15600000	0.1458	0.7843	18.59	16.18
204	12900001	15900000	0.1594	0.7915	20.14	17.73
204	13200001	16200000	0.1548	0.7874	19.66	17.25
204	13500001	16500000	0.1741	0.7836	22.22	19.81
204	13800001	16800000	0.1791	0.8029	22.31	19.90
204	14100001	17100000	0.1943	0.8023	24.22	21.81
204	14400001	17400000	0.2073	0.8009	25.88	23.47
204	14700001	17700000	0.2005	0.8040	24.94	22.53
204	15000001	18000000	0.2020	0.7940	25.44	23.03
204	15300001	18300000	0.1980	0.7940	24.94	22.53
204	15600001	18600000	0.1804	0.7905	22.82	20.41
204	15900001	18900000	0.1731	0.8039	21.53	19.12
204	16200001	19200000	0.1751	0.8040	21.78	19.37
204	16500001	19500000	0.1648	0.8079	20.40	17.99
204	16800001	19800000	0.1647	0.8003	20.58	18.17
204	17100001	20100000	0.1475	0.7962	18.53	16.12
204	17400001	20400000	0.1428	0.7952	17.96	15.55
204	17700001	20700000	0.1428	0.7961	17.94	15.53
204	18000001	21000000	0.1520	0.8155	18.64	16.23
204	18300001	21300000	0.1631	0.8202	19.89	17.48
204	18600001	21600000	0.1547	0.8172	18.93	16.52
204	18900001	21900000	0.1518	0.8033	18.90	16.49
204	19200001	22200000	0.1486	0.8078	18.39	15.98
204	19500001	22500000	0.1467	0.7915	18.53	16.12
204	19800001	22800000	0.1386	0.7867	17.62	15.21
204	20100001	23100000	0.1448	0.7713	18.77	16.36
204	20400001	23400000	0.1373	0.7684	17.87	15.46
204	20700001	23700000	0.1405	0.7608	18.47	16.06
204	21000001	24000000	0.1230	0.7518	16.37	13.96
204	21300001	24300000	0.1332	0.7493	17.78	15.37
204	21600001	24600000	0.1542	0.7565	20.38	17.97
204	21900001	24900000	0.1626	0.7583	21.44	19.03
204	22200001	25200000	0.1721	0.7452	23.09	20.68
204	22500001	25500000	0.1820	0.7597	23.96	21.55
204	22800001	25800000	0.1868	0.7693	24.29	21.88
204	23100001	26100000	0.1874	0.7835	23.91	21.50
204	23400001	26400000	0.2134	0.7829	27.25	24.84
204	23700001	26700000	0.2177	0.7825	27.82	25.41
204	24000001	27000000	0.2277	0.7892	28.85	26.44
204	24300001	27300000	0.2007	0.7757	25.87	23.46
204	24600001	27600000	0.1969	0.7727	25.48	23.07
204	24900001	27900000	0.1850	0.7686	24.08	21.67
204	25200001	28200000	0.1742	0.7595	22.94	20.53
204	25500001	28500000	0.1715	0.7618	22.51	20.10
204	25800001	28800000	0.1888	0.7622	24.77	22.36
204	26100001	29100000	0.1862	0.7470	24.93	22.52
204	26400001	29400000	0.1711	0.7509	22.78	20.37
204	26700001	29700000	0.1758	0.7598	23.14	20.73
204	27000001	30000000	0.1776	0.7493	23.70	21.29
204	27300001	30300000	0.1859	0.7549	24.62	22.21
204	27600001	30600000	0.1976	0.7594	26.02	23.61
204	27900001	30900000	0.2039	0.7634	26.71	24.30
204	28200001	31200000	0.2184	0.7803	27.99	25.58
204	28500001	31500000	0.2169	0.7637	28.39	25.98
204	28800001	31800000	0.2049	0.7562	27.10	24.69
204	29100001	32100000	0.1961	0.7671	25.57	23.16
204	29400001	32400000	0.1901	0.7631	24.91	22.50
204	29700001	32700000	0.1853	0.7535	24.59	22.18
204	30000001	33000000	0.1866	0.7504	24.87	22.46
204	30300001	33300000	0.1949	0.7572	25.73	23.32
204	30600001	33600000	0.1868	0.7535	24.79	22.38
204	30900001	33900000	0.1779	0.7358	24.18	21.77
204	31200001	34200000	0.1676	0.7161	23.40	20.99
204	31500001	34500000	0.1689	0.7129	23.69	21.28
204	31800001	34800000	0.1731	0.7153	24.20	21.79
204	32100001	35100000	0.1822	0.7200	25.31	22.90
204	32400001	35400000	0.1909	0.7275	26.24	23.83
204	32700001	35700000	0.1881	0.7238	25.99	23.58
204	33000001	36000000	0.1908	0.7349	25.97	23.56
204	33300001	36300000	0.1731	0.7363	23.50	21.09
204	33600001	36600000	0.1680	0.7362	22.82	20.41
204	33900001	36900000	0.1794	0.7450	24.08	21.67
204	34200001	37200000	0.1797	0.7382	24.35	21.94
204	34500001	37500000	0.1735	0.7261	23.90	21.49
204	34800001	37800000	0.1622	0.7173	22.61	20.20
204	35100001	38100000	0.1675	0.7160	23.39	20.98
204	35400001	38400000	0.1665	0.7108	23.43	21.02
204	35700001	38700000	0.1669	0.7282	22.93	20.52
204	36000001	39000000	0.1555	0.7276	21.37	18.96
204	36300001	39300000	0.1695	0.7228	23.45	21.04
204	36600001	39600000	0.1764	0.7152	24.66	22.25
204	36900001	39900000	0.1786	0.7154	24.96	22.55
204	37200001	40200000	0.1908	0.7365	25.90	23.49
204	37500001	40500000	0.2022	0.7674	26.34	23.93
204	37800001	40800000	0.2028	0.7616	26.62	24.21
204	38100001	41100000	0.1986	0.7444	26.68	24.27
204	38400001	41400000	0.1978	0.7240	27.33	24.92
204	38700001	41700000	0.1986	0.6963	28.52	26.11
204	39000001	42000000	0.2077	0.6874	30.21	27.80
204	39300001	42300000	0.1961	0.6933	28.28	25.87
204	39600001	42600000	0.1990	0.6977	28.52	26.11
204	39900001	42900000	0.1918	0.6916	27.74	25.33
204	40200001	43200000	0.1799	0.6936	25.94	23.53
204	40500001	43500000	0.1790	0.6975	25.66	23.25
204	40800001	43800000	0.1901	0.7161	26.54	24.13
204	41100001	44100000	0.1890	0.7342	25.74	23.33
204	41400001	44400000	0.1918	0.7538	25.44	23.03
204	41700001	44700000	0.1960	0.7752	25.28	22.87
204	42000001	45000000	0.1897	0.7746	24.50	22.09
204	42300001	45300000	0.2010	0.7731	25.99	23.58
204	42600001	45600000	0.1911	0.7640	25.01	22.60
204	42900001	45900000	0.1957	0.7702	25.41	23.00
204	43200001	46200000	0.2005	0.7691	26.07	23.66
204	43500001	46500000	0.1955	0.7528	25.97	23.56
204	43800001	46800000	0.1868	0.7387	25.28	22.87
204	44100001	47100000	0.1871	0.7157	26.15	23.74
204	44400001	47400000	0.1814	0.7093	25.58	23.17
204	44700001	47700000	0.1793	0.6960	25.76	23.35
204	45000001	48000000	0.1748	0.6856	25.49	23.08
204	45300001	48300000	0.1748	0.6816	25.65	23.24
204	45600001	48600000	0.1777	0.6766	26.26	23.85
204	45900001	48900000	0.1744	0.6716	25.98	23.57
204	46200001	49200000	0.1645	0.6660	24.70	22.29
204	46500001	49500000	0.1687	0.6662	25.33	22.92
204	46800001	49800000	0.1588	0.6648	23.89	21.48
204	47100001	50100000	0.1644	0.6730	24.42	22.01
204	47400001	50400000	0.1623	0.6675	24.32	21.91
204	47700001	50700000	0.1623	0.6567	24.71	22.30
204	48000001	51000000	0.1704	0.6568	25.95	23.54
204	48300001	51300000	0.1661	0.6659	24.94	22.53
204	48600001	51600000	0.1727	0.6838	25.26	22.85
204	48900001	51900000	0.1676	0.6812	24.60	22.19
204	49200001	52200000	0.1697	0.6671	25.44	23.03
204	49500001	52500000	0.1704	0.6581	25.89	23.48
204	49800001	52800000	0.1827	0.6654	27.45	25.04
204	50100001	53100000	0.1838	0.6587	27.91	25.50
204	50400001	53400000	0.1852	0.6536	28.34	25.93
204	50700001	53700000	0.1736	0.6553	26.49	24.08
204	51000001	54000000	0.1739	0.6660	26.11	23.70
204	51300001	54300000	0.1740	0.6366	27.33	24.92
204	51600001	54600000	0.1602	0.6243	25.66	23.25
204	51900001	54900000	0.1616	0.6398	25.26	22.85
204	52200001	55200000	0.1771	0.6590	26.88	24.47
204	52500001	55500000	0.1708	0.6661	25.64	23.23
204	52800001	55800000	0.1723	0.6778	25.42	23.01
204	53100001	55942682	0.1641	0.6910	22.50	20.09
230	1	953486	0.2852	0.9462	9.58	7.17
235	1	3000000	0.1284	0.7016	18.30	15.89
235	300001	3300000	0.1363	0.6975	19.54	17.13
235	600001	3600000	0.1515	0.6916	21.91	19.50
235	900001	3900000	0.1390	0.6827	20.36	17.95
235	1200001	4200000	0.1454	0.6849	21.22	18.81
235	1500001	4500000	0.1548	0.6917	22.38	19.97
235	1800001	4800000	0.1549	0.6898	22.46	20.05
235	2100001	5100000	0.1713	0.7000	24.47	22.06
235	2400001	5400000	0.1870	0.7269	25.73	23.32
235	2700001	5700000	0.1913	0.7260	26.34	23.93
235	3000001	6000000	0.1795	0.7472	24.02	21.61
235	3300001	6300000	0.1878	0.7601	24.71	22.30
235	3600001	6600000	0.1807	0.7736	23.35	20.94
235	3900001	6900000	0.1873	0.7864	23.81	21.40
235	4200001	7200000	0.1794	0.7820	22.94	20.53
235	4500001	7500000	0.1801	0.7794	23.10	20.69
235	4800001	7800000	0.1764	0.7899	22.33	19.92
235	5100001	8100000	0.1679	0.7840	21.42	19.01
235	5400001	8400000	0.1658	0.7771	21.34	18.93
235	5700001	8700000	0.1615	0.7864	20.54	18.13
235	6000001	9000000	0.1642	0.7754	21.17	18.76
235	6300001	9300000	0.1565	0.7678	20.39	17.98
235	6600001	9600000	0.1591	0.7614	20.89	18.48
235	6900001	9900000	0.1667	0.7625	21.86	19.45
235	7200001	10200000	0.1622	0.7661	21.18	18.77
235	7500001	10500000	0.1614	0.7705	20.94	18.53
235	7800001	10800000	0.1675	0.7698	21.76	19.35
235	8100001	11100000	0.1627	0.7693	21.15	18.74
235	8400001	11400000	0.1546	0.7676	20.14	17.73
235	8700001	11700000	0.1610	0.7435	21.65	19.24
235	9000001	12000000	0.1617	0.7477	21.63	19.22
235	9300001	12300000	0.1654	0.7546	21.92	19.51
235	9600001	12600000	0.1737	0.7528	23.08	20.67
235	9900001	12900000	0.1578	0.7489	21.07	18.66
235	10200001	13200000	0.1649	0.7474	22.07	19.66
235	10500001	13500000	0.1641	0.7612	21.56	19.15
235	10800001	13800000	0.1472	0.7506	19.61	17.20
235	11100001	14100000	0.1467	0.7514	19.52	17.11
235	11400001	14400000	0.1642	0.7538	21.78	19.37
235	11700001	14700000	0.1624	0.7696	21.10	18.69
235	12000001	15000000	0.1551	0.7637	20.30	17.89
235	12300001	15300000	0.1532	0.7508	20.41	18.00
235	12600001	15600000	0.1462	0.7538	19.40	16.99
235	12900001	15900000	0.1608	0.7543	21.31	18.90
235	13200001	16200000	0.1579	0.7394	21.35	18.94
235	13500001	16500000	0.1605	0.7307	21.97	19.56
235	13800001	16800000	0.1841	0.7369	24.98	22.57
235	14100001	17100000	0.1736	0.7365	23.57	21.16
235	14400001	17400000	0.1632	0.7365	22.15	19.74
235	14700001	17700000	0.1680	0.7379	22.77	20.36
235	15000001	18000000	0.1796	0.7373	24.36	21.95
235	15300001	18300000	0.1769	0.7478	23.66	21.25
235	15600001	18600000	0.1721	0.7453	23.09	20.68
235	15900001	18900000	0.1663	0.7244	22.96	20.55
235	16200001	19200000	0.1669	0.7142	23.37	20.96
235	16500001	19500000	0.1810	0.7145	25.33	22.92
235	16800001	19800000	0.1691	0.7100	23.82	21.41
235	17100001	20100000	0.1763	0.6949	25.36	22.95
235	17400001	20400000	0.1742	0.6931	25.13	22.72
235	17700001	20700000	0.1664	0.6822	24.40	21.99
235	18000001	21000000	0.1688	0.6694	25.21	22.80
235	18300001	21300000	0.1643	0.6499	25.28	22.87
235	18600001	21600000	0.1654	0.6433	25.71	23.30
235	18900001	21900000	0.1713	0.6689	25.60	23.19
235	19200001	22200000	0.1715	0.6863	24.99	22.58
235	19500001	22500000	0.1591	0.6722	23.66	21.25
235	19800001	22800000	0.1618	0.6761	23.94	21.53
235	20100001	23100000	0.1659	0.6762	24.54	22.13
235	20400001	23400000	0.1664	0.6797	24.48	22.07
235	20700001	23700000	0.1678	0.6742	24.89	22.48
235	21000001	24000000	0.1622	0.6926	23.41	21.00
235	21300001	24300000	0.1661	0.6957	23.87	21.46
235	21600001	24600000	0.1640	0.6867	23.88	21.47
235	21900001	24900000	0.1537	0.6916	22.23	19.82
235	22200001	25200000	0.1641	0.7017	23.39	20.98
235	22500001	25500000	0.1586	0.7105	22.33	19.92
235	22800001	25800000	0.1506	0.6908	21.81	19.40
235	23100001	26100000	0.1470	0.7048	20.85	18.44
235	23400001	26400000	0.1505	0.6868	21.91	19.50
235	23700001	26700000	0.1517	0.6948	21.84	19.43
235	24000001	27000000	0.1475	0.6710	21.98	19.57
235	24300001	27300000	0.1545	0.6698	23.07	20.66
235	24600001	27600000	0.1732	0.6738	25.71	23.30
235	24900001	27900000	0.1876	0.6572	28.54	26.13
235	25200001	28200000	0.1832	0.6306	29.06	26.65
235	25500001	28500000	0.1869	0.6170	30.29	27.88
235	25800001	28800000	0.1914	0.6374	30.02	27.61
235	26100001	29100000	0.1925	0.6278	30.67	28.26
235	26400001	29400000	0.1884	0.6382	29.53	27.12
235	26700001	29700000	0.1926	0.6375	30.20	27.79
235	27000001	30000000	0.2137	0.6414	33.33	30.92
235	27300001	30300000	0.2156	0.6603	32.65	30.24
235	27600001	30600000	0.2011	0.6614	30.41	28.00
235	27900001	30900000	0.2036	0.6519	31.23	28.82
235	28200001	31200000	0.1976	0.6576	30.05	27.64
235	28500001	31500000	0.2094	0.6594	31.76	29.35
235	28800001	31800000	0.2070	0.6439	32.15	29.74
235	29100001	32100000	0.2168	0.6552	33.10	30.69
235	29400001	32400000	0.2154	0.6360	33.87	31.46
235	29700001	32700000	0.2199	0.6383	34.45	32.04
235	30000001	33000000	0.2117	0.6503	32.56	30.15
235	30300001	33300000	0.2029	0.6329	32.06	29.65
235	30600001	33600000	0.2009	0.6390	31.44	29.03
235	30900001	33900000	0.1829	0.6347	28.81	26.40
235	31200001	34200000	0.1820	0.6389	28.48	26.07
235	31500001	34500000	0.1600	0.6463	24.76	22.35
235	31800001	34800000	0.1629	0.6649	24.49	22.08
235	32100001	34963468	0.1512	0.6561	22.00	19.59
240	1	731256	0.3655	0.9978	8.93	6.52
248	1	3000000	0.2199	0.8835	24.89	22.48
248	300001	3300000	0.1926	0.8671	22.21	19.80
248	600001	3600000	0.1915	0.8609	22.25	19.84
248	900001	3900000	0.1906	0.8567	22.25	19.84
248	1200001	4200000	0.1874	0.8822	21.24	18.83
248	1500001	4500000	0.1876	0.8756	21.42	19.01
248	1800001	4800000	0.1944	0.8707	22.32	19.91
248	2100001	5100000	0.1985	0.8755	22.67	20.26
248	2400001	5400000	0.2076	0.8608	24.11	21.70
248	2700001	5700000	0.2083	0.8609	24.20	21.79
248	3000001	6000000	0.2150	0.8491	25.32	22.91
248	3300001	6300000	0.2241	0.8523	26.29	23.88
248	3600001	6600000	0.2340	0.8469	27.64	25.23
248	3900001	6900000	0.2245	0.8580	26.16	23.75
248	4200001	7200000	0.2250	0.8582	26.22	23.81
248	4500001	7500000	0.2089	0.8605	24.27	21.86
248	4800001	7800000	0.1895	0.8506	22.28	19.87
248	5100001	8100000	0.1835	0.8442	21.74	19.33
248	5400001	8400000	0.1719	0.8630	19.92	17.51
248	5700001	8700000	0.1866	0.8500	21.96	19.55
248	6000001	9000000	0.1769	0.8608	20.56	18.15
248	6300001	9300000	0.1818	0.8674	20.97	18.56
248	6600001	9600000	0.1718	0.8742	19.65	17.24
248	6900001	9900000	0.1782	0.8618	20.67	18.26
248	7200001	10200000	0.1640	0.8643	18.97	16.56
248	7500001	10500000	0.1673	0.8545	19.58	17.17
248	7800001	10800000	0.1722	0.8567	20.10	17.69
248	8100001	11100000	0.1910	0.8646	22.09	19.68
248	8400001	11400000	0.1894	0.8602	22.02	19.61
248	8700001	11700000	0.1804	0.8561	21.07	18.66
248	9000001	12000000	0.1935	0.8403	23.02	20.61
248	9300001	12300000	0.1889	0.8183	23.08	20.67
248	9600001	12600000	0.1781	0.7992	22.29	19.88
248	9900001	12900000	0.1848	0.7974	23.17	20.76
248	10200001	13200000	0.1867	0.7872	23.72	21.31
248	10500001	13500000	0.1852	0.7895	23.46	21.05
248	10800001	13800000	0.1830	0.7870	23.25	20.84
248	11100001	14100000	0.1648	0.7799	21.13	18.72
248	11400001	14400000	0.1489	0.7673	19.41	17.00
248	11700001	14700000	0.1636	0.7766	21.07	18.66
248	12000001	15000000	0.1629	0.7775	20.95	18.54
248	12300001	15300000	0.1641	0.7871	20.85	18.44
248	12600001	15600000	0.1707	0.7851	21.74	19.33
248	12900001	15900000	0.1620	0.7857	20.62	18.21
248	13200001	16200000	0.1623	0.7984	20.33	17.92
248	13500001	16500000	0.1558	0.8065	19.32	16.91
248	13800001	16800000	0.1627	0.8203	19.83	17.42
248	14100001	17100000	0.1668	0.8224	20.28	17.87
248	14400001	17400000	0.1869	0.8283	22.57	20.16
248	14700001	17700000	0.1657	0.8327	19.90	17.49
248	15000001	18000000	0.1634	0.8328	19.62	17.21
248	15300001	18300000	0.1665	0.8364	19.91	17.50
248	15600001	18600000	0.1642	0.8457	19.42	17.01
248	15900001	18900000	0.1573	0.8515	18.48	16.07
248	16200001	19200000	0.1623	0.8421	19.28	16.87
248	16500001	19500000	0.1650	0.8447	19.53	17.12
248	16800001	19800000	0.1513	0.8264	18.31	15.90
248	17100001	20100000	0.1590	0.8263	19.25	16.84
248	17400001	20400000	0.1496	0.8095	18.48	16.07
248	17700001	20700000	0.1477	0.8108	18.21	15.80
248	18000001	21000000	0.1465	0.8094	18.11	15.70
248	18300001	21300000	0.1438	0.8146	17.65	15.24
248	18600001	21600000	0.1339	0.8088	16.56	14.15
248	18900001	21900000	0.1324	0.8080	16.39	13.98
248	19200001	22200000	0.1310	0.8041	16.30	13.89
248	19500001	22500000	0.1360	0.7986	17.03	14.62
248	19800001	22800000	0.1458	0.7921	18.40	15.99
248	20100001	23100000	0.1311	0.7931	16.53	14.12
[truncated: 4,819 more rows]
