# Supplementary material for: Effect of sequence depth and length in long-read assembly of the maize inbred NC358
Source: Nat Commun. 2020 May 8;11:2288. doi: 10.1038/s41467-020-16037-7 (PMC7211024; doi:10.1038/s41467-020-16037-7)
Supplement: Supplementary file 4 — Source Data [file 41467_2020_16037_MOESM4_ESM.zip › Source Data/Fig. 1F, Suppl. Fig. 8/NC358_21k_20x_pseudomolecules_v1.fasta.mod.out.LAI]

Chr	From	To	Intact	Total	raw_LAI	LAI
whole_genome	1	2117850432	0.1116	0.7634	14.61	12.20
1	1	3000000	0.1391	0.5710	24.36	21.95
1	300001	3300000	0.1445	0.5604	25.79	23.38
1	600001	3600000	0.1337	0.5227	25.57	23.16
1	900001	3900000	0.1126	0.4744	23.73	21.32
1	1200001	4200000	0.1084	0.4299	25.21	22.80
1	1500001	4500000	0.0924	0.4025	22.94	20.53
1	1800001	4800000	0.0987	0.4002	24.66	22.25
1	2100001	5100000	0.1008	0.4073	24.75	22.34
1	2400001	5400000	0.0933	0.3753	24.87	22.46
1	2700001	5700000	0.1009	0.4195	24.05	21.64
1	3000001	6000000	0.1055	0.3993	26.43	24.02
1	3300001	6300000	0.0946	0.3621	26.12	23.71
1	3600001	6600000	0.1087	0.4042	26.89	24.48
1	3900001	6900000	0.1238	0.4233	29.25	26.84
1	4200001	7200000	0.1205	0.4297	28.05	25.64
1	4500001	7500000	0.1012	0.4192	24.13	21.72
1	4800001	7800000	0.0946	0.4101	23.06	20.65
1	5100001	8100000	0.0823	0.3585	22.95	20.54
1	5400001	8400000	0.0873	0.3718	23.48	21.07
1	5700001	8700000	0.0845	0.3595	23.51	21.10
1	6000001	9000000	0.0915	0.3996	22.90	20.49
1	6300001	9300000	0.0990	0.4360	22.71	20.30
1	6600001	9600000	0.0935	0.4073	22.96	20.55
1	6900001	9900000	0.0945	0.4135	22.85	20.44
1	7200001	10200000	0.1094	0.4510	24.26	21.85
1	7500001	10500000	0.1220	0.4536	26.89	24.48
1	7800001	10800000	0.1125	0.4611	24.40	21.99
1	8100001	11100000	0.1248	0.5092	24.50	22.09
1	8400001	11400000	0.1255	0.5184	24.20	21.79
1	8700001	11700000	0.1307	0.5084	25.71	23.30
1	9000001	12000000	0.1110	0.4834	22.96	20.55
1	9300001	12300000	0.1222	0.4989	24.49	22.08
1	9600001	12600000	0.1183	0.5179	22.84	20.43
1	9900001	12900000	0.1126	0.5433	20.73	18.32
1	10200001	13200000	0.0946	0.4714	20.06	17.65
1	10500001	13500000	0.0823	0.4574	17.99	15.58
1	10800001	13800000	0.0952	0.4378	21.74	19.33
1	11100001	14100000	0.0860	0.4055	21.20	18.79
1	11400001	14400000	0.0837	0.3752	22.32	19.91
1	11700001	14700000	0.0740	0.3541	20.91	18.50
1	12000001	15000000	0.0833	0.3667	22.71	20.30
1	12300001	15300000	0.0722	0.3421	21.09	18.68
1	12600001	15600000	0.0813	0.3639	22.34	19.93
1	12900001	15900000	0.0875	0.3504	24.96	22.55
1	13200001	16200000	0.0905	0.4247	21.32	18.91
1	13500001	16500000	0.0935	0.4303	21.72	19.31
1	13800001	16800000	0.0789	0.4357	18.11	15.70
1	14100001	17100000	0.0848	0.4498	18.86	16.45
1	14400001	17400000	0.0846	0.4700	17.99	15.58
1	14700001	17700000	0.0842	0.4587	18.36	15.95
1	15000001	18000000	0.0819	0.4469	18.33	15.92
1	15300001	18300000	0.0938	0.4492	20.88	18.47
1	15600001	18600000	0.0873	0.4216	20.70	18.29
1	15900001	18900000	0.0818	0.4284	19.10	16.69
1	16200001	19200000	0.0919	0.3982	23.08	20.67
1	16500001	19500000	0.1014	0.4106	24.70	22.29
1	16800001	19800000	0.1148	0.4300	26.70	24.29
1	17100001	20100000	0.1115	0.4308	25.89	23.48
1	17400001	20400000	0.1151	0.4500	25.57	23.16
1	17700001	20700000	0.1195	0.4865	24.57	22.16
1	18000001	21000000	0.1247	0.4982	25.03	22.62
1	18300001	21300000	0.1211	0.5095	23.77	21.36
1	18600001	21600000	0.1238	0.5259	23.54	21.13
1	18900001	21900000	0.1179	0.5162	22.84	20.43
1	19200001	22200000	0.1072	0.5028	21.33	18.92
1	19500001	22500000	0.1109	0.5366	20.67	18.26
1	19800001	22800000	0.1184	0.5281	22.41	20.00
1	20100001	23100000	0.1289	0.5723	22.52	20.11
1	20400001	23400000	0.1205	0.5334	22.60	20.19
1	20700001	23700000	0.1228	0.5451	22.53	20.12
1	21000001	24000000	0.1224	0.5634	21.72	19.31
1	21300001	24300000	0.1154	0.5621	20.53	18.12
1	21600001	24600000	0.1195	0.5693	20.99	18.58
1	21900001	24900000	0.1111	0.5256	21.13	18.72
1	22200001	25200000	0.1086	0.5336	20.35	17.94
1	22500001	25500000	0.1023	0.5125	19.96	17.55
1	22800001	25800000	0.1012	0.5286	19.14	16.73
1	23100001	26100000	0.0954	0.4948	19.29	16.88
1	23400001	26400000	0.1107	0.5193	21.32	18.91
1	23700001	26700000	0.1153	0.5154	22.36	19.95
1	24000001	27000000	0.1006	0.4946	20.34	17.93
1	24300001	27300000	0.1001	0.5039	19.87	17.46
1	24600001	27600000	0.0977	0.5165	18.92	16.51
1	24900001	27900000	0.1138	0.5757	19.76	17.35
1	25200001	28200000	0.1249	0.6012	20.78	18.37
1	25500001	28500000	0.1186	0.5797	20.46	18.05
1	25800001	28800000	0.1127	0.5761	19.56	17.15
1	26100001	29100000	0.1087	0.5703	19.06	16.65
1	26400001	29400000	0.1062	0.5687	18.68	16.27
1	26700001	29700000	0.1048	0.5873	17.84	15.43
1	27000001	30000000	0.1114	0.5936	18.77	16.36
1	27300001	30300000	0.1061	0.5799	18.29	15.88
1	27600001	30600000	0.1079	0.5555	19.42	17.01
1	27900001	30900000	0.1084	0.5534	19.58	17.17
1	28200001	31200000	0.1090	0.5287	20.62	18.21
1	28500001	31500000	0.1158	0.5402	21.43	19.02
1	28800001	31800000	0.1175	0.5426	21.66	19.25
1	29100001	32100000	0.1320	0.5667	23.30	20.89
1	29400001	32400000	0.1223	0.5804	21.07	18.66
1	29700001	32700000	0.1160	0.5589	20.76	18.35
1	30000001	33000000	0.1233	0.5759	21.40	18.99
1	30300001	33300000	0.1439	0.6159	23.36	20.95
1	30600001	33600000	0.1413	0.6215	22.73	20.32
1	30900001	33900000	0.1353	0.6096	22.19	19.78
1	31200001	34200000	0.1349	0.6333	21.29	18.88
1	31500001	34500000	0.1278	0.6299	20.28	17.87
1	31800001	34800000	0.1207	0.6095	19.81	17.40
1	32100001	35100000	0.1140	0.6105	18.68	16.27
1	32400001	35400000	0.1166	0.5934	19.64	17.23
1	32700001	35700000	0.1322	0.6166	21.43	19.02
1	33000001	36000000	0.1310	0.5964	21.96	19.55
1	33300001	36300000	0.1096	0.5586	19.62	17.21
1	33600001	36600000	0.1122	0.5584	20.10	17.69
1	33900001	36900000	0.1040	0.5462	19.05	16.64
1	34200001	37200000	0.1081	0.5454	19.83	17.42
1	34500001	37500000	0.1063	0.5317	19.99	17.58
1	34800001	37800000	0.1125	0.5226	21.53	19.12
1	35100001	38100000	0.1063	0.5058	21.02	18.61
1	35400001	38400000	0.1086	0.5297	20.51	18.10
1	35700001	38700000	0.0930	0.4792	19.40	16.99
1	36000001	39000000	0.0869	0.4485	19.38	16.97
1	36300001	39300000	0.0899	0.4461	20.15	17.74
1	36600001	39600000	0.0796	0.4142	19.23	16.82
1	36900001	39900000	0.0930	0.4223	22.01	19.60
1	37200001	40200000	0.0973	0.4250	22.88	20.47
1	37500001	40500000	0.1071	0.4528	23.66	21.25
1	37800001	40800000	0.0970	0.4731	20.51	18.10
1	38100001	41100000	0.0975	0.4695	20.76	18.35
1	38400001	41400000	0.0895	0.4681	19.11	16.70
1	38700001	41700000	0.0937	0.4827	19.42	17.01
1	39000001	42000000	0.1005	0.5165	19.45	17.04
1	39300001	42300000	0.1075	0.5358	20.07	17.66
1	39600001	42600000	0.1118	0.5412	20.66	18.25
1	39900001	42900000	0.1106	0.5492	20.13	17.72
1	40200001	43200000	0.0939	0.5348	17.56	15.15
1	40500001	43500000	0.0801	0.5095	15.72	13.31
1	40800001	43800000	0.0722	0.4783	15.10	12.69
1	41100001	44100000	0.0739	0.4911	15.05	12.64
1	41400001	44400000	0.0688	0.4464	15.42	13.01
1	41700001	44700000	0.0707	0.4630	15.27	12.86
1	42000001	45000000	0.0646	0.4361	14.81	12.40
1	42300001	45300000	0.0648	0.4339	14.94	12.53
1	42600001	45600000	0.0756	0.4836	15.63	13.22
1	42900001	45900000	0.0748	0.4858	15.40	12.99
1	43200001	46200000	0.0742	0.4767	15.56	13.15
1	43500001	46500000	0.0843	0.4740	17.79	15.38
1	43800001	46800000	0.0956	0.4933	19.38	16.97
1	44100001	47100000	0.1004	0.5037	19.94	17.53
1	44400001	47400000	0.1152	0.5115	22.52	20.11
1	44700001	47700000	0.1135	0.5201	21.83	19.42
1	45000001	48000000	0.1168	0.5415	21.56	19.15
1	45300001	48300000	0.1110	0.5566	19.95	17.54
1	45600001	48600000	0.1001	0.5286	18.93	16.52
1	45900001	48900000	0.0973	0.5345	18.20	15.79
1	46200001	49200000	0.1022	0.5436	18.80	16.39
1	46500001	49500000	0.0968	0.5624	17.22	14.81
1	46800001	49800000	0.1004	0.5923	16.95	14.54
1	47100001	50100000	0.0987	0.5871	16.81	14.40
1	47400001	50400000	0.0903	0.5800	15.56	13.15
1	47700001	50700000	0.0941	0.5724	16.44	14.03
1	48000001	51000000	0.0996	0.5652	17.62	15.21
1	48300001	51300000	0.0985	0.5310	18.56	16.15
1	48600001	51600000	0.0912	0.5127	17.79	15.38
1	48900001	51900000	0.0856	0.4995	17.14	14.73
1	49200001	52200000	0.0992	0.5188	19.13	16.72
1	49500001	52500000	0.1130	0.5409	20.90	18.49
1	49800001	52800000	0.1071	0.5177	20.68	18.27
1	50100001	53100000	0.1132	0.5367	21.09	18.68
1	50400001	53400000	0.1138	0.5590	20.35	17.94
1	50700001	53700000	0.1120	0.5434	20.62	18.21
1	51000001	54000000	0.1075	0.5624	19.12	16.71
1	51300001	54300000	0.1018	0.5440	18.72	16.31
1	51600001	54600000	0.1070	0.5778	18.52	16.11
1	51900001	54900000	0.1043	0.5720	18.23	15.82
1	52200001	55200000	0.0981	0.5632	17.43	15.02
1	52500001	55500000	0.0823	0.5091	16.16	13.75
1	52800001	55800000	0.0738	0.5167	14.29	11.88
1	53100001	56100000	0.0695	0.4774	14.57	12.16
1	53400001	56400000	0.0709	0.5096	13.91	11.50
1	53700001	56700000	0.0645	0.4991	12.93	10.52
1	54000001	57000000	0.0651	0.4738	13.75	11.34
1	54300001	57300000	0.0840	0.4943	17.00	14.59
1	54600001	57600000	0.0962	0.4900	19.64	17.23
1	54900001	57900000	0.1067	0.5103	20.92	18.51
1	55200001	58200000	0.0950	0.4937	19.24	16.83
1	55500001	58500000	0.1150	0.5325	21.59	19.18
1	55800001	58800000	0.1257	0.5213	24.11	21.70
1	56100001	59100000	0.1130	0.5028	22.47	20.06
1	56400001	59400000	0.1097	0.4694	23.37	20.96
1	56700001	59700000	0.1156	0.5042	22.94	20.53
1	57000001	60000000	0.1178	0.5402	21.80	19.39
1	57300001	60300000	0.1080	0.5528	19.53	17.12
1	57600001	60600000	0.1026	0.5556	18.47	16.06
1	57900001	60900000	0.1083	0.5691	19.04	16.63
1	58200001	61200000	0.1133	0.5614	20.18	17.77
1	58500001	61500000	0.1026	0.5508	18.63	16.22
1	58800001	61800000	0.0954	0.5317	17.95	15.54
1	59100001	62100000	0.1023	0.5589	18.30	15.89
1	59400001	62400000	0.1188	0.5723	20.75	18.34
1	59700001	62700000	0.1196	0.5590	21.39	18.98
1	60000001	63000000	0.1149	0.5423	21.18	18.77
1	60300001	63300000	0.1119	0.5369	20.85	18.44
1	60600001	63600000	0.1125	0.5329	21.10	18.69
1	60900001	63900000	0.0967	0.4879	19.83	17.42
1	61200001	64200000	0.0990	0.5086	19.46	17.05
1	61500001	64500000	0.1035	0.5050	20.50	18.09
1	61800001	64800000	0.1072	0.5169	20.74	18.33
1	62100001	65100000	0.0999	0.5111	19.54	17.13
1	62400001	65400000	0.0923	0.5109	18.07	15.66
1	62700001	65700000	0.0877	0.4909	17.87	15.46
1	63000001	66000000	0.1016	0.5019	20.24	17.83
1	63300001	66300000	0.1064	0.5008	21.24	18.83
1	63600001	66600000	0.1025	0.4821	21.27	18.86
1	63900001	66900000	0.1071	0.4886	21.91	19.50
1	64200001	67200000	0.1114	0.4886	22.81	20.40
1	64500001	67500000	0.1051	0.4773	22.03	19.62
1	64800001	67800000	0.1004	0.4895	20.52	18.11
1	65100001	68100000	0.0984	0.4832	20.37	17.96
1	65400001	68400000	0.0972	0.4606	21.09	18.68
1	65700001	68700000	0.1026	0.5046	20.33	17.92
1	66000001	69000000	0.0896	0.4906	18.26	15.85
1	66300001	69300000	0.0895	0.4729	18.92	16.51
1	66600001	69600000	0.0871	0.4628	18.83	16.42
1	66900001	69900000	0.0817	0.4913	16.63	14.22
1	67200001	70200000	0.0772	0.5044	15.31	12.90
1	67500001	70500000	0.0694	0.4988	13.92	11.51
1	67800001	70800000	0.0833	0.5147	16.18	13.77
1	68100001	71100000	0.0878	0.5120	17.15	14.74
1	68400001	71400000	0.0852	0.5158	16.52	14.11
1	68700001	71700000	0.0805	0.5020	16.04	13.63
1	69000001	72000000	0.0772	0.4960	15.56	13.15
1	69300001	72300000	0.0663	0.5244	12.65	10.24
1	69600001	72600000	0.0943	0.5800	16.25	13.84
1	69900001	72900000	0.1011	0.5514	18.34	15.93
1	70200001	73200000	0.1052	0.5511	19.09	16.68
1	70500001	73500000	0.1120	0.5841	19.18	16.77
1	70800001	73800000	0.1097	0.5899	18.60	16.19
1	71100001	74100000	0.1052	0.5914	17.79	15.38
1	71400001	74400000	0.1068	0.6128	17.43	15.02
1	71700001	74700000	0.1130	0.5944	19.01	16.60
1	72000001	75000000	0.1224	0.6059	20.20	17.79
1	72300001	75300000	0.1301	0.6028	21.58	19.17
1	72600001	75600000	0.1103	0.5805	19.01	16.60
1	72900001	75900000	0.1086	0.6117	17.75	15.34
1	73200001	76200000	0.1046	0.6060	17.27	14.86
1	73500001	76500000	0.1162	0.5954	19.52	17.11
1	73800001	76800000	0.1112	0.5640	19.71	17.30
1	74100001	77100000	0.1304	0.5877	22.19	19.78
1	74400001	77400000	0.1323	0.5886	22.48	20.07
1	74700001	77700000	0.1360	0.5861	23.20	20.79
1	75000001	78000000	0.1260	0.5572	22.61	20.20
1	75300001	78300000	0.1424	0.5790	24.59	22.18
1	75600001	78600000	0.1279	0.5844	21.88	19.47
1	75900001	78900000	0.1280	0.5690	22.49	20.08
1	76200001	79200000	0.1443	0.5731	25.18	22.77
1	76500001	79500000	0.1265	0.5615	22.52	20.11
1	76800001	79800000	0.1416	0.5876	24.10	21.69
1	77100001	80100000	0.1328	0.5704	23.29	20.88
1	77400001	80400000	0.1282	0.5511	23.26	20.85
1	77700001	80700000	0.1157	0.5579	20.75	18.34
1	78000001	81000000	0.1229	0.5755	21.36	18.95
1	78300001	81300000	0.1095	0.5489	19.94	17.53
1	78600001	81600000	0.1162	0.5454	21.31	18.90
1	78900001	81900000	0.1237	0.5277	23.45	21.04
1	79200001	82200000	0.1017	0.4842	21.00	18.59
1	79500001	82500000	0.1043	0.4865	21.43	19.02
1	79800001	82800000	0.0797	0.4503	17.70	15.29
1	80100001	83100000	0.0692	0.4242	16.32	13.91
1	80400001	83400000	0.0706	0.4165	16.94	14.53
1	80700001	83700000	0.0811	0.4392	18.47	16.06
1	81000001	84000000	0.0744	0.4442	16.75	14.34
1	81300001	84300000	0.0727	0.4415	16.47	14.06
1	81600001	84600000	0.0734	0.4306	17.05	14.64
1	81900001	84900000	0.0639	0.4326	14.78	12.37
1	82200001	85200000	0.0825	0.4878	16.91	14.50
1	82500001	85500000	0.0862	0.5065	17.01	14.60
1	82800001	85800000	0.0952	0.5249	18.14	15.73
1	83100001	86100000	0.1029	0.5564	18.50	16.09
1	83400001	86400000	0.1092	0.5809	18.80	16.39
1	83700001	86700000	0.0995	0.5597	17.78	15.37
1	84000001	87000000	0.0989	0.5629	17.57	15.16
1	84300001	87300000	0.0900	0.5410	16.63	14.22
1	84600001	87600000	0.0902	0.5232	17.23	14.82
1	84900001	87900000	0.0878	0.5268	16.66	14.25
1	85200001	88200000	0.0645	0.4712	13.68	11.27
1	85500001	88500000	0.0708	0.4750	14.91	12.50
1	85800001	88800000	0.0693	0.4507	15.37	12.96
1	86100001	89100000	0.0677	0.4500	15.04	12.63
1	86400001	89400000	0.0541	0.4654	11.63	9.22
1	86700001	89700000	0.0538	0.4630	11.61	9.20
1	87000001	90000000	0.0541	0.4588	11.79	9.38
1	87300001	90300000	0.0666	0.4987	13.35	10.94
1	87600001	90600000	0.0666	0.4944	13.47	11.06
1	87900001	90900000	0.0694	0.5310	13.07	10.66
1	88200001	91200000	0.0771	0.5552	13.89	11.48
1	88500001	91500000	0.0710	0.5365	13.23	10.82
1	88800001	91800000	0.0809	0.5698	14.20	11.79
1	89100001	92100000	0.0878	0.5962	14.73	12.32
1	89400001	92400000	0.0967	0.5501	17.59	15.18
1	89700001	92700000	0.1029	0.5431	18.95	16.54
1	90000001	93000000	0.1016	0.5326	19.08	16.67
1	90300001	93300000	0.1042	0.5309	19.63	17.22
1	90600001	93600000	0.1083	0.5523	19.62	17.21
1	90900001	93900000	0.1025	0.5016	20.44	18.03
1	91200001	94200000	0.0948	0.4690	20.22	17.81
1	91500001	94500000	0.1120	0.5015	22.34	19.93
1	91800001	94800000	0.1121	0.5174	21.67	19.26
1	92100001	95100000	0.1168	0.4970	23.49	21.08
1	92400001	95400000	0.1150	0.5220	22.02	19.61
1	92700001	95700000	0.1246	0.5498	22.66	20.25
1	93000001	96000000	0.1291	0.5647	22.86	20.45
1	93300001	96300000	0.1337	0.5835	22.92	20.51
1	93600001	96600000	0.1307	0.5761	22.69	20.28
1	93900001	96900000	0.1346	0.5846	23.02	20.61
1	94200001	97200000	0.1521	0.6430	23.66	21.25
1	94500001	97500000	0.1368	0.6219	22.00	19.59
1	94800001	97800000	0.1250	0.5893	21.20	18.79
1	95100001	98100000	0.1194	0.6044	19.76	17.35
1	95400001	98400000	0.1209	0.6337	19.08	16.67
1	95700001	98700000	0.1272	0.6461	19.69	17.28
1	96000001	99000000	0.1276	0.6635	19.22	16.81
1	96300001	99300000	0.1113	0.6306	17.65	15.24
1	96600001	99600000	0.1026	0.6102	16.81	14.40
1	96900001	99900000	0.0988	0.5896	16.75	14.34
1	97200001	100200000	0.0913	0.5587	16.34	13.93
1	97500001	100500000	0.1041	0.5804	17.94	15.53
1	97800001	100800000	0.1090	0.6197	17.58	15.17
1	98100001	101100000	0.1179	0.6178	19.09	16.68
1	98400001	101400000	0.1094	0.5915	18.50	16.09
1	98700001	101700000	0.1066	0.5902	18.07	15.66
1	99000001	102000000	0.1063	0.5845	18.18	15.77
1	99300001	102300000	0.1172	0.6133	19.12	16.71
1	99600001	102600000	0.1270	0.6713	18.91	16.50
1	99900001	102900000	0.1376	0.7023	19.60	17.19
1	100200001	103200000	0.1362	0.7324	18.60	16.19
1	100500001	103500000	0.1240	0.7212	17.20	14.79
1	100800001	103800000	0.1204	0.7098	16.96	14.55
1	101100001	104100000	0.1049	0.6966	15.06	12.65
1	101400001	104400000	0.1237	0.7196	17.19	14.78
1	101700001	104700000	0.1053	0.7011	15.03	12.62
1	102000001	105000000	0.0978	0.6764	14.45	12.04
1	102300001	105300000	0.1004	0.6868	14.62	12.21
1	102600001	105600000	0.1121	0.6844	16.37	13.96
1	102900001	105900000	0.1230	0.6910	17.79	15.38
1	103200001	106200000	0.1305	0.6968	18.73	16.32
1	103500001	106500000	0.1314	0.7100	18.51	16.10
1	103800001	106800000	0.1289	0.6897	18.69	16.28
1	104100001	107100000	0.1317	0.6877	19.15	16.74
1	104400001	107400000	0.1304	0.6899	18.90	16.49
1	104700001	107700000	0.1299	0.6843	18.98	16.57
1	105000001	108000000	0.1435	0.7089	20.24	17.83
1	105300001	108300000	0.1461	0.6973	20.96	18.55
1	105600001	108600000	0.1279	0.6734	18.99	16.58
1	105900001	108900000	0.1278	0.6897	18.54	16.13
1	106200001	109200000	0.1203	0.6792	17.71	15.30
1	106500001	109500000	0.1169	0.6435	18.16	15.75
1	106800001	109800000	0.1192	0.6579	18.11	15.70
1	107100001	110100000	0.1255	0.6711	18.71	16.30
1	107400001	110400000	0.1279	0.6665	19.19	16.78
1	107700001	110700000	0.1405	0.6708	20.94	18.53
1	108000001	111000000	0.1369	0.6522	20.99	18.58
1	108300001	111300000	0.1373	0.6435	21.33	18.92
1	108600001	111600000	0.1450	0.6451	22.48	20.07
1	108900001	111900000	0.1359	0.6302	21.57	19.16
1	109200001	112200000	0.1353	0.6282	21.54	19.13
1	109500001	112500000	0.1374	0.6407	21.45	19.04
1	109800001	112800000	0.1438	0.6468	22.24	19.83
1	110100001	113100000	0.1482	0.6659	22.26	19.85
1	110400001	113400000	0.1359	0.6668	20.38	17.97
1	110700001	113700000	0.1273	0.6619	19.23	16.82
1	111000001	114000000	0.1235	0.6641	18.60	16.19
1	111300001	114300000	0.1084	0.6616	16.38	13.97
1	111600001	114600000	0.1072	0.6734	15.92	13.51
1	111900001	114900000	0.1135	0.6844	16.58	14.17
1	112200001	115200000	0.1082	0.6677	16.21	13.80
1	112500001	115500000	0.1116	0.6757	16.52	14.11
1	112800001	115800000	0.1140	0.6650	17.14	14.73
1	113100001	116100000	0.0978	0.6205	15.76	13.35
1	113400001	116400000	0.0999	0.6055	16.50	14.09
1	113700001	116700000	0.0939	0.6106	15.38	12.97
1	114000001	117000000	0.1011	0.6233	16.22	13.81
1	114300001	117300000	0.1061	0.6379	16.64	14.23
1	114600001	117600000	0.1037	0.6563	15.80	13.39
1	114900001	117900000	0.1135	0.6689	16.97	14.56
1	115200001	118200000	0.1163	0.6685	17.39	14.98
1	115500001	118500000	0.1164	0.6683	17.42	15.01
1	115800001	118800000	0.1197	0.6847	17.48	15.07
1	116100001	119100000	0.1427	0.7318	19.50	17.09
1	116400001	119400000	0.1470	0.7490	19.63	17.22
1	116700001	119700000	0.1533	0.7669	19.99	17.58
1	117000001	120000000	0.1417	0.7712	18.38	15.97
1	117300001	120300000	0.1425	0.7792	18.29	15.88
1	117600001	120600000	0.1452	0.7312	19.85	17.44
1	117900001	120900000	0.1243	0.6960	17.86	15.45
1	118200001	121200000	0.1234	0.7267	16.98	14.57
1	118500001	121500000	0.1154	0.7044	16.38	13.97
1	118800001	121800000	0.1021	0.6815	14.99	12.58
1	119100001	122100000	0.0892	0.6693	13.33	10.92
1	119400001	122400000	0.0860	0.6732	12.77	10.36
1	119700001	122700000	0.0913	0.6715	13.59	11.18
1	120000001	123000000	0.0974	0.6453	15.09	12.68
1	120300001	123300000	0.0890	0.6285	14.17	11.76
1	120600001	123600000	0.1028	0.6614	15.55	13.14
1	120900001	123900000	0.1002	0.6784	14.78	12.37
1	121200001	124200000	0.1147	0.6808	16.85	14.44
1	121500001	124500000	0.1218	0.7225	16.86	14.45
1	121800001	124800000	0.1189	0.7522	15.80	13.39
1	122100001	125100000	0.1178	0.7575	15.55	13.14
1	122400001	125400000	0.1203	0.7570	15.90	13.49
1	122700001	125700000	0.1115	0.7505	14.86	12.45
1	123000001	126000000	0.1133	0.7740	14.63	12.22
1	123300001	126300000	0.1244	0.7798	15.95	13.54
1	123600001	126600000	0.1107	0.7723	14.33	11.92
1	123900001	126900000	0.1142	0.7718	14.80	12.39
1	124200001	127200000	0.1059	0.7703	13.75	11.34
1	124500001	127500000	0.1200	0.7661	15.66	13.25
1	124800001	127800000	0.1206	0.7411	16.28	13.87
1	125100001	128100000	0.1296	0.7394	17.53	15.12
1	125400001	128400000	0.1181	0.7140	16.55	14.14
1	125700001	128700000	0.1244	0.7362	16.90	14.49
1	126000001	129000000	0.1179	0.7439	15.84	13.43
1	126300001	129300000	0.1176	0.7380	15.94	13.53
1	126600001	129600000	0.1186	0.7573	15.65	13.24
1	126900001	129900000	0.1244	0.7819	15.91	13.50
1	127200001	130200000	0.1198	0.7754	15.45	13.04
1	127500001	130500000	0.1137	0.7693	14.79	12.38
1	127800001	130800000	0.1250	0.8019	15.59	13.18
1	128100001	131100000	0.1080	0.8038	13.43	11.02
1	128400001	131400000	0.1192	0.8092	14.73	12.32
1	128700001	131700000	0.1173	0.7989	14.68	12.27
1	129000001	132000000	0.1245	0.7993	15.57	13.16
1	129300001	132300000	0.1201	0.8036	14.95	12.54
1	129600001	132600000	0.1215	0.8096	15.00	12.59
1	129900001	132900000	0.1198	0.8042	14.90	12.49
1	130200001	133200000	0.1256	0.7871	15.96	13.55
1	130500001	133500000	0.1284	0.7939	16.18	13.77
1	130800001	133800000	0.1256	0.7866	15.96	13.55
1	131100001	134100000	0.1356	0.7923	17.12	14.71
1	131400001	134400000	0.1325	0.7968	16.62	14.21
1	131700001	134700000	0.1364	0.7905	17.25	14.84
1	132000001	135000000	0.1324	0.8022	16.50	14.09
1	132300001	135300000	0.1350	0.8209	16.44	14.03
1	132600001	135600000	0.1365	0.8187	16.68	14.27
1	132900001	135900000	0.1480	0.8083	18.31	15.90
1	133200001	136200000	0.1635	0.8455	19.33	16.92
1	133500001	136500000	0.1496	0.8441	17.73	15.32
1	133800001	136800000	0.1518	0.8091	18.76	16.35
1	134100001	137100000	0.1493	0.8088	18.46	16.05
1	134400001	137400000	0.1546	0.8311	18.60	16.19
1	134700001	137700000	0.1526	0.8399	18.17	15.76
1	135000001	138000000	0.1653	0.8445	19.58	17.17
1	135300001	138300000	0.1716	0.8265	20.76	18.35
1	135600001	138600000	0.1664	0.8073	20.61	18.20
1	135900001	138900000	0.1577	0.8055	19.58	17.17
1	136200001	139200000	0.1414	0.7781	18.17	15.76
1	136500001	139500000	0.1405	0.7741	18.15	15.74
1	136800001	139800000	0.1324	0.7561	17.51	15.10
1	137100001	140100000	0.1264	0.7325	17.25	14.84
1	137400001	140400000	0.1301	0.7133	18.24	15.83
1	137700001	140700000	0.1234	0.6613	18.67	16.26
1	138000001	141000000	0.1161	0.6427	18.07	15.66
1	138300001	141300000	0.1033	0.6282	16.44	14.03
1	138600001	141600000	0.1155	0.6442	17.93	15.52
1	138900001	141900000	0.1156	0.6460	17.89	15.48
1	139200001	142200000	0.1100	0.6469	17.00	14.59
1	139500001	142500000	0.1127	0.6406	17.60	15.19
1	139800001	142800000	0.1156	0.6964	16.60	14.19
1	140100001	143100000	0.1255	0.7109	17.65	15.24
1	140400001	143400000	0.1197	0.7045	16.99	14.58
1	140700001	143700000	0.1213	0.7502	16.17	13.76
1	141000001	144000000	0.1220	0.7534	16.19	13.78
1	141300001	144300000	0.1393	0.7626	18.27	15.86
1	141600001	144600000	0.1185	0.7480	15.84	13.43
1	141900001	144900000	0.1256	0.7567	16.60	14.19
1	142200001	145200000	0.1323	0.7540	17.54	15.13
1	142500001	145500000	0.1318	0.7639	17.25	14.84
1	142800001	145800000	0.1399	0.7389	18.94	16.53
1	143100001	146100000	0.1433	0.7380	19.42	17.01
1	143400001	146400000	0.1415	0.7552	18.74	16.33
1	143700001	146700000	0.1554	0.7521	20.66	18.25
1	144000001	147000000	0.1567	0.7591	20.64	18.23
1	144300001	147300000	0.1430	0.7546	18.95	16.54
1	144600001	147600000	0.1599	0.7637	20.94	18.53
1	144900001	147900000	0.1371	0.7390	18.55	16.14
1	145200001	148200000	0.1382	0.7511	18.40	15.99
1	145500001	148500000	0.1352	0.7306	18.51	16.10
1	145800001	148800000	0.1330	0.7433	17.90	15.49
1	146100001	149100000	0.1240	0.7301	16.98	14.57
1	146400001	149400000	0.1255	0.7111	17.65	15.24
1	146700001	149700000	0.1075	0.6954	15.46	13.05
1	147000001	150000000	0.1059	0.6591	16.07	13.66
1	147300001	150300000	0.0972	0.6656	14.61	12.20
1	147600001	150600000	0.0829	0.6355	13.04	10.63
1	147900001	150900000	0.1001	0.6407	15.62	13.21
1	148200001	151200000	0.1007	0.6111	16.48	14.07
1	148500001	151500000	0.1140	0.6289	18.12	15.71
1	148800001	151800000	0.1180	0.6236	18.92	16.51
1	149100001	152100000	0.1139	0.5849	19.48	17.07
1	149400001	152400000	0.1092	0.5622	19.42	17.01
1	149700001	152700000	0.1234	0.5846	21.11	18.70
1	150000001	153000000	0.1341	0.6151	21.81	19.40
1	150300001	153300000	0.1382	0.6060	22.81	20.40
1	150600001	153600000	0.1484	0.6389	23.23	20.82
1	150900001	153900000	0.1478	0.6431	22.98	20.57
1	151200001	154200000	0.1511	0.6659	22.69	20.28
1	151500001	154500000	0.1372	0.6468	21.21	18.80
1	151800001	154800000	0.1346	0.6547	20.56	18.15
1	152100001	155100000	0.1425	0.6849	20.80	18.39
1	152400001	155400000	0.1383	0.6856	20.18	17.77
1	152700001	155700000	0.1352	0.6747	20.04	17.63
1	153000001	156000000	0.1262	0.6635	19.02	16.61
1	153300001	156300000	0.1341	0.6799	19.73	17.32
1	153600001	156600000	0.1327	0.6769	19.60	17.19
1	153900001	156900000	0.1203	0.6637	18.13	15.72
1	154200001	157200000	0.1217	0.6681	18.22	15.81
1	154500001	157500000	0.1275	0.6725	18.96	16.55
1	154800001	157800000	0.1240	0.6611	18.76	16.35
1	155100001	158100000	0.1194	0.6633	18.00	15.59
1	155400001	158400000	0.1253	0.6904	18.14	15.73
1	155700001	158700000	0.1169	0.6733	17.36	14.95
1	156000001	159000000	0.1189	0.6740	17.64	15.23
1	156300001	159300000	0.1147	0.6623	17.31	14.90
1	156600001	159600000	0.1244	0.6657	18.69	16.28
1	156900001	159900000	0.1288	0.6916	18.63	16.22
1	157200001	160200000	0.1258	0.6818	18.45	16.04
1	157500001	160500000	0.1170	0.6836	17.12	14.71
1	157800001	160800000	0.1170	0.6773	17.28	14.87
1	158100001	161100000	0.1214	0.6768	17.93	15.52
1	158400001	161400000	0.1211	0.6743	17.95	15.54
1	158700001	161700000	0.1313	0.7012	18.73	16.32
1	159000001	162000000	0.1132	0.6596	17.16	14.75
1	159300001	162300000	0.1183	0.6682	17.70	15.29
1	159600001	162600000	0.1037	0.6397	16.21	13.80
1	159900001	162900000	0.1120	0.6298	17.78	15.37
1	160200001	163200000	0.1065	0.6087	17.49	15.08
1	160500001	163500000	0.1182	0.6187	19.11	16.70
1	160800001	163800000	0.1154	0.6007	19.22	16.81
1	161100001	164100000	0.1185	0.6103	19.42	17.01
1	161400001	164400000	0.1212	0.5911	20.51	18.10
1	161700001	164700000	0.1146	0.5566	20.58	18.17
1	162000001	165000000	0.1202	0.5670	21.20	18.79
1	162300001	165300000	0.1074	0.5070	21.18	18.77
1	162600001	165600000	0.1081	0.5132	21.07	18.66
1	162900001	165900000	0.0988	0.5117	19.30	16.89
1	163200001	166200000	0.1051	0.5246	20.03	17.62
1	163500001	166500000	0.1134	0.5150	22.02	19.61
1	163800001	166800000	0.1087	0.5025	21.64	19.23
1	164100001	167100000	0.1151	0.5191	22.17	19.76
1	164400001	167400000	0.1247	0.5492	22.70	20.29
1	164700001	167700000	0.1295	0.5583	23.20	20.79
1	165000001	168000000	0.1324	0.5920	22.37	19.96
1	165300001	168300000	0.1379	0.6221	22.17	19.76
1	165600001	168600000	0.1406	0.6371	22.07	19.66
1	165900001	168900000	0.1375	0.6463	21.28	18.87
1	166200001	169200000	0.1243	0.6452	19.26	16.85
1	166500001	169500000	0.1237	0.6544	18.91	16.50
1	166800001	169800000	0.1297	0.6954	18.65	16.24
1	167100001	170100000	0.1142	0.6826	16.74	14.33
1	167400001	170400000	0.0989	0.6769	14.62	12.21
1	167700001	170700000	0.0989	0.6723	14.71	12.30
1	168000001	171000000	0.0994	0.6540	15.20	12.79
1	168300001	171300000	0.1144	0.6698	17.08	14.67
1	168600001	171600000	0.1271	0.6702	18.97	16.56
1	168900001	171900000	0.1327	0.6459	20.55	18.14
1	169200001	172200000	0.1384	0.6540	21.17	18.76
1	169500001	172500000	0.1376	0.6598	20.86	18.45
1	169800001	172800000	0.1340	0.6489	20.66	18.25
1	170100001	173100000	0.1465	0.6463	22.67	20.26
1	170400001	173400000	0.1520	0.6286	24.19	21.78
1	170700001	173700000	0.1486	0.6291	23.62	21.21
1	171000001	174000000	0.1479	0.6241	23.70	21.29
1	171300001	174300000	0.1357	0.6238	21.76	19.35
1	171600001	174600000	0.1232	0.6093	20.23	17.82
1	171900001	174900000	0.1268	0.6346	19.98	17.57
1	172200001	175200000	0.1211	0.6310	19.19	16.78
1	172500001	175500000	0.1103	0.6175	17.85	15.44
1	172800001	175800000	0.1029	0.5862	17.56	15.15
1	173100001	176100000	0.0990	0.5617	17.63	15.22
1	173400001	176400000	0.1126	0.5813	19.38	16.97
1	173700001	176700000	0.1167	0.5813	20.08	17.67
1	174000001	177000000	0.1267	0.5934	21.36	18.95
1	174300001	177300000	0.1214	0.5419	22.41	20.00
1	174600001	177600000	0.1113	0.5121	21.73	19.32
1	174900001	177900000	0.1198	0.4911	24.39	21.98
1	175200001	178200000	0.1166	0.4714	24.73	22.32
1	175500001	178500000	0.1257	0.4681	26.84	24.43
1	175800001	178800000	0.1280	0.4841	26.45	24.04
1	176100001	179100000	0.1327	0.5031	26.38	23.97
1	176400001	179400000	0.1106	0.4655	23.76	21.35
1	176700001	179700000	0.1117	0.4824	23.15	20.74
1	177000001	180000000	0.0991	0.4492	22.05	19.64
1	177300001	180300000	0.1010	0.4834	20.90	18.49
1	177600001	180600000	0.1134	0.5160	21.98	19.57
1	177900001	180900000	0.1081	0.5053	21.40	18.99
1	178200001	181200000	0.1144	0.5207	21.98	19.57
1	178500001	181500000	0.0915	0.4858	18.83	16.42
1	178800001	181800000	0.0891	0.4816	18.50	16.09
1	179100001	182100000	0.0745	0.4494	16.57	14.16
1	179400001	182400000	0.0818	0.4677	17.48	15.07
1	179700001	182700000	0.0713	0.4759	14.99	12.58
1	180000001	183000000	0.0742	0.4988	14.89	12.48
1	180300001	183300000	0.0797	0.4992	15.97	13.56
1	180600001	183600000	0.0853	0.5158	16.54	14.13
1	180900001	183900000	0.0741	0.5084	14.57	12.16
1	181200001	184200000	0.0903	0.5182	17.42	15.01
1	181500001	184500000	0.0996	0.5594	17.81	15.40
1	181800001	184800000	0.1082	0.5810	18.62	16.21
1	182100001	185100000	0.1024	0.6029	16.99	14.58
1	182400001	185400000	0.1048	0.6196	16.91	14.50
1	182700001	185700000	0.0993	0.5474	18.15	15.74
1	183000001	186000000	0.0964	0.5430	17.75	15.34
1	183300001	186300000	0.0944	0.5590	16.89	14.48
1	183600001	186600000	0.0891	0.5392	16.52	14.11
1	183900001	186900000	0.0977	0.5788	16.88	14.47
1	184200001	187200000	0.0797	0.5761	13.83	11.42
1	184500001	187500000	0.0863	0.5690	15.16	12.75
1	184800001	187800000	0.0960	0.5544	17.32	14.91
1	185100001	188100000	0.1115	0.5540	20.13	17.72
1	185400001	188400000	0.1074	0.5240	20.49	18.08
1	185700001	188700000	0.1124	0.5412	20.76	18.35
1	186000001	189000000	0.1168	0.5733	20.37	17.96
1	186300001	189300000	0.1206	0.5563	21.67	19.26
1	186600001	189600000	0.1133	0.5630	20.12	17.71
1	186900001	189900000	0.1032	0.5299	19.48	17.07
1	187200001	190200000	0.1235	0.5419	22.80	20.39
1	187500001	190500000	0.1206	0.5345	22.56	20.15
1	187800001	190800000	0.1054	0.5306	19.87	17.46
1	188100001	191100000	0.1020	0.5377	18.96	16.55
1	188400001	191400000	0.0963	0.5155	18.69	16.28
1	188700001	191700000	0.0970	0.5466	17.75	15.34
1	189000001	192000000	0.0900	0.4914	18.31	15.90
1	189300001	192300000	0.0922	0.5127	17.97	15.56
1	189600001	192600000	0.0942	0.4973	18.94	16.53
1	189900001	192900000	0.0981	0.4957	19.80	17.39
1	190200001	193200000	0.0933	0.4816	19.37	16.96
1	190500001	193500000	0.0860	0.4893	17.57	15.16
1	190800001	193800000	0.1039	0.5059	20.54	18.13
1	191100001	194100000	0.0998	0.4920	20.29	17.88
1	191400001	194400000	0.1120	0.5394	20.76	18.35
1	191700001	194700000	0.1228	0.5689	21.58	19.17
1	192000001	195000000	0.1270	0.6075	20.90	18.49
1	192300001	195300000	0.1238	0.5977	20.71	18.30
1	192600001	195600000	0.1235	0.5887	20.97	18.56
1	192900001	195900000	0.1307	0.6074	21.52	19.11
1	193200001	196200000	0.1229	0.5882	20.89	18.48
1	193500001	196500000	0.1317	0.5836	22.56	20.15
1	193800001	196800000	0.1244	0.5802	21.44	19.03
1	194100001	197100000	0.1193	0.5615	21.24	18.83
1	194400001	197400000	0.1149	0.5475	20.98	18.57
1	194700001	197700000	0.1085	0.5278	20.57	18.16
1	195000001	198000000	0.1118	0.5327	20.98	18.57
1	195300001	198300000	0.1006	0.4867	20.67	18.26
1	195600001	198600000	0.1082	0.5091	21.25	18.84
1	195900001	198900000	0.0952	0.4952	19.23	16.82
1	196200001	199200000	0.0931	0.4987	18.67	16.26
1	196500001	199500000	0.0895	0.4974	18.00	15.59
1	196800001	199800000	0.0814	0.4958	16.42	14.01
1	197100001	200100000	0.0854	0.5145	16.59	14.18
1	197400001	200400000	0.0908	0.5214	17.41	15.00
1	197700001	200700000	0.0833	0.5033	16.56	14.15
1	198000001	201000000	0.0790	0.5063	15.60	13.19
1	198300001	201300000	0.0861	0.5293	16.27	13.86
1	198600001	201600000	0.0840	0.5373	15.63	13.22
1	198900001	201900000	0.0993	0.5752	17.26	14.85
1	199200001	202200000	0.1081	0.5878	18.39	15.98
1	199500001	202500000	0.1057	0.5968	17.72	15.31
1	199800001	202800000	0.1022	0.6045	16.91	14.50
1	200100001	203100000	0.1001	0.6044	16.56	14.15
1	200400001	203400000	0.0921	0.6234	14.77	12.36
1	200700001	203700000	0.0987	0.6341	15.57	13.16
1	201000001	204000000	0.1230	0.6324	19.45	17.04
1	201300001	204300000	0.1213	0.6523	18.60	16.19
1	201600001	204600000	0.1358	0.6582	20.64	18.23
1	201900001	204900000	0.1366	0.6234	21.92	19.51
1	202200001	205200000	0.1379	0.6032	22.87	20.46
1	202500001	205500000	0.1536	0.6054	25.38	22.97
1	202800001	205800000	0.1531	0.5520	27.73	25.32
1	203100001	206100000	0.1577	0.5695	27.69	25.28
1	203400001	206400000	0.1619	0.5575	29.03	26.62
1	203700001	206700000	0.1684	0.5660	29.75	27.34
1	204000001	207000000	0.1448	0.5397	26.83	24.42
1	204300001	207300000	0.1476	0.5121	28.82	26.41
1	204600001	207600000	0.1316	0.4770	27.60	25.19
1	204900001	207900000	0.1220	0.4745	25.71	23.30
1	205200001	208200000	0.1044	0.4861	21.47	19.06
1	205500001	208500000	0.0962	0.4693	20.51	18.10
1	205800001	208800000	0.1038	0.5220	19.89	17.48
1	206100001	209100000	0.0980	0.4777	20.52	18.11
1	206400001	209400000	0.0923	0.4712	19.59	17.18
1	206700001	209700000	0.0873	0.4582	19.05	16.64
1	207000001	210000000	0.1004	0.4783	21.00	18.59
1	207300001	210300000	0.1029	0.5026	20.46	18.05
1	207600001	210600000	0.0981	0.5250	18.68	16.27
1	207900001	210900000	0.1017	0.5414	18.78	16.37
1	208200001	211200000	0.1107	0.5568	19.88	17.47
1	208500001	211500000	0.1046	0.5685	18.39	15.98
1	208800001	211800000	0.1075	0.5597	19.21	16.80
1	209100001	212100000	0.1084	0.5696	19.03	16.62
1	209400001	212400000	0.1008	0.5627	17.92	15.51
1	209700001	212700000	0.1054	0.5444	19.36	16.95
1	210000001	213000000	0.1003	0.5555	18.05	15.64
1	210300001	213300000	0.0949	0.5357	17.71	15.30
1	210600001	213600000	0.0977	0.5162	18.93	16.52
1	210900001	213900000	0.1018	0.5170	19.70	17.29
1	211200001	214200000	0.1111	0.5184	21.44	19.03
1	211500001	214500000	0.1255	0.5336	23.52	21.11
1	211800001	214800000	0.1256	0.5391	23.29	20.88
1	212100001	215100000	0.1297	0.5683	22.82	20.41
1	212400001	215400000	0.1350	0.5763	23.43	21.02
1	212700001	215700000	0.1281	0.6056	21.16	18.75
1	213000001	216000000	0.1199	0.5766	20.80	18.39
1	213300001	216300000	0.1207	0.5828	20.70	18.29
1	213600001	216600000	0.1264	0.5999	21.08	18.67
1	213900001	216900000	0.1147	0.5824	19.70	17.29
1	214200001	217200000	0.1055	0.5767	18.30	15.89
1	214500001	217500000	0.0989	0.5721	17.29	14.88
1	214800001	217800000	0.1004	0.5780	17.37	14.96
1	215100001	218100000	0.0980	0.5626	17.43	15.02
1	215400001	218400000	0.0961	0.5253	18.29	15.88
1	215700001	218700000	0.0977	0.5245	18.62	16.21
1	216000001	219000000	0.0964	0.5292	18.22	15.81
1	216300001	219300000	0.1119	0.5630	19.88	17.47
1	216600001	219600000	0.1054	0.5408	19.49	17.08
1	216900001	219900000	0.1191	0.5670	21.01	18.60
1	217200001	220200000	0.1124	0.5831	19.27	16.86
1	217500001	220500000	0.1028	0.5700	18.04	15.63
1	217800001	220800000	0.1013	0.5492	18.44	16.03
1	218100001	221100000	0.1070	0.5748	18.61	16.20
1	218400001	221400000	0.1206	0.6271	19.23	16.82
1	218700001	221700000	0.1192	0.6331	18.83	16.42
1	219000001	222000000	0.1144	0.5973	19.15	16.74
1	219300001	222300000	0.1033	0.5846	17.67	15.26
1	219600001	222600000	0.1154	0.6125	18.84	16.43
1	219900001	222900000	0.1071	0.5989	17.87	15.46
1	220200001	223200000	0.1192	0.5852	20.37	17.96
1	220500001	223500000	0.1110	0.5379	20.63	18.22
1	220800001	223800000	0.1077	0.5562	19.37	16.96
1	221100001	224100000	0.1111	0.5495	20.22	17.81
1	221400001	224400000	0.1008	0.5277	19.10	16.69
1	221700001	224700000	0.0921	0.4641	19.84	17.43
1	222000001	225000000	0.1144	0.5006	22.86	20.45
1	222300001	225300000	0.1065	0.4846	21.98	19.57
1	222600001	225600000	0.0859	0.4144	20.74	18.33
1	222900001	225900000	0.0806	0.3930	20.50	18.09
1	223200001	226200000	0.0851	0.3950	21.55	19.14
1	223500001	226500000	0.0936	0.4278	21.87	19.46
1	223800001	226800000	0.0906	0.3964	22.86	20.45
1	224100001	227100000	0.0892	0.3934	22.67	20.26
1	224400001	227400000	0.0812	0.3758	21.61	19.20
1	224700001	227700000	0.0929	0.4298	21.62	19.21
1	225000001	228000000	0.0859	0.4397	19.53	17.12
1	225300001	228300000	0.1010	0.4718	21.40	18.99
1	225600001	228600000	0.1041	0.5364	19.41	17.00
1	225900001	228900000	0.1237	0.5558	22.26	19.85
1	226200001	229200000	0.1169	0.5402	21.64	19.23
1	226500001	229500000	0.1163	0.5427	21.44	19.03
1	226800001	229800000	0.1139	0.5609	20.31	17.90
1	227100001	230100000	0.1107	0.5751	19.25	16.84
1	227400001	230400000	0.1179	0.6069	19.43	17.02
1	227700001	230700000	0.1173	0.6260	18.74	16.33
1	228000001	231000000	0.1205	0.6375	18.90	16.49
1	228300001	231300000	0.1085	0.6136	17.68	15.27
1	228600001	231600000	0.1094	0.5909	18.51	16.10
1	228900001	231900000	0.1002	0.5763	17.38	14.97
1	229200001	232200000	0.0885	0.5631	15.71	13.30
1	229500001	232500000	0.0900	0.5866	15.34	12.93
1	229800001	232800000	0.0933	0.5802	16.08	13.67
1	230100001	233100000	0.0948	0.5669	16.72	14.31
1	230400001	233400000	0.1032	0.5617	18.38	15.97
1	230700001	233700000	0.1073	0.5419	19.80	17.39
1	231000001	234000000	0.0971	0.5073	19.15	16.74
1	231300001	234300000	0.1030	0.5267	19.55	17.14
1	231600001	234600000	0.1078	0.5395	19.97	17.56
1	231900001	234900000	0.1079	0.5496	19.64	17.23
1	232200001	235200000	0.1217	0.5849	20.81	18.40
1	232500001	235500000	0.1155	0.5611	20.59	18.18
1	232800001	235800000	0.1182	0.5564	21.24	18.83
1	233100001	236100000	0.1197	0.5388	22.22	19.81
1	233400001	236400000	0.1140	0.5453	20.91	18.50
1	233700001	236700000	0.1169	0.5617	20.81	18.40
1	234000001	237000000	0.1163	0.5668	20.51	18.10
1	234300001	237300000	0.1119	0.5386	20.77	18.36
1	234600001	237600000	0.1071	0.5282	20.28	17.87
1	234900001	237900000	0.1147	0.5454	21.04	18.63
1	235200001	238200000	0.1114	0.5253	21.20	18.79
1	235500001	238500000	0.1272	0.5362	23.72	21.31
1	235800001	238800000	0.1421	0.5727	24.81	22.40
1	236100001	239100000	0.1441	0.5877	24.51	22.10
1	236400001	239400000	0.1354	0.5514	24.55	22.14
1	236700001	239700000	0.1225	0.5384	22.76	20.35
1	237000001	240000000	0.1219	0.5284	23.08	20.67
1	237300001	240300000	0.1316	0.5507	23.90	21.49
1	237600001	240600000	0.1404	0.5905	23.77	21.36
1	237900001	240900000	0.1200	0.5735	20.92	18.51
1	238200001	241200000	0.1140	0.5779	19.72	17.31
1	238500001	241500000	0.1165	0.5791	20.12	17.71
1	238800001	241800000	0.1019	0.5541	18.38	15.97
1	239100001	242100000	0.0972	0.5580	17.43	15.02
1	239400001	242400000	0.1052	0.5860	17.94	15.53
1	239700001	242700000	0.1086	0.5893	18.43	16.02
1	240000001	243000000	0.1105	0.6220	17.77	15.36
1	240300001	243300000	0.1243	0.6303	19.73	17.32
1	240600001	243600000	0.1214	0.6078	19.98	17.57
1	240900001	243900000	0.1344	0.6295	21.36	18.95
1	241200001	244200000	0.1384	0.6301	21.97	19.56
1	241500001	244500000	0.1253	0.5937	21.11	18.70
1	241800001	244800000	0.1157	0.5959	19.42	17.01
1	242100001	245100000	0.1084	0.5919	18.31	15.90
1	242400001	245400000	0.1034	0.5710	18.11	15.70
1	242700001	245700000	0.0957	0.5577	17.15	14.74
1	243000001	246000000	0.0928	0.5376	17.27	14.86
1	243300001	246300000	0.0796	0.5432	14.66	12.25
1	243600001	246600000	0.0797	0.5571	14.31	11.90
1	243900001	246900000	0.0775	0.5496	14.10	11.69
1	244200001	247200000	0.0820	0.5555	14.77	12.36
1	244500001	247500000	0.0921	0.5967	15.43	13.02
1	244800001	247800000	0.1031	0.5795	17.80	15.39
1	245100001	248100000	0.1115	0.5556	20.07	17.66
1	245400001	248400000	0.1189	0.5595	21.25	18.84
1	245700001	248700000	0.1226	0.5387	22.76	20.35
1	246000001	249000000	0.1264	0.5565	22.72	20.31
1	246300001	249300000	0.1155	0.5217	22.13	19.72
1	246600001	249600000	0.1208	0.4813	25.10	22.69
1	246900001	249900000	0.1206	0.4569	26.39	23.98
1	247200001	250200000	0.1243	0.4290	28.98	26.57
1	247500001	250500000	0.1189	0.4329	27.45	25.04
1	247800001	250800000	0.1078	0.4312	24.99	22.58
1	248100001	251100000	0.1226	0.4603	26.63	24.22
1	248400001	251400000	0.1134	0.4735	23.96	21.55
1	248700001	251700000	0.1182	0.4997	23.65	21.24
1	249000001	252000000	0.1171	0.4719	24.82	22.41
1	249300001	252300000	0.1177	0.4894	24.05	21.64
1	249600001	252600000	0.1202	0.5349	22.47	20.06
1	249900001	252900000	0.1123	0.5279	21.27	18.86
1	250200001	253200000	0.0982	0.5402	18.18	15.77
1	250500001	253500000	0.0969	0.5205	18.62	16.21
1	250800001	253800000	0.1063	0.5107	20.81	18.40
1	251100001	254100000	0.0819	0.4782	17.12	14.71
1	251400001	254400000	0.0874	0.4832	18.09	15.68
1	251700001	254700000	0.0824	0.4453	18.49	16.08
1	252000001	255000000	0.0874	0.4836	18.07	15.66
1	252300001	255300000	0.0881	0.4909	17.94	15.53
1	252600001	255600000	0.0811	0.4674	17.35	14.94
1	252900001	255900000	0.0817	0.4812	16.98	14.57
1	253200001	256200000	0.0885	0.4522	19.58	17.17
1	253500001	256500000	0.0983	0.4549	21.61	19.20
1	253800001	256800000	0.0968	0.4635	20.89	18.48
1	254100001	257100000	0.1038	0.4809	21.59	19.18
1	254400001	257400000	0.1083	0.4709	22.99	20.58
1	254700001	257700000	0.1129	0.4991	22.63	20.22
1	255000001	258000000	0.1109	0.4922	22.53	20.12
1	255300001	258300000	0.1099	0.4781	23.00	20.59
1	255600001	258600000	0.0990	0.4266	23.20	20.79
1	255900001	258900000	0.1007	0.4259	23.63	21.22
1	256200001	259200000	0.0930	0.4733	19.65	17.24
1	256500001	259500000	0.0862	0.4840	17.81	15.40
1	256800001	259800000	0.0874	0.5058	17.29	14.88
1	257100001	260100000	0.0857	0.4965	17.25	14.84
1	257400001	260400000	0.0824	0.4899	16.83	14.42
1	257700001	260700000	0.0820	0.5057	16.21	13.80
1	258000001	261000000	0.0763	0.5066	15.06	12.65
1	258300001	261300000	0.0785	0.5080	15.45	13.04
1	258600001	261600000	0.0852	0.5449	15.64	13.23
1	258900001	261900000	0.0831	0.5407	15.38	12.97
1	259200001	262200000	0.0833	0.5015	16.61	14.20
1	259500001	262500000	0.0852	0.4928	17.30	14.89
1	259800001	262800000	0.0928	0.4936	18.81	16.40
1	260100001	263100000	0.0913	0.4897	18.64	16.23
1	260400001	263400000	0.1066	0.4924	21.65	19.24
1	260700001	263700000	0.1008	0.4651	21.68	19.27
1	261000001	264000000	0.1113	0.4595	24.21	21.80
1	261300001	264300000	0.1169	0.4551	25.68	23.27
1	261600001	264600000	0.1180	0.4847	24.34	21.93
1	261900001	264900000	0.1160	0.4753	24.40	21.99
1	262200001	265200000	0.1324	0.5184	25.55	23.14
1	262500001	265500000	0.1296	0.5195	24.95	22.54
1	262800001	265800000	0.1268	0.5177	24.50	22.09
1	263100001	266100000	0.1354	0.5417	25.00	22.59
1	263400001	266400000	0.1193	0.5520	21.62	19.21
1	263700001	266700000	0.1184	0.5484	21.60	19.19
1	264000001	267000000	0.1195	0.5535	21.59	19.18
1	264300001	267300000	0.1151	0.5706	20.17	17.76
1	264600001	267600000	0.1168	0.5630	20.75	18.34
1	264900001	267900000	0.1204	0.5816	20.70	18.29
1	265200001	268200000	0.1047	0.5682	18.43	16.02
1	265500001	268500000	0.0956	0.5509	17.36	14.95
1	265800001	268800000	0.0879	0.5558	15.82	13.41
1	266100001	269100000	0.0849	0.5651	15.03	12.62
1	266400001	269400000	0.0849	0.5320	15.95	13.54
1	266700001	269700000	0.0886	0.5726	15.47	13.06
1	267000001	270000000	0.0849	0.5800	14.63	12.22
1	267300001	270300000	0.0887	0.5826	15.22	12.81
1	267600001	270600000	0.0823	0.5738	14.35	11.94
1	267900001	270900000	0.0852	0.5761	14.79	12.38
1	268200001	271200000	0.0928	0.5668	16.36	13.95
1	268500001	271500000	0.0968	0.5837	16.58	14.17
1	268800001	271800000	0.1023	0.5817	17.59	15.18
1	269100001	272100000	0.0998	0.5865	17.01	14.60
1	269400001	272400000	0.0934	0.5934	15.73	13.32
1	269700001	272700000	0.0951	0.5852	16.25	13.84
1	270000001	273000000	0.0963	0.5643	17.07	14.66
1	270300001	273300000	0.0871	0.5540	15.72	13.31
1	270600001	273600000	0.1005	0.5558	18.09	15.68
1	270900001	273900000	0.0973	0.5391	18.06	15.65
1	271200001	274200000	0.0965	0.5355	18.03	15.62
1	271500001	274500000	0.0878	0.4927	17.82	15.41
1	271800001	274800000	0.0831	0.4958	16.76	14.35
1	272100001	275100000	0.0818	0.4460	18.34	15.93
1	272400001	275400000	0.0912	0.4482	20.34	17.93
1	272700001	275700000	0.0933	0.4425	21.09	18.68
1	273000001	276000000	0.0773	0.3938	19.63	17.22
1	273300001	276300000	0.0778	0.3795	20.50	18.09
1	273600001	276600000	0.0700	0.3796	18.45	16.04
1	273900001	276900000	0.0830	0.3974	20.89	18.48
1	274200001	277200000	0.0799	0.3982	20.08	17.67
1	274500001	277500000	0.0829	0.4054	20.45	18.04
1	274800001	277800000	0.0849	0.3836	22.12	19.71
1	275100001	278100000	0.0852	0.4076	20.90	18.49
1	275400001	278400000	0.0875	0.4390	19.94	17.53
1	275700001	278700000	0.0910	0.4335	21.00	18.59
1	276000001	279000000	0.0987	0.4910	20.11	17.70
1	276300001	279300000	0.0965	0.4733	20.39	17.98
1	276600001	279600000	0.0922	0.4665	19.77	17.36
1	276900001	279900000	0.0726	0.4187	17.34	14.93
1	277200001	280200000	0.0763	0.4114	18.55	16.14
1	277500001	280500000	0.0885	0.4534	19.53	17.12
1	277800001	280800000	0.0794	0.4407	18.03	15.62
1	278100001	281100000	0.0869	0.4458	19.48	17.07
1	278400001	281400000	0.0810	0.4164	19.45	17.04
1	278700001	281700000	0.0851	0.4440	19.17	16.76
1	279000001	282000000	0.0973	0.4279	22.74	20.33
1	279300001	282300000	0.1029	0.4356	23.62	21.21
1	279600001	282600000	0.1220	0.4548	26.83	24.42
1	279900001	282900000	0.1254	0.4975	25.21	22.80
1	280200001	283200000	0.1185	0.5144	23.03	20.62
1	280500001	283500000	0.1195	0.5115	23.37	20.96
1	280800001	283800000	0.1256	0.5146	24.41	22.00
1	281100001	284100000	0.1166	0.4986	23.38	20.97
1	281400001	284400000	0.1175	0.5158	22.79	20.38
1	281700001	284700000	0.1119	0.4888	22.88	20.47
1	282000001	285000000	0.1064	0.4810	22.13	19.72
1	282300001	285300000	0.1123	0.4959	22.65	20.24
1	282600001	285600000	0.0988	0.4809	20.54	18.13
1	282900001	285900000	0.1063	0.4611	23.06	20.65
1	283200001	286200000	0.1109	0.4433	25.02	22.61
1	283500001	286500000	0.1034	0.4194	24.66	22.25
1	283800001	286800000	0.1123	0.4272	26.29	23.88
1	284100001	287100000	0.1164	0.4573	25.44	23.03
1	284400001	287400000	0.1193	0.4427	26.95	24.54
1	284700001	287700000	0.1093	0.4379	24.95	22.54
1	285000001	288000000	0.1083	0.4552	23.78	21.37
1	285300001	288300000	0.1041	0.4534	22.96	20.55
1	285600001	288600000	0.0940	0.4111	22.86	20.45
1	285900001	288900000	0.0830	0.3956	20.98	18.57
1	286200001	289200000	0.0891	0.4182	21.30	18.89
1	286500001	289500000	0.0885	0.4452	19.89	17.48
1	286800001	289800000	0.0768	0.4579	16.76	14.35
1	287100001	290100000	0.0857	0.4648	18.43	16.02
1	287400001	290400000	0.0799	0.4675	17.09	14.68
1	287700001	290700000	0.0907	0.4618	19.65	17.24
1	288000001	291000000	0.0921	0.4653	19.79	17.38
1	288300001	291300000	0.0879	0.4654	18.89	16.48
1	288600001	291600000	0.1070	0.5077	21.07	18.66
1	288900001	291900000	0.1187	0.5315	22.33	19.92
1	289200001	292200000	0.1156	0.5223	22.13	19.72
1	289500001	292500000	0.1297	0.5324	24.36	21.95
1	289800001	292800000	0.1419	0.5175	27.42	25.01
1	290100001	293100000	0.1252	0.5007	25.02	22.61
1	290400001	293400000	0.1213	0.4951	24.50	22.09
1	290700001	293700000	0.1131	0.5072	22.30	19.89
1	291000001	294000000	0.1122	0.4945	22.68	20.27
1	291300001	294300000	0.1126	0.4889	23.03	20.62
1	291600001	294600000	0.1046	0.4668	22.40	19.99
1	291900001	294900000	0.1009	0.4499	22.43	20.02
1	292200001	295200000	0.0871	0.4533	19.21	16.80
1	292500001	295500000	0.0679	0.4231	16.05	13.64
1	292800001	295800000	0.0620	0.4321	14.34	11.93
1	293100001	296100000	0.0635	0.4038	15.73	13.32
1	293400001	296400000	0.0704	0.4327	16.26	13.85
1	293700001	296700000	0.0665	0.4237	15.69	13.28
1	294000001	297000000	0.0685	0.4164	16.46	14.05
1	294300001	297300000	0.0842	0.4362	19.31	16.90
1	294600001	297600000	0.0793	0.4271	18.58	16.17
1	294900001	297900000	0.0808	0.4447	18.17	15.76
1	295200001	298200000	0.0850	0.4451	19.09	16.68
1	295500001	298500000	0.0949	0.4581	20.72	18.31
1	295800001	298800000	0.0999	0.4846	20.61	18.20
1	296100001	299100000	0.1061	0.5004	21.19	18.78
1	296400001	299400000	0.1035	0.4618	22.40	19.99
1	296700001	299700000	0.1093	0.4660	23.45	21.04
1	297000001	300000000	0.0956	0.4701	20.35	17.94
1	297300001	300300000	0.0921	0.4492	20.50	18.09
1	297600001	300600000	0.0965	0.5000	19.31	16.90
1	297900001	300900000	0.0968	0.4975	19.46	17.05
1	298200001	301200000	0.0926	0.4439	20.86	18.45
1	298500001	301500000	0.0869	0.4266	20.36	17.95
1	298800001	301800000	0.0787	0.3696	21.30	18.89
1	299100001	302100000	0.0828	0.3772	21.94	19.53
1	299400001	302400000	0.0810	0.3923	20.64	18.23
1	299700001	302700000	0.0922	0.4037	22.85	20.44
1	300000001	303000000	0.1018	0.3921	25.97	23.56
1	300300001	303300000	0.0937	0.3912	23.96	21.55
1	300600001	303600000	0.0938	0.3533	26.54	24.13
1	300900001	303900000	0.1051	0.3802	27.64	25.23
1	301200001	304200000	0.1190	0.4520	26.33	23.92
1	301500001	304369447	0.1298	0.4803	25.85	23.44
2	1	3000000	0.1137	0.4167	27.29	24.88
2	300001	3300000	0.1052	0.3763	27.96	25.55
2	600001	3600000	0.1043	0.3547	29.41	27.00
2	900001	3900000	0.1000	0.3589	27.85	25.44
2	1200001	4200000	0.1020	0.3418	29.84	27.43
2	1500001	4500000	0.1026	0.3252	31.56	29.15
2	1800001	4800000	0.1017	0.3108	32.73	30.32
2	2100001	5100000	0.0938	0.3219	29.14	26.73
2	2400001	5400000	0.0821	0.3199	25.66	23.25
2	2700001	5700000	0.0699	0.3169	22.06	19.65
2	3000001	6000000	0.0647	0.3339	19.37	16.96
2	3300001	6300000	0.0633	0.3572	17.73	15.32
2	3600001	6600000	0.0732	0.3987	18.36	15.95
2	3900001	6900000	0.0705	0.4001	17.63	15.22
2	4200001	7200000	0.0828	0.4208	19.67	17.26
2	4500001	7500000	0.0854	0.4353	19.62	17.21
2	4800001	7800000	0.0925	0.4909	18.85	16.44
2	5100001	8100000	0.0985	0.5134	19.19	16.78
2	5400001	8400000	0.1094	0.5223	20.95	18.54
2	5700001	8700000	0.1010	0.4958	20.37	17.96
2	6000001	9000000	0.0971	0.4722	20.57	18.16
2	6300001	9300000	0.1066	0.5035	21.17	18.76
2	6600001	9600000	0.1005	0.4648	21.62	19.21
2	6900001	9900000	0.1096	0.4829	22.69	20.28
2	7200001	10200000	0.0967	0.5033	19.21	16.80
2	7500001	10500000	0.0917	0.4763	19.26	16.85
2	7800001	10800000	0.0792	0.4199	18.87	16.46
2	8100001	11100000	0.0895	0.4043	22.14	19.73
2	8400001	11400000	0.0873	0.4101	21.30	18.89
2	8700001	11700000	0.0972	0.4119	23.60	21.19
2	9000001	12000000	0.1000	0.4129	24.21	21.80
2	9300001	12300000	0.0956	0.3982	24.01	21.60
2	9600001	12600000	0.0943	0.4178	22.57	20.16
2	9900001	12900000	0.0838	0.3902	21.48	19.07
2	10200001	13200000	0.0781	0.3750	20.81	18.40
2	10500001	13500000	0.0716	0.3934	18.21	15.80
2	10800001	13800000	0.0808	0.4456	18.14	15.73
2	11100001	14100000	0.0720	0.4442	16.20	13.79
2	11400001	14400000	0.0742	0.4629	16.03	13.62
2	11700001	14700000	0.0833	0.4912	16.95	14.54
2	12000001	15000000	0.0949	0.4872	19.49	17.08
2	12300001	15300000	0.1012	0.5009	20.21	17.80
2	12600001	15600000	0.1129	0.5235	21.57	19.16
2	12900001	15900000	0.1198	0.5264	22.76	20.35
2	13200001	16200000	0.1261	0.5291	23.83	21.42
2	13500001	16500000	0.1440	0.5602	25.71	23.30
2	13800001	16800000	0.1452	0.5404	26.86	24.45
2	14100001	17100000	0.1602	0.5588	28.68	26.27
2	14400001	17400000	0.1615	0.5436	29.71	27.30
2	14700001	17700000	0.1503	0.5412	27.77	25.36
2	15000001	18000000	0.1359	0.5556	24.46	22.05
2	15300001	18300000	0.1251	0.5218	23.97	21.56
2	15600001	18600000	0.1133	0.4955	22.87	20.46
2	15900001	18900000	0.1224	0.5275	23.21	20.80
2	16200001	19200000	0.1227	0.5051	24.30	21.89
2	16500001	19500000	0.1217	0.4954	24.56	22.15
2	16800001	19800000	0.1203	0.5092	23.62	21.21
2	17100001	20100000	0.1056	0.4918	21.48	19.07
2	17400001	20400000	0.0979	0.4976	19.67	17.26
2	17700001	20700000	0.1057	0.5026	21.04	18.63
2	18000001	21000000	0.1008	0.4731	21.30	18.89
2	18300001	21300000	0.0995	0.5248	18.96	16.55
2	18600001	21600000	0.1009	0.5491	18.38	15.97
2	18900001	21900000	0.0850	0.5301	16.04	13.63
2	19200001	22200000	0.0761	0.5542	13.73	11.32
2	19500001	22500000	0.0651	0.5193	12.53	10.12
2	19800001	22800000	0.0591	0.5086	11.63	9.22
2	20100001	23100000	0.0530	0.5059	10.48	8.07
2	20400001	23400000	0.0591	0.5103	11.59	9.18
2	20700001	23700000	0.0474	0.5045	9.39	6.98
2	21000001	24000000	0.0505	0.5078	9.95	7.54
2	21300001	24300000	0.0570	0.4782	11.91	9.50
2	21600001	24600000	0.0549	0.4404	12.47	10.06
2	21900001	24900000	0.0625	0.4553	13.72	11.31
2	22200001	25200000	0.0726	0.4455	16.30	13.89
2	22500001	25500000	0.0702	0.4772	14.72	12.31
2	22800001	25800000	0.0794	0.4764	16.67	14.26
2	23100001	26100000	0.0933	0.5062	18.44	16.03
2	23400001	26400000	0.0975	0.5084	19.18	16.77
2	23700001	26700000	0.1020	0.5040	20.23	17.82
2	24000001	27000000	0.1122	0.5154	21.76	19.35
2	24300001	27300000	0.1117	0.5145	21.71	19.30
2	24600001	27600000	0.1350	0.5460	24.73	22.32
2	24900001	27900000	0.1422	0.5230	27.19	24.78
2	25200001	28200000	0.1514	0.5357	28.27	25.86
2	25500001	28500000	0.1634	0.5277	30.97	28.56
2	25800001	28800000	0.1593	0.5137	31.00	28.59
2	26100001	29100000	0.1510	0.4989	30.28	27.87
2	26400001	29400000	0.1426	0.4716	30.23	27.82
2	26700001	29700000	0.1382	0.4656	29.68	27.27
2	27000001	30000000	0.1351	0.4616	29.28	26.87
2	27300001	30300000	0.1297	0.4299	30.18	27.77
2	27600001	30600000	0.1062	0.4173	25.46	23.05
2	27900001	30900000	0.0963	0.4107	23.45	21.04
2	28200001	31200000	0.0769	0.3775	20.38	17.97
2	28500001	31500000	0.0611	0.3799	16.08	13.67
2	28800001	31800000	0.0603	0.3965	15.21	12.80
2	29100001	32100000	0.0697	0.4208	16.56	14.15
2	29400001	32400000	0.0777	0.4484	17.33	14.92
2	29700001	32700000	0.0713	0.4445	16.05	13.64
2	30000001	33000000	0.0732	0.4659	15.72	13.31
2	30300001	33300000	0.0727	0.4929	14.75	12.34
2	30600001	33600000	0.0706	0.5098	13.85	11.44
2	30900001	33900000	0.0692	0.5359	12.91	10.50
2	31200001	34200000	0.0827	0.5638	14.67	12.26
2	31500001	34500000	0.0942	0.5734	16.43	14.02
2	31800001	34800000	0.0943	0.5790	16.29	13.88
2	32100001	35100000	0.0812	0.5539	14.66	12.25
2	32400001	35400000	0.0697	0.5463	12.76	10.35
2	32700001	35700000	0.0771	0.5548	13.90	11.49
2	33000001	36000000	0.0793	0.5730	13.85	11.44
2	33300001	36300000	0.0883	0.5784	15.27	12.86
2	33600001	36600000	0.0964	0.5971	16.15	13.74
2	33900001	36900000	0.0957	0.6071	15.77	13.36
2	34200001	37200000	0.0860	0.5848	14.71	12.30
2	34500001	37500000	0.0797	0.5641	14.12	11.71
2	34800001	37800000	0.0761	0.5394	14.12	11.71
2	35100001	38100000	0.0925	0.5472	16.91	14.50
2	35400001	38400000	0.1016	0.5342	19.01	16.60
2	35700001	38700000	0.1062	0.5326	19.94	17.53
2	36000001	39000000	0.1002	0.5025	19.94	17.53
2	36300001	39300000	0.0960	0.4735	20.27	17.86
2	36600001	39600000	0.0883	0.4402	20.05	17.64
2	36900001	39900000	0.0856	0.4121	20.78	18.37
2	37200001	40200000	0.0977	0.4395	22.22	19.81
2	37500001	40500000	0.0992	0.4750	20.88	18.47
2	37800001	40800000	0.1070	0.4909	21.80	19.39
2	38100001	41100000	0.0946	0.5059	18.71	16.30
2	38400001	41400000	0.0911	0.5049	18.05	15.64
2	38700001	41700000	0.0846	0.4889	17.30	14.89
2	39000001	42000000	0.0806	0.4939	16.31	13.90
2	39300001	42300000	0.0827	0.5167	16.01	13.60
2	39600001	42600000	0.0943	0.5318	17.72	15.31
2	39900001	42900000	0.0942	0.5496	17.15	14.74
2	40200001	43200000	0.0796	0.5243	15.17	12.76
2	40500001	43500000	0.0903	0.5207	17.35	14.94
2	40800001	43800000	0.0850	0.5265	16.15	13.74
2	41100001	44100000	0.0813	0.5312	15.29	12.88
2	41400001	44400000	0.0785	0.5263	14.92	12.51
2	41700001	44700000	0.0838	0.5485	15.27	12.86
2	42000001	45000000	0.0874	0.5307	16.48	14.07
2	42300001	45300000	0.0878	0.5459	16.08	13.67
2	42600001	45600000	0.0851	0.5284	16.10	13.69
2	42900001	45900000	0.0954	0.5289	18.05	15.64
2	43200001	46200000	0.1056	0.5559	19.00	16.59
2	43500001	46500000	0.0979	0.5383	18.19	15.78
2	43800001	46800000	0.1039	0.5453	19.06	16.65
2	44100001	47100000	0.1216	0.5352	22.71	20.30
2	44400001	47400000	0.1160	0.5546	20.92	18.51
2	44700001	47700000	0.1095	0.5544	19.74	17.33
2	45000001	48000000	0.1126	0.5855	19.23	16.82
2	45300001	48300000	0.1103	0.5847	18.87	16.46
2	45600001	48600000	0.1085	0.5829	18.62	16.21
2	45900001	48900000	0.1069	0.5904	18.12	15.71
2	46200001	49200000	0.1053	0.5834	18.06	15.65
2	46500001	49500000	0.1029	0.5796	17.76	15.35
2	46800001	49800000	0.0942	0.5931	15.88	13.47
2	47100001	50100000	0.0795	0.5985	13.28	10.87
2	47400001	50400000	0.0927	0.6038	15.35	12.94
2	47700001	50700000	0.1013	0.6006	16.86	14.45
2	48000001	51000000	0.1082	0.5798	18.67	16.26
2	48300001	51300000	0.1133	0.5744	19.73	17.32
2	48600001	51600000	0.1253	0.5940	21.10	18.69
2	48900001	51900000	0.1221	0.5692	21.44	19.03
2	49200001	52200000	0.1201	0.5891	20.39	17.98
2	49500001	52500000	0.1250	0.6047	20.67	18.26
2	49800001	52800000	0.1358	0.6002	22.62	20.21
2	50100001	53100000	0.1343	0.5713	23.51	21.10
2	50400001	53400000	0.1267	0.5360	23.64	21.23
2	50700001	53700000	0.1190	0.5172	23.01	20.60
2	51000001	54000000	0.1150	0.5510	20.86	18.45
2	51300001	54300000	0.1113	0.5587	19.92	17.51
2	51600001	54600000	0.1093	0.5386	20.30	17.89
2	51900001	54900000	0.1048	0.5716	18.33	15.92
2	52200001	55200000	0.1055	0.5735	18.40	15.99
2	52500001	55500000	0.1000	0.5627	17.77	15.36
2	52800001	55800000	0.0914	0.5514	16.58	14.17
2	53100001	56100000	0.0928	0.5765	16.10	13.69
2	53400001	56400000	0.0955	0.6181	15.45	13.04
2	53700001	56700000	0.0904	0.5948	15.19	12.78
2	54000001	57000000	0.0843	0.5919	14.24	11.83
2	54300001	57300000	0.0862	0.5922	14.56	12.15
2	54600001	57600000	0.0741	0.6077	12.20	9.79
2	54900001	57900000	0.0753	0.5850	12.87	10.46
2	55200001	58200000	0.0803	0.5865	13.68	11.27
2	55500001	58500000	0.0859	0.5653	15.19	12.78
2	55800001	58800000	0.0900	0.5618	16.02	13.61
2	56100001	59100000	0.0879	0.5469	16.07	13.66
2	56400001	59400000	0.0894	0.5307	16.84	14.43
2	56700001	59700000	0.1108	0.5917	18.73	16.32
2	57000001	60000000	0.1052	0.5467	19.24	16.83
2	57300001	60300000	0.1072	0.5411	19.80	17.39
2	57600001	60600000	0.1126	0.5499	20.47	18.06
2	57900001	60900000	0.1235	0.5624	21.95	19.54
2	58200001	61200000	0.1193	0.5440	21.93	19.52
2	58500001	61500000	0.1161	0.5878	19.76	17.35
2	58800001	61800000	0.1268	0.6173	20.54	18.13
2	59100001	62100000	0.1266	0.6000	21.11	18.70
2	59400001	62400000	0.1244	0.6250	19.90	17.49
2	59700001	62700000	0.1105	0.6300	17.54	15.13
2	60000001	63000000	0.1165	0.6450	18.05	15.64
2	60300001	63300000	0.1036	0.6284	16.48	14.07
2	60600001	63600000	0.1003	0.6306	15.91	13.50
2	60900001	63900000	0.0914	0.6486	14.10	11.69
2	61200001	64200000	0.0905	0.6684	13.54	11.13
2	61500001	64500000	0.0860	0.6719	12.81	10.40
2	61800001	64800000	0.0748	0.6481	11.54	9.13
2	62100001	65100000	0.0891	0.6794	13.11	10.70
2	62400001	65400000	0.0822	0.6662	12.34	9.93
2	62700001	65700000	0.0944	0.6554	14.41	12.00
2	63000001	66000000	0.0861	0.6479	13.29	10.88
2	63300001	66300000	0.0954	0.6572	14.52	12.11
2	63600001	66600000	0.1025	0.6574	15.60	13.19
2	63900001	66900000	0.1082	0.6468	16.73	14.32
2	64200001	67200000	0.1068	0.6462	16.53	14.12
2	64500001	67500000	0.1159	0.6395	18.12	15.71
2	64800001	67800000	0.1161	0.6275	18.51	16.10
2	65100001	68100000	0.1118	0.6192	18.06	15.65
2	65400001	68400000	0.1236	0.6454	19.15	16.74
2	65700001	68700000	0.1174	0.6512	18.03	15.62
2	66000001	69000000	0.1244	0.7034	17.68	15.27
2	66300001	69300000	0.1335	0.7245	18.42	16.01
2	66600001	69600000	0.1361	0.7311	18.62	16.21
2	66900001	69900000	0.1288	0.7050	18.26	15.85
2	67200001	70200000	0.1377	0.6877	20.02	17.61
2	67500001	70500000	0.1276	0.6879	18.55	16.14
2	67800001	70800000	0.1299	0.7145	18.18	15.77
2	68100001	71100000	0.1271	0.7251	17.53	15.12
2	68400001	71400000	0.1250	0.6983	17.90	15.49
2	68700001	71700000	0.1212	0.6881	17.61	15.20
2	69000001	72000000	0.1142	0.6744	16.93	14.52
2	69300001	72300000	0.1007	0.6821	14.76	12.35
2	69600001	72600000	0.0834	0.6536	12.77	10.36
2	69900001	72900000	0.0803	0.6626	12.12	9.71
2	70200001	73200000	0.0751	0.6539	11.49	9.08
2	70500001	73500000	0.0778	0.6571	11.85	9.44
2	70800001	73800000	0.0740	0.6335	11.68	9.27
2	71100001	74100000	0.0757	0.6163	12.29	9.88
2	71400001	74400000	0.0705	0.6037	11.67	9.26
2	71700001	74700000	0.0716	0.6133	11.67	9.26
2	72000001	75000000	0.0797	0.6054	13.17	10.76
2	72300001	75300000	0.0969	0.6181	15.68	13.27
2	72600001	75600000	0.1037	0.6307	16.45	14.04
2	72900001	75900000	0.1174	0.6417	18.29	15.88
2	73200001	76200000	0.1103	0.6182	17.84	15.43
2	73500001	76500000	0.1176	0.6282	18.73	16.32
2	73800001	76800000	0.1249	0.6512	19.18	16.77
2	74100001	77100000	0.1240	0.6668	18.60	16.19
2	74400001	77400000	0.1228	0.7034	17.46	15.05
2	74700001	77700000	0.1126	0.7033	16.01	13.60
2	75000001	78000000	0.1093	0.7162	15.26	12.85
2	75300001	78300000	0.0940	0.7078	13.28	10.87
2	75600001	78600000	0.1024	0.7302	14.02	11.61
2	75900001	78900000	0.0967	0.7505	12.88	10.47
2	76200001	79200000	0.1072	0.8037	13.34	10.93
2	76500001	79500000	0.1030	0.8009	12.86	10.45
2	76800001	79800000	0.1015	0.8139	12.47	10.06
2	77100001	80100000	0.1025	0.7936	12.92	10.51
2	77400001	80400000	0.1049	0.7857	13.35	10.94
2	77700001	80700000	0.1193	0.7947	15.02	12.61
2	78000001	81000000	0.1304	0.7814	16.68	14.27
2	78300001	81300000	0.1236	0.7584	16.29	13.88
2	78600001	81600000	0.1126	0.7118	15.81	13.40
2	78900001	81900000	0.1176	0.7041	16.70	14.29
2	79200001	82200000	0.1312	0.7068	18.57	16.16
2	79500001	82500000	0.1328	0.7050	18.84	16.43
2	79800001	82800000	0.1382	0.6989	19.78	17.37
2	80100001	83100000	0.1310	0.7088	18.48	16.07
2	80400001	83400000	0.1357	0.7000	19.39	16.98
2	80700001	83700000	0.1365	0.6980	19.55	17.14
2	81000001	84000000	0.1450	0.7185	20.18	17.77
2	81300001	84300000	0.1610	0.7266	22.15	19.74
2	81600001	84600000	0.1657	0.7665	21.61	19.20
2	81900001	84900000	0.1743	0.7740	22.52	20.11
2	82200001	85200000	0.1514	0.7439	20.36	17.95
2	82500001	85500000	0.1557	0.7346	21.20	18.79
2	82800001	85800000	0.1471	0.7344	20.03	17.62
2	83100001	86100000	0.1469	0.7481	19.64	17.23
2	83400001	86400000	0.1437	0.7438	19.32	16.91
2	83700001	86700000	0.1350	0.7334	18.40	15.99
2	84000001	87000000	0.1220	0.7244	16.85	14.44
2	84300001	87300000	0.1195	0.7467	16.01	13.60
2	84600001	87600000	0.1139	0.7298	15.61	13.20
2	84900001	87900000	0.0900	0.6869	13.11	10.70
2	85200001	88200000	0.0962	0.7159	13.44	11.03
2	85500001	88500000	0.0940	0.7039	13.35	10.94
2	85800001	88800000	0.1012	0.6894	14.69	12.28
2	86100001	89100000	0.1165	0.6778	17.19	14.78
2	86400001	89400000	0.1141	0.6735	16.94	14.53
2	86700001	89700000	0.1230	0.6766	18.17	15.76
2	87000001	90000000	0.1255	0.6756	18.57	16.16
2	87300001	90300000	0.1164	0.6308	18.45	16.04
2	87600001	90600000	0.1130	0.6331	17.84	15.43
2	87900001	90900000	0.1227	0.6798	18.05	15.64
2	88200001	91200000	0.1201	0.6644	18.08	15.67
2	88500001	91500000	0.1232	0.6757	18.23	15.82
2	88800001	91800000	0.1184	0.6582	17.99	15.58
2	89100001	92100000	0.1073	0.6692	16.03	13.62
2	89400001	92400000	0.1110	0.6743	16.46	14.05
2	89700001	92700000	0.0988	0.6706	14.74	12.33
2	90000001	93000000	0.0929	0.6830	13.60	11.19
2	90300001	93300000	0.1121	0.7184	15.61	13.20
2	90600001	93600000	0.1216	0.7100	17.12	14.71
2	90900001	93900000	0.1262	0.6960	18.13	15.72
2	91200001	94200000	0.1363	0.7149	19.07	16.66
2	91500001	94500000	0.1428	0.7247	19.70	17.29
2	91800001	94800000	0.1320	0.7527	17.54	15.13
2	92100001	95100000	0.1271	0.7403	17.16	14.75
2	92400001	95400000	0.1365	0.7639	17.86	15.45
2	92700001	95700000	0.1521	0.7795	19.51	17.10
2	93000001	96000000	0.1732	0.7886	21.96	19.55
2	93300001	96300000	0.1670	0.7868	21.22	18.81
2	93600001	96600000	0.1748	0.8114	21.54	19.13
2	93900001	96900000	0.1880	0.8265	22.75	20.34
2	94200001	97200000	0.1830	0.8245	22.19	19.78
2	94500001	97500000	0.1654	0.8088	20.45	18.04
2	94800001	97800000	0.1699	0.8126	20.92	18.51
2	95100001	98100000	0.1806	0.8317	21.71	19.30
2	95400001	98400000	0.1753	0.8136	21.55	19.14
2	95700001	98700000	0.1695	0.8021	21.14	18.73
2	96000001	99000000	0.1469	0.7585	19.37	16.96
2	96300001	99300000	0.1416	0.7630	18.56	16.15
2	96600001	99600000	0.1339	0.7519	17.81	15.40
2	96900001	99900000	0.1094	0.7332	14.93	12.52
2	97200001	100200000	0.0989	0.7288	13.57	11.16
2	97500001	100500000	0.0993	0.7268	13.66	11.25
2	97800001	100800000	0.1085	0.7358	14.75	12.34
2	98100001	101100000	0.1054	0.7216	14.60	12.19
2	98400001	101400000	0.1142	0.7293	15.66	13.25
2	98700001	101700000	0.1246	0.7172	17.37	14.96
2	99000001	102000000	0.1364	0.7501	18.18	15.77
2	99300001	102300000	0.1414	0.7561	18.70	16.29
2	99600001	102600000	0.1482	0.7480	19.81	17.40
2	99900001	102900000	0.1515	0.7639	19.83	17.42
2	100200001	103200000	0.1730	0.7366	23.48	21.07
2	100500001	103500000	0.1876	0.7478	25.08	22.67
2	100800001	103800000	0.1788	0.7359	24.30	21.89
2	101100001	104100000	0.1737	0.7137	24.33	21.92
2	101400001	104400000	0.1598	0.7167	22.30	19.89
2	101700001	104700000	0.1398	0.6913	20.22	17.81
2	102000001	105000000	0.1362	0.6760	20.15	17.74
2	102300001	105300000	0.1192	0.6680	17.84	15.43
2	102600001	105600000	0.1029	0.6761	15.22	12.81
2	102900001	105900000	0.1103	0.6568	16.79	14.38
2	103200001	106200000	0.0970	0.6682	14.52	12.11
2	103500001	106500000	0.0835	0.6337	13.18	10.77
2	103800001	106800000	0.0829	0.6409	12.93	10.52
2	104100001	107100000	0.0816	0.6663	12.25	9.84
2	104400001	107400000	0.0883	0.6547	13.48	11.07
2	104700001	107700000	0.1062	0.6958	15.26	12.85
2	105000001	108000000	0.1076	0.6630	16.23	13.82
2	105300001	108300000	0.1180	0.6501	18.14	15.73
2	105600001	108600000	0.1232	0.6548	18.81	16.40
2	105900001	108900000	0.1284	0.6560	19.57	17.16
2	106200001	109200000	0.1331	0.6692	19.89	17.48
2	106500001	109500000	0.1451	0.7058	20.56	18.15
2	106800001	109800000	0.1539	0.6962	22.11	19.70
2	107100001	110100000	0.1600	0.6835	23.42	21.01
2	107400001	110400000	0.1491	0.6606	22.56	20.15
2	107700001	110700000	0.1332	0.6347	20.99	18.58
2	108000001	111000000	0.1221	0.6761	18.07	15.66
2	108300001	111300000	0.1265	0.6833	18.51	16.10
2	108600001	111600000	0.1405	0.6731	20.88	18.47
2	108900001	111900000	0.1290	0.6423	20.08	17.67
2	109200001	112200000	0.1243	0.6334	19.62	17.21
2	109500001	112500000	0.1136	0.6255	18.17	15.76
2	109800001	112800000	0.1075	0.6243	17.22	14.81
2	110100001	113100000	0.0973	0.6318	15.40	12.99
2	110400001	113400000	0.1011	0.6278	16.10	13.69
2	110700001	113700000	0.1042	0.6563	15.88	13.47
2	111000001	114000000	0.1246	0.6621	18.82	16.41
2	111300001	114300000	0.1180	0.6445	18.31	15.90
2	111600001	114600000	0.1108	0.6538	16.95	14.54
2	111900001	114900000	0.1154	0.6817	16.92	14.51
2	112200001	115200000	0.1211	0.6864	17.64	15.23
2	112500001	115500000	0.1185	0.6779	17.48	15.07
2	112800001	115800000	0.1223	0.6933	17.63	15.22
2	113100001	116100000	0.1199	0.6778	17.70	15.29
2	113400001	116400000	0.1308	0.6991	18.70	16.29
2	113700001	116700000	0.1306	0.6865	19.02	16.61
2	114000001	117000000	0.1144	0.6813	16.78	14.37
2	114300001	117300000	0.1087	0.6599	16.47	14.06
2	114600001	117600000	0.1026	0.6562	15.64	13.23
2	114900001	117900000	0.0989	0.6577	15.04	12.63
2	115200001	118200000	0.0869	0.6200	14.02	11.61
2	115500001	118500000	0.0874	0.6306	13.86	11.45
2	115800001	118800000	0.0930	0.6262	14.85	12.44
2	116100001	119100000	0.1150	0.6539	17.58	15.17
2	116400001	119400000	0.1103	0.6690	16.48	14.07
2	116700001	119700000	0.1102	0.6750	16.32	13.91
2	117000001	120000000	0.1042	0.6692	15.58	13.17
2	117300001	120300000	0.1168	0.7045	16.58	14.17
2	117600001	120600000	0.1326	0.7212	18.38	15.97
2	117900001	120900000	0.1440	0.7316	19.68	17.27
2	118200001	121200000	0.1401	0.7762	18.05	15.64
2	118500001	121500000	0.1478	0.7845	18.84	16.43
2	118800001	121800000	0.1358	0.7506	18.09	15.68
2	119100001	122100000	0.1194	0.7311	16.33	13.92
2	119400001	122400000	0.1300	0.7313	17.77	15.36
2	119700001	122700000	0.1332	0.7238	18.40	15.99
2	120000001	123000000	0.1423	0.7246	19.64	17.23
2	120300001	123300000	0.1429	0.7070	20.21	17.80
2	120600001	123600000	0.1325	0.7026	18.86	16.45
2	120900001	123900000	0.1292	0.6933	18.64	16.23
2	121200001	124200000	0.1433	0.6873	20.85	18.44
2	121500001	124500000	0.1333	0.6596	20.21	17.80
2	121800001	124800000	0.1266	0.6589	19.22	16.81
2	122100001	125100000	0.1265	0.6727	18.80	16.39
2	122400001	125400000	0.1150	0.6478	17.76	15.35
2	122700001	125700000	0.1173	0.6396	18.33	15.92
2	123000001	126000000	0.1340	0.6445	20.78	18.37
2	123300001	126300000	0.1378	0.6743	20.43	18.02
2	123600001	126600000	0.1335	0.6734	19.82	17.41
2	123900001	126900000	0.1303	0.6874	18.96	16.55
2	124200001	127200000	0.1229	0.6963	17.65	15.24
2	124500001	127500000	0.1269	0.7151	17.75	15.34
2	124800001	127800000	0.1403	0.7608	18.44	16.03
2	125100001	128100000	0.1518	0.7656	19.82	17.41
2	125400001	128400000	0.1511	0.7758	19.48	17.07
2	125700001	128700000	0.1520	0.7695	19.76	17.35
2	126000001	129000000	0.1294	0.7506	17.24	14.83
2	126300001	129300000	0.1276	0.7604	16.78	14.37
2	126600001	129600000	0.1288	0.7461	17.26	14.85
2	126900001	129900000	0.1355	0.7308	18.54	16.13
2	127200001	130200000	0.1439	0.7301	19.71	17.30
2	127500001	130500000	0.1514	0.7366	20.56	18.15
2	127800001	130800000	0.1632	0.7221	22.60	20.19
2	128100001	131100000	0.1570	0.7304	21.49	19.08
2	128400001	131400000	0.1632	0.7221	22.60	20.19
2	128700001	131700000	0.1532	0.7368	20.79	18.38
2	129000001	132000000	0.1632	0.7595	21.49	19.08
2	129300001	132300000	0.1501	0.7400	20.29	17.88
2	129600001	132600000	0.1557	0.7597	20.49	18.08
2	129900001	132900000	0.1600	0.7759	20.63	18.22
2	130200001	133200000	0.1444	0.7294	19.79	17.38
2	130500001	133500000	0.1434	0.7134	20.11	17.70
2	130800001	133800000	0.1263	0.6747	18.73	16.32
2	131100001	134100000	0.1264	0.6746	18.74	16.33
2	131400001	134400000	0.1172	0.6845	17.12	14.71
2	131700001	134700000	0.1315	0.7004	18.77	16.36
2	132000001	135000000	0.1224	0.6928	17.67	15.26
2	132300001	135300000	0.1399	0.7005	19.97	17.56
2	132600001	135600000	0.1354	0.6889	19.66	17.25
2	132900001	135900000	0.1319	0.6794	19.41	17.00
2	133200001	136200000	0.1331	0.6988	19.04	16.63
2	133500001	136500000	0.1283	0.6970	18.40	15.99
2	133800001	136800000	0.1406	0.7243	19.41	17.00
2	134100001	137100000	0.1403	0.7182	19.54	17.13
2	134400001	137400000	0.1338	0.7138	18.75	16.34
2	134700001	137700000	0.1262	0.6561	19.23	16.82
2	135000001	138000000	0.1298	0.6325	20.53	18.12
2	135300001	138300000	0.1123	0.6028	18.63	16.22
2	135600001	138600000	0.1190	0.5942	20.02	17.61
2	135900001	138900000	0.1180	0.6132	19.24	16.83
2	136200001	139200000	0.1210	0.6140	19.70	17.29
2	136500001	139500000	0.1247	0.6346	19.65	17.24
2	136800001	139800000	0.1118	0.6515	17.16	14.75
2	137100001	140100000	0.1154	0.6522	17.69	15.28
2	137400001	140400000	0.1266	0.6522	19.41	17.00
2	137700001	140700000	0.1255	0.6847	18.32	15.91
2	138000001	141000000	0.1336	0.7167	18.64	16.23
2	138300001	141300000	0.1417	0.7447	19.03	16.62
2	138600001	141600000	0.1282	0.7538	17.01	14.60
2	138900001	141900000	0.1156	0.6939	16.66	14.25
2	139200001	142200000	0.1153	0.7055	16.34	13.93
2	139500001	142500000	0.1236	0.6962	17.76	15.35
2	139800001	142800000	0.1187	0.6692	17.74	15.33
2	140100001	143100000	0.1174	0.6442	18.23	15.82
2	140400001	143400000	0.1134	0.6519	17.39	14.98
2	140700001	143700000	0.1102	0.6632	16.61	14.20
2	141000001	144000000	0.1006	0.6432	15.65	13.24
2	141300001	144300000	0.1035	0.6409	16.15	13.74
2	141600001	144600000	0.1094	0.6461	16.93	14.52
2	141900001	144900000	0.1288	0.6926	18.59	16.18
2	142200001	145200000	0.1267	0.6959	18.20	15.79
2	142500001	145500000	0.1273	0.7050	18.05	15.64
2	142800001	145800000	0.1326	0.7265	18.25	15.84
2	143100001	146100000	0.1293	0.7410	17.44	15.03
2	143400001	146400000	0.1307	0.7148	18.29	15.88
2	143700001	146700000	0.1398	0.7120	19.64	17.23
2	144000001	147000000	0.1357	0.6594	20.57	18.16
2	144300001	147300000	0.1320	0.6308	20.93	18.52
2	144600001	147600000	0.1274	0.5952	21.40	18.99
2	144900001	147900000	0.1033	0.5854	17.64	15.23
2	145200001	148200000	0.1026	0.5361	19.13	16.72
2	145500001	148500000	0.0920	0.5303	17.34	14.93
2	145800001	148800000	0.0948	0.4844	19.58	17.17
2	146100001	149100000	0.0907	0.4668	19.43	17.02
2	146400001	149400000	0.0877	0.4861	18.05	15.64
2	146700001	149700000	0.0997	0.5098	19.55	17.14
2	147000001	150000000	0.1106	0.5402	20.47	18.06
2	147300001	150300000	0.1062	0.5286	20.08	17.67
2	147600001	150600000	0.1135	0.5454	20.81	18.40
2	147900001	150900000	0.1216	0.5536	21.97	19.56
2	148200001	151200000	0.1219	0.5848	20.84	18.43
2	148500001	151500000	0.1262	0.5864	21.52	19.11
2	148800001	151800000	0.1154	0.6099	18.93	16.52
2	149100001	152100000	0.1334	0.6315	21.12	18.71
2	149400001	152400000	0.1308	0.6335	20.65	18.24
2	149700001	152700000	0.1062	0.5828	18.23	15.82
2	150000001	153000000	0.1174	0.6223	18.87	16.46
2	150300001	153300000	0.1173	0.6291	18.65	16.24
2	150600001	153600000	0.1125	0.6400	17.57	15.16
2	150900001	153900000	0.1155	0.6200	18.64	16.23
2	151200001	154200000	0.1235	0.6153	20.08	17.67
2	151500001	154500000	0.1117	0.5918	18.88	16.47
2	151800001	154800000	0.1226	0.5851	20.95	18.54
2	152100001	155100000	0.1067	0.5891	18.11	15.70
2	152400001	155400000	0.1106	0.5936	18.63	16.22
2	152700001	155700000	0.1242	0.6120	20.29	17.88
2	153000001	156000000	0.1057	0.6108	17.30	14.89
2	153300001	156300000	0.1150	0.6456	17.81	15.40
2	153600001	156600000	0.1295	0.6464	20.03	17.62
2	153900001	156900000	0.1214	0.6612	18.37	15.96
2	154200001	157200000	0.1285	0.6858	18.73	16.32
2	154500001	157500000	0.1277	0.6848	18.65	16.24
2	154800001	157800000	0.1199	0.6737	17.80	15.39
2	155100001	158100000	0.1270	0.6501	19.53	17.12
2	155400001	158400000	0.1179	0.6017	19.59	17.18
2	155700001	158700000	0.1149	0.6145	18.69	16.28
2	156000001	159000000	0.1249	0.5951	20.99	18.58
2	156300001	159300000	0.1216	0.5744	21.17	18.76
2	156600001	159600000	0.1109	0.5711	19.42	17.01
2	156900001	159900000	0.1336	0.5769	23.16	20.75
2	157200001	160200000	0.1299	0.5825	22.30	19.89
2	157500001	160500000	0.1391	0.5871	23.69	21.28
2	157800001	160800000	0.1441	0.6185	23.31	20.90
2	158100001	161100000	0.1470	0.6390	23.01	20.60
2	158400001	161400000	0.1495	0.6835	21.88	19.47
2	158700001	161700000	0.1397	0.6688	20.89	18.48
2	159000001	162000000	0.1392	0.6685	20.83	18.42
2	159300001	162300000	0.1283	0.6903	18.59	16.18
2	159600001	162600000	0.1294	0.6888	18.79	16.38
2	159900001	162900000	0.1246	0.6873	18.13	15.72
2	160200001	163200000	0.1149	0.6535	17.58	15.17
2	160500001	163500000	0.1106	0.6287	17.60	15.19
2	160800001	163800000	0.1037	0.5762	18.00	15.59
2	161100001	164100000	0.0865	0.5415	15.97	13.56
2	161400001	164400000	0.0972	0.5254	18.50	16.09
2	161700001	164700000	0.1090	0.5450	19.99	17.58
2	162000001	165000000	0.1043	0.5624	18.55	16.14
2	162300001	165300000	0.1175	0.5312	22.12	19.71
2	162600001	165600000	0.1176	0.5210	22.58	20.17
2	162900001	165900000	0.1080	0.5261	20.52	18.11
2	163200001	166200000	0.1219	0.5359	22.75	20.34
2	163500001	166500000	0.1261	0.5474	23.04	20.63
2	163800001	166800000	0.1368	0.6055	22.60	20.19
2	164100001	167100000	0.1437	0.5961	24.11	21.70
2	164400001	167400000	0.1456	0.6065	24.00	21.59
2	164700001	167700000	0.1366	0.5982	22.83	20.42
2	165000001	168000000	0.1306	0.5755	22.69	20.28
2	165300001	168300000	0.1199	0.5910	20.29	17.88
2	165600001	168600000	0.1132	0.5780	19.58	17.17
2	165900001	168900000	0.1047	0.5786	18.09	15.68
2	166200001	169200000	0.0847	0.5563	15.23	12.82
2	166500001	169500000	0.0832	0.5799	14.35	11.94
2	166800001	169800000	0.0775	0.5615	13.80	11.39
2	167100001	170100000	0.0818	0.5970	13.70	11.29
2	167400001	170400000	0.0724	0.6035	11.99	9.58
2	167700001	170700000	0.0738	0.6292	11.73	9.32
2	168000001	171000000	0.0788	0.6387	12.34	9.93
2	168300001	171300000	0.0839	0.6277	13.37	10.96
2	168600001	171600000	0.0987	0.6613	14.92	12.51
2	168900001	171900000	0.1092	0.6574	16.61	14.20
2	169200001	172200000	0.1356	0.6840	19.83	17.42
2	169500001	172500000	0.1413	0.6637	21.28	18.87
2	169800001	172800000	0.1427	0.6816	20.93	18.52
2	170100001	173100000	0.1421	0.6712	21.18	18.77
2	170400001	173400000	0.1433	0.6771	21.16	18.75
2	170700001	173700000	0.1527	0.6446	23.69	21.28
2	171000001	174000000	0.1397	0.6220	22.46	20.05
2	171300001	174300000	0.1366	0.6270	21.78	19.37
2	171600001	174600000	0.1268	0.5939	21.36	18.95
2	171900001	174900000	0.1110	0.5230	21.22	18.81
2	172200001	175200000	0.0907	0.4872	18.62	16.21
2	172500001	175500000	0.0842	0.4986	16.88	14.47
2	172800001	175800000	0.0820	0.4797	17.10	14.69
2	173100001	176100000	0.0850	0.4949	17.18	14.77
2	173400001	176400000	0.0858	0.4738	18.11	15.70
2	173700001	176700000	0.0875	0.4885	17.91	15.50
2	174000001	177000000	0.1003	0.5006	20.03	17.62
2	174300001	177300000	0.1095	0.5142	21.30	18.89
2	174600001	177600000	0.1156	0.5393	21.44	19.03
2	174900001	177900000	0.1259	0.5795	21.73	19.32
2	175200001	178200000	0.1423	0.6262	22.73	20.32
2	175500001	178500000	0.1472	0.6432	22.89	20.48
2	175800001	178800000	0.1503	0.6221	24.17	21.76
2	176100001	179100000	0.1580	0.6147	25.70	23.29
2	176400001	179400000	0.1537	0.6139	25.04	22.63
2	176700001	179700000	0.1541	0.6223	24.77	22.36
2	177000001	180000000	0.1463	0.6236	23.46	21.05
2	177300001	180300000	0.1490	0.6154	24.21	21.80
2	177600001	180600000	0.1467	0.5983	24.51	22.10
2	177900001	180900000	0.1511	0.6012	25.13	22.72
2	178200001	181200000	0.1383	0.5811	23.80	21.39
2	178500001	181500000	0.1335	0.5594	23.86	21.45
2	178800001	181800000	0.1356	0.6007	22.58	20.17
2	179100001	182100000	0.1267	0.6002	21.11	18.70
2	179400001	182400000	0.1317	0.5969	22.07	19.66
2	179700001	182700000	0.1156	0.5509	20.99	18.58
2	180000001	183000000	0.1276	0.5580	22.87	20.46
2	180300001	183300000	0.1151	0.5559	20.71	18.30
2	180600001	183600000	0.1211	0.5804	20.86	18.45
2	180900001	183900000	0.1063	0.5413	19.64	17.23
2	181200001	184200000	0.1135	0.5506	20.61	18.20
2	181500001	184500000	0.1151	0.5752	20.02	17.61
2	181800001	184800000	0.1134	0.5537	20.48	18.07
2	182100001	185100000	0.1169	0.5532	21.13	18.72
2	182400001	185400000	0.1106	0.5434	20.36	17.95
2	182700001	185700000	0.1117	0.5346	20.90	18.49
2	183000001	186000000	0.1023	0.5255	19.46	17.05
2	183300001	186300000	0.1036	0.5236	19.79	17.38
2	183600001	186600000	0.1001	0.5256	19.04	16.63
2	183900001	186900000	0.1129	0.5648	19.99	17.58
2	184200001	187200000	0.1134	0.5744	19.75	17.34
2	184500001	187500000	0.1069	0.5474	19.54	17.13
2	184800001	187800000	0.1167	0.5557	21.00	18.59
2	185100001	188100000	0.1108	0.5349	20.72	18.31
2	185400001	188400000	0.1258	0.5561	22.62	20.21
2	185700001	188700000	0.1320	0.5777	22.86	20.45
2	186000001	189000000	0.1381	0.5782	23.88	21.47
2	186300001	189300000	0.1357	0.5594	24.25	21.84
2	186600001	189600000	0.1259	0.5046	24.95	22.54
2	186900001	189900000	0.1201	0.5108	23.51	21.10
2	187200001	190200000	0.1101	0.4989	22.06	19.65
2	187500001	190500000	0.1142	0.5019	22.75	20.34
2	187800001	190800000	0.1014	0.5202	19.49	17.08
2	188100001	191100000	0.1091	0.5388	20.24	17.83
2	188400001	191400000	0.0999	0.5405	18.48	16.07
2	188700001	191700000	0.0989	0.5413	18.27	15.86
2	189000001	192000000	0.0956	0.5083	18.80	16.39
2	189300001	192300000	0.1053	0.5365	19.62	17.21
2	189600001	192600000	0.0997	0.5273	18.92	16.51
2	189900001	192900000	0.0978	0.5161	18.95	16.54
2	190200001	193200000	0.1037	0.4956	20.93	18.52
2	190500001	193500000	0.1059	0.4908	21.58	19.17
2	190800001	193800000	0.1143	0.4456	25.66	23.25
2	191100001	194100000	0.1041	0.4245	24.52	22.11
2	191400001	194400000	0.1060	0.4164	25.45	23.04
2	191700001	194700000	0.1121	0.4269	26.27	23.86
2	192000001	195000000	0.1019	0.4063	25.09	22.68
2	192300001	195300000	0.0931	0.4016	23.19	20.78
2	192600001	195600000	0.0959	0.4166	23.01	20.60
2	192900001	195900000	0.1032	0.4280	24.12	21.71
2	193200001	196200000	0.1098	0.4536	24.20	21.79
2	193500001	196500000	0.1222	0.4671	26.16	23.75
2	193800001	196800000	0.1274	0.5049	25.24	22.83
2	194100001	197100000	0.1353	0.5138	26.33	23.92
2	194400001	197400000	0.1268	0.4786	26.50	24.09
2	194700001	197700000	0.1256	0.4897	25.65	23.24
2	195000001	198000000	0.1350	0.5500	24.55	22.14
2	195300001	198300000	0.1421	0.5487	25.89	23.48
2	195600001	198600000	0.1429	0.5666	25.21	22.80
2	195900001	198900000	0.1457	0.5599	26.03	23.62
2	196200001	199200000	0.1418	0.5663	25.04	22.63
2	196500001	199500000	0.1237	0.5808	21.30	18.89
2	196800001	199800000	0.1113	0.5521	20.16	17.75
2	197100001	200100000	0.1090	0.5551	19.64	17.23
2	197400001	200400000	0.1126	0.5868	19.18	16.77
2	197700001	200700000	0.1078	0.5643	19.11	16.70
2	198000001	201000000	0.1053	0.5694	18.50	16.09
2	198300001	201300000	0.0999	0.5749	17.38	14.97
2	198600001	201600000	0.1175	0.5923	19.84	17.43
2	198900001	201900000	0.1126	0.5892	19.11	16.70
2	199200001	202200000	0.1083	0.5628	19.24	16.83
2	199500001	202500000	0.1122	0.5486	20.46	18.05
2	199800001	202800000	0.1174	0.5482	21.41	19.00
2	200100001	203100000	0.1170	0.5497	21.29	18.88
2	200400001	203400000	0.1093	0.5069	21.56	19.15
2	200700001	203700000	0.1110	0.5220	21.26	18.85
2	201000001	204000000	0.1182	0.5180	22.82	20.41
2	201300001	204300000	0.1134	0.5223	21.71	19.30
2	201600001	204600000	0.1017	0.5034	20.20	17.79
2	201900001	204900000	0.1090	0.4906	22.22	19.81
2	202200001	205200000	0.1061	0.5367	19.77	17.36
2	202500001	205500000	0.0984	0.5386	18.27	15.86
2	202800001	205800000	0.0938	0.5320	17.63	15.22
2	203100001	206100000	0.0945	0.5588	16.90	14.49
2	203400001	206400000	0.0968	0.5660	17.11	14.70
2	203700001	206700000	0.1013	0.5611	18.06	15.65
2	204000001	207000000	0.1065	0.5874	18.14	15.73
2	204300001	207300000	0.1134	0.5671	19.99	17.58
2	204600001	207600000	0.1144	0.5805	19.71	17.30
2	204900001	207900000	0.1016	0.5712	17.79	15.38
2	205200001	208200000	0.0960	0.5085	18.88	16.47
2	205500001	208500000	0.0953	0.4648	20.51	18.10
2	205800001	208800000	0.0920	0.4499	20.44	18.03
2	206100001	209100000	0.0906	0.4493	20.16	17.75
2	206400001	209400000	0.0974	0.4901	19.87	17.46
2	206700001	209700000	0.0800	0.4571	17.49	15.08
2	207000001	210000000	0.0606	0.3809	15.91	13.50
2	207300001	210300000	0.0508	0.3580	14.18	11.77
2	207600001	210600000	0.0480	0.3373	14.24	11.83
2	207900001	210900000	0.0496	0.3587	13.83	11.42
2	208200001	211200000	0.0557	0.3753	14.83	12.42
2	208500001	211500000	0.0636	0.4115	15.47	13.06
2	208800001	211800000	0.0706	0.4672	15.10	12.69
2	209100001	212100000	0.0674	0.4492	15.00	12.59
2	209400001	212400000	0.0766	0.4518	16.96	14.55
2	209700001	212700000	0.0825	0.4530	18.21	15.80
2	210000001	213000000	0.0972	0.5050	19.25	16.84
2	210300001	213300000	0.1049	0.5349	19.62	17.21
2	210600001	213600000	0.0973	0.5122	18.99	16.58
2	210900001	213900000	0.0974	0.5296	18.39	15.98
2	211200001	214200000	0.0925	0.5262	17.58	15.17
2	211500001	214500000	0.0970	0.5357	18.11	15.70
2	211800001	214800000	0.0874	0.4964	17.62	15.21
2	212100001	215100000	0.0921	0.4697	19.60	17.19
2	212400001	215400000	0.0843	0.4439	18.99	16.58
2	212700001	215700000	0.0909	0.4687	19.38	16.97
2	213000001	216000000	0.0951	0.4637	20.50	18.09
2	213300001	216300000	0.0874	0.4659	18.76	16.35
2	213600001	216600000	0.1032	0.4996	20.65	18.24
2	213900001	216900000	0.1083	0.4811	22.50	20.09
2	214200001	217200000	0.1213	0.4897	24.78	22.37
2	214500001	217500000	0.1174	0.4645	25.27	22.86
2	214800001	217800000	0.1257	0.4537	27.71	25.30
2	215100001	218100000	0.1208	0.4574	26.42	24.01
2	215400001	218400000	0.1171	0.4686	24.98	22.57
2	215700001	218700000	0.1160	0.4805	24.15	21.74
2	216000001	219000000	0.1105	0.4711	23.46	21.05
2	216300001	219300000	0.1222	0.4711	25.94	23.53
2	216600001	219600000	0.1156	0.4712	24.54	22.13
2	216900001	219900000	0.1214	0.4736	25.63	23.22
2	217200001	220200000	0.1108	0.4409	25.14	22.73
2	217500001	220500000	0.1077	0.4732	22.76	20.35
2	217800001	220800000	0.1060	0.4970	21.33	18.92
2	218100001	221100000	0.1062	0.5280	20.11	17.70
2	218400001	221400000	0.1030	0.5244	19.63	17.22
2	218700001	221700000	0.1021	0.5189	19.68	17.27
2	219000001	222000000	0.0912	0.5189	17.59	15.18
2	219300001	222300000	0.0825	0.4851	17.01	14.60
2	219600001	222600000	0.0761	0.4745	16.04	13.63
2	219900001	222900000	0.0683	0.4863	14.05	11.64
2	220200001	223200000	0.0615	0.4703	13.07	10.66
2	220500001	223500000	0.0602	0.4236	14.21	11.80
2	220800001	223800000	0.0588	0.4398	13.38	10.97
2	221100001	224100000	0.0501	0.3959	12.66	10.25
2	221400001	224400000	0.0527	0.3888	13.55	11.14
2	221700001	224700000	0.0593	0.4034	14.70	12.29
2	222000001	225000000	0.0714	0.4144	17.24	14.83
2	222300001	225300000	0.0838	0.4687	17.87	15.46
2	222600001	225600000	0.0844	0.4895	17.24	14.83
2	222900001	225900000	0.0808	0.4869	16.59	14.18
2	223200001	226200000	0.0808	0.5073	15.92	13.51
2	223500001	226500000	0.0784	0.5190	15.11	12.70
2	223800001	226800000	0.0713	0.4763	14.96	12.55
2	224100001	227100000	0.0805	0.5120	15.71	13.30
2	224400001	227400000	0.0883	0.5310	16.62	14.21
2	224700001	227700000	0.0743	0.5281	14.07	11.66
2	225000001	228000000	0.0690	0.5237	13.17	10.76
2	225300001	228300000	0.0732	0.4952	14.79	12.38
2	225600001	228600000	0.0867	0.5050	17.17	14.76
2	225900001	228900000	0.0897	0.5025	17.85	15.44
2	226200001	229200000	0.0928	0.5418	17.13	14.72
2	226500001	229500000	0.0976	0.5552	17.58	15.17
2	226800001	229800000	0.1015	0.5903	17.20	14.79
2	227100001	230100000	0.0987	0.5600	17.62	15.21
2	227400001	230400000	0.0925	0.5570	16.60	14.19
2	227700001	230700000	0.1022	0.5291	19.31	16.90
2	228000001	231000000	0.1108	0.5353	20.69	18.28
2	228300001	231300000	0.1029	0.5360	19.20	16.79
2	228600001	231600000	0.0979	0.5177	18.91	16.50
2	228900001	231900000	0.0973	0.5277	18.44	16.03
2	229200001	232200000	0.1043	0.5345	19.52	17.11
2	229500001	232500000	0.1089	0.5443	20.00	17.59
2	229800001	232800000	0.1171	0.5465	21.42	19.01
2	230100001	233100000	0.1225	0.5520	22.19	19.78
2	230400001	233400000	0.1216	0.5294	22.97	20.56
2	230700001	233700000	0.1216	0.5625	21.61	19.20
2	231000001	234000000	0.1268	0.5590	22.68	20.27
2	231300001	234300000	0.1279	0.5405	23.66	21.25
2	231600001	234600000	0.1147	0.5137	22.32	19.91
2	231900001	234900000	0.1118	0.4777	23.40	20.99
2	232200001	235200000	0.1048	0.4498	23.29	20.88
2	232500001	235500000	0.0960	0.3953	24.29	21.88
2	232800001	235800000	0.0935	0.3631	25.74	23.33
2	233100001	236100000	0.0954	0.3731	25.57	23.16
2	233400001	236400000	0.1013	0.3830	26.44	24.03
2	233700001	236700000	0.0933	0.3514	26.56	24.15
2	234000001	237000000	0.0712	0.3220	22.11	19.70
2	234300001	237300000	0.0642	0.3308	19.42	17.01
2	234600001	237600000	0.0718	0.3570	20.11	17.70
2	234900001	237900000	0.0815	0.3665	22.24	19.83
2	235200001	238200000	0.0914	0.3778	24.19	21.78
2	235500001	238500000	0.0996	0.4265	23.35	20.94
2	235800001	238800000	0.0978	0.4300	22.75	20.34
2	236100001	239100000	0.0848	0.3988	21.26	18.85
2	236400001	239400000	0.0844	0.4336	19.47	17.06
2	236700001	239700000	0.0891	0.4404	20.24	17.83
2	237000001	240000000	0.0926	0.4350	21.29	18.88
2	237300001	240300000	0.0868	0.3976	21.84	19.43
2	237600001	240600000	0.0932	0.4053	23.00	20.59
2	237900001	240900000	0.0922	0.4041	22.81	20.40
2	238200001	241200000	0.0923	0.4170	22.13	19.72
2	238500001	241500000	0.0807	0.3822	21.12	18.71
2	238800001	241800000	0.0813	0.3700	21.98	19.57
2	239100001	242100000	0.0966	0.3972	24.33	21.92
2	239400001	242400000	0.0926	0.3830	24.17	21.76
2	239700001	242700000	0.0926	0.3824	24.23	21.82
2	240000001	243000000	0.0958	0.4263	22.47	20.06
2	240300001	243300000	0.0973	0.4782	20.36	17.95
2	240600001	243600000	0.0890	0.4581	19.44	17.03
2	240900001	243631923	0.0821	0.4744	15.76	13.35
3	1	3000000	0.0905	0.4611	19.61	17.20
3	300001	3300000	0.0743	0.3913	18.98	16.57
3	600001	3600000	0.0660	0.3643	18.12	15.71
3	900001	3900000	0.0635	0.3209	19.78	17.37
3	1200001	4200000	0.0516	0.2861	18.03	15.62
3	1500001	4500000	0.0534	0.2710	19.72	17.31
3	1800001	4800000	0.0587	0.2739	21.43	19.02
3	2100001	5100000	0.0551	0.2538	21.72	19.31
3	2400001	5400000	0.0551	0.2526	21.82	19.41
3	2700001	5700000	0.0577	0.2618	22.05	19.64
3	3000001	6000000	0.0541	0.2728	19.84	17.43
3	3300001	6300000	0.0692	0.3145	21.99	19.58
3	3600001	6600000	0.0671	0.2926	22.93	20.52
3	3900001	6900000	0.0707	0.3276	21.59	19.18
3	4200001	7200000	0.0755	0.3394	22.24	19.83
3	4500001	7500000	0.0783	0.3420	22.89	20.48
3	4800001	7800000	0.0947	0.3954	23.94	21.53
3	5100001	8100000	0.1005	0.4454	22.57	20.16
3	5400001	8400000	0.1054	0.4694	22.45	20.04
3	5700001	8700000	0.0968	0.4525	21.40	18.99
3	6000001	9000000	0.1036	0.4615	22.45	20.04
3	6300001	9300000	0.1019	0.4514	22.57	20.16
3	6600001	9600000	0.1065	0.4670	22.80	20.39
3	6900001	9900000	0.0980	0.4172	23.50	21.09
3	7200001	10200000	0.1011	0.4172	24.24	21.83
3	7500001	10500000	0.1044	0.4206	24.82	22.41
3	7800001	10800000	0.1019	0.4071	25.04	22.63
3	8100001	11100000	0.1069	0.4164	25.66	23.25
3	8400001	11400000	0.1059	0.4100	25.82	23.41
3	8700001	11700000	0.1165	0.4294	27.13	24.72
3	9000001	12000000	0.1140	0.4334	26.31	23.90
3	9300001	12300000	0.1161	0.4671	24.85	22.44
3	9600001	12600000	0.1119	0.4721	23.70	21.29
3	9900001	12900000	0.1099	0.4777	23.00	20.59
3	10200001	13200000	0.1111	0.4807	23.12	20.71
3	10500001	13500000	0.1107	0.4951	22.35	19.94
3	10800001	13800000	0.0915	0.4686	19.52	17.11
3	11100001	14100000	0.0839	0.4381	19.15	16.74
3	11400001	14400000	0.0943	0.4577	20.61	18.20
3	11700001	14700000	0.1006	0.4950	20.33	17.92
3	12000001	15000000	0.1133	0.5056	22.40	19.99
3	12300001	15300000	0.1103	0.5211	21.16	18.75
3	12600001	15600000	0.1091	0.5036	21.66	19.25
3	12900001	15900000	0.1086	0.5149	21.10	18.69
3	13200001	16200000	0.1129	0.5314	21.24	18.83
3	13500001	16500000	0.0995	0.4693	21.20	18.79
3	13800001	16800000	0.1108	0.4883	22.70	20.29
3	14100001	17100000	0.1230	0.5108	24.08	21.67
3	14400001	17400000	0.1113	0.4960	22.43	20.02
3	14700001	17700000	0.0997	0.4627	21.54	19.13
3	15000001	18000000	0.0802	0.4474	17.93	15.52
3	15300001	18300000	0.0954	0.4313	22.11	19.70
3	15600001	18600000	0.0943	0.4391	21.47	19.06
3	15900001	18900000	0.1151	0.4651	24.75	22.34
3	16200001	19200000	0.0995	0.4714	21.11	18.70
3	16500001	19500000	0.1108	0.5269	21.02	18.61
3	16800001	19800000	0.1098	0.5386	20.38	17.97
3	17100001	20100000	0.1013	0.5362	18.90	16.49
3	17400001	20400000	0.1084	0.5636	19.23	16.82
3	17700001	20700000	0.1118	0.5947	18.80	16.39
3	18000001	21000000	0.1201	0.5753	20.88	18.47
3	18300001	21300000	0.1157	0.5566	20.78	18.37
3	18600001	21600000	0.1207	0.5673	21.27	18.86
3	18900001	21900000	0.1071	0.5581	19.20	16.79
3	19200001	22200000	0.1117	0.5118	21.82	19.41
3	19500001	22500000	0.1232	0.5303	23.24	20.83
3	19800001	22800000	0.1268	0.5140	24.67	22.26
3	20100001	23100000	0.1224	0.4990	24.54	22.13
3	20400001	23400000	0.1155	0.4830	23.91	21.50
3	20700001	23700000	0.1149	0.4433	25.92	23.51
3	21000001	24000000	0.1198	0.4780	25.06	22.65
3	21300001	24300000	0.1037	0.4711	22.01	19.60
3	21600001	24600000	0.1018	0.4637	21.97	19.56
3	21900001	24900000	0.0993	0.4729	20.99	18.58
3	22200001	25200000	0.0974	0.4980	19.56	17.15
3	22500001	25500000	0.0868	0.4571	19.00	16.59
3	22800001	25800000	0.1096	0.4909	22.33	19.92
3	23100001	26100000	0.1200	0.5177	23.18	20.77
3	23400001	26400000	0.1244	0.5182	24.00	21.59
3	23700001	26700000	0.1290	0.5533	23.31	20.90
3	24000001	27000000	0.1370	0.5545	24.71	22.30
3	24300001	27300000	0.1350	0.5612	24.06	21.65
3	24600001	27600000	0.1371	0.5711	24.01	21.60
3	24900001	27900000	0.1460	0.5991	24.38	21.97
3	25200001	28200000	0.1526	0.6126	24.91	22.50
3	25500001	28500000	0.1472	0.6473	22.73	20.32
3	25800001	28800000	0.1261	0.6198	20.34	17.93
3	26100001	29100000	0.1188	0.6156	19.30	16.89
3	26400001	29400000	0.1128	0.6084	18.54	16.13
3	26700001	29700000	0.1068	0.6013	17.76	15.35
3	27000001	30000000	0.0921	0.5970	15.43	13.02
3	27300001	30300000	0.0994	0.5821	17.08	14.67
3	27600001	30600000	0.0967	0.5837	16.57	14.16
3	27900001	30900000	0.1037	0.5583	18.58	16.17
3	28200001	31200000	0.0923	0.5377	17.16	14.75
3	28500001	31500000	0.0934	0.5263	17.74	15.33
3	28800001	31800000	0.0802	0.5122	15.67	13.26
3	29100001	32100000	0.0764	0.5103	14.97	12.56
3	29400001	32400000	0.0867	0.5293	16.39	13.98
3	29700001	32700000	0.1016	0.5517	18.42	16.01
3	30000001	33000000	0.1044	0.5381	19.39	16.98
3	30300001	33300000	0.1060	0.5921	17.91	15.50
3	30600001	33600000	0.1005	0.5754	17.46	15.05
3	30900001	33900000	0.0904	0.5670	15.94	13.53
3	31200001	34200000	0.0905	0.5555	16.29	13.88
3	31500001	34500000	0.0893	0.5615	15.90	13.49
3	31800001	34800000	0.1038	0.5929	17.51	15.10
3	32100001	35100000	0.1085	0.5773	18.79	16.38
3	32400001	35400000	0.1124	0.5665	19.84	17.43
3	32700001	35700000	0.0985	0.5320	18.52	16.11
3	33000001	36000000	0.0992	0.5331	18.61	16.20
3	33300001	36300000	0.0953	0.4982	19.12	16.71
3	33600001	36600000	0.1166	0.5354	21.78	19.37
3	33900001	36900000	0.1269	0.5469	23.21	20.80
3	34200001	37200000	0.1270	0.5560	22.84	20.43
3	34500001	37500000	0.1275	0.5647	22.57	20.16
3	34800001	37800000	0.1262	0.5706	22.11	19.70
3	35100001	38100000	0.1256	0.5965	21.05	18.64
3	35400001	38400000	0.1192	0.5971	19.96	17.55
3	35700001	38700000	0.1243	0.6214	20.00	17.59
3	36000001	39000000	0.1229	0.6202	19.82	17.41
3	36300001	39300000	0.1280	0.6548	19.55	17.14
3	36600001	39600000	0.1280	0.6325	20.24	17.83
3	36900001	39900000	0.1165	0.6291	18.51	16.10
3	37200001	40200000	0.1195	0.6373	18.75	16.34
3	37500001	40500000	0.1170	0.5886	19.87	17.46
3	37800001	40800000	0.1068	0.5809	18.39	15.98
3	38100001	41100000	0.1103	0.5663	19.47	17.06
3	38400001	41400000	0.1142	0.6047	18.89	16.48
3	38700001	41700000	0.1171	0.5886	19.89	17.48
3	39000001	42000000	0.1139	0.6102	18.67	16.26
3	39300001	42300000	0.1136	0.5984	18.98	16.57
3	39600001	42600000	0.0994	0.5996	16.57	14.16
3	39900001	42900000	0.0957	0.5823	16.44	14.03
3	40200001	43200000	0.0941	0.6018	15.64	13.23
3	40500001	43500000	0.0919	0.6234	14.74	12.33
3	40800001	43800000	0.0982	0.5853	16.78	14.37
3	41100001	44100000	0.0936	0.5775	16.21	13.80
3	41400001	44400000	0.0815	0.5493	14.85	12.44
3	41700001	44700000	0.0691	0.5267	13.11	10.70
3	42000001	45000000	0.0806	0.5283	15.26	12.85
3	42300001	45300000	0.0815	0.5224	15.60	13.19
3	42600001	45600000	0.0844	0.5274	16.00	13.59
3	42900001	45900000	0.0877	0.5606	15.64	13.23
3	43200001	46200000	0.0900	0.5611	16.04	13.63
3	43500001	46500000	0.1031	0.5846	17.64	15.23
3	43800001	46800000	0.1038	0.5997	17.31	14.90
3	44100001	47100000	0.1120	0.6093	18.39	15.98
3	44400001	47400000	0.1249	0.6126	20.38	17.97
3	44700001	47700000	0.1365	0.6513	20.96	18.55
3	45000001	48000000	0.1319	0.6590	20.01	17.60
3	45300001	48300000	0.1220	0.6513	18.74	16.33
3	45600001	48600000	0.1176	0.6523	18.03	15.62
3	45900001	48900000	0.1114	0.6271	17.77	15.36
3	46200001	49200000	0.1090	0.6092	17.89	15.48
3	46500001	49500000	0.1037	0.6046	17.15	14.74
3	46800001	49800000	0.1045	0.6233	16.77	14.36
3	47100001	50100000	0.1026	0.6225	16.47	14.06
3	47400001	50400000	0.1040	0.6276	16.57	14.16
3	47700001	50700000	0.0972	0.6114	15.89	13.48
3	48000001	51000000	0.0995	0.5839	17.05	14.64
3	48300001	51300000	0.1026	0.5742	17.87	15.46
3	48600001	51600000	0.1091	0.5940	18.37	15.96
3	48900001	51900000	0.1116	0.5828	19.15	16.74
3	49200001	52200000	0.1195	0.6004	19.90	17.49
3	49500001	52500000	0.1328	0.6150	21.59	19.18
3	49800001	52800000	0.1299	0.6087	21.33	18.92
3	50100001	53100000	0.1285	0.6062	21.20	18.79
3	50400001	53400000	0.1170	0.6142	19.05	16.64
3	50700001	53700000	0.1149	0.6045	19.00	16.59
3	51000001	54000000	0.1122	0.6210	18.06	15.65
3	51300001	54300000	0.1114	0.6377	17.48	15.07
3	51600001	54600000	0.1067	0.6385	16.71	14.30
3	51900001	54900000	0.1187	0.6697	17.72	15.31
3	52200001	55200000	0.1121	0.6557	17.10	14.69
3	52500001	55500000	0.0988	0.6373	15.50	13.09
3	52800001	55800000	0.1045	0.6464	16.17	13.76
3	53100001	56100000	0.1182	0.6666	17.74	15.33
3	53400001	56400000	0.1282	0.6594	19.44	17.03
3	53700001	56700000	0.1377	0.6891	19.98	17.57
3	54000001	57000000	0.1418	0.6927	20.47	18.06
3	54300001	57300000	0.1408	0.7060	19.95	17.54
3	54600001	57600000	0.1391	0.7060	19.70	17.29
3	54900001	57900000	0.1224	0.6917	17.70	15.29
3	55200001	58200000	0.1327	0.7201	18.42	16.01
3	55500001	58500000	0.1294	0.7255	17.84	15.43
3	55800001	58800000	0.1306	0.7326	17.83	15.42
3	56100001	59100000	0.1191	0.7007	17.00	14.59
[truncated: 4,966 more rows]
