# Supplementary material for: Effect of sequence depth and length in long-read assembly of the maize inbred NC358
Source: Nat Commun. 2020 May 8;11:2288. doi: 10.1038/s41467-020-16037-7 (PMC7211024; doi:10.1038/s41467-020-16037-7)
Supplement: Supplementary file 4 — Source Data [file 41467_2020_16037_MOESM4_ESM.zip › Source Data/Fig. 1F, Suppl. Fig. 8/NC358_canu_only_consensus_dft.fasta.gapfixed.pilon.mod.out.LAI]

Chr	From	To	Intact	Total	raw_LAI	LAI
whole_genome	1	2130354858	0.1816	0.7634	23.78	21.37
458	1	3000000	0.1023	0.6997	14.62	12.21
458	300001	3300000	0.0930	0.7042	13.21	10.80
458	600001	3600000	0.0987	0.7158	13.78	11.37
458	900001	3900000	0.1044	0.7284	14.33	11.92
458	1200001	4200000	0.1030	0.7343	14.03	11.62
458	1500001	4500000	0.1102	0.7456	14.78	12.37
458	1800001	4800000	0.1092	0.7325	14.91	12.50
458	2100001	5100000	0.1128	0.7399	15.24	12.83
458	2400001	5400000	0.1250	0.7394	16.91	14.50
458	2700001	5700000	0.1327	0.7499	17.69	15.28
458	3000001	6000000	0.1544	0.7414	20.82	18.41
458	3300001	6300000	0.1621	0.7391	21.93	19.52
458	3600001	6600000	0.1656	0.7263	22.79	20.38
458	3900001	6900000	0.1636	0.7265	22.52	20.11
458	4200001	7200000	0.1704	0.7423	22.96	20.55
458	4500001	7500000	0.1770	0.7339	24.12	21.71
458	4800001	7800000	0.1795	0.7445	24.12	21.71
458	5100001	8100000	0.1799	0.7628	23.58	21.17
458	5400001	8400000	0.1780	0.7536	23.63	21.22
458	5700001	8700000	0.1703	0.7533	22.61	20.20
458	6000001	9000000	0.1634	0.7557	21.62	19.21
458	6300001	9300000	0.1764	0.7572	23.30	20.89
458	6600001	9600000	0.1742	0.7703	22.62	20.21
458	6900001	9900000	0.1856	0.7609	24.40	21.99
458	7200001	10200000	0.1870	0.7569	24.71	22.30
458	7500001	10500000	0.1920	0.7588	25.31	22.90
458	7800001	10800000	0.1854	0.7609	24.37	21.96
458	8100001	11100000	0.1802	0.7517	23.97	21.56
458	8400001	11400000	0.1734	0.7676	22.59	20.18
458	8700001	11700000	0.1789	0.7546	23.71	21.30
458	9000001	12000000	0.1687	0.7264	23.23	20.82
458	9300001	12300000	0.1551	0.7145	21.71	19.30
458	9600001	12600000	0.1578	0.7158	22.04	19.63
458	9900001	12900000	0.1566	0.7208	21.72	19.31
458	10200001	13200000	0.1662	0.7227	23.00	20.59
458	10500001	13500000	0.1666	0.7298	22.82	20.41
458	10800001	13800000	0.1718	0.7233	23.76	21.35
458	11100001	14100000	0.1762	0.7295	24.15	21.74
458	11400001	14400000	0.1781	0.7331	24.29	21.88
458	11700001	14700000	0.1744	0.7255	24.04	21.63
458	12000001	15000000	0.1911	0.7522	25.40	22.99
458	12300001	15300000	0.1904	0.7751	24.57	22.16
458	12600001	15600000	0.1842	0.7548	24.40	21.99
458	12900001	15900000	0.1707	0.7586	22.50	20.09
458	13200001	16200000	0.1510	0.7540	20.03	17.62
458	13500001	16500000	0.1459	0.7474	19.52	17.11
458	13800001	16800000	0.1401	0.7561	18.53	16.12
458	14100001	17100000	0.1323	0.7551	17.52	15.11
458	14400001	17400000	0.1368	0.7532	18.16	15.75
458	14700001	17700000	0.1376	0.7566	18.19	15.78
458	15000001	18000000	0.1394	0.7587	18.38	15.97
458	15300001	18300000	0.1599	0.7451	21.46	19.05
458	15600001	18600000	0.1640	0.7401	22.16	19.75
458	15900001	18900000	0.1749	0.7230	24.19	21.78
458	16200001	19200000	0.1865	0.7228	25.80	23.39
458	16500001	19500000	0.1787	0.7249	24.65	22.24
458	16800001	19800000	0.1840	0.7193	25.58	23.17
458	17100001	20100000	0.1915	0.7255	26.40	23.99
458	17400001	20400000	0.1922	0.7197	26.71	24.30
458	17700001	20700000	0.1887	0.7347	25.68	23.27
458	18000001	21000000	0.1783	0.7345	24.28	21.87
458	18300001	21300000	0.1616	0.7423	21.77	19.36
458	18600001	21600000	0.1683	0.7609	22.11	19.70
458	18900001	21900000	0.1666	0.7722	21.57	19.16
458	19200001	22200000	0.1642	0.7795	21.06	18.65
458	19500001	22500000	0.1705	0.7739	22.03	19.62
458	19800001	22800000	0.1684	0.7773	21.66	19.25
458	20100001	23100000	0.1651	0.7733	21.35	18.94
458	20400001	23400000	0.1661	0.7642	21.74	19.33
458	20700001	23700000	0.1767	0.7670	23.04	20.63
458	21000001	24000000	0.1749	0.7712	22.68	20.27
458	21300001	24300000	0.1801	0.7712	23.35	20.94
458	21600001	24600000	0.1699	0.7703	22.05	19.64
458	21900001	24900000	0.1782	0.7815	22.80	20.39
458	22200001	25200000	0.1772	0.7810	22.69	20.28
458	22500001	25500000	0.1689	0.8003	21.10	18.69
458	22800001	25800000	0.1682	0.8055	20.88	18.47
458	23100001	26100000	0.1762	0.8032	21.94	19.53
458	23400001	26400000	0.1661	0.8141	20.40	17.99
458	23700001	26700000	0.1648	0.7930	20.78	18.37
458	24000001	27000000	0.1622	0.7824	20.72	18.31
458	24300001	27300000	0.1514	0.7854	19.28	16.87
458	24600001	27600000	0.1367	0.7683	17.79	15.38
458	24900001	27900000	0.1344	0.7705	17.45	15.04
458	25200001	28200000	0.1385	0.7780	17.80	15.39
458	25500001	28500000	0.1475	0.7632	19.33	16.92
458	25800001	28800000	0.1550	0.7552	20.52	18.11
458	26100001	29100000	0.1394	0.7446	18.72	16.31
458	26400001	29400000	0.1510	0.7383	20.46	18.05
458	26700001	29700000	0.1442	0.7555	19.08	16.67
458	27000001	30000000	0.1480	0.7741	19.11	16.70
458	27300001	30300000	0.1502	0.7799	19.25	16.84
458	27600001	30600000	0.1578	0.8017	19.69	17.28
458	27900001	30900000	0.1577	0.7977	19.77	17.36
458	28200001	31200000	0.1506	0.7993	18.84	16.43
458	28500001	31500000	0.1487	0.7956	18.69	16.28
458	28800001	31800000	0.1456	0.7950	18.31	15.90
458	29100001	32100000	0.1496	0.7959	18.80	16.39
458	29400001	32400000	0.1399	0.7948	17.60	15.19
458	29700001	32700000	0.1492	0.7912	18.85	16.44
458	30000001	33000000	0.1434	0.7899	18.15	15.74
458	30300001	33300000	0.1572	0.7866	19.99	17.58
458	30600001	33600000	0.1583	0.7869	20.11	17.70
458	30900001	33900000	0.1460	0.7838	18.63	16.22
458	31200001	34200000	0.1454	0.7736	18.80	16.39
458	31500001	34500000	0.1492	0.7838	19.04	16.63
458	31800001	34800000	0.1497	0.7902	18.95	16.54
458	32100001	35100000	0.1493	0.7836	19.06	16.65
458	32400001	35400000	0.1511	0.7855	19.24	16.83
458	32700001	35700000	0.1452	0.7874	18.44	16.03
458	33000001	36000000	0.1539	0.7756	19.85	17.44
458	33300001	36300000	0.1428	0.7746	18.43	16.02
458	33600001	36600000	0.1432	0.7779	18.41	16.00
458	33900001	36900000	0.1481	0.7793	19.00	16.59
458	34200001	37200000	0.1489	0.7884	18.89	16.48
458	34500001	37500000	0.1366	0.7897	17.30	14.89
458	34800001	37800000	0.1343	0.7894	17.01	14.60
458	35100001	38100000	0.1480	0.7986	18.53	16.12
458	35400001	38400000	0.1676	0.8133	20.61	18.20
458	35700001	38700000	0.1629	0.8205	19.86	17.45
458	36000001	39000000	0.1541	0.8154	18.90	16.49
458	36300001	39300000	0.1604	0.8161	19.66	17.25
458	36600001	39600000	0.1602	0.8065	19.87	17.46
458	36900001	39900000	0.1587	0.8090	19.62	17.21
458	37200001	40200000	0.1598	0.8014	19.95	17.54
458	37500001	40500000	0.1671	0.7973	20.95	18.54
458	37800001	40800000	0.1601	0.7943	20.15	17.74
458	38100001	41100000	0.1553	0.7984	19.45	17.04
458	38400001	41400000	0.1451	0.7892	18.38	15.97
458	38700001	41700000	0.1438	0.7857	18.31	15.90
458	39000001	42000000	0.1486	0.7940	18.72	16.31
458	39300001	42300000	0.1473	0.7974	18.47	16.06
458	39600001	42600000	0.1509	0.8063	18.72	16.31
458	39900001	42900000	0.1561	0.8115	19.24	16.83
458	40200001	43200000	0.1596	0.8089	19.72	17.31
458	40500001	43500000	0.1514	0.8166	18.54	16.13
458	40800001	43800000	0.1593	0.8133	19.59	17.18
458	41100001	44100000	0.1545	0.8207	18.83	16.42
458	41400001	44400000	0.1541	0.8195	18.81	16.40
458	41700001	44700000	0.1656	0.8178	20.25	17.84
458	42000001	45000000	0.1756	0.8297	21.17	18.76
458	42300001	45300000	0.1638	0.8172	20.05	17.64
458	42600001	45600000	0.1679	0.8148	20.60	18.19
458	42900001	45900000	0.1575	0.8074	19.51	17.10
458	43200001	46200000	0.1706	0.8166	20.90	18.49
458	43500001	46500000	0.1815	0.8173	22.21	19.80
458	43800001	46800000	0.1888	0.8160	23.13	20.72
458	44100001	47100000	0.1960	0.8171	23.98	21.57
458	44400001	47400000	0.1922	0.8244	23.31	20.90
458	44700001	47700000	0.1829	0.8219	22.25	19.84
458	45000001	48000000	0.1713	0.8018	21.36	18.95
458	45300001	48300000	0.1863	0.8094	23.02	20.61
458	45600001	48600000	0.1795	0.8007	22.41	20.00
458	45900001	48900000	0.1971	0.8062	24.44	22.03
458	46200001	49200000	0.1897	0.8089	23.45	21.04
458	46500001	49500000	0.1847	0.7968	23.18	20.77
458	46800001	49800000	0.1888	0.8048	23.46	21.05
458	47100001	50100000	0.1819	0.8054	22.58	20.17
458	47400001	50400000	0.1845	0.8105	22.76	20.35
458	47700001	50700000	0.1935	0.8185	23.64	21.23
458	48000001	51000000	0.1964	0.8241	23.83	21.42
458	48300001	51300000	0.1935	0.8207	23.57	21.16
458	48600001	51600000	0.2015	0.8332	24.18	21.77
458	48900001	51900000	0.1971	0.8300	23.75	21.34
458	49200001	52200000	0.1888	0.8233	22.93	20.52
458	49500001	52500000	0.1836	0.8224	22.32	19.91
458	49800001	52800000	0.1802	0.8129	22.17	19.76
458	50100001	53100000	0.1897	0.8115	23.38	20.97
458	50400001	53400000	0.1881	0.7963	23.63	21.22
458	50700001	53700000	0.1807	0.7935	22.78	20.37
458	51000001	54000000	0.1882	0.7971	23.60	21.19
458	51300001	54300000	0.1918	0.8008	23.95	21.54
458	51600001	54600000	0.1953	0.7851	24.88	22.47
458	51900001	54900000	0.1890	0.7878	23.98	21.57
458	52200001	55200000	0.1924	0.7860	24.48	22.07
458	52500001	55500000	0.1935	0.7955	24.32	21.91
458	52800001	55800000	0.1798	0.8068	22.29	19.88
458	53100001	56100000	0.1694	0.8084	20.96	18.55
458	53400001	56400000	0.1650	0.8054	20.49	18.08
458	53700001	56700000	0.1641	0.8005	20.50	18.09
458	54000001	57000000	0.1579	0.7861	20.09	17.68
458	54300001	57300000	0.1505	0.7795	19.30	16.89
458	54600001	57600000	0.1438	0.7920	18.16	15.75
458	54900001	57900000	0.1456	0.7878	18.48	16.07
458	55200001	58200000	0.1521	0.7935	19.17	16.76
458	55500001	58500000	0.1471	0.7867	18.70	16.29
458	55800001	58800000	0.1525	0.7874	19.37	16.96
458	56100001	59100000	0.1587	0.7826	20.27	17.86
458	56400001	59400000	0.1643	0.7878	20.86	18.45
458	56700001	59700000	0.1752	0.7938	22.08	19.67
458	57000001	60000000	0.1805	0.8140	22.17	19.76
458	57300001	60300000	0.1785	0.8143	21.92	19.51
458	57600001	60600000	0.1866	0.8095	23.05	20.64
458	57900001	60900000	0.1879	0.8198	22.92	20.51
458	58200001	61200000	0.1776	0.8121	21.86	19.45
458	58500001	61500000	0.1916	0.8087	23.70	21.29
458	58800001	61800000	0.2091	0.8001	26.13	23.72
458	59100001	62100000	0.1972	0.8015	24.61	22.20
458	59400001	62400000	0.2044	0.7969	25.65	23.24
458	59700001	62700000	0.1863	0.7992	23.31	20.90
458	60000001	63000000	0.1817	0.7956	22.84	20.43
458	60300001	63300000	0.1833	0.8092	22.65	20.24
458	60600001	63600000	0.1686	0.8157	20.67	18.26
458	60900001	63900000	0.1677	0.7965	21.05	18.64
458	61200001	64200000	0.1610	0.8063	19.97	17.56
458	61500001	64500000	0.1544	0.8105	19.05	16.64
458	61800001	64800000	0.1253	0.8043	15.58	13.17
458	62100001	65100000	0.1325	0.8021	16.51	14.10
458	62400001	65400000	0.1332	0.8069	16.51	14.10
458	62700001	65700000	0.1416	0.8055	17.58	15.17
458	63000001	66000000	0.1339	0.8052	16.64	14.23
458	63300001	66300000	0.1297	0.7992	16.23	13.82
458	63600001	66600000	0.1401	0.7888	17.76	15.35
458	63900001	66900000	0.1385	0.8089	17.12	14.71
458	64200001	67200000	0.1496	0.8038	18.62	16.21
458	64500001	67500000	0.1494	0.8008	18.66	16.25
458	64800001	67800000	0.1506	0.8166	18.44	16.03
458	65100001	68100000	0.1498	0.8258	18.14	15.73
458	65400001	68400000	0.1502	0.8157	18.41	16.00
458	65700001	68700000	0.1522	0.8126	18.72	16.31
458	66000001	69000000	0.1486	0.8184	18.16	15.75
458	66300001	69300000	0.1559	0.8134	19.16	16.75
458	66600001	69600000	0.1503	0.8210	18.31	15.90
458	66900001	69900000	0.1553	0.8120	19.13	16.72
458	67200001	70200000	0.1493	0.8067	18.51	16.10
458	67500001	70500000	0.1525	0.8156	18.69	16.28
458	67800001	70800000	0.1691	0.8050	21.01	18.60
458	68100001	71100000	0.1618	0.7867	20.57	18.16
458	68400001	71400000	0.1481	0.7989	18.54	16.13
458	68700001	71700000	0.1498	0.8017	18.69	16.28
458	69000001	72000000	0.1629	0.8000	20.36	17.95
458	69300001	72300000	0.1518	0.8010	18.95	16.54
458	69600001	72600000	0.1695	0.8073	20.99	18.58
458	69900001	72900000	0.1852	0.8054	23.00	20.59
458	70200001	73200000	0.1781	0.8062	22.09	19.68
458	70500001	73500000	0.1825	0.8162	22.36	19.95
458	70800001	73800000	0.1702	0.8254	20.61	18.20
458	71100001	74100000	0.1824	0.8286	22.01	19.60
458	71400001	74400000	0.1918	0.8364	22.93	20.52
458	71700001	74700000	0.1876	0.8335	22.51	20.10
458	72000001	75000000	0.1832	0.8302	22.07	19.66
458	72300001	75300000	0.2029	0.8363	24.27	21.86
458	72600001	75600000	0.2035	0.8318	24.47	22.06
458	72900001	75900000	0.1837	0.8288	22.17	19.76
458	73200001	76200000	0.2045	0.8403	24.34	21.93
458	73500001	76500000	0.2093	0.8333	25.12	22.71
458	73800001	76800000	0.2165	0.8384	25.82	23.41
458	74100001	77100000	0.2142	0.8430	25.41	23.00
458	74400001	77400000	0.2040	0.8477	24.06	21.65
458	74700001	77700000	0.2117	0.8578	24.69	22.28
458	75000001	78000000	0.1977	0.8579	23.05	20.64
458	75300001	78300000	0.1900	0.8617	22.05	19.64
458	75600001	78600000	0.1802	0.8614	20.92	18.51
458	75900001	78900000	0.1838	0.8659	21.23	18.82
458	76200001	79200000	0.1790	0.8624	20.75	18.34
458	76500001	79500000	0.1765	0.8665	20.37	17.96
458	76800001	79800000	0.1655	0.8555	19.35	16.94
458	77100001	80100000	0.1637	0.8600	19.03	16.62
458	77400001	80400000	0.1692	0.8522	19.85	17.44
458	77700001	80700000	0.1636	0.8492	19.26	16.85
458	78000001	81000000	0.1803	0.8430	21.38	18.97
458	78300001	81300000	0.1725	0.8411	20.51	18.10
458	78600001	81600000	0.1718	0.8445	20.35	17.94
458	78900001	81900000	0.1766	0.8417	20.98	18.57
458	79200001	82200000	0.1789	0.8426	21.24	18.83
458	79500001	82500000	0.1775	0.8358	21.24	18.83
458	79800001	82800000	0.1937	0.8305	23.32	20.91
458	80100001	83100000	0.1992	0.8282	24.05	21.64
458	80400001	83400000	0.1909	0.8242	23.16	20.75
458	80700001	83700000	0.1989	0.8205	24.24	21.83
458	81000001	84000000	0.1878	0.8250	22.77	20.36
458	81300001	84300000	0.2015	0.8263	24.39	21.98
458	81600001	84600000	0.1867	0.8104	23.04	20.63
458	81900001	84900000	0.1851	0.8089	22.88	20.47
458	82200001	85200000	0.1732	0.8071	21.46	19.05
458	82500001	85500000	0.1751	0.8086	21.65	19.24
458	82800001	85800000	0.1757	0.8212	21.40	18.99
458	83100001	86100000	0.1713	0.8196	20.90	18.49
458	83400001	86400000	0.1800	0.8219	21.90	19.49
458	83700001	86700000	0.1825	0.8258	22.09	19.68
458	84000001	87000000	0.1955	0.8326	23.48	21.07
458	84300001	87300000	0.1892	0.8353	22.65	20.24
458	84600001	87600000	0.1858	0.8534	21.77	19.36
458	84900001	87900000	0.1838	0.8629	21.30	18.89
458	85200001	88200000	0.1866	0.8688	21.47	19.06
458	85500001	88500000	0.1791	0.8620	20.78	18.37
458	85800001	88800000	0.1820	0.8601	21.16	18.75
458	86100001	89100000	0.1870	0.8660	21.59	19.18
458	86400001	89400000	0.1813	0.8696	20.85	18.44
458	86700001	89700000	0.1703	0.8587	19.83	17.42
458	87000001	90000000	0.1743	0.8594	20.28	17.87
458	87300001	90300000	0.1820	0.8594	21.18	18.77
458	87600001	90600000	0.1988	0.8578	23.17	20.76
458	87900001	90900000	0.1969	0.8607	22.88	20.47
458	88200001	91200000	0.1985	0.8610	23.05	20.64
458	88500001	91437614	0.1963	0.8468	22.70	20.29
100044	1	509395	0.1298	0.7286	3.02	0.61
1276	1	3000000	0.1457	0.6589	22.12	19.71
1276	300001	3300000	0.1536	0.6566	23.39	20.98
1276	600001	3600000	0.1617	0.6718	24.07	21.66
1276	900001	3900000	0.1591	0.6859	23.20	20.79
1276	1200001	4200000	0.1501	0.6864	21.87	19.46
1276	1500001	4500000	0.1568	0.6856	22.88	20.47
1276	1800001	4800000	0.1528	0.6960	21.95	19.54
1276	2100001	5100000	0.1546	0.6772	22.83	20.42
1276	2400001	5400000	0.1589	0.6852	23.19	20.78
1276	2700001	5700000	0.1760	0.6807	25.86	23.45
1276	3000001	6000000	0.1789	0.6855	26.09	23.68
1276	3300001	6300000	0.1774	0.6801	26.08	23.67
1276	3600001	6600000	0.1723	0.6658	25.88	23.47
1276	3900001	6900000	0.1676	0.6648	25.22	22.81
1276	4200001	7200000	0.1782	0.6596	27.01	24.60
1276	4500001	7500000	0.1760	0.6579	26.76	24.35
1276	4800001	7800000	0.1766	0.6452	27.36	24.95
1276	5100001	8100000	0.1768	0.6621	26.70	24.29
1276	5400001	8400000	0.1815	0.6614	27.43	25.02
1276	5700001	8700000	0.1824	0.6708	27.20	24.79
1276	6000001	9000000	0.1737	0.6687	25.97	23.56
1276	6300001	9300000	0.1846	0.6860	26.91	24.50
1276	6600001	9600000	0.1815	0.6846	26.51	24.10
1276	6900001	9900000	0.1851	0.6897	26.84	24.43
1276	7200001	10200000	0.1896	0.6882	27.56	25.15
1276	7500001	10500000	0.1825	0.7021	25.99	23.58
1276	7800001	10800000	0.1784	0.7204	24.76	22.35
1276	8100001	11100000	0.1835	0.7255	25.30	22.89
1276	8400001	11400000	0.1894	0.7173	26.40	23.99
1276	8700001	11700000	0.1732	0.7102	24.39	21.98
1276	9000001	12000000	0.1895	0.7200	26.32	23.91
1276	9300001	12300000	0.1954	0.7139	27.37	24.96
1276	9600001	12600000	0.1994	0.7280	27.39	24.98
1276	9900001	12900000	0.2184	0.7406	29.49	27.08
1276	10200001	13200000	0.2165	0.7399	29.27	26.86
1276	10500001	13500000	0.2194	0.7355	29.83	27.42
1276	10800001	13800000	0.2197	0.7260	30.26	27.85
1276	11100001	14100000	0.2131	0.7175	29.70	27.29
1276	11400001	14400000	0.2094	0.7089	29.54	27.13
1276	11700001	14700000	0.2175	0.7181	30.29	27.88
1276	12000001	15000000	0.2011	0.7084	28.39	25.98
1276	12300001	15300000	0.1945	0.7142	27.23	24.82
1276	12600001	15600000	0.2036	0.7072	28.79	26.38
1276	12900001	15900000	0.1802	0.7071	25.49	23.08
1276	13200001	16200000	0.1843	0.7102	25.95	23.54
1276	13500001	16500000	0.1865	0.7104	26.26	23.85
1276	13800001	16800000	0.1921	0.7056	27.23	24.82
1276	14100001	17100000	0.1899	0.7056	26.92	24.51
1276	14400001	17400000	0.1951	0.7247	26.92	24.51
1276	14700001	17700000	0.1923	0.7159	26.86	24.45
1276	15000001	18000000	0.1996	0.7264	27.48	25.07
1276	15300001	18300000	0.1951	0.7235	26.97	24.56
1276	15600001	18600000	0.1783	0.7248	24.59	22.18
1276	15900001	18900000	0.1878	0.7096	26.47	24.06
1276	16200001	19200000	0.1876	0.7125	26.33	23.92
1276	16500001	19500000	0.1973	0.7187	27.45	25.04
1276	16800001	19800000	0.2001	0.7234	27.66	25.25
1276	17100001	20100000	0.2146	0.7379	29.08	26.67
1276	17400001	20400000	0.2209	0.7349	30.05	27.64
1276	17700001	20700000	0.2191	0.7352	29.81	27.40
1276	18000001	21000000	0.2200	0.7379	29.81	27.40
1276	18300001	21300000	0.2190	0.7408	29.56	27.15
1276	18600001	21600000	0.2347	0.7505	31.28	28.87
1276	18900001	21900000	0.2370	0.7569	31.32	28.91
1276	19200001	22200000	0.2382	0.7516	31.70	29.29
1276	19500001	22500000	0.2298	0.7402	31.05	28.64
1276	19800001	22800000	0.2254	0.7411	30.41	28.00
1276	20100001	23100000	0.1993	0.7222	27.60	25.19
1276	20400001	23400000	0.1972	0.7354	26.81	24.40
1276	20700001	23700000	0.2050	0.7349	27.89	25.48
1276	21000001	24000000	0.2044	0.7113	28.74	26.33
1276	21300001	24300000	0.2038	0.7045	28.93	26.52
1276	21600001	24600000	0.1973	0.6862	28.76	26.35
1276	21900001	24900000	0.2002	0.6868	29.15	26.74
1276	22200001	25200000	0.1985	0.6969	28.49	26.08
1276	22500001	25500000	0.1853	0.7031	26.36	23.95
1276	22800001	25800000	0.1961	0.7074	27.73	25.32
1276	23100001	26100000	0.2071	0.7034	29.45	27.04
1276	23400001	26400000	0.2032	0.6970	29.15	26.74
1276	23700001	26700000	0.1910	0.7007	27.25	24.84
1276	24000001	27000000	0.1865	0.7153	26.08	23.67
1276	24300001	27300000	0.1789	0.6980	25.63	23.22
1276	24600001	27600000	0.1738	0.7051	24.65	22.24
1276	24900001	27900000	0.1532	0.7037	21.77	19.36
1276	25200001	28200000	0.1510	0.7044	21.43	19.02
1276	25500001	28500000	0.1630	0.7104	22.95	20.54
1276	25800001	28800000	0.1637	0.7091	23.09	20.68
1276	26100001	29100000	0.1754	0.7282	24.09	21.68
1276	26400001	29400000	0.1648	0.7266	22.68	20.27
1276	26700001	29700000	0.1574	0.7282	21.62	19.21
1276	27000001	30000000	0.1640	0.7301	22.47	20.06
1276	27300001	30300000	0.1690	0.7593	22.26	19.85
1276	27600001	30600000	0.1604	0.7599	21.10	18.69
1276	27900001	30900000	0.1670	0.7645	21.84	19.43
1276	28200001	31200000	0.1722	0.7605	22.64	20.23
1276	28500001	31500000	0.1740	0.7660	22.71	20.30
1276	28800001	31800000	0.1646	0.7656	21.50	19.09
1276	29100001	32100000	0.1668	0.7547	22.10	19.69
1276	29400001	32400000	0.1643	0.7320	22.45	20.04
1276	29700001	32700000	0.1676	0.7237	23.16	20.75
1276	30000001	33000000	0.1563	0.7121	21.95	19.54
1276	30300001	33300000	0.1547	0.6957	22.23	19.82
1276	30600001	33600000	0.1719	0.7026	24.47	22.06
1276	30900001	33900000	0.1857	0.7089	26.20	23.79
1276	31200001	34200000	0.1800	0.7160	25.15	22.74
1276	31500001	34500000	0.1813	0.6907	26.24	23.83
1276	31800001	34800000	0.1857	0.6810	27.27	24.86
1276	32100001	35100000	0.1692	0.6779	24.95	22.54
1276	32400001	35400000	0.1773	0.7086	25.02	22.61
1276	32700001	35700000	0.1809	0.7116	25.42	23.01
1276	33000001	36000000	0.1940	0.7317	26.51	24.10
1276	33300001	36300000	0.1924	0.7566	25.43	23.02
1276	33600001	36600000	0.1922	0.7590	25.32	22.91
1276	33900001	36900000	0.1951	0.7429	26.26	23.85
1276	34200001	37200000	0.1936	0.7348	26.35	23.94
1276	34500001	37500000	0.1872	0.7584	24.68	22.27
1276	34800001	37800000	0.1734	0.7708	22.49	20.08
1276	35100001	38100000	0.1737	0.7691	22.59	20.18
1276	35400001	38400000	0.1664	0.7648	21.75	19.34
1276	35700001	38700000	0.1739	0.7709	22.55	20.14
1276	36000001	39000000	0.1626	0.7519	21.62	19.21
1276	36300001	39300000	0.1695	0.7372	22.99	20.58
1276	36600001	39600000	0.1676	0.7269	23.06	20.65
1276	36900001	39900000	0.1491	0.7277	20.49	18.08
1276	37200001	40200000	0.1550	0.7321	21.17	18.76
1276	37500001	40500000	0.1610	0.7245	22.23	19.82
1276	37800001	40800000	0.1737	0.7275	23.87	21.46
1276	38100001	41100000	0.1824	0.7350	24.81	22.40
1276	38400001	41400000	0.1787	0.7170	24.93	22.52
1276	38700001	41700000	0.1686	0.7164	23.53	21.12
1276	39000001	42000000	0.1770	0.7301	24.24	21.83
1276	39300001	42300000	0.1644	0.7384	22.26	19.85
1276	39600001	42600000	0.1575	0.7527	20.92	18.51
1276	39900001	42900000	0.1693	0.7653	22.12	19.71
1276	40200001	43200000	0.1615	0.7595	21.26	18.85
1276	40500001	43500000	0.1575	0.7726	20.38	17.97
1276	40800001	43800000	0.1574	0.7691	20.46	18.05
1276	41100001	44100000	0.1534	0.7730	19.85	17.44
1276	41400001	44400000	0.1654	0.7919	20.89	18.48
1276	41700001	44700000	0.1731	0.7968	21.73	19.32
1276	42000001	45000000	0.1745	0.7918	22.03	19.62
1276	42300001	45300000	0.1891	0.7707	24.54	22.13
1276	42600001	45600000	0.1813	0.7558	23.99	21.58
1276	42900001	45900000	0.1711	0.7467	22.92	20.51
1276	43200001	46200000	0.1721	0.7374	23.33	20.92
1276	43500001	46500000	0.1644	0.7242	22.71	20.30
1276	43800001	46800000	0.1694	0.7273	23.30	20.89
1276	44100001	47100000	0.1672	0.7208	23.20	20.79
1276	44400001	47400000	0.1755	0.7188	24.41	22.00
1276	44700001	47700000	0.1782	0.7156	24.90	22.49
1276	45000001	48000000	0.1788	0.7049	25.37	22.96
1276	45300001	48300000	0.1892	0.7274	26.00	23.59
1276	45600001	48600000	0.2180	0.7380	29.54	27.13
1276	45900001	48900000	0.2297	0.7449	30.83	28.42
1276	46200001	49200000	0.2308	0.7490	30.82	28.41
1276	46500001	49500000	0.2494	0.7464	33.41	31.00
1276	46800001	49800000	0.2436	0.7547	32.28	29.87
1276	47100001	50100000	0.2564	0.7551	33.96	31.55
1276	47400001	50400000	0.2478	0.7472	33.17	30.76
1276	47700001	50700000	0.2384	0.7521	31.70	29.29
1276	48000001	51000000	0.2271	0.7686	29.55	27.14
1276	48300001	51300000	0.2129	0.7589	28.05	25.64
1276	48600001	51600000	0.2130	0.7467	28.53	26.12
1276	48900001	51900000	0.1996	0.7433	26.85	24.44
1276	49200001	52200000	0.2006	0.7440	26.96	24.55
1276	49500001	52500000	0.1846	0.7334	25.18	22.77
1276	49800001	52800000	0.1838	0.7142	25.73	23.32
1276	50100001	53100000	0.1745	0.7185	24.28	21.87
1276	50400001	53400000	0.1758	0.7371	23.85	21.44
1276	50700001	53700000	0.1826	0.7321	24.94	22.53
1276	51000001	54000000	0.1904	0.7255	26.24	23.83
1276	51300001	54300000	0.1982	0.7270	27.27	24.86
1276	51600001	54600000	0.1780	0.7290	24.42	22.01
1276	51900001	54900000	0.1844	0.7430	24.83	22.42
1276	52200001	55200000	0.1933	0.7537	25.65	23.24
1276	52500001	55500000	0.1935	0.7728	25.04	22.63
1276	52800001	55800000	0.1952	0.7680	25.41	23.00
1276	53100001	56100000	0.1961	0.7631	25.70	23.29
1276	53400001	56400000	0.1859	0.7372	25.21	22.80
1276	53700001	56700000	0.1920	0.7466	25.72	23.31
1276	54000001	57000000	0.1960	0.7433	26.37	23.96
1276	54300001	57300000	0.1871	0.7419	25.22	22.81
1276	54600001	57600000	0.1843	0.7556	24.40	21.99
1276	54900001	57900000	0.1842	0.7395	24.90	22.49
1276	55200001	58200000	0.1868	0.7393	25.26	22.85
1276	55500001	58500000	0.2047	0.7433	27.54	25.13
1276	55800001	58800000	0.1952	0.7417	26.32	23.91
1276	56100001	59100000	0.1869	0.7331	25.49	23.08
1276	56400001	59400000	0.1958	0.7475	26.19	23.78
1276	56700001	59700000	0.2029	0.7376	27.51	25.10
1276	57000001	60000000	0.2042	0.7643	26.72	24.31
1276	57300001	60300000	0.2132	0.7673	27.78	25.37
1276	57600001	60600000	0.2282	0.7660	29.79	27.38
1276	57900001	60900000	0.2293	0.7737	29.63	27.22
1276	58200001	61200000	0.2137	0.7686	27.80	25.39
1276	58500001	61500000	0.1942	0.7597	25.57	23.16
1276	58800001	61800000	0.2211	0.7746	28.54	26.13
1276	59100001	62100000	0.2169	0.7804	27.79	25.38
1276	59400001	62400000	0.2059	0.7757	26.55	24.14
1276	59700001	62700000	0.1911	0.7669	24.92	22.51
1276	60000001	63000000	0.1823	0.7465	24.42	22.01
1276	60300001	63300000	0.1695	0.7498	22.60	20.19
1276	60600001	63600000	0.1560	0.7434	20.99	18.58
1276	60900001	63900000	0.1660	0.7420	22.37	19.96
1276	61200001	64200000	0.1709	0.7552	22.63	20.22
1276	61500001	64500000	0.1706	0.7564	22.56	20.15
1276	61800001	64800000	0.1523	0.7583	20.08	17.67
1276	62100001	65100000	0.1758	0.7732	22.73	20.32
1276	62400001	65400000	0.1963	0.7855	24.99	22.58
1276	62700001	65700000	0.1996	0.7961	25.07	22.66
1276	63000001	66000000	0.1958	0.8128	24.09	21.68
1276	63300001	66300000	0.2039	0.8131	25.08	22.67
1276	63600001	66600000	0.2206	0.8163	27.02	24.61
1276	63900001	66900000	0.2186	0.8163	26.78	24.37
1276	64200001	67200000	0.2266	0.8120	27.90	25.49
1276	64500001	67500000	0.2315	0.8217	28.18	25.77
1276	64800001	67800000	0.2535	0.8281	30.61	28.20
1276	65100001	68100000	0.2452	0.8148	30.09	27.68
1276	65400001	68400000	0.2314	0.8060	28.71	26.30
1276	65700001	68700000	0.2268	0.8108	27.97	25.56
1276	66000001	69000000	0.2422	0.7943	30.49	28.08
1276	66300001	69300000	0.2452	0.8023	30.56	28.15
1276	66600001	69600000	0.2414	0.8034	30.04	27.63
1276	66900001	69900000	0.2428	0.8061	30.13	27.72
1276	67200001	70200000	0.2401	0.8067	29.77	27.36
1276	67500001	70500000	0.2526	0.8066	31.32	28.91
1276	67800001	70800000	0.2321	0.8029	28.90	26.49
1276	68100001	71100000	0.2117	0.8025	26.39	23.98
1276	68400001	71400000	0.2146	0.8099	26.50	24.09
1276	68700001	71700000	0.2141	0.8066	26.55	24.14
1276	69000001	72000000	0.2008	0.8090	24.83	22.42
1276	69300001	72300000	0.1897	0.8058	23.54	21.13
1276	69600001	72600000	0.1972	0.8173	24.13	21.72
1276	69900001	72900000	0.1833	0.8147	22.50	20.09
1276	70200001	73200000	0.1776	0.8134	21.83	19.42
1276	70500001	73500000	0.1749	0.8049	21.73	19.32
1276	70800001	73800000	0.1784	0.8100	22.02	19.61
1276	71100001	74100000	0.1960	0.8253	23.74	21.33
1276	71400001	74400000	0.1942	0.8247	23.55	21.14
1276	71700001	74700000	0.2005	0.8230	24.36	21.95
1276	72000001	75000000	0.2119	0.8329	25.45	23.04
1276	72300001	75300000	0.2272	0.8235	27.59	25.18
1276	72600001	75600000	0.2073	0.8085	25.63	23.22
1276	72900001	75900000	0.2115	0.8109	26.08	23.67
1276	73200001	76200000	0.2169	0.7987	27.15	24.74
1276	73500001	76500000	0.2042	0.7992	25.55	23.14
1276	73800001	76800000	0.2002	0.7805	25.66	23.25
1276	74100001	77100000	0.2009	0.7784	25.81	23.40
1276	74400001	77400000	0.2089	0.7690	27.16	24.75
1276	74700001	77700000	0.2088	0.7787	26.82	24.41
1276	75000001	78000000	0.1937	0.7784	24.89	22.48
1276	75300001	78300000	0.1751	0.7812	22.42	20.01
1276	75600001	78600000	0.1827	0.7846	23.29	20.88
1276	75900001	78900000	0.1913	0.7845	24.38	21.97
1276	76200001	79200000	0.1889	0.7865	24.01	21.60
1276	76500001	79500000	0.1874	0.7907	23.71	21.30
1276	76800001	79800000	0.1719	0.7957	21.60	19.19
1276	77100001	80100000	0.1720	0.7908	21.74	19.33
1276	77400001	80382911	0.1558	0.7862	19.70	17.29
100009	1	3000000	0.1870	0.8742	21.39	18.98
100009	300001	3300000	0.1776	0.8681	20.46	18.05
100009	600001	3600000	0.1667	0.8535	19.53	17.12
100009	900001	3900000	0.1715	0.8588	19.96	17.55
100009	1200001	4200000	0.1686	0.8504	19.82	17.41
100009	1500001	4500000	0.1635	0.8471	19.30	16.89
100009	1800001	4800000	0.1817	0.8503	21.37	18.96
100009	2100001	5100000	0.1860	0.8469	21.97	19.56
100009	2400001	5400000	0.1817	0.8450	21.50	19.09
100009	2700001	5700000	0.1885	0.8483	22.23	19.82
100009	3000001	6000000	0.1809	0.8373	21.60	19.19
100009	3300001	6300000	0.1782	0.8301	21.47	19.06
100009	3600001	6600000	0.1801	0.8287	21.73	19.32
100009	3900001	6900000	0.1625	0.8257	19.69	17.28
100009	4200001	7200000	0.1608	0.8265	19.45	17.04
100009	4500001	7500000	0.1732	0.8298	20.87	18.46
100009	4800001	7800000	0.1624	0.8084	20.09	17.68
100009	5100001	8100000	0.1534	0.8039	19.08	16.67
100009	5400001	8400000	0.1622	0.8004	20.27	17.86
100009	5700001	8700000	0.1624	0.7933	20.48	18.07
100009	6000001	9000000	0.1557	0.7896	19.71	17.30
100009	6300001	9300000	0.1558	0.8006	19.46	17.05
100009	6600001	9600000	0.1481	0.8166	18.14	15.73
100009	6900001	9900000	0.1594	0.8008	19.91	17.50
100009	7200001	10200000	0.1627	0.7909	20.57	18.16
100009	7500001	10500000	0.1576	0.7930	19.88	17.47
100009	7800001	10800000	0.1659	0.8151	20.35	17.94
100009	8100001	11100000	0.1817	0.8145	22.31	19.90
100009	8400001	11400000	0.1921	0.8110	23.69	21.28
100009	8700001	11700000	0.1893	0.8096	23.38	20.97
100009	9000001	12000000	0.1974	0.8191	24.10	21.69
100009	9300001	12300000	0.2034	0.8187	24.85	22.44
100009	9600001	12600000	0.2136	0.8024	26.62	24.21
100009	9900001	12900000	0.2293	0.8073	28.40	25.99
100009	10200001	13200000	0.2249	0.8127	27.68	25.27
100009	10500001	13500000	0.2246	0.8017	28.02	25.61
100009	10800001	13800000	0.2233	0.7922	28.18	25.77
100009	11100001	14100000	0.2249	0.8009	28.08	25.67
100009	11400001	14400000	0.2172	0.8081	26.87	24.46
100009	11700001	14700000	0.2054	0.8038	25.55	23.14
100009	12000001	15000000	0.2043	0.8025	25.46	23.05
100009	12300001	15300000	0.2028	0.7882	25.74	23.33
100009	12600001	15600000	0.2103	0.7836	26.83	24.42
100009	12900001	15900000	0.1979	0.7833	25.26	22.85
100009	13200001	16200000	0.2080	0.7905	26.31	23.90
100009	13500001	16500000	0.2104	0.8009	26.28	23.87
100009	13800001	16800000	0.1991	0.8092	24.60	22.19
100009	14100001	17100000	0.1921	0.7931	24.21	21.80
100009	14400001	17400000	0.1789	0.7964	22.46	20.05
100009	14700001	17700000	0.1825	0.8073	22.60	20.19
100009	15000001	18000000	0.1756	0.8002	21.95	19.54
100009	15300001	18300000	0.1725	0.8012	21.53	19.12
100009	15600001	18600000	0.1585	0.8138	19.47	17.06
100009	15900001	18900000	0.1511	0.8133	18.58	16.17
100009	16200001	19200000	0.1408	0.8061	17.47	15.06
100009	16500001	19500000	0.1297	0.7873	16.47	14.06
100009	16800001	19800000	0.1321	0.7791	16.95	14.54
100009	17100001	20100000	0.1361	0.7924	17.17	14.76
100009	17400001	20400000	0.1453	0.7825	18.56	16.15
100009	17700001	20700000	0.1481	0.7697	19.24	16.83
100009	18000001	21000000	0.1544	0.7717	20.01	17.60
100009	18300001	21300000	0.1546	0.7632	20.26	17.85
100009	18600001	21600000	0.1663	0.7561	22.00	19.59
100009	18900001	21900000	0.1694	0.7674	22.08	19.67
100009	19200001	22200000	0.1645	0.7592	21.67	19.26
100009	19500001	22500000	0.1623	0.7791	20.83	18.42
100009	19800001	22800000	0.1648	0.7875	20.93	18.52
100009	20100001	23100000	0.1539	0.7819	19.68	17.27
100009	20400001	23400000	0.1588	0.7873	20.18	17.77
100009	20700001	23700000	0.1660	0.8012	20.72	18.31
100009	21000001	24000000	0.1613	0.8111	19.89	17.48
100009	21300001	24300000	0.1642	0.8226	19.96	17.55
100009	21600001	24600000	0.1508	0.8295	18.18	15.77
100009	21900001	24900000	0.1533	0.8282	18.51	16.10
100009	22200001	25200000	0.1620	0.8172	19.83	17.42
100009	22500001	25500000	0.1695	0.8156	20.79	18.38
100009	22800001	25800000	0.1743	0.8060	21.62	19.21
100009	23100001	26100000	0.1630	0.8094	20.13	17.72
100009	23400001	26400000	0.1602	0.8090	19.81	17.40
100009	23700001	26700000	0.1581	0.8023	19.70	17.29
100009	24000001	27000000	0.1524	0.7972	19.12	16.71
100009	24300001	27300000	0.1556	0.7985	19.48	17.07
100009	24600001	27600000	0.1585	0.7841	20.22	17.81
100009	24900001	27900000	0.1525	0.7785	19.60	17.19
100009	25200001	28200000	0.1569	0.7994	19.63	17.22
100009	25500001	28500000	0.1527	0.7922	19.27	16.86
100009	25800001	28800000	0.1486	0.7947	18.69	16.28
100009	26100001	29100000	0.1639	0.7861	20.85	18.44
100009	26400001	29400000	0.1749	0.7945	22.01	19.60
100009	26700001	29700000	0.1668	0.7933	21.03	18.62
100009	27000001	30000000	0.1840	0.7912	23.26	20.85
100009	27300001	30300000	0.1873	0.7962	23.52	21.11
100009	27600001	30600000	0.2066	0.8135	25.39	22.98
100009	27900001	30900000	0.2139	0.8106	26.38	23.97
100009	28200001	31200000	0.2043	0.7983	25.60	23.19
100009	28500001	31500000	0.2155	0.8014	26.89	24.48
100009	28800001	31800000	0.2200	0.8087	27.21	24.80
100009	29100001	32100000	0.2185	0.8061	27.11	24.70
100009	29400001	32400000	0.2060	0.8025	25.67	23.26
100009	29700001	32700000	0.2172	0.8056	26.96	24.55
100009	30000001	33000000	0.2003	0.8039	24.91	22.50
100009	30300001	33300000	0.1882	0.8088	23.27	20.86
100009	30600001	33600000	0.1734	0.8102	21.40	18.99
100009	30900001	33900000	0.1704	0.8087	21.07	18.66
100009	31200001	34200000	0.1733	0.8154	21.26	18.85
100009	31500001	34500000	0.1532	0.8142	18.82	16.41
100009	31800001	34800000	0.1576	0.8040	19.60	17.19
100009	32100001	35100000	0.1517	0.7940	19.10	16.69
100009	32400001	35400000	0.1548	0.7867	19.68	17.27
100009	32700001	35700000	0.1452	0.7776	18.67	16.26
100009	33000001	36000000	0.1510	0.7781	19.41	17.00
100009	33300001	36300000	0.1473	0.7645	19.27	16.86
100009	33600001	36600000	0.1362	0.7469	18.24	15.83
100009	33900001	36900000	0.1314	0.7602	17.28	14.87
100009	34200001	37200000	0.1303	0.7652	17.03	14.62
100009	34500001	37500000	0.1471	0.7656	19.22	16.81
100009	34800001	37800000	0.1473	0.7735	19.04	16.63
100009	35100001	38100000	0.1578	0.7957	19.83	17.42
100009	35400001	38400000	0.1464	0.7821	18.72	16.31
100009	35700001	38700000	0.1675	0.7901	21.20	18.79
100009	36000001	39000000	0.1682	0.7959	21.13	18.72
100009	36300001	39300000	0.1633	0.7991	20.43	18.02
100009	36600001	39600000	0.1736	0.8046	21.57	19.16
100009	36900001	39900000	0.1739	0.7710	22.56	20.15
100009	37200001	40200000	0.1867	0.7446	25.08	22.67
100009	37500001	40500000	0.1842	0.7279	25.30	22.89
100009	37800001	40800000	0.1773	0.7047	25.15	22.74
100009	38100001	41100000	0.1713	0.6897	24.85	22.44
100009	38400001	41400000	0.1819	0.7097	25.63	23.22
100009	38700001	41700000	0.1704	0.7112	23.96	21.55
100009	39000001	42000000	0.1815	0.7183	25.27	22.86
100009	39300001	42300000	0.1866	0.7116	26.22	23.81
100009	39600001	42600000	0.1964	0.7128	27.56	25.15
100009	39900001	42900000	0.1968	0.7260	27.11	24.70
100009	40200001	43200000	0.1903	0.7327	25.97	23.56
100009	40500001	43500000	0.1906	0.7477	25.49	23.08
100009	40800001	43800000	0.1894	0.7651	24.75	22.34
100009	41100001	44100000	0.1905	0.7742	24.60	22.19
100009	41400001	44400000	0.1913	0.7781	24.59	22.18
100009	41700001	44700000	0.1817	0.7861	23.11	20.70
100009	42000001	45000000	0.1596	0.7611	20.97	18.56
100009	42300001	45300000	0.1661	0.7539	22.03	19.62
100009	42600001	45600000	0.1500	0.7506	19.99	17.58
100009	42900001	45900000	0.1713	0.7752	22.10	19.69
100009	43200001	46200000	0.1674	0.7997	20.93	18.52
100009	43500001	46500000	0.1610	0.7842	20.54	18.13
100009	43800001	46800000	0.1542	0.7685	20.07	17.66
100009	44100001	47100000	0.1527	0.7693	19.85	17.44
100009	44400001	47400000	0.1529	0.7417	20.62	18.21
100009	44700001	47700000	0.1534	0.7251	21.15	18.74
100009	45000001	48000000	0.1671	0.7414	22.54	20.13
100009	45300001	48300000	0.1686	0.7381	22.84	20.43
100009	45600001	48600000	0.1850	0.7222	25.62	23.21
100009	45900001	48900000	0.1711	0.7018	24.39	21.98
100009	46200001	49200000	0.1647	0.6696	24.59	22.18
100009	46500001	49500000	0.1691	0.6729	25.13	22.72
100009	46800001	49800000	0.1812	0.6808	26.62	24.21
100009	47100001	50100000	0.1858	0.6746	27.55	25.14
100009	47400001	50400000	0.1961	0.6922	28.33	25.92
100009	47700001	50700000	0.2085	0.6918	30.14	27.73
100009	48000001	51000000	0.2092	0.6904	30.30	27.89
100009	48300001	51300000	0.1967	0.6854	28.71	26.30
100009	48600001	51600000	0.1861	0.6823	27.28	24.87
100009	48900001	51900000	0.1899	0.6786	27.99	25.58
100009	49200001	52200000	0.1877	0.6869	27.32	24.91
100009	49500001	52500000	0.1900	0.6620	28.69	26.28
100009	49800001	52800000	0.1897	0.6556	28.94	26.53
100009	50100001	53100000	0.1816	0.6513	27.89	25.48
100009	50400001	53400000	0.1654	0.6517	25.38	22.97
100009	50700001	53700000	0.1596	0.6511	24.52	22.11
100009	51000001	54000000	0.1637	0.6377	25.68	23.27
100009	51300001	54300000	0.1767	0.6512	27.13	24.72
100009	51600001	54600000	0.1870	0.6638	28.18	25.77
100009	51900001	54900000	0.1788	0.6736	26.54	24.13
100009	52200001	55200000	0.1948	0.6861	28.39	25.98
100009	52500001	55500000	0.1962	0.7014	27.98	25.57
100009	52800001	55800000	0.1889	0.7084	26.67	24.26
100009	53100001	56100000	0.2003	0.7187	27.87	25.46
100009	53400001	56400000	0.1931	0.7132	27.08	24.67
100009	53700001	56700000	0.1924	0.7099	27.11	24.70
100009	54000001	57000000	0.1759	0.6951	25.31	22.90
100009	54300001	57300000	0.1799	0.6792	26.48	24.07
100009	54600001	57600000	0.1769	0.6714	26.35	23.94
100009	54900001	57900000	0.1857	0.6704	27.70	25.29
100009	55200001	58200000	0.1809	0.6592	27.44	25.03
100009	55500001	58500000	0.1770	0.6784	26.08	23.67
100009	55800001	58800000	0.1758	0.6783	25.92	23.51
100009	56100001	59100000	0.1648	0.6737	24.46	22.05
100009	56400001	59400000	0.1807	0.6855	26.36	23.95
100009	56700001	59700000	0.1806	0.6703	26.94	24.53
100009	57000001	60000000	0.1884	0.6927	27.20	24.79
100009	57300001	60300000	0.1855	0.7037	26.36	23.95
100009	57600001	60600000	0.1814	0.7162	25.33	22.92
100009	57900001	60900000	0.1819	0.7185	25.32	22.91
100009	58200001	61200000	0.1851	0.7205	25.69	23.28
100009	58500001	61500000	0.1828	0.7115	25.69	23.28
100009	58800001	61800000	0.1857	0.7081	26.22	23.81
100009	59100001	62100000	0.1856	0.7019	26.44	24.03
100009	59400001	62400000	0.1853	0.6815	27.19	24.78
100009	59700001	62700000	0.1758	0.6957	25.27	22.86
100009	60000001	63000000	0.1710	0.6878	24.86	22.45
100009	60300001	63300000	0.1607	0.6952	23.12	20.71
100009	60600001	63600000	0.1603	0.6964	23.02	20.61
100009	60900001	63900000	0.1565	0.6848	22.86	20.45
100009	61200001	64200000	0.1495	0.6962	21.48	19.07
100009	61500001	64500000	0.1538	0.6981	22.03	19.62
100009	61800001	64800000	0.1658	0.6915	23.97	21.56
100009	62100001	65100000	0.1797	0.6995	25.68	23.27
100009	62400001	65400000	0.1766	0.7122	24.79	22.38
100009	62700001	65700000	0.1810	0.7222	25.06	22.65
100009	63000001	66000000	0.2081	0.7363	28.27	25.86
100009	63300001	66300000	0.2105	0.7375	28.55	26.14
100009	63600001	66600000	0.2088	0.7358	28.38	25.97
100009	63900001	66900000	0.2148	0.7514	28.58	26.17
100009	64200001	67200000	0.2195	0.7411	29.62	27.21
100009	64500001	67500000	0.2150	0.7362	29.21	26.80
100009	64800001	67800000	0.2072	0.7472	27.73	25.32
100009	65100001	68100000	0.2089	0.7506	27.83	25.42
100009	65400001	68400000	0.1988	0.7575	26.24	23.83
100009	65700001	68700000	0.2045	0.7666	26.68	24.27
100009	66000001	69000000	0.1837	0.7633	24.06	21.65
100009	66300001	69300000	0.1896	0.7667	24.72	22.31
100009	66600001	69600000	0.1823	0.7608	23.97	21.56
100009	66900001	69900000	0.1722	0.7528	22.87	20.46
100009	67200001	70200000	0.1763	0.7534	23.40	20.99
100009	67500001	70500000	0.1778	0.7560	23.52	21.11
100009	67800001	70800000	0.1724	0.7526	22.90	20.49
100009	68100001	71100000	0.1618	0.7572	21.37	18.96
100009	68400001	71400000	0.1643	0.7450	22.06	19.65
100009	68700001	71700000	0.1549	0.7376	21.00	18.59
100009	69000001	72000000	0.1658	0.7383	22.46	20.05
100009	69300001	72300000	0.1674	0.7215	23.20	20.79
100009	69600001	72600000	0.1871	0.7394	25.30	22.89
100009	69900001	72900000	0.1836	0.7375	24.89	22.48
100009	70200001	73200000	0.1849	0.7460	24.78	22.37
100009	70500001	73500000	0.1864	0.7412	25.15	22.74
100009	70800001	73800000	0.1880	0.7455	25.21	22.80
100009	71100001	74100000	0.1858	0.7412	25.06	22.65
100009	71400001	74400000	0.1926	0.7489	25.72	23.31
100009	71700001	74700000	0.1980	0.7486	26.45	24.04
100009	72000001	75000000	0.1909	0.7439	25.66	23.25
100009	72300001	75300000	0.1837	0.7495	24.51	22.10
100009	72600001	75600000	0.1837	0.7337	25.03	22.62
100009	72900001	75900000	0.1923	0.7346	26.18	23.77
100009	73200001	76200000	0.1926	0.7304	26.37	23.96
100009	73500001	76500000	0.1908	0.7340	25.99	23.58
100009	73800001	76800000	0.1878	0.7243	25.93	23.52
100009	74100001	77100000	0.1909	0.7163	26.65	24.24
100009	74400001	77400000	0.1927	0.7126	27.04	24.63
100009	74700001	77700000	0.2000	0.7098	28.18	25.77
100009	75000001	78000000	0.1987	0.7025	28.28	25.87
100009	75300001	78300000	0.2042	0.7127	28.65	26.24
100009	75600001	78600000	0.1880	0.7162	26.25	23.84
100009	75900001	78900000	0.1865	0.7228	25.81	23.40
100009	76200001	79200000	0.1754	0.7275	24.11	21.70
100009	76500001	79500000	0.1844	0.7425	24.83	22.42
100009	76800001	79800000	0.1848	0.7390	25.00	22.59
100009	77100001	80100000	0.1916	0.7390	25.92	23.51
100009	77400001	80400000	0.1945	0.7345	26.48	24.07
100009	77700001	80700000	0.1760	0.7239	24.31	21.90
100009	78000001	81000000	0.1752	0.7369	23.77	21.36
100009	78300001	81300000	0.1711	0.7196	23.77	21.36
100009	78600001	81600000	0.1764	0.7187	24.55	22.14
100009	78900001	81900000	0.1725	0.7238	23.83	21.42
100009	79200001	82200000	0.1628	0.7131	22.84	20.43
100009	79500001	82500000	0.1574	0.6946	22.65	20.24
100009	79800001	82800000	0.1635	0.6951	23.52	21.11
100009	80100001	83100000	0.1562	0.6910	22.60	20.19
100009	80400001	83400000	0.1535	0.6944	22.10	19.69
100009	80700001	83700000	0.1641	0.6999	23.44	21.03
100009	81000001	84000000	0.1613	0.6858	23.51	21.10
100009	81300001	84300000	0.1585	0.6985	22.69	20.28
100009	81600001	84600000	0.1490	0.7023	21.22	18.81
100009	81900001	84900000	0.1474	0.6941	21.23	18.82
100009	82200001	85200000	0.1504	0.6919	21.74	19.33
100009	82500001	85500000	0.1419	0.6983	20.32	17.91
100009	82800001	85800000	0.1356	0.6959	19.48	17.07
100009	83100001	86100000	0.1347	0.6974	19.32	16.91
100009	83400001	86400000	0.1293	0.6878	18.80	16.39
100009	83700001	86700000	0.1347	0.6892	19.55	17.14
100009	84000001	87000000	0.1368	0.6867	19.91	17.50
100009	84300001	87300000	0.1401	0.6670	21.00	18.59
100009	84600001	87600000	0.1470	0.6668	22.04	19.63
100009	84900001	87900000	0.1422	0.6506	21.86	19.45
100009	85200001	88200000	0.1443	0.6599	21.86	19.45
100009	85500001	88500000	0.1454	0.6491	22.41	20.00
100009	85800001	88800000	0.1616	0.6553	24.66	22.25
100009	86100001	89100000	0.1554	0.6536	23.78	21.37
100009	86400001	89400000	0.1536	0.6612	23.24	20.83
100009	86700001	89700000	0.1556	0.6728	23.13	20.72
100009	87000001	90000000	0.1534	0.6831	22.45	20.04
100009	87300001	90300000	0.1728	0.7027	24.60	22.19
100009	87600001	90600000	0.1695	0.7012	24.17	21.76
100009	87900001	90900000	0.1628	0.6991	23.28	20.87
100009	88200001	91200000	0.1613	0.6968	23.15	20.74
100009	88500001	91500000	0.1638	0.7102	23.06	20.65
100009	88800001	91800000	0.1429	0.6946	20.58	18.17
100009	89100001	92100000	0.1433	0.6975	20.55	18.14
100009	89400001	92400000	0.1435	0.6961	20.61	18.20
100009	89700001	92700000	0.1390	0.6880	20.21	17.80
100009	90000001	93000000	0.1427	0.6709	21.26	18.85
100009	90300001	93300000	0.1209	0.6639	18.21	15.80
100009	90600001	93600000	0.1192	0.6597	18.07	15.66
100009	90900001	93900000	0.1230	0.6613	18.60	16.19
100009	91200001	94200000	0.1390	0.6566	21.17	18.76
100009	91500001	94500000	0.1465	0.6499	22.54	20.13
100009	91800001	94800000	0.1527	0.6724	22.71	20.30
100009	92100001	95100000	0.1569	0.6796	23.08	20.67
100009	92400001	95400000	0.1584	0.6796	23.31	20.90
100009	92700001	95521462	0.1565	0.6757	21.78	19.37
100015	1	3000000	0.1794	0.8181	21.93	19.52
100015	300001	3300000	0.1748	0.8416	20.77	18.36
100015	600001	3600000	0.1862	0.8836	21.07	18.66
100015	900001	3900000	0.1864	0.8734	21.34	18.93
100015	1200001	4200000	0.1863	0.8677	21.48	19.07
100015	1500001	4500000	0.1925	0.8730	22.05	19.64
100015	1800001	4800000	0.2003	0.8579	23.35	20.94
100015	2100001	5100000	0.1991	0.8611	23.12	20.71
100015	2400001	5400000	0.2093	0.8501	24.62	22.21
100015	2700001	5700000	0.2218	0.8571	25.88	23.47
100015	3000001	6000000	0.2331	0.8490	27.45	25.04
100015	3300001	6300000	0.2210	0.8575	25.77	23.36
100015	3600001	6600000	0.2160	0.8532	25.31	22.90
100015	3900001	6900000	0.2083	0.8656	24.06	21.65
100015	4200001	7200000	0.1956	0.8515	22.97	20.56
100015	4500001	7500000	0.1892	0.8445	22.41	20.00
100015	4800001	7800000	0.1832	0.8612	21.27	18.86
100015	5100001	8100000	0.1943	0.8504	22.85	20.44
100015	5400001	8400000	0.1913	0.8580	22.29	19.88
100015	5700001	8700000	0.1926	0.8649	22.27	19.86
100015	6000001	9000000	0.1742	0.8673	20.09	17.68
100015	6300001	9300000	0.1976	0.8613	22.94	20.53
100015	6600001	9600000	0.1901	0.8593	22.13	19.72
100015	6900001	9900000	0.1865	0.8549	21.81	19.40
100015	7200001	10200000	0.1871	0.8569	21.84	19.43
100015	7500001	10500000	0.2012	0.8638	23.29	20.88
100015	7800001	10800000	0.2060	0.8620	23.90	21.49
100015	8100001	11100000	0.1950	0.8558	22.79	20.38
100015	8400001	11400000	0.1996	0.8422	23.69	21.28
100015	8700001	11700000	0.2017	0.8214	24.55	22.14
100015	9000001	12000000	0.2006	0.8040	24.95	22.54
100015	9300001	12300000	0.1912	0.7918	24.15	21.74
100015	9600001	12600000	0.1962	0.7968	24.63	22.22
100015	9900001	12900000	0.1923	0.7822	24.59	22.18
100015	10200001	13200000	0.1912	0.7840	24.39	21.98
100015	10500001	13500000	0.1764	0.7752	22.76	20.35
100015	10800001	13800000	0.1625	0.7626	21.31	18.90
100015	11100001	14100000	0.1681	0.7718	21.78	19.37
100015	11400001	14400000	0.1694	0.7771	21.80	19.39
100015	11700001	14700000	0.1698	0.7817	21.72	19.31
100015	12000001	15000000	0.1768	0.7878	22.44	20.03
100015	12300001	15300000	0.1658	0.7956	20.84	18.43
100015	12600001	15600000	0.1728	0.7942	21.76	19.35
100015	12900001	15900000	0.1732	0.8044	21.53	19.12
100015	13200001	16200000	0.1762	0.8220	21.44	19.03
100015	13500001	16500000	0.1814	0.8260	21.96	19.55
100015	13800001	16800000	0.1990	0.8306	23.96	21.55
100015	14100001	17100000	0.1934	0.8337	23.20	20.79
100015	14400001	17400000	0.1919	0.8296	23.13	20.72
100015	14700001	17700000	0.1827	0.8373	21.82	19.41
100015	15000001	18000000	0.1861	0.8437	22.05	19.64
100015	15300001	18300000	0.1912	0.8437	22.66	20.25
100015	15600001	18600000	0.1783	0.8422	21.17	18.76
100015	15900001	18900000	0.1868	0.8460	22.08	19.67
100015	16200001	19200000	0.1799	0.8289	21.70	19.29
100015	16500001	19500000	0.1824	0.8246	22.12	19.71
100015	16800001	19800000	0.1760	0.8195	21.48	19.07
100015	17100001	20100000	0.1706	0.8116	21.02	18.61
100015	17400001	20400000	0.1607	0.8101	19.83	17.42
100015	17700001	20700000	0.1674	0.8120	20.61	18.20
100015	18000001	21000000	0.1643	0.8050	20.41	18.00
100015	18300001	21300000	0.1619	0.8090	20.01	17.60
100015	18600001	21600000	0.1652	0.8033	20.56	18.15
100015	18900001	21900000	0.1624	0.8072	20.12	17.71
100015	19200001	22200000	0.1677	0.7941	21.12	18.71
100015	19500001	22500000	0.1678	0.7961	21.08	18.67
100015	19800001	22800000	0.1640	0.7936	20.66	18.25
100015	20100001	23100000	0.1736	0.8043	21.59	19.18
100015	20400001	23400000	0.1703	0.8121	20.97	18.56
100015	20700001	23700000	0.1781	0.7964	22.36	19.95
100015	21000001	24000000	0.1741	0.7998	21.76	19.35
100015	21300001	24300000	0.1813	0.7936	22.84	20.43
100015	21600001	24600000	0.1742	0.7929	21.97	19.56
100015	21900001	24900000	0.1809	0.7911	22.87	20.46
100015	22200001	25200000	0.1901	0.7875	24.13	21.72
100015	22500001	25500000	0.1722	0.7886	21.84	19.43
100015	22800001	25800000	0.1727	0.7832	22.05	19.64
100015	23100001	26100000	0.1629	0.7734	21.07	18.66
100015	23400001	26400000	0.1742	0.7694	22.63	20.22
100015	23700001	26700000	0.1677	0.7804	21.49	19.08
100015	24000001	27000000	0.1624	0.7787	20.86	18.45
100015	24300001	27300000	0.1664	0.7697	21.62	19.21
100015	24600001	27600000	0.1787	0.7676	23.28	20.87
100015	24900001	27900000	0.1806	0.7598	23.77	21.36
100015	25200001	28200000	0.1768	0.7638	23.15	20.74
100015	25500001	28500000	0.1894	0.7650	24.75	22.34
100015	25800001	28800000	0.1944	0.7772	25.01	22.60
100015	26100001	29100000	0.1951	0.7847	24.86	22.45
100015	26400001	29400000	0.1918	0.7873	24.36	21.95
100015	26700001	29700000	0.1951	0.7741	25.20	22.79
100015	27000001	30000000	0.1952	0.7768	25.13	22.72
100015	27300001	30300000	0.1849	0.7787	23.75	21.34
100015	27600001	30600000	0.1953	0.7874	24.80	22.39
100015	27900001	30900000	0.1983	0.7754	25.58	23.17
100015	28200001	31200000	0.1969	0.7761	25.37	22.96
100015	28500001	31500000	0.2016	0.7614	26.48	24.07
100015	28800001	31800000	0.2041	0.7502	27.20	24.79
100015	29100001	32100000	0.1986	0.7466	26.61	24.20
100015	29400001	32400000	0.2033	0.7478	27.19	24.78
100015	29700001	32700000	0.1912	0.7509	25.46	23.05
100015	30000001	33000000	0.2023	0.7540	26.83	24.42
100015	30300001	33300000	0.2191	0.7603	28.82	26.41
100015	30600001	33600000	0.2081	0.7540	27.60	25.19
100015	30900001	33900000	0.2003	0.7692	26.05	23.64
100015	31200001	34200000	0.1897	0.7711	24.60	22.19
100015	31500001	34500000	0.1697	0.7750	21.90	19.49
100015	31800001	34800000	0.1679	0.7816	21.49	19.08
100015	32100001	35100000	0.1799	0.7910	22.74	20.33
100015	32400001	35400000	0.1842	0.7828	23.53	21.12
100015	32700001	35700000	0.1982	0.7872	25.18	22.77
100015	33000001	36000000	0.2001	0.7702	25.98	23.57
100015	33300001	36300000	0.1873	0.7607	24.62	22.21
100015	33600001	36600000	0.1888	0.7560	24.97	22.56
100015	33900001	36900000	0.1998	0.7561	26.43	24.02
100015	34200001	37200000	0.2084	0.7505	27.77	25.36
100015	34500001	37500000	0.2223	0.7440	29.88	27.47
100015	34800001	37800000	0.2128	0.7333	29.02	26.61
100015	35100001	38100000	0.2018	0.7001	28.83	26.42
100015	35400001	38400000	0.1933	0.7002	27.60	25.19
100015	35700001	38700000	0.1927	0.6819	28.26	25.85
100015	36000001	39000000	0.1772	0.6809	26.03	23.62
100015	36300001	39300000	0.1727	0.6799	25.40	22.99
100015	36600001	39600000	0.1698	0.6853	24.77	22.36
100015	36900001	39900000	0.1506	0.6860	21.95	19.54
100015	37200001	40200000	0.1415	0.6663	21.24	18.83
100015	37500001	40500000	0.1478	0.6668	22.17	19.76
100015	37800001	40800000	0.1553	0.6677	23.26	20.85
100015	38100001	41100000	0.1594	0.6921	23.03	20.62
100015	38400001	41400000	0.1705	0.6807	25.05	22.64
100015	38700001	41700000	0.1600	0.6728	23.78	21.37
100015	39000001	42000000	0.1664	0.6678	24.92	22.51
100015	39300001	42300000	0.1812	0.6688	27.09	24.68
100015	39600001	42600000	0.1786	0.6566	27.20	24.79
100015	39900001	42900000	0.1837	0.6274	29.28	26.87
100015	40200001	43200000	0.1895	0.6495	29.18	26.77
100015	40500001	43500000	0.1781	0.6519	27.32	24.91
100015	40800001	43800000	0.1837	0.6601	27.83	25.42
100015	41100001	44100000	0.1783	0.6424	27.76	25.35
100015	41400001	44400000	0.1505	0.5775	26.06	23.65
100015	41700001	44700000	0.1476	0.5877	25.11	22.70
100015	42000001	45000000	0.1543	0.5885	26.22	23.81
100015	42300001	45300000	0.1414	0.5838	24.23	21.82
100015	42600001	45600000	0.1440	0.5903	24.40	21.99
100015	42900001	45900000	0.1574	0.6127	25.69	23.28
100015	43200001	46200000	0.1636	0.6149	26.60	24.19
100015	43500001	46500000	0.1597	0.6249	25.56	23.15
100015	43800001	46800000	0.1663	0.6228	26.71	24.30
100015	44100001	47100000	0.1812	0.6209	29.18	26.77
100015	44400001	47400000	0.1973	0.6798	29.02	26.61
100015	44700001	47700000	0.2040	0.6971	29.26	26.85
100015	45000001	48000000	0.1994	0.7123	28.00	25.59
100015	45300001	48300000	0.2051	0.7158	28.66	26.25
100015	45600001	48600000	0.2088	0.7066	29.55	27.14
100015	45900001	48900000	0.1913	0.7068	27.07	24.66
100015	46200001	49200000	0.1907	0.6991	27.27	24.86
100015	46500001	49500000	0.1889	0.6935	27.23	24.82
100015	46800001	49800000	0.1694	0.6936	24.43	22.02
100015	47100001	50100000	0.1625	0.6892	23.58	21.17
100015	47400001	50400000	0.1614	0.6857	23.54	21.13
100015	47700001	50700000	0.1615	0.6719	24.04	21.63
100015	48000001	51000000	0.1645	0.6641	24.77	22.36
100015	48300001	51300000	0.1623	0.6551	24.77	22.36
100015	48600001	51600000	0.1574	0.6578	23.93	21.52
100015	48900001	51900000	0.1647	0.6413	25.68	23.27
100015	49200001	52200000	0.1626	0.6523	24.92	22.51
100015	49500001	52500000	0.1703	0.6499	26.21	23.80
100015	49800001	52800000	0.1700	0.6513	26.10	23.69
100015	50100001	53100000	0.1696	0.6523	25.99	23.58
100015	50400001	53400000	0.1714	0.6685	25.63	23.22
100015	50700001	53700000	0.1691	0.6743	25.08	22.67
100015	51000001	54000000	0.1788	0.6705	26.67	24.26
100015	51300001	54300000	0.1834	0.6722	27.28	24.87
100015	51600001	54600000	0.1919	0.6754	28.41	26.00
100015	51900001	54900000	0.2166	0.6872	31.52	29.11
100015	52200001	55200000	0.2143	0.6880	31.14	28.73
100015	52500001	55500000	0.2099	0.6825	30.75	28.34
100015	52800001	55800000	0.2213	0.6667	33.20	30.79
100015	53100001	56100000	0.2245	0.6748	33.27	30.86
100015	53400001	56400000	0.2197	0.6895	31.86	29.45
100015	53700001	56700000	0.2256	0.7016	32.15	29.74
100015	54000001	57000000	0.2094	0.7014	29.86	27.45
100015	54300001	57300000	0.2033	0.7008	29.01	26.60
100015	54600001	57600000	0.2049	0.7077	28.96	26.55
100015	54900001	57900000	0.1838	0.7011	26.22	23.81
100015	55200001	58200000	0.1974	0.6917	28.53	26.12
100015	55500001	58500000	0.1986	0.6994	28.39	25.98
100015	55800001	58800000	0.1925	0.7065	27.24	24.83
100015	56100001	59100000	0.1984	0.7158	27.71	25.30
100015	56400001	59400000	0.2117	0.6942	30.49	28.08
100015	56700001	59700000	0.2143	0.6829	31.38	28.97
100015	57000001	59873209	0.2158	0.6872	30.08	27.67
100007	1	3000000	0.1708	0.8562	19.94	17.53
100007	300001	3300000	0.1603	0.8493	18.87	16.46
100007	600001	3600000	0.1645	0.8499	19.36	16.95
100007	900001	3900000	0.1804	0.8531	21.15	18.74
100007	1200001	4200000	0.1757	0.8613	20.40	17.99
100007	1500001	4500000	0.1643	0.8680	18.93	16.52
100007	1800001	4800000	0.1750	0.8699	20.12	17.71
100007	2100001	5100000	0.1875	0.8923	21.02	18.61
100007	2400001	5400000	0.1709	0.8885	19.24	16.83
100007	2700001	5700000	0.1813	0.8872	20.44	18.03
100007	3000001	6000000	0.1908	0.8877	21.50	19.09
100007	3300001	6300000	0.1921	0.8914	21.55	19.14
100007	3600001	6600000	0.1850	0.8919	20.74	18.33
100007	3900001	6900000	0.1756	0.8931	19.66	17.25
100007	4200001	7200000	0.1767	0.8929	19.79	17.38
100007	4500001	7500000	0.1846	0.8849	20.86	18.45
100007	4800001	7800000	0.1829	0.8738	20.94	18.53
100007	5100001	8100000	0.1849	0.8800	21.01	18.60
100007	5400001	8400000	0.1875	0.8878	21.12	18.71
100007	5700001	8700000	0.1794	0.8921	20.11	17.70
100007	6000001	9000000	0.1778	0.8882	20.02	17.61
100007	6300001	9300000	0.1881	0.8953	21.01	18.60
100007	6600001	9600000	0.1802	0.8865	20.32	17.91
100007	6900001	9900000	0.1669	0.8830	18.90	16.49
100007	7200001	10200000	0.1709	0.8809	19.40	16.99
100007	7500001	10500000	0.1618	0.8921	18.14	15.73
100007	7800001	10800000	0.1553	0.8957	17.34	14.93
100007	8100001	11100000	0.1594	0.8885	17.94	15.53
100007	8400001	11400000	0.1602	0.8840	18.13	15.72
100007	8700001	11700000	0.1635	0.8740	18.71	16.30
100007	9000001	12000000	0.1584	0.8729	18.14	15.73
100007	9300001	12300000	0.1644	0.8680	18.95	16.54
100007	9600001	12600000	0.1615	0.8732	18.50	16.09
100007	9900001	12900000	0.1825	0.8739	20.89	18.48
100007	10200001	13200000	0.1869	0.8786	21.28	18.87
100007	10500001	13500000	0.2014	0.8653	23.27	20.86
100007	10800001	13800000	0.1955	0.8705	22.46	20.05
100007	11100001	14100000	0.1945	0.8615	22.57	20.16
100007	11400001	14400000	0.2005	0.8619	23.26	20.85
100007	11700001	14700000	0.2137	0.8712	24.53	22.12
100007	12000001	15000000	0.2145	0.8713	24.61	22.20
100007	12300001	15300000	0.2072	0.8753	23.67	21.26
100007	12600001	15600000	0.2187	0.8766	24.95	22.54
100007	12900001	15900000	0.1988	0.8693	22.87	20.46
100007	13200001	16200000	0.1982	0.8647	22.92	20.51
100007	13500001	16500000	0.1902	0.8660	21.97	19.56
100007	13800001	16800000	0.1956	0.8571	22.82	20.41
100007	14100001	17100000	0.1959	0.8636	22.68	20.27
100007	14400001	17400000	0.1945	0.8513	22.85	20.44
100007	14700001	17700000	0.1855	0.8464	21.91	19.50
100007	15000001	18000000	0.1865	0.8480	22.00	19.59
100007	15300001	18300000	0.1885	0.8325	22.64	20.23
100007	15600001	18600000	0.1905	0.8281	23.01	20.60
100007	15900001	18900000	0.1918	0.8389	22.86	20.45
100007	16200001	19200000	0.1914	0.8402	22.78	20.37
100007	16500001	19500000	0.1757	0.8301	21.16	18.75
100007	16800001	19800000	0.1764	0.8380	21.05	18.64
100007	17100001	20100000	0.1710	0.8429	20.29	17.88
100007	17400001	20400000	0.1630	0.8505	19.17	16.76
100007	17700001	20700000	0.1744	0.8530	20.45	18.04
100007	18000001	21000000	0.1754	0.8463	20.73	18.32
100007	18300001	21300000	0.1678	0.8459	19.83	17.42
100007	18600001	21600000	0.1571	0.8422	18.65	16.24
100007	18900001	21900000	0.1736	0.8418	20.62	18.21
100007	19200001	22200000	0.1715	0.8358	20.52	18.11
100007	19500001	22500000	0.1895	0.8328	22.76	20.35
100007	19800001	22800000	0.1912	0.8253	23.16	20.75
100007	20100001	23100000	0.1780	0.8160	21.81	19.40
100007	20400001	23400000	0.1840	0.8210	22.41	20.00
100007	20700001	23700000	0.1727	0.8185	21.10	18.69
100007	21000001	24000000	0.1821	0.8270	22.01	19.60
100007	21300001	24300000	0.1831	0.8343	21.94	19.53
100007	21600001	24600000	0.1904	0.8272	23.02	20.61
100007	21900001	24900000	0.1774	0.8243	21.53	19.12
100007	22200001	25200000	0.1683	0.8196	20.54	18.13
100007	22500001	25500000	0.1625	0.8339	19.48	17.07
100007	22800001	25800000	0.1628	0.8353	19.49	17.08
100007	23100001	26100000	0.1655	0.8280	19.99	17.58
100007	23400001	26400000	0.1665	0.8284	20.10	17.69
100007	23700001	26700000	0.1666	0.8304	20.06	17.65
100007	24000001	27000000	0.1500	0.8170	18.35	15.94
100007	24300001	27300000	0.1556	0.8163	19.06	16.65
100007	24600001	27600000	0.1499	0.8265	18.13	15.72
100007	24900001	27900000	0.1628	0.8213	19.82	17.41
100007	25200001	28200000	0.1585	0.8208	19.31	16.90
100007	25500001	28500000	0.1583	0.8150	19.42	17.01
100007	25800001	28800000	0.1481	0.8032	18.44	16.03
100007	26100001	29100000	0.1432	0.8015	17.87	15.46
100007	26400001	29400000	0.1571	0.7867	19.97	17.56
100007	26700001	29700000	0.1602	0.7795	20.55	18.14
100007	27000001	30000000	0.1754	0.7926	22.13	19.72
100007	27300001	30300000	0.1816	0.7920	22.93	20.52
100007	27600001	30600000	0.1813	0.7853	23.09	20.68
100007	27900001	30900000	0.1732	0.7806	22.19	19.78
100007	28200001	31200000	0.1674	0.7871	21.27	18.86
100007	28500001	31500000	0.1573	0.7853	20.03	17.62
100007	28800001	31800000	0.1686	0.7966	21.16	18.75
100007	29100001	32100000	0.1815	0.8002	22.68	20.27
100007	29400001	32400000	0.1811	0.8152	22.21	19.80
100007	29700001	32700000	0.1823	0.8189	22.27	19.86
100007	30000001	33000000	0.1768	0.8152	21.69	19.28
100007	30300001	33300000	0.1830	0.8041	22.76	20.35
100007	30600001	33600000	0.1829	0.8102	22.58	20.17
100007	30900001	33900000	0.1833	0.8179	22.41	20.00
100007	31200001	34200000	0.2041	0.8074	25.28	22.87
100007	31500001	34500000	0.2154	0.8141	26.46	24.05
100007	31800001	34800000	0.2235	0.8121	27.51	25.10
100007	32100001	35100000	0.2314	0.8221	28.15	25.74
100007	32400001	35400000	0.2339	0.8148	28.71	26.30
100007	32700001	35700000	0.2312	0.8191	28.23	25.82
100007	33000001	36000000	0.2236	0.8099	27.61	25.20
100007	33300001	36300000	0.2210	0.8099	27.28	24.87
100007	33600001	36600000	0.2277	0.8000	28.46	26.05
100007	33900001	36900000	0.2266	0.7944	28.53	26.12
100007	34200001	37200000	0.2079	0.7985	26.04	23.63
100007	34500001	37500000	0.2157	0.7958	27.10	24.69
100007	34800001	37800000	0.2234	0.8022	27.86	25.45
100007	35100001	38100000	0.2257	0.7936	28.44	26.03
100007	35400001	38400000	0.2071	0.7920	26.15	23.74
100007	35700001	38700000	0.2012	0.7794	25.81	23.40
100007	36000001	39000000	0.2084	0.7886	26.42	24.01
100007	36300001	39300000	0.2002	0.7958	25.15	22.74
100007	36600001	39600000	0.2017	0.8006	25.20	22.79
100007	36900001	39900000	0.2040	0.8103	25.18	22.77
100007	37200001	40200000	0.2124	0.7997	26.56	24.15
100007	37500001	40500000	0.2100	0.8061	26.06	23.65
100007	37800001	40800000	0.1924	0.8114	23.71	21.30
100007	38100001	41100000	0.1706	0.8171	20.88	18.47
100007	38400001	41400000	0.1794	0.8194	21.89	19.48
100007	38700001	41700000	0.1789	0.8304	21.55	19.14
100007	39000001	42000000	0.1825	0.8247	22.13	19.72
100007	39300001	42300000	0.1744	0.8205	21.25	18.84
100007	39600001	42600000	0.1664	0.8178	20.35	17.94
100007	39900001	42900000	0.1706	0.8135	20.97	18.56
100007	40200001	43200000	0.1834	0.8143	22.53	20.12
100007	40500001	43500000	0.1802	0.8056	22.37	19.96
100007	40800001	43800000	0.1726	0.7852	21.98	19.57
100007	41100001	44100000	0.1863	0.7911	23.54	21.13
100007	41400001	44400000	0.1863	0.7930	23.49	21.08
100007	41700001	44700000	0.1874	0.7723	24.26	21.85
100007	42000001	45000000	0.1788	0.7670	23.31	20.90
100007	42300001	45300000	0.1835	0.7675	23.92	21.51
100007	42600001	45600000	0.1808	0.7688	23.51	21.10
100007	42900001	45900000	0.1668	0.7682	21.72	19.31
100007	43200001	46200000	0.1633	0.7827	20.87	18.46
100007	43500001	46500000	0.1479	0.7855	18.83	16.42
100007	43800001	46800000	0.1441	0.8014	17.99	15.58
100007	44100001	47100000	0.1475	0.7880	18.72	16.31
100007	44400001	47400000	0.1451	0.7965	18.22	15.81
100007	44700001	47700000	0.1511	0.8123	18.60	16.19
100007	45000001	48000000	0.1439	0.8104	17.75	15.34
100007	45300001	48300000	0.1506	0.8121	18.54	16.13
100007	45600001	48600000	0.1506	0.8149	18.49	16.08
100007	45900001	48900000	0.1483	0.8032	18.47	16.06
100007	46200001	49200000	0.1303	0.7952	16.39	13.98
100007	46500001	49500000	0.1491	0.7896	18.88	16.47
100007	46800001	49800000	0.1574	0.7749	20.32	17.91
100007	47100001	50100000	0.1478	0.7739	19.10	16.69
100007	47400001	50400000	0.1499	0.7579	19.79	17.38
100007	47700001	50700000	0.1555	0.7594	20.48	18.07
100007	48000001	51000000	0.1622	0.7613	21.31	18.90
100007	48300001	51300000	0.1646	0.7586	21.70	19.29
100007	48600001	51600000	0.1664	0.7530	22.10	19.69
100007	48900001	51900000	0.1864	0.7573	24.62	22.21
100007	49200001	52200000	0.1907	0.7660	24.90	22.49
100007	49500001	52500000	0.1945	0.7633	25.48	23.07
100007	49800001	52800000	0.1902	0.7705	24.68	22.27
100007	50100001	53100000	0.2032	0.7721	26.32	23.91
100007	50400001	53400000	0.2123	0.7684	27.63	25.22
100007	50700001	53700000	0.2072	0.7594	27.28	24.87
100007	51000001	54000000	0.2174	0.7553	28.78	26.37
100007	51300001	54300000	0.2137	0.7475	28.58	26.17
100007	51600001	54600000	0.2261	0.7537	30.00	27.59
100007	51900001	54900000	0.2293	0.7604	30.16	27.75
100007	52200001	55200000	0.2571	0.7566	33.98	31.57
100007	52500001	55500000	0.2431	0.7668	31.70	29.29
100007	52800001	55800000	0.2515	0.7560	33.26	30.85
100007	53100001	56100000	0.2501	0.7655	32.67	30.26
100007	53400001	56400000	0.2508	0.7834	32.01	29.60
100007	53700001	56700000	0.2440	0.7867	31.01	28.60
100007	54000001	57000000	0.2434	0.7931	30.69	28.28
100007	54300001	57300000	0.2376	0.8073	29.44	27.03
100007	54600001	57600000	0.2308	0.8068	28.61	26.20
100007	54900001	57900000	0.2141	0.7984	26.82	24.41
100007	55200001	58200000	0.2176	0.8021	27.12	24.71
100007	55500001	58500000	0.2217	0.7914	28.01	25.60
100007	55800001	58800000	0.2070	0.7993	25.90	23.49
100007	56100001	59100000	0.1979	0.8002	24.73	22.32
100007	56400001	59400000	0.1837	0.7861	23.37	20.96
100007	56700001	59700000	0.1846	0.7721	23.91	21.50
100007	57000001	60000000	0.1775	0.7679	23.12	20.71
100007	57300001	60300000	0.1701	0.7572	22.46	20.05
100007	57600001	60600000	0.1742	0.7662	22.74	20.33
100007	57900001	60900000	0.1771	0.7722	22.93	20.52
100007	58200001	61200000	0.1489	0.7740	19.24	16.83
100007	58500001	61500000	0.1498	0.7843	19.10	16.69
100007	58800001	61800000	0.1508	0.7736	19.50	17.09
100007	59100001	62100000	0.1471	0.7534	19.52	17.11
100007	59400001	62400000	0.1508	0.7458	20.22	17.81
100007	59700001	62700000	0.1426	0.7622	18.71	16.30
100007	60000001	63000000	0.1519	0.7555	20.10	17.69
100007	60300001	63300000	0.1688	0.7609	22.18	19.77
100007	60600001	63600000	0.1649	0.7503	21.98	19.57
100007	60900001	63900000	0.1512	0.7340	20.61	18.20
100007	61200001	64200000	0.1539	0.7143	21.55	19.14
100007	61500001	64500000	0.1438	0.7115	20.21	17.80
100007	61800001	64800000	0.1514	0.7109	21.29	18.88
100007	62100001	65100000	0.1492	0.7137	20.90	18.49
100007	62400001	65400000	0.1555	0.7156	21.74	19.33
100007	62700001	65700000	0.1643	0.7042	23.33	20.92
100007	63000001	66000000	0.1681	0.7171	23.44	21.03
100007	63300001	66300000	0.1530	0.7136	21.44	19.03
100007	63600001	66600000	0.1517	0.7065	21.47	19.06
100007	63900001	66900000	0.1637	0.7170	22.84	20.43
100007	64200001	67200000	0.1555	0.7281	21.36	18.95
100007	64500001	67500000	0.1830	0.7293	25.10	22.69
100007	64800001	67800000	0.1970	0.7342	26.83	24.42
100007	65100001	68100000	0.2086	0.7423	28.10	25.69
100007	65400001	68400000	0.2020	0.7471	27.04	24.63
100007	65700001	68700000	0.2056	0.7464	27.54	25.13
100007	66000001	69000000	0.1853	0.7359	25.17	22.76
100007	66300001	69300000	0.1889	0.7340	25.74	23.33
100007	66600001	69600000	0.1917	0.7415	25.86	23.45
100007	66900001	69900000	0.1970	0.7439	26.49	24.08
100007	67200001	70200000	0.2055	0.7455	27.57	25.16
100007	67500001	70500000	0.1744	0.7470	23.35	20.94
100007	67800001	70800000	0.1618	0.7465	21.67	19.26
100007	68100001	71100000	0.1555	0.7311	21.26	18.85
100007	68400001	71400000	0.1567	0.7330	21.37	18.96
100007	68700001	71700000	0.1512	0.7396	20.44	18.03
100007	69000001	72000000	0.1573	0.7512	20.93	18.52
100007	69300001	72300000	0.1692	0.7559	22.38	19.97
100007	69600001	72600000	0.1600	0.7459	21.46	19.05
100007	69900001	72900000	0.1575	0.7477	21.06	18.65
100007	70200001	73200000	0.1627	0.7504	21.68	19.27
100007	70500001	73500000	0.1699	0.7391	22.99	20.58
100007	70800001	73800000	0.1848	0.7421	24.90	22.49
100007	71100001	74100000	0.1760	0.7575	23.24	20.83
100007	71400001	74400000	0.1879	0.7557	24.87	22.46
100007	71700001	74700000	0.1822	0.7520	24.23	21.82
100007	72000001	75000000	0.1924	0.7401	25.99	23.58
100007	72300001	75300000	0.2017	0.7420	27.18	24.77
100007	72600001	75600000	0.2151	0.7510	28.64	26.23
100007	72900001	75900000	0.2205	0.7487	29.45	27.04
100007	73200001	76200000	0.2084	0.7373	28.26	25.85
100007	73500001	76500000	0.2103	0.7303	28.79	26.38
100007	73800001	76800000	0.1910	0.7359	25.95	23.54
100007	74100001	77100000	0.2060	0.7247	28.43	26.02
100007	74400001	77400000	0.1919	0.7206	26.63	24.22
100007	74700001	77700000	0.2072	0.7209	28.74	26.33
100007	75000001	78000000	0.2038	0.7307	27.89	25.48
100007	75300001	78300000	0.1880	0.7179	26.19	23.78
100007	75600001	78600000	0.1937	0.7211	26.86	24.45
100007	75900001	78900000	0.1981	0.7243	27.35	24.94
100007	76200001	79200000	0.2155	0.7145	30.16	27.75
100007	76500001	79500000	0.2125	0.7223	29.41	27.00
100007	76800001	79800000	0.2221	0.7101	31.28	28.87
100007	77100001	80100000	0.2196	0.7257	30.27	27.86
100007	77400001	80400000	0.2156	0.7399	29.14	26.73
100007	77700001	80700000	0.2114	0.7533	28.06	25.65
100007	78000001	81000000	0.2038	0.7485	27.22	24.81
100007	78300001	81300000	0.2038	0.7588	26.86	24.45
100007	78600001	81600000	0.1924	0.7493	25.67	23.26
100007	78900001	81900000	0.1993	0.7552	26.40	23.99
100007	79200001	82200000	0.1962	0.7691	25.51	23.10
100007	79500001	82500000	0.1953	0.7715	25.31	22.90
100007	79800001	82800000	0.2004	0.7742	25.88	23.47
100007	80100001	83100000	0.2026	0.7725	26.22	23.81
100007	80400001	83400000	0.2198	0.7669	28.66	26.25
100007	80700001	83700000	0.2215	0.7463	29.69	27.28
100007	81000001	84000000	0.2299	0.7344	31.31	28.90
100007	81300001	84300000	0.2244	0.7061	31.78	29.37
100007	81600001	84600000	0.2131	0.7021	30.36	27.95
100007	81900001	84900000	0.1987	0.6977	28.48	26.07
100007	82200001	85200000	0.1992	0.6980	28.55	26.14
100007	82500001	85500000	0.2195	0.6983	31.43	29.02
100007	82800001	85800000	0.2318	0.7109	32.60	30.19
100007	83100001	86100000	0.2301	0.7069	32.54	30.13
100007	83400001	86400000	0.2186	0.6972	31.36	28.95
100007	83700001	86700000	0.2091	0.7125	29.35	26.94
100007	84000001	87000000	0.2240	0.7257	30.87	28.46
100007	84300001	87300000	0.2353	0.7478	31.47	29.06
100007	84600001	87600000	0.2367	0.7650	30.94	28.53
100007	84900001	87900000	0.2308	0.7632	30.24	27.83
100007	85200001	88200000	0.2297	0.7482	30.69	28.28
100007	85500001	88500000	0.2150	0.7334	29.31	26.90
100007	85800001	88800000	0.1882	0.7158	26.30	23.89
100007	86100001	89100000	0.1907	0.7193	26.51	24.10
100007	86400001	89400000	0.1946	0.7127	27.31	24.90
100007	86700001	89700000	0.1929	0.6887	28.02	25.61
100007	87000001	90000000	0.1832	0.6861	26.70	24.29
100007	87300001	90300000	0.1817	0.7026	25.86	23.45
100007	87600001	90600000	0.1964	0.6818	28.80	26.39
100007	87900001	90900000	0.2052	0.6715	30.56	28.15
100007	88200001	91200000	0.1951	0.6862	28.44	26.03
100007	88500001	91500000	0.1950	0.6981	27.93	25.52
100007	88800001	91800000	0.2138	0.6980	30.63	28.22
100007	89100001	92100000	0.2237	0.6969	32.10	29.69
100007	89400001	92400000	0.2300	0.7052	32.62	30.21
100007	89700001	92700000	0.2316	0.7176	32.27	29.86
100007	90000001	93000000	0.2271	0.7122	31.88	29.47
100007	90300001	93300000	0.2144	0.6873	31.20	28.79
100007	90600001	93600000	0.2185	0.6983	31.29	28.88
100007	90900001	93900000	0.2096	0.6987	29.99	27.58
100007	91200001	94200000	0.2061	0.6940	29.70	27.29
100007	91500001	94500000	0.2088	0.6936	30.10	27.69
100007	91800001	94800000	0.1952	0.6992	27.92	25.51
100007	92100001	95100000	0.1746	0.6839	25.53	23.12
100007	92400001	95400000	0.1594	0.6836	23.32	20.91
100007	92700001	95700000	0.1639	0.6741	24.32	21.91
100007	93000001	96000000	0.1535	0.6771	22.67	20.26
100007	93300001	96300000	0.1607	0.6952	23.11	20.70
100007	93600001	96600000	0.1573	0.6845	22.98	20.57
100007	93900001	96900000	0.1590	0.6762	23.51	21.10
100007	94200001	97116033	0.1690	0.6678	24.60	22.19
2336	1	3000000	0.2126	0.8821	24.10	21.69
2336	300001	3300000	0.2059	0.8790	23.43	21.02
2336	600001	3600000	0.2013	0.8716	23.10	20.69
2336	900001	3900000	0.1973	0.8760	22.52	20.11
2336	1200001	4200000	0.1954	0.8731	22.38	19.97
2336	1500001	4500000	0.1838	0.8642	21.26	18.85
2336	1800001	4800000	0.1781	0.8647	20.59	18.18
2336	2100001	5100000	0.1798	0.8745	20.56	18.15
2336	2400001	5400000	0.1949	0.8784	22.19	19.78
2336	2700001	5700000	0.2051	0.8720	23.52	21.11
2336	3000001	6000000	0.2018	0.8607	23.45	21.04
2336	3300001	6300000	0.2028	0.8552	23.72	21.31
2336	3600001	6600000	0.1944	0.8637	22.50	20.09
2336	3900001	6900000	0.1772	0.8533	20.76	18.35
2336	4200001	7200000	0.1609	0.8396	19.16	16.75
2336	4500001	7500000	0.1781	0.8376	21.26	18.85
2336	4800001	7800000	0.1784	0.8447	21.12	18.71
2336	5100001	8100000	0.1857	0.8438	22.01	19.60
2336	5400001	8400000	0.1777	0.8361	21.25	18.84
2336	5700001	8700000	0.1771	0.8273	21.41	19.00
2336	6000001	9000000	0.1865	0.8236	22.64	20.23
2336	6300001	9300000	0.1769	0.8227	21.51	19.10
2336	6600001	9600000	0.1816	0.8180	22.20	19.79
2336	6900001	9900000	0.1848	0.8299	22.27	19.86
2336	7200001	10200000	0.1944	0.8357	23.26	20.85
2336	7500001	10500000	0.1810	0.8401	21.54	19.13
2336	7800001	10800000	0.1891	0.8308	22.76	20.35
2336	8100001	11100000	0.1704	0.8193	20.80	18.39
2336	8400001	11400000	0.1839	0.8158	22.54	20.13
2336	8700001	11700000	0.1957	0.8291	23.60	21.19
2336	9000001	12000000	0.1947	0.8252	23.59	21.18
2336	9300001	12300000	0.1945	0.8335	23.33	20.92
2336	9600001	12600000	0.1871	0.8247	22.68	20.27
2336	9900001	12900000	0.1849	0.8179	22.60	20.19
2336	10200001	13200000	0.1853	0.8185	22.64	20.23
2336	10500001	13500000	0.1942	0.8230	23.60	21.19
2336	10800001	13800000	0.1961	0.8268	23.72	21.31
2336	11100001	14100000	0.1977	0.8203	24.10	21.69
2336	11400001	14400000	0.1899	0.8200	23.16	20.75
2336	11700001	14700000	0.1795	0.8080	22.22	19.81
2336	12000001	15000000	0.1750	0.8147	21.47	19.06
2336	12300001	15300000	0.1705	0.7953	21.43	19.02
2336	12600001	15600000	0.1743	0.7916	22.02	19.61
2336	12900001	15900000	0.1848	0.7872	23.47	21.06
2336	13200001	16200000	0.1754	0.7824	22.42	20.01
2336	13500001	16500000	0.1585	0.7643	20.74	18.33
2336	13800001	16800000	0.1584	0.7445	21.27	18.86
2336	14100001	17100000	0.1717	0.7558	22.71	20.30
2336	14400001	17400000	0.1687	0.7594	22.22	19.81
2336	14700001	17700000	0.1738	0.7554	23.01	20.60
2336	15000001	18000000	0.1709	0.7534	22.68	20.27
2336	15300001	18300000	0.1848	0.7628	24.22	21.81
2336	15600001	18600000	0.1851	0.7738	23.92	21.51
2336	15900001	18900000	0.1912	0.7822	24.44	22.03
2336	16200001	19200000	0.2006	0.7750	25.89	23.48
2336	16500001	19500000	0.2059	0.7700	26.74	24.33
2336	16800001	19800000	0.1930	0.7632	25.29	22.88
2336	17100001	20100000	0.1877	0.7589	24.73	22.32
2336	17400001	20400000	0.1986	0.7592	26.16	23.75
2336	17700001	20700000	0.1994	0.7783	25.62	23.21
2336	18000001	21000000	0.2157	0.7791	27.69	25.28
2336	18300001	21300000	0.2056	0.7735	26.58	24.17
2336	18600001	21600000	0.2012	0.7673	26.22	23.81
2336	18900001	21900000	0.1906	0.7658	24.89	22.48
2336	19200001	22200000	0.1905	0.7654	24.89	22.48
2336	19500001	22500000	0.1918	0.7766	24.69	22.28
2336	19800001	22800000	0.1987	0.7945	25.01	22.60
2336	20100001	23100000	0.1962	0.7945	24.70	22.29
2336	20400001	23400000	0.1897	0.7788	24.36	21.95
2336	20700001	23700000	0.1899	0.7654	24.81	22.40
2336	21000001	24000000	0.1930	0.7587	25.45	23.04
2336	21300001	24300000	0.1916	0.7593	25.23	22.82
2336	21600001	24600000	0.2005	0.7695	26.06	23.65
2336	21900001	24900000	0.2017	0.7649	26.37	23.96
2336	22200001	25200000	0.2023	0.7777	26.01	23.60
2336	22500001	25500000	0.2036	0.7849	25.94	23.53
2336	22800001	25800000	0.2031	0.7820	25.97	23.56
2336	23100001	26100000	0.1997	0.7819	25.54	23.13
2336	23400001	26400000	0.1983	0.7993	24.81	22.40
2336	23700001	26700000	0.2001	0.8044	24.87	22.46
2336	24000001	27000000	0.1935	0.8050	24.03	21.62
2336	24300001	27300000	0.1991	0.8153	24.41	22.00
2336	24600001	27600000	0.2023	0.8123	24.90	22.49
2336	24900001	27900000	0.2013	0.8150	24.70	22.29
2336	25200001	28200000	0.2052	0.8170	25.12	22.71
2336	25500001	28500000	0.1980	0.8136	24.34	21.93
2336	25800001	28800000	0.2044	0.8227	24.85	22.44
2336	26100001	29100000	0.2326	0.8287	28.07	25.66
2336	26400001	29400000	0.2323	0.8321	27.92	25.51
2336	26700001	29700000	0.2517	0.8284	30.38	27.97
2336	27000001	30000000	0.2338	0.8390	27.86	25.45
2336	27300001	30300000	0.2483	0.8403	29.55	27.14
2336	27600001	30600000	0.2394	0.8370	28.61	26.20
2336	27900001	30900000	0.2490	0.8373	29.74	27.33
2336	28200001	31200000	0.2430	0.8318	29.22	26.81
2336	28500001	31500000	0.2608	0.8344	31.26	28.85
2336	28800001	31800000	0.2700	0.8374	32.24	29.83
2336	29100001	32100000	0.2510	0.8306	30.22	27.81
2336	29400001	32400000	0.2490	0.8279	30.08	27.67
2336	29700001	32700000	0.2177	0.8290	26.27	23.86
2336	30000001	33000000	0.2266	0.8258	27.44	25.03
2336	30300001	33300000	0.2137	0.8192	26.08	23.67
2336	30600001	33600000	0.2269	0.8243	27.53	25.12
2336	30900001	33900000	0.2196	0.8215	26.73	24.32
2336	31200001	34200000	0.2161	0.8382	25.78	23.37
2336	31500001	34500000	0.2040	0.8328	24.50	22.09
2336	31800001	34800000	0.1934	0.8378	23.08	20.67
2336	32100001	35100000	0.1878	0.8214	22.86	20.45
2336	32400001	35400000	0.2015	0.7949	25.35	22.94
2336	32700001	35700000	0.2091	0.7809	26.78	24.37
2336	33000001	36000000	0.2169	0.7468	29.04	26.63
2336	33300001	36300000	0.2102	0.7028	29.90	27.49
2336	33600001	36600000	0.2024	0.6572	30.80	28.39
2336	33900001	36900000	0.1955	0.6191	31.57	29.16
2336	34200001	37200000	0.1970	0.5579	35.31	32.90
2336	34500001	37500000	0.1905	0.5197	36.66	34.25
2336	34800001	37800000	0.1950	0.4899	39.81	37.40
2336	35100001	38100000	0.1932	0.4913	39.32	36.91
2336	35400001	38400000	0.1960	0.4969	39.44	37.03
2336	35700001	38700000	0.2061	0.4971	41.45	39.04
2336	36000001	39000000	0.2058	0.5004	41.13	38.72
2336	36300001	39300000	0.2215	0.5252	42.17	39.76
2336	36600001	39600000	0.2247	0.5571	40.33	37.92
2336	36900001	39900000	0.2327	0.5732	40.59	38.18
2336	37200001	40200000	0.2418	0.6045	39.99	37.58
2336	37500001	40500000	0.2499	0.6218	40.19	37.78
2336	37800001	40800000	0.2555	0.6048	42.24	39.83
2336	38100001	41100000	0.2579	0.5775	44.66	42.25
2336	38400001	41397813	0.2247	0.5379	41.74	39.33
1506	1	3000000	0.1856	0.6490	28.60	26.19
1506	300001	3300000	0.1806	0.6161	29.32	26.91
1506	600001	3600000	0.1804	0.5938	30.38	27.97
1506	900001	3900000	0.1690	0.5843	28.92	26.51
1506	1200001	4200000	0.1572	0.5527	28.45	26.04
1506	1500001	4500000	0.1574	0.5429	28.99	26.58
1506	1800001	4800000	0.1535	0.5606	27.38	24.97
1506	2100001	5100000	0.1428	0.5488	26.03	23.62
1506	2400001	5400000	0.1571	0.5562	28.24	25.83
1506	2700001	5700000	0.1560	0.5580	27.96	25.55
1506	3000001	6000000	0.1514	0.5676	26.67	24.26
1506	3300001	6300000	0.1565	0.5923	26.41	24.00
1506	3600001	6600000	0.1637	0.5786	28.29	25.88
1506	3900001	6900000	0.1700	0.5695	29.86	27.45
1506	4200001	7200000	0.1863	0.5907	31.55	29.14
1506	4500001	7500000	0.1873	0.6041	31.00	28.59
1506	4800001	7800000	0.2041	0.6075	33.60	31.19
1506	5100001	8100000	0.2112	0.5986	35.29	32.88
1506	5400001	8400000	0.1863	0.5794	32.16	29.75
1506	5700001	8700000	0.1814	0.5850	31.01	28.60
1506	6000001	9000000	0.1896	0.6072	31.22	28.81
1506	6300001	9300000	0.1881	0.5913	31.82	29.41
1506	6600001	9600000	0.1781	0.6191	28.76	26.35
1506	6900001	9900000	0.1760	0.6105	28.82	26.41
1506	7200001	10200000	0.1717	0.5995	28.64	26.23
1506	7500001	10500000	0.1607	0.6116	26.28	23.87
1506	7800001	10800000	0.1489	0.6295	23.65	21.24
1506	8100001	11100000	0.1499	0.6469	23.18	20.77
1506	8400001	11400000	0.1618	0.6554	24.69	22.28
1506	8700001	11700000	0.1635	0.6402	25.53	23.12
1506	9000001	12000000	0.1648	0.6191	26.62	24.21
1506	9300001	12300000	0.1765	0.6387	27.63	25.22
1506	9600001	12600000	0.1709	0.6299	27.14	24.73
1506	9900001	12900000	0.1864	0.6630	28.11	25.70
1506	10200001	13200000	0.1865	0.6750	27.64	25.23
1506	10500001	13500000	0.1915	0.6634	28.86	26.45
1506	10800001	13800000	0.1999	0.6491	30.80	28.39
1506	11100001	14100000	0.1958	0.6412	30.54	28.13
1506	11400001	14400000	0.2013	0.6519	30.87	28.46
1506	11700001	14700000	0.2048	0.6688	30.62	28.21
1506	12000001	15000000	0.2103	0.6858	30.66	28.25
1506	12300001	15300000	0.1998	0.6727	29.70	27.29
1506	12600001	15600000	0.2224	0.6782	32.80	30.39
1506	12900001	15900000	0.2117	0.6538	32.38	29.97
1506	13200001	16200000	0.2083	0.6391	32.59	30.18
1506	13500001	16500000	0.1966	0.6416	30.65	28.24
1506	13800001	16800000	0.1921	0.6480	29.64	27.23
1506	14100001	17100000	0.1823	0.6613	27.57	25.16
1506	14400001	17400000	0.1816	0.6650	27.30	24.89
1506	14700001	17700000	0.1873	0.6682	28.02	25.61
1506	15000001	18000000	0.1812	0.6778	26.74	24.33
1506	15300001	18300000	0.1764	0.6911	25.52	23.11
1506	15600001	18600000	0.1510	0.6682	22.61	20.20
1506	15900001	18900000	0.1641	0.6774	24.23	21.82
1506	16200001	19200000	0.1661	0.6904	24.06	21.65
1506	16500001	19500000	0.1895	0.6827	27.76	25.35
1506	16800001	19800000	0.1936	0.6854	28.24	25.83
1506	17100001	20100000	0.1966	0.6765	29.06	26.65
1506	17400001	20400000	0.1916	0.6767	28.31	25.90
1506	17700001	20700000	0.1864	0.6702	27.82	25.41
1506	18000001	21000000	0.1803	0.6410	28.13	25.72
1506	18300001	21300000	0.1910	0.6424	29.74	27.33
1506	18600001	21600000	0.2094	0.6564	31.90	29.49
1506	18900001	21900000	0.1913	0.6615	28.92	26.51
1506	19200001	22200000	0.1932	0.6676	28.93	26.52
1506	19500001	22500000	0.1714	0.6767	25.33	22.92
1506	19800001	22800000	0.1791	0.6791	26.37	23.96
1506	20100001	23100000	0.2018	0.6972	28.95	26.54
1506	20400001	23400000	0.1997	0.6859	29.11	26.70
1506	20700001	23700000	0.1918	0.7047	27.21	24.80
1506	21000001	24000000	0.1912	0.7304	26.17	23.76
1506	21300001	24300000	0.1806	0.7202	25.07	22.66
1506	21600001	24600000	0.1780	0.7162	24.86	22.45
1506	21900001	24900000	0.1951	0.7272	26.82	24.41
1506	22200001	25200000	0.1897	0.7332	25.87	23.46
1506	22500001	25500000	0.2124	0.7494	28.35	25.94
1506	22800001	25800000	0.2027	0.7434	27.27	24.86
1506	23100001	26100000	0.1826	0.7415	24.62	22.21
1506	23400001	26400000	0.1817	0.7409	24.53	22.12
1506	23700001	26700000	0.1868	0.7349	25.42	23.01
1506	24000001	27000000	0.1986	0.7345	27.04	24.63
1506	24300001	27300000	0.2058	0.7389	27.85	25.44
1506	24600001	27600000	0.1969	0.7368	26.73	24.32
1506	24900001	27900000	0.1897	0.7296	26.00	23.59
1506	25200001	28200000	0.1995	0.7271	27.45	25.04
1506	25500001	28500000	0.1863	0.7035	26.49	24.08
1506	25800001	28800000	0.1720	0.6556	26.24	23.83
1506	26100001	29100000	0.1702	0.6175	27.57	25.16
1506	26400001	29400000	0.1799	0.6334	28.40	25.99
1506	26700001	29700000	0.1756	0.6237	28.15	25.74
1506	27000001	30000000	0.1632	0.6232	26.18	23.77
1506	27300001	30300000	0.1617	0.6172	26.20	23.79
1506	27600001	30600000	0.1652	0.6276	26.33	23.92
1506	27900001	30900000	0.1772	0.6420	27.61	25.20
1506	28200001	31200000	0.1762	0.6361	27.69	25.28
1506	28500001	31500000	0.1763	0.6576	26.81	24.40
1506	28800001	31800000	0.1998	0.7207	27.73	25.32
1506	29100001	32100000	0.2282	0.7458	30.60	28.19
1506	29400001	32400000	0.2308	0.7406	31.17	28.76
1506	29700001	32700000	0.2399	0.7457	32.18	29.77
1506	30000001	33000000	0.2388	0.7434	32.12	29.71
1506	30300001	33300000	0.2345	0.7386	31.74	29.33
1506	30600001	33600000	0.2374	0.7445	31.88	29.47
1506	30900001	33900000	0.2206	0.7282	30.30	27.89
1506	31200001	34200000	0.2266	0.7204	31.45	29.04
1506	31500001	34500000	0.2321	0.7227	32.11	29.70
1506	31800001	34800000	0.2248	0.7285	30.86	28.45
1506	32100001	35100000	0.1986	0.7309	27.17	24.76
1506	32400001	35400000	0.1849	0.6829	27.08	24.67
1506	32700001	35700000	0.1768	0.6614	26.73	24.32
1506	33000001	36000000	0.1805	0.6484	27.84	25.43
1506	33300001	36300000	0.1838	0.6546	28.08	25.67
1506	33600001	36600000	0.1869	0.6580	28.40	25.99
1506	33900001	36900000	0.1903	0.6553	29.03	26.62
1506	34200001	37200000	0.1683	0.6603	25.48	23.07
1506	34500001	37500000	0.1618	0.6516	24.83	22.42
1506	34800001	37800000	0.1746	0.6317	27.64	25.23
1506	35100001	38100000	0.1754	0.6248	28.07	25.66
1506	35400001	38400000	0.1964	0.6799	28.88	26.47
1506	35700001	38700000	0.1979	0.6948	28.48	26.07
1506	36000001	39000000	0.1971	0.6909	28.53	26.12
1506	36300001	39300000	0.1935	0.6925	27.94	25.53
1506	36600001	39600000	0.1953	0.6956	28.07	25.66
1506	36900001	39900000	0.1927	0.7002	27.53	25.12
1506	37200001	40200000	0.2023	0.7046	28.71	26.30
1506	37500001	40500000	0.2032	0.7167	28.36	25.95
1506	37800001	40800000	0.1897	0.7135	26.59	24.18
1506	38100001	41100000	0.1966	0.7198	27.32	24.91
1506	38400001	41400000	0.1761	0.7120	24.74	22.33
1506	38700001	41700000	0.1930	0.7236	26.68	24.27
1506	39000001	42000000	0.1968	0.7389	26.64	24.23
1506	39300001	42300000	0.2071	0.7507	27.59	25.18
1506	39600001	42600000	0.1951	0.7301	26.72	24.31
1506	39900001	42900000	0.1868	0.7324	25.50	23.09
1506	40200001	43200000	0.1791	0.7343	24.39	21.98
1506	40500001	43500000	0.1797	0.7330	24.52	22.11
1506	40800001	43800000	0.1666	0.7390	22.55	20.14
1506	41100001	44100000	0.1752	0.7588	23.09	20.68
1506	41400001	44400000	0.1796	0.7601	23.62	21.21
1506	41700001	44700000	0.1732	0.7643	22.66	20.25
1506	42000001	45000000	0.1763	0.7629	23.10	20.69
1506	42300001	45300000	0.1813	0.7610	23.83	21.42
1506	42600001	45600000	0.1813	0.7656	23.68	21.27
1506	42900001	45900000	0.1957	0.7596	25.77	23.36
1506	43200001	46200000	0.1954	0.7593	25.74	23.33
1506	43500001	46500000	0.1928	0.7459	25.85	23.44
1506	43800001	46800000	0.2023	0.7351	27.53	25.12
1506	44100001	47100000	0.1860	0.7323	25.40	22.99
1506	44400001	47400000	0.1763	0.7339	24.02	21.61
1506	44700001	47700000	0.1600	0.7376	21.69	19.28
1506	45000001	48000000	0.1591	0.7463	21.32	18.91
1506	45300001	48300000	0.1438	0.7467	19.26	16.85
1506	45600001	48600000	0.1476	0.7469	19.76	17.35
1506	45900001	48900000	0.1386	0.7500	18.48	16.07
1506	46200001	49200000	0.1411	0.7571	18.64	16.23
1506	46500001	49500000	0.1408	0.7661	18.38	15.97
1506	46800001	49800000	0.1367	0.7827	17.47	15.06
1506	47100001	50100000	0.1399	0.7730	18.09	15.68
1506	47400001	50400000	0.1413	0.7763	18.21	15.80
1506	47700001	50700000	0.1563	0.7688	20.34	17.93
1506	48000001	51000000	0.1547	0.7607	20.34	17.93
1506	48300001	51300000	0.1518	0.7501	20.24	17.83
1506	48600001	51600000	0.1571	0.7653	20.53	18.12
1506	48900001	51900000	0.1599	0.7723	20.70	18.29
1506	49200001	52200000	0.1728	0.7684	22.48	20.07
1506	49500001	52500000	0.1736	0.7743	22.42	20.01
1506	49800001	52800000	0.1683	0.7728	21.78	19.37
1506	50100001	53100000	0.1686	0.7673	21.97	19.56
1506	50400001	53400000	0.1703	0.7582	22.46	20.05
1506	50700001	53700000	0.1759	0.7561	23.26	20.85
1506	51000001	54000000	0.1724	0.7513	22.95	20.54
1506	51300001	54300000	0.1795	0.7539	23.81	21.40
1506	51600001	54600000	0.1691	0.7482	22.60	20.19
1506	51900001	54900000	0.1587	0.7431	21.36	18.95
1506	52200001	55200000	0.1508	0.7410	20.35	17.94
1506	52500001	55500000	0.1606	0.7295	22.01	19.60
1506	52800001	55800000	0.1662	0.7168	23.18	20.77
1506	53100001	56100000	0.1661	0.7305	22.74	20.33
1506	53400001	56400000	0.1755	0.7339	23.91	21.50
1506	53700001	56700000	0.1541	0.7280	21.16	18.75
1506	54000001	57000000	0.1530	0.7330	20.87	18.46
1506	54300001	57300000	0.1489	0.7472	19.92	17.51
1506	54600001	57600000	0.1601	0.7472	21.42	19.01
1506	54900001	57900000	0.1713	0.7509	22.81	20.40
1506	55200001	58200000	0.1754	0.7386	23.75	21.34
1506	55500001	58500000	0.1579	0.7495	21.07	18.66
1506	55800001	58800000	0.1609	0.7581	21.22	18.81
1506	56100001	59100000	0.1588	0.7557	21.01	18.60
1506	56400001	59400000	0.1496	0.7554	19.80	17.39
1506	56700001	59700000	0.1615	0.7549	21.40	18.99
1506	57000001	60000000	0.1542	0.7500	20.55	18.14
1506	57300001	60300000	0.1636	0.7429	22.02	19.61
1506	57600001	60600000	0.1541	0.7562	20.38	17.97
1506	57900001	60900000	0.1458	0.7546	19.32	16.91
1506	58200001	61200000	0.1437	0.7712	18.64	16.23
1506	58500001	61500000	0.1570	0.7600	20.65	18.24
1506	58800001	61800000	0.1486	0.7753	19.16	16.75
1506	59100001	62100000	0.1532	0.7706	19.88	17.47
1506	59400001	62400000	0.1720	0.7650	22.48	20.07
1506	59700001	62700000	0.1745	0.7754	22.50	20.09
1506	60000001	63000000	0.1776	0.7785	22.82	20.41
1506	60300001	63300000	0.1697	0.7773	21.84	19.43
1506	60600001	63600000	0.1714	0.7705	22.25	19.84
1506	60900001	63900000	0.1859	0.7724	24.07	21.66
1506	61200001	64200000	0.1774	0.7673	23.12	20.71
1506	61500001	64500000	0.1860	0.7763	23.97	21.56
1506	61800001	64800000	0.1899	0.7494	25.35	22.94
1506	62100001	65100000	0.1922	0.7481	25.70	23.29
1506	62400001	65400000	0.1748	0.7485	23.36	20.95
1506	62700001	65700000	0.1653	0.7540	21.92	19.51
1506	63000001	66000000	0.1736	0.7626	22.76	20.35
1506	63300001	66300000	0.1773	0.7548	23.49	21.08
1506	63600001	66600000	0.1704	0.7357	23.16	20.75
1506	63900001	66900000	0.1650	0.7312	22.56	20.15
1506	64200001	67200000	0.1780	0.7389	24.10	21.69
1506	64500001	67500000	0.1693	0.7308	23.17	20.76
1506	64800001	67800000	0.1738	0.7413	23.45	21.04
1506	65100001	68100000	0.1792	0.7432	24.12	21.71
1506	65400001	68400000	0.1776	0.7312	24.29	21.88
1506	65700001	68700000	0.1705	0.7129	23.92	21.51
1506	66000001	69000000	0.1719	0.7025	24.47	22.06
1506	66300001	69300000	0.1659	0.7044	23.56	21.15
1506	66600001	69600000	0.1743	0.7138	24.41	22.00
1506	66900001	69900000	0.1641	0.7078	23.18	20.77
1506	67200001	70200000	0.1598	0.6954	22.99	20.58
1506	67500001	70500000	0.1526	0.6893	22.14	19.73
1506	67800001	70800000	0.1668	0.6880	24.24	21.83
1506	68100001	71100000	0.1570	0.6810	23.05	20.64
1506	68400001	71400000	0.1695	0.7042	24.07	21.66
1506	68700001	71700000	0.1877	0.7146	26.27	23.86
1506	69000001	72000000	0.1754	0.7162	24.50	22.09
1506	69300001	72300000	0.1725	0.7217	23.90	21.49
1506	69600001	72600000	0.1899	0.7224	26.28	23.87
1506	69900001	72900000	0.1887	0.7236	26.08	23.67
1506	70200001	73200000	0.1781	0.7204	24.72	22.31
1506	70500001	73500000	0.1856	0.7307	25.40	22.99
1506	70800001	73800000	0.1721	0.7300	23.58	21.17
1506	71100001	74100000	0.1867	0.7423	25.16	22.75
1506	71400001	74400000	0.1750	0.7370	23.74	21.33
1506	71700001	74700000	0.1762	0.7401	23.81	21.40
1506	72000001	75000000	0.1810	0.7423	24.39	21.98
1506	72300001	75300000	0.1848	0.7343	25.16	22.75
1506	72600001	75600000	0.1711	0.7355	23.26	20.85
1506	72900001	75900000	0.1880	0.7539	24.94	22.53
1506	73200001	76200000	0.1957	0.7585	25.81	23.40
1506	73500001	76500000	0.1930	0.7622	25.32	22.91
1506	73800001	76800000	0.1979	0.7747	25.55	23.14
1506	74100001	77100000	0.1867	0.7581	24.62	22.21
1506	74400001	77400000	0.1878	0.7616	24.66	22.25
1506	74700001	77700000	0.1843	0.7530	24.47	22.06
1506	75000001	78000000	0.1910	0.7547	25.31	22.90
1506	75300001	78300000	0.1887	0.7617	24.78	22.37
1506	75600001	78600000	0.1827	0.7547	24.21	21.80
1506	75900001	78900000	0.1775	0.7396	24.00	21.59
1506	76200001	79200000	0.1684	0.7335	22.96	20.55
1506	76500001	79500000	0.1735	0.7320	23.70	21.29
1506	76800001	79800000	0.1664	0.7302	22.79	20.38
1506	77100001	80100000	0.1722	0.7302	23.58	21.17
1506	77400001	80400000	0.1814	0.7222	25.12	22.71
1506	77700001	80700000	0.1672	0.7220	23.15	20.74
1506	78000001	81000000	0.1662	0.7158	23.21	20.80
1506	78300001	81300000	0.1722	0.7080	24.33	21.92
1506	78600001	81600000	0.1782	0.7183	24.81	22.40
1506	78900001	81900000	0.1705	0.7265	23.47	21.06
1506	79200001	82200000	0.1897	0.7375	25.73	23.32
1506	79500001	82500000	0.1878	0.7330	25.62	23.21
1506	79800001	82800000	0.1947	0.7323	26.59	24.18
1506	80100001	83100000	0.1868	0.7462	25.03	22.62
1506	80400001	83400000	0.1869	0.7435	25.14	22.73
1506	80700001	83700000	0.2068	0.7489	27.62	25.21
1506	81000001	84000000	0.2163	0.7567	28.59	26.18
1506	81300001	84300000	0.2231	0.7743	28.82	26.41
1506	81600001	84600000	0.2285	0.7654	29.85	27.44
1506	81900001	84900000	0.2282	0.7663	29.77	27.36
1506	82200001	85200000	0.2187	0.7700	28.41	26.00
1506	82500001	85500000	0.2128	0.7690	27.66	25.25
1506	82800001	85800000	0.2020	0.7596	26.59	24.18
1506	83100001	86100000	0.1957	0.7507	26.06	23.65
1506	83400001	86400000	0.1935	0.7630	25.36	22.95
1506	83700001	86700000	0.1840	0.7687	23.94	21.53
1506	84000001	87000000	0.1754	0.7685	22.83	20.42
1506	84300001	87300000	0.1785	0.7652	23.33	20.92
1506	84600001	87600000	0.1640	0.7720	21.24	18.83
1506	84900001	87900000	0.1738	0.7784	22.33	19.92
1506	85200001	88200000	0.1625	0.7731	21.02	18.61
1506	85500001	88500000	0.1615	0.7735	20.88	18.47
1506	85800001	88800000	0.1598	0.7814	20.45	18.04
1506	86100001	89100000	0.1599	0.7972	20.05	17.64
1506	86400001	89400000	0.1565	0.7936	19.72	17.31
1506	86700001	89700000	0.1573	0.7995	19.67	17.26
1506	87000001	90000000	0.1557	0.8100	19.23	16.82
1506	87300001	90300000	0.1464	0.8155	17.95	15.54
1506	87600001	90600000	0.1614	0.8231	19.61	17.20
1506	87900001	90900000	0.1573	0.8269	19.02	16.61
1506	88200001	91200000	0.1790	0.8331	21.48	19.07
1506	88500001	91500000	0.1685	0.8316	20.26	17.85
1506	88800001	91800000	0.1773	0.8325	21.30	18.89
1506	89100001	92100000	0.1798	0.8300	21.66	19.25
1506	89400001	92400000	0.1788	0.8280	21.60	19.19
1506	89700001	92700000	0.1800	0.8185	21.99	19.58
1506	90000001	93000000	0.1773	0.8127	21.81	19.40
1506	90300001	93300000	0.1808	0.8075	22.39	19.98
1506	90600001	93600000	0.1835	0.8052	22.79	20.38
1506	90900001	93900000	0.1927	0.7920	24.32	21.91
1506	91200001	94200000	0.1834	0.7764	23.62	21.21
1506	91500001	94500000	0.1923	0.7739	24.85	22.44
1506	91800001	94800000	0.1936	0.7612	25.43	23.02
1506	92100001	95100000	0.2045	0.7551	27.08	24.67
1506	92400001	95400000	0.2060	0.7509	27.43	25.02
1506	92700001	95700000	0.2070	0.7400	27.97	25.56
1506	93000001	96000000	0.2143	0.7437	28.82	26.41
1506	93300001	96300000	0.2168	0.7455	29.08	26.67
1506	93600001	96600000	0.2146	0.7401	28.99	26.58
1506	93900001	96900000	0.2063	0.7529	27.40	24.99
1506	94200001	97200000	0.2040	0.7594	26.86	24.45
1506	94500001	97500000	0.2142	0.7639	28.04	25.63
1506	94800001	97800000	0.2177	0.7819	27.84	25.43
1506	95100001	98100000	0.2170	0.7920	27.39	24.98
1506	95400001	98400000	0.2240	0.7936	28.22	25.81
1506	95700001	98700000	0.2186	0.7970	27.42	25.01
1506	96000001	99000000	0.2121	0.7974	26.60	24.19
1506	96300001	99300000	0.2105	0.7983	26.37	23.96
1506	96600001	99600000	0.2110	0.8033	26.27	23.86
1506	96900001	99900000	0.2114	0.7893	26.79	24.38
1506	97200001	100200000	0.2224	0.7943	28.00	25.59
1506	97500001	100500000	0.2168	0.7986	27.14	24.73
1506	97800001	100800000	0.2224	0.8018	27.74	25.33
1506	98100001	101100000	0.2208	0.7978	27.68	25.27
1506	98400001	101400000	0.2117	0.8028	26.37	23.96
1506	98700001	101700000	0.2238	0.8080	27.70	25.29
1506	99000001	102000000	0.2300	0.8160	28.19	25.78
1506	99300001	102224394	0.2307	0.8102	27.76	25.35
100	1	3000000	0.2181	0.8600	25.36	22.95
100	300001	3300000	0.2202	0.8530	25.81	23.40
100	600001	3600000	0.2121	0.8494	24.97	22.56
100	900001	3900000	0.2143	0.8431	25.42	23.01
100	1200001	4200000	0.2097	0.8434	24.86	22.45
100	1500001	4500000	0.2084	0.8392	24.84	22.43
100	1800001	4800000	0.2199	0.8463	25.98	23.57
100	2100001	5100000	0.2114	0.8511	24.84	22.43
100	2400001	5400000	0.2136	0.8513	25.09	22.68
100	2700001	5700000	0.2033	0.8579	23.70	21.29
100	3000001	6000000	0.1938	0.8577	22.59	20.18
100	3300001	6300000	0.1834	0.8655	21.19	18.78
100	3600001	6600000	0.1817	0.8735	20.80	18.39
100	3900001	6900000	0.1722	0.8773	19.62	17.21
100	4200001	7200000	0.1720	0.8645	19.89	17.48
100	4500001	7500000	0.1776	0.8611	20.63	18.22
100	4800001	7800000	0.1614	0.8562	18.85	16.44
100	5100001	8100000	0.1725	0.8529	20.23	17.82
100	5400001	8400000	0.1910	0.8526	22.40	19.99
100	5700001	8700000	0.1986	0.8535	23.26	20.85
100	6000001	9000000	0.1950	0.8559	22.78	20.37
100	6300001	9300000	0.1981	0.8578	23.10	20.69
100	6600001	9600000	0.1968	0.8496	23.17	20.76
100	6900001	9900000	0.1933	0.8522	22.69	20.28
100	7200001	10200000	0.1959	0.8649	22.65	20.24
100	7500001	10500000	0.1952	0.8678	22.50	20.09
100	7800001	10800000	0.1976	0.8667	22.80	20.39
100	8100001	11100000	0.1982	0.8683	22.83	20.42
100	8400001	11400000	0.1891	0.8713	21.70	19.29
100	8700001	11700000	0.1818	0.8704	20.88	18.47
100	9000001	12000000	0.1842	0.8606	21.40	18.99
100	9300001	12300000	0.1955	0.8611	22.71	20.30
100	9600001	12600000	0.2002	0.8571	23.36	20.95
100	9900001	12900000	0.2140	0.8546	25.05	22.64
100	10200001	13200000	0.2133	0.8455	25.23	22.82
100	10500001	13500000	0.2021	0.8387	24.10	21.69
100	10800001	13800000	0.2051	0.8378	24.49	22.08
100	11100001	14100000	0.1867	0.8368	22.31	19.90
100	11400001	14400000	0.1844	0.8211	22.46	20.05
100	11700001	14700000	0.1868	0.8160	22.89	20.48
100	12000001	15000000	0.1837	0.8132	22.59	20.18
100	12300001	15300000	0.1768	0.8021	22.04	19.63
100	12600001	15600000	0.1660	0.7901	21.01	18.60
100	12900001	15900000	0.1497	0.7763	19.28	16.87
100	13200001	16200000	0.1480	0.7912	18.70	16.29
100	13500001	16500000	0.1581	0.7931	19.94	17.53
100	13800001	16800000	0.1614	0.7892	20.45	18.04
100	14100001	17100000	0.1787	0.7828	22.83	20.42
100	14400001	17400000	0.1800	0.7978	22.56	20.15
100	14700001	17700000	0.1893	0.8058	23.49	21.08
100	15000001	18000000	0.1864	0.8154	22.86	20.45
100	15300001	18300000	0.1852	0.8161	22.69	20.28
100	15600001	18600000	0.1963	0.8329	23.57	21.16
100	15900001	18900000	0.2047	0.8352	24.51	22.10
100	16200001	19200000	0.2077	0.8187	25.37	22.96
100	16500001	19500000	0.2091	0.8187	25.54	23.13
100	16800001	19800000	0.1998	0.8095	24.68	22.27
100	17100001	20100000	0.2020	0.8241	24.51	22.10
100	17400001	20400000	0.1943	0.8224	23.63	21.22
100	17700001	20700000	0.1940	0.8077	24.03	21.62
100	18000001	21000000	0.2038	0.8104	25.14	22.73
100	18300001	21300000	0.1993	0.8136	24.49	22.08
100	18600001	21600000	0.1972	0.8047	24.51	22.10
100	18900001	21900000	0.2064	0.8093	25.50	23.09
100	19200001	22200000	0.2080	0.8047	25.85	23.44
100	19500001	22500000	0.1966	0.7949	24.73	22.32
100	19800001	22800000	0.2066	0.8019	25.77	23.36
100	20100001	23100000	0.1944	0.7906	24.59	22.18
100	20400001	23400000	0.1948	0.7761	25.10	22.69
100	20700001	23700000	0.1894	0.7795	24.30	21.89
100	21000001	24000000	0.1995	0.7719	25.85	23.44
100	21300001	24300000	0.1883	0.7759	24.27	21.86
100	21600001	24600000	0.1794	0.7765	23.10	20.69
100	21900001	24900000	0.1859	0.7835	23.73	21.32
100	22200001	25200000	0.1720	0.7750	22.20	19.79
100	22500001	25500000	0.1837	0.7902	23.24	20.83
100	22800001	25800000	0.1763	0.7983	22.08	19.67
100	23100001	26100000	0.1720	0.7840	21.93	19.52
100	23400001	26400000	0.1791	0.7891	22.69	20.28
100	23700001	26700000	0.1816	0.7957	22.82	20.41
100	24000001	27000000	0.1685	0.8018	21.02	18.61
100	24300001	27300000	0.1867	0.7932	23.53	21.12
100	24600001	27600000	0.1907	0.8081	23.59	21.18
100	24900001	27900000	0.1689	0.7961	21.21	18.80
100	25200001	28200000	0.1900	0.8214	23.13	20.72
100	25500001	28500000	0.1816	0.8193	22.17	19.76
100	25800001	28800000	0.1736	0.8185	21.21	18.80
100	26100001	28821188	0.1828	0.8380	19.78	17.37
100052	1	843512	0.0000	0.1841	0.00	0
100032	1	3000000	0.1745	0.6949	25.12	22.71
100032	300001	3300000	0.1734	0.7174	24.17	21.76
100032	600001	3600000	0.1735	0.7273	23.85	21.44
100032	900001	3900000	0.1739	0.7378	23.57	21.16
100032	1200001	4200000	0.1620	0.7372	21.97	19.56
100032	1500001	4500000	0.1609	0.7300	22.05	19.64
100032	1800001	4800000	0.1760	0.7321	24.04	21.63
100032	2100001	5100000	0.1633	0.7264	22.48	20.07
100032	2400001	5400000	0.1674	0.7200	23.25	20.84
100032	2700001	5700000	0.1850	0.7359	25.13	22.72
100032	3000001	6000000	0.1968	0.7388	26.64	24.23
100032	3300001	6300000	0.2010	0.7497	26.81	24.40
100032	3600001	6600000	0.1930	0.7314	26.39	23.98
100032	3900001	6900000	0.1899	0.7164	26.51	24.10
100032	4200001	7200000	0.1915	0.7013	27.30	24.89
100032	4500001	7500000	0.1834	0.7041	26.04	23.63
100032	4800001	7800000	0.1771	0.6968	25.42	23.01
100032	5100001	8100000	0.1886	0.6964	27.08	24.67
100032	5400001	8400000	0.1804	0.6921	26.06	23.65
100032	5700001	8700000	0.1711	0.6745	25.36	22.95
100032	6000001	9000000	0.1579	0.6796	23.23	20.82
100032	6300001	9300000	0.1612	0.6786	23.75	21.34
100032	6600001	9600000	0.1679	0.6700	25.05	22.64
100032	6900001	9900000	0.1743	0.6922	25.18	22.77
100032	7200001	10200000	0.1725	0.6999	24.65	22.24
100032	7500001	10500000	0.1802	0.7012	25.70	23.29
100032	7800001	10800000	0.1914	0.7145	26.78	24.37
100032	8100001	11100000	0.1980	0.7239	27.35	24.94
100032	8400001	11400000	0.2021	0.7369	27.42	25.01
100032	8700001	11700000	0.2117	0.7423	28.52	26.11
100032	9000001	12000000	0.2114	0.7161	29.52	27.11
100032	9300001	12300000	0.1933	0.7067	27.36	24.95
100032	9600001	12600000	0.1926	0.7407	26.01	23.60
100032	9900001	12900000	0.1920	0.7256	26.47	24.06
100032	10200001	13200000	0.1913	0.7320	26.13	23.72
100032	10500001	13497607	0.1799	0.7352	24.45	22.04
100006	1	3000000	0.1715	0.7071	24.25	21.84
100006	300001	3300000	0.1745	0.6880	25.36	22.95
100006	600001	3600000	0.1870	0.6936	26.95	24.54
100006	900001	3900000	0.1709	0.6891	24.80	22.39
100006	1200001	4200000	0.1744	0.6960	25.05	22.64
100006	1500001	4500000	0.1755	0.6772	25.92	23.51
100006	1800001	4800000	0.1784	0.6505	27.42	25.01
100006	2100001	5100000	0.1588	0.6532	24.31	21.90
100006	2400001	5400000	0.1655	0.6437	25.71	23.30
100006	2700001	5700000	0.1681	0.6561	25.62	23.21
100006	3000001	6000000	0.1727	0.6489	26.61	24.20
100006	3300001	6300000	0.1627	0.6718	24.21	21.80
100006	3600001	6600000	0.1564	0.6709	23.31	20.90
100006	3900001	6900000	0.1712	0.6783	25.23	22.82
100006	4200001	7200000	0.1746	0.6695	26.08	23.67
100006	4500001	7500000	0.1862	0.6874	27.09	24.68
100006	4800001	7800000	0.1818	0.6964	26.11	23.70
100006	5100001	8100000	0.1866	0.6892	27.08	24.67
100006	5400001	8400000	0.1998	0.7095	28.16	25.75
100006	5700001	8700000	0.2040	0.7035	29.00	26.59
100006	6000001	9000000	0.1999	0.7047	28.36	25.95
100006	6300001	9300000	0.2100	0.7029	29.88	27.47
100006	6600001	9600000	0.2268	0.7133	31.80	29.39
100006	6900001	9900000	0.2254	0.7193	31.34	28.93
100006	7200001	10200000	0.2201	0.7327	30.04	27.63
100006	7500001	10500000	0.2136	0.7236	29.53	27.12
100006	7800001	10800000	0.2169	0.7456	29.09	26.68
100006	8100001	11100000	0.2070	0.7255	28.54	26.13
100006	8400001	11400000	0.1937	0.7124	27.19	24.78
100006	8700001	11700000	0.1964	0.7189	27.32	24.91
100006	9000001	12000000	0.1965	0.7361	26.69	24.28
100006	9300001	12300000	0.1862	0.7314	25.46	23.05
100006	9600001	12600000	0.1610	0.7241	22.23	19.82
100006	9900001	12900000	0.1755	0.7218	24.31	21.90
100006	10200001	13200000	0.1835	0.7196	25.50	23.09
100006	10500001	13500000	0.1805	0.7261	24.85	22.44
100006	10800001	13800000	0.1844	0.7147	25.80	23.39
100006	11100001	14100000	0.2101	0.7485	28.07	25.66
100006	11400001	14400000	0.2168	0.7603	28.52	26.11
100006	11700001	14700000	0.1954	0.7586	25.76	23.35
[truncated: 4,804 more rows]
