# Supplementary material for: Effect of sequence depth and length in long-read assembly of the maize inbred NC358
Source: Nat Commun. 2020 May 8;11:2288. doi: 10.1038/s41467-020-16037-7 (PMC7211024; doi:10.1038/s41467-020-16037-7)
Supplement: Supplementary file 4 — Source Data [file 41467_2020_16037_MOESM4_ESM.zip › Source Data/Fig. 1F, Suppl. Fig. 8/NC358_21k_75x_DLE1_consensus_dft.fasta.gapfixed.pilon.mod.out.LAI]

Chr	From	To	Intact	Total	raw_LAI	LAI
whole_genome	1	2137481217	0.1779	0.7634	23.30	20.89
295	1	799996	0.2197	0.9668	6.06	3.65
100032	1	3000000	0.1987	0.7110	27.94	25.53
100032	300001	3300000	0.1785	0.7261	24.59	22.18
100032	600001	3600000	0.1864	0.7265	25.66	23.25
100032	900001	3900000	0.1803	0.7357	24.51	22.10
100032	1200001	4200000	0.1734	0.7367	23.54	21.13
100032	1500001	4500000	0.1823	0.7303	24.97	22.56
100032	1800001	4800000	0.1816	0.7365	24.66	22.25
100032	2100001	5100000	0.1704	0.7213	23.62	21.21
100032	2400001	5400000	0.1888	0.7367	25.62	23.21
100032	2700001	5700000	0.1988	0.7445	26.70	24.29
100032	3000001	6000000	0.1874	0.7403	25.32	22.91
100032	3300001	6300000	0.1955	0.7344	26.62	24.21
100032	3600001	6600000	0.1830	0.7267	25.18	22.77
100032	3900001	6900000	0.1782	0.7054	25.26	22.85
100032	4200001	7200000	0.1846	0.6936	26.62	24.21
100032	4500001	7500000	0.1761	0.6982	25.22	22.81
100032	4800001	7800000	0.1844	0.6933	26.59	24.18
100032	5100001	8100000	0.1776	0.6939	25.60	23.19
100032	5400001	8400000	0.1693	0.6809	24.86	22.45
100032	5700001	8700000	0.1663	0.6713	24.77	22.36
100032	6000001	9000000	0.1630	0.6886	23.67	21.26
100032	6300001	9300000	0.1711	0.6909	24.76	22.35
100032	6600001	9600000	0.1817	0.6876	26.43	24.02
100032	6900001	9900000	0.1824	0.7143	25.54	23.13
100032	7200001	10200000	0.1771	0.7185	24.64	22.23
100032	7500001	10500000	0.1772	0.7152	24.78	22.37
100032	7800001	10800000	0.1855	0.7291	25.44	23.03
100032	8100001	11100000	0.2118	0.7473	28.35	25.94
100032	8400001	11400000	0.2092	0.7419	28.20	25.79
100032	8700001	11700000	0.2082	0.7422	28.06	25.65
100032	9000001	12000000	0.2056	0.7239	28.41	26.00
100032	9300001	12300000	0.1945	0.7222	26.93	24.52
100032	9600001	12600000	0.1882	0.7295	25.81	23.40
100032	9900001	12900000	0.1917	0.7298	26.27	23.86
100032	10200001	13200000	0.1875	0.7248	25.87	23.46
100032	10500001	13273877	0.1849	0.7378	23.18	20.77
1122	1	3000000	0.1550	0.6841	22.65	20.24
1122	300001	3300000	0.1730	0.7446	23.23	20.82
1122	600001	3600000	0.1841	0.8260	22.29	19.88
1122	900001	3900000	0.1918	0.8670	22.12	19.71
1122	1200001	4200000	0.1940	0.8374	23.17	20.76
1122	1500001	4500000	0.2025	0.8157	24.82	22.41
1122	1800001	4800000	0.1893	0.7891	23.99	21.58
1122	2100001	5100000	0.1980	0.7877	25.14	22.73
1122	2400001	5400000	0.2028	0.7919	25.61	23.20
1122	2700001	5700000	0.2123	0.7815	27.17	24.76
1122	3000001	6000000	0.2017	0.7751	26.02	23.61
1122	3300001	6300000	0.1928	0.7602	25.36	22.95
1122	3600001	6600000	0.2112	0.7509	28.13	25.72
1122	3900001	6900000	0.2178	0.7401	29.43	27.02
1122	4200001	7200000	0.2166	0.7475	28.97	26.56
1122	4500001	7500000	0.2066	0.7412	27.88	25.47
1122	4800001	7800000	0.2113	0.7354	28.73	26.32
1122	5100001	8100000	0.1980	0.7134	27.76	25.35
1122	5400001	8400000	0.2017	0.7136	28.26	25.85
1122	5700001	8700000	0.1970	0.7149	27.56	25.15
1122	6000001	9000000	0.2077	0.7304	28.44	26.03
1122	6300001	9300000	0.2210	0.7229	30.57	28.16
1122	6600001	9600000	0.2115	0.7194	29.40	26.99
1122	6900001	9900000	0.2024	0.7040	28.75	26.34
1122	7200001	10200000	0.1861	0.7059	26.36	23.95
1122	7500001	10500000	0.1900	0.7214	26.33	23.92
1122	7800001	10800000	0.1941	0.7478	25.95	23.54
1122	8100001	11100000	0.1984	0.7519	26.39	23.98
1122	8400001	11400000	0.1923	0.7482	25.70	23.29
1122	8700001	11700000	0.1738	0.7349	23.65	21.24
1122	9000001	12000000	0.1595	0.7229	22.07	19.66
1122	9300001	12248069	0.1534	0.7407	20.35	17.94
16	1	3000000	0.2377	0.8670	27.42	25.01
16	300001	3300000	0.2343	0.8557	27.37	24.96
16	600001	3600000	0.2136	0.8521	25.06	22.65
16	900001	3900000	0.2180	0.8617	25.30	22.89
16	1200001	4200000	0.2045	0.8553	23.91	21.50
16	1500001	4500000	0.2110	0.8559	24.65	22.24
16	1800001	4800000	0.2089	0.8440	24.75	22.34
16	2100001	5100000	0.2004	0.8399	23.86	21.45
16	2400001	5400000	0.2027	0.8394	24.14	21.73
16	2700001	5700000	0.1982	0.8345	23.75	21.34
16	3000001	6000000	0.1878	0.8363	22.45	20.04
16	3300001	6300000	0.1708	0.8427	20.26	17.85
16	3600001	6600000	0.1818	0.8301	21.90	19.49
16	3900001	6900000	0.1671	0.8362	19.99	17.58
16	4200001	7200000	0.1745	0.8346	20.91	18.50
16	4500001	7500000	0.1744	0.8390	20.78	18.37
16	4800001	7800000	0.1740	0.8354	20.83	18.42
16	5100001	8100000	0.1837	0.8309	22.10	19.69
16	5400001	8400000	0.1864	0.8320	22.41	20.00
16	5700001	8700000	0.1722	0.8162	21.10	18.69
16	6000001	9000000	0.1836	0.8264	22.21	19.80
16	6300001	9300000	0.2008	0.8188	24.52	22.11
16	6600001	9600000	0.1875	0.8259	22.70	20.29
16	6900001	9900000	0.1925	0.8246	23.34	20.93
16	7200001	10200000	0.1777	0.8196	21.68	19.27
16	7500001	10500000	0.1710	0.8173	20.92	18.51
16	7800001	10800000	0.1688	0.8195	20.59	18.18
16	8100001	11100000	0.1586	0.8160	19.44	17.03
16	8400001	11400000	0.1631	0.8081	20.18	17.77
16	8700001	11700000	0.1746	0.8177	21.35	18.94
16	9000001	12000000	0.1642	0.8054	20.38	17.97
16	9300001	12300000	0.1548	0.8133	19.03	16.62
16	9600001	12600000	0.1619	0.8084	20.02	17.61
16	9900001	12900000	0.1611	0.8045	20.02	17.61
16	10200001	13200000	0.1694	0.8180	20.71	18.30
16	10500001	13500000	0.1661	0.8134	20.42	18.01
16	10800001	13800000	0.1574	0.8127	19.36	16.95
16	11100001	14100000	0.1666	0.8108	20.55	18.14
16	11400001	14400000	0.1681	0.8164	20.59	18.18
16	11700001	14700000	0.1793	0.8261	21.71	19.30
16	12000001	15000000	0.1823	0.8265	22.06	19.65
16	12300001	15300000	0.1782	0.8217	21.68	19.27
16	12600001	15600000	0.1687	0.8174	20.63	18.22
16	12900001	15900000	0.1703	0.8180	20.82	18.41
16	13200001	16200000	0.1671	0.8037	20.79	18.38
16	13500001	16500000	0.1718	0.8130	21.14	18.73
16	13800001	16800000	0.1823	0.8166	22.33	19.92
16	14100001	17100000	0.1837	0.8177	22.46	20.05
16	14400001	17400000	0.1804	0.8178	22.06	19.65
16	14700001	17700000	0.1643	0.8075	20.34	17.93
16	15000001	18000000	0.1615	0.8162	19.78	17.37
16	15300001	18300000	0.1742	0.8197	21.26	18.85
16	15600001	18600000	0.1789	0.8346	21.43	19.02
16	15900001	18900000	0.1837	0.8267	22.22	19.81
16	16200001	19200000	0.1889	0.8260	22.86	20.45
16	16500001	19500000	0.1837	0.8197	22.41	20.00
16	16800001	19800000	0.1843	0.8215	22.44	20.03
16	17100001	20100000	0.1723	0.8095	21.28	18.87
16	17400001	20400000	0.1808	0.8098	22.33	19.92
16	17700001	20700000	0.1822	0.8120	22.44	20.03
16	18000001	21000000	0.1812	0.8105	22.35	19.94
16	18300001	21300000	0.1827	0.7971	22.92	20.51
16	18600001	21600000	0.1854	0.7855	23.60	21.19
16	18900001	21900000	0.1713	0.7968	21.50	19.09
16	19200001	22200000	0.1690	0.7950	21.25	18.84
16	19500001	22500000	0.1668	0.7937	21.02	18.61
16	19800001	22800000	0.1545	0.8024	19.25	16.84
16	20100001	23100000	0.1654	0.8219	20.12	17.71
16	20400001	23400000	0.1692	0.8189	20.66	18.25
16	20700001	23700000	0.1775	0.8279	21.44	19.03
16	21000001	24000000	0.1892	0.8271	22.88	20.47
16	21300001	24300000	0.1854	0.8323	22.27	19.86
16	21600001	24600000	0.1879	0.8423	22.30	19.89
16	21900001	24900000	0.2035	0.8322	24.45	22.04
16	22200001	25200000	0.2120	0.8527	24.86	22.45
16	22500001	25500000	0.2149	0.8529	25.20	22.79
16	22800001	25800000	0.2340	0.8328	28.09	25.68
16	23100001	26100000	0.2297	0.8214	27.96	25.55
16	23400001	26400000	0.2032	0.8151	24.93	22.52
16	23700001	26700000	0.2066	0.8084	25.55	23.14
16	24000001	27000000	0.2000	0.8067	24.79	22.38
16	24300001	27300000	0.1944	0.8157	23.83	21.42
16	24600001	27600000	0.1855	0.8068	22.99	20.58
16	24900001	27900000	0.1743	0.8096	21.53	19.12
16	25200001	28200000	0.1666	0.7877	21.15	18.74
16	25500001	28500000	0.1676	0.7847	21.36	18.95
16	25800001	28800000	0.1691	0.7912	21.38	18.97
16	26100001	29100000	0.1530	0.8046	19.02	16.61
16	26400001	29400000	0.1798	0.8122	22.14	19.73
16	26700001	29700000	0.1731	0.8071	21.45	19.04
16	27000001	30000000	0.1837	0.7954	23.09	20.68
16	27300001	30300000	0.1744	0.7913	22.05	19.64
16	27600001	30600000	0.1804	0.7972	22.63	20.22
16	27900001	30900000	0.1878	0.7940	23.65	21.24
16	28200001	31200000	0.1877	0.8035	23.36	20.95
16	28500001	31500000	0.1880	0.8082	23.26	20.85
16	28800001	31800000	0.1627	0.8096	20.10	17.69
16	29100001	32100000	0.1858	0.8164	22.76	20.35
16	29400001	32400000	0.1712	0.8131	21.06	18.65
16	29700001	32700000	0.1772	0.8091	21.90	19.49
16	30000001	33000000	0.1667	0.8088	20.61	18.20
16	30300001	33300000	0.1866	0.8112	23.01	20.60
16	30600001	33600000	0.1866	0.8124	22.96	20.55
16	30900001	33900000	0.1915	0.8189	23.38	20.97
16	31200001	34200000	0.2034	0.8171	24.89	22.48
16	31500001	34500000	0.2129	0.8088	26.32	23.91
16	31800001	34800000	0.2227	0.8058	27.64	25.23
16	32100001	35100000	0.2148	0.7859	27.33	24.92
16	32400001	35400000	0.2174	0.7925	27.43	25.02
16	32700001	35700000	0.2169	0.7907	27.43	25.02
16	33000001	36000000	0.2270	0.7968	28.48	26.07
16	33300001	36300000	0.2112	0.7776	27.16	24.75
16	33600001	36600000	0.2053	0.7728	26.56	24.15
16	33900001	36900000	0.2039	0.7705	26.46	24.05
16	34200001	37200000	0.1974	0.7666	25.75	23.34
16	34500001	37500000	0.1851	0.7716	23.99	21.58
16	34800001	37800000	0.1953	0.7766	25.15	22.74
16	35100001	38100000	0.1885	0.7791	24.19	21.78
16	35400001	38400000	0.1800	0.7591	23.71	21.30
16	35700001	38700000	0.1679	0.7653	21.94	19.53
16	36000001	39000000	0.1638	0.7682	21.32	18.91
16	36300001	39300000	0.1773	0.7867	22.54	20.13
16	36600001	39600000	0.1774	0.7900	22.46	20.05
16	36900001	39900000	0.1739	0.7876	22.08	19.67
16	37200001	40200000	0.1705	0.7845	21.73	19.32
16	37500001	40500000	0.1768	0.7839	22.56	20.15
16	37800001	40800000	0.1665	0.7777	21.41	19.00
16	38100001	41100000	0.1857	0.7732	24.02	21.61
16	38400001	41400000	0.1944	0.7880	24.67	22.26
16	38700001	41700000	0.2002	0.7995	25.04	22.63
16	39000001	42000000	0.2103	0.7928	26.53	24.12
16	39300001	42300000	0.1947	0.7881	24.70	22.29
16	39600001	42600000	0.1921	0.7735	24.84	22.43
16	39900001	42900000	0.2009	0.7764	25.88	23.47
16	40200001	43200000	0.1945	0.7667	25.36	22.95
16	40500001	43500000	0.1926	0.7682	25.07	22.66
16	40800001	43800000	0.1978	0.7736	25.57	23.16
16	41100001	44100000	0.1909	0.7777	24.55	22.14
16	41400001	44400000	0.1919	0.7749	24.77	22.36
16	41700001	44700000	0.1964	0.7510	26.15	23.74
16	42000001	45000000	0.1755	0.7384	23.77	21.36
16	42300001	45300000	0.1816	0.7242	25.08	22.67
16	42600001	45600000	0.1867	0.7211	25.89	23.48
16	42900001	45900000	0.1695	0.7222	23.46	21.05
16	43200001	46200000	0.1714	0.7400	23.16	20.75
16	43500001	46500000	0.1862	0.7134	26.10	23.69
16	43800001	46800000	0.1787	0.6942	25.74	23.33
16	44100001	47100000	0.1780	0.6800	26.18	23.77
16	44400001	47400000	0.1778	0.6860	25.92	23.51
16	44700001	47700000	0.1752	0.7014	24.98	22.57
16	45000001	48000000	0.1732	0.6998	24.75	22.34
16	45300001	48300000	0.1842	0.7123	25.86	23.45
16	45600001	48600000	0.1941	0.7132	27.22	24.81
16	45900001	48900000	0.1893	0.7076	26.75	24.34
16	46200001	49200000	0.1967	0.6872	28.62	26.21
16	46500001	49500000	0.1789	0.7043	25.40	22.99
16	46800001	49800000	0.1800	0.7090	25.39	22.98
16	47100001	50100000	0.1725	0.7255	23.77	21.36
16	47400001	50400000	0.1803	0.7279	24.77	22.36
16	47700001	50700000	0.1825	0.7307	24.97	22.56
16	48000001	51000000	0.1900	0.7312	25.98	23.57
16	48300001	51300000	0.1874	0.7288	25.71	23.30
16	48600001	51600000	0.1830	0.7426	24.64	22.23
16	48900001	51900000	0.1987	0.7463	26.63	24.22
16	49200001	52200000	0.2076	0.7515	27.62	25.21
16	49500001	52500000	0.2121	0.7520	28.21	25.80
16	49800001	52800000	0.2143	0.7596	28.21	25.80
16	50100001	53100000	0.2169	0.7521	28.84	26.43
16	50400001	53400000	0.1994	0.7422	26.86	24.45
16	50700001	53700000	0.1949	0.7280	26.78	24.37
16	51000001	54000000	0.1974	0.7473	26.42	24.01
16	51300001	54300000	0.1953	0.7481	26.10	23.69
16	51600001	54600000	0.1961	0.7498	26.15	23.74
16	51900001	54900000	0.1816	0.7370	24.64	22.23
16	52200001	55200000	0.1681	0.7535	22.31	19.90
16	52500001	55500000	0.1568	0.7564	20.74	18.33
16	52800001	55800000	0.1637	0.7450	21.97	19.56
16	53100001	56100000	0.1659	0.7471	22.20	19.79
16	53400001	56400000	0.1788	0.7564	23.64	21.23
16	53700001	56700000	0.1758	0.7448	23.61	21.20
16	54000001	57000000	0.1584	0.7391	21.43	19.02
16	54300001	57300000	0.1559	0.7324	21.28	18.87
16	54600001	57600000	0.1506	0.7222	20.85	18.44
16	54900001	57900000	0.1504	0.7307	20.59	18.18
16	55200001	58200000	0.1514	0.7253	20.88	18.47
16	55500001	58500000	0.1620	0.7373	21.98	19.57
16	55800001	58800000	0.1592	0.7455	21.36	18.95
16	56100001	59100000	0.1585	0.7371	21.50	19.09
16	56400001	59400000	0.1607	0.7304	22.00	19.59
16	56700001	59700000	0.1721	0.7296	23.59	21.18
16	57000001	60000000	0.1816	0.7351	24.71	22.30
16	57300001	60300000	0.1690	0.7350	22.99	20.58
16	57600001	60600000	0.1663	0.7303	22.78	20.37
16	57900001	60900000	0.1708	0.7175	23.81	21.40
16	58200001	61200000	0.1675	0.7126	23.50	21.09
16	58500001	61500000	0.1695	0.7012	24.17	21.76
16	58800001	61800000	0.1652	0.6907	23.92	21.51
16	59100001	62100000	0.1627	0.6972	23.33	20.92
16	59400001	62400000	0.1551	0.6808	22.78	20.37
16	59700001	62700000	0.1551	0.6852	22.64	20.23
16	60000001	63000000	0.1679	0.6920	24.27	21.86
16	60300001	63300000	0.1802	0.6936	25.98	23.57
16	60600001	63600000	0.1815	0.7006	25.90	23.49
16	60900001	63900000	0.1879	0.7162	26.23	23.82
16	61200001	64200000	0.1881	0.7150	26.30	23.89
16	61500001	64500000	0.1856	0.7172	25.88	23.47
16	61800001	64800000	0.1869	0.7281	25.67	23.26
16	62100001	65100000	0.2032	0.7275	27.94	25.53
16	62400001	65400000	0.2016	0.7407	27.21	24.80
16	62700001	65700000	0.1928	0.7568	25.47	23.06
16	63000001	66000000	0.1887	0.7470	25.26	22.85
16	63300001	66300000	0.1824	0.7512	24.29	21.88
16	63600001	66600000	0.1921	0.7638	25.16	22.75
16	63900001	66900000	0.1969	0.7554	26.07	23.66
16	64200001	67200000	0.1950	0.7437	26.23	23.82
16	64500001	67500000	0.1915	0.7417	25.81	23.40
16	64800001	67800000	0.1923	0.7432	25.87	23.46
16	65100001	68100000	0.1780	0.7439	23.92	21.51
16	65400001	68400000	0.1994	0.7328	27.20	24.79
16	65700001	68700000	0.2045	0.7192	28.43	26.02
16	66000001	69000000	0.2078	0.7222	28.77	26.36
16	66300001	69300000	0.2030	0.7141	28.42	26.01
16	66600001	69600000	0.1955	0.6961	28.09	25.68
16	66900001	69900000	0.1875	0.7038	26.64	24.23
16	67200001	70200000	0.1868	0.7235	25.82	23.41
16	67500001	70500000	0.1905	0.7267	26.21	23.80
16	67800001	70800000	0.1845	0.7157	25.78	23.37
16	68100001	71100000	0.1820	0.7150	25.46	23.05
16	68400001	71400000	0.1628	0.7281	22.36	19.95
16	68700001	71700000	0.1577	0.7454	21.15	18.74
16	69000001	72000000	0.1526	0.7435	20.53	18.12
16	69300001	72300000	0.1638	0.7557	21.68	19.27
16	69600001	72600000	0.1540	0.7713	19.97	17.56
16	69900001	72900000	0.1535	0.7632	20.11	17.70
16	70200001	73200000	0.1658	0.7425	22.33	19.92
16	70500001	73500000	0.1638	0.7384	22.18	19.77
16	70800001	73800000	0.1909	0.7476	25.54	23.13
16	71100001	74100000	0.1915	0.7378	25.95	23.54
16	71400001	74400000	0.1922	0.7263	26.47	24.06
16	71700001	74700000	0.1858	0.7063	26.31	23.90
16	72000001	75000000	0.1821	0.6999	26.01	23.60
16	72300001	75300000	0.1861	0.6927	26.86	24.45
16	72600001	75600000	0.2040	0.6844	29.81	27.40
16	72900001	75900000	0.2066	0.6823	30.28	27.87
16	73200001	76200000	0.2016	0.6937	29.06	26.65
16	73500001	76500000	0.1984	0.6905	28.73	26.32
16	73800001	76800000	0.1903	0.6764	28.13	25.72
16	74100001	77100000	0.1941	0.6995	27.75	25.34
16	74400001	77400000	0.1937	0.7028	27.56	25.15
16	74700001	77700000	0.2025	0.7095	28.54	26.13
16	75000001	78000000	0.2090	0.7138	29.28	26.87
16	75300001	78300000	0.1905	0.7124	26.74	24.33
16	75600001	78600000	0.1865	0.7160	26.05	23.64
16	75900001	78900000	0.1780	0.7218	24.67	22.26
16	76200001	79200000	0.1818	0.7283	24.96	22.55
16	76500001	79500000	0.1844	0.7171	25.71	23.30
16	76800001	79800000	0.1735	0.7175	24.18	21.77
16	77100001	80100000	0.1719	0.6985	24.60	22.19
16	77400001	80400000	0.1727	0.6950	24.84	22.43
16	77700001	80700000	0.1697	0.7053	24.06	21.65
16	78000001	81000000	0.1680	0.7036	23.87	21.46
16	78300001	81300000	0.1743	0.7003	24.90	22.49
16	78600001	81600000	0.1654	0.6909	23.94	21.53
16	78900001	81900000	0.1764	0.6763	26.09	23.68
16	79200001	82200000	0.1795	0.6727	26.68	24.27
16	79500001	82500000	0.1958	0.6975	28.07	25.66
16	79800001	82800000	0.1896	0.7033	26.96	24.55
16	80100001	83100000	0.1911	0.7066	27.05	24.64
16	80400001	83400000	0.2040	0.7194	28.35	25.94
16	80700001	83700000	0.2072	0.7261	28.54	26.13
16	81000001	84000000	0.2068	0.7144	28.94	26.53
16	81300001	84300000	0.2038	0.6978	29.21	26.80
16	81600001	84600000	0.2164	0.7070	30.61	28.20
16	81900001	84900000	0.2085	0.7101	29.36	26.95
16	82200001	85200000	0.1916	0.6882	27.84	25.43
16	82500001	85500000	0.1730	0.6755	25.62	23.21
16	82800001	85800000	0.1869	0.6792	27.52	25.11
16	83100001	86100000	0.1874	0.6730	27.85	25.44
16	83400001	86400000	0.1737	0.6503	26.70	24.29
16	83700001	86700000	0.1783	0.6449	27.65	25.24
16	84000001	87000000	0.1712	0.6515	26.28	23.87
16	84300001	87300000	0.1744	0.6633	26.30	23.89
16	84600001	87600000	0.1632	0.6666	24.48	22.07
16	84900001	87900000	0.1813	0.6772	26.77	24.36
16	85200001	88200000	0.1954	0.7029	27.81	25.40
16	85500001	88500000	0.1881	0.6948	27.07	24.66
16	85800001	88800000	0.1733	0.6827	25.38	22.97
16	86100001	89100000	0.1719	0.6839	25.13	22.72
16	86400001	89400000	0.1763	0.7059	24.97	22.56
16	86700001	89700000	0.1814	0.6976	26.00	23.59
16	87000001	90000000	0.1865	0.6769	27.56	25.15
16	87300001	90300000	0.1862	0.6860	27.14	24.73
16	87600001	90600000	0.1890	0.6828	27.68	25.27
16	87900001	90900000	0.1837	0.6676	27.52	25.11
16	88200001	91200000	0.1757	0.6602	26.61	24.20
16	88500001	91500000	0.1869	0.6622	28.23	25.82
16	88800001	91800000	0.1951	0.6715	29.06	26.65
16	89100001	92100000	0.2043	0.6750	30.26	27.85
16	89400001	92400000	0.2029	0.6641	30.54	28.13
16	89700001	92700000	0.1888	0.6789	27.81	25.40
16	90000001	93000000	0.1873	0.7066	26.51	24.10
16	90300001	93300000	0.1934	0.7101	27.23	24.82
16	90600001	93600000	0.1869	0.6947	26.90	24.49
16	90900001	93900000	0.1750	0.7102	24.64	22.23
16	91200001	94200000	0.1852	0.6966	26.59	24.18
16	91500001	94500000	0.1855	0.6990	26.53	24.12
16	91800001	94800000	0.1798	0.6933	25.93	23.52
16	92100001	95100000	0.1636	0.6895	23.73	21.32
16	92400001	95400000	0.1505	0.6689	22.49	20.08
16	92700001	95700000	0.1568	0.6463	24.26	21.85
16	93000001	96000000	0.1557	0.6370	24.44	22.03
16	93300001	96300000	0.1555	0.6323	24.60	22.19
16	93600001	96600000	0.1626	0.6328	25.69	23.28
16	93900001	96900000	0.1776	0.6352	27.95	25.54
16	94200001	97200000	0.1772	0.6407	27.66	25.25
16	94500001	97500000	0.1797	0.6410	28.03	25.62
16	94800001	97800000	0.1830	0.6421	28.51	26.10
16	95100001	98100000	0.1814	0.6457	28.09	25.68
16	95400001	98400000	0.1914	0.6639	28.82	26.41
16	95700001	98700000	0.1881	0.6619	28.42	26.01
16	96000001	99000000	0.1874	0.6489	28.88	26.47
16	96300001	99300000	0.1800	0.6280	28.67	26.26
16	96600001	99600000	0.1826	0.6080	30.04	27.63
16	96900001	99900000	0.1800	0.6026	29.87	27.46
16	97200001	100200000	0.1662	0.5821	28.56	26.15
16	97500001	100500000	0.1521	0.5713	26.62	24.21
16	97800001	100800000	0.1495	0.5574	26.82	24.41
16	98100001	101100000	0.1613	0.5446	29.62	27.21
16	98400001	101400000	0.1659	0.5518	30.07	27.66
16	98700001	101700000	0.1715	0.5429	31.60	29.19
16	99000001	102000000	0.1725	0.5433	31.75	29.34
16	99300001	102300000	0.1751	0.5412	32.36	29.95
16	99600001	102600000	0.1758	0.5580	31.50	29.09
16	99900001	102900000	0.1663	0.5477	30.36	27.95
16	100200001	103200000	0.1736	0.5718	30.36	27.95
16	100500001	103500000	0.1745	0.5827	29.94	27.53
16	100800001	103800000	0.1671	0.5936	28.15	25.74
16	101100001	104100000	0.1647	0.6067	27.14	24.73
16	101400001	104400000	0.1686	0.6193	27.22	24.81
16	101700001	104700000	0.1610	0.6493	24.80	22.39
16	102000001	104990066	0.1653	0.6720	24.52	22.11
195	1	3000000	0.1849	0.6410	28.85	26.44
195	300001	3300000	0.1846	0.6306	29.27	26.86
195	600001	3600000	0.1687	0.6358	26.53	24.12
195	900001	3900000	0.1663	0.6262	26.55	24.14
195	1200001	4200000	0.1698	0.6370	26.65	24.24
195	1500001	4500000	0.1712	0.6273	27.29	24.88
195	1800001	4800000	0.1571	0.6260	25.10	22.69
195	2100001	5100000	0.1515	0.6285	24.10	21.69
195	2400001	5400000	0.1463	0.6330	23.11	20.70
195	2700001	5700000	0.1500	0.6577	22.80	20.39
195	3000001	6000000	0.1394	0.6509	21.42	19.01
195	3300001	6300000	0.1390	0.6343	21.92	19.51
195	3600001	6600000	0.1345	0.6303	21.34	18.93
195	3900001	6900000	0.1300	0.6319	20.57	18.16
195	4200001	7200000	0.1270	0.6313	20.11	17.70
195	4500001	7500000	0.1307	0.6115	21.38	18.97
195	4800001	7800000	0.1255	0.6079	20.64	18.23
195	5100001	8100000	0.1221	0.6075	20.10	17.69
195	5400001	8400000	0.1239	0.6019	20.59	18.18
195	5700001	8700000	0.1129	0.5726	19.72	17.31
195	6000001	9000000	0.1186	0.5701	20.80	18.39
195	6300001	9300000	0.1098	0.5602	19.59	17.18
195	6600001	9600000	0.1098	0.5607	19.58	17.17
195	6900001	9900000	0.1046	0.5407	19.35	16.94
195	7200001	10200000	0.1068	0.5297	20.17	17.76
195	7500001	10500000	0.1171	0.5437	21.53	19.12
195	7800001	10800000	0.1258	0.5459	23.04	20.63
195	8100001	11100000	0.1288	0.5319	24.22	21.81
195	8400001	11400000	0.1317	0.5288	24.91	22.50
195	8700001	11700000	0.1458	0.5530	26.36	23.95
195	9000001	12000000	0.1439	0.5619	25.61	23.20
195	9300001	12300000	0.1540	0.5884	26.16	23.75
195	9600001	12600000	0.1614	0.5863	27.52	25.11
195	9900001	12900000	0.1618	0.6098	26.53	24.12
195	10200001	13200000	0.1620	0.6248	25.92	23.51
195	10500001	13500000	0.1641	0.6422	25.56	23.15
195	10800001	13800000	0.1544	0.6412	24.08	21.67
195	11100001	14100000	0.1480	0.6305	23.48	21.07
195	11400001	14400000	0.1557	0.6313	24.67	22.26
195	11700001	14700000	0.1495	0.6132	24.37	21.96
195	12000001	15000000	0.1525	0.6312	24.16	21.75
195	12300001	15300000	0.1461	0.6274	23.29	20.88
195	12600001	15600000	0.1488	0.6453	23.06	20.65
195	12900001	15900000	0.1505	0.6696	22.48	20.07
195	13200001	15995906	0.1451	0.6757	20.01	17.60
46	1	3000000	0.2118	0.6579	32.20	29.79
46	300001	3300000	0.1980	0.6422	30.83	28.42
46	600001	3600000	0.1977	0.6260	31.58	29.17
46	900001	3900000	0.1982	0.6365	31.14	28.73
46	1200001	4200000	0.1934	0.6331	30.54	28.13
46	1500001	4500000	0.1740	0.6204	28.05	25.64
46	1800001	4800000	0.1657	0.6132	27.02	24.61
46	2100001	5100000	0.1616	0.6135	26.35	23.94
46	2400001	5400000	0.1486	0.6188	24.02	21.61
46	2700001	5700000	0.1527	0.6246	24.45	22.04
46	3000001	6000000	0.1477	0.6358	23.23	20.82
46	3300001	6300000	0.1565	0.6494	24.10	21.69
46	3600001	6600000	0.1547	0.6585	23.49	21.08
46	3900001	6900000	0.1700	0.6624	25.66	23.25
46	4200001	7200000	0.1494	0.6423	23.26	20.85
46	4500001	7500000	0.1590	0.6486	24.52	22.11
46	4800001	7800000	0.1673	0.6464	25.88	23.47
46	5100001	8100000	0.1701	0.6458	26.34	23.93
46	5400001	8400000	0.1647	0.6349	25.95	23.54
46	5700001	8700000	0.1627	0.6208	26.21	23.80
46	6000001	9000000	0.1607	0.6178	26.01	23.60
46	6300001	9300000	0.1493	0.6006	24.86	22.45
46	6600001	9600000	0.1514	0.5857	25.86	23.45
46	6900001	9900000	0.1328	0.5833	22.77	20.36
46	7200001	10200000	0.1562	0.5938	26.31	23.90
46	7500001	10500000	0.1488	0.5863	25.37	22.96
46	7800001	10800000	0.1405	0.5944	23.64	21.23
46	8100001	11100000	0.1518	0.6151	24.68	22.27
46	8400001	11400000	0.1665	0.6254	26.62	24.21
46	8700001	11700000	0.1782	0.6541	27.24	24.83
46	9000001	12000000	0.1779	0.6560	27.12	24.71
46	9300001	12300000	0.1812	0.6583	27.53	25.12
46	9600001	12600000	0.1691	0.6590	25.66	23.25
46	9900001	12900000	0.1769	0.6519	27.13	24.72
46	10200001	13200000	0.1720	0.6629	25.95	23.54
46	10500001	13500000	0.1672	0.6801	24.58	22.17
46	10800001	13800000	0.1688	0.6894	24.48	22.07
46	11100001	14100000	0.1580	0.6820	23.16	20.75
46	11400001	14400000	0.1552	0.6759	22.96	20.55
46	11700001	14700000	0.1437	0.6666	21.56	19.15
46	12000001	15000000	0.1298	0.6470	20.06	17.65
46	12300001	15300000	0.1496	0.6645	22.51	20.10
46	12600001	15600000	0.1624	0.6778	23.96	21.55
46	12900001	15900000	0.1674	0.6728	24.88	22.47
46	13200001	16200000	0.1657	0.6654	24.90	22.49
46	13500001	16500000	0.1840	0.6575	27.99	25.58
46	13800001	16800000	0.1844	0.6450	28.59	26.18
46	14100001	17100000	0.1896	0.6342	29.90	27.49
46	14400001	17400000	0.1898	0.6399	29.66	27.25
46	14700001	17700000	0.1980	0.6331	31.27	28.86
46	15000001	18000000	0.1997	0.6499	30.73	28.32
46	15300001	18300000	0.1930	0.6457	29.89	27.48
46	15600001	18600000	0.1846	0.6415	28.77	26.36
46	15900001	18900000	0.1900	0.6626	28.67	26.26
46	16200001	19200000	0.1987	0.6658	29.84	27.43
46	16500001	19500000	0.1868	0.6481	28.83	26.42
46	16800001	19800000	0.1909	0.6544	29.17	26.76
46	17100001	20100000	0.1935	0.6690	28.92	26.51
46	17400001	20400000	0.2032	0.6736	30.17	27.76
46	17700001	20700000	0.2035	0.6861	29.65	27.24
46	18000001	21000000	0.2112	0.6776	31.16	28.75
46	18300001	21300000	0.1906	0.6802	28.01	25.60
46	18600001	21600000	0.1969	0.6758	29.13	26.72
46	18900001	21900000	0.1833	0.6570	27.90	25.49
46	19200001	22200000	0.1728	0.6556	26.36	23.95
46	19500001	22500000	0.1719	0.6754	25.45	23.04
46	19800001	22800000	0.1609	0.6856	23.47	21.06
46	20100001	23100000	0.1609	0.6832	23.55	21.14
46	20400001	23400000	0.1560	0.6725	23.20	20.79
46	20700001	23700000	0.1523	0.6699	22.73	20.32
46	21000001	24000000	0.1592	0.6794	23.43	21.02
46	21300001	24300000	0.1681	0.6690	25.12	22.71
46	21600001	24600000	0.1742	0.6747	25.81	23.40
46	21900001	24900000	0.1810	0.6915	26.18	23.77
46	22200001	25200000	0.1793	0.7000	25.62	23.21
46	22500001	25500000	0.1883	0.7004	26.89	24.48
46	22800001	25800000	0.1922	0.6955	27.64	25.23
46	23100001	26100000	0.2044	0.6837	29.90	27.49
46	23400001	26400000	0.2059	0.6971	29.53	27.12
46	23700001	26700000	0.2142	0.7039	30.43	28.02
46	24000001	27000000	0.2130	0.6973	30.55	28.14
46	24300001	27300000	0.2227	0.7024	31.71	29.30
46	24600001	27600000	0.2166	0.6862	31.57	29.16
46	24900001	27900000	0.2123	0.6781	31.32	28.91
46	25200001	28200000	0.2265	0.6661	34.01	31.60
46	25500001	28500000	0.2119	0.6619	32.02	29.61
46	25800001	28800000	0.2306	0.6648	34.68	32.27
46	26100001	29100000	0.2190	0.6881	31.83	29.42
46	26400001	29400000	0.2060	0.6825	30.18	27.77
46	26700001	29700000	0.2007	0.6852	29.29	26.88
46	27000001	30000000	0.1916	0.6778	28.27	25.86
46	27300001	30300000	0.1869	0.6667	28.03	25.62
46	27600001	30600000	0.1913	0.6926	27.62	25.21
46	27900001	30900000	0.1941	0.6861	28.29	25.88
46	28200001	31200000	0.1831	0.6802	26.92	24.51
46	28500001	31500000	0.1824	0.6920	26.36	23.95
46	28800001	31800000	0.1706	0.6831	24.97	22.56
46	29100001	32100000	0.1590	0.6792	23.41	21.00
46	29400001	32400000	0.1657	0.6794	24.40	21.99
46	29700001	32700000	0.1671	0.6720	24.86	22.45
46	30000001	33000000	0.1728	0.6776	25.50	23.09
46	30300001	33300000	0.1674	0.6887	24.30	21.89
46	30600001	33600000	0.1576	0.6710	23.48	21.07
46	30900001	33900000	0.1620	0.6709	24.15	21.74
46	31200001	34200000	0.1649	0.6937	23.77	21.36
46	31500001	34500000	0.1815	0.6878	26.39	23.98
46	31800001	34800000	0.1778	0.6873	25.87	23.46
46	32100001	35100000	0.1812	0.6742	26.87	24.46
46	32400001	35400000	0.1741	0.6855	25.39	22.98
46	32700001	35700000	0.1619	0.6977	23.20	20.79
46	33000001	36000000	0.1518	0.6911	21.96	19.55
46	33300001	36300000	0.1527	0.6979	21.88	19.47
46	33600001	36600000	0.1743	0.7138	24.42	22.01
46	33900001	36900000	0.1634	0.7193	22.72	20.31
46	34200001	37200000	0.1701	0.7066	24.07	21.66
46	34500001	37500000	0.1764	0.7039	25.06	22.65
46	34800001	37800000	0.1876	0.7055	26.59	24.18
46	35100001	38100000	0.1937	0.7153	27.08	24.67
46	35400001	38400000	0.1937	0.7083	27.34	24.93
46	35700001	38700000	0.2059	0.6936	29.69	27.28
46	36000001	39000000	0.2192	0.7031	31.17	28.76
46	36300001	39300000	0.2216	0.6986	31.72	29.31
46	36600001	39600000	0.2018	0.6802	29.66	27.25
46	36900001	39900000	0.1926	0.6785	28.38	25.97
46	37200001	40200000	0.1720	0.6961	24.70	22.29
46	37500001	40500000	0.1564	0.7028	22.26	19.85
46	37800001	40800000	0.1365	0.7137	19.12	16.71
46	38100001	41100000	0.1373	0.7233	18.98	16.57
46	38400001	41400000	0.1536	0.7130	21.54	19.13
46	38700001	41700000	0.1622	0.7145	22.70	20.29
46	39000001	42000000	0.1621	0.7203	22.50	20.09
46	39300001	42300000	0.1667	0.7100	23.48	21.07
46	39600001	42600000	0.1712	0.7009	24.42	22.01
46	39900001	42900000	0.1816	0.7004	25.93	23.52
46	40200001	43200000	0.1948	0.6822	28.56	26.15
46	40500001	43500000	0.1894	0.6670	28.39	25.98
46	40800001	43800000	0.1833	0.6498	28.20	25.79
46	41100001	44100000	0.1789	0.6405	27.94	25.53
46	41400001	44400000	0.1814	0.6479	28.00	25.59
46	41700001	44700000	0.1695	0.6506	26.06	23.65
46	42000001	45000000	0.1681	0.6396	26.29	23.88
46	42300001	45300000	0.1684	0.6433	26.17	23.76
46	42600001	45600000	0.1692	0.6586	25.70	23.29
46	42900001	45900000	0.1671	0.6430	25.98	23.57
46	43200001	46200000	0.1722	0.6541	26.33	23.92
46	43500001	46500000	0.1758	0.6717	26.17	23.76
46	43800001	46800000	0.1833	0.6705	27.33	24.92
46	44100001	47100000	0.1898	0.6644	28.57	26.16
46	44400001	47400000	0.1711	0.6707	25.52	23.11
46	44700001	47700000	0.1781	0.6609	26.95	24.54
46	45000001	48000000	0.1797	0.6749	26.63	24.22
46	45300001	48300000	0.1760	0.6856	25.67	23.26
46	45600001	48600000	0.1722	0.6790	25.36	22.95
46	45900001	48900000	0.1727	0.6891	25.06	22.65
46	46200001	49200000	0.1641	0.6754	24.30	21.89
46	46500001	49500000	0.1652	0.6538	25.27	22.86
46	46800001	49800000	0.1680	0.6542	25.68	23.27
46	47100001	50100000	0.1680	0.6567	25.58	23.17
46	47400001	50400000	0.1773	0.6666	26.59	24.18
46	47700001	50700000	0.1674	0.6780	24.70	22.29
46	48000001	51000000	0.1696	0.6676	25.40	22.99
46	48300001	51300000	0.1587	0.6646	23.88	21.47
46	48600001	51600000	0.1601	0.6882	23.26	20.85
46	48900001	51900000	0.1659	0.6913	24.00	21.59
46	49200001	52200000	0.1682	0.6926	24.28	21.87
46	49500001	52500000	0.1706	0.7140	23.89	21.48
46	49800001	52800000	0.1701	0.7149	23.80	21.39
46	50100001	53100000	0.1571	0.7187	21.86	19.45
46	50400001	53400000	0.1570	0.6943	22.62	20.21
46	50700001	53700000	0.1648	0.6850	24.06	21.65
46	51000001	54000000	0.1484	0.6975	21.28	18.87
46	51300001	54300000	0.1556	0.6990	22.27	19.86
46	51600001	54600000	0.1565	0.6769	23.12	20.71
46	51900001	54900000	0.1497	0.6390	23.42	21.01
46	52200001	55200000	0.1395	0.6445	21.65	19.24
46	52500001	55500000	0.1376	0.6469	21.27	18.86
46	52800001	55800000	0.1385	0.6650	20.83	18.42
46	53100001	56100000	0.1441	0.6719	21.45	19.04
46	53400001	56400000	0.1446	0.6840	21.14	18.73
46	53700001	56700000	0.1404	0.6865	20.45	18.04
46	54000001	57000000	0.1509	0.6758	22.32	19.91
46	54300001	57300000	0.1648	0.6735	24.46	22.05
46	54600001	57600000	0.1555	0.6699	23.22	20.81
46	54900001	57900000	0.1726	0.7116	24.25	21.84
46	55200001	58200000	0.1803	0.7106	25.38	22.97
46	55500001	58500000	0.1838	0.7028	26.16	23.75
46	55800001	58800000	0.1816	0.7001	25.94	23.53
46	56100001	59100000	0.1789	0.7004	25.54	23.13
46	56400001	59400000	0.1747	0.7090	24.63	22.22
46	56700001	59700000	0.1634	0.7061	23.14	20.73
46	57000001	60000000	0.1651	0.7106	23.24	20.83
46	57300001	60300000	0.1500	0.7250	20.70	18.29
46	57600001	60600000	0.1607	0.7419	21.66	19.25
46	57900001	60900000	0.1495	0.7500	19.93	17.52
46	58200001	61200000	0.1662	0.7588	21.91	19.50
46	58500001	61500000	0.1663	0.7638	21.77	19.36
46	58800001	61800000	0.1668	0.7682	21.71	19.30
46	59100001	62100000	0.1694	0.7662	22.11	19.70
46	59400001	62400000	0.1707	0.7706	22.16	19.75
46	59700001	62700000	0.1842	0.7661	24.04	21.63
46	60000001	63000000	0.1810	0.7688	23.54	21.13
46	60300001	63300000	0.1930	0.7723	24.98	22.57
46	60600001	63600000	0.1874	0.7705	24.32	21.91
46	60900001	63900000	0.1947	0.7683	25.34	22.93
46	61200001	64200000	0.1810	0.7707	23.49	21.08
46	61500001	64500000	0.1800	0.7626	23.61	21.20
46	61800001	64800000	0.1827	0.7556	24.18	21.77
46	62100001	65100000	0.1975	0.7527	26.25	23.84
46	62400001	65400000	0.1994	0.7455	26.75	24.34
46	62700001	65700000	0.1990	0.7684	25.89	23.48
46	63000001	66000000	0.2027	0.7817	25.93	23.52
46	63300001	66300000	0.1926	0.7682	25.07	22.66
46	63600001	66600000	0.2055	0.7706	26.67	24.26
46	63900001	66900000	0.2116	0.7650	27.66	25.25
46	64200001	67200000	0.2120	0.7520	28.19	25.78
46	64500001	67500000	0.2163	0.7658	28.25	25.84
46	64800001	67800000	0.2145	0.7618	28.16	25.75
46	65100001	68100000	0.2113	0.7496	28.18	25.77
46	65400001	68400000	0.2074	0.7541	27.50	25.09
46	65700001	68700000	0.2030	0.7372	27.54	25.13
46	66000001	69000000	0.2046	0.7220	28.33	25.92
46	66300001	69300000	0.2146	0.7284	29.46	27.05
46	66600001	69600000	0.2100	0.7298	28.77	26.36
46	66900001	69900000	0.2093	0.7542	27.76	25.35
46	67200001	70200000	0.2155	0.7756	27.79	25.38
46	67500001	70500000	0.2022	0.7846	25.77	23.36
46	67800001	70800000	0.1999	0.8080	24.74	22.33
46	68100001	71100000	0.1901	0.8319	22.86	20.45
46	68400001	71400000	0.1965	0.8365	23.50	21.09
46	68700001	71700000	0.1969	0.8560	23.00	20.59
46	69000001	72000000	0.1899	0.8562	22.18	19.77
46	69300001	72300000	0.1909	0.8569	22.28	19.87
46	69600001	72600000	0.1901	0.8528	22.29	19.88
46	69900001	72900000	0.1765	0.8279	21.31	18.90
46	70200001	73200000	0.1683	0.8096	20.79	18.38
46	70500001	73500000	0.1802	0.8038	22.42	20.01
46	70800001	73800000	0.1859	0.7905	23.51	21.10
46	71100001	74100000	0.1795	0.7720	23.26	20.85
46	71400001	74400000	0.1672	0.7521	22.23	19.82
46	71700001	74700000	0.1677	0.7342	22.84	20.43
46	72000001	75000000	0.1726	0.7246	23.82	21.41
46	72300001	75300000	0.1655	0.7256	22.80	20.39
46	72600001	75600000	0.1933	0.7311	26.44	24.03
46	72900001	75900000	0.1930	0.7266	26.56	24.15
46	73200001	76200000	0.1882	0.7323	25.70	23.29
46	73500001	76500000	0.1876	0.7246	25.89	23.48
46	73800001	76800000	0.1845	0.7137	25.85	23.44
46	74100001	77100000	0.2029	0.7350	27.61	25.20
46	74400001	77400000	0.2078	0.7364	28.22	25.81
46	74700001	77700000	0.2095	0.7410	28.28	25.87
46	75000001	78000000	0.2131	0.7656	27.84	25.43
46	75300001	78300000	0.2082	0.7629	27.29	24.88
46	75600001	78600000	0.1777	0.7594	23.40	20.99
46	75900001	78900000	0.1725	0.7454	23.14	20.73
46	76200001	79200000	0.1851	0.7446	24.86	22.45
46	76500001	79500000	0.1788	0.7253	24.65	22.24
46	76800001	79800000	0.1690	0.7305	23.14	20.73
46	77100001	80100000	0.1568	0.7231	21.68	19.27
46	77400001	80400000	0.1597	0.7356	21.71	19.30
46	77700001	80700000	0.1509	0.7406	20.37	17.96
46	78000001	81000000	0.1475	0.7276	20.27	17.86
46	78300001	81300000	0.1397	0.7252	19.27	16.86
46	78600001	81600000	0.1342	0.7098	18.90	16.49
46	78900001	81900000	0.1570	0.7458	21.05	18.64
46	79200001	82200000	0.1493	0.7486	19.94	17.53
46	79500001	82500000	0.1495	0.7611	19.65	17.24
46	79800001	82800000	0.1655	0.7657	21.62	19.21
46	80100001	83100000	0.1681	0.7658	21.95	19.54
46	80400001	83400000	0.1722	0.7619	22.61	20.20
46	80700001	83700000	0.1840	0.7564	24.33	21.92
46	81000001	84000000	0.1692	0.7489	22.59	20.18
46	81300001	84300000	0.1777	0.7435	23.90	21.49
46	81600001	84600000	0.1859	0.7546	24.63	22.22
46	81900001	84900000	0.1795	0.7470	24.03	21.62
46	82200001	85200000	0.1792	0.7454	24.04	21.63
46	82500001	85500000	0.1826	0.7516	24.29	21.88
46	82800001	85800000	0.1763	0.7525	23.42	21.01
46	83100001	86100000	0.1753	0.7388	23.72	21.31
46	83400001	86400000	0.1582	0.7426	21.30	18.89
46	83700001	86700000	0.1496	0.7485	19.98	17.57
46	84000001	87000000	0.1569	0.7586	20.68	18.27
46	84300001	87300000	0.1548	0.7597	20.38	17.97
46	84600001	87600000	0.1466	0.7714	19.00	16.59
46	84900001	87900000	0.1390	0.7783	17.86	15.45
46	85200001	88200000	0.1385	0.7861	17.62	15.21
46	85500001	88500000	0.1460	0.7840	18.62	16.21
46	85800001	88800000	0.1437	0.7889	18.22	15.81
46	86100001	89100000	0.1385	0.7963	17.39	14.98
46	86400001	89400000	0.1489	0.7832	19.02	16.61
46	86700001	89700000	0.1566	0.7854	19.94	17.53
46	87000001	90000000	0.1587	0.7819	20.30	17.89
46	87300001	90300000	0.1593	0.7780	20.48	18.07
46	87600001	90600000	0.1662	0.7729	21.50	19.09
46	87900001	90900000	0.1638	0.7729	21.20	18.79
46	88200001	91200000	0.1690	0.7729	21.87	19.46
46	88500001	91500000	0.1606	0.7842	20.48	18.07
46	88800001	91800000	0.1737	0.7821	22.21	19.80
46	89100001	92100000	0.1658	0.7787	21.30	18.89
46	89400001	92400000	0.1799	0.7829	22.98	20.57
46	89700001	92700000	0.1797	0.7899	22.74	20.33
46	90000001	93000000	0.1866	0.7882	23.68	21.27
46	90300001	93300000	0.2058	0.7894	26.08	23.67
46	90600001	93600000	0.2057	0.7732	26.60	24.19
46	90900001	93900000	0.1982	0.7706	25.71	23.30
46	91200001	94200000	0.1873	0.7453	25.14	22.73
46	91500001	94500000	0.2015	0.7313	27.55	25.14
46	91800001	94800000	0.2003	0.7249	27.64	25.23
46	92100001	95100000	0.2109	0.7227	29.18	26.77
46	92400001	95400000	0.1830	0.7292	25.10	22.69
46	92700001	95700000	0.1970	0.7328	26.89	24.48
46	93000001	96000000	0.2054	0.7372	27.87	25.46
46	93300001	96300000	0.2003	0.7421	27.00	24.59
46	93600001	96600000	0.1952	0.7560	25.82	23.41
46	93900001	96900000	0.2187	0.7503	29.15	26.74
46	94200001	97200000	0.2376	0.7618	31.19	28.78
46	94500001	97500000	0.2371	0.7695	30.81	28.40
46	94800001	97800000	0.2334	0.7752	30.11	27.70
46	95100001	98100000	0.2271	0.7790	29.16	26.75
46	95400001	98400000	0.2422	0.7650	31.66	29.25
46	95700001	98700000	0.2480	0.7485	33.14	30.73
46	96000001	99000000	0.2422	0.7510	32.24	29.83
46	96300001	99300000	0.2345	0.7479	31.36	28.95
46	96600001	99600000	0.2477	0.7495	33.04	30.63
46	96900001	99900000	0.2358	0.7467	31.58	29.17
46	97200001	100200000	0.2297	0.7501	30.63	28.22
46	97500001	100500000	0.2246	0.7433	30.21	27.80
46	97800001	100800000	0.2226	0.7326	30.38	27.97
46	98100001	101100000	0.2306	0.7430	31.04	28.63
46	98400001	101400000	0.2276	0.7591	29.98	27.57
46	98700001	101700000	0.2216	0.7692	28.81	26.40
46	99000001	102000000	0.2259	0.7719	29.26	26.85
46	99300001	102300000	0.2136	0.7686	27.79	25.38
46	99600001	102600000	0.2091	0.7542	27.73	25.32
46	99900001	102900000	0.2076	0.7456	27.85	25.44
46	100200001	103200000	0.2048	0.7423	27.58	25.17
46	100500001	103500000	0.1924	0.7387	26.05	23.64
46	100800001	103800000	0.1938	0.7462	25.97	23.56
46	101100001	104100000	0.2065	0.7376	28.00	25.59
46	101400001	104400000	0.2202	0.7333	30.04	27.63
46	101700001	104700000	0.1979	0.7362	26.89	24.48
46	102000001	105000000	0.1851	0.7336	25.23	22.82
46	102300001	105300000	0.2070	0.7401	27.97	25.56
46	102600001	105600000	0.2133	0.7554	28.24	25.83
46	102900001	105900000	0.2254	0.7578	29.75	27.34
46	103200001	106200000	0.2193	0.7580	28.93	26.52
46	103500001	106500000	0.2363	0.7787	30.35	27.94
46	103800001	106800000	0.2249	0.7742	29.05	26.64
46	104100001	107100000	0.2028	0.7659	26.48	24.07
46	104400001	107400000	0.1905	0.7634	24.95	22.54
46	104700001	107700000	0.1937	0.7509	25.80	23.39
46	105000001	108000000	0.1953	0.7613	25.66	23.25
46	105300001	108300000	0.1967	0.7593	25.91	23.50
46	105600001	108600000	0.1813	0.7573	23.94	21.53
46	105900001	108900000	0.1625	0.7643	21.26	18.85
46	106200001	109200000	0.1583	0.7678	20.61	18.20
46	106500001	109500000	0.1373	0.7489	18.33	15.92
46	106800001	109800000	0.1494	0.7573	19.73	17.32
46	107100001	110100000	0.1619	0.7737	20.93	18.52
46	107400001	110400000	0.1525	0.7811	19.52	17.11
46	107700001	110700000	0.1558	0.7947	19.60	17.19
46	108000001	111000000	0.1543	0.7873	19.60	17.19
46	108300001	111300000	0.1339	0.7988	16.76	14.35
46	108600001	111600000	0.1314	0.8010	16.41	14.00
46	108900001	111900000	0.1333	0.8119	16.42	14.01
46	109200001	112200000	0.1386	0.8186	16.93	14.52
46	109500001	112500000	0.1459	0.8251	17.68	15.27
46	109800001	112800000	0.1299	0.8272	15.71	13.30
46	110100001	113100000	0.1248	0.8139	15.33	12.92
46	110400001	113400000	0.1410	0.8100	17.41	15.00
46	110700001	113700000	0.1427	0.8010	17.82	15.41
46	111000001	114000000	0.1467	0.7936	18.48	16.07
46	111300001	114300000	0.1536	0.7793	19.71	17.30
46	111600001	114600000	0.1659	0.7932	20.92	18.51
46	111900001	114900000	0.1689	0.7973	21.18	18.77
46	112200001	115200000	0.1668	0.8008	20.84	18.43
46	112500001	115500000	0.1815	0.8017	22.64	20.23
46	112800001	115800000	0.1972	0.7957	24.79	22.38
46	113100001	116100000	0.2100	0.8043	26.11	23.70
46	113400001	116400000	0.2043	0.7950	25.70	23.29
46	113700001	116700000	0.2076	0.8016	25.90	23.49
46	114000001	117000000	0.2141	0.8111	26.40	23.99
46	114300001	117300000	0.2160	0.8033	26.88	24.47
46	114600001	117600000	0.2208	0.7950	27.78	25.37
46	114900001	117900000	0.2238	0.7859	28.47	26.06
46	115200001	118200000	0.2257	0.7881	28.64	26.23
46	115500001	118500000	0.2091	0.7959	26.27	23.86
46	115800001	118800000	0.2012	0.7999	25.15	22.74
46	116100001	119100000	0.1960	0.8108	24.17	21.76
46	116400001	119400000	0.2039	0.8254	24.70	22.29
46	116700001	119700000	0.2053	0.8281	24.79	22.38
46	117000001	120000000	0.2073	0.8217	25.22	22.81
46	117300001	120300000	0.2056	0.8405	24.47	22.06
46	117600001	120600000	0.2009	0.8408	23.90	21.49
46	117900001	120900000	0.2017	0.8384	24.06	21.65
46	118200001	121200000	0.1916	0.8279	23.15	20.74
46	118500001	121500000	0.1963	0.8176	24.01	21.60
46	118800001	121800000	0.1827	0.8071	22.64	20.23
46	119100001	122100000	0.1764	0.7982	22.11	19.70
46	119400001	122400000	0.1732	0.8016	21.60	19.19
46	119700001	122700000	0.1807	0.7994	22.60	20.19
46	120000001	123000000	0.1727	0.7904	21.85	19.44
46	120300001	123300000	0.1707	0.7866	21.70	19.29
46	120600001	123600000	0.1604	0.7654	20.96	18.55
46	120900001	123900000	0.1621	0.7662	21.16	18.75
46	121200001	124200000	0.1642	0.7709	21.30	18.89
46	121500001	124500000	0.1608	0.7649	21.03	18.62
46	121800001	124800000	0.1668	0.7660	21.78	19.37
46	122100001	125100000	0.1749	0.7729	22.63	20.22
46	122400001	125400000	0.1633	0.7616	21.45	19.04
46	122700001	125700000	0.1439	0.7488	19.21	16.80
46	123000001	126000000	0.1506	0.7690	19.58	17.17
46	123300001	126300000	0.1541	0.7738	19.91	17.50
46	123600001	126600000	0.1550	0.7954	19.49	17.08
46	123900001	126900000	0.1442	0.8016	17.99	15.58
46	124200001	127200000	0.1521	0.8026	18.95	16.54
46	124500001	127500000	0.1551	0.8023	19.33	16.92
46	124800001	127800000	0.1709	0.8220	20.79	18.38
46	125100001	128100000	0.1550	0.8128	19.07	16.66
46	125400001	128400000	0.1724	0.8101	21.28	18.87
46	125700001	128700000	0.1843	0.8209	22.46	20.05
46	126000001	129000000	0.1878	0.8140	23.07	20.66
46	126300001	129300000	0.1876	0.8005	23.43	21.02
46	126600001	129600000	0.1906	0.7952	23.97	21.56
46	126900001	129900000	0.2004	0.7933	25.26	22.85
46	127200001	130200000	0.2141	0.7964	26.89	24.48
46	127500001	130500000	0.2212	0.8147	27.15	24.74
46	127800001	130800000	0.2164	0.8128	26.63	24.22
46	128100001	131100000	0.2158	0.8250	26.16	23.75
46	128400001	131400000	0.2053	0.8290	24.76	22.35
46	128700001	131700000	0.2054	0.8338	24.63	22.22
46	129000001	132000000	0.2000	0.8458	23.65	21.24
46	129300001	132300000	0.2010	0.8709	23.08	20.67
46	129600001	132600000	0.2057	0.8750	23.51	21.10
46	129900001	132900000	0.2052	0.8753	23.44	21.03
46	130200001	133200000	0.1945	0.8743	22.25	19.84
46	130500001	133500000	0.1898	0.8702	21.82	19.41
46	130800001	133800000	0.1879	0.8670	21.67	19.26
46	131100001	134100000	0.1979	0.8577	23.07	20.66
46	131400001	134400000	0.1949	0.8656	22.52	20.11
46	131700001	134700000	0.1847	0.8634	21.39	18.98
46	132000001	135000000	0.1810	0.8481	21.35	18.94
46	132300001	135300000	0.1821	0.8298	21.94	19.53
46	132600001	135600000	0.1850	0.8231	22.48	20.07
46	132900001	135900000	0.1920	0.8264	23.24	20.83
46	133200001	136200000	0.1900	0.8188	23.21	20.80
46	133500001	136500000	0.1790	0.8149	21.97	19.56
46	133800001	136800000	0.1842	0.8141	22.62	20.21
46	134100001	137100000	0.1803	0.8174	22.05	19.64
46	134400001	137400000	0.1879	0.8204	22.90	20.49
46	134700001	137700000	0.1939	0.8244	23.53	21.12
46	135000001	138000000	0.1874	0.8256	22.71	20.30
46	135300001	138300000	0.1842	0.8277	22.25	19.84
46	135600001	138600000	0.1797	0.8382	21.44	19.03
46	135900001	138900000	0.1700	0.8323	20.43	18.02
46	136200001	139200000	0.1809	0.8340	21.69	19.28
46	136500001	139500000	0.1893	0.8366	22.63	20.22
46	136800001	139800000	0.1875	0.8391	22.34	19.93
46	137100001	140100000	0.1851	0.8426	21.97	19.56
46	137400001	140400000	0.1740	0.8363	20.80	18.39
46	137700001	140700000	0.1733	0.8285	20.92	18.51
46	138000001	141000000	0.1806	0.8297	21.76	19.35
46	138300001	141300000	0.1817	0.8305	21.88	19.47
46	138600001	141600000	0.1772	0.8228	21.53	19.12
46	138900001	141900000	0.1739	0.8258	21.05	18.64
46	139200001	142200000	0.1698	0.8203	20.70	18.29
46	139500001	142500000	0.1712	0.8277	20.69	18.28
46	139800001	142800000	0.1680	0.8192	20.51	18.10
46	140100001	143100000	0.1833	0.8191	22.38	19.97
46	140400001	143400000	0.1932	0.8165	23.66	21.25
46	140700001	143700000	0.1913	0.8225	23.26	20.85
46	141000001	144000000	0.1850	0.8338	22.19	19.78
46	141300001	144300000	0.1740	0.8435	20.62	18.21
46	141600001	144600000	0.1784	0.8573	20.81	18.40
46	141900001	144900000	0.1857	0.8558	21.70	19.29
46	142200001	145200000	0.1699	0.8739	19.44	17.03
46	142500001	145500000	0.1719	0.8736	19.68	17.27
46	142800001	145800000	0.1698	0.8744	19.42	17.01
46	143100001	146100000	0.1511	0.8719	17.33	14.92
46	143400001	146400000	0.1480	0.8756	16.90	14.49
46	143700001	146700000	0.1467	0.8752	16.76	14.35
46	144000001	147000000	0.1561	0.8722	17.89	15.48
46	144300001	147300000	0.1604	0.8723	18.38	15.97
46	144600001	147600000	0.1619	0.8698	18.61	16.20
46	144900001	147900000	0.1604	0.8740	18.35	15.94
46	145200001	148200000	0.1764	0.8737	20.19	17.78
46	145500001	148500000	0.1849	0.8716	21.22	18.81
46	145800001	148800000	0.1980	0.8829	22.42	20.01
46	146100001	149100000	0.2150	0.8915	24.12	21.71
46	146400001	149400000	0.2344	0.9013	26.01	23.60
46	146700001	149700000	0.2416	0.9086	26.59	24.18
46	147000001	150000000	0.2399	0.9155	26.20	23.79
46	147300001	150300000	0.2356	0.8559	27.53	25.12
46	147600001	150600000	0.2298	0.8505	27.02	24.61
46	147900001	150900000	0.2319	0.8591	27.00	24.59
46	148200001	151200000	0.2342	0.8593	27.26	24.85
46	148500001	151500000	0.2253	0.8634	26.10	23.69
46	148800001	151800000	0.2286	0.8587	26.62	24.21
46	149100001	152100000	0.2107	0.8561	24.61	22.20
46	149400001	152400000	0.1813	0.8568	21.16	18.75
46	149700001	152700000	0.1807	0.8500	21.26	18.85
46	150000001	153000000	0.1654	0.8377	19.75	17.34
46	150300001	153300000	0.1646	0.8991	18.31	15.90
46	150600001	153600000	0.1693	0.8988	18.83	16.42
46	150900001	153900000	0.1545	0.8879	17.41	15.00
46	151200001	154200000	0.1473	0.8873	16.60	14.19
46	151500001	154500000	0.1464	0.8805	16.62	14.21
46	151800001	154800000	0.1484	0.8780	16.90	14.49
46	152100001	155100000	0.1566	0.8704	17.99	15.58
46	152400001	155400000	0.1734	0.8656	20.04	17.63
46	152700001	155700000	0.1584	0.8675	18.25	15.84
46	153000001	156000000	0.1619	0.8755	18.49	16.08
46	153300001	156300000	0.1684	0.8705	19.34	16.93
46	153600001	156600000	0.1588	0.8668	18.32	15.91
46	153900001	156900000	0.1709	0.8662	19.73	17.32
46	154200001	157200000	0.1688	0.8681	19.44	17.03
46	154500001	157500000	0.1627	0.8659	18.79	16.38
46	154800001	157800000	0.1422	0.8662	16.42	14.01
46	155100001	158100000	0.1321	0.8680	15.22	12.81
46	155400001	158400000	0.1286	0.8693	14.79	12.38
46	155700001	158700000	0.1429	0.8636	16.55	14.14
46	156000001	159000000	0.1480	0.8650	17.11	14.70
46	156300001	159300000	0.1439	0.8685	16.57	14.16
46	156600001	159600000	0.1522	0.8767	17.37	14.96
46	156900001	159900000	0.1602	0.8861	18.08	15.67
46	157200001	160200000	0.1644	0.8847	18.58	16.17
46	157500001	160500000	0.1727	0.8881	19.45	17.04
46	157800001	160800000	0.1806	0.8944	20.19	17.78
46	158100001	161100000	0.1893	0.8919	21.22	18.81
46	158400001	161400000	0.1915	0.8852	21.63	19.22
46	158700001	161700000	0.2004	0.8905	22.50	20.09
46	159000001	162000000	0.2041	0.8875	23.00	20.59
46	159300001	162300000	0.2166	0.8866	24.43	22.02
46	159600001	162600000	0.2131	0.8662	24.60	22.19
46	159900001	162900000	0.2072	0.8630	24.01	21.60
46	160200001	163200000	0.2057	0.8596	23.93	21.52
46	160500001	163500000	0.2033	0.8632	23.55	21.14
46	160800001	163800000	0.2096	0.8599	24.37	21.96
46	161100001	164100000	0.2168	0.8586	25.25	22.84
46	161400001	164400000	0.2184	0.8613	25.36	22.95
46	161700001	164700000	0.2178	0.8616	25.28	22.87
46	162000001	165000000	0.2230	0.8593	25.96	23.55
46	162300001	165300000	0.2151	0.8587	25.04	22.63
46	162600001	165600000	0.2120	0.8800	24.09	21.68
46	162900001	165900000	0.2150	0.8781	24.48	22.07
46	163200001	166200000	0.2202	0.8809	25.00	22.59
46	163500001	166500000	0.2242	0.8654	25.91	23.50
46	163800001	166800000	0.2156	0.8537	25.26	22.85
46	164100001	167100000	0.2118	0.8533	24.82	22.41
46	164400001	167400000	0.2052	0.8450	24.28	21.87
46	164700001	167700000	0.1959	0.8392	23.34	20.93
46	165000001	168000000	0.1926	0.8235	23.39	20.98
46	165300001	168300000	0.1904	0.8258	23.06	20.65
46	165600001	168600000	0.1920	0.8151	23.55	21.14
46	165900001	168900000	0.1921	0.8060	23.83	21.42
46	166200001	169200000	0.1803	0.7963	22.65	20.24
46	166500001	169500000	0.1746	0.8019	21.78	19.37
46	166800001	169800000	0.1810	0.8124	22.28	19.87
46	167100001	170100000	0.1707	0.8097	21.09	18.68
46	167400001	170400000	0.1677	0.8105	20.69	18.28
46	167700001	170700000	0.1548	0.8086	19.15	16.74
46	168000001	171000000	0.1513	0.8131	18.61	16.20
46	168300001	171300000	0.1690	0.8000	21.13	18.72
46	168600001	171600000	0.1740	0.7940	21.91	19.50
46	168900001	171900000	0.1783	0.8031	22.21	19.80
46	169200001	172200000	0.1840	0.8127	22.64	20.23
46	169500001	172500000	0.1863	0.8240	22.61	20.20
46	169800001	172800000	0.1822	0.8302	21.95	19.54
46	170100001	173100000	0.1905	0.8376	22.74	20.33
46	170400001	173400000	0.1972	0.8425	23.41	21.00
46	170700001	173700000	0.2068	0.8516	24.28	21.87
46	171000001	174000000	0.2128	0.8638	24.63	22.22
46	171300001	174300000	0.1861	0.8574	21.70	19.29
46	171600001	174600000	0.1841	0.8589	21.44	19.03
46	171900001	174900000	0.1655	0.8549	19.36	16.95
46	172200001	175200000	0.1750	0.8539	20.49	18.08
46	172500001	175500000	0.1686	0.8533	19.76	17.35
46	172800001	175800000	0.1634	0.8501	19.22	16.81
46	173100001	176100000	0.1597	0.8457	18.88	16.47
46	173400001	176400000	0.1538	0.8347	18.42	16.01
46	173700001	176700000	0.1612	0.8265	19.50	17.09
46	174000001	177000000	0.1402	0.8200	17.10	14.69
46	174300001	177300000	0.1650	0.8285	19.92	17.51
46	174600001	177600000	0.1679	0.8267	20.31	17.90
46	174900001	177900000	0.1669	0.8120	20.56	18.15
46	175200001	178200000	0.1616	0.8053	20.07	17.66
46	175500001	178500000	0.1644	0.7964	20.64	18.23
46	175800001	178800000	0.1653	0.7762	21.29	18.88
46	176100001	179100000	0.1732	0.7754	22.33	19.92
46	176400001	179400000	0.1736	0.7756	22.38	19.97
46	176700001	179700000	0.1738	0.7748	22.43	20.02
46	177000001	180000000	0.1889	0.7716	24.49	22.08
46	177300001	180300000	0.1756	0.7685	22.84	20.43
46	177600001	180600000	0.1652	0.7767	21.27	18.86
46	177900001	180900000	0.1719	0.7887	21.79	19.38
46	178200001	181200000	0.1568	0.7840	20.00	17.59
46	178500001	181500000	0.1627	0.7861	20.70	18.29
46	178800001	181800000	0.1749	0.7943	22.02	19.61
46	179100001	182100000	0.1841	0.7887	23.35	20.94
46	179400001	182400000	0.1878	0.8000	23.48	21.07
46	179700001	182700000	0.1799	0.7970	22.57	20.16
46	180000001	183000000	0.1779	0.8063	22.06	19.65
46	180300001	183300000	0.1735	0.8099	21.42	19.01
46	180600001	183600000	0.1784	0.7936	22.48	20.07
46	180900001	183900000	0.1771	0.7895	22.44	20.03
46	181200001	184200000	0.1888	0.7925	23.82	21.41
46	181500001	184500000	0.1830	0.7898	23.17	20.76
46	181800001	184800000	0.1744	0.7794	22.38	19.97
46	182100001	185100000	0.1738	0.7795	22.30	19.89
46	182400001	185400000	0.1705	0.7765	21.96	19.55
46	182700001	185700000	0.1643	0.7614	21.58	19.17
46	183000001	186000000	0.1662	0.7449	22.31	19.90
46	183300001	186300000	0.1691	0.7422	22.79	20.38
46	183600001	186600000	0.1716	0.7513	22.84	20.43
46	183900001	186900000	0.1700	0.7571	22.46	20.05
46	184200001	187200000	0.1673	0.7545	22.17	19.76
46	184500001	187500000	0.1727	0.7452	23.18	20.77
46	184800001	187800000	0.1726	0.7499	23.02	20.61
46	185100001	188100000	0.1586	0.7561	20.98	18.57
46	185400001	188400000	0.1643	0.7548	21.77	19.36
46	185700001	188700000	0.1676	0.7611	22.01	19.60
46	186000001	189000000	0.1580	0.7216	21.89	19.48
46	186300001	189300000	0.1563	0.7222	21.65	19.24
46	186600001	189600000	0.1532	0.7375	20.78	18.37
46	186900001	189900000	0.1598	0.7391	21.62	19.21
46	187200001	190200000	0.1601	0.7452	21.49	19.08
46	187500001	190500000	0.1524	0.7515	20.28	17.87
46	187800001	190800000	0.1505	0.7588	19.83	17.42
46	188100001	191100000	0.1557	0.7593	20.50	18.09
46	188400001	191400000	0.1545	0.7653	20.18	17.77
46	188700001	191700000	0.1637	0.7695	21.27	18.86
46	189000001	192000000	0.1720	0.8167	21.06	18.65
46	189300001	192300000	0.1762	0.8134	21.66	19.25
46	189600001	192600000	0.1833	0.8042	22.79	20.38
46	189900001	192900000	0.1762	0.7916	22.26	19.85
46	190200001	193200000	0.1759	0.7807	22.53	20.12
46	190500001	193500000	0.1790	0.7854	22.79	20.38
46	190800001	193800000	0.1867	0.7860	23.75	21.34
46	191100001	194100000	0.1821	0.7756	23.48	21.07
46	191400001	194400000	0.1724	0.7679	22.45	20.04
46	191700001	194700000	0.1706	0.7780	21.93	19.52
46	192000001	195000000	0.1677	0.7786	21.53	19.12
46	192300001	195300000	0.1768	0.7837	22.56	20.15
46	192600001	195600000	0.1719	0.7753	22.17	19.76
46	192900001	195900000	0.1740	0.7825	22.24	19.83
46	193200001	196200000	0.1839	0.7825	23.50	21.09
46	193500001	196500000	0.1870	0.7862	23.79	21.38
46	193800001	196800000	0.1760	0.7765	22.66	20.25
46	194100001	197100000	0.1696	0.7894	21.48	19.07
46	194400001	197400000	0.1766	0.7984	22.12	19.71
46	194700001	197700000	0.1739	0.7952	21.87	19.46
46	195000001	198000000	0.1743	0.7824	22.27	19.86
46	195300001	198300000	0.1784	0.7802	22.87	20.46
46	195600001	198600000	0.1854	0.7933	23.37	20.96
46	195900001	198900000	0.1885	0.7978	23.63	21.22
46	196200001	199200000	0.1858	0.7990	23.25	20.84
46	196500001	199500000	0.1779	0.7888	22.55	20.14
46	196800001	199800000	0.1783	0.7963	22.39	19.98
46	197100001	200100000	0.1956	0.8002	24.44	22.03
46	197400001	200400000	0.1829	0.7967	22.96	20.55
46	197700001	200700000	0.1838	0.8031	22.88	20.47
46	198000001	201000000	0.1833	0.7964	23.02	20.61
46	198300001	201300000	0.1791	0.7927	22.60	20.19
46	198600001	201600000	0.1728	0.7966	21.70	19.29
46	198900001	201900000	0.1754	0.7886	22.25	19.84
46	199200001	202200000	0.1684	0.7860	21.42	19.01
46	199500001	202500000	0.1836	0.7813	23.50	21.09
46	199800001	202800000	0.1835	0.7683	23.89	21.48
46	200100001	203100000	0.1829	0.7549	24.23	21.82
46	200400001	203400000	0.1942	0.7400	26.24	23.83
46	200700001	203700000	0.1848	0.7279	25.38	22.97
46	201000001	204000000	0.1931	0.7500	25.74	23.33
46	201300001	204300000	0.1785	0.7497	23.81	21.40
46	201600001	204600000	0.1760	0.7473	23.55	21.14
46	201900001	204900000	0.1672	0.7370	22.68	20.27
46	202200001	205200000	0.1722	0.7510	22.93	20.52
46	202500001	205500000	0.1655	0.7509	22.05	19.64
46	202800001	205800000	0.1623	0.7575	21.43	19.02
46	203100001	206100000	0.1497	0.7430	20.15	17.74
46	203400001	206400000	0.1545	0.7547	20.47	18.06
46	203700001	206700000	0.1546	0.7629	20.27	17.86
46	204000001	207000000	0.1626	0.7614	21.36	18.95
46	204300001	207300000	0.1570	0.7555	20.78	18.37
46	204600001	207600000	0.1630	0.7491	21.76	19.35
46	204900001	207900000	0.1646	0.7589	21.69	19.28
46	205200001	208200000	0.1659	0.7486	22.16	19.75
46	205500001	208500000	0.1652	0.7415	22.28	19.87
46	205800001	208800000	0.1767	0.7464	23.68	21.27
46	206100001	209100000	0.1868	0.7616	24.53	22.12
46	206400001	209400000	0.1716	0.7591	22.61	20.20
46	206700001	209700000	0.1810	0.7683	23.56	21.15
46	207000001	210000000	0.1807	0.7681	23.52	21.11
46	207300001	210300000	0.1894	0.7753	24.43	22.02
46	207600001	210600000	0.1890	0.7698	24.55	22.14
46	207900001	210900000	0.1921	0.7611	25.24	22.83
46	208200001	211200000	0.1901	0.7641	24.88	22.47
46	208500001	211500000	0.1763	0.7696	22.90	20.49
46	208800001	211800000	0.1811	0.7765	23.32	20.91
46	209100001	212100000	0.2021	0.7847	25.76	23.35
46	209400001	212400000	0.2066	0.7869	26.26	23.85
46	209700001	212700000	0.1981	0.7732	25.62	23.21
46	210000001	213000000	0.1744	0.7707	22.62	20.21
46	210300001	213300000	0.1790	0.7641	23.42	21.01
46	210600001	213600000	0.1723	0.7599	22.68	20.27
46	210900001	213900000	0.1766	0.7657	23.07	20.66
46	211200001	214200000	0.1707	0.7508	22.73	20.32
46	211500001	214500000	0.1789	0.7510	23.82	21.41
46	211800001	214800000	0.1835	0.7422	24.72	22.31
46	212100001	215100000	0.1634	0.7336	22.28	19.87
46	212400001	215400000	0.1734	0.7266	23.86	21.45
46	212700001	215700000	0.1839	0.7269	25.30	22.89
46	213000001	216000000	0.1897	0.7296	26.00	23.59
46	213300001	216300000	0.1781	0.7302	24.40	21.99
46	213600001	216600000	0.1928	0.7241	26.63	24.22
46	213900001	216900000	0.1896	0.7112	26.66	24.25
46	214200001	217200000	0.1856	0.7260	25.56	23.15
46	214500001	217500000	0.1929	0.7273	26.53	24.12
46	214800001	217800000	0.1775	0.7259	24.46	22.05
46	215100001	218100000	0.1746	0.7202	24.24	21.83
46	215400001	218400000	0.1818	0.7294	24.92	22.51
46	215700001	218700000	0.1817	0.7266	25.00	22.59
46	216000001	219000000	0.1941	0.7182	27.02	24.61
46	216300001	219300000	0.1999	0.7190	27.81	25.40
46	216600001	219600000	0.1918	0.7236	26.50	24.09
46	216900001	219900000	0.1845	0.7396	24.95	22.54
46	217200001	220200000	0.1839	0.7286	25.24	22.83
46	217500001	220500000	0.1733	0.7302	23.74	21.33
46	217800001	220800000	0.1867	0.7336	25.45	23.04
46	218100001	221100000	0.1853	0.7384	25.10	22.69
46	218400001	221400000	0.1811	0.7136	25.38	22.97
46	218700001	221700000	0.1803	0.7109	25.36	22.95
46	219000001	222000000	0.1653	0.6967	23.72	21.31
46	219300001	222300000	0.1686	0.7078	23.82	21.41
46	219600001	222600000	0.1775	0.7228	24.56	22.15
46	219900001	222900000	0.1863	0.7263	25.65	23.24
46	220200001	223200000	0.1957	0.7214	27.13	24.72
46	220500001	223500000	0.2177	0.7183	30.30	27.89
46	220800001	223800000	0.2017	0.7050	28.62	26.21
46	221100001	224100000	0.1955	0.6988	27.97	25.56
46	221400001	224400000	0.1988	0.7171	27.73	25.32
46	221700001	224700000	0.1923	0.6978	27.55	25.14
46	222000001	225000000	0.2037	0.7063	28.84	26.43
46	222300001	225300000	0.2066	0.7006	29.48	27.07
46	222600001	225600000	0.1811	0.6785	26.69	24.28
46	222900001	225900000	0.1901	0.6649	28.60	26.19
46	223200001	226200000	0.1839	0.6756	27.22	24.81
46	223500001	226500000	0.1716	0.6755	25.40	22.99
46	223800001	226800000	0.1862	0.6892	27.01	24.60
46	224100001	227100000	0.2118	0.6974	30.36	27.95
46	224400001	227400000	0.1998	0.6852	29.16	26.75
46	224700001	227700000	0.2019	0.6974	28.95	26.54
46	225000001	228000000	0.1894	0.6940	27.29	24.88
46	225300001	228300000	0.1931	0.6833	28.25	25.84
46	225600001	228600000	0.2133	0.6865	31.06	28.65
46	225900001	228900000	0.2073	0.6812	30.43	28.02
46	226200001	229200000	0.2011	0.6568	30.62	28.21
46	226500001	229500000	0.2011	0.6591	30.51	28.10
46	226800001	229800000	0.1925	0.6656	28.92	26.51
46	227100001	230100000	0.1712	0.6556	26.12	23.71
46	227400001	230400000	0.1657	0.6442	25.72	23.31
46	227700001	230700000	0.1696	0.6305	26.89	24.48
46	228000001	231000000	0.1734	0.6329	27.40	24.99
46	228300001	231300000	0.1667	0.6357	26.21	23.80
46	228600001	231600000	0.1616	0.6238	25.91	23.50
46	228900001	231900000	0.1676	0.6428	26.07	23.66
46	229200001	232200000	0.1833	0.6641	27.60	25.19
46	229500001	232500000	0.1730	0.6338	27.30	24.89
46	229800001	232800000	0.1727	0.6110	28.27	25.86
46	230100001	233100000	0.1636	0.6104	26.81	24.40
46	230400001	233400000	0.1670	0.6107	27.35	24.94
46	230700001	233700000	0.1706	0.6191	27.56	25.15
46	231000001	234000000	0.1753	0.6199	28.28	25.87
46	231300001	234300000	0.1786	0.6209	28.77	26.36
46	231600001	234600000	0.1773	0.6195	28.61	26.20
46	231900001	234900000	0.1569	0.6076	25.82	23.41
46	232200001	235200000	0.1507	0.5934	25.40	22.99
46	232500001	235500000	0.1553	0.6188	25.10	22.69
46	232800001	235800000	0.1572	0.6179	25.44	23.03
46	233100001	236100000	0.1590	0.6138	25.90	23.49
46	233400001	236400000	0.1581	0.6340	24.94	22.53
46	233700001	236700000	0.1523	0.6555	23.23	20.82
46	234000001	237000000	0.1580	0.6607	23.92	21.51
46	234300001	237300000	0.1664	0.6773	24.57	22.16
46	234600001	237498746	0.1691	0.6957	23.49	21.08
441	1	284989	0.2898	0.9624	2.86	0.45
100011	1	3000000	0.2138	0.9129	23.42	21.01
100011	300001	3300000	0.2088	0.8970	23.28	20.87
100011	600001	3600000	0.1995	0.8786	22.71	20.30
100011	900001	3900000	0.1949	0.8738	22.30	19.89
100011	1200001	4200000	0.1810	0.8698	20.81	18.40
100011	1500001	4500000	0.2040	0.8600	23.72	21.31
100011	1800001	4800000	0.2116	0.8579	24.67	22.26
100011	2100001	5100000	0.2153	0.8467	25.43	23.02
100011	2400001	5400000	0.2030	0.8345	24.32	21.91
100011	2700001	5700000	0.2020	0.8337	24.23	21.82
100011	3000001	6000000	0.2099	0.8376	25.06	22.65
100011	3300001	6300000	0.2016	0.8394	24.02	21.61
100011	3600001	6600000	0.1899	0.8403	22.60	20.19
100011	3900001	6900000	0.1952	0.8400	23.24	20.83
100011	4200001	7200000	0.2012	0.8430	23.87	21.46
100011	4500001	7500000	0.1760	0.8336	21.11	18.70
100011	4800001	7800000	0.1736	0.8233	21.08	18.67
100011	5100001	8100000	0.1742	0.8382	20.78	18.37
100011	5400001	8400000	0.1680	0.8452	19.87	17.46
100011	5700001	8700000	0.1799	0.8530	21.10	18.69
100011	6000001	9000000	0.1590	0.8515	18.67	16.26
100011	6300001	9300000	0.1687	0.8540	19.75	17.34
100011	6600001	9600000	0.1723	0.8635	19.95	17.54
100011	6900001	9900000	0.1692	0.8597	19.68	17.27
100011	7200001	10200000	0.1738	0.8458	20.55	18.14
100011	7500001	10500000	0.1819	0.8556	21.26	18.85
100011	7800001	10800000	0.1798	0.8578	20.96	18.55
100011	8100001	11100000	0.1886	0.8497	22.20	19.79
100011	8400001	11400000	0.1924	0.8537	22.54	20.13
100011	8700001	11700000	0.1818	0.8427	21.57	19.16
100011	9000001	12000000	0.1878	0.8376	22.42	20.01
100011	9300001	12300000	0.1766	0.8384	21.06	18.65
100011	9600001	12600000	0.1772	0.8371	21.17	18.76
100011	9900001	12900000	0.1695	0.8199	20.67	18.26
100011	10200001	13200000	0.1667	0.8311	20.06	17.65
100011	10500001	13500000	0.1635	0.8292	19.71	17.30
100011	10800001	13800000	0.1726	0.8187	21.09	18.68
100011	11100001	14100000	0.1578	0.8079	19.53	17.12
100011	11400001	14400000	0.1610	0.7922	20.33	17.92
100011	11700001	14700000	0.1485	0.7925	18.74	16.33
100011	12000001	15000000	0.1384	0.7878	17.57	15.16
100011	12300001	15300000	0.1529	0.7837	19.51	17.10
100011	12600001	15600000	0.1564	0.7803	20.05	17.64
100011	12900001	15900000	0.1765	0.7970	22.14	19.73
100011	13200001	16200000	0.1833	0.7881	23.25	20.84
100011	13500001	16500000	0.1798	0.7785	23.10	20.69
100011	13800001	16800000	0.1701	0.7855	21.66	19.25
100011	14100001	17100000	0.1840	0.7975	23.07	20.66
100011	14400001	17400000	0.2019	0.8130	24.83	22.42
100011	14700001	17700000	0.2065	0.8229	25.10	22.69
100011	15000001	18000000	0.2168	0.8289	26.15	23.74
100011	15300001	18300000	0.2000	0.8322	24.04	21.63
100011	15600001	18600000	0.2155	0.8233	26.17	23.76
100011	15900001	18900000	0.2082	0.8254	25.23	22.82
100011	16200001	19200000	0.1955	0.8258	23.67	21.26
100011	16500001	19500000	0.1989	0.8274	24.04	21.63
100011	16800001	19800000	0.1953	0.8300	23.53	21.12
100011	17100001	20100000	0.1997	0.8183	24.41	22.00
100011	17400001	20400000	0.1801	0.8015	22.47	20.06
100011	17700001	20700000	0.1844	0.7926	23.26	20.85
100011	18000001	21000000	0.1898	0.7950	23.88	21.47
100011	18300001	21300000	0.1999	0.7904	25.29	22.88
100011	18600001	21600000	0.1803	0.7915	22.79	20.38
100011	18900001	21900000	0.1816	0.7900	22.98	20.57
100011	19200001	22200000	0.1904	0.8000	23.80	21.39
100011	19500001	22500000	0.1834	0.7955	23.06	20.65
100011	19800001	22800000	0.1957	0.7882	24.82	22.41
100011	20100001	23100000	0.1804	0.7978	22.61	20.20
100011	20400001	23400000	0.1851	0.7991	23.16	20.75
100011	20700001	23700000	0.1902	0.7986	23.81	21.40
100011	21000001	24000000	0.1888	0.7927	23.82	21.41
100011	21300001	24300000	0.1907	0.7944	24.01	21.60
100011	21600001	24600000	0.2005	0.8032	24.96	22.55
100011	21900001	24900000	0.1866	0.8028	23.25	20.84
100011	22200001	25200000	0.1815	0.7944	22.84	20.43
100011	22500001	25500000	0.1809	0.7872	22.98	20.57
100011	22800001	25800000	0.1761	0.7838	22.47	20.06
100011	23100001	26100000	0.1831	0.7777	23.54	21.13
100011	23400001	26400000	0.1894	0.7734	24.48	22.07
100011	23700001	26700000	0.1849	0.7737	23.90	21.49
100011	24000001	27000000	0.1707	0.7729	22.09	19.68
100011	24300001	27300000	0.1698	0.7707	22.03	19.62
100011	24600001	27600000	0.1696	0.7591	22.35	19.94
100011	24900001	27900000	0.1806	0.7635	23.65	21.24
100011	25200001	28200000	0.1693	0.7500	22.57	20.16
100011	25500001	28500000	0.1798	0.7609	23.63	21.22
100011	25800001	28800000	0.1773	0.7532	23.54	21.13
100011	26100001	29100000	0.1853	0.7533	24.60	22.19
100011	26400001	29400000	0.1782	0.7601	23.45	21.04
100011	26700001	29700000	0.1889	0.7636	24.74	22.33
100011	27000001	30000000	0.2013	0.7666	26.26	23.85
100011	27300001	30300000	0.1947	0.7658	25.42	23.01
100011	27600001	30600000	0.1807	0.7759	23.29	20.88
100011	27900001	30900000	0.1898	0.7656	24.79	22.38
100011	28200001	31200000	0.2030	0.7767	26.13	23.72
100011	28500001	31500000	0.2034	0.7826	25.99	23.58
100011	28800001	31800000	0.2125	0.7985	26.62	24.21
100011	29100001	32100000	0.1980	0.8010	24.73	22.32
100011	29400001	32400000	0.1951	0.8013	24.34	21.93
100011	29700001	32700000	0.1873	0.7971	23.50	21.09
100011	30000001	33000000	0.1918	0.7916	24.22	21.81
100011	30300001	33300000	0.1951	0.7901	24.70	22.29
100011	30600001	33600000	0.1973	0.7895	24.99	22.58
100011	30900001	33900000	0.1725	0.7953	21.70	19.29
100011	31200001	34200000	0.1759	0.7935	22.17	19.76
100011	31500001	34500000	0.1698	0.7926	21.42	19.01
100011	31800001	34800000	0.1521	0.7995	19.02	16.61
100011	32100001	35100000	0.1569	0.7857	19.97	17.56
100011	32400001	35400000	0.1581	0.7861	20.12	17.71
100011	32700001	35700000	0.1702	0.7964	21.37	18.96
100011	33000001	36000000	0.1727	0.8007	21.57	19.16
100011	33300001	36300000	0.1747	0.8038	21.73	19.32
100011	33600001	36600000	0.1746	0.8103	21.55	19.14
100011	33900001	36900000	0.1860	0.8056	23.09	20.68
100011	34200001	37200000	0.1764	0.8064	21.87	19.46
100011	34500001	37500000	0.1801	0.7966	22.61	20.20
100011	34800001	37800000	0.1974	0.7780	25.37	22.96
100011	35100001	38100000	0.1976	0.7922	24.95	22.54
100011	35400001	38400000	0.1940	0.7906	24.53	22.12
100011	35700001	38700000	0.1792	0.7828	22.89	20.48
100011	36000001	39000000	0.1633	0.7775	21.00	18.59
100011	36300001	39300000	0.1680	0.7816	21.50	19.09
100011	36600001	39600000	0.1733	0.7730	22.42	20.01
100011	36900001	39900000	0.1659	0.7735	21.44	19.03
100011	37200001	40200000	0.1546	0.7801	19.82	17.41
100011	37500001	40500000	0.1556	0.7834	19.86	17.45
100011	37800001	40800000	0.1597	0.7979	20.02	17.61
100011	38100001	41100000	0.1574	0.7952	19.80	17.39
100011	38400001	41400000	0.1629	0.7761	20.99	18.58
100011	38700001	41700000	0.1608	0.7720	20.83	18.42
100011	39000001	42000000	0.1644	0.7699	21.35	18.94
100011	39300001	42300000	0.1570	0.7549	20.79	18.38
100011	39600001	42600000	0.1598	0.7440	21.48	19.07
100011	39900001	42900000	0.1630	0.7395	22.05	19.64
100011	40200001	43200000	0.1845	0.7336	25.15	22.74
100011	40500001	43500000	0.1792	0.7470	23.98	21.57
100011	40800001	43800000	0.1613	0.7356	21.93	19.52
100011	41100001	44100000	0.1571	0.7459	21.06	18.65
100011	41400001	44400000	0.1504	0.7418	20.27	17.86
100011	41700001	44700000	0.1495	0.7383	20.24	17.83
100011	42000001	45000000	0.1452	0.7307	19.87	17.46
100011	42300001	45300000	0.1481	0.7405	20.00	17.59
100011	42600001	45600000	0.1458	0.7413	19.67	17.26
100011	42900001	45900000	0.1413	0.7344	19.24	16.83
100011	43200001	46200000	0.1248	0.7177	17.39	14.98
100011	43500001	46500000	0.1168	0.7040	16.59	14.18
100011	43800001	46800000	0.1224	0.7112	17.20	14.79
100011	44100001	47100000	0.1355	0.6968	19.44	17.03
100011	44400001	47400000	0.1303	0.7207	18.08	15.67
100011	44700001	47700000	0.1424	0.7283	19.55	17.14
100011	45000001	48000000	0.1475	0.7415	19.89	17.48
100011	45300001	48300000	0.1476	0.7406	19.93	17.52
100011	45600001	48600000	0.1583	0.7485	21.14	18.73
100011	45900001	48900000	0.1640	0.7601	21.58	19.17
100011	46200001	49200000	0.1752	0.7762	22.57	20.16
100011	46500001	49500000	0.1714	0.7848	21.83	19.42
100011	46800001	49800000	0.1691	0.7788	21.72	19.31
100011	47100001	50100000	0.1604	0.7716	20.79	18.38
100011	47400001	50400000	0.1721	0.7759	22.18	19.77
100011	47700001	50700000	0.1607	0.7700	20.87	18.46
100011	48000001	51000000	0.1627	0.7665	21.22	18.81
100011	48300001	51300000	0.1625	0.7691	21.13	18.72
100011	48600001	51600000	0.1439	0.7663	18.77	16.36
100011	48900001	51900000	0.1440	0.7496	19.21	16.80
100011	49200001	52200000	0.1508	0.7520	20.05	17.64
100011	49500001	52500000	0.1676	0.7452	22.49	20.08
100011	49800001	52800000	0.1743	0.7423	23.49	21.08
100011	50100001	53100000	0.1766	0.7537	23.43	21.02
100011	50400001	53400000	0.1786	0.7520	23.75	21.34
100011	50700001	53700000	0.1886	0.7431	25.38	22.97
100011	51000001	54000000	0.1820	0.7451	24.43	22.02
100011	51300001	54300000	0.1778	0.7406	24.00	21.59
100011	51600001	54600000	0.1942	0.7409	26.21	23.80
100011	51900001	54900000	0.1968	0.7517	26.18	23.77
100011	52200001	55200000	0.1832	0.7523	24.36	21.95
100011	52500001	55500000	0.1787	0.7428	24.05	21.64
100011	52800001	55800000	0.1766	0.7543	23.41	21.00
100011	53100001	56100000	0.1682	0.7475	22.51	20.10
100011	53400001	56400000	0.1674	0.7582	22.07	19.66
100011	53700001	56700000	0.1599	0.7805	20.49	18.08
100011	54000001	57000000	0.1495	0.7674	19.48	17.07
100011	54300001	57300000	0.1567	0.7623	20.56	18.15
100011	54600001	57600000	0.1461	0.7633	19.14	16.73
100011	54900001	57900000	0.1540	0.7702	20.00	17.59
100011	55200001	58200000	0.1615	0.7583	21.30	18.89
100011	55500001	58500000	0.1689	0.7594	22.24	19.83
100011	55800001	58800000	0.1657	0.7513	22.05	19.64
100011	56100001	59100000	0.1781	0.7633	23.34	20.93
100011	56400001	59400000	0.1682	0.7450	22.58	20.17
100011	56700001	59700000	0.1639	0.7312	22.42	20.01
100011	57000001	60000000	0.1780	0.7340	24.25	21.84
100011	57300001	60300000	0.1699	0.7324	23.20	20.79
100011	57600001	60600000	0.1742	0.7337	23.74	21.33
100011	57900001	60900000	0.1690	0.7281	23.21	20.80
100011	58200001	61200000	0.1675	0.7249	23.10	20.69
100011	58500001	61500000	0.1689	0.7221	23.40	20.99
100011	58800001	61800000	0.1780	0.7258	24.52	22.11
100011	59100001	62100000	0.1682	0.7174	23.45	21.04
100011	59400001	62400000	0.1683	0.7110	23.67	21.26
100011	59700001	62700000	0.1731	0.7187	24.09	21.68
100011	60000001	63000000	0.1705	0.7283	23.42	21.01
100011	60300001	63300000	0.1796	0.7310	24.56	22.15
100011	60600001	63600000	0.1743	0.7253	24.04	21.63
100011	60900001	63900000	0.1595	0.7204	22.14	19.73
100011	61200001	64200000	0.1501	0.7344	20.43	18.02
100011	61500001	64500000	0.1368	0.7518	18.20	15.79
100011	61800001	64800000	0.1288	0.7404	17.40	14.99
100011	62100001	65100000	0.1216	0.7297	16.66	14.25
100011	62400001	65400000	0.1247	0.7315	17.04	14.63
100011	62700001	65700000	0.1190	0.6911	17.22	14.81
100011	63000001	66000000	0.1329	0.6986	19.03	16.62
100011	63300001	66300000	0.1308	0.7130	18.34	15.93
100011	63600001	66600000	0.1382	0.7080	19.53	17.12
100011	63900001	66900000	0.1421	0.7110	19.99	17.58
100011	64200001	67200000	0.1491	0.7061	21.11	18.70
100011	64500001	67500000	0.1515	0.7080	21.40	18.99
100011	64800001	67800000	0.1497	0.7078	21.16	18.75
100011	65100001	68100000	0.1655	0.7208	22.96	20.55
100011	65400001	68400000	0.1883	0.7325	25.71	23.30
100011	65700001	68700000	0.2020	0.7657	26.38	23.97
100011	66000001	69000000	0.2090	0.7628	27.41	25.00
100011	66300001	69300000	0.2182	0.7369	29.62	27.21
100011	66600001	69600000	0.2240	0.7409	30.23	27.82
100011	66900001	69900000	0.2420	0.7419	32.62	30.21
100011	67200001	70200000	0.2545	0.7410	34.34	31.93
100011	67500001	70500000	0.2580	0.7307	35.31	32.90
100011	67800001	70800000	0.2541	0.7331	34.67	32.26
100011	68100001	71100000	0.2521	0.7218	34.93	32.52
100011	68400001	71400000	0.2334	0.7077	32.99	30.58
100011	68700001	71700000	0.2210	0.6810	32.46	30.05
100011	69000001	72000000	0.2073	0.6669	31.08	28.67
100011	69300001	72300000	0.1924	0.6584	29.22	26.81
100011	69600001	72600000	0.1819	0.6660	27.32	24.91
100011	69900001	72900000	0.1668	0.6595	25.29	22.88
100011	70200001	73200000	0.1641	0.6642	24.71	22.30
100011	70500001	73500000	0.1571	0.6574	23.90	21.49
100011	70800001	73800000	0.1633	0.6582	24.81	22.40
100011	71100001	74100000	0.1491	0.6557	22.74	20.33
100011	71400001	74400000	0.1490	0.6501	22.93	20.52
100011	71700001	74700000	0.1574	0.6743	23.35	20.94
100011	72000001	75000000	0.1508	0.6798	22.19	19.78
100011	72300001	75300000	0.1639	0.7082	23.14	20.73
100011	72600001	75600000	0.1645	0.7042	23.37	20.96
100011	72900001	75900000	0.1664	0.7104	23.42	21.01
100011	73200001	76200000	0.1600	0.7084	22.59	20.18
100011	73500001	76500000	0.1660	0.7190	23.08	20.67
100011	73800001	76800000	0.1680	0.7183	23.39	20.98
100011	74100001	77100000	0.1772	0.7199	24.62	22.21
100011	74400001	77400000	0.1847	0.7404	24.95	22.54
100011	74700001	77700000	0.1762	0.7399	23.81	21.40
100011	75000001	78000000	0.1975	0.7512	26.30	23.89
100011	75300001	78300000	0.1873	0.7452	25.13	22.72
100011	75600001	78600000	0.1971	0.7428	26.53	24.12
100011	75900001	78900000	0.2081	0.7546	27.57	25.16
100011	76200001	79200000	0.2025	0.7508	26.98	24.57
100011	76500001	79500000	0.1982	0.7526	26.33	23.92
100011	76800001	79800000	0.1982	0.7649	25.91	23.50
100011	77100001	80100000	0.1919	0.7695	24.94	22.53
100011	77400001	80400000	0.1758	0.7560	23.25	20.84
100011	77700001	80700000	0.1826	0.7521	24.28	21.87
100011	78000001	81000000	0.1538	0.7355	20.92	18.51
100011	78300001	81300000	0.1448	0.7272	19.92	17.51
100011	78600001	81600000	0.1255	0.7254	17.30	14.89
100011	78900001	81900000	0.1233	0.7182	17.17	14.76
100011	79200001	82200000	0.1218	0.7321	16.64	14.23
100011	79500001	82500000	0.1206	0.7163	16.84	14.43
100011	79800001	82800000	0.1274	0.7130	17.87	15.46
100011	80100001	83100000	0.1368	0.7229	18.92	16.51
100011	80400001	83400000	0.1507	0.7270	20.72	18.31
100011	80700001	83700000	0.1482	0.7304	20.29	17.88
100011	81000001	84000000	0.1672	0.7360	22.72	20.31
100011	81300001	84300000	0.1666	0.7495	22.23	19.82
100011	81600001	84600000	0.1699	0.7609	22.32	19.91
100011	81900001	84900000	0.1622	0.7559	21.46	19.05
100011	82200001	85200000	0.1726	0.7478	23.08	20.67
100011	82500001	85500000	0.1795	0.7549	23.78	21.37
100011	82800001	85800000	0.1683	0.7504	22.42	20.01
100011	83100001	86100000	0.1706	0.7423	22.99	20.58
100011	83400001	86400000	0.1562	0.7421	21.04	18.63
100011	83700001	86700000	0.1622	0.7459	21.75	19.34
100011	84000001	87000000	0.1585	0.7585	20.89	18.48
100011	84300001	87300000	0.1701	0.7434	22.88	20.47
100011	84600001	87600000	0.1801	0.7408	24.31	21.90
100011	84900001	87900000	0.1881	0.7495	25.10	22.69
100011	85200001	88200000	0.1765	0.7503	23.53	21.12
100011	85500001	88412983	0.1902	0.7668	24.09	21.68
1133	1	3000000	0.2059	0.7119	28.92	26.51
1133	300001	3300000	0.1892	0.7119	26.58	24.17
1133	600001	3600000	0.1856	0.7104	26.12	23.71
1133	900001	3900000	0.1928	0.7044	27.37	24.96
1133	1200001	4200000	0.1953	0.7061	27.66	25.25
1133	1500001	4500000	0.1928	0.6887	27.99	25.58
1133	1800001	4800000	0.1953	0.6727	29.03	26.62
1133	2100001	5100000	0.1887	0.6626	28.48	26.07
1133	2400001	5400000	0.1885	0.6699	28.14	25.73
1133	2700001	5700000	0.1744	0.6738	25.89	23.48
1133	3000001	6000000	0.1627	0.6700	24.29	21.88
1133	3300001	6300000	0.1676	0.6404	26.17	23.76
1133	3600001	6600000	0.1680	0.6347	26.47	24.06
1133	3900001	6900000	0.1631	0.6323	25.79	23.38
1133	4200001	7200000	0.1662	0.6303	26.37	23.96
1133	4500001	7500000	0.1548	0.6556	23.60	21.19
1133	4800001	7800000	0.1398	0.6729	20.78	18.37
1133	5100001	8100000	0.1472	0.6958	21.16	18.75
1133	5400001	8400000	0.1313	0.7045	18.63	16.22
1133	5700001	8700000	0.1384	0.7340	18.86	16.45
1133	6000001	9000000	0.1490	0.7530	19.79	17.38
1133	6300001	9300000	0.1532	0.7697	19.90	17.49
1133	6600001	9600000	0.1574	0.7796	20.19	17.78
1133	6900001	9900000	0.1699	0.7951	21.37	18.96
1133	7200001	10200000	0.1606	0.7786	20.62	18.21
1133	7500001	10500000	0.1689	0.7656	22.06	19.65
1133	7800001	10800000	0.1816	0.7626	23.81	21.40
1133	8100001	11100000	0.1827	0.7190	25.41	23.00
1133	8400001	11400000	0.1986	0.6983	28.44	26.03
1133	8700001	11700000	0.2041	0.6693	30.50	28.09
1133	9000001	12000000	0.2105	0.6347	33.16	30.75
1133	9300001	12300000	0.1995	0.6193	32.21	29.80
1133	9600001	12600000	0.1974	0.5872	33.62	31.21
1133	9900001	12900000	0.1814	0.5647	32.13	29.72
1133	10200001	13200000	0.1831	0.5594	32.73	30.32
1133	10500001	13500000	0.1819	0.5577	32.62	30.21
1133	10800001	13800000	0.1767	0.5468	32.31	29.90
1133	11100001	14100000	0.1677	0.5537	30.28	27.87
1133	11400001	14400000	0.1603	0.5512	29.08	26.67
1133	11700001	14700000	0.1552	0.5434	28.55	26.14
1133	12000001	15000000	0.1524	0.5524	27.58	25.17
1133	12300001	15300000	0.1600	0.5357	29.86	27.45
1133	12600001	15600000	0.1678	0.5433	30.89	28.48
1133	12900001	15900000	0.1840	0.5496	33.49	31.08
1133	13200001	16200000	0.1858	0.5502	33.78	31.37
1133	13500001	16500000	0.1733	0.5382	32.19	29.78
1133	13800001	16800000	0.1684	0.5562	30.29	27.88
1133	14100001	17100000	0.1783	0.5724	31.14	28.73
1133	14400001	17282576	0.1719	0.5419	30.49	28.08
100006	1	3000000	0.1751	0.7139	24.53	22.12
100006	300001	3300000	0.1741	0.6907	25.21	22.80
100006	600001	3600000	0.1834	0.6955	26.37	23.96
100006	900001	3900000	0.1730	0.6936	24.93	22.52
100006	1200001	4200000	0.1774	0.6979	25.42	23.01
100006	1500001	4500000	0.1758	0.6771	25.97	23.56
100006	1800001	4800000	0.1766	0.6511	27.13	24.72
100006	2100001	5100000	0.1578	0.6519	24.21	21.80
100006	2400001	5400000	0.1734	0.6462	26.83	24.42
100006	2700001	5700000	0.1677	0.6547	25.61	23.20
100006	3000001	6000000	0.1751	0.6496	26.95	24.54
100006	3300001	6300000	0.1720	0.6762	25.44	23.03
100006	3600001	6600000	0.1716	0.6733	25.49	23.08
100006	3900001	6900000	0.1809	0.6760	26.77	24.36
100006	4200001	7200000	0.1787	0.6712	26.63	24.22
100006	4500001	7500000	0.1861	0.6850	27.16	24.75
100006	4800001	7800000	0.1804	0.7003	25.76	23.35
100006	5100001	8100000	0.1952	0.6950	28.09	25.68
100006	5400001	8400000	0.1928	0.7006	27.53	25.12
100006	5700001	8700000	0.1997	0.7005	28.51	26.10
100006	6000001	9000000	0.1861	0.7011	26.55	24.14
100006	6300001	9300000	0.1947	0.7050	27.62	25.21
100006	6600001	9600000	0.2075	0.7107	29.20	26.79
100006	6900001	9900000	0.2063	0.7204	28.63	26.22
100006	7200001	10200000	0.2016	0.7277	27.70	25.29
100006	7500001	10500000	0.2030	0.7306	27.78	25.37
100006	7800001	10800000	0.2078	0.7389	28.13	25.72
100006	8100001	11100000	0.1902	0.7204	26.40	23.99
100006	8400001	11400000	0.1849	0.7197	25.70	23.29
100006	8700001	11700000	0.1953	0.7209	27.10	24.69
100006	9000001	12000000	0.2050	0.7372	27.81	25.40
100006	9300001	12300000	0.1870	0.7238	25.84	23.43
100006	9600001	12600000	0.1674	0.7245	23.10	20.69
100006	9900001	12900000	0.1791	0.7227	24.79	22.38
100006	10200001	13200000	0.1904	0.7248	26.27	23.86
100006	10500001	13500000	0.1883	0.7261	25.94	23.53
100006	10800001	13800000	0.1916	0.7276	26.34	23.93
100006	11100001	14100000	0.2028	0.7595	26.70	24.29
100006	11400001	14400000	0.2029	0.7618	26.64	24.23
100006	11700001	14700000	0.1877	0.7648	24.55	22.14
100006	12000001	15000000	0.1756	0.7549	23.26	20.85
100006	12300001	15300000	0.1806	0.7474	24.17	21.76
100006	12600001	15600000	0.1866	0.7368	25.32	22.91
100006	12900001	15900000	0.1732	0.7289	23.77	21.36
100006	13200001	16200000	0.1798	0.7278	24.71	22.30
100006	13500001	16500000	0.1738	0.7260	23.94	21.53
100006	13800001	16800000	0.1748	0.7267	24.06	21.65
100006	14100001	17100000	0.1734	0.7138	24.29	21.88
100006	14400001	17400000	0.1791	0.7177	24.96	22.55
100006	14700001	17700000	0.1918	0.7032	27.27	24.86
100006	15000001	18000000	0.2047	0.7080	28.92	26.51
100006	15300001	18300000	0.2184	0.7351	29.71	27.30
100006	15600001	18600000	0.2263	0.7518	30.11	27.70
100006	15900001	18900000	0.2318	0.7681	30.18	27.77
100006	16200001	19200000	0.2361	0.7722	30.57	28.16
100006	16500001	19500000	0.2549	0.7823	32.58	30.17
100006	16800001	19800000	0.2620	0.7806	33.56	31.15
100006	17100001	20100000	0.2578	0.7834	32.91	30.50
100006	17400001	20400000	0.2523	0.7891	31.97	29.56
100006	17700001	20700000	0.2372	0.8022	29.57	27.16
100006	18000001	21000000	0.2350	0.8006	29.35	26.94
100006	18300001	21300000	0.2187	0.7873	27.78	25.37
100006	18600001	21600000	0.2001	0.7648	26.16	23.75
100006	18900001	21900000	0.1866	0.7592	24.58	22.17
100006	19200001	22200000	0.1771	0.7552	23.46	21.05
100006	19500001	22500000	0.1618	0.7463	21.68	19.27
100006	19800001	22800000	0.1514	0.7336	20.63	18.22
100006	20100001	23100000	0.1505	0.7445	20.21	17.80
100006	20400001	23400000	0.1461	0.7397	19.75	17.34
100006	20700001	23700000	0.1449	0.7349	19.72	17.31
100006	21000001	24000000	0.1435	0.7251	19.79	17.38
100006	21300001	24300000	0.1604	0.7190	22.30	19.89
100006	21600001	24600000	0.1630	0.7364	22.14	19.73
100006	21900001	24900000	0.1714	0.7451	23.01	20.60
100006	22200001	25200000	0.1715	0.7421	23.11	20.70
100006	22500001	25500000	0.1791	0.7480	23.95	21.54
100006	22800001	25800000	0.1682	0.7689	21.87	19.46
100006	23100001	26100000	0.1730	0.7575	22.84	20.43
100006	23400001	26400000	0.1855	0.7614	24.37	21.96
100006	23700001	26700000	0.1841	0.7699	23.92	21.51
100006	24000001	27000000	0.1826	0.7788	23.45	21.04
100006	24300001	27300000	0.1775	0.7933	22.37	19.96
100006	24600001	27600000	0.1748	0.8029	21.77	19.36
100006	24900001	27900000	0.1667	0.7869	21.18	18.77
100006	25200001	28200000	0.1551	0.8005	19.38	16.97
100006	25500001	28500000	0.1451	0.8010	18.11	15.70
100006	25800001	28800000	0.1533	0.7959	19.26	16.85
100006	26100001	29100000	0.1690	0.8037	21.03	18.62
100006	26400001	29400000	0.1533	0.7988	19.20	16.79
100006	26700001	29700000	0.1525	0.7965	19.15	16.74
100006	27000001	30000000	0.1649	0.7950	20.74	18.33
100006	27300001	30300000	0.1605	0.7846	20.46	18.05
100006	27600001	30600000	0.1782	0.7903	22.55	20.14
100006	27900001	30900000	0.1899	0.7966	23.84	21.43
100006	28200001	31200000	0.1992	0.7725	25.79	23.38
100006	28500001	31500000	0.2051	0.7742	26.49	24.08
100006	28800001	31800000	0.2044	0.7745	26.39	23.98
100006	29100001	32100000	0.1996	0.7720	25.86	23.45
100006	29400001	32400000	0.2099	0.7755	27.07	24.66
100006	29700001	32700000	0.2156	0.7626	28.27	25.86
100006	30000001	33000000	0.1964	0.7706	25.49	23.08
100006	30300001	33300000	0.2077	0.7816	26.57	24.16
100006	30600001	33600000	0.2049	0.7709	26.58	24.17
100006	30900001	33900000	0.1990	0.7713	25.79	23.38
100006	31200001	34200000	0.1863	0.7927	23.50	21.09
100006	31500001	34500000	0.1865	0.7865	23.71	21.30
100006	31800001	34800000	0.1792	0.7843	22.85	20.44
100006	32100001	35100000	0.1663	0.7821	21.27	18.86
100006	32400001	35400000	0.1694	0.7849	21.59	19.18
100006	32700001	35700000	0.1751	0.8025	21.82	19.41
100006	33000001	36000000	0.1823	0.8010	22.76	20.35
100006	33300001	36300000	0.1738	0.8014	21.69	19.28
100006	33600001	36600000	0.1827	0.8025	22.76	20.35
100006	33900001	36900000	0.1853	0.7970	23.25	20.84
100006	34200001	37200000	0.1961	0.7784	25.19	22.78
100006	34500001	37500000	0.1981	0.7780	25.46	23.05
100006	34800001	37800000	0.2040	0.7693	26.52	24.11
100006	35100001	38100000	0.2059	0.7648	26.92	24.51
100006	35400001	38400000	0.2089	0.7587	27.53	25.12
100006	35700001	38700000	0.2095	0.7498	27.94	25.53
100006	36000001	39000000	0.1987	0.7450	26.68	24.27
100006	36300001	39300000	0.1970	0.7380	26.70	24.29
100006	36600001	39600000	0.1809	0.7368	24.55	22.14
100006	36900001	39900000	0.1848	0.7431	24.87	22.46
100006	37200001	40200000	0.1866	0.7581	24.61	22.20
100006	37500001	40500000	0.1825	0.7612	23.98	21.57
100006	37800001	40800000	0.1838	0.7726	23.79	21.38
100006	38100001	41100000	0.1867	0.7883	23.69	21.28
100006	38400001	41400000	0.1757	0.8001	21.96	19.55
100006	38700001	41700000	0.1665	0.7917	21.03	18.62
100006	39000001	42000000	0.1691	0.7922	21.34	18.93
100006	39300001	42300000	0.1641	0.7918	20.73	18.32
100006	39600001	42600000	0.1774	0.8011	22.14	19.73
100006	39900001	42900000	0.1694	0.7983	21.22	18.81
100006	40200001	43200000	0.1602	0.8091	19.80	17.39
100006	40500001	43500000	0.1660	0.8133	20.41	18.00
100006	40800001	43800000	0.1718	0.7995	21.49	19.08
100006	41100001	44100000	0.1620	0.7934	20.41	18.00
100006	41400001	44400000	0.1697	0.7780	21.82	19.41
100006	41700001	44700000	0.1615	0.7716	20.93	18.52
100006	42000001	45000000	0.1690	0.7781	21.71	19.30
100006	42300001	45300000	0.1637	0.7770	21.07	18.66
100006	42600001	45600000	0.1547	0.7696	20.10	17.69
100006	42900001	45900000	0.1612	0.7787	20.70	18.29
100006	43200001	46200000	0.1771	0.7695	23.01	20.60
100006	43500001	46500000	0.1769	0.7666	23.08	20.67
100006	43800001	46800000	0.1806	0.7896	22.88	20.47
100006	44100001	47100000	0.1893	0.7854	24.10	21.69
100006	44400001	47400000	0.1745	0.7844	22.24	19.83
100006	44700001	47700000	0.1952	0.7927	24.62	22.21
100006	45000001	48000000	0.1962	0.7940	24.71	22.30
100006	45300001	48300000	0.1998	0.7829	25.52	23.11
100006	45600001	48600000	0.2000	0.7827	25.55	23.14
100006	45900001	48900000	0.1912	0.7582	25.22	22.81
100006	46200001	49200000	0.1732	0.7444	23.27	20.86
100006	46500001	49500000	0.1679	0.7221	23.25	20.84
100006	46800001	49800000	0.1667	0.7149	23.31	20.90
100006	47100001	50100000	0.1578	0.7047	22.39	19.98
100006	47400001	50400000	0.1684	0.7193	23.41	21.00
100006	47700001	50700000	0.1565	0.7370	21.23	18.82
100006	48000001	51000000	0.1603	0.7369	21.76	19.35
100006	48300001	51300000	0.1499	0.7555	19.85	17.44
100006	48600001	51600000	0.1606	0.7541	21.30	18.89
100006	48900001	51900000	0.1586	0.7833	20.24	17.83
100006	49200001	52200000	0.1680	0.8002	20.99	18.58
100006	49500001	52500000	0.1649	0.8211	20.08	17.67
100006	49800001	52800000	0.1457	0.8127	17.93	15.52
100006	50100001	53100000	0.1527	0.8365	18.26	15.85
100006	50400001	53400000	0.1556	0.8307	18.73	16.32
100006	50700001	53700000	0.1707	0.8185	20.85	18.44
100006	51000001	54000000	0.1627	0.8134	20.00	17.59
100006	51300001	54300000	0.1790	0.8090	22.13	19.72
100006	51600001	54600000	0.1647	0.8118	20.29	17.88
100006	51900001	54900000	0.1658	0.7888	21.02	18.61
100006	52200001	55200000	0.1740	0.7886	22.07	19.66
100006	52500001	55500000	0.1836	0.7940	23.13	20.72
100006	52800001	55800000	0.1854	0.8053	23.02	20.61
100006	53100001	56100000	0.1897	0.7930	23.92	21.51
100006	53400001	56400000	0.1867	0.8059	23.16	20.75
100006	53700001	56700000	0.1862	0.8073	23.06	20.65
100006	54000001	57000000	0.1957	0.8105	24.14	21.73
100006	54300001	57300000	0.1891	0.8160	23.17	20.76
100006	54600001	57600000	0.1992	0.8211	24.26	21.85
100006	54900001	57900000	0.2001	0.8151	24.55	22.14
100006	55200001	58200000	0.1952	0.8021	24.33	21.92
100006	55500001	58500000	0.1863	0.8032	23.19	20.78
100006	55800001	58800000	0.2035	0.8042	25.30	22.89
100006	56100001	59100000	0.2048	0.8112	25.24	22.83
100006	56400001	59400000	0.2020	0.7980	25.31	22.90
100006	56700001	59700000	0.2012	0.8089	24.87	22.46
100006	57000001	60000000	0.1932	0.8118	23.80	21.39
100006	57300001	60300000	0.1893	0.8015	23.61	21.20
100006	57600001	60600000	0.1843	0.7902	23.33	20.92
100006	57900001	60900000	0.1843	0.8126	22.68	20.27
100006	58200001	61200000	0.1756	0.8134	21.59	19.18
100006	58500001	61500000	0.1771	0.8063	21.96	19.55
100006	58800001	61800000	0.1735	0.8046	21.57	19.16
100006	59100001	62100000	0.1645	0.8079	20.37	17.96
100006	59400001	62400000	0.1604	0.8077	19.86	17.45
100006	59700001	62700000	0.1559	0.8048	19.37	16.96
100006	60000001	63000000	0.1591	0.8006	19.88	17.47
100006	60300001	63300000	0.1636	0.8055	20.31	17.90
100006	60600001	63600000	0.1755	0.8113	21.63	19.22
100006	60900001	63900000	0.1717	0.8133	21.11	18.70
100006	61200001	64200000	0.1730	0.8229	21.02	18.61
100006	61500001	64500000	0.1747	0.8293	21.06	18.65
100006	61800001	64800000	0.1720	0.8147	21.11	18.70
100006	62100001	65100000	0.1719	0.8128	21.15	18.74
100006	62400001	65400000	0.1788	0.8248	21.68	19.27
100006	62700001	65700000	0.1876	0.8341	22.49	20.08
100006	63000001	66000000	0.1890	0.8273	22.84	20.43
100006	63300001	66300000	0.1960	0.8397	23.34	20.93
100006	63600001	66600000	0.1869	0.8453	22.11	19.70
100006	63900001	66900000	0.1981	0.8535	23.21	20.80
100006	64200001	67200000	0.1992	0.8533	23.35	20.94
100006	64500001	67500000	0.2014	0.8586	23.45	21.04
100006	64800001	67800000	0.2062	0.8620	23.93	21.52
100006	65100001	68100000	0.2110	0.8582	24.59	22.18
100006	65400001	68400000	0.2067	0.8528	24.24	21.83
100006	65700001	68700000	0.1992	0.8453	23.56	21.15
100006	66000001	69000000	0.1917	0.8551	22.41	20.00
100006	66300001	69300000	0.1925	0.8530	22.57	20.16
100006	66600001	69600000	0.1907	0.8483	22.48	20.07
100006	66900001	69900000	0.1835	0.8434	21.75	19.34
100006	67200001	70200000	0.1864	0.8460	22.04	19.63
100006	67500001	70500000	0.1911	0.8383	22.79	20.38
100006	67800001	70800000	0.1883	0.8297	22.69	20.28
100006	68100001	71100000	0.1843	0.8252	22.33	19.92
100006	68400001	71400000	0.1791	0.8244	21.73	19.32
100006	68700001	71700000	0.1719	0.8283	20.75	18.34
100006	69000001	72000000	0.1800	0.8314	21.65	19.24
100006	69300001	72300000	0.1807	0.8306	21.75	19.34
100006	69600001	72600000	0.1853	0.8319	22.27	19.86
100006	69900001	72900000	0.1931	0.8318	23.21	20.80
100006	70200001	73200000	0.1958	0.8247	23.75	21.34
100006	70500001	73500000	0.1869	0.8306	22.50	20.09
100006	70800001	73800000	0.1859	0.8509	21.85	19.44
100006	71100001	74100000	0.1965	0.8565	22.94	20.53
100006	71400001	74400000	0.1995	0.8535	23.38	20.97
100006	71700001	74700000	0.2017	0.8519	23.68	21.27
100006	72000001	75000000	0.1977	0.8478	23.32	20.91
100006	72300001	75300000	0.1954	0.8466	23.08	20.67
100006	72600001	75600000	0.1882	0.8565	21.97	19.56
100006	72900001	75900000	0.1855	0.8518	21.78	19.37
100006	73200001	76200000	0.1895	0.8493	22.32	19.91
100006	73500001	76500000	0.1843	0.8406	21.92	19.51
100006	73800001	76800000	0.1845	0.8419	21.92	19.51
100006	74100001	77100000	0.1786	0.8466	21.10	18.69
100006	74400001	77400000	0.1864	0.8419	22.14	19.73
100006	74700001	77700000	0.1966	0.8398	23.41	21.00
100006	75000001	78000000	0.1931	0.8292	23.29	20.88
100006	75300001	78300000	0.1907	0.8280	23.04	20.63
100006	75600001	78600000	0.1897	0.8206	23.12	20.71
100006	75900001	78900000	0.1856	0.8152	22.77	20.36
100006	76200001	79200000	0.1840	0.8182	22.49	20.08
100006	76500001	79500000	0.1904	0.8286	22.98	20.57
100006	76800001	79800000	0.1860	0.8113	22.93	20.52
100006	77100001	80100000	0.1764	0.7936	22.23	19.82
100006	77400001	80400000	0.1672	0.8060	20.74	18.33
100006	77700001	80700000	0.1750	0.8079	21.67	19.26
100006	78000001	81000000	0.1804	0.8092	22.29	19.88
100006	78300001	81300000	0.1760	0.7946	22.15	19.74
100006	78600001	81600000	0.1831	0.7781	23.53	21.12
100006	78900001	81900000	0.1845	0.7797	23.66	21.25
100006	79200001	82200000	0.1759	0.7839	22.44	20.03
100006	79500001	82500000	0.1888	0.7799	24.21	21.80
100006	79800001	82800000	0.1835	0.7899	23.24	20.83
100006	80100001	83100000	0.1825	0.7872	23.19	20.78
100006	80400001	83400000	0.1777	0.7794	22.79	20.38
100006	80700001	83700000	0.1600	0.7698	20.79	18.38
100006	81000001	84000000	0.1671	0.7824	21.36	18.95
100006	81300001	84300000	0.1760	0.7898	22.29	19.88
100006	81600001	84600000	0.1726	0.7925	21.79	19.38
100006	81900001	84900000	0.1825	0.7894	23.12	20.71
100006	82200001	85200000	0.1829	0.7945	23.03	20.62
100006	82500001	85500000	0.1665	0.7947	20.95	18.54
100006	82800001	85800000	0.1739	0.7944	21.89	19.48
100006	83100001	86100000	0.1717	0.7904	21.73	19.32
100006	83400001	86400000	0.1893	0.7875	24.04	21.63
100006	83700001	86700000	0.1870	0.7902	23.67	21.26
100006	84000001	87000000	0.1778	0.7853	22.64	20.23
100006	84300001	87300000	0.1716	0.7918	21.67	19.26
100006	84600001	87600000	0.1646	0.7984	20.61	18.20
100006	84900001	87900000	0.1588	0.8060	19.70	17.29
100006	85200001	88200000	0.1683	0.8002	21.03	18.62
100006	85500001	88500000	0.1696	0.7894	21.49	19.08
100006	85800001	88800000	0.1622	0.7828	20.73	18.32
100006	86100001	89100000	0.1726	0.7910	21.82	19.41
100006	86400001	89400000	0.1661	0.7983	20.80	18.39
100006	86700001	89700000	0.1633	0.8007	20.39	17.98
100006	87000001	90000000	0.1821	0.7983	22.81	20.40
100006	87300001	90300000	0.1736	0.7834	22.16	19.75
100006	87600001	90600000	0.1744	0.7916	22.03	19.62
100006	87900001	90900000	0.1611	0.7735	20.82	18.41
100006	88200001	91200000	0.1570	0.7755	20.24	17.83
100006	88500001	91500000	0.1545	0.7843	19.70	17.29
100006	88800001	91800000	0.1733	0.7842	22.10	19.69
100006	89100001	92100000	0.1606	0.7941	20.23	17.82
100006	89400001	92400000	0.1619	0.7886	20.53	18.12
100006	89700001	92700000	0.1667	0.7802	21.37	18.96
100006	90000001	93000000	0.1594	0.7776	20.50	18.09
100006	90300001	93300000	0.1720	0.7959	21.61	19.20
100006	90600001	93600000	0.1794	0.8021	22.36	19.95
100006	90900001	93900000	0.1927	0.8204	23.49	21.08
100006	91200001	94200000	0.1806	0.8202	22.02	19.61
100006	91500001	94500000	0.1894	0.8186	23.14	20.73
100006	91800001	94800000	0.1910	0.8323	22.95	20.54
100006	92100001	95100000	0.2127	0.8367	25.42	23.01
100006	92400001	95400000	0.2054	0.8380	24.51	22.10
100006	92700001	95700000	0.2094	0.8448	24.79	22.38
100006	93000001	96000000	0.1984	0.8625	23.00	20.59
100006	93300001	96300000	0.1909	0.8577	22.26	19.85
100006	93600001	96600000	0.1761	0.8517	20.67	18.26
100006	93900001	96900000	0.1730	0.8561	20.21	17.80
100006	94200001	97200000	0.1889	0.8602	21.95	19.54
100006	94500001	97500000	0.1885	0.8518	22.13	19.72
100006	94800001	97800000	0.1770	0.8514	20.78	18.37
100006	95100001	98100000	0.1693	0.8481	19.97	17.56
100006	95400001	98400000	0.1740	0.8546	20.36	17.95
100006	95700001	98700000	0.1715	0.8615	19.90	17.49
100006	96000001	99000000	0.1772	0.8649	20.49	18.08
100006	96300001	99300000	0.1967	0.8729	22.53	20.12
100006	96600001	99340654	0.2059	0.8718	21.57	19.16
310	1	3000000	0.0350	0.2994	11.67	9.26
310	300001	3047352	0.0238	0.2382	9.15	6.74
204	1	3000000	0.2080	0.8361	24.88	22.47
204	300001	3300000	0.2160	0.8299	26.03	23.62
204	600001	3600000	0.2108	0.8196	25.72	23.31
204	900001	3900000	0.2044	0.8102	25.23	22.82
204	1200001	4200000	0.2185	0.8176	26.73	24.32
204	1500001	4500000	0.2134	0.8143	26.21	23.80
204	1800001	4800000	0.2070	0.8164	25.35	22.94
204	2100001	5100000	0.2013	0.8211	24.52	22.11
204	2400001	5400000	0.1988	0.8244	24.11	21.70
204	2700001	5700000	0.2012	0.8131	24.75	22.34
204	3000001	6000000	0.1904	0.8159	23.33	20.92
204	3300001	6300000	0.1821	0.8184	22.24	19.83
204	3600001	6600000	0.1751	0.8209	21.33	18.92
204	3900001	6900000	0.1973	0.8302	23.77	21.36
204	4200001	7200000	0.1942	0.8128	23.89	21.48
204	4500001	7500000	0.1976	0.8085	24.45	22.04
204	4800001	7800000	0.1856	0.8218	22.59	20.18
204	5100001	8100000	0.1901	0.8229	23.11	20.70
204	5400001	8400000	0.1858	0.8319	22.33	19.92
204	5700001	8700000	0.1863	0.8409	22.16	19.75
204	6000001	9000000	0.1866	0.8394	22.22	19.81
204	6300001	9300000	0.1747	0.8395	20.81	18.40
204	6600001	9600000	0.1614	0.8437	19.14	16.73
204	6900001	9900000	0.1393	0.8415	16.55	14.14
204	7200001	10200000	0.1398	0.8404	16.64	14.23
204	7500001	10500000	0.1376	0.8508	16.18	13.77
204	7800001	10800000	0.1552	0.8504	18.25	15.84
204	8100001	11100000	0.1564	0.8527	18.34	15.93
204	8400001	11400000	0.1606	0.8452	19.00	16.59
204	8700001	11700000	0.1742	0.8458	20.60	18.19
204	9000001	12000000	0.1711	0.8468	20.20	17.79
204	9300001	12300000	0.1772	0.8390	21.11	18.70
204	9600001	12600000	0.1892	0.8447	22.39	19.98
204	9900001	12900000	0.1962	0.8316	23.60	21.19
204	10200001	13200000	0.1948	0.8381	23.24	20.83
204	10500001	13500000	0.1806	0.8284	21.80	19.39
204	10800001	13800000	0.1660	0.8002	20.75	18.34
204	11100001	14100000	0.1564	0.8012	19.52	17.11
204	11400001	14400000	0.1470	0.8050	18.26	15.85
204	11700001	14700000	0.1455	0.7980	18.23	15.82
204	12000001	15000000	0.1475	0.7907	18.66	16.25
204	12300001	15300000	0.1466	0.7871	18.62	16.21
204	12600001	15600000	0.1479	0.7813	18.94	16.53
204	12900001	15900000	0.1611	0.7896	20.41	18.00
204	13200001	16200000	0.1579	0.7864	20.08	17.67
204	13500001	16500000	0.1772	0.7845	22.59	20.18
204	13800001	16800000	0.1827	0.8054	22.69	20.28
204	14100001	17100000	0.1969	0.8006	24.59	22.18
204	14400001	17400000	0.2142	0.7965	26.90	24.49
204	14700001	17700000	0.2034	0.8047	25.28	22.87
204	15000001	18000000	0.2031	0.7959	25.52	23.11
204	15300001	18300000	0.1931	0.7941	24.32	21.91
204	15600001	18600000	0.1856	0.7908	23.47	21.06
204	15900001	18900000	0.1762	0.8017	21.98	19.57
204	16200001	19200000	0.1754	0.8019	21.88	19.47
204	16500001	19500000	0.1634	0.8065	20.27	17.86
204	16800001	19800000	0.1659	0.7966	20.83	18.42
204	17100001	20100000	0.1467	0.7956	18.44	16.03
204	17400001	20400000	0.1411	0.7937	17.77	15.36
204	17700001	20700000	0.1411	0.7953	17.74	15.33
204	18000001	21000000	0.1462	0.8125	18.00	15.59
204	18300001	21300000	0.1704	0.8188	20.81	18.40
204	18600001	21600000	0.1593	0.8202	19.43	17.02
204	18900001	21900000	0.1559	0.8028	19.41	17.00
204	19200001	22200000	0.1578	0.8075	19.54	17.13
204	19500001	22500000	0.1576	0.7921	19.89	17.48
204	19800001	22800000	0.1440	0.7868	18.31	15.90
204	20100001	23100000	0.1522	0.7740	19.66	17.25
204	20400001	23400000	0.1444	0.7701	18.75	16.34
204	20700001	23700000	0.1448	0.7574	19.12	16.71
204	21000001	24000000	0.1383	0.7593	18.21	15.80
204	21300001	24300000	0.1272	0.7490	16.98	14.57
204	21600001	24600000	0.1607	0.7535	21.32	18.91
204	21900001	24900000	0.1632	0.7590	21.50	19.09
204	22200001	25200000	0.1752	0.7490	23.39	20.98
204	22500001	25500000	0.1881	0.7625	24.66	22.25
204	22800001	25800000	0.1863	0.7710	24.16	21.75
204	23100001	26100000	0.1987	0.7816	25.42	23.01
204	23400001	26400000	0.2132	0.7863	27.11	24.70
204	23700001	26700000	0.2209	0.7847	28.15	25.74
204	24000001	27000000	0.2281	0.7822	29.16	26.75
204	24300001	27300000	0.2148	0.7815	27.48	25.07
204	24600001	27600000	0.1981	0.7751	25.56	23.15
204	24900001	27900000	0.1897	0.7738	24.52	22.11
204	25200001	28200000	0.1736	0.7612	22.81	20.40
204	25500001	28500000	0.1657	0.7591	21.83	19.42
204	25800001	28800000	0.1932	0.7610	25.38	22.97
204	26100001	29100000	0.1759	0.7479	23.52	21.11
204	26400001	29400000	0.1734	0.7480	23.19	20.78
204	26700001	29700000	0.1766	0.7616	23.19	20.78
204	27000001	30000000	0.1711	0.7496	22.82	20.41
204	27300001	30300000	0.1765	0.7559	23.34	20.93
204	27600001	30600000	0.1870	0.7603	24.59	22.18
204	27900001	30900000	0.1956	0.7585	25.79	23.38
204	28200001	31200000	0.2061	0.7846	26.27	23.86
204	28500001	31500000	0.2067	0.7699	26.84	24.43
204	28800001	31800000	0.1913	0.7598	25.18	22.77
204	29100001	32100000	0.1888	0.7675	24.60	22.19
204	29400001	32400000	0.1788	0.7651	23.36	20.95
[truncated: 4,825 more rows]
