# Supplementary material for: Effect of sequence depth and length in long-read assembly of the maize inbred NC358
Source: Nat Commun. 2020 May 8;11:2288. doi: 10.1038/s41467-020-16037-7 (PMC7211024; doi:10.1038/s41467-020-16037-7)
Supplement: Supplementary file 4 — Source Data [file 41467_2020_16037_MOESM4_ESM.zip › Source Data/Fig. 1F, Suppl. Fig. 8/B73_canu_only_consensus_dft.fasta.gapfixed.pilon.mod.out.LAI]

Chr	From	To	Intact	Total	raw_LAI	LAI
whole_genome	1	2130709162	0.1779	0.7634	23.30	20.89
100003	1	3000000	0.1235	0.5034	24.53	22.12
100003	300001	3300000	0.1484	0.5420	27.38	24.97
100003	600001	3600000	0.1638	0.6110	26.81	24.40
100003	900001	3900000	0.1733	0.6769	25.60	23.19
100003	1200001	4200000	0.1839	0.6980	26.35	23.94
100003	1500001	4500000	0.2029	0.7029	28.86	26.45
100003	1800001	4800000	0.2038	0.7099	28.71	26.30
100003	2100001	5100000	0.1993	0.7023	28.38	25.97
100003	2400001	5400000	0.1912	0.6940	27.56	25.15
100003	2700001	5700000	0.1838	0.6879	26.72	24.31
100003	3000001	6000000	0.1926	0.6959	27.68	25.27
100003	3300001	6300000	0.1789	0.6951	25.74	23.33
100003	3600001	6600000	0.1853	0.6882	26.93	24.52
100003	3900001	6900000	0.1971	0.6954	28.34	25.93
100003	4200001	7200000	0.1901	0.6918	27.48	25.07
100003	4500001	7500000	0.1676	0.6710	24.98	22.57
100003	4800001	7800000	0.1662	0.6496	25.58	23.17
100003	5100001	8100000	0.1682	0.6602	25.48	23.07
100003	5400001	8400000	0.1761	0.6706	26.26	23.85
100003	5700001	8700000	0.1906	0.6874	27.73	25.32
100003	6000001	9000000	0.1858	0.6942	26.76	24.35
100003	6300001	9300000	0.1937	0.6851	28.28	25.87
100003	6600001	9600000	0.1764	0.6942	25.41	23.00
100003	6900001	9900000	0.1725	0.6772	25.47	23.06
100003	7200001	10200000	0.1695	0.6806	24.90	22.49
100003	7500001	10500000	0.1942	0.6969	27.87	25.46
100003	7800001	10800000	0.1941	0.7131	27.22	24.81
100003	8100001	11100000	0.1881	0.7078	26.58	24.17
100003	8400001	11400000	0.1759	0.6929	25.39	22.98
100003	8700001	11700000	0.1709	0.6937	24.63	22.22
100003	9000001	12000000	0.1692	0.6775	24.97	22.56
100003	9300001	12300000	0.1667	0.6820	24.44	22.03
100003	9600001	12600000	0.1759	0.6789	25.91	23.50
100003	9900001	12900000	0.1684	0.6810	24.73	22.32
100003	10200001	13200000	0.1665	0.6743	24.70	22.29
100003	10500001	13500000	0.1582	0.6832	23.15	20.74
100003	10800001	13800000	0.1572	0.6854	22.93	20.52
100003	11100001	14100000	0.1697	0.7103	23.89	21.48
100003	11400001	14400000	0.1814	0.7235	25.08	22.67
100003	11700001	14700000	0.1706	0.7219	23.63	21.22
100003	12000001	15000000	0.1614	0.7289	22.15	19.74
100003	12300001	15300000	0.1602	0.7410	21.62	19.21
100003	12600001	15600000	0.1646	0.7474	22.03	19.62
100003	12900001	15900000	0.1806	0.7716	23.41	21.00
100003	13200001	16200000	0.1859	0.7842	23.70	21.29
100003	13500001	16500000	0.1813	0.7743	23.41	21.00
100003	13800001	16800000	0.1892	0.7823	24.19	21.78
100003	14100001	17100000	0.1801	0.7611	23.66	21.25
100003	14400001	17400000	0.1738	0.7537	23.06	20.65
100003	14700001	17700000	0.1793	0.7580	23.66	21.25
100003	15000001	18000000	0.1910	0.7582	25.20	22.79
100003	15300001	18300000	0.1853	0.7317	25.33	22.92
100003	15600001	18600000	0.1825	0.7230	25.25	22.84
100003	15900001	18900000	0.1733	0.7163	24.19	21.78
100003	16200001	19200000	0.1704	0.7132	23.89	21.48
100003	16500001	19500000	0.1757	0.7140	24.61	22.20
100003	16800001	19800000	0.1703	0.7092	24.02	21.61
100003	17100001	20100000	0.1815	0.7145	25.41	23.00
100003	17400001	20400000	0.1727	0.7058	24.47	22.06
100003	17700001	20700000	0.1753	0.7077	24.77	22.36
100003	18000001	21000000	0.1661	0.7028	23.63	21.22
100003	18300001	21300000	0.1832	0.7279	25.17	22.76
100003	18600001	21600000	0.1727	0.7209	23.95	21.54
100003	18900001	21900000	0.1682	0.7123	23.62	21.21
100003	19200001	22200000	0.1805	0.7169	25.18	22.77
100003	19500001	22500000	0.1691	0.7217	23.43	21.02
100003	19800001	22800000	0.1759	0.7175	24.52	22.11
100003	20100001	23100000	0.1625	0.7041	23.07	20.66
100003	20400001	23400000	0.1786	0.7198	24.81	22.40
100003	20700001	23700000	0.1919	0.7063	27.16	24.75
100003	21000001	24000000	0.2014	0.7130	28.25	25.84
100003	21300001	24300000	0.1770	0.7101	24.93	22.52
100003	21600001	24600000	0.1882	0.7187	26.19	23.78
100003	21900001	24900000	0.1919	0.7358	26.08	23.67
100003	22200001	25200000	0.1794	0.7293	24.60	22.19
100003	22500001	25500000	0.1807	0.7232	24.99	22.58
100003	22800001	25800000	0.1665	0.7245	22.99	20.58
100003	23100001	26100000	0.1710	0.7329	23.34	20.93
100003	23400001	26400000	0.1522	0.7208	21.12	18.71
100003	23700001	26700000	0.1350	0.7311	18.47	16.06
100003	24000001	27000000	0.1365	0.7390	18.47	16.06
100003	24300001	27300000	0.1522	0.7315	20.80	18.39
100003	24600001	27600000	0.1564	0.7258	21.55	19.14
100003	24900001	27900000	0.1741	0.7168	24.29	21.88
100003	25200001	28200000	0.1783	0.7293	24.44	22.03
100003	25500001	28500000	0.1813	0.7332	24.72	22.31
100003	25800001	28800000	0.1859	0.7427	25.03	22.62
100003	26100001	29100000	0.1791	0.7412	24.16	21.75
100003	26400001	29400000	0.2014	0.7561	26.64	24.23
100003	26700001	29700000	0.2101	0.7523	27.93	25.52
100003	27000001	30000000	0.2079	0.7519	27.66	25.25
100003	27300001	30300000	0.2122	0.7445	28.50	26.09
100003	27600001	30600000	0.2036	0.7416	27.46	25.05
100003	27900001	30900000	0.1931	0.7261	26.59	24.18
100003	28200001	31200000	0.2062	0.7085	29.11	26.70
100003	28500001	31500000	0.2041	0.7138	28.59	26.18
100003	28800001	31800000	0.2042	0.7166	28.50	26.09
100003	29100001	32100000	0.2123	0.7365	28.83	26.42
100003	29400001	32400000	0.1951	0.7279	26.81	24.40
100003	29700001	32700000	0.1847	0.7277	25.38	22.97
100003	30000001	33000000	0.1903	0.7265	26.20	23.79
100003	30300001	33300000	0.1871	0.7406	25.27	22.86
100003	30600001	33600000	0.1817	0.7541	24.10	21.69
100003	30900001	33900000	0.1796	0.7763	23.14	20.73
100003	31200001	34200000	0.1551	0.7816	19.84	17.43
100003	31500001	34500000	0.1659	0.7836	21.17	18.76
100003	31800001	34800000	0.1687	0.7542	22.36	19.95
100003	32100001	35100000	0.1763	0.7550	23.35	20.94
100003	32400001	35400000	0.1726	0.7580	22.77	20.36
100003	32700001	35700000	0.1820	0.7613	23.91	21.50
100003	33000001	36000000	0.1699	0.7539	22.54	20.13
100003	33300001	36300000	0.1762	0.7586	23.22	20.81
100003	33600001	36600000	0.1874	0.7718	24.29	21.88
100003	33900001	36900000	0.1769	0.7565	23.38	20.97
100003	34200001	37200000	0.1875	0.7548	24.83	22.42
100003	34500001	37500000	0.1739	0.7589	22.91	20.50
100003	34800001	37800000	0.1698	0.7845	21.64	19.23
100003	35100001	38100000	0.1730	0.7799	22.18	19.77
100003	35400001	38400000	0.1801	0.7740	23.27	20.86
100003	35700001	38700000	0.1655	0.7659	21.60	19.19
100003	36000001	39000000	0.1627	0.7664	21.23	18.82
100003	36300001	39300000	0.1544	0.7570	20.39	17.98
100003	36600001	39600000	0.1519	0.7495	20.26	17.85
100003	36900001	39900000	0.1552	0.7549	20.57	18.16
100003	37200001	40200000	0.1591	0.7568	21.02	18.61
100003	37500001	40500000	0.1668	0.7526	22.16	19.75
100003	37800001	40800000	0.1692	0.7472	22.64	20.23
100003	38100001	41100000	0.1641	0.7382	22.23	19.82
100003	38400001	41400000	0.1715	0.7484	22.92	20.51
100003	38700001	41700000	0.1795	0.7553	23.77	21.36
100003	39000001	42000000	0.1898	0.7639	24.85	22.44
100003	39300001	42300000	0.1766	0.7636	23.12	20.71
100003	39600001	42600000	0.1819	0.7450	24.42	22.01
100003	39900001	42900000	0.1769	0.7439	23.78	21.37
100003	40200001	43200000	0.1759	0.7449	23.61	21.20
100003	40500001	43500000	0.1848	0.7446	24.82	22.41
100003	40800001	43800000	0.1842	0.7515	24.51	22.10
100003	41100001	44100000	0.1770	0.7583	23.34	20.93
100003	41400001	44400000	0.1660	0.7560	21.96	19.55
100003	41700001	44700000	0.1702	0.7588	22.43	20.02
100003	42000001	45000000	0.1588	0.7531	21.09	18.68
100003	42300001	45300000	0.1635	0.7556	21.63	19.22
100003	42600001	45600000	0.1655	0.7741	21.38	18.97
100003	42900001	45900000	0.1632	0.7795	20.94	18.53
100003	43200001	46200000	0.1584	0.7786	20.35	17.94
100003	43500001	46500000	0.1449	0.7716	18.78	16.37
100003	43800001	46800000	0.1491	0.7582	19.67	17.26
100003	44100001	47100000	0.1552	0.7394	20.99	18.58
100003	44400001	47400000	0.1715	0.7337	23.38	20.97
100003	44700001	47700000	0.1716	0.7261	23.63	21.22
100003	45000001	48000000	0.1792	0.7266	24.66	22.25
100003	45300001	48300000	0.1937	0.7394	26.20	23.79
100003	45600001	48600000	0.2036	0.7513	27.09	24.68
100003	45900001	48900000	0.2173	0.7527	28.87	26.46
100003	46200001	49200000	0.2209	0.7614	29.02	26.61
100003	46500001	49500000	0.2304	0.7763	29.68	27.27
100003	46800001	49800000	0.2241	0.7801	28.73	26.32
100003	47100001	50100000	0.2078	0.7860	26.44	24.03
100003	47400001	50400000	0.1930	0.7826	24.67	22.26
100003	47700001	50700000	0.1912	0.7860	24.32	21.91
100003	48000001	51000000	0.1828	0.7630	23.96	21.55
100003	48300001	51300000	0.1737	0.7565	22.96	20.55
100003	48600001	51600000	0.1566	0.7324	21.38	18.97
100003	48900001	51900000	0.1577	0.7393	21.33	18.92
100003	49200001	52200000	0.1616	0.7382	21.88	19.47
100003	49500001	52500000	0.1496	0.7287	20.52	18.11
100003	49800001	52800000	0.1550	0.7258	21.35	18.94
100003	50100001	53100000	0.1734	0.7250	23.91	21.50
100003	50400001	53400000	0.1710	0.7366	23.21	20.80
100003	50700001	53700000	0.1689	0.7451	22.67	20.26
100003	51000001	54000000	0.1701	0.7517	22.63	20.22
100003	51300001	54300000	0.1651	0.7506	22.00	19.59
100003	51600001	54600000	0.1694	0.7676	22.06	19.65
100003	51900001	54900000	0.1685	0.7675	21.95	19.54
100003	52200001	55200000	0.1720	0.7680	22.40	19.99
100003	52500001	55500000	0.1683	0.7593	22.16	19.75
100003	52800001	55800000	0.1720	0.7660	22.45	20.04
100003	53100001	56100000	0.1641	0.7697	21.31	18.90
100003	53400001	56400000	0.1633	0.7743	21.10	18.69
100003	53700001	56700000	0.1716	0.7770	22.08	19.67
100003	54000001	57000000	0.1705	0.7851	21.71	19.30
100003	54300001	57300000	0.1783	0.7830	22.77	20.36
100003	54600001	57600000	0.1820	0.7817	23.28	20.87
100003	54900001	57900000	0.1804	0.7785	23.18	20.77
100003	55200001	58200000	0.1608	0.7696	20.90	18.49
100003	55500001	58500000	0.1833	0.7820	23.44	21.03
100003	55800001	58800000	0.1828	0.7734	23.64	21.23
100003	56100001	59100000	0.1805	0.7842	23.01	20.60
100003	56400001	59400000	0.1859	0.7845	23.69	21.28
100003	56700001	59700000	0.1846	0.7799	23.67	21.26
100003	57000001	60000000	0.1922	0.7935	24.23	21.82
100003	57300001	60300000	0.1869	0.7969	23.45	21.04
100003	57600001	60600000	0.1753	0.7873	22.27	19.86
100003	57900001	60900000	0.1701	0.7874	21.61	19.20
100003	58200001	61200000	0.1816	0.7942	22.87	20.46
100003	58500001	61500000	0.1811	0.7939	22.81	20.40
100003	58800001	61800000	0.1826	0.8094	22.56	20.15
100003	59100001	62100000	0.1906	0.8124	23.47	21.06
100003	59400001	62400000	0.1961	0.8045	24.37	21.96
100003	59700001	62700000	0.1823	0.8079	22.57	20.16
100003	60000001	63000000	0.1972	0.8042	24.53	22.12
100003	60300001	63300000	0.2152	0.8116	26.52	24.11
100003	60600001	63600000	0.2268	0.8262	27.45	25.04
100003	60900001	63900000	0.2329	0.8253	28.21	25.80
100003	61200001	64200000	0.2433	0.8354	29.13	26.72
100003	61500001	64500000	0.2323	0.8332	27.87	25.46
100003	61800001	64800000	0.2272	0.8211	27.67	25.26
100003	62100001	65100000	0.2316	0.8266	28.02	25.61
100003	62400001	65400000	0.2270	0.8332	27.25	24.84
100003	62700001	65700000	0.2451	0.8374	29.27	26.86
100003	63000001	66000000	0.2253	0.8421	26.76	24.35
100003	63300001	66300000	0.2331	0.8428	27.66	25.25
100003	63600001	66600000	0.2392	0.8392	28.51	26.10
100003	63900001	66900000	0.2408	0.8376	28.75	26.34
100003	64200001	67200000	0.2347	0.8347	28.12	25.71
100003	64500001	67500000	0.2272	0.8385	27.09	24.68
100003	64800001	67800000	0.2200	0.8419	26.14	23.73
100003	65100001	68100000	0.2126	0.8420	25.24	22.83
100003	65400001	68400000	0.2094	0.8383	24.97	22.56
100003	65700001	68700000	0.1952	0.8212	23.77	21.36
100003	66000001	69000000	0.2008	0.8278	24.26	21.85
100003	66300001	69300000	0.1841	0.8200	22.45	20.04
100003	66600001	69600000	0.1716	0.8163	21.02	18.61
100003	66900001	69900000	0.1661	0.8078	20.57	18.16
100003	67200001	70200000	0.1651	0.8029	20.57	18.16
100003	67500001	70500000	0.1681	0.7925	21.21	18.80
100003	67800001	70800000	0.1867	0.8012	23.31	20.90
100003	68100001	71100000	0.1856	0.7941	23.37	20.96
100003	68400001	71400000	0.1864	0.7861	23.71	21.30
100003	68700001	71700000	0.1874	0.7877	23.78	21.37
100003	69000001	72000000	0.1824	0.7760	23.51	21.10
100003	69300001	72300000	0.1730	0.7837	22.08	19.67
100003	69600001	72600000	0.1669	0.7896	21.14	18.73
100003	69900001	72900000	0.1670	0.8031	20.80	18.39
100003	70200001	73200000	0.1630	0.8109	20.10	17.69
100003	70500001	73500000	0.1668	0.8237	20.24	17.83
100003	70800001	73800000	0.1553	0.8270	18.77	16.36
100003	71100001	74100000	0.1558	0.8134	19.16	16.75
100003	71400001	74400000	0.1638	0.8195	19.99	17.58
100003	71700001	74700000	0.1640	0.8337	19.67	17.26
100003	72000001	75000000	0.1676	0.8294	20.21	17.80
100003	72300001	75300000	0.1707	0.8304	20.55	18.14
100003	72600001	75600000	0.1687	0.8164	20.67	18.26
100003	72900001	75900000	0.1591	0.8214	19.36	16.95
100003	73200001	76200000	0.1626	0.8201	19.83	17.42
100003	73500001	76500000	0.1618	0.8125	19.91	17.50
100003	73800001	76800000	0.1639	0.7988	20.52	18.11
100003	74100001	77100000	0.1624	0.7883	20.59	18.18
100003	74400001	77400000	0.1551	0.7645	20.29	17.88
100003	74700001	77700000	0.1726	0.7616	22.66	20.25
100003	75000001	78000000	0.1788	0.7687	23.26	20.85
100003	75300001	78300000	0.1731	0.7639	22.66	20.25
100003	75600001	78600000	0.1874	0.7815	23.99	21.58
100003	75900001	78900000	0.1945	0.7728	25.18	22.77
100003	76200001	79200000	0.1922	0.7707	24.94	22.53
100003	76500001	79500000	0.1999	0.7770	25.73	23.32
100003	76800001	79800000	0.1942	0.7967	24.37	21.96
100003	77100001	80100000	0.2013	0.8147	24.71	22.30
100003	77400001	80400000	0.2172	0.8535	25.45	23.04
100003	77700001	80700000	0.2159	0.8614	25.07	22.66
100003	78000001	81000000	0.2148	0.8687	24.73	22.32
100003	78300001	81300000	0.2304	0.8673	26.57	24.16
100003	78600001	81600000	0.2316	0.8585	26.98	24.57
100003	78900001	81900000	0.2306	0.8643	26.68	24.27
100003	79200001	82200000	0.2267	0.8644	26.23	23.82
100003	79500001	82500000	0.2347	0.8649	27.14	24.73
100003	79800001	82800000	0.2244	0.8592	26.12	23.71
100003	80100001	83100000	0.2132	0.8648	24.65	22.24
100003	80400001	83400000	0.2151	0.8667	24.82	22.41
100003	80700001	83700000	0.2089	0.8548	24.43	22.02
100003	81000001	84000000	0.2118	0.8518	24.87	22.46
100003	81300001	84300000	0.2043	0.8558	23.88	21.47
100003	81600001	84600000	0.1966	0.8677	22.66	20.25
100003	81900001	84900000	0.2033	0.8544	23.79	21.38
100003	82200001	85200000	0.2215	0.8622	25.69	23.28
100003	82500001	85500000	0.2107	0.8609	24.47	22.06
100003	82800001	85800000	0.2289	0.8515	26.88	24.47
100003	83100001	86100000	0.2221	0.8511	26.10	23.69
100003	83400001	86400000	0.1965	0.8443	23.28	20.87
100003	83700001	86700000	0.2032	0.8457	24.03	21.62
100003	84000001	87000000	0.1961	0.8479	23.12	20.71
100003	84300001	87300000	0.2056	0.8389	24.50	22.09
100003	84600001	87600000	0.2184	0.8389	26.04	23.63
100003	84900001	87900000	0.2161	0.8604	25.11	22.70
100003	85200001	88200000	0.2060	0.8543	24.11	21.70
100003	85500001	88500000	0.1970	0.8484	23.22	20.81
100003	85800001	88800000	0.1981	0.8624	22.97	20.56
100003	86100001	89100000	0.2178	0.8635	25.22	22.81
100003	86400001	89400000	0.2372	0.8623	27.50	25.09
100003	86700001	89700000	0.2178	0.8618	25.28	22.87
100003	87000001	90000000	0.2332	0.8646	26.97	24.56
100003	87300001	90300000	0.2254	0.8754	25.75	23.34
100003	87600001	90600000	0.2136	0.8727	24.47	22.06
100003	87900001	90900000	0.2258	0.8669	26.04	23.63
100003	88200001	91200000	0.2265	0.8695	26.05	23.64
100003	88500001	91500000	0.2290	0.8789	26.05	23.64
100003	88800001	91800000	0.2213	0.8755	25.27	22.86
100003	89100001	92100000	0.2198	0.8778	25.04	22.63
100003	89400001	92400000	0.2292	0.8784	26.10	23.69
100003	89700001	92700000	0.2279	0.8853	25.74	23.33
100003	90000001	93000000	0.2154	0.8764	24.58	22.17
100003	90300001	93300000	0.2223	0.8836	25.16	22.75
100003	90600001	93600000	0.2122	0.8742	24.27	21.86
100003	90900001	93900000	0.2110	0.8754	24.11	21.70
100003	91200001	94200000	0.2193	0.8590	25.53	23.12
100003	91500001	94500000	0.2342	0.8630	27.14	24.73
100003	91800001	94800000	0.2494	0.8652	28.83	26.42
100003	92100001	95100000	0.2438	0.8678	28.09	25.68
100003	92400001	95400000	0.2318	0.8732	26.55	24.14
100003	92700001	95700000	0.2553	0.8781	29.07	26.66
100003	93000001	96000000	0.2589	0.8861	29.22	26.81
100003	93300001	96300000	0.2534	0.8571	29.56	27.15
100003	93600001	96600000	0.2794	0.8623	32.41	30.00
100003	93900001	96900000	0.2746	0.8634	31.81	29.40
100003	94200001	97200000	0.2687	0.8685	30.93	28.52
100003	94500001	97500000	0.2522	0.8638	29.20	26.79
100003	94800001	97800000	0.2324	0.8608	27.00	24.59
100003	95100001	98100000	0.2368	0.8508	27.83	25.42
100003	95400001	98400000	0.2354	0.8427	27.94	25.53
100003	95700001	98700000	0.2178	0.8326	26.15	23.74
100003	96000001	99000000	0.2158	0.8289	26.03	23.62
100003	96300001	99300000	0.2200	0.8370	26.29	23.88
100003	96600001	99600000	0.2025	0.8419	24.06	21.65
100003	96900001	99900000	0.1878	0.8308	22.60	20.19
100003	97200001	100200000	0.1839	0.8391	21.92	19.51
100003	97500001	100500000	0.1843	0.8253	22.33	19.92
100003	97800001	100800000	0.1922	0.8298	23.17	20.76
100003	98100001	101100000	0.1891	0.8330	22.71	20.30
100003	98400001	101400000	0.1872	0.8379	22.34	19.93
100003	98700001	101700000	0.2049	0.8448	24.25	21.84
100003	99000001	102000000	0.2093	0.8459	24.74	22.33
100003	99300001	102300000	0.2085	0.8519	24.48	22.07
100003	99600001	102600000	0.2019	0.8443	23.91	21.50
100003	99900001	102900000	0.2287	0.8534	26.80	24.39
100003	100200001	103200000	0.2272	0.8476	26.80	24.39
100003	100500001	103500000	0.2347	0.8667	27.09	24.68
100003	100800001	103800000	0.2312	0.8540	27.07	24.66
100003	101100001	104100000	0.2265	0.8578	26.41	24.00
100003	101400001	104400000	0.2208	0.8592	25.70	23.29
100003	101700001	104700000	0.2147	0.8535	25.16	22.75
100003	102000001	105000000	0.1955	0.8406	23.26	20.85
100003	102300001	105300000	0.1940	0.8396	23.11	20.70
100003	102600001	105600000	0.2041	0.8281	24.65	22.24
100003	102900001	105900000	0.1920	0.8183	23.46	21.05
100003	103200001	106200000	0.2012	0.8141	24.72	22.31
100003	103500001	106500000	0.1979	0.8171	24.22	21.81
100003	103800001	106800000	0.1951	0.8154	23.92	21.51
100003	104100001	107100000	0.1891	0.8039	23.52	21.11
100003	104400001	107400000	0.1929	0.7908	24.40	21.99
100003	104700001	107700000	0.1882	0.7805	24.11	21.70
100003	105000001	108000000	0.1965	0.7917	24.81	22.40
100003	105300001	108300000	0.1942	0.7976	24.35	21.94
100003	105600001	108600000	0.1966	0.8028	24.49	22.08
100003	105900001	108900000	0.1934	0.8131	23.78	21.37
100003	106200001	109200000	0.1968	0.8200	24.01	21.60
100003	106500001	109500000	0.1950	0.7946	24.55	22.14
100003	106800001	109800000	0.2083	0.8028	25.95	23.54
100003	107100001	110100000	0.2195	0.8032	27.33	24.92
100003	107400001	110400000	0.2093	0.7927	26.41	24.00
100003	107700001	110700000	0.2064	0.7993	25.83	23.42
100003	108000001	111000000	0.2058	0.7840	26.26	23.85
100003	108300001	111300000	0.1867	0.7853	23.78	21.37
100003	108600001	111600000	0.1932	0.7960	24.27	21.86
100003	108900001	111900000	0.1954	0.7855	24.88	22.47
100003	109200001	112200000	0.1772	0.7776	22.78	20.37
100003	109500001	112500000	0.1890	0.7927	23.84	21.43
100003	109800001	112800000	0.1792	0.7791	23.00	20.59
100003	110100001	113100000	0.1678	0.7787	21.55	19.14
100003	110400001	113400000	0.1794	0.7839	22.88	20.47
100003	110700001	113700000	0.1765	0.7781	22.68	20.27
100003	111000001	114000000	0.1696	0.7792	21.77	19.36
100003	111300001	114300000	0.1931	0.7766	24.86	22.45
100003	111600001	114600000	0.1840	0.7764	23.70	21.29
100003	111900001	114900000	0.1819	0.7831	23.22	20.81
100003	112200001	115200000	0.1884	0.7752	24.30	21.89
100003	112500001	115500000	0.1859	0.7753	23.98	21.57
100003	112800001	115800000	0.1859	0.7783	23.89	21.48
100003	113100001	116100000	0.1864	0.7773	23.98	21.57
100003	113400001	116400000	0.1827	0.7868	23.22	20.81
100003	113700001	116700000	0.1786	0.7953	22.46	20.05
100003	114000001	117000000	0.1866	0.8001	23.32	20.91
100003	114300001	117300000	0.1919	0.7915	24.25	21.84
100003	114600001	117600000	0.1955	0.7923	24.67	22.26
100003	114900001	117900000	0.2062	0.7965	25.89	23.48
100003	115200001	118200000	0.2124	0.8104	26.21	23.80
100003	115500001	118500000	0.2023	0.7984	25.33	22.92
100003	115800001	118800000	0.1950	0.7957	24.51	22.10
100003	116100001	119100000	0.2010	0.7994	25.14	22.73
100003	116400001	119400000	0.2040	0.7936	25.70	23.29
100003	116700001	119700000	0.2085	0.7915	26.34	23.93
100003	117000001	120000000	0.2120	0.8070	26.28	23.87
100003	117300001	120300000	0.2073	0.8092	25.62	23.21
100003	117600001	120600000	0.2189	0.8148	26.86	24.45
100003	117900001	120900000	0.1971	0.8032	24.54	22.13
100003	118200001	121200000	0.1893	0.8017	23.61	21.20
100003	118500001	121500000	0.1833	0.7824	23.43	21.02
100003	118800001	121800000	0.1748	0.7859	22.24	19.83
100003	119100001	122100000	0.1846	0.7923	23.30	20.89
100003	119400001	122400000	0.1904	0.7944	23.97	21.56
100003	119700001	122700000	0.1858	0.7812	23.79	21.38
100003	120000001	123000000	0.1830	0.7664	23.87	21.46
100003	120300001	123300000	0.1659	0.7751	21.40	18.99
100003	120600001	123600000	0.1393	0.7684	18.13	15.72
100003	120900001	123900000	0.1595	0.7767	20.54	18.13
100003	121200001	124200000	0.1490	0.7688	19.37	16.96
100003	121500001	124500000	0.1510	0.7687	19.64	17.23
100003	121800001	124800000	0.1735	0.7632	22.73	20.32
100003	122100001	125100000	0.1770	0.7636	23.18	20.77
100003	122400001	125400000	0.1587	0.7743	20.50	18.09
100003	122700001	125700000	0.1715	0.7980	21.50	19.09
100003	123000001	126000000	0.1795	0.7937	22.61	20.20
100003	123300001	126300000	0.1909	0.7799	24.48	22.07
100003	123600001	126600000	0.1964	0.7702	25.50	23.09
100003	123900001	126900000	0.1992	0.7655	26.02	23.61
100003	124200001	127200000	0.2025	0.7747	26.14	23.73
100003	124500001	127500000	0.2109	0.7868	26.80	24.39
100003	124800001	127800000	0.2029	0.8059	25.18	22.77
100003	125100001	128100000	0.1943	0.7928	24.51	22.10
100003	125400001	128400000	0.1974	0.7672	25.73	23.32
100003	125700001	128700000	0.1832	0.7343	24.95	22.54
100003	126000001	129000000	0.1714	0.7488	22.89	20.48
100003	126300001	129300000	0.1661	0.7471	22.23	19.82
100003	126600001	129600000	0.1687	0.7620	22.14	19.73
100003	126900001	129900000	0.1655	0.7606	21.76	19.35
100003	127200001	130200000	0.1765	0.7604	23.21	20.80
100003	127500001	130500000	0.1738	0.7725	22.50	20.09
100003	127800001	130800000	0.1730	0.7566	22.86	20.45
100003	128100001	131100000	0.1705	0.7710	22.12	19.71
100003	128400001	131400000	0.1835	0.8024	22.87	20.46
100003	128700001	131700000	0.1933	0.8273	23.36	20.95
100003	129000001	132000000	0.1990	0.8251	24.11	21.70
100003	129300001	132300000	0.2077	0.8298	25.03	22.62
100003	129600001	132600000	0.2181	0.8223	26.52	24.11
100003	129900001	132900000	0.2074	0.8251	25.14	22.73
100003	130200001	133200000	0.2013	0.8272	24.34	21.93
100003	130500001	133500000	0.1994	0.8139	24.50	22.09
100003	130800001	133800000	0.1893	0.8197	23.09	20.68
100003	131100001	134100000	0.1936	0.8046	24.06	21.65
100003	131400001	134400000	0.1944	0.7897	24.62	22.21
100003	131700001	134700000	0.1978	0.7832	25.26	22.85
100003	132000001	135000000	0.2119	0.7826	27.07	24.66
100003	132300001	135300000	0.2028	0.7844	25.85	23.44
100003	132600001	135600000	0.1951	0.7881	24.76	22.35
100003	132900001	135900000	0.1986	0.7805	25.45	23.04
100003	133200001	136200000	0.2046	0.7652	26.73	24.32
100003	133500001	136500000	0.2105	0.7720	27.26	24.85
100003	133800001	136800000	0.2184	0.7533	29.00	26.59
100003	134100001	137100000	0.2105	0.7667	27.45	25.04
100003	134400001	137400000	0.2023	0.7594	26.64	24.23
100003	134700001	137700000	0.2038	0.7583	26.87	24.46
100003	135000001	138000000	0.1841	0.7533	24.44	22.03
100003	135300001	138300000	0.1958	0.7581	25.82	23.41
100003	135600001	138600000	0.1972	0.7492	26.31	23.90
100003	135900001	138900000	0.1970	0.7499	26.26	23.85
100003	136200001	139200000	0.1964	0.7546	26.03	23.62
100003	136500001	139500000	0.1784	0.7488	23.82	21.41
100003	136800001	139800000	0.1969	0.7696	25.58	23.17
100003	137100001	140100000	0.1994	0.7665	26.01	23.60
100003	137400001	140400000	0.2080	0.7664	27.14	24.73
100003	137700001	140700000	0.2048	0.7695	26.62	24.21
100003	138000001	141000000	0.2173	0.7610	28.56	26.15
100003	138300001	141300000	0.2048	0.7321	27.97	25.56
100003	138600001	141600000	0.1971	0.7222	27.30	24.89
100003	138900001	141900000	0.2030	0.7386	27.48	25.07
100003	139200001	142200000	0.2063	0.7477	27.59	25.18
100003	139500001	142500000	0.2220	0.7625	29.12	26.71
100003	139800001	142800000	0.2025	0.7502	26.99	24.58
100003	140100001	143100000	0.2017	0.7497	26.90	24.49
100003	140400001	143400000	0.1917	0.7695	24.92	22.51
100003	140700001	143700000	0.1739	0.7701	22.58	20.17
100003	141000001	144000000	0.1661	0.7846	21.17	18.76
100003	141300001	144300000	0.1722	0.8061	21.36	18.95
100003	141600001	144600000	0.1755	0.8121	21.60	19.19
100003	141900001	144900000	0.1675	0.7776	21.54	19.13
100003	142200001	145200000	0.1630	0.7761	21.00	18.59
100003	142500001	145500000	0.1596	0.7763	20.56	18.15
100003	142800001	145800000	0.1519	0.7955	19.10	16.69
100003	143100001	146100000	0.1527	0.8001	19.09	16.68
100003	143400001	146400000	0.1560	0.7859	19.86	17.45
100003	143700001	146700000	0.1649	0.7831	21.06	18.65
100003	144000001	147000000	0.1686	0.7768	21.71	19.30
100003	144300001	147300000	0.1594	0.7712	20.68	18.27
100003	144600001	147600000	0.1540	0.7439	20.71	18.30
100003	144900001	147900000	0.1553	0.7755	20.03	17.62
100003	145200001	148200000	0.1400	0.7674	18.24	15.83
100003	145500001	148500000	0.1428	0.7665	18.63	16.22
100003	145800001	148800000	0.1497	0.7502	19.95	17.54
100003	146100001	149100000	0.1550	0.7460	20.78	18.37
100003	146400001	149400000	0.1543	0.7511	20.55	18.14
100003	146700001	149700000	0.1540	0.7530	20.45	18.04
100003	147000001	150000000	0.1554	0.7552	20.58	18.17
100003	147300001	150300000	0.1708	0.7690	22.22	19.81
100003	147600001	150600000	0.1840	0.7937	23.19	20.78
100003	147900001	150900000	0.1952	0.7798	25.03	22.62
100003	148200001	151200000	0.2106	0.7852	26.83	24.42
100003	148500001	151500000	0.2112	0.7745	27.27	24.86
100003	148800001	151800000	0.2074	0.7732	26.83	24.42
100003	149100001	152100000	0.1967	0.7782	25.28	22.87
100003	149400001	152400000	0.1963	0.7793	25.19	22.78
100003	149700001	152700000	0.2060	0.7910	26.04	23.63
100003	150000001	153000000	0.2014	0.7824	25.74	23.33
100003	150300001	153300000	0.1947	0.7870	24.74	22.33
100003	150600001	153600000	0.1821	0.7868	23.14	20.73
100003	150900001	153900000	0.1695	0.7736	21.91	19.50
100003	151200001	154200000	0.1659	0.7785	21.31	18.90
100003	151500001	154500000	0.1755	0.7959	22.05	19.64
100003	151800001	154800000	0.1875	0.8026	23.36	20.95
100003	152100001	155100000	0.1963	0.8049	24.39	21.98
100003	152400001	155400000	0.2016	0.8006	25.18	22.77
100003	152700001	155700000	0.1945	0.7903	24.61	22.20
100003	153000001	156000000	0.1988	0.8081	24.60	22.19
100003	153300001	156300000	0.1953	0.7947	24.57	22.16
100003	153600001	156600000	0.2048	0.8043	25.46	23.05
100003	153900001	156900000	0.2057	0.8076	25.47	23.06
100003	154200001	157200000	0.2087	0.8044	25.95	23.54
100003	154500001	157500000	0.2003	0.7994	25.06	22.65
100003	154800001	157800000	0.2005	0.7905	25.36	22.95
100003	155100001	158100000	0.1831	0.7724	23.70	21.29
100003	155400001	158400000	0.1620	0.7784	20.81	18.40
100003	155700001	158700000	0.1637	0.7799	21.00	18.59
100003	156000001	159000000	0.1607	0.7605	21.13	18.72
100003	156300001	159300000	0.1617	0.7618	21.23	18.82
100003	156600001	159600000	0.1654	0.7657	21.61	19.20
100003	156900001	159900000	0.1674	0.7764	21.56	19.15
100003	157200001	160200000	0.1561	0.7549	20.67	18.26
100003	157500001	160500000	0.1592	0.7569	21.03	18.62
100003	157800001	160800000	0.1540	0.7530	20.45	18.04
100003	158100001	161100000	0.1714	0.7677	22.33	19.92
100003	158400001	161400000	0.1827	0.7555	24.18	21.77
100003	158700001	161700000	0.1794	0.7430	24.15	21.74
100003	159000001	162000000	0.1763	0.7494	23.52	21.11
100003	159300001	162300000	0.1745	0.7557	23.09	20.68
100003	159600001	162600000	0.1686	0.7593	22.20	19.79
100003	159900001	162900000	0.1524	0.7429	20.52	18.11
100003	160200001	163200000	0.1614	0.7630	21.15	18.74
100003	160500001	163500000	0.1574	0.7505	20.97	18.56
100003	160800001	163800000	0.1568	0.7495	20.92	18.51
100003	161100001	164100000	0.1505	0.7475	20.13	17.72
100003	161400001	164400000	0.1538	0.7545	20.39	17.98
100003	161700001	164700000	0.1457	0.7490	19.46	17.05
100003	162000001	165000000	0.1451	0.7486	19.38	16.97
100003	162300001	165300000	0.1483	0.7373	20.11	17.70
100003	162600001	165600000	0.1533	0.7254	21.13	18.72
100003	162900001	165900000	0.1535	0.7356	20.87	18.46
100003	163200001	166200000	0.1518	0.7327	20.72	18.31
100003	163500001	166500000	0.1467	0.7332	20.01	17.60
100003	163800001	166800000	0.1473	0.7382	19.96	17.55
100003	164100001	167100000	0.1539	0.7280	21.14	18.73
100003	164400001	167400000	0.1482	0.7178	20.64	18.23
100003	164700001	167700000	0.1552	0.7192	21.58	19.17
100003	165000001	168000000	0.1652	0.7211	22.92	20.51
100003	165300001	168300000	0.1486	0.7062	21.04	18.63
100003	165600001	168600000	0.1430	0.6930	20.63	18.22
100003	165900001	168900000	0.1613	0.7017	22.99	20.58
100003	166200001	169200000	0.1682	0.7034	23.90	21.49
100003	166500001	169500000	0.1626	0.6993	23.26	20.85
100003	166800001	169800000	0.1574	0.6953	22.64	20.23
100003	167100001	170100000	0.1643	0.6896	23.82	21.41
100003	167400001	170400000	0.1760	0.6794	25.91	23.50
100003	167700001	170700000	0.1757	0.6893	25.50	23.09
100003	168000001	171000000	0.1754	0.6901	25.42	23.01
100003	168300001	171300000	0.1873	0.7140	26.23	23.82
100003	168600001	171600000	0.1799	0.7209	24.96	22.55
100003	168900001	171900000	0.1766	0.7152	24.69	22.28
100003	169200001	172200000	0.1712	0.7132	24.00	21.59
100003	169500001	172500000	0.1752	0.7076	24.76	22.35
100003	169800001	172800000	0.1888	0.7143	26.43	24.02
100003	170100001	173100000	0.1784	0.7241	24.63	22.22
100003	170400001	173400000	0.1755	0.7405	23.70	21.29
100003	170700001	173700000	0.1816	0.7320	24.81	22.40
100003	171000001	174000000	0.1757	0.7303	24.06	21.65
100003	171300001	174300000	0.1781	0.7308	24.36	21.95
100003	171600001	174600000	0.1810	0.7372	24.55	22.14
100003	171900001	174900000	0.1800	0.7380	24.39	21.98
100003	172200001	175200000	0.1820	0.7286	24.99	22.58
100003	172500001	175500000	0.1832	0.7418	24.70	22.29
100003	172800001	175800000	0.1758	0.7454	23.59	21.18
100003	173100001	176100000	0.1773	0.7470	23.73	21.32
100003	173400001	176400000	0.1638	0.7389	22.17	19.76
100003	173700001	176700000	0.1620	0.7558	21.43	19.02
100003	174000001	177000000	0.1652	0.7483	22.07	19.66
100003	174300001	177300000	0.1757	0.7308	24.04	21.63
100003	174600001	177600000	0.1755	0.7284	24.09	21.68
100003	174900001	177900000	0.1760	0.7158	24.60	22.19
100003	175200001	178200000	0.1696	0.7258	23.36	20.95
100003	175500001	178500000	0.1684	0.7192	23.42	21.01
100003	175800001	178800000	0.1761	0.7028	25.05	22.64
100003	176100001	179100000	0.1759	0.6991	25.16	22.75
100003	176400001	179400000	0.1866	0.7043	26.50	24.09
100003	176700001	179700000	0.1933	0.6962	27.77	25.36
100003	177000001	180000000	0.1820	0.6900	26.38	23.97
100003	177300001	180300000	0.1652	0.6984	23.65	21.24
100003	177600001	180600000	0.1738	0.6859	25.34	22.93
100003	177900001	180900000	0.1712	0.6912	24.77	22.36
100003	178200001	181200000	0.1699	0.6987	24.31	21.90
100003	178500001	181500000	0.1679	0.6934	24.22	21.81
100003	178800001	181800000	0.1676	0.7013	23.90	21.49
100003	179100001	182100000	0.1734	0.6952	24.95	22.54
100003	179400001	182400000	0.1697	0.6769	25.07	22.66
100003	179700001	182700000	0.1618	0.6725	24.06	21.65
100003	180000001	183000000	0.1704	0.6738	25.30	22.89
100003	180300001	183300000	0.1862	0.6837	27.24	24.83
100003	180600001	183600000	0.1762	0.6996	25.18	22.77
100003	180900001	183900000	0.1777	0.6917	25.68	23.27
100003	181200001	184200000	0.1831	0.6890	26.58	24.17
100003	181500001	184500000	0.1925	0.6935	27.76	25.35
100003	181800001	184800000	0.1848	0.6998	26.41	24.00
100003	182100001	185100000	0.1798	0.7116	25.27	22.86
100003	182400001	185400000	0.1938	0.7166	27.04	24.63
100003	182700001	185700000	0.2056	0.7171	28.67	26.26
100003	183000001	186000000	0.2120	0.7237	29.30	26.89
100003	183300001	186300000	0.2044	0.7045	29.01	26.60
100003	183600001	186600000	0.2091	0.6836	30.58	28.17
100003	183900001	186900000	0.1948	0.6700	29.08	26.67
100003	184200001	187200000	0.1895	0.6422	29.51	27.10
100003	184500001	187500000	0.1880	0.6382	29.46	27.05
100003	184800001	187800000	0.1844	0.6247	29.52	27.11
100003	185100001	188100000	0.1801	0.5975	30.14	27.73
100003	185400001	188400000	0.1550	0.6141	25.25	22.84
100003	185700001	188700000	0.1520	0.6067	25.06	22.65
100003	186000001	189000000	0.1371	0.5914	23.18	20.77
100003	186300001	189300000	0.1429	0.5801	24.64	22.23
100003	186600001	189600000	0.1593	0.5887	27.06	24.65
100003	186900001	189900000	0.1713	0.5985	28.62	26.21
100003	187200001	190200000	0.1741	0.6328	27.51	25.10
100003	187500001	190500000	0.1780	0.6299	28.26	25.85
100003	187800001	190800000	0.1833	0.6401	28.64	26.23
100003	188100001	191100000	0.1817	0.6505	27.94	25.53
100003	188400001	191400000	0.1873	0.6231	30.06	27.65
100003	188700001	191700000	0.1868	0.6206	30.11	27.70
100003	189000001	192000000	0.2002	0.6427	31.15	28.74
100003	189300001	192300000	0.2004	0.6681	30.00	27.59
100003	189600001	192600000	0.1931	0.6739	28.65	26.24
100003	189900001	192900000	0.1902	0.6731	28.26	25.85
100003	190200001	193200000	0.2035	0.6576	30.94	28.53
100003	190500001	193500000	0.2066	0.6613	31.24	28.83
100003	190800001	193800000	0.2099	0.6508	32.26	29.85
100003	191100001	194100000	0.2168	0.6484	33.44	31.03
100003	191400001	194400000	0.2305	0.6591	34.98	32.57
100003	191700001	194700000	0.2184	0.6584	33.16	30.75
100003	192000001	195000000	0.2069	0.6184	33.46	31.05
100003	192300001	195300000	0.2000	0.6163	32.45	30.04
100003	192600001	195600000	0.1899	0.5927	32.04	29.63
100003	192900001	195900000	0.1864	0.6090	30.61	28.20
100003	193200001	196200000	0.1682	0.5949	28.27	25.86
100003	193500001	196500000	0.1606	0.5852	27.45	25.04
100003	193800001	196800000	0.1558	0.5923	26.31	23.90
100003	194100001	197100000	0.1411	0.5878	24.01	21.60
100003	194400001	197400000	0.1371	0.5770	23.75	21.34
100003	194700001	197700000	0.1495	0.5597	26.71	24.30
100003	195000001	198000000	0.1594	0.5857	27.21	24.80
100003	195300001	198300000	0.1614	0.5724	28.19	25.78
100003	195600001	198600000	0.1679	0.5864	28.64	26.23
100003	195900001	198900000	0.1744	0.5775	30.19	27.78
100003	196200001	199200000	0.1779	0.5446	32.67	30.26
100003	196500001	199500000	0.1788	0.5347	33.43	31.02
100003	196800001	199800000	0.1758	0.5109	34.42	32.01
100003	197100001	200100000	0.1827	0.5124	35.65	33.24
100003	197400001	200400000	0.1798	0.5182	34.70	32.29
100003	197700001	200700000	0.1656	0.5178	31.98	29.57
100003	198000001	201000000	0.1585	0.5238	30.26	27.85
100003	198300001	201300000	0.1534	0.5407	28.37	25.96
100003	198600001	201532312	0.1399	0.5423	25.22	22.81
100002	1	3000000	0.1538	0.5892	26.10	23.69
100002	300001	3300000	0.1411	0.5672	24.88	22.47
100002	600001	3600000	0.1297	0.5587	23.21	20.80
100002	900001	3900000	0.1328	0.5345	24.85	22.44
100002	1200001	4200000	0.1452	0.5387	26.95	24.54
100002	1500001	4500000	0.1648	0.5402	30.50	28.09
100002	1800001	4800000	0.1755	0.5620	31.22	28.81
100002	2100001	5100000	0.1784	0.5743	31.06	28.65
100002	2400001	5400000	0.1747	0.5734	30.46	28.05
100002	2700001	5700000	0.1713	0.5612	30.51	28.10
100002	3000001	6000000	0.1835	0.5618	32.67	30.26
100002	3300001	6300000	0.1839	0.5807	31.66	29.25
100002	3600001	6600000	0.1914	0.5779	33.13	30.72
100002	3900001	6900000	0.1968	0.5938	33.15	30.74
100002	4200001	7200000	0.1929	0.6047	31.90	29.49
100002	4500001	7500000	0.1836	0.6171	29.75	27.34
100002	4800001	7800000	0.1661	0.6102	27.22	24.81
100002	5100001	8100000	0.1726	0.6255	27.59	25.18
100002	5400001	8400000	0.1686	0.6375	26.44	24.03
100002	5700001	8700000	0.1792	0.6463	27.73	25.32
100002	6000001	9000000	0.1771	0.6433	27.53	25.12
100002	6300001	9300000	0.1762	0.6301	27.96	25.55
100002	6600001	9600000	0.1686	0.6365	26.49	24.08
100002	6900001	9900000	0.1705	0.6458	26.41	24.00
100002	7200001	10200000	0.1710	0.6150	27.80	25.39
100002	7500001	10500000	0.1783	0.6221	28.65	26.24
100002	7800001	10800000	0.1921	0.6257	30.71	28.30
100002	8100001	11100000	0.1860	0.6060	30.69	28.28
100002	8400001	11400000	0.1963	0.5763	34.06	31.65
100002	8700001	11700000	0.1801	0.5921	30.42	28.01
100002	9000001	12000000	0.1774	0.5813	30.51	28.10
100002	9300001	12300000	0.1827	0.5956	30.67	28.26
100002	9600001	12600000	0.1970	0.6071	32.45	30.04
100002	9900001	12900000	0.1781	0.6082	29.29	26.88
100002	10200001	13200000	0.1673	0.6071	27.56	25.15
100002	10500001	13500000	0.1638	0.5957	27.50	25.09
100002	10800001	13800000	0.1397	0.5987	23.34	20.93
100002	11100001	14100000	0.1398	0.6082	22.99	20.58
100002	11400001	14400000	0.1341	0.6227	21.54	19.13
100002	11700001	14700000	0.1560	0.6228	25.05	22.64
100002	12000001	15000000	0.1602	0.6386	25.08	22.67
100002	12300001	15300000	0.1610	0.6390	25.20	22.79
100002	12600001	15600000	0.1506	0.6307	23.88	21.47
100002	12900001	15900000	0.1491	0.6148	24.26	21.85
100002	13200001	16200000	0.1568	0.6359	24.66	22.25
100002	13500001	16500000	0.1438	0.6407	22.45	20.04
100002	13800001	16800000	0.1656	0.6420	25.79	23.38
100002	14100001	17100000	0.1655	0.6478	25.55	23.14
100002	14400001	17400000	0.1721	0.6563	26.22	23.81
100002	14700001	17700000	0.1569	0.6585	23.82	21.41
100002	15000001	18000000	0.1486	0.6612	22.47	20.06
100002	15300001	18300000	0.1553	0.6543	23.73	21.32
100002	15600001	18600000	0.1715	0.6595	26.00	23.59
100002	15900001	18900000	0.1746	0.6529	26.75	24.34
100002	16200001	19200000	0.1811	0.6547	27.67	25.26
100002	16500001	19500000	0.1880	0.6560	28.66	26.25
100002	16800001	19800000	0.1766	0.6542	27.00	24.59
100002	17100001	20100000	0.1739	0.6519	26.67	24.26
100002	17400001	20400000	0.1760	0.6663	26.42	24.01
100002	17700001	20700000	0.1861	0.6708	27.74	25.33
100002	18000001	21000000	0.1812	0.6786	26.69	24.28
100002	18300001	21300000	0.1660	0.6663	24.92	22.51
100002	18600001	21600000	0.1568	0.6619	23.69	21.28
100002	18900001	21900000	0.1747	0.6932	25.20	22.79
100002	19200001	22200000	0.1803	0.6896	26.15	23.74
100002	19500001	22500000	0.1942	0.6920	28.07	25.66
100002	19800001	22800000	0.1986	0.6976	28.47	26.06
100002	20100001	23100000	0.2120	0.7023	30.19	27.78
100002	20400001	23400000	0.2004	0.6870	29.18	26.77
100002	20700001	23700000	0.1974	0.6799	29.03	26.62
100002	21000001	24000000	0.1935	0.6792	28.49	26.08
100002	21300001	24300000	0.2113	0.6959	30.36	27.95
100002	21600001	24600000	0.1987	0.6895	28.81	26.40
100002	21900001	24900000	0.1899	0.6836	27.77	25.36
100002	22200001	25200000	0.1936	0.6935	27.92	25.51
100002	22500001	25500000	0.1828	0.6913	26.44	24.03
100002	22800001	25800000	0.1824	0.6965	26.19	23.78
100002	23100001	26100000	0.1758	0.7017	25.05	22.64
100002	23400001	26400000	0.1805	0.7136	25.29	22.88
100002	23700001	26700000	0.1824	0.7174	25.43	23.02
100002	24000001	27000000	0.2010	0.7180	27.99	25.58
100002	24300001	27300000	0.1960	0.7220	27.15	24.74
100002	24600001	27600000	0.2061	0.7242	28.46	26.05
100002	24900001	27900000	0.2014	0.7137	28.21	25.80
100002	25200001	28200000	0.2004	0.7254	27.63	25.22
100002	25500001	28500000	0.1986	0.7214	27.53	25.12
100002	25800001	28800000	0.1906	0.7085	26.90	24.49
100002	26100001	29100000	0.1889	0.6856	27.56	25.15
100002	26400001	29400000	0.1848	0.6781	27.25	24.84
100002	26700001	29700000	0.1818	0.6814	26.69	24.28
100002	27000001	30000000	0.1692	0.6635	25.51	23.10
100002	27300001	30300000	0.1600	0.6634	24.12	21.71
100002	27600001	30600000	0.1610	0.6744	23.87	21.46
100002	27900001	30900000	0.1630	0.6896	23.64	21.23
100002	28200001	31200000	0.1473	0.6747	21.83	19.42
100002	28500001	31500000	0.1628	0.6874	23.69	21.28
100002	28800001	31800000	0.1720	0.7002	24.57	22.16
100002	29100001	32100000	0.1778	0.7143	24.89	22.48
100002	29400001	32400000	0.1864	0.7169	26.00	23.59
100002	29700001	32700000	0.1879	0.7239	25.95	23.54
100002	30000001	33000000	0.1882	0.7456	25.24	22.83
100002	30300001	33300000	0.1852	0.7362	25.15	22.74
100002	30600001	33600000	0.1902	0.7357	25.85	23.44
100002	30900001	33900000	0.1829	0.7372	24.80	22.39
100002	31200001	34200000	0.1884	0.7468	25.22	22.81
100002	31500001	34500000	0.1750	0.7424	23.57	21.16
100002	31800001	34800000	0.1854	0.7335	25.28	22.87
100002	32100001	35100000	0.1846	0.7555	24.43	22.02
100002	32400001	35400000	0.1735	0.7542	23.01	20.60
100002	32700001	35700000	0.1743	0.7571	23.03	20.62
100002	33000001	36000000	0.1823	0.7587	24.03	21.62
100002	33300001	36300000	0.1885	0.7763	24.28	21.87
100002	33600001	36600000	0.1779	0.7743	22.97	20.56
100002	33900001	36900000	0.1808	0.7704	23.47	21.06
100002	34200001	37200000	0.1720	0.7797	22.06	19.65
100002	34500001	37500000	0.1699	0.7665	22.16	19.75
100002	34800001	37800000	0.1676	0.7684	21.82	19.41
100002	35100001	38100000	0.1551	0.7364	21.06	18.65
100002	35400001	38400000	0.1665	0.7395	22.52	20.11
100002	35700001	38700000	0.1669	0.7402	22.54	20.13
100002	36000001	39000000	0.1666	0.7358	22.64	20.23
100002	36300001	39300000	0.1659	0.7392	22.44	20.03
100002	36600001	39600000	0.1719	0.7362	23.35	20.94
100002	36900001	39900000	0.1833	0.7290	25.15	22.74
100002	37200001	40200000	0.1853	0.7134	25.98	23.57
100002	37500001	40500000	0.1805	0.7254	24.88	22.47
100002	37800001	40800000	0.1675	0.7321	22.87	20.46
100002	38100001	41100000	0.1825	0.7381	24.72	22.31
100002	38400001	41400000	0.1803	0.7350	24.53	22.12
100002	38700001	41700000	0.1738	0.7333	23.70	21.29
100002	39000001	42000000	0.1777	0.7227	24.58	22.17
100002	39300001	42300000	0.1809	0.7176	25.21	22.80
100002	39600001	42600000	0.1665	0.7265	22.91	20.50
100002	39900001	42900000	0.1602	0.7319	21.88	19.47
100002	40200001	43200000	0.1719	0.7361	23.35	20.94
100002	40500001	43500000	0.1675	0.7421	22.57	20.16
100002	40800001	43800000	0.1672	0.7408	22.57	20.16
100002	41100001	44100000	0.1610	0.7578	21.24	18.83
100002	41400001	44400000	0.1506	0.7650	19.68	17.27
100002	41700001	44700000	0.1507	0.7522	20.03	17.62
100002	42000001	45000000	0.1500	0.7582	19.79	17.38
100002	42300001	45300000	0.1380	0.7497	18.41	16.00
100002	42600001	45600000	0.1607	0.7377	21.78	19.37
100002	42900001	45900000	0.1570	0.7331	21.42	19.01
100002	43200001	46200000	0.1428	0.7392	19.32	16.91
100002	43500001	46500000	0.1552	0.7455	20.81	18.40
100002	43800001	46800000	0.1681	0.7553	22.26	19.85
100002	44100001	47100000	0.1734	0.7417	23.37	20.96
100002	44400001	47400000	0.1862	0.7389	25.20	22.79
100002	44700001	47700000	0.1945	0.7506	25.92	23.51
100002	45000001	48000000	0.1966	0.7439	26.43	24.02
100002	45300001	48300000	0.2073	0.7328	28.28	25.87
100002	45600001	48600000	0.1940	0.7277	26.65	24.24
100002	45900001	48900000	0.2009	0.7292	27.55	25.14
100002	46200001	49200000	0.1967	0.7282	27.01	24.60
100002	46500001	49500000	0.1895	0.7141	26.53	24.12
100002	46800001	49800000	0.1786	0.7210	24.77	22.36
100002	47100001	50100000	0.1580	0.7274	21.72	19.31
100002	47400001	50400000	0.1643	0.7125	23.07	20.66
100002	47700001	50700000	0.1578	0.7073	22.31	19.90
100002	48000001	51000000	0.1464	0.7214	20.30	17.89
100002	48300001	51300000	0.1609	0.7399	21.75	19.34
100002	48600001	51600000	0.1605	0.7675	20.91	18.50
100002	48900001	51900000	0.1516	0.7688	19.71	17.30
100002	49200001	52200000	0.1607	0.7775	20.67	18.26
100002	49500001	52500000	0.1658	0.7886	21.03	18.62
100002	49800001	52800000	0.1743	0.7770	22.43	20.02
100002	50100001	53100000	0.1882	0.7814	24.09	21.68
100002	50400001	53400000	0.1797	0.8018	22.42	20.01
100002	50700001	53700000	0.1811	0.8024	22.57	20.16
100002	51000001	54000000	0.1831	0.7760	23.59	21.18
100002	51300001	54300000	0.1593	0.7744	20.57	18.16
100002	51600001	54600000	0.1757	0.7672	22.90	20.49
100002	51900001	54900000	0.1794	0.7589	23.64	21.23
100002	52200001	55200000	0.1865	0.7494	24.89	22.48
100002	52500001	55500000	0.1879	0.7528	24.96	22.55
100002	52800001	55800000	0.1844	0.7468	24.69	22.28
100002	53100001	56100000	0.1919	0.7484	25.64	23.23
100002	53400001	56400000	0.1905	0.7300	26.10	23.69
100002	53700001	56700000	0.1936	0.7407	26.13	23.72
100002	54000001	57000000	0.1870	0.7503	24.92	22.51
100002	54300001	57300000	0.1945	0.7483	25.99	23.58
100002	54600001	57600000	0.1882	0.7518	25.04	22.63
100002	54900001	57900000	0.1782	0.7668	23.24	20.83
100002	55200001	58200000	0.1756	0.7680	22.87	20.46
100002	55500001	58500000	0.1680	0.7594	22.13	19.72
100002	55800001	58800000	0.1589	0.7533	21.09	18.68
100002	56100001	59100000	0.1460	0.7372	19.80	17.39
100002	56400001	59400000	0.1389	0.7419	18.72	16.31
100002	56700001	59700000	0.1461	0.7464	19.57	17.16
100002	57000001	60000000	0.1520	0.7563	20.10	17.69
100002	57300001	60300000	0.1491	0.7560	19.72	17.31
100002	57600001	60600000	0.1558	0.7541	20.66	18.25
100002	57900001	60900000	0.1523	0.7406	20.57	18.16
100002	58200001	61200000	0.1470	0.7309	20.11	17.70
100002	58500001	61500000	0.1621	0.7350	22.05	19.64
100002	58800001	61800000	0.1715	0.7503	22.86	20.45
100002	59100001	62100000	0.1825	0.7611	23.98	21.57
100002	59400001	62400000	0.1840	0.7664	24.01	21.60
100002	59700001	62700000	0.1772	0.7631	23.22	20.81
100002	60000001	63000000	0.1770	0.7667	23.09	20.68
100002	60300001	63300000	0.1819	0.7761	23.43	21.02
100002	60600001	63600000	0.1658	0.7720	21.48	19.07
100002	60900001	63900000	0.1815	0.7844	23.14	20.73
100002	61200001	64200000	0.1780	0.7854	22.66	20.25
100002	61500001	64500000	0.1615	0.7751	20.84	18.43
100002	61800001	64800000	0.1675	0.7764	21.57	19.16
100002	62100001	65100000	0.1659	0.7826	21.20	18.79
100002	62400001	65400000	0.1749	0.7839	22.31	19.90
100002	62700001	65700000	0.1684	0.7772	21.66	19.25
100002	63000001	66000000	0.1804	0.7797	23.14	20.73
100002	63300001	66300000	0.1787	0.7779	22.97	20.56
100002	63600001	66600000	0.1954	0.7819	24.99	22.58
100002	63900001	66900000	0.1916	0.7778	24.64	22.23
100002	64200001	67200000	0.1986	0.7872	25.22	22.81
100002	64500001	67500000	0.1940	0.8101	23.95	21.54
100002	64800001	67800000	0.1855	0.8183	22.67	20.26
100002	65100001	68100000	0.1721	0.8260	20.84	18.43
100002	65400001	68400000	0.1823	0.8279	22.02	19.61
100002	65700001	68700000	0.1815	0.8382	21.65	19.24
100002	66000001	69000000	0.1701	0.8378	20.30	17.89
100002	66300001	69300000	0.1662	0.8380	19.83	17.42
100002	66600001	69600000	0.1629	0.8433	19.32	16.91
100002	66900001	69900000	0.1698	0.8378	20.27	17.86
100002	67200001	70200000	0.1679	0.8391	20.01	17.60
100002	67500001	70500000	0.1783	0.8249	21.62	19.21
100002	67800001	70800000	0.1780	0.8140	21.87	19.46
100002	68100001	71100000	0.1932	0.8114	23.81	21.40
100002	68400001	71400000	0.1853	0.8227	22.52	20.11
100002	68700001	71700000	0.1891	0.8155	23.19	20.78
100002	69000001	72000000	0.1875	0.8227	22.80	20.39
100002	69300001	72300000	0.1789	0.8030	22.28	19.87
100002	69600001	72600000	0.1691	0.7936	21.31	18.90
100002	69900001	72900000	0.1577	0.8110	19.45	17.04
100002	70200001	73200000	0.1528	0.8076	18.92	16.51
100002	70500001	73500000	0.1673	0.8076	20.71	18.30
100002	70800001	73800000	0.1669	0.8084	20.64	18.23
100002	71100001	74100000	0.1666	0.8017	20.78	18.37
100002	71400001	74400000	0.1521	0.7877	19.31	16.90
100002	71700001	74700000	0.1569	0.7949	19.74	17.33
100002	72000001	75000000	0.1631	0.7854	20.77	18.36
100002	72300001	75300000	0.1816	0.8063	22.52	20.11
100002	72600001	75600000	0.1721	0.8086	21.29	18.88
100002	72900001	75900000	0.1714	0.8075	21.23	18.82
100002	73200001	76200000	0.1697	0.8135	20.87	18.46
100002	73500001	76500000	0.1538	0.8211	18.73	16.32
100002	73800001	76800000	0.1490	0.8262	18.04	15.63
100002	74100001	77100000	0.1430	0.8368	17.10	14.69
100002	74400001	77400000	0.1528	0.8397	18.20	15.79
100002	74700001	77700000	0.1521	0.8449	18.00	15.59
100002	75000001	78000000	0.1548	0.8579	18.05	15.64
100002	75300001	78300000	0.1394	0.8625	16.17	13.76
100002	75600001	78600000	0.1609	0.8663	18.57	16.16
100002	75900001	78900000	0.1582	0.8613	18.37	15.96
100002	76200001	79200000	0.1775	0.8595	20.65	18.24
100002	76500001	79500000	0.1810	0.8628	20.97	18.56
100002	76800001	79800000	0.1849	0.8593	21.51	19.10
100002	77100001	80100000	0.1710	0.8411	20.33	17.92
100002	77400001	80400000	0.1659	0.8414	19.72	17.31
100002	77700001	80700000	0.1563	0.8209	19.04	16.63
100002	78000001	81000000	0.1634	0.8141	20.07	17.66
100002	78300001	81300000	0.1684	0.8177	20.59	18.18
100002	78600001	81600000	0.1541	0.8195	18.81	16.40
100002	78900001	81900000	0.1549	0.8218	18.84	16.43
100002	79200001	82200000	0.1390	0.8173	17.01	14.60
100002	79500001	82500000	0.1426	0.8091	17.63	15.22
100002	79800001	82800000	0.1533	0.8098	18.93	16.52
100002	80100001	83100000	0.1662	0.8252	20.14	17.73
100002	80400001	83400000	0.1715	0.8275	20.73	18.32
100002	80700001	83700000	0.1781	0.8306	21.44	19.03
100002	81000001	84000000	0.1701	0.8357	20.36	17.95
100002	81300001	84300000	0.1820	0.8279	21.98	19.57
100002	81600001	84600000	0.1865	0.8239	22.63	20.22
100002	81900001	84900000	0.1954	0.8085	24.17	21.76
100002	82200001	85200000	0.2054	0.8156	25.18	22.77
100002	82500001	85500000	0.1976	0.8043	24.57	22.16
100002	82800001	85800000	0.2022	0.8036	25.17	22.76
100002	83100001	86100000	0.2179	0.8012	27.20	24.79
100002	83400001	86400000	0.2089	0.7995	26.12	23.71
100002	83700001	86700000	0.2122	0.8117	26.14	23.73
100002	84000001	87000000	0.2026	0.7943	25.51	23.10
100002	84300001	87300000	0.1931	0.7980	24.19	21.78
100002	84600001	87600000	0.2048	0.8043	25.46	23.05
100002	84900001	87900000	0.2096	0.8121	25.80	23.39
100002	85200001	88200000	0.2221	0.8037	27.63	25.22
100002	85500001	88500000	0.2106	0.8140	25.88	23.47
100002	85800001	88800000	0.1913	0.8133	23.52	21.11
100002	86100001	89100000	0.1711	0.8127	21.06	18.65
100002	86400001	89400000	0.1787	0.8014	22.30	19.89
100002	86700001	89700000	0.1744	0.7928	22.00	19.59
100002	87000001	90000000	0.1780	0.8034	22.15	19.74
100002	87300001	90300000	0.1884	0.7961	23.67	21.26
100002	87600001	90600000	0.1752	0.7951	22.04	19.63
100002	87900001	90900000	0.1699	0.8071	21.05	18.64
100002	88200001	91200000	0.1535	0.8069	19.03	16.62
100002	88500001	91500000	0.1740	0.8136	21.39	18.98
100002	88800001	91800000	0.1766	0.8091	21.83	19.42
100002	89100001	92100000	0.1770	0.7987	22.16	19.75
100002	89400001	92400000	0.1646	0.8198	20.08	17.67
100002	89700001	92700000	0.1624	0.8275	19.62	17.21
100002	90000001	93000000	0.1539	0.8327	18.49	16.08
100002	90300001	93300000	0.1543	0.8406	18.35	15.94
100002	90600001	93600000	0.1618	0.8389	19.28	16.87
100002	90900001	93900000	0.1657	0.8394	19.74	17.33
100002	91200001	94200000	0.1670	0.8313	20.09	17.68
100002	91500001	94500000	0.1782	0.8365	21.30	18.89
100002	91800001	94800000	0.1853	0.8475	21.86	19.45
100002	92100001	95100000	0.1984	0.8652	22.93	20.52
100002	92400001	95400000	0.2112	0.8625	24.49	22.08
100002	92700001	95700000	0.2240	0.8647	25.90	23.49
100002	93000001	96000000	0.2429	0.8641	28.11	25.70
100002	93300001	96300000	0.2519	0.8705	28.94	26.53
100002	93600001	96600000	0.2526	0.8742	28.90	26.49
100002	93900001	96900000	0.2646	0.8819	30.00	27.59
100002	94200001	97200000	0.2622	0.8800	29.79	27.38
100002	94500001	97500000	0.2452	0.8767	27.97	25.56
100002	94800001	97800000	0.2380	0.8687	27.40	24.99
100002	95100001	98100000	0.2325	0.8595	27.05	24.64
100002	95400001	98400000	0.2307	0.8570	26.92	24.51
100002	95700001	98700000	0.2247	0.8623	26.05	23.64
100002	96000001	99000000	0.2193	0.8661	25.32	22.91
100002	96300001	99300000	0.1950	0.8548	22.81	20.40
100002	96600001	99600000	0.1880	0.8551	21.98	19.57
100002	96900001	99900000	0.1691	0.8407	20.11	17.70
100002	97200001	100200000	0.1660	0.8595	19.32	16.91
100002	97500001	100500000	0.1671	0.8574	19.49	17.08
100002	97800001	100800000	0.1684	0.8629	19.51	17.10
100002	98100001	101100000	0.1634	0.8671	18.84	16.43
100002	98400001	101400000	0.1683	0.8679	19.39	16.98
100002	98700001	101700000	0.1687	0.8598	19.62	17.21
100002	99000001	102000000	0.1599	0.8513	18.78	16.37
100002	99300001	102300000	0.1683	0.8533	19.73	17.32
100002	99600001	102600000	0.1662	0.8545	19.45	17.04
100002	99900001	102900000	0.1736	0.8633	20.11	17.70
100002	100200001	103200000	0.1784	0.8489	21.02	18.61
100002	100500001	103500000	0.1745	0.8368	20.86	18.45
100002	100800001	103800000	0.1706	0.8258	20.65	18.24
100002	101100001	104100000	0.1621	0.8194	19.78	17.37
100002	101400001	104400000	0.1645	0.8167	20.14	17.73
100002	101700001	104700000	0.1571	0.8151	19.27	16.86
100002	102000001	105000000	0.1732	0.8179	21.18	18.77
100002	102300001	105300000	0.1603	0.8006	20.03	17.62
100002	102600001	105600000	0.1571	0.7969	19.71	17.30
100002	102900001	105900000	0.1460	0.7800	18.72	16.31
100002	103200001	106200000	0.1558	0.7819	19.93	17.52
100002	103500001	106500000	0.1630	0.7937	20.53	18.12
100002	103800001	106800000	0.1645	0.7952	20.69	18.28
100002	104100001	107100000	0.1832	0.7910	23.15	20.74
100002	104400001	107400000	0.1834	0.7891	23.24	20.83
100002	104700001	107700000	0.1858	0.7774	23.90	21.49
100002	105000001	108000000	0.1791	0.7716	23.21	20.80
100002	105300001	108300000	0.1978	0.7916	24.99	22.58
100002	105600001	108600000	0.1973	0.7840	25.17	22.76
100002	105900001	108900000	0.2023	0.7880	25.68	23.27
100002	106200001	109200000	0.1971	0.7990	24.67	22.26
100002	106500001	109500000	0.1933	0.7949	24.32	21.91
100002	106800001	109800000	0.1978	0.8075	24.49	22.08
100002	107100001	110100000	0.2110	0.8199	25.73	23.32
100002	107400001	110400000	0.1981	0.7894	25.10	22.69
100002	107700001	110700000	0.1997	0.8038	24.84	22.43
100002	108000001	111000000	0.1950	0.8041	24.25	21.84
100002	108300001	111300000	0.1870	0.8010	23.35	20.94
100002	108600001	111600000	0.1895	0.8041	23.57	21.16
100002	108900001	111900000	0.2005	0.7993	25.08	22.67
100002	109200001	112200000	0.1905	0.7904	24.10	21.69
100002	109500001	112500000	0.1958	0.7859	24.91	22.50
100002	109800001	112800000	0.1956	0.7765	25.19	22.78
100002	110100001	113100000	0.1753	0.7642	22.94	20.53
100002	110400001	113400000	0.1714	0.7938	21.59	19.18
100002	110700001	113700000	0.1726	0.7801	22.13	19.72
100002	111000001	114000000	0.1707	0.7830	21.80	19.39
100002	111300001	114300000	0.1807	0.7795	23.18	20.77
100002	111600001	114600000	0.1848	0.7626	24.23	21.82
100002	111900001	114900000	0.1836	0.7785	23.58	21.17
100002	112200001	115200000	0.1724	0.7703	22.38	19.97
100002	112500001	115500000	0.1652	0.7603	21.73	19.32
100002	112800001	115800000	0.1675	0.7267	23.05	20.64
100002	113100001	116100000	0.1707	0.7383	23.12	20.71
100002	113400001	116400000	0.1821	0.7487	24.32	21.91
100002	113700001	116700000	0.1800	0.7507	23.98	21.57
100002	114000001	117000000	0.1820	0.7488	24.31	21.90
100002	114300001	117300000	0.1720	0.7478	23.01	20.60
100002	114600001	117600000	0.1826	0.7527	24.26	21.85
100002	114900001	117900000	0.1730	0.7493	23.08	20.67
100002	115200001	118200000	0.1881	0.7547	24.93	22.52
100002	115500001	118500000	0.1926	0.7750	24.85	22.44
100002	115800001	118800000	0.1969	0.8213	23.97	21.56
100002	116100001	119100000	0.1824	0.8166	22.34	19.93
100002	116400001	119400000	0.1728	0.8009	21.58	19.17
100002	116700001	119700000	0.1813	0.8052	22.52	20.11
100002	117000001	120000000	0.1848	0.8123	22.75	20.34
100002	117300001	120300000	0.1834	0.8231	22.29	19.88
100002	117600001	120600000	0.1693	0.8324	20.34	17.93
100002	117900001	120900000	0.1680	0.8335	20.15	17.74
100002	118200001	121200000	0.1597	0.8475	18.85	16.44
100002	118500001	121500000	0.1524	0.8402	18.14	15.73
100002	118800001	121800000	0.1454	0.8343	17.43	15.02
100002	119100001	122100000	0.1669	0.8407	19.85	17.44
100002	119400001	122400000	0.1639	0.8393	19.52	17.11
100002	119700001	122700000	0.1546	0.8464	18.26	15.85
100002	120000001	123000000	0.1540	0.8446	18.23	15.82
100002	120300001	123300000	0.1452	0.8401	17.29	14.88
100002	120600001	123600000	0.1569	0.8457	18.55	16.14
100002	120900001	123900000	0.1481	0.8447	17.53	15.12
100002	121200001	124200000	0.1563	0.8398	18.62	16.21
100002	121500001	124500000	0.1585	0.8374	18.93	16.52
100002	121800001	124800000	0.1523	0.8271	18.41	16.00
100002	122100001	125100000	0.1395	0.8293	16.81	14.40
100002	122400001	125400000	0.1570	0.8439	18.61	16.20
100002	122700001	125700000	0.1614	0.8395	19.23	16.82
100002	123000001	126000000	0.1543	0.8417	18.34	15.93
100002	123300001	126300000	0.1722	0.8385	20.54	18.13
100002	123600001	126600000	0.1613	0.8419	19.16	16.75
100002	123900001	126900000	0.1796	0.8387	21.42	19.01
100002	124200001	127200000	0.1895	0.8533	22.21	19.80
100002	124500001	127500000	0.1898	0.8580	22.12	19.71
100002	124800001	127800000	0.1906	0.8677	21.96	19.55
100002	125100001	128100000	0.1880	0.8537	22.02	19.61
100002	125400001	128400000	0.1750	0.8551	20.47	18.06
100002	125700001	128700000	0.1799	0.8583	20.96	18.55
100002	126000001	129000000	0.1852	0.8608	21.51	19.10
100002	126300001	129300000	0.1863	0.8656	21.52	19.11
100002	126600001	129600000	0.1865	0.8656	21.55	19.14
100002	126900001	129900000	0.1789	0.8539	20.95	18.54
100002	127200001	130200000	0.1636	0.8392	19.50	17.09
100002	127500001	130500000	0.1668	0.8328	20.03	17.62
100002	127800001	130800000	0.1770	0.8315	21.29	18.88
100002	128100001	131100000	0.1721	0.8329	20.66	18.25
100002	128400001	131400000	0.1876	0.8326	22.53	20.12
100002	128700001	131700000	0.1740	0.8258	21.07	18.66
100002	129000001	132000000	0.1738	0.8162	21.29	18.88
100002	129300001	132300000	0.1660	0.7953	20.87	18.46
100002	129600001	132600000	0.1708	0.7873	21.70	19.29
100002	129900001	132900000	0.1875	0.8038	23.33	20.92
100002	130200001	133200000	0.1936	0.8113	23.86	21.45
100002	130500001	133500000	0.2069	0.8173	25.31	22.90
100002	130800001	133800000	0.1989	0.8139	24.44	22.03
100002	131100001	134100000	0.2002	0.8122	24.65	22.24
100002	131400001	134400000	0.2050	0.8044	25.48	23.07
100002	131700001	134700000	0.2072	0.7958	26.03	23.62
100002	132000001	135000000	0.1991	0.7917	25.15	22.74
100002	132300001	135300000	0.2081	0.8196	25.39	22.98
100002	132600001	135600000	0.2136	0.8059	26.50	24.09
100002	132900001	135900000	0.2004	0.7979	25.12	22.71
100002	133200001	136200000	0.1990	0.7888	25.23	22.82
100002	133500001	136500000	0.2000	0.7885	25.36	22.95
100002	133800001	136800000	0.1953	0.7894	24.74	22.33
100002	134100001	137100000	0.1985	0.7773	25.54	23.13
100002	134400001	137400000	0.1963	0.7664	25.61	23.20
100002	134700001	137700000	0.2014	0.7889	25.53	23.12
100002	135000001	138000000	0.2118	0.7901	26.81	24.40
100002	135300001	138300000	0.2144	0.7765	27.61	25.20
100002	135600001	138600000	0.1986	0.7935	25.03	22.62
100002	135900001	138900000	0.2006	0.8067	24.86	22.45
100002	136200001	139200000	0.2065	0.8062	25.61	23.20
100002	136500001	139500000	0.1900	0.8122	23.40	20.99
100002	136800001	139800000	0.2071	0.8137	25.45	23.04
100002	137100001	140100000	0.2083	0.8327	25.02	22.61
100002	137400001	140400000	0.2013	0.8367	24.06	21.65
100002	137700001	140700000	0.1905	0.8204	23.22	20.81
100002	138000001	141000000	0.1850	0.8085	22.88	20.47
100002	138300001	141300000	0.1755	0.7997	21.94	19.53
100002	138600001	141600000	0.1855	0.7933	23.39	20.98
100002	138900001	141900000	0.1790	0.7822	22.88	20.47
100002	139200001	142200000	0.1634	0.7871	20.77	18.36
100002	139500001	142500000	0.1781	0.7833	22.74	20.33
100002	139800001	142800000	0.1783	0.7869	22.66	20.25
100002	140100001	143100000	0.1987	0.7903	25.14	22.73
100002	140400001	143400000	0.1920	0.7983	24.06	21.65
100002	140700001	143700000	0.1933	0.8083	23.92	21.51
100002	141000001	144000000	0.1950	0.8232	23.69	21.28
100002	141300001	144300000	0.1915	0.8343	22.96	20.55
100002	141600001	144600000	0.1886	0.8415	22.42	20.01
100002	141900001	144900000	0.1941	0.8242	23.55	21.14
100002	142200001	145200000	0.2037	0.8179	24.91	22.50
100002	142500001	145500000	0.1898	0.7881	24.08	21.67
100002	142800001	145800000	0.1929	0.7807	24.71	22.30
100002	143100001	146100000	0.1729	0.7636	22.65	20.24
100002	143400001	146400000	0.1637	0.7504	21.82	19.41
100002	143700001	146700000	0.1686	0.7318	23.03	20.62
100002	144000001	147000000	0.1759	0.7162	24.56	22.15
100002	144300001	147300000	0.1784	0.7062	25.25	22.84
100002	144600001	147600000	0.1758	0.6944	25.32	22.91
100002	144900001	147900000	0.1800	0.6971	25.82	23.41
100002	145200001	148200000	0.1805	0.7033	25.66	23.25
100002	145500001	148500000	0.1784	0.7290	24.46	22.05
100002	145800001	148800000	0.1709	0.7330	23.32	20.91
100002	146100001	149100000	0.1661	0.7414	22.40	19.99
100002	146400001	149400000	0.1882	0.7426	25.35	22.94
100002	146700001	149700000	0.1845	0.7458	24.73	22.32
100002	147000001	150000000	0.1693	0.7491	22.60	20.19
100002	147300001	150300000	0.1673	0.7465	22.41	20.00
100002	147600001	150600000	0.1724	0.7468	23.09	20.68
100002	147900001	150900000	0.1633	0.7575	21.56	19.15
100002	148200001	151200000	0.1642	0.7574	21.67	19.26
100002	148500001	151500000	0.1701	0.7665	22.19	19.78
100002	148800001	151800000	0.1681	0.7689	21.87	19.46
100002	149100001	152100000	0.1820	0.7744	23.51	21.10
100002	149400001	152400000	0.1735	0.7869	22.05	19.64
100002	149700001	152700000	0.1679	0.7991	21.01	18.60
100002	150000001	153000000	0.1804	0.8008	22.53	20.12
100002	150300001	153300000	0.1899	0.7999	23.74	21.33
100002	150600001	153600000	0.1750	0.8060	21.72	19.31
100002	150900001	153900000	0.1891	0.8163	23.17	20.76
100002	151200001	154200000	0.1855	0.8149	22.76	20.35
100002	151500001	154500000	0.1914	0.8037	23.81	21.40
100002	151800001	154800000	0.1830	0.8034	22.77	20.36
100002	152100001	155100000	0.1685	0.7974	21.13	18.72
100002	152400001	155400000	0.1626	0.7913	20.55	18.14
100002	152700001	155700000	0.1762	0.7899	22.31	19.90
100002	153000001	156000000	0.1712	0.7976	21.47	19.06
100002	153300001	156300000	0.1633	0.7960	20.52	18.11
100002	153600001	156600000	0.1795	0.7899	22.73	20.32
100002	153900001	156900000	0.1663	0.7756	21.44	19.03
100002	154200001	157200000	0.1689	0.7539	22.41	20.00
100002	154500001	157500000	0.1636	0.7341	22.29	19.88
100002	154800001	157800000	0.1819	0.7113	25.58	23.17
100002	155100001	158100000	0.1921	0.7116	26.99	24.58
100002	155400001	158400000	0.1980	0.7068	28.02	25.61
100002	155700001	158700000	0.1994	0.7018	28.41	26.00
100002	156000001	159000000	0.1968	0.7000	28.11	25.70
100002	156300001	159300000	0.1937	0.7009	27.63	25.22
100002	156600001	159600000	0.1873	0.7163	26.15	23.74
100002	156900001	159900000	0.1960	0.7208	27.20	24.79
100002	157200001	160200000	0.1942	0.7449	26.08	23.67
100002	157500001	160500000	0.1856	0.7634	24.31	21.90
100002	157800001	160800000	0.1724	0.7808	22.07	19.66
100002	158100001	161100000	0.1710	0.7842	21.80	19.39
100002	158400001	161400000	0.1761	0.7946	22.16	19.75
100002	158700001	161700000	0.1737	0.7970	21.79	19.38
100002	159000001	162000000	0.1806	0.7891	22.89	20.48
100002	159300001	162300000	0.1930	0.7963	24.23	21.82
100002	159600001	162600000	0.1926	0.7874	24.46	22.05
100002	159900001	162900000	0.1758	0.7824	22.47	20.06
100002	160200001	163200000	0.1661	0.7624	21.79	19.38
100002	160500001	163500000	0.1742	0.7683	22.67	20.26
100002	160800001	163800000	0.1695	0.7663	22.11	19.70
100002	161100001	164100000	0.1669	0.7661	21.78	19.37
100002	161400001	164400000	0.1572	0.7531	20.87	18.46
100002	161700001	164700000	0.1676	0.7364	22.76	20.35
100002	162000001	165000000	0.1716	0.7600	22.58	20.17
100002	162300001	165300000	0.1662	0.7542	22.04	19.63
100002	162600001	165600000	0.1646	0.7520	21.89	19.48
100002	162900001	165900000	0.1656	0.7612	21.75	19.34
100002	163200001	166200000	0.1861	0.7667	24.27	21.86
100002	163500001	166500000	0.1916	0.7659	25.02	22.61
100002	163800001	166800000	0.2019	0.7710	26.19	23.78
100002	164100001	167100000	0.1965	0.7743	25.37	22.96
100002	164400001	167400000	0.2097	0.7990	26.25	23.84
100002	164700001	167700000	0.1915	0.8072	23.72	21.31
100002	165000001	168000000	0.1850	0.7975	23.19	20.78
100002	165300001	168300000	0.1881	0.8043	23.39	20.98
100002	165600001	168600000	0.1900	0.7978	23.81	21.40
100002	165900001	168900000	0.1937	0.7911	24.48	22.07
100002	166200001	169200000	0.2021	0.7917	25.53	23.12
100002	166500001	169500000	0.1905	0.7858	24.24	21.83
100002	166800001	169800000	0.1776	0.7754	22.91	20.50
100002	167100001	170100000	0.1973	0.7691	25.66	23.25
100002	167400001	170400000	0.1812	0.7577	23.91	21.50
100002	167700001	170700000	0.1909	0.7638	24.99	22.58
100002	168000001	171000000	0.1892	0.7520	25.16	22.75
100002	168300001	171300000	0.1801	0.7310	24.64	22.23
100002	168600001	171600000	0.1858	0.7378	25.18	22.77
100002	168900001	171900000	0.1797	0.7376	24.36	21.95
100002	169200001	172200000	0.1648	0.7466	22.07	19.66
100002	169500001	172500000	0.1579	0.7470	21.14	18.73
100002	169800001	172800000	0.1783	0.7541	23.65	21.24
100002	170100001	173100000	0.1715	0.7423	23.10	20.69
100002	170400001	173400000	0.1726	0.7365	23.44	21.03
100002	170700001	173700000	0.1710	0.7274	23.51	21.10
100002	171000001	174000000	0.1853	0.7418	24.97	22.56
100002	171300001	174300000	0.1862	0.7646	24.35	21.94
100002	171600001	174600000	0.1802	0.7586	23.75	21.34
100002	171900001	174900000	0.1970	0.7586	25.96	23.55
100002	172200001	175200000	0.1961	0.7470	26.25	23.84
100002	172500001	175500000	0.2083	0.7394	28.17	25.76
100002	172800001	175800000	0.2005	0.7326	27.37	24.96
100002	173100001	176100000	0.2143	0.7543	28.41	26.00
100002	173400001	176400000	0.2140	0.7529	28.42	26.01
100002	173700001	176700000	0.2077	0.7648	27.16	24.75
100002	174000001	177000000	0.1960	0.7514	26.08	23.67
100002	174300001	177300000	0.2023	0.7457	27.13	24.72
100002	174600001	177600000	0.2209	0.7620	28.99	26.58
100002	174900001	177900000	0.2157	0.7627	28.29	25.88
100002	175200001	178200000	0.2255	0.7527	29.96	27.55
100002	175500001	178500000	0.2225	0.7586	29.33	26.92
100002	175800001	178800000	0.2221	0.7584	29.29	26.88
100002	176100001	179100000	0.2078	0.7489	27.74	25.33
100002	176400001	179400000	0.2039	0.7279	28.01	25.60
100002	176700001	179700000	0.2152	0.7315	29.42	27.01
100002	177000001	180000000	0.2214	0.7286	30.39	27.98
100002	177300001	180300000	0.2235	0.7340	30.45	28.04
100002	177600001	180600000	0.2039	0.7144	28.54	26.13
100002	177900001	180900000	0.1962	0.7175	27.35	24.94
100002	178200001	181200000	0.1791	0.7324	24.46	22.05
100002	178500001	181500000	0.1714	0.7365	23.27	20.86
100002	178800001	181800000	0.1764	0.7400	23.84	21.43
100002	179100001	182100000	0.1757	0.7475	23.51	21.10
100002	179400001	182400000	0.1910	0.7683	24.86	22.45
100002	179700001	182700000	0.1757	0.7506	23.41	21.00
100002	180000001	183000000	0.1757	0.7563	23.24	20.83
100002	180300001	183300000	0.1655	0.7472	22.15	19.74
100002	180600001	183600000	0.1697	0.7559	22.45	20.04
100002	180900001	183900000	0.1766	0.7482	23.60	21.19
100002	181200001	184200000	0.1806	0.7338	24.61	22.20
100002	181500001	184500000	0.1875	0.7206	26.03	23.62
100002	181800001	184800000	0.1816	0.7096	25.59	23.18
100002	182100001	185100000	0.1793	0.7056	25.41	23.00
100002	182400001	185400000	0.1699	0.6990	24.30	21.89
100002	182700001	185700000	0.1807	0.7041	25.67	23.26
100002	183000001	186000000	0.1799	0.6987	25.74	23.33
100002	183300001	186300000	0.1841	0.7089	25.97	23.56
100002	183600001	186600000	0.1860	0.7023	26.49	24.08
100002	183900001	186900000	0.1879	0.7129	26.36	23.95
100002	184200001	187200000	0.1959	0.7278	26.91	24.50
100002	184500001	187500000	0.2036	0.7462	27.28	24.87
100002	184800001	187800000	0.1972	0.7452	26.46	24.05
100002	185100001	188100000	0.2078	0.7357	28.25	25.84
100002	185400001	188400000	0.2174	0.7421	29.30	26.89
100002	185700001	188700000	0.2114	0.7460	28.34	25.93
100002	186000001	189000000	0.2141	0.7486	28.60	26.19
100002	186300001	189300000	0.2155	0.7362	29.27	26.86
100002	186600001	189600000	0.2137	0.7375	28.97	26.56
100002	186900001	189900000	0.2204	0.7338	30.04	27.63
100002	187200001	190200000	0.2221	0.7381	30.09	27.68
100002	187500001	190500000	0.2142	0.7214	29.70	27.29
100002	187800001	190800000	0.2184	0.7245	30.15	27.74
100002	188100001	191100000	0.2056	0.7080	29.03	26.62
100002	188400001	191400000	0.1980	0.7033	28.16	25.75
100002	188700001	191700000	0.2175	0.6977	31.18	28.77
100002	189000001	192000000	0.2053	0.6962	29.49	27.08
100002	189300001	192300000	0.1975	0.6966	28.36	25.95
100002	189600001	192600000	0.1968	0.6925	28.42	26.01
100002	189900001	192900000	0.1899	0.6936	27.38	24.97
100002	190200001	193200000	0.1836	0.6854	26.78	24.37
100002	190500001	193500000	0.1774	0.6762	26.24	23.83
100002	190800001	193800000	0.1874	0.6835	27.41	25.00
100002	191100001	194100000	0.1858	0.6985	26.59	24.18
100002	191400001	194400000	0.2001	0.6997	28.60	26.19
100002	191700001	194700000	0.1826	0.7009	26.05	23.64
100002	192000001	195000000	0.1840	0.7031	26.17	23.76
100002	192300001	195300000	0.1782	0.6935	25.70	23.29
100002	192600001	195600000	0.1750	0.6936	25.23	22.82
100002	192900001	195900000	0.1764	0.7026	25.10	22.69
100002	193200001	196200000	0.1836	0.7037	26.10	23.69
100002	193500001	196500000	0.1755	0.6636	26.45	24.04
100002	193800001	196800000	0.1557	0.6099	25.54	23.13
100002	194100001	197100000	0.1509	0.5656	26.67	24.26
100002	194400001	197400000	0.1333	0.5494	24.26	21.85
100002	194700001	197700000	0.1443	0.5567	25.93	23.52
100002	195000001	198000000	0.1506	0.5672	26.55	24.14
100002	195300001	198300000	0.1668	0.5756	28.97	26.56
100002	195600001	198600000	0.1760	0.5865	30.02	27.61
100002	195900001	198900000	0.1706	0.5610	30.41	28.00
100002	196200001	199200000	0.1631	0.5705	28.59	26.18
100002	196500001	199500000	0.1797	0.6300	28.52	26.11
100002	196800001	199800000	0.1915	0.6819	28.09	25.68
100002	197100001	200100000	0.1980	0.7194	27.52	25.11
100002	197400001	200400000	0.2079	0.7203	28.87	26.46
100002	197700001	200700000	0.1891	0.7150	26.45	24.04
100002	198000001	201000000	0.1809	0.7049	25.66	23.25
100002	198300001	201300000	0.1762	0.7163	24.59	22.18
100002	198600001	201600000	0.1668	0.7094	23.52	21.11
100002	198900001	201900000	0.1808	0.7153	25.28	22.87
100002	199200001	202200000	0.1848	0.7091	26.06	23.65
100002	199500001	202500000	0.1778	0.7120	24.97	22.56
100002	199800001	202800000	0.1668	0.6961	23.95	21.54
100002	200100001	203100000	0.1721	0.7073	24.34	21.93
100002	200400001	203400000	0.1610	0.7215	22.31	19.90
100002	200700001	203700000	0.1778	0.7112	25.00	22.59
100002	201000001	204000000	0.1812	0.6992	25.91	23.50
100002	201300001	204300000	0.1823	0.6942	26.26	23.85
100002	201600001	204600000	0.1916	0.7027	27.26	24.85
100002	201900001	204900000	0.1757	0.6886	25.51	23.10
100002	202200001	205200000	0.1651	0.6810	24.24	21.83
100002	202500001	205500000	0.1661	0.6878	24.14	21.73
100002	202800001	205800000	0.1653	0.6912	23.91	21.50
100002	203100001	206100000	0.1567	0.6804	23.02	20.61
100002	203400001	206400000	0.1646	0.6800	24.20	21.79
100002	203700001	206700000	0.1599	0.6846	23.36	20.95
100002	204000001	207000000	0.1560	0.6935	22.50	20.09
100002	204300001	207300000	0.1518	0.6912	21.96	19.55
100002	204600001	207600000	0.1543	0.6908	22.33	19.92
100002	204900001	207900000	0.1602	0.7220	22.18	19.77
100002	205200001	208200000	0.1586	0.7268	21.82	19.41
100002	205500001	208500000	0.1627	0.7161	22.72	20.31
100002	205800001	208800000	0.1784	0.7364	24.22	21.81
100002	206100001	209100000	0.1718	0.7430	23.13	20.72
100002	206400001	209400000	0.1863	0.7378	25.26	22.85
100002	206700001	209700000	0.1776	0.7307	24.30	21.89
100002	207000001	210000000	0.1673	0.7346	22.77	20.36
100002	207300001	210300000	0.1626	0.7423	21.91	19.50
100002	207600001	210600000	0.1635	0.7380	22.15	19.74
100002	207900001	210900000	0.1638	0.7142	22.93	20.52
100002	208200001	211200000	0.1630	0.6968	23.39	20.98
100002	208500001	211500000	0.1733	0.6739	25.72	23.31
100002	208800001	211800000	0.1599	0.6632	24.12	21.71
100002	209100001	212100000	0.1717	0.6571	26.13	23.72
100002	209400001	212400000	0.1456	0.6400	22.75	20.34
100002	209700001	212700000	0.1519	0.6636	22.89	20.48
100002	210000001	213000000	0.1708	0.6760	25.27	22.86
100002	210300001	213300000	0.1803	0.6664	27.06	24.65
100002	210600001	213600000	0.1604	0.6552	24.48	22.07
100002	210900001	213900000	0.1645	0.6591	24.95	22.54
100002	211200001	214200000	0.1817	0.6752	26.91	24.50
100002	211500001	214500000	0.1666	0.6915	24.10	21.69
100002	211800001	214800000	0.1655	0.6838	24.21	21.80
100002	212100001	215100000	0.1683	0.6855	24.55	22.14
100002	212400001	215400000	0.1762	0.6946	25.37	22.96
100002	212700001	215700000	0.1784	0.6772	26.34	23.93
100002	213000001	216000000	0.1792	0.6516	27.50	25.09
100002	213300001	216300000	0.1739	0.6375	27.28	24.87
100002	213600001	216600000	0.1924	0.6442	29.87	27.46
100002	213900001	216900000	0.1899	0.6391	29.71	27.30
100002	214200001	217200000	0.1700	0.6284	27.05	24.64
100002	214500001	217500000	0.1747	0.6312	27.67	25.26
100002	214800001	217800000	0.1816	0.6261	29.01	26.60
100002	215100001	218100000	0.1771	0.6172	28.70	26.29
100002	215400001	218400000	0.1666	0.6203	26.85	24.44
100002	215700001	218700000	0.1606	0.6082	26.40	23.99
100002	216000001	219000000	0.1465	0.6105	24.00	21.59
100002	216300001	219300000	0.1451	0.6194	23.43	21.02
100002	216600001	219600000	0.1355	0.6291	21.54	19.13
100002	216900001	219900000	0.1431	0.6366	22.47	20.06
100002	217200001	220200000	0.1538	0.6417	23.97	21.56
100002	217500001	220500000	0.1642	0.6476	25.35	22.94
100002	217800001	220800000	0.1761	0.6438	27.35	24.94
100002	218100001	221100000	0.1827	0.6501	28.10	25.69
100002	218400001	221400000	0.2025	0.6598	30.68	28.27
100002	218700001	221700000	0.2093	0.6721	31.14	28.73
100002	219000001	222000000	0.2177	0.6929	31.42	29.01
100002	219300001	222300000	0.2352	0.7073	33.25	30.84
100002	219600001	222600000	0.2346	0.6869	34.15	31.74
100002	219900001	222900000	0.2227	0.6934	32.12	29.71
100002	220200001	223200000	0.2096	0.6925	30.27	27.86
100002	220500001	223500000	0.2009	0.6894	29.15	26.74
100002	220800001	223800000	0.1881	0.7161	26.27	23.86
100002	221100001	224100000	0.1802	0.7141	25.24	22.83
100002	221400001	224400000	0.1763	0.7117	24.78	22.37
100002	221700001	224700000	0.1698	0.7127	23.83	21.42
100002	222000001	225000000	0.1784	0.7111	25.09	22.68
100002	222300001	225300000	0.1702	0.6963	24.45	22.04
100002	222600001	225600000	0.1587	0.7118	22.30	19.89
100002	222900001	225900000	0.1683	0.7113	23.65	21.24
100002	223200001	226200000	0.1709	0.7102	24.06	21.65
100002	223500001	226500000	0.1585	0.6914	22.92	20.51
100002	223800001	226800000	0.1644	0.6711	24.49	22.08
100002	224100001	227100000	0.1656	0.6861	24.13	21.72
100002	224400001	227400000	0.1622	0.6805	23.84	21.43
100002	224700001	227700000	0.1618	0.6737	24.01	21.60
100002	225000001	228000000	0.1510	0.6550	23.06	20.65
100002	225300001	228288180	0.1421	0.6549	21.61	19.20
100017	1	3000000	0.1415	0.6503	21.76	19.35
100017	300001	3300000	0.1357	0.6406	21.18	18.77
100017	600001	3600000	0.1571	0.6212	25.29	22.88
100017	900001	3900000	0.1394	0.5988	23.28	20.87
100017	1200001	4200000	0.1406	0.5943	23.66	21.25
100017	1500001	4500000	0.1403	0.5909	23.74	21.33
100017	1800001	4800000	0.1569	0.5732	27.38	24.97
100017	2100001	5100000	0.1578	0.5676	27.80	25.39
100017	2400001	5400000	0.1590	0.5828	27.28	24.87
100017	2700001	5700000	0.1650	0.5726	28.82	26.41
100017	3000001	6000000	0.1608	0.5692	28.24	25.83
100017	3300001	6300000	0.1652	0.5547	29.78	27.37
100017	3600001	6600000	0.1443	0.5433	26.56	24.15
100017	3900001	6900000	0.1536	0.5390	28.49	26.08
100017	4200001	7200000	0.1552	0.5405	28.71	26.30
100017	4500001	7500000	0.1591	0.5369	29.63	27.22
100017	4800001	7800000	0.1560	0.5570	28.01	25.60
100017	5100001	8100000	0.1526	0.5457	27.97	25.56
100017	5400001	8400000	0.1540	0.5219	29.50	27.09
100017	5700001	8700000	0.1558	0.5488	28.39	25.98
100017	6000001	9000000	0.1699	0.5723	29.68	27.27
100017	6300001	9300000	0.1737	0.5875	29.57	27.16
100017	6600001	9600000	0.1778	0.6160	28.86	26.45
100017	6900001	9900000	0.1740	0.6271	27.74	25.33
100017	7200001	10200000	0.1664	0.6056	27.47	25.06
100017	7500001	10500000	0.1712	0.6382	26.83	24.42
100017	7800001	10800000	0.1656	0.6164	26.87	24.46
100017	8100001	11100000	0.1715	0.5957	28.79	26.38
100017	8400001	11400000	0.1684	0.6120	27.52	25.11
100017	8700001	11700000	0.1623	0.5938	27.33	24.92
100017	9000001	12000000	0.1338	0.5887	22.73	20.32
100017	9300001	12300000	0.1390	0.5918	23.49	21.08
100017	9600001	12600000	0.1417	0.5761	24.60	22.19
100017	9900001	12900000	0.1492	0.5698	26.19	23.78
100017	10200001	13200000	0.1520	0.5723	26.55	24.14
100017	10500001	13500000	0.1503	0.5536	27.14	24.73
100017	10800001	13800000	0.1440	0.5525	26.06	23.65
100017	11100001	14100000	0.1528	0.5868	26.03	23.62
100017	11400001	14400000	0.1491	0.5767	25.85	23.44
100017	11700001	14700000	0.1680	0.5906	28.44	26.03
100017	12000001	15000000	0.1761	0.5818	30.27	27.86
100017	12300001	15300000	0.1686	0.5904	28.56	26.15
100017	12600001	15600000	0.1727	0.6105	28.29	25.88
100017	12900001	15900000	0.1610	0.6315	25.50	23.09
100017	13200001	16200000	0.1705	0.6517	26.17	23.76
100017	13500001	16500000	0.1744	0.6590	26.46	24.05
100017	13800001	16800000	0.1908	0.6729	28.36	25.95
100017	14100001	17100000	0.1832	0.6778	27.04	24.63
100017	14400001	17400000	0.1880	0.6955	27.03	24.62
100017	14700001	17700000	0.1786	0.6942	25.73	23.32
100017	15000001	18000000	0.1713	0.7004	24.46	22.05
100017	15300001	18300000	0.1682	0.6941	24.23	21.82
100017	15600001	18600000	0.1639	0.6896	23.77	21.36
100017	15900001	18900000	0.1698	0.6802	24.96	22.55
100017	16200001	19200000	0.1671	0.6866	24.33	21.92
100017	16500001	19500000	0.1656	0.6800	24.35	21.94
100017	16800001	19800000	0.1608	0.6761	23.79	21.38
100017	17100001	20100000	0.1610	0.6907	23.30	20.89
100017	17400001	20400000	0.1659	0.7037	23.57	21.16
100017	17700001	20700000	0.1577	0.6820	23.12	20.71
100017	18000001	21000000	0.1720	0.6890	24.96	22.55
100017	18300001	21300000	0.1659	0.7009	23.67	21.26
100017	18600001	21600000	0.1731	0.7008	24.70	22.29
100017	18900001	21900000	0.1742	0.7079	24.61	22.20
100017	19200001	22200000	0.1684	0.6997	24.07	21.66
100017	19500001	22500000	0.1755	0.7175	24.47	22.06
100017	19800001	22800000	0.1759	0.7263	24.22	21.81
100017	20100001	23100000	0.1773	0.7206	24.61	22.20
100017	20400001	23341010	0.1722	0.6953	24.28	21.87
100001	1	3000000	0.1462	0.6414	22.80	20.39
100001	300001	3300000	0.1496	0.6355	23.54	21.13
100001	600001	3600000	0.1501	0.6150	24.41	22.00
100001	900001	3900000	0.1437	0.5927	24.25	21.84
100001	1200001	4200000	0.1456	0.6004	24.25	21.84
100001	1500001	4500000	0.1520	0.5896	25.78	23.37
100001	1800001	4800000	0.1422	0.6032	23.57	21.16
100001	2100001	5100000	0.1401	0.5858	23.92	21.51
100001	2400001	5400000	0.1467	0.5955	24.63	22.22
100001	2700001	5700000	0.1581	0.6052	26.12	23.71
100001	3000001	6000000	0.1559	0.6034	25.83	23.42
100001	3300001	6300000	0.1479	0.6012	24.61	22.20
100001	3600001	6600000	0.1560	0.5951	26.21	23.80
100001	3900001	6900000	0.1622	0.6048	26.82	24.41
100001	4200001	7200000	0.1596	0.5874	27.17	24.76
100001	4500001	7500000	0.1640	0.5851	28.03	25.62
100001	4800001	7800000	0.1665	0.5882	28.31	25.90
100001	5100001	8100000	0.1734	0.5909	29.34	26.93
100001	5400001	8400000	0.1637	0.5960	27.47	25.06
100001	5700001	8700000	0.1673	0.6073	27.54	25.13
100001	6000001	9000000	0.1691	0.6037	28.01	25.60
100001	6300001	9300000	0.1724	0.6336	27.22	24.81
100001	6600001	9600000	0.1690	0.6675	25.32	22.91
100001	6900001	9900000	0.1717	0.6760	25.40	22.99
100001	7200001	10200000	0.1835	0.6971	26.32	23.91
100001	7500001	10500000	0.1653	0.7103	23.27	20.86
100001	7800001	10800000	0.1594	0.7051	22.61	20.20
100001	8100001	11100000	0.1674	0.7080	23.64	21.23
100001	8400001	11400000	0.1617	0.7148	22.62	20.21
100001	8700001	11700000	0.1441	0.7254	19.87	17.46
100001	9000001	12000000	0.1394	0.7293	19.11	16.70
100001	9300001	12300000	0.1448	0.7196	20.12	17.71
100001	9600001	12600000	0.1367	0.7132	19.17	16.76
100001	9900001	12900000	0.1288	0.7136	18.04	15.63
100001	10200001	13200000	0.1265	0.7108	17.80	15.39
100001	10500001	13500000	0.1348	0.7151	18.85	16.44
100001	10800001	13800000	0.1357	0.6867	19.76	17.35
100001	11100001	14100000	0.1282	0.7027	18.24	15.83
100001	11400001	14400000	0.1531	0.6986	21.91	19.50
100001	11700001	14700000	0.1629	0.6872	23.70	21.29
100001	12000001	15000000	0.1512	0.6894	21.93	19.52
100001	12300001	15300000	0.1637	0.6943	23.58	21.17
100001	12600001	15600000	0.1688	0.6862	24.60	22.19
100001	12900001	15900000	0.1731	0.6804	25.45	23.04
100001	13200001	16200000	0.1710	0.6760	25.29	22.88
100001	13500001	16500000	0.1708	0.6729	25.39	22.98
100001	13800001	16800000	0.1799	0.7079	25.41	23.00
100001	14100001	17100000	0.1829	0.7163	25.53	23.12
100001	14400001	17400000	0.1543	0.6482	23.80	21.39
100001	14700001	17700000	0.1672	0.6722	24.87	22.46
100001	15000001	18000000	0.1793	0.6842	26.21	23.80
100001	15300001	18300000	0.1583	0.6401	24.72	22.31
100001	15600001	18600000	0.1606	0.6361	25.24	22.83
100001	15900001	18900000	0.1680	0.6400	26.26	23.85
100001	16200001	19200000	0.1632	0.6509	25.07	22.66
100001	16500001	19500000	0.1679	0.6696	25.07	22.66
100001	16800001	19800000	0.1567	0.6521	24.02	21.61
100001	17100001	20100000	0.1551	0.6462	24.01	21.60
100001	17400001	20400000	0.1731	0.7213	24.00	21.59
100001	17700001	20700000	0.1522	0.7021	21.68	19.27
100001	18000001	21000000	0.1514	0.6865	22.05	19.64
100001	18300001	21300000	0.1508	0.7203	20.93	18.52
100001	18600001	21600000	0.1443	0.7236	19.94	17.53
100001	18900001	21900000	0.1523	0.7250	21.00	18.59
100001	19200001	22200000	0.1590	0.7234	21.98	19.57
100001	19500001	22500000	0.1474	0.7093	20.79	18.38
100001	19800001	22800000	0.1564	0.7269	21.52	19.11
100001	20100001	23100000	0.1590	0.7383	21.54	19.13
100001	20400001	23400000	0.1582	0.7367	21.47	19.06
100001	20700001	23700000	0.1632	0.7293	22.38	19.97
100001	21000001	24000000	0.1629	0.7373	22.09	19.68
100001	21300001	24300000	0.1622	0.7545	21.50	19.09
100001	21600001	24600000	0.1629	0.7360	22.14	19.73
100001	21900001	24900000	0.1468	0.7404	19.82	17.41
100001	22200001	25200000	0.1482	0.7358	20.15	17.74
100001	22500001	25500000	0.1611	0.7424	21.70	19.29
100001	22800001	25800000	0.1713	0.7431	23.05	20.64
100001	23100001	26100000	0.1653	0.7313	22.60	20.19
100001	23400001	26400000	0.1604	0.7415	21.64	19.23
100001	23700001	26700000	0.1648	0.7547	21.83	19.42
100001	24000001	27000000	0.1647	0.7498	21.96	19.55
100001	24300001	27300000	0.1644	0.7396	22.22	19.81
100001	24600001	27600000	0.1671	0.7693	21.71	19.30
100001	24900001	27900000	0.1729	0.7645	22.62	20.21
100001	25200001	28200000	0.1581	0.7663	20.63	18.22
100001	25500001	28500000	0.1462	0.7687	19.02	16.61
100001	25800001	28800000	0.1332	0.7624	17.47	15.06
100001	26100001	29100000	0.1378	0.7600	18.13	15.72
100001	26400001	29400000	0.1319	0.7543	17.49	15.08
100001	26700001	29700000	0.1395	0.7606	18.33	15.92
100001	27000001	30000000	0.1311	0.7672	17.09	14.68
100001	27300001	30300000	0.1408	0.7701	18.29	15.88
100001	27600001	30600000	0.1467	0.7715	19.01	16.60
100001	27900001	30900000	0.1574	0.7818	20.13	17.72
100001	28200001	31200000	0.1574	0.7901	19.92	17.51
100001	28500001	31500000	0.1752	0.7819	22.41	20.00
100001	28800001	31800000	0.1737	0.7916	21.95	19.54
100001	29100001	32100000	0.1724	0.7927	21.75	19.34
100001	29400001	32400000	0.1853	0.7776	23.82	21.41
100001	29700001	32700000	0.1750	0.7583	23.08	20.67
100001	30000001	33000000	0.1827	0.7456	24.50	22.09
100001	30300001	33300000	0.1672	0.7368	22.69	20.28
100001	30600001	33600000	0.1649	0.7230	22.81	20.40
100001	30900001	33900000	0.1527	0.7173	21.29	18.88
100001	31200001	34200000	0.1484	0.7007	21.18	18.77
100001	31500001	34500000	0.1404	0.7114	19.73	17.32
100001	31800001	34800000	0.1507	0.7007	21.50	19.09
100001	32100001	35100000	0.1478	0.7045	20.98	18.57
100001	32400001	35400000	0.1356	0.7105	19.09	16.68
100001	32700001	35700000	0.1400	0.7246	19.32	16.91
100001	33000001	36000000	0.1465	0.7364	19.89	17.48
100001	33300001	36300000	0.1637	0.7500	21.82	19.41
100001	33600001	36600000	0.1569	0.7404	21.19	18.78
100001	33900001	36900000	0.1406	0.7295	19.27	16.86
100001	34200001	37200000	0.1631	0.7413	22.00	19.59
100001	34500001	37500000	0.1565	0.7361	21.26	18.85
100001	34800001	37800000	0.1559	0.7324	21.29	18.88
100001	35100001	38100000	0.1580	0.7118	22.20	19.79
100001	35400001	38400000	0.1696	0.7142	23.75	21.34
100001	35700001	38700000	0.1605	0.7057	22.74	20.33
100001	36000001	39000000	0.1529	0.6992	21.87	19.46
100001	36300001	39300000	0.1584	0.6911	22.92	20.51
100001	36600001	39600000	0.1671	0.7013	23.83	21.42
100001	36900001	39900000	0.1789	0.7044	25.40	22.99
100001	37200001	40200000	0.1702	0.7079	24.04	21.63
100001	37500001	40500000	0.1789	0.7159	24.98	22.57
100001	37800001	40800000	0.1631	0.7079	23.05	20.64
100001	38100001	41100000	0.1531	0.7292	20.99	18.58
100001	38400001	41400000	0.1560	0.7356	21.20	18.79
100001	38700001	41700000	0.1616	0.7319	22.07	19.66
100001	39000001	42000000	0.1579	0.7171	22.02	19.61
100001	39300001	42300000	0.1383	0.7120	19.42	17.01
100001	39600001	42600000	0.1417	0.7135	19.85	17.44
100001	39900001	42900000	0.1494	0.7170	20.84	18.43
100001	40200001	43200000	0.1520	0.7205	21.09	18.68
100001	40500001	43500000	0.1493	0.7068	21.13	18.72
100001	40800001	43800000	0.1520	0.7004	21.70	19.29
100001	41100001	44100000	0.1628	0.7068	23.04	20.63
100001	41400001	44400000	0.1573	0.6886	22.84	20.43
100001	41700001	44700000	0.1677	0.6967	24.07	21.66
100001	42000001	45000000	0.1756	0.7169	24.50	22.09
100001	42300001	45300000	0.1844	0.7135	25.85	23.44
100001	42600001	45600000	0.1866	0.7074	26.37	23.96
100001	42900001	45900000	0.1747	0.7020	24.89	22.48
100001	43200001	46200000	0.1743	0.6910	25.22	22.81
100001	43500001	46500000	0.1747	0.6804	25.68	23.27
100001	43800001	46800000	0.1958	0.6822	28.70	26.29
100001	44100001	47100000	0.1920	0.6699	28.66	26.25
100001	44400001	47400000	0.1845	0.6825	27.03	24.62
100001	44700001	47700000	0.1968	0.6843	28.76	26.35
100001	45000001	48000000	0.1937	0.6785	28.54	26.13
100001	45300001	48300000	0.1847	0.6846	26.99	24.58
100001	45600001	48600000	0.1669	0.6908	24.17	21.76
100001	45900001	48900000	0.1709	0.6845	24.97	22.56
100001	46200001	49200000	0.1710	0.6935	24.66	22.25
100001	46500001	49500000	0.1635	0.6983	23.41	21.00
100001	46800001	49800000	0.1565	0.7129	21.96	19.55
100001	47100001	50100000	0.1648	0.7216	22.84	20.43
100001	47400001	50400000	0.1839	0.7183	25.60	23.19
100001	47700001	50700000	0.1623	0.7227	22.46	20.05
100001	48000001	51000000	0.1626	0.7336	22.16	19.75
100001	48300001	51300000	0.1712	0.7355	23.28	20.87
100001	48600001	51600000	0.1874	0.7344	25.51	23.10
100001	48900001	51900000	0.1829	0.7273	25.15	22.74
100001	49200001	52200000	0.1712	0.7079	24.19	21.78
100001	49500001	52500000	0.1815	0.7203	25.20	22.79
100001	49800001	52800000	0.1743	0.7097	24.56	22.15
100001	50100001	53100000	0.1572	0.6869	22.89	20.48
100001	50400001	53400000	0.1492	0.6907	21.60	19.19
100001	50700001	53700000	0.1563	0.6864	22.77	20.36
100001	51000001	54000000	0.1600	0.6759	23.68	21.27
100001	51300001	54300000	0.1720	0.6598	26.06	23.65
100001	51600001	54600000	0.1784	0.6626	26.93	24.52
100001	51900001	54900000	0.1868	0.6715	27.82	25.41
100001	52200001	55200000	0.2050	0.6725	30.48	28.07
100001	52500001	55500000	0.2043	0.6596	30.97	28.56
100001	52800001	55800000	0.2170	0.6637	32.69	30.28
100001	53100001	56100000	0.2362	0.6709	35.21	32.80
100001	53400001	56400000	0.2262	0.6625	34.14	31.73
100001	53700001	56700000	0.2137	0.6520	32.77	30.36
100001	54000001	57000000	0.2228	0.6585	33.83	31.42
100001	54300001	57300000	0.2209	0.6669	33.12	30.71
100001	54600001	57600000	0.2051	0.6743	30.42	28.01
100001	54900001	57900000	0.2104	0.6709	31.36	28.95
100001	55200001	58200000	0.2042	0.6816	29.96	27.55
100001	55500001	58500000	0.2066	0.6812	30.32	27.91
100001	55800001	58800000	0.2096	0.6918	30.29	27.88
100001	56100001	59100000	0.2016	0.6917	29.15	26.74
100001	56400001	59400000	0.2103	0.6914	30.41	28.00
100001	56700001	59700000	0.2086	0.6821	30.58	28.17
100001	57000001	60000000	0.1938	0.6806	28.48	26.07
100001	57300001	60300000	0.1871	0.6822	27.43	25.02
100001	57600001	60600000	0.2008	0.6722	29.88	27.47
100001	57900001	60900000	0.2013	0.6774	29.71	27.30
100001	58200001	61200000	0.1941	0.6870	28.25	25.84
100001	58500001	61500000	0.1971	0.7027	28.05	25.64
100001	58800001	61800000	0.1973	0.6979	28.27	25.86
100001	59100001	62100000	0.1832	0.7067	25.92	23.51
100001	59400001	62400000	0.1854	0.7120	26.04	23.63
100001	59700001	62700000	0.1969	0.7226	27.25	24.84
100001	60000001	63000000	0.2050	0.7273	28.18	25.77
100001	60300001	63300000	0.2138	0.7273	29.40	26.99
100001	60600001	63600000	0.2124	0.7278	29.19	26.78
100001	60900001	63900000	0.1963	0.7142	27.49	25.08
100001	61200001	64200000	0.1981	0.7096	27.92	25.51
100001	61500001	64500000	0.1893	0.7087	26.71	24.30
100001	61800001	64800000	0.1777	0.7170	24.79	22.38
100001	62100001	65100000	0.1996	0.7140	27.96	25.55
100001	62400001	65400000	0.1894	0.7073	26.78	24.37
100001	62700001	65700000	0.1941	0.7230	26.85	24.44
100001	63000001	66000000	0.1899	0.7031	27.01	24.60
100001	63300001	66300000	0.1865	0.7315	25.49	23.08
100001	63600001	66600000	0.1787	0.7490	23.85	21.44
100001	63900001	66900000	0.1940	0.7674	25.27	22.86
100001	64200001	67200000	0.1949	0.7538	25.86	23.45
100001	64500001	67500000	0.1886	0.7496	25.15	22.74
100001	64800001	67800000	0.1877	0.7432	25.25	22.84
100001	65100001	68100000	0.1812	0.7402	24.48	22.07
100001	65400001	68400000	0.1860	0.7383	25.20	22.79
100001	65700001	68700000	0.1780	0.7290	24.42	22.01
100001	66000001	69000000	0.1787	0.7432	24.04	21.63
100001	66300001	69300000	0.1750	0.7237	24.19	21.78
100001	66600001	69600000	0.1708	0.7076	24.14	21.73
100001	66900001	69900000	0.1706	0.7093	24.05	21.64
100001	67200001	70200000	0.1773	0.7167	24.74	22.33
100001	67500001	70500000	0.1947	0.7240	26.89	24.48
100001	67800001	70800000	0.2094	0.7189	29.13	26.72
100001	68100001	71100000	0.2135	0.7319	29.16	26.75
100001	68400001	71400000	0.2178	0.7535	28.91	26.50
100001	68700001	71700000	0.2148	0.7393	29.05	26.64
100001	69000001	72000000	0.2153	0.7359	29.25	26.84
100001	69300001	72300000	0.2058	0.7267	28.32	25.91
100001	69600001	72600000	0.2159	0.7343	29.40	26.99
100001	69900001	72900000	0.1991	0.7153	27.83	25.42
100001	70200001	73200000	0.2013	0.6952	28.95	26.54
100001	70500001	73500000	0.1818	0.6660	27.29	24.88
100001	70800001	73800000	0.1655	0.6525	25.36	22.95
100001	71100001	74100000	0.1696	0.6397	26.52	24.11
100001	71400001	74400000	0.1711	0.6335	27.01	24.60
100001	71700001	74700000	0.1663	0.6387	26.03	23.62
100001	72000001	75000000	0.1722	0.6556	26.27	23.86
100001	72300001	75300000	0.1773	0.6634	26.73	24.32
100001	72600001	75600000	0.1719	0.6615	25.99	23.58
100001	72900001	75900000	0.1763	0.6817	25.87	23.46
100001	73200001	76200000	0.1603	0.7047	22.75	20.34
100001	73500001	76500000	0.1824	0.7346	24.83	22.42
100001	73800001	76800000	0.1802	0.7466	24.14	21.73
100001	74100001	77100000	0.1707	0.7596	22.48	20.07
100001	74400001	77400000	0.1672	0.7713	21.68	19.27
100001	74700001	77700000	0.1766	0.7882	22.41	20.00
100001	75000001	78000000	0.1642	0.7933	20.70	18.29
100001	75300001	78300000	0.1560	0.7858	19.85	17.44
100001	75600001	78600000	0.1568	0.7729	20.29	17.88
100001	75900001	78900000	0.1712	0.7689	22.27	19.86
100001	76200001	79200000	0.1770	0.7786	22.73	20.32
100001	76500001	79500000	0.1657	0.7643	21.68	19.27
100001	76800001	79800000	0.1634	0.7558	21.61	19.20
100001	77100001	80100000	0.1570	0.7358	21.34	18.93
100001	77400001	80400000	0.1440	0.6804	21.16	18.75
100001	77700001	80700000	0.1545	0.6739	22.93	20.52
100001	78000001	81000000	0.1739	0.6589	26.40	23.99
100001	78300001	81300000	0.1928	0.6740	28.61	26.20
100001	78600001	81600000	0.1883	0.6700	28.10	25.69
100001	78900001	81900000	0.1762	0.6738	26.15	23.74
100001	79200001	82200000	0.1798	0.6685	26.90	24.49
100001	79500001	82500000	0.1676	0.6716	24.96	22.55
100001	79800001	82800000	0.1676	0.6862	24.42	22.01
100001	80100001	83100000	0.1684	0.6931	24.29	21.88
100001	80400001	83400000	0.1880	0.7385	25.46	23.05
100001	80700001	83700000	0.1791	0.7299	24.54	22.13
100001	81000001	84000000	0.1702	0.7331	23.22	20.81
100001	81300001	84300000	0.1622	0.7084	22.90	20.49
100001	81600001	84600000	0.1685	0.7178	23.47	21.06
100001	81900001	84900000	0.1781	0.7236	24.61	22.20
100001	82200001	85200000	0.1878	0.7376	25.47	23.06
100001	82500001	85500000	0.1895	0.7226	26.23	23.82
100001	82800001	85800000	0.1962	0.7200	27.26	24.85
100001	83100001	86100000	0.2004	0.7087	28.27	25.86
100001	83400001	86400000	0.1995	0.7117	28.03	25.62
100001	83700001	86700000	0.1920	0.7078	27.12	24.71
100001	84000001	87000000	0.1889	0.7023	26.90	24.49
100001	84300001	87300000	0.1912	0.7100	26.93	24.52
100001	84600001	87600000	0.1887	0.7135	26.44	24.03
100001	84900001	87900000	0.1815	0.6917	26.24	23.83
100001	85200001	88200000	0.1699	0.6807	24.96	22.55
100001	85500001	88500000	0.1708	0.6891	24.79	22.38
100001	85800001	88800000	0.1612	0.6760	23.85	21.44
100001	86100001	89100000	0.1741	0.6768	25.73	23.32
100001	86400001	89400000	0.1692	0.6683	25.32	22.91
100001	86700001	89700000	0.1664	0.6748	24.66	22.25
100001	87000001	90000000	0.1604	0.6674	24.04	21.63
100001	87300001	90300000	0.1495	0.6830	21.89	19.48
100001	87600001	90600000	0.1506	0.6840	22.01	19.60
100001	87900001	90900000	0.1482	0.7063	20.98	18.57
100001	88200001	91200000	0.1669	0.7105	23.50	21.09
100001	88500001	91500000	0.1882	0.7249	25.96	23.55
100001	88800001	91800000	0.1926	0.7360	26.17	23.76
100001	89100001	92100000	0.1761	0.7415	23.75	21.34
100001	89400001	92400000	0.1697	0.7428	22.85	20.44
100001	89700001	92700000	0.1815	0.7416	24.48	22.07
100001	90000001	93000000	0.1919	0.7429	25.83	23.42
100001	90300001	93300000	0.1956	0.7380	26.51	24.10
100001	90600001	93600000	0.1876	0.7333	25.59	23.18
100001	90900001	93900000	0.1954	0.7209	27.10	24.69
100001	91200001	94200000	0.1713	0.7204	23.78	21.37
100001	91500001	94500000	0.1570	0.7155	21.95	19.54
100001	91800001	94800000	0.1634	0.7236	22.59	20.18
100001	92100001	95100000	0.1737	0.7403	23.46	21.05
100001	92400001	95400000	0.1767	0.7539	23.44	21.03
100001	92700001	95700000	0.1767	0.7655	23.08	20.67
100001	93000001	96000000	0.1683	0.7650	22.00	19.59
100001	93300001	96300000	0.1676	0.7696	21.78	19.37
100001	93600001	96600000	0.1798	0.7649	23.51	21.10
100001	93900001	96900000	0.1757	0.7670	22.91	20.50
100001	94200001	97200000	0.1907	0.7729	24.68	22.27
100001	94500001	97500000	0.1981	0.7826	25.32	22.91
100001	94800001	97800000	0.2031	0.7750	26.20	23.79
100001	95100001	98100000	0.1981	0.7583	26.13	23.72
100001	95400001	98400000	0.2046	0.7568	27.03	24.62
100001	95700001	98700000	0.1985	0.7510	26.43	24.02
100001	96000001	99000000	0.2044	0.7659	26.68	24.27
100001	96300001	99300000	0.2139	0.7644	27.99	25.58
100001	96600001	99600000	0.2112	0.7814	27.03	24.62
100001	96900001	99900000	0.2097	0.7855	26.70	24.29
100001	97200001	100200000	0.2028	0.7793	26.02	23.61
100001	97500001	100500000	0.1912	0.7688	24.88	22.47
100001	97800001	100800000	0.1832	0.7727	23.71	21.30
100001	98100001	101100000	0.1775	0.7931	22.38	19.97
100001	98400001	101400000	0.1747	0.7764	22.50	20.09
100001	98700001	101700000	0.1855	0.7771	23.87	21.46
100001	99000001	102000000	0.1801	0.7623	23.62	21.21
100001	99300001	102300000	0.1770	0.7606	23.27	20.86
100001	99600001	102600000	0.1724	0.7581	22.74	20.33
100001	99900001	102900000	0.1717	0.7485	22.94	20.53
100001	100200001	103200000	0.1696	0.7437	22.81	20.40
100001	100500001	103500000	0.1635	0.7374	22.17	19.76
100001	100800001	103800000	0.1681	0.7480	22.47	20.06
100001	101100001	104100000	0.1759	0.7481	23.52	21.11
100001	101400001	104400000	0.1760	0.7578	23.22	20.81
100001	101700001	104700000	0.1712	0.7658	22.36	19.95
100001	102000001	105000000	0.1681	0.7731	21.74	19.33
100001	102300001	105300000	0.1740	0.7840	22.19	19.78
100001	102600001	105600000	0.1876	0.7980	23.51	21.10
100001	102900001	105900000	0.1922	0.8146	23.59	21.18
100001	103200001	106200000	0.1986	0.8281	23.98	21.57
100001	103500001	106500000	0.2056	0.8452	24.33	21.92
100001	103800001	106800000	0.1981	0.8438	23.48	21.07
100001	104100001	107100000	0.1996	0.8497	23.49	21.08
100001	104400001	107400000	0.1954	0.8406	23.24	20.83
100001	104700001	107700000	0.1875	0.8397	22.33	19.92
100001	105000001	108000000	0.1851	0.8409	22.02	19.61
100001	105300001	108300000	0.1821	0.8259	22.05	19.64
100001	105600001	108600000	0.1612	0.8146	19.79	17.38
100001	105900001	108900000	0.1696	0.8180	20.74	18.33
100001	106200001	109200000	0.1769	0.8161	21.68	19.27
100001	106500001	109500000	0.1811	0.8250	21.95	19.54
100001	106800001	109800000	0.1774	0.8121	21.85	19.44
100001	107100001	110100000	0.1729	0.8031	21.53	19.12
100001	107400001	110400000	0.1721	0.8138	21.15	18.74
100001	107700001	110700000	0.1836	0.8083	22.72	20.31
100001	108000001	111000000	0.1861	0.8136	22.88	20.47
100001	108300001	111300000	0.1763	0.8221	21.44	19.03
100001	108600001	111600000	0.1860	0.8120	22.91	20.50
100001	108900001	111900000	0.1814	0.8025	22.61	20.20
100001	109200001	112200000	0.1657	0.7994	20.73	18.32
100001	109500001	112500000	0.1624	0.7950	20.43	18.02
100001	109800001	112800000	0.1582	0.8021	19.72	17.31
100001	110100001	113100000	0.1602	0.8020	19.97	17.56
100001	110400001	113400000	0.1694	0.8072	20.98	18.57
100001	110700001	113700000	0.1519	0.8216	18.48	16.07
100001	111000001	114000000	0.1593	0.8251	19.31	16.90
100001	111300001	114300000	0.1665	0.8126	20.49	18.08
100001	111600001	114600000	0.1580	0.8239	19.18	16.77
100001	111900001	114900000	0.1493	0.8280	18.04	15.63
100001	112200001	115200000	0.1598	0.8202	19.48	17.07
100001	112500001	115500000	0.1666	0.8195	20.33	17.92
100001	112800001	115800000	0.1742	0.8017	21.73	19.32
100001	113100001	116100000	0.1803	0.8037	22.43	20.02
100001	113400001	116400000	0.1702	0.7959	21.39	18.98
100001	113700001	116700000	0.1757	0.7918	22.20	19.79
100001	114000001	117000000	0.1758	0.7796	22.55	20.14
100001	114300001	117300000	0.1774	0.7956	22.30	19.89
100001	114600001	117600000	0.1869	0.8069	23.17	20.76
100001	114900001	117900000	0.1862	0.8177	22.78	20.37
100001	115200001	118200000	0.1767	0.8192	21.57	19.16
100001	115500001	118500000	0.1714	0.8184	20.95	18.54
100001	115800001	118800000	0.1810	0.8348	21.68	19.27
100001	116100001	119100000	0.1689	0.8320	20.30	17.89
100001	116400001	119400000	0.1721	0.8403	20.48	18.07
100001	116700001	119700000	0.1789	0.8377	21.35	18.94
100001	117000001	120000000	0.1689	0.8344	20.24	17.83
100001	117300001	120300000	0.1723	0.8192	21.03	18.62
100001	117600001	120600000	0.1722	0.8033	21.44	19.03
100001	117900001	120900000	0.1819	0.7933	22.93	20.52
100001	118200001	121200000	0.1913	0.7911	24.18	21.77
100001	118500001	121500000	0.1955	0.7885	24.79	22.38
100001	118800001	121800000	0.1841	0.7799	23.60	21.19
100001	119100001	122100000	0.1945	0.7818	24.88	22.47
100001	119400001	122400000	0.1973	0.7726	25.54	23.13
100001	119700001	122700000	0.1892	0.7733	24.46	22.05
100001	120000001	123000000	0.2015	0.7934	25.40	22.99
100001	120300001	123300000	0.2015	0.8088	24.92	22.51
100001	120600001	123600000	0.1971	0.8203	24.03	21.62
100001	120900001	123900000	0.1971	0.8224	23.97	21.56
100001	121200001	124200000	0.1964	0.8356	23.50	21.09
100001	121500001	124500000	0.1953	0.8343	23.40	20.99
100001	121800001	124800000	0.2137	0.8455	25.27	22.86
100001	122100001	125100000	0.1949	0.8522	22.86	20.45
100001	122400001	125400000	0.2054	0.8574	23.96	21.55
100001	122700001	125700000	0.2019	0.8518	23.71	21.30
100001	123000001	126000000	0.2026	0.8465	23.94	21.53
100001	123300001	126300000	0.1932	0.8468	22.82	20.41
100001	123600001	126600000	0.1910	0.8401	22.74	20.33
100001	123900001	126900000	0.1841	0.8483	21.70	19.29
100001	124200001	127200000	0.1692	0.8394	20.15	17.74
100001	124500001	127500000	0.1770	0.8404	21.06	18.65
100001	124800001	127800000	0.1623	0.8462	19.19	16.78
100001	125100001	128100000	0.1723	0.8431	20.44	18.03
100001	125400001	128400000	0.1621	0.8487	19.11	16.70
100001	125700001	128700000	0.1748	0.8627	20.27	17.86
100001	126000001	129000000	0.1668	0.8589	19.43	17.02
100001	126300001	129300000	0.1673	0.8585	19.49	17.08
100001	126600001	129600000	0.1644	0.8535	19.27	16.86
100001	126900001	129900000	0.1693	0.8475	19.98	17.57
100001	127200001	130200000	0.1771	0.8587	20.63	18.22
100001	127500001	130500000	0.1705	0.8714	19.56	17.15
100001	127800001	130800000	0.1594	0.8782	18.15	15.74
100001	128100001	131100000	0.1559	0.8764	17.79	15.38
100001	128400001	131400000	0.1520	0.8676	17.52	15.11
100001	128700001	131700000	0.1514	0.8613	17.57	15.16
100001	129000001	132000000	0.1621	0.8645	18.75	16.34
100001	129300001	132300000	0.1572	0.8657	18.16	15.75
100001	129600001	132600000	0.1701	0.8725	19.49	17.08
100001	129900001	132900000	0.1748	0.8783	19.90	17.49
100001	130200001	133200000	0.1783	0.8709	20.48	18.07
100001	130500001	133500000	0.1801	0.8567	21.02	18.61
100001	130800001	133800000	0.2015	0.8505	23.70	21.29
100001	131100001	134100000	0.1918	0.8571	22.37	19.96
100001	131400001	134400000	0.2076	0.8659	23.97	21.56
100001	131700001	134700000	0.2009	0.8244	24.37	21.96
100001	132000001	135000000	0.1918	0.8164	23.49	21.08
100001	132300001	135300000	0.1948	0.8065	24.16	21.75
100001	132600001	135600000	0.1974	0.8083	24.43	22.02
100001	132900001	135900000	0.1924	0.8062	23.87	21.46
100001	133200001	136200000	0.1869	0.8122	23.01	20.60
100001	133500001	136500000	0.1792	0.8170	21.94	19.53
100001	133800001	136800000	0.1706	0.8219	20.76	18.35
100001	134100001	137100000	0.1748	0.8145	21.46	19.05
100001	134400001	137400000	0.1550	0.8108	19.12	16.71
100001	134700001	137700000	0.1666	0.8495	19.61	17.20
100001	135000001	138000000	0.1596	0.8498	18.78	16.37
100001	135300001	138300000	0.1624	0.8672	18.73	16.32
100001	135600001	138600000	0.1533	0.8632	17.76	15.35
100001	135900001	138900000	0.1480	0.8667	17.07	14.66
100001	136200001	139200000	0.1449	0.8696	16.66	14.25
100001	136500001	139500000	0.1520	0.8713	17.45	15.04
100001	136800001	139800000	0.1548	0.8668	17.86	15.45
100001	137100001	140100000	0.1796	0.8803	20.40	17.99
100001	137400001	140400000	0.1973	0.8880	22.22	19.81
100001	137700001	140700000	0.2113	0.9005	23.47	21.06
100001	138000001	141000000	0.2346	0.9010	26.04	23.63
100001	138300001	141300000	0.2494	0.8887	28.06	25.65
100001	138600001	141600000	0.2588	0.8675	29.83	27.42
100001	138900001	141900000	0.2761	0.8702	31.73	29.32
100001	139200001	142200000	0.2863	0.8527	33.58	31.17
100001	139500001	142500000	0.2938	0.8575	34.27	31.86
100001	139800001	142800000	0.2908	0.8613	33.76	31.35
100001	140100001	143100000	0.2829	0.8559	33.05	30.64
100001	140400001	143400000	0.2749	0.8497	32.35	29.94
100001	140700001	143700000	0.2385	0.7704	30.95	28.54
100001	141000001	144000000	0.2233	0.7721	28.92	26.51
100001	141300001	144300000	0.2069	0.7832	26.41	24.00
100001	141600001	144600000	0.2066	0.8102	25.50	23.09
100001	141900001	144900000	0.1961	0.8033	24.41	22.00
100001	142200001	145200000	0.2037	0.8203	24.84	22.43
100001	142500001	145500000	0.1960	0.8113	24.15	21.74
100001	142800001	145800000	0.1998	0.7984	25.02	22.61
100001	143100001	146100000	0.1877	0.7983	23.51	21.10
100001	143400001	146400000	0.1833	0.7957	23.03	20.62
100001	143700001	146700000	0.2129	0.8650	24.62	22.21
100001	144000001	147000000	0.2116	0.8648	24.47	22.06
100001	144300001	147300000	0.2096	0.8603	24.36	21.95
100001	144600001	147600000	0.2049	0.8643	23.70	21.29
100001	144900001	147900000	0.1885	0.8616	21.87	19.46
100001	145200001	148200000	0.1852	0.8605	21.52	19.11
100001	145500001	148500000	0.1905	0.8659	22.00	19.59
100001	145800001	148800000	0.1904	0.8742	21.78	19.37
100001	146100001	149100000	0.1975	0.8628	22.89	20.48
100001	146400001	149400000	0.2024	0.8610	23.51	21.10
100001	146700001	149700000	0.1883	0.8654	21.76	19.35
100001	147000001	150000000	0.1821	0.8704	20.92	18.51
100001	147300001	150300000	0.1866	0.8641	21.60	19.19
100001	147600001	150600000	0.1840	0.8497	21.65	19.24
100001	147900001	150900000	0.1922	0.8373	22.96	20.55
100001	148200001	151200000	0.1789	0.8308	21.53	19.12
100001	148500001	151500000	0.1716	0.8248	20.80	18.39
100001	148800001	151800000	0.1671	0.8260	20.23	17.82
100001	149100001	152100000	0.1610	0.8248	19.53	17.12
100001	149400001	152400000	0.1605	0.8259	19.43	17.02
100001	149700001	152700000	0.1632	0.8122	20.10	17.69
100001	150000001	153000000	0.1736	0.8067	21.52	19.11
100001	150300001	153300000	0.1770	0.8098	21.86	19.45
100001	150600001	153600000	0.1782	0.8137	21.90	19.49
100001	150900001	153900000	0.1837	0.8270	22.22	19.81
100001	151200001	154200000	0.1849	0.8291	22.30	19.89
100001	151500001	154500000	0.1889	0.8225	22.96	20.55
100001	151800001	154800000	0.1869	0.8237	22.69	20.28
100001	152100001	155100000	0.1994	0.8359	23.85	21.44
100001	152400001	155400000	0.1959	0.8398	23.33	20.92
100001	152700001	155700000	0.1816	0.8454	21.48	19.07
100001	153000001	156000000	0.1780	0.8544	20.83	18.42
100001	153300001	156300000	0.1741	0.8601	20.24	17.83
100001	153600001	156600000	0.1692	0.8635	19.60	17.19
100001	153900001	156900000	0.1937	0.8595	22.54	20.13
[truncated: 4,923 more rows]
