# Supplementary material for: Effect of sequence depth and length in long-read assembly of the maize inbred NC358
Source: Nat Commun. 2020 May 8;11:2288. doi: 10.1038/s41467-020-16037-7 (PMC7211024; doi:10.1038/s41467-020-16037-7)
Supplement: Supplementary file 4 — Source Data [file 41467_2020_16037_MOESM4_ESM.zip › Source Data/Fig. 1F, Suppl. Fig. 8/B73_canu_only_pseudomolecules_v1.fasta.mod.out.LAI]

Chr	From	To	Intact	Total	raw_LAI	LAI
whole_genome	1	2131023178	0.1783	0.7634	23.36	20.95
chr1	1	3000000	0.1727	0.6815	25.34	22.93
chr1	300001	3300000	0.1799	0.6857	26.24	23.83
chr1	600001	3600000	0.1769	0.6816	25.96	23.55
chr1	900001	3900000	0.1679	0.6711	25.01	22.60
chr1	1200001	4200000	0.1737	0.6567	26.46	24.05
chr1	1500001	4500000	0.1554	0.6297	24.69	22.28
chr1	1800001	4800000	0.1430	0.6286	22.75	20.34
chr1	2100001	5100000	0.1354	0.6230	21.73	19.32
chr1	2400001	5400000	0.1465	0.6245	23.46	21.05
chr1	2700001	5700000	0.1448	0.6110	23.70	21.29
chr1	3000001	6000000	0.1433	0.6109	23.46	21.05
chr1	3300001	6300000	0.1248	0.6048	20.64	18.23
chr1	3600001	6600000	0.1254	0.6115	20.51	18.10
chr1	3900001	6900000	0.1337	0.6176	21.65	19.24
chr1	4200001	7200000	0.1473	0.6156	23.92	21.51
chr1	4500001	7500000	0.1486	0.6179	24.05	21.64
chr1	4800001	7800000	0.1647	0.6214	26.51	24.10
chr1	5100001	8100000	0.1622	0.6238	25.99	23.58
chr1	5400001	8400000	0.1623	0.5989	27.10	24.69
chr1	5700001	8700000	0.1650	0.6119	26.97	24.56
chr1	6000001	9000000	0.1546	0.6162	25.09	22.68
chr1	6300001	9300000	0.1602	0.6325	25.33	22.92
chr1	6600001	9600000	0.1680	0.6254	26.86	24.45
chr1	6900001	9900000	0.1723	0.6250	27.57	25.16
chr1	7200001	10200000	0.1582	0.6369	24.83	22.42
chr1	7500001	10500000	0.1658	0.6463	25.65	23.24
chr1	7800001	10800000	0.1607	0.6516	24.66	22.25
chr1	8100001	11100000	0.1635	0.6567	24.89	22.48
chr1	8400001	11400000	0.1536	0.6651	23.10	20.69
chr1	8700001	11700000	0.1524	0.6729	22.65	20.24
chr1	9000001	12000000	0.1507	0.6773	22.25	19.84
chr1	9300001	12300000	0.1604	0.6719	23.87	21.46
chr1	9600001	12600000	0.1638	0.6618	24.75	22.34
chr1	9900001	12900000	0.1533	0.6436	23.82	21.41
chr1	10200001	13200000	0.1569	0.6246	25.11	22.70
chr1	10500001	13500000	0.1445	0.5942	24.31	21.90
chr1	10800001	13800000	0.1326	0.5803	22.85	20.44
chr1	11100001	14100000	0.1413	0.5979	23.63	21.22
chr1	11400001	14400000	0.1488	0.6129	24.27	21.86
chr1	11700001	14700000	0.1557	0.6068	25.67	23.26
chr1	12000001	15000000	0.1614	0.5993	26.94	24.53
chr1	12300001	15300000	0.1662	0.6023	27.59	25.18
chr1	12600001	15600000	0.1588	0.6274	25.31	22.90
chr1	12900001	15900000	0.1669	0.6399	26.08	23.67
chr1	13200001	16200000	0.1886	0.6581	28.66	26.25
chr1	13500001	16500000	0.2028	0.7007	28.95	26.54
chr1	13800001	16800000	0.2214	0.7168	30.89	28.48
chr1	14100001	17100000	0.2099	0.7068	29.69	27.28
chr1	14400001	17400000	0.2093	0.6971	30.03	27.62
chr1	14700001	17700000	0.2008	0.7087	28.34	25.93
chr1	15000001	18000000	0.1948	0.6827	28.54	26.13
chr1	15300001	18300000	0.1929	0.6827	28.26	25.85
chr1	15600001	18600000	0.1988	0.6845	29.05	26.64
chr1	15900001	18900000	0.1943	0.6905	28.14	25.73
chr1	16200001	19200000	0.1709	0.6900	24.77	22.36
chr1	16500001	19500000	0.1632	0.6632	24.60	22.19
chr1	16800001	19800000	0.1602	0.6547	24.47	22.06
chr1	17100001	20100000	0.1635	0.6519	25.08	22.67
chr1	17400001	20400000	0.1656	0.6580	25.17	22.76
chr1	17700001	20700000	0.1814	0.6697	27.08	24.67
chr1	18000001	21000000	0.1765	0.6966	25.33	22.92
chr1	18300001	21300000	0.1688	0.7157	23.58	21.17
chr1	18600001	21600000	0.1561	0.7232	21.59	19.18
chr1	18900001	21900000	0.1396	0.7082	19.71	17.30
chr1	19200001	22200000	0.1450	0.6938	20.90	18.49
chr1	19500001	22500000	0.1401	0.7207	19.45	17.04
chr1	19800001	22800000	0.1179	0.7294	16.17	13.76
chr1	20100001	23100000	0.1143	0.7332	15.59	13.18
chr1	20400001	23400000	0.1201	0.7344	16.35	13.94
chr1	20700001	23700000	0.1062	0.7167	14.81	12.40
chr1	21000001	24000000	0.1202	0.7077	16.98	14.57
chr1	21300001	24300000	0.1120	0.7006	15.99	13.58
chr1	21600001	24600000	0.1123	0.6943	16.17	13.76
chr1	21900001	24900000	0.1317	0.7047	18.68	16.27
chr1	22200001	25200000	0.1271	0.7058	18.01	15.60
chr1	22500001	25500000	0.1502	0.6969	21.56	19.15
chr1	22800001	25800000	0.1610	0.6919	23.26	20.85
chr1	23100001	26100000	0.1558	0.6899	22.58	20.17
chr1	23400001	26400000	0.1481	0.7021	21.09	18.68
chr1	23700001	26700000	0.1609	0.7050	22.82	20.41
chr1	24000001	27000000	0.1569	0.7202	21.79	19.38
chr1	24300001	27300000	0.1673	0.7053	23.72	21.31
chr1	24600001	27600000	0.1656	0.7052	23.48	21.07
chr1	24900001	27900000	0.1589	0.6987	22.75	20.34
chr1	25200001	28200000	0.1708	0.7193	23.74	21.33
chr1	25500001	28500000	0.1629	0.7118	22.89	20.48
chr1	25800001	28800000	0.1626	0.7025	23.15	20.74
chr1	26100001	29100000	0.1751	0.7108	24.64	22.23
chr1	26400001	29400000	0.1799	0.6966	25.83	23.42
chr1	26700001	29700000	0.1729	0.6998	24.71	22.30
chr1	27000001	30000000	0.1739	0.6847	25.39	22.98
chr1	27300001	30300000	0.1680	0.6990	24.04	21.63
chr1	27600001	30600000	0.1700	0.6870	24.74	22.33
chr1	27900001	30900000	0.1754	0.6837	25.66	23.25
chr1	28200001	31200000	0.1728	0.6801	25.41	23.00
chr1	28500001	31500000	0.1685	0.6911	24.38	21.97
chr1	28800001	31800000	0.1722	0.7113	24.21	21.80
chr1	29100001	32100000	0.1699	0.7007	24.24	21.83
chr1	29400001	32400000	0.1631	0.7042	23.16	20.75
chr1	29700001	32700000	0.1555	0.7043	22.08	19.67
chr1	30000001	33000000	0.1545	0.7131	21.67	19.26
chr1	30300001	33300000	0.1608	0.7176	22.42	20.01
chr1	30600001	33600000	0.1607	0.7213	22.27	19.86
chr1	30900001	33900000	0.1628	0.7307	22.27	19.86
chr1	31200001	34200000	0.1598	0.7293	21.91	19.50
chr1	31500001	34500000	0.1615	0.7150	22.58	20.17
chr1	31800001	34800000	0.1537	0.7074	21.73	19.32
chr1	32100001	35100000	0.1636	0.7116	22.99	20.58
chr1	32400001	35400000	0.1699	0.7131	23.83	21.42
chr1	32700001	35700000	0.1920	0.7174	26.77	24.36
chr1	33000001	36000000	0.1961	0.7230	27.13	24.72
chr1	33300001	36300000	0.1980	0.7101	27.89	25.48
chr1	33600001	36600000	0.2087	0.7140	29.23	26.82
chr1	33900001	36900000	0.2158	0.7294	29.59	27.18
chr1	34200001	37200000	0.2247	0.7238	31.05	28.64
chr1	34500001	37500000	0.2105	0.7357	28.62	26.21
chr1	34800001	37800000	0.2223	0.7398	30.05	27.64
chr1	35100001	38100000	0.2045	0.7377	27.72	25.31
chr1	35400001	38400000	0.2031	0.7290	27.86	25.45
chr1	35700001	38700000	0.1908	0.7301	26.14	23.73
chr1	36000001	39000000	0.1901	0.7229	26.29	23.88
chr1	36300001	39300000	0.1876	0.7265	25.82	23.41
chr1	36600001	39600000	0.1779	0.7310	24.33	21.92
chr1	36900001	39900000	0.1634	0.7057	23.15	20.74
chr1	37200001	40200000	0.1631	0.7024	23.22	20.81
chr1	37500001	40500000	0.1577	0.6942	22.72	20.31
chr1	37800001	40800000	0.1578	0.6832	23.10	20.69
chr1	38100001	41100000	0.1718	0.6790	25.31	22.90
chr1	38400001	41400000	0.1738	0.6811	25.52	23.11
chr1	38700001	41700000	0.1685	0.6708	25.12	22.71
chr1	39000001	42000000	0.1686	0.6802	24.78	22.37
chr1	39300001	42300000	0.1647	0.6863	24.01	21.60
chr1	39600001	42600000	0.1678	0.6926	24.23	21.82
chr1	39900001	42900000	0.1573	0.7103	22.14	19.73
chr1	40200001	43200000	0.1443	0.7088	20.35	17.94
chr1	40500001	43500000	0.1727	0.7126	24.24	21.83
chr1	40800001	43800000	0.1695	0.7288	23.26	20.85
chr1	41100001	44100000	0.1598	0.7501	21.30	18.89
chr1	41400001	44400000	0.1482	0.7500	19.76	17.35
chr1	41700001	44700000	0.1508	0.7590	19.87	17.46
chr1	42000001	45000000	0.1505	0.7555	19.93	17.52
chr1	42300001	45300000	0.1525	0.7504	20.33	17.92
chr1	42600001	45600000	0.1494	0.7446	20.06	17.65
chr1	42900001	45900000	0.1637	0.7338	22.31	19.90
chr1	43200001	46200000	0.1569	0.7374	21.28	18.87
chr1	43500001	46500000	0.1466	0.7402	19.81	17.40
chr1	43800001	46800000	0.1540	0.7328	21.02	18.61
chr1	44100001	47100000	0.1607	0.7305	21.99	19.58
chr1	44400001	47400000	0.1723	0.7356	23.43	21.02
chr1	44700001	47700000	0.1708	0.7333	23.29	20.88
chr1	45000001	48000000	0.1659	0.7372	22.51	20.10
chr1	45300001	48300000	0.1642	0.7276	22.56	20.15
chr1	45600001	48600000	0.1654	0.7193	22.99	20.58
chr1	45900001	48900000	0.1643	0.7204	22.81	20.40
chr1	46200001	49200000	0.1748	0.7124	24.53	22.12
chr1	46500001	49500000	0.1742	0.7117	24.48	22.07
chr1	46800001	49800000	0.1704	0.7107	23.98	21.57
chr1	47100001	50100000	0.1676	0.6995	23.96	21.55
chr1	47400001	50400000	0.1624	0.7077	22.95	20.54
chr1	47700001	50700000	0.1622	0.7125	22.77	20.36
chr1	48000001	51000000	0.1674	0.7069	23.69	21.28
chr1	48300001	51300000	0.1819	0.7189	25.31	22.90
chr1	48600001	51600000	0.1886	0.7199	26.19	23.78
chr1	48900001	51900000	0.1951	0.7241	26.94	24.53
chr1	49200001	52200000	0.1943	0.7423	26.18	23.77
chr1	49500001	52500000	0.1889	0.7438	25.40	22.99
chr1	49800001	52800000	0.1734	0.7503	23.11	20.70
chr1	50100001	53100000	0.1623	0.7427	21.86	19.45
chr1	50400001	53400000	0.1602	0.7230	22.16	19.75
chr1	50700001	53700000	0.1698	0.7102	23.91	21.50
chr1	51000001	54000000	0.1697	0.7158	23.71	21.30
chr1	51300001	54300000	0.1588	0.7138	22.25	19.84
chr1	51600001	54600000	0.1658	0.7297	22.72	20.31
chr1	51900001	54900000	0.1699	0.7236	23.48	21.07
chr1	52200001	55200000	0.1748	0.7244	24.14	21.73
chr1	52500001	55500000	0.1814	0.7339	24.72	22.31
chr1	52800001	55800000	0.1939	0.7256	26.72	24.31
chr1	53100001	56100000	0.2040	0.7472	27.30	24.89
chr1	53400001	56400000	0.2144	0.7702	27.83	25.42
chr1	53700001	56700000	0.1987	0.7743	25.67	23.26
chr1	54000001	57000000	0.1999	0.7706	25.95	23.54
chr1	54300001	57300000	0.2006	0.7533	26.63	24.22
chr1	54600001	57600000	0.2062	0.7484	27.55	25.14
chr1	54900001	57900000	0.1910	0.7490	25.51	23.10
chr1	55200001	58200000	0.1899	0.7366	25.78	23.37
chr1	55500001	58500000	0.1916	0.7380	25.97	23.56
chr1	55800001	58800000	0.1825	0.7450	24.49	22.08
chr1	56100001	59100000	0.1908	0.7333	26.02	23.61
chr1	56400001	59400000	0.1942	0.7377	26.33	23.92
chr1	56700001	59700000	0.2082	0.7368	28.26	25.85
chr1	57000001	60000000	0.2144	0.7385	29.03	26.62
chr1	57300001	60300000	0.2166	0.7472	28.98	26.57
chr1	57600001	60600000	0.1967	0.7275	27.04	24.63
chr1	57900001	60900000	0.2067	0.7372	28.03	25.62
chr1	58200001	61200000	0.2115	0.7382	28.66	26.25
chr1	58500001	61500000	0.2038	0.7267	28.04	25.63
chr1	58800001	61800000	0.2198	0.7316	30.04	27.63
chr1	59100001	62100000	0.2090	0.7304	28.61	26.20
chr1	59400001	62400000	0.1969	0.7238	27.20	24.79
chr1	59700001	62700000	0.1756	0.7283	24.11	21.70
chr1	60000001	63000000	0.1611	0.7108	22.67	20.26
chr1	60300001	63300000	0.1655	0.7330	22.58	20.17
chr1	60600001	63600000	0.1716	0.7374	23.27	20.86
chr1	60900001	63900000	0.1678	0.7414	22.63	20.22
chr1	61200001	64200000	0.1499	0.7298	20.54	18.13
chr1	61500001	64500000	0.1457	0.7238	20.13	17.72
chr1	61800001	64800000	0.1383	0.7032	19.67	17.26
chr1	62100001	65100000	0.1476	0.7075	20.86	18.45
chr1	62400001	65400000	0.1477	0.6866	21.52	19.11
chr1	62700001	65700000	0.1580	0.6758	23.38	20.97
chr1	63000001	66000000	0.1597	0.6986	22.86	20.45
chr1	63300001	66300000	0.1475	0.6788	21.73	19.32
chr1	63600001	66600000	0.1395	0.6937	20.11	17.70
chr1	63900001	66900000	0.1356	0.6759	20.07	17.66
chr1	64200001	67200000	0.1516	0.6932	21.86	19.45
chr1	64500001	67500000	0.1666	0.6985	23.86	21.45
chr1	64800001	67800000	0.1637	0.7119	23.00	20.59
chr1	65100001	68100000	0.1665	0.7167	23.23	20.82
chr1	65400001	68400000	0.1691	0.7322	23.09	20.68
chr1	65700001	68700000	0.1783	0.7422	24.02	21.61
chr1	66000001	69000000	0.1706	0.7330	23.27	20.86
chr1	66300001	69300000	0.1701	0.7290	23.33	20.92
chr1	66600001	69600000	0.1842	0.7252	25.39	22.98
chr1	66900001	69900000	0.1821	0.7398	24.61	22.20
chr1	67200001	70200000	0.1809	0.7427	24.35	21.94
chr1	67500001	70500000	0.1683	0.7488	22.48	20.07
chr1	67800001	70800000	0.1721	0.7496	22.96	20.55
chr1	68100001	71100000	0.1614	0.7457	21.64	19.23
chr1	68400001	71400000	0.1556	0.7528	20.67	18.26
chr1	68700001	71700000	0.1544	0.7468	20.68	18.27
chr1	69000001	72000000	0.1820	0.7531	24.16	21.75
chr1	69300001	72300000	0.1843	0.7658	24.06	21.65
chr1	69600001	72600000	0.1769	0.7640	23.16	20.75
chr1	69900001	72900000	0.1828	0.7705	23.73	21.32
chr1	70200001	73200000	0.1930	0.7667	25.18	22.77
chr1	70500001	73500000	0.1885	0.7602	24.79	22.38
chr1	70800001	73800000	0.1886	0.7593	24.84	22.43
chr1	71100001	74100000	0.1814	0.7514	24.14	21.73
chr1	71400001	74400000	0.1816	0.7456	24.36	21.95
chr1	71700001	74700000	0.1758	0.7636	23.02	20.61
chr1	72000001	75000000	0.1585	0.7655	20.71	18.30
chr1	72300001	75300000	0.1605	0.7700	20.84	18.43
chr1	72600001	75600000	0.1533	0.7741	19.81	17.40
chr1	72900001	75900000	0.1473	0.7609	19.35	16.94
chr1	73200001	76200000	0.1370	0.7790	17.58	15.17
chr1	73500001	76500000	0.1524	0.7810	19.52	17.11
chr1	73800001	76800000	0.1538	0.7839	19.62	17.21
chr1	74100001	77100000	0.1709	0.7854	21.76	19.35
chr1	74400001	77400000	0.1819	0.7907	23.01	20.60
chr1	74700001	77700000	0.1728	0.7641	22.61	20.20
chr1	75000001	78000000	0.1817	0.7561	24.03	21.62
chr1	75300001	78300000	0.1854	0.7477	24.79	22.38
chr1	75600001	78600000	0.1894	0.7380	25.67	23.26
chr1	75900001	78900000	0.2076	0.7376	28.15	25.74
chr1	76200001	79200000	0.1863	0.7193	25.89	23.48
chr1	76500001	79500000	0.1786	0.7301	24.46	22.05
chr1	76800001	79800000	0.1771	0.7264	24.38	21.97
chr1	77100001	80100000	0.1793	0.7406	24.21	21.80
chr1	77400001	80400000	0.1719	0.7354	23.37	20.96
chr1	77700001	80700000	0.1873	0.7398	25.33	22.92
chr1	78000001	81000000	0.1809	0.7469	24.22	21.81
chr1	78300001	81300000	0.1810	0.7566	23.92	21.51
chr1	78600001	81600000	0.1813	0.7620	23.80	21.39
chr1	78900001	81900000	0.1738	0.7721	22.51	20.10
chr1	79200001	82200000	0.1933	0.7554	25.59	23.18
chr1	79500001	82500000	0.1963	0.7426	26.43	24.02
chr1	79800001	82800000	0.1905	0.7423	25.67	23.26
chr1	80100001	83100000	0.1805	0.7265	24.85	22.44
chr1	80400001	83400000	0.1792	0.7274	24.64	22.23
chr1	80700001	83700000	0.1746	0.7463	23.40	20.99
chr1	81000001	84000000	0.1802	0.7353	24.50	22.09
chr1	81300001	84300000	0.1786	0.7306	24.44	22.03
chr1	81600001	84600000	0.1871	0.7497	24.96	22.55
chr1	81900001	84900000	0.1785	0.7380	24.19	21.78
chr1	82200001	85200000	0.1902	0.7594	25.04	22.63
chr1	82500001	85500000	0.1922	0.7748	24.81	22.40
chr1	82800001	85800000	0.2010	0.7803	25.75	23.34
chr1	83100001	86100000	0.1977	0.7826	25.26	22.85
chr1	83400001	86400000	0.1942	0.7814	24.85	22.44
chr1	83700001	86700000	0.1942	0.7759	25.02	22.61
chr1	84000001	87000000	0.1990	0.7846	25.36	22.95
chr1	84300001	87300000	0.1942	0.7825	24.81	22.40
chr1	84600001	87600000	0.1867	0.7578	24.64	22.23
chr1	84900001	87900000	0.2058	0.7625	26.99	24.58
chr1	85200001	88200000	0.1875	0.7633	24.57	22.16
chr1	85500001	88500000	0.1795	0.7593	23.65	21.24
chr1	85800001	88800000	0.1833	0.7666	23.92	21.51
chr1	86100001	89100000	0.1842	0.7772	23.70	21.29
chr1	86400001	89400000	0.1975	0.7713	25.61	23.20
chr1	86700001	89700000	0.1955	0.7667	25.50	23.09
chr1	87000001	90000000	0.1757	0.7671	22.90	20.49
chr1	87300001	90300000	0.1719	0.7614	22.58	20.17
chr1	87600001	90600000	0.1671	0.7688	21.73	19.32
chr1	87900001	90900000	0.1478	0.7675	19.26	16.85
chr1	88200001	91200000	0.1498	0.7801	19.20	16.79
chr1	88500001	91500000	0.1625	0.7696	21.12	18.71
chr1	88800001	91800000	0.1547	0.7649	20.22	17.81
chr1	89100001	92100000	0.1738	0.7619	22.81	20.40
chr1	89400001	92400000	0.1858	0.7689	24.17	21.76
chr1	89700001	92700000	0.2066	0.7770	26.58	24.17
chr1	90000001	93000000	0.2076	0.7784	26.67	24.26
chr1	90300001	93300000	0.2106	0.7844	26.85	24.44
chr1	90600001	93600000	0.2156	0.7890	27.33	24.92
chr1	90900001	93900000	0.2089	0.7919	26.38	23.97
chr1	91200001	94200000	0.2232	0.7740	28.84	26.43
chr1	91500001	94500000	0.2187	0.7899	27.69	25.28
chr1	91800001	94800000	0.2133	0.7754	27.52	25.11
chr1	92100001	95100000	0.2077	0.7825	26.54	24.13
chr1	92400001	95400000	0.1897	0.7884	24.06	21.65
chr1	92700001	95700000	0.1761	0.7927	22.21	19.80
chr1	93000001	96000000	0.1753	0.7897	22.20	19.79
chr1	93300001	96300000	0.1776	0.7753	22.91	20.50
chr1	93600001	96600000	0.1803	0.7824	23.05	20.64
chr1	93900001	96900000	0.1902	0.7797	24.39	21.98
chr1	94200001	97200000	0.1775	0.7805	22.75	20.34
chr1	94500001	97500000	0.1708	0.7742	22.06	19.65
chr1	94800001	97800000	0.1815	0.7759	23.39	20.98
chr1	95100001	98100000	0.1674	0.7688	21.78	19.37
chr1	95400001	98400000	0.1699	0.7597	22.37	19.96
chr1	95700001	98700000	0.1610	0.7562	21.29	18.88
chr1	96000001	99000000	0.1666	0.7669	21.72	19.31
chr1	96300001	99300000	0.1783	0.7880	22.62	20.21
chr1	96600001	99600000	0.1821	0.7828	23.27	20.86
chr1	96900001	99900000	0.1776	0.7922	22.42	20.01
chr1	97200001	100200000	0.1773	0.8016	22.12	19.71
chr1	97500001	100500000	0.1815	0.7866	23.07	20.66
chr1	97800001	100800000	0.1814	0.7958	22.79	20.38
chr1	98100001	101100000	0.1777	0.8008	22.19	19.78
chr1	98400001	101400000	0.1737	0.8092	21.46	19.05
chr1	98700001	101700000	0.1777	0.7994	22.23	19.82
chr1	99000001	102000000	0.1803	0.7923	22.75	20.34
chr1	99300001	102300000	0.1638	0.7905	20.73	18.32
chr1	99600001	102600000	0.1616	0.7870	20.54	18.13
chr1	99900001	102900000	0.1582	0.7758	20.39	17.98
chr1	100200001	103200000	0.1517	0.7840	19.35	16.94
chr1	100500001	103500000	0.1375	0.8015	17.15	14.74
chr1	100800001	103800000	0.1258	0.8049	15.63	13.22
chr1	101100001	104100000	0.1310	0.8019	16.33	13.92
chr1	101400001	104400000	0.1295	0.8056	16.08	13.67
chr1	101700001	104700000	0.1290	0.8136	15.85	13.44
chr1	102000001	105000000	0.1485	0.8170	18.17	15.76
chr1	102300001	105300000	0.1673	0.8238	20.31	17.90
chr1	102600001	105600000	0.1638	0.8181	20.02	17.61
chr1	102900001	105900000	0.1686	0.8297	20.32	17.91
chr1	103200001	106200000	0.1759	0.8295	21.21	18.80
chr1	103500001	106500000	0.1932	0.8354	23.13	20.72
chr1	103800001	106800000	0.2085	0.8389	24.86	22.45
chr1	104100001	107100000	0.2134	0.8375	25.48	23.07
chr1	104400001	107400000	0.2094	0.8403	24.92	22.51
chr1	104700001	107700000	0.2082	0.8448	24.64	22.23
chr1	105000001	108000000	0.1886	0.8428	22.38	19.97
chr1	105300001	108300000	0.1669	0.8324	20.05	17.64
chr1	105600001	108600000	0.1632	0.8462	19.28	16.87
chr1	105900001	108900000	0.1644	0.8489	19.37	16.96
chr1	106200001	109200000	0.1642	0.8393	19.56	17.15
chr1	106500001	109500000	0.1538	0.8282	18.57	16.16
chr1	106800001	109800000	0.1591	0.8143	19.54	17.13
chr1	107100001	110100000	0.1565	0.8122	19.27	16.86
chr1	107400001	110400000	0.1679	0.8072	20.80	18.39
chr1	107700001	110700000	0.1694	0.8131	20.84	18.43
chr1	108000001	111000000	0.1688	0.8172	20.66	18.25
chr1	108300001	111300000	0.1826	0.8349	21.87	19.46
chr1	108600001	111600000	0.1995	0.8387	23.79	21.38
chr1	108900001	111900000	0.2074	0.8328	24.90	22.49
chr1	109200001	112200000	0.2006	0.8340	24.06	21.65
chr1	109500001	112500000	0.2056	0.8350	24.62	22.21
chr1	109800001	112800000	0.1809	0.8410	21.51	19.10
chr1	110100001	113100000	0.1794	0.8430	21.29	18.88
chr1	110400001	113400000	0.1720	0.8312	20.70	18.29
chr1	110700001	113700000	0.1688	0.8211	20.56	18.15
chr1	111000001	114000000	0.1676	0.8199	20.44	18.03
chr1	111300001	114300000	0.1590	0.8093	19.64	17.23
chr1	111600001	114600000	0.1402	0.8035	17.45	15.04
chr1	111900001	114900000	0.1248	0.7976	15.65	13.24
chr1	112200001	115200000	0.1309	0.7938	16.49	14.08
chr1	112500001	115500000	0.1297	0.7953	16.31	13.90
chr1	112800001	115800000	0.1367	0.8015	17.06	14.65
chr1	113100001	116100000	0.1492	0.8080	18.47	16.06
chr1	113400001	116400000	0.1549	0.8172	18.96	16.55
chr1	113700001	116700000	0.1755	0.8299	21.15	18.74
chr1	114000001	117000000	0.1878	0.8346	22.51	20.10
chr1	114300001	117300000	0.1795	0.8393	21.38	18.97
chr1	114600001	117600000	0.1935	0.8293	23.34	20.93
chr1	114900001	117900000	0.2129	0.8381	25.40	22.99
chr1	115200001	118200000	0.2097	0.8510	24.64	22.23
chr1	115500001	118500000	0.2078	0.8469	24.53	22.12
chr1	115800001	118800000	0.2001	0.8430	23.74	21.33
chr1	116100001	119100000	0.1885	0.8241	22.87	20.46
chr1	116400001	119400000	0.1910	0.8180	23.35	20.94
chr1	116700001	119700000	0.1798	0.8125	22.12	19.71
chr1	117000001	120000000	0.1747	0.8122	21.51	19.10
chr1	117300001	120300000	0.1918	0.8028	23.89	21.48
chr1	117600001	120600000	0.1817	0.8090	22.46	20.05
chr1	117900001	120900000	0.1629	0.8025	20.29	17.88
chr1	118200001	121200000	0.1654	0.8062	20.51	18.10
chr1	118500001	121500000	0.1825	0.8069	22.62	20.21
chr1	118800001	121800000	0.1879	0.8005	23.47	21.06
chr1	119100001	122100000	0.1816	0.8025	22.63	20.22
chr1	119400001	122400000	0.1732	0.8116	21.34	18.93
chr1	119700001	122700000	0.1563	0.8012	19.51	17.10
chr1	120000001	123000000	0.1605	0.7950	20.20	17.79
chr1	120300001	123300000	0.1557	0.8049	19.34	16.93
chr1	120600001	123600000	0.1619	0.8134	19.90	17.49
chr1	120900001	123900000	0.1771	0.8182	21.64	19.23
chr1	121200001	124200000	0.1800	0.7932	22.69	20.28
chr1	121500001	124500000	0.1592	0.8034	19.82	17.41
chr1	121800001	124800000	0.1718	0.8131	21.12	18.71
chr1	122100001	125100000	0.1825	0.8184	22.30	19.89
chr1	122400001	125400000	0.1895	0.8188	23.15	20.74
chr1	122700001	125700000	0.2084	0.8306	25.09	22.68
chr1	123000001	126000000	0.2026	0.8315	24.37	21.96
chr1	123300001	126300000	0.1906	0.8207	23.23	20.82
chr1	123600001	126600000	0.1903	0.8176	23.27	20.86
chr1	123900001	126900000	0.1815	0.8231	22.05	19.64
chr1	124200001	127200000	0.1741	0.8384	20.77	18.36
chr1	124500001	127500000	0.1755	0.8276	21.21	18.80
chr1	124800001	127800000	0.1641	0.8342	19.67	17.26
chr1	125100001	128100000	0.1596	0.8414	18.97	16.56
chr1	125400001	128400000	0.1489	0.8383	17.77	15.36
chr1	125700001	128700000	0.1513	0.8371	18.07	15.66
chr1	126000001	129000000	0.1550	0.8459	18.33	15.92
chr1	126300001	129300000	0.1692	0.8500	19.90	17.49
chr1	126600001	129600000	0.1663	0.8480	19.61	17.20
chr1	126900001	129900000	0.1670	0.8285	20.16	17.75
chr1	127200001	130200000	0.1698	0.8302	20.45	18.04
chr1	127500001	130500000	0.1607	0.8412	19.11	16.70
chr1	127800001	130800000	0.1666	0.8403	19.83	17.42
chr1	128100001	131100000	0.1659	0.8424	19.70	17.29
chr1	128400001	131400000	0.1764	0.8511	20.72	18.31
chr1	128700001	131700000	0.1605	0.8558	18.75	16.34
chr1	129000001	132000000	0.1615	0.8484	19.04	16.63
chr1	129300001	132300000	0.1638	0.8558	19.14	16.73
chr1	129600001	132600000	0.1565	0.8616	18.16	15.75
chr1	129900001	132900000	0.1568	0.8839	17.74	15.33
chr1	130200001	133200000	0.1679	0.8719	19.26	16.85
chr1	130500001	133500000	0.1805	0.8676	20.81	18.40
chr1	130800001	133800000	0.1737	0.8580	20.24	17.83
chr1	131100001	134100000	0.1709	0.8580	19.92	17.51
chr1	131400001	134400000	0.1773	0.8573	20.68	18.27
chr1	131700001	134700000	0.1762	0.8552	20.61	18.20
chr1	132000001	135000000	0.1809	0.8662	20.89	18.48
chr1	132300001	135300000	0.1890	0.8620	21.93	19.52
chr1	132600001	135600000	0.1904	0.8625	22.08	19.67
chr1	132900001	135900000	0.1913	0.8537	22.40	19.99
chr1	133200001	136200000	0.1940	0.8639	22.45	20.04
chr1	133500001	136500000	0.1881	0.8725	21.56	19.15
chr1	133800001	136800000	0.2075	0.8874	23.38	20.97
chr1	134100001	137100000	0.2082	0.8989	23.16	20.75
chr1	134400001	137400000	0.2138	0.8889	24.05	21.64
chr1	134700001	137700000	0.2302	0.8876	25.94	23.53
chr1	135000001	138000000	0.2284	0.8858	25.78	23.37
chr1	135300001	138300000	0.2238	0.8924	25.08	22.67
chr1	135600001	138600000	0.2429	0.8937	27.18	24.77
chr1	135900001	138900000	0.2485	0.9062	27.42	25.01
chr1	136200001	139200000	0.2347	0.9096	25.80	23.39
chr1	136500001	139500000	0.2318	0.9058	25.59	23.18
chr1	136800001	139800000	0.2436	0.9056	26.90	24.49
chr1	137100001	140100000	0.2533	0.8919	28.40	25.99
chr1	137400001	140400000	0.2449	0.8947	27.38	24.97
chr1	137700001	140700000	0.2351	0.8930	26.32	23.91
chr1	138000001	141000000	0.2285	0.8743	26.13	23.72
chr1	138300001	141300000	0.2245	0.8705	25.79	23.38
chr1	138600001	141600000	0.2064	0.8668	23.81	21.40
chr1	138900001	141900000	0.2040	0.8571	23.80	21.39
chr1	139200001	142200000	0.2121	0.8564	24.77	22.36
chr1	139500001	142500000	0.2232	0.8489	26.29	23.88
chr1	139800001	142800000	0.1987	0.8400	23.66	21.25
chr1	140100001	143100000	0.1895	0.8414	22.52	20.11
chr1	140400001	143400000	0.1918	0.8398	22.83	20.42
chr1	140700001	143700000	0.1953	0.8407	23.23	20.82
chr1	141000001	144000000	0.1891	0.8480	22.30	19.89
chr1	141300001	144300000	0.1801	0.8387	21.47	19.06
chr1	141600001	144600000	0.1848	0.8351	22.13	19.72
chr1	141900001	144900000	0.1845	0.8320	22.18	19.77
chr1	142200001	145200000	0.1695	0.8231	20.59	18.18
chr1	142500001	145500000	0.1847	0.8170	22.61	20.20
chr1	142800001	145800000	0.1783	0.8233	21.66	19.25
chr1	143100001	146100000	0.1935	0.8290	23.34	20.93
chr1	143400001	146400000	0.1925	0.8347	23.07	20.66
chr1	143700001	146700000	0.1902	0.8383	22.69	20.28
chr1	144000001	147000000	0.1931	0.8369	23.07	20.66
chr1	144300001	147300000	0.2038	0.8404	24.25	21.84
chr1	144600001	147600000	0.2074	0.8424	24.62	22.21
chr1	144900001	147900000	0.1990	0.8458	23.52	21.11
chr1	145200001	148200000	0.2156	0.8551	25.21	22.80
chr1	145500001	148500000	0.1965	0.8695	22.60	20.19
chr1	145800001	148800000	0.2064	0.8552	24.13	21.72
chr1	146100001	149100000	0.1888	0.8420	22.43	20.02
chr1	146400001	149400000	0.1815	0.8444	21.49	19.08
chr1	146700001	149700000	0.1779	0.8389	21.21	18.80
chr1	147000001	150000000	0.1771	0.8361	21.18	18.77
chr1	147300001	150300000	0.1713	0.8355	20.50	18.09
chr1	147600001	150600000	0.1681	0.8352	20.13	17.72
chr1	147900001	150900000	0.1879	0.8304	22.63	20.22
chr1	148200001	151200000	0.1785	0.8169	21.85	19.44
chr1	148500001	151500000	0.1794	0.8130	22.07	19.66
chr1	148800001	151800000	0.1689	0.8130	20.78	18.37
chr1	149100001	152100000	0.1601	0.8176	19.58	17.17
chr1	149400001	152400000	0.1565	0.8011	19.54	17.13
chr1	149700001	152700000	0.1574	0.7955	19.79	17.38
chr1	150000001	153000000	0.1650	0.8049	20.50	18.09
chr1	150300001	153300000	0.1706	0.8036	21.23	18.82
chr1	150600001	153600000	0.1704	0.7900	21.57	19.16
chr1	150900001	153900000	0.1571	0.7897	19.89	17.48
chr1	151200001	154200000	0.1629	0.7943	20.51	18.10
chr1	151500001	154500000	0.1716	0.7974	21.53	19.12
chr1	151800001	154800000	0.1907	0.8122	23.48	21.07
chr1	152100001	155100000	0.1946	0.8177	23.80	21.39
chr1	152400001	155400000	0.1901	0.8247	23.05	20.64
chr1	152700001	155700000	0.2044	0.8282	24.68	22.27
chr1	153000001	156000000	0.1985	0.8263	24.03	21.62
chr1	153300001	156300000	0.2128	0.8199	25.95	23.54
chr1	153600001	156600000	0.2226	0.8330	26.72	24.31
chr1	153900001	156900000	0.2274	0.8317	27.35	24.94
chr1	154200001	157200000	0.2245	0.8293	27.07	24.66
chr1	154500001	157500000	0.2163	0.8292	26.09	23.68
chr1	154800001	157800000	0.1998	0.8180	24.42	22.01
chr1	155100001	158100000	0.1994	0.8083	24.66	22.25
chr1	155400001	158400000	0.2123	0.8082	26.26	23.85
chr1	155700001	158700000	0.1998	0.8049	24.82	22.41
chr1	156000001	159000000	0.2044	0.8056	25.37	22.96
chr1	156300001	159300000	0.1764	0.7955	22.17	19.76
chr1	156600001	159600000	0.1727	0.7855	21.98	19.57
chr1	156900001	159900000	0.1676	0.7960	21.05	18.64
chr1	157200001	160200000	0.1686	0.7951	21.20	18.79
chr1	157500001	160500000	0.1682	0.7835	21.47	19.06
chr1	157800001	160800000	0.1657	0.7810	21.21	18.80
chr1	158100001	161100000	0.1689	0.7799	21.65	19.24
chr1	158400001	161400000	0.1640	0.7802	21.02	18.61
chr1	158700001	161700000	0.1570	0.7713	20.36	17.95
chr1	159000001	162000000	0.1459	0.7651	19.07	16.66
chr1	159300001	162300000	0.1592	0.7903	20.15	17.74
chr1	159600001	162600000	0.1518	0.8003	18.96	16.55
chr1	159900001	162900000	0.1516	0.8011	18.92	16.51
chr1	160200001	163200000	0.1471	0.7935	18.54	16.13
chr1	160500001	163500000	0.1575	0.7904	19.93	17.52
chr1	160800001	163800000	0.1676	0.7802	21.48	19.07
chr1	161100001	164100000	0.1665	0.7697	21.64	19.23
chr1	161400001	164400000	0.1790	0.7754	23.09	20.68
chr1	161700001	164700000	0.1854	0.7869	23.56	21.15
chr1	162000001	165000000	0.1863	0.7841	23.76	21.35
chr1	162300001	165300000	0.1961	0.7743	25.33	22.92
chr1	162600001	165600000	0.1951	0.7717	25.28	22.87
chr1	162900001	165900000	0.1985	0.7481	26.53	24.12
chr1	163200001	166200000	0.2149	0.7629	28.16	25.75
chr1	163500001	166500000	0.2074	0.7679	27.01	24.60
chr1	163800001	166800000	0.1999	0.7499	26.66	24.25
chr1	164100001	167100000	0.1999	0.7541	26.51	24.10
chr1	164400001	167400000	0.1912	0.7466	25.61	23.20
chr1	164700001	167700000	0.1862	0.7467	24.94	22.53
chr1	165000001	168000000	0.2016	0.7446	27.08	24.67
chr1	165300001	168300000	0.1894	0.7413	25.55	23.14
chr1	165600001	168600000	0.2012	0.7405	27.17	24.76
chr1	165900001	168900000	0.1934	0.7564	25.56	23.15
chr1	166200001	169200000	0.1809	0.7555	23.94	21.53
chr1	166500001	169500000	0.1733	0.7520	23.05	20.64
chr1	166800001	169800000	0.1729	0.7832	22.08	19.67
chr1	167100001	170100000	0.1855	0.7958	23.32	20.91
chr1	167400001	170400000	0.1838	0.7927	23.18	20.77
chr1	167700001	170700000	0.1916	0.7941	24.13	21.72
chr1	168000001	171000000	0.1910	0.8038	23.77	21.36
chr1	168300001	171300000	0.1861	0.8098	22.98	20.57
chr1	168600001	171600000	0.1732	0.8109	21.36	18.95
chr1	168900001	171900000	0.1749	0.7999	21.86	19.45
chr1	169200001	172200000	0.1835	0.7911	23.20	20.79
chr1	169500001	172500000	0.1960	0.8058	24.33	21.92
chr1	169800001	172800000	0.2074	0.8044	25.78	23.37
chr1	170100001	173100000	0.1976	0.8095	24.41	22.00
chr1	170400001	173400000	0.1859	0.8119	22.89	20.48
chr1	170700001	173700000	0.1926	0.8137	23.67	21.26
chr1	171000001	174000000	0.1847	0.8003	23.08	20.67
chr1	171300001	174300000	0.1912	0.7934	24.10	21.69
chr1	171600001	174600000	0.1998	0.7883	25.34	22.93
chr1	171900001	174900000	0.1980	0.7959	24.88	22.47
chr1	172200001	175200000	0.1808	0.8039	22.49	20.08
chr1	172500001	175500000	0.1711	0.7910	21.63	19.22
chr1	172800001	175800000	0.1671	0.7839	21.32	18.91
chr1	173100001	176100000	0.1761	0.7834	22.48	20.07
chr1	173400001	176400000	0.1787	0.7700	23.21	20.80
chr1	173700001	176700000	0.1767	0.7599	23.25	20.84
chr1	174000001	177000000	0.1800	0.7711	23.34	20.93
chr1	174300001	177300000	0.1689	0.7792	21.67	19.26
chr1	174600001	177600000	0.1585	0.7704	20.57	18.16
chr1	174900001	177900000	0.1624	0.7578	21.43	19.02
chr1	175200001	178200000	0.1692	0.7460	22.68	20.27
chr1	175500001	178500000	0.1758	0.7530	23.34	20.93
chr1	175800001	178800000	0.1823	0.7597	24.00	21.59
chr1	176100001	179100000	0.1848	0.7515	24.59	22.18
chr1	176400001	179400000	0.1922	0.7712	24.92	22.51
chr1	176700001	179700000	0.1892	0.7752	24.40	21.99
chr1	177000001	180000000	0.1810	0.7713	23.46	21.05
chr1	177300001	180300000	0.1925	0.7657	25.15	22.74
chr1	177600001	180600000	0.2025	0.7742	26.16	23.75
chr1	177900001	180900000	0.2066	0.7969	25.93	23.52
chr1	178200001	181200000	0.2143	0.7977	26.87	24.46
chr1	178500001	181500000	0.2076	0.7757	26.76	24.35
chr1	178800001	181800000	0.1991	0.7808	25.50	23.09
chr1	179100001	182100000	0.1895	0.7648	24.78	22.37
chr1	179400001	182400000	0.1878	0.7631	24.61	22.20
chr1	179700001	182700000	0.1870	0.7740	24.15	21.74
chr1	180000001	183000000	0.1911	0.7783	24.56	22.15
chr1	180300001	183300000	0.1862	0.7745	24.04	21.63
chr1	180600001	183600000	0.1818	0.7667	23.71	21.30
chr1	180900001	183900000	0.1860	0.7585	24.51	22.10
chr1	181200001	184200000	0.1807	0.7591	23.81	21.40
chr1	181500001	184500000	0.1817	0.7686	23.64	21.23
chr1	181800001	184800000	0.1709	0.7716	22.14	19.73
chr1	182100001	185100000	0.1835	0.7844	23.40	20.99
chr1	182400001	185400000	0.1846	0.7792	23.69	21.28
chr1	182700001	185700000	0.1821	0.7655	23.79	21.38
chr1	183000001	186000000	0.1974	0.7546	26.16	23.75
chr1	183300001	186300000	0.2048	0.7603	26.94	24.53
chr1	183600001	186600000	0.2027	0.7718	26.26	23.85
chr1	183900001	186900000	0.1968	0.7688	25.61	23.20
chr1	184200001	187200000	0.2019	0.7702	26.22	23.81
chr1	184500001	187500000	0.1990	0.7656	25.99	23.58
chr1	184800001	187800000	0.2035	0.7491	27.17	24.76
chr1	185100001	188100000	0.1998	0.7527	26.54	24.13
chr1	185400001	188400000	0.2012	0.7370	27.30	24.89
chr1	185700001	188700000	0.1934	0.7315	26.43	24.02
chr1	186000001	189000000	0.1858	0.7444	24.96	22.55
chr1	186300001	189300000	0.1804	0.7357	24.52	22.11
chr1	186600001	189600000	0.1784	0.7426	24.02	21.61
chr1	186900001	189900000	0.1804	0.7566	23.85	21.44
chr1	187200001	190200000	0.1837	0.7716	23.81	21.40
chr1	187500001	190500000	0.1923	0.7817	24.60	22.19
chr1	187800001	190800000	0.1942	0.7971	24.36	21.95
chr1	188100001	191100000	0.1873	0.7778	24.08	21.67
chr1	188400001	191400000	0.1742	0.7864	22.15	19.74
chr1	188700001	191700000	0.1680	0.7961	21.10	18.69
chr1	189000001	192000000	0.1531	0.7632	20.05	17.64
chr1	189300001	192300000	0.1469	0.7738	18.99	16.58
chr1	189600001	192600000	0.1479	0.7490	19.75	17.34
chr1	189900001	192900000	0.1541	0.7251	21.26	18.85
chr1	190200001	193200000	0.1445	0.7112	20.31	17.90
chr1	190500001	193500000	0.1473	0.7134	20.65	18.24
chr1	190800001	193800000	0.1509	0.6973	21.63	19.22
chr1	191100001	194100000	0.1552	0.7168	21.65	19.24
chr1	191400001	194400000	0.1777	0.7267	24.46	22.05
chr1	191700001	194700000	0.1864	0.7225	25.79	23.38
chr1	192000001	195000000	0.1972	0.7576	26.03	23.62
chr1	192300001	195300000	0.1947	0.7599	25.62	23.21
chr1	192600001	195600000	0.2031	0.7633	26.61	24.20
chr1	192900001	195900000	0.1969	0.7735	25.46	23.05
chr1	193200001	196200000	0.1912	0.7671	24.92	22.51
chr1	193500001	196500000	0.1948	0.7670	25.40	22.99
chr1	193800001	196800000	0.1878	0.7722	24.33	21.92
chr1	194100001	197100000	0.1885	0.7757	24.30	21.89
chr1	194400001	197400000	0.1787	0.7724	23.13	20.72
chr1	194700001	197700000	0.1788	0.7642	23.40	20.99
chr1	195000001	198000000	0.1724	0.7463	23.10	20.69
chr1	195300001	198300000	0.1794	0.7500	23.91	21.50
chr1	195600001	198600000	0.1714	0.7500	22.85	20.44
chr1	195900001	198900000	0.1583	0.7429	21.31	18.90
chr1	196200001	199200000	0.1608	0.7436	21.63	19.22
chr1	196500001	199500000	0.1618	0.7409	21.83	19.42
chr1	196800001	199800000	0.1670	0.7417	22.52	20.11
chr1	197100001	200100000	0.1660	0.7421	22.37	19.96
chr1	197400001	200400000	0.1560	0.7212	21.63	19.22
chr1	197700001	200700000	0.1523	0.7250	21.00	18.59
chr1	198000001	201000000	0.1671	0.7341	22.76	20.35
chr1	198300001	201300000	0.1693	0.7219	23.46	21.05
chr1	198600001	201600000	0.1721	0.7288	23.61	21.20
chr1	198900001	201900000	0.1757	0.7339	23.94	21.53
chr1	199200001	202200000	0.1801	0.7446	24.18	21.77
chr1	199500001	202500000	0.1595	0.7276	21.92	19.51
chr1	199800001	202800000	0.1651	0.7298	22.62	20.21
chr1	200100001	203100000	0.1567	0.7197	21.77	19.36
chr1	200400001	203400000	0.1607	0.7439	21.60	19.19
chr1	200700001	203700000	0.1658	0.7414	22.36	19.95
chr1	201000001	204000000	0.1563	0.7295	21.43	19.02
chr1	201300001	204300000	0.1610	0.7206	22.34	19.93
chr1	201600001	204600000	0.1667	0.7148	23.32	20.91
chr1	201900001	204900000	0.1733	0.7115	24.35	21.94
chr1	202200001	205200000	0.1665	0.7135	23.34	20.93
chr1	202500001	205500000	0.1811	0.7367	24.58	22.17
chr1	202800001	205800000	0.1713	0.7322	23.39	20.98
chr1	203100001	206100000	0.1630	0.7268	22.43	20.02
chr1	203400001	206400000	0.1666	0.7191	23.17	20.76
chr1	203700001	206700000	0.1683	0.7241	23.25	20.84
chr1	204000001	207000000	0.1602	0.7223	22.18	19.77
chr1	204300001	207300000	0.1559	0.7352	21.21	18.80
chr1	204600001	207600000	0.1511	0.7327	20.62	18.21
chr1	204900001	207900000	0.1561	0.7404	21.09	18.68
chr1	205200001	208200000	0.1605	0.7292	22.01	19.60
chr1	205500001	208500000	0.1516	0.7061	21.46	19.05
chr1	205800001	208800000	0.1522	0.7053	21.58	19.17
chr1	206100001	209100000	0.1777	0.7165	24.80	22.39
chr1	206400001	209400000	0.1796	0.7166	25.06	22.65
chr1	206700001	209700000	0.1931	0.7126	27.09	24.68
chr1	207000001	210000000	0.2017	0.7121	28.32	25.91
chr1	207300001	210300000	0.2048	0.6974	29.37	26.96
chr1	207600001	210600000	0.2035	0.7027	28.96	26.55
chr1	207900001	210900000	0.1873	0.6776	27.65	25.24
chr1	208200001	211200000	0.1903	0.6816	27.92	25.51
chr1	208500001	211500000	0.1907	0.6957	27.41	25.00
chr1	208800001	211800000	0.1977	0.6918	28.57	26.16
chr1	209100001	212100000	0.1818	0.6724	27.04	24.63
chr1	209400001	212400000	0.1902	0.6611	28.78	26.37
chr1	209700001	212700000	0.1852	0.6654	27.84	25.43
chr1	210000001	213000000	0.1894	0.6734	28.12	25.71
chr1	210300001	213300000	0.1827	0.6799	26.88	24.47
chr1	210600001	213600000	0.1816	0.6783	26.78	24.37
chr1	210900001	213900000	0.1849	0.6856	26.97	24.56
chr1	211200001	214200000	0.1824	0.6905	26.41	24.00
chr1	211500001	214500000	0.1985	0.6969	28.48	26.07
chr1	211800001	214800000	0.2041	0.7056	28.92	26.51
chr1	212100001	215100000	0.2040	0.7218	28.26	25.85
chr1	212400001	215400000	0.2031	0.7285	27.89	25.48
chr1	212700001	215700000	0.1927	0.7306	26.37	23.96
chr1	213000001	216000000	0.1727	0.7277	23.73	21.32
chr1	213300001	216300000	0.1748	0.7182	24.34	21.93
chr1	213600001	216600000	0.1814	0.7380	24.58	22.17
chr1	213900001	216900000	0.1939	0.7448	26.04	23.63
chr1	214200001	217200000	0.1906	0.7335	25.98	23.57
chr1	214500001	217500000	0.1861	0.7342	25.35	22.94
chr1	214800001	217800000	0.1939	0.7331	26.46	24.05
chr1	215100001	218100000	0.1970	0.7199	27.36	24.95
chr1	215400001	218400000	0.1839	0.7285	25.25	22.84
chr1	215700001	218700000	0.1843	0.7372	24.99	22.58
chr1	216000001	219000000	0.1993	0.7419	26.86	24.45
chr1	216300001	219300000	0.1971	0.7455	26.43	24.02
chr1	216600001	219600000	0.1931	0.7250	26.64	24.23
chr1	216900001	219900000	0.1836	0.7205	25.48	23.07
chr1	217200001	220200000	0.1818	0.7328	24.82	22.41
chr1	217500001	220500000	0.1662	0.7173	23.17	20.76
chr1	217800001	220800000	0.1560	0.7103	21.96	19.55
chr1	218100001	221100000	0.1670	0.7278	22.95	20.54
chr1	218400001	221400000	0.1701	0.7124	23.87	21.46
chr1	218700001	221700000	0.1713	0.6964	24.60	22.19
chr1	219000001	222000000	0.1605	0.6920	23.19	20.78
chr1	219300001	222300000	0.1526	0.6855	22.27	19.86
chr1	219600001	222600000	0.1547	0.6868	22.53	20.12
chr1	219900001	222900000	0.1593	0.7081	22.50	20.09
chr1	220200001	223200000	0.1643	0.7019	23.41	21.00
chr1	220500001	223500000	0.1839	0.7095	25.92	23.51
chr1	220800001	223800000	0.1691	0.7190	23.52	21.11
chr1	221100001	224100000	0.1484	0.7199	20.62	18.21
chr1	221400001	224400000	0.1388	0.7375	18.83	16.42
chr1	221700001	224700000	0.1402	0.7328	19.13	16.72
chr1	222000001	225000000	0.1395	0.7322	19.06	16.65
chr1	222300001	225300000	0.1463	0.7404	19.77	17.36
chr1	222600001	225600000	0.1481	0.7492	19.77	17.36
chr1	222900001	225900000	0.1510	0.7405	20.39	17.98
chr1	223200001	226200000	0.1549	0.7432	20.85	18.44
chr1	223500001	226500000	0.1451	0.7529	19.27	16.86
chr1	223800001	226800000	0.1456	0.7279	20.00	17.59
chr1	224100001	227100000	0.1582	0.7024	22.52	20.11
chr1	224400001	227400000	0.1652	0.6902	23.94	21.53
chr1	224700001	227700000	0.1680	0.6885	24.40	21.99
chr1	225000001	228000000	0.1780	0.6899	25.80	23.39
chr1	225300001	228300000	0.1728	0.6965	24.80	22.39
chr1	225600001	228600000	0.1540	0.6622	23.25	20.84
chr1	225900001	228900000	0.1584	0.6609	23.97	21.56
chr1	226200001	229200000	0.1619	0.6525	24.81	22.40
chr1	226500001	229500000	0.1656	0.6230	26.59	24.18
chr1	226800001	229800000	0.1856	0.6514	28.49	26.08
chr1	227100001	230100000	0.1866	0.6577	28.37	25.96
chr1	227400001	230400000	0.1903	0.6632	28.69	26.28
chr1	227700001	230700000	0.1861	0.6808	27.34	24.93
chr1	228000001	231000000	0.1942	0.6803	28.54	26.13
chr1	228300001	231300000	0.2076	0.6818	30.45	28.04
chr1	228600001	231600000	0.2177	0.7029	30.97	28.56
chr1	228900001	231900000	0.2096	0.6825	30.72	28.31
chr1	229200001	232200000	0.2102	0.6882	30.55	28.14
chr1	229500001	232500000	0.2007	0.7092	28.29	25.88
chr1	229800001	232800000	0.1900	0.7027	27.03	24.62
chr1	230100001	233100000	0.1958	0.7187	27.25	24.84
chr1	230400001	233400000	0.1888	0.7181	26.29	23.88
chr1	230700001	233700000	0.1868	0.7057	26.47	24.06
chr1	231000001	234000000	0.1792	0.7056	25.39	22.98
chr1	231300001	234300000	0.1687	0.6973	24.19	21.78
chr1	231600001	234600000	0.1614	0.6657	24.25	21.84
chr1	231900001	234900000	0.1568	0.6702	23.40	20.99
chr1	232200001	235200000	0.1444	0.6632	21.78	19.37
chr1	232500001	235500000	0.1518	0.6552	23.16	20.75
chr1	232800001	235800000	0.1470	0.6543	22.47	20.06
chr1	233100001	236100000	0.1392	0.6455	21.56	19.15
chr1	233400001	236400000	0.1420	0.6565	21.63	19.22
chr1	233700001	236700000	0.1384	0.6478	21.36	18.95
chr1	234000001	237000000	0.1432	0.6522	21.96	19.55
chr1	234300001	237300000	0.1424	0.6629	21.48	19.07
chr1	234600001	237600000	0.1452	0.7006	20.73	18.32
chr1	234900001	237900000	0.1416	0.7214	19.63	17.22
chr1	235200001	238200000	0.1528	0.7297	20.95	18.54
chr1	235500001	238500000	0.1472	0.7395	19.91	17.50
chr1	235800001	238800000	0.1604	0.7368	21.78	19.37
chr1	236100001	239100000	0.1643	0.7318	22.46	20.05
chr1	236400001	239400000	0.1716	0.7228	23.74	21.33
chr1	236700001	239700000	0.1846	0.7352	25.11	22.70
chr1	237000001	240000000	0.1821	0.7191	25.32	22.91
chr1	237300001	240300000	0.1857	0.6984	26.59	24.18
chr1	237600001	240600000	0.1992	0.6948	28.67	26.26
chr1	237900001	240900000	0.2093	0.6949	30.13	27.72
chr1	238200001	241200000	0.2011	0.6945	28.96	26.55
chr1	238500001	241500000	0.2087	0.6701	31.14	28.73
chr1	238800001	241800000	0.1944	0.6669	29.15	26.74
chr1	239100001	242100000	0.1959	0.6741	29.06	26.65
chr1	239400001	242400000	0.2030	0.6709	30.25	27.84
chr1	239700001	242700000	0.1886	0.6599	28.58	26.17
chr1	240000001	243000000	0.1930	0.6908	27.94	25.53
chr1	240300001	243300000	0.1972	0.7043	28.00	25.59
chr1	240600001	243600000	0.1955	0.6952	28.12	25.71
chr1	240900001	243900000	0.1993	0.6976	28.57	26.16
chr1	241200001	244200000	0.2112	0.7008	30.13	27.72
chr1	241500001	244500000	0.2061	0.7228	28.52	26.11
chr1	241800001	244800000	0.2079	0.7357	28.26	25.85
chr1	242100001	245100000	0.2108	0.7319	28.81	26.40
chr1	242400001	245400000	0.2018	0.7317	27.57	25.16
chr1	242700001	245700000	0.2134	0.7566	28.21	25.80
chr1	243000001	246000000	0.2113	0.7443	28.39	25.98
chr1	243300001	246300000	0.1929	0.7392	26.09	23.68
chr1	243600001	246600000	0.1827	0.7507	24.33	21.92
chr1	243900001	246900000	0.1801	0.7353	24.49	22.08
chr1	244200001	247200000	0.1667	0.7188	23.18	20.77
chr1	244500001	247500000	0.1572	0.7219	21.77	19.36
chr1	244800001	247800000	0.1624	0.7165	22.66	20.25
chr1	245100001	248100000	0.1541	0.7142	21.57	19.16
chr1	245400001	248400000	0.1557	0.7197	21.64	19.23
chr1	245700001	248700000	0.1477	0.6971	21.20	18.79
chr1	246000001	249000000	0.1437	0.6841	21.00	18.59
chr1	246300001	249300000	0.1577	0.6891	22.88	20.47
chr1	246600001	249600000	0.1531	0.6919	22.13	19.72
chr1	246900001	249900000	0.1491	0.7048	21.16	18.75
chr1	247200001	250200000	0.1438	0.7191	20.00	17.59
chr1	247500001	250500000	0.1641	0.7177	22.86	20.45
chr1	247800001	250800000	0.1694	0.7153	23.68	21.27
chr1	248100001	251100000	0.1723	0.7274	23.69	21.28
chr1	248400001	251400000	0.1815	0.7265	24.99	22.58
chr1	248700001	251700000	0.1869	0.7246	25.79	23.38
chr1	249000001	252000000	0.1743	0.7284	23.93	21.52
chr1	249300001	252300000	0.1675	0.7222	23.20	20.79
chr1	249600001	252600000	0.1726	0.7102	24.30	21.89
chr1	249900001	252900000	0.1698	0.6710	25.30	22.89
chr1	250200001	253200000	0.1706	0.6193	27.54	25.13
chr1	250500001	253500000	0.1700	0.6248	27.20	24.79
chr1	250800001	253800000	0.1697	0.6263	27.10	24.69
chr1	251100001	254100000	0.1574	0.6222	25.30	22.89
chr1	251400001	254400000	0.1632	0.6228	26.20	23.79
chr1	251700001	254700000	0.1671	0.6285	26.59	24.18
chr1	252000001	255000000	0.1741	0.6284	27.71	25.30
chr1	252300001	255300000	0.1802	0.6329	28.47	26.06
chr1	252600001	255600000	0.1810	0.6311	28.69	26.28
chr1	252900001	255900000	0.1896	0.6780	27.96	25.55
chr1	253200001	256200000	0.1842	0.7058	26.10	23.69
chr1	253500001	256500000	0.1687	0.7013	24.06	21.65
chr1	253800001	256800000	0.1669	0.6992	23.86	21.45
chr1	254100001	257100000	0.1880	0.7187	26.15	23.74
chr1	254400001	257400000	0.1606	0.7019	22.88	20.47
chr1	254700001	257700000	0.1643	0.7111	23.11	20.70
chr1	255000001	258000000	0.1739	0.7233	24.05	21.64
chr1	255300001	258300000	0.1821	0.7296	24.96	22.55
chr1	255600001	258600000	0.1826	0.7474	24.42	22.01
chr1	255900001	258900000	0.1848	0.7347	25.15	22.74
chr1	256200001	259200000	0.1956	0.7615	25.69	23.28
chr1	256500001	259500000	0.1993	0.7493	26.60	24.19
chr1	256800001	259800000	0.2096	0.7463	28.08	25.67
chr1	257100001	260100000	0.1969	0.7214	27.30	24.89
chr1	257400001	260400000	0.1995	0.7248	27.53	25.12
chr1	257700001	260700000	0.1836	0.7076	25.95	23.54
chr1	258000001	261000000	0.1852	0.7050	26.27	23.86
chr1	258300001	261300000	0.1792	0.6973	25.70	23.29
chr1	258600001	261600000	0.1902	0.6854	27.74	25.33
chr1	258900001	261900000	0.1793	0.6863	26.12	23.71
chr1	259200001	262200000	0.1830	0.6687	27.36	24.95
chr1	259500001	262500000	0.1878	0.6878	27.30	24.89
chr1	259800001	262800000	0.1788	0.6972	25.64	23.23
chr1	260100001	263100000	0.1871	0.6978	26.81	24.40
chr1	260400001	263400000	0.1869	0.7085	26.38	23.97
chr1	260700001	263700000	0.2026	0.7250	27.95	25.54
chr1	261000001	264000000	0.1856	0.7165	25.91	23.50
chr1	261300001	264300000	0.1848	0.7177	25.75	23.34
chr1	261600001	264600000	0.1800	0.7133	25.24	22.83
chr1	261900001	264900000	0.1808	0.6942	26.04	23.63
chr1	262200001	265200000	0.1774	0.6989	25.38	22.97
chr1	262500001	265500000	0.1736	0.6722	25.83	23.42
chr1	262800001	265800000	0.1666	0.6740	24.71	22.30
chr1	263100001	266100000	0.1511	0.6783	22.27	19.86
chr1	263400001	266400000	0.1628	0.6833	23.82	21.41
chr1	263700001	266700000	0.1598	0.6758	23.65	21.24
chr1	264000001	267000000	0.1838	0.6836	26.88	24.47
chr1	264300001	267300000	0.1855	0.6835	27.13	24.72
chr1	264600001	267600000	0.1808	0.6826	26.49	24.08
chr1	264900001	267900000	0.1936	0.7092	27.29	24.88
chr1	265200001	268200000	0.1932	0.7174	26.93	24.52
chr1	265500001	268500000	0.1935	0.7301	26.51	24.10
chr1	265800001	268800000	0.2013	0.7300	27.57	25.16
chr1	266100001	269100000	0.1984	0.7167	27.68	25.27
chr1	266400001	269400000	0.1954	0.7038	27.77	25.36
chr1	266700001	269700000	0.2001	0.7161	27.94	25.53
chr1	267000001	270000000	0.1973	0.7109	27.75	25.34
chr1	267300001	270300000	0.1911	0.7107	26.88	24.47
chr1	267600001	270600000	0.2010	0.7245	27.74	25.33
chr1	267900001	270900000	0.1933	0.7153	27.03	24.62
chr1	268200001	271200000	0.1890	0.7053	26.80	24.39
chr1	268500001	271500000	0.1929	0.7078	27.26	24.85
chr1	268800001	271800000	0.1784	0.6976	25.57	23.16
chr1	269100001	272100000	0.1897	0.7253	26.16	23.75
chr1	269400001	272400000	0.1906	0.7257	26.27	23.86
chr1	269700001	272700000	0.1744	0.7118	24.50	22.09
chr1	270000001	273000000	0.1581	0.7143	22.14	19.73
chr1	270300001	273300000	0.1770	0.7238	24.46	22.05
chr1	270600001	273600000	0.1617	0.7220	22.39	19.98
chr1	270900001	273900000	0.1583	0.7277	21.76	19.35
chr1	271200001	274200000	0.1607	0.7190	22.34	19.93
chr1	271500001	274500000	0.1586	0.7186	22.07	19.66
chr1	271800001	274800000	0.1629	0.7084	23.00	20.59
chr1	272100001	275100000	0.1604	0.6847	23.43	21.02
chr1	272400001	275400000	0.1523	0.6923	22.00	19.59
chr1	272700001	275700000	0.1592	0.7038	22.61	20.20
chr1	273000001	276000000	0.1571	0.7016	22.39	19.98
chr1	273300001	276300000	0.1449	0.6840	21.19	18.78
chr1	273600001	276600000	0.1506	0.6929	21.74	19.33
chr1	273900001	276900000	0.1695	0.6889	24.60	22.19
chr1	274200001	277200000	0.1661	0.7156	23.21	20.80
chr1	274500001	277500000	0.1703	0.7185	23.71	21.30
chr1	274800001	277800000	0.1611	0.7180	22.44	20.03
chr1	275100001	278100000	0.1578	0.7250	21.77	19.36
chr1	275400001	278400000	0.1720	0.7261	23.68	21.27
chr1	275700001	278700000	0.1649	0.7280	22.65	20.24
chr1	276000001	279000000	0.1727	0.7261	23.78	21.37
chr1	276300001	279300000	0.1684	0.7351	22.91	20.50
chr1	276600001	279600000	0.1709	0.7299	23.41	21.00
chr1	276900001	279900000	0.1521	0.7231	21.03	18.62
chr1	277200001	280200000	0.1639	0.7058	23.21	20.80
chr1	277500001	280500000	0.1650	0.6996	23.59	21.18
chr1	277800001	280800000	0.1675	0.6999	23.93	21.52
chr1	278100001	281100000	0.1740	0.7143	24.37	21.96
chr1	278400001	281400000	0.1620	0.7105	22.81	20.40
chr1	278700001	281700000	0.1772	0.6951	25.49	23.08
chr1	279000001	282000000	0.1841	0.6906	26.66	24.25
chr1	279300001	282300000	0.1887	0.6900	27.34	24.93
chr1	279600001	282600000	0.1932	0.6971	27.72	25.31
chr1	279900001	282900000	0.1988	0.6885	28.88	26.47
chr1	280200001	283200000	0.1926	0.7021	27.43	25.02
chr1	280500001	283500000	0.1805	0.6961	25.93	23.52
chr1	280800001	283800000	0.1853	0.7081	26.17	23.76
chr1	281100001	284100000	0.1886	0.6876	27.43	25.02
chr1	281400001	284400000	0.1939	0.6924	28.01	25.60
chr1	281700001	284700000	0.1881	0.6974	26.97	24.56
chr1	282000001	285000000	0.1794	0.7094	25.29	22.88
chr1	282300001	285300000	0.1780	0.7027	25.33	22.92
chr1	282600001	285600000	0.1760	0.6967	25.27	22.86
chr1	282900001	285900000	0.1633	0.6924	23.59	21.18
chr1	283200001	286200000	0.1691	0.6753	25.05	22.64
chr1	283500001	286500000	0.1794	0.6815	26.32	23.91
chr1	283800001	286800000	0.1855	0.6680	27.77	25.36
chr1	284100001	287100000	0.1771	0.6564	26.98	24.57
chr1	284400001	287400000	0.1771	0.6446	27.48	25.07
chr1	284700001	287700000	0.1749	0.6465	27.05	24.64
chr1	285000001	288000000	0.1769	0.6333	27.94	25.53
chr1	285300001	288300000	0.1747	0.6499	26.88	24.47
chr1	285600001	288600000	0.1748	0.6490	26.93	24.52
chr1	285900001	288900000	0.1863	0.6360	29.30	26.89
chr1	286200001	289200000	0.1886	0.6290	29.99	27.58
chr1	286500001	289500000	0.1799	0.6201	29.01	26.60
chr1	286800001	289800000	0.1790	0.6204	28.86	26.45
chr1	287100001	290100000	0.1781	0.6433	27.68	25.27
chr1	287400001	290400000	0.1755	0.6582	26.67	24.26
chr1	287700001	290700000	0.1729	0.6328	27.32	24.91
chr1	288000001	291000000	0.1706	0.6157	27.71	25.30
chr1	288300001	291300000	0.1714	0.5991	28.60	26.19
chr1	288600001	291600000	0.1688	0.6046	27.92	25.51
chr1	288900001	291900000	0.1745	0.6288	27.75	25.34
chr1	289200001	292200000	0.1657	0.6647	24.93	22.52
chr1	289500001	292500000	0.1641	0.6595	24.89	22.48
chr1	289800001	292800000	0.1649	0.6671	24.72	22.31
chr1	290100001	293100000	0.1784	0.6644	26.85	24.44
chr1	290400001	293400000	0.1822	0.6590	27.65	25.24
chr1	290700001	293700000	0.1760	0.6822	25.79	23.38
chr1	291000001	294000000	0.1793	0.6950	25.80	23.39
chr1	291300001	294300000	0.1870	0.7023	26.62	24.21
chr1	291600001	294600000	0.1850	0.6969	26.54	24.13
chr1	291900001	294900000	0.1880	0.7086	26.53	24.12
chr1	292200001	295200000	0.1877	0.6857	27.38	24.97
chr1	292500001	295500000	0.2107	0.7008	30.07	27.66
chr1	292800001	295800000	0.2060	0.6681	30.83	28.42
chr1	293100001	296100000	0.2087	0.6779	30.78	28.37
chr1	293400001	296400000	0.2145	0.6677	32.12	29.71
chr1	293700001	296700000	0.2291	0.6792	33.73	31.32
chr1	294000001	297000000	0.2329	0.6935	33.57	31.16
chr1	294300001	297300000	0.2262	0.6920	32.68	30.27
chr1	294600001	297600000	0.2241	0.6934	32.32	29.91
chr1	294900001	297900000	0.2023	0.6689	30.24	27.83
chr1	295200001	298200000	0.2047	0.6709	30.51	28.10
chr1	295500001	298500000	0.1906	0.6818	27.95	25.54
chr1	295800001	298800000	0.1972	0.7171	27.50	25.09
chr1	296100001	299100000	0.1898	0.7139	26.59	24.18
chr1	296400001	299400000	0.1744	0.7164	24.35	21.94
chr1	296700001	299700000	0.1598	0.6956	22.97	20.56
chr1	297000001	300000000	0.1385	0.6869	20.16	17.75
chr1	297300001	300300000	0.1234	0.6856	18.00	15.59
chr1	297600001	300600000	0.1126	0.6851	16.44	14.03
chr1	297900001	300900000	0.1240	0.6877	18.04	15.63
chr1	298200001	301200000	0.1330	0.6940	19.17	16.76
chr1	298500001	301500000	0.1420	0.6878	20.65	18.24
chr1	298800001	301800000	0.1276	0.6825	18.70	16.29
chr1	299100001	302100000	0.1175	0.6520	18.03	15.62
chr1	299400001	302400000	0.1243	0.6435	19.31	16.90
chr1	299700001	302700000	0.1398	0.6478	21.58	19.17
chr1	300000001	303000000	0.1556	0.6520	23.87	21.46
chr1	300300001	303300000	0.1649	0.6389	25.81	23.40
chr1	300600001	303600000	0.1750	0.6348	27.57	25.16
chr1	300900001	303900000	0.1683	0.6448	26.10	23.69
chr1	301200001	304200000	0.1578	0.6502	24.26	21.85
chr1	301500001	304500000	0.1422	0.6411	22.17	19.76
chr1	301800001	304800000	0.1529	0.6376	23.97	21.56
chr1	302100001	305100000	0.1651	0.6513	25.35	22.94
chr1	302400001	305400000	0.1562	0.6684	23.36	20.95
chr1	302700001	305700000	0.1498	0.6786	22.07	19.66
chr1	303000001	306000000	0.1437	0.6754	21.27	18.86
chr1	303300001	306300000	0.1562	0.6987	22.35	19.94
chr1	303600001	306600000	0.1502	0.6984	21.50	19.09
chr1	303900001	306900000	0.1582	0.7010	22.57	20.16
chr1	304200001	307200000	0.1548	0.6803	22.75	20.34
chr1	304500001	307500000	0.1524	0.6788	22.45	20.04
chr1	304800001	307800000	0.1572	0.6875	22.86	20.45
chr1	305100001	308100000	0.1478	0.6919	21.36	18.95
chr1	305400001	308400000	0.1525	0.6837	22.31	19.90
chr1	305700001	308700000	0.1567	0.6750	23.21	20.80
chr1	306000001	309000000	0.1599	0.6839	23.38	20.97
chr1	306300001	309119026	0.1549	0.6839	21.28	18.87
chr2	1	3000000	0.1719	0.6235	27.57	25.16
chr2	300001	3300000	0.1565	0.6010	26.04	23.63
chr2	600001	3600000	0.1430	0.5814	24.60	22.19
chr2	900001	3900000	0.1263	0.5554	22.75	20.34
chr2	1200001	4200000	0.1280	0.5429	23.58	21.17
chr2	1500001	4500000	0.1322	0.5305	24.92	22.51
chr2	1800001	4800000	0.1576	0.5463	28.85	26.44
chr2	2100001	5100000	0.1709	0.5444	31.39	28.98
chr2	2400001	5400000	0.1803	0.5716	31.55	29.14
chr2	2700001	5700000	0.1738	0.5809	29.93	27.52
chr2	3000001	6000000	0.1661	0.5743	28.92	26.51
chr2	3300001	6300000	0.1677	0.5576	30.08	27.67
chr2	3600001	6600000	0.1828	0.5644	32.39	29.98
chr2	3900001	6900000	0.1870	0.5759	32.47	30.06
chr2	4200001	7200000	0.1916	0.5846	32.78	30.37
chr2	4500001	7500000	0.1968	0.5950	33.07	30.66
chr2	4800001	7800000	0.1865	0.6036	30.90	28.49
chr2	5100001	8100000	0.1781	0.6258	28.46	26.05
chr2	5400001	8400000	0.1735	0.6108	28.41	26.00
chr2	5700001	8700000	0.1764	0.6310	27.95	25.54
chr2	6000001	9000000	0.1767	0.6313	27.99	25.58
chr2	6300001	9300000	0.1828	0.6456	28.32	25.91
chr2	6600001	9600000	0.1747	0.6348	27.52	25.11
chr2	6900001	9900000	0.1762	0.6425	27.43	25.02
chr2	7200001	10200000	0.1746	0.6400	27.28	24.87
chr2	7500001	10500000	0.1661	0.6338	26.21	23.80
chr2	7800001	10800000	0.1677	0.6165	27.20	24.79
chr2	8100001	11100000	0.1785	0.6243	28.59	26.18
chr2	8400001	11400000	0.1798	0.6144	29.26	26.85
chr2	8700001	11700000	0.1841	0.5924	31.07	28.66
chr2	9000001	12000000	0.1880	0.5931	31.69	29.28
chr2	9300001	12300000	0.1756	0.5854	30.00	27.59
chr2	9600001	12600000	0.1786	0.5934	30.10	27.69
chr2	9900001	12900000	0.1907	0.6041	31.57	29.16
chr2	10200001	13200000	0.1891	0.6072	31.14	28.73
chr2	10500001	13500000	0.1785	0.6010	29.70	27.29
chr2	10800001	13800000	0.1728	0.5991	28.84	26.43
chr2	11100001	14100000	0.1581	0.5844	27.06	24.65
chr2	11400001	14400000	0.1457	0.6023	24.19	21.78
chr2	11700001	14700000	0.1442	0.6100	23.63	21.22
chr2	12000001	15000000	0.1518	0.6156	24.65	22.24
chr2	12300001	15300000	0.1627	0.6242	26.06	23.65
chr2	12600001	15600000	0.1613	0.6346	25.42	23.01
chr2	12900001	15900000	0.1577	0.6275	25.13	22.72
chr2	13200001	16200000	0.1451	0.6232	23.29	20.88
chr2	13500001	16500000	0.1509	0.6308	23.91	21.50
chr2	13800001	16800000	0.1475	0.6388	23.09	20.68
chr2	14100001	17100000	0.1519	0.6426	23.64	21.23
chr2	14400001	17400000	0.1714	0.6529	26.26	23.85
chr2	14700001	17700000	0.1616	0.6509	24.83	22.42
chr2	15000001	18000000	0.1594	0.6530	24.41	22.00
chr2	15300001	18300000	0.1569	0.6589	23.82	21.41
chr2	15600001	18600000	0.1593	0.6663	23.90	21.49
chr2	15900001	18900000	0.1621	0.6636	24.43	22.02
chr2	16200001	19200000	0.1777	0.6555	27.10	24.69
chr2	16500001	19500000	0.1812	0.6466	28.02	25.61
chr2	16800001	19800000	0.1836	0.6473	28.37	25.96
chr2	17100001	20100000	0.1864	0.6596	28.26	25.85
chr2	17400001	20400000	0.1704	0.6454	26.40	23.99
chr2	17700001	20700000	0.1840	0.6632	27.74	25.33
chr2	18000001	21000000	0.1811	0.6753	26.82	24.41
chr2	18300001	21300000	0.1821	0.6719	27.11	24.70
chr2	18600001	21600000	0.1732	0.6756	25.63	23.22
chr2	18900001	21900000	0.1512	0.6623	22.84	20.43
chr2	19200001	22200000	0.1606	0.6742	23.81	21.40
chr2	19500001	22500000	0.1692	0.6998	24.18	21.77
chr2	19800001	22800000	0.1835	0.6997	26.23	23.82
chr2	20100001	23100000	0.1889	0.6959	27.15	24.74
chr2	20400001	23400000	0.1897	0.6975	27.20	24.79
chr2	20700001	23700000	0.1966	0.6959	28.25	25.84
chr2	21000001	24000000	0.1917	0.6875	27.88	25.47
chr2	21300001	24300000	0.1860	0.6829	27.24	24.83
chr2	21600001	24600000	0.1893	0.6828	27.72	25.31
chr2	21900001	24900000	0.2026	0.6932	29.22	26.81
chr2	22200001	25200000	0.1908	0.6925	27.56	25.15
chr2	22500001	25500000	0.1884	0.6898	27.32	24.91
chr2	22800001	25800000	0.1782	0.6929	25.72	23.31
chr2	23100001	26100000	0.1759	0.6954	25.29	22.88
chr2	23400001	26400000	0.1777	0.7111	24.99	22.58
chr2	23700001	26700000	0.1703	0.7002	24.33	21.92
chr2	24000001	27000000	0.1740	0.6978	24.94	22.53
chr2	24300001	27300000	0.1931	0.7240	26.67	24.26
chr2	24600001	27600000	0.2011	0.7159	28.09	25.68
chr2	24900001	27900000	0.2046	0.7196	28.43	26.02
chr2	25200001	28200000	0.2084	0.7167	29.08	26.67
chr2	25500001	28500000	0.2087	0.7168	29.11	26.70
chr2	25800001	28800000	0.2088	0.7092	29.44	27.03
chr2	26100001	29100000	0.2005	0.7093	28.26	25.85
chr2	26400001	29400000	0.1955	0.6892	28.36	25.95
chr2	26700001	29700000	0.1874	0.6877	27.25	24.84
chr2	27000001	30000000	0.1907	0.6871	27.76	25.35
chr2	27300001	30300000	0.1727	0.6712	25.73	23.32
chr2	27600001	30600000	0.1702	0.6634	25.66	23.25
chr2	27900001	30900000	0.1661	0.6560	25.33	22.92
chr2	28200001	31200000	0.1645	0.6816	24.14	21.73
chr2	28500001	31500000	0.1452	0.6831	21.26	18.85
chr2	28800001	31800000	0.1517	0.6848	22.15	19.74
chr2	29100001	32100000	0.1649	0.6976	23.64	21.23
chr2	29400001	32400000	0.1782	0.7034	25.34	22.93
chr2	29700001	32700000	0.1851	0.7063	26.21	23.80
chr2	30000001	33000000	0.1951	0.7299	26.73	24.32
chr2	30300001	33300000	0.1900	0.7255	26.18	23.77
chr2	30600001	33600000	0.1794	0.7419	24.19	21.78
chr2	30900001	33900000	0.1805	0.7451	24.23	21.82
chr2	31200001	34200000	0.1765	0.7344	24.03	21.62
chr2	31500001	34500000	0.1899	0.7374	25.75	23.34
chr2	31800001	34800000	0.1775	0.7498	23.67	21.26
chr2	32100001	35100000	0.1790	0.7273	24.61	22.20
chr2	32400001	35400000	0.1800	0.7451	24.16	21.75
chr2	32700001	35700000	0.1757	0.7540	23.30	20.89
chr2	33000001	36000000	0.1552	0.7412	20.93	18.52
chr2	33300001	36300000	0.1664	0.7652	21.75	19.34
chr2	33600001	36600000	0.1775	0.7618	23.30	20.89
chr2	33900001	36900000	0.1751	0.7818	22.40	19.99
chr2	34200001	37200000	0.1678	0.7775	21.59	19.18
chr2	34500001	37500000	0.1596	0.7754	20.58	18.17
chr2	34800001	37800000	0.1686	0.7730	21.81	19.40
chr2	35100001	38100000	0.1566	0.7711	20.30	17.89
chr2	35400001	38400000	0.1524	0.7485	20.37	17.96
chr2	35700001	38700000	0.1526	0.7416	20.58	18.17
chr2	36000001	39000000	0.1628	0.7482	21.76	19.35
chr2	36300001	39300000	0.1538	0.7385	20.83	18.42
chr2	36600001	39600000	0.1632	0.7423	21.98	19.57
chr2	36900001	39900000	0.1631	0.7287	22.38	19.97
chr2	37200001	40200000	0.1752	0.7267	24.11	21.70
chr2	37500001	40500000	0.1896	0.7269	26.09	23.68
chr2	37800001	40800000	0.1755	0.7174	24.46	22.05
chr2	38100001	41100000	0.1753	0.7271	24.11	21.70
chr2	38400001	41400000	0.1716	0.7393	23.22	20.81
chr2	38700001	41700000	0.1780	0.7401	24.04	21.63
chr2	39000001	42000000	0.1827	0.7310	25.00	22.59
chr2	39300001	42300000	0.1824	0.7152	25.50	23.09
chr2	39600001	42600000	0.1700	0.7140	23.80	21.39
chr2	39900001	42900000	0.1748	0.7291	23.98	21.57
chr2	40200001	43200000	0.1634	0.7355	22.22	19.81
chr2	40500001	43500000	0.1611	0.7233	22.27	19.86
chr2	40800001	43800000	0.1656	0.7421	22.31	19.90
chr2	41100001	44100000	0.1626	0.7477	21.75	19.34
chr2	41400001	44400000	0.1588	0.7453	21.31	18.90
chr2	41700001	44700000	0.1458	0.7594	19.20	16.79
chr2	42000001	45000000	0.1313	0.7550	17.39	14.98
chr2	42300001	45300000	0.1396	0.7597	18.38	15.97
chr2	42600001	45600000	0.1428	0.7570	18.86	16.45
chr2	42900001	45900000	0.1435	0.7402	19.39	16.98
chr2	43200001	46200000	0.1507	0.7341	20.53	18.12
chr2	43500001	46500000	0.1450	0.7359	19.70	17.29
chr2	43800001	46800000	0.1437	0.7383	19.46	17.05
chr2	44100001	47100000	0.1526	0.7492	20.36	17.95
chr2	44400001	47400000	0.1705	0.7586	22.48	20.07
chr2	44700001	47700000	0.1871	0.7411	25.24	22.83
chr2	45000001	48000000	0.1940	0.7443	26.06	23.65
chr2	45300001	48300000	0.1950	0.7521	25.93	23.52
chr2	45600001	48600000	0.1979	0.7305	27.09	24.68
chr2	45900001	48900000	0.1961	0.7351	26.67	24.26
chr2	46200001	49200000	0.2001	0.7256	27.57	25.16
chr2	46500001	49500000	0.1975	0.7299	27.05	24.64
chr2	46800001	49800000	0.1925	0.7267	26.49	24.08
chr2	47100001	50100000	0.1871	0.7187	26.03	23.62
chr2	47400001	50400000	0.1595	0.7191	22.17	19.76
chr2	47700001	50700000	0.1483	0.7136	20.78	18.37
chr2	48000001	51000000	0.1522	0.7184	21.18	18.77
chr2	48300001	51300000	0.1519	0.7114	21.35	18.94
chr2	48600001	51600000	0.1560	0.7443	20.96	18.55
chr2	48900001	51900000	0.1654	0.7507	22.04	19.63
chr2	49200001	52200000	0.1477	0.7694	19.19	16.78
chr2	49500001	52500000	0.1564	0.7757	20.16	17.75
chr2	49800001	52800000	0.1573	0.7863	20.00	17.59
chr2	50100001	53100000	0.1694	0.7756	21.84	19.43
chr2	50400001	53400000	0.1898	0.7798	24.34	21.93
chr2	50700001	53700000	0.1915	0.7925	24.16	21.75
chr2	51000001	54000000	0.1903	0.7975	23.86	21.45
chr2	51300001	54300000	0.1840	0.7993	23.02	20.61
chr2	51600001	54600000	0.1712	0.7671	22.32	19.91
chr2	51900001	54900000	0.1636	0.7723	21.19	18.78
chr2	52200001	55200000	0.1743	0.7598	22.94	20.53
chr2	52500001	55500000	0.1797	0.7549	23.81	21.40
chr2	52800001	55800000	0.1905	0.7496	25.41	23.00
chr2	53100001	56100000	0.1854	0.7559	24.52	22.11
chr2	53400001	56400000	0.1756	0.7440	23.61	21.20
chr2	53700001	56700000	0.1818	0.7405	24.55	22.14
chr2	54000001	57000000	0.1878	0.7373	25.47	23.06
chr2	54300001	57300000	0.1854	0.7400	25.06	22.65
chr2	54600001	57600000	0.1876	0.7513	24.97	22.56
chr2	54900001	57900000	0.1854	0.7495	24.74	22.33
chr2	55200001	58200000	0.1865	0.7622	24.48	22.07
chr2	55500001	58500000	0.1697	0.7652	22.18	19.77
chr2	55800001	58800000	0.1641	0.7607	21.57	19.16
chr2	56100001	59100000	0.1596	0.7556	21.12	18.71
chr2	56400001	59400000	0.1543	0.7522	20.51	18.10
chr2	56700001	59700000	0.1444	0.7430	19.43	17.02
chr2	57000001	60000000	0.1323	0.7395	17.89	15.48
chr2	57300001	60300000	0.1459	0.7502	19.45	17.04
chr2	57600001	60600000	0.1390	0.7551	18.41	16.00
chr2	57900001	60900000	0.1458	0.7470	19.52	17.11
chr2	58200001	61200000	0.1481	0.7480	19.80	17.39
chr2	58500001	61500000	0.1435	0.7403	19.38	16.97
chr2	58800001	61800000	0.1596	0.7365	21.66	19.25
chr2	59100001	62100000	0.1581	0.7493	21.10	18.69
chr2	59400001	62400000	0.1779	0.7577	23.49	21.08
chr2	59700001	62700000	0.1801	0.7703	23.38	20.97
chr2	60000001	63000000	0.1775	0.7706	23.03	20.62
chr2	60300001	63300000	0.1744	0.7625	22.88	20.47
chr2	60600001	63600000	0.1768	0.7790	22.70	20.29
chr2	60900001	63900000	0.1720	0.7828	21.97	19.56
chr2	61200001	64200000	0.1708	0.7841	21.78	19.37
chr2	61500001	64500000	0.1794	0.7842	22.87	20.46
chr2	61800001	64800000	0.1618	0.7794	20.76	18.35
chr2	62100001	65100000	0.1676	0.7737	21.66	19.25
chr2	62400001	65400000	0.1625	0.7739	20.99	18.58
chr2	62700001	65700000	0.1650	0.7755	21.28	18.87
chr2	63000001	66000000	0.1709	0.7803	21.90	19.49
chr2	63300001	66300000	0.1730	0.7881	21.95	19.54
chr2	63600001	66600000	0.1754	0.7699	22.78	20.37
chr2	63900001	66900000	0.1807	0.7736	23.36	20.95
chr2	64200001	67200000	0.1873	0.7694	24.34	21.93
chr2	64500001	67500000	0.1908	0.7845	24.32	21.91
chr2	64800001	67800000	0.1984	0.7988	24.83	22.42
chr2	65100001	68100000	0.1863	0.8082	23.05	20.64
chr2	65400001	68400000	0.1718	0.8236	20.86	18.45
chr2	65700001	68700000	0.1736	0.8280	20.97	18.56
chr2	66000001	69000000	0.1828	0.8296	22.04	19.63
chr2	66300001	69300000	0.1745	0.8360	20.88	18.47
chr2	66600001	69600000	0.1813	0.8425	21.52	19.11
chr2	66900001	69900000	0.1726	0.8482	20.35	17.94
chr2	67200001	70200000	0.1775	0.8469	20.96	18.55
chr2	67500001	70500000	0.1747	0.8323	20.99	18.58
chr2	67800001	70800000	0.1757	0.8325	21.11	18.70
chr2	68100001	71100000	0.1867	0.8217	22.72	20.31
chr2	68400001	71400000	0.1838	0.8112	22.66	20.25
chr2	68700001	71700000	0.1942	0.8167	23.77	21.36
chr2	69000001	72000000	0.1895	0.8163	23.21	20.80
chr2	69300001	72300000	0.1912	0.8158	23.43	21.02
chr2	69600001	72600000	0.1811	0.8120	22.31	19.90
chr2	69900001	72900000	0.1769	0.7989	22.14	19.73
chr2	70200001	73200000	0.1630	0.8014	20.33	17.92
chr2	70500001	73500000	0.1649	0.8133	20.28	17.87
chr2	70800001	73800000	0.1721	0.8160	21.09	18.68
chr2	71100001	74100000	0.1682	0.8129	20.69	18.28
chr2	71400001	74400000	0.1826	0.8148	22.41	20.00
chr2	71700001	74700000	0.1684	0.7997	21.06	18.65
chr2	72000001	75000000	0.1643	0.7953	20.66	18.25
chr2	72300001	75300000	0.1749	0.7944	22.01	19.60
chr2	72600001	75600000	0.1839	0.7989	23.02	20.61
chr2	72900001	75900000	0.1900	0.8038	23.64	21.23
chr2	73200001	76200000	0.1870	0.8045	23.25	20.84
chr2	73500001	76500000	0.1806	0.8067	22.39	19.98
chr2	73800001	76800000	0.1735	0.8096	21.44	19.03
chr2	74100001	77100000	0.1642	0.8180	20.07	17.66
chr2	74400001	77400000	0.1631	0.8210	19.87	17.46
chr2	74700001	77700000	0.1639	0.8359	19.60	17.19
chr2	75000001	78000000	0.1701	0.8435	20.16	17.75
chr2	75300001	78300000	0.1596	0.8469	18.85	16.44
chr2	75600001	78600000	0.1617	0.8573	18.86	16.45
chr2	75900001	78900000	0.1532	0.8669	17.67	15.26
chr2	76200001	79200000	0.1638	0.8703	18.83	16.42
chr2	76500001	79500000	0.1722	0.8618	19.98	17.57
chr2	76800001	79800000	0.1721	0.8590	20.04	17.63
chr2	77100001	80100000	0.1808	0.8644	20.92	18.51
chr2	77400001	80400000	0.1748	0.8492	20.58	18.17
chr2	77700001	80700000	0.1635	0.8358	19.56	17.15
chr2	78000001	81000000	0.1551	0.8328	18.62	16.21
chr2	78300001	81300000	0.1541	0.8138	18.94	16.53
chr2	78600001	81600000	0.1643	0.8165	20.12	17.71
chr2	78900001	81900000	0.1643	0.8139	20.18	17.77
chr2	79200001	82200000	0.1541	0.8177	18.85	16.44
chr2	79500001	82500000	0.1500	0.8217	18.26	15.85
chr2	79800001	82800000	0.1450	0.8166	17.76	15.35
chr2	80100001	83100000	0.1510	0.8078	18.69	16.28
chr2	80400001	83400000	0.1617	0.8214	19.69	17.28
chr2	80700001	83700000	0.1742	0.8282	21.03	18.62
chr2	81000001	84000000	0.1777	0.8280	21.46	19.05
chr2	81300001	84300000	0.1862	0.8370	22.25	19.84
chr2	81600001	84600000	0.1749	0.8320	21.02	18.61
chr2	81900001	84900000	0.1902	0.8310	22.89	20.48
chr2	82200001	85200000	0.1986	0.8103	24.51	22.10
chr2	82500001	85500000	0.1989	0.8105	24.55	22.14
chr2	82800001	85800000	0.2117	0.8112	26.09	23.68
chr2	83100001	86100000	0.2122	0.8059	26.33	23.92
chr2	83400001	86400000	0.2129	0.8069	26.38	23.97
chr2	83700001	86700000	0.2252	0.8004	28.14	25.73
chr2	84000001	87000000	0.2234	0.8060	27.71	25.30
chr2	84300001	87300000	0.2150	0.8071	26.64	24.23
chr2	84600001	87600000	0.2066	0.7944	26.01	23.60
chr2	84900001	87900000	0.2011	0.7942	25.33	22.92
chr2	85200001	88200000	0.2106	0.8122	25.93	23.52
chr2	85500001	88500000	0.2141	0.8109	26.41	24.00
chr2	85800001	88800000	0.2123	0.8032	26.43	24.02
chr2	86100001	89100000	0.1966	0.8052	24.41	22.00
chr2	86400001	89400000	0.1875	0.8080	23.20	20.79
chr2	86700001	89700000	0.1771	0.8091	21.89	19.48
chr2	87000001	90000000	0.1774	0.7956	22.30	19.89
chr2	87300001	90300000	0.1813	0.7975	22.73	20.32
chr2	87600001	90600000	0.1885	0.8025	23.48	21.07
chr2	87900001	90900000	0.1895	0.8008	23.67	21.26
chr2	88200001	91200000	0.1811	0.7988	22.67	20.26
chr2	88500001	91500000	0.1803	0.8087	22.30	19.89
chr2	88800001	91800000	0.1726	0.8140	21.20	18.79
chr2	89100001	92100000	0.1843	0.8203	22.47	20.06
chr2	89400001	92400000	0.1854	0.8102	22.88	20.47
chr2	89700001	92700000	0.1715	0.8065	21.26	18.85
chr2	90000001	93000000	0.1606	0.8249	19.46	17.05
chr2	90300001	93300000	0.1544	0.8261	18.69	16.28
chr2	90600001	93600000	0.1532	0.8377	18.29	15.88
chr2	90900001	93900000	0.1570	0.8385	18.72	16.31
chr2	91200001	94200000	0.1485	0.8400	17.68	15.27
chr2	91500001	94500000	0.1515	0.8322	18.20	15.79
chr2	91800001	94800000	0.1611	0.8324	19.36	16.95
chr2	92100001	95100000	0.1678	0.8401	19.97	17.56
chr2	92400001	95400000	0.1702	0.8504	20.02	17.61
chr2	92700001	95700000	0.1854	0.8670	21.38	18.97
chr2	93000001	96000000	0.2121	0.8642	24.55	22.14
chr2	93300001	96300000	0.2182	0.8617	25.33	22.92
chr2	93600001	96600000	0.2376	0.8673	27.40	24.99
chr2	93900001	96900000	0.2481	0.8736	28.40	25.99
chr2	94200001	97200000	0.2628	0.8796	29.87	27.46
chr2	94500001	97500000	0.2673	0.8881	30.10	27.69
chr2	94800001	97800000	0.2525	0.8738	28.89	26.48
chr2	95100001	98100000	0.2463	0.8684	28.36	25.95
chr2	95400001	98400000	0.2508	0.8649	28.99	26.58
chr2	95700001	98700000	0.2400	0.8561	28.03	25.62
chr2	96000001	99000000	0.2248	0.8551	26.29	23.88
chr2	96300001	99300000	0.2337	0.8646	27.03	24.62
chr2	96600001	99600000	0.2152	0.8601	25.03	22.62
chr2	96900001	99900000	0.1909	0.8551	22.33	19.92
chr2	97200001	100200000	0.1823	0.8452	21.57	19.16
chr2	97500001	100500000	0.1684	0.8430	19.98	17.57
chr2	97800001	100800000	0.1768	0.8606	20.54	18.13
chr2	98100001	101100000	0.1670	0.8619	19.38	16.97
chr2	98400001	101400000	0.1657	0.8623	19.22	16.81
chr2	98700001	101700000	0.1634	0.8671	18.85	16.44
chr2	99000001	102000000	0.1839	0.8645	21.28	18.87
chr2	99300001	102300000	0.1717	0.8528	20.13	17.72
chr2	99600001	102600000	0.1657	0.8498	19.50	17.09
chr2	99900001	102900000	0.1757	0.8506	20.66	18.25
chr2	100200001	103200000	0.1678	0.8601	19.51	17.10
chr2	100500001	103500000	0.1808	0.8489	21.30	18.89
chr2	100800001	103800000	0.1763	0.8408	20.97	18.56
chr2	101100001	104100000	0.1786	0.8380	21.31	18.90
chr2	101400001	104400000	0.1672	0.8247	20.28	17.87
chr2	101700001	104700000	0.1730	0.8201	21.10	18.69
chr2	102000001	105000000	0.1496	0.8159	18.34	15.93
chr2	102300001	105300000	0.1556	0.8198	18.98	16.57
chr2	102600001	105600000	0.1628	0.8126	20.03	17.62
chr2	102900001	105900000	0.1521	0.8009	19.00	16.59
chr2	103200001	106200000	0.1549	0.7892	19.63	17.22
chr2	103500001	106500000	0.1410	0.7851	17.96	15.55
chr2	103800001	106800000	0.1607	0.7886	20.38	17.97
chr2	104100001	107100000	0.1605	0.7892	20.34	17.93
chr2	104400001	107400000	0.1644	0.7970	20.62	18.21
chr2	104700001	107700000	0.1755	0.7884	22.26	19.85
chr2	105000001	108000000	0.1858	0.7878	23.58	21.17
chr2	105300001	108300000	0.1795	0.7780	23.07	20.66
chr2	105600001	108600000	0.1805	0.7797	23.15	20.74
chr2	105900001	108900000	0.1902	0.7863	24.18	21.77
chr2	106200001	109200000	0.1858	0.7857	23.65	21.24
chr2	106500001	109500000	0.2010	0.7967	25.23	22.82
chr2	106800001	109800000	0.1801	0.7976	22.58	20.17
chr2	107100001	110100000	0.1906	0.8008	23.80	21.39
chr2	107400001	110400000	0.1970	0.8091	24.34	21.93
chr2	107700001	110700000	0.2082	0.8097	25.71	23.30
chr2	108000001	111000000	0.1897	0.7938	23.90	21.49
chr2	108300001	111300000	0.1993	0.8068	24.70	22.29
chr2	108600001	111600000	0.2012	0.8043	25.02	22.61
chr2	108900001	111900000	0.1958	0.8037	24.36	21.95
chr2	109200001	112200000	0.1988	0.7965	24.95	22.54
chr2	109500001	112500000	0.1923	0.7971	24.13	21.72
chr2	109800001	112800000	0.1965	0.7892	24.90	22.49
chr2	110100001	113100000	0.1911	0.7801	24.49	22.08
chr2	110400001	113400000	0.1936	0.7680	25.22	22.81
chr2	110700001	113700000	0.1713	0.7722	22.19	19.78
chr2	111000001	114000000	0.1821	0.7917	23.00	20.59
chr2	111300001	114300000	0.1816	0.7812	23.25	20.84
chr2	111600001	114600000	0.1765	0.7843	22.50	20.09
chr2	111900001	114900000	0.1899	0.7749	24.50	22.09
chr2	112200001	115200000	0.1967	0.7754	25.37	22.96
chr2	112500001	115500000	0.1909	0.7778	24.54	22.13
chr2	112800001	115800000	0.1818	0.7657	23.74	21.33
chr2	113100001	116100000	0.1851	0.7514	24.64	22.23
chr2	113400001	116400000	0.1818	0.7392	24.60	22.19
chr2	113700001	116700000	0.1876	0.7514	24.97	22.56
chr2	114000001	117000000	0.1985	0.7532	26.35	23.94
chr2	114300001	117300000	0.1874	0.7485	25.04	22.63
chr2	114600001	117600000	0.1856	0.7459	24.89	22.48
chr2	114900001	117900000	0.1803	0.7529	23.94	21.53
chr2	115200001	118200000	0.1822	0.7553	24.13	21.72
chr2	115500001	118500000	0.1855	0.7509	24.71	22.30
chr2	115800001	118800000	0.1979	0.7675	25.78	23.37
chr2	116100001	119100000	0.1990	0.7922	25.13	22.72
chr2	116400001	119400000	0.1952	0.8173	23.88	21.47
chr2	116700001	119700000	0.1863	0.8104	22.98	20.57
chr2	117000001	120000000	0.1756	0.7969	22.04	19.63
chr2	117300001	120300000	0.1777	0.8076	22.00	19.59
chr2	117600001	120600000	0.1912	0.8193	23.33	20.92
chr2	117900001	120900000	0.1785	0.8269	21.58	19.17
chr2	118200001	121200000	0.1714	0.8346	20.53	18.12
chr2	118500001	121500000	0.1709	0.8408	20.33	17.92
chr2	118800001	121800000	0.1581	0.8434	18.75	16.34
chr2	119100001	122100000	0.1496	0.8384	17.85	15.44
chr2	119400001	122400000	0.1547	0.8379	18.46	16.05
chr2	119700001	122700000	0.1627	0.8414	19.34	16.93
chr2	120000001	123000000	0.1607	0.8421	19.08	16.67
chr2	120300001	123300000	0.1591	0.8463	18.80	16.39
chr2	120600001	123600000	0.1472	0.8420	17.49	15.08
chr2	120900001	123900000	0.1544	0.8410	18.36	15.95
chr2	121200001	124200000	0.1560	0.8427	18.51	16.10
chr2	121500001	124500000	0.1497	0.8418	17.78	15.37
chr2	121800001	124800000	0.1496	0.8385	17.84	15.43
chr2	122100001	125100000	0.1614	0.8334	19.37	16.96
chr2	122400001	125400000	0.1445	0.8289	17.44	15.03
chr2	122700001	125700000	0.1552	0.8324	18.65	16.24
chr2	123000001	126000000	0.1613	0.8419	19.16	16.75
chr2	123300001	126300000	0.1676	0.8410	19.93	17.52
chr2	123600001	126600000	0.1698	0.8372	20.28	17.87
chr2	123900001	126900000	0.1748	0.8416	20.77	18.36
chr2	124200001	127200000	0.1818	0.8457	21.49	19.08
chr2	124500001	127500000	0.1904	0.8427	22.59	20.18
chr2	124800001	127800000	0.2051	0.8558	23.97	21.56
chr2	125100001	128100000	0.1953	0.8628	22.64	20.23
chr2	125400001	128400000	0.2052	0.8624	23.80	21.39
chr2	125700001	128700000	0.1842	0.8521	21.61	19.20
chr2	126000001	129000000	0.1893	0.8557	22.12	19.71
chr2	126300001	129300000	0.1846	0.8630	21.39	18.98
chr2	126600001	129600000	0.1889	0.8689	21.74	19.33
chr2	126900001	129900000	0.1813	0.8622	21.03	18.62
chr2	127200001	130200000	0.1793	0.8596	20.86	18.45
chr2	127500001	130500000	0.1781	0.8463	21.04	18.63
chr2	127800001	130800000	0.1722	0.8461	20.35	17.94
chr2	128100001	131100000	0.1707	0.8361	20.41	18.00
chr2	128400001	131400000	0.1658	0.8252	20.09	17.68
chr2	128700001	131700000	0.1658	0.8302	19.97	17.56
chr2	129000001	132000000	0.1579	0.8296	19.04	16.63
chr2	129300001	132300000	0.1537	0.8182	18.79	16.38
chr2	129600001	132600000	0.1488	0.8042	18.50	16.09
chr2	129900001	132900000	0.1518	0.7963	19.07	16.66
chr2	130200001	133200000	0.1561	0.7914	19.73	17.32
chr2	130500001	133500000	0.1712	0.8110	21.11	18.70
chr2	130800001	133800000	0.1747	0.8067	21.66	19.25
chr2	131100001	134100000	0.1834	0.8151	22.50	20.09
chr2	131400001	134400000	0.1867	0.8158	22.88	20.47
chr2	131700001	134700000	0.1983	0.8126	24.40	21.99
chr2	132000001	135000000	0.2055	0.8026	25.60	23.19
chr2	132300001	135300000	0.2079	0.7961	26.12	23.71
chr2	132600001	135600000	0.2022	0.8039	25.15	22.74
chr2	132900001	135900000	0.2080	0.8073	25.76	23.35
chr2	133200001	136200000	0.2093	0.8036	26.05	23.64
chr2	133500001	136500000	0.1853	0.7919	23.40	20.99
chr2	133800001	136800000	0.2039	0.7899	25.82	23.41
chr2	134100001	137100000	0.1914	0.7866	24.34	21.93
chr2	134400001	137400000	0.1898	0.7897	24.04	21.63
chr2	134700001	137700000	0.1854	0.7664	24.20	21.79
chr2	135000001	138000000	0.1937	0.7771	24.93	22.52
chr2	135300001	138300000	0.1991	0.7869	25.30	22.89
chr2	135600001	138600000	0.2112	0.7813	27.03	24.62
chr2	135900001	138900000	0.2050	0.7831	26.18	23.77
chr2	136200001	139200000	0.1989	0.7991	24.89	22.48
chr2	136500001	139500000	0.2045	0.8064	25.35	22.94
chr2	136800001	139800000	0.1917	0.8041	23.84	21.43
chr2	137100001	140100000	0.2058	0.8129	25.32	22.91
chr2	137400001	140400000	0.2037	0.8189	24.87	22.46
chr2	137700001	140700000	0.2103	0.8426	24.96	22.55
chr2	138000001	141000000	0.1887	0.8329	22.65	20.24
chr2	138300001	141300000	0.1802	0.8195	21.98	19.57
chr2	138600001	141600000	0.1707	0.8088	21.10	18.69
chr2	138900001	141900000	0.1765	0.8006	22.04	19.63
chr2	139200001	142200000	0.1676	0.7819	21.44	19.03
chr2	139500001	142500000	0.1735	0.7795	22.26	19.85
chr2	139800001	142800000	0.1618	0.7880	20.54	18.13
chr2	140100001	143100000	0.1737	0.7864	22.09	19.68
chr2	140400001	143400000	0.1924	0.7878	24.42	22.01
chr2	140700001	143700000	0.1980	0.7892	25.09	22.68
chr2	141000001	144000000	0.1974	0.8012	24.63	22.22
chr2	141300001	144300000	0.1989	0.8073	24.64	22.23
chr2	141600001	144600000	0.2067	0.8287	24.94	22.53
chr2	141900001	144900000	0.1962	0.8363	23.46	21.05
chr2	142200001	145200000	0.2067	0.8424	24.54	22.13
chr2	142500001	145500000	0.1997	0.8186	24.40	21.99
chr2	142800001	145800000	0.2045	0.8028	25.47	23.06
chr2	143100001	146100000	0.1901	0.7876	24.14	21.73
chr2	143400001	146400000	0.1837	0.7696	23.87	21.46
chr2	143700001	146700000	0.1710	0.7571	22.59	20.18
chr2	144000001	147000000	0.1698	0.7390	22.98	20.57
chr2	144300001	147300000	0.1655	0.7275	22.75	20.34
chr2	144600001	147600000	0.1688	0.7080	23.84	21.43
chr2	144900001	147900000	0.1753	0.7047	24.88	22.47
chr2	145200001	148200000	0.1681	0.6889	24.41	22.00
chr2	145500001	148500000	0.1798	0.7040	25.53	23.12
chr2	145800001	148800000	0.1742	0.7197	24.21	21.80
chr2	146100001	149100000	0.1699	0.7278	23.34	20.93
chr2	146400001	149400000	0.1646	0.7388	22.27	19.86
chr2	146700001	149700000	0.1656	0.7426	22.30	19.89
chr2	147000001	150000000	0.1824	0.7498	24.32	21.91
chr2	147300001	150300000	0.1813	0.7450	24.34	21.93
chr2	147600001	150600000	0.1725	0.7496	23.02	20.61
chr2	147900001	150900000	0.1656	0.7442	22.25	19.84
chr2	148200001	151200000	0.1742	0.7463	23.35	20.94
chr2	148500001	151500000	0.1642	0.7620	21.55	19.14
chr2	148800001	151800000	0.1759	0.7564	23.25	20.84
chr2	149100001	152100000	0.1807	0.7597	23.78	21.37
chr2	149400001	152400000	0.1892	0.7734	24.46	22.05
chr2	149700001	152700000	0.1987	0.7782	25.53	23.12
chr2	150000001	153000000	0.1856	0.7878	23.55	21.14
chr2	150300001	153300000	0.1957	0.8054	24.30	21.89
chr2	150600001	153600000	0.1936	0.8000	24.19	21.78
chr2	150900001	153900000	0.2023	0.8028	25.20	22.79
chr2	151200001	154200000	0.1996	0.8179	24.40	21.99
chr2	151500001	154500000	0.2040	0.8147	25.04	22.63
chr2	151800001	154800000	0.2030	0.8153	24.90	22.49
chr2	152100001	155100000	0.1982	0.8079	24.53	22.12
chr2	152400001	155400000	0.1838	0.8025	22.90	20.49
chr2	152700001	155700000	0.1696	0.7960	21.31	18.90
chr2	153000001	156000000	0.1659	0.7855	21.12	18.71
chr2	153300001	156300000	0.1748	0.7902	22.12	19.71
chr2	153600001	156600000	0.1726	0.7900	21.85	19.44
chr2	153900001	156900000	0.1807	0.7871	22.95	20.54
chr2	154200001	157200000	0.1733	0.7826	22.14	19.73
chr2	154500001	157500000	0.1745	0.7730	22.58	20.17
chr2	154800001	157800000	0.1628	0.7205	22.60	20.19
chr2	155100001	158100000	0.1784	0.7238	24.64	22.23
chr2	155400001	158400000	0.1863	0.7030	26.50	24.09
chr2	155700001	158700000	0.1943	0.7071	27.48	25.07
chr2	156000001	159000000	0.2054	0.7081	29.00	26.59
chr2	156300001	159300000	0.1996	0.7030	28.39	25.98
chr2	156600001	159600000	0.2044	0.7117	28.72	26.31
chr2	156900001	159900000	0.1938	0.7117	27.23	24.82
chr2	157200001	160200000	0.1994	0.7124	28.00	25.59
chr2	157500001	160500000	0.1990	0.7250	27.45	25.04
chr2	157800001	160800000	0.2057	0.7802	26.36	23.95
chr2	158100001	161100000	0.1806	0.7688	23.49	21.08
chr2	158400001	161400000	0.1812	0.7891	22.97	20.56
chr2	158700001	161700000	0.1829	0.7959	22.98	20.57
chr2	159000001	162000000	0.1792	0.7893	22.70	20.29
chr2	159300001	162300000	0.1784	0.7955	22.43	20.02
chr2	159600001	162600000	0.1853	0.7828	23.67	21.26
chr2	159900001	162900000	0.1936	0.7919	24.45	22.04
chr2	160200001	163200000	0.1878	0.7951	23.62	21.21
chr2	160500001	163500000	0.1795	0.7728	23.23	20.82
chr2	160800001	163800000	0.1642	0.7588	21.64	19.23
chr2	161100001	164100000	0.1765	0.7705	22.91	20.50
chr2	161400001	164400000	0.1666	0.7626	21.85	19.44
chr2	161700001	164700000	0.1540	0.7685	20.04	17.63
chr2	162000001	165000000	0.1558	0.7504	20.76	18.35
chr2	162300001	165300000	0.1625	0.7437	21.85	19.44
chr2	162600001	165600000	0.1590	0.7700	20.66	18.25
chr2	162900001	165900000	0.1570	0.7598	20.66	18.25
chr2	163200001	166200000	0.1630	0.7608	21.42	19.01
chr2	163500001	166500000	0.1578	0.7599	20.76	18.35
chr2	163800001	166800000	0.1923	0.7692	25.00	22.59
chr2	164100001	167100000	0.1901	0.7671	24.79	22.38
chr2	164400001	167400000	0.1985	0.7783	25.51	23.10
chr2	164700001	167700000	0.2106	0.7737	27.22	24.81
chr2	165000001	168000000	0.2171	0.8032	27.02	24.61
chr2	165300001	168300000	0.1998	0.8065	24.77	22.36
chr2	165600001	168600000	0.1939	0.7974	24.32	21.91
chr2	165900001	168900000	0.1974	0.7944	24.84	22.43
chr2	166200001	169200000	0.1951	0.7840	24.88	22.47
chr2	166500001	169500000	0.2011	0.7884	25.51	23.10
chr2	166800001	169800000	0.1966	0.7882	24.94	22.53
chr2	167100001	170100000	0.1896	0.7767	24.41	22.00
chr2	167400001	170400000	0.1863	0.7671	24.29	21.88
chr2	167700001	170700000	0.1849	0.7629	24.23	21.82
chr2	168000001	171000000	0.1816	0.7691	23.62	21.21
chr2	168300001	171300000	0.1845	0.7587	24.32	21.91
chr2	168600001	171600000	0.1869	0.7426	25.17	22.76
chr2	168900001	171900000	0.1817	0.7390	24.58	22.17
chr2	169200001	172200000	0.1778	0.7475	23.79	21.38
chr2	169500001	172500000	0.1730	0.7472	23.16	20.75
chr2	169800001	172800000	0.1560	0.7521	20.74	18.33
chr2	170100001	173100000	0.1595	0.7543	21.14	18.73
chr2	170400001	173400000	0.1714	0.7535	22.74	20.33
chr2	170700001	173700000	0.1716	0.7411	23.15	20.74
chr2	171000001	174000000	0.1659	0.7286	22.77	20.36
chr2	171300001	174300000	0.1736	0.7290	23.82	21.41
chr2	171600001	174600000	0.1865	0.7481	24.93	22.52
chr2	171900001	174900000	0.1759	0.7598	23.15	20.74
chr2	172200001	175200000	0.1841	0.7561	24.35	21.94
chr2	172500001	175500000	0.1990	0.7590	26.22	23.81
chr2	172800001	175800000	0.2002	0.7385	27.11	24.70
chr2	173100001	176100000	0.2159	0.7428	29.07	26.66
chr2	173400001	176400000	0.2117	0.7419	28.53	26.12
chr2	173700001	176700000	0.2158	0.7568	28.51	26.10
chr2	174000001	177000000	0.2143	0.7623	28.11	25.70
chr2	174300001	177300000	0.2057	0.7630	26.96	24.55
chr2	174600001	177600000	0.2004	0.7472	26.82	24.41
chr2	174900001	177900000	0.2149	0.7553	28.45	26.04
chr2	175200001	178200000	0.2203	0.7663	28.74	26.33
chr2	175500001	178500000	0.2201	0.7608	28.93	26.52
chr2	175800001	178800000	0.2271	0.7561	30.03	27.62
chr2	176100001	179100000	0.2122	0.7526	28.20	25.79
chr2	176400001	179400000	0.2106	0.7563	27.85	25.44
chr2	176700001	179700000	0.2011	0.7349	27.37	24.96
chr2	177000001	180000000	0.2013	0.7241	27.81	25.40
chr2	177300001	180300000	0.2198	0.7320	30.03	27.62
chr2	177600001	180600000	0.2129	0.7353	28.96	26.55
chr2	177900001	180900000	0.2215	0.7232	30.63	28.22
chr2	178200001	181200000	0.2006	0.7083	28.32	25.91
chr2	178500001	181500000	0.1952	0.7140	27.33	24.92
chr2	178800001	181800000	0.1814	0.7346	24.70	22.29
chr2	179100001	182100000	0.1810	0.7383	24.51	22.10
chr2	179400001	182400000	0.1853	0.7386	25.09	22.68
chr2	179700001	182700000	0.2002	0.7601	26.34	23.93
chr2	180000001	183000000	0.1997	0.7552	26.45	24.04
chr2	180300001	183300000	0.1842	0.7538	24.44	22.03
chr2	180600001	183600000	0.1915	0.7518	25.48	23.07
chr2	180900001	183900000	0.1711	0.7504	22.80	20.39
chr2	181200001	184200000	0.1837	0.7550	24.33	21.92
chr2	181500001	184500000	0.1817	0.7513	24.19	21.78
chr2	181800001	184800000	0.1862	0.7254	25.67	23.26
chr2	182100001	185100000	0.1975	0.7171	27.55	25.14
chr2	182400001	185400000	0.1858	0.7097	26.18	23.77
chr2	182700001	185700000	0.1800	0.7039	25.57	23.16
chr2	183000001	186000000	0.1808	0.7102	25.45	23.04
chr2	183300001	186300000	0.1757	0.6945	25.31	22.90
chr2	183600001	186600000	0.1834	0.7009	26.16	23.75
chr2	183900001	186900000	0.1837	0.7107	25.84	23.43
chr2	184200001	187200000	0.1872	0.7062	26.51	24.10
chr2	184500001	187500000	0.1919	0.7174	26.75	24.34
chr2	184800001	187800000	0.2027	0.7351	27.57	25.16
chr2	185100001	188100000	0.1930	0.7455	25.88	23.47
chr2	185400001	188400000	0.2052	0.7403	27.72	25.31
chr2	185700001	188700000	0.2026	0.7367	27.50	25.09
chr2	186000001	189000000	0.2044	0.7399	27.63	25.22
chr2	186300001	189300000	0.2225	0.7533	29.53	27.12
chr2	186600001	189600000	0.2137	0.7471	28.60	26.19
chr2	186900001	189900000	0.2155	0.7373	29.22	26.81
chr2	187200001	190200000	0.2186	0.7398	29.54	27.13
chr2	187500001	190500000	0.2218	0.7344	30.21	27.80
chr2	187800001	190800000	0.2158	0.7351	29.36	26.95
chr2	188100001	191100000	0.2189	0.7253	30.19	27.78
chr2	188400001	191400000	0.2085	0.7175	29.06	26.65
chr2	188700001	191700000	0.2055	0.7029	29.23	26.82
chr2	189000001	192000000	0.2163	0.7046	30.70	28.29
chr2	189300001	192300000	0.2108	0.6932	30.41	28.00
chr2	189600001	192600000	0.1997	0.6951	28.73	26.32
chr2	189900001	192900000	0.1978	0.6911	28.63	26.22
chr2	190200001	193200000	0.1988	0.6947	28.62	26.21
chr2	190500001	193500000	0.1890	0.6912	27.35	24.94
chr2	190800001	193800000	0.1822	0.6793	26.82	24.41
chr2	191100001	194100000	0.1766	0.6730	26.23	23.82
chr2	191400001	194400000	0.1894	0.6801	27.85	25.44
chr2	191700001	194700000	0.1884	0.7104	26.53	24.12
chr2	192000001	195000000	0.1902	0.7033	27.04	24.63
chr2	192300001	195300000	0.1887	0.7039	26.81	24.40
chr2	192600001	195600000	0.1843	0.6931	26.59	24.18
chr2	192900001	195900000	0.1781	0.6937	25.67	23.26
chr2	193200001	196200000	0.1712	0.6910	24.77	22.36
chr2	193500001	196500000	0.1776	0.6954	25.54	23.13
chr2	193800001	196800000	0.1839	0.7005	26.26	23.85
chr2	194100001	197100000	0.1703	0.6420	26.53	24.12
chr2	194400001	197400000	0.1507	0.5942	25.37	22.96
chr2	194700001	197700000	0.1522	0.5556	27.40	24.99
chr2	195000001	198000000	0.1405	0.5488	25.60	23.19
chr2	195300001	198300000	0.1423	0.5602	25.40	22.99
chr2	195600001	198600000	0.1623	0.5779	28.09	25.68
chr2	195900001	198900000	0.1741	0.5776	30.14	27.73
chr2	196200001	199200000	0.1838	0.5733	32.06	29.65
chr2	196500001	199500000	0.1815	0.5720	31.72	29.31
chr2	196800001	199800000	0.1740	0.5839	29.79	27.38
chr2	197100001	200100000	0.1929	0.6556	29.43	27.02
chr2	197400001	200400000	0.2010	0.7085	28.37	25.96
chr2	197700001	200700000	0.2089	0.7248	28.82	26.41
chr2	198000001	201000000	0.2058	0.7187	28.64	26.23
chr2	198300001	201300000	0.1940	0.7102	27.32	24.91
chr2	198600001	201600000	0.1723	0.7040	24.47	22.06
chr2	198900001	201900000	0.1801	0.7162	25.15	22.74
chr2	199200001	202200000	0.1619	0.7122	22.74	20.33
chr2	199500001	202500000	0.1743	0.7091	24.58	22.17
chr2	199800001	202800000	0.1826	0.7090	25.75	23.34
chr2	200100001	203100000	0.1773	0.7074	25.06	22.65
chr2	200400001	203400000	0.1707	0.7033	24.27	21.86
chr2	200700001	203700000	0.1621	0.7073	22.91	20.50
chr2	201000001	204000000	0.1639	0.7050	23.24	20.83
chr2	201300001	204300000	0.1812	0.7110	25.49	23.08
chr2	201600001	204600000	0.1919	0.7020	27.34	24.93
chr2	201900001	204900000	0.1874	0.7021	26.70	24.29
chr2	202200001	205200000	0.1916	0.6985	27.42	25.01
chr2	202500001	205500000	0.1663	0.6839	24.32	21.91
chr2	202800001	205800000	0.1532	0.6780	22.60	20.19
chr2	203100001	206100000	0.1585	0.6856	23.11	20.70
chr2	203400001	206400000	0.1610	0.6849	23.50	21.09
chr2	203700001	206700000	0.1517	0.6837	22.18	19.77
chr2	204000001	207000000	0.1615	0.6935	23.30	20.89
chr2	204300001	207300000	0.1475	0.6807	21.66	19.25
chr2	204600001	207600000	0.1447	0.6922	20.90	18.49
chr2	204900001	207900000	0.1418	0.6890	20.58	18.17
chr2	205200001	208200000	0.1510	0.7070	21.36	18.95
chr2	205500001	208500000	0.1642	0.7247	22.66	20.25
chr2	205800001	208800000	0.1699	0.7203	23.58	21.17
chr2	206100001	209100000	0.1722	0.7248	23.75	21.34
chr2	206400001	209400000	0.1710	0.7320	23.36	20.95
chr2	206700001	209700000	0.1846	0.7301	25.29	22.88
chr2	207000001	210000000	0.1829	0.7287	25.11	22.70
chr2	207300001	210300000	0.1796	0.7356	24.41	22.00
chr2	207600001	210600000	0.1702	0.7387	23.04	20.63
chr2	207900001	210900000	0.1756	0.7327	23.96	21.55
chr2	208200001	211200000	0.1706	0.7268	23.47	21.06
chr2	208500001	211500000	0.1674	0.7094	23.59	21.18
chr2	208800001	211800000	0.1738	0.6961	24.96	22.55
chr2	209100001	212100000	0.1697	0.6627	25.60	23.19
chr2	209400001	212400000	0.1757	0.6653	26.41	24.00
chr2	209700001	212700000	0.1690	0.6655	25.40	22.99
chr2	210000001	213000000	0.1535	0.6431	23.87	21.46
chr2	210300001	213300000	0.1655	0.6729	24.60	22.19
chr2	210600001	213600000	0.1782	0.6766	26.34	23.93
chr2	210900001	213900000	0.1638	0.6630	24.71	22.30
chr2	211200001	214200000	0.1586	0.6541	24.25	21.84
chr2	211500001	214500000	0.1676	0.6652	25.20	22.79
chr2	211800001	214800000	0.1709	0.6847	24.96	22.55
chr2	212100001	215100000	0.1637	0.7004	23.37	20.96
chr2	212400001	215400000	0.1615	0.6820	23.69	21.28
chr2	212700001	215700000	0.1693	0.6813	24.85	22.44
chr2	213000001	216000000	0.1750	0.7027	24.91	22.50
chr2	213300001	216300000	0.1704	0.6659	25.59	23.18
chr2	213600001	216600000	0.1747	0.6404	27.27	24.86
chr2	213900001	216900000	0.1798	0.6444	27.90	25.49
chr2	214200001	217200000	0.1915	0.6411	29.87	27.46
chr2	214500001	217500000	0.1850	0.6266	29.53	27.12
chr2	214800001	217800000	0.1650	0.6238	26.46	24.05
chr2	215100001	218100000	0.1734	0.6275	27.63	25.22
chr2	215400001	218400000	0.1800	0.6190	29.08	26.67
chr2	215700001	218700000	0.1676	0.6212	26.99	24.58
chr2	216000001	219000000	0.1621	0.6130	26.45	24.04
chr2	216300001	219300000	0.1575	0.6097	25.83	23.42
chr2	216600001	219600000	0.1434	0.6121	23.43	21.02
chr2	216900001	219900000	0.1430	0.6206	23.03	20.62
chr2	217200001	220200000	0.1336	0.6352	21.03	18.62
chr2	217500001	220500000	0.1440	0.6417	22.44	20.03
chr2	217800001	220800000	0.1605	0.6392	25.11	22.70
chr2	218100001	221100000	0.1676	0.6473	25.89	23.48
chr2	218400001	221400000	0.1775	0.6514	27.24	24.83
chr2	218700001	221700000	0.1954	0.6516	29.98	27.57
chr2	219000001	222000000	0.2054	0.6616	31.04	28.63
chr2	219300001	222300000	0.2100	0.6752	31.11	28.70
chr2	219600001	222600000	0.2231	0.6990	31.92	29.51
chr2	219900001	222900000	0.2291	0.7037	32.55	30.14
chr2	220200001	223200000	0.2266	0.6955	32.58	30.17
chr2	220500001	223500000	0.2095	0.6956	30.11	27.70
chr2	220800001	223800000	0.1940	0.7005	27.69	25.28
chr2	221100001	224100000	0.1991	0.6992	28.48	26.07
chr2	221400001	224400000	0.1741	0.7163	24.30	21.89
chr2	221700001	224700000	0.1572	0.7080	22.21	19.80
chr2	222000001	225000000	0.1592	0.7083	22.48	20.07
chr2	222300001	225300000	0.1632	0.7089	23.03	20.62
chr2	222600001	225600000	0.1604	0.7016	22.86	20.45
chr2	222900001	225900000	0.1559	0.7024	22.19	19.78
chr2	223200001	226200000	0.1504	0.7081	21.24	18.83
chr2	223500001	226500000	0.1708	0.7195	23.74	21.33
chr2	223800001	226800000	0.1733	0.6939	24.98	22.57
chr2	224100001	227100000	0.1578	0.6813	23.16	20.75
chr2	224400001	227400000	0.1664	0.6728	24.73	22.32
chr2	224700001	227700000	0.1762	0.6830	25.80	23.39
chr2	225000001	228000000	0.1696	0.6778	25.02	22.61
chr2	225300001	228300000	0.1656	0.6733	24.59	22.18
chr2	225600001	228600000	0.1623	0.6538	24.82	22.41
chr2	225900001	228900000	0.1479	0.6534	22.63	20.22
chr2	226200001	229200000	0.1591	0.6498	24.49	22.08
chr2	226500001	229500000	0.1509	0.6468	23.33	20.92
chr2	226800001	229800000	0.1650	0.6629	24.90	22.49
chr2	227100001	230100000	0.1576	0.6517	24.18	21.77
chr2	227400001	230400000	0.1630	0.6459	25.23	22.82
chr2	227700001	230700000	0.1559	0.6418	24.28	21.87
chr2	228000001	231000000	0.1609	0.6477	24.84	22.43
chr2	228300001	231300000	0.1618	0.6474	24.99	22.58
chr2	228600001	231600000	0.1561	0.6542	23.86	21.45
chr2	228900001	231900000	0.1636	0.6300	25.96	23.55
chr2	229200001	232200000	0.1590	0.6183	25.72	23.31
chr2	229500001	232500000	0.1466	0.6089	24.08	21.67
chr2	229800001	232800000	0.1460	0.6018	24.25	21.84
chr2	230100001	233100000	0.1657	0.6081	27.26	24.85
chr2	230400001	233400000	0.1516	0.6130	24.73	22.32
chr2	230700001	233700000	0.1548	0.6225	24.86	22.45
chr2	231000001	234000000	0.1510	0.6282	24.03	21.62
chr2	231300001	234300000	0.1533	0.6218	24.66	22.25
chr2	231600001	234600000	0.1542	0.6357	24.25	21.84
chr2	231900001	234900000	0.1474	0.6436	22.90	20.49
chr2	232200001	235200000	0.1550	0.6472	23.94	21.53
chr2	232500001	235500000	0.1655	0.6514	25.40	22.99
chr2	232800001	235800000	0.1498	0.6499	23.05	20.64
chr2	233100001	236100000	0.1329	0.6219	21.37	18.96
chr2	233400001	236400000	0.1361	0.6151	22.12	19.71
chr2	233700001	236700000	0.1295	0.5823	22.25	19.84
chr2	234000001	237000000	0.1301	0.5651	23.03	20.62
chr2	234300001	237300000	0.1176	0.5647	20.83	18.42
chr2	234600001	237600000	0.1155	0.5371	21.51	19.10
chr2	234900001	237900000	0.1177	0.5411	21.76	19.35
chr2	235200001	238200000	0.1104	0.5334	20.70	18.29
chr2	235500001	238500000	0.1060	0.5341	19.85	17.44
chr2	235800001	238800000	0.1151	0.5363	21.46	19.05
chr2	236100001	239100000	0.1121	0.5476	20.47	18.06
chr2	236400001	239400000	0.1292	0.5629	22.96	20.55
chr2	236700001	239700000	0.1353	0.5868	23.06	20.65
chr2	237000001	240000000	0.1298	0.5966	21.75	19.34
chr2	237300001	240300000	0.1317	0.5904	22.31	19.90
chr2	237600001	240600000	0.1362	0.6068	22.45	20.04
chr2	237900001	240900000	0.1415	0.6130	23.09	20.68
chr2	238200001	241200000	0.1566	0.6215	25.20	22.79
chr2	238500001	241500000	0.1531	0.6230	24.58	22.17
chr2	238800001	241800000	0.1486	0.6248	23.78	21.37
chr2	239100001	242100000	0.1609	0.6616	24.32	21.91
chr2	239400001	242400000	0.1585	0.6559	24.17	21.76
chr2	239700001	242700000	0.1507	0.6507	23.16	20.75
chr2	240000001	243000000	0.1543	0.6556	23.53	21.12
chr2	240300001	243300000	0.1571	0.6530	24.06	21.65
chr2	240600001	243600000	0.1829	0.6575	27.82	25.41
chr2	240900001	243900000	0.1911	0.6692	28.55	26.14
chr2	241200001	244200000	0.1644	0.6646	24.73	22.32
chr2	241500001	244500000	0.1712	0.6779	25.26	22.85
chr2	241800001	244800000	0.1748	0.6983	25.04	22.63
chr2	242100001	244962008	0.1690	0.7036	22.91	20.50
chr3	1	3000000	0.1807	0.6564	27.53	25.12
chr3	300001	3300000	0.1727	0.6390	27.02	24.61
chr3	600001	3600000	0.1626	0.6119	26.57	24.16
chr3	900001	3900000	0.1659	0.6120	27.10	24.69
chr3	1200001	4200000	0.1671	0.6118	27.32	24.91
chr3	1500001	4500000	0.1585	0.6216	25.49	23.08
chr3	1800001	4800000	0.1482	0.6188	23.96	21.55
chr3	2100001	5100000	0.1417	0.6124	23.14	20.73
chr3	2400001	5400000	0.1413	0.6138	23.02	20.61
chr3	2700001	5700000	0.1440	0.6121	23.53	21.12
chr3	3000001	6000000	0.1297	0.6121	21.20	18.79
chr3	3300001	6300000	0.1279	0.6198	20.64	18.23
chr3	3600001	6600000	0.1313	0.6365	20.62	18.21
chr3	3900001	6900000	0.1380	0.6318	21.84	19.43
chr3	4200001	7200000	0.1489	0.6175	24.11	21.70
chr3	4500001	7500000	0.1510	0.6274	24.07	21.66
chr3	4800001	7800000	0.1610	0.6474	24.86	22.45
chr3	5100001	8100000	0.1575	0.6707	23.48	21.07
chr3	5400001	8400000	0.1543	0.6654	23.18	20.77
chr3	5700001	8700000	0.1536	0.6700	22.93	20.52
chr3	6000001	9000000	0.1635	0.6826	23.95	21.54
chr3	6300001	9300000	0.1576	0.6723	23.43	21.02
chr3	6600001	9600000	0.1553	0.6569	23.64	21.23
chr3	6900001	9900000	0.1565	0.6529	23.97	21.56
chr3	7200001	10200000	0.1447	0.6635	21.80	19.39
chr3	7500001	10500000	0.1381	0.6562	21.05	18.64
chr3	7800001	10800000	0.1392	0.6402	21.74	19.33
chr3	8100001	11100000	0.1432	0.6473	22.13	19.72
chr3	8400001	11400000	0.1387	0.6680	20.76	18.35
chr3	8700001	11700000	0.1400	0.6828	20.51	18.10
chr3	9000001	12000000	0.1420	0.7022	20.22	17.81
chr3	9300001	12300000	0.1497	0.7198	20.80	18.39
chr3	9600001	12600000	0.1695	0.7417	22.85	20.44
chr3	9900001	12900000	0.1624	0.7341	22.12	19.71
chr3	10200001	13200000	0.1679	0.7343	22.86	20.45
chr3	10500001	13500000	0.1711	0.7316	23.39	20.98
chr3	10800001	13800000	0.1799	0.7417	24.25	21.84
chr3	11100001	14100000	0.1935	0.7273	26.60	24.19
chr3	11400001	14400000	0.1974	0.7367	26.79	24.38
chr3	11700001	14700000	0.2056	0.7336	28.02	25.61
chr3	12000001	15000000	0.1952	0.7209	27.08	24.67
chr3	12300001	15300000	0.1899	0.7104	26.74	24.33
chr3	12600001	15600000	0.1771	0.6970	25.40	22.99
chr3	12900001	15900000	0.1849	0.7248	25.52	23.11
chr3	13200001	16200000	0.1842	0.7276	25.31	22.90
chr3	13500001	16500000	0.1975	0.7199	27.43	25.02
chr3	13800001	16800000	0.1945	0.7182	27.08	24.67
chr3	14100001	17100000	0.1867	0.7137	26.15	23.74
chr3	14400001	17400000	0.1718	0.6927	24.80	22.39
chr3	14700001	17700000	0.1634	0.6893	23.70	21.29
chr3	15000001	18000000	0.1662	0.6982	23.81	21.40
chr3	15300001	18300000	0.1707	0.6965	24.51	22.10
chr3	15600001	18600000	0.1845	0.7113	25.94	23.53
chr3	15900001	18900000	0.1890	0.7047	26.82	24.41
chr3	16200001	19200000	0.1856	0.7095	26.16	23.75
chr3	16500001	19500000	0.1796	0.7253	24.76	22.35
chr3	16800001	19800000	0.1691	0.7211	23.45	21.04
chr3	17100001	20100000	0.1589	0.7323	21.70	19.29
chr3	17400001	20400000	0.1782	0.7457	23.90	21.49
chr3	17700001	20700000	0.1736	0.7392	23.48	21.07
chr3	18000001	21000000	0.1862	0.7257	25.66	23.25
chr3	18300001	21300000	0.1769	0.7287	24.27	21.86
chr3	18600001	21600000	0.1656	0.7361	22.50	20.09
chr3	18900001	21900000	0.1608	0.7379	21.79	19.38
chr3	19200001	22200000	0.1717	0.7386	23.24	20.83
chr3	19500001	22500000	0.1793	0.7339	24.43	22.02
chr3	19800001	22800000	0.1874	0.7405	25.31	22.90
chr3	20100001	23100000	0.1955	0.7446	26.25	23.84
chr3	20400001	23400000	0.1935	0.7376	26.23	23.82
chr3	20700001	23700000	0.1958	0.7326	26.73	24.32
chr3	21000001	24000000	0.1943	0.7386	26.31	23.90
chr3	21300001	24300000	0.2000	0.7309	27.37	24.96
chr3	21600001	24600000	0.1856	0.7278	25.50	23.09
chr3	21900001	24900000	0.1873	0.7340	25.51	23.10
chr3	22200001	25200000	0.1835	0.7387	24.84	22.43
chr3	22500001	25500000	0.1749	0.7483	23.37	20.96
chr3	22800001	25800000	0.1778	0.7489	23.74	21.33
chr3	23100001	26100000	0.1775	0.7492	23.69	21.28
chr3	23400001	26400000	0.1772	0.7419	23.88	21.47
chr3	23700001	26700000	0.1848	0.7420	24.91	22.50
chr3	24000001	27000000	0.1824	0.7432	24.55	22.14
chr3	24300001	27300000	0.1951	0.7590	25.70	23.29
chr3	24600001	27600000	0.2207	0.7725	28.57	26.16
chr3	24900001	27900000	0.2061	0.7660	26.90	24.49
chr3	25200001	28200000	0.2070	0.7566	27.36	24.95
chr3	25500001	28500000	0.2107	0.7452	28.28	25.87
chr3	25800001	28800000	0.1989	0.7464	26.64	24.23
chr3	26100001	29100000	0.2048	0.7453	27.48	25.07
chr3	26400001	29400000	0.1857	0.7571	24.52	22.11
chr3	26700001	29700000	0.1860	0.7635	24.37	21.96
chr3	27000001	30000000	0.1861	0.7617	24.44	22.03
chr3	27300001	30300000	0.1751	0.7541	23.23	20.82
chr3	27600001	30600000	0.1649	0.7360	22.41	20.00
chr3	27900001	30900000	0.1803	0.7353	24.52	22.11
chr3	28200001	31200000	0.1729	0.7305	23.67	21.26
chr3	28500001	31500000	0.1635	0.7374	22.17	19.76
chr3	28800001	31800000	0.1676	0.7517	22.30	19.89
chr3	29100001	32100000	0.1709	0.7492	22.82	20.41
chr3	29400001	32400000	0.1961	0.7564	25.93	23.52
chr3	29700001	32700000	0.1848	0.7560	24.45	22.04
chr3	30000001	33000000	0.1776	0.7606	23.35	20.94
chr3	30300001	33300000	0.1862	0.7755	24.01	21.60
chr3	30600001	33600000	0.1815	0.7757	23.39	20.98
chr3	30900001	33900000	0.1751	0.7819	22.40	19.99
chr3	31200001	34200000	0.1918	0.7886	24.32	21.91
chr3	31500001	34500000	0.2031	0.7772	26.13	23.72
chr3	31800001	34800000	0.2045	0.7629	26.80	24.39
chr3	32100001	35100000	0.1790	0.7559	23.67	21.26
chr3	32400001	35400000	0.1672	0.7433	22.49	20.08
chr3	32700001	35700000	0.1719	0.7531	22.82	20.41
chr3	33000001	36000000	0.1790	0.7621	23.49	21.08
chr3	33300001	36300000	0.1804	0.7505	24.04	21.63
chr3	33600001	36600000	0.1761	0.7387	23.84	21.43
chr3	33900001	36900000	0.1756	0.7340	23.92	21.51
chr3	34200001	37200000	0.1652	0.7471	22.11	19.70
chr3	34500001	37500000	0.1708	0.7629	22.39	19.98
chr3	34800001	37800000	0.1663	0.7699	21.60	19.19
chr3	35100001	38100000	0.1850	0.7892	23.44	21.03
chr3	35400001	38400000	0.1978	0.8017	24.67	22.26
chr3	35700001	38700000	0.2004	0.8010	25.02	22.61
chr3	36000001	39000000	0.2014	0.7995	25.19	22.78
chr3	36300001	39300000	0.1851	0.7935	23.32	20.91
chr3	36600001	39600000	0.1954	0.8176	23.90	21.49
chr3	36900001	39900000	0.1928	0.8225	23.44	21.03
chr3	37200001	40200000	0.1872	0.8130	23.03	20.62
chr3	37500001	40500000	0.1819	0.8065	22.55	20.14
chr3	37800001	40800000	0.1756	0.8070	21.76	19.35
chr3	38100001	41100000	0.1599	0.7866	20.32	17.91
chr3	38400001	41400000	0.1688	0.7910	21.34	18.93
chr3	38700001	41700000	0.1573	0.7870	19.99	17.58
chr3	39000001	42000000	0.1666	0.7828	21.28	18.87
chr3	39300001	42300000	0.1676	0.7876	21.28	18.87
chr3	39600001	42600000	0.1672	0.7722	21.65	19.24
chr3	39900001	42900000	0.1743	0.7817	22.30	19.89
chr3	40200001	43200000	0.1834	0.7861	23.33	20.92
chr3	40500001	43500000	0.1777	0.7898	22.50	20.09
chr3	40800001	43800000	0.1942	0.7803	24.89	22.48
chr3	41100001	44100000	0.2073	0.7935	26.13	23.72
chr3	41400001	44400000	0.1841	0.7806	23.58	21.17
chr3	41700001	44700000	0.1884	0.7818	24.10	21.69
chr3	42000001	45000000	0.1810	0.7766	23.31	20.90
chr3	42300001	45300000	0.1836	0.7788	23.58	21.17
chr3	42600001	45600000	0.1803	0.7900	22.82	20.41
chr3	42900001	45900000	0.1808	0.7745	23.34	20.93
chr3	43200001	46200000	0.1857	0.7698	24.12	21.71
chr3	43500001	46500000	0.1924	0.7820	24.61	22.20
chr3	43800001	46800000	0.1911	0.7902	24.18	21.77
chr3	44100001	47100000	0.1883	0.7767	24.24	21.83
chr3	44400001	47400000	0.1851	0.7677	24.11	21.70
chr3	44700001	47700000	0.1722	0.7007	24.58	22.17
chr3	45000001	48000000	0.1613	0.6999	23.05	20.64
chr3	45300001	48300000	0.1630	0.6901	23.62	21.21
chr3	45600001	48600000	0.1591	0.6746	23.59	21.18
chr3	45900001	48900000	0.1551	0.6779	22.87	20.46
chr3	46200001	49200000	0.1537	0.6620	23.22	20.81
chr3	46500001	49500000	0.1544	0.6497	23.76	21.35
chr3	46800001	49800000	0.1476	0.6460	22.85	20.44
chr3	47100001	50100000	0.1494	0.6465	23.11	20.70
chr3	47400001	50400000	0.1576	0.6507	24.23	21.82
chr3	47700001	50700000	0.1727	0.7224	23.90	21.49
chr3	48000001	51000000	0.1769	0.7330	24.13	21.72
chr3	48300001	51300000	0.1703	0.7337	23.22	20.81
chr3	48600001	51600000	0.1636	0.7444	21.98	19.57
chr3	48900001	51900000	0.1636	0.7424	22.04	19.63
chr3	49200001	52200000	0.1617	0.7586	21.31	18.90
chr3	49500001	52500000	0.1562	0.7538	20.71	18.30
chr3	49800001	52800000	0.1629	0.7447	21.87	19.46
chr3	50100001	53100000	0.1670	0.7543	22.14	19.73
[truncated: 5,021 more rows]
