# Supplementary material for: Effect of sequence depth and length in long-read assembly of the maize inbred NC358
Source: Nat Commun. 2020 May 8;11:2288. doi: 10.1038/s41467-020-16037-7 (PMC7211024; doi:10.1038/s41467-020-16037-7)
Supplement: Supplementary file 4 — Source Data [file 41467_2020_16037_MOESM4_ESM.zip › Source Data/Fig. 1F, Suppl. Fig. 8/NC358_21k_75x_DLE1_consensus_quick.fasta.mod.out.LAI]

Chr	From	To	Intact	Total	raw_LAI	LAI
whole_genome	1	2137994981	0.1605	0.7634	21.03	18.62
8	1	3000000	0.1642	0.6501	25.26	22.85
8	300001	3300000	0.1555	0.6135	25.35	22.94
8	600001	3600000	0.1552	0.5844	26.56	24.15
8	900001	3900000	0.1536	0.5491	27.96	25.55
8	1200001	4200000	0.1428	0.5250	27.20	24.79
8	1500001	4500000	0.1479	0.5214	28.37	25.96
8	1800001	4800000	0.1388	0.5361	25.89	23.48
8	2100001	5100000	0.1406	0.5095	27.60	25.19
8	2400001	5400000	0.1420	0.5160	27.52	25.11
8	2700001	5700000	0.1472	0.5333	27.60	25.19
8	3000001	6000000	0.1413	0.5294	26.69	24.28
8	3300001	6300000	0.1486	0.5557	26.73	24.32
8	3600001	6600000	0.1548	0.5581	27.74	25.33
8	3900001	6900000	0.1541	0.5785	26.63	24.22
8	4200001	7200000	0.1762	0.5826	30.25	27.84
8	4500001	7500000	0.1636	0.5865	27.90	25.49
8	4800001	7800000	0.1837	0.5999	30.63	28.22
8	5100001	8100000	0.1944	0.6099	31.87	29.46
8	5400001	8400000	0.1817	0.5895	30.81	28.40
8	5700001	8700000	0.1766	0.5759	30.67	28.26
8	6000001	9000000	0.1737	0.6010	28.91	26.50
8	6300001	9300000	0.1772	0.5963	29.73	27.32
8	6600001	9600000	0.1709	0.6110	27.97	25.56
8	6900001	9900000	0.1677	0.6056	27.69	25.28
8	7200001	10200000	0.1556	0.5923	26.27	23.86
8	7500001	10500000	0.1575	0.6156	25.58	23.17
8	7800001	10800000	0.1498	0.6226	24.07	21.66
8	8100001	11100000	0.1385	0.6313	21.94	19.53
8	8400001	11400000	0.1482	0.6535	22.68	20.27
8	8700001	11700000	0.1471	0.6427	22.88	20.47
8	9000001	12000000	0.1510	0.6305	23.95	21.54
8	9300001	12300000	0.1482	0.6312	23.48	21.07
8	9600001	12600000	0.1433	0.6303	22.74	20.33
8	9900001	12900000	0.1553	0.6579	23.60	21.19
8	10200001	13200000	0.1525	0.6790	22.47	20.06
8	10500001	13500000	0.1552	0.6618	23.45	21.04
8	10800001	13800000	0.1641	0.6534	25.11	22.70
8	11100001	14100000	0.1662	0.6571	25.29	22.88
8	11400001	14400000	0.1690	0.6510	25.95	23.54
8	11700001	14700000	0.1789	0.6750	26.50	24.09
8	12000001	15000000	0.1856	0.6806	27.27	24.86
8	12300001	15300000	0.1872	0.6847	27.34	24.93
8	12600001	15600000	0.1939	0.6764	28.66	26.25
8	12900001	15900000	0.1932	0.6563	29.43	27.02
8	13200001	16200000	0.1913	0.6462	29.60	27.19
8	13500001	16500000	0.1771	0.6514	27.19	24.78
8	13800001	16800000	0.1594	0.6468	24.64	22.23
8	14100001	17100000	0.1511	0.6544	23.09	20.68
8	14400001	17400000	0.1429	0.6588	21.69	19.28
8	14700001	17700000	0.1418	0.6672	21.26	18.85
8	15000001	18000000	0.1404	0.6737	20.84	18.43
8	15300001	18300000	0.1435	0.6892	20.82	18.41
8	15600001	18600000	0.1302	0.6785	19.19	16.78
8	15900001	18900000	0.1359	0.6756	20.11	17.70
8	16200001	19200000	0.1386	0.6935	19.99	17.58
8	16500001	19500000	0.1600	0.6825	23.44	21.03
8	16800001	19800000	0.1652	0.6909	23.91	21.50
8	17100001	20100000	0.1582	0.6837	23.14	20.73
8	17400001	20400000	0.1574	0.6755	23.30	20.89
8	17700001	20700000	0.1413	0.6626	21.32	18.91
8	18000001	21000000	0.1472	0.6553	22.46	20.05
8	18300001	21300000	0.1459	0.6395	22.82	20.41
8	18600001	21600000	0.1632	0.6549	24.92	22.51
8	18900001	21900000	0.1530	0.6605	23.16	20.75
8	19200001	22200000	0.1514	0.6610	22.90	20.49
8	19500001	22500000	0.1441	0.6746	21.37	18.96
8	19800001	22800000	0.1498	0.6807	22.01	19.60
8	20100001	23100000	0.1653	0.6962	23.74	21.33
8	20400001	23400000	0.1712	0.6899	24.82	22.41
8	20700001	23700000	0.1774	0.7024	25.26	22.85
8	21000001	24000000	0.1666	0.7208	23.11	20.70
8	21300001	24300000	0.1489	0.7205	20.66	18.25
8	21600001	24600000	0.1568	0.7236	21.67	19.26
8	21900001	24900000	0.1643	0.7243	22.69	20.28
8	22200001	25200000	0.1702	0.7303	23.31	20.90
8	22500001	25500000	0.1762	0.7465	23.61	21.20
8	22800001	25800000	0.1689	0.7364	22.94	20.53
8	23100001	26100000	0.1693	0.7348	23.04	20.63
8	23400001	26400000	0.1589	0.7423	21.41	19.00
8	23700001	26700000	0.1565	0.7360	21.26	18.85
8	24000001	27000000	0.1584	0.7354	21.54	19.13
8	24300001	27300000	0.1772	0.7381	24.01	21.60
8	24600001	27600000	0.1625	0.7235	22.47	20.06
8	24900001	27900000	0.1543	0.7401	20.85	18.44
8	25200001	28200000	0.1493	0.7277	20.52	18.11
8	25500001	28500000	0.1490	0.7210	20.67	18.26
8	25800001	28800000	0.1564	0.7153	21.86	19.45
8	26100001	29100000	0.1488	0.7021	21.19	18.78
8	26400001	29400000	0.1586	0.7180	22.08	19.67
8	26700001	29700000	0.1590	0.7110	22.37	19.96
8	27000001	30000000	0.1615	0.7121	22.68	20.27
8	27300001	30300000	0.1567	0.7052	22.22	19.81
8	27600001	30600000	0.1596	0.7162	22.29	19.88
8	27900001	30900000	0.1714	0.7220	23.74	21.33
8	28200001	31200000	0.1742	0.7256	24.00	21.59
8	28500001	31500000	0.1653	0.7272	22.73	20.32
8	28800001	31800000	0.1735	0.7502	23.13	20.72
8	29100001	32100000	0.1981	0.7497	26.43	24.02
8	29400001	32400000	0.1940	0.7444	26.06	23.65
8	29700001	32700000	0.2077	0.7484	27.76	25.35
8	30000001	33000000	0.2038	0.7439	27.39	24.98
8	30300001	33300000	0.1936	0.7397	26.17	23.76
8	30600001	33600000	0.1976	0.7454	26.51	24.10
8	30900001	33900000	0.1833	0.7304	25.09	22.68
8	31200001	34200000	0.1960	0.7222	27.14	24.73
8	31500001	34500000	0.2038	0.7240	28.14	25.73
8	31800001	34800000	0.1967	0.7314	26.90	24.49
8	32100001	35100000	0.1773	0.7328	24.19	21.78
8	32400001	35400000	0.1727	0.6987	24.71	22.30
8	32700001	35700000	0.1749	0.6951	25.15	22.74
8	33000001	36000000	0.1741	0.6877	25.32	22.91
8	33300001	36300000	0.1784	0.6964	25.62	23.21
8	33600001	36600000	0.1810	0.6964	25.99	23.58
8	33900001	36900000	0.1795	0.6919	25.95	23.54
8	34200001	37200000	0.1684	0.7046	23.91	21.50
8	34500001	37500000	0.1767	0.6919	25.54	23.13
8	34800001	37800000	0.1759	0.6678	26.34	23.93
8	35100001	38100000	0.1808	0.6702	26.98	24.57
8	35400001	38400000	0.1944	0.7025	27.68	25.27
8	35700001	38700000	0.1849	0.6936	26.65	24.24
8	36000001	39000000	0.1779	0.6909	25.74	23.33
8	36300001	39300000	0.1766	0.6949	25.41	23.00
8	36600001	39600000	0.1822	0.7040	25.88	23.47
8	36900001	39900000	0.1815	0.7023	25.84	23.43
8	37200001	40200000	0.1810	0.7090	25.53	23.12
8	37500001	40500000	0.1712	0.7083	24.17	21.76
8	37800001	40800000	0.1730	0.7042	24.57	22.16
8	38100001	41100000	0.1632	0.7180	22.74	20.33
8	38400001	41400000	0.1620	0.7111	22.78	20.37
8	38700001	41700000	0.1734	0.7344	23.61	21.20
8	39000001	42000000	0.1882	0.7423	25.36	22.95
8	39300001	42300000	0.1919	0.7387	25.98	23.57
8	39600001	42600000	0.1696	0.7247	23.40	20.99
8	39900001	42900000	0.1787	0.7426	24.07	21.66
8	40200001	43200000	0.1769	0.7312	24.20	21.79
8	40500001	43500000	0.1677	0.7415	22.61	20.20
8	40800001	43800000	0.1617	0.7605	21.27	18.86
8	41100001	44100000	0.1697	0.7558	22.45	20.04
8	41400001	44400000	0.1704	0.7735	22.04	19.63
8	41700001	44700000	0.1584	0.7564	20.95	18.54
8	42000001	45000000	0.1577	0.7591	20.78	18.37
8	42300001	45300000	0.1632	0.7617	21.43	19.02
8	42600001	45600000	0.1849	0.7590	24.36	21.95
8	42900001	45900000	0.1753	0.7521	23.31	20.90
8	43200001	46200000	0.1676	0.7520	22.29	19.88
8	43500001	46500000	0.1757	0.7425	23.67	21.26
8	43800001	46800000	0.1748	0.7312	23.91	21.50
8	44100001	47100000	0.1587	0.7372	21.53	19.12
8	44400001	47400000	0.1486	0.7310	20.33	17.92
8	44700001	47700000	0.1445	0.7455	19.39	16.98
8	45000001	48000000	0.1445	0.7480	19.32	16.91
8	45300001	48300000	0.1433	0.7416	19.32	16.91
8	45600001	48600000	0.1342	0.7512	17.86	15.45
8	45900001	48900000	0.1361	0.7539	18.05	15.64
8	46200001	49200000	0.1452	0.7604	19.10	16.69
8	46500001	49500000	0.1376	0.7680	17.92	15.51
8	46800001	49800000	0.1326	0.7749	17.12	14.71
8	47100001	50100000	0.1419	0.7735	18.34	15.93
8	47400001	50400000	0.1444	0.7709	18.73	16.32
8	47700001	50700000	0.1518	0.7612	19.95	17.54
8	48000001	51000000	0.1446	0.7572	19.10	16.69
8	48300001	51300000	0.1421	0.7677	18.51	16.10
8	48600001	51600000	0.1438	0.7723	18.62	16.21
8	48900001	51900000	0.1538	0.7697	19.98	17.57
8	49200001	52200000	0.1483	0.7758	19.12	16.71
8	49500001	52500000	0.1431	0.7730	18.51	16.10
8	49800001	52800000	0.1557	0.7671	20.30	17.89
8	50100001	53100000	0.1544	0.7546	20.46	18.05
8	50400001	53400000	0.1695	0.7541	22.48	20.07
8	50700001	53700000	0.1697	0.7534	22.52	20.11
8	51000001	54000000	0.1758	0.7504	23.43	21.02
8	51300001	54300000	0.1724	0.7498	23.00	20.59
8	51600001	54600000	0.1587	0.7376	21.51	19.10
8	51900001	54900000	0.1537	0.7407	20.75	18.34
8	52200001	55200000	0.1579	0.7291	21.65	19.24
8	52500001	55500000	0.1635	0.7176	22.78	20.37
8	52800001	55800000	0.1494	0.7313	20.43	18.02
8	53100001	56100000	0.1634	0.7357	22.21	19.80
8	53400001	56400000	0.1407	0.7276	19.33	16.92
8	53700001	56700000	0.1346	0.7333	18.35	15.94
8	54000001	57000000	0.1253	0.7457	16.81	14.40
8	54300001	57300000	0.1410	0.7464	18.89	16.48
8	54600001	57600000	0.1562	0.7508	20.81	18.40
8	54900001	57900000	0.1579	0.7401	21.33	18.92
8	55200001	58200000	0.1579	0.7516	21.01	18.60
8	55500001	58500000	0.1576	0.7562	20.84	18.43
8	55800001	58800000	0.1592	0.7517	21.18	18.77
8	56100001	59100000	0.1454	0.7529	19.31	16.90
8	56400001	59400000	0.1566	0.7528	20.80	18.39
8	56700001	59700000	0.1506	0.7490	20.10	17.69
8	57000001	60000000	0.1661	0.7426	22.37	19.96
8	57300001	60300000	0.1490	0.7560	19.71	17.30
8	57600001	60600000	0.1332	0.7555	17.63	15.22
8	57900001	60900000	0.1335	0.7689	17.37	14.96
8	58200001	61200000	0.1353	0.7577	17.86	15.45
8	58500001	61500000	0.1303	0.7725	16.86	14.45
8	58800001	61800000	0.1373	0.7676	17.89	15.48
8	59100001	62100000	0.1552	0.7635	20.33	17.92
8	59400001	62400000	0.1489	0.7740	19.24	16.83
8	59700001	62700000	0.1506	0.7778	19.36	16.95
8	60000001	63000000	0.1432	0.7739	18.50	16.09
8	60300001	63300000	0.1454	0.7673	18.95	16.54
8	60600001	63600000	0.1663	0.7697	21.61	19.20
8	60900001	63900000	0.1557	0.7710	20.20	17.79
8	61200001	64200000	0.1511	0.7749	19.50	17.09
8	61500001	64500000	0.1561	0.7488	20.84	18.43
8	61800001	64800000	0.1524	0.7506	20.30	17.89
8	62100001	65100000	0.1318	0.7501	17.57	15.16
8	62400001	65400000	0.1269	0.7548	16.81	14.40
8	62700001	65700000	0.1343	0.7607	17.65	15.24
8	63000001	66000000	0.1281	0.7469	17.16	14.75
8	63300001	66300000	0.1244	0.7375	16.86	14.45
8	63600001	66600000	0.1151	0.7338	15.68	13.27
8	63900001	66900000	0.1211	0.7407	16.35	13.94
8	64200001	67200000	0.1267	0.7300	17.35	14.94
8	64500001	67500000	0.1254	0.7410	16.92	14.51
8	64800001	67800000	0.1334	0.7401	18.02	15.61
8	65100001	68100000	0.1309	0.7312	17.91	15.50
8	65400001	68400000	0.1358	0.7153	18.98	16.57
8	65700001	68700000	0.1347	0.7063	19.08	16.67
8	66000001	69000000	0.1316	0.7180	18.33	15.92
8	66300001	69300000	0.1380	0.7039	19.60	17.19
8	66600001	69600000	0.1348	0.7097	19.00	16.59
8	66900001	69900000	0.1370	0.6967	19.66	17.25
8	67200001	70200000	0.1333	0.6871	19.40	16.99
8	67500001	70500000	0.1374	0.6820	20.15	17.74
8	67800001	70800000	0.1341	0.6845	19.59	17.18
8	68100001	71100000	0.1434	0.7099	20.20	17.79
8	68400001	71400000	0.1539	0.7093	21.70	19.29
8	68700001	71700000	0.1449	0.7155	20.25	17.84
8	69000001	72000000	0.1617	0.7204	22.45	20.04
8	69300001	72300000	0.1589	0.7261	21.88	19.47
8	69600001	72600000	0.1502	0.7160	20.98	18.57
8	69900001	72900000	0.1507	0.7199	20.94	18.53
8	70200001	73200000	0.1490	0.7434	20.05	17.64
8	70500001	73500000	0.1496	0.7431	20.14	17.73
8	70800001	73800000	0.1552	0.7506	20.67	18.26
8	71100001	74100000	0.1514	0.7368	20.55	18.14
8	71400001	74400000	0.1433	0.7502	19.10	16.69
8	71700001	74700000	0.1458	0.7419	19.65	17.24
8	72000001	75000000	0.1365	0.7350	18.57	16.16
8	72300001	75300000	0.1339	0.7475	17.92	15.51
8	72600001	75600000	0.1532	0.7658	20.01	17.60
8	72900001	75900000	0.1495	0.7561	19.78	17.37
8	73200001	76200000	0.1531	0.7590	20.18	17.77
8	73500001	76500000	0.1459	0.7707	18.93	16.52
8	73800001	76800000	0.1408	0.7559	18.63	16.22
8	74100001	77100000	0.1401	0.7632	18.36	15.95
8	74400001	77400000	0.1467	0.7490	19.59	17.18
8	74700001	77700000	0.1538	0.7549	20.37	17.96
8	75000001	78000000	0.1523	0.7628	19.96	17.55
8	75300001	78300000	0.1569	0.7563	20.75	18.34
8	75600001	78600000	0.1485	0.7468	19.88	17.47
8	75900001	78900000	0.1525	0.7613	20.04	17.63
8	76200001	79200000	0.1478	0.7533	19.62	17.21
8	76500001	79500000	0.1577	0.7399	21.31	18.90
8	76800001	79800000	0.1612	0.7430	21.70	19.29
8	77100001	80100000	0.1620	0.7339	22.07	19.66
8	77400001	80400000	0.1539	0.7365	20.90	18.49
8	77700001	80700000	0.1520	0.7318	20.77	18.36
8	78000001	81000000	0.1554	0.7302	21.28	18.87
8	78300001	81300000	0.1521	0.7411	20.52	18.11
8	78600001	81600000	0.1620	0.7433	21.79	19.38
8	78900001	81900000	0.1585	0.7356	21.55	19.14
8	79200001	82200000	0.1656	0.7347	22.54	20.13
8	79500001	82500000	0.1644	0.7506	21.91	19.50
8	79800001	82800000	0.1647	0.7474	22.04	19.63
8	80100001	83100000	0.1809	0.7445	24.30	21.89
8	80400001	83400000	0.1938	0.7580	25.56	23.15
8	80700001	83700000	0.2008	0.7717	26.01	23.60
8	81000001	84000000	0.2095	0.7682	27.27	24.86
8	81300001	84300000	0.2192	0.7651	28.65	26.24
8	81600001	84600000	0.2012	0.7592	26.50	24.09
8	81900001	84900000	0.2021	0.7634	26.48	24.07
8	82200001	85200000	0.1948	0.7528	25.88	23.47
8	82500001	85500000	0.1906	0.7477	25.49	23.08
8	82800001	85800000	0.1871	0.7598	24.63	22.22
8	83100001	86100000	0.1727	0.7716	22.39	19.98
8	83400001	86400000	0.1684	0.7701	21.87	19.46
8	83700001	86700000	0.1618	0.7613	21.26	18.85
8	84000001	87000000	0.1491	0.7709	19.34	16.93
8	84300001	87300000	0.1453	0.7730	18.79	16.38
8	84600001	87600000	0.1484	0.7752	19.15	16.74
8	84900001	87900000	0.1461	0.7754	18.84	16.43
8	85200001	88200000	0.1420	0.7837	18.12	15.71
8	85500001	88500000	0.1429	0.8001	17.87	15.46
8	85800001	88800000	0.1373	0.7965	17.24	14.83
8	86100001	89100000	0.1316	0.8049	16.35	13.94
8	86400001	89400000	0.1212	0.8086	14.99	12.58
8	86700001	89700000	0.1321	0.8201	16.11	13.70
8	87000001	90000000	0.1495	0.8228	18.17	15.76
8	87300001	90300000	0.1543	0.8335	18.51	16.10
8	87600001	90600000	0.1519	0.8358	18.18	15.77
8	87900001	90900000	0.1460	0.8330	17.53	15.12
8	88200001	91200000	0.1554	0.8327	18.66	16.25
8	88500001	91500000	0.1526	0.8277	18.43	16.02
8	88800001	91800000	0.1592	0.8200	19.41	17.00
8	89100001	92100000	0.1681	0.8104	20.74	18.33
8	89400001	92400000	0.1690	0.8067	20.95	18.54
8	89700001	92700000	0.1613	0.8102	19.90	17.49
8	90000001	93000000	0.1454	0.7997	18.18	15.77
8	90300001	93300000	0.1391	0.7752	17.95	15.54
8	90600001	93600000	0.1485	0.7733	19.20	16.79
8	90900001	93900000	0.1546	0.7553	20.46	18.05
8	91200001	94200000	0.1597	0.7579	21.07	18.66
8	91500001	94500000	0.1549	0.7543	20.54	18.13
8	91800001	94800000	0.1527	0.7534	20.26	17.85
8	92100001	95100000	0.1642	0.7489	21.93	19.52
8	92400001	95400000	0.1648	0.7490	22.00	19.59
8	92700001	95700000	0.1676	0.7424	22.58	20.17
8	93000001	96000000	0.1734	0.7494	23.13	20.72
8	93300001	96300000	0.1716	0.7638	22.47	20.06
8	93600001	96600000	0.1736	0.7623	22.78	20.37
8	93900001	96900000	0.1840	0.7838	23.48	21.07
8	94200001	97200000	0.1847	0.7915	23.33	20.92
8	94500001	97500000	0.2040	0.7930	25.73	23.32
8	94800001	97800000	0.1998	0.7865	25.40	22.99
8	95100001	98100000	0.1910	0.7981	23.93	21.52
8	95400001	98400000	0.1919	0.7959	24.11	21.70
8	95700001	98700000	0.1930	0.7996	24.14	21.73
8	96000001	99000000	0.1958	0.7946	24.64	22.23
8	96300001	99300000	0.2003	0.7881	25.42	23.01
8	96600001	99600000	0.1980	0.8012	24.72	22.31
8	96900001	99900000	0.1935	0.7968	24.29	21.88
8	97200001	100200000	0.1901	0.7948	23.92	21.51
8	97500001	100500000	0.1861	0.7907	23.54	21.13
8	97800001	100800000	0.1985	0.8078	24.57	22.16
8	98100001	101100000	0.2026	0.8066	25.12	22.71
8	98400001	101400000	0.2118	0.8110	26.11	23.70
8	98700001	101472475	0.2089	0.8065	23.93	21.52
16	1	3000000	0.2266	0.8668	26.14	23.73
16	300001	3300000	0.2241	0.8557	26.20	23.79
16	600001	3600000	0.2071	0.8517	24.31	21.90
16	900001	3900000	0.2114	0.8615	24.53	22.12
16	1200001	4200000	0.1942	0.8561	22.68	20.27
16	1500001	4500000	0.2053	0.8562	23.98	21.57
16	1800001	4800000	0.1962	0.8437	23.25	20.84
16	2100001	5100000	0.1893	0.8382	22.59	20.18
16	2400001	5400000	0.1915	0.8393	22.82	20.41
16	2700001	5700000	0.1846	0.8328	22.17	19.76
16	3000001	6000000	0.1672	0.8370	19.98	17.57
16	3300001	6300000	0.1490	0.8418	17.70	15.29
16	3600001	6600000	0.1598	0.8304	19.24	16.83
16	3900001	6900000	0.1443	0.8367	17.25	14.84
16	4200001	7200000	0.1581	0.8351	18.93	16.52
16	4500001	7500000	0.1536	0.8393	18.30	15.89
16	4800001	7800000	0.1651	0.8363	19.74	17.33
16	5100001	8100000	0.1665	0.8338	19.97	17.56
16	5400001	8400000	0.1693	0.8328	20.33	17.92
16	5700001	8700000	0.1575	0.8193	19.23	16.82
16	6000001	9000000	0.1686	0.8264	20.40	17.99
16	6300001	9300000	0.1816	0.8206	22.13	19.72
16	6600001	9600000	0.1653	0.8273	19.98	17.57
16	6900001	9900000	0.1675	0.8243	20.32	17.91
16	7200001	10200000	0.1498	0.8195	18.28	15.87
16	7500001	10500000	0.1482	0.8175	18.13	15.72
16	7800001	10800000	0.1352	0.8183	16.52	14.11
16	8100001	11100000	0.1378	0.8171	16.87	14.46
16	8400001	11400000	0.1378	0.8089	17.04	14.63
16	8700001	11700000	0.1492	0.8190	18.22	15.81
16	9000001	12000000	0.1462	0.8038	18.18	15.77
16	9300001	12300000	0.1420	0.8141	17.44	15.03
16	9600001	12600000	0.1530	0.8080	18.94	16.53
16	9900001	12900000	0.1526	0.8052	18.95	16.54
16	10200001	13200000	0.1613	0.8157	19.77	17.36
16	10500001	13500000	0.1550	0.8086	19.17	16.76
16	10800001	13800000	0.1524	0.8117	18.77	16.36
16	11100001	14100000	0.1627	0.8091	20.11	17.70
16	11400001	14400000	0.1632	0.8159	20.00	17.59
16	11700001	14700000	0.1764	0.8196	21.52	19.11
16	12000001	15000000	0.1801	0.8264	21.80	19.39
16	12300001	15300000	0.1749	0.8146	21.47	19.06
16	12600001	15600000	0.1705	0.8158	20.89	18.48
16	12900001	15900000	0.1763	0.8115	21.73	19.32
16	13200001	16200000	0.1703	0.8017	21.25	18.84
16	13500001	16500000	0.1766	0.8171	21.61	19.20
16	13800001	16800000	0.1911	0.8181	23.35	20.94
16	14100001	17100000	0.1830	0.8152	22.45	20.04
16	14400001	17400000	0.1809	0.8147	22.20	19.79
16	14700001	17700000	0.1628	0.8125	20.04	17.63
16	15000001	18000000	0.1592	0.8131	19.58	17.17
16	15300001	18300000	0.1748	0.8245	21.20	18.79
16	15600001	18600000	0.1675	0.8309	20.16	17.75
16	15900001	18900000	0.1626	0.8297	19.60	17.19
16	16200001	19200000	0.1689	0.8240	20.50	18.09
16	16500001	19500000	0.1661	0.8194	20.27	17.86
16	16800001	19800000	0.1568	0.8124	19.30	16.89
16	17100001	20100000	0.1617	0.8107	19.95	17.54
16	17400001	20400000	0.1614	0.8009	20.16	17.75
16	17700001	20700000	0.1684	0.8116	20.75	18.34
16	18000001	21000000	0.1671	0.8105	20.62	18.21
16	18300001	21300000	0.1601	0.7940	20.17	17.76
16	18600001	21600000	0.1638	0.7895	20.75	18.34
16	18900001	21900000	0.1560	0.7989	19.53	17.12
16	19200001	22200000	0.1613	0.7988	20.19	17.78
16	19500001	22500000	0.1584	0.7948	19.93	17.52
16	19800001	22800000	0.1532	0.8114	18.88	16.47
16	20100001	23100000	0.1558	0.8218	18.96	16.55
16	20400001	23400000	0.1648	0.8272	19.92	17.51
16	20700001	23700000	0.1674	0.8282	20.22	17.81
16	21000001	24000000	0.1704	0.8282	20.58	18.17
16	21300001	24300000	0.1769	0.8314	21.28	18.87
16	21600001	24600000	0.1858	0.8390	22.14	19.73
16	21900001	24900000	0.1888	0.8326	22.68	20.27
16	22200001	25200000	0.1884	0.8521	22.11	19.70
16	22500001	25500000	0.1911	0.8500	22.49	20.08
16	22800001	25800000	0.2033	0.8227	24.71	22.30
16	23100001	26100000	0.1919	0.8168	23.50	21.09
16	23400001	26400000	0.1797	0.8129	22.11	19.70
16	23700001	26700000	0.1761	0.8078	21.80	19.39
16	24000001	27000000	0.1717	0.8091	21.23	18.82
16	24300001	27300000	0.1591	0.8197	19.41	17.00
16	24600001	27600000	0.1513	0.8096	18.69	16.28
16	24900001	27900000	0.1579	0.8045	19.62	17.21
16	25200001	28200000	0.1451	0.7838	18.51	16.10
16	25500001	28500000	0.1472	0.7853	18.74	16.33
16	25800001	28800000	0.1413	0.7990	17.68	15.27
16	26100001	29100000	0.1322	0.8025	16.48	14.07
16	26400001	29400000	0.1483	0.8125	18.26	15.85
16	26700001	29700000	0.1509	0.7914	19.06	16.65
16	27000001	30000000	0.1584	0.7902	20.05	17.64
16	27300001	30300000	0.1527	0.7898	19.33	16.92
16	27600001	30600000	0.1478	0.7982	18.52	16.11
16	27900001	30900000	0.1440	0.7985	18.04	15.63
16	28200001	31200000	0.1446	0.8066	17.92	15.51
16	28500001	31500000	0.1378	0.8050	17.12	14.71
16	28800001	31800000	0.1341	0.8117	16.52	14.11
16	29100001	32100000	0.1470	0.8192	17.95	15.54
16	29400001	32400000	0.1343	0.8086	16.60	14.19
16	29700001	32700000	0.1302	0.8189	15.90	13.49
16	30000001	33000000	0.1354	0.8127	16.66	14.25
16	30300001	33300000	0.1525	0.8106	18.81	16.40
16	30600001	33600000	0.1524	0.8067	18.89	16.48
16	30900001	33900000	0.1725	0.8116	21.26	18.85
16	31200001	34200000	0.1797	0.8122	22.12	19.71
16	31500001	34500000	0.1879	0.8073	23.27	20.86
16	31800001	34800000	0.1893	0.8016	23.61	21.20
16	32100001	35100000	0.1943	0.7880	24.66	22.25
16	32400001	35400000	0.1889	0.7917	23.85	21.44
16	32700001	35700000	0.1994	0.7898	25.24	22.83
16	33000001	36000000	0.1900	0.7918	24.00	21.59
16	33300001	36300000	0.1800	0.7726	23.29	20.88
16	33600001	36600000	0.1888	0.7779	24.27	21.86
16	33900001	36900000	0.1775	0.7700	23.05	20.64
16	34200001	37200000	0.1732	0.7682	22.54	20.13
16	34500001	37500000	0.1765	0.7793	22.65	20.24
16	34800001	37800000	0.1775	0.7743	22.93	20.52
16	35100001	38100000	0.1654	0.7688	21.51	19.10
16	35400001	38400000	0.1689	0.7645	22.09	19.68
16	35700001	38700000	0.1519	0.7707	19.72	17.31
16	36000001	39000000	0.1638	0.7683	21.32	18.91
16	36300001	39300000	0.1585	0.7889	20.09	17.68
16	36600001	39600000	0.1540	0.7852	19.61	17.20
16	36900001	39900000	0.1529	0.7831	19.52	17.11
16	37200001	40200000	0.1673	0.7844	21.32	18.91
16	37500001	40500000	0.1527	0.7676	19.89	17.48
16	37800001	40800000	0.1625	0.7691	21.13	18.72
16	38100001	41100000	0.1729	0.7808	22.15	19.74
16	38400001	41400000	0.1724	0.7872	21.90	19.49
16	38700001	41700000	0.1857	0.7943	23.38	20.97
16	39000001	42000000	0.1852	0.7889	23.47	21.06
16	39300001	42300000	0.1864	0.7838	23.77	21.36
16	39600001	42600000	0.1876	0.7688	24.41	22.00
16	39900001	42900000	0.1911	0.7789	24.54	22.13
16	40200001	43200000	0.1775	0.7633	23.25	20.84
16	40500001	43500000	0.1804	0.7741	23.31	20.90
16	40800001	43800000	0.1824	0.7779	23.44	21.03
16	41100001	44100000	0.1755	0.7709	22.76	20.35
16	41400001	44400000	0.1794	0.7678	23.36	20.95
16	41700001	44700000	0.1746	0.7397	23.61	21.20
16	42000001	45000000	0.1707	0.7367	23.17	20.76
16	42300001	45300000	0.1760	0.7201	24.45	22.04
16	42600001	45600000	0.1732	0.7238	23.93	21.52
16	42900001	45900000	0.1504	0.7226	20.81	18.40
16	43200001	46200000	0.1684	0.7229	23.30	20.89
16	43500001	46500000	0.1797	0.7016	25.61	23.20
16	43800001	46800000	0.1589	0.6780	23.43	21.02
16	44100001	47100000	0.1590	0.6833	23.27	20.86
16	44400001	47400000	0.1616	0.6832	23.65	21.24
16	44700001	47700000	0.1512	0.6987	21.64	19.23
16	45000001	48000000	0.1569	0.7018	22.35	19.94
16	45300001	48300000	0.1605	0.7051	22.77	20.36
16	45600001	48600000	0.1549	0.7060	21.94	19.53
16	45900001	48900000	0.1691	0.7007	24.13	21.72
16	46200001	49200000	0.1472	0.6970	21.12	18.71
16	46500001	49500000	0.1422	0.7067	20.12	17.71
16	46800001	49800000	0.1583	0.7269	21.78	19.37
16	47100001	50100000	0.1652	0.7295	22.64	20.23
16	47400001	50400000	0.1658	0.7340	22.59	20.18
16	47700001	50700000	0.1789	0.7242	24.71	22.30
16	48000001	51000000	0.1714	0.7282	23.54	21.13
16	48300001	51300000	0.1603	0.7361	21.78	19.37
16	48600001	51600000	0.1779	0.7492	23.74	21.33
16	48900001	51900000	0.1795	0.7463	24.05	21.64
16	49200001	52200000	0.1891	0.7586	24.92	22.51
16	49500001	52500000	0.1898	0.7611	24.93	22.52
16	49800001	52800000	0.1827	0.7567	24.14	21.73
16	50100001	53100000	0.1788	0.7460	23.96	21.55
16	50400001	53400000	0.1669	0.7362	22.68	20.27
16	50700001	53700000	0.1712	0.7445	22.99	20.58
16	51000001	54000000	0.1706	0.7520	22.69	20.28
16	51300001	54300000	0.1860	0.7486	24.84	22.43
16	51600001	54600000	0.1754	0.7394	23.72	21.31
16	51900001	54900000	0.1657	0.7475	22.16	19.75
16	52200001	55200000	0.1708	0.7459	22.90	20.49
16	52500001	55500000	0.1706	0.7494	22.76	20.35
16	52800001	55800000	0.1721	0.7427	23.17	20.76
16	53100001	56100000	0.1664	0.7500	22.19	19.78
16	53400001	56400000	0.1844	0.7472	24.68	22.27
16	53700001	56700000	0.1616	0.7408	21.81	19.40
16	54000001	57000000	0.1583	0.7311	21.65	19.24
16	54300001	57300000	0.1360	0.7269	18.71	16.30
16	54600001	57600000	0.1459	0.7256	20.10	17.69
16	54900001	57900000	0.1493	0.7237	20.63	18.22
16	55200001	58200000	0.1577	0.7375	21.38	18.97
16	55500001	58500000	0.1511	0.7421	20.36	17.95
16	55800001	58800000	0.1521	0.7424	20.49	18.08
16	56100001	59100000	0.1711	0.7292	23.47	21.06
16	56400001	59400000	0.1640	0.7218	22.72	20.31
16	56700001	59700000	0.1801	0.7365	24.46	22.05
16	57000001	60000000	0.1773	0.7339	24.16	21.75
16	57300001	60300000	0.1847	0.7386	25.01	22.60
16	57600001	60600000	0.1808	0.7240	24.97	22.56
16	57900001	60900000	0.1829	0.7150	25.58	23.17
16	58200001	61200000	0.1673	0.7003	23.89	21.48
16	58500001	61500000	0.1663	0.6880	24.17	21.76
16	58800001	61800000	0.1673	0.6971	24.00	21.59
16	59100001	62100000	0.1514	0.6893	21.97	19.56
16	59400001	62400000	0.1556	0.6937	22.43	20.02
16	59700001	62700000	0.1555	0.6839	22.73	20.32
16	60000001	63000000	0.1562	0.6989	22.35	19.94
16	60300001	63300000	0.1570	0.6882	22.81	20.40
16	60600001	63600000	0.1533	0.7139	21.48	19.07
16	60900001	63900000	0.1640	0.7109	23.07	20.66
16	61200001	64200000	0.1616	0.7245	22.31	19.90
16	61500001	64500000	0.1701	0.7275	23.39	20.98
16	61800001	64800000	0.1848	0.7192	25.69	23.28
16	62100001	65100000	0.1796	0.7330	24.51	22.10
16	62400001	65400000	0.1681	0.7490	22.45	20.04
16	62700001	65700000	0.1633	0.7524	21.70	19.29
16	63000001	66000000	0.1616	0.7501	21.55	19.14
16	63300001	66300000	0.1732	0.7661	22.61	20.20
16	63600001	66600000	0.1832	0.7616	24.05	21.64
16	63900001	66900000	0.1622	0.7510	21.60	19.19
16	64200001	67200000	0.1730	0.7368	23.48	21.07
16	64500001	67500000	0.1650	0.7474	22.08	19.67
16	64800001	67800000	0.1480	0.7511	19.70	17.29
16	65100001	68100000	0.1643	0.7416	22.16	19.75
16	65400001	68400000	0.1793	0.7293	24.58	22.17
16	65700001	68700000	0.1851	0.7224	25.62	23.21
16	66000001	69000000	0.1891	0.7167	26.38	23.97
16	66300001	69300000	0.1776	0.7044	25.22	22.81
16	66600001	69600000	0.1734	0.6935	25.00	22.59
16	66900001	69900000	0.1772	0.7211	24.57	22.16
16	67200001	70200000	0.1659	0.7257	22.86	20.45
16	67500001	70500000	0.1631	0.7101	22.97	20.56
16	67800001	70800000	0.1619	0.7131	22.70	20.29
16	68100001	71100000	0.1516	0.7227	20.98	18.57
16	68400001	71400000	0.1362	0.7376	18.46	16.05
16	68700001	71700000	0.1377	0.7474	18.42	16.01
16	69000001	72000000	0.1406	0.7458	18.86	16.45
16	69300001	72300000	0.1406	0.7693	18.28	15.87
16	69600001	72600000	0.1301	0.7707	16.88	14.47
16	69900001	72900000	0.1333	0.7430	17.94	15.53
16	70200001	73200000	0.1356	0.7386	18.36	15.95
16	70500001	73500000	0.1611	0.7496	21.50	19.09
16	70800001	73800000	0.1697	0.7370	23.02	20.61
16	71100001	74100000	0.1644	0.7272	22.60	20.19
16	71400001	74400000	0.1611	0.7087	22.73	20.32
16	71700001	74700000	0.1595	0.6989	22.82	20.41
16	72000001	75000000	0.1602	0.7027	22.80	20.39
16	72300001	75300000	0.1660	0.6770	24.52	22.11
16	72600001	75600000	0.1657	0.6789	24.41	22.00
16	72900001	75900000	0.1711	0.6944	24.64	22.23
16	73200001	76200000	0.1772	0.6897	25.70	23.29
16	73500001	76500000	0.1663	0.6801	24.45	22.04
16	73800001	76800000	0.1669	0.6991	23.88	21.47
16	74100001	77100000	0.1639	0.7044	23.27	20.86
16	74400001	77400000	0.1749	0.7031	24.87	22.46
16	74700001	77700000	0.1831	0.7188	25.48	23.07
16	75000001	78000000	0.1697	0.7095	23.92	21.51
16	75300001	78300000	0.1705	0.7201	23.68	21.27
16	75600001	78600000	0.1705	0.7207	23.65	21.24
16	75900001	78900000	0.1699	0.7260	23.40	20.99
16	76200001	79200000	0.1608	0.7246	22.18	19.77
16	76500001	79500000	0.1486	0.7158	20.77	18.36
16	76800001	79800000	0.1383	0.7002	19.74	17.33
16	77100001	80100000	0.1524	0.6945	21.95	19.54
16	77400001	80400000	0.1502	0.7057	21.29	18.88
16	77700001	80700000	0.1472	0.6973	21.12	18.71
16	78000001	81000000	0.1536	0.6952	22.09	19.68
16	78300001	81300000	0.1450	0.6901	21.02	18.61
16	78600001	81600000	0.1590	0.6794	23.41	21.00
16	78900001	81900000	0.1651	0.6746	24.48	22.07
16	79200001	82200000	0.1852	0.6929	26.73	24.32
16	79500001	82500000	0.1803	0.6989	25.80	23.39
16	79800001	82800000	0.1883	0.7077	26.60	24.19
16	80100001	83100000	0.1924	0.7212	26.68	24.27
16	80400001	83400000	0.1920	0.7280	26.37	23.96
16	80700001	83700000	0.1889	0.7179	26.31	23.90
16	81000001	84000000	0.1871	0.7016	26.67	24.26
16	81300001	84300000	0.2008	0.7108	28.25	25.84
16	81600001	84600000	0.1930	0.7096	27.19	24.78
16	81900001	84900000	0.1816	0.6919	26.25	23.84
16	82200001	85200000	0.1568	0.6748	23.24	20.83
16	82500001	85500000	0.1727	0.6817	25.33	22.92
16	82800001	85800000	0.1659	0.6695	24.78	22.37
16	83100001	86100000	0.1568	0.6481	24.19	21.78
16	83400001	86400000	0.1629	0.6456	25.23	22.82
16	83700001	86700000	0.1585	0.6492	24.42	22.01
16	84000001	87000000	0.1541	0.6617	23.29	20.88
16	84300001	87300000	0.1413	0.6635	21.30	18.89
16	84600001	87600000	0.1452	0.6741	21.54	19.13
16	84900001	87900000	0.1530	0.6988	21.89	19.48
16	85200001	88200000	0.1495	0.6966	21.46	19.05
16	85500001	88500000	0.1394	0.6824	20.42	18.01
16	85800001	88800000	0.1395	0.6851	20.36	17.95
16	86100001	89100000	0.1394	0.7068	19.72	17.31
16	86400001	89400000	0.1372	0.6985	19.64	17.23
16	86700001	89700000	0.1376	0.6778	20.30	17.89
16	87000001	90000000	0.1445	0.6858	21.07	18.66
16	87300001	90300000	0.1469	0.6823	21.53	19.12
16	87600001	90600000	0.1499	0.6689	22.41	20.00
16	87900001	90900000	0.1497	0.6609	22.66	20.25
16	88200001	91200000	0.1639	0.6624	24.75	22.34
16	88500001	91500000	0.1683	0.6706	25.09	22.68
16	88800001	91800000	0.1838	0.6758	27.20	24.79
16	89100001	92100000	0.1835	0.6653	27.58	25.17
16	89400001	92400000	0.1806	0.6793	26.59	24.18
16	89700001	92700000	0.1764	0.7079	24.91	22.50
16	90000001	93000000	0.1750	0.7108	24.63	22.22
16	90300001	93300000	0.1763	0.6957	25.34	22.93
16	90600001	93600000	0.1650	0.7087	23.29	20.88
16	90900001	93900000	0.1716	0.6956	24.67	22.26
16	91200001	94200000	0.1758	0.6986	25.16	22.75
16	91500001	94500000	0.1786	0.6934	25.76	23.35
16	91800001	94800000	0.1624	0.6890	23.58	21.17
16	92100001	95100000	0.1528	0.6693	22.82	20.41
16	92400001	95400000	0.1559	0.6476	24.07	21.66
16	92700001	95700000	0.1675	0.6375	26.28	23.87
16	93000001	96000000	0.1657	0.6342	26.12	23.71
16	93300001	96300000	0.1687	0.6347	26.58	24.17
16	93600001	96600000	0.1830	0.6345	28.84	26.43
16	93900001	96900000	0.1782	0.6435	27.69	25.28
16	94200001	97200000	0.1713	0.6369	26.90	24.49
16	94500001	97500000	0.1707	0.6397	26.69	24.28
16	94800001	97800000	0.1714	0.6464	26.52	24.11
16	95100001	98100000	0.1787	0.6649	26.87	24.46
16	95400001	98400000	0.1702	0.6613	25.74	23.33
16	95700001	98700000	0.1612	0.6463	24.95	22.54
16	96000001	99000000	0.1562	0.6277	24.89	22.48
16	96300001	99300000	0.1575	0.6095	25.84	23.43
16	96600001	99600000	0.1514	0.6019	25.15	22.74
16	96900001	99900000	0.1478	0.5846	25.28	22.87
16	97200001	100200000	0.1389	0.5698	24.38	21.97
16	97500001	100500000	0.1283	0.5596	22.93	20.52
16	97800001	100800000	0.1312	0.5416	24.22	21.81
16	98100001	101100000	0.1355	0.5444	24.89	22.48
16	98400001	101400000	0.1473	0.5374	27.41	25.00
16	98700001	101700000	0.1494	0.5497	27.17	24.76
16	99000001	102000000	0.1527	0.5363	28.47	26.06
16	99300001	102300000	0.1550	0.5599	27.68	25.27
16	99600001	102600000	0.1447	0.5538	26.13	23.72
16	99900001	102900000	0.1422	0.5732	24.81	22.40
16	100200001	103200000	0.1431	0.5871	24.37	21.96
16	100500001	103500000	0.1407	0.5986	23.50	21.09
16	100800001	103800000	0.1427	0.6142	23.23	20.82
16	101100001	104100000	0.1395	0.6301	22.14	19.73
16	101400001	104400000	0.1298	0.6505	19.95	17.54
16	101700001	104643324	0.1379	0.6684	20.25	17.84
46	1	3000000	0.1918	0.6555	29.25	26.84
46	300001	3300000	0.1851	0.6429	28.80	26.39
46	600001	3600000	0.1896	0.6257	30.30	27.89
46	900001	3900000	0.1949	0.6372	30.58	28.17
46	1200001	4200000	0.1860	0.6304	29.51	27.10
46	1500001	4500000	0.1727	0.6157	28.05	25.64
46	1800001	4800000	0.1611	0.6117	26.33	23.92
46	2100001	5100000	0.1629	0.6067	26.84	24.43
46	2400001	5400000	0.1499	0.6106	24.55	22.14
46	2700001	5700000	0.1597	0.6213	25.69	23.28
46	3000001	6000000	0.1531	0.6349	24.12	21.71
46	3300001	6300000	0.1582	0.6470	24.45	22.04
46	3600001	6600000	0.1542	0.6489	23.77	21.36
46	3900001	6900000	0.1503	0.6552	22.94	20.53
46	4200001	7200000	0.1347	0.6379	21.11	18.70
46	4500001	7500000	0.1412	0.6504	21.71	19.30
46	4800001	7800000	0.1487	0.6421	23.15	20.74
46	5100001	8100000	0.1508	0.6458	23.35	20.94
46	5400001	8400000	0.1429	0.6372	22.42	20.01
46	5700001	8700000	0.1299	0.6175	21.03	18.62
46	6000001	9000000	0.1315	0.6174	21.31	18.90
46	6300001	9300000	0.1176	0.5982	19.66	17.25
46	6600001	9600000	0.1173	0.5898	19.89	17.48
46	6900001	9900000	0.1116	0.5814	19.20	16.79
46	7200001	10200000	0.1329	0.5913	22.48	20.07
46	7500001	10500000	0.1268	0.5826	21.77	19.36
46	7800001	10800000	0.1192	0.5960	20.01	17.60
46	8100001	11100000	0.1242	0.6167	20.14	17.73
46	8400001	11400000	0.1316	0.6193	21.26	18.85
46	8700001	11700000	0.1414	0.6547	21.59	19.18
46	9000001	12000000	0.1400	0.6500	21.54	19.13
46	9300001	12300000	0.1472	0.6549	22.47	20.06
46	9600001	12600000	0.1421	0.6595	21.54	19.13
46	9900001	12900000	0.1435	0.6550	21.90	19.49
46	10200001	13200000	0.1321	0.6630	19.92	17.51
46	10500001	13500000	0.1252	0.6823	18.34	15.93
46	10800001	13800000	0.1234	0.6837	18.05	15.64
46	11100001	14100000	0.1174	0.6820	17.22	14.81
46	11400001	14400000	0.1137	0.6826	16.66	14.25
46	11700001	14700000	0.1142	0.6688	17.07	14.66
46	12000001	15000000	0.1087	0.6524	16.67	14.26
46	12300001	15300000	0.1167	0.6655	17.53	15.12
46	12600001	15600000	0.1237	0.6776	18.25	15.84
46	12900001	15900000	0.1348	0.6709	20.09	17.68
46	13200001	16200000	0.1323	0.6635	19.94	17.53
46	13500001	16500000	0.1518	0.6599	23.01	20.60
46	13800001	16800000	0.1548	0.6458	23.98	21.57
46	14100001	17100000	0.1613	0.6312	25.55	23.14
46	14400001	17400000	0.1646	0.6386	25.77	23.36
46	14700001	17700000	0.1600	0.6298	25.41	23.00
46	15000001	18000000	0.1497	0.6484	23.08	20.67
46	15300001	18300000	0.1550	0.6467	23.97	21.56
46	15600001	18600000	0.1549	0.6401	24.20	21.79
46	15900001	18900000	0.1607	0.6663	24.11	21.70
46	16200001	19200000	0.1635	0.6622	24.69	22.28
46	16500001	19500000	0.1608	0.6474	24.84	22.43
46	16800001	19800000	0.1557	0.6528	23.85	21.44
46	17100001	20100000	0.1672	0.6681	25.02	22.61
46	17400001	20400000	0.1796	0.6725	26.70	24.29
46	17700001	20700000	0.1795	0.6860	26.17	23.76
46	18000001	21000000	0.1910	0.6802	28.07	25.66
46	18300001	21300000	0.1774	0.6776	26.18	23.77
46	18600001	21600000	0.1770	0.6726	26.31	23.90
46	18900001	21900000	0.1678	0.6526	25.71	23.30
46	19200001	22200000	0.1692	0.6653	25.43	23.02
46	19500001	22500000	0.1629	0.6732	24.19	21.78
46	19800001	22800000	0.1727	0.6923	24.95	22.54
46	20100001	23100000	0.1574	0.6902	22.80	20.39
46	20400001	23400000	0.1518	0.6770	22.42	20.01
46	20700001	23700000	0.1481	0.6686	22.15	19.74
46	21000001	24000000	0.1497	0.6756	22.15	19.74
46	21300001	24300000	0.1517	0.6719	22.58	20.17
46	21600001	24600000	0.1544	0.6825	22.62	20.21
46	21900001	24900000	0.1554	0.6949	22.36	19.95
46	22200001	25200000	0.1541	0.7009	21.99	19.58
46	22500001	25500000	0.1554	0.6993	22.22	19.81
46	22800001	25800000	0.1424	0.6823	20.87	18.46
46	23100001	26100000	0.1626	0.6772	24.01	21.60
46	23400001	26400000	0.1575	0.6931	22.72	20.31
46	23700001	26700000	0.1761	0.6977	25.25	22.84
46	24000001	27000000	0.1790	0.6990	25.61	23.20
46	24300001	27300000	0.1811	0.6931	26.13	23.72
46	24600001	27600000	0.1817	0.6743	26.95	24.54
46	24900001	27900000	0.1760	0.6682	26.34	23.93
46	25200001	28200000	0.1796	0.6600	27.21	24.80
46	25500001	28500000	0.1834	0.6631	27.66	25.25
46	25800001	28800000	0.1997	0.6763	29.54	27.13
46	26100001	29100000	0.1821	0.6960	26.17	23.76
46	26400001	29400000	0.1744	0.6871	25.38	22.97
46	26700001	29700000	0.1715	0.6886	24.91	22.50
46	27000001	30000000	0.1586	0.6771	23.42	21.01
46	27300001	30300000	0.1564	0.6810	22.96	20.55
46	27600001	30600000	0.1581	0.6954	22.74	20.33
46	27900001	30900000	0.1598	0.6908	23.13	20.72
46	28200001	31200000	0.1523	0.6798	22.40	19.99
46	28500001	31500000	0.1460	0.6827	21.38	18.97
46	28800001	31800000	0.1384	0.6751	20.50	18.09
46	29100001	32100000	0.1330	0.6759	19.67	17.26
46	29400001	32400000	0.1488	0.6719	22.15	19.74
46	29700001	32700000	0.1434	0.6677	21.47	19.06
46	30000001	33000000	0.1566	0.6745	23.22	20.81
46	30300001	33300000	0.1513	0.6798	22.25	19.84
46	30600001	33600000	0.1535	0.6704	22.90	20.49
46	30900001	33900000	0.1645	0.6778	24.27	21.86
46	31200001	34200000	0.1778	0.7053	25.21	22.80
46	31500001	34500000	0.1826	0.7026	25.99	23.58
46	31800001	34800000	0.1786	0.6873	25.98	23.57
46	32100001	35100000	0.1829	0.6781	26.97	24.56
46	32400001	35400000	0.1687	0.6939	24.32	21.91
46	32700001	35700000	0.1552	0.6946	22.35	19.94
46	33000001	36000000	0.1420	0.6951	20.43	18.02
46	33300001	36300000	0.1589	0.7064	22.49	20.08
46	33600001	36600000	0.1587	0.7156	22.18	19.77
46	33900001	36900000	0.1546	0.7144	21.65	19.24
46	34200001	37200000	0.1520	0.6971	21.80	19.39
46	34500001	37500000	0.1664	0.6973	23.86	21.45
46	34800001	37800000	0.1721	0.7199	23.90	21.49
46	35100001	38100000	0.1711	0.7121	24.02	21.61
46	35400001	38400000	0.1780	0.7049	25.26	22.85
46	35700001	38700000	0.1997	0.7115	28.07	25.66
46	36000001	39000000	0.2010	0.7055	28.49	26.08
46	36300001	39300000	0.1950	0.6807	28.64	26.23
46	36600001	39600000	0.1909	0.6872	27.78	25.37
46	36900001	39900000	0.1715	0.6912	24.81	22.40
46	37200001	40200000	0.1628	0.7034	23.15	20.74
46	37500001	40500000	0.1424	0.7118	20.00	17.59
46	37800001	40800000	0.1324	0.7157	18.50	16.09
46	38100001	41100000	0.1477	0.7117	20.75	18.34
46	38400001	41400000	0.1580	0.7069	22.35	19.94
46	38700001	41700000	0.1542	0.7062	21.84	19.43
46	39000001	42000000	0.1666	0.7111	23.42	21.01
46	39300001	42300000	0.1643	0.7102	23.13	20.72
46	39600001	42600000	0.1659	0.6910	24.01	21.60
46	39900001	42900000	0.1778	0.6815	26.09	23.68
46	40200001	43200000	0.1805	0.6667	27.07	24.66
46	40500001	43500000	0.1836	0.6495	28.28	25.87
46	40800001	43800000	0.1789	0.6400	27.96	25.55
46	41100001	44100000	0.1707	0.6556	26.04	23.63
46	41400001	44400000	0.1652	0.6547	25.22	22.81
46	41700001	44700000	0.1516	0.6413	23.65	21.24
46	42000001	45000000	0.1506	0.6397	23.54	21.13
46	42300001	45300000	0.1475	0.6542	22.54	20.13
46	42600001	45600000	0.1425	0.6567	21.70	19.29
46	42900001	45900000	0.1502	0.6576	22.84	20.43
46	43200001	46200000	0.1530	0.6665	22.96	20.55
46	43500001	46500000	0.1479	0.6842	21.62	19.21
46	43800001	46800000	0.1597	0.6673	23.94	21.53
46	44100001	47100000	0.1581	0.6584	24.01	21.60
46	44400001	47400000	0.1447	0.6596	21.94	19.53
46	44700001	47700000	0.1636	0.6811	24.02	21.61
46	45000001	48000000	0.1571	0.6794	23.13	20.72
46	45300001	48300000	0.1584	0.6891	22.99	20.58
46	45600001	48600000	0.1607	0.6840	23.49	21.08
46	45900001	48900000	0.1612	0.6747	23.90	21.49
46	46200001	49200000	0.1582	0.6655	23.76	21.35
46	46500001	49500000	0.1571	0.6448	24.36	21.95
46	46800001	49800000	0.1617	0.6625	24.41	22.00
46	47100001	50100000	0.1648	0.6638	24.83	22.42
46	47400001	50400000	0.1715	0.6702	25.59	23.18
46	47700001	50700000	0.1598	0.6693	23.88	21.47
46	48000001	51000000	0.1668	0.6717	24.83	22.42
46	48300001	51300000	0.1670	0.6722	24.84	22.43
46	48600001	51600000	0.1678	0.6896	24.33	21.92
46	48900001	51900000	0.1545	0.6967	22.18	19.77
46	49200001	52200000	0.1618	0.7005	23.09	20.68
46	49500001	52500000	0.1642	0.7139	23.00	20.59
46	49800001	52800000	0.1534	0.7139	21.49	19.08
46	50100001	53100000	0.1532	0.7113	21.53	19.12
46	50400001	53400000	0.1504	0.7009	21.46	19.05
46	50700001	53700000	0.1546	0.6856	22.55	20.14
46	51000001	54000000	0.1475	0.6970	21.16	18.75
46	51300001	54300000	0.1375	0.6785	20.26	17.85
46	51600001	54600000	0.1434	0.6814	21.05	18.64
46	51900001	54900000	0.1488	0.6789	21.92	19.51
46	52200001	55200000	0.1386	0.6970	19.88	17.47
46	52500001	55500000	0.1290	0.7040	18.33	15.92
46	52800001	55800000	0.1340	0.7091	18.90	16.49
46	53100001	56100000	0.1256	0.7078	17.75	15.34
46	53400001	56400000	0.1330	0.7283	18.26	15.85
46	53700001	56700000	0.1292	0.7222	17.89	15.48
46	54000001	57000000	0.1232	0.7256	16.98	14.57
46	54300001	57300000	0.1268	0.7292	17.39	14.98
46	54600001	57600000	0.1183	0.7047	16.79	14.38
46	54900001	57900000	0.1260	0.7246	17.39	14.98
46	55200001	58200000	0.1221	0.7045	17.33	14.92
46	55500001	58500000	0.1474	0.6998	21.06	18.65
46	55800001	58800000	0.1384	0.6979	19.83	17.42
46	56100001	59100000	0.1375	0.7142	19.26	16.85
46	56400001	59400000	0.1328	0.7041	18.87	16.46
46	56700001	59700000	0.1300	0.7087	18.34	15.93
46	57000001	60000000	0.1501	0.7125	21.07	18.66
46	57300001	60300000	0.1466	0.7258	20.19	17.78
46	57600001	60600000	0.1466	0.7507	19.53	17.12
46	57900001	60900000	0.1527	0.7551	20.23	17.82
46	58200001	61200000	0.1512	0.7570	19.98	17.57
46	58500001	61500000	0.1464	0.7734	18.93	16.52
46	58800001	61800000	0.1505	0.7748	19.42	17.01
46	59100001	62100000	0.1529	0.7727	19.79	17.38
46	59400001	62400000	0.1510	0.7649	19.74	17.33
46	59700001	62700000	0.1541	0.7753	19.87	17.46
46	60000001	63000000	0.1434	0.7699	18.62	16.21
46	60300001	63300000	0.1458	0.7712	18.90	16.49
46	60600001	63600000	0.1512	0.7679	19.69	17.28
46	60900001	63900000	0.1475	0.7612	19.37	16.96
46	61200001	64200000	0.1578	0.7722	20.44	18.03
46	61500001	64500000	0.1491	0.7505	19.87	17.46
46	61800001	64800000	0.1578	0.7503	21.04	18.63
46	62100001	65100000	0.1555	0.7418	20.97	18.56
46	62400001	65400000	0.1593	0.7626	20.89	18.48
46	62700001	65700000	0.1552	0.7738	20.06	17.65
46	63000001	66000000	0.1537	0.7741	19.86	17.45
46	63300001	66300000	0.1658	0.7656	21.65	19.24
46	63600001	66600000	0.1763	0.7710	22.87	20.46
46	63900001	66900000	0.1718	0.7617	22.55	20.14
46	64200001	67200000	0.1755	0.7570	23.19	20.78
46	64500001	67500000	0.1711	0.7597	22.53	20.12
46	64800001	67800000	0.1786	0.7533	23.71	21.30
46	65100001	68100000	0.1759	0.7557	23.28	20.87
46	65400001	68400000	0.1684	0.7374	22.83	20.42
46	65700001	68700000	0.1808	0.7256	24.92	22.51
46	66000001	69000000	0.1863	0.7249	25.70	23.29
46	66300001	69300000	0.1868	0.7342	25.45	23.04
46	66600001	69600000	0.1842	0.7418	24.83	22.42
46	66900001	69900000	0.1957	0.7648	25.58	23.17
46	67200001	70200000	0.1810	0.7807	23.18	20.77
46	67500001	70500000	0.1869	0.8015	23.32	20.91
46	67800001	70800000	0.1796	0.8223	21.84	19.43
46	68100001	71100000	0.1842	0.8329	22.11	19.70
46	68400001	71400000	0.1863	0.8540	21.81	19.40
46	68700001	71700000	0.1779	0.8571	20.76	18.35
46	69000001	72000000	0.1868	0.8584	21.76	19.35
46	69300001	72300000	0.1807	0.8555	21.12	18.71
46	69600001	72600000	0.1729	0.8368	20.66	18.25
46	69900001	72900000	0.1527	0.8097	18.86	16.45
46	70200001	73200000	0.1748	0.8016	21.80	19.39
46	70500001	73500000	0.1773	0.7944	22.32	19.91
46	70800001	73800000	0.1660	0.7768	21.38	18.97
46	71100001	74100000	0.1628	0.7575	21.49	19.08
46	71400001	74400000	0.1683	0.7394	22.77	20.36
46	71700001	74700000	0.1646	0.7275	22.62	20.21
46	72000001	75000000	0.1539	0.7216	21.33	18.92
46	72300001	75300000	0.1770	0.7319	24.19	21.78
46	72600001	75600000	0.1718	0.7257	23.67	21.26
46	72900001	75900000	0.1701	0.7331	23.21	20.80
46	73200001	76200000	0.1566	0.7329	21.37	18.96
46	73500001	76500000	0.1536	0.7118	21.58	19.17
46	73800001	76800000	0.1541	0.7322	21.04	18.63
46	74100001	77100000	0.1623	0.7393	21.95	19.54
46	74400001	77400000	0.1610	0.7380	21.81	19.40
46	74700001	77700000	0.1666	0.7575	21.99	19.58
46	75000001	78000000	0.1697	0.7638	22.22	19.81
46	75300001	78300000	0.1495	0.7559	19.78	17.37
46	75600001	78600000	0.1472	0.7483	19.67	17.26
46	75900001	78900000	0.1651	0.7493	22.03	19.62
46	76200001	79200000	0.1550	0.7205	21.51	19.10
46	76500001	79500000	0.1547	0.7316	21.14	18.73
46	76800001	79800000	0.1560	0.7238	21.55	19.14
46	77100001	80100000	0.1553	0.7363	21.09	18.68
46	77400001	80400000	0.1535	0.7380	20.80	18.39
46	77700001	80700000	0.1495	0.7303	20.47	18.06
46	78000001	81000000	0.1426	0.7270	19.61	17.20
46	78300001	81300000	0.1300	0.7129	18.24	15.83
46	78600001	81600000	0.1434	0.7360	19.48	17.07
46	78900001	81900000	0.1352	0.7428	18.20	15.79
46	79200001	82200000	0.1371	0.7634	17.95	15.54
46	79500001	82500000	0.1467	0.7670	19.13	16.72
46	79800001	82800000	0.1544	0.7633	20.23	17.82
46	80100001	83100000	0.1543	0.7575	20.37	17.96
46	80400001	83400000	0.1618	0.7569	21.37	18.96
46	80700001	83700000	0.1540	0.7466	20.63	18.22
46	81000001	84000000	0.1484	0.7419	20.01	17.60
46	81300001	84300000	0.1669	0.7569	22.06	19.65
46	81600001	84600000	0.1688	0.7480	22.57	20.16
46	81900001	84900000	0.1685	0.7452	22.61	20.20
46	82200001	85200000	0.1823	0.7474	24.39	21.98
46	82500001	85500000	0.1687	0.7528	22.41	20.00
46	82800001	85800000	0.1663	0.7409	22.45	20.04
46	83100001	86100000	0.1579	0.7385	21.38	18.97
46	83400001	86400000	0.1495	0.7531	19.85	17.44
46	83700001	86700000	0.1515	0.7627	19.87	17.46
46	84000001	87000000	0.1619	0.7641	21.19	18.78
46	84300001	87300000	0.1469	0.7623	19.27	16.86
46	84600001	87600000	0.1371	0.7768	17.65	15.24
46	84900001	87900000	0.1336	0.7850	17.02	14.61
46	85200001	88200000	0.1307	0.7871	16.60	14.19
46	85500001	88500000	0.1288	0.7879	16.34	13.93
46	85800001	88800000	0.1209	0.7928	15.25	12.84
46	86100001	89100000	0.1265	0.7838	16.14	13.73
46	86400001	89400000	0.1349	0.7784	17.33	14.92
46	86700001	89700000	0.1381	0.7799	17.71	15.30
46	87000001	90000000	0.1331	0.7716	17.25	14.84
46	87300001	90300000	0.1469	0.7737	18.98	16.57
46	87600001	90600000	0.1412	0.7771	18.17	15.76
46	87900001	90900000	0.1468	0.7762	18.91	16.50
46	88200001	91200000	0.1319	0.7826	16.86	14.45
46	88500001	91500000	0.1472	0.7805	18.86	16.45
46	88800001	91800000	0.1451	0.7784	18.65	16.24
46	89100001	92100000	0.1549	0.7821	19.80	17.39
46	89400001	92400000	0.1483	0.7925	18.72	16.31
46	89700001	92700000	0.1533	0.7870	19.47	17.06
46	90000001	93000000	0.1716	0.7965	21.54	19.13
46	90300001	93300000	0.1681	0.7751	21.69	19.28
46	90600001	93600000	0.1682	0.7679	21.90	19.49
46	90900001	93900000	0.1588	0.7455	21.30	18.89
46	91200001	94200000	0.1782	0.7304	24.40	21.99
46	91500001	94500000	0.1816	0.7250	25.04	22.63
46	91800001	94800000	0.1840	0.7238	25.42	23.01
46	92100001	95100000	0.1655	0.7346	22.53	20.12
46	92400001	95400000	0.1819	0.7298	24.92	22.51
46	92700001	95700000	0.1969	0.7367	26.73	24.32
46	93000001	96000000	0.1848	0.7358	25.12	22.71
46	93300001	96300000	0.1776	0.7526	23.60	21.19
46	93600001	96600000	0.1961	0.7523	26.06	23.65
46	93900001	96900000	0.2089	0.7601	27.48	25.07
46	94200001	97200000	0.1987	0.7700	25.80	23.39
46	94500001	97500000	0.1829	0.7750	23.60	21.19
46	94800001	97800000	0.1846	0.7805	23.65	21.24
46	95100001	98100000	0.1895	0.7617	24.88	22.47
46	95400001	98400000	0.1916	0.7512	25.51	23.10
46	95700001	98700000	0.1826	0.7527	24.27	21.86
46	96000001	99000000	0.1829	0.7498	24.39	21.98
46	96300001	99300000	0.1918	0.7499	25.58	23.17
46	96600001	99600000	0.1733	0.7448	23.27	20.86
46	96900001	99900000	0.1718	0.7508	22.88	20.47
46	97200001	100200000	0.1847	0.7444	24.82	22.41
46	97500001	100500000	0.1877	0.7336	25.58	23.17
46	97800001	100800000	0.1880	0.7422	25.33	22.92
46	98100001	101100000	0.1876	0.7579	24.76	22.35
46	98400001	101400000	0.1833	0.7657	23.93	21.52
46	98700001	101700000	0.1861	0.7703	24.16	21.75
46	99000001	102000000	0.1662	0.7658	21.70	19.29
46	99300001	102300000	0.1674	0.7526	22.24	19.83
46	99600001	102600000	0.1665	0.7442	22.37	19.96
46	99900001	102900000	0.1614	0.7392	21.83	19.42
46	100200001	103200000	0.1518	0.7372	20.60	18.19
46	100500001	103500000	0.1599	0.7454	21.45	19.04
46	100800001	103800000	0.1809	0.7364	24.57	22.16
46	101100001	104100000	0.1959	0.7327	26.73	24.32
46	101400001	104400000	0.1775	0.7363	24.11	21.70
46	101700001	104700000	0.1661	0.7313	22.71	20.30
46	102000001	105000000	0.1918	0.7399	25.93	23.52
46	102300001	105300000	0.2013	0.7565	26.61	24.20
46	102600001	105600000	0.2144	0.7587	28.26	25.85
46	102900001	105900000	0.2009	0.7602	26.43	24.02
46	103200001	106200000	0.2043	0.7786	26.24	23.83
46	103500001	106500000	0.1944	0.7735	25.13	22.72
46	103800001	106800000	0.1684	0.7634	22.06	19.65
46	104100001	107100000	0.1659	0.7640	21.72	19.31
46	104400001	107400000	0.1694	0.7504	22.58	20.17
46	104700001	107700000	0.1599	0.7556	21.17	18.76
46	105000001	108000000	0.1527	0.7587	20.12	17.71
46	105300001	108300000	0.1339	0.7571	17.69	15.28
46	105600001	108600000	0.1281	0.7646	16.75	14.34
46	105900001	108900000	0.1360	0.7676	17.72	15.31
46	106200001	109200000	0.1260	0.7530	16.73	14.32
46	106500001	109500000	0.1346	0.7622	17.66	15.25
46	106800001	109800000	0.1464	0.7830	18.70	16.29
46	107100001	110100000	0.1286	0.7871	16.34	13.93
46	107400001	110400000	0.1294	0.7998	16.18	13.77
46	107700001	110700000	0.1401	0.7995	17.52	15.11
46	108000001	111000000	0.1352	0.8015	16.87	14.46
46	108300001	111300000	0.1294	0.8030	16.12	13.71
46	108600001	111600000	0.1313	0.8162	16.09	13.68
46	108900001	111900000	0.1334	0.8220	16.23	13.82
46	109200001	112200000	0.1388	0.8264	16.80	14.39
46	109500001	112500000	0.1248	0.8142	15.33	12.92
46	109800001	112800000	0.1219	0.8123	15.01	12.60
46	110100001	113100000	0.1363	0.8004	17.03	14.62
46	110400001	113400000	0.1330	0.7991	16.64	14.23
46	110700001	113700000	0.1329	0.7873	16.89	14.48
46	111000001	114000000	0.1357	0.7801	17.40	14.99
46	111300001	114300000	0.1528	0.7925	19.28	16.87
46	111600001	114600000	0.1531	0.7974	19.19	16.78
46	111900001	114900000	0.1553	0.7978	19.46	17.05
46	112200001	115200000	0.1640	0.8007	20.48	18.07
46	112500001	115500000	0.1686	0.8058	20.92	18.51
46	112800001	115800000	0.1676	0.8010	20.92	18.51
46	113100001	116100000	0.1583	0.8037	19.70	17.29
46	113400001	116400000	0.1699	0.8041	21.13	18.72
46	113700001	116700000	0.1734	0.8086	21.44	19.03
46	114000001	117000000	0.1796	0.8069	22.26	19.85
46	114300001	117300000	0.1715	0.7957	21.55	19.14
46	114600001	117600000	0.1704	0.7847	21.71	19.30
46	114900001	117900000	0.1714	0.7919	21.64	19.23
46	115200001	118200000	0.1614	0.7954	20.29	17.88
46	115500001	118500000	0.1626	0.8003	20.32	17.91
46	115800001	118800000	0.1577	0.8099	19.47	17.06
46	116100001	119100000	0.1743	0.8261	21.10	18.69
46	116400001	119400000	0.1663	0.8225	20.22	17.81
46	116700001	119700000	0.1691	0.8318	20.33	17.92
46	117000001	120000000	0.1720	0.8390	20.50	18.09
46	117300001	120300000	0.1691	0.8418	20.08	17.67
46	117600001	120600000	0.1651	0.8383	19.69	17.28
46	117900001	120900000	0.1591	0.8227	19.34	16.93
46	118200001	121200000	0.1608	0.8132	19.78	17.37
46	118500001	121500000	0.1505	0.8100	18.58	16.17
46	118800001	121800000	0.1557	0.8001	19.46	17.05
46	119100001	122100000	0.1434	0.8012	17.90	15.49
46	119400001	122400000	0.1484	0.8018	18.51	16.10
46	119700001	122700000	0.1472	0.7904	18.63	16.22
46	120000001	123000000	0.1302	0.7801	16.69	14.28
46	120300001	123300000	0.1321	0.7627	17.32	14.91
46	120600001	123600000	0.1312	0.7607	17.25	14.84
46	120900001	123900000	0.1315	0.7717	17.05	14.64
46	121200001	124200000	0.1257	0.7680	16.37	13.96
46	121500001	124500000	0.1357	0.7637	17.77	15.36
46	121800001	124800000	0.1385	0.7749	17.88	15.47
46	122100001	125100000	0.1331	0.7604	17.50	15.09
46	122400001	125400000	0.1211	0.7521	16.10	13.69
46	122700001	125700000	0.1315	0.7619	17.26	14.85
46	123000001	126000000	0.1404	0.7765	18.08	15.67
46	123300001	126300000	0.1347	0.8006	16.83	14.42
46	123600001	126600000	0.1304	0.8054	16.19	13.78
46	123900001	126900000	0.1361	0.7920	17.18	14.77
46	124200001	127200000	0.1467	0.8066	18.18	15.77
46	124500001	127500000	0.1524	0.8214	18.56	16.15
46	124800001	127800000	0.1491	0.8109	18.39	15.98
46	125100001	128100000	0.1651	0.8097	20.39	17.98
46	125400001	128400000	0.1720	0.8160	21.08	18.67
46	125700001	128700000	0.1666	0.8142	20.46	18.05
46	126000001	129000000	0.1731	0.8036	21.55	19.14
46	126300001	129300000	0.1839	0.7913	23.24	20.83
46	126600001	129600000	0.1949	0.7950	24.52	22.11
46	126900001	129900000	0.1986	0.8066	24.63	22.22
46	127200001	130200000	0.1971	0.8123	24.27	21.86
46	127500001	130500000	0.1934	0.8117	23.83	21.42
46	127800001	130800000	0.1902	0.8241	23.08	20.67
46	128100001	131100000	0.1784	0.8266	21.59	19.18
46	128400001	131400000	0.1907	0.8401	22.70	20.29
46	128700001	131700000	0.1844	0.8522	21.64	19.23
46	129000001	132000000	0.1745	0.8697	20.06	17.65
46	129300001	132300000	0.1726	0.8709	19.82	17.41
46	129600001	132600000	0.1752	0.8719	20.09	17.68
46	129900001	132900000	0.1718	0.8735	19.67	17.26
46	130200001	133200000	0.1766	0.8678	20.35	17.94
46	130500001	133500000	0.1851	0.8648	21.40	18.99
46	130800001	133800000	0.1917	0.8560	22.39	19.98
46	131100001	134100000	0.1856	0.8672	21.40	18.99
46	131400001	134400000	0.1741	0.8542	20.38	17.97
46	131700001	134700000	0.1736	0.8464	20.51	18.10
46	132000001	135000000	0.1803	0.8278	21.77	19.36
46	132300001	135300000	0.1820	0.8265	22.02	19.61
46	132600001	135600000	0.1818	0.8252	22.02	19.61
46	132900001	135900000	0.1754	0.8262	21.23	18.82
46	133200001	136200000	0.1649	0.8177	20.17	17.76
46	133500001	136500000	0.1526	0.8189	18.63	16.22
46	133800001	136800000	0.1484	0.8217	18.06	15.65
46	134100001	137100000	0.1626	0.8180	19.88	17.47
46	134400001	137400000	0.1633	0.8281	19.72	17.31
46	134700001	137700000	0.1612	0.8202	19.66	17.25
46	135000001	138000000	0.1607	0.8307	19.34	16.93
46	135300001	138300000	0.1585	0.8338	19.00	16.59
46	135600001	138600000	0.1613	0.8331	19.36	16.95
46	135900001	138900000	0.1760	0.8327	21.13	18.72
46	136200001	139200000	0.1762	0.8363	21.07	18.66
46	136500001	139500000	0.1883	0.8337	22.58	20.17
46	136800001	139800000	0.1784	0.8389	21.27	18.86
46	137100001	140100000	0.1724	0.8371	20.59	18.18
46	137400001	140400000	0.1782	0.8239	21.63	19.22
46	137700001	140700000	0.1752	0.8265	21.20	18.79
46	138000001	141000000	0.1794	0.8224	21.81	19.40
46	138300001	141300000	0.1815	0.8243	22.02	19.61
46	138600001	141600000	0.1656	0.8143	20.34	17.93
46	138900001	141900000	0.1631	0.8193	19.91	17.50
46	139200001	142200000	0.1610	0.8227	19.57	17.16
46	139500001	142500000	0.1553	0.8248	18.83	16.42
46	139800001	142800000	0.1754	0.8195	21.41	19.00
46	140100001	143100000	0.1759	0.8189	21.48	19.07
46	140400001	143400000	0.1708	0.8303	20.57	18.16
46	140700001	143700000	0.1699	0.8392	20.25	17.84
46	141000001	144000000	0.1611	0.8539	18.86	16.45
46	141300001	144300000	0.1638	0.8533	19.20	16.79
46	141600001	144600000	0.1670	0.8716	19.16	16.75
46	141900001	144900000	0.1652	0.8722	18.93	16.52
46	142200001	145200000	0.1647	0.8707	18.92	16.51
46	142500001	145500000	0.1601	0.8728	18.34	15.93
46	142800001	145800000	0.1470	0.8707	16.88	14.47
46	143100001	146100000	0.1428	0.8714	16.38	13.97
46	143400001	146400000	0.1495	0.8745	17.10	14.69
46	143700001	146700000	0.1623	0.8756	18.53	16.12
46	144000001	147000000	0.1595	0.8677	18.39	15.98
46	144300001	147300000	0.1453	0.8754	16.59	14.18
46	144600001	147600000	0.1662	0.8747	19.00	16.59
46	144900001	147900000	0.1664	0.8720	19.08	16.67
46	145200001	148200000	0.1900	0.8796	21.60	19.19
46	145500001	148500000	0.1954	0.8843	22.09	19.68
46	145800001	148800000	0.2200	0.8975	24.51	22.10
46	146100001	149100000	0.2321	0.9058	25.62	23.21
46	146400001	149400000	0.2333	0.9119	25.58	23.17
46	146700001	149700000	0.2312	0.9177	25.19	22.78
46	147000001	150000000	0.2371	0.9249	25.63	23.22
46	147300001	150300000	0.2516	0.9227	27.27	24.86
46	147600001	150600000	0.2309	0.9243	24.98	22.57
46	147900001	150900000	0.2292	0.9263	24.74	22.33
46	148200001	151200000	0.2094	0.9280	22.56	20.15
46	148500001	151500000	0.2031	0.9240	21.98	19.57
46	148800001	151800000	0.1739	0.9214	18.87	16.46
46	149100001	152100000	0.1649	0.9192	17.93	15.52
46	149400001	152400000	0.1541	0.9062	17.00	14.59
46	149700001	152700000	0.1486	0.9014	16.49	14.08
46	150000001	153000000	0.1450	0.8981	16.14	13.73
46	150300001	153300000	0.1318	0.8945	14.74	12.33
46	150600001	153600000	0.1300	0.8864	14.66	12.25
46	150900001	153900000	0.1219	0.8873	13.74	11.33
46	151200001	154200000	0.1413	0.8735	16.18	13.77
46	151500001	154500000	0.1405	0.8744	16.07	13.66
46	151800001	154800000	0.1486	0.8655	17.17	14.76
46	152100001	155100000	0.1448	0.8635	16.77	14.36
46	152400001	155400000	0.1362	0.8732	15.60	13.19
46	152700001	155700000	0.1280	0.8679	14.74	12.33
46	153000001	156000000	0.1292	0.8693	14.86	12.45
46	153300001	156300000	0.1296	0.8585	15.10	12.69
46	153600001	156600000	0.1282	0.8670	14.79	12.38
46	153900001	156900000	0.1194	0.8595	13.90	11.49
46	154200001	157200000	0.1018	0.8673	11.74	9.33
46	154500001	157500000	0.0952	0.8646	11.01	8.60
46	154800001	157800000	0.0927	0.8679	10.69	8.28
46	155100001	158100000	0.1046	0.8654	12.09	9.68
46	155400001	158400000	0.1180	0.8639	13.66	11.25
46	155700001	158700000	0.1200	0.8705	13.79	11.38
46	156000001	159000000	0.1236	0.8664	14.27	11.86
46	156300001	159300000	0.1267	0.8845	14.33	11.92
46	156600001	159600000	0.1409	0.8845	15.93	13.52
46	156900001	159900000	0.1642	0.8922	18.40	15.99
46	157200001	160200000	0.1706	0.8915	19.13	16.72
46	157500001	160500000	0.1734	0.8976	19.32	16.91
46	157800001	160800000	0.1778	0.8876	20.04	17.63
46	158100001	161100000	0.1669	0.8911	18.73	16.32
46	158400001	161400000	0.1728	0.8863	19.50	17.09
46	158700001	161700000	0.1704	0.8865	19.22	16.81
46	159000001	162000000	0.1660	0.8774	18.92	16.51
46	159300001	162300000	0.1631	0.8632	18.90	16.49
46	159600001	162600000	0.1428	0.8563	16.68	14.27
46	159900001	162900000	0.1372	0.8582	15.99	13.58
46	160200001	163200000	0.1325	0.8606	15.40	12.99
46	160500001	163500000	0.1460	0.8519	17.14	14.73
46	160800001	163800000	0.1507	0.8601	17.52	15.11
46	161100001	164100000	0.1536	0.8617	17.83	15.42
46	161400001	164400000	0.1524	0.8595	17.73	15.32
46	161700001	164700000	0.1538	0.8559	17.97	15.56
46	162000001	165000000	0.1511	0.8692	17.38	14.97
46	162300001	165300000	0.1653	0.8770	18.85	16.44
46	162600001	165600000	0.1861	0.8812	21.12	18.71
46	162900001	165900000	0.1838	0.8691	21.15	18.74
46	163200001	166200000	0.1861	0.8578	21.70	19.29
46	163500001	166500000	0.1816	0.8501	21.36	18.95
46	163800001	166800000	0.1756	0.8424	20.85	18.44
46	164100001	167100000	0.1796	0.8369	21.47	19.06
46	164400001	167400000	0.1769	0.8235	21.49	19.08
46	164700001	167700000	0.1799	0.8289	21.70	19.29
46	165000001	168000000	0.1806	0.8226	21.96	19.55
46	165300001	168300000	0.1741	0.8105	21.48	19.07
46	165600001	168600000	0.1709	0.7989	21.39	18.98
46	165900001	168900000	0.1680	0.7990	21.02	18.61
46	166200001	169200000	0.1640	0.8100	20.25	17.84
46	166500001	169500000	0.1536	0.8099	18.97	16.56
46	166800001	169800000	0.1622	0.8134	19.95	17.54
46	167100001	170100000	0.1495	0.8117	18.41	16.00
46	167400001	170400000	0.1413	0.8183	17.27	14.86
46	167700001	170700000	0.1625	0.7977	20.38	17.97
46	168000001	171000000	0.1601	0.7902	20.26	17.85
46	168300001	171300000	0.1529	0.7985	19.15	16.74
46	168600001	171600000	0.1534	0.8120	18.89	16.48
46	168900001	171900000	0.1578	0.8217	19.20	16.79
46	169200001	172200000	0.1588	0.8275	19.19	16.78
46	169500001	172500000	0.1647	0.8386	19.64	17.23
46	169800001	172800000	0.1549	0.8439	18.35	15.94
46	170100001	173100000	0.1662	0.8491	19.57	17.16
46	170400001	173400000	0.1759	0.8605	20.44	18.03
46	170700001	173700000	0.1501	0.8598	17.45	15.04
46	171000001	174000000	0.1606	0.8591	18.70	16.29
46	171300001	174300000	0.1608	0.8557	18.79	16.38
46	171600001	174600000	0.1670	0.8524	19.59	17.18
46	171900001	174900000	0.1663	0.8541	19.47	17.06
46	172200001	175200000	0.1597	0.8541	18.70	16.29
46	172500001	175500000	0.1584	0.8442	18.77	16.36
46	172800001	175800000	0.1572	0.8311	18.92	16.51
46	173100001	176100000	0.1533	0.8279	18.51	16.10
46	173400001	176400000	0.1426	0.8178	17.44	15.03
46	173700001	176700000	0.1540	0.8261	18.64	16.23
46	174000001	177000000	0.1592	0.8290	19.20	16.79
46	174300001	177300000	0.1537	0.8124	18.92	16.51
46	174600001	177600000	0.1448	0.8059	17.96	15.55
46	174900001	177900000	0.1437	0.7946	18.08	15.67
46	175200001	178200000	0.1474	0.7739	19.04	16.63
46	175500001	178500000	0.1542	0.7754	19.89	17.48
46	175800001	178800000	0.1552	0.7750	20.03	17.62
46	176100001	179100000	0.1603	0.7732	20.73	18.32
46	176400001	179400000	0.1702	0.7731	22.01	19.60
46	176700001	179700000	0.1621	0.7676	21.11	18.70
46	177000001	180000000	0.1441	0.7690	18.74	16.33
46	177300001	180300000	0.1577	0.7877	20.02	17.61
46	177600001	180600000	0.1467	0.7848	18.70	16.29
46	177900001	180900000	0.1466	0.7887	18.58	16.17
46	178200001	181200000	0.1608	0.7945	20.24	17.83
46	178500001	181500000	0.1710	0.7888	21.69	19.28
46	178800001	181800000	0.1742	0.8008	21.76	19.35
46	179100001	182100000	0.1625	0.7981	20.36	17.95
46	179400001	182400000	0.1680	0.8072	20.81	18.40
46	179700001	182700000	0.1651	0.8104	20.37	17.96
46	180000001	183000000	0.1653	0.7932	20.84	18.43
46	180300001	183300000	0.1634	0.7915	20.65	18.24
46	180600001	183600000	0.1706	0.7935	21.50	19.09
46	180900001	183900000	0.1676	0.7897	21.22	18.81
46	181200001	184200000	0.1631	0.7778	20.97	18.56
46	181500001	184500000	0.1633	0.7821	20.88	18.47
46	181800001	184800000	0.1673	0.7763	21.55	19.14
46	182100001	185100000	0.1695	0.7627	22.22	19.81
46	182400001	185400000	0.1628	0.7440	21.89	19.48
46	182700001	185700000	0.1613	0.7435	21.69	19.28
46	183000001	186000000	0.1682	0.7547	22.28	19.87
46	183300001	186300000	0.1666	0.7556	22.05	19.64
46	183600001	186600000	0.1710	0.7546	22.66	20.25
46	183900001	186900000	0.1791	0.7439	24.07	21.66
46	184200001	187200000	0.1707	0.7504	22.75	20.34
46	184500001	187500000	0.1574	0.7539	20.88	18.47
46	184800001	187800000	0.1599	0.7561	21.15	18.74
46	185100001	188100000	0.1597	0.7581	21.06	18.65
46	185400001	188400000	0.1499	0.7445	20.13	17.72
46	185700001	188700000	0.1559	0.7444	20.94	18.53
46	186000001	189000000	0.1508	0.7583	19.89	17.48
46	186300001	189300000	0.1501	0.7630	19.67	17.26
46	186600001	189600000	0.1423	0.7670	18.56	16.15
46	186900001	189900000	0.1394	0.7761	17.97	15.56
46	187200001	190200000	0.1414	0.7830	18.06	15.65
46	187500001	190500000	0.1450	0.7831	18.51	16.10
46	187800001	190800000	0.1368	0.7880	17.36	14.95
46	188100001	191100000	0.1488	0.7927	18.78	16.37
46	188400001	191400000	0.1494	0.8174	18.28	15.87
46	188700001	191700000	0.1551	0.8139	19.06	16.65
46	189000001	192000000	0.1537	0.8043	19.11	16.70
46	189300001	192300000	0.1535	0.7930	19.35	16.94
46	189600001	192600000	0.1615	0.7812	20.68	18.27
46	189900001	192900000	0.1569	0.7855	19.97	17.56
46	190200001	193200000	0.1595	0.7847	20.32	17.91
46	190500001	193500000	0.1548	0.7758	19.95	17.54
46	190800001	193800000	0.1520	0.7683	19.79	17.38
46	191100001	194100000	0.1419	0.7786	18.23	15.82
46	191400001	194400000	0.1438	0.7800	18.43	16.02
46	191700001	194700000	0.1432	0.7839	18.26	15.85
46	192000001	195000000	0.1498	0.7754	19.32	16.91
46	192300001	195300000	0.1505	0.7815	19.26	16.85
46	192600001	195600000	0.1544	0.7831	19.72	17.31
46	192900001	195900000	0.1614	0.7846	20.57	18.16
46	193200001	196200000	0.1524	0.7765	19.63	17.22
46	193500001	196500000	0.1464	0.7894	18.55	16.14
46	193800001	196800000	0.1547	0.7975	19.39	16.98
46	194100001	197100000	0.1584	0.7929	19.97	17.56
46	194400001	197400000	0.1611	0.7796	20.66	18.25
46	194700001	197700000	0.1653	0.7800	21.20	18.79
46	195000001	198000000	0.1701	0.7915	21.49	19.08
46	195300001	198300000	0.1693	0.7977	21.22	18.81
46	195600001	198600000	0.1631	0.7986	20.42	18.01
46	195900001	198900000	0.1600	0.7893	20.27	17.86
46	196200001	199200000	0.1569	0.7967	19.70	17.29
46	196500001	199500000	0.1697	0.8005	21.20	18.79
46	196800001	199800000	0.1603	0.7973	20.10	17.69
46	197100001	200100000	0.1574	0.8049	19.55	17.14
46	197400001	200400000	0.1635	0.7969	20.52	18.11
46	197700001	200700000	0.1598	0.7900	20.23	17.82
46	198000001	201000000	0.1514	0.7972	18.99	16.58
46	198300001	201300000	0.1604	0.7892	20.33	17.92
46	198600001	201600000	0.1572	0.7868	19.98	17.57
46	198900001	201900000	0.1623	0.7807	20.79	18.38
46	199200001	202200000	0.1733	0.7702	22.50	20.09
46	199500001	202500000	0.1627	0.7488	21.73	19.32
46	199800001	202800000	0.1695	0.7406	22.89	20.48
46	200100001	203100000	0.1663	0.7299	22.78	20.37
46	200400001	203400000	0.1604	0.7531	21.30	18.89
46	200700001	203700000	0.1505	0.7538	19.96	17.55
46	201000001	204000000	0.1575	0.7508	20.98	18.57
46	201300001	204300000	0.1441	0.7377	19.54	17.13
46	201600001	204600000	0.1559	0.7506	20.77	18.36
46	201900001	204900000	0.1458	0.7514	19.41	17.00
46	202200001	205200000	0.1375	0.7577	18.14	15.73
46	202500001	205500000	0.1408	0.7492	18.80	16.39
46	202800001	205800000	0.1417	0.7551	18.77	16.36
46	203100001	206100000	0.1453	0.7627	19.05	16.64
46	203400001	206400000	0.1587	0.7588	20.91	18.50
46	203700001	206700000	0.1561	0.7548	20.68	18.27
46	204000001	207000000	0.1603	0.7469	21.46	19.05
46	204300001	207300000	0.1634	0.7576	21.56	19.15
46	204600001	207600000	0.1648	0.7495	21.99	19.58
46	204900001	207900000	0.1634	0.7443	21.95	19.54
46	205200001	208200000	0.1786	0.7421	24.06	21.65
46	205500001	208500000	0.1821	0.7574	24.04	21.63
46	205800001	208800000	0.1729	0.7611	22.72	20.31
46	206100001	209100000	0.1724	0.7700	22.38	19.97
46	206400001	209400000	0.1750	0.7703	22.71	20.30
46	206700001	209700000	0.1784	0.7720	23.11	20.70
46	207000001	210000000	0.1734	0.7663	22.63	20.22
46	207300001	210300000	0.1816	0.7578	23.96	21.55
46	207600001	210600000	0.1716	0.7632	22.49	20.08
46	207900001	210900000	0.1765	0.7705	22.91	20.50
46	208200001	211200000	0.1805	0.7819	23.09	20.68
46	208500001	211500000	0.2013	0.7911	25.44	23.03
46	208800001	211800000	0.2007	0.7834	25.62	23.21
46	209100001	212100000	0.1942	0.7679	25.29	22.88
46	209400001	212400000	0.1773	0.7665	23.13	20.72
46	209700001	212700000	0.1813	0.7665	23.65	21.24
46	210000001	213000000	0.1749	0.7599	23.02	20.61
46	210300001	213300000	0.1781	0.7663	23.24	20.83
46	210600001	213600000	0.1690	0.7494	22.55	20.14
46	210900001	213900000	0.1697	0.7480	22.68	20.27
46	211200001	214200000	0.1604	0.7369	21.77	19.36
46	211500001	214500000	0.1524	0.7361	20.70	18.29
46	211800001	214800000	0.1660	0.7289	22.78	20.37
46	212100001	215100000	0.1798	0.7294	24.65	22.24
46	212400001	215400000	0.1776	0.7279	24.41	22.00
46	212700001	215700000	0.1770	0.7264	24.36	21.95
46	213000001	216000000	0.1895	0.7251	26.13	23.72
46	213300001	216300000	0.1831	0.7154	25.60	23.19
46	213600001	216600000	0.1841	0.7248	25.40	22.99
46	213900001	216900000	0.1928	0.7322	26.33	23.92
46	214200001	217200000	0.1853	0.7245	25.58	23.17
46	214500001	217500000	0.1811	0.7191	25.18	22.77
46	214800001	217800000	0.1780	0.7291	24.42	22.01
46	215100001	218100000	0.1821	0.7203	25.28	22.87
46	215400001	218400000	0.1911	0.7194	26.56	24.15
46	215700001	218700000	0.1928	0.7229	26.67	24.26
46	216000001	219000000	0.1759	0.7344	23.95	21.54
46	216300001	219300000	0.1677	0.7431	22.57	20.16
46	216600001	219600000	0.1711	0.7376	23.20	20.79
46	216900001	219900000	0.1602	0.7240	22.12	19.71
46	217200001	220200000	0.1590	0.7398	21.50	19.09
46	217500001	220500000	0.1440	0.7424	19.39	16.98
46	217800001	220800000	0.1529	0.7169	21.32	18.91
46	218100001	221100000	0.1481	0.7227	20.50	18.09
46	218400001	221400000	0.1353	0.7009	19.30	16.89
46	218700001	221700000	0.1367	0.7162	19.09	16.68
46	219000001	222000000	0.1376	0.7177	19.17	16.76
46	219300001	222300000	0.1385	0.7239	19.13	16.72
46	219600001	222600000	0.1529	0.7193	21.25	18.84
46	219900001	222900000	0.1659	0.7265	22.84	20.43
46	220200001	223200000	0.1655	0.7109	23.29	20.88
46	220500001	223500000	0.1684	0.7009	24.03	21.62
46	220800001	223800000	0.1646	0.7124	23.10	20.69
46	221100001	224100000	0.1554	0.6937	22.40	19.99
46	221400001	224400000	0.1694	0.7125	23.78	21.37
46	221700001	224700000	0.1702	0.6936	24.54	22.13
46	222000001	225000000	0.1648	0.6789	24.28	21.87
46	222300001	225300000	0.1756	0.6729	26.09	23.68
46	222600001	225600000	0.1637	0.6790	24.11	21.70
46	222900001	225900000	0.1536	0.6794	22.61	20.20
46	223200001	226200000	0.1716	0.6917	24.80	22.39
46	223500001	226500000	0.1773	0.6963	25.46	23.05
46	223800001	226800000	0.1666	0.6919	24.08	21.67
46	224100001	227100000	0.1724	0.7021	24.56	22.15
46	224400001	227400000	0.1641	0.6885	23.84	21.43
46	224700001	227700000	0.1716	0.6922	24.79	22.38
46	225000001	228000000	0.1967	0.6923	28.41	26.00
46	225300001	228300000	0.1848	0.6686	27.64	25.23
46	225600001	228600000	0.1788	0.6507	27.48	25.07
46	225900001	228900000	0.1748	0.6579	26.57	24.16
46	226200001	229200000	0.1649	0.6597	25.00	22.59
46	226500001	229500000	0.1565	0.6402	24.44	22.03
46	226800001	229800000	0.1557	0.6342	24.54	22.13
46	227100001	230100000	0.1641	0.6364	25.78	23.37
46	227400001	230400000	0.1651	0.6359	25.97	23.56
46	227700001	230700000	0.1496	0.6184	24.19	21.78
46	228000001	231000000	0.1463	0.6255	23.39	20.98
46	228300001	231300000	0.1572	0.6448	24.38	21.97
46	228600001	231600000	0.1627	0.6588	24.70	22.29
46	228900001	231900000	0.1589	0.6204	25.61	23.20
46	229200001	232200000	0.1544	0.6128	25.20	22.79
46	229500001	232500000	0.1518	0.6167	24.62	22.21
46	229800001	232800000	0.1605	0.6216	25.83	23.42
46	230100001	233100000	0.1533	0.6135	24.98	22.57
46	230400001	233400000	0.1556	0.6196	25.11	22.70
46	230700001	233700000	0.1609	0.6261	25.70	23.29
46	231000001	234000000	0.1480	0.6151	24.07	21.66
46	231300001	234300000	0.1403	0.6037	23.24	20.83
46	231600001	234600000	0.1427	0.6016	23.72	21.31
46	231900001	234900000	0.1550	0.6264	24.75	22.34
46	232200001	235200000	0.1601	0.6188	25.87	23.46
46	232500001	235500000	0.1575	0.6213	25.34	22.93
46	232800001	235800000	0.1489	0.6341	23.49	21.08
46	233100001	236100000	0.1503	0.6562	22.91	20.50
46	233400001	236400000	0.1545	0.6671	23.16	20.75
46	233700001	236700000	0.1618	0.6861	23.59	21.18
46	234000001	236810856	0.1696	0.6941	22.89	20.48
167	1	3000000	0.1590	0.6647	23.92	21.51
167	300001	3300000	0.1556	0.6668	23.33	20.92
167	600001	3600000	0.1495	0.6705	22.30	19.89
167	900001	3900000	0.1405	0.6722	20.90	18.49
167	1200001	4200000	0.1525	0.6929	22.01	19.60
167	1500001	4500000	0.1490	0.6935	21.48	19.07
167	1800001	4800000	0.1556	0.7101	21.91	19.50
167	2100001	5100000	0.1554	0.7092	21.91	19.50
167	2400001	5400000	0.1401	0.7114	19.70	17.29
167	2700001	5700000	0.1442	0.7126	20.24	17.83
167	3000001	6000000	0.1460	0.7075	20.64	18.23
167	3300001	6300000	0.1551	0.7048	22.01	19.60
167	3600001	6499621	0.1450	0.7079	19.79	17.38
172	1	3000000	0.1291	0.7119	18.13	15.72
172	300001	3300000	0.1271	0.6729	18.88	16.47
172	600001	3600000	0.1341	0.6605	20.29	17.88
172	900001	3900000	0.1454	0.6624	21.96	19.55
172	1200001	4200000	0.1471	0.6426	22.89	20.48
172	1500001	4500000	0.1559	0.6294	24.76	22.35
172	1800001	4800000	0.1692	0.6297	26.88	24.47
172	2100001	5100000	0.1655	0.6279	26.35	23.94
172	2400001	5400000	0.1617	0.6239	25.92	23.51
172	2700001	5700000	0.1636	0.6481	25.24	22.83
172	3000001	6000000	0.1677	0.6538	25.65	23.24
172	3300001	6300000	0.1870	0.6597	28.35	25.94
172	3600001	6600000	0.2047	0.6353	32.22	29.81
172	3900001	6900000	0.1935	0.6332	30.56	28.15
172	4200001	7200000	0.1872	0.6434	29.09	26.68
172	4500001	7500000	0.1809	0.6730	26.88	24.47
172	4800001	7800000	0.1811	0.6731	26.91	24.50
172	5100001	8100000	0.1768	0.6773	26.11	23.70
172	5400001	8400000	0.1752	0.6836	25.62	23.21
172	5700001	8700000	0.1746	0.6678	26.14	23.73
172	6000001	9000000	0.1699	0.6302	26.95	24.54
172	6300001	9300000	0.1630	0.6124	26.62	24.21
172	6600001	9600000	0.1482	0.6142	24.13	21.72
172	6900001	9900000	0.1542	0.6028	25.58	23.17
172	7200001	10200000	0.1649	0.5946	27.74	25.33
172	7500001	10500000	0.1753	0.5700	30.75	28.34
172	7800001	10800000	0.1766	0.5665	31.18	28.77
172	8100001	11100000	0.1782	0.5610	31.76	29.35
172	8400001	11400000	0.1813	0.5599	32.38	29.97
172	8700001	11700000	0.1749	0.5663	30.89	28.48
172	9000001	12000000	0.1727	0.5901	29.26	26.85
172	9300001	12300000	0.1840	0.5967	30.84	28.43
172	9600001	12600000	0.2062	0.5997	34.38	31.97
172	9900001	12900000	0.2117	0.6129	34.54	32.13
172	10200001	13200000	0.2228	0.6223	35.80	33.39
172	10500001	13500000	0.2203	0.6179	35.66	33.25
172	10800001	13800000	0.2152	0.6102	35.27	32.86
172	11100001	14100000	0.2256	0.6341	35.58	33.17
172	11400001	14400000	0.2185	0.6288	34.74	32.33
172	11700001	14700000	0.2136	0.6107	34.98	32.57
172	12000001	15000000	0.2148	0.5967	36.00	33.59
172	12300001	15300000	0.1990	0.5780	34.43	32.02
172	12600001	15600000	0.1779	0.5628	31.62	29.21
172	12900001	15900000	0.1681	0.5378	31.26	28.85
172	13200001	16200000	0.1430	0.5390	26.53	24.12
172	13500001	16500000	0.1409	0.5440	25.91	23.50
172	13800001	16800000	0.1301	0.5169	25.16	22.75
172	14100001	17100000	0.1261	0.4972	25.35	22.94
172	14400001	17400000	0.1347	0.4925	27.34	24.93
172	14700001	17700000	0.1466	0.4920	29.80	27.39
172	15000001	18000000	0.1525	0.5133	29.70	27.29
172	15300001	18300000	0.1562	0.5236	29.83	27.42
172	15600001	18600000	0.1602	0.5417	29.58	27.17
172	15900001	18900000	0.1641	0.5526	29.69	27.28
172	16200001	19200000	0.1735	0.5436	31.93	29.52
172	16500001	19500000	0.1657	0.5546	29.87	27.46
172	16800001	19800000	0.1630	0.5828	27.97	25.56
172	17100001	20100000	0.1555	0.5899	26.36	23.95
172	17400001	20400000	0.1598	0.6084	26.27	23.86
172	17700001	20700000	0.1532	0.6206	24.68	22.27
172	18000001	20933988	0.1585	0.6058	25.59	23.18
195	1	3000000	0.1523	0.6402	23.79	21.38
195	300001	3300000	0.1642	0.6310	26.02	23.61
195	600001	3600000	0.1580	0.6360	24.85	22.44
195	900001	3900000	0.1616	0.6229	25.94	23.53
195	1200001	4200000	0.1580	0.6362	24.83	22.42
195	1500001	4500000	0.1558	0.6270	24.85	22.44
195	1800001	4800000	0.1413	0.6248	22.62	20.21
195	2100001	5100000	0.1480	0.6269	23.61	21.20
195	2400001	5400000	0.1432	0.6310	22.69	20.28
195	2700001	5700000	0.1457	0.6551	22.24	19.83
195	3000001	6000000	0.1343	0.6471	20.75	18.34
195	3300001	6300000	0.1232	0.6294	19.57	17.16
195	3600001	6600000	0.1142	0.6284	18.17	15.76
195	3900001	6900000	0.1101	0.6342	17.36	14.95
195	4200001	7200000	0.1139	0.6266	18.17	15.76
195	4500001	7500000	0.1184	0.6127	19.32	16.91
195	4800001	7800000	0.1144	0.6064	18.86	16.45
195	5100001	8100000	0.1094	0.6071	18.02	15.61
195	5400001	8400000	0.1108	0.6032	18.37	15.96
195	5700001	8700000	0.0967	0.5714	16.92	14.51
195	6000001	9000000	0.1073	0.5691	18.86	16.45
195	6300001	9300000	0.1099	0.5597	19.63	17.22
195	6600001	9600000	0.1088	0.5598	19.44	17.03
195	6900001	9900000	0.1073	0.5382	19.95	17.54
195	7200001	10200000	0.1043	0.5329	19.57	17.16
195	7500001	10500000	0.1142	0.5418	21.07	18.66
195	7800001	10800000	0.1228	0.5451	22.53	20.12
195	8100001	11100000	0.1305	0.5370	24.31	21.90
195	8400001	11400000	0.1323	0.5339	24.79	22.38
195	8700001	11700000	0.1442	0.5530	26.08	23.67
195	9000001	12000000	0.1413	0.5659	24.96	22.55
195	9300001	12300000	0.1577	0.5941	26.55	24.14
195	9600001	12600000	0.1556	0.5872	26.50	24.09
195	9900001	12900000	0.1571	0.6127	25.64	23.23
195	10200001	13200000	0.1631	0.6235	26.17	23.76
195	10500001	13500000	0.1658	0.6430	25.78	23.37
195	10800001	13800000	0.1578	0.6327	24.95	22.54
195	11100001	14100000	0.1458	0.6211	23.48	21.07
195	11400001	14400000	0.1537	0.6255	24.58	22.17
195	11700001	14700000	0.1519	0.6141	24.73	22.32
195	12000001	15000000	0.1528	0.6295	24.28	21.87
195	12300001	15300000	0.1459	0.6267	23.27	20.86
195	12600001	15600000	0.1529	0.6485	23.58	21.17
195	12900001	15900000	0.1484	0.6750	21.98	19.57
195	13200001	15935239	0.1512	0.6774	20.35	17.94
204	1	3000000	0.1942	0.8357	23.24	20.83
204	300001	3300000	0.1954	0.8293	23.56	21.15
204	600001	3600000	0.1927	0.8190	23.53	21.12
204	900001	3900000	0.1835	0.8103	22.64	20.23
204	1200001	4200000	0.1942	0.8177	23.75	21.34
204	1500001	4500000	0.1841	0.8136	22.63	20.22
204	1800001	4800000	0.1864	0.8159	22.85	20.44
204	2100001	5100000	0.1844	0.8236	22.39	19.98
204	2400001	5400000	0.1720	0.8231	20.89	18.48
204	2700001	5700000	0.1803	0.8130	22.18	19.77
204	3000001	6000000	0.1710	0.8154	20.97	18.56
204	3300001	6300000	0.1634	0.8162	20.01	17.60
204	3600001	6600000	0.1554	0.8211	18.92	16.51
204	3900001	6900000	0.1763	0.8296	21.25	18.84
204	4200001	7200000	0.1747	0.8079	21.63	19.22
204	4500001	7500000	0.1836	0.8077	22.74	20.33
204	4800001	7800000	0.1779	0.8218	21.65	19.24
204	5100001	8100000	0.1792	0.8227	21.79	19.38
204	5400001	8400000	0.1844	0.8315	22.18	19.77
204	5700001	8700000	0.1823	0.8371	21.78	19.37
204	6000001	9000000	0.1792	0.8392	21.35	18.94
204	6300001	9300000	0.1775	0.8410	21.11	18.70
204	6600001	9600000	0.1632	0.8434	19.35	16.94
204	6900001	9900000	0.1458	0.8369	17.42	15.01
204	7200001	10200000	0.1492	0.8448	17.66	15.25
204	7500001	10500000	0.1500	0.8520	17.61	15.20
204	7800001	10800000	0.1426	0.8469	16.84	14.43
204	8100001	11100000	0.1495	0.8507	17.57	15.16
204	8400001	11400000	0.1537	0.8459	18.17	15.76
204	8700001	11700000	0.1561	0.8455	18.46	16.05
204	9000001	12000000	0.1545	0.8396	18.40	15.99
204	9300001	12300000	0.1572	0.8394	18.73	16.32
204	9600001	12600000	0.1652	0.8410	19.65	17.24
204	9900001	12900000	0.1685	0.8334	20.21	17.80
204	10200001	13200000	0.1649	0.8381	19.67	17.26
204	10500001	13500000	0.1464	0.8278	17.68	15.27
204	10800001	13800000	0.1485	0.8046	18.46	16.05
204	11100001	14100000	0.1358	0.8018	16.94	14.53
204	11400001	14400000	0.1243	0.7997	15.55	13.14
204	11700001	14700000	0.1331	0.7977	16.69	14.28
204	12000001	15000000	0.1325	0.7989	16.58	14.17
204	12300001	15300000	0.1256	0.7837	16.02	13.61
204	12600001	15600000	0.1402	0.7829	17.91	15.50
204	12900001	15900000	0.1488	0.7904	18.82	16.41
204	13200001	16200000	0.1449	0.7834	18.50	16.09
204	13500001	16500000	0.1696	0.7837	21.65	19.24
204	13800001	16800000	0.1744	0.8003	21.80	19.39
204	14100001	17100000	0.1835	0.8022	22.88	20.47
204	14400001	17400000	0.1937	0.8011	24.18	21.77
204	14700001	17700000	0.1791	0.8065	22.21	19.80
204	15000001	18000000	0.1845	0.7931	23.27	20.86
204	15300001	18300000	0.1769	0.7985	22.16	19.75
204	15600001	18600000	0.1564	0.7922	19.74	17.33
204	15900001	18900000	0.1530	0.8032	19.05	16.64
204	16200001	19200000	0.1592	0.8043	19.79	17.38
204	16500001	19500000	0.1506	0.8060	18.68	16.27
204	16800001	19800000	0.1439	0.7969	18.05	15.64
204	17100001	20100000	0.1329	0.7922	16.77	14.36
204	17400001	20400000	0.1350	0.7945	16.99	14.58
204	17700001	20700000	0.1379	0.7933	17.38	14.97
204	18000001	21000000	0.1473	0.8140	18.10	15.69
204	18300001	21300000	0.1618	0.8151	19.85	17.44
204	18600001	21600000	0.1646	0.8145	20.21	17.80
204	18900001	21900000	0.1632	0.8024	20.33	17.92
204	19200001	22200000	0.1524	0.8047	18.94	16.53
204	19500001	22500000	0.1419	0.7922	17.91	15.50
204	19800001	22800000	0.1493	0.7909	18.88	16.47
204	20100001	23100000	0.1501	0.7676	19.55	17.14
204	20400001	23400000	0.1382	0.7694	17.96	15.55
204	20700001	23700000	0.1439	0.7593	18.95	16.54
204	21000001	24000000	0.1251	0.7505	16.67	14.26
204	21300001	24300000	0.1418	0.7520	18.86	16.45
204	21600001	24600000	0.1488	0.7520	19.78	17.37
204	21900001	24900000	0.1607	0.7569	21.23	18.82
204	22200001	25200000	0.1781	0.7476	23.82	21.41
204	22500001	25500000	0.1884	0.7603	24.78	22.37
204	22800001	25800000	0.1845	0.7671	24.06	21.65
204	23100001	26100000	0.1910	0.7893	24.20	21.79
204	23400001	26400000	0.2017	0.7805	25.84	23.43
204	23700001	26700000	0.2070	0.7860	26.34	23.93
204	24000001	27000000	0.2079	0.7919	26.26	23.85
204	24300001	27300000	0.1795	0.7741	23.19	20.78
204	24600001	27600000	0.1807	0.7765	23.27	20.86
204	24900001	27900000	0.1638	0.7646	21.42	19.01
204	25200001	28200000	0.1544	0.7586	20.36	17.95
204	25500001	28500000	0.1504	0.7602	19.79	17.38
204	25800001	28800000	0.1574	0.7559	20.83	18.42
204	26100001	29100000	0.1682	0.7463	22.54	20.13
204	26400001	29400000	0.1641	0.7553	21.73	19.32
204	26700001	29700000	0.1652	0.7580	21.79	19.38
204	27000001	30000000	0.1679	0.7471	22.48	20.07
204	27300001	30300000	0.1769	0.7549	23.43	21.02
204	27600001	30600000	0.1737	0.7591	22.88	20.47
204	27900001	30900000	0.1900	0.7709	24.65	22.24
204	28200001	31200000	0.1919	0.7737	24.80	22.39
204	28500001	31500000	0.1960	0.7606	25.78	23.37
204	28800001	31800000	0.1850	0.7614	24.30	21.89
204	29100001	32100000	0.1640	0.7683	21.35	18.94
204	29400001	32400000	0.1618	0.7638	21.19	18.78
204	29700001	32700000	0.1513	0.7507	20.15	17.74
204	30000001	33000000	0.1515	0.7524	20.13	17.72
204	30300001	33300000	0.1446	0.7563	19.12	16.71
204	30600001	33600000	0.1519	0.7547	20.13	17.72
204	30900001	33900000	0.1363	0.7292	18.69	16.28
204	31200001	34200000	0.1291	0.7208	17.91	15.50
204	31500001	34500000	0.1266	0.7104	17.82	15.41
204	31800001	34800000	0.1353	0.7169	18.87	16.46
204	32100001	35100000	0.1444	0.7201	20.05	17.64
204	32400001	35400000	0.1469	0.7187	20.44	18.03
204	32700001	35700000	0.1523	0.7249	21.01	18.60
204	33000001	36000000	0.1575	0.7307	21.56	19.15
204	33300001	36300000	0.1573	0.7352	21.40	18.99
204	33600001	36600000	0.1537	0.7347	20.93	18.52
204	33900001	36900000	0.1631	0.7430	21.95	19.54
204	34200001	37200000	0.1632	0.7274	22.44	20.03
204	34500001	37500000	0.1543	0.7260	21.26	18.85
204	34800001	37800000	0.1500	0.7154	20.97	18.56
204	35100001	38100000	0.1481	0.7164	20.67	18.26
204	35400001	38400000	0.1517	0.7174	21.14	18.73
204	35700001	38700000	0.1503	0.7284	20.64	18.23
204	36000001	39000000	0.1435	0.7258	19.78	17.37
204	36300001	39300000	0.1534	0.7254	21.14	18.73
204	36600001	39600000	0.1623	0.7160	22.66	20.25
204	36900001	39900000	0.1588	0.7192	22.09	19.68
204	37200001	40200000	0.1707	0.7531	22.67	20.26
204	37500001	40500000	0.1755	0.7706	22.77	20.36
204	37800001	40800000	0.1751	0.7536	23.24	20.83
204	38100001	41100000	0.1727	0.7346	23.51	21.10
204	38400001	41400000	0.1659	0.7118	23.31	20.90
204	38700001	41700000	0.1592	0.6960	22.87	20.46
204	39000001	42000000	0.1621	0.6973	23.24	20.83
204	39300001	42300000	0.1579	0.6965	22.66	20.25
204	39600001	42600000	0.1598	0.7021	22.77	20.36
204	39900001	42900000	0.1597	0.6950	22.98	20.57
204	40200001	43200000	0.1544	0.6977	22.12	19.71
204	40500001	43500000	0.1653	0.7068	23.38	20.97
204	40800001	43800000	0.1707	0.7322	23.32	20.91
204	41100001	44100000	0.1696	0.7474	22.69	20.28
204	41400001	44400000	0.1789	0.7701	23.24	20.83
204	41700001	44700000	0.1809	0.7740	23.38	20.97
204	42000001	45000000	0.1821	0.7744	23.52	21.11
204	42300001	45300000	0.1797	0.7682	23.39	20.98
204	42600001	45600000	0.1624	0.7627	21.30	18.89
204	42900001	45900000	0.1673	0.7728	21.65	19.24
204	43200001	46200000	0.1690	0.7601	22.23	19.82
204	43500001	46500000	0.1644	0.7444	22.09	19.68
204	43800001	46800000	0.1576	0.7325	21.52	19.11
204	44100001	47100000	0.1690	0.7181	23.53	21.12
204	44400001	47400000	0.1588	0.6987	22.73	20.32
204	44700001	47700000	0.1616	0.6971	23.19	20.78
204	45000001	48000000	0.1644	0.6867	23.94	21.53
204	45300001	48300000	0.1628	0.6810	23.90	21.49
204	45600001	48600000	0.1761	0.6786	25.96	23.55
204	45900001	48900000	0.1736	0.6735	25.77	23.36
204	46200001	49200000	0.1709	0.6706	25.49	23.08
204	46500001	49500000	0.1663	0.6749	24.65	22.24
204	46800001	49800000	0.1721	0.6613	26.02	23.61
204	47100001	50100000	0.1677	0.6684	25.10	22.69
204	47400001	50400000	0.1748	0.6717	26.03	23.62
204	47700001	50700000	0.1771	0.6636	26.69	24.28
204	48000001	51000000	0.1708	0.6541	26.11	23.70
204	48300001	51300000	0.1835	0.6756	27.17	24.76
204	48600001	51600000	0.1758	0.6787	25.91	23.50
204	48900001	51900000	0.1680	0.6662	25.22	22.81
204	49200001	52200000	0.1670	0.6599	25.31	22.90
204	49500001	52500000	0.1661	0.6462	25.70	23.29
204	49800001	52800000	0.1697	0.6630	25.59	23.18
204	50100001	53100000	0.1682	0.6502	25.87	23.46
204	50400001	53400000	0.1607	0.6476	24.81	22.40
204	50700001	53700000	0.1579	0.6498	24.30	21.89
204	51000001	54000000	0.1658	0.6585	25.18	22.77
204	51300001	54300000	0.1495	0.6262	23.88	21.47
204	51600001	54600000	0.1562	0.6305	24.77	22.36
204	51900001	54900000	0.1547	0.6515	23.74	21.33
204	52200001	55200000	0.1536	0.6547	23.46	21.05
204	52500001	55500000	0.1582	0.6782	23.33	20.92
204	52800001	55800000	0.1461	0.6881	21.23	18.82
204	53100001	55809420	0.1410	0.6972	18.26	15.85
230	1	948728	0.2357	0.9457	7.88	5.47
235	1	3000000	0.1064	0.7007	15.19	12.78
235	300001	3300000	0.1068	0.6974	15.32	12.91
235	600001	3600000	0.1163	0.6909	16.83	14.42
235	900001	3900000	0.1131	0.6823	16.57	14.16
235	1200001	4200000	0.1220	0.6835	17.85	15.44
235	1500001	4500000	0.1313	0.6915	18.99	16.58
235	1800001	4800000	0.1351	0.6901	19.58	17.17
235	2100001	5100000	0.1382	0.7015	19.70	17.29
235	2400001	5400000	0.1514	0.7263	20.85	18.44
235	2700001	5700000	0.1498	0.7268	20.61	18.20
235	3000001	6000000	0.1402	0.7452	18.82	16.41
235	3300001	6300000	0.1597	0.7585	21.05	18.64
235	3600001	6600000	0.1570	0.7732	20.31	17.90
235	3900001	6900000	0.1623	0.7849	20.68	18.27
235	4200001	7200000	0.1531	0.7834	19.54	17.13
235	4500001	7500000	0.1531	0.7819	19.59	17.18
235	4800001	7800000	0.1430	0.7885	18.14	15.73
235	5100001	8100000	0.1529	0.7830	19.53	17.12
235	5400001	8400000	0.1525	0.7785	19.58	17.17
235	5700001	8700000	0.1606	0.7872	20.40	17.99
235	6000001	9000000	0.1620	0.7746	20.92	18.51
235	6300001	9300000	0.1521	0.7687	19.79	17.38
235	6600001	9600000	0.1507	0.7612	19.80	17.39
235	6900001	9900000	0.1595	0.7622	20.92	18.51
235	7200001	10200000	0.1628	0.7649	21.29	18.88
235	7500001	10500000	0.1588	0.7670	20.70	18.29
235	7800001	10800000	0.1676	0.7717	21.72	19.31
235	8100001	11100000	0.1577	0.7646	20.62	18.21
235	8400001	11400000	0.1498	0.7630	19.63	17.22
235	8700001	11700000	0.1523	0.7399	20.58	18.17
235	9000001	12000000	0.1493	0.7499	19.91	17.50
235	9300001	12300000	0.1554	0.7542	20.61	18.20
235	9600001	12600000	0.1639	0.7526	21.77	19.36
235	9900001	12900000	0.1465	0.7496	19.55	17.14
235	10200001	13200000	0.1485	0.7462	19.90	17.49
235	10500001	13500000	0.1484	0.7583	19.57	17.16
235	10800001	13800000	0.1345	0.7505	17.92	15.51
235	11100001	14100000	0.1305	0.7543	17.30	14.89
235	11400001	14400000	0.1439	0.7576	19.00	16.59
235	11700001	14700000	0.1457	0.7713	18.89	16.48
235	12000001	15000000	0.1435	0.7615	18.85	16.44
235	12300001	15300000	0.1343	0.7488	17.94	15.53
235	12600001	15600000	0.1290	0.7493	17.22	14.81
235	12900001	15900000	0.1430	0.7560	18.91	16.50
235	13200001	16200000	0.1370	0.7387	18.54	16.13
235	13500001	16500000	0.1463	0.7312	20.01	17.60
235	13800001	16800000	0.1576	0.7320	21.53	19.12
235	14100001	17100000	0.1507	0.7348	20.50	18.09
235	14400001	17400000	0.1479	0.7298	20.27	17.86
235	14700001	17700000	0.1484	0.7363	20.15	17.74
235	15000001	18000000	0.1598	0.7381	21.65	19.24
235	15300001	18300000	0.1552	0.7423	20.91	18.50
235	15600001	18600000	0.1548	0.7400	20.92	18.51
235	15900001	18900000	0.1483	0.7183	20.65	18.24
235	16200001	19200000	0.1482	0.7177	20.64	18.23
235	16500001	19500000	0.1548	0.7158	21.63	19.22
235	16800001	19800000	0.1512	0.7031	21.51	19.10
235	17100001	20100000	0.1565	0.6956	22.50	20.09
235	17400001	20400000	0.1453	0.6889	21.08	18.67
235	17700001	20700000	0.1393	0.6735	20.69	18.28
235	18000001	21000000	0.1340	0.6639	20.18	17.77
235	18300001	21300000	0.1371	0.6524	21.01	18.60
235	18600001	21600000	0.1363	0.6530	20.87	18.46
235	18900001	21900000	0.1386	0.6693	20.71	18.30
235	19200001	22200000	0.1477	0.6783	21.78	19.37
235	19500001	22500000	0.1357	0.6703	20.24	17.83
235	19800001	22800000	0.1337	0.6788	19.70	17.29
235	20100001	23100000	0.1338	0.6741	19.85	17.44
235	20400001	23400000	0.1451	0.6817	21.28	18.87
235	20700001	23700000	0.1431	0.6820	20.98	18.57
235	21000001	24000000	0.1435	0.6896	20.81	18.40
235	21300001	24300000	0.1519	0.6965	21.81	19.40
235	21600001	24600000	0.1500	0.6846	21.91	19.50
235	21900001	24900000	0.1476	0.6956	21.23	18.82
235	22200001	25200000	0.1407	0.7074	19.89	17.48
235	22500001	25500000	0.1450	0.7048	20.58	18.17
235	22800001	25800000	0.1505	0.6986	21.54	19.13
235	23100001	26100000	0.1538	0.7077	21.73	19.32
235	23400001	26400000	0.1424	0.6831	20.84	18.43
235	23700001	26700000	0.1401	0.6926	20.23	17.82
235	24000001	27000000	0.1375	0.6684	20.56	18.15
235	24300001	27300000	0.1438	0.6636	21.66	19.25
235	24600001	27600000	0.1614	0.6693	24.11	21.70
235	24900001	27900000	0.1699	0.6441	26.38	23.97
235	25200001	28200000	0.1750	0.6268	27.91	25.50
235	25500001	28500000	0.1748	0.6252	27.97	25.56
235	25800001	28800000	0.1701	0.6308	26.97	24.56
235	26100001	29100000	0.1727	0.6220	27.77	25.36
235	26400001	29400000	0.1760	0.6496	27.09	24.68
235	26700001	29700000	0.1925	0.6361	30.26	27.85
235	27000001	30000000	0.2174	0.6544	33.22	30.81
235	27300001	30300000	0.2040	0.6670	30.58	28.17
235	27600001	30600000	0.1982	0.6632	29.89	27.48
235	27900001	30900000	0.1943	0.6567	29.59	27.18
235	28200001	31200000	0.1900	0.6578	28.89	26.48
235	28500001	31500000	0.1957	0.6531	29.96	27.55
235	28800001	31800000	0.1954	0.6468	30.21	27.80
235	29100001	32100000	0.1895	0.6635	28.57	26.16
235	29400001	32400000	0.1980	0.6338	31.24	28.83
235	29700001	32700000	0.1862	0.6328	29.43	27.02
235	30000001	33000000	0.1773	0.6453	27.47	25.06
235	30300001	33300000	0.1744	0.6320	27.59	25.18
235	30600001	33600000	0.1615	0.6349	25.44	23.03
235	30900001	33900000	0.1530	0.6340	24.12	21.71
235	31200001	34200000	0.1488	0.6368	23.37	20.96
235	31500001	34500000	0.1451	0.6544	22.18	19.77
235	31800001	34800000	0.1482	0.6703	22.12	19.71
235	32100001	34864263	0.1516	0.6492	21.51	19.10
240	1	727947	0.3305	0.9975	8.04	5.63
248	1	3000000	0.1996	0.8825	22.62	20.21
248	300001	3300000	0.1808	0.8651	20.90	18.49
248	600001	3600000	0.1797	0.8586	20.93	18.52
248	900001	3900000	0.1756	0.8562	20.51	18.10
248	1200001	4200000	0.1659	0.8814	18.82	16.41
248	1500001	4500000	0.1668	0.8740	19.08	16.67
248	1800001	4800000	0.1714	0.8699	19.71	17.30
248	2100001	5100000	0.1743	0.8743	19.93	17.52
248	2400001	5400000	0.1846	0.8594	21.49	19.08
248	2700001	5700000	0.1857	0.8600	21.59	19.18
248	3000001	6000000	0.1949	0.8482	22.98	20.57
248	3300001	6300000	0.2033	0.8510	23.89	21.48
248	3600001	6600000	0.2068	0.8474	24.40	21.99
248	3900001	6900000	0.2057	0.8576	23.98	21.57
248	4200001	7200000	0.2060	0.8588	23.99	21.58
248	4500001	7500000	0.1924	0.8587	22.40	19.99
248	4800001	7800000	0.1785	0.8493	21.02	18.61
248	5100001	8100000	0.1845	0.8447	21.84	19.43
248	5400001	8400000	0.1697	0.8640	19.64	17.23
248	5700001	8700000	0.1756	0.8505	20.65	18.24
248	6000001	9000000	0.1635	0.8609	18.99	16.58
248	6300001	9300000	0.1651	0.8683	19.01	16.60
248	6600001	9600000	0.1630	0.8747	18.63	16.22
248	6900001	9900000	0.1620	0.8587	18.86	16.45
248	7200001	10200000	0.1544	0.8635	17.89	15.48
248	7500001	10500000	0.1496	0.8574	17.45	15.04
248	7800001	10800000	0.1535	0.8587	17.88	15.47
248	8100001	11100000	0.1547	0.8645	17.89	15.48
248	8400001	11400000	0.1554	0.8578	18.11	15.70
248	8700001	11700000	0.1560	0.8545	18.26	15.85
248	9000001	12000000	0.1635	0.8387	19.50	17.09
248	9300001	12300000	0.1635	0.8141	20.09	17.68
248	9600001	12600000	0.1458	0.7947	18.35	15.94
248	9900001	12900000	0.1510	0.7969	18.95	16.54
248	10200001	13200000	0.1592	0.7859	20.25	17.84
248	10500001	13500000	0.1562	0.7841	19.92	17.51
248	10800001	13800000	0.1548	0.7832	19.77	17.36
248	11100001	14100000	0.1473	0.7748	19.01	16.60
248	11400001	14400000	0.1376	0.7647	17.99	15.58
248	11700001	14700000	0.1430	0.7771	18.40	15.99
248	12000001	15000000	0.1457	0.7779	18.73	16.32
248	12300001	15300000	0.1454	0.7889	18.43	16.02
248	12600001	15600000	0.1529	0.7875	19.42	17.01
248	12900001	15900000	0.1528	0.7907	19.32	16.91
248	13200001	16200000	0.1371	0.8012	17.12	14.71
248	13500001	16500000	0.1371	0.8118	16.89	14.48
248	13800001	16800000	0.1433	0.8202	17.47	15.06
248	14100001	17100000	0.1449	0.8245	17.57	15.16
248	14400001	17400000	0.1556	0.8290	18.77	16.36
248	14700001	17700000	0.1407	0.8260	17.03	14.62
248	15000001	18000000	0.1428	0.8334	17.13	14.72
248	15300001	18300000	0.1429	0.8356	17.10	14.69
248	15600001	18600000	0.1443	0.8459	17.05	14.64
248	15900001	18900000	0.1282	0.8471	15.13	12.72
248	16200001	19200000	0.1424	0.8417	16.92	14.51
248	16500001	19500000	0.1451	0.8437	17.20	14.79
248	16800001	19800000	0.1423	0.8270	17.20	14.79
248	17100001	20100000	0.1409	0.8228	17.13	14.72
248	17400001	20400000	0.1410	0.8121	17.36	14.95
248	17700001	20700000	0.1361	0.8184	16.64	14.23
248	18000001	21000000	0.1327	0.8074	16.44	14.03
248	18300001	21300000	0.1364	0.8163	16.71	14.30
248	18600001	21600000	0.1281	0.8075	15.86	13.45
248	18900001	21900000	0.1261	0.7993	15.77	13.36
248	19200001	22200000	0.1251	0.8029	15.59	13.18
248	19500001	22500000	0.1301	0.7956	16.36	13.95
248	19800001	22800000	0.1344	0.7932	16.94	14.53
248	20100001	23100000	0.1315	0.8000	16.44	14.03
248	20400001	23400000	0.1357	0.8057	16.84	14.43
248	20700001	23700000	0.1449	0.8011	18.08	15.67
248	21000001	24000000	0.1466	0.8076	18.15	15.74
248	21300001	24300000	0.1414	0.7933	17.83	15.42
248	21600001	24600000	0.1414	0.7929	17.84	15.43
248	21900001	24900000	0.1456	0.7930	18.36	15.95
248	22200001	25200000	0.1527	0.7915	19.29	16.88
248	22500001	25500000	0.1575	0.7853	20.06	17.65
248	22800001	25800000	0.1596	0.7882	20.25	17.84
248	23100001	26100000	0.1552	0.7795	19.90	17.49
248	23400001	26400000	0.1524	0.7805	19.52	17.11
248	23700001	26700000	0.1451	0.7704	18.84	16.43
248	24000001	27000000	0.1463	0.7720	18.94	16.53
248	24300001	27300000	0.1416	0.7735	18.30	15.89
248	24600001	27600000	0.1598	0.7728	20.68	18.27
248	24900001	27900000	0.1644	0.7699	21.35	18.94
248	25200001	28200000	0.1712	0.7625	22.45	20.04
248	25500001	28500000	0.1714	0.7630	22.46	20.05
248	25800001	28800000	0.1726	0.7602	22.70	20.29
248	26100001	29100000	0.1846	0.7648	24.14	21.73
248	26400001	29400000	0.1774	0.7764	22.85	20.44
248	26700001	29700000	0.1896	0.7836	24.19	21.78
248	27000001	30000000	0.1800	0.7710	23.34	20.93
248	27300001	30300000	0.1802	0.7798	23.11	20.70
248	27600001	30600000	0.1665	0.7837	21.25	18.84
248	27900001	30900000	0.1781	0.7814	22.79	20.38
248	28200001	31200000	0.1815	0.7863	23.08	20.67
248	28500001	31500000	0.1737	0.7746	22.42	20.01
248	28800001	31800000	0.1687	0.7700	21.91	19.50
248	29100001	32100000	0.1715	0.7555	22.70	20.29
248	29400001	32400000	0.1685	0.7428	22.69	20.28
248	29700001	32700000	0.1614	0.7482	21.57	19.16
248	30000001	33000000	0.1667	0.7503	22.22	19.81
248	30300001	33300000	0.1838	0.7495	24.52	22.11
248	30600001	33600000	0.1996	0.7535	26.49	24.08
248	30900001	33900000	0.1932	0.7586	25.46	23.05
248	31200001	34200000	0.1785	0.7554	23.63	21.22
248	31500001	34500000	0.1825	0.7604	24.01	21.60
248	31800001	34800000	0.1689	0.7767	21.74	19.33
248	32100001	35100000	0.1628	0.7882	20.66	18.25
248	32400001	35400000	0.1676	0.7876	21.28	18.87
248	32700001	35700000	0.1768	0.7888	22.42	20.01
248	33000001	36000000	0.1819	0.7860	23.15	20.74
248	33300001	36300000	0.1618	0.7704	21.00	18.59
248	33600001	36600000	0.1602	0.7649	20.94	18.53
248	33900001	36900000	0.1650	0.7570	21.79	19.38
248	34200001	37200000	0.1773	0.7589	23.37	20.96
248	34500001	37500000	0.1734	0.7512	23.08	20.67
248	34800001	37800000	0.1895	0.7363	25.73	23.32
248	35100001	38100000	0.1888	0.7268	25.98	23.57
248	35400001	38400000	0.1799	0.7133	25.22	22.81
248	35700001	38700000	0.1707	0.7044	24.23	21.82
248	36000001	39000000	0.1743	0.6927	25.16	22.75
248	36300001	39300000	0.1824	0.6907	26.41	24.00
248	36600001	39600000	0.1732	0.6836	25.33	22.92
248	36900001	39900000	0.1681	0.6889	24.41	22.00
248	37200001	40200000	0.1505	0.6926	21.73	19.32
248	37500001	40500000	0.1559	0.6887	22.63	20.22
248	37800001	40800000	0.1656	0.6795	24.37	21.96
248	38100001	41100000	0.1657	0.6875	24.10	21.69
248	38400001	41400000	0.1750	0.7034	24.87	22.46
248	38700001	41700000	0.1789	0.6944	25.77	23.36
248	39000001	42000000	0.1707	0.6909	24.71	22.30
248	39300001	42300000	0.1699	0.6844	24.83	22.42
248	39600001	42600000	0.1771	0.6851	25.85	23.44
248	39900001	42900000	0.1697	0.6747	25.15	22.74
248	40200001	43200000	0.1709	0.6375	26.81	24.40
248	40500001	43500000	0.1655	0.6550	25.27	22.86
248	40800001	43800000	0.1555	0.6629	23.46	21.05
248	41100001	44100000	0.1509	0.6632	22.75	20.34
248	41400001	44400000	0.1490	0.6454	23.08	20.67
248	41700001	44700000	0.1600	0.6634	24.12	21.71
[truncated: 4,828 more rows]
