# Supplementary material for: Effect of sequence depth and length in long-read assembly of the maize inbred NC358
Source: Nat Commun. 2020 May 8;11:2288. doi: 10.1038/s41467-020-16037-7 (PMC7211024; doi:10.1038/s41467-020-16037-7)
Supplement: Supplementary file 4 — Source Data [file 41467_2020_16037_MOESM4_ESM.zip › Source Data/Fig. 1F, Suppl. Fig. 8/Mo17NGS_v1_PC.fa.out.LAI.chr]

Chr	From	To	Intact	Total	raw_LAI	LAI
Mo17NGS_chr1	1	3000000	0.0083	0.6607	1.25	0
Mo17NGS_chr1	300001	3300000	0.0051	0.6681	0.76	0
Mo17NGS_chr1	600001	3600000	0.0051	0.6571	0.78	0
Mo17NGS_chr1	900001	3900000	0.0083	0.6436	1.29	0
Mo17NGS_chr1	1200001	4200000	0.0083	0.6317	1.32	0
Mo17NGS_chr1	1500001	4500000	0.0083	0.6150	1.35	0
Mo17NGS_chr1	1800001	4800000	0.0083	0.6022	1.38	0
Mo17NGS_chr1	2100001	5100000	0.0083	0.6001	1.39	0
Mo17NGS_chr1	2400001	5400000	0.0083	0.6126	1.36	0
Mo17NGS_chr1	2700001	5700000	0.0092	0.5913	1.55	0
Mo17NGS_chr1	3000001	6000000	0.0062	0.5942	1.04	0
Mo17NGS_chr1	3300001	6300000	0.0087	0.5973	1.45	0
Mo17NGS_chr1	3600001	6600000	0.0087	0.5868	1.48	0
Mo17NGS_chr1	3900001	6900000	0.0055	0.5990	0.91	0
Mo17NGS_chr1	4200001	7200000	0.0055	0.5996	0.91	0
Mo17NGS_chr1	4500001	7500000	0.0055	0.5925	0.92	0
Mo17NGS_chr1	4800001	7800000	0.0055	0.6057	0.90	0
Mo17NGS_chr1	5100001	8100000	0.0055	0.6041	0.90	0
Mo17NGS_chr1	5400001	8400000	0.0055	0.5765	0.95	0
Mo17NGS_chr1	5700001	8700000	0.0025	0.5836	0.43	0
Mo17NGS_chr1	6000001	9000000	0.0025	0.5882	0.42	0
Mo17NGS_chr1	6300001	9300000	0.0000	0.5999	0.00	0
Mo17NGS_chr1	6600001	9600000	0.0000	0.6017	0.00	0
Mo17NGS_chr1	6900001	9900000	0.0000	0.6035	0.00	0
Mo17NGS_chr1	7200001	10200000	0.0000	0.6164	0.00	0
Mo17NGS_chr1	7500001	10500000	0.0032	0.6241	0.50	0
Mo17NGS_chr1	7800001	10800000	0.0032	0.6319	0.50	0
Mo17NGS_chr1	8100001	11100000	0.0032	0.6320	0.50	0
Mo17NGS_chr1	8400001	11400000	0.0032	0.6451	0.49	0
Mo17NGS_chr1	8700001	11700000	0.0032	0.6559	0.48	0
Mo17NGS_chr1	9000001	12000000	0.0032	0.6556	0.48	0
Mo17NGS_chr1	9300001	12300000	0.0034	0.6459	0.53	0
Mo17NGS_chr1	9600001	12600000	0.0056	0.6338	0.89	0
Mo17NGS_chr1	9900001	12900000	0.0081	0.6216	1.30	0
Mo17NGS_chr1	10200001	13200000	0.0081	0.6038	1.34	0
Mo17NGS_chr1	10500001	13500000	0.0049	0.5948	0.83	0
Mo17NGS_chr1	10800001	13800000	0.0049	0.5915	0.83	0
Mo17NGS_chr1	11100001	14100000	0.0049	0.6185	0.80	0
Mo17NGS_chr1	11400001	14400000	0.0049	0.6217	0.79	0
Mo17NGS_chr1	11700001	14700000	0.0049	0.6109	0.81	0
Mo17NGS_chr1	12000001	15000000	0.0049	0.6082	0.81	0
Mo17NGS_chr1	12300001	15300000	0.0073	0.6139	1.18	0
Mo17NGS_chr1	12600001	15600000	0.0050	0.6408	0.78	0
Mo17NGS_chr1	12900001	15900000	0.0026	0.6495	0.40	0
Mo17NGS_chr1	13200001	16200000	0.0026	0.6726	0.38	0
Mo17NGS_chr1	13500001	16500000	0.0026	0.6800	0.38	0
Mo17NGS_chr1	13800001	16800000	0.0026	0.6802	0.38	0
Mo17NGS_chr1	14100001	17100000	0.0026	0.6604	0.39	0
Mo17NGS_chr1	14400001	17400000	0.0026	0.6673	0.39	0
Mo17NGS_chr1	14700001	17700000	0.0026	0.6536	0.39	0
Mo17NGS_chr1	15000001	18000000	0.0026	0.6452	0.40	0
Mo17NGS_chr1	15300001	18300000	0.0000	0.6528	0.00	0
Mo17NGS_chr1	15600001	18600000	0.0000	0.6596	0.00	0
Mo17NGS_chr1	15900001	18900000	0.0000	0.6545	0.00	0
Mo17NGS_chr1	16200001	19200000	0.0000	0.6358	0.00	0
Mo17NGS_chr1	16500001	19500000	0.0000	0.6325	0.00	0
Mo17NGS_chr1	16800001	19800000	0.0000	0.6235	0.00	0
Mo17NGS_chr1	17100001	20100000	0.0000	0.6292	0.00	0
Mo17NGS_chr1	17400001	20400000	0.0000	0.6374	0.00	0
Mo17NGS_chr1	17700001	20700000	0.0000	0.6603	0.00	0
Mo17NGS_chr1	18000001	21000000	0.0000	0.6880	0.00	0
Mo17NGS_chr1	18300001	21300000	0.0000	0.6945	0.00	0
Mo17NGS_chr1	18600001	21600000	0.0000	0.6848	0.00	0
Mo17NGS_chr1	18900001	21900000	0.0000	0.6769	0.00	0
Mo17NGS_chr1	19200001	22200000	0.0000	0.6923	0.00	0
Mo17NGS_chr1	19500001	22500000	0.0000	0.7015	0.00	0
Mo17NGS_chr1	19800001	22800000	0.0000	0.7060	0.00	0
Mo17NGS_chr1	20100001	23100000	0.0032	0.7082	0.44	0
Mo17NGS_chr1	20400001	23400000	0.0032	0.6933	0.45	0
Mo17NGS_chr1	20700001	23700000	0.0032	0.6898	0.46	0
Mo17NGS_chr1	21000001	24000000	0.0032	0.6777	0.46	0
Mo17NGS_chr1	21300001	24300000	0.0032	0.6745	0.47	0
Mo17NGS_chr1	21600001	24600000	0.0032	0.6844	0.46	0
Mo17NGS_chr1	21900001	24900000	0.0032	0.6741	0.47	0
Mo17NGS_chr1	22200001	25200000	0.0032	0.6732	0.47	0
Mo17NGS_chr1	22500001	25500000	0.0032	0.6696	0.47	0
Mo17NGS_chr1	22800001	25800000	0.0032	0.6717	0.47	0
Mo17NGS_chr1	23100001	26100000	0.0000	0.6767	0.00	0
Mo17NGS_chr1	23400001	26400000	0.0000	0.6873	0.00	0
Mo17NGS_chr1	23700001	26700000	0.0000	0.6819	0.00	0
Mo17NGS_chr1	24000001	27000000	0.0000	0.6832	0.00	0
Mo17NGS_chr1	24300001	27300000	0.0000	0.6693	0.00	0
Mo17NGS_chr1	24600001	27600000	0.0000	0.6658	0.00	0
Mo17NGS_chr1	24900001	27900000	0.0000	0.6740	0.00	0
Mo17NGS_chr1	25200001	28200000	0.0000	0.6854	0.00	0
Mo17NGS_chr1	25500001	28500000	0.0000	0.6801	0.00	0
Mo17NGS_chr1	25800001	28800000	0.0000	0.6713	0.00	0
Mo17NGS_chr1	26100001	29100000	0.0000	0.6712	0.00	0
Mo17NGS_chr1	26400001	29400000	0.0000	0.6658	0.00	0
Mo17NGS_chr1	26700001	29700000	0.0000	0.6725	0.00	0
Mo17NGS_chr1	27000001	30000000	0.0000	0.6695	0.00	0
Mo17NGS_chr1	27300001	30300000	0.0000	0.6832	0.00	0
Mo17NGS_chr1	27600001	30600000	0.0000	0.6797	0.00	0
Mo17NGS_chr1	27900001	30900000	0.0000	0.6860	0.00	0
Mo17NGS_chr1	28200001	31200000	0.0000	0.6811	0.00	0
Mo17NGS_chr1	28500001	31500000	0.0000	0.6895	0.00	0
Mo17NGS_chr1	28800001	31800000	0.0024	0.7083	0.35	0
Mo17NGS_chr1	29100001	32100000	0.0024	0.6893	0.36	0
Mo17NGS_chr1	29400001	32400000	0.0024	0.6894	0.36	0
Mo17NGS_chr1	29700001	32700000	0.0024	0.7005	0.35	0
Mo17NGS_chr1	30000001	33000000	0.0024	0.7035	0.35	0
Mo17NGS_chr1	30300001	33300000	0.0024	0.7059	0.35	0
Mo17NGS_chr1	30600001	33600000	0.0024	0.7009	0.35	0
Mo17NGS_chr1	30900001	33900000	0.0024	0.7027	0.35	0
Mo17NGS_chr1	31200001	34200000	0.0024	0.7068	0.35	0
Mo17NGS_chr1	31500001	34500000	0.0024	0.7032	0.35	0
Mo17NGS_chr1	31800001	34800000	0.0000	0.6943	0.00	0
Mo17NGS_chr1	32100001	35100000	0.0000	0.7041	0.00	0
Mo17NGS_chr1	32400001	35400000	0.0000	0.7105	0.00	0
Mo17NGS_chr1	32700001	35700000	0.0000	0.7082	0.00	0
Mo17NGS_chr1	33000001	36000000	0.0000	0.6902	0.00	0
Mo17NGS_chr1	33300001	36300000	0.0000	0.6871	0.00	0
Mo17NGS_chr1	33600001	36600000	0.0000	0.6946	0.00	0
Mo17NGS_chr1	33900001	36900000	0.0000	0.7058	0.00	0
Mo17NGS_chr1	34200001	37200000	0.0000	0.6982	0.00	0
Mo17NGS_chr1	34500001	37500000	0.0000	0.7100	0.00	0
Mo17NGS_chr1	34800001	37800000	0.0000	0.7026	0.00	0
Mo17NGS_chr1	35100001	38100000	0.0025	0.7074	0.36	0
Mo17NGS_chr1	35400001	38400000	0.0025	0.6932	0.36	0
Mo17NGS_chr1	35700001	38700000	0.0025	0.6929	0.36	0
Mo17NGS_chr1	36000001	39000000	0.0025	0.7106	0.35	0
Mo17NGS_chr1	36300001	39300000	0.0025	0.7010	0.36	0
Mo17NGS_chr1	36600001	39600000	0.0025	0.6995	0.36	0
Mo17NGS_chr1	36900001	39900000	0.0025	0.6796	0.37	0
Mo17NGS_chr1	37200001	40200000	0.0025	0.6701	0.38	0
Mo17NGS_chr1	37500001	40500000	0.0025	0.6560	0.38	0
Mo17NGS_chr1	37800001	40800000	0.0025	0.6644	0.38	0
Mo17NGS_chr1	38100001	41100000	0.0000	0.6570	0.00	0
Mo17NGS_chr1	38400001	41400000	0.0000	0.6569	0.00	0
Mo17NGS_chr1	38700001	41700000	0.0000	0.6597	0.00	0
Mo17NGS_chr1	39000001	42000000	0.0000	0.6568	0.00	0
Mo17NGS_chr1	39300001	42300000	0.0000	0.6643	0.00	0
Mo17NGS_chr1	39600001	42600000	0.0000	0.6733	0.00	0
Mo17NGS_chr1	39900001	42900000	0.0000	0.6923	0.00	0
Mo17NGS_chr1	40200001	43200000	0.0000	0.7014	0.00	0
Mo17NGS_chr1	40500001	43500000	0.0000	0.7075	0.00	0
Mo17NGS_chr1	40800001	43800000	0.0000	0.7113	0.00	0
Mo17NGS_chr1	41100001	44100000	0.0025	0.7350	0.34	0
Mo17NGS_chr1	41400001	44400000	0.0025	0.7390	0.34	0
Mo17NGS_chr1	41700001	44700000	0.0025	0.7349	0.34	0
Mo17NGS_chr1	42000001	45000000	0.0025	0.7375	0.34	0
Mo17NGS_chr1	42300001	45300000	0.0025	0.7385	0.34	0
Mo17NGS_chr1	42600001	45600000	0.0025	0.7345	0.34	0
Mo17NGS_chr1	42900001	45900000	0.0025	0.7255	0.34	0
Mo17NGS_chr1	43200001	46200000	0.0025	0.7204	0.35	0
Mo17NGS_chr1	43500001	46500000	0.0025	0.7190	0.35	0
Mo17NGS_chr1	43800001	46800000	0.0025	0.7190	0.35	0
Mo17NGS_chr1	44100001	47100000	0.0000	0.7105	0.00	0
Mo17NGS_chr1	44400001	47400000	0.0000	0.7117	0.00	0
Mo17NGS_chr1	44700001	47700000	0.0000	0.7096	0.00	0
Mo17NGS_chr1	45000001	48000000	0.0000	0.7068	0.00	0
Mo17NGS_chr1	45300001	48300000	0.0000	0.6948	0.00	0
Mo17NGS_chr1	45600001	48600000	0.0000	0.6854	0.00	0
Mo17NGS_chr1	45900001	48900000	0.0000	0.6837	0.00	0
Mo17NGS_chr1	46200001	49200000	0.0000	0.6797	0.00	0
Mo17NGS_chr1	46500001	49500000	0.0000	0.6769	0.00	0
Mo17NGS_chr1	46800001	49800000	0.0032	0.6701	0.47	0
Mo17NGS_chr1	47100001	50100000	0.0032	0.6602	0.48	0
Mo17NGS_chr1	47400001	50400000	0.0032	0.6763	0.47	0
Mo17NGS_chr1	47700001	50700000	0.0032	0.6781	0.47	0
Mo17NGS_chr1	48000001	51000000	0.0032	0.6885	0.46	0
Mo17NGS_chr1	48300001	51300000	0.0032	0.6987	0.45	0
Mo17NGS_chr1	48600001	51600000	0.0032	0.6962	0.46	0
Mo17NGS_chr1	48900001	51900000	0.0032	0.7049	0.45	0
Mo17NGS_chr1	49200001	52200000	0.0032	0.7145	0.44	0
Mo17NGS_chr1	49500001	52500000	0.0032	0.7167	0.44	0
Mo17NGS_chr1	49800001	52800000	0.0000	0.7141	0.00	0
Mo17NGS_chr1	50100001	53100000	0.0000	0.7222	0.00	0
Mo17NGS_chr1	50400001	53400000	0.0000	0.6991	0.00	0
Mo17NGS_chr1	50700001	53700000	0.0000	0.6971	0.00	0
Mo17NGS_chr1	51000001	54000000	0.0000	0.6853	0.00	0
Mo17NGS_chr1	51300001	54300000	0.0000	0.6961	0.00	0
Mo17NGS_chr1	51600001	54600000	0.0000	0.7038	0.00	0
Mo17NGS_chr1	51900001	54900000	0.0000	0.7044	0.00	0
Mo17NGS_chr1	52200001	55200000	0.0000	0.7084	0.00	0
Mo17NGS_chr1	52500001	55500000	0.0000	0.7135	0.00	0
Mo17NGS_chr1	52800001	55800000	0.0000	0.7265	0.00	0
Mo17NGS_chr1	53100001	56100000	0.0000	0.7306	0.00	0
Mo17NGS_chr1	53400001	56400000	0.0000	0.7382	0.00	0
Mo17NGS_chr1	53700001	56700000	0.0000	0.7444	0.00	0
Mo17NGS_chr1	54000001	57000000	0.0000	0.7292	0.00	0
Mo17NGS_chr1	54300001	57300000	0.0000	0.7150	0.00	0
Mo17NGS_chr1	54600001	57600000	0.0000	0.7172	0.00	0
Mo17NGS_chr1	54900001	57900000	0.0000	0.7129	0.00	0
Mo17NGS_chr1	55200001	58200000	0.0000	0.7227	0.00	0
Mo17NGS_chr1	55500001	58500000	0.0000	0.7257	0.00	0
Mo17NGS_chr1	55800001	58800000	0.0000	0.7225	0.00	0
Mo17NGS_chr1	56100001	59100000	0.0000	0.7248	0.00	0
Mo17NGS_chr1	56400001	59400000	0.0000	0.7309	0.00	0
Mo17NGS_chr1	56700001	59700000	0.0000	0.7288	0.00	0
Mo17NGS_chr1	57000001	60000000	0.0000	0.7504	0.00	0
Mo17NGS_chr1	57300001	60300000	0.0000	0.7427	0.00	0
Mo17NGS_chr1	57600001	60600000	0.0000	0.7503	0.00	0
Mo17NGS_chr1	57900001	60900000	0.0025	0.7351	0.33	0
Mo17NGS_chr1	58200001	61200000	0.0025	0.7234	0.34	0
Mo17NGS_chr1	58500001	61500000	0.0025	0.7289	0.34	0
Mo17NGS_chr1	58800001	61800000	0.0025	0.7266	0.34	0
Mo17NGS_chr1	59100001	62100000	0.0025	0.7220	0.34	0
Mo17NGS_chr1	59400001	62400000	0.0049	0.7154	0.69	0
Mo17NGS_chr1	59700001	62700000	0.0049	0.7049	0.70	0
Mo17NGS_chr1	60000001	63000000	0.0049	0.7138	0.69	0
Mo17NGS_chr1	60300001	63300000	0.0049	0.7165	0.69	0
Mo17NGS_chr1	60600001	63600000	0.0049	0.7044	0.70	0
Mo17NGS_chr1	60900001	63900000	0.0025	0.7119	0.35	0
Mo17NGS_chr1	61200001	64200000	0.0025	0.6992	0.35	0
Mo17NGS_chr1	61500001	64500000	0.0025	0.6840	0.36	0
Mo17NGS_chr1	61800001	64800000	0.0025	0.6740	0.37	0
Mo17NGS_chr1	62100001	65100000	0.0025	0.6605	0.37	0
Mo17NGS_chr1	62400001	65400000	0.0000	0.6701	0.00	0
Mo17NGS_chr1	62700001	65700000	0.0000	0.6816	0.00	0
Mo17NGS_chr1	63000001	66000000	0.0000	0.6620	0.00	0
Mo17NGS_chr1	63300001	66300000	0.0000	0.6761	0.00	0
Mo17NGS_chr1	63600001	66600000	0.0000	0.6631	0.00	0
Mo17NGS_chr1	63900001	66900000	0.0000	0.6736	0.00	0
Mo17NGS_chr1	64200001	67200000	0.0000	0.6821	0.00	0
Mo17NGS_chr1	64500001	67500000	0.0000	0.6926	0.00	0
Mo17NGS_chr1	64800001	67800000	0.0000	0.7099	0.00	0
Mo17NGS_chr1	65100001	68100000	0.0000	0.7188	0.00	0
Mo17NGS_chr1	65400001	68400000	0.0000	0.7092	0.00	0
Mo17NGS_chr1	65700001	68700000	0.0000	0.7010	0.00	0
Mo17NGS_chr1	66000001	69000000	0.0000	0.7139	0.00	0
Mo17NGS_chr1	66300001	69300000	0.0000	0.7054	0.00	0
Mo17NGS_chr1	66600001	69600000	0.0000	0.7345	0.00	0
Mo17NGS_chr1	66900001	69900000	0.0000	0.7329	0.00	0
Mo17NGS_chr1	67200001	70200000	0.0000	0.7370	0.00	0
Mo17NGS_chr1	67500001	70500000	0.0000	0.7420	0.00	0
Mo17NGS_chr1	67800001	70800000	0.0000	0.7311	0.00	0
Mo17NGS_chr1	68100001	71100000	0.0000	0.7304	0.00	0
Mo17NGS_chr1	68400001	71400000	0.0000	0.7395	0.00	0
Mo17NGS_chr1	68700001	71700000	0.0000	0.7460	0.00	0
Mo17NGS_chr1	69000001	72000000	0.0000	0.7496	0.00	0
Mo17NGS_chr1	69300001	72300000	0.0000	0.7489	0.00	0
Mo17NGS_chr1	69600001	72600000	0.0000	0.7348	0.00	0
Mo17NGS_chr1	69900001	72900000	0.0000	0.7282	0.00	0
Mo17NGS_chr1	70200001	73200000	0.0000	0.7308	0.00	0
Mo17NGS_chr1	70500001	73500000	0.0000	0.7262	0.00	0
Mo17NGS_chr1	70800001	73800000	0.0000	0.7414	0.00	0
Mo17NGS_chr1	71100001	74100000	0.0000	0.7489	0.00	0
Mo17NGS_chr1	71400001	74400000	0.0000	0.7481	0.00	0
Mo17NGS_chr1	71700001	74700000	0.0000	0.7488	0.00	0
Mo17NGS_chr1	72000001	75000000	0.0000	0.7407	0.00	0
Mo17NGS_chr1	72300001	75300000	0.0000	0.7490	0.00	0
Mo17NGS_chr1	72600001	75600000	0.0000	0.7631	0.00	0
Mo17NGS_chr1	72900001	75900000	0.0025	0.7594	0.32	0
Mo17NGS_chr1	73200001	76200000	0.0025	0.7554	0.33	0
Mo17NGS_chr1	73500001	76500000	0.0025	0.7471	0.33	0
Mo17NGS_chr1	73800001	76800000	0.0025	0.7214	0.34	0
Mo17NGS_chr1	74100001	77100000	0.0049	0.7131	0.69	0
Mo17NGS_chr1	74400001	77400000	0.0049	0.7044	0.70	0
Mo17NGS_chr1	74700001	77700000	0.0049	0.7019	0.70	0
Mo17NGS_chr1	75000001	78000000	0.0049	0.7002	0.70	0
Mo17NGS_chr1	75300001	78300000	0.0049	0.7070	0.70	0
Mo17NGS_chr1	75600001	78600000	0.0049	0.7010	0.70	0
Mo17NGS_chr1	75900001	78900000	0.0025	0.7176	0.34	0
Mo17NGS_chr1	76200001	79200000	0.0025	0.7194	0.34	0
Mo17NGS_chr1	76500001	79500000	0.0025	0.7028	0.35	0
Mo17NGS_chr1	76800001	79800000	0.0025	0.7209	0.34	0
Mo17NGS_chr1	77100001	80100000	0.0023	0.7265	0.31	0
Mo17NGS_chr1	77400001	80400000	0.0023	0.7402	0.31	0
Mo17NGS_chr1	77700001	80700000	0.0023	0.7371	0.31	0
Mo17NGS_chr1	78000001	81000000	0.0023	0.7262	0.31	0
Mo17NGS_chr1	78300001	81300000	0.0023	0.7091	0.32	0
Mo17NGS_chr1	78600001	81600000	0.0023	0.6987	0.33	0
Mo17NGS_chr1	78900001	81900000	0.0023	0.6992	0.33	0
Mo17NGS_chr1	79200001	82200000	0.0023	0.6933	0.33	0
Mo17NGS_chr1	79500001	82500000	0.0023	0.7206	0.32	0
Mo17NGS_chr1	79800001	82800000	0.0023	0.7174	0.32	0
Mo17NGS_chr1	80100001	83100000	0.0025	0.7175	0.35	0
Mo17NGS_chr1	80400001	83400000	0.0025	0.7194	0.35	0
Mo17NGS_chr1	80700001	83700000	0.0025	0.7257	0.34	0
Mo17NGS_chr1	81000001	84000000	0.0025	0.7377	0.34	0
Mo17NGS_chr1	81300001	84300000	0.0025	0.7545	0.33	0
Mo17NGS_chr1	81600001	84600000	0.0025	0.7581	0.33	0
Mo17NGS_chr1	81900001	84900000	0.0025	0.7493	0.33	0
Mo17NGS_chr1	82200001	85200000	0.0025	0.7530	0.33	0
Mo17NGS_chr1	82500001	85500000	0.0025	0.7501	0.33	0
Mo17NGS_chr1	82800001	85800000	0.0025	0.7527	0.33	0
Mo17NGS_chr1	83100001	86100000	0.0000	0.7453	0.00	0
Mo17NGS_chr1	83400001	86400000	0.0000	0.7373	0.00	0
Mo17NGS_chr1	83700001	86700000	0.0000	0.7383	0.00	0
Mo17NGS_chr1	84000001	87000000	0.0000	0.7468	0.00	0
Mo17NGS_chr1	84300001	87300000	0.0000	0.7456	0.00	0
Mo17NGS_chr1	84600001	87600000	0.0000	0.7516	0.00	0
Mo17NGS_chr1	84900001	87900000	0.0000	0.7540	0.00	0
Mo17NGS_chr1	85200001	88200000	0.0000	0.7563	0.00	0
Mo17NGS_chr1	85500001	88500000	0.0000	0.7437	0.00	0
Mo17NGS_chr1	85800001	88800000	0.0000	0.7452	0.00	0
Mo17NGS_chr1	86100001	89100000	0.0000	0.7384	0.00	0
Mo17NGS_chr1	86400001	89400000	0.0000	0.7409	0.00	0
Mo17NGS_chr1	86700001	89700000	0.0000	0.7535	0.00	0
Mo17NGS_chr1	87000001	90000000	0.0000	0.7407	0.00	0
Mo17NGS_chr1	87300001	90300000	0.0000	0.7376	0.00	0
Mo17NGS_chr1	87600001	90600000	0.0000	0.7417	0.00	0
Mo17NGS_chr1	87900001	90900000	0.0000	0.7449	0.00	0
Mo17NGS_chr1	88200001	91200000	0.0000	0.7502	0.00	0
Mo17NGS_chr1	88500001	91500000	0.0000	0.7619	0.00	0
Mo17NGS_chr1	88800001	91800000	0.0000	0.7564	0.00	0
Mo17NGS_chr1	89100001	92100000	0.0000	0.7679	0.00	0
Mo17NGS_chr1	89400001	92400000	0.0000	0.7675	0.00	0
Mo17NGS_chr1	89700001	92700000	0.0000	0.7664	0.00	0
Mo17NGS_chr1	90000001	93000000	0.0000	0.7606	0.00	0
Mo17NGS_chr1	90300001	93300000	0.0000	0.7672	0.00	0
Mo17NGS_chr1	90600001	93600000	0.0024	0.7671	0.32	0
Mo17NGS_chr1	90900001	93900000	0.0024	0.7683	0.32	0
Mo17NGS_chr1	91200001	94200000	0.0024	0.7636	0.32	0
Mo17NGS_chr1	91500001	94500000	0.0024	0.7471	0.33	0
Mo17NGS_chr1	91800001	94800000	0.0046	0.7659	0.60	0
Mo17NGS_chr1	92100001	95100000	0.0046	0.7560	0.61	0
Mo17NGS_chr1	92400001	95400000	0.0046	0.7574	0.60	0
Mo17NGS_chr1	92700001	95700000	0.0046	0.7455	0.61	0
Mo17NGS_chr1	93000001	96000000	0.0046	0.7585	0.60	0
Mo17NGS_chr1	93300001	96300000	0.0046	0.7407	0.62	0
Mo17NGS_chr1	93600001	96600000	0.0021	0.7364	0.29	0
Mo17NGS_chr1	93900001	96900000	0.0021	0.7374	0.29	0
Mo17NGS_chr1	94200001	97200000	0.0069	0.7478	0.92	0
Mo17NGS_chr1	94500001	97500000	0.0069	0.7721	0.89	0
Mo17NGS_chr1	94800001	97800000	0.0047	0.7643	0.62	0
Mo17NGS_chr1	95100001	98100000	0.0047	0.7761	0.61	0
Mo17NGS_chr1	95400001	98400000	0.0047	0.7729	0.61	0
Mo17NGS_chr1	95700001	98700000	0.0047	0.7737	0.61	0
Mo17NGS_chr1	96000001	99000000	0.0047	0.7792	0.61	0
Mo17NGS_chr1	96300001	99300000	0.0047	0.7911	0.60	0
Mo17NGS_chr1	96600001	99600000	0.0047	0.7954	0.60	0
Mo17NGS_chr1	96900001	99900000	0.0072	0.7890	0.91	0
Mo17NGS_chr1	97200001	100200000	0.0025	0.7758	0.32	0
Mo17NGS_chr1	97500001	100500000	0.0049	0.7683	0.64	0
Mo17NGS_chr1	97800001	100800000	0.0049	0.7583	0.65	0
Mo17NGS_chr1	98100001	101100000	0.0049	0.7595	0.65	0
Mo17NGS_chr1	98400001	101400000	0.0049	0.7739	0.63	0
Mo17NGS_chr1	98700001	101700000	0.0049	0.7818	0.63	0
Mo17NGS_chr1	99000001	102000000	0.0049	0.7758	0.63	0
Mo17NGS_chr1	99300001	102300000	0.0080	0.7757	1.03	0
Mo17NGS_chr1	99600001	102600000	0.0080	0.7709	1.04	0
Mo17NGS_chr1	99900001	102900000	0.0080	0.7860	1.02	0
Mo17NGS_chr1	100200001	103200000	0.0080	0.7878	1.02	0
Mo17NGS_chr1	100500001	103500000	0.0055	0.7874	0.70	0
Mo17NGS_chr1	100800001	103800000	0.0055	0.8011	0.69	0
Mo17NGS_chr1	101100001	104100000	0.0055	0.8072	0.69	0
Mo17NGS_chr1	101400001	104400000	0.0055	0.8060	0.69	0
Mo17NGS_chr1	101700001	104700000	0.0055	0.7923	0.70	0
Mo17NGS_chr1	102000001	105000000	0.0055	0.7999	0.69	0
Mo17NGS_chr1	102300001	105300000	0.0024	0.8052	0.30	0
Mo17NGS_chr1	102600001	105600000	0.0024	0.8090	0.30	0
Mo17NGS_chr1	102900001	105900000	0.0000	0.7946	0.00	0
Mo17NGS_chr1	103200001	106200000	0.0000	0.7917	0.00	0
Mo17NGS_chr1	103500001	106500000	0.0000	0.8056	0.00	0
Mo17NGS_chr1	103800001	106800000	0.0000	0.8101	0.00	0
Mo17NGS_chr1	104100001	107100000	0.0025	0.8035	0.31	0
Mo17NGS_chr1	104400001	107400000	0.0025	0.7831	0.32	0
Mo17NGS_chr1	104700001	107700000	0.0025	0.7850	0.32	0
Mo17NGS_chr1	105000001	108000000	0.0025	0.7783	0.32	0
Mo17NGS_chr1	105300001	108300000	0.0025	0.7783	0.32	0
Mo17NGS_chr1	105600001	108600000	0.0025	0.7896	0.32	0
Mo17NGS_chr1	105900001	108900000	0.0025	0.7969	0.31	0
Mo17NGS_chr1	106200001	109200000	0.0025	0.8179	0.31	0
Mo17NGS_chr1	106500001	109500000	0.0025	0.8099	0.31	0
Mo17NGS_chr1	106800001	109800000	0.0025	0.7984	0.31	0
Mo17NGS_chr1	107100001	110100000	0.0000	0.8023	0.00	0
Mo17NGS_chr1	107400001	110400000	0.0000	0.8128	0.00	0
Mo17NGS_chr1	107700001	110700000	0.0000	0.8119	0.00	0
Mo17NGS_chr1	108000001	111000000	0.0000	0.7982	0.00	0
Mo17NGS_chr1	108300001	111300000	0.0000	0.7889	0.00	0
Mo17NGS_chr1	108600001	111600000	0.0000	0.7792	0.00	0
Mo17NGS_chr1	108900001	111900000	0.0000	0.7842	0.00	0
Mo17NGS_chr1	109200001	112200000	0.0000	0.7702	0.00	0
Mo17NGS_chr1	109500001	112500000	0.0000	0.7674	0.00	0
Mo17NGS_chr1	109800001	112800000	0.0000	0.7654	0.00	0
Mo17NGS_chr1	110100001	113100000	0.0021	0.7563	0.28	0
Mo17NGS_chr1	110400001	113400000	0.0021	0.7663	0.28	0
Mo17NGS_chr1	110700001	113700000	0.0021	0.7739	0.28	0
Mo17NGS_chr1	111000001	114000000	0.0021	0.7836	0.27	0
Mo17NGS_chr1	111300001	114300000	0.0021	0.7972	0.27	0
Mo17NGS_chr1	111600001	114600000	0.0021	0.8053	0.27	0
Mo17NGS_chr1	111900001	114900000	0.0021	0.8082	0.27	0
Mo17NGS_chr1	112200001	115200000	0.0021	0.8060	0.27	0
Mo17NGS_chr1	112500001	115500000	0.0021	0.8080	0.27	0
Mo17NGS_chr1	112800001	115800000	0.0021	0.8129	0.26	0
Mo17NGS_chr1	113100001	116100000	0.0000	0.8161	0.00	0
Mo17NGS_chr1	113400001	116400000	0.0000	0.8176	0.00	0
Mo17NGS_chr1	113700001	116700000	0.0025	0.8184	0.30	0
Mo17NGS_chr1	114000001	117000000	0.0049	0.8061	0.61	0
Mo17NGS_chr1	114300001	117300000	0.0049	0.7988	0.62	0
Mo17NGS_chr1	114600001	117600000	0.0049	0.7981	0.62	0
Mo17NGS_chr1	114900001	117900000	0.0049	0.7848	0.63	0
Mo17NGS_chr1	115200001	118200000	0.0049	0.7879	0.63	0
Mo17NGS_chr1	115500001	118500000	0.0049	0.7820	0.63	0
Mo17NGS_chr1	115800001	118800000	0.0049	0.7937	0.62	0
Mo17NGS_chr1	116100001	119100000	0.0074	0.7941	0.93	0
Mo17NGS_chr1	116400001	119400000	0.0074	0.7743	0.96	0
Mo17NGS_chr1	116700001	119700000	0.0049	0.7614	0.65	0
Mo17NGS_chr1	117000001	120000000	0.0025	0.7804	0.32	0
Mo17NGS_chr1	117300001	120300000	0.0025	0.7774	0.32	0
Mo17NGS_chr1	117600001	120600000	0.0025	0.7731	0.32	0
Mo17NGS_chr1	117900001	120900000	0.0025	0.7848	0.32	0
Mo17NGS_chr1	118200001	121200000	0.0025	0.7930	0.31	0
Mo17NGS_chr1	118500001	121500000	0.0025	0.7918	0.31	0
Mo17NGS_chr1	118800001	121800000	0.0025	0.7743	0.32	0
Mo17NGS_chr1	119100001	122100000	0.0000	0.7844	0.00	0
Mo17NGS_chr1	119400001	122400000	0.0000	0.7906	0.00	0
Mo17NGS_chr1	119700001	122700000	0.0000	0.7954	0.00	0
Mo17NGS_chr1	120000001	123000000	0.0000	0.8022	0.00	0
Mo17NGS_chr1	120300001	123300000	0.0000	0.8065	0.00	0
Mo17NGS_chr1	120600001	123600000	0.0000	0.8021	0.00	0
Mo17NGS_chr1	120900001	123900000	0.0024	0.7974	0.31	0
Mo17NGS_chr1	121200001	124200000	0.0024	0.7912	0.31	0
Mo17NGS_chr1	121500001	124500000	0.0024	0.8040	0.30	0
Mo17NGS_chr1	121800001	124800000	0.0024	0.8049	0.30	0
Mo17NGS_chr1	122100001	125100000	0.0024	0.8072	0.30	0
Mo17NGS_chr1	122400001	125400000	0.0024	0.8075	0.30	0
Mo17NGS_chr1	122700001	125700000	0.0024	0.8234	0.30	0
Mo17NGS_chr1	123000001	126000000	0.0024	0.8227	0.30	0
Mo17NGS_chr1	123300001	126300000	0.0024	0.8285	0.30	0
Mo17NGS_chr1	123600001	126600000	0.0024	0.8280	0.30	0
Mo17NGS_chr1	123900001	126900000	0.0000	0.8274	0.00	0
Mo17NGS_chr1	124200001	127200000	0.0000	0.8111	0.00	0
Mo17NGS_chr1	124500001	127500000	0.0000	0.8141	0.00	0
Mo17NGS_chr1	124800001	127800000	0.0031	0.8183	0.38	0
Mo17NGS_chr1	125100001	128100000	0.0056	0.8147	0.68	0
Mo17NGS_chr1	125400001	128400000	0.0056	0.8230	0.68	0
Mo17NGS_chr1	125700001	128700000	0.0056	0.8254	0.67	0
Mo17NGS_chr1	126000001	129000000	0.0056	0.8279	0.67	0
Mo17NGS_chr1	126300001	129300000	0.0087	0.8228	1.06	0
Mo17NGS_chr1	126600001	129600000	0.0087	0.8324	1.05	0
Mo17NGS_chr1	126900001	129900000	0.0087	0.8393	1.04	0
Mo17NGS_chr1	127200001	130200000	0.0118	0.8540	1.39	0
Mo17NGS_chr1	127500001	130500000	0.0118	0.8466	1.40	0
Mo17NGS_chr1	127800001	130800000	0.0112	0.8406	1.33	0
Mo17NGS_chr1	128100001	131100000	0.0087	0.8320	1.05	0
Mo17NGS_chr1	128400001	131400000	0.0087	0.8348	1.05	0
Mo17NGS_chr1	128700001	131700000	0.0087	0.8278	1.05	0
Mo17NGS_chr1	129000001	132000000	0.0140	0.8074	1.74	0
Mo17NGS_chr1	129300001	132300000	0.0109	0.7987	1.36	0
Mo17NGS_chr1	129600001	132600000	0.0109	0.7981	1.36	0
Mo17NGS_chr1	129900001	132900000	0.0109	0.7927	1.37	0
Mo17NGS_chr1	130200001	133200000	0.0077	0.7956	0.97	0
Mo17NGS_chr1	130500001	133500000	0.0077	0.7982	0.97	0
Mo17NGS_chr1	130800001	133800000	0.0077	0.8186	0.95	0
Mo17NGS_chr1	131100001	134100000	0.0077	0.8372	0.93	0
Mo17NGS_chr1	131400001	134400000	0.0100	0.8274	1.21	0
Mo17NGS_chr1	131700001	134700000	0.0122	0.8156	1.49	0
Mo17NGS_chr1	132000001	135000000	0.0069	0.8138	0.85	0
Mo17NGS_chr1	132300001	135300000	0.0069	0.8329	0.83	0
Mo17NGS_chr1	132600001	135600000	0.0091	0.8350	1.10	0
Mo17NGS_chr1	132900001	135900000	0.0110	0.8422	1.31	0
Mo17NGS_chr1	133200001	136200000	0.0110	0.8502	1.29	0
Mo17NGS_chr1	133500001	136500000	0.0133	0.8537	1.56	0
Mo17NGS_chr1	133800001	136800000	0.0108	0.8462	1.28	0
Mo17NGS_chr1	134100001	137100000	0.0108	0.8390	1.29	0
Mo17NGS_chr1	134400001	137400000	0.0085	0.8401	1.01	0
Mo17NGS_chr1	134700001	137700000	0.0103	0.8575	1.20	0
Mo17NGS_chr1	135000001	138000000	0.0103	0.8639	1.19	0
Mo17NGS_chr1	135300001	138300000	0.0103	0.8547	1.20	0
Mo17NGS_chr1	135600001	138600000	0.0080	0.8496	0.94	0
Mo17NGS_chr1	135900001	138900000	0.0062	0.8430	0.73	0
Mo17NGS_chr1	136200001	139200000	0.0062	0.8350	0.74	0
Mo17NGS_chr1	136500001	139500000	0.0062	0.8283	0.75	0
Mo17NGS_chr1	136800001	139800000	0.0062	0.8248	0.75	0
Mo17NGS_chr1	137100001	140100000	0.0062	0.8131	0.76	0
Mo17NGS_chr1	137400001	140400000	0.0062	0.8128	0.76	0
Mo17NGS_chr1	137700001	140700000	0.0023	0.8131	0.28	0
Mo17NGS_chr1	138000001	141000000	0.0023	0.8200	0.28	0
Mo17NGS_chr1	138300001	141300000	0.0023	0.8122	0.28	0
Mo17NGS_chr1	138600001	141600000	0.0023	0.8125	0.28	0
Mo17NGS_chr1	138900001	141900000	0.0023	0.8018	0.29	0
Mo17NGS_chr1	139200001	142200000	0.0023	0.7964	0.29	0
Mo17NGS_chr1	139500001	142500000	0.0000	0.7912	0.00	0
Mo17NGS_chr1	139800001	142800000	0.0000	0.7833	0.00	0
Mo17NGS_chr1	140100001	143100000	0.0000	0.7880	0.00	0
Mo17NGS_chr1	140400001	143400000	0.0000	0.8010	0.00	0
Mo17NGS_chr1	140700001	143700000	0.0000	0.7992	0.00	0
Mo17NGS_chr1	141000001	144000000	0.0000	0.8009	0.00	0
Mo17NGS_chr1	141300001	144300000	0.0000	0.8068	0.00	0
Mo17NGS_chr1	141600001	144600000	0.0000	0.7995	0.00	0
Mo17NGS_chr1	141900001	144900000	0.0000	0.8078	0.00	0
Mo17NGS_chr1	142200001	145200000	0.0000	0.8130	0.00	0
Mo17NGS_chr1	142500001	145500000	0.0000	0.8205	0.00	0
Mo17NGS_chr1	142800001	145800000	0.0000	0.8281	0.00	0
Mo17NGS_chr1	143100001	146100000	0.0000	0.8234	0.00	0
Mo17NGS_chr1	143400001	146400000	0.0000	0.8085	0.00	0
Mo17NGS_chr1	143700001	146700000	0.0000	0.8060	0.00	0
Mo17NGS_chr1	144000001	147000000	0.0000	0.8109	0.00	0
Mo17NGS_chr1	144300001	147300000	0.0000	0.7999	0.00	0
Mo17NGS_chr1	144600001	147600000	0.0000	0.8036	0.00	0
Mo17NGS_chr1	144900001	147900000	0.0000	0.8062	0.00	0
Mo17NGS_chr1	145200001	148200000	0.0000	0.7977	0.00	0
Mo17NGS_chr1	145500001	148500000	0.0000	0.7958	0.00	0
Mo17NGS_chr1	145800001	148800000	0.0025	0.7793	0.32	0
Mo17NGS_chr1	146100001	149100000	0.0025	0.7866	0.31	0
Mo17NGS_chr1	146400001	149400000	0.0025	0.7743	0.32	0
Mo17NGS_chr1	146700001	149700000	0.0025	0.7730	0.32	0
Mo17NGS_chr1	147000001	150000000	0.0025	0.7687	0.32	0
Mo17NGS_chr1	147300001	150300000	0.0025	0.7772	0.32	0
Mo17NGS_chr1	147600001	150600000	0.0025	0.7676	0.32	0
Mo17NGS_chr1	147900001	150900000	0.0025	0.7579	0.33	0
Mo17NGS_chr1	148200001	151200000	0.0025	0.7639	0.32	0
Mo17NGS_chr1	148500001	151500000	0.0025	0.7686	0.32	0
Mo17NGS_chr1	148800001	151800000	0.0024	0.7865	0.30	0
Mo17NGS_chr1	149100001	152100000	0.0024	0.7850	0.31	0
Mo17NGS_chr1	149400001	152400000	0.0024	0.7896	0.30	0
Mo17NGS_chr1	149700001	152700000	0.0024	0.7892	0.30	0
Mo17NGS_chr1	150000001	153000000	0.0024	0.7838	0.31	0
Mo17NGS_chr1	150300001	153300000	0.0024	0.7784	0.31	0
Mo17NGS_chr1	150600001	153600000	0.0024	0.7866	0.30	0
Mo17NGS_chr1	150900001	153900000	0.0024	0.7885	0.30	0
Mo17NGS_chr1	151200001	154200000	0.0024	0.7853	0.31	0
Mo17NGS_chr1	151500001	154500000	0.0024	0.7830	0.31	0
Mo17NGS_chr1	151800001	154800000	0.0000	0.7764	0.00	0
Mo17NGS_chr1	152100001	155100000	0.0000	0.7661	0.00	0
Mo17NGS_chr1	152400001	155400000	0.0000	0.7759	0.00	0
Mo17NGS_chr1	152700001	155700000	0.0000	0.7680	0.00	0
Mo17NGS_chr1	153000001	156000000	0.0049	0.7764	0.63	0
Mo17NGS_chr1	153300001	156300000	0.0049	0.7640	0.64	0
Mo17NGS_chr1	153600001	156600000	0.0049	0.7567	0.65	0
Mo17NGS_chr1	153900001	156900000	0.0049	0.7635	0.64	0
Mo17NGS_chr1	154200001	157200000	0.0049	0.7621	0.64	0
Mo17NGS_chr1	154500001	157500000	0.0049	0.7532	0.65	0
Mo17NGS_chr1	154800001	157800000	0.0049	0.7527	0.65	0
Mo17NGS_chr1	155100001	158100000	0.0049	0.7542	0.65	0
Mo17NGS_chr1	155400001	158400000	0.0049	0.7511	0.65	0
Mo17NGS_chr1	155700001	158700000	0.0049	0.7431	0.66	0
Mo17NGS_chr1	156000001	159000000	0.0000	0.7444	0.00	0
Mo17NGS_chr1	156300001	159300000	0.0000	0.7703	0.00	0
Mo17NGS_chr1	156600001	159600000	0.0000	0.7798	0.00	0
Mo17NGS_chr1	156900001	159900000	0.0000	0.7804	0.00	0
Mo17NGS_chr1	157200001	160200000	0.0000	0.7703	0.00	0
Mo17NGS_chr1	157500001	160500000	0.0000	0.7676	0.00	0
Mo17NGS_chr1	157800001	160800000	0.0000	0.7531	0.00	0
Mo17NGS_chr1	158100001	161100000	0.0000	0.7420	0.00	0
Mo17NGS_chr1	158400001	161400000	0.0000	0.7475	0.00	0
Mo17NGS_chr1	158700001	161700000	0.0000	0.7573	0.00	0
Mo17NGS_chr1	159000001	162000000	0.0000	0.7501	0.00	0
Mo17NGS_chr1	159300001	162300000	0.0025	0.7417	0.33	0
Mo17NGS_chr1	159600001	162600000	0.0025	0.7234	0.34	0
Mo17NGS_chr1	159900001	162900000	0.0025	0.7213	0.34	0
Mo17NGS_chr1	160200001	163200000	0.0025	0.7298	0.34	0
Mo17NGS_chr1	160500001	163500000	0.0025	0.7078	0.35	0
Mo17NGS_chr1	160800001	163800000	0.0049	0.7102	0.69	0
Mo17NGS_chr1	161100001	164100000	0.0074	0.7216	1.02	0
Mo17NGS_chr1	161400001	164400000	0.0074	0.7228	1.02	0
Mo17NGS_chr1	161700001	164700000	0.0074	0.7182	1.03	0
Mo17NGS_chr1	162000001	165000000	0.0105	0.7159	1.47	0
Mo17NGS_chr1	162300001	165300000	0.0081	0.7108	1.13	0
Mo17NGS_chr1	162600001	165600000	0.0081	0.7282	1.11	0
Mo17NGS_chr1	162900001	165900000	0.0081	0.7273	1.11	0
Mo17NGS_chr1	163200001	166200000	0.0081	0.7278	1.11	0
Mo17NGS_chr1	163500001	166500000	0.0112	0.7592	1.48	0
Mo17NGS_chr1	163800001	166800000	0.0087	0.7752	1.13	0
Mo17NGS_chr1	164100001	167100000	0.0063	0.7730	0.81	0
Mo17NGS_chr1	164400001	167400000	0.0063	0.7731	0.81	0
Mo17NGS_chr1	164700001	167700000	0.0063	0.7878	0.80	0
Mo17NGS_chr1	165000001	168000000	0.0063	0.7890	0.80	0
Mo17NGS_chr1	165300001	168300000	0.0063	0.7925	0.80	0
Mo17NGS_chr1	165600001	168600000	0.0088	0.7698	1.14	0
Mo17NGS_chr1	165900001	168900000	0.0088	0.7704	1.14	0
Mo17NGS_chr1	166200001	169200000	0.0088	0.7803	1.13	0
Mo17NGS_chr1	166500001	169500000	0.0057	0.7794	0.73	0
Mo17NGS_chr1	166800001	169800000	0.0057	0.7809	0.72	0
Mo17NGS_chr1	167100001	170100000	0.0057	0.7875	0.72	0
Mo17NGS_chr1	167400001	170400000	0.0057	0.7836	0.72	0
Mo17NGS_chr1	167700001	170700000	0.0057	0.7681	0.74	0
Mo17NGS_chr1	168000001	171000000	0.0025	0.7598	0.33	0
Mo17NGS_chr1	168300001	171300000	0.0056	0.7628	0.74	0
Mo17NGS_chr1	168600001	171600000	0.0031	0.7784	0.40	0
Mo17NGS_chr1	168900001	171900000	0.0031	0.7777	0.40	0
Mo17NGS_chr1	169200001	172200000	0.0031	0.7650	0.41	0
Mo17NGS_chr1	169500001	172500000	0.0031	0.7626	0.41	0
Mo17NGS_chr1	169800001	172800000	0.0031	0.7594	0.41	0
Mo17NGS_chr1	170100001	173100000	0.0031	0.7408	0.42	0
Mo17NGS_chr1	170400001	173400000	0.0031	0.7398	0.42	0
Mo17NGS_chr1	170700001	173700000	0.0031	0.7497	0.42	0
Mo17NGS_chr1	171000001	174000000	0.0031	0.7544	0.42	0
Mo17NGS_chr1	171300001	174300000	0.0000	0.7381	0.00	0
Mo17NGS_chr1	171600001	174600000	0.0000	0.7298	0.00	0
Mo17NGS_chr1	171900001	174900000	0.0000	0.7268	0.00	0
Mo17NGS_chr1	172200001	175200000	0.0000	0.7346	0.00	0
Mo17NGS_chr1	172500001	175500000	0.0000	0.7315	0.00	0
Mo17NGS_chr1	172800001	175800000	0.0000	0.7279	0.00	0
Mo17NGS_chr1	173100001	176100000	0.0000	0.7420	0.00	0
Mo17NGS_chr1	173400001	176400000	0.0000	0.7522	0.00	0
Mo17NGS_chr1	173700001	176700000	0.0000	0.7430	0.00	0
Mo17NGS_chr1	174000001	177000000	0.0000	0.7497	0.00	0
Mo17NGS_chr1	174300001	177300000	0.0000	0.7657	0.00	0
Mo17NGS_chr1	174600001	177600000	0.0000	0.7729	0.00	0
Mo17NGS_chr1	174900001	177900000	0.0000	0.7572	0.00	0
Mo17NGS_chr1	175200001	178200000	0.0000	0.7549	0.00	0
Mo17NGS_chr1	175500001	178500000	0.0000	0.7385	0.00	0
Mo17NGS_chr1	175800001	178800000	0.0000	0.7410	0.00	0
Mo17NGS_chr1	176100001	179100000	0.0000	0.7517	0.00	0
Mo17NGS_chr1	176400001	179400000	0.0000	0.7467	0.00	0
Mo17NGS_chr1	176700001	179700000	0.0000	0.7518	0.00	0
Mo17NGS_chr1	177000001	180000000	0.0000	0.7367	0.00	0
Mo17NGS_chr1	177300001	180300000	0.0000	0.7363	0.00	0
Mo17NGS_chr1	177600001	180600000	0.0000	0.7290	0.00	0
Mo17NGS_chr1	177900001	180900000	0.0000	0.7417	0.00	0
Mo17NGS_chr1	178200001	181200000	0.0000	0.7263	0.00	0
Mo17NGS_chr1	178500001	181500000	0.0000	0.7365	0.00	0
Mo17NGS_chr1	178800001	181800000	0.0000	0.7301	0.00	0
Mo17NGS_chr1	179100001	182100000	0.0000	0.7187	0.00	0
Mo17NGS_chr1	179400001	182400000	0.0000	0.7081	0.00	0
Mo17NGS_chr1	179700001	182700000	0.0000	0.7062	0.00	0
Mo17NGS_chr1	180000001	183000000	0.0000	0.7213	0.00	0
Mo17NGS_chr1	180300001	183300000	0.0000	0.7212	0.00	0
Mo17NGS_chr1	180600001	183600000	0.0032	0.7206	0.45	0
Mo17NGS_chr1	180900001	183900000	0.0032	0.7089	0.45	0
Mo17NGS_chr1	181200001	184200000	0.0032	0.7200	0.45	0
Mo17NGS_chr1	181500001	184500000	0.0032	0.7315	0.44	0
Mo17NGS_chr1	181800001	184800000	0.0032	0.7214	0.45	0
Mo17NGS_chr1	182100001	185100000	0.0032	0.7194	0.45	0
Mo17NGS_chr1	182400001	185400000	0.0032	0.7227	0.45	0
Mo17NGS_chr1	182700001	185700000	0.0032	0.7256	0.44	0
Mo17NGS_chr1	183000001	186000000	0.0032	0.7282	0.44	0
Mo17NGS_chr1	183300001	186300000	0.0032	0.7356	0.44	0
Mo17NGS_chr1	183600001	186600000	0.0000	0.7514	0.00	0
Mo17NGS_chr1	183900001	186900000	0.0000	0.7668	0.00	0
Mo17NGS_chr1	184200001	187200000	0.0000	0.7620	0.00	0
Mo17NGS_chr1	184500001	187500000	0.0000	0.7391	0.00	0
Mo17NGS_chr1	184800001	187800000	0.0000	0.7531	0.00	0
Mo17NGS_chr1	185100001	188100000	0.0000	0.7358	0.00	0
Mo17NGS_chr1	185400001	188400000	0.0000	0.7305	0.00	0
Mo17NGS_chr1	185700001	188700000	0.0000	0.7393	0.00	0
Mo17NGS_chr1	186000001	189000000	0.0000	0.7138	0.00	0
Mo17NGS_chr1	186300001	189300000	0.0000	0.6978	0.00	0
Mo17NGS_chr1	186600001	189600000	0.0000	0.6857	0.00	0
Mo17NGS_chr1	186900001	189900000	0.0000	0.6733	0.00	0
Mo17NGS_chr1	187200001	190200000	0.0000	0.6791	0.00	0
Mo17NGS_chr1	187500001	190500000	0.0000	0.6977	0.00	0
Mo17NGS_chr1	187800001	190800000	0.0000	0.6962	0.00	0
Mo17NGS_chr1	188100001	191100000	0.0000	0.7253	0.00	0
Mo17NGS_chr1	188400001	191400000	0.0000	0.7431	0.00	0
Mo17NGS_chr1	188700001	191700000	0.0000	0.7218	0.00	0
Mo17NGS_chr1	189000001	192000000	0.0000	0.7384	0.00	0
Mo17NGS_chr1	189300001	192300000	0.0000	0.7342	0.00	0
Mo17NGS_chr1	189600001	192600000	0.0000	0.7455	0.00	0
Mo17NGS_chr1	189900001	192900000	0.0000	0.7533	0.00	0
Mo17NGS_chr1	190200001	193200000	0.0000	0.7542	0.00	0
Mo17NGS_chr1	190500001	193500000	0.0000	0.7505	0.00	0
Mo17NGS_chr1	190800001	193800000	0.0000	0.7437	0.00	0
Mo17NGS_chr1	191100001	194100000	0.0000	0.7363	0.00	0
Mo17NGS_chr1	191400001	194400000	0.0000	0.7327	0.00	0
Mo17NGS_chr1	191700001	194700000	0.0000	0.7243	0.00	0
Mo17NGS_chr1	192000001	195000000	0.0000	0.7197	0.00	0
Mo17NGS_chr1	192300001	195300000	0.0000	0.7242	0.00	0
Mo17NGS_chr1	192600001	195600000	0.0000	0.7190	0.00	0
Mo17NGS_chr1	192900001	195900000	0.0000	0.7194	0.00	0
Mo17NGS_chr1	193200001	196200000	0.0000	0.7209	0.00	0
Mo17NGS_chr1	193500001	196500000	0.0000	0.7014	0.00	0
Mo17NGS_chr1	193800001	196800000	0.0000	0.6982	0.00	0
Mo17NGS_chr1	194100001	197100000	0.0000	0.6969	0.00	0
Mo17NGS_chr1	194400001	197400000	0.0000	0.6957	0.00	0
Mo17NGS_chr1	194700001	197700000	0.0000	0.7097	0.00	0
Mo17NGS_chr1	195000001	198000000	0.0000	0.7154	0.00	0
Mo17NGS_chr1	195300001	198300000	0.0000	0.7144	0.00	0
Mo17NGS_chr1	195600001	198600000	0.0000	0.7041	0.00	0
Mo17NGS_chr1	195900001	198900000	0.0000	0.7034	0.00	0
Mo17NGS_chr1	196200001	199200000	0.0000	0.6988	0.00	0
Mo17NGS_chr1	196500001	199500000	0.0000	0.7149	0.00	0
Mo17NGS_chr1	196800001	199800000	0.0000	0.7151	0.00	0
Mo17NGS_chr1	197100001	200100000	0.0000	0.7079	0.00	0
Mo17NGS_chr1	197400001	200400000	0.0000	0.6979	0.00	0
Mo17NGS_chr1	197700001	200700000	0.0000	0.6822	0.00	0
Mo17NGS_chr1	198000001	201000000	0.0000	0.6816	0.00	0
Mo17NGS_chr1	198300001	201300000	0.0000	0.6988	0.00	0
Mo17NGS_chr1	198600001	201600000	0.0000	0.7040	0.00	0
Mo17NGS_chr1	198900001	201900000	0.0000	0.7083	0.00	0
Mo17NGS_chr1	199200001	202200000	0.0000	0.6972	0.00	0
Mo17NGS_chr1	199500001	202500000	0.0000	0.6990	0.00	0
Mo17NGS_chr1	199800001	202800000	0.0000	0.6984	0.00	0
Mo17NGS_chr1	200100001	203100000	0.0000	0.7009	0.00	0
Mo17NGS_chr1	200400001	203400000	0.0000	0.7029	0.00	0
Mo17NGS_chr1	200700001	203700000	0.0000	0.7261	0.00	0
Mo17NGS_chr1	201000001	204000000	0.0000	0.7099	0.00	0
Mo17NGS_chr1	201300001	204300000	0.0000	0.6874	0.00	0
Mo17NGS_chr1	201600001	204600000	0.0000	0.6942	0.00	0
Mo17NGS_chr1	201900001	204900000	0.0000	0.6875	0.00	0
Mo17NGS_chr1	202200001	205200000	0.0000	0.6976	0.00	0
Mo17NGS_chr1	202500001	205500000	0.0000	0.6957	0.00	0
Mo17NGS_chr1	202800001	205800000	0.0000	0.6920	0.00	0
Mo17NGS_chr1	203100001	206100000	0.0000	0.6931	0.00	0
Mo17NGS_chr1	203400001	206400000	0.0000	0.6787	0.00	0
Mo17NGS_chr1	203700001	206700000	0.0000	0.6668	0.00	0
Mo17NGS_chr1	204000001	207000000	0.0000	0.6759	0.00	0
Mo17NGS_chr1	204300001	207300000	0.0000	0.6766	0.00	0
Mo17NGS_chr1	204600001	207600000	0.0000	0.6619	0.00	0
Mo17NGS_chr1	204900001	207900000	0.0000	0.6520	0.00	0
Mo17NGS_chr1	205200001	208200000	0.0000	0.6431	0.00	0
Mo17NGS_chr1	205500001	208500000	0.0000	0.6468	0.00	0
Mo17NGS_chr1	205800001	208800000	0.0000	0.6581	0.00	0
Mo17NGS_chr1	206100001	209100000	0.0000	0.6514	0.00	0
Mo17NGS_chr1	206400001	209400000	0.0000	0.6548	0.00	0
Mo17NGS_chr1	206700001	209700000	0.0000	0.6603	0.00	0
Mo17NGS_chr1	207000001	210000000	0.0000	0.6702	0.00	0
Mo17NGS_chr1	207300001	210300000	0.0000	0.6841	0.00	0
Mo17NGS_chr1	207600001	210600000	0.0000	0.6865	0.00	0
Mo17NGS_chr1	207900001	210900000	0.0000	0.6957	0.00	0
Mo17NGS_chr1	208200001	211200000	0.0000	0.7057	0.00	0
Mo17NGS_chr1	208500001	211500000	0.0030	0.6908	0.43	0
Mo17NGS_chr1	208800001	211800000	0.0037	0.6863	0.54	0
Mo17NGS_chr1	209100001	212100000	0.0037	0.7046	0.53	0
Mo17NGS_chr1	209400001	212400000	0.0037	0.7048	0.53	0
Mo17NGS_chr1	209700001	212700000	0.0037	0.7090	0.53	0
Mo17NGS_chr1	210000001	213000000	0.0037	0.7051	0.53	0
Mo17NGS_chr1	210300001	213300000	0.0037	0.6951	0.54	0
Mo17NGS_chr1	210600001	213600000	0.0037	0.6988	0.53	0
Mo17NGS_chr1	210900001	213900000	0.0037	0.7018	0.53	0
Mo17NGS_chr1	211200001	214200000	0.0037	0.7084	0.53	0
Mo17NGS_chr1	211500001	214500000	0.0008	0.7134	0.11	0
Mo17NGS_chr1	211800001	214800000	0.0000	0.7176	0.00	0
Mo17NGS_chr1	212100001	215100000	0.0000	0.7004	0.00	0
Mo17NGS_chr1	212400001	215400000	0.0000	0.7080	0.00	0
Mo17NGS_chr1	212700001	215700000	0.0000	0.7012	0.00	0
Mo17NGS_chr1	213000001	216000000	0.0000	0.6917	0.00	0
Mo17NGS_chr1	213300001	216300000	0.0000	0.6914	0.00	0
Mo17NGS_chr1	213600001	216600000	0.0000	0.6987	0.00	0
Mo17NGS_chr1	213900001	216900000	0.0000	0.6855	0.00	0
Mo17NGS_chr1	214200001	217200000	0.0000	0.6772	0.00	0
Mo17NGS_chr1	214500001	217500000	0.0000	0.6725	0.00	0
Mo17NGS_chr1	214800001	217800000	0.0000	0.6619	0.00	0
Mo17NGS_chr1	215100001	218100000	0.0000	0.6712	0.00	0
Mo17NGS_chr1	215400001	218400000	0.0000	0.6786	0.00	0
Mo17NGS_chr1	215700001	218700000	0.0000	0.6791	0.00	0
Mo17NGS_chr1	216000001	219000000	0.0032	0.6869	0.46	0
Mo17NGS_chr1	216300001	219300000	0.0032	0.6966	0.45	0
Mo17NGS_chr1	216600001	219600000	0.0032	0.6943	0.45	0
Mo17NGS_chr1	216900001	219900000	0.0032	0.6962	0.45	0
Mo17NGS_chr1	217200001	220200000	0.0032	0.6913	0.46	0
Mo17NGS_chr1	217500001	220500000	0.0032	0.6999	0.45	0
Mo17NGS_chr1	217800001	220800000	0.0032	0.7137	0.44	0
Mo17NGS_chr1	218100001	221100000	0.0032	0.7122	0.44	0
Mo17NGS_chr1	218400001	221400000	0.0032	0.7103	0.44	0
Mo17NGS_chr1	218700001	221700000	0.0062	0.7193	0.87	0
Mo17NGS_chr1	219000001	222000000	0.0031	0.7242	0.43	0
Mo17NGS_chr1	219300001	222300000	0.0031	0.7101	0.44	0
Mo17NGS_chr1	219600001	222600000	0.0031	0.6951	0.45	0
Mo17NGS_chr1	219900001	222900000	0.0056	0.7069	0.79	0
Mo17NGS_chr1	220200001	223200000	0.0056	0.7071	0.79	0
Mo17NGS_chr1	220500001	223500000	0.0056	0.7064	0.79	0
Mo17NGS_chr1	220800001	223800000	0.0056	0.7024	0.79	0
Mo17NGS_chr1	221100001	224100000	0.0056	0.6811	0.82	0
Mo17NGS_chr1	221400001	224400000	0.0056	0.6843	0.81	0
Mo17NGS_chr1	221700001	224700000	0.0025	0.6618	0.37	0
Mo17NGS_chr1	222000001	225000000	0.0025	0.6586	0.37	0
Mo17NGS_chr1	222300001	225300000	0.0025	0.6686	0.37	0
Mo17NGS_chr1	222600001	225600000	0.0025	0.6750	0.37	0
Mo17NGS_chr1	222900001	225900000	0.0000	0.6702	0.00	0
Mo17NGS_chr1	223200001	226200000	0.0000	0.6738	0.00	0
Mo17NGS_chr1	223500001	226500000	0.0000	0.6599	0.00	0
Mo17NGS_chr1	223800001	226800000	0.0000	0.6627	0.00	0
Mo17NGS_chr1	224100001	227100000	0.0000	0.6818	0.00	0
Mo17NGS_chr1	224400001	227400000	0.0000	0.6746	0.00	0
Mo17NGS_chr1	224700001	227700000	0.0000	0.6908	0.00	0
Mo17NGS_chr1	225000001	228000000	0.0000	0.6839	0.00	0
Mo17NGS_chr1	225300001	228300000	0.0026	0.6755	0.39	0
Mo17NGS_chr1	225600001	228600000	0.0026	0.6792	0.38	0
Mo17NGS_chr1	225900001	228900000	0.0026	0.6733	0.39	0
Mo17NGS_chr1	226200001	229200000	0.0026	0.6593	0.40	0
Mo17NGS_chr1	226500001	229500000	0.0026	0.6730	0.39	0
Mo17NGS_chr1	226800001	229800000	0.0026	0.6666	0.39	0
Mo17NGS_chr1	227100001	230100000	0.0026	0.6598	0.40	0
Mo17NGS_chr1	227400001	230400000	0.0026	0.6520	0.40	0
Mo17NGS_chr1	227700001	230700000	0.0026	0.6630	0.39	0
Mo17NGS_chr1	228000001	231000000	0.0026	0.6555	0.40	0
Mo17NGS_chr1	228300001	231300000	0.0000	0.6617	0.00	0
Mo17NGS_chr1	228600001	231600000	0.0000	0.6641	0.00	0
Mo17NGS_chr1	228900001	231900000	0.0000	0.6745	0.00	0
Mo17NGS_chr1	229200001	232200000	0.0000	0.6960	0.00	0
Mo17NGS_chr1	229500001	232500000	0.0000	0.7058	0.00	0
Mo17NGS_chr1	229800001	232800000	0.0000	0.7126	0.00	0
Mo17NGS_chr1	230100001	233100000	0.0000	0.7122	0.00	0
Mo17NGS_chr1	230400001	233400000	0.0000	0.7128	0.00	0
Mo17NGS_chr1	230700001	233700000	0.0000	0.6994	0.00	0
Mo17NGS_chr1	231000001	234000000	0.0000	0.7095	0.00	0
Mo17NGS_chr1	231300001	234300000	0.0000	0.6939	0.00	0
Mo17NGS_chr1	231600001	234600000	0.0000	0.6555	0.00	0
Mo17NGS_chr1	231900001	234900000	0.0000	0.6175	0.00	0
Mo17NGS_chr1	232200001	235200000	0.0000	0.6095	0.00	0
Mo17NGS_chr1	232500001	235500000	0.0031	0.6100	0.51	0
Mo17NGS_chr1	232800001	235800000	0.0031	0.6002	0.52	0
Mo17NGS_chr1	233100001	236100000	0.0031	0.5938	0.53	0
Mo17NGS_chr1	233400001	236400000	0.0031	0.5983	0.52	0
Mo17NGS_chr1	233700001	236700000	0.0062	0.5953	1.04	0
Mo17NGS_chr1	234000001	237000000	0.0062	0.5824	1.07	0
Mo17NGS_chr1	234300001	237300000	0.0062	0.5963	1.04	0
Mo17NGS_chr1	234600001	237600000	0.0062	0.6399	0.97	0
Mo17NGS_chr1	234900001	237900000	0.0062	0.6706	0.93	0
Mo17NGS_chr1	235200001	238200000	0.0062	0.6797	0.92	0
Mo17NGS_chr1	235500001	238500000	0.0031	0.6798	0.46	0
Mo17NGS_chr1	235800001	238800000	0.0031	0.6902	0.45	0
Mo17NGS_chr1	236100001	239100000	0.0031	0.7189	0.43	0
Mo17NGS_chr1	236400001	239400000	0.0031	0.7158	0.43	0
Mo17NGS_chr1	236700001	239700000	0.0000	0.7125	0.00	0
Mo17NGS_chr1	237000001	240000000	0.0000	0.7402	0.00	0
Mo17NGS_chr1	237300001	240300000	0.0000	0.7444	0.00	0
Mo17NGS_chr1	237600001	240600000	0.0000	0.7295	0.00	0
Mo17NGS_chr1	237900001	240900000	0.0000	0.7276	0.00	0
Mo17NGS_chr1	238200001	241200000	0.0032	0.7173	0.45	0
Mo17NGS_chr1	238500001	241500000	0.0032	0.6940	0.46	0
Mo17NGS_chr1	238800001	241800000	0.0032	0.6957	0.46	0
Mo17NGS_chr1	239100001	242100000	0.0032	0.6868	0.47	0
Mo17NGS_chr1	239400001	242400000	0.0032	0.6807	0.47	0
Mo17NGS_chr1	239700001	242700000	0.0032	0.6833	0.47	0
Mo17NGS_chr1	240000001	243000000	0.0032	0.6716	0.48	0
Mo17NGS_chr1	240300001	243300000	0.0032	0.6620	0.48	0
Mo17NGS_chr1	240600001	243600000	0.0032	0.6687	0.48	0
Mo17NGS_chr1	240900001	243900000	0.0032	0.6759	0.47	0
Mo17NGS_chr1	241200001	244200000	0.0000	0.6799	0.00	0
Mo17NGS_chr1	241500001	244500000	0.0000	0.7036	0.00	0
Mo17NGS_chr1	241800001	244800000	0.0000	0.6937	0.00	0
Mo17NGS_chr1	242100001	245100000	0.0000	0.6899	0.00	0
Mo17NGS_chr1	242400001	245400000	0.0025	0.7049	0.36	0
Mo17NGS_chr1	242700001	245700000	0.0025	0.7036	0.36	0
Mo17NGS_chr1	243000001	246000000	0.0055	0.7000	0.78	0
Mo17NGS_chr1	243300001	246300000	0.0055	0.7020	0.78	0
Mo17NGS_chr1	243600001	246600000	0.0055	0.6865	0.80	0
Mo17NGS_chr1	243900001	246900000	0.0055	0.6795	0.80	0
Mo17NGS_chr1	244200001	247200000	0.0084	0.6583	1.28	0
Mo17NGS_chr1	244500001	247500000	0.0084	0.6631	1.27	0
Mo17NGS_chr1	244800001	247800000	0.0084	0.6692	1.26	0
Mo17NGS_chr1	245100001	248100000	0.0084	0.6666	1.26	0
Mo17NGS_chr1	245400001	248400000	0.0059	0.6678	0.89	0
Mo17NGS_chr1	245700001	248700000	0.0059	0.6597	0.90	0
Mo17NGS_chr1	246000001	249000000	0.0030	0.6595	0.45	0
Mo17NGS_chr1	246300001	249300000	0.0030	0.6688	0.44	0
Mo17NGS_chr1	246600001	249600000	0.0030	0.6626	0.45	0
Mo17NGS_chr1	246900001	249900000	0.0062	0.6860	0.90	0
Mo17NGS_chr1	247200001	250200000	0.0032	0.7164	0.45	0
Mo17NGS_chr1	247500001	250500000	0.0032	0.7088	0.45	0
Mo17NGS_chr1	247800001	250800000	0.0032	0.7232	0.44	0
Mo17NGS_chr1	248100001	251100000	0.0032	0.7204	0.44	0
Mo17NGS_chr1	248400001	251400000	0.0032	0.7074	0.45	0
Mo17NGS_chr1	248700001	251700000	0.0032	0.7267	0.44	0
Mo17NGS_chr1	249000001	252000000	0.0032	0.7304	0.44	0
Mo17NGS_chr1	249300001	252300000	0.0032	0.7307	0.44	0
Mo17NGS_chr1	249600001	252600000	0.0032	0.7578	0.42	0
Mo17NGS_chr1	249900001	252900000	0.0000	0.7480	0.00	0
Mo17NGS_chr1	250200001	253200000	0.0000	0.7332	0.00	0
Mo17NGS_chr1	250500001	253500000	0.0000	0.7224	0.00	0
Mo17NGS_chr1	250800001	253800000	0.0000	0.6965	0.00	0
Mo17NGS_chr1	251100001	254100000	0.0000	0.6866	0.00	0
Mo17NGS_chr1	251400001	254400000	0.0000	0.7040	0.00	0
Mo17NGS_chr1	251700001	254700000	0.0015	0.6924	0.22	0
Mo17NGS_chr1	252000001	255000000	0.0015	0.6840	0.22	0
Mo17NGS_chr1	252300001	255300000	0.0040	0.6849	0.58	0
Mo17NGS_chr1	252600001	255600000	0.0069	0.6710	1.03	0
Mo17NGS_chr1	252900001	255900000	0.0069	0.6678	1.04	0
Mo17NGS_chr1	253200001	256200000	0.0069	0.6815	1.01	0
Mo17NGS_chr1	253500001	256500000	0.0069	0.6815	1.01	0
Mo17NGS_chr1	253800001	256800000	0.0069	0.6949	1.00	0
Mo17NGS_chr1	254100001	257100000	0.0069	0.7109	0.97	0
Mo17NGS_chr1	254400001	257400000	0.0069	0.6948	1.00	0
Mo17NGS_chr1	254700001	257700000	0.0054	0.6972	0.77	0
Mo17NGS_chr1	255000001	258000000	0.0054	0.6921	0.78	0
Mo17NGS_chr1	255300001	258300000	0.0029	0.6713	0.43	0
Mo17NGS_chr1	255600001	258600000	0.0000	0.6720	0.00	0
Mo17NGS_chr1	255900001	258900000	0.0000	0.6556	0.00	0
Mo17NGS_chr1	256200001	259200000	0.0000	0.6543	0.00	0
Mo17NGS_chr1	256500001	259500000	0.0000	0.6595	0.00	0
Mo17NGS_chr1	256800001	259800000	0.0000	0.6608	0.00	0
Mo17NGS_chr1	257100001	260100000	0.0000	0.6269	0.00	0
Mo17NGS_chr1	257400001	260400000	0.0000	0.6318	0.00	0
Mo17NGS_chr1	257700001	260700000	0.0000	0.6369	0.00	0
Mo17NGS_chr1	258000001	261000000	0.0000	0.6516	0.00	0
Mo17NGS_chr1	258300001	261300000	0.0000	0.6667	0.00	0
Mo17NGS_chr1	258600001	261600000	0.0000	0.6812	0.00	0
Mo17NGS_chr1	258900001	261900000	0.0000	0.6970	0.00	0
Mo17NGS_chr1	259200001	262200000	0.0000	0.6813	0.00	0
Mo17NGS_chr1	259500001	262500000	0.0000	0.6750	0.00	0
Mo17NGS_chr1	259800001	262800000	0.0000	0.6794	0.00	0
Mo17NGS_chr1	260100001	263100000	0.0000	0.7123	0.00	0
Mo17NGS_chr1	260400001	263400000	0.0000	0.7024	0.00	0
Mo17NGS_chr1	260700001	263700000	0.0000	0.6990	0.00	0
Mo17NGS_chr1	261000001	264000000	0.0025	0.6995	0.36	0
Mo17NGS_chr1	261300001	264300000	0.0025	0.6912	0.36	0
Mo17NGS_chr1	261600001	264600000	0.0025	0.6772	0.37	0
Mo17NGS_chr1	261900001	264900000	0.0025	0.6800	0.37	0
Mo17NGS_chr1	262200001	265200000	0.0055	0.6885	0.79	0
Mo17NGS_chr1	262500001	265500000	0.0079	0.7019	1.13	0
Mo17NGS_chr1	262800001	265800000	0.0111	0.6857	1.62	0
Mo17NGS_chr1	263100001	266100000	0.0111	0.6871	1.61	0
Mo17NGS_chr1	263400001	266400000	0.0111	0.7055	1.57	0
Mo17NGS_chr1	263700001	266700000	0.0111	0.7036	1.58	0
Mo17NGS_chr1	264000001	267000000	0.0086	0.6986	1.23	0
Mo17NGS_chr1	264300001	267300000	0.0086	0.6947	1.24	0
Mo17NGS_chr1	264600001	267600000	0.0086	0.6850	1.26	0
Mo17NGS_chr1	264900001	267900000	0.0086	0.6679	1.29	0
Mo17NGS_chr1	265200001	268200000	0.0056	0.6737	0.84	0
Mo17NGS_chr1	265500001	268500000	0.0079	0.6577	1.20	0
Mo17NGS_chr1	265800001	268800000	0.0047	0.6710	0.70	0
Mo17NGS_chr1	266100001	269100000	0.0047	0.6650	0.71	0
Mo17NGS_chr1	266400001	269400000	0.0047	0.6562	0.72	0
Mo17NGS_chr1	266700001	269700000	0.0047	0.6469	0.73	0
Mo17NGS_chr1	267000001	270000000	0.0047	0.6594	0.72	0
Mo17NGS_chr1	267300001	270300000	0.0047	0.6766	0.70	0
Mo17NGS_chr1	267600001	270600000	0.0047	0.6961	0.68	0
Mo17NGS_chr1	267900001	270900000	0.0047	0.7028	0.67	0
Mo17NGS_chr1	268200001	271200000	0.0047	0.6872	0.69	0
Mo17NGS_chr1	268500001	271500000	0.0000	0.7003	0.00	0
Mo17NGS_chr1	268800001	271800000	0.0000	0.6988	0.00	0
Mo17NGS_chr1	269100001	272100000	0.0000	0.7001	0.00	0
Mo17NGS_chr1	269400001	272400000	0.0000	0.7052	0.00	0
Mo17NGS_chr1	269700001	272700000	0.0000	0.7180	0.00	0
Mo17NGS_chr1	270000001	273000000	0.0000	0.7062	0.00	0
Mo17NGS_chr1	270300001	273300000	0.0000	0.6918	0.00	0
Mo17NGS_chr1	270600001	273600000	0.0000	0.6783	0.00	0
Mo17NGS_chr1	270900001	273900000	0.0000	0.6675	0.00	0
Mo17NGS_chr1	271200001	274200000	0.0000	0.6939	0.00	0
Mo17NGS_chr1	271500001	274500000	0.0000	0.6840	0.00	0
Mo17NGS_chr1	271800001	274800000	0.0000	0.6782	0.00	0
Mo17NGS_chr1	272100001	275100000	0.0000	0.6563	0.00	0
Mo17NGS_chr1	272400001	275400000	0.0000	0.6610	0.00	0
Mo17NGS_chr1	272700001	275700000	0.0000	0.6573	0.00	0
Mo17NGS_chr1	273000001	276000000	0.0000	0.6568	0.00	0
Mo17NGS_chr1	273300001	276300000	0.0000	0.6674	0.00	0
Mo17NGS_chr1	273600001	276600000	0.0000	0.6730	0.00	0
Mo17NGS_chr1	273900001	276900000	0.0000	0.6891	0.00	0
Mo17NGS_chr1	274200001	277200000	0.0000	0.6736	0.00	0
Mo17NGS_chr1	274500001	277500000	0.0000	0.6820	0.00	0
Mo17NGS_chr1	274800001	277800000	0.0000	0.6798	0.00	0
Mo17NGS_chr1	275100001	278100000	0.0000	0.7007	0.00	0
Mo17NGS_chr1	275400001	278400000	0.0000	0.6981	0.00	0
Mo17NGS_chr1	275700001	278700000	0.0000	0.6816	0.00	0
Mo17NGS_chr1	276000001	279000000	0.0000	0.6717	0.00	0
Mo17NGS_chr1	276300001	279300000	0.0000	0.6662	0.00	0
Mo17NGS_chr1	276600001	279600000	0.0031	0.6677	0.47	0
Mo17NGS_chr1	276900001	279900000	0.0031	0.6470	0.48	0
Mo17NGS_chr1	277200001	280200000	0.0031	0.6336	0.49	0
Mo17NGS_chr1	277500001	280500000	0.0031	0.6265	0.50	0
Mo17NGS_chr1	277800001	280800000	0.0031	0.6265	0.50	0
Mo17NGS_chr1	278100001	281100000	0.0031	0.6302	0.50	0
Mo17NGS_chr1	278400001	281400000	0.0031	0.6259	0.50	0
Mo17NGS_chr1	278700001	281700000	0.0072	0.6230	1.15	0
Mo17NGS_chr1	279000001	282000000	0.0072	0.6135	1.17	0
Mo17NGS_chr1	279300001	282300000	0.0072	0.6038	1.19	0
Mo17NGS_chr1	279600001	282600000	0.0041	0.5957	0.68	0
Mo17NGS_chr1	279900001	282900000	0.0041	0.6146	0.66	0
Mo17NGS_chr1	280200001	283200000	0.0041	0.6216	0.65	0
Mo17NGS_chr1	280500001	283500000	0.0062	0.6013	1.03	0
Mo17NGS_chr1	280800001	283800000	0.0087	0.5870	1.48	0
Mo17NGS_chr1	281100001	284100000	0.0087	0.5736	1.51	0
Mo17NGS_chr1	281400001	284400000	0.0087	0.5820	1.49	0
Mo17NGS_chr1	281700001	284700000	0.0046	0.6020	0.77	0
Mo17NGS_chr1	282000001	285000000	0.0046	0.6376	0.72	0
Mo17NGS_chr1	282300001	285300000	0.0046	0.6355	0.73	0
Mo17NGS_chr1	282600001	285600000	0.0046	0.6508	0.71	0
Mo17NGS_chr1	282900001	285900000	0.0046	0.6517	0.71	0
Mo17NGS_chr1	283200001	286200000	0.0046	0.6527	0.71	0
Mo17NGS_chr1	283500001	286500000	0.0025	0.6748	0.36	0
Mo17NGS_chr1	283800001	286800000	0.0000	0.6867	0.00	0
Mo17NGS_chr1	284100001	287100000	0.0000	0.6883	0.00	0
Mo17NGS_chr1	284400001	287400000	0.0000	0.6849	0.00	0
Mo17NGS_chr1	284700001	287700000	0.0000	0.6931	0.00	0
Mo17NGS_chr1	285000001	288000000	0.0000	0.6717	0.00	0
Mo17NGS_chr1	285300001	288300000	0.0000	0.6728	0.00	0
Mo17NGS_chr1	285600001	288600000	0.0000	0.6743	0.00	0
Mo17NGS_chr1	285900001	288900000	0.0000	0.6653	0.00	0
Mo17NGS_chr1	286200001	289200000	0.0030	0.6742	0.44	0
Mo17NGS_chr1	286500001	289500000	0.0055	0.6777	0.81	0
Mo17NGS_chr1	286800001	289800000	0.0055	0.6795	0.80	0
Mo17NGS_chr1	287100001	290100000	0.0055	0.6894	0.79	0
Mo17NGS_chr1	287400001	290400000	0.0079	0.6628	1.20	0
Mo17NGS_chr1	287700001	290700000	0.0079	0.6514	1.22	0
Mo17NGS_chr1	288000001	291000000	0.0079	0.6562	1.21	0
Mo17NGS_chr1	288300001	291300000	0.0079	0.6763	1.17	0
Mo17NGS_chr1	288600001	291600000	0.0079	0.6692	1.18	0
Mo17NGS_chr1	288900001	291900000	0.0079	0.6640	1.19	0
Mo17NGS_chr1	289200001	292200000	0.0049	0.6568	0.75	0
Mo17NGS_chr1	289500001	292500000	0.0025	0.6536	0.38	0
Mo17NGS_chr1	289800001	292800000	0.0025	0.6512	0.38	0
Mo17NGS_chr1	290100001	293100000	0.0025	0.6432	0.38	0
Mo17NGS_chr1	290400001	293400000	0.0000	0.6585	0.00	0
Mo17NGS_chr1	290700001	293700000	0.0000	0.6623	0.00	0
Mo17NGS_chr1	291000001	294000000	0.0000	0.6689	0.00	0
Mo17NGS_chr1	291300001	294300000	0.0000	0.6655	0.00	0
Mo17NGS_chr1	291600001	294600000	0.0043	0.6389	0.67	0
Mo17NGS_chr1	291900001	294900000	0.0043	0.6391	0.67	0
Mo17NGS_chr1	292200001	295200000	0.0043	0.6385	0.67	0
Mo17NGS_chr1	292500001	295500000	0.0043	0.6216	0.69	0
Mo17NGS_chr1	292800001	295800000	0.0043	0.6249	0.68	0
Mo17NGS_chr1	293100001	296100000	0.0043	0.6326	0.68	0
Mo17NGS_chr1	293400001	296400000	0.0043	0.6346	0.67	0
Mo17NGS_chr1	293700001	296700000	0.0043	0.6414	0.67	0
Mo17NGS_chr1	294000001	297000000	0.0043	0.6178	0.69	0
Mo17NGS_chr1	294300001	297300000	0.0066	0.6127	1.07	0
Mo17NGS_chr1	294600001	297600000	0.0023	0.6304	0.36	0
Mo17NGS_chr1	294900001	297900000	0.0023	0.6453	0.35	0
Mo17NGS_chr1	295200001	298200000	0.0023	0.6526	0.35	0
Mo17NGS_chr1	295500001	298500000	0.0023	0.6662	0.34	0
Mo17NGS_chr1	295800001	298800000	0.0023	0.6700	0.34	0
Mo17NGS_chr1	296100001	299100000	0.0023	0.6688	0.34	0
Mo17NGS_chr1	296400001	299400000	0.0023	0.6685	0.34	0
Mo17NGS_chr1	296700001	299700000	0.0023	0.6506	0.35	0
Mo17NGS_chr1	297000001	300000000	0.0023	0.6749	0.34	0
Mo17NGS_chr1	297300001	300300000	0.0000	0.6625	0.00	0
Mo17NGS_chr1	297600001	300600000	0.0030	0.6740	0.44	0
Mo17NGS_chr1	297900001	300900000	0.0030	0.6680	0.44	0
Mo17NGS_chr1	298200001	301200000	0.0030	0.6712	0.44	0
Mo17NGS_chr1	298500001	301345642	0.0031	0.6785	0.44	0
Mo17NGS_chr2	1	3000000	0.0025	0.6104	0.41	0
Mo17NGS_chr2	300001	3300000	0.0026	0.5829	0.45	0
Mo17NGS_chr2	600001	3600000	0.0026	0.5687	0.47	0
Mo17NGS_chr2	900001	3900000	0.0026	0.5473	0.48	0
Mo17NGS_chr2	1200001	4200000	0.0026	0.5398	0.49	0
Mo17NGS_chr2	1500001	4500000	0.0057	0.5277	1.07	0
Mo17NGS_chr2	1800001	4800000	0.0057	0.5364	1.05	0
Mo17NGS_chr2	2100001	5100000	0.0057	0.5391	1.05	0
Mo17NGS_chr2	2400001	5400000	0.0074	0.5572	1.33	0
Mo17NGS_chr2	2700001	5700000	0.0074	0.5656	1.31	0
Mo17NGS_chr2	3000001	6000000	0.0074	0.5585	1.32	0
Mo17NGS_chr2	3300001	6300000	0.0047	0.5402	0.88	0
Mo17NGS_chr2	3600001	6600000	0.0047	0.5392	0.88	0
Mo17NGS_chr2	3900001	6900000	0.0047	0.5571	0.85	0
Mo17NGS_chr2	4200001	7200000	0.0047	0.5545	0.85	0
Mo17NGS_chr2	4500001	7500000	0.0017	0.5652	0.31	0
Mo17NGS_chr2	4800001	7800000	0.0017	0.5739	0.30	0
Mo17NGS_chr2	5100001	8100000	0.0017	0.5894	0.29	0
Mo17NGS_chr2	5400001	8400000	0.0000	0.5869	0.00	0
Mo17NGS_chr2	5700001	8700000	0.0000	0.6053	0.00	0
Mo17NGS_chr2	6000001	9000000	0.0000	0.5981	0.00	0
Mo17NGS_chr2	6300001	9300000	0.0000	0.6173	0.00	0
Mo17NGS_chr2	6600001	9600000	0.0000	0.6180	0.00	0
Mo17NGS_chr2	6900001	9900000	0.0000	0.6151	0.00	0
Mo17NGS_chr2	7200001	10200000	0.0000	0.6163	0.00	0
Mo17NGS_chr2	7500001	10500000	0.0000	0.6135	0.00	0
Mo17NGS_chr2	7800001	10800000	0.0000	0.5919	0.00	0
Mo17NGS_chr2	8100001	11100000	0.0000	0.6039	0.00	0
Mo17NGS_chr2	8400001	11400000	0.0000	0.5966	0.00	0
Mo17NGS_chr2	8700001	11700000	0.0000	0.5714	0.00	0
Mo17NGS_chr2	9000001	12000000	0.0032	0.5739	0.55	0
Mo17NGS_chr2	9300001	12300000	0.0032	0.5700	0.56	0
Mo17NGS_chr2	9600001	12600000	0.0032	0.5863	0.54	0
Mo17NGS_chr2	9900001	12900000	0.0032	0.5937	0.54	0
Mo17NGS_chr2	10200001	13200000	0.0032	0.6050	0.53	0
Mo17NGS_chr2	10500001	13500000	0.0032	0.5841	0.55	0
Mo17NGS_chr2	10800001	13800000	0.0032	0.5965	0.53	0
Mo17NGS_chr2	11100001	14100000	0.0032	0.5869	0.54	0
Mo17NGS_chr2	11400001	14400000	0.0032	0.5913	0.54	0
Mo17NGS_chr2	11700001	14700000	0.0032	0.6030	0.53	0
Mo17NGS_chr2	12000001	15000000	0.0000	0.6073	0.00	0
Mo17NGS_chr2	12300001	15300000	0.0000	0.6203	0.00	0
Mo17NGS_chr2	12600001	15600000	0.0000	0.6172	0.00	0
Mo17NGS_chr2	12900001	15900000	0.0000	0.6154	0.00	0
Mo17NGS_chr2	13200001	16200000	0.0000	0.6075	0.00	0
Mo17NGS_chr2	13500001	16500000	0.0000	0.6292	0.00	0
Mo17NGS_chr2	13800001	16800000	0.0000	0.6279	0.00	0
Mo17NGS_chr2	14100001	17100000	0.0000	0.6257	0.00	0
Mo17NGS_chr2	14400001	17400000	0.0000	0.6320	0.00	0
Mo17NGS_chr2	14700001	17700000	0.0000	0.6332	0.00	0
Mo17NGS_chr2	15000001	18000000	0.0000	0.6451	0.00	0
Mo17NGS_chr2	15300001	18300000	0.0021	0.6315	0.34	0
Mo17NGS_chr2	15600001	18600000	0.0021	0.6354	0.34	0
Mo17NGS_chr2	15900001	18900000	0.0021	0.6255	0.34	0
Mo17NGS_chr2	16200001	19200000	0.0021	0.6300	0.34	0
Mo17NGS_chr2	16500001	19500000	0.0021	0.6311	0.34	0
Mo17NGS_chr2	16800001	19800000	0.0021	0.6550	0.33	0
Mo17NGS_chr2	17100001	20100000	0.0021	0.6584	0.33	0
Mo17NGS_chr2	17400001	20400000	0.0021	0.6667	0.32	0
Mo17NGS_chr2	17700001	20700000	0.0021	0.6572	0.33	0
Mo17NGS_chr2	18000001	21000000	0.0021	0.6468	0.33	0
Mo17NGS_chr2	18300001	21300000	0.0000	0.6694	0.00	0
Mo17NGS_chr2	18600001	21600000	0.0000	0.6675	0.00	0
Mo17NGS_chr2	18900001	21900000	0.0000	0.6739	0.00	0
Mo17NGS_chr2	19200001	22200000	0.0000	0.6759	0.00	0
Mo17NGS_chr2	19500001	22500000	0.0000	0.6793	0.00	0
Mo17NGS_chr2	19800001	22800000	0.0021	0.6611	0.32	0
Mo17NGS_chr2	20100001	23100000	0.0024	0.6559	0.37	0
Mo17NGS_chr2	20400001	23400000	0.0049	0.6572	0.75	0
Mo17NGS_chr2	20700001	23700000	0.0049	0.6734	0.73	0
Mo17NGS_chr2	21000001	24000000	0.0049	0.6673	0.74	0
Mo17NGS_chr2	21300001	24300000	0.0049	0.6759	0.73	0
Mo17NGS_chr2	21600001	24600000	0.0049	0.6736	0.73	0
Mo17NGS_chr2	21900001	24900000	0.0049	0.6735	0.73	0
Mo17NGS_chr2	22200001	25200000	0.0049	0.6795	0.72	0
Mo17NGS_chr2	22500001	25500000	0.0049	0.6794	0.72	0
Mo17NGS_chr2	22800001	25800000	0.0028	0.6768	0.42	0
Mo17NGS_chr2	23100001	26100000	0.0025	0.6965	0.35	0
Mo17NGS_chr2	23400001	26400000	0.0000	0.6948	0.00	0
Mo17NGS_chr2	23700001	26700000	0.0000	0.6951	0.00	0
Mo17NGS_chr2	24000001	27000000	0.0000	0.6974	0.00	0
Mo17NGS_chr2	24300001	27300000	0.0000	0.6878	0.00	0
Mo17NGS_chr2	24600001	27600000	0.0000	0.6867	0.00	0
Mo17NGS_chr2	24900001	27900000	0.0000	0.6853	0.00	0
Mo17NGS_chr2	25200001	28200000	0.0025	0.6748	0.36	0
Mo17NGS_chr2	25500001	28500000	0.0025	0.6615	0.37	0
Mo17NGS_chr2	25800001	28800000	0.0025	0.6627	0.37	0
Mo17NGS_chr2	26100001	29100000	0.0025	0.6539	0.38	0
Mo17NGS_chr2	26400001	29400000	0.0025	0.6368	0.39	0
Mo17NGS_chr2	26700001	29700000	0.0025	0.6252	0.39	0
Mo17NGS_chr2	27000001	30000000	0.0025	0.6475	0.38	0
Mo17NGS_chr2	27300001	30300000	0.0025	0.6593	0.37	0
Mo17NGS_chr2	27600001	30600000	0.0025	0.6540	0.37	0
Mo17NGS_chr2	27900001	30900000	0.0025	0.6706	0.37	0
Mo17NGS_chr2	28200001	31200000	0.0000	0.6749	0.00	0
Mo17NGS_chr2	28500001	31500000	0.0000	0.6867	0.00	0
Mo17NGS_chr2	28800001	31800000	0.0000	0.7102	0.00	0
Mo17NGS_chr2	29100001	32100000	0.0000	0.7014	0.00	0
Mo17NGS_chr2	29400001	32400000	0.0000	0.7231	0.00	0
Mo17NGS_chr2	29700001	32700000	0.0000	0.7205	0.00	0
Mo17NGS_chr2	30000001	33000000	0.0000	0.7151	0.00	0
Mo17NGS_chr2	30300001	33300000	0.0000	0.7096	0.00	0
Mo17NGS_chr2	30600001	33600000	0.0000	0.7208	0.00	0
Mo17NGS_chr2	30900001	33900000	0.0000	0.6976	0.00	0
Mo17NGS_chr2	31200001	34200000	0.0000	0.7146	0.00	0
Mo17NGS_chr2	31500001	34500000	0.0000	0.7250	0.00	0
Mo17NGS_chr2	31800001	34800000	0.0000	0.7034	0.00	0
Mo17NGS_chr2	32100001	35100000	0.0000	0.7253	0.00	0
Mo17NGS_chr2	32400001	35400000	0.0000	0.7216	0.00	0
Mo17NGS_chr2	32700001	35700000	0.0000	0.7488	0.00	0
Mo17NGS_chr2	33000001	36000000	0.0000	0.7430	0.00	0
Mo17NGS_chr2	33300001	36300000	0.0000	0.7432	0.00	0
Mo17NGS_chr2	33600001	36600000	0.0000	0.7344	0.00	0
Mo17NGS_chr2	33900001	36900000	0.0030	0.7418	0.40	0
Mo17NGS_chr2	34200001	37200000	0.0054	0.7161	0.76	0
Mo17NGS_chr2	34500001	37500000	0.0054	0.7123	0.76	0
Mo17NGS_chr2	34800001	37800000	0.0054	0.7229	0.75	0
Mo17NGS_chr2	35100001	38100000	0.0110	0.7127	1.54	0
Mo17NGS_chr2	35400001	38400000	0.0110	0.7149	1.54	0
Mo17NGS_chr2	35700001	38700000	0.0110	0.6996	1.57	0
Mo17NGS_chr2	36000001	39000000	0.0110	0.6995	1.57	0
Mo17NGS_chr2	36300001	39300000	0.0110	0.6982	1.58	0
Mo17NGS_chr2	36600001	39600000	0.0110	0.7014	1.57	0
Mo17NGS_chr2	36900001	39900000	0.0080	0.7083	1.14	0
Mo17NGS_chr2	37200001	40200000	0.0056	0.7101	0.79	0
Mo17NGS_chr2	37500001	40500000	0.0056	0.7104	0.79	0
Mo17NGS_chr2	37800001	40800000	0.0056	0.7096	0.79	0
Mo17NGS_chr2	38100001	41100000	0.0000	0.6965	0.00	0
Mo17NGS_chr2	38400001	41400000	0.0000	0.7052	0.00	0
Mo17NGS_chr2	38700001	41700000	0.0000	0.7125	0.00	0
Mo17NGS_chr2	39000001	42000000	0.0000	0.7043	0.00	0
Mo17NGS_chr2	39300001	42300000	0.0000	0.7073	0.00	0
Mo17NGS_chr2	39600001	42600000	0.0000	0.7178	0.00	0
Mo17NGS_chr2	39900001	42900000	0.0000	0.7154	0.00	0
Mo17NGS_chr2	40200001	43200000	0.0000	0.7276	0.00	0
Mo17NGS_chr2	40500001	43500000	0.0000	0.7267	0.00	0
Mo17NGS_chr2	40800001	43800000	0.0000	0.7124	0.00	0
Mo17NGS_chr2	41100001	44100000	0.0000	0.7244	0.00	0
Mo17NGS_chr2	41400001	44400000	0.0000	0.6989	0.00	0
Mo17NGS_chr2	41700001	44700000	0.0000	0.6952	0.00	0
Mo17NGS_chr2	42000001	45000000	0.0000	0.7007	0.00	0
Mo17NGS_chr2	42300001	45300000	0.0000	0.7020	0.00	0
Mo17NGS_chr2	42600001	45600000	0.0025	0.7109	0.35	0
Mo17NGS_chr2	42900001	45900000	0.0056	0.7153	0.78	0
Mo17NGS_chr2	43200001	46200000	0.0056	0.7112	0.79	0
Mo17NGS_chr2	43500001	46500000	0.0056	0.7179	0.78	0
Mo17NGS_chr2	43800001	46800000	0.0056	0.7226	0.78	0
Mo17NGS_chr2	44100001	47100000	0.0056	0.7073	0.79	0
Mo17NGS_chr2	44400001	47400000	0.0056	0.7046	0.80	0
Mo17NGS_chr2	44700001	47700000	0.0056	0.7042	0.80	0
Mo17NGS_chr2	45000001	48000000	0.0056	0.7138	0.79	0
Mo17NGS_chr2	45300001	48300000	0.0056	0.7048	0.80	0
Mo17NGS_chr2	45600001	48600000	0.0031	0.7047	0.45	0
Mo17NGS_chr2	45900001	48900000	0.0000	0.6947	0.00	0
Mo17NGS_chr2	46200001	49200000	0.0000	0.6943	0.00	0
Mo17NGS_chr2	46500001	49500000	0.0000	0.6855	0.00	0
Mo17NGS_chr2	46800001	49800000	0.0000	0.6974	0.00	0
Mo17NGS_chr2	47100001	50100000	0.0000	0.7114	0.00	0
Mo17NGS_chr2	47400001	50400000	0.0025	0.7420	0.33	0
Mo17NGS_chr2	47700001	50700000	0.0025	0.7426	0.33	0
Mo17NGS_chr2	48000001	51000000	0.0025	0.7545	0.33	0
Mo17NGS_chr2	48300001	51300000	0.0025	0.7555	0.33	0
Mo17NGS_chr2	48600001	51600000	0.0025	0.7523	0.33	0
Mo17NGS_chr2	48900001	51900000	0.0025	0.7640	0.32	0
Mo17NGS_chr2	49200001	52200000	0.0025	0.7769	0.32	0
Mo17NGS_chr2	49500001	52500000	0.0025	0.7699	0.32	0
Mo17NGS_chr2	49800001	52800000	0.0025	0.7493	0.33	0
Mo17NGS_chr2	50100001	53100000	0.0025	0.7608	0.33	0
Mo17NGS_chr2	50400001	53400000	0.0000	0.7404	0.00	0
Mo17NGS_chr2	50700001	53700000	0.0000	0.7375	0.00	0
Mo17NGS_chr2	51000001	54000000	0.0000	0.7325	0.00	0
Mo17NGS_chr2	51300001	54300000	0.0000	0.7331	0.00	0
Mo17NGS_chr2	51600001	54600000	0.0000	0.7255	0.00	0
Mo17NGS_chr2	51900001	54900000	0.0000	0.7225	0.00	0
Mo17NGS_chr2	52200001	55200000	0.0000	0.7137	0.00	0
Mo17NGS_chr2	52500001	55500000	0.0000	0.7187	0.00	0
Mo17NGS_chr2	52800001	55800000	0.0000	0.7267	0.00	0
Mo17NGS_chr2	53100001	56100000	0.0000	0.7242	0.00	0
Mo17NGS_chr2	53400001	56400000	0.0000	0.7387	0.00	0
Mo17NGS_chr2	53700001	56700000	0.0000	0.7477	0.00	0
Mo17NGS_chr2	54000001	57000000	0.0000	0.7388	0.00	0
Mo17NGS_chr2	54300001	57300000	0.0000	0.7346	0.00	0
Mo17NGS_chr2	54600001	57600000	0.0000	0.7271	0.00	0
Mo17NGS_chr2	54900001	57900000	0.0000	0.7143	0.00	0
Mo17NGS_chr2	55200001	58200000	0.0000	0.7171	0.00	0
Mo17NGS_chr2	55500001	58500000	0.0000	0.7256	0.00	0
Mo17NGS_chr2	55800001	58800000	0.0000	0.7292	0.00	0
Mo17NGS_chr2	56100001	59100000	0.0000	0.7224	0.00	0
Mo17NGS_chr2	56400001	59400000	0.0000	0.7161	0.00	0
Mo17NGS_chr2	56700001	59700000	0.0000	0.7107	0.00	0
Mo17NGS_chr2	57000001	60000000	0.0000	0.7072	0.00	0
Mo17NGS_chr2	57300001	60300000	0.0000	0.7164	0.00	0
Mo17NGS_chr2	57600001	60600000	0.0000	0.7277	0.00	0
Mo17NGS_chr2	57900001	60900000	0.0000	0.7441	0.00	0
Mo17NGS_chr2	58200001	61200000	0.0026	0.7426	0.36	0
Mo17NGS_chr2	58500001	61500000	0.0026	0.7366	0.36	0
Mo17NGS_chr2	58800001	61800000	0.0026	0.7545	0.35	0
Mo17NGS_chr2	59100001	62100000	0.0026	0.7534	0.35	0
Mo17NGS_chr2	59400001	62400000	0.0058	0.7598	0.76	0
Mo17NGS_chr2	59700001	62700000	0.0058	0.7560	0.77	0
Mo17NGS_chr2	60000001	63000000	0.0058	0.7496	0.77	0
Mo17NGS_chr2	60300001	63300000	0.0058	0.7499	0.77	0
Mo17NGS_chr2	60600001	63600000	0.0058	0.7488	0.77	0
Mo17NGS_chr2	60900001	63900000	0.0058	0.7484	0.77	0
Mo17NGS_chr2	61200001	64200000	0.0056	0.7518	0.75	0
Mo17NGS_chr2	61500001	64500000	0.0056	0.7560	0.74	0
Mo17NGS_chr2	61800001	64800000	0.0056	0.7455	0.75	0
Mo17NGS_chr2	62100001	65100000	0.0056	0.7523	0.75	0
Mo17NGS_chr2	62400001	65400000	0.0025	0.7495	0.33	0
Mo17NGS_chr2	62700001	65700000	0.0025	0.7674	0.32	0
Mo17NGS_chr2	63000001	66000000	0.0025	0.7862	0.31	0
Mo17NGS_chr2	63300001	66300000	0.0062	0.7923	0.79	0
Mo17NGS_chr2	63600001	66600000	0.0062	0.8057	0.78	0
Mo17NGS_chr2	63900001	66900000	0.0062	0.8066	0.77	0
Mo17NGS_chr2	64200001	67200000	0.0038	0.8134	0.47	0
Mo17NGS_chr2	64500001	67500000	0.0038	0.8176	0.46	0
Mo17NGS_chr2	64800001	67800000	0.0068	0.8254	0.82	0
Mo17NGS_chr2	65100001	68100000	0.0068	0.8179	0.83	0
Mo17NGS_chr2	65400001	68400000	0.0068	0.8148	0.83	0
Mo17NGS_chr2	65700001	68700000	0.0099	0.8106	1.23	0
Mo17NGS_chr2	66000001	69000000	0.0099	0.8037	1.24	0
Mo17NGS_chr2	66300001	69300000	0.0061	0.7970	0.77	0
Mo17NGS_chr2	66600001	69600000	0.0061	0.7947	0.77	0
Mo17NGS_chr2	66900001	69900000	0.0061	0.7985	0.77	0
Mo17NGS_chr2	67200001	70200000	0.0061	0.7959	0.77	0
Mo17NGS_chr2	67500001	70500000	0.0061	0.7796	0.79	0
Mo17NGS_chr2	67800001	70800000	0.0032	0.7709	0.41	0
Mo17NGS_chr2	68100001	71100000	0.0032	0.7849	0.40	0
Mo17NGS_chr2	68400001	71400000	0.0032	0.7869	0.40	0
Mo17NGS_chr2	68700001	71700000	0.0000	0.7804	0.00	0
Mo17NGS_chr2	69000001	72000000	0.0000	0.7806	0.00	0
Mo17NGS_chr2	69300001	72300000	0.0000	0.7740	0.00	0
Mo17NGS_chr2	69600001	72600000	0.0000	0.7636	0.00	0
Mo17NGS_chr2	69900001	72900000	0.0000	0.7673	0.00	0
Mo17NGS_chr2	70200001	73200000	0.0000	0.7581	0.00	0
Mo17NGS_chr2	70500001	73500000	0.0000	0.7774	0.00	0
Mo17NGS_chr2	70800001	73800000	0.0000	0.7864	0.00	0
Mo17NGS_chr2	71100001	74100000	0.0000	0.7784	0.00	0
Mo17NGS_chr2	71400001	74400000	0.0031	0.7920	0.40	0
Mo17NGS_chr2	71700001	74700000	0.0031	0.7945	0.39	0
Mo17NGS_chr2	72000001	75000000	0.0031	0.8028	0.39	0
Mo17NGS_chr2	72300001	75300000	0.0031	0.8182	0.38	0
Mo17NGS_chr2	72600001	75600000	0.0031	0.8269	0.38	0
Mo17NGS_chr2	72900001	75900000	0.0031	0.8201	0.38	0
Mo17NGS_chr2	73200001	76200000	0.0063	0.8320	0.75	0
Mo17NGS_chr2	73500001	76500000	0.0063	0.8364	0.75	0
Mo17NGS_chr2	73800001	76800000	0.0063	0.8316	0.75	0
Mo17NGS_chr2	74100001	77100000	0.0063	0.8315	0.75	0
Mo17NGS_chr2	74400001	77400000	0.0031	0.8238	0.38	0
Mo17NGS_chr2	74700001	77700000	0.0031	0.8301	0.38	0
Mo17NGS_chr2	75000001	78000000	0.0031	0.8125	0.39	0
Mo17NGS_chr2	75300001	78300000	0.0031	0.7984	0.39	0
Mo17NGS_chr2	75600001	78600000	0.0031	0.7908	0.40	0
Mo17NGS_chr2	75900001	78900000	0.0031	0.7808	0.40	0
Mo17NGS_chr2	76200001	79200000	0.0000	0.7902	0.00	0
Mo17NGS_chr2	76500001	79500000	0.0000	0.7852	0.00	0
Mo17NGS_chr2	76800001	79800000	0.0000	0.7878	0.00	0
Mo17NGS_chr2	77100001	80100000	0.0000	0.7866	0.00	0
Mo17NGS_chr2	77400001	80400000	0.0000	0.7832	0.00	0
Mo17NGS_chr2	77700001	80700000	0.0000	0.7742	0.00	0
Mo17NGS_chr2	78000001	81000000	0.0000	0.7858	0.00	0
Mo17NGS_chr2	78300001	81300000	0.0000	0.7917	0.00	0
Mo17NGS_chr2	78600001	81600000	0.0000	0.7965	0.00	0
Mo17NGS_chr2	78900001	81900000	0.0031	0.8040	0.39	0
Mo17NGS_chr2	79200001	82200000	0.0031	0.7994	0.39	0
Mo17NGS_chr2	79500001	82500000	0.0031	0.7957	0.39	0
Mo17NGS_chr2	79800001	82800000	0.0031	0.7836	0.40	0
Mo17NGS_chr2	80100001	83100000	0.0031	0.7939	0.39	0
Mo17NGS_chr2	80400001	83400000	0.0031	0.7797	0.40	0
Mo17NGS_chr2	80700001	83700000	0.0062	0.7857	0.79	0
Mo17NGS_chr2	81000001	84000000	0.0062	0.7788	0.80	0
Mo17NGS_chr2	81300001	84300000	0.0062	0.7820	0.79	0
Mo17NGS_chr2	81600001	84600000	0.0062	0.7794	0.80	0
Mo17NGS_chr2	81900001	84900000	0.0031	0.7684	0.40	0
Mo17NGS_chr2	82200001	85200000	0.0031	0.7630	0.41	0
Mo17NGS_chr2	82500001	85500000	0.0031	0.7631	0.41	0
Mo17NGS_chr2	82800001	85800000	0.0031	0.7688	0.40	0
Mo17NGS_chr2	83100001	86100000	0.0031	0.7570	0.41	0
Mo17NGS_chr2	83400001	86400000	0.0031	0.7670	0.40	0
Mo17NGS_chr2	83700001	86700000	0.0000	0.7688	0.00	0
Mo17NGS_chr2	84000001	87000000	0.0000	0.7694	0.00	0
Mo17NGS_chr2	84300001	87300000	0.0024	0.7595	0.32	0
Mo17NGS_chr2	84600001	87600000	0.0049	0.7623	0.64	0
Mo17NGS_chr2	84900001	87900000	0.0049	0.7714	0.64	0
Mo17NGS_chr2	85200001	88200000	0.0049	0.7726	0.64	0
Mo17NGS_chr2	85500001	88500000	0.0049	0.7778	0.63	0
Mo17NGS_chr2	85800001	88800000	0.0049	0.7776	0.63	0
Mo17NGS_chr2	86100001	89100000	0.0049	0.7888	0.62	0
Mo17NGS_chr2	86400001	89400000	0.0049	0.7874	0.62	0
Mo17NGS_chr2	86700001	89700000	0.0049	0.7748	0.63	0
Mo17NGS_chr2	87000001	90000000	0.0049	0.7865	0.62	0
Mo17NGS_chr2	87300001	90300000	0.0025	0.8009	0.31	0
Mo17NGS_chr2	87600001	90600000	0.0000	0.8065	0.00	0
Mo17NGS_chr2	87900001	90900000	0.0000	0.8142	0.00	0
Mo17NGS_chr2	88200001	91200000	0.0000	0.8078	0.00	0
Mo17NGS_chr2	88500001	91500000	0.0029	0.8090	0.35	0
Mo17NGS_chr2	88800001	91800000	0.0029	0.8033	0.36	0
Mo17NGS_chr2	89100001	92100000	0.0029	0.8065	0.35	0
Mo17NGS_chr2	89400001	92400000	0.0029	0.8192	0.35	0
Mo17NGS_chr2	89700001	92700000	0.0029	0.8333	0.34	0
Mo17NGS_chr2	90000001	93000000	0.0029	0.8321	0.34	0
Mo17NGS_chr2	90300001	93300000	0.0029	0.8278	0.34	0
Mo17NGS_chr2	90600001	93600000	0.0051	0.8243	0.62	0
Mo17NGS_chr2	90900001	93900000	0.0051	0.8280	0.62	0
Mo17NGS_chr2	91200001	94200000	0.0051	0.8391	0.61	0
Mo17NGS_chr2	91500001	94500000	0.0023	0.8447	0.27	0
Mo17NGS_chr2	91800001	94800000	0.0023	0.8542	0.27	0
Mo17NGS_chr2	92100001	95100000	0.0023	0.8434	0.27	0
Mo17NGS_chr2	92400001	95400000	0.0023	0.8374	0.27	0
Mo17NGS_chr2	92700001	95700000	0.0023	0.8295	0.28	0
Mo17NGS_chr2	93000001	96000000	0.0023	0.8374	0.27	0
Mo17NGS_chr2	93300001	96300000	0.0023	0.8420	0.27	0
Mo17NGS_chr2	93600001	96600000	0.0000	0.8466	0.00	0
Mo17NGS_chr2	93900001	96900000	0.0000	0.8451	0.00	0
Mo17NGS_chr2	94200001	97200000	0.0000	0.8338	0.00	0
Mo17NGS_chr2	94500001	97500000	0.0000	0.8277	0.00	0
Mo17NGS_chr2	94800001	97800000	0.0000	0.8264	0.00	0
Mo17NGS_chr2	95100001	98100000	0.0000	0.8283	0.00	0
Mo17NGS_chr2	95400001	98400000	0.0000	0.8204	0.00	0
Mo17NGS_chr2	95700001	98700000	0.0000	0.8226	0.00	0
Mo17NGS_chr2	96000001	99000000	0.0000	0.8100	0.00	0
Mo17NGS_chr2	96300001	99300000	0.0000	0.8060	0.00	0
Mo17NGS_chr2	96600001	99600000	0.0000	0.8038	0.00	0
Mo17NGS_chr2	96900001	99900000	0.0000	0.8056	0.00	0
Mo17NGS_chr2	97200001	100200000	0.0000	0.8096	0.00	0
Mo17NGS_chr2	97500001	100500000	0.0000	0.7953	0.00	0
Mo17NGS_chr2	97800001	100800000	0.0000	0.7957	0.00	0
Mo17NGS_chr2	98100001	101100000	0.0000	0.7840	0.00	0
Mo17NGS_chr2	98400001	101400000	0.0000	0.7903	0.00	0
Mo17NGS_chr2	98700001	101700000	0.0000	0.7852	0.00	0
Mo17NGS_chr2	99000001	102000000	0.0000	0.7885	0.00	0
Mo17NGS_chr2	99300001	102300000	0.0023	0.7792	0.29	0
Mo17NGS_chr2	99600001	102600000	0.0023	0.7691	0.29	0
Mo17NGS_chr2	99900001	102900000	0.0023	0.7511	0.30	0
Mo17NGS_chr2	100200001	103200000	0.0023	0.7385	0.31	0
Mo17NGS_chr2	100500001	103500000	0.0023	0.7536	0.30	0
Mo17NGS_chr2	100800001	103800000	0.0023	0.7525	0.30	0
Mo17NGS_chr2	101100001	104100000	0.0023	0.7600	0.30	0
Mo17NGS_chr2	101400001	104400000	0.0023	0.7553	0.30	0
Mo17NGS_chr2	101700001	104700000	0.0023	0.7563	0.30	0
Mo17NGS_chr2	102000001	105000000	0.0023	0.7443	0.30	0
Mo17NGS_chr2	102300001	105300000	0.0022	0.7529	0.29	0
Mo17NGS_chr2	102600001	105600000	0.0022	0.7482	0.29	0
Mo17NGS_chr2	102900001	105900000	0.0022	0.7567	0.29	0
Mo17NGS_chr2	103200001	106200000	0.0022	0.7701	0.29	0
Mo17NGS_chr2	103500001	106500000	0.0022	0.7572	0.29	0
Mo17NGS_chr2	103800001	106800000	0.0022	0.7578	0.29	0
Mo17NGS_chr2	104100001	107100000	0.0022	0.7618	0.29	0
Mo17NGS_chr2	104400001	107400000	0.0022	0.7386	0.30	0
Mo17NGS_chr2	104700001	107700000	0.0022	0.7418	0.30	0
Mo17NGS_chr2	105000001	108000000	0.0022	0.7487	0.29	0
Mo17NGS_chr2	105300001	108300000	0.0000	0.7501	0.00	0
Mo17NGS_chr2	105600001	108600000	0.0000	0.7584	0.00	0
Mo17NGS_chr2	105900001	108900000	0.0000	0.7537	0.00	0
Mo17NGS_chr2	106200001	109200000	0.0025	0.7428	0.34	0
Mo17NGS_chr2	106500001	109500000	0.0025	0.7464	0.34	0
Mo17NGS_chr2	106800001	109800000	0.0025	0.7416	0.34	0
Mo17NGS_chr2	107100001	110100000	0.0025	0.7303	0.34	0
Mo17NGS_chr2	107400001	110400000	0.0025	0.7578	0.33	0
Mo17NGS_chr2	107700001	110700000	0.0025	0.7492	0.33	0
Mo17NGS_chr2	108000001	111000000	0.0025	0.7500	0.33	0
Mo17NGS_chr2	108300001	111300000	0.0050	0.7389	0.68	0
Mo17NGS_chr2	108600001	111600000	0.0050	0.7241	0.69	0
Mo17NGS_chr2	108900001	111900000	0.0050	0.7353	0.68	0
Mo17NGS_chr2	109200001	112200000	0.0025	0.7249	0.34	0
Mo17NGS_chr2	109500001	112500000	0.0025	0.7132	0.35	0
Mo17NGS_chr2	109800001	112800000	0.0025	0.7016	0.35	0
Mo17NGS_chr2	110100001	113100000	0.0025	0.7187	0.35	0
Mo17NGS_chr2	110400001	113400000	0.0025	0.7199	0.35	0
Mo17NGS_chr2	110700001	113700000	0.0025	0.7205	0.34	0
Mo17NGS_chr2	111000001	114000000	0.0025	0.7141	0.35	0
Mo17NGS_chr2	111300001	114300000	0.0000	0.7213	0.00	0
Mo17NGS_chr2	111600001	114600000	0.0000	0.7321	0.00	0
Mo17NGS_chr2	111900001	114900000	0.0000	0.7227	0.00	0
Mo17NGS_chr2	112200001	115200000	0.0000	0.7486	0.00	0
Mo17NGS_chr2	112500001	115500000	0.0000	0.7701	0.00	0
Mo17NGS_chr2	112800001	115800000	0.0000	0.7930	0.00	0
Mo17NGS_chr2	113100001	116100000	0.0000	0.7900	0.00	0
Mo17NGS_chr2	113400001	116400000	0.0000	0.8016	0.00	0
Mo17NGS_chr2	113700001	116700000	0.0000	0.8142	0.00	0
Mo17NGS_chr2	114000001	117000000	0.0000	0.8211	0.00	0
Mo17NGS_chr2	114300001	117300000	0.0000	0.8294	0.00	0
Mo17NGS_chr2	114600001	117600000	0.0000	0.8355	0.00	0
Mo17NGS_chr2	114900001	117900000	0.0000	0.8406	0.00	0
Mo17NGS_chr2	115200001	118200000	0.0000	0.8376	0.00	0
Mo17NGS_chr2	115500001	118500000	0.0000	0.8317	0.00	0
Mo17NGS_chr2	115800001	118800000	0.0000	0.8219	0.00	0
Mo17NGS_chr2	116100001	119100000	0.0000	0.8199	0.00	0
Mo17NGS_chr2	116400001	119400000	0.0000	0.8119	0.00	0
Mo17NGS_chr2	116700001	119700000	0.0000	0.8062	0.00	0
Mo17NGS_chr2	117000001	120000000	0.0000	0.8057	0.00	0
Mo17NGS_chr2	117300001	120300000	0.0000	0.7977	0.00	0
Mo17NGS_chr2	117600001	120600000	0.0025	0.7982	0.31	0
Mo17NGS_chr2	117900001	120900000	0.0113	0.7885	1.43	0
Mo17NGS_chr2	118200001	121200000	0.0113	0.7952	1.42	0
Mo17NGS_chr2	118500001	121500000	0.0113	0.8009	1.41	0
Mo17NGS_chr2	118800001	121800000	0.0113	0.8059	1.40	0
Mo17NGS_chr2	119100001	122100000	0.0113	0.8094	1.39	0
Mo17NGS_chr2	119400001	122400000	0.0113	0.8090	1.39	0
Mo17NGS_chr2	119700001	122700000	0.0113	0.8143	1.38	0
Mo17NGS_chr2	120000001	123000000	0.0113	0.8166	1.38	0
Mo17NGS_chr2	120300001	123300000	0.0113	0.8329	1.35	0
Mo17NGS_chr2	120600001	123600000	0.0137	0.8346	1.64	0
Mo17NGS_chr2	120900001	123900000	0.0074	0.8481	0.87	0
Mo17NGS_chr2	121200001	124200000	0.0098	0.8293	1.18	0
Mo17NGS_chr2	121500001	124500000	0.0098	0.8350	1.17	0
Mo17NGS_chr2	121800001	124800000	0.0098	0.8382	1.17	0
Mo17NGS_chr2	122100001	125100000	0.0098	0.8400	1.17	0
Mo17NGS_chr2	122400001	125400000	0.0111	0.8395	1.32	0
Mo17NGS_chr2	122700001	125700000	0.0111	0.8423	1.31	0
Mo17NGS_chr2	123000001	126000000	0.0135	0.8260	1.64	0
Mo17NGS_chr2	123300001	126300000	0.0135	0.8121	1.67	0
Mo17NGS_chr2	123600001	126600000	0.0086	0.8046	1.07	0
Mo17NGS_chr2	123900001	126900000	0.0062	0.7942	0.78	0
Mo17NGS_chr2	124200001	127200000	0.0037	0.8051	0.46	0
Mo17NGS_chr2	124500001	127500000	0.0037	0.7982	0.47	0
Mo17NGS_chr2	124800001	127800000	0.0037	0.7956	0.47	0
Mo17NGS_chr2	125100001	128100000	0.0037	0.7759	0.48	0
Mo17NGS_chr2	125400001	128400000	0.0025	0.7684	0.32	0
Mo17NGS_chr2	125700001	128700000	0.0025	0.7594	0.32	0
Mo17NGS_chr2	126000001	129000000	0.0000	0.7840	0.00	0
Mo17NGS_chr2	126300001	129300000	0.0000	0.7876	0.00	0
Mo17NGS_chr2	126600001	129600000	0.0000	0.7943	0.00	0
Mo17NGS_chr2	126900001	129900000	0.0000	0.7970	0.00	0
Mo17NGS_chr2	127200001	130200000	0.0000	0.7875	0.00	0
Mo17NGS_chr2	127500001	130500000	0.0000	0.7837	0.00	0
Mo17NGS_chr2	127800001	130800000	0.0000	0.7715	0.00	0
Mo17NGS_chr2	128100001	131100000	0.0000	0.7842	0.00	0
Mo17NGS_chr2	128400001	131400000	0.0000	0.7946	0.00	0
Mo17NGS_chr2	128700001	131700000	0.0000	0.7864	0.00	0
Mo17NGS_chr2	129000001	132000000	0.0000	0.7727	0.00	0
Mo17NGS_chr2	129300001	132300000	0.0000	0.7728	0.00	0
Mo17NGS_chr2	129600001	132600000	0.0000	0.7674	0.00	0
Mo17NGS_chr2	129900001	132900000	0.0031	0.7656	0.41	0
Mo17NGS_chr2	130200001	133200000	0.0031	0.7515	0.42	0
Mo17NGS_chr2	130500001	133500000	0.0031	0.7466	0.42	0
Mo17NGS_chr2	130800001	133800000	0.0031	0.7681	0.41	0
Mo17NGS_chr2	131100001	134100000	0.0031	0.7669	0.41	0
Mo17NGS_chr2	131400001	134400000	0.0031	0.7637	0.41	0
Mo17NGS_chr2	131700001	134700000	0.0031	0.7734	0.41	0
Mo17NGS_chr2	132000001	135000000	0.0056	0.7884	0.71	0
Mo17NGS_chr2	132300001	135300000	0.0078	0.7820	0.99	0
Mo17NGS_chr2	132600001	135600000	0.0078	0.7888	0.99	0
Mo17NGS_chr2	132900001	135900000	0.0046	0.7973	0.58	0
Mo17NGS_chr2	133200001	136200000	0.0046	0.8178	0.57	0
Mo17NGS_chr2	133500001	136500000	0.0046	0.8167	0.57	0
Mo17NGS_chr2	133800001	136800000	0.0046	0.7952	0.58	0
Mo17NGS_chr2	134100001	137100000	0.0071	0.7829	0.91	0
Mo17NGS_chr2	134400001	137400000	0.0071	0.7725	0.92	0
Mo17NGS_chr2	134700001	137700000	0.0088	0.7671	1.15	0
Mo17NGS_chr2	135000001	138000000	0.0140	0.7597	1.84	0
Mo17NGS_chr2	135300001	138300000	0.0118	0.7685	1.54	0
Mo17NGS_chr2	135600001	138600000	0.0118	0.7673	1.54	0
Mo17NGS_chr2	135900001	138900000	0.0150	0.7703	1.94	0
Mo17NGS_chr2	136200001	139200000	0.0150	0.7688	1.95	0
Mo17NGS_chr2	136500001	139500000	0.0150	0.7838	1.91	0
Mo17NGS_chr2	136800001	139800000	0.0150	0.7904	1.89	0
Mo17NGS_chr2	137100001	140100000	0.0125	0.8094	1.54	0
Mo17NGS_chr2	137400001	140400000	0.0147	0.8161	1.80	0
Mo17NGS_chr2	137700001	140700000	0.0130	0.8132	1.60	0
Mo17NGS_chr2	138000001	141000000	0.0108	0.7940	1.36	0
Mo17NGS_chr2	138300001	141300000	0.0108	0.7759	1.39	0
Mo17NGS_chr2	138600001	141600000	0.0108	0.7679	1.41	0
Mo17NGS_chr2	138900001	141900000	0.0077	0.7507	1.02	0
Mo17NGS_chr2	139200001	142200000	0.0077	0.7370	1.04	0
Mo17NGS_chr2	139500001	142500000	0.0077	0.7067	1.09	0
Mo17NGS_chr2	139800001	142800000	0.0077	0.6916	1.11	0
Mo17NGS_chr2	140100001	143100000	0.0077	0.6840	1.12	0
Mo17NGS_chr2	140400001	143400000	0.0055	0.6755	0.81	0
Mo17NGS_chr2	140700001	143700000	0.0055	0.6717	0.81	0
Mo17NGS_chr2	141000001	144000000	0.0000	0.6921	0.00	0
Mo17NGS_chr2	141300001	144300000	0.0000	0.6976	0.00	0
Mo17NGS_chr2	141600001	144600000	0.0032	0.7085	0.45	0
Mo17NGS_chr2	141900001	144900000	0.0032	0.7057	0.45	0
Mo17NGS_chr2	142200001	145200000	0.0032	0.7159	0.44	0
Mo17NGS_chr2	142500001	145500000	0.0032	0.7195	0.44	0
Mo17NGS_chr2	142800001	145800000	0.0032	0.7209	0.44	0
Mo17NGS_chr2	143100001	146100000	0.0032	0.7061	0.45	0
Mo17NGS_chr2	143400001	146400000	0.0032	0.7099	0.45	0
Mo17NGS_chr2	143700001	146700000	0.0032	0.7178	0.44	0
Mo17NGS_chr2	144000001	147000000	0.0032	0.7146	0.44	0
Mo17NGS_chr2	144300001	147300000	0.0032	0.7255	0.44	0
Mo17NGS_chr2	144600001	147600000	0.0000	0.7255	0.00	0
Mo17NGS_chr2	144900001	147900000	0.0000	0.7339	0.00	0
Mo17NGS_chr2	145200001	148200000	0.0000	0.7423	0.00	0
Mo17NGS_chr2	145500001	148500000	0.0000	0.7567	0.00	0
Mo17NGS_chr2	145800001	148800000	0.0000	0.7601	0.00	0
Mo17NGS_chr2	146100001	149100000	0.0000	0.7690	0.00	0
Mo17NGS_chr2	146400001	149400000	0.0000	0.7754	0.00	0
Mo17NGS_chr2	146700001	149700000	0.0024	0.7873	0.31	0
Mo17NGS_chr2	147000001	150000000	0.0024	0.7923	0.31	0
Mo17NGS_chr2	147300001	150300000	0.0024	0.7770	0.31	0
Mo17NGS_chr2	147600001	150600000	0.0024	0.7770	0.31	0
Mo17NGS_chr2	147900001	150900000	0.0024	0.7716	0.32	0
Mo17NGS_chr2	148200001	151200000	0.0024	0.7618	0.32	0
Mo17NGS_chr2	148500001	151500000	0.0024	0.7643	0.32	0
Mo17NGS_chr2	148800001	151800000	0.0024	0.7674	0.32	0
Mo17NGS_chr2	149100001	152100000	0.0024	0.7645	0.32	0
Mo17NGS_chr2	149400001	152400000	0.0024	0.7544	0.32	0
Mo17NGS_chr2	149700001	152700000	0.0000	0.7444	0.00	0
Mo17NGS_chr2	150000001	153000000	0.0000	0.7298	0.00	0
Mo17NGS_chr2	150300001	153300000	0.0000	0.7290	0.00	0
Mo17NGS_chr2	150600001	153600000	0.0030	0.7148	0.42	0
Mo17NGS_chr2	150900001	153900000	0.0063	0.7216	0.87	0
Mo17NGS_chr2	151200001	154200000	0.0086	0.7235	1.19	0
Mo17NGS_chr2	151500001	154500000	0.0086	0.7178	1.20	0
Mo17NGS_chr2	151800001	154800000	0.0086	0.7174	1.20	0
Mo17NGS_chr2	152100001	155100000	0.0086	0.7252	1.19	0
Mo17NGS_chr2	152400001	155400000	0.0086	0.7422	1.16	0
Mo17NGS_chr2	152700001	155700000	0.0086	0.7502	1.15	0
Mo17NGS_chr2	153000001	156000000	0.0086	0.7447	1.16	0
Mo17NGS_chr2	153300001	156300000	0.0118	0.7623	1.54	0
Mo17NGS_chr2	153600001	156600000	0.0088	0.7706	1.14	0
Mo17NGS_chr2	153900001	156900000	0.0087	0.7734	1.13	0
Mo17NGS_chr2	154200001	157200000	0.0064	0.7762	0.82	0
Mo17NGS_chr2	154500001	157500000	0.0064	0.7644	0.83	0
Mo17NGS_chr2	154800001	157800000	0.0064	0.7713	0.82	0
Mo17NGS_chr2	155100001	158100000	0.0088	0.7732	1.14	0
Mo17NGS_chr2	155400001	158400000	0.0088	0.7570	1.17	0
Mo17NGS_chr2	155700001	158700000	0.0088	0.7359	1.20	0
Mo17NGS_chr2	156000001	159000000	0.0088	0.7471	1.18	0
Mo17NGS_chr2	156300001	159300000	0.0057	0.7389	0.77	0
Mo17NGS_chr2	156600001	159600000	0.0057	0.7413	0.77	0
Mo17NGS_chr2	156900001	159900000	0.0025	0.7215	0.34	0
Mo17NGS_chr2	157200001	160200000	0.0025	0.7091	0.35	0
Mo17NGS_chr2	157500001	160500000	0.0025	0.7344	0.34	0
Mo17NGS_chr2	157800001	160800000	0.0025	0.7276	0.34	0
Mo17NGS_chr2	158100001	161100000	0.0000	0.7238	0.00	0
Mo17NGS_chr2	158400001	161400000	0.0000	0.7304	0.00	0
Mo17NGS_chr2	158700001	161700000	0.0000	0.7350	0.00	0
Mo17NGS_chr2	159000001	162000000	0.0036	0.7360	0.49	0
Mo17NGS_chr2	159300001	162300000	0.0036	0.7387	0.48	0
Mo17NGS_chr2	159600001	162600000	0.0036	0.7387	0.48	0
Mo17NGS_chr2	159900001	162900000	0.0036	0.7723	0.46	0
Mo17NGS_chr2	160200001	163200000	0.0036	0.7759	0.46	0
Mo17NGS_chr2	160500001	163500000	0.0036	0.7680	0.47	0
Mo17NGS_chr2	160800001	163800000	0.0036	0.7709	0.46	0
Mo17NGS_chr2	161100001	164100000	0.0036	0.7640	0.47	0
Mo17NGS_chr2	161400001	164400000	0.0036	0.7603	0.47	0
Mo17NGS_chr2	161700001	164700000	0.0036	0.7678	0.47	0
Mo17NGS_chr2	162000001	165000000	0.0000	0.7596	0.00	0
Mo17NGS_chr2	162300001	165300000	0.0000	0.7495	0.00	0
Mo17NGS_chr2	162600001	165600000	0.0000	0.7451	0.00	0
Mo17NGS_chr2	162900001	165900000	0.0025	0.7322	0.34	0
Mo17NGS_chr2	163200001	166200000	0.0054	0.7369	0.74	0
Mo17NGS_chr2	163500001	166500000	0.0054	0.7178	0.76	0
Mo17NGS_chr2	163800001	166800000	0.0054	0.7109	0.76	0
Mo17NGS_chr2	164100001	167100000	0.0054	0.7220	0.75	0
Mo17NGS_chr2	164400001	167400000	0.0054	0.7225	0.75	0
Mo17NGS_chr2	164700001	167700000	0.0054	0.7323	0.74	0
Mo17NGS_chr2	165000001	168000000	0.0054	0.7317	0.74	0
Mo17NGS_chr2	165300001	168300000	0.0054	0.7349	0.74	0
Mo17NGS_chr2	165600001	168600000	0.0086	0.7226	1.19	0
Mo17NGS_chr2	165900001	168900000	0.0061	0.7199	0.85	0
Mo17NGS_chr2	166200001	169200000	0.0032	0.7174	0.44	0
Mo17NGS_chr2	166500001	169500000	0.0032	0.7369	0.43	0
Mo17NGS_chr2	166800001	169800000	0.0032	0.7480	0.42	0
Mo17NGS_chr2	167100001	170100000	0.0032	0.7435	0.43	0
Mo17NGS_chr2	167400001	170400000	0.0032	0.7448	0.43	0
Mo17NGS_chr2	167700001	170700000	0.0032	0.7269	0.44	0
Mo17NGS_chr2	168000001	171000000	0.0032	0.7259	0.44	0
Mo17NGS_chr2	168300001	171300000	0.0032	0.7239	0.44	0
Mo17NGS_chr2	168600001	171600000	0.0025	0.7446	0.33	0
Mo17NGS_chr2	168900001	171900000	0.0025	0.7482	0.33	0
Mo17NGS_chr2	169200001	172200000	0.0025	0.7482	0.33	0
Mo17NGS_chr2	169500001	172500000	0.0025	0.7378	0.34	0
Mo17NGS_chr2	169800001	172800000	0.0025	0.7421	0.33	0
Mo17NGS_chr2	170100001	173100000	0.0025	0.7507	0.33	0
Mo17NGS_chr2	170400001	173400000	0.0049	0.7451	0.66	0
Mo17NGS_chr2	170700001	173700000	0.0049	0.7370	0.67	0
Mo17NGS_chr2	171000001	174000000	0.0081	0.7374	1.09	0
Mo17NGS_chr2	171300001	174300000	0.0081	0.7425	1.08	0
Mo17NGS_chr2	171600001	174600000	0.0056	0.7185	0.78	0
Mo17NGS_chr2	171900001	174900000	0.0056	0.7108	0.78	0
Mo17NGS_chr2	172200001	175200000	0.0080	0.7195	1.12	0
Mo17NGS_chr2	172500001	175500000	0.0080	0.7179	1.12	0
Mo17NGS_chr2	172800001	175800000	0.0080	0.7098	1.13	0
Mo17NGS_chr2	173100001	176100000	0.0080	0.6989	1.15	0
Mo17NGS_chr2	173400001	176400000	0.0056	0.7058	0.79	0
Mo17NGS_chr2	173700001	176700000	0.0056	0.7192	0.78	0
Mo17NGS_chr2	174000001	177000000	0.0025	0.7312	0.34	0
Mo17NGS_chr2	174300001	177300000	0.0025	0.7280	0.34	0
Mo17NGS_chr2	174600001	177600000	0.0025	0.7393	0.33	0
Mo17NGS_chr2	174900001	177900000	0.0025	0.7331	0.34	0
Mo17NGS_chr2	175200001	178200000	0.0000	0.7238	0.00	0
Mo17NGS_chr2	175500001	178500000	0.0000	0.7280	0.00	0
Mo17NGS_chr2	175800001	178800000	0.0000	0.7270	0.00	0
Mo17NGS_chr2	176100001	179100000	0.0000	0.7127	0.00	0
Mo17NGS_chr2	176400001	179400000	0.0031	0.6984	0.45	0
Mo17NGS_chr2	176700001	179700000	0.0070	0.6932	1.01	0
Mo17NGS_chr2	177000001	180000000	0.0094	0.6864	1.37	0
Mo17NGS_chr2	177300001	180300000	0.0094	0.6754	1.39	0
Mo17NGS_chr2	177600001	180600000	0.0094	0.6693	1.40	0
Mo17NGS_chr2	177900001	180900000	0.0114	0.6761	1.69	0
Mo17NGS_chr2	178200001	181200000	0.0114	0.6827	1.67	0
Mo17NGS_chr2	178500001	181500000	0.0162	0.6861	2.36	0
Mo17NGS_chr2	178800001	181800000	0.0187	0.6947	2.69	0
Mo17NGS_chr2	179100001	182100000	0.0187	0.7111	2.62	0
Mo17NGS_chr2	179400001	182400000	0.0155	0.7200	2.16	0
Mo17NGS_chr2	179700001	182700000	0.0169	0.7202	2.34	0
Mo17NGS_chr2	180000001	183000000	0.0145	0.7201	2.01	0
Mo17NGS_chr2	180300001	183300000	0.0145	0.7325	1.98	0
Mo17NGS_chr2	180600001	183600000	0.0145	0.7329	1.97	0
Mo17NGS_chr2	180900001	183900000	0.0142	0.7330	1.93	0
Mo17NGS_chr2	181200001	184200000	0.0142	0.7184	1.97	0
Mo17NGS_chr2	181500001	184500000	0.0094	0.7206	1.30	0
Mo17NGS_chr2	181800001	184800000	0.0090	0.7177	1.26	0
Mo17NGS_chr2	182100001	185100000	0.0121	0.7134	1.69	0
Mo17NGS_chr2	182400001	185400000	0.0152	0.7036	2.16	0
Mo17NGS_chr2	182700001	185700000	0.0100	0.6874	1.45	0
Mo17NGS_chr2	183000001	186000000	0.0111	0.6782	1.64	0
Mo17NGS_chr2	183300001	186300000	0.0111	0.6720	1.65	0
Mo17NGS_chr2	183600001	186600000	0.0111	0.6751	1.64	0
Mo17NGS_chr2	183900001	186900000	0.0094	0.6660	1.41	0
Mo17NGS_chr2	184200001	187200000	0.0094	0.6726	1.39	0
Mo17NGS_chr2	184500001	187500000	0.0094	0.6746	1.39	0
Mo17NGS_chr2	184800001	187800000	0.0072	0.6680	1.08	0
Mo17NGS_chr2	185100001	188100000	0.0042	0.6610	0.64	0
Mo17NGS_chr2	185400001	188400000	0.0011	0.6686	0.17	0
Mo17NGS_chr2	185700001	188700000	0.0011	0.6930	0.16	0
Mo17NGS_chr2	186000001	189000000	0.0000	0.6961	0.00	0
Mo17NGS_chr2	186300001	189300000	0.0024	0.6939	0.35	0
Mo17NGS_chr2	186600001	189600000	0.0024	0.6825	0.35	0
Mo17NGS_chr2	186900001	189900000	0.0024	0.6797	0.36	0
Mo17NGS_chr2	187200001	190200000	0.0024	0.6839	0.35	0
Mo17NGS_chr2	187500001	190500000	0.0024	0.6727	0.36	0
Mo17NGS_chr2	187800001	190800000	0.0024	0.6846	0.35	0
Mo17NGS_chr2	188100001	191100000	0.0024	0.6933	0.35	0
Mo17NGS_chr2	188400001	191400000	0.0024	0.6957	0.35	0
Mo17NGS_chr2	188700001	191700000	0.0024	0.6978	0.35	0
Mo17NGS_chr2	189000001	192000000	0.0024	0.7007	0.34	0
Mo17NGS_chr2	189300001	192300000	0.0000	0.7087	0.00	0
Mo17NGS_chr2	189600001	192600000	0.0000	0.7116	0.00	0
Mo17NGS_chr2	189900001	192900000	0.0053	0.7275	0.72	0
Mo17NGS_chr2	190200001	193200000	0.0053	0.7280	0.72	0
Mo17NGS_chr2	190500001	193500000	0.0053	0.7312	0.72	0
Mo17NGS_chr2	190800001	193800000	0.0053	0.7164	0.73	0
Mo17NGS_chr2	191100001	194100000	0.0053	0.7135	0.74	0
Mo17NGS_chr2	191400001	194400000	0.0053	0.7150	0.73	0
Mo17NGS_chr2	191700001	194700000	0.0053	0.7053	0.74	0
Mo17NGS_chr2	192000001	195000000	0.0109	0.7136	1.52	0
Mo17NGS_chr2	192300001	195300000	0.0109	0.7087	1.53	0
Mo17NGS_chr2	192600001	195600000	0.0109	0.7249	1.50	0
Mo17NGS_chr2	192900001	195900000	0.0056	0.7101	0.79	0
Mo17NGS_chr2	193200001	196200000	0.0056	0.7033	0.80	0
Mo17NGS_chr2	193500001	196500000	0.0056	0.6979	0.80	0
Mo17NGS_chr2	193800001	196800000	0.0056	0.6971	0.80	0
Mo17NGS_chr2	194100001	197100000	0.0056	0.6911	0.81	0
Mo17NGS_chr2	194400001	197400000	0.0056	0.6930	0.81	0
Mo17NGS_chr2	194700001	197700000	0.0056	0.6920	0.81	0
Mo17NGS_chr2	195000001	198000000	0.0000	0.6781	0.00	0
Mo17NGS_chr2	195300001	198300000	0.0000	0.6860	0.00	0
Mo17NGS_chr2	195600001	198600000	0.0000	0.6670	0.00	0
Mo17NGS_chr2	195900001	198900000	0.0000	0.6697	0.00	0
Mo17NGS_chr2	196200001	199200000	0.0000	0.6754	0.00	0
Mo17NGS_chr2	196500001	199500000	0.0000	0.6734	0.00	0
Mo17NGS_chr2	196800001	199800000	0.0000	0.6768	0.00	0
Mo17NGS_chr2	197100001	200100000	0.0000	0.6765	0.00	0
Mo17NGS_chr2	197400001	200400000	0.0000	0.6842	0.00	0
Mo17NGS_chr2	197700001	200700000	0.0000	0.6974	0.00	0
Mo17NGS_chr2	198000001	201000000	0.0000	0.6970	0.00	0
Mo17NGS_chr2	198300001	201300000	0.0000	0.6945	0.00	0
Mo17NGS_chr2	198600001	201600000	0.0024	0.7151	0.34	0
Mo17NGS_chr2	198900001	201900000	0.0024	0.7158	0.34	0
Mo17NGS_chr2	199200001	202200000	0.0024	0.7087	0.35	0
Mo17NGS_chr2	199500001	202500000	0.0024	0.7028	0.35	0
Mo17NGS_chr2	199800001	202800000	0.0024	0.7060	0.35	0
Mo17NGS_chr2	200100001	203100000	0.0024	0.7205	0.34	0
Mo17NGS_chr2	200400001	203400000	0.0024	0.7115	0.34	0
Mo17NGS_chr2	200700001	203700000	0.0024	0.6942	0.35	0
Mo17NGS_chr2	201000001	204000000	0.0024	0.6863	0.36	0
Mo17NGS_chr2	201300001	204300000	0.0024	0.6640	0.37	0
Mo17NGS_chr2	201600001	204600000	0.0000	0.6434	0.00	0
Mo17NGS_chr2	201900001	204900000	0.0000	0.6443	0.00	0
Mo17NGS_chr2	202200001	205200000	0.0000	0.6622	0.00	0
Mo17NGS_chr2	202500001	205500000	0.0000	0.6924	0.00	0
Mo17NGS_chr2	202800001	205800000	0.0000	0.6875	0.00	0
Mo17NGS_chr2	203100001	206100000	0.0000	0.6712	0.00	0
Mo17NGS_chr2	203400001	206400000	0.0000	0.6612	0.00	0
Mo17NGS_chr2	203700001	206700000	0.0000	0.6651	0.00	0
Mo17NGS_chr2	204000001	207000000	0.0000	0.6818	0.00	0
Mo17NGS_chr2	204300001	207300000	0.0000	0.6835	0.00	0
Mo17NGS_chr2	204600001	207600000	0.0031	0.7018	0.45	0
Mo17NGS_chr2	204900001	207900000	0.0031	0.6931	0.45	0
Mo17NGS_chr2	205200001	208200000	0.0031	0.6729	0.47	0
Mo17NGS_chr2	205500001	208500000	0.0031	0.6531	0.48	0
Mo17NGS_chr2	205800001	208800000	0.0031	0.6361	0.49	0
Mo17NGS_chr2	206100001	209100000	0.0031	0.6413	0.49	0
Mo17NGS_chr2	206400001	209400000	0.0031	0.6347	0.50	0
Mo17NGS_chr2	206700001	209700000	0.0031	0.6237	0.50	0
Mo17NGS_chr2	207000001	210000000	0.0031	0.6208	0.51	0
Mo17NGS_chr2	207300001	210300000	0.0031	0.6239	0.50	0
Mo17NGS_chr2	207600001	210600000	0.0000	0.6085	0.00	0
Mo17NGS_chr2	207900001	210900000	0.0000	0.6025	0.00	0
Mo17NGS_chr2	208200001	211200000	0.0000	0.6006	0.00	0
Mo17NGS_chr2	208500001	211500000	0.0000	0.5872	0.00	0
Mo17NGS_chr2	208800001	211800000	0.0000	0.5921	0.00	0
Mo17NGS_chr2	209100001	212100000	0.0000	0.6075	0.00	0
Mo17NGS_chr2	209400001	212400000	0.0000	0.6168	0.00	0
Mo17NGS_chr2	209700001	212700000	0.0000	0.6237	0.00	0
Mo17NGS_chr2	210000001	213000000	0.0000	0.6283	0.00	0
Mo17NGS_chr2	210300001	213300000	0.0000	0.6254	0.00	0
Mo17NGS_chr2	210600001	213600000	0.0000	0.6197	0.00	0
Mo17NGS_chr2	210900001	213900000	0.0000	0.6402	0.00	0
Mo17NGS_chr2	211200001	214200000	0.0000	0.6398	0.00	0
Mo17NGS_chr2	211500001	214500000	0.0000	0.6617	0.00	0
Mo17NGS_chr2	211800001	214800000	0.0000	0.6810	0.00	0
Mo17NGS_chr2	212100001	215100000	0.0000	0.6642	0.00	0
Mo17NGS_chr2	212400001	215400000	0.0000	0.6682	0.00	0
Mo17NGS_chr2	212700001	215700000	0.0000	0.6662	0.00	0
Mo17NGS_chr2	213000001	216000000	0.0000	0.6641	0.00	0
Mo17NGS_chr2	213300001	216300000	0.0000	0.6785	0.00	0
Mo17NGS_chr2	213600001	216600000	0.0000	0.6890	0.00	0
Mo17NGS_chr2	213900001	216900000	0.0000	0.6737	0.00	0
Mo17NGS_chr2	214200001	217200000	0.0000	0.6834	0.00	0
Mo17NGS_chr2	214500001	217500000	0.0000	0.6784	0.00	0
Mo17NGS_chr2	214800001	217800000	0.0000	0.6784	0.00	0
Mo17NGS_chr2	215100001	218100000	0.0000	0.6818	0.00	0
Mo17NGS_chr2	215400001	218400000	0.0025	0.6825	0.36	0
Mo17NGS_chr2	215700001	218700000	0.0025	0.6923	0.36	0
Mo17NGS_chr2	216000001	219000000	0.0025	0.6668	0.37	0
Mo17NGS_chr2	216300001	219300000	0.0025	0.6547	0.38	0
Mo17NGS_chr2	216600001	219600000	0.0025	0.6536	0.38	0
Mo17NGS_chr2	216900001	219900000	0.0025	0.6693	0.37	0
Mo17NGS_chr2	217200001	220200000	0.0025	0.6581	0.38	0
Mo17NGS_chr2	217500001	220500000	0.0025	0.6440	0.38	0
Mo17NGS_chr2	217800001	220800000	0.0056	0.6272	0.89	0
Mo17NGS_chr2	218100001	221100000	0.0056	0.6298	0.89	0
Mo17NGS_chr2	218400001	221400000	0.0031	0.6219	0.50	0
Mo17NGS_chr2	218700001	221700000	0.0031	0.6293	0.49	0
Mo17NGS_chr2	219000001	222000000	0.0031	0.6449	0.48	0
Mo17NGS_chr2	219300001	222300000	0.0031	0.6367	0.49	0
Mo17NGS_chr2	219600001	222600000	0.0031	0.6348	0.49	0
Mo17NGS_chr2	219900001	222900000	0.0031	0.6141	0.51	0
Mo17NGS_chr2	220200001	223200000	0.0031	0.6258	0.50	0
Mo17NGS_chr2	220500001	223500000	0.0031	0.6246	0.50	0
Mo17NGS_chr2	220800001	223800000	0.0000	0.6276	0.00	0
Mo17NGS_chr2	221100001	224100000	0.0000	0.6140	0.00	0
Mo17NGS_chr2	221400001	224400000	0.0000	0.6056	0.00	0
Mo17NGS_chr2	221700001	224700000	0.0000	0.5823	0.00	0
Mo17NGS_chr2	222000001	225000000	0.0000	0.5763	0.00	0
Mo17NGS_chr2	222300001	225300000	0.0000	0.5866	0.00	0
Mo17NGS_chr2	222600001	225600000	0.0000	0.5813	0.00	0
Mo17NGS_chr2	222900001	225900000	0.0000	0.5912	0.00	0
Mo17NGS_chr2	223200001	226200000	0.0030	0.5969	0.50	0
Mo17NGS_chr2	223500001	226500000	0.0030	0.6017	0.50	0
Mo17NGS_chr2	223800001	226800000	0.0030	0.6041	0.49	0
Mo17NGS_chr2	224100001	227100000	0.0030	0.6169	0.48	0
Mo17NGS_chr2	224400001	227400000	0.0030	0.6248	0.48	0
Mo17NGS_chr2	224700001	227700000	0.0030	0.6278	0.47	0
Mo17NGS_chr2	225000001	228000000	0.0091	0.6340	1.43	0
Mo17NGS_chr2	225300001	228300000	0.0091	0.6304	1.44	0
Mo17NGS_chr2	225600001	228600000	0.0091	0.6298	1.44	0
Mo17NGS_chr2	225900001	228900000	0.0091	0.6231	1.46	0
Mo17NGS_chr2	226200001	229200000	0.0061	0.5908	1.03	0
Mo17NGS_chr2	226500001	229500000	0.0061	0.5817	1.05	0
Mo17NGS_chr2	226800001	229800000	0.0061	0.5789	1.06	0
Mo17NGS_chr2	227100001	230100000	0.0086	0.5495	1.56	0
Mo17NGS_chr2	227400001	230400000	0.0086	0.5442	1.58	0
Mo17NGS_chr2	227700001	230700000	0.0086	0.5364	1.60	0
Mo17NGS_chr2	228000001	231000000	0.0025	0.5381	0.46	0
Mo17NGS_chr2	228300001	231300000	0.0025	0.5487	0.45	0
Mo17NGS_chr2	228600001	231600000	0.0025	0.5276	0.47	0
Mo17NGS_chr2	228900001	231900000	0.0025	0.5353	0.46	0
Mo17NGS_chr2	229200001	232200000	0.0025	0.5532	0.45	0
Mo17NGS_chr2	229500001	232500000	0.0025	0.5575	0.44	0
Mo17NGS_chr2	229800001	232800000	0.0025	0.5567	0.45	0
Mo17NGS_chr2	230100001	233100000	0.0000	0.5756	0.00	0
Mo17NGS_chr2	230400001	233400000	0.0000	0.5860	0.00	0
Mo17NGS_chr2	230700001	233700000	0.0000	0.5955	0.00	0
Mo17NGS_chr2	231000001	234000000	0.0000	0.5974	0.00	0
Mo17NGS_chr2	231300001	234300000	0.0000	0.5885	0.00	0
Mo17NGS_chr2	231600001	234600000	0.0000	0.6275	0.00	0
Mo17NGS_chr2	231900001	234900000	0.0000	0.6354	0.00	0
Mo17NGS_chr2	232200001	235200000	0.0000	0.6547	0.00	0
Mo17NGS_chr2	232500001	235500000	0.0000	0.6534	0.00	0
Mo17NGS_chr2	232800001	235800000	0.0025	0.6744	0.37	0
Mo17NGS_chr2	233100001	236100000	0.0025	0.6810	0.36	0
Mo17NGS_chr2	233400001	236400000	0.0025	0.6666	0.37	0
Mo17NGS_chr2	233700001	236700000	0.0025	0.6696	0.37	0
Mo17NGS_chr2	234000001	237000000	0.0025	0.6625	0.37	0
Mo17NGS_chr2	234300001	237062911	0.0027	0.6719	0.37	0
Mo17NGS_chr3	1	3000000	0.0030	0.6190	0.49	0
Mo17NGS_chr3	300001	3300000	0.0030	0.5991	0.50	0
Mo17NGS_chr3	600001	3600000	0.0030	0.5769	0.52	0
Mo17NGS_chr3	900001	3900000	0.0030	0.5857	0.52	0
Mo17NGS_chr3	1200001	4200000	0.0030	0.5844	0.52	0
Mo17NGS_chr3	1500001	4500000	0.0000	0.6043	0.00	0
Mo17NGS_chr3	1800001	4800000	0.0000	0.5949	0.00	0
Mo17NGS_chr3	2100001	5100000	0.0000	0.5866	0.00	0
Mo17NGS_chr3	2400001	5400000	0.0000	0.5851	0.00	0
Mo17NGS_chr3	2700001	5700000	0.0000	0.5852	0.00	0
Mo17NGS_chr3	3000001	6000000	0.0000	0.5854	0.00	0
Mo17NGS_chr3	3300001	6300000	0.0025	0.5963	0.41	0
Mo17NGS_chr3	3600001	6600000	0.0025	0.6170	0.40	0
Mo17NGS_chr3	3900001	6900000	0.0025	0.6153	0.40	0
Mo17NGS_chr3	4200001	7200000	0.0025	0.6041	0.41	0
Mo17NGS_chr3	4500001	7500000	0.0025	0.6007	0.41	0
Mo17NGS_chr3	4800001	7800000	0.0025	0.6390	0.38	0
Mo17NGS_chr3	5100001	8100000	0.0025	0.6564	0.37	0
Mo17NGS_chr3	5400001	8400000	0.0025	0.6536	0.38	0
Mo17NGS_chr3	5700001	8700000	0.0025	0.6603	0.37	0
Mo17NGS_chr3	6000001	9000000	0.0025	0.6640	0.37	0
Mo17NGS_chr3	6300001	9300000	0.0000	0.6556	0.00	0
Mo17NGS_chr3	6600001	9600000	0.0000	0.6397	0.00	0
Mo17NGS_chr3	6900001	9900000	0.0000	0.6299	0.00	0
Mo17NGS_chr3	7200001	10200000	0.0000	0.6447	0.00	0
Mo17NGS_chr3	7500001	10500000	0.0013	0.6341	0.21	0
Mo17NGS_chr3	7800001	10800000	0.0013	0.6249	0.21	0
Mo17NGS_chr3	8100001	11100000	0.0039	0.6274	0.62	0
Mo17NGS_chr3	8400001	11400000	0.0039	0.6522	0.60	0
Mo17NGS_chr3	8700001	11700000	0.0039	0.6551	0.60	0
Mo17NGS_chr3	9000001	12000000	0.0039	0.6848	0.57	0
Mo17NGS_chr3	9300001	12300000	0.0039	0.6893	0.57	0
Mo17NGS_chr3	9600001	12600000	0.0039	0.6983	0.56	0
Mo17NGS_chr3	9900001	12900000	0.0039	0.6982	0.56	0
Mo17NGS_chr3	10200001	13200000	0.0039	0.6973	0.56	0
Mo17NGS_chr3	10500001	13500000	0.0026	0.7033	0.36	0
Mo17NGS_chr3	10800001	13800000	0.0026	0.7002	0.37	0
Mo17NGS_chr3	11100001	14100000	0.0000	0.7027	0.00	0
Mo17NGS_chr3	11400001	14400000	0.0025	0.7001	0.35	0
Mo17NGS_chr3	11700001	14700000	0.0025	0.7085	0.35	0
Mo17NGS_chr3	12000001	15000000	0.0025	0.6867	0.36	0
Mo17NGS_chr3	12300001	15300000	0.0056	0.6783	0.83	0
Mo17NGS_chr3	12600001	15600000	0.0056	0.6940	0.81	0
Mo17NGS_chr3	12900001	15900000	0.0056	0.7054	0.80	0
Mo17NGS_chr3	13200001	16200000	0.0056	0.6985	0.80	0
Mo17NGS_chr3	13500001	16500000	0.0056	0.6910	0.81	0
Mo17NGS_chr3	13800001	16800000	0.0056	0.6881	0.82	0
Mo17NGS_chr3	14100001	17100000	0.0056	0.6770	0.83	0
Mo17NGS_chr3	14400001	17400000	0.0032	0.6670	0.47	0
Mo17NGS_chr3	14700001	17700000	0.0032	0.6615	0.48	0
Mo17NGS_chr3	15000001	18000000	0.0058	0.6739	0.85	0
Mo17NGS_chr3	15300001	18300000	0.0026	0.6819	0.38	0
Mo17NGS_chr3	15600001	18600000	0.0091	0.6825	1.34	0
Mo17NGS_chr3	15900001	18900000	0.0132	0.6824	1.94	0
Mo17NGS_chr3	16200001	19200000	0.0132	0.6959	1.90	0
Mo17NGS_chr3	16500001	19500000	0.0132	0.6997	1.89	0
Mo17NGS_chr3	16800001	19800000	0.0164	0.7104	2.30	0
Mo17NGS_chr3	17100001	20100000	0.0164	0.7148	2.29	0
Mo17NGS_chr3	17400001	20400000	0.0164	0.7166	2.28	0
Mo17NGS_chr3	17700001	20700000	0.0164	0.7097	2.30	0
Mo17NGS_chr3	18000001	21000000	0.0138	0.7019	1.96	0
Mo17NGS_chr3	18300001	21300000	0.0138	0.7110	1.93	0
Mo17NGS_chr3	18600001	21600000	0.0072	0.7077	1.02	0
Mo17NGS_chr3	18900001	21900000	0.0031	0.7175	0.44	0
Mo17NGS_chr3	19200001	22200000	0.0063	0.7115	0.89	0
Mo17NGS_chr3	19500001	22500000	0.0063	0.7125	0.89	0
Mo17NGS_chr3	19800001	22800000	0.0032	0.7155	0.45	0
Mo17NGS_chr3	20100001	23100000	0.0032	0.7118	0.45	0
Mo17NGS_chr3	20400001	23400000	0.0032	0.7086	0.45	0
Mo17NGS_chr3	20700001	23700000	0.0032	0.7108	0.45	0
Mo17NGS_chr3	21000001	24000000	0.0032	0.7110	0.45	0
Mo17NGS_chr3	21300001	24300000	0.0032	0.7096	0.45	0
Mo17NGS_chr3	21600001	24600000	0.0032	0.7121	0.45	0
Mo17NGS_chr3	21900001	24900000	0.0032	0.7120	0.45	0
Mo17NGS_chr3	22200001	25200000	0.0000	0.7177	0.00	0
Mo17NGS_chr3	22500001	25500000	0.0000	0.7216	0.00	0
Mo17NGS_chr3	22800001	25800000	0.0025	0.7177	0.35	0
Mo17NGS_chr3	23100001	26100000	0.0025	0.7094	0.35	0
Mo17NGS_chr3	23400001	26400000	0.0025	0.7070	0.35	0
Mo17NGS_chr3	23700001	26700000	0.0025	0.7112	0.35	0
Mo17NGS_chr3	24000001	27000000	0.0025	0.7323	0.34	0
Mo17NGS_chr3	24300001	27300000	0.0050	0.7465	0.66	0
Mo17NGS_chr3	24600001	27600000	0.0050	0.7377	0.67	0
Mo17NGS_chr3	24900001	27900000	0.0050	0.7307	0.68	0
Mo17NGS_chr3	25200001	28200000	0.0050	0.7293	0.68	0
Mo17NGS_chr3	25500001	28500000	0.0050	0.7317	0.68	0
Mo17NGS_chr3	25800001	28800000	0.0025	0.7361	0.33	0
Mo17NGS_chr3	26100001	29100000	0.0025	0.7432	0.33	0
Mo17NGS_chr3	26400001	29400000	0.0025	0.7545	0.33	0
Mo17NGS_chr3	26700001	29700000	0.0025	0.7430	0.33	0
Mo17NGS_chr3	27000001	30000000	0.0025	0.7282	0.34	0
Mo17NGS_chr3	27300001	30300000	0.0023	0.7084	0.33	0
Mo17NGS_chr3	27600001	30600000	0.0023	0.6958	0.34	0
Mo17NGS_chr3	27900001	30900000	0.0023	0.7113	0.33	0
Mo17NGS_chr3	28200001	31200000	0.0023	0.7118	0.33	0
Mo17NGS_chr3	28500001	31500000	0.0023	0.7091	0.33	0
Mo17NGS_chr3	28800001	31800000	0.0023	0.7180	0.33	0
Mo17NGS_chr3	29100001	32100000	0.0023	0.7228	0.32	0
Mo17NGS_chr3	29400001	32400000	0.0023	0.7260	0.32	0
Mo17NGS_chr3	29700001	32700000	0.0023	0.7449	0.31	0
Mo17NGS_chr3	30000001	33000000	0.0023	0.7472	0.31	0
Mo17NGS_chr3	30300001	33300000	0.0000	0.7498	0.00	0
Mo17NGS_chr3	30600001	33600000	0.0000	0.7723	0.00	0
Mo17NGS_chr3	30900001	33900000	0.0000	0.7555	0.00	0
Mo17NGS_chr3	31200001	34200000	0.0000	0.7483	0.00	0
Mo17NGS_chr3	31500001	34500000	0.0000	0.7440	0.00	0
Mo17NGS_chr3	31800001	34800000	0.0000	0.7222	0.00	0
Mo17NGS_chr3	32100001	35100000	0.0000	0.7296	0.00	0
Mo17NGS_chr3	32400001	35400000	0.0000	0.7303	0.00	0
Mo17NGS_chr3	32700001	35700000	0.0000	0.7245	0.00	0
Mo17NGS_chr3	33000001	36000000	0.0000	0.7136	0.00	0
Mo17NGS_chr3	33300001	36300000	0.0000	0.7149	0.00	0
Mo17NGS_chr3	33600001	36600000	0.0025	0.7176	0.35	0
Mo17NGS_chr3	33900001	36900000	0.0025	0.7295	0.34	0
Mo17NGS_chr3	34200001	37200000	0.0025	0.7406	0.34	0
Mo17NGS_chr3	34500001	37500000	0.0025	0.7563	0.33	0
Mo17NGS_chr3	34800001	37800000	0.0025	0.7747	0.32	0
Mo17NGS_chr3	35100001	38100000	0.0025	0.7722	0.32	0
Mo17NGS_chr3	35400001	38400000	0.0055	0.7738	0.71	0
Mo17NGS_chr3	35700001	38700000	0.0055	0.7688	0.71	0
Mo17NGS_chr3	36000001	39000000	0.0055	0.7907	0.69	0
Mo17NGS_chr3	36300001	39300000	0.0055	0.7936	0.69	0
Mo17NGS_chr3	36600001	39600000	0.0030	0.7904	0.38	0
Mo17NGS_chr3	36900001	39900000	0.0030	0.7862	0.38	0
Mo17NGS_chr3	37200001	40200000	0.0030	0.7802	0.39	0
Mo17NGS_chr3	37500001	40500000	0.0030	0.7715	0.39	0
Mo17NGS_chr3	37800001	40800000	0.0030	0.7633	0.39	0
Mo17NGS_chr3	38100001	41100000	0.0030	0.7626	0.39	0
Mo17NGS_chr3	38400001	41400000	0.0000	0.7536	0.00	0
Mo17NGS_chr3	38700001	41700000	0.0000	0.7622	0.00	0
Mo17NGS_chr3	39000001	42000000	0.0000	0.7490	0.00	0
Mo17NGS_chr3	39300001	42300000	0.0000	0.7383	0.00	0
Mo17NGS_chr3	39600001	42600000	0.0000	0.7493	0.00	0
Mo17NGS_chr3	39900001	42900000	0.0000	0.7498	0.00	0
Mo17NGS_chr3	40200001	43200000	0.0000	0.7568	0.00	0
Mo17NGS_chr3	40500001	43500000	0.0000	0.7502	0.00	0
Mo17NGS_chr3	40800001	43800000	0.0000	0.7565	0.00	0
Mo17NGS_chr3	41100001	44100000	0.0000	0.7504	0.00	0
Mo17NGS_chr3	41400001	44400000	0.0000	0.7521	0.00	0
Mo17NGS_chr3	41700001	44700000	0.0000	0.7496	0.00	0
Mo17NGS_chr3	42000001	45000000	0.0000	0.7611	0.00	0
Mo17NGS_chr3	42300001	45300000	0.0030	0.7686	0.40	0
Mo17NGS_chr3	42600001	45600000	0.0030	0.7552	0.40	0
Mo17NGS_chr3	42900001	45900000	0.0030	0.7609	0.40	0
Mo17NGS_chr3	43200001	46200000	0.0030	0.7589	0.40	0
Mo17NGS_chr3	43500001	46500000	0.0030	0.7651	0.40	0
Mo17NGS_chr3	43800001	46800000	0.0030	0.7490	0.41	0
Mo17NGS_chr3	44100001	47100000	0.0030	0.7398	0.41	0
Mo17NGS_chr3	44400001	47400000	0.0030	0.7304	0.42	0
Mo17NGS_chr3	44700001	47700000	0.0030	0.7210	0.42	0
Mo17NGS_chr3	45000001	48000000	0.0030	0.7121	0.43	0
Mo17NGS_chr3	45300001	48300000	0.0000	0.6975	0.00	0
Mo17NGS_chr3	45600001	48600000	0.0000	0.6984	0.00	0
Mo17NGS_chr3	45900001	48900000	0.0000	0.6944	0.00	0
Mo17NGS_chr3	46200001	49200000	0.0031	0.6783	0.46	0
Mo17NGS_chr3	46500001	49500000	0.0031	0.6704	0.47	0
Mo17NGS_chr3	46800001	49800000	0.0031	0.6850	0.46	0
Mo17NGS_chr3	47100001	50100000	0.0031	0.7035	0.45	0
Mo17NGS_chr3	47400001	50400000	0.0031	0.7100	0.44	0
Mo17NGS_chr3	47700001	50700000	0.0031	0.7214	0.44	0
Mo17NGS_chr3	48000001	51000000	0.0031	0.7213	0.44	0
Mo17NGS_chr3	48300001	51300000	0.0031	0.7367	0.43	0
Mo17NGS_chr3	48600001	51600000	0.0031	0.7349	0.43	0
Mo17NGS_chr3	48900001	51900000	0.0031	0.7250	0.43	0
Mo17NGS_chr3	49200001	52200000	0.0000	0.7367	0.00	0
Mo17NGS_chr3	49500001	52500000	0.0000	0.7461	0.00	0
Mo17NGS_chr3	49800001	52800000	0.0000	0.7477	0.00	0
Mo17NGS_chr3	50100001	53100000	0.0000	0.7389	0.00	0
Mo17NGS_chr3	50400001	53400000	0.0000	0.7452	0.00	0
Mo17NGS_chr3	50700001	53700000	0.0000	0.7552	0.00	0
Mo17NGS_chr3	51000001	54000000	0.0025	0.7534	0.33	0
Mo17NGS_chr3	51300001	54300000	0.0025	0.7545	0.33	0
Mo17NGS_chr3	51600001	54600000	0.0025	0.7544	0.33	0
Mo17NGS_chr3	51900001	54900000	0.0056	0.7669	0.73	0
Mo17NGS_chr3	52200001	55200000	0.0056	0.7716	0.73	0
Mo17NGS_chr3	52500001	55500000	0.0056	0.7706	0.73	0
Mo17NGS_chr3	52800001	55800000	0.0056	0.7732	0.73	0
Mo17NGS_chr3	53100001	56100000	0.0056	0.7731	0.73	0
Mo17NGS_chr3	53400001	56400000	0.0056	0.7792	0.72	0
Mo17NGS_chr3	53700001	56700000	0.0056	0.7713	0.73	0
Mo17NGS_chr3	54000001	57000000	0.0032	0.7702	0.41	0
Mo17NGS_chr3	54300001	57300000	0.0032	0.7554	0.42	0
Mo17NGS_chr3	54600001	57600000	0.0032	0.7708	0.41	0
Mo17NGS_chr3	54900001	57900000	0.0000	0.7688	0.00	0
Mo17NGS_chr3	55200001	58200000	0.0000	0.7500	0.00	0
Mo17NGS_chr3	55500001	58500000	0.0000	0.7612	0.00	0
Mo17NGS_chr3	55800001	58800000	0.0000	0.7589	0.00	0
Mo17NGS_chr3	56100001	59100000	0.0000	0.7630	0.00	0
Mo17NGS_chr3	56400001	59400000	0.0000	0.7570	0.00	0
Mo17NGS_chr3	56700001	59700000	0.0034	0.7521	0.45	0
Mo17NGS_chr3	57000001	60000000	0.0040	0.7603	0.53	0
Mo17NGS_chr3	57300001	60300000	0.0040	0.7821	0.52	0
Mo17NGS_chr3	57600001	60600000	0.0040	0.7721	0.52	0
Mo17NGS_chr3	57900001	60900000	0.0040	0.7668	0.53	0
Mo17NGS_chr3	58200001	61200000	0.0040	0.7837	0.51	0
Mo17NGS_chr3	58500001	61500000	0.0040	0.7795	0.52	0
Mo17NGS_chr3	58800001	61800000	0.0040	0.7863	0.51	0
Mo17NGS_chr3	59100001	62100000	0.0040	0.8002	0.50	0
Mo17NGS_chr3	59400001	62400000	0.0065	0.8061	0.80	0
Mo17NGS_chr3	59700001	62700000	0.0031	0.8155	0.38	0
Mo17NGS_chr3	60000001	63000000	0.0025	0.8285	0.30	0
Mo17NGS_chr3	60300001	63300000	0.0025	0.8346	0.29	0
Mo17NGS_chr3	60600001	63600000	0.0025	0.8355	0.29	0
Mo17NGS_chr3	60900001	63900000	0.0025	0.8386	0.29	0
Mo17NGS_chr3	61200001	64200000	0.0025	0.8438	0.29	0
Mo17NGS_chr3	61500001	64500000	0.0025	0.8426	0.29	0
Mo17NGS_chr3	61800001	64800000	0.0025	0.8311	0.30	0
Mo17NGS_chr3	62100001	65100000	0.0025	0.8259	0.30	0
Mo17NGS_chr3	62400001	65400000	0.0000	0.8246	0.00	0
Mo17NGS_chr3	62700001	65700000	0.0000	0.8222	0.00	0
Mo17NGS_chr3	63000001	66000000	0.0000	0.8022	0.00	0
Mo17NGS_chr3	63300001	66300000	0.0000	0.7837	0.00	0
Mo17NGS_chr3	63600001	66600000	0.0000	0.7864	0.00	0
Mo17NGS_chr3	63900001	66900000	0.0000	0.7822	0.00	0
Mo17NGS_chr3	64200001	67200000	0.0000	0.7767	0.00	0
Mo17NGS_chr3	64500001	67500000	0.0000	0.7874	0.00	0
Mo17NGS_chr3	64800001	67800000	0.0000	0.7905	0.00	0
Mo17NGS_chr3	65100001	68100000	0.0000	0.7760	0.00	0
Mo17NGS_chr3	65400001	68400000	0.0000	0.7798	0.00	0
Mo17NGS_chr3	65700001	68700000	0.0031	0.7780	0.40	0
Mo17NGS_chr3	66000001	69000000	0.0031	0.7852	0.39	0
[truncated: 4,777 more rows]
