# Supplementary material for: Effect of sequence depth and length in long-read assembly of the maize inbred NC358
Source: Nat Commun. 2020 May 8;11:2288. doi: 10.1038/s41467-020-16037-7 (PMC7211024; doi:10.1038/s41467-020-16037-7)
Supplement: Supplementary file 4 — Source Data [file 41467_2020_16037_MOESM4_ESM.zip › Source Data/Fig. 1F, Suppl. Fig. 8/NC358_11k_50x_DLE1_consensus_dft.fasta.pilon.mod.out.LAI]

Chr	From	To	Intact	Total	raw_LAI	LAI
whole_genome	1	2149243193	0.1648	0.7634	21.58	19.17
100026	1	3000000	0.1721	0.6888	24.99	22.58
100026	300001	3300000	0.1805	0.6839	26.40	23.99
100026	600001	3600000	0.1808	0.6793	26.62	24.21
100026	900001	3900000	0.1653	0.6783	24.36	21.95
100026	1200001	4200000	0.1793	0.6824	26.28	23.87
100026	1500001	4500000	0.1744	0.6868	25.40	22.99
100026	1800001	4800000	0.1845	0.6674	27.65	25.24
100026	2100001	5100000	0.1830	0.6800	26.91	24.50
100026	2400001	5400000	0.1748	0.6779	25.78	23.37
100026	2700001	5700000	0.1690	0.6965	24.26	21.85
100026	3000001	6000000	0.1731	0.7170	24.14	21.73
100026	3300001	6300000	0.1624	0.7121	22.80	20.39
100026	3600001	6600000	0.1663	0.7231	23.00	20.59
100026	3900001	6900000	0.1675	0.7313	22.90	20.49
100026	4200001	7200000	0.1520	0.7170	21.20	18.79
100026	4500001	7500000	0.1463	0.6994	20.92	18.51
100026	4800001	7800000	0.1412	0.7193	19.63	17.22
100026	5100001	8100000	0.1401	0.6977	20.07	17.66
100026	5400001	8400000	0.1385	0.6973	19.86	17.45
100026	5700001	8700000	0.1337	0.6830	19.58	17.17
100026	6000001	9000000	0.1422	0.6786	20.96	18.55
100026	6300001	9300000	0.1492	0.6769	22.04	19.63
100026	6600001	9600000	0.1544	0.6726	22.96	20.55
100026	6900001	9900000	0.1650	0.6749	24.45	22.04
100026	7200001	10200000	0.1687	0.6720	25.10	22.69
100026	7500001	10500000	0.1850	0.6907	26.78	24.37
100026	7800001	10800000	0.1768	0.7061	25.04	22.63
100026	8100001	11100000	0.1796	0.7329	24.51	22.10
100026	8400001	11400000	0.1931	0.7412	26.05	23.64
100026	8700001	11700000	0.1944	0.7482	25.99	23.58
100026	9000001	12000000	0.1909	0.7446	25.64	23.23
100026	9300001	12300000	0.1974	0.7540	26.19	23.78
100026	9600001	12600000	0.1876	0.7510	24.98	22.57
100026	9900001	12900000	0.1987	0.7465	26.63	24.22
100026	10200001	13200000	0.2146	0.7551	28.42	26.01
100026	10500001	13500000	0.1989	0.7355	27.04	24.63
100026	10800001	13800000	0.2039	0.7088	28.77	26.36
100026	11100001	14100000	0.2105	0.7050	29.86	27.45
100026	11400001	14400000	0.2190	0.6978	31.38	28.97
100026	11700001	14700000	0.2304	0.6916	33.32	30.91
100026	12000001	15000000	0.2285	0.6942	32.92	30.51
100026	12300001	15300000	0.2194	0.6921	31.71	29.30
100026	12600001	15600000	0.2250	0.6821	32.99	30.58
100026	12900001	15900000	0.2051	0.6868	29.87	27.46
100026	13200001	16200000	0.1781	0.6786	26.24	23.83
100026	13500001	16500000	0.1848	0.6864	26.93	24.52
100026	13800001	16800000	0.1866	0.7044	26.48	24.07
100026	14100001	17100000	0.1711	0.7082	24.16	21.75
100026	14400001	17400000	0.1470	0.7157	20.54	18.13
100026	14700001	17700000	0.1482	0.7348	20.17	17.76
100026	15000001	18000000	0.1413	0.7219	19.57	17.16
100026	15300001	18300000	0.1426	0.7216	19.77	17.36
100026	15600001	18600000	0.1403	0.7314	19.19	16.78
100026	15900001	18900000	0.1519	0.7169	21.19	18.78
100026	16200001	19200000	0.1592	0.7205	22.10	19.69
100026	16500001	19500000	0.1655	0.7257	22.80	20.39
100026	16800001	19800000	0.1551	0.7135	21.73	19.32
100026	17100001	20100000	0.1602	0.7139	22.44	20.03
100026	17400001	20400000	0.1766	0.7161	24.66	22.25
100026	17700001	20700000	0.1672	0.6916	24.17	21.76
100026	18000001	21000000	0.1660	0.7010	23.69	21.28
100026	18300001	21300000	0.1644	0.7095	23.17	20.76
100026	18600001	21600000	0.1582	0.7047	22.44	20.03
100026	18900001	21900000	0.1418	0.7116	19.93	17.52
100026	19200001	22200000	0.1377	0.7160	19.23	16.82
100026	19500001	22500000	0.1319	0.7199	18.33	15.92
100026	19800001	22800000	0.1387	0.7336	18.91	16.50
100026	20100001	23100000	0.1334	0.7353	18.14	15.73
100026	20400001	23357415	0.1392	0.7309	18.78	16.37
100058	1	415011	0.2116	0.6567	4.46	2.05
100005	1	3000000	0.2221	0.8268	26.86	24.45
100005	300001	3300000	0.2115	0.8206	25.77	23.36
100005	600001	3600000	0.2023	0.8151	24.82	22.41
100005	900001	3900000	0.1897	0.8180	23.19	20.78
100005	1200001	4200000	0.2068	0.8595	24.06	21.65
100005	1500001	4500000	0.2050	0.8674	23.63	21.22
100005	1800001	4800000	0.2048	0.8511	24.06	21.65
100005	2100001	5100000	0.1819	0.8156	22.30	19.89
100005	2400001	5400000	0.1891	0.8156	23.18	20.77
100005	2700001	5700000	0.1750	0.8163	21.44	19.03
100005	3000001	6000000	0.1758	0.8100	21.71	19.30
100005	3300001	6300000	0.1632	0.8090	20.17	17.76
100005	3600001	6600000	0.1603	0.8136	19.71	17.30
100005	3900001	6900000	0.1734	0.8075	21.47	19.06
100005	4200001	7200000	0.1556	0.8071	19.28	16.87
100005	4500001	7500000	0.1665	0.8044	20.70	18.29
100005	4800001	7800000	0.1611	0.8125	19.83	17.42
100005	5100001	8100000	0.1879	0.8259	22.75	20.34
100005	5400001	8400000	0.1957	0.8301	23.58	21.17
100005	5700001	8700000	0.1916	0.8190	23.39	20.98
100005	6000001	9000000	0.1798	0.8134	22.10	19.69
100005	6300001	9300000	0.2027	0.8164	24.83	22.42
100005	6600001	9600000	0.2182	0.8150	26.78	24.37
100005	6900001	9900000	0.2008	0.8196	24.50	22.09
100005	7200001	10200000	0.2102	0.8126	25.86	23.45
100005	7500001	10500000	0.1920	0.8023	23.93	21.52
100005	7800001	10800000	0.1915	0.8021	23.87	21.46
100005	8100001	11100000	0.1753	0.8067	21.73	19.32
100005	8400001	11400000	0.1641	0.8018	20.46	18.05
100005	8700001	11700000	0.1698	0.8014	21.19	18.78
100005	9000001	12000000	0.1753	0.8055	21.77	19.36
100005	9300001	12300000	0.1559	0.7931	19.65	17.24
100005	9600001	12600000	0.1453	0.8050	18.05	15.64
100005	9900001	12900000	0.1532	0.8010	19.13	16.72
100005	10200001	13200000	0.1523	0.8044	18.93	16.52
100005	10500001	13500000	0.1524	0.8186	18.62	16.21
100005	10800001	13800000	0.1514	0.8142	18.59	16.18
100005	11100001	14100000	0.1531	0.8181	18.71	16.30
100005	11400001	14400000	0.1592	0.8124	19.59	17.18
100005	11700001	14700000	0.1648	0.8161	20.19	17.78
100005	12000001	15000000	0.1824	0.8242	22.13	19.72
100005	12300001	15300000	0.1846	0.8269	22.33	19.92
100005	12600001	15600000	0.1808	0.8198	22.06	19.65
100005	12900001	15900000	0.1766	0.8184	21.58	19.17
100005	13200001	16200000	0.1846	0.8209	22.49	20.08
100005	13500001	16500000	0.1847	0.8047	22.95	20.54
100005	13800001	16800000	0.1703	0.8065	21.11	18.70
100005	14100001	17100000	0.1816	0.8096	22.43	20.02
100005	14400001	17400000	0.1862	0.8114	22.95	20.54
100005	14700001	17700000	0.1794	0.8149	22.02	19.61
100005	15000001	18000000	0.1638	0.8044	20.36	17.95
100005	15300001	18300000	0.1640	0.8083	20.29	17.88
100005	15600001	18600000	0.1674	0.8114	20.63	18.22
100005	15900001	18900000	0.1664	0.8252	20.16	17.75
100005	16200001	19200000	0.1642	0.8142	20.16	17.75
100005	16500001	19500000	0.1630	0.8212	19.85	17.44
100005	16800001	19800000	0.1642	0.8157	20.13	17.72
100005	17100001	20100000	0.1623	0.8153	19.91	17.50
100005	17400001	20400000	0.1510	0.8078	18.70	16.29
100005	17700001	20700000	0.1643	0.8054	20.40	17.99
100005	18000001	21000000	0.1628	0.8022	20.30	17.89
100005	18300001	21300000	0.1641	0.8057	20.36	17.95
100005	18600001	21600000	0.1644	0.8010	20.53	18.12
100005	18900001	21900000	0.1751	0.7893	22.18	19.77
100005	19200001	22200000	0.1696	0.7965	21.29	18.88
100005	19500001	22500000	0.1642	0.7929	20.71	18.30
100005	19800001	22800000	0.1677	0.7930	21.15	18.74
100005	20100001	23100000	0.1617	0.7956	20.32	17.91
100005	20400001	23400000	0.1632	0.8154	20.01	17.60
100005	20700001	23700000	0.1599	0.8195	19.51	17.10
100005	21000001	24000000	0.1673	0.8221	20.35	17.94
100005	21300001	24300000	0.1748	0.8291	21.08	18.67
100005	21600001	24600000	0.1785	0.8298	21.51	19.10
100005	21900001	24900000	0.1649	0.8138	20.27	17.86
100005	22200001	25200000	0.1654	0.8184	20.21	17.80
100005	22500001	25500000	0.1746	0.8202	21.29	18.88
100005	22800001	25800000	0.1851	0.8383	22.08	19.67
100005	23100001	26100000	0.1913	0.8330	22.97	20.56
100005	23400001	26400000	0.1992	0.8063	24.70	22.29
100005	23700001	26700000	0.1943	0.8001	24.29	21.88
100005	24000001	27000000	0.1799	0.7983	22.54	20.13
100005	24300001	27300000	0.1778	0.7911	22.47	20.06
100005	24600001	27600000	0.1753	0.7926	22.12	19.71
100005	24900001	27900000	0.1781	0.8210	21.69	19.28
100005	25200001	28200000	0.1803	0.8069	22.35	19.94
100005	25500001	28500000	0.1766	0.8039	21.97	19.56
100005	25800001	28800000	0.1620	0.7851	20.64	18.23
100005	26100001	29100000	0.1609	0.7853	20.48	18.07
100005	26400001	29400000	0.1627	0.7986	20.38	17.97
100005	26700001	29700000	0.1509	0.8026	18.81	16.40
100005	27000001	30000000	0.1572	0.8031	19.58	17.17
100005	27300001	30300000	0.1576	0.7811	20.18	17.77
100005	27600001	30600000	0.1500	0.7764	19.32	16.91
100005	27900001	30900000	0.1509	0.7755	19.46	17.05
100005	28200001	31200000	0.1537	0.7876	19.51	17.10
100005	28500001	31500000	0.1609	0.7858	20.47	18.06
100005	28800001	31800000	0.1645	0.7914	20.79	18.38
100005	29100001	32100000	0.1536	0.7911	19.42	17.01
100005	29400001	32400000	0.1408	0.7988	17.63	15.22
100005	29700001	32700000	0.1515	0.8054	18.81	16.40
100005	30000001	33000000	0.1588	0.8065	19.69	17.28
100005	30300001	33300000	0.1469	0.8214	17.88	15.47
100005	30600001	33600000	0.1540	0.8131	18.94	16.53
100005	30900001	33900000	0.1675	0.8153	20.54	18.13
100005	31200001	34200000	0.1686	0.8105	20.81	18.40
100005	31500001	34500000	0.1872	0.8181	22.89	20.48
100005	31800001	34800000	0.1934	0.8219	23.53	21.12
100005	32100001	35100000	0.2030	0.8070	25.15	22.74
100005	32400001	35400000	0.2096	0.8013	26.16	23.75
100005	32700001	35700000	0.2082	0.7873	26.45	24.04
100005	33000001	36000000	0.2071	0.7907	26.19	23.78
100005	33300001	36300000	0.2118	0.7909	26.79	24.38
100005	33600001	36600000	0.2183	0.7948	27.47	25.06
100005	33900001	36900000	0.1980	0.7721	25.65	23.24
100005	34200001	37200000	0.1913	0.7756	24.66	22.25
100005	34500001	37500000	0.1804	0.7728	23.35	20.94
100005	34800001	37800000	0.1832	0.7668	23.90	21.49
100005	35100001	38100000	0.1732	0.7715	22.45	20.04
100005	35400001	38400000	0.1756	0.7767	22.60	20.19
100005	35700001	38700000	0.1733	0.7777	22.29	19.88
100005	36000001	39000000	0.1653	0.7621	21.69	19.28
100005	36300001	39300000	0.1523	0.7511	20.28	17.87
100005	36600001	39600000	0.1377	0.7598	18.13	15.72
100005	36900001	39900000	0.1625	0.7773	20.91	18.50
100005	37200001	40200000	0.1665	0.7809	21.32	18.91
100005	37500001	40500000	0.1569	0.7796	20.12	17.71
100005	37800001	40800000	0.1508	0.7718	19.54	17.13
100005	38100001	41100000	0.1615	0.7791	20.73	18.32
100005	38400001	41400000	0.1521	0.7684	19.80	17.39
100005	38700001	41700000	0.1634	0.7613	21.47	19.06
100005	39000001	42000000	0.1696	0.7765	21.84	19.43
100005	39300001	42300000	0.1862	0.7975	23.35	20.94
100005	39600001	42600000	0.2013	0.7891	25.51	23.10
100005	39900001	42900000	0.1865	0.7775	23.99	21.58
100005	40200001	43200000	0.1856	0.7712	24.06	21.65
100005	40500001	43500000	0.1934	0.7585	25.50	23.09
100005	40800001	43800000	0.1956	0.7596	25.74	23.33
100005	41100001	44100000	0.1960	0.7568	25.90	23.49
100005	41400001	44400000	0.2042	0.7640	26.72	24.31
100005	41700001	44700000	0.2040	0.7734	26.38	23.97
100005	42000001	45000000	0.1984	0.7713	25.73	23.32
100005	42300001	45300000	0.2017	0.7484	26.95	24.54
100005	42600001	45600000	0.1806	0.7363	24.52	22.11
100005	42900001	45900000	0.1853	0.7301	25.38	22.97
100005	43200001	46200000	0.1860	0.7129	26.10	23.69
100005	43500001	46500000	0.1729	0.7237	23.89	21.48
100005	43800001	46800000	0.1616	0.7361	21.96	19.55
100005	44100001	47100000	0.1723	0.7207	23.91	21.50
100005	44400001	47400000	0.1780	0.7002	25.42	23.01
100005	44700001	47700000	0.1652	0.6787	24.34	21.93
100005	45000001	48000000	0.1799	0.6842	26.30	23.89
100005	45300001	48300000	0.1708	0.6948	24.58	22.17
100005	45600001	48600000	0.1738	0.7009	24.80	22.39
100005	45900001	48900000	0.1731	0.7074	24.46	22.05
100005	46200001	49200000	0.1794	0.7100	25.26	22.85
100005	46500001	49500000	0.1763	0.7042	25.03	22.62
100005	46800001	49800000	0.1895	0.6766	28.01	25.60
100005	47100001	50100000	0.1685	0.6787	24.82	22.41
100005	47400001	50400000	0.1453	0.6858	21.19	18.78
100005	47700001	50700000	0.1545	0.7020	22.01	19.60
100005	48000001	51000000	0.1546	0.7032	21.99	19.58
100005	48300001	51300000	0.1677	0.7060	23.76	21.35
100005	48600001	51600000	0.1721	0.7117	24.19	21.78
100005	48900001	51900000	0.1732	0.7083	24.46	22.05
100005	49200001	52200000	0.1731	0.7151	24.21	21.80
100005	49500001	52500000	0.1967	0.7312	26.90	24.49
100005	49800001	52800000	0.1942	0.7369	26.35	23.94
100005	50100001	53100000	0.2081	0.7533	27.62	25.21
100005	50400001	53400000	0.2182	0.7466	29.22	26.81
100005	50700001	53700000	0.2077	0.7462	27.84	25.43
100005	51000001	54000000	0.2066	0.7333	28.18	25.77
100005	51300001	54300000	0.1811	0.7265	24.93	22.52
100005	51600001	54600000	0.1800	0.7192	25.03	22.62
100005	51900001	54900000	0.1813	0.7309	24.81	22.40
100005	52200001	55200000	0.1807	0.7368	24.52	22.11
100005	52500001	55500000	0.1664	0.7258	22.93	20.52
100005	52800001	55800000	0.1578	0.7361	21.43	19.02
100005	53100001	56100000	0.1522	0.7264	20.96	18.55
100005	53400001	56400000	0.1524	0.7429	20.51	18.10
100005	53700001	56700000	0.1643	0.7317	22.45	20.04
100005	54000001	57000000	0.1526	0.7363	20.73	18.32
100005	54300001	57300000	0.1815	0.7425	24.45	22.04
100005	54600001	57600000	0.1770	0.7361	24.04	21.63
100005	54900001	57900000	0.1537	0.7296	21.06	18.65
100005	55200001	58200000	0.1488	0.7234	20.57	18.16
100005	55500001	58500000	0.1452	0.7163	20.28	17.87
100005	55800001	58800000	0.1517	0.7219	21.02	18.61
100005	56100001	59100000	0.1582	0.7331	21.57	19.16
100005	56400001	59400000	0.1699	0.7378	23.03	20.62
100005	56700001	59700000	0.1614	0.7448	21.67	19.26
100005	57000001	60000000	0.1648	0.7334	22.47	20.06
100005	57300001	60300000	0.1575	0.7267	21.67	19.26
100005	57600001	60600000	0.1625	0.7252	22.40	19.99
100005	57900001	60900000	0.1783	0.7272	24.52	22.11
100005	58200001	61200000	0.1703	0.7130	23.88	21.47
100005	58500001	61500000	0.1707	0.7193	23.73	21.32
100005	58800001	61800000	0.1656	0.7012	23.62	21.21
100005	59100001	62100000	0.1573	0.6955	22.62	20.21
100005	59400001	62400000	0.1585	0.6838	23.18	20.77
100005	59700001	62700000	0.1548	0.6784	22.81	20.40
100005	60000001	63000000	0.1517	0.6851	22.14	19.73
100005	60300001	63300000	0.1444	0.6711	21.52	19.11
100005	60600001	63600000	0.1560	0.6776	23.02	20.61
100005	60900001	63900000	0.1488	0.6714	22.16	19.75
100005	61200001	64200000	0.1562	0.7038	22.20	19.79
100005	61500001	64500000	0.1599	0.6944	23.03	20.62
100005	61800001	64800000	0.1562	0.7108	21.98	19.57
100005	62100001	65100000	0.1643	0.7092	23.16	20.75
100005	62400001	65400000	0.1433	0.7151	20.04	17.63
100005	62700001	65700000	0.1505	0.7226	20.83	18.42
100005	63000001	66000000	0.1736	0.7267	23.89	21.48
100005	63300001	66300000	0.1765	0.7355	24.00	21.59
100005	63600001	66600000	0.1610	0.7452	21.61	19.20
100005	63900001	66900000	0.1580	0.7544	20.94	18.53
100005	64200001	67200000	0.1559	0.7432	20.97	18.56
100005	64500001	67500000	0.1503	0.7562	19.88	17.47
100005	64800001	67800000	0.1785	0.7626	23.41	21.00
100005	65100001	68100000	0.1679	0.7568	22.19	19.78
100005	65400001	68400000	0.1800	0.7395	24.34	21.93
100005	65700001	68700000	0.1741	0.7455	23.36	20.95
100005	66000001	69000000	0.1605	0.7492	21.42	19.01
100005	66300001	69300000	0.1684	0.7486	22.49	20.08
100005	66600001	69600000	0.1824	0.7232	25.23	22.82
100005	66900001	69900000	0.1903	0.7204	26.41	24.00
100005	67200001	70200000	0.1995	0.7246	27.53	25.12
100005	67500001	70500000	0.1846	0.7143	25.85	23.44
100005	67800001	70800000	0.1697	0.6989	24.28	21.87
100005	68100001	71100000	0.1717	0.7138	24.05	21.64
100005	68400001	71400000	0.1620	0.7307	22.16	19.75
100005	68700001	71700000	0.1640	0.7294	22.48	20.07
100005	69000001	72000000	0.1569	0.7148	21.95	19.54
100005	69300001	72300000	0.1515	0.7186	21.09	18.68
100005	69600001	72600000	0.1348	0.7276	18.53	16.12
100005	69900001	72900000	0.1300	0.7309	17.78	15.37
100005	70200001	73200000	0.1207	0.7259	16.62	14.21
100005	70500001	73500000	0.1412	0.7349	19.21	16.80
100005	70800001	73800000	0.1328	0.7597	17.49	15.08
100005	71100001	74100000	0.1237	0.7403	16.71	14.30
100005	71400001	74400000	0.1411	0.7234	19.50	17.09
100005	71700001	74700000	0.1421	0.7102	20.01	17.60
100005	72000001	75000000	0.1561	0.7221	21.62	19.21
100005	72300001	75300000	0.1677	0.7200	23.30	20.89
100005	72600001	75600000	0.1810	0.7208	25.11	22.70
100005	72900001	75900000	0.1773	0.7010	25.29	22.88
100005	73200001	76200000	0.1788	0.6977	25.62	23.21
100005	73500001	76500000	0.1705	0.6855	24.87	22.46
100005	73800001	76800000	0.1802	0.6643	27.13	24.72
100005	74100001	77100000	0.1882	0.6696	28.11	25.70
100005	74400001	77400000	0.1847	0.6880	26.84	24.43
100005	74700001	77700000	0.1883	0.6866	27.43	25.02
100005	75000001	78000000	0.1804	0.6789	26.57	24.16
100005	75300001	78300000	0.1668	0.6794	24.55	22.14
100005	75600001	78600000	0.1683	0.6961	24.18	21.77
100005	75900001	78900000	0.1750	0.6977	25.08	22.67
100005	76200001	79200000	0.1760	0.7043	24.99	22.58
100005	76500001	79500000	0.1771	0.7132	24.83	22.42
100005	76800001	79800000	0.1679	0.7120	23.58	21.17
100005	77100001	80100000	0.1735	0.7211	24.07	21.66
100005	77400001	80400000	0.1687	0.7149	23.60	21.19
100005	77700001	80700000	0.1606	0.7171	22.40	19.99
100005	78000001	81000000	0.1518	0.7068	21.48	19.07
100005	78300001	81300000	0.1481	0.6997	21.17	18.76
100005	78600001	81600000	0.1456	0.6943	20.97	18.56
100005	78900001	81900000	0.1474	0.6936	21.25	18.84
100005	79200001	82200000	0.1435	0.6872	20.89	18.48
100005	79500001	82500000	0.1541	0.6824	22.58	20.17
100005	79800001	82800000	0.1471	0.6865	21.43	19.02
100005	80100001	83100000	0.1424	0.6709	21.22	18.81
100005	80400001	83400000	0.1573	0.6718	23.41	21.00
100005	80700001	83700000	0.1713	0.6802	25.19	22.78
100005	81000001	84000000	0.1745	0.6949	25.11	22.70
100005	81300001	84300000	0.1721	0.7004	24.57	22.16
100005	81600001	84600000	0.1796	0.7055	25.46	23.05
100005	81900001	84900000	0.1898	0.7201	26.36	23.95
100005	82200001	85200000	0.1931	0.7282	26.51	24.10
100005	82500001	85500000	0.1875	0.7208	26.01	23.60
100005	82800001	85800000	0.1942	0.7006	27.72	25.31
100005	83100001	86100000	0.2026	0.7170	28.25	25.84
100005	83400001	86400000	0.1836	0.7014	26.18	23.77
100005	83700001	86700000	0.1667	0.6822	24.44	22.03
100005	84000001	87000000	0.1650	0.6811	24.23	21.82
100005	84300001	87300000	0.1774	0.6693	26.50	24.09
100005	84600001	87600000	0.1667	0.6554	25.44	23.03
100005	84900001	87900000	0.1577	0.6289	25.07	22.66
100005	85200001	88200000	0.1595	0.6277	25.42	23.01
100005	85500001	88500000	0.1519	0.6276	24.20	21.79
100005	85800001	88800000	0.1526	0.6351	24.02	21.61
100005	86100001	89100000	0.1375	0.6375	21.57	19.16
100005	86400001	89400000	0.1394	0.6152	22.66	20.25
100005	86700001	89700000	0.1516	0.6366	23.82	21.41
100005	87000001	90000000	0.1442	0.6177	23.34	20.93
100005	87300001	90300000	0.1275	0.6190	20.60	18.19
100005	87600001	90600000	0.1258	0.6192	20.32	17.91
100005	87900001	90900000	0.1277	0.6377	20.03	17.62
100005	88200001	91200000	0.1311	0.6334	20.71	18.30
100005	88500001	91500000	0.1340	0.6176	21.69	19.28
100005	88800001	91800000	0.1359	0.6220	21.85	19.44
100005	89100001	92100000	0.1402	0.6266	22.38	19.97
100005	89400001	92400000	0.1433	0.6516	21.99	19.58
100005	89700001	92700000	0.1469	0.6407	22.93	20.52
100005	90000001	93000000	0.1532	0.6591	23.24	20.83
100005	90300001	93300000	0.1602	0.6636	24.14	21.73
100005	90600001	93600000	0.1651	0.6688	24.69	22.28
100005	90900001	93900000	0.1721	0.6660	25.85	23.44
100005	91200001	94200000	0.1699	0.6659	25.52	23.11
100005	91500001	94500000	0.1622	0.7014	23.12	20.71
100005	91800001	94800000	0.1596	0.7066	22.58	20.17
100005	92100001	95100000	0.1563	0.6780	23.06	20.65
100005	92400001	95400000	0.1513	0.6765	22.37	19.96
100005	92700001	95700000	0.1480	0.6841	21.64	19.23
100005	93000001	96000000	0.1588	0.6721	23.63	21.22
100005	93300001	96300000	0.1552	0.6731	23.06	20.65
100005	93600001	96600000	0.1600	0.6684	23.94	21.53
100005	93900001	96900000	0.1368	0.6580	20.79	18.38
100005	94200001	97200000	0.1302	0.6404	20.33	17.92
100005	94500001	97500000	0.1410	0.6125	23.02	20.61
100005	94800001	97800000	0.1490	0.6147	24.23	21.82
100005	95100001	98100000	0.1426	0.6260	22.78	20.37
100005	95400001	98400000	0.1457	0.6258	23.28	20.87
100005	95700001	98700000	0.1444	0.6275	23.02	20.61
100005	96000001	99000000	0.1370	0.6140	22.32	19.91
100005	96300001	99300000	0.1441	0.6114	23.56	21.15
100005	96600001	99600000	0.1374	0.6090	22.57	20.16
100005	96900001	99900000	0.1462	0.6282	23.28	20.87
100005	97200001	100200000	0.1461	0.6252	23.36	20.95
100005	97500001	100500000	0.1456	0.6162	23.62	21.21
100005	97800001	100800000	0.1358	0.6025	22.54	20.13
100005	98100001	101100000	0.1356	0.5767	23.52	21.11
100005	98400001	101400000	0.1460	0.5677	25.71	23.30
100005	98700001	101700000	0.1361	0.5467	24.89	22.48
100005	99000001	102000000	0.1426	0.5524	25.82	23.41
100005	99300001	102300000	0.1308	0.5547	23.59	21.18
100005	99600001	102600000	0.1199	0.5401	22.19	19.78
100005	99900001	102900000	0.1293	0.5154	25.08	22.67
100005	100200001	103200000	0.1322	0.5244	25.21	22.80
100005	100500001	103500000	0.1301	0.5387	24.15	21.74
100005	100800001	103800000	0.1260	0.5306	23.75	21.34
100005	101100001	104100000	0.1367	0.5478	24.96	22.55
100005	101400001	104400000	0.1333	0.5522	24.14	21.73
100005	101700001	104700000	0.1432	0.5601	25.57	23.16
100005	102000001	105000000	0.1275	0.5675	22.47	20.06
100005	102300001	105300000	0.1391	0.5660	24.57	22.16
100005	102600001	105600000	0.1363	0.5797	23.51	21.10
100005	102900001	105900000	0.1291	0.5988	21.55	19.14
100005	103200001	106200000	0.1389	0.6063	22.90	20.49
100005	103500001	106500000	0.1432	0.6335	22.61	20.20
100005	103800001	106800000	0.1480	0.6549	22.59	20.18
100005	104100001	107001170	0.1602	0.6781	22.84	20.43
100006	1	3000000	0.1437	0.6873	20.90	18.49
100006	300001	3300000	0.1449	0.6661	21.75	19.34
100006	600001	3600000	0.1576	0.6692	23.55	21.14
100006	900001	3900000	0.1483	0.6677	22.20	19.79
100006	1200001	4200000	0.1481	0.6701	22.10	19.69
100006	1500001	4500000	0.1535	0.6575	23.35	20.94
100006	1800001	4800000	0.1554	0.6280	24.75	22.34
100006	2100001	5100000	0.1587	0.6328	25.08	22.67
100006	2400001	5400000	0.1520	0.6281	24.20	21.79
100006	2700001	5700000	0.1604	0.6472	24.78	22.37
100006	3000001	6000000	0.1639	0.6547	25.03	22.62
100006	3300001	6300000	0.1543	0.6597	23.38	20.97
100006	3600001	6600000	0.1521	0.6654	22.86	20.45
100006	3900001	6900000	0.1562	0.6682	23.38	20.97
100006	4200001	7200000	0.1590	0.6595	24.11	21.70
100006	4500001	7500000	0.1551	0.6655	23.31	20.90
100006	4800001	7800000	0.1537	0.6773	22.70	20.29
100006	5100001	8100000	0.1578	0.6769	23.31	20.90
100006	5400001	8400000	0.1725	0.6892	25.03	22.62
100006	5700001	8700000	0.1611	0.6812	23.65	21.24
100006	6000001	9000000	0.1624	0.6755	24.05	21.64
100006	6300001	9300000	0.1768	0.6859	25.78	23.37
100006	6600001	9600000	0.1779	0.6914	25.72	23.31
100006	6900001	9900000	0.1866	0.6936	26.90	24.49
100006	7200001	10200000	0.1825	0.7102	25.69	23.28
100006	7500001	10500000	0.1796	0.7031	25.55	23.14
100006	7800001	10800000	0.1923	0.7161	26.85	24.44
100006	8100001	11100000	0.1857	0.7044	26.37	23.96
100006	8400001	11400000	0.1686	0.6989	24.12	21.71
100006	8700001	11700000	0.1799	0.7054	25.50	23.09
100006	9000001	12000000	0.1728	0.7095	24.36	21.95
100006	9300001	12300000	0.1633	0.7032	23.22	20.81
100006	9600001	12600000	0.1520	0.6874	22.12	19.71
100006	9900001	12900000	0.1464	0.6901	21.21	18.80
100006	10200001	13200000	0.1557	0.6854	22.72	20.31
100006	10500001	13500000	0.1639	0.6952	23.58	21.17
100006	10800001	13800000	0.1579	0.6986	22.60	20.19
100006	11100001	14100000	0.1600	0.7124	22.46	20.05
100006	11400001	14400000	0.1673	0.7274	23.00	20.59
100006	11700001	14700000	0.1577	0.7335	21.50	19.09
100006	12000001	15000000	0.1553	0.7334	21.17	18.76
100006	12300001	15300000	0.1524	0.7449	20.46	18.05
100006	12600001	15600000	0.1560	0.7400	21.08	18.67
100006	12900001	15900000	0.1504	0.7252	20.73	18.32
100006	13200001	16200000	0.1470	0.7171	20.50	18.09
100006	13500001	16500000	0.1580	0.7213	21.91	19.50
100006	13800001	16800000	0.1470	0.7140	20.58	18.17
100006	14100001	17100000	0.1522	0.7198	21.15	18.74
100006	14400001	17400000	0.1563	0.7124	21.94	19.53
100006	14700001	17700000	0.1573	0.6915	22.75	20.34
100006	15000001	18000000	0.1588	0.6560	24.20	21.79
100006	15300001	18300000	0.1766	0.6617	26.70	24.29
100006	15600001	18600000	0.1769	0.6792	26.05	23.64
100006	15900001	18900000	0.1819	0.6998	26.00	23.59
100006	16200001	19200000	0.1868	0.7156	26.10	23.69
100006	16500001	19500000	0.1869	0.7201	25.96	23.55
100006	16800001	19800000	0.2124	0.7329	28.98	26.57
100006	17100001	20100000	0.2062	0.7195	28.67	26.26
100006	17400001	20400000	0.2054	0.7170	28.65	26.24
100006	17700001	20700000	0.2104	0.7429	28.33	25.92
100006	18000001	21000000	0.2107	0.7799	27.02	24.61
100006	18300001	21300000	0.1996	0.7767	25.70	23.29
100006	18600001	21600000	0.2052	0.7760	26.45	24.04
100006	18900001	21900000	0.1966	0.7601	25.86	23.45
100006	19200001	22200000	0.1863	0.7551	24.68	22.27
100006	19500001	22500000	0.1761	0.7444	23.65	21.24
100006	19800001	22800000	0.1473	0.7358	20.03	17.62
100006	20100001	23100000	0.1525	0.7427	20.54	18.13
100006	20400001	23400000	0.1463	0.7552	19.38	16.97
100006	20700001	23700000	0.1458	0.7558	19.29	16.88
100006	21000001	24000000	0.1401	0.7459	18.78	16.37
100006	21300001	24300000	0.1411	0.7406	19.05	16.64
100006	21600001	24600000	0.1409	0.7303	19.30	16.89
100006	21900001	24900000	0.1505	0.7336	20.51	18.10
100006	22200001	25200000	0.1527	0.7434	20.54	18.13
100006	22500001	25500000	0.1589	0.7505	21.17	18.76
100006	22800001	25800000	0.1676	0.7547	22.21	19.80
100006	23100001	26100000	0.1719	0.7655	22.45	20.04
100006	23400001	26400000	0.1658	0.7605	21.80	19.39
100006	23700001	26700000	0.1731	0.7560	22.90	20.49
100006	24000001	27000000	0.1658	0.7516	22.07	19.66
100006	24300001	27300000	0.1616	0.7599	21.26	18.85
100006	24600001	27600000	0.1533	0.7726	19.84	17.43
100006	24900001	27900000	0.1633	0.7864	20.77	18.36
100006	25200001	28200000	0.1629	0.7840	20.78	18.37
100006	25500001	28500000	0.1457	0.7791	18.70	16.29
100006	25800001	28800000	0.1482	0.7821	18.95	16.54
100006	26100001	29100000	0.1437	0.7804	18.42	16.01
100006	26400001	29400000	0.1513	0.7819	19.34	16.93
100006	26700001	29700000	0.1500	0.7754	19.35	16.94
100006	27000001	30000000	0.1601	0.7773	20.60	18.19
100006	27300001	30300000	0.1708	0.7778	21.95	19.54
100006	27600001	30600000	0.1894	0.7830	24.19	21.78
100006	27900001	30900000	0.1744	0.7663	22.76	20.35
100006	28200001	31200000	0.1916	0.7752	24.72	22.31
100006	28500001	31500000	0.2062	0.7714	26.73	24.32
100006	28800001	31800000	0.2069	0.7599	27.23	24.82
100006	29100001	32100000	0.2128	0.7618	27.93	25.52
100006	29400001	32400000	0.2106	0.7598	27.72	25.31
100006	29700001	32700000	0.2122	0.7702	27.55	25.14
100006	30000001	33000000	0.2125	0.7774	27.33	24.92
100006	30300001	33300000	0.1904	0.7303	26.06	23.65
100006	30600001	33600000	0.1733	0.7281	23.80	21.39
100006	30900001	33900000	0.1887	0.7398	25.50	23.09
100006	31200001	34200000	0.1683	0.7173	23.47	21.06
100006	31500001	34500000	0.1647	0.7244	22.74	20.33
100006	31800001	34800000	0.1558	0.7359	21.17	18.76
100006	32100001	35100000	0.1599	0.7280	21.96	19.55
100006	32400001	35400000	0.1532	0.7266	21.08	18.67
100006	32700001	35700000	0.1441	0.7235	19.92	17.51
100006	33000001	36000000	0.1603	0.7338	21.85	19.44
100006	33300001	36300000	0.1691	0.7857	21.52	19.11
100006	33600001	36600000	0.1733	0.7772	22.29	19.88
100006	33900001	36900000	0.1692	0.7894	21.44	19.03
100006	34200001	37200000	0.1928	0.8005	24.09	21.68
100006	34500001	37500000	0.1824	0.7931	22.99	20.58
100006	34800001	37800000	0.1902	0.7786	24.43	22.02
100006	35100001	38100000	0.1850	0.7785	23.76	21.35
100006	35400001	38400000	0.1888	0.7661	24.64	22.23
100006	35700001	38700000	0.1884	0.7595	24.81	22.40
100006	36000001	39000000	0.1883	0.7461	25.24	22.83
100006	36300001	39300000	0.1930	0.7372	26.19	23.78
100006	36600001	39600000	0.1854	0.7393	25.08	22.67
100006	36900001	39900000	0.1836	0.7255	25.31	22.90
100006	37200001	40200000	0.1628	0.7249	22.46	20.05
100006	37500001	40500000	0.1821	0.7334	24.83	22.42
100006	37800001	40800000	0.1807	0.7468	24.19	21.78
100006	38100001	41100000	0.1649	0.7508	21.96	19.55
100006	38400001	41400000	0.1711	0.7691	22.25	19.84
100006	38700001	41700000	0.1801	0.7861	22.91	20.50
100006	39000001	42000000	0.1685	0.7999	21.07	18.66
100006	39300001	42300000	0.1578	0.7783	20.27	17.86
100006	39600001	42600000	0.1638	0.7742	21.16	18.75
100006	39900001	42900000	0.1563	0.7682	20.35	17.94
100006	40200001	43200000	0.1677	0.7768	21.59	19.18
100006	40500001	43500000	0.1547	0.7775	19.89	17.48
100006	40800001	43800000	0.1570	0.7824	20.06	17.65
100006	41100001	44100000	0.1708	0.7883	21.67	19.26
100006	41400001	44400000	0.1812	0.7790	23.26	20.85
100006	41700001	44700000	0.1682	0.7715	21.81	19.40
100006	42000001	45000000	0.1697	0.7545	22.49	20.08
100006	42300001	45300000	0.1690	0.7700	21.95	19.54
100006	42600001	45600000	0.1559	0.7621	20.45	18.04
100006	42900001	45900000	0.1565	0.7725	20.25	17.84
100006	43200001	46200000	0.1501	0.7618	19.71	17.30
100006	43500001	46500000	0.1580	0.7625	20.73	18.32
100006	43800001	46800000	0.1586	0.7638	20.76	18.35
100006	44100001	47100000	0.1616	0.7547	21.41	19.00
100006	44400001	47400000	0.1526	0.7658	19.93	17.52
100006	44700001	47700000	0.1760	0.7747	22.71	20.30
100006	45000001	48000000	0.1725	0.7756	22.25	19.84
100006	45300001	48300000	0.1821	0.7779	23.41	21.00
100006	45600001	48600000	0.1901	0.7912	24.03	21.62
100006	45900001	48900000	0.1975	0.7879	25.07	22.66
100006	46200001	49200000	0.1999	0.7863	25.43	23.02
100006	46500001	49500000	0.1882	0.7736	24.33	21.92
100006	46800001	49800000	0.1790	0.7474	23.95	21.54
100006	47100001	50100000	0.1689	0.7377	22.90	20.49
100006	47400001	50400000	0.1673	0.7242	23.10	20.69
100006	47700001	50700000	0.1587	0.7171	22.13	19.72
100006	48000001	51000000	0.1661	0.7034	23.62	21.21
100006	48300001	51300000	0.1537	0.7108	21.63	19.22
100006	48600001	51600000	0.1667	0.7255	22.98	20.57
100006	48900001	51900000	0.1511	0.7311	20.66	18.25
100006	49200001	52200000	0.1486	0.7372	20.15	17.74
100006	49500001	52500000	0.1529	0.7510	20.37	17.96
100006	49800001	52800000	0.1557	0.7797	19.97	17.56
100006	50100001	53100000	0.1554	0.7996	19.44	17.03
100006	50400001	53400000	0.1593	0.8062	19.75	17.34
100006	50700001	53700000	0.1357	0.8020	16.92	14.51
100006	51000001	54000000	0.1300	0.8370	15.53	13.12
100006	51300001	54300000	0.1593	0.8352	19.07	16.66
100006	51600001	54600000	0.1543	0.8198	18.83	16.42
100006	51900001	54900000	0.1615	0.8114	19.90	17.49
100006	52200001	55200000	0.1684	0.8111	20.76	18.35
100006	52500001	55500000	0.1605	0.8084	19.86	17.45
100006	52800001	55800000	0.1590	0.7846	20.26	17.85
100006	53100001	56100000	0.1701	0.7870	21.61	19.20
100006	53400001	56400000	0.1737	0.7931	21.90	19.49
100006	53700001	56700000	0.1843	0.8050	22.89	20.48
100006	54000001	57000000	0.1927	0.7917	24.33	21.92
100006	54300001	57300000	0.1852	0.8053	23.00	20.59
100006	54600001	57600000	0.1891	0.8072	23.43	21.02
100006	54900001	57900000	0.2067	0.8137	25.41	23.00
100006	55200001	58200000	0.1973	0.8171	24.14	21.73
100006	55500001	58500000	0.2198	0.8263	26.60	24.19
100006	55800001	58800000	0.2209	0.8196	26.96	24.55
100006	56100001	59100000	0.2100	0.8036	26.13	23.72
100006	56400001	59400000	0.1949	0.8023	24.29	21.88
100006	56700001	59700000	0.2070	0.8023	25.80	23.39
100006	57000001	60000000	0.2054	0.8091	25.38	22.97
100006	57300001	60300000	0.1987	0.7998	24.85	22.44
100006	57600001	60600000	0.1998	0.8074	24.74	22.33
100006	57900001	60900000	0.1797	0.8115	22.14	19.73
100006	58200001	61200000	0.1746	0.8008	21.80	19.39
100006	58500001	61500000	0.1660	0.7892	21.03	18.62
100006	58800001	61800000	0.1784	0.8109	22.00	19.59
100006	59100001	62100000	0.1769	0.8130	21.75	19.34
100006	59400001	62400000	0.1817	0.8057	22.56	20.15
100006	59700001	62700000	0.1730	0.8023	21.56	19.15
100006	60000001	63000000	0.1737	0.8078	21.50	19.09
100006	60300001	63300000	0.1715	0.8127	21.10	18.69
100006	60600001	63600000	0.1626	0.8021	20.27	17.86
100006	60900001	63900000	0.1689	0.8008	21.09	18.68
100006	61200001	64200000	0.1677	0.7926	21.16	18.75
100006	61500001	64500000	0.1816	0.7997	22.71	20.30
100006	61800001	64800000	0.1736	0.8032	21.61	19.20
100006	62100001	65100000	0.1662	0.8092	20.54	18.13
100006	62400001	65400000	0.1706	0.8193	20.83	18.42
100006	62700001	65700000	0.1739	0.8101	21.47	19.06
100006	63000001	66000000	0.1666	0.8055	20.68	18.27
100006	63300001	66300000	0.1667	0.8092	20.60	18.19
100006	63600001	66600000	0.1786	0.8241	21.67	19.26
100006	63900001	66900000	0.1709	0.8172	20.92	18.51
100006	64200001	67200000	0.1803	0.8415	21.43	19.02
100006	64500001	67500000	0.1760	0.8460	20.81	18.40
100006	64800001	67800000	0.1712	0.8502	20.14	17.73
100006	65100001	68100000	0.1743	0.8621	20.21	17.80
100006	65400001	68400000	0.1708	0.8568	19.93	17.52
100006	65700001	68700000	0.1720	0.8640	19.90	17.49
100006	66000001	69000000	0.1758	0.8599	20.45	18.04
100006	66300001	69300000	0.1823	0.8528	21.37	18.96
100006	66600001	69600000	0.1723	0.8552	20.14	17.73
100006	66900001	69900000	0.1753	0.8574	20.44	18.03
100006	67200001	70200000	0.1689	0.8541	19.77	17.36
100006	67500001	70500000	0.1701	0.8516	19.98	17.57
100006	67800001	70800000	0.1764	0.8490	20.78	18.37
100006	68100001	71100000	0.1800	0.8432	21.35	18.94
100006	68400001	71400000	0.1798	0.8422	21.35	18.94
100006	68700001	71700000	0.1839	0.8465	21.73	19.32
100006	69000001	72000000	0.1793	0.8364	21.44	19.03
100006	69300001	72300000	0.1660	0.8412	19.74	17.33
100006	69600001	72600000	0.1647	0.8370	19.67	17.26
100006	69900001	72900000	0.1696	0.8455	20.06	17.65
100006	70200001	73200000	0.1813	0.8432	21.50	19.09
100006	70500001	73500000	0.1645	0.8476	19.41	17.00
100006	70800001	73800000	0.1774	0.8460	20.97	18.56
100006	71100001	74100000	0.1736	0.8394	20.68	18.27
100006	71400001	74400000	0.1759	0.8442	20.84	18.43
100006	71700001	74700000	0.1673	0.8440	19.82	17.41
100006	72000001	75000000	0.1724	0.8588	20.08	17.67
100006	72300001	75300000	0.1829	0.8517	21.47	19.06
100006	72600001	75600000	0.1809	0.8491	21.31	18.90
100006	72900001	75900000	0.1764	0.8500	20.75	18.34
100006	73200001	76200000	0.1735	0.8389	20.68	18.27
100006	73500001	76500000	0.1769	0.8399	21.06	18.65
100006	73800001	76800000	0.1591	0.8458	18.81	16.40
100006	74100001	77100000	0.1749	0.8503	20.56	18.15
100006	74400001	77400000	0.1754	0.8367	20.96	18.55
100006	74700001	77700000	0.1659	0.8315	19.95	17.54
100006	75000001	78000000	0.1726	0.8338	20.70	18.29
100006	75300001	78300000	0.1713	0.8423	20.34	17.93
100006	75600001	78600000	0.1769	0.8310	21.29	18.88
100006	75900001	78900000	0.1839	0.8296	22.17	19.76
100006	76200001	79200000	0.1768	0.8341	21.19	18.78
100006	76500001	79500000	0.1806	0.8291	21.79	19.38
100006	76800001	79800000	0.1826	0.8258	22.11	19.70
100006	77100001	80100000	0.1710	0.8152	20.98	18.57
100006	77400001	80400000	0.1733	0.8250	21.01	18.60
100006	77700001	80700000	0.1879	0.8328	22.57	20.16
100006	78000001	81000000	0.1780	0.8125	21.91	19.50
100006	78300001	81300000	0.1732	0.7994	21.66	19.25
100006	78600001	81600000	0.1666	0.8125	20.50	18.09
100006	78900001	81900000	0.1608	0.7967	20.18	17.77
100006	79200001	82200000	0.1662	0.7932	20.95	18.54
100006	79500001	82500000	0.1693	0.7802	21.70	19.29
100006	79800001	82800000	0.1758	0.7677	22.90	20.49
100006	80100001	83100000	0.1808	0.7765	23.29	20.88
100006	80400001	83400000	0.1859	0.7810	23.80	21.39
100006	80700001	83700000	0.1796	0.7745	23.19	20.78
100006	81000001	84000000	0.1738	0.7744	22.45	20.04
100006	81300001	84300000	0.1631	0.7817	20.87	18.46
100006	81600001	84600000	0.1651	0.7706	21.43	19.02
100006	81900001	84900000	0.1679	0.7824	21.46	19.05
100006	82200001	85200000	0.1750	0.7886	22.19	19.78
100006	82500001	85500000	0.1765	0.7904	22.33	19.92
100006	82800001	85800000	0.1799	0.7962	22.59	20.18
100006	83100001	86100000	0.1740	0.7928	21.95	19.54
100006	83400001	86400000	0.1556	0.7941	19.60	17.19
100006	83700001	86700000	0.1554	0.7926	19.61	17.20
100006	84000001	87000000	0.1596	0.7971	20.02	17.61
100006	84300001	87300000	0.1761	0.7875	22.36	19.95
100006	84600001	87600000	0.1705	0.7890	21.61	19.20
100006	84900001	87900000	0.1809	0.7890	22.93	20.52
100006	85200001	88200000	0.1781	0.7910	22.52	20.11
100006	85500001	88500000	0.1686	0.7978	21.13	18.72
100006	85800001	88800000	0.1605	0.7987	20.09	17.68
100006	86100001	89100000	0.1662	0.8012	20.75	18.34
100006	86400001	89400000	0.1852	0.7904	23.43	21.02
100006	86700001	89700000	0.1851	0.7833	23.63	21.22
100006	87000001	90000000	0.1936	0.7823	24.74	22.33
100006	87300001	90300000	0.1838	0.7898	23.27	20.86
100006	87600001	90600000	0.1893	0.7967	23.76	21.35
100006	87900001	90900000	0.1900	0.7986	23.79	21.38
100006	88200001	91200000	0.1769	0.7877	22.46	20.05
100006	88500001	91500000	0.1802	0.7829	23.02	20.61
100006	88800001	91800000	0.1716	0.7812	21.96	19.55
100006	89100001	92100000	0.1593	0.7747	20.57	18.16
100006	89400001	92400000	0.1554	0.7821	19.87	17.46
100006	89700001	92700000	0.1617	0.7788	20.76	18.35
100006	90000001	93000000	0.1496	0.7929	18.86	16.45
100006	90300001	93300000	0.1626	0.7876	20.65	18.24
100006	90600001	93600000	0.1585	0.7780	20.37	17.96
100006	90900001	93900000	0.1526	0.7748	19.70	17.29
100006	91200001	94200000	0.1719	0.7871	21.84	19.43
100006	91500001	94500000	0.1644	0.8036	20.46	18.05
100006	91800001	94800000	0.1900	0.8109	23.43	21.02
100006	92100001	95100000	0.1976	0.8194	24.12	21.71
100006	92400001	95400000	0.1860	0.8219	22.63	20.22
100006	92700001	95700000	0.1977	0.8319	23.76	21.35
100006	93000001	96000000	0.2071	0.8313	24.91	22.50
100006	93300001	96300000	0.2001	0.8378	23.88	21.47
100006	93600001	96600000	0.2104	0.8534	24.65	22.24
100006	93900001	96900000	0.2072	0.8552	24.23	21.82
100006	94200001	97200000	0.1875	0.8554	21.92	19.51
100006	94500001	97500000	0.1791	0.8489	21.09	18.68
100006	94800001	97800000	0.1654	0.8530	19.39	16.98
100006	95100001	98100000	0.1592	0.8509	18.71	16.30
100006	95400001	98400000	0.1647	0.8418	19.56	17.15
100006	95700001	98700000	0.1496	0.8398	17.81	15.40
100006	96000001	99000000	0.1512	0.8471	17.85	15.44
100006	96300001	99300000	0.1592	0.8459	18.82	16.41
100006	96600001	99600000	0.1497	0.8326	17.98	15.57
100006	96900001	99900000	0.1426	0.8398	16.99	14.58
100006	97200001	100200000	0.1609	0.8520	18.89	16.48
100006	97500001	100426122	0.1841	0.8536	21.03	18.62
100015	1	3000000	0.1505	0.8051	18.69	16.28
100015	300001	3300000	0.1506	0.8012	18.80	16.39
100015	600001	3600000	0.1633	0.8698	18.78	16.37
100015	900001	3900000	0.1753	0.8682	20.19	17.78
100015	1200001	4200000	0.1667	0.8620	19.34	16.93
100015	1500001	4500000	0.1731	0.8741	19.80	17.39
100015	1800001	4800000	0.1882	0.8640	21.78	19.37
100015	2100001	5100000	0.1953	0.8574	22.78	20.37
100015	2400001	5400000	0.2003	0.8501	23.56	21.15
100015	2700001	5700000	0.2177	0.8532	25.51	23.10
100015	3000001	6000000	0.2277	0.8495	26.80	24.39
100015	3300001	6300000	0.2289	0.8533	26.82	24.41
100015	3600001	6600000	0.2286	0.8584	26.63	24.22
100015	3900001	6900000	0.2076	0.8643	24.02	21.61
100015	4200001	7200000	0.2040	0.8564	23.82	21.41
100015	4500001	7500000	0.1892	0.8437	22.42	20.01
100015	4800001	7800000	0.1910	0.8477	22.53	20.12
100015	5100001	8100000	0.1829	0.8640	21.17	18.76
100015	5400001	8400000	0.1894	0.8529	22.20	19.79
100015	5700001	8700000	0.1828	0.8602	21.25	18.84
100015	6000001	9000000	0.1724	0.8659	19.91	17.50
100015	6300001	9300000	0.1627	0.8722	18.66	16.25
100015	6600001	9600000	0.1638	0.8584	19.09	16.68
100015	6900001	9900000	0.1617	0.8637	18.72	16.31
100015	7200001	10200000	0.1621	0.8622	18.80	16.39
100015	7500001	10500000	0.1652	0.8620	19.17	16.76
100015	7800001	10800000	0.1676	0.8637	19.40	16.99
100015	8100001	11100000	0.1544	0.8543	18.07	15.66
100015	8400001	11400000	0.1639	0.8534	19.20	16.79
100015	8700001	11700000	0.1691	0.8388	20.16	17.75
100015	9000001	12000000	0.1736	0.8180	21.22	18.81
100015	9300001	12300000	0.1675	0.7958	21.05	18.64
100015	9600001	12600000	0.1734	0.7982	21.72	19.31
100015	9900001	12900000	0.1714	0.7776	22.04	19.63
100015	10200001	13200000	0.1745	0.7759	22.49	20.08
100015	10500001	13500000	0.1722	0.7722	22.30	19.89
100015	10800001	13800000	0.1665	0.7654	21.76	19.35
100015	11100001	14100000	0.1576	0.7562	20.84	18.43
100015	11400001	14400000	0.1628	0.7632	21.33	18.92
100015	11700001	14700000	0.1607	0.7670	20.95	18.54
100015	12000001	15000000	0.1622	0.7773	20.87	18.46
100015	12300001	15300000	0.1670	0.7744	21.57	19.16
100015	12600001	15600000	0.1542	0.7741	19.92	17.51
100015	12900001	15900000	0.1560	0.7948	19.62	17.21
100015	13200001	16200000	0.1567	0.8038	19.49	17.08
100015	13500001	16500000	0.1621	0.8187	19.80	17.39
100015	13800001	16800000	0.1662	0.8251	20.14	17.73
100015	14100001	17100000	0.1877	0.8312	22.58	20.17
100015	14400001	17400000	0.1761	0.8364	21.05	18.64
100015	14700001	17700000	0.1786	0.8335	21.43	19.02
100015	15000001	18000000	0.1734	0.8375	20.71	18.30
100015	15300001	18300000	0.1795	0.8499	21.12	18.71
100015	15600001	18600000	0.1873	0.8521	21.99	19.58
100015	15900001	18900000	0.1976	0.8467	23.33	20.92
100015	16200001	19200000	0.1967	0.8397	23.42	21.01
100015	16500001	19500000	0.1868	0.8278	22.57	20.16
100015	16800001	19800000	0.1848	0.8168	22.63	20.22
100015	17100001	20100000	0.1828	0.8140	22.45	20.04
100015	17400001	20400000	0.1774	0.8045	22.05	19.64
100015	17700001	20700000	0.1724	0.8016	21.51	19.10
100015	18000001	21000000	0.1682	0.8047	20.90	18.49
100015	18300001	21300000	0.1603	0.7972	20.11	17.70
100015	18600001	21600000	0.1527	0.8002	19.08	16.67
100015	18900001	21900000	0.1414	0.7929	17.83	15.42
100015	19200001	22200000	0.1430	0.8049	17.77	15.36
100015	19500001	22500000	0.1508	0.7944	18.98	16.57
100015	19800001	22800000	0.1536	0.7945	19.34	16.93
100015	20100001	23100000	0.1479	0.7952	18.60	16.19
100015	20400001	23400000	0.1528	0.8025	19.04	16.63
100015	20700001	23700000	0.1445	0.8122	17.79	15.38
100015	21000001	24000000	0.1507	0.7973	18.90	16.49
100015	21300001	24300000	0.1465	0.7640	19.17	16.76
100015	21600001	24600000	0.1395	0.7291	19.13	16.72
100015	21900001	24900000	0.1426	0.7307	19.51	17.10
100015	22200001	25200000	0.1460	0.7260	20.11	17.70
100015	22500001	25500000	0.1517	0.7237	20.96	18.55
100015	22800001	25800000	0.1414	0.7268	19.46	17.05
100015	23100001	26100000	0.1419	0.7250	19.58	17.17
100015	23400001	26400000	0.1360	0.7188	18.92	16.51
100015	23700001	26700000	0.1382	0.7075	19.53	17.12
100015	24000001	27000000	0.1441	0.7164	20.11	17.70
100015	24300001	27300000	0.1395	0.7502	18.59	16.18
100015	24600001	27600000	0.1626	0.7732	21.03	18.62
100015	24900001	27900000	0.1623	0.7657	21.19	18.78
100015	25200001	28200000	0.1683	0.7561	22.25	19.84
100015	25500001	28500000	0.1642	0.7510	21.87	19.46
100015	25800001	28800000	0.1628	0.7248	22.47	20.06
100015	26100001	29100000	0.1711	0.7292	23.46	21.05
100015	26400001	29400000	0.1689	0.7413	22.78	20.37
100015	26700001	29700000	0.1734	0.7485	23.16	20.75
100015	27000001	30000000	0.1669	0.7338	22.74	20.33
100015	27300001	30300000	0.1693	0.7421	22.81	20.40
100015	27600001	30600000	0.1498	0.7432	20.16	17.75
100015	27900001	30900000	0.1647	0.7443	22.13	19.72
100015	28200001	31200000	0.1787	0.7519	23.77	21.36
100015	28500001	31500000	0.1740	0.7393	23.53	21.12
100015	28800001	31800000	0.1758	0.7514	23.39	20.98
100015	29100001	32100000	0.1748	0.7369	23.72	21.31
100015	29400001	32400000	0.1748	0.7268	24.06	21.65
100015	29700001	32700000	0.1669	0.7268	22.97	20.56
100015	30000001	33000000	0.1712	0.7354	23.28	20.87
100015	30300001	33300000	0.1765	0.7313	24.13	21.72
100015	30600001	33600000	0.1964	0.7401	26.53	24.12
100015	30900001	33900000	0.1987	0.7489	26.53	24.12
100015	31200001	34200000	0.1805	0.7413	24.34	21.93
100015	31500001	34500000	0.1871	0.7686	24.34	21.93
100015	31800001	34800000	0.1734	0.7808	22.21	19.80
100015	32100001	35100000	0.1709	0.7843	21.79	19.38
100015	32400001	35400000	0.1779	0.7850	22.66	20.25
100015	32700001	35700000	0.1892	0.7908	23.93	21.52
100015	33000001	36000000	0.1922	0.7864	24.44	22.03
100015	33300001	36300000	0.1921	0.7658	25.08	22.67
100015	33600001	36600000	0.1903	0.7558	25.18	22.77
100015	33900001	36900000	0.1739	0.7529	23.10	20.69
100015	34200001	37200000	0.1729	0.7513	23.01	20.60
100015	34500001	37500000	0.1811	0.7511	24.11	21.70
100015	34800001	37800000	0.1933	0.7363	26.25	23.84
100015	35100001	38100000	0.1871	0.7331	25.52	23.11
100015	35400001	38400000	0.1774	0.6954	25.51	23.10
100015	35700001	38700000	0.1720	0.6861	25.07	22.66
100015	36000001	39000000	0.1649	0.6770	24.36	21.95
100015	36300001	39300000	0.1659	0.6715	24.70	22.29
100015	36600001	39600000	0.1530	0.6707	22.82	20.41
100015	36900001	39900000	0.1531	0.6656	23.00	20.59
100015	37200001	40200000	0.1503	0.6764	22.22	19.81
100015	37500001	40500000	0.1313	0.6714	19.56	17.15
100015	37800001	40800000	0.1262	0.6709	18.81	16.40
100015	38100001	41100000	0.1367	0.6773	20.18	17.77
100015	38400001	41400000	0.1422	0.6993	20.34	17.93
100015	38700001	41700000	0.1454	0.6790	21.41	19.00
100015	39000001	42000000	0.1439	0.6810	21.14	18.73
100015	39300001	42300000	0.1444	0.6878	20.99	18.58
100015	39600001	42600000	0.1534	0.6832	22.45	20.04
100015	39900001	42900000	0.1532	0.6745	22.71	20.30
100015	40200001	43200000	0.1554	0.6424	24.19	21.78
100015	40500001	43500000	0.1583	0.6416	24.68	22.27
100015	40800001	43800000	0.1652	0.6356	25.99	23.58
100015	41100001	44100000	0.1600	0.6401	25.00	22.59
100015	41400001	44400000	0.1573	0.6389	24.63	22.22
100015	41700001	44700000	0.1527	0.6648	22.97	20.56
100015	42000001	45000000	0.1550	0.6723	23.06	20.65
100015	42300001	45300000	0.1619	0.6722	24.09	21.68
100015	42600001	45600000	0.1504	0.6677	22.53	20.12
100015	42900001	45900000	0.1455	0.6761	21.52	19.11
100015	43200001	46200000	0.1507	0.7085	21.27	18.86
100015	43500001	46500000	0.1520	0.6951	21.86	19.45
100015	43800001	46800000	0.1434	0.7085	20.24	17.83
100015	44100001	47100000	0.1402	0.7062	19.85	17.44
100015	44400001	47400000	0.1472	0.7045	20.89	18.48
100015	44700001	47700000	0.1427	0.6597	21.64	19.23
100015	45000001	48000000	0.1452	0.6674	21.75	19.34
100015	45300001	48300000	0.1402	0.6855	20.45	18.04
100015	45600001	48600000	0.1535	0.6893	22.27	19.86
100015	45900001	48900000	0.1654	0.6830	24.21	21.80
100015	46200001	49200000	0.1559	0.6731	23.16	20.75
100015	46500001	49500000	0.1677	0.6774	24.76	22.35
100015	46800001	49800000	0.1645	0.6654	24.72	22.31
100015	47100001	50100000	0.1611	0.6621	24.34	21.93
100015	47400001	50400000	0.1605	0.6662	24.08	21.67
100015	47700001	50700000	0.1693	0.6895	24.55	22.14
100015	48000001	51000000	0.1623	0.6645	24.42	22.01
100015	48300001	51300000	0.1612	0.6424	25.09	22.68
100015	48600001	51600000	0.1520	0.6324	24.03	21.62
100015	48900001	51900000	0.1430	0.6310	22.67	20.26
100015	49200001	52200000	0.1493	0.6251	23.88	21.47
100015	49500001	52500000	0.1462	0.6272	23.31	20.90
100015	49800001	52800000	0.1657	0.6390	25.94	23.53
100015	50100001	53100000	0.1644	0.6433	25.56	23.15
100015	50400001	53400000	0.1567	0.6359	24.65	22.24
100015	50700001	53700000	0.1546	0.6429	24.05	21.64
100015	51000001	54000000	0.1608	0.6597	24.38	21.97
100015	51300001	54300000	0.1573	0.6680	23.54	21.13
100015	51600001	54600000	0.1597	0.6789	23.52	21.11
100015	51900001	54900000	0.1714	0.6715	25.53	23.12
100015	52200001	55200000	0.1818	0.6706	27.11	24.70
100015	52500001	55500000	0.1730	0.6700	25.82	23.41
100015	52800001	55800000	0.1571	0.6670	23.55	21.14
100015	53100001	56100000	0.1702	0.6503	26.17	23.76
100015	53400001	56400000	0.1799	0.6632	27.12	24.71
100015	53700001	56700000	0.1841	0.6634	27.75	25.34
100015	54000001	57000000	0.1725	0.6672	25.86	23.45
100015	54300001	57300000	0.1667	0.6532	25.51	23.10
100015	54600001	57600000	0.1617	0.6472	24.99	22.58
100015	54900001	57900000	0.1662	0.6544	25.40	22.99
100015	55200001	58200000	0.1567	0.6563	23.88	21.47
100015	55500001	58500000	0.1746	0.6509	26.82	24.41
100015	55800001	58800000	0.1764	0.6484	27.20	24.79
100015	56100001	59100000	0.1776	0.6637	26.76	24.35
100015	56400001	59400000	0.1723	0.6625	26.01	23.60
100015	56700001	59700000	0.1728	0.6679	25.87	23.46
100015	57000001	60000000	0.1918	0.6600	29.07	26.66
100015	57300001	60300000	0.2029	0.6735	30.13	27.72
100015	57600001	60337735	0.2073	0.6806	27.80	25.39
100008	1	3000000	0.1642	0.6080	27.00	24.59
100008	300001	3300000	0.1790	0.6001	29.84	27.43
100008	600001	3600000	0.1781	0.5816	30.62	28.21
100008	900001	3900000	0.1767	0.5664	31.20	28.79
100008	1200001	4200000	0.1803	0.5573	32.36	29.95
100008	1500001	4500000	0.1804	0.5626	32.06	29.65
100008	1800001	4800000	0.1798	0.5381	33.40	30.99
100008	2100001	5100000	0.1757	0.5338	32.91	30.50
100008	2400001	5400000	0.1696	0.5209	32.56	30.15
100008	2700001	5700000	0.1640	0.5114	32.07	29.66
100008	3000001	6000000	0.1659	0.5166	32.12	29.71
100008	3300001	6300000	0.1617	0.5284	30.60	28.19
100008	3600001	6600000	0.1596	0.5466	29.20	26.79
100008	3900001	6900000	0.1652	0.5513	29.96	27.55
100008	4200001	7200000	0.1523	0.5689	26.76	24.35
100008	4500001	7500000	0.1516	0.5716	26.53	24.12
100008	4800001	7800000	0.1536	0.5879	26.14	23.73
100008	5100001	8100000	0.1602	0.6193	25.87	23.46
100008	5400001	8400000	0.1637	0.6430	25.46	23.05
100008	5700001	8700000	0.1665	0.6449	25.82	23.41
100008	6000001	9000000	0.1507	0.6281	23.99	21.58
100008	6300001	9300000	0.1371	0.6192	22.15	19.74
100008	6600001	9600000	0.1385	0.6221	22.27	19.86
100008	6900001	9900000	0.1451	0.6106	23.77	21.36
100008	7200001	10200000	0.1512	0.6081	24.87	22.46
100008	7500001	10500000	0.1456	0.6146	23.69	21.28
100008	7800001	10800000	0.1430	0.6284	22.75	20.34
100008	8100001	11100000	0.1310	0.6065	21.60	19.19
100008	8400001	11400000	0.1422	0.5800	24.51	22.10
100008	8700001	11700000	0.1304	0.5755	22.66	20.25
100008	9000001	12000000	0.1351	0.5842	23.13	20.72
100008	9300001	12300000	0.1415	0.5848	24.19	21.78
100008	9600001	12600000	0.1311	0.5864	22.36	19.95
100008	9900001	12900000	0.1297	0.6003	21.61	19.20
100008	10200001	13200000	0.1307	0.5986	21.84	19.43
100008	10500001	13500000	0.1283	0.5759	22.28	19.87
100008	10800001	13800000	0.1271	0.5839	21.77	19.36
100008	11100001	14100000	0.1410	0.5995	23.52	21.11
100008	11400001	14400000	0.1411	0.6375	22.13	19.72
100008	11700001	14700000	0.1628	0.6603	24.65	22.24
100008	12000001	15000000	0.1761	0.6765	26.03	23.62
100008	12300001	15300000	0.1694	0.6869	24.66	22.25
100008	12600001	15600000	0.1825	0.6963	26.21	23.80
100008	12900001	15900000	0.1761	0.7056	24.96	22.55
100008	13200001	16200000	0.1753	0.7093	24.71	22.30
100008	13500001	16500000	0.1781	0.7275	24.48	22.07
100008	13800001	16800000	0.1842	0.7343	25.08	22.67
100008	14100001	17100000	0.1870	0.7413	25.22	22.81
100008	14400001	17400000	0.1889	0.7312	25.83	23.42
100008	14700001	17700000	0.1866	0.7363	25.34	22.93
100008	15000001	18000000	0.1650	0.7236	22.80	20.39
100008	15300001	18300000	0.1749	0.7091	24.66	22.25
100008	15600001	18600000	0.1678	0.6964	24.10	21.69
100008	15900001	18900000	0.1651	0.6910	23.89	21.48
100008	16200001	19200000	0.1719	0.7089	24.24	21.83
100008	16500001	19500000	0.1796	0.7002	25.65	23.24
100008	16800001	19800000	0.1733	0.6889	25.15	22.74
100008	17100001	20100000	0.1641	0.6918	23.73	21.32
100008	17400001	20400000	0.1698	0.6940	24.46	22.05
100008	17700001	20700000	0.1640	0.6865	23.89	21.48
100008	18000001	21000000	0.1766	0.6987	25.27	22.86
100008	18300001	21300000	0.1697	0.7145	23.75	21.34
100008	18600001	21600000	0.1633	0.7126	22.92	20.51
100008	18900001	21900000	0.1623	0.7276	22.30	19.89
100008	19200001	22200000	0.1554	0.7102	21.88	19.47
100008	19500001	22500000	0.1507	0.7163	21.04	18.63
100008	19800001	22800000	0.1586	0.7291	21.76	19.35
100008	20100001	23100000	0.1523	0.7039	21.64	19.23
100008	20400001	23400000	0.1399	0.6954	20.11	17.70
100008	20700001	23700000	0.1301	0.6882	18.90	16.49
100008	21000001	24000000	0.1265	0.6840	18.50	16.09
100008	21300001	24300000	0.1217	0.6736	18.06	15.65
100008	21600001	24600000	0.1292	0.6685	19.33	16.92
100008	21900001	24900000	0.1330	0.6459	20.59	18.18
100008	22200001	25200000	0.1287	0.6314	20.38	17.97
100008	22500001	25500000	0.1209	0.6256	19.33	16.92
100008	22800001	25800000	0.1165	0.6044	19.28	16.87
100008	23100001	26100000	0.1352	0.6260	21.60	19.19
100008	23400001	26400000	0.1478	0.6360	23.24	20.83
100008	23700001	26700000	0.1550	0.6523	23.75	21.34
100008	24000001	27000000	0.1593	0.6502	24.51	22.10
100008	24300001	27300000	0.1669	0.6548	25.49	23.08
100008	24600001	27600000	0.1588	0.6680	23.77	21.36
100008	24900001	27900000	0.1543	0.6756	22.83	20.42
100008	25200001	28200000	0.1576	0.6797	23.19	20.78
100008	25500001	28500000	0.1642	0.6715	24.46	22.05
100008	25800001	28800000	0.1705	0.6870	24.81	22.40
100008	26100001	29100000	0.1716	0.6876	24.96	22.55
100008	26400001	29400000	0.1696	0.6821	24.86	22.45
100008	26700001	29700000	0.1649	0.6743	24.46	22.05
100008	27000001	30000000	0.1706	0.6730	25.35	22.94
100008	27300001	30300000	0.1726	0.6653	25.94	23.53
100008	27600001	30600000	0.1788	0.6564	27.24	24.83
100008	27900001	30900000	0.1820	0.6525	27.90	25.49
100008	28200001	31200000	0.1816	0.6644	27.34	24.93
100008	28500001	31500000	0.1805	0.6704	26.93	24.52
100008	28800001	31800000	0.1806	0.6544	27.59	25.18
100008	29100001	32100000	0.1686	0.6537	25.78	23.37
100008	29400001	32400000	0.1530	0.6620	23.11	20.70
100008	29700001	32700000	0.1476	0.6647	22.21	19.80
100008	30000001	33000000	0.1483	0.6729	22.03	19.62
100008	30300001	33300000	0.1299	0.6685	19.43	17.02
100008	30600001	33600000	0.1222	0.6803	17.96	15.55
100008	30900001	33900000	0.1204	0.6927	17.38	14.97
100008	31200001	34200000	0.1141	0.7043	16.20	13.79
100008	31500001	34500000	0.1124	0.7103	15.82	13.41
100008	31800001	34800000	0.1047	0.7248	14.45	12.04
100008	32100001	35100000	0.1030	0.7217	14.27	11.86
100008	32400001	35400000	0.1141	0.7187	15.88	13.47
100008	32700001	35700000	0.1256	0.7211	17.41	15.00
100008	33000001	36000000	0.1136	0.7312	15.54	13.13
100008	33300001	36300000	0.1196	0.7422	16.11	13.70
100008	33600001	36600000	0.1251	0.7454	16.78	14.37
100008	33900001	36900000	0.1372	0.7553	18.17	15.76
100008	34200001	37200000	0.1561	0.7547	20.68	18.27
100008	34500001	37500000	0.1520	0.7669	19.83	17.42
100008	34800001	37800000	0.1433	0.7693	18.63	16.22
100008	35100001	38100000	0.1398	0.7746	18.04	15.63
100008	35400001	38400000	0.1344	0.7672	17.51	15.10
100008	35700001	38700000	0.1337	0.7704	17.35	14.94
100008	36000001	39000000	0.1504	0.7424	20.26	17.85
100008	36300001	39300000	0.1618	0.7433	21.77	19.36
100008	36600001	39600000	0.1671	0.7453	22.42	20.01
100008	36900001	39900000	0.1576	0.7336	21.48	19.07
100008	37200001	40200000	0.1431	0.7260	19.71	17.30
100008	37500001	40500000	0.1414	0.7212	19.61	17.20
100008	37800001	40800000	0.1466	0.7002	20.94	18.53
100008	38100001	41100000	0.1644	0.6977	23.57	21.16
100008	38400001	41400000	0.1692	0.7111	23.80	21.39
100008	38700001	41700000	0.1695	0.7046	24.06	21.65
100008	39000001	42000000	0.1514	0.7259	20.86	18.45
100008	39300001	42300000	0.1567	0.7307	21.44	19.03
100008	39600001	42600000	0.1554	0.7284	21.34	18.93
100008	39900001	42900000	0.1522	0.7354	20.70	18.29
100008	40200001	43200000	0.1578	0.7343	21.49	19.08
100008	40500001	43500000	0.1666	0.7353	22.65	20.24
100008	40800001	43800000	0.1857	0.7603	24.42	22.01
100008	41100001	44100000	0.1680	0.7716	21.78	19.37
100008	41400001	44400000	0.1762	0.7695	22.90	20.49
100008	41700001	44700000	0.1744	0.7695	22.67	20.26
100008	42000001	45000000	0.1704	0.7732	22.04	19.63
100008	42300001	45300000	0.1580	0.7686	20.55	18.14
100008	42600001	45600000	0.1559	0.7684	20.29	17.88
100008	42900001	45900000	0.1647	0.7541	21.84	19.43
100008	43200001	46200000	0.1678	0.7499	22.38	19.97
100008	43500001	46500000	0.1746	0.7411	23.55	21.14
100008	43800001	46800000	0.1694	0.7433	22.78	20.37
100008	44100001	47100000	0.1762	0.7271	24.23	21.82
100008	44400001	47400000	0.1683	0.7284	23.11	20.70
100008	44700001	47700000	0.1692	0.7197	23.52	21.11
100008	45000001	48000000	0.1819	0.7173	25.36	22.95
100008	45300001	48300000	0.1838	0.7294	25.20	22.79
100008	45600001	48600000	0.1815	0.7218	25.14	22.73
100008	45900001	48900000	0.1779	0.7279	24.44	22.03
100008	46200001	49200000	0.1801	0.7358	24.47	22.06
100008	46500001	49500000	0.1793	0.7326	24.47	22.06
100008	46800001	49800000	0.1724	0.7217	23.89	21.48
100008	47100001	50100000	0.1716	0.7106	24.15	21.74
100008	47400001	50400000	0.1717	0.7089	24.22	21.81
100008	47700001	50700000	0.1623	0.7332	22.14	19.73
100008	48000001	51000000	0.1502	0.7323	20.52	18.11
100008	48300001	51300000	0.1558	0.7375	21.13	18.72
100008	48600001	51600000	0.1660	0.7396	22.44	20.03
100008	48900001	51900000	0.1691	0.7398	22.85	20.44
100008	49200001	52200000	0.1619	0.7378	21.94	19.53
100008	49500001	52500000	0.1612	0.7541	21.38	18.97
100008	49800001	52800000	0.1682	0.7652	21.98	19.57
100008	50100001	53100000	0.1757	0.7875	22.31	19.90
100008	50400001	53400000	0.1586	0.7988	19.85	17.44
100008	50700001	53700000	0.1718	0.7795	22.03	19.62
100008	51000001	54000000	0.1821	0.7828	23.26	20.85
100008	51300001	54300000	0.1854	0.7698	24.08	21.67
100008	51600001	54600000	0.1866	0.7810	23.89	21.48
100008	51900001	54900000	0.1860	0.7864	23.65	21.24
100008	52200001	55200000	0.1772	0.7972	22.23	19.82
100008	52500001	55500000	0.1761	0.7905	22.28	19.87
100008	52800001	55800000	0.1650	0.7645	21.58	19.17
100008	53100001	56100000	0.1509	0.7745	19.49	17.08
100008	53400001	56400000	0.1644	0.7618	21.58	19.17
100008	53700001	56700000	0.1629	0.7422	21.96	19.55
100008	54000001	57000000	0.1558	0.7303	21.34	18.93
100008	54300001	57300000	0.1486	0.7331	20.27	17.86
100008	54600001	57600000	0.1272	0.7274	17.48	15.07
100008	54900001	57900000	0.1246	0.7252	17.18	14.77
100008	55200001	58200000	0.1261	0.7216	17.47	15.06
100008	55500001	58500000	0.1342	0.7283	18.43	16.02
100008	55800001	58800000	0.1399	0.7455	18.77	16.36
100008	56100001	59100000	0.1476	0.7259	20.33	17.92
100008	56400001	59400000	0.1669	0.7405	22.54	20.13
100008	56700001	59700000	0.1704	0.7658	22.25	19.84
100008	57000001	60000000	0.1766	0.7677	23.00	20.59
100008	57300001	60300000	0.1670	0.7677	21.75	19.34
100008	57600001	60600000	0.1881	0.7660	24.55	22.14
100008	57900001	60900000	0.1954	0.7698	25.38	22.97
100008	58200001	61200000	0.2018	0.7663	26.34	23.93
100008	58500001	61500000	0.1935	0.7682	25.18	22.77
100008	58800001	61800000	0.1965	0.7786	25.24	22.83
100008	59100001	62100000	0.2020	0.7805	25.88	23.47
100008	59400001	62400000	0.1845	0.7638	24.16	21.75
100008	59700001	62700000	0.1759	0.7724	22.78	20.37
100008	60000001	63000000	0.1849	0.7892	23.43	21.02
100008	60300001	63300000	0.1802	0.7758	23.23	20.82
100008	60600001	63600000	0.1688	0.7794	21.66	19.25
100008	60900001	63900000	0.1703	0.7798	21.84	19.43
100008	61200001	64200000	0.1675	0.7846	21.35	18.94
100008	61500001	64500000	0.1561	0.7756	20.13	17.72
100008	61800001	64800000	0.1432	0.7699	18.60	16.19
100008	62100001	65100000	0.1330	0.7850	16.94	14.53
100008	62400001	65400000	0.1348	0.8008	16.84	14.43
100008	62700001	65700000	0.1323	0.7990	16.56	14.15
100008	63000001	66000000	0.1223	0.7836	15.61	13.20
100008	63300001	66300000	0.1448	0.7936	18.25	15.84
100008	63600001	66600000	0.1450	0.7948	18.25	15.84
100008	63900001	66900000	0.1461	0.7774	18.80	16.39
100008	64200001	67200000	0.1457	0.7805	18.67	16.26
100008	64500001	67500000	0.1483	0.7825	18.95	16.54
100008	64800001	67800000	0.1614	0.7855	20.55	18.14
100008	65100001	68100000	0.1625	0.7714	21.07	18.66
100008	65400001	68400000	0.1647	0.7625	21.60	19.19
100008	65700001	68700000	0.1719	0.7721	22.27	19.86
100008	66000001	69000000	0.1684	0.7895	21.33	18.92
100008	66300001	69300000	0.1577	0.8007	19.69	17.28
100008	66600001	69600000	0.1665	0.8046	20.69	18.28
100008	66900001	69900000	0.1509	0.8276	18.23	15.82
100008	67200001	70200000	0.1479	0.8356	17.70	15.29
100008	67500001	70500000	0.1627	0.8440	19.28	16.87
100008	67800001	70800000	0.1574	0.8424	18.69	16.28
100008	68100001	71100000	0.1822	0.8556	21.30	18.89
100008	68400001	71400000	0.1779	0.8551	20.81	18.40
100008	68700001	71700000	0.1715	0.8568	20.02	17.61
100008	69000001	72000000	0.1752	0.8430	20.78	18.37
100008	69300001	72300000	0.1784	0.8255	21.61	19.20
100008	69600001	72600000	0.1722	0.8228	20.93	18.52
100008	69900001	72900000	0.1853	0.8071	22.95	20.54
100008	70200001	73200000	0.1794	0.7998	22.43	20.02
100008	70500001	73500000	0.1667	0.8020	20.78	18.37
100008	70800001	73800000	0.1616	0.8077	20.01	17.60
100008	71100001	74100000	0.1320	0.7918	16.67	14.26
100008	71400001	74400000	0.1297	0.7969	16.27	13.86
100008	71700001	74700000	0.1345	0.7879	17.07	14.66
100008	72000001	75000000	0.1297	0.7890	16.44	14.03
100008	72300001	75300000	0.1400	0.7981	17.54	15.13
100008	72600001	75600000	0.1400	0.7892	17.74	15.33
100008	72900001	75900000	0.1350	0.7956	16.97	14.56
100008	73200001	76200000	0.1455	0.7833	18.57	16.16
100008	73500001	76500000	0.1495	0.7798	19.17	16.76
100008	73800001	76800000	0.1584	0.7748	20.45	18.04
100008	74100001	77100000	0.1673	0.7812	21.41	19.00
100008	74400001	77400000	0.1643	0.7669	21.42	19.01
100008	74700001	77700000	0.1654	0.7699	21.48	19.07
100008	75000001	78000000	0.1711	0.7734	22.12	19.71
100008	75300001	78300000	0.1614	0.7787	20.72	18.31
100008	75600001	78600000	0.1548	0.7891	19.62	17.21
100008	75900001	78900000	0.1587	0.8004	19.82	17.41
100008	76200001	79200000	0.1556	0.8121	19.16	16.75
100008	76500001	79500000	0.1470	0.8136	18.07	15.66
100008	76800001	79800000	0.1379	0.8263	16.69	14.28
100008	77100001	80100000	0.1405	0.8333	16.87	14.46
100008	77400001	80400000	0.1444	0.8575	16.84	14.43
100008	77700001	80700000	0.1464	0.8442	17.35	14.94
100008	78000001	81000000	0.1502	0.8459	17.75	15.34
100008	78300001	81300000	0.1476	0.8513	17.34	14.93
100008	78600001	81600000	0.1606	0.8450	19.01	16.60
100008	78900001	81900000	0.1482	0.8453	17.53	15.12
100008	79200001	82200000	0.1591	0.8506	18.70	16.29
100008	79500001	82500000	0.1596	0.8222	19.42	17.01
100008	79800001	82800000	0.1558	0.8062	19.32	16.91
100008	80100001	83100000	0.1594	0.8086	19.72	17.31
100008	80400001	83400000	0.1580	0.7920	19.95	17.54
100008	80700001	83700000	0.1682	0.8081	20.82	18.41
100008	81000001	84000000	0.1625	0.8066	20.14	17.73
100008	81300001	84300000	0.1647	0.7973	20.66	18.25
100008	81600001	84600000	0.1537	0.7931	19.37	16.96
100008	81900001	84900000	0.1585	0.7844	20.20	17.79
100008	82200001	85200000	0.1535	0.7770	19.76	17.35
100008	82500001	85500000	0.1620	0.8055	20.12	17.71
100008	82800001	85800000	0.1733	0.8073	21.47	19.06
100008	83100001	86100000	0.1764	0.8020	21.99	19.58
100008	83400001	86400000	0.1973	0.8149	24.22	21.81
100008	83700001	86700000	0.1867	0.8104	23.04	20.63
100008	84000001	87000000	0.1999	0.8045	24.85	22.44
100008	84300001	87300000	0.2017	0.8109	24.87	22.46
100008	84600001	87600000	0.2000	0.8301	24.09	21.68
100008	84900001	87900000	0.2024	0.8154	24.82	22.41
100008	85200001	88200000	0.2091	0.8153	25.65	23.24
100008	85500001	88500000	0.2074	0.8104	25.59	23.18
100008	85800001	88800000	0.2021	0.8173	24.72	22.31
100008	86100001	89100000	0.1956	0.8234	23.76	21.35
100008	86400001	89400000	0.1622	0.7960	20.37	17.96
100008	86700001	89700000	0.1611	0.8014	20.10	17.69
100008	87000001	90000000	0.1476	0.8175	18.05	15.64
100008	87300001	90300000	0.1452	0.8091	17.95	15.54
100008	87600001	90600000	0.1632	0.7957	20.51	18.10
100008	87900001	90900000	0.1505	0.8077	18.64	16.23
100008	88200001	91200000	0.1452	0.8185	17.75	15.34
100008	88500001	91500000	0.1420	0.8116	17.50	15.09
100008	88800001	91800000	0.1414	0.7973	17.73	15.32
100008	89100001	92100000	0.1374	0.7967	17.25	14.84
100008	89400001	92400000	0.1575	0.8238	19.12	16.71
100008	89700001	92700000	0.1606	0.8187	19.62	17.21
100008	90000001	93000000	0.1588	0.8121	19.56	17.15
100008	90300001	93300000	0.1633	0.8119	20.12	17.71
100008	90600001	93600000	0.1510	0.8199	18.41	16.00
100008	90900001	93900000	0.1648	0.8212	20.07	17.66
100008	91200001	94200000	0.1565	0.8147	19.21	16.80
100008	91500001	94500000	0.1562	0.8357	18.69	16.28
100008	91800001	94800000	0.1728	0.8527	20.27	17.86
100008	92100001	95100000	0.1710	0.8521	20.06	17.65
100008	92400001	95400000	0.1671	0.8391	19.91	17.50
100008	92700001	95700000	0.1745	0.8484	20.57	18.16
100008	93000001	96000000	0.1902	0.8410	22.62	20.21
100008	93300001	96300000	0.1860	0.8507	21.86	19.45
100008	93600001	96600000	0.1890	0.8537	22.14	19.73
100008	93900001	96900000	0.1959	0.8680	22.56	20.15
100008	94200001	97200000	0.2144	0.8725	24.57	22.16
100008	94500001	97500000	0.2323	0.8731	26.61	24.20
100008	94800001	97800000	0.2189	0.8756	25.00	22.59
100008	95100001	98100000	0.2175	0.8413	25.86	23.45
100008	95400001	98400000	0.2264	0.8478	26.71	24.30
100008	95700001	98453684	0.2186	0.8431	23.79	21.38
100017	1	3000000	0.2135	0.8342	25.60	23.19
100017	300001	3300000	0.2084	0.8263	25.22	22.81
100017	600001	3600000	0.2051	0.8187	25.06	22.65
100017	900001	3900000	0.1966	0.8060	24.40	21.99
100017	1200001	4200000	0.2072	0.8090	25.62	23.21
100017	1500001	4500000	0.1997	0.7821	25.53	23.12
100017	1800001	4800000	0.1906	0.7770	24.53	22.12
100017	2100001	5100000	0.1946	0.7885	24.68	22.27
100017	2400001	5400000	0.1933	0.7847	24.63	22.22
100017	2700001	5700000	0.1975	0.7751	25.48	23.07
100017	3000001	6000000	0.1896	0.7787	24.35	21.94
100017	3300001	6300000	0.1855	0.7818	23.73	21.32
100017	3600001	6600000	0.1912	0.7835	24.40	21.99
100017	3900001	6900000	0.2130	0.7921	26.90	24.49
100017	4200001	7200000	0.2064	0.7741	26.66	24.25
100017	4500001	7500000	0.2166	0.8013	27.03	24.62
100017	4800001	7800000	0.2111	0.8228	25.65	23.24
100017	5100001	8100000	0.2034	0.8211	24.77	22.36
100017	5400001	8400000	0.1969	0.8271	23.81	21.40
100017	5700001	8700000	0.1917	0.8314	23.05	20.64
100017	6000001	9000000	0.1875	0.8333	22.50	20.09
100017	6300001	9300000	0.1828	0.8353	21.88	19.47
100017	6600001	9600000	0.1593	0.8381	19.01	16.60
100017	6900001	9900000	0.1508	0.8386	17.99	15.58
100017	7200001	10200000	0.1534	0.8388	18.29	15.88
100017	7500001	10500000	0.1469	0.8326	17.64	15.23
100017	7800001	10800000	0.1545	0.8289	18.64	16.23
100017	8100001	11100000	0.1536	0.8324	18.46	16.05
100017	8400001	11400000	0.1582	0.8312	19.04	16.63
100017	8700001	11700000	0.1669	0.8339	20.02	17.61
100017	9000001	12000000	0.1693	0.8319	20.35	17.94
100017	9300001	12300000	0.1626	0.8239	19.73	17.32
100017	9600001	12600000	0.1910	0.8294	23.03	20.62
100017	9900001	12900000	0.1782	0.8120	21.95	19.54
100017	10200001	13200000	0.1784	0.8309	21.47	19.06
100017	10500001	13500000	0.1709	0.8197	20.85	18.44
100017	10800001	13800000	0.1536	0.8011	19.18	16.77
100017	11100001	14100000	0.1591	0.7892	20.16	17.75
100017	11400001	14400000	0.1611	0.7943	20.28	17.87
100017	11700001	14700000	0.1563	0.7859	19.89	17.48
100017	12000001	15000000	0.1592	0.7789	20.45	18.04
100017	12300001	15300000	0.1686	0.7742	21.77	19.36
100017	12600001	15600000	0.1555	0.7650	20.33	17.92
100017	12900001	15900000	0.1707	0.7701	22.17	19.76
100017	13200001	16200000	0.1732	0.7649	22.64	20.23
100017	13500001	16500000	0.1718	0.7735	22.21	19.80
100017	13800001	16800000	0.1927	0.7839	24.58	22.17
100017	14100001	17100000	0.1834	0.7917	23.16	20.75
100017	14400001	17400000	0.1938	0.7896	24.54	22.13
100017	14700001	17700000	0.1957	0.7952	24.61	22.20
100017	15000001	18000000	0.1861	0.7936	23.45	21.04
100017	15300001	18300000	0.1800	0.7923	22.72	20.31
100017	15600001	18600000	0.1742	0.7930	21.97	19.56
100017	15900001	18900000	0.1655	0.8024	20.62	18.21
100017	16200001	19200000	0.1602	0.8100	19.78	17.37
100017	16500001	19500000	0.1604	0.8091	19.83	17.42
100017	16800001	19800000	0.1486	0.8073	18.40	15.99
100017	17100001	20100000	0.1418	0.7994	17.74	15.33
100017	17400001	20400000	0.1220	0.8007	15.24	12.83
100017	17700001	20700000	0.1252	0.8030	15.60	13.19
100017	18000001	21000000	0.1229	0.8053	15.26	12.85
100017	18300001	21300000	0.1424	0.8184	17.40	14.99
100017	18600001	21600000	0.1496	0.8214	18.21	15.80
100017	18900001	21900000	0.1466	0.8131	18.03	15.62
100017	19200001	22200000	0.1475	0.7902	18.67	16.26
100017	19500001	22500000	0.1539	0.7946	19.37	16.96
100017	19800001	22800000	0.1522	0.7869	19.34	16.93
100017	20100001	23100000	0.1628	0.7833	20.79	18.38
100017	20400001	23400000	0.1691	0.7598	22.25	19.84
100017	20700001	23700000	0.1595	0.7592	21.00	18.59
100017	21000001	24000000	0.1664	0.7538	22.08	19.67
100017	21300001	24300000	0.1443	0.7428	19.42	17.01
100017	21600001	24600000	0.1581	0.7414	21.33	18.92
100017	21900001	24900000	0.1540	0.7411	20.78	18.37
100017	22200001	25200000	0.1560	0.7396	21.09	18.68
100017	22500001	25500000	0.1583	0.7286	21.72	19.31
100017	22800001	25800000	0.1660	0.7354	22.58	20.17
100017	23100001	26100000	0.1605	0.7445	21.55	19.14
100017	23400001	26400000	0.1601	0.7648	20.93	18.52
100017	23700001	26700000	0.1787	0.7577	23.59	21.18
100017	24000001	27000000	0.1707	0.7434	22.97	20.56
100017	24300001	27300000	0.1805	0.7528	23.98	21.57
100017	24600001	27600000	0.1536	0.7392	20.79	18.38
100017	24900001	27900000	0.1644	0.7423	22.15	19.74
100017	25200001	28200000	0.1488	0.7544	19.73	17.32
100017	25500001	28500000	0.1401	0.7470	18.75	16.34
100017	25800001	28800000	0.1389	0.7446	18.65	16.24
100017	26100001	29100000	0.1545	0.7455	20.73	18.32
100017	26400001	29400000	0.1578	0.7298	21.63	19.22
100017	26700001	29700000	0.1502	0.7340	20.46	18.05
100017	27000001	30000000	0.1632	0.7601	21.47	19.06
100017	27300001	30300000	0.1547	0.7528	20.55	18.14
100017	27600001	30600000	0.1655	0.7629	21.69	19.28
100017	27900001	30900000	0.1739	0.7639	22.76	20.35
100017	28200001	31200000	0.1939	0.7573	25.60	23.19
100017	28500001	31500000	0.1980	0.7863	25.18	22.77
100017	28800001	31800000	0.1938	0.7760	24.97	22.56
100017	29100001	32100000	0.1954	0.7653	25.53	23.12
100017	29400001	32400000	0.1869	0.7775	24.04	21.63
100017	29700001	32700000	0.1750	0.7762	22.55	20.14
100017	30000001	33000000	0.1713	0.7650	22.39	19.98
100017	30300001	33300000	0.1711	0.7542	22.68	20.27
100017	30600001	33600000	0.1778	0.7647	23.25	20.84
100017	30900001	33900000	0.1676	0.7481	22.40	19.99
100017	31200001	34200000	0.1630	0.7350	22.18	19.77
100017	31500001	34500000	0.1590	0.7057	22.52	20.11
100017	31800001	34800000	0.1622	0.6966	23.28	20.87
100017	32100001	35100000	0.1488	0.7003	21.26	18.85
100017	32400001	35400000	0.1636	0.6973	23.46	21.05
100017	32700001	35700000	0.1678	0.7035	23.86	21.45
100017	33000001	36000000	0.1740	0.7077	24.59	22.18
100017	33300001	36300000	0.1739	0.7165	24.27	21.86
100017	33600001	36600000	0.1691	0.7118	23.75	21.34
100017	33900001	36900000	0.1648	0.7295	22.58	20.17
100017	34200001	37200000	0.1607	0.7383	21.76	19.35
100017	34500001	37500000	0.1724	0.7467	23.08	20.67
100017	34800001	37800000	0.1682	0.7308	23.01	20.60
100017	35100001	38100000	0.1589	0.7182	22.13	19.72
100017	35400001	38400000	0.1494	0.7180	20.81	18.40
100017	35700001	38700000	0.1492	0.7174	20.80	18.39
100017	36000001	39000000	0.1481	0.7178	20.63	18.22
100017	36300001	39300000	0.1531	0.7258	21.09	18.68
100017	36600001	39600000	0.1453	0.7262	20.00	17.59
100017	36900001	39900000	0.1649	0.7235	22.79	20.38
100017	37200001	40200000	0.1706	0.7213	23.66	21.25
100017	37500001	40500000	0.1746	0.7231	24.15	21.74
100017	37800001	40800000	0.1908	0.7564	25.23	22.82
100017	38100001	41100000	0.1929	0.7695	25.06	22.65
100017	38400001	41400000	0.1887	0.7438	25.36	22.95
100017	38700001	41700000	0.1836	0.7270	25.25	22.84
100017	39000001	42000000	0.1870	0.7070	26.45	24.04
100017	39300001	42300000	0.1815	0.6903	26.29	23.88
100017	39600001	42600000	0.1844	0.6652	27.72	25.31
100017	39900001	42900000	0.1665	0.6685	24.90	22.49
100017	40200001	43200000	0.1714	0.6719	25.51	23.10
100017	40500001	43500000	0.1608	0.6650	24.18	21.77
100017	40800001	43800000	0.1533	0.6743	22.73	20.32
100017	41100001	44100000	0.1641	0.6799	24.13	21.72
100017	41400001	44400000	0.1711	0.6971	24.54	22.13
100017	41700001	44700000	0.1785	0.7146	24.98	22.57
100017	42000001	45000000	0.1816	0.7315	24.83	22.42
100017	42300001	45300000	0.1925	0.7410	25.97	23.56
100017	42600001	45600000	0.1986	0.7590	26.16	23.75
100017	42900001	45900000	0.2016	0.7602	26.51	24.10
100017	43200001	46200000	0.1870	0.7408	25.25	22.84
100017	43500001	46500000	0.1920	0.7522	25.52	23.11
100017	43800001	46800000	0.1854	0.7364	25.18	22.77
100017	44100001	47100000	0.1771	0.7241	24.45	22.04
100017	44400001	47400000	0.1768	0.7297	24.23	21.82
100017	44700001	47700000	0.1769	0.7032	25.16	22.75
100017	45000001	48000000	0.1656	0.6996	23.67	21.26
100017	45300001	48300000	0.1623	0.6876	23.61	21.20
100017	45600001	48600000	0.1559	0.6758	23.07	20.66
100017	45900001	48900000	0.1593	0.6681	23.84	21.43
100017	46200001	49200000	0.1690	0.6781	24.92	22.51
100017	46500001	49500000	0.1686	0.6689	25.20	22.79
100017	46800001	49800000	0.1630	0.6685	24.38	21.97
100017	47100001	50100000	0.1668	0.6688	24.94	22.53
100017	47400001	50400000	0.1537	0.6623	23.20	20.79
100017	47700001	50700000	0.1557	0.6637	23.46	21.05
100017	48000001	51000000	0.1550	0.6499	23.85	21.44
100017	48300001	51300000	0.1545	0.6393	24.17	21.76
100017	48600001	51600000	0.1531	0.6300	24.29	21.88
100017	48900001	51900000	0.1519	0.6403	23.73	21.32
100017	49200001	52200000	0.1419	0.6231	22.77	20.36
100017	49500001	52500000	0.1299	0.6133	21.19	18.78
100017	49800001	52800000	0.1359	0.6037	22.52	20.11
100017	50100001	53100000	0.1411	0.5995	23.54	21.13
100017	50400001	53400000	0.1481	0.5954	24.86	22.45
100017	50700001	53700000	0.1506	0.6070	24.81	22.40
100017	51000001	54000000	0.1504	0.6021	24.98	22.57
100017	51300001	54300000	0.1408	0.6117	23.01	20.60
100017	51600001	54600000	0.1476	0.6247	23.62	21.21
100017	51900001	54900000	0.1420	0.6008	23.64	21.23
100017	52200001	55200000	0.1454	0.6195	23.47	21.06
100017	52500001	55500000	0.1580	0.6343	24.91	22.50
100017	52800001	55800000	0.1614	0.6570	24.56	22.15
100017	53100001	56100000	0.1597	0.6521	24.48	22.07
100017	53400001	56400000	0.1594	0.6756	23.60	21.19
100017	53700001	56643041	0.1520	0.6844	21.79	19.38
100003	1	3000000	0.1948	0.8832	22.05	19.64
100003	300001	3300000	0.1742	0.8871	19.63	17.22
100003	600001	3600000	0.1695	0.8906	19.03	16.62
100003	900001	3900000	0.1585	0.8751	18.11	15.70
100003	1200001	4200000	0.1593	0.8586	18.55	16.14
100003	1500001	4500000	0.1558	0.8558	18.21	15.80
100003	1800001	4800000	0.1656	0.8527	19.42	17.01
100003	2100001	5100000	0.1662	0.8631	19.25	16.84
100003	2400001	5400000	0.1728	0.8636	20.00	17.59
100003	2700001	5700000	0.1727	0.8683	19.89	17.48
100003	3000001	6000000	0.1633	0.8531	19.14	16.73
100003	3300001	6300000	0.1643	0.8485	19.37	16.96
100003	3600001	6600000	0.1658	0.8527	19.44	17.03
100003	3900001	6900000	0.1661	0.8550	19.43	17.02
100003	4200001	7200000	0.1631	0.8693	18.76	16.35
100003	4500001	7500000	0.1541	0.8759	17.59	15.18
100003	4800001	7800000	0.1434	0.8770	16.35	13.94
100003	5100001	8100000	0.1439	0.8563	16.80	14.39
100003	5400001	8400000	0.1481	0.8479	17.46	15.05
100003	5700001	8700000	0.1521	0.8463	17.97	15.56
100003	6000001	9000000	0.1583	0.8579	18.46	16.05
100003	6300001	9300000	0.1671	0.8468	19.73	17.32
100003	6600001	9600000	0.1620	0.8407	19.26	16.85
100003	6900001	9900000	0.1655	0.8403	19.70	17.29
100003	7200001	10200000	0.1584	0.8433	18.78	16.37
100003	7500001	10500000	0.1710	0.8296	20.61	18.20
100003	7800001	10800000	0.1723	0.8331	20.68	18.27
100003	8100001	11100000	0.1749	0.8516	20.54	18.13
100003	8400001	11400000	0.1674	0.8489	19.72	17.31
100003	8700001	11700000	0.1558	0.8536	18.25	15.84
100003	9000001	12000000	0.1525	0.8464	18.02	15.61
100003	9300001	12300000	0.1511	0.8478	17.82	15.41
100003	9600001	12600000	0.1479	0.8415	17.58	15.17
100003	9900001	12900000	0.1532	0.8422	18.19	15.78
100003	10200001	13200000	0.1567	0.8380	18.70	16.29
100003	10500001	13500000	0.1480	0.8270	17.89	15.48
100003	10800001	13800000	0.1515	0.8301	18.25	15.84
100003	11100001	14100000	0.1509	0.8292	18.20	15.79
100003	11400001	14400000	0.1500	0.8368	17.92	15.51
100003	11700001	14700000	0.1583	0.8273	19.14	16.73
100003	12000001	15000000	0.1593	0.8219	19.38	16.97
100003	12300001	15300000	0.1489	0.8203	18.15	15.74
100003	12600001	15600000	0.1471	0.8166	18.02	15.61
100003	12900001	15900000	0.1625	0.8124	20.01	17.60
100003	13200001	16200000	0.1553	0.8185	18.98	16.57
100003	13500001	16500000	0.1525	0.8311	18.35	15.94
100003	13800001	16800000	0.1451	0.8191	17.71	15.30
100003	14100001	17100000	0.1471	0.8165	18.02	15.61
100003	14400001	17400000	0.1627	0.8198	19.84	17.43
100003	14700001	17700000	0.1658	0.8164	20.30	17.89
100003	15000001	18000000	0.1645	0.8206	20.04	17.63
100003	15300001	18300000	0.1673	0.8128	20.58	18.17
100003	15600001	18600000	0.1724	0.8272	20.84	18.43
100003	15900001	18900000	0.1454	0.8381	17.35	14.94
100003	16200001	19200000	0.1511	0.8209	18.41	16.00
100003	16500001	19500000	0.1663	0.8307	20.01	17.60
100003	16800001	19800000	0.1639	0.8252	19.86	17.45
100003	17100001	20100000	0.1582	0.8286	19.09	16.68
100003	17400001	20400000	0.1449	0.8231	17.60	15.19
100003	17700001	20700000	0.1459	0.8283	17.61	15.20
100003	18000001	21000000	0.1445	0.8318	17.38	14.97
100003	18300001	21300000	0.1474	0.8448	17.45	15.04
100003	18600001	21600000	0.1482	0.8353	17.74	15.33
100003	18900001	21900000	0.1479	0.8204	18.03	15.62
100003	19200001	22200000	0.1439	0.8290	17.35	14.94
100003	19500001	22500000	0.1382	0.8195	16.87	14.46
100003	19800001	22800000	0.1358	0.8263	16.43	14.02
100003	20100001	23100000	0.1258	0.8190	15.36	12.95
100003	20400001	23400000	0.1358	0.8217	16.53	14.12
100003	20700001	23700000	0.1247	0.8227	15.16	12.75
100003	21000001	24000000	0.1337	0.8165	16.38	13.97
100003	21300001	24300000	0.1250	0.8127	15.39	12.98
100003	21600001	24600000	0.1300	0.8060	16.13	13.72
100003	21900001	24900000	0.1382	0.8058	17.16	14.75
100003	22200001	25200000	0.1505	0.7944	18.95	16.54
100003	22500001	25500000	0.1562	0.8037	19.44	17.03
100003	22800001	25800000	0.1637	0.8011	20.43	18.02
100003	23100001	26100000	0.1910	0.8057	23.70	21.29
100003	23400001	26400000	0.1792	0.8009	22.37	19.96
100003	23700001	26700000	0.1874	0.7887	23.76	21.35
100003	24000001	27000000	0.1814	0.7879	23.03	20.62
100003	24300001	27300000	0.1854	0.7842	23.65	21.24
100003	24600001	27600000	0.1860	0.7980	23.31	20.90
100003	24900001	27900000	0.1800	0.8032	22.41	20.00
100003	25200001	28200000	0.1661	0.7917	20.97	18.56
100003	25500001	28500000	0.1701	0.7944	21.41	19.00
100003	25800001	28800000	0.1628	0.8059	20.20	17.79
100003	26100001	29100000	0.1484	0.8124	18.27	15.86
100003	26400001	29400000	0.1604	0.8068	19.88	17.47
100003	26700001	29700000	0.1623	0.8144	19.93	17.52
100003	27000001	30000000	0.1589	0.8175	19.44	17.03
100003	27300001	30300000	0.1741	0.8304	20.96	18.55
100003	27600001	30600000	0.1807	0.8224	21.97	19.56
100003	27900001	30900000	0.1901	0.8241	23.06	20.65
100003	28200001	31200000	0.2031	0.8511	23.87	21.46
100003	28500001	31500000	0.1880	0.8494	22.13	19.72
100003	28800001	31800000	0.1847	0.8526	21.66	19.25
100003	29100001	32100000	0.1810	0.8369	21.62	19.21
100003	29400001	32400000	0.1808	0.8426	21.45	19.04
100003	29700001	32700000	0.1755	0.8515	20.61	18.20
100003	30000001	33000000	0.1722	0.8510	20.23	17.82
100003	30300001	33300000	0.1698	0.8409	20.20	17.79
100003	30600001	33600000	0.1548	0.8462	18.29	15.88
100003	30900001	33900000	0.1472	0.8471	17.38	14.97
100003	31200001	34200000	0.1404	0.8403	16.71	14.30
100003	31500001	34500000	0.1441	0.8398	17.15	14.74
100003	31800001	34800000	0.1558	0.8269	18.85	16.44
100003	32100001	35100000	0.1672	0.8314	20.11	17.70
100003	32400001	35400000	0.1598	0.8335	19.18	16.77
100003	32700001	35700000	0.1681	0.8214	20.47	18.06
100003	33000001	36000000	0.1722	0.8245	20.89	18.48
100003	33300001	36300000	0.1680	0.8196	20.49	18.08
100003	33600001	36600000	0.1792	0.8175	21.92	19.51
100003	33900001	36900000	0.1762	0.8120	21.70	19.29
100003	34200001	37200000	0.1721	0.7931	21.70	19.29
100003	34500001	37500000	0.1667	0.7682	21.70	19.29
100003	34800001	37800000	0.1643	0.7663	21.44	19.03
100003	35100001	38100000	0.1737	0.7703	22.55	20.14
100003	35400001	38400000	0.1769	0.7666	23.08	20.67
100003	35700001	38700000	0.1617	0.7675	21.06	18.65
100003	36000001	39000000	0.1604	0.7408	21.65	19.24
100003	36300001	39300000	0.1590	0.7448	21.34	18.93
100003	36600001	39600000	0.1506	0.7437	20.25	17.84
100003	36900001	39900000	0.1520	0.7405	20.52	18.11
100003	37200001	40200000	0.1621	0.7555	21.46	19.05
100003	37500001	40500000	0.1708	0.7767	21.98	19.57
100003	37800001	40800000	0.1648	0.7850	20.99	18.58
100003	38100001	41100000	0.1558	0.7700	20.24	17.83
100003	38400001	41400000	0.1486	0.7679	19.35	16.94
100003	38700001	41700000	0.1625	0.7627	21.31	18.90
100003	39000001	42000000	0.1669	0.7838	21.30	18.89
100003	39300001	42300000	0.1797	0.7890	22.78	20.37
100003	39600001	42600000	0.1772	0.7855	22.56	20.15
100003	39900001	42900000	0.1745	0.7931	22.01	19.60
100003	40200001	43200000	0.1670	0.7748	21.56	19.15
100003	40500001	43500000	0.1763	0.7772	22.68	20.27
100003	40800001	43800000	0.1726	0.7646	22.58	20.17
100003	41100001	44100000	0.1641	0.7677	21.38	18.97
100003	41400001	44400000	0.1677	0.7630	21.98	19.57
100003	41700001	44700000	0.1659	0.7766	21.37	18.96
100003	42000001	45000000	0.1749	0.7775	22.50	20.09
100003	42300001	45300000	0.1619	0.7739	20.92	18.51
100003	42600001	45600000	0.1768	0.7643	23.14	20.73
100003	42900001	45900000	0.1726	0.7693	22.43	20.02
100003	43200001	46200000	0.1716	0.7904	21.71	19.30
100003	43500001	46500000	0.1531	0.7796	19.63	17.22
100003	43800001	46800000	0.1583	0.7860	20.14	17.73
100003	44100001	47100000	0.1574	0.7757	20.29	17.88
100003	44400001	47400000	0.1521	0.7798	19.51	17.10
100003	44700001	47700000	0.1366	0.7641	17.88	15.47
100003	45000001	48000000	0.1333	0.7527	17.71	15.30
100003	45300001	48300000	0.1337	0.7570	17.66	15.25
100003	45600001	48600000	0.1377	0.7722	17.84	15.43
100003	45900001	48900000	0.1434	0.7526	19.05	16.64
100003	46200001	49200000	0.1457	0.7540	19.32	16.91
100003	46500001	49500000	0.1555	0.7607	20.44	18.03
100003	46800001	49800000	0.1490	0.7488	19.90	17.49
100003	47100001	50100000	0.1498	0.7632	19.62	17.21
100003	47400001	50400000	0.1491	0.7577	19.68	17.27
100003	47700001	50700000	0.1705	0.7539	22.62	20.21
100003	48000001	51000000	0.1628	0.7579	21.47	19.06
100003	48300001	51300000	0.1597	0.7481	21.34	18.93
100003	48600001	51600000	0.1480	0.7452	19.87	17.46
100003	48900001	51900000	0.1595	0.7613	20.96	18.55
100003	49200001	52200000	0.1520	0.7406	20.52	18.11
100003	49500001	52500000	0.1528	0.7426	20.58	18.17
100003	49800001	52800000	0.1748	0.7496	23.32	20.91
100003	50100001	53100000	0.1633	0.7530	21.69	19.28
100003	50400001	53400000	0.1803	0.7635	23.61	21.20
100003	50700001	53700000	0.1616	0.7654	21.11	18.70
100003	51000001	54000000	0.1573	0.7741	20.32	17.91
100003	51300001	54300000	0.1542	0.7700	20.03	17.62
100003	51600001	54600000	0.1499	0.7581	19.77	17.36
100003	51900001	54900000	0.1412	0.7340	19.24	16.83
100003	52200001	55200000	0.1638	0.7521	21.79	19.38
100003	52500001	55500000	0.1545	0.7343	21.03	18.62
100003	52800001	55800000	0.1405	0.7382	19.04	16.63
100003	53100001	56100000	0.1514	0.7274	20.82	18.41
100003	53400001	56400000	0.1465	0.7219	20.30	17.89
100003	53700001	56700000	0.1504	0.7134	21.08	18.67
100003	54000001	57000000	0.1643	0.6870	23.91	21.50
100003	54300001	57300000	0.1783	0.6915	25.78	23.37
100003	54600001	57600000	0.1799	0.6997	25.70	23.29
100003	54900001	57900000	0.1867	0.7121	26.22	23.81
100003	55200001	58200000	0.1763	0.7078	24.91	22.50
100003	55500001	58500000	0.1659	0.7135	23.26	20.85
100003	55800001	58800000	0.1850	0.7120	25.99	23.58
100003	56100001	59100000	0.1830	0.7343	24.92	22.51
100003	56400001	59400000	0.1830	0.7126	25.68	23.27
100003	56700001	59700000	0.1880	0.7204	26.09	23.68
100003	57000001	60000000	0.1836	0.7333	25.04	22.63
100003	57300001	60300000	0.1691	0.7277	23.23	20.82
100003	57600001	60600000	0.1848	0.7300	25.32	22.91
100003	57900001	60900000	0.1841	0.7358	25.03	22.62
100003	58200001	61200000	0.1862	0.7497	24.84	22.43
100003	58500001	61500000	0.2047	0.7503	27.28	24.87
100003	58800001	61800000	0.1841	0.7451	24.70	22.29
100003	59100001	62100000	0.1835	0.7205	25.47	23.06
100003	59400001	62400000	0.1763	0.7417	23.78	21.37
100003	59700001	62700000	0.1800	0.7525	23.92	21.51
100003	60000001	63000000	0.1647	0.7518	21.91	19.50
100003	60300001	63300000	0.1626	0.7593	21.41	19.00
100003	60600001	63600000	0.1376	0.7562	18.20	15.79
100003	60900001	63900000	0.1361	0.7538	18.05	15.64
100003	61200001	64200000	0.1254	0.7336	17.09	14.68
100003	61500001	64500000	0.1282	0.7505	17.08	14.67
100003	61800001	64800000	0.1259	0.7496	16.80	14.39
100003	62100001	65100000	0.1279	0.7532	16.98	14.57
100003	62400001	65400000	0.1269	0.7465	17.00	14.59
100003	62700001	65700000	0.1231	0.7368	16.71	14.30
100003	63000001	66000000	0.1384	0.7442	18.60	16.19
100003	63300001	66300000	0.1479	0.7423	19.93	17.52
100003	63600001	66600000	0.1523	0.7437	20.47	18.06
100003	63900001	66900000	0.1515	0.7455	20.32	17.91
100003	64200001	67200000	0.1496	0.7387	20.25	17.84
100003	64500001	67500000	0.1555	0.7260	21.42	19.01
100003	64800001	67800000	0.1572	0.7178	21.90	19.49
100003	65100001	68100000	0.1548	0.7168	21.60	19.19
100003	65400001	68400000	0.1607	0.7237	22.21	19.80
100003	65700001	68700000	0.1578	0.7339	21.50	19.09
100003	66000001	69000000	0.1459	0.7336	19.89	17.48
100003	66300001	69300000	0.1411	0.7279	19.39	16.98
100003	66600001	69600000	0.1472	0.7166	20.54	18.13
100003	66900001	69900000	0.1426	0.7166	19.89	17.48
100003	67200001	70200000	0.1516	0.7112	21.32	18.91
100003	67500001	70500000	0.1315	0.7063	18.61	16.20
100003	67800001	70800000	0.1371	0.7174	19.10	16.69
100003	68100001	71100000	0.1430	0.7082	20.19	17.78
100003	68400001	71400000	0.1438	0.7131	20.17	17.76
100003	68700001	71700000	0.1470	0.7016	20.95	18.54
100003	69000001	72000000	0.1508	0.6770	22.28	19.87
100003	69300001	72300000	0.1521	0.6529	23.30	20.89
100003	69600001	72600000	0.1600	0.6509	24.59	22.18
100003	69900001	72900000	0.1691	0.6482	26.09	23.68
100003	70200001	73200000	0.1694	0.6615	25.61	23.20
100003	70500001	73500000	0.1693	0.6524	25.96	23.55
100003	70800001	73800000	0.1638	0.6463	25.35	22.94
100003	71100001	74100000	0.1574	0.6717	23.44	21.03
100003	71400001	74400000	0.1617	0.6572	24.61	22.20
100003	71700001	74700000	0.1602	0.6646	24.11	21.70
100003	72000001	75000000	0.1738	0.6804	25.55	23.14
100003	72300001	75300000	0.1678	0.7073	23.73	21.32
100003	72600001	75600000	0.1592	0.7095	22.43	20.02
100003	72900001	75900000	0.1574	0.7031	22.38	19.97
100003	73200001	76200000	0.1560	0.7008	22.26	19.85
100003	73500001	76500000	0.1705	0.7165	23.80	21.39
100003	73800001	76800000	0.1738	0.7211	24.10	21.69
100003	74100001	77100000	0.1858	0.7193	25.83	23.42
100003	74400001	77400000	0.1761	0.7334	24.01	21.60
100003	74700001	77700000	0.1755	0.7309	24.02	21.61
100003	75000001	78000000	0.1512	0.7412	20.40	17.99
100003	75300001	78300000	0.1602	0.7423	21.59	19.18
100003	75600001	78600000	0.1624	0.7405	21.93	19.52
100003	75900001	78900000	0.1680	0.7443	22.57	20.16
100003	76200001	79200000	0.1714	0.7485	22.89	20.48
100003	76500001	79500000	0.1681	0.7591	22.15	19.74
100003	76800001	79800000	0.1733	0.7598	22.81	20.40
100003	77100001	80100000	0.1747	0.7503	23.29	20.88
100003	77400001	80400000	0.1990	0.7451	26.70	24.29
100003	77700001	80700000	0.1939	0.7441	26.05	23.64
100003	78000001	81000000	0.2145	0.7518	28.54	26.13
100003	78300001	81300000	0.2090	0.7532	27.75	25.34
100003	78600001	81600000	0.2004	0.7646	26.20	23.79
100003	78900001	81900000	0.1788	0.7632	23.43	21.02
100003	79200001	82200000	0.1847	0.7533	24.52	22.11
100003	79500001	82500000	0.1759	0.7273	24.18	21.77
100003	79800001	82800000	0.1694	0.7299	23.21	20.80
100003	80100001	83100000	0.1563	0.7285	21.45	19.04
100003	80400001	83400000	0.1344	0.7234	18.58	16.17
100003	80700001	83700000	0.1436	0.7252	19.80	17.39
100003	81000001	84000000	0.1388	0.7062	19.66	17.25
100003	81300001	84300000	0.1454	0.7210	20.16	17.75
100003	81600001	84600000	0.1619	0.7213	22.45	20.04
100003	81900001	84900000	0.1758	0.7288	24.12	21.71
100003	82200001	85200000	0.1822	0.7478	24.36	21.95
100003	82500001	85500000	0.1883	0.7561	24.90	22.49
100003	82800001	85800000	0.1777	0.7383	24.07	21.66
100003	83100001	86100000	0.1723	0.7222	23.86	21.45
100003	83400001	86400000	0.1715	0.7239	23.69	21.28
100003	83700001	86700000	0.1717	0.7011	24.49	22.08
100003	84000001	87000000	0.1684	0.6950	24.23	21.82
100003	84300001	87300000	0.1664	0.6684	24.90	22.49
100003	84600001	87600000	0.1613	0.6717	24.02	21.61
100003	84900001	87900000	0.1610	0.6750	23.85	21.44
100003	85200001	88200000	0.1410	0.6625	21.28	18.87
100003	85500001	88500000	0.1409	0.6781	20.78	18.37
100003	85800001	88800000	0.1504	0.6891	21.83	19.42
100003	86100001	89100000	0.1595	0.7119	22.41	20.00
100003	86400001	89400000	0.1662	0.7113	23.37	20.96
100003	86700001	89700000	0.1661	0.7335	22.65	20.24
100003	87000001	90000000	0.1729	0.7493	23.07	20.66
100003	87300001	90300000	0.1650	0.7496	22.01	19.60
100003	87600001	90600000	0.1677	0.7444	22.53	20.12
100003	87900001	90900000	0.1623	0.7254	22.37	19.96
100003	88200001	91200000	0.1626	0.7305	22.26	19.85
100003	88500001	91500000	0.1598	0.7195	22.21	19.80
100003	88800001	91800000	0.1742	0.7261	24.00	21.59
100003	89100001	92100000	0.1734	0.7179	24.15	21.74
100003	89400001	92400000	0.1749	0.7173	24.38	21.97
100003	89700001	92700000	0.1631	0.7225	22.58	20.17
100003	90000001	93000000	0.1512	0.7054	21.43	19.02
100003	90300001	93300000	0.1514	0.7097	21.33	18.92
100003	90600001	93600000	0.1338	0.7001	19.12	16.71
100003	90900001	93900000	0.1394	0.7197	19.38	16.97
100003	91200001	94200000	0.1495	0.7138	20.95	18.54
100003	91500001	94500000	0.1465	0.7168	20.43	18.02
100003	91800001	94800000	0.1335	0.7139	18.70	16.29
100003	92100001	95100000	0.1419	0.7100	19.99	17.58
100003	92400001	95400000	0.1266	0.7032	18.00	15.59
100003	92700001	95700000	0.1394	0.7051	19.77	17.36
100003	93000001	96000000	0.1412	0.7147	19.76	17.35
100003	93300001	96300000	0.1390	0.7070	19.67	17.26
100003	93600001	96600000	0.1418	0.7158	19.81	17.40
100003	93900001	96900000	0.1484	0.7123	20.83	18.42
100003	94200001	97200000	0.1392	0.7093	19.62	17.21
100003	94500001	97500000	0.1452	0.6902	21.04	18.63
100003	94800001	97800000	0.1480	0.6818	21.71	19.30
100003	95100001	98100000	0.1441	0.6866	20.99	18.58
100003	95400001	98400000	0.1524	0.6874	22.17	19.76
100003	95700001	98700000	0.1492	0.6922	21.56	19.15
100003	96000001	99000000	0.1602	0.6926	23.13	20.72
100003	96300001	99300000	0.1661	0.7106	23.37	20.96
100003	96600001	99600000	0.1734	0.7041	24.63	22.22
100003	96900001	99900000	0.1721	0.6880	25.02	22.61
100003	97200001	100200000	0.1711	0.6834	25.03	22.62
100003	97500001	100500000	0.1801	0.7018	25.66	23.25
100003	97800001	100800000	0.1708	0.6995	24.42	22.01
100003	98100001	101100000	0.1614	0.6919	23.32	20.91
100003	98400001	101400000	0.1575	0.6973	22.58	20.17
100003	98700001	101700000	0.1662	0.6807	24.42	22.01
100003	99000001	102000000	0.1592	0.6891	23.10	20.69
100003	99300001	102300000	0.1617	0.6807	23.76	21.35
100003	99600001	102600000	0.1638	0.6857	23.90	21.49
100003	99900001	102900000	0.1521	0.6918	21.98	19.57
100003	100200001	103200000	0.1535	0.7000	21.93	19.52
100003	100500001	103500000	0.1366	0.7022	19.45	17.04
100003	100800001	103800000	0.1424	0.7128	19.98	17.57
100003	101100001	104100000	0.1545	0.7175	21.53	19.12
100003	101400001	104400000	0.1626	0.7200	22.58	20.17
100003	101700001	104700000	0.1538	0.7296	21.08	18.67
100003	102000001	105000000	0.1562	0.7187	21.73	19.32
100003	102300001	105300000	0.1605	0.7307	21.96	19.55
100003	102600001	105600000	0.1623	0.7286	22.28	19.87
100003	102900001	105900000	0.1690	0.7426	22.76	20.35
100003	103200001	106200000	0.1768	0.7331	24.12	21.71
100003	103500001	106500000	0.1878	0.7179	26.17	23.76
100003	103800001	106800000	0.1806	0.7150	25.26	22.85
100003	104100001	107100000	0.1794	0.7094	25.29	22.88
100003	104400001	107400000	0.1646	0.6968	23.63	21.22
100003	104700001	107700000	0.1659	0.6945	23.89	21.48
100003	105000001	108000000	0.1578	0.7044	22.40	19.99
100003	105300001	108300000	0.1569	0.6850	22.91	20.50
100003	105600001	108600000	0.1482	0.6746	21.96	19.55
100003	105900001	108900000	0.1417	0.6573	21.55	19.14
100003	106200001	109200000	0.1380	0.6823	20.22	17.81
100003	106500001	109500000	0.1329	0.6822	19.48	17.07
100003	106800001	109800000	0.1438	0.6944	20.71	18.30
100003	107100001	110100000	0.1370	0.7043	19.46	17.05
100003	107400001	110400000	0.1390	0.7020	19.80	17.39
100003	107700001	110700000	0.1237	0.6924	17.86	15.45
100003	108000001	111000000	0.1263	0.6773	18.64	16.23
100003	108300001	111300000	0.1312	0.6800	19.29	16.88
100003	108600001	111600000	0.1365	0.6982	19.56	17.15
100003	108900001	111900000	0.1417	0.7120	19.89	17.48
100003	109200001	112200000	0.1356	0.6974	19.44	17.03
100003	109500001	112500000	0.1306	0.6973	18.72	16.31
100003	109800001	112800000	0.1267	0.6854	18.49	16.08
100003	110100001	113100000	0.1261	0.6914	18.25	15.84
100003	110400001	113400000	0.1324	0.6924	19.12	16.71
100003	110700001	113700000	0.1482	0.7020	21.11	18.70
100003	111000001	114000000	0.1487	0.6976	21.31	18.90
100003	111300001	114300000	0.1322	0.7049	18.76	16.35
100003	111600001	114600000	0.1292	0.7033	18.37	15.96
100003	111900001	114900000	0.1434	0.7038	20.38	17.97
100003	112200001	115200000	0.1450	0.7112	20.39	17.98
100003	112500001	115500000	0.1481	0.7232	20.48	18.07
100003	112800001	115800000	0.1419	0.7188	19.74	17.33
100003	113100001	116100000	0.1521	0.7097	21.43	19.02
100003	113400001	116400000	0.1622	0.7146	22.70	20.29
100003	113700001	116700000	0.1610	0.6901	23.34	20.93
100003	114000001	117000000	0.1617	0.7113	22.73	20.32
100003	114300001	117300000	0.1666	0.7187	23.18	20.77
100003	114600001	117600000	0.1727	0.7149	24.16	21.75
100003	114900001	117900000	0.1584	0.7030	22.53	20.12
100003	115200001	118200000	0.1624	0.6769	23.99	21.58
100003	115500001	118500000	0.1624	0.6598	24.61	22.20
100003	115800001	118800000	0.1731	0.6620	26.15	23.74
100003	116100001	119100000	0.1617	0.6509	24.83	22.42
100003	116400001	119400000	0.1608	0.6417	25.06	22.65
100003	116700001	119700000	0.1557	0.6525	23.87	21.46
100003	117000001	120000000	0.1607	0.6542	24.56	22.15
100003	117300001	120300000	0.1669	0.6462	25.83	23.42
100003	117600001	120600000	0.1687	0.6470	26.07	23.66
100003	117900001	120900000	0.1633	0.6452	25.32	22.91
100003	118200001	121200000	0.1612	0.6644	24.26	21.85
100003	118500001	121500000	0.1604	0.6797	23.61	21.20
100003	118800001	121800000	0.1614	0.6686	24.14	21.73
100003	119100001	122100000	0.1682	0.6819	24.67	22.26
100003	119400001	122400000	0.1500	0.6964	21.54	19.13
100003	119700001	122700000	0.1512	0.6980	21.66	19.25
100003	120000001	123000000	0.1393	0.6599	21.12	18.71
100003	120300001	123300000	0.1307	0.6290	20.78	18.37
100003	120600001	123600000	0.1191	0.6162	19.33	16.92
100003	120900001	123900000	0.1213	0.6053	20.04	17.63
100003	121200001	124200000	0.1164	0.6039	19.28	16.87
100003	121500001	124500000	0.1205	0.5954	20.24	17.83
100003	121800001	124800000	0.1093	0.6159	17.74	15.33
100003	122100001	125100000	0.1035	0.6066	17.07	14.66
100003	122400001	125400000	0.1249	0.5961	20.96	18.55
100003	122700001	125700000	0.1301	0.5994	21.71	19.30
100003	123000001	126000000	0.1343	0.6321	21.25	18.84
100003	123300001	126300000	0.1423	0.6497	21.90	19.49
100003	123600001	126600000	0.1463	0.6650	22.00	19.59
100003	123900001	126900000	0.1525	0.6705	22.74	20.33
100003	124200001	127200000	0.1623	0.6673	24.32	21.91
100003	124500001	127500000	0.1618	0.6638	24.37	21.96
100003	124800001	127800000	0.1769	0.6467	27.36	24.95
100003	125100001	128100000	0.1833	0.6460	28.38	25.97
100003	125400001	128400000	0.1760	0.6237	28.22	25.81
100003	125700001	128700000	0.1830	0.6244	29.31	26.90
100003	126000001	129000000	0.1959	0.6251	31.34	28.93
100003	126300001	129300000	0.1841	0.6180	29.80	27.39
100003	126600001	129600000	0.1894	0.6140	30.85	28.44
100003	126900001	129900000	0.1955	0.6213	31.46	29.05
100003	127200001	130200000	0.1919	0.6268	30.62	28.21
100003	127500001	130500000	0.2046	0.6280	32.57	30.16
100003	127800001	130800000	0.1903	0.6232	30.54	28.13
100003	128100001	131100000	0.1910	0.6284	30.40	27.99
100003	128400001	131400000	0.1852	0.6363	29.10	26.69
100003	128700001	131700000	0.1737	0.6260	27.74	25.33
100003	129000001	132000000	0.1620	0.6006	26.97	24.56
100003	129300001	132300000	0.1693	0.6194	27.33	24.92
100003	129600001	132600000	0.1793	0.6122	29.28	26.87
100003	129900001	132900000	0.1724	0.6062	28.45	26.04
100003	130200001	133200000	0.1743	0.5972	29.18	26.77
100003	130500001	133500000	0.1678	0.5930	28.30	25.89
100003	130800001	133800000	0.1604	0.5897	27.20	24.79
100003	131100001	134100000	0.1502	0.5802	25.89	23.48
100003	131400001	134400000	0.1403	0.5922	23.69	21.28
100003	131700001	134700000	0.1319	0.5763	22.88	20.47
100003	132000001	135000000	0.1353	0.5900	22.93	20.52
100003	132300001	135300000	0.1260	0.5698	22.11	19.70
100003	132600001	135600000	0.1118	0.5794	19.29	16.88
100003	132900001	135900000	0.1062	0.5826	18.23	15.82
100003	133200001	136200000	0.1026	0.5886	17.43	15.02
100003	133500001	136500000	0.1161	0.6128	18.94	16.53
100003	133800001	136800000	0.1326	0.6337	20.93	18.52
100003	134100001	137100000	0.1455	0.6537	22.25	19.84
100003	134400001	137400000	0.1602	0.6647	24.09	21.68
100003	134700001	137697922	0.1747	0.6825	25.58	23.17
10734	1	3000000	0.2110	0.8511	24.79	22.38
10734	300001	3300000	0.2083	0.8485	24.55	22.14
10734	600001	3600000	0.1998	0.8433	23.69	21.28
10734	900001	3900000	0.1991	0.8430	23.62	21.21
10734	1200001	4200000	0.2016	0.8442	23.88	21.47
10734	1500001	4500000	0.1965	0.8380	23.45	21.04
10734	1800001	4800000	0.1940	0.8252	23.51	21.10
10734	2100001	5100000	0.1874	0.8301	22.58	20.17
10734	2400001	5400000	0.1911	0.8288	23.05	20.64
10734	2700001	5700000	0.1832	0.8371	21.89	19.48
10734	3000001	6000000	0.1754	0.8380	20.93	18.52
10734	3300001	6300000	0.1646	0.8379	19.64	17.23
10734	3600001	6600000	0.1660	0.8458	19.63	17.22
10734	3900001	6900000	0.1589	0.8516	18.67	16.26
10734	4200001	7200000	0.1579	0.8383	18.83	16.42
10734	4500001	7500000	0.1606	0.8392	19.13	16.72
10734	4800001	7800000	0.1534	0.8535	17.97	15.56
10734	5100001	8100000	0.1671	0.8521	19.61	17.20
10734	5400001	8400000	0.1688	0.8477	19.91	17.50
10734	5700001	8700000	0.1729	0.8465	20.42	18.01
10734	6000001	9000000	0.1696	0.8445	20.09	17.68
10734	6300001	9300000	0.1704	0.8543	19.94	17.53
10734	6600001	9600000	0.1638	0.8461	19.36	16.95
10734	6900001	9900000	0.1583	0.8475	18.68	16.27
10734	7200001	10200000	0.1543	0.8618	17.91	15.50
10734	7500001	10500000	0.1638	0.8598	19.05	16.64
10734	7800001	10800000	0.1736	0.8657	20.05	17.64
10734	8100001	11100000	0.1731	0.8685	19.93	17.52
10734	8400001	11400000	0.1701	0.8693	19.57	17.16
10734	8700001	11700000	0.1695	0.8730	19.42	17.01
10734	9000001	12000000	0.1733	0.8645	20.04	17.63
10734	9300001	12300000	0.1831	0.8616	21.25	18.84
10734	9600001	12600000	0.1965	0.8613	22.81	20.40
10734	9900001	12900000	0.2048	0.8503	24.08	21.67
10734	10200001	13200000	0.2108	0.8436	24.98	22.57
10734	10500001	13500000	0.2043	0.8409	24.30	21.89
10734	10800001	13800000	0.1906	0.8308	22.94	20.53
10734	11100001	14100000	0.1850	0.8266	22.38	19.97
10734	11400001	14400000	0.1942	0.8285	23.44	21.03
10734	11700001	14700000	0.1808	0.8094	22.33	19.92
10734	12000001	15000000	0.1876	0.8145	23.03	20.62
10734	12300001	15300000	0.1862	0.8065	23.09	20.68
10734	12600001	15600000	0.1704	0.7839	21.74	19.33
10734	12900001	15900000	0.1722	0.7848	21.95	19.54
10734	13200001	16200000	0.1582	0.7948	19.90	17.49
10734	13500001	16500000	0.1572	0.8004	19.64	17.23
10734	13800001	16800000	0.1677	0.7980	21.02	18.61
10734	14100001	17100000	0.1604	0.7963	20.14	17.73
10734	14400001	17400000	0.1677	0.7928	21.15	18.74
10734	14700001	17700000	0.1790	0.8145	21.97	19.56
10734	15000001	18000000	0.1719	0.8208	20.94	18.53
10734	15300001	18300000	0.1543	0.8112	19.02	16.61
10734	15600001	18600000	0.1683	0.8256	20.38	17.97
10734	15900001	18900000	0.1693	0.8287	20.43	18.02
10734	16200001	19200000	0.1784	0.8147	21.90	19.49
10734	16500001	19500000	0.1831	0.8055	22.73	20.32
10734	16800001	19800000	0.1814	0.8065	22.49	20.08
10734	17100001	20100000	0.1878	0.8100	23.19	20.78
10734	17400001	20400000	0.1714	0.8136	21.07	18.66
10734	17700001	20700000	0.1740	0.8098	21.49	19.08
10734	18000001	21000000	0.1657	0.7478	22.16	19.75
10734	18300001	21300000	0.1777	0.7663	23.18	20.77
10734	18600001	21600000	0.1770	0.7622	23.22	20.81
10734	18900001	21900000	0.1740	0.7632	22.80	20.39
10734	19200001	22200000	0.1903	0.7580	25.11	22.70
10734	19500001	22500000	0.1834	0.7501	24.45	22.04
10734	19800001	22800000	0.1729	0.7430	23.27	20.86
10734	20100001	23100000	0.1696	0.7445	22.78	20.37
10734	20400001	23400000	0.1726	0.7435	23.21	20.80
10734	20700001	23700000	0.1727	0.7244	23.84	21.43
10734	21000001	24000000	0.1849	0.7771	23.79	21.38
10734	21300001	24300000	0.1781	0.7752	22.98	20.57
10734	21600001	24600000	0.1620	0.7789	20.79	18.38
10734	21900001	24900000	0.1629	0.7789	20.91	18.50
10734	22200001	25200000	0.1568	0.7902	19.84	17.43
10734	22500001	25500000	0.1466	0.7906	18.55	16.14
10734	22800001	25800000	0.1663	0.7999	20.79	18.38
10734	23100001	26100000	0.1696	0.7989	21.23	18.82
10734	23400001	26400000	0.1561	0.7860	19.86	17.45
10734	23700001	26700000	0.1538	0.7939	19.38	16.97
10734	24000001	27000000	0.1548	0.7947	19.47	17.06
10734	24300001	27300000	0.1526	0.7874	19.37	16.96
10734	24600001	27600000	0.1673	0.7918	21.12	18.71
10734	24900001	27900000	0.1608	0.7848	20.49	18.08
10734	25200001	28200000	0.1576	0.7880	20.01	17.60
10734	25500001	28500000	0.1768	0.8032	22.02	19.61
10734	25800001	28800000	0.1637	0.8067	20.29	17.88
10734	26100001	29005646	0.1550	0.8076	18.58	16.17
100032	1	3000000	0.1638	0.6874	23.83	21.42
100032	300001	3300000	0.1390	0.7022	19.80	17.39
100032	600001	3600000	0.1363	0.7021	19.41	17.00
100032	900001	3900000	0.1225	0.7128	17.18	14.77
100032	1200001	4200000	0.1203	0.7131	16.86	14.45
100032	1500001	4500000	0.1216	0.7118	17.09	14.68
100032	1800001	4800000	0.1304	0.7131	18.29	15.88
100032	2100001	5100000	0.1188	0.7038	16.88	14.47
100032	2400001	5400000	0.1318	0.7225	18.24	15.83
100032	2700001	5700000	0.1580	0.7417	21.30	18.89
100032	3000001	6000000	0.1598	0.7425	21.52	19.11
100032	3300001	6300000	0.1756	0.7382	23.78	21.37
100032	3600001	6600000	0.1612	0.7200	22.39	19.98
100032	3900001	6900000	0.1701	0.7009	24.27	21.86
100032	4200001	7200000	0.1707	0.6947	24.57	22.16
100032	4500001	7500000	0.1648	0.6957	23.68	21.27
100032	4800001	7800000	0.1633	0.6779	24.09	21.68
100032	5100001	8100000	0.1709	0.6812	25.08	22.67
100032	5400001	8400000	0.1573	0.6752	23.30	20.89
100032	5700001	8700000	0.1511	0.6591	22.92	20.51
100032	6000001	9000000	0.1392	0.6595	21.11	18.70
100032	6300001	9300000	0.1433	0.6678	21.46	19.05
100032	6600001	9600000	0.1600	0.6718	23.81	21.40
[truncated: 4,886 more rows]
