# Supplementary material for: Effect of sequence depth and length in long-read assembly of the maize inbred NC358
Source: Nat Commun. 2020 May 8;11:2288. doi: 10.1038/s41467-020-16037-7 (PMC7211024; doi:10.1038/s41467-020-16037-7)
Supplement: Supplementary file 4 — Source Data [file 41467_2020_16037_MOESM4_ESM.zip › Source Data/Fig. 1F, Suppl. Fig. 8/B73_falcon_canu_pseudomolecules_v1.fasta.mod.out.LAI]

Chr	From	To	Intact	Total	raw_LAI	LAI
whole_genome	1	2130146335	0.1793	0.7634	23.48	21.07
1	1	3000000	0.1850	0.6819	27.14	24.73
1	300001	3300000	0.1867	0.6841	27.30	24.89
1	600001	3600000	0.1836	0.6803	26.99	24.58
1	900001	3900000	0.1715	0.6681	25.68	23.27
1	1200001	4200000	0.1722	0.6547	26.30	23.89
1	1500001	4500000	0.1553	0.6287	24.71	22.30
1	1800001	4800000	0.1469	0.6288	23.36	20.95
1	2100001	5100000	0.1392	0.6220	22.38	19.97
1	2400001	5400000	0.1504	0.6237	24.11	21.70
1	2700001	5700000	0.1462	0.6096	23.98	21.57
1	3000001	6000000	0.1396	0.6101	22.89	20.48
1	3300001	6300000	0.1201	0.6042	19.88	17.47
1	3600001	6600000	0.1255	0.6119	20.51	18.10
1	3900001	6900000	0.1327	0.6144	21.61	19.20
1	4200001	7200000	0.1427	0.6164	23.16	20.75
1	4500001	7500000	0.1402	0.6176	22.69	20.28
1	4800001	7800000	0.1589	0.6214	25.57	23.16
1	5100001	8100000	0.1563	0.6253	24.99	22.58
1	5400001	8400000	0.1546	0.6005	25.75	23.34
1	5700001	8700000	0.1579	0.6137	25.73	23.32
1	6000001	9000000	0.1524	0.6174	24.68	22.27
1	6300001	9300000	0.1605	0.6346	25.29	22.88
1	6600001	9600000	0.1683	0.6275	26.82	24.41
1	6900001	9900000	0.1746	0.6291	27.76	25.35
1	7200001	10200000	0.1608	0.6379	25.21	22.80
1	7500001	10500000	0.1676	0.6474	25.88	23.47
1	7800001	10800000	0.1603	0.6522	24.58	22.17
1	8100001	11100000	0.1631	0.6573	24.82	22.41
1	8400001	11400000	0.1551	0.6671	23.25	20.84
1	8700001	11700000	0.1533	0.6743	22.74	20.33
1	9000001	12000000	0.1535	0.6775	22.65	20.24
1	9300001	12300000	0.1643	0.6754	24.33	21.92
1	9600001	12600000	0.1645	0.6629	24.81	22.40
1	9900001	12900000	0.1545	0.6485	23.82	21.41
1	10200001	13200000	0.1611	0.6259	25.75	23.34
1	10500001	13500000	0.1488	0.5972	24.91	22.50
1	10800001	13800000	0.1387	0.5830	23.80	21.39
1	11100001	14100000	0.1484	0.6037	24.58	22.17
1	11400001	14400000	0.1509	0.6156	24.51	22.10
1	11700001	14700000	0.1553	0.6057	25.64	23.23
1	12000001	15000000	0.1596	0.5995	26.62	24.21
1	12300001	15300000	0.1582	0.5998	26.38	23.97
1	12600001	15600000	0.1513	0.6259	24.17	21.76
1	12900001	15900000	0.1567	0.6363	24.63	22.22
1	13200001	16200000	0.1822	0.6601	27.60	25.19
1	13500001	16500000	0.1953	0.6984	27.97	25.56
1	13800001	16800000	0.2111	0.7087	29.78	27.37
1	14100001	17100000	0.1998	0.6965	28.69	26.28
1	14400001	17400000	0.2036	0.6924	29.40	26.99
1	14700001	17700000	0.1977	0.7083	27.91	25.50
1	15000001	18000000	0.1891	0.6793	27.83	25.42
1	15300001	18300000	0.1930	0.6851	28.17	25.76
1	15600001	18600000	0.1990	0.6887	28.89	26.48
1	15900001	18900000	0.1979	0.6853	28.88	26.47
1	16200001	19200000	0.1735	0.6815	25.45	23.04
1	16500001	19500000	0.1635	0.6581	24.85	22.44
1	16800001	19800000	0.1587	0.6576	24.13	21.72
1	17100001	20100000	0.1587	0.6602	24.03	21.62
1	17400001	20400000	0.1688	0.6621	25.49	23.08
1	17700001	20700000	0.1840	0.6720	27.38	24.97
1	18000001	21000000	0.1841	0.7037	26.16	23.75
1	18300001	21300000	0.1704	0.7121	23.94	21.53
1	18600001	21600000	0.1558	0.7150	21.80	19.39
1	18900001	21900000	0.1401	0.7041	19.90	17.49
1	19200001	22200000	0.1404	0.6947	20.22	17.81
1	19500001	22500000	0.1382	0.7208	19.18	16.77
1	19800001	22800000	0.1199	0.7295	16.44	14.03
1	20100001	23100000	0.1144	0.7278	15.72	13.31
1	20400001	23400000	0.1132	0.7264	15.58	13.17
1	20700001	23700000	0.1044	0.7133	14.63	12.22
1	21000001	24000000	0.1105	0.7010	15.77	13.36
1	21300001	24300000	0.1076	0.7007	15.36	12.95
1	21600001	24600000	0.1107	0.6984	15.84	13.43
1	21900001	24900000	0.1264	0.7059	17.90	15.49
1	22200001	25200000	0.1239	0.7111	17.42	15.01
1	22500001	25500000	0.1452	0.7032	20.65	18.24
1	22800001	25800000	0.1533	0.6883	22.27	19.86
1	23100001	26100000	0.1555	0.6931	22.44	20.03
1	23400001	26400000	0.1479	0.7068	20.93	18.52
1	23700001	26700000	0.1492	0.6980	21.37	18.96
1	24000001	27000000	0.1523	0.7242	21.03	18.62
1	24300001	27300000	0.1551	0.7053	21.99	19.58
1	24600001	27600000	0.1500	0.7021	21.36	18.95
1	24900001	27900000	0.1447	0.6972	20.75	18.34
1	25200001	28200000	0.1620	0.7145	22.67	20.26
1	25500001	28500000	0.1536	0.7063	21.74	19.33
1	25800001	28800000	0.1510	0.7075	21.34	18.93
1	26100001	29100000	0.1628	0.7058	23.06	20.65
1	26400001	29400000	0.1664	0.6967	23.88	21.47
1	26700001	29700000	0.1726	0.7051	24.48	22.07
1	27000001	30000000	0.1609	0.6789	23.70	21.29
1	27300001	30300000	0.1686	0.6966	24.21	21.80
1	27600001	30600000	0.1759	0.6914	25.44	23.03
1	27900001	30900000	0.1844	0.6958	26.51	24.10
1	28200001	31200000	0.1773	0.6874	25.79	23.38
1	28500001	31500000	0.1718	0.6958	24.69	22.28
1	28800001	31800000	0.1811	0.7151	25.32	22.91
1	29100001	32100000	0.1705	0.7003	24.34	21.93
1	29400001	32400000	0.1639	0.7037	23.30	20.89
1	29700001	32700000	0.1480	0.7063	20.96	18.55
1	30000001	33000000	0.1636	0.7232	22.62	20.21
1	30300001	33300000	0.1588	0.7212	22.02	19.61
1	30600001	33600000	0.1547	0.7161	21.60	19.19
1	30900001	33900000	0.1596	0.7212	22.13	19.72
1	31200001	34200000	0.1594	0.7258	21.97	19.56
1	31500001	34500000	0.1580	0.7215	21.89	19.48
1	31800001	34800000	0.1487	0.7081	20.99	18.58
1	32100001	35100000	0.1662	0.7212	23.05	20.64
1	32400001	35400000	0.1723	0.7229	23.83	21.42
1	32700001	35700000	0.1885	0.7268	25.94	23.53
1	33000001	36000000	0.1884	0.7123	26.44	24.03
1	33300001	36300000	0.2016	0.7103	28.38	25.97
1	33600001	36600000	0.2065	0.7210	28.65	26.24
1	33900001	36900000	0.2148	0.7341	29.26	26.85
1	34200001	37200000	0.2116	0.7243	29.21	26.80
1	34500001	37500000	0.2114	0.7400	28.57	26.16
1	34800001	37800000	0.2104	0.7374	28.53	26.12
1	35100001	38100000	0.1966	0.7380	26.64	24.23
1	35400001	38400000	0.1927	0.7232	26.65	24.24
1	35700001	38700000	0.1885	0.7238	26.04	23.63
1	36000001	39000000	0.1816	0.7380	24.60	22.19
1	36300001	39300000	0.1762	0.7287	24.18	21.77
1	36600001	39600000	0.1767	0.7336	24.09	21.68
1	36900001	39900000	0.1500	0.7142	21.00	18.59
1	37200001	40200000	0.1544	0.7062	21.86	19.45
1	37500001	40500000	0.1421	0.6808	20.88	18.47
1	37800001	40800000	0.1612	0.6870	23.46	21.05
1	38100001	41100000	0.1639	0.6828	24.00	21.59
1	38400001	41400000	0.1694	0.6832	24.79	22.38
1	38700001	41700000	0.1605	0.6812	23.57	21.16
1	39000001	42000000	0.1724	0.6765	25.48	23.07
1	39300001	42300000	0.1627	0.6899	23.58	21.17
1	39600001	42600000	0.1601	0.6967	22.98	20.57
1	39900001	42900000	0.1634	0.7133	22.91	20.50
1	40200001	43200000	0.1586	0.7249	21.88	19.47
1	40500001	43500000	0.1835	0.7317	25.08	22.67
1	40800001	43800000	0.1738	0.7380	23.55	21.14
1	41100001	44100000	0.1723	0.7595	22.68	20.27
1	41400001	44400000	0.1572	0.7598	20.68	18.27
1	41700001	44700000	0.1648	0.7659	21.52	19.11
1	42000001	45000000	0.1626	0.7671	21.20	18.79
1	42300001	45300000	0.1668	0.7632	21.86	19.45
1	42600001	45600000	0.1631	0.7538	21.64	19.23
1	42900001	45900000	0.1707	0.7424	23.00	20.59
1	43200001	46200000	0.1589	0.7339	21.65	19.24
1	43500001	46500000	0.1542	0.7426	20.77	18.36
1	43800001	46800000	0.1622	0.7368	22.01	19.60
1	44100001	47100000	0.1609	0.7288	22.08	19.67
1	44400001	47400000	0.1726	0.7369	23.42	21.01
1	44700001	47700000	0.1683	0.7293	23.08	20.67
1	45000001	48000000	0.1594	0.7356	21.67	19.26
1	45300001	48300000	0.1428	0.6938	20.59	18.18
1	45600001	48600000	0.1514	0.6854	22.08	19.67
1	45900001	48900000	0.1476	0.6941	21.26	18.85
1	46200001	49200000	0.1606	0.6951	23.11	20.70
1	46500001	49500000	0.1580	0.6763	23.36	20.95
1	46800001	49800000	0.1604	0.6783	23.64	21.23
1	47100001	50100000	0.1663	0.6676	24.91	22.50
1	47400001	50400000	0.1643	0.6793	24.19	21.78
1	47700001	50700000	0.1671	0.6893	24.24	21.83
1	48000001	51000000	0.1705	0.6800	25.07	22.66
1	48300001	51300000	0.1922	0.7214	26.65	24.24
1	48600001	51600000	0.1983	0.7247	27.37	24.96
1	48900001	51900000	0.2063	0.7246	28.47	26.06
1	49200001	52200000	0.1980	0.7320	27.06	24.65
1	49500001	52500000	0.1985	0.7568	26.23	23.82
1	49800001	52800000	0.1768	0.7594	23.28	20.87
1	50100001	53100000	0.1617	0.7501	21.55	19.14
1	50400001	53400000	0.1634	0.7331	22.29	19.88
1	50700001	53700000	0.1627	0.7093	22.93	20.52
1	51000001	54000000	0.1612	0.7181	22.45	20.04
1	51300001	54300000	0.1530	0.7159	21.37	18.96
1	51600001	54600000	0.1597	0.7290	21.91	19.50
1	51900001	54900000	0.1571	0.7248	21.68	19.27
1	52200001	55200000	0.1716	0.7296	23.52	21.11
1	52500001	55500000	0.1765	0.7263	24.30	21.89
1	52800001	55800000	0.1864	0.7271	25.63	23.22
1	53100001	56100000	0.2042	0.7439	27.45	25.04
1	53400001	56400000	0.2106	0.7621	27.63	25.22
1	53700001	56700000	0.2036	0.7736	26.32	23.91
1	54000001	57000000	0.2013	0.7693	26.16	23.75
1	54300001	57300000	0.2052	0.7611	26.95	24.54
1	54600001	57600000	0.2145	0.7557	28.38	25.97
1	54900001	57900000	0.2073	0.7487	27.69	25.28
1	55200001	58200000	0.2035	0.7384	27.56	25.15
1	55500001	58500000	0.1962	0.7454	26.32	23.91
1	55800001	58800000	0.1984	0.7464	26.58	24.17
1	56100001	59100000	0.1933	0.7410	26.09	23.68
1	56400001	59400000	0.2019	0.7500	26.91	24.50
1	56700001	59700000	0.2023	0.7462	27.11	24.70
1	57000001	60000000	0.2161	0.7438	29.05	26.64
1	57300001	60300000	0.2276	0.7629	29.84	27.43
1	57600001	60600000	0.2021	0.7419	27.24	24.83
1	57900001	60900000	0.2153	0.7560	28.48	26.07
1	58200001	61200000	0.2180	0.7588	28.73	26.32
1	58500001	61500000	0.2141	0.7404	28.92	26.51
1	58800001	61800000	0.2212	0.7474	29.60	27.19
1	59100001	62100000	0.2214	0.7494	29.54	27.13
1	59400001	62400000	0.2042	0.7353	27.76	25.35
1	59700001	62700000	0.2037	0.7410	27.48	25.07
1	60000001	63000000	0.1857	0.7265	25.56	23.15
1	60300001	63300000	0.1863	0.7319	25.45	23.04
1	60600001	63600000	0.1917	0.7389	25.95	23.54
1	60900001	63900000	0.1773	0.7404	23.95	21.54
1	61200001	64200000	0.1666	0.7217	23.09	20.68
1	61500001	64500000	0.1607	0.7231	22.22	19.81
1	61800001	64800000	0.1579	0.6978	22.62	20.21
1	62100001	65100000	0.1605	0.6984	22.98	20.57
1	62400001	65400000	0.1576	0.6763	23.30	20.89
1	62700001	65700000	0.1625	0.6768	24.01	21.60
1	63000001	66000000	0.1623	0.7009	23.16	20.75
1	63300001	66300000	0.1513	0.6794	22.27	19.86
1	63600001	66600000	0.1500	0.6864	21.86	19.45
1	63900001	66900000	0.1511	0.6616	22.83	20.42
1	64200001	67200000	0.1631	0.6920	23.58	21.17
1	64500001	67500000	0.1776	0.6881	25.81	23.40
1	64800001	67800000	0.1594	0.7058	22.58	20.17
1	65100001	68100000	0.1636	0.7137	22.92	20.51
1	65400001	68400000	0.1678	0.7342	22.86	20.45
1	65700001	68700000	0.1720	0.7351	23.40	20.99
1	66000001	69000000	0.1701	0.7186	23.67	21.26
1	66300001	69300000	0.1681	0.7215	23.31	20.90
1	66600001	69600000	0.1762	0.7290	24.16	21.75
1	66900001	69900000	0.1657	0.7475	22.16	19.75
1	67200001	70200000	0.1665	0.7413	22.46	20.05
1	67500001	70500000	0.1537	0.7568	20.31	17.90
1	67800001	70800000	0.1763	0.7566	23.30	20.89
1	68100001	71100000	0.1567	0.7462	21.00	18.59
1	68400001	71400000	0.1605	0.7488	21.44	19.03
1	68700001	71700000	0.1700	0.7473	22.75	20.34
1	69000001	72000000	0.1840	0.7578	24.29	21.88
1	69300001	72300000	0.1891	0.7703	24.55	22.14
1	69600001	72600000	0.1686	0.7643	22.06	19.65
1	69900001	72900000	0.1885	0.7722	24.40	21.99
1	70200001	73200000	0.1909	0.7679	24.86	22.45
1	70500001	73500000	0.1845	0.7591	24.30	21.89
1	70800001	73800000	0.1812	0.7522	24.09	21.68
1	71100001	74100000	0.1883	0.7525	25.02	22.61
1	71400001	74400000	0.1817	0.7517	24.17	21.76
1	71700001	74700000	0.1702	0.7655	22.24	19.83
1	72000001	75000000	0.1593	0.7701	20.69	18.28
1	72300001	75300000	0.1569	0.7659	20.48	18.07
1	72600001	75600000	0.1598	0.7736	20.65	18.24
1	72900001	75900000	0.1507	0.7636	19.73	17.32
1	73200001	76200000	0.1441	0.7736	18.62	16.21
1	73500001	76500000	0.1651	0.7835	21.08	18.67
1	73800001	76800000	0.1542	0.7848	19.65	17.24
1	74100001	77100000	0.1813	0.7875	23.02	20.61
1	74400001	77400000	0.1833	0.7899	23.21	20.80
1	74700001	77700000	0.1750	0.7546	23.20	20.79
1	75000001	78000000	0.1935	0.7511	25.77	23.36
1	75300001	78300000	0.1867	0.7483	24.95	22.54
1	75600001	78600000	0.2003	0.7316	27.38	24.97
1	75900001	78900000	0.2084	0.7373	28.27	25.86
1	76200001	79200000	0.1943	0.7254	26.79	24.38
1	76500001	79500000	0.1750	0.7298	23.97	21.56
1	76800001	79800000	0.1791	0.7385	24.26	21.85
1	77100001	80100000	0.1690	0.7488	22.57	20.16
1	77400001	80400000	0.1698	0.7398	22.95	20.54
1	77700001	80700000	0.1776	0.7578	23.43	21.02
1	78000001	81000000	0.1648	0.7548	21.84	19.43
1	78300001	81300000	0.1770	0.7580	23.35	20.94
1	78600001	81600000	0.1763	0.7751	22.74	20.33
1	78900001	81900000	0.1661	0.7673	21.65	19.24
1	79200001	82200000	0.1853	0.7636	24.27	21.86
1	79500001	82500000	0.1969	0.7458	26.40	23.99
1	79800001	82800000	0.1939	0.7323	26.48	24.07
1	80100001	83100000	0.1779	0.7282	24.43	22.02
1	80400001	83400000	0.1789	0.7269	24.61	22.20
1	80700001	83700000	0.1766	0.7428	23.77	21.36
1	81000001	84000000	0.1805	0.7428	24.31	21.90
1	81300001	84300000	0.1759	0.7419	23.71	21.30
1	81600001	84600000	0.1748	0.7482	23.36	20.95
1	81900001	84900000	0.1793	0.7517	23.85	21.44
1	82200001	85200000	0.1808	0.7635	23.68	21.27
1	82500001	85500000	0.1901	0.7819	24.32	21.91
1	82800001	85800000	0.1864	0.7938	23.48	21.07
1	83100001	86100000	0.1890	0.7803	24.23	21.82
1	83400001	86400000	0.1826	0.7874	23.20	20.79
1	83700001	86700000	0.1851	0.7794	23.74	21.33
1	84000001	87000000	0.1877	0.7883	23.81	21.40
1	84300001	87300000	0.1821	0.7723	23.58	21.17
1	84600001	87600000	0.1760	0.7637	23.04	20.63
1	84900001	87900000	0.1927	0.7655	25.18	22.77
1	85200001	88200000	0.1846	0.7641	24.17	21.76
1	85500001	88500000	0.1780	0.7621	23.35	20.94
1	85800001	88800000	0.1919	0.7710	24.89	22.48
1	86100001	89100000	0.1918	0.7831	24.49	22.08
1	86400001	89400000	0.2018	0.7735	26.10	23.69
1	86700001	89700000	0.1966	0.7718	25.47	23.06
1	87000001	90000000	0.1865	0.7604	24.53	22.12
1	87300001	90300000	0.1882	0.7758	24.25	21.84
1	87600001	90600000	0.1798	0.7692	23.37	20.96
1	87900001	90900000	0.1621	0.7690	21.07	18.66
1	88200001	91200000	0.1721	0.7813	22.02	19.61
1	88500001	91500000	0.1666	0.7698	21.64	19.23
1	88800001	91800000	0.1729	0.7555	22.89	20.48
1	89100001	92100000	0.1887	0.7627	24.74	22.33
1	89400001	92400000	0.2011	0.7678	26.19	23.78
1	89700001	92700000	0.2116	0.7759	27.27	24.86
1	90000001	93000000	0.2111	0.7816	27.01	24.60
1	90300001	93300000	0.2125	0.7758	27.39	24.98
1	90600001	93600000	0.2206	0.7874	28.02	25.61
1	90900001	93900000	0.2249	0.7760	28.98	26.57
1	91200001	94200000	0.2205	0.7730	28.53	26.12
1	91500001	94500000	0.2257	0.7755	29.11	26.70
1	91800001	94800000	0.2157	0.7783	27.71	25.30
1	92100001	95100000	0.2160	0.7833	27.57	25.16
1	92400001	95400000	0.1986	0.7897	25.15	22.74
1	92700001	95700000	0.1886	0.7869	23.97	21.56
1	93000001	96000000	0.1834	0.7797	23.52	21.11
1	93300001	96300000	0.1915	0.7771	24.64	22.23
1	93600001	96600000	0.1935	0.7788	24.84	22.43
1	93900001	96900000	0.1877	0.7815	24.02	21.61
1	94200001	97200000	0.1839	0.7787	23.62	21.21
1	94500001	97500000	0.1835	0.7851	23.37	20.96
1	94800001	97800000	0.1778	0.7794	22.81	20.40
1	95100001	98100000	0.1666	0.7547	22.08	19.67
1	95400001	98400000	0.1691	0.7557	22.38	19.97
1	95700001	98700000	0.1692	0.7578	22.33	19.92
1	96000001	99000000	0.1840	0.7753	23.73	21.32
1	96300001	99300000	0.1846	0.7875	23.44	21.03
1	96600001	99600000	0.1809	0.7867	22.99	20.58
1	96900001	99900000	0.1773	0.8020	22.11	19.70
1	97200001	100200000	0.1762	0.7914	22.26	19.85
1	97500001	100500000	0.1727	0.7850	22.00	19.59
1	97800001	100800000	0.1847	0.7975	23.16	20.75
1	98100001	101100000	0.1771	0.8086	21.90	19.49
1	98400001	101400000	0.1738	0.8094	21.47	19.06
1	98700001	101700000	0.1776	0.8025	22.13	19.72
1	99000001	102000000	0.1728	0.7934	21.78	19.37
1	99300001	102300000	0.1605	0.7869	20.39	17.98
1	99600001	102600000	0.1636	0.7784	21.02	18.61
1	99900001	102900000	0.1619	0.7743	20.91	18.50
1	100200001	103200000	0.1469	0.7924	18.54	16.13
1	100500001	103500000	0.1455	0.8019	18.14	15.73
1	100800001	103800000	0.1293	0.7984	16.20	13.79
1	101100001	104100000	0.1321	0.8022	16.47	14.06
1	101400001	104400000	0.1351	0.8027	16.83	14.42
1	101700001	104700000	0.1448	0.8066	17.95	15.54
1	102000001	105000000	0.1667	0.8182	20.38	17.97
1	102300001	105300000	0.1766	0.8215	21.49	19.08
1	102600001	105600000	0.1769	0.8213	21.53	19.12
1	102900001	105900000	0.1804	0.8313	21.70	19.29
1	103200001	106200000	0.2043	0.8323	24.55	22.14
1	103500001	106500000	0.2138	0.8379	25.52	23.11
1	103800001	106800000	0.2267	0.8334	27.20	24.79
1	104100001	107100000	0.2247	0.8388	26.79	24.38
1	104400001	107400000	0.2293	0.8405	27.29	24.88
1	104700001	107700000	0.2249	0.8429	26.68	24.27
1	105000001	108000000	0.1927	0.8322	23.15	20.74
1	105300001	108300000	0.1778	0.8321	21.37	18.96
1	105600001	108600000	0.1761	0.8488	20.75	18.34
1	105900001	108900000	0.1750	0.8463	20.68	18.27
1	106200001	109200000	0.1663	0.8337	19.95	17.54
1	106500001	109500000	0.1597	0.8139	19.62	17.21
1	106800001	109800000	0.1654	0.8174	20.24	17.83
1	107100001	110100000	0.1645	0.8116	20.26	17.85
1	107400001	110400000	0.1636	0.8089	20.22	17.81
1	107700001	110700000	0.1590	0.8162	19.48	17.07
1	108000001	111000000	0.1631	0.8299	19.65	17.24
1	108300001	111300000	0.1827	0.8463	21.59	19.18
1	108600001	111600000	0.2016	0.8377	24.07	21.66
1	108900001	111900000	0.2003	0.8293	24.15	21.74
1	109200001	112200000	0.1862	0.8351	22.30	19.89
1	109500001	112500000	0.1895	0.8455	22.41	20.00
1	109800001	112800000	0.1668	0.8431	19.78	17.37
1	110100001	113100000	0.1721	0.8300	20.74	18.33
1	110400001	113400000	0.1694	0.8251	20.53	18.12
1	110700001	113700000	0.1639	0.8183	20.02	17.61
1	111000001	114000000	0.1764	0.8128	21.71	19.30
1	111300001	114300000	0.1739	0.8047	21.61	19.20
1	111600001	114600000	0.1508	0.8014	18.82	16.41
1	111900001	114900000	0.1533	0.7978	19.21	16.80
1	112200001	115200000	0.1586	0.7883	20.12	17.71
1	112500001	115500000	0.1571	0.7980	19.68	17.27
1	112800001	115800000	0.1691	0.8043	21.02	18.61
1	113100001	116100000	0.1767	0.8137	21.71	19.30
1	113400001	116400000	0.1838	0.8263	22.24	19.83
1	113700001	116700000	0.2029	0.8337	24.34	21.93
1	114000001	117000000	0.1934	0.8348	23.16	20.75
1	114300001	117300000	0.1822	0.8277	22.01	19.60
1	114600001	117600000	0.2053	0.8325	24.66	22.25
1	114900001	117900000	0.2075	0.8419	24.65	22.24
1	115200001	118200000	0.1980	0.8434	23.47	21.06
1	115500001	118500000	0.1916	0.8428	22.73	20.32
1	115800001	118800000	0.1851	0.8393	22.06	19.65
1	116100001	119100000	0.1749	0.8248	21.21	18.80
1	116400001	119400000	0.1641	0.8122	20.20	17.79
1	116700001	119700000	0.1599	0.8155	19.61	17.20
1	117000001	120000000	0.1722	0.8066	21.35	18.94
1	117300001	120300000	0.1774	0.8082	21.95	19.54
1	117600001	120600000	0.1515	0.7947	19.07	16.66
1	117900001	120900000	0.1425	0.8070	17.65	15.24
1	118200001	121200000	0.1682	0.8192	20.53	18.12
1	118500001	121500000	0.1655	0.8015	20.65	18.24
1	118800001	121800000	0.1690	0.7951	21.26	18.85
1	119100001	122100000	0.1665	0.8094	20.57	18.16
1	119400001	122400000	0.1597	0.8090	19.74	17.33
1	119700001	122700000	0.1562	0.7949	19.66	17.25
1	120000001	123000000	0.1368	0.8036	17.03	14.62
1	120300001	123300000	0.1358	0.8123	16.71	14.30
1	120600001	123600000	0.1632	0.8320	19.61	17.20
1	120900001	123900000	0.1671	0.7999	20.89	18.48
1	121200001	124200000	0.1506	0.7939	18.97	16.56
1	121500001	124500000	0.1595	0.8064	19.78	17.37
1	121800001	124800000	0.1608	0.8198	19.61	17.20
1	122100001	125100000	0.1624	0.8172	19.87	17.46
1	122400001	125400000	0.1753	0.8287	21.15	18.74
1	122700001	125700000	0.1777	0.8312	21.38	18.97
1	123000001	126000000	0.1836	0.8264	22.22	19.81
1	123300001	126300000	0.1874	0.8201	22.85	20.44
1	123600001	126600000	0.1667	0.8121	20.52	18.11
1	123900001	126900000	0.1691	0.8356	20.24	17.83
1	124200001	127200000	0.1725	0.8286	20.82	18.41
1	124500001	127500000	0.1672	0.8347	20.04	17.63
1	124800001	127800000	0.1625	0.8338	19.49	17.08
1	125100001	128100000	0.1643	0.8435	19.47	17.06
1	125400001	128400000	0.1598	0.8371	19.08	16.67
1	125700001	128700000	0.1579	0.8454	18.67	16.26
1	126000001	129000000	0.1751	0.8537	20.51	18.10
1	126300001	129300000	0.1663	0.8492	19.58	17.17
1	126600001	129600000	0.1775	0.8455	21.00	18.59
1	126900001	129900000	0.1730	0.8337	20.76	18.35
1	127200001	130200000	0.1680	0.8474	19.82	17.41
1	127500001	130500000	0.1710	0.8400	20.36	17.95
1	127800001	130800000	0.1750	0.8446	20.72	18.31
1	128100001	131100000	0.1743	0.8458	20.60	18.19
1	128400001	131400000	0.1767	0.8570	20.62	18.21
1	128700001	131700000	0.1664	0.8487	19.61	17.20
1	129000001	132000000	0.1620	0.8478	19.11	16.70
1	129300001	132300000	0.1623	0.8601	18.87	16.46
1	129600001	132600000	0.1573	0.8729	18.02	15.61
1	129900001	132900000	0.1735	0.8775	19.77	17.36
1	130200001	133200000	0.1769	0.8698	20.34	17.93
1	130500001	133500000	0.1775	0.8619	20.59	18.18
1	130800001	133800000	0.1735	0.8530	20.34	17.93
1	131100001	134100000	0.1766	0.8544	20.67	18.26
1	131400001	134400000	0.1739	0.8550	20.34	17.93
1	131700001	134700000	0.1877	0.8675	21.64	19.23
1	132000001	135000000	0.1823	0.8617	21.15	18.74
1	132300001	135300000	0.1863	0.8628	21.59	19.18
1	132600001	135600000	0.1857	0.8559	21.70	19.29
1	132900001	135900000	0.1805	0.8651	20.86	18.45
1	133200001	136200000	0.1767	0.8683	20.35	17.94
1	133500001	136500000	0.1801	0.8854	20.34	17.93
1	133800001	136800000	0.1953	0.9028	21.63	19.22
1	134100001	137100000	0.1913	0.8965	21.33	18.92
1	134400001	137400000	0.2124	0.8943	23.75	21.34
1	134700001	137700000	0.2219	0.8997	24.67	22.26
1	135000001	138000000	0.2329	0.9142	25.48	23.07
1	135300001	138300000	0.2425	0.9184	26.41	24.00
1	135600001	138600000	0.2408	0.9248	26.04	23.63
1	135900001	138900000	0.2540	0.9271	27.39	24.98
1	136200001	139200000	0.2664	0.9354	28.48	26.07
1	136500001	139500000	0.2696	0.9342	28.86	26.45
1	136800001	139800000	0.2566	0.9281	27.65	25.24
1	137100001	140100000	0.2498	0.9377	26.64	24.23
1	137400001	140400000	0.2497	0.9348	26.71	24.30
1	137700001	140700000	0.2307	0.9130	25.27	22.86
1	138000001	141000000	0.2244	0.9075	24.73	22.32
1	138300001	141300000	0.2096	0.8826	23.75	21.34
1	138600001	141600000	0.2166	0.8792	24.64	22.23
1	138900001	141900000	0.2029	0.8739	23.22	20.81
1	139200001	142200000	0.1914	0.8634	22.17	19.76
1	139500001	142500000	0.1848	0.8613	21.45	19.04
1	139800001	142800000	0.1970	0.8529	23.10	20.69
1	140100001	143100000	0.2040	0.8456	24.13	21.72
1	140400001	143400000	0.1844	0.8378	22.01	19.60
1	140700001	143700000	0.1801	0.8384	21.49	19.08
1	141000001	144000000	0.1797	0.8364	21.49	19.08
1	141300001	144300000	0.1841	0.8477	21.71	19.30
1	141600001	144600000	0.1745	0.8360	20.87	18.46
1	141900001	144900000	0.1745	0.8414	20.74	18.33
1	142200001	145200000	0.1763	0.8272	21.31	18.90
1	142500001	145500000	0.1704	0.8228	20.72	18.31
1	142800001	145800000	0.1725	0.8158	21.15	18.74
1	143100001	146100000	0.1697	0.8224	20.63	18.22
1	143400001	146400000	0.1857	0.8299	22.37	19.96
1	143700001	146700000	0.1990	0.8390	23.72	21.31
1	144000001	147000000	0.1851	0.8375	22.11	19.70
1	144300001	147300000	0.1864	0.8357	22.31	19.90
1	144600001	147600000	0.2026	0.8425	24.05	21.64
1	144900001	147900000	0.2063	0.8363	24.67	22.26
1	145200001	148200000	0.2038	0.8516	23.93	21.52
1	145500001	148500000	0.2160	0.8552	25.26	22.85
1	145800001	148800000	0.1991	0.8691	22.91	20.50
1	146100001	149100000	0.2065	0.8545	24.17	21.76
1	146400001	149400000	0.1931	0.8413	22.96	20.55
1	146700001	149700000	0.1858	0.8441	22.01	19.60
1	147000001	150000000	0.1844	0.8387	21.99	19.58
1	147300001	150300000	0.1852	0.8373	22.13	19.72
1	147600001	150600000	0.1726	0.8354	20.66	18.25
1	147900001	150900000	0.1694	0.8352	20.29	17.88
1	148200001	151200000	0.1892	0.8309	22.77	20.36
1	148500001	151500000	0.1797	0.8162	22.02	19.61
1	148800001	151800000	0.1831	0.8129	22.52	20.11
1	149100001	152100000	0.1750	0.8115	21.57	19.16
1	149400001	152400000	0.1583	0.8170	19.37	16.96
1	149700001	152700000	0.1527	0.7968	19.16	16.75
1	150000001	153000000	0.1583	0.7956	19.90	17.49
1	150300001	153300000	0.1417	0.8034	17.64	15.23
1	150600001	153600000	0.1474	0.8025	18.36	15.95
1	150900001	153900000	0.1483	0.7890	18.79	16.38
1	151200001	154200000	0.1399	0.7864	17.79	15.38
1	151500001	154500000	0.1432	0.7913	18.10	15.69
1	151800001	154800000	0.1552	0.7964	19.49	17.08
1	152100001	155100000	0.1737	0.8137	21.34	18.93
1	152400001	155400000	0.1775	0.8175	21.72	19.31
1	152700001	155700000	0.1770	0.8300	21.32	18.91
1	153000001	156000000	0.1893	0.8283	22.86	20.45
1	153300001	156300000	0.2111	0.8263	25.55	23.14
1	153600001	156600000	0.2219	0.8202	27.06	24.65
1	153900001	156900000	0.2325	0.8297	28.02	25.61
1	154200001	157200000	0.2317	0.8336	27.79	25.38
1	154500001	157500000	0.2365	0.8327	28.40	25.99
1	154800001	157800000	0.2252	0.8294	27.15	24.74
1	155100001	158100000	0.2117	0.8168	25.92	23.51
1	155400001	158400000	0.2088	0.8073	25.87	23.46
1	155700001	158700000	0.2199	0.8073	27.23	24.82
1	156000001	159000000	0.2144	0.8036	26.68	24.27
1	156300001	159300000	0.2123	0.7998	26.55	24.14
1	156600001	159600000	0.1950	0.7938	24.57	22.16
1	156900001	159900000	0.1924	0.7905	24.34	21.93
1	157200001	160200000	0.1847	0.7962	23.20	20.79
1	157500001	160500000	0.1744	0.7875	22.14	19.73
1	157800001	160800000	0.1740	0.7793	22.33	19.92
1	158100001	161100000	0.1650	0.7821	21.09	18.68
1	158400001	161400000	0.1706	0.7823	21.81	19.40
1	158700001	161700000	0.1631	0.7774	20.97	18.56
1	159000001	162000000	0.1467	0.7686	19.09	16.68
1	159300001	162300000	0.1356	0.7706	17.60	15.19
1	159600001	162600000	0.1389	0.7923	17.53	15.12
1	159900001	162900000	0.1254	0.7989	15.70	13.29
1	160200001	163200000	0.1287	0.7999	16.09	13.68
1	160500001	163500000	0.1319	0.7986	16.52	14.11
1	160800001	163800000	0.1428	0.7933	18.00	15.59
1	161100001	164100000	0.1555	0.7761	20.04	17.63
1	161400001	164400000	0.1585	0.7682	20.63	18.22
1	161700001	164700000	0.1687	0.7764	21.73	19.32
1	162000001	165000000	0.1824	0.7890	23.12	20.71
1	162300001	165300000	0.1893	0.7838	24.16	21.75
1	162600001	165600000	0.1982	0.7702	25.74	23.33
1	162900001	165900000	0.2049	0.7692	26.64	24.23
1	163200001	166200000	0.2034	0.7480	27.19	24.78
1	163500001	166500000	0.2062	0.7604	27.12	24.71
1	163800001	166800000	0.1982	0.7586	26.13	23.72
1	164100001	167100000	0.2014	0.7477	26.94	24.53
1	164400001	167400000	0.2015	0.7526	26.78	24.37
1	164700001	167700000	0.1926	0.7442	25.89	23.48
1	165000001	168000000	0.1870	0.7385	25.32	22.91
1	165300001	168300000	0.1994	0.7420	26.87	24.46
1	165600001	168600000	0.1906	0.7396	25.77	23.36
1	165900001	168900000	0.1968	0.7428	26.50	24.09
1	166200001	169200000	0.1941	0.7531	25.77	23.36
1	166500001	169500000	0.1888	0.7557	24.99	22.58
1	166800001	169800000	0.1870	0.7627	24.52	22.11
1	167100001	170100000	0.1782	0.7881	22.61	20.20
1	167400001	170400000	0.1802	0.7949	22.66	20.25
1	167700001	170700000	0.1846	0.7948	23.22	20.81
1	168000001	171000000	0.1955	0.8032	24.33	21.92
1	168300001	171300000	0.1783	0.8061	22.12	19.71
1	168600001	171600000	0.1719	0.8129	21.15	18.74
1	168900001	171900000	0.1597	0.8064	19.80	17.39
1	169200001	172200000	0.1601	0.7939	20.17	17.76
1	169500001	172500000	0.1694	0.7922	21.39	18.98
1	169800001	172800000	0.1677	0.8034	20.88	18.47
1	170100001	173100000	0.1751	0.8012	21.85	19.44
1	170400001	173400000	0.1710	0.8079	21.16	18.75
1	170700001	173700000	0.1668	0.8095	20.61	18.20
1	171000001	174000000	0.1634	0.8031	20.35	17.94
1	171300001	174300000	0.1656	0.7939	20.86	18.45
1	171600001	174600000	0.1735	0.7894	21.98	19.57
1	171900001	174900000	0.1805	0.7842	23.01	20.60
1	172200001	175200000	0.1791	0.7991	22.41	20.00
1	172500001	175500000	0.1719	0.7958	21.61	19.20
1	172800001	175800000	0.1702	0.7825	21.76	19.35
1	173100001	176100000	0.1676	0.7747	21.63	19.22
1	173400001	176400000	0.1743	0.7764	22.45	20.04
1	173700001	176700000	0.1683	0.7566	22.25	19.84
1	174000001	177000000	0.1710	0.7560	22.62	20.21
1	174300001	177300000	0.1746	0.7675	22.74	20.33
1	174600001	177600000	0.1671	0.7735	21.60	19.19
1	174900001	177900000	0.1595	0.7695	20.73	18.32
1	175200001	178200000	0.1595	0.7531	21.18	18.77
1	175500001	178500000	0.1603	0.7465	21.48	19.07
1	175800001	178800000	0.1716	0.7489	22.92	20.51
1	176100001	179100000	0.1773	0.7622	23.27	20.86
1	176400001	179400000	0.1810	0.7461	24.25	21.84
1	176700001	179700000	0.1886	0.7738	24.38	21.97
1	177000001	180000000	0.1854	0.7758	23.90	21.49
1	177300001	180300000	0.1884	0.7637	24.67	22.26
1	177600001	180600000	0.1943	0.7606	25.54	23.13
1	177900001	180900000	0.2027	0.7671	26.42	24.01
1	178200001	181200000	0.2127	0.7939	26.79	24.38
1	178500001	181500000	0.2171	0.7936	27.36	24.95
1	178800001	181800000	0.2070	0.7724	26.81	24.40
1	179100001	182100000	0.2014	0.7745	26.00	23.59
1	179400001	182400000	0.1947	0.7675	25.37	22.96
1	179700001	182700000	0.1926	0.7634	25.24	22.83
1	180000001	183000000	0.1901	0.7756	24.51	22.10
1	180300001	183300000	0.1867	0.7834	23.84	21.43
1	180600001	183600000	0.1826	0.7781	23.47	21.06
1	180900001	183900000	0.1880	0.7718	24.35	21.94
1	181200001	184200000	0.1857	0.7619	24.37	21.96
1	181500001	184500000	0.1794	0.7583	23.66	21.25
1	181800001	184800000	0.1819	0.7735	23.52	21.11
1	182100001	185100000	0.1755	0.7710	22.76	20.35
1	182400001	185400000	0.1903	0.7858	24.22	21.81
1	182700001	185700000	0.1887	0.7751	24.35	21.94
1	183000001	186000000	0.1897	0.7612	24.92	22.51
1	183300001	186300000	0.1919	0.7566	25.36	22.95
1	183600001	186600000	0.1996	0.7623	26.18	23.77
1	183900001	186900000	0.1853	0.7698	24.07	21.66
1	184200001	187200000	0.1883	0.7691	24.48	22.07
1	184500001	187500000	0.2003	0.7709	25.98	23.57
1	184800001	187800000	0.2053	0.7595	27.03	24.62
1	185100001	188100000	0.1993	0.7452	26.75	24.34
1	185400001	188400000	0.1987	0.7503	26.48	24.07
1	185700001	188700000	0.2008	0.7410	27.10	24.69
1	186000001	189000000	0.2046	0.7368	27.77	25.36
1	186300001	189300000	0.2022	0.7353	27.50	25.09
1	186600001	189600000	0.1957	0.7353	26.62	24.21
1	186900001	189900000	0.1969	0.7450	26.43	24.02
1	187200001	190200000	0.1976	0.7542	26.20	23.79
1	187500001	190500000	0.1919	0.7742	24.79	22.38
1	187800001	190800000	0.1913	0.7916	24.16	21.75
1	188100001	191100000	0.2013	0.8005	25.15	22.74
1	188400001	191400000	0.1861	0.7702	24.16	21.75
1	188700001	191700000	0.1787	0.7855	22.75	20.34
1	189000001	192000000	0.1627	0.7809	20.84	18.43
1	189300001	192300000	0.1551	0.7643	20.29	17.88
1	189600001	192600000	0.1589	0.7719	20.58	18.17
1	189900001	192900000	0.1602	0.7402	21.65	19.24
1	190200001	193200000	0.1597	0.7199	22.18	19.77
1	190500001	193500000	0.1594	0.7101	22.44	20.03
1	190800001	193800000	0.1684	0.7014	24.01	21.60
1	191100001	194100000	0.1659	0.7006	23.68	21.27
1	191400001	194400000	0.1819	0.7268	25.02	22.61
1	191700001	194700000	0.1869	0.7277	25.69	23.28
1	192000001	195000000	0.1931	0.7384	26.15	23.74
1	192300001	195300000	0.2010	0.7635	26.33	23.92
1	192600001	195600000	0.1988	0.7501	26.51	24.10
1	192900001	195900000	0.1924	0.7618	25.26	22.85
1	193200001	196200000	0.1905	0.7672	24.83	22.42
1	193500001	196500000	0.1843	0.7693	23.95	21.54
1	193800001	196800000	0.1776	0.7719	23.01	20.60
1	194100001	197100000	0.1826	0.7734	23.61	21.20
1	194400001	197400000	0.1742	0.7706	22.61	20.20
1	194700001	197700000	0.1729	0.7673	22.53	20.12
1	195000001	198000000	0.1759	0.7520	23.39	20.98
1	195300001	198300000	0.1708	0.7518	22.72	20.31
1	195600001	198600000	0.1705	0.7566	22.54	20.13
1	195900001	198900000	0.1728	0.7428	23.26	20.85
1	196200001	199200000	0.1639	0.7481	21.91	19.50
1	196500001	199500000	0.1763	0.7409	23.80	21.39
1	196800001	199800000	0.1666	0.7476	22.29	19.88
1	197100001	200100000	0.1754	0.7429	23.62	21.21
1	197400001	200400000	0.1674	0.7345	22.79	20.38
1	197700001	200700000	0.1663	0.7311	22.75	20.34
1	198000001	201000000	0.1722	0.7320	23.52	21.11
1	198300001	201300000	0.1797	0.7259	24.75	22.34
1	198600001	201600000	0.1878	0.7284	25.78	23.37
1	198900001	201900000	0.1926	0.7435	25.91	23.50
1	199200001	202200000	0.1975	0.7464	26.46	24.05
1	199500001	202500000	0.1853	0.7406	25.02	22.61
1	199800001	202800000	0.1894	0.7281	26.01	23.60
1	200100001	203100000	0.1745	0.7329	23.82	21.41
1	200400001	203400000	0.1739	0.7406	23.48	21.07
1	200700001	203700000	0.1665	0.7423	22.43	20.02
1	201000001	204000000	0.1656	0.7377	22.44	20.03
1	201300001	204300000	0.1709	0.7318	23.36	20.95
1	201600001	204600000	0.1673	0.7182	23.29	20.88
1	201900001	204900000	0.1706	0.7106	24.02	21.61
1	202200001	205200000	0.1752	0.7064	24.80	22.39
1	202500001	205500000	0.1832	0.7270	25.20	22.79
1	202800001	205800000	0.1832	0.7345	24.94	22.53
1	203100001	206100000	0.1722	0.7356	23.41	21.00
1	203400001	206400000	0.1713	0.7184	23.85	21.44
1	203700001	206700000	0.1844	0.7194	25.64	23.23
1	204000001	207000000	0.1732	0.7248	23.90	21.49
1	204300001	207300000	0.1743	0.7282	23.93	21.52
1	204600001	207600000	0.1691	0.7276	23.23	20.82
1	204900001	207900000	0.1720	0.7422	23.18	20.77
1	205200001	208200000	0.1696	0.7413	22.88	20.47
1	205500001	208500000	0.1620	0.7119	22.75	20.34
1	205800001	208800000	0.1497	0.7024	21.31	18.90
1	206100001	209100000	0.1668	0.7013	23.78	21.37
1	206400001	209400000	0.1788	0.7165	24.96	22.55
1	206700001	209700000	0.1793	0.7162	25.04	22.63
1	207000001	210000000	0.1924	0.7195	26.74	24.33
1	207300001	210300000	0.2000	0.7056	28.34	25.93
1	207600001	210600000	0.1949	0.7109	27.42	25.01
1	207900001	210900000	0.1858	0.6965	26.68	24.27
1	208200001	211200000	0.1801	0.6869	26.23	23.82
1	208500001	211500000	0.1774	0.6979	25.41	23.00
1	208800001	211800000	0.1849	0.7006	26.39	23.98
1	209100001	212100000	0.1875	0.6834	27.43	25.02
1	209400001	212400000	0.1902	0.6779	28.06	25.65
1	209700001	212700000	0.1947	0.6701	29.06	26.65
1	210000001	213000000	0.1956	0.6661	29.36	26.95
1	210300001	213300000	0.1827	0.6799	26.88	24.47
1	210600001	213600000	0.1779	0.6728	26.45	24.04
1	210900001	213900000	0.1790	0.6760	26.47	24.06
1	211200001	214200000	0.1816	0.6900	26.32	23.91
1	211500001	214500000	0.1888	0.6923	27.28	24.87
1	211800001	214800000	0.2116	0.7050	30.01	27.60
1	212100001	215100000	0.2077	0.7185	28.91	26.50
1	212400001	215400000	0.2014	0.7187	28.02	25.61
1	212700001	215700000	0.1925	0.7219	26.67	24.26
1	213000001	216000000	0.1779	0.7329	24.28	21.87
1	213300001	216300000	0.1646	0.7197	22.87	20.46
1	213600001	216600000	0.1707	0.7305	23.37	20.96
1	213900001	216900000	0.1747	0.7447	23.46	21.05
1	214200001	217200000	0.1793	0.7325	24.48	22.07
1	214500001	217500000	0.1709	0.7376	23.16	20.75
1	214800001	217800000	0.1570	0.7278	21.57	19.16
1	215100001	218100000	0.1582	0.7243	21.84	19.43
1	215400001	218400000	0.1517	0.7277	20.85	18.44
1	215700001	218700000	0.1622	0.7321	22.15	19.74
1	216000001	219000000	0.1733	0.7353	23.57	21.16
1	216300001	219300000	0.1749	0.7349	23.80	21.39
1	216600001	219600000	0.1795	0.7319	24.52	22.11
1	216900001	219900000	0.1746	0.7196	24.26	21.85
1	217200001	220200000	0.1690	0.7234	23.36	20.95
1	217500001	220500000	0.1638	0.7181	22.81	20.40
1	217800001	220800000	0.1610	0.7105	22.66	20.25
1	218100001	221100000	0.1629	0.7100	22.94	20.53
1	218400001	221400000	0.1626	0.7139	22.77	20.36
1	218700001	221700000	0.1548	0.7024	22.05	19.64
1	219000001	222000000	0.1510	0.6937	21.76	19.35
1	219300001	222300000	0.1514	0.6920	21.87	19.46
1	219600001	222600000	0.1452	0.6838	21.24	18.83
1	219900001	222900000	0.1505	0.6962	21.61	19.20
1	220200001	223200000	0.1445	0.7017	20.60	18.19
1	220500001	223500000	0.1650	0.7058	23.38	20.97
1	220800001	223800000	0.1624	0.7179	22.62	20.21
1	221100001	224100000	0.1475	0.7268	20.29	17.88
1	221400001	224400000	0.1414	0.7281	19.42	17.01
1	221700001	224700000	0.1434	0.7317	19.60	17.19
1	222000001	225000000	0.1388	0.7254	19.13	16.72
1	222300001	225300000	0.1357	0.7335	18.50	16.09
1	222600001	225600000	0.1471	0.7525	19.55	17.14
1	222900001	225900000	0.1422	0.7410	19.19	16.78
1	223200001	226200000	0.1487	0.7424	20.03	17.62
1	223500001	226500000	0.1482	0.7448	19.90	17.49
1	223800001	226800000	0.1431	0.7348	19.48	17.07
1	224100001	227100000	0.1583	0.7137	22.19	19.78
1	224400001	227400000	0.1622	0.6990	23.20	20.79
1	224700001	227700000	0.1627	0.7092	22.93	20.52
1	225000001	228000000	0.1733	0.7011	24.71	22.30
1	225300001	228300000	0.1781	0.7050	25.26	22.85
1	225600001	228600000	0.1632	0.6700	24.36	21.95
1	225900001	228900000	0.1726	0.6728	25.65	23.24
1	226200001	229200000	0.1762	0.6633	26.57	24.16
1	226500001	229500000	0.1764	0.6423	27.46	25.05
1	226800001	229800000	0.1907	0.6561	29.07	26.66
1	227100001	230100000	0.1903	0.6637	28.67	26.26
1	227400001	230400000	0.1982	0.6620	29.94	27.53
1	227700001	230700000	0.1937	0.6648	29.13	26.72
1	228000001	231000000	0.1962	0.6832	28.72	26.31
1	228300001	231300000	0.2062	0.6844	30.12	27.71
1	228600001	231600000	0.2131	0.7004	30.43	28.02
1	228900001	231900000	0.2078	0.6856	30.31	27.90
1	229200001	232200000	0.2128	0.6906	30.81	28.40
1	229500001	232500000	0.1963	0.7035	27.90	25.49
1	229800001	232800000	0.1889	0.6991	27.02	24.61
1	230100001	233100000	0.1953	0.7059	27.66	25.25
1	230400001	233400000	0.1956	0.7155	27.34	24.93
1	230700001	233700000	0.1932	0.7115	27.16	24.75
1	231000001	234000000	0.1880	0.7051	26.67	24.26
1	231300001	234300000	0.1746	0.6942	25.16	22.75
1	231600001	234600000	0.1675	0.6658	25.16	22.75
1	231900001	234900000	0.1608	0.6725	23.91	21.50
1	232200001	235200000	0.1452	0.6612	21.96	19.55
1	232500001	235500000	0.1567	0.6601	23.75	21.34
1	232800001	235800000	0.1522	0.6599	23.06	20.65
1	233100001	236100000	0.1407	0.6532	21.54	19.13
1	233400001	236400000	0.1291	0.6650	19.41	17.00
1	233700001	236700000	0.1263	0.6505	19.42	17.01
1	234000001	237000000	0.1335	0.6580	20.29	17.88
1	234300001	237300000	0.1406	0.6702	20.98	18.57
1	234600001	237600000	0.1407	0.7046	19.96	17.55
1	234900001	237900000	0.1430	0.7225	19.79	17.38
1	235200001	238200000	0.1580	0.7342	21.52	19.11
1	235500001	238500000	0.1520	0.7400	20.55	18.14
1	235800001	238800000	0.1656	0.7370	22.47	20.06
1	236100001	239100000	0.1700	0.7337	23.17	20.76
1	236400001	239400000	0.1831	0.7244	25.28	22.87
1	236700001	239700000	0.1885	0.7382	25.54	23.13
1	237000001	240000000	0.1819	0.7188	25.30	22.89
1	237300001	240300000	0.1840	0.7015	26.23	23.82
1	237600001	240600000	0.2001	0.6963	28.74	26.33
1	237900001	240900000	0.2084	0.6955	29.96	27.55
1	238200001	241200000	0.2011	0.6913	29.09	26.68
1	238500001	241500000	0.2089	0.6666	31.34	28.93
1	238800001	241800000	0.1941	0.6600	29.41	27.00
1	239100001	242100000	0.2021	0.6739	29.99	27.58
1	239400001	242400000	0.2029	0.6672	30.41	28.00
1	239700001	242700000	0.2041	0.6579	31.02	28.61
1	240000001	243000000	0.2059	0.6843	30.09	27.68
1	240300001	243300000	0.2123	0.7007	30.30	27.89
1	240600001	243600000	0.2076	0.6941	29.90	27.49
1	240900001	243900000	0.2109	0.6961	30.29	27.88
1	241200001	244200000	0.2229	0.7029	31.72	29.31
1	241500001	244500000	0.2125	0.7243	29.34	26.93
1	241800001	244800000	0.2266	0.7507	30.18	27.77
1	242100001	245100000	0.2154	0.7345	29.33	26.92
1	242400001	245400000	0.2154	0.7462	28.87	26.46
1	242700001	245700000	0.2207	0.7617	28.97	26.56
1	243000001	246000000	0.2179	0.7604	28.66	26.25
1	243300001	246300000	0.1949	0.7500	25.99	23.58
1	243600001	246600000	0.1885	0.7549	24.97	22.56
1	243900001	246900000	0.1898	0.7425	25.57	23.16
1	244200001	247200000	0.1649	0.7220	22.84	20.43
1	244500001	247500000	0.1608	0.7268	22.13	19.72
1	244800001	247800000	0.1565	0.7129	21.95	19.54
1	245100001	248100000	0.1532	0.7151	21.42	19.01
1	245400001	248400000	0.1524	0.7048	21.62	19.21
1	245700001	248700000	0.1514	0.6995	21.64	19.23
1	246000001	249000000	0.1466	0.6826	21.48	19.07
1	246300001	249300000	0.1585	0.6906	22.95	20.54
1	246600001	249600000	0.1479	0.6983	21.17	18.76
1	246900001	249900000	0.1410	0.7022	20.08	17.67
1	247200001	250200000	0.1452	0.7253	20.02	17.61
1	247500001	250500000	0.1648	0.7144	23.07	20.66
1	247800001	250800000	0.1702	0.7180	23.71	21.30
1	248100001	251100000	0.1832	0.7362	24.88	22.47
1	248400001	251400000	0.1790	0.7281	24.59	22.18
1	248700001	251700000	0.1782	0.7176	24.83	22.42
1	249000001	252000000	0.1739	0.7248	23.99	21.58
1	249300001	252300000	0.1688	0.7096	23.79	21.38
1	249600001	252600000	0.1778	0.7026	25.31	22.90
1	249900001	252900000	0.1823	0.6799	26.82	24.41
1	250200001	253200000	0.1947	0.6376	30.53	28.12
1	250500001	253500000	0.1943	0.6576	29.55	27.14
1	250800001	253800000	0.1822	0.6451	28.25	25.84
1	251100001	254100000	0.1765	0.6351	27.78	25.37
1	251400001	254400000	0.1795	0.6533	27.47	25.06
1	251700001	254700000	0.1844	0.6525	28.26	25.85
1	252000001	255000000	0.1834	0.6483	28.29	25.88
1	252300001	255300000	0.1836	0.6531	28.11	25.70
1	252600001	255600000	0.1947	0.6664	29.22	26.81
1	252900001	255900000	0.1812	0.7062	25.66	23.25
1	253200001	256200000	0.1708	0.7127	23.96	21.55
1	253500001	256500000	0.1577	0.6998	22.53	20.12
1	253800001	256800000	0.1614	0.7172	22.50	20.09
1	254100001	257100000	0.1653	0.7288	22.68	20.27
1	254400001	257400000	0.1542	0.7098	21.73	19.32
1	254700001	257700000	0.1577	0.7267	21.70	19.29
1	255000001	258000000	0.1772	0.7371	24.04	21.63
1	255300001	258300000	0.1890	0.7502	25.20	22.79
1	255600001	258600000	0.1863	0.7474	24.93	22.52
1	255900001	258900000	0.1936	0.7320	26.45	24.04
1	256200001	259200000	0.1968	0.7627	25.80	23.39
1	256500001	259500000	0.2208	0.7560	29.21	26.80
1	256800001	259800000	0.2165	0.7285	29.72	27.31
1	257100001	260100000	0.2090	0.7173	29.14	26.73
1	257400001	260400000	0.2153	0.7196	29.92	27.51
1	257700001	260700000	0.2068	0.7085	29.19	26.78
1	258000001	261000000	0.1935	0.6971	27.75	25.34
1	258300001	261300000	0.1945	0.6846	28.42	26.01
1	258600001	261600000	0.1978	0.6921	28.57	26.16
1	258900001	261900000	0.1951	0.6821	28.61	26.20
1	259200001	262200000	0.2002	0.6742	29.69	27.28
1	259500001	262500000	0.1861	0.6897	26.98	24.57
1	259800001	262800000	0.2030	0.7141	28.43	26.02
1	260100001	263100000	0.1919	0.7016	27.35	24.94
1	260400001	263400000	0.2020	0.7181	28.13	25.72
1	260700001	263700000	0.1926	0.7173	26.85	24.44
1	261000001	264000000	0.1876	0.7186	26.10	23.69
1	261300001	264300000	0.1861	0.7213	25.80	23.39
1	261600001	264600000	0.1790	0.7023	25.49	23.08
1	261900001	264900000	0.1789	0.6857	26.10	23.69
1	262200001	265200000	0.1844	0.6804	27.10	24.69
1	262500001	265500000	0.1794	0.6710	26.73	24.32
1	262800001	265800000	0.1636	0.6650	24.60	22.19
1	263100001	266100000	0.1665	0.6835	24.36	21.95
1	263400001	266400000	0.1739	0.6738	25.81	23.40
1	263700001	266700000	0.1884	0.6779	27.79	25.38
1	264000001	267000000	0.1992	0.6822	29.20	26.79
1	264300001	267300000	0.1954	0.6800	28.74	26.33
1	264600001	267600000	0.1987	0.6851	29.01	26.60
1	264900001	267900000	0.2028	0.7148	28.37	25.96
1	265200001	268200000	0.1968	0.7322	26.87	24.46
1	265500001	268500000	0.2020	0.7359	27.45	25.04
1	265800001	268800000	0.1993	0.7159	27.84	25.43
1	266100001	269100000	0.2044	0.7009	29.16	26.75
1	266400001	269400000	0.1877	0.7124	26.34	23.93
1	266700001	269700000	0.1942	0.7169	27.09	24.68
1	267000001	270000000	0.1817	0.7093	25.62	23.21
1	267300001	270300000	0.1748	0.7124	24.53	22.12
1	267600001	270600000	0.1811	0.7191	25.18	22.77
1	267900001	270900000	0.1755	0.7065	24.84	22.43
1	268200001	271200000	0.1799	0.7012	25.66	23.25
1	268500001	271500000	0.1665	0.6984	23.83	21.42
1	268800001	271800000	0.1721	0.7181	23.96	21.55
1	269100001	272100000	0.1753	0.7224	24.26	21.85
1	269400001	272400000	0.1726	0.7121	24.23	21.82
1	269700001	272700000	0.1546	0.7040	21.96	19.55
1	270000001	273000000	0.1810	0.7189	25.17	22.76
1	270300001	273300000	0.1804	0.7219	24.99	22.58
1	270600001	273600000	0.1688	0.7238	23.32	20.91
1	270900001	273900000	0.1707	0.7255	23.53	21.12
1	271200001	274200000	0.1653	0.7095	23.30	20.89
1	271500001	274500000	0.1682	0.6985	24.08	21.67
1	271800001	274800000	0.1628	0.6901	23.59	21.18
1	272100001	275100000	0.1554	0.6880	22.59	20.18
1	272400001	275400000	0.1622	0.6974	23.26	20.85
1	272700001	275700000	0.1602	0.7006	22.86	20.45
1	273000001	276000000	0.1416	0.6875	20.59	18.18
1	273300001	276300000	0.1519	0.6883	22.07	19.66
1	273600001	276600000	0.1613	0.6879	23.45	21.04
1	273900001	276900000	0.1573	0.7010	22.44	20.03
1	274200001	277200000	0.1618	0.7157	22.60	20.19
1	274500001	277500000	0.1540	0.7139	21.57	19.16
1	274800001	277800000	0.1543	0.7130	21.64	19.23
1	275100001	278100000	0.1672	0.7233	23.12	20.71
1	275400001	278400000	0.1632	0.7248	22.51	20.10
1	275700001	278700000	0.1699	0.7243	23.46	21.05
1	276000001	279000000	0.1695	0.7240	23.41	21.00
1	276300001	279300000	0.1642	0.7310	22.46	20.05
1	276600001	279600000	0.1510	0.7239	20.86	18.45
1	276900001	279900000	0.1590	0.7049	22.56	20.15
1	277200001	280200000	0.1633	0.7021	23.26	20.85
1	277500001	280500000	0.1658	0.6970	23.79	21.38
1	277800001	280800000	0.1718	0.7171	23.96	21.55
1	278100001	281100000	0.1630	0.7086	23.01	20.60
1	278400001	281400000	0.1632	0.6966	23.42	21.01
1	278700001	281700000	0.1682	0.6824	24.64	22.23
1	279000001	282000000	0.1785	0.6927	25.77	23.36
1	279300001	282300000	0.1841	0.6926	26.58	24.17
1	279600001	282600000	0.1918	0.6886	27.85	25.44
1	279900001	282900000	0.1878	0.7021	26.76	24.35
1	280200001	283200000	0.1721	0.6921	24.86	22.45
1	280500001	283500000	0.1825	0.7111	25.67	23.26
1	280800001	283800000	0.1816	0.7013	25.90	23.49
1	281100001	284100000	0.1824	0.7089	25.73	23.32
1	281400001	284400000	0.1835	0.7084	25.90	23.49
1	281700001	284700000	0.1818	0.7261	25.04	22.63
1	282000001	285000000	0.1730	0.7140	24.23	21.82
1	282300001	285300000	0.1781	0.7044	25.29	22.88
1	282600001	285600000	0.1672	0.7000	23.88	21.47
1	282900001	285900000	0.1740	0.6859	25.36	22.95
1	283200001	286200000	0.1826	0.6879	26.55	24.14
1	283500001	286500000	0.1853	0.6710	27.62	25.21
1	283800001	286800000	0.1825	0.6542	27.90	25.49
1	284100001	287100000	0.1849	0.6414	28.83	26.42
1	284400001	287400000	0.1859	0.6345	29.29	26.88
1	284700001	287700000	0.1802	0.6345	28.40	25.99
1	285000001	288000000	0.1798	0.6456	27.85	25.44
1	285300001	288300000	0.1812	0.6513	27.83	25.42
1	285600001	288600000	0.1885	0.6275	30.04	27.63
1	285900001	288900000	0.1835	0.6270	29.26	26.85
1	286200001	289200000	0.1783	0.6226	28.64	26.23
1	286500001	289500000	0.1770	0.6298	28.10	25.69
1	286800001	289800000	0.1759	0.6443	27.30	24.89
1	287100001	290100000	0.1727	0.6461	26.72	24.31
1	287400001	290400000	0.1681	0.6198	27.12	24.71
1	287700001	290700000	0.1699	0.6077	27.96	25.55
1	288000001	291000000	0.1714	0.5988	28.63	26.22
1	288300001	291300000	0.1598	0.6071	26.33	23.92
1	288600001	291600000	0.1603	0.6412	25.01	22.60
1	288900001	291900000	0.1561	0.6603	23.63	21.22
1	289200001	292200000	0.1562	0.6611	23.63	21.22
1	289500001	292500000	0.1693	0.6733	25.15	22.74
1	289800001	292800000	0.1825	0.6689	27.28	24.87
1	290100001	293100000	0.1827	0.6807	26.84	24.43
1	290400001	293400000	0.1810	0.7121	25.42	23.01
1	290700001	293700000	0.1811	0.7180	25.22	22.81
1	291000001	294000000	0.1870	0.7151	26.15	23.74
1	291300001	294300000	0.1953	0.7133	27.38	24.97
1	291600001	294600000	0.1994	0.7204	27.68	25.27
1	291900001	294900000	0.2032	0.7082	28.69	26.28
1	292200001	295200000	0.2207	0.7089	31.13	28.72
1	292500001	295500000	0.1987	0.6700	29.65	27.24
1	292800001	295800000	0.1986	0.6753	29.41	27.00
1	293100001	296100000	0.2131	0.6669	31.96	29.55
1	293400001	296400000	0.2241	0.6825	32.83	30.42
1	293700001	296700000	0.2274	0.6873	33.08	30.67
1	294000001	297000000	0.2237	0.6907	32.39	29.98
1	294300001	297300000	0.2141	0.6881	31.11	28.70
1	294600001	297600000	0.2006	0.6640	30.21	27.80
1	294900001	297900000	0.2091	0.6660	31.39	28.98
1	295200001	298200000	0.2007	0.6845	29.32	26.91
1	295500001	298500000	0.2055	0.7200	28.55	26.14
1	295800001	298800000	0.1996	0.7150	27.92	25.51
1	296100001	299100000	0.1809	0.7184	25.19	22.78
1	296400001	299400000	0.1696	0.6940	24.44	22.03
1	296700001	299700000	0.1518	0.6855	22.14	19.73
1	297000001	300000000	0.1329	0.6824	19.47	17.06
1	297300001	300300000	0.1306	0.6790	19.23	16.82
1	297600001	300600000	0.1466	0.6864	21.36	18.95
1	297900001	300900000	0.1357	0.6920	19.61	17.20
1	298200001	301200000	0.1421	0.6858	20.72	18.31
1	298500001	301500000	0.1351	0.6852	19.72	17.31
1	298800001	301800000	0.1271	0.6628	19.17	16.76
1	299100001	302100000	0.1303	0.6575	19.82	17.41
1	299400001	302400000	0.1448	0.6661	21.74	19.33
1	299700001	302700000	0.1542	0.6520	23.65	21.24
1	300000001	303000000	0.1696	0.6555	25.87	23.46
1	300300001	303300000	0.1675	0.6562	25.53	23.12
1	300600001	303600000	0.1574	0.6623	23.77	21.36
1	300900001	303900000	0.1653	0.6666	24.79	22.38
1	301200001	304200000	0.1496	0.6479	23.09	20.68
1	301500001	304500000	0.1603	0.6452	24.85	22.44
1	301800001	304800000	0.1637	0.6574	24.91	22.50
1	302100001	305100000	0.1583	0.6654	23.79	21.38
1	302400001	305400000	0.1487	0.6783	21.93	19.52
1	302700001	305700000	0.1569	0.6908	22.71	20.30
1	303000001	306000000	0.1533	0.6974	21.98	19.57
1	303300001	306300000	0.1603	0.6957	23.05	20.64
1	303600001	306600000	0.1658	0.6927	23.94	21.53
1	303900001	306900000	0.1489	0.6757	22.04	19.63
1	304200001	307200000	0.1458	0.6927	21.05	18.64
1	304500001	307500000	0.1422	0.6849	20.76	18.35
1	304800001	307800000	0.1379	0.6851	20.13	17.72
1	305100001	308100000	0.1508	0.6865	21.97	19.56
1	305400001	308400000	0.1555	0.6823	22.79	20.38
1	305700001	308700000	0.1592	0.6929	22.97	20.56
1	306000001	308706581	0.1607	0.6850	21.16	18.75
2	1	3000000	0.1701	0.6271	27.13	24.72
2	300001	3300000	0.1593	0.6043	26.35	23.94
2	600001	3600000	0.1504	0.5777	26.04	23.63
2	900001	3900000	0.1373	0.5518	24.88	22.47
2	1200001	4200000	0.1418	0.5444	26.04	23.63
2	1500001	4500000	0.1435	0.5341	26.88	24.47
2	1800001	4800000	0.1623	0.5442	29.82	27.41
2	2100001	5100000	0.1786	0.5407	33.04	30.63
2	2400001	5400000	0.1893	0.5683	33.31	30.90
2	2700001	5700000	0.1828	0.5768	31.70	29.29
2	3000001	6000000	0.1784	0.5639	31.64	29.23
2	3300001	6300000	0.1733	0.5533	31.32	28.91
2	3600001	6600000	0.1850	0.5681	32.57	30.16
2	3900001	6900000	0.1861	0.5760	32.32	29.91
2	4200001	7200000	0.1926	0.5836	33.01	30.60
2	4500001	7500000	0.2020	0.5952	33.93	31.52
2	4800001	7800000	0.1926	0.6070	31.74	29.33
2	5100001	8100000	0.1761	0.5968	29.51	27.10
2	5400001	8400000	0.1551	0.5743	27.01	24.60
2	5700001	8700000	0.1644	0.5854	28.09	25.68
2	6000001	9000000	0.1641	0.6074	27.02	24.61
2	6300001	9300000	0.1778	0.6154	28.89	26.48
2	6600001	9600000	0.1689	0.6103	27.67	25.26
2	6900001	9900000	0.1731	0.6070	28.51	26.10
2	7200001	10200000	0.1563	0.6033	25.91	23.50
2	7500001	10500000	0.1583	0.6097	25.96	23.55
2	7800001	10800000	0.1503	0.5747	26.15	23.74
2	8100001	11100000	0.1696	0.6168	27.49	25.08
2	8400001	11400000	0.1854	0.6257	29.64	27.23
2	8700001	11700000	0.1810	0.6061	29.86	27.45
2	9000001	12000000	0.1805	0.5825	30.98	28.57
2	9300001	12300000	0.1680	0.5885	28.54	26.13
2	9600001	12600000	0.1724	0.5792	29.77	27.36
2	9900001	12900000	0.1665	0.5944	28.00	25.59
2	10200001	13200000	0.1785	0.6065	29.43	27.02
2	10500001	13500000	0.1595	0.6041	26.41	24.00
2	10800001	13800000	0.1596	0.6087	26.22	23.81
2	11100001	14100000	0.1525	0.5938	25.68	23.27
2	11400001	14400000	0.1278	0.5927	21.56	19.15
2	11700001	14700000	0.1259	0.6083	20.70	18.29
2	12000001	15000000	0.1303	0.6233	20.91	18.50
2	12300001	15300000	0.1494	0.6267	23.84	21.43
2	12600001	15600000	0.1506	0.6397	23.55	21.14
2	12900001	15900000	0.1642	0.6355	25.84	23.43
2	13200001	16200000	0.1627	0.6379	25.50	23.09
2	13500001	16500000	0.1617	0.6157	26.26	23.85
2	13800001	16800000	0.1625	0.6421	25.31	22.90
2	14100001	17100000	0.1583	0.6444	24.56	22.15
2	14400001	17400000	0.1848	0.6539	28.26	25.85
2	14700001	17700000	0.1812	0.6501	27.87	25.46
2	15000001	18000000	0.1886	0.6580	28.66	26.25
2	15300001	18300000	0.1695	0.6612	25.63	23.22
2	15600001	18600000	0.1644	0.6652	24.71	22.30
2	15900001	18900000	0.1710	0.6663	25.66	23.25
2	16200001	19200000	0.1804	0.6600	27.33	24.92
2	16500001	19500000	0.1809	0.6545	27.64	25.23
2	16800001	19800000	0.1879	0.6523	28.80	26.39
2	17100001	20100000	0.1914	0.6604	28.98	26.57
2	17400001	20400000	0.1807	0.6535	27.64	25.23
2	17700001	20700000	0.1861	0.6563	28.36	25.95
2	18000001	21000000	0.1843	0.6678	27.60	25.19
2	18300001	21300000	0.1958	0.6643	29.48	27.07
2	18600001	21600000	0.1902	0.6725	28.28	25.87
2	18900001	21900000	0.1700	0.6659	25.52	23.11
2	19200001	22200000	0.1676	0.6605	25.37	22.96
2	19500001	22500000	0.1812	0.6919	26.19	23.78
2	19800001	22800000	0.1938	0.6916	28.02	25.61
2	20100001	23100000	0.1938	0.6856	28.26	25.85
2	20400001	23400000	0.1991	0.6965	28.59	26.18
2	20700001	23700000	0.2088	0.7016	29.76	27.35
2	21000001	24000000	0.2003	0.6868	29.17	26.76
2	21300001	24300000	0.1923	0.6851	28.07	25.66
2	21600001	24600000	0.1918	0.6840	28.04	25.63
2	21900001	24900000	0.2047	0.6940	29.49	27.08
2	22200001	25200000	0.1912	0.6887	27.76	25.35
2	22500001	25500000	0.1869	0.6867	27.22	24.81
2	22800001	25800000	0.1876	0.6929	27.07	24.66
2	23100001	26100000	0.1899	0.6977	27.22	24.81
2	23400001	26400000	0.1845	0.7045	26.18	23.77
2	23700001	26700000	0.1757	0.7017	25.04	22.63
2	24000001	27000000	0.1761	0.7050	24.97	22.56
2	24300001	27300000	0.1902	0.7211	26.38	23.97
2	24600001	27600000	0.2063	0.7250	28.46	26.05
2	24900001	27900000	0.2066	0.7241	28.53	26.12
2	25200001	28200000	0.2152	0.7272	29.59	27.18
2	25500001	28500000	0.2182	0.7218	30.23	27.82
2	25800001	28800000	0.2039	0.7187	28.37	25.96
2	26100001	29100000	0.2035	0.7155	28.44	26.03
2	26400001	29400000	0.1940	0.6991	27.75	25.34
2	26700001	29700000	0.1904	0.6887	27.64	25.23
2	27000001	30000000	0.1981	0.6840	28.96	26.55
2	27300001	30300000	0.1847	0.6819	27.08	24.67
2	27600001	30600000	0.1728	0.6603	26.17	23.76
2	27900001	30900000	0.1633	0.6586	24.79	22.38
2	28200001	31200000	0.1668	0.6743	24.73	22.32
2	28500001	31500000	0.1537	0.6879	22.34	19.93
2	28800001	31800000	0.1517	0.6802	22.31	19.90
2	29100001	32100000	0.1571	0.6934	22.66	20.25
2	29400001	32400000	0.1790	0.7027	25.47	23.06
2	29700001	32700000	0.1786	0.7105	25.13	22.72
2	30000001	33000000	0.1742	0.7238	24.07	21.66
2	30300001	33300000	0.1742	0.7223	24.12	21.71
2	30600001	33600000	0.1698	0.7405	22.93	20.52
2	30900001	33900000	0.1706	0.7422	22.99	20.58
2	31200001	34200000	0.1662	0.7388	22.49	20.08
2	31500001	34500000	0.1680	0.7323	22.95	20.54
2	31800001	34800000	0.1701	0.7455	22.81	20.40
2	32100001	35100000	0.1686	0.7385	22.83	20.42
2	32400001	35400000	0.1646	0.7395	22.26	19.85
2	32700001	35700000	0.1681	0.7566	22.22	19.81
2	33000001	36000000	0.1549	0.7490	20.68	18.27
2	33300001	36300000	0.1589	0.7579	20.97	18.56
2	33600001	36600000	0.1672	0.7628	21.92	19.51
2	33900001	36900000	0.1728	0.7775	22.23	19.82
2	34200001	37200000	0.1620	0.7760	20.87	18.46
2	34500001	37500000	0.1642	0.7745	21.20	18.79
2	34800001	37800000	0.1559	0.7750	20.12	17.71
2	35100001	38100000	0.1538	0.7649	20.11	17.70
2	35400001	38400000	0.1401	0.7510	18.66	16.25
2	35700001	38700000	0.1388	0.7359	18.86	16.45
2	36000001	39000000	0.1533	0.7397	20.73	18.32
2	36300001	39300000	0.1511	0.7377	20.48	18.07
2	36600001	39600000	0.1571	0.7362	21.34	18.93
2	36900001	39900000	0.1598	0.7292	21.92	19.51
2	37200001	40200000	0.1668	0.7183	23.22	20.81
2	37500001	40500000	0.1753	0.7219	24.28	21.87
2	37800001	40800000	0.1803	0.7134	25.28	22.87
2	38100001	41100000	0.1739	0.7221	24.08	21.67
2	38400001	41400000	0.1765	0.7347	24.03	21.62
2	38700001	41700000	0.1810	0.7342	24.65	22.24
2	39000001	42000000	0.1823	0.7299	24.98	22.57
2	39300001	42300000	0.1758	0.7148	24.59	22.18
2	39600001	42600000	0.1732	0.7100	24.40	21.99
2	39900001	42900000	0.1699	0.7189	23.64	21.23
2	40200001	43200000	0.1600	0.7361	21.73	19.32
2	40500001	43500000	0.1619	0.7265	22.29	19.88
2	40800001	43800000	0.1542	0.7349	20.99	18.58
2	41100001	44100000	0.1525	0.7404	20.60	18.19
2	41400001	44400000	0.1482	0.7366	20.12	17.71
2	41700001	44700000	0.1411	0.7560	18.66	16.25
2	42000001	45000000	0.1340	0.7547	17.75	15.34
2	42300001	45300000	0.1403	0.7567	18.54	16.13
2	42600001	45600000	0.1387	0.7586	18.29	15.88
2	42900001	45900000	0.1336	0.7455	17.92	15.51
2	43200001	46200000	0.1491	0.7317	20.38	17.97
2	43500001	46500000	0.1412	0.7340	19.23	16.82
2	43800001	46800000	0.1423	0.7424	19.17	16.76
2	44100001	47100000	0.1472	0.7490	19.66	17.25
2	44400001	47400000	0.1703	0.7621	22.35	19.94
2	44700001	47700000	0.1785	0.7448	23.96	21.55
2	45000001	48000000	0.1804	0.7484	24.10	21.69
2	45300001	48300000	0.1842	0.7567	24.34	21.93
2	45600001	48600000	0.1911	0.7362	25.96	23.55
2	45900001	48900000	0.1952	0.7362	26.52	24.11
2	46200001	49200000	0.1959	0.7326	26.74	24.33
2	46500001	49500000	0.1933	0.7334	26.35	23.94
2	46800001	49800000	0.1895	0.7264	26.09	23.68
2	47100001	50100000	0.1877	0.7214	26.02	23.61
2	47400001	50400000	0.1620	0.7222	22.43	20.02
2	47700001	50700000	0.1518	0.7158	21.21	18.80
2	48000001	51000000	0.1594	0.7159	22.27	19.86
2	48300001	51300000	0.1567	0.7105	22.06	19.65
2	48600001	51600000	0.1622	0.7425	21.85	19.44
2	48900001	51900000	0.1703	0.7463	22.82	20.41
2	49200001	52200000	0.1527	0.7643	19.98	17.57
2	49500001	52500000	0.1612	0.7808	20.65	18.24
2	49800001	52800000	0.1796	0.7937	22.63	20.22
2	50100001	53100000	0.1833	0.7835	23.39	20.98
2	50400001	53400000	0.2044	0.7849	26.04	23.63
2	50700001	53700000	0.2083	0.7994	26.06	23.65
2	51000001	54000000	0.2065	0.8043	25.68	23.27
2	51300001	54300000	0.1996	0.7987	24.99	22.58
2	51600001	54600000	0.1839	0.7768	23.68	21.27
2	51900001	54900000	0.1752	0.7866	22.28	19.87
2	52200001	55200000	0.1857	0.7744	23.97	21.56
2	52500001	55500000	0.1868	0.7612	24.55	22.14
2	52800001	55800000	0.1801	0.7549	23.85	21.44
2	53100001	56100000	0.1845	0.7616	24.22	21.81
2	53400001	56400000	0.1702	0.7509	22.67	20.26
2	53700001	56700000	0.1780	0.7461	23.86	21.45
2	54000001	57000000	0.1813	0.7434	24.39	21.98
2	54300001	57300000	0.1828	0.7524	24.30	21.89
2	54600001	57600000	0.1824	0.7529	24.23	21.82
2	54900001	57900000	0.1782	0.7499	23.76	21.35
2	55200001	58200000	0.1760	0.7624	23.08	20.67
2	55500001	58500000	0.1662	0.7653	21.72	19.31
2	55800001	58800000	0.1662	0.7637	21.76	19.35
2	56100001	59100000	0.1529	0.7586	20.15	17.74
2	56400001	59400000	0.1536	0.7553	20.33	17.92
2	56700001	59700000	0.1428	0.7458	19.15	16.74
2	57000001	60000000	0.1282	0.7418	17.28	14.87
2	57300001	60300000	0.1418	0.7523	18.84	16.43
2	57600001	60600000	0.1349	0.7580	17.80	15.39
2	57900001	60900000	0.1463	0.7488	19.54	17.13
2	58200001	61200000	0.1519	0.7478	20.31	17.90
2	58500001	61500000	0.1447	0.7426	19.48	17.07
2	58800001	61800000	0.1558	0.7346	21.20	18.79
2	59100001	62100000	0.1590	0.7483	21.25	18.84
2	59400001	62400000	0.1698	0.7529	22.56	20.15
2	59700001	62700000	0.1726	0.7696	22.43	20.02
2	60000001	63000000	0.1790	0.7697	23.26	20.85
2	60300001	63300000	0.1732	0.7624	22.72	20.31
2	60600001	63600000	0.1715	0.7784	22.04	19.63
2	60900001	63900000	0.1667	0.7811	21.34	18.93
2	61200001	64200000	0.1677	0.7814	21.46	19.05
2	61500001	64500000	0.1751	0.7845	22.32	19.91
2	61800001	64800000	0.1591	0.7809	20.38	17.97
2	62100001	65100000	0.1653	0.7712	21.43	19.02
2	62400001	65400000	0.1702	0.7766	21.92	19.51
2	62700001	65700000	0.1763	0.7768	22.70	20.29
2	63000001	66000000	0.1782	0.7824	22.78	20.37
2	63300001	66300000	0.1881	0.7853	23.96	21.55
2	63600001	66600000	0.1967	0.7736	25.42	23.01
2	63900001	66900000	0.2068	0.7767	26.62	24.21
2	64200001	67200000	0.2045	0.7750	26.38	23.97
2	64500001	67500000	0.2119	0.7880	26.89	24.48
2	64800001	67800000	0.2098	0.7986	26.28	23.87
2	65100001	68100000	0.1985	0.8145	24.37	21.96
2	65400001	68400000	0.1767	0.8216	21.50	19.09
2	65700001	68700000	0.1742	0.8307	20.97	18.56
2	66000001	69000000	0.1764	0.8310	21.23	18.82
2	66300001	69300000	0.1687	0.8378	20.13	17.72
2	66600001	69600000	0.1725	0.8421	20.49	18.08
2	66900001	69900000	0.1608	0.8489	18.95	16.54
2	67200001	70200000	0.1702	0.8470	20.09	17.68
2	67500001	70500000	0.1648	0.8307	19.84	17.43
2	67800001	70800000	0.1745	0.8383	20.82	18.41
2	68100001	71100000	0.1848	0.8235	22.44	20.03
2	68400001	71400000	0.1862	0.8207	22.69	20.28
2	68700001	71700000	0.2009	0.8169	24.60	22.19
2	69000001	72000000	0.1999	0.8191	24.40	21.99
2	69300001	72300000	0.1960	0.8202	23.89	21.48
2	69600001	72600000	0.1951	0.8130	24.00	21.59
2	69900001	72900000	0.1893	0.8041	23.54	21.13
2	70200001	73200000	0.1781	0.8096	22.00	19.59
2	70500001	73500000	0.1796	0.8185	21.94	19.53
2	70800001	73800000	0.1808	0.8162	22.15	19.74
2	71100001	74100000	0.1776	0.8151	21.79	19.38
2	71400001	74400000	0.1858	0.8094	22.96	20.55
2	71700001	74700000	0.1694	0.8019	21.13	18.72
2	72000001	75000000	0.1625	0.7948	20.44	18.03
2	72300001	75300000	0.1757	0.7968	22.05	19.64
2	72600001	75600000	0.1816	0.8006	22.68	20.27
2	72900001	75900000	0.1846	0.8056	22.92	20.51
2	73200001	76200000	0.1804	0.8034	22.45	20.04
2	73500001	76500000	0.1729	0.8066	21.44	19.03
2	73800001	76800000	0.1723	0.8122	21.21	18.80
2	74100001	77100000	0.1681	0.8182	20.54	18.13
2	74400001	77400000	0.1683	0.8292	20.29	17.88
2	74700001	77700000	0.1652	0.8387	19.70	17.29
2	75000001	78000000	0.1755	0.8451	20.76	18.35
2	75300001	78300000	0.1563	0.8494	18.40	15.99
2	75600001	78600000	0.1533	0.8593	17.84	15.43
2	75900001	78900000	0.1606	0.8617	18.64	16.23
2	76200001	79200000	0.1652	0.8699	18.99	16.58
2	76500001	79500000	0.1787	0.8604	20.77	18.36
2	76800001	79800000	0.1808	0.8572	21.09	18.68
2	77100001	80100000	0.1853	0.8615	21.51	19.10
2	77400001	80400000	0.1790	0.8362	21.40	18.99
2	77700001	80700000	0.1756	0.8263	21.25	18.84
2	78000001	81000000	0.1638	0.8247	19.86	17.45
2	78300001	81300000	0.1781	0.8078	22.05	19.64
2	78600001	81600000	0.1823	0.8140	22.40	19.99
2	78900001	81900000	0.1729	0.8119	21.30	18.89
2	79200001	82200000	0.1724	0.8122	21.22	18.81
2	79500001	82500000	0.1594	0.8136	19.59	17.18
2	79800001	82800000	0.1543	0.8089	19.07	16.66
2	80100001	83100000	0.1706	0.8032	21.24	18.83
2	80400001	83400000	0.1763	0.8237	21.41	19.00
2	80700001	83700000	0.1855	0.8299	22.36	19.95
2	81000001	84000000	0.1946	0.8286	23.48	21.07
2	81300001	84300000	0.1840	0.8317	22.13	19.72
2	81600001	84600000	0.1869	0.8266	22.61	20.20
2	81900001	84900000	0.1883	0.8204	22.95	20.54
2	82200001	85200000	0.1989	0.8009	24.84	22.43
2	82500001	85500000	0.2185	0.8111	26.94	24.53
2	82800001	85800000	0.2210	0.7961	27.76	25.35
2	83100001	86100000	0.2176	0.7975	27.29	24.88
2	83400001	86400000	0.2317	0.7975	29.05	26.64
2	83700001	86700000	0.2252	0.7935	28.38	25.97
2	84000001	87000000	0.2244	0.8022	27.98	25.57
2	84300001	87300000	0.2279	0.7948	28.67	26.26
2	84600001	87600000	0.2138	0.7947	26.90	24.49
2	84900001	87900000	0.2286	0.8046	28.41	26.00
2	85200001	88200000	0.2227	0.8119	27.43	25.02
2	85500001	88500000	0.2216	0.8037	27.57	25.16
2	85800001	88800000	0.2093	0.8103	25.83	23.42
2	86100001	89100000	0.1977	0.8149	24.27	21.86
2	86400001	89400000	0.1830	0.8115	22.55	20.14
2	86700001	89700000	0.1831	0.8028	22.80	20.39
2	87000001	90000000	0.1815	0.7935	22.87	20.46
2	87300001	90300000	0.1793	0.8039	22.30	19.89
2	87600001	90600000	0.1897	0.7975	23.79	21.38
2	87900001	90900000	0.1827	0.7948	22.99	20.58
2	88200001	91200000	0.1839	0.8082	22.76	20.35
2	88500001	91500000	0.1741	0.8063	21.60	19.19
2	88800001	91800000	0.1933	0.8184	23.62	21.21
2	89100001	92100000	0.1909	0.8085	23.62	21.21
2	89400001	92400000	0.1860	0.8014	23.21	20.80
2	89700001	92700000	0.1761	0.8180	21.53	19.12
2	90000001	93000000	0.1705	0.8234	20.70	18.29
2	90300001	93300000	0.1636	0.8298	19.72	17.31
2	90600001	93600000	0.1568	0.8376	18.73	16.32
2	90900001	93900000	0.1646	0.8366	19.67	17.26
2	91200001	94200000	0.1675	0.8367	20.02	17.61
2	91500001	94500000	0.1712	0.8307	20.61	18.20
2	91800001	94800000	0.1728	0.8341	20.71	18.30
2	92100001	95100000	0.1742	0.8462	20.59	18.18
2	92400001	95400000	0.1855	0.8638	21.48	19.07
2	92700001	95700000	0.2070	0.8629	23.99	21.58
2	93000001	96000000	0.2247	0.8682	25.88	23.47
2	93300001	96300000	0.2424	0.8669	27.96	25.55
2	93600001	96600000	0.2709	0.8726	31.05	28.64
2	93900001	96900000	0.2654	0.8768	30.27	27.86
2	94200001	97200000	0.2708	0.8823	30.69	28.28
2	94500001	97500000	0.2842	0.9050	31.40	28.99
2	94800001	97800000	0.2762	0.9026	30.60	28.19
2	95100001	98100000	0.2725	0.8947	30.46	28.05
2	95400001	98400000	0.2693	0.8867	30.37	27.96
2	95700001	98700000	0.2583	0.8838	29.23	26.82
2	96000001	99000000	0.2469	0.8861	27.87	25.46
2	96300001	99300000	0.2429	0.8911	27.26	24.85
2	96600001	99600000	0.2112	0.8819	23.94	21.53
2	96900001	99900000	0.2001	0.8822	22.68	20.27
2	97200001	100200000	0.1854	0.8685	21.34	18.93
2	97500001	100500000	0.1594	0.8597	18.54	16.13
2	97800001	100800000	0.1546	0.8588	18.00	15.59
2	98100001	101100000	0.1567	0.8631	18.15	15.74
2	98400001	101400000	0.1510	0.8661	17.43	15.02
2	98700001	101700000	0.1599	0.8633	18.52	16.11
2	99000001	102000000	0.1616	0.8581	18.83	16.42
2	99300001	102300000	0.1596	0.8524	18.72	16.31
2	99600001	102600000	0.1734	0.8513	20.37	17.96
2	99900001	102900000	0.1710	0.8527	20.05	17.64
2	100200001	103200000	0.1787	0.8573	20.84	18.43
2	100500001	103500000	0.1881	0.8430	22.32	19.91
2	100800001	103800000	0.1877	0.8361	22.45	20.04
2	101100001	104100000	0.1831	0.8230	22.25	19.84
2	101400001	104400000	0.1787	0.8162	21.89	19.48
2	101700001	104700000	0.1818	0.8194	22.19	19.78
2	102000001	105000000	0.1764	0.8157	21.63	19.22
2	102300001	105300000	0.1824	0.8155	22.37	19.96
2	102600001	105600000	0.1592	0.7997	19.91	17.50
2	102900001	105900000	0.1629	0.7945	20.51	18.10
2	103200001	106200000	0.1498	0.7775	19.27	16.86
2	103500001	106500000	0.1652	0.7884	20.96	18.55
2	103800001	106800000	0.1688	0.7930	21.29	18.88
2	104100001	107100000	0.1726	0.7970	21.66	19.25
2	104400001	107400000	0.1871	0.7923	23.61	21.20
2	104700001	107700000	0.1865	0.7874	23.69	21.28
2	105000001	108000000	0.1830	0.7743	23.64	21.23
2	105300001	108300000	0.1842	0.7724	23.84	21.43
2	105600001	108600000	0.2009	0.7861	25.56	23.15
2	105900001	108900000	0.1959	0.7825	25.03	22.62
2	106200001	109200000	0.2083	0.7941	26.23	23.82
2	106500001	109500000	0.1975	0.7967	24.79	22.38
2	106800001	109800000	0.1972	0.7930	24.87	22.46
2	107100001	110100000	0.2066	0.8075	25.59	23.18
2	107400001	110400000	0.2114	0.7979	26.50	24.09
2	107700001	110700000	0.2021	0.7907	25.56	23.15
2	108000001	111000000	0.2048	0.8025	25.52	23.11
2	108300001	111300000	0.2014	0.8041	25.05	22.64
2	108600001	111600000	0.1929	0.8009	24.08	21.67
2	108900001	111900000	0.2039	0.7911	25.77	23.36
2	109200001	112200000	0.1944	0.7964	24.41	22.00
2	109500001	112500000	0.1978	0.7886	25.08	22.67
2	109800001	112800000	0.1988	0.7827	25.39	22.98
2	110100001	113100000	0.1941	0.7665	25.33	22.92
2	110400001	113400000	0.1839	0.7818	23.53	21.12
2	110700001	113700000	0.1824	0.7914	23.04	20.63
2	111000001	114000000	0.1943	0.7882	24.65	22.24
2	111300001	114300000	0.1851	0.7876	23.51	21.10
2	111600001	114600000	0.2037	0.7768	26.22	23.81
2	111900001	114900000	0.2013	0.7804	25.80	23.39
2	112200001	115200000	0.2036	0.7738	26.31	23.90
2	112500001	115500000	0.1896	0.7631	24.85	22.44
2	112800001	115800000	0.1900	0.7488	25.38	22.97
2	113100001	116100000	0.1884	0.7421	25.39	22.98
2	113400001	116400000	0.1874	0.7509	24.95	22.54
2	113700001	116700000	0.1951	0.7515	25.96	23.55
2	114000001	117000000	0.1860	0.7484	24.85	22.44
2	114300001	117300000	0.1906	0.7425	25.66	23.25
2	114600001	117600000	0.1829	0.7550	24.22	21.81
2	114900001	117900000	0.1815	0.7580	23.95	21.54
2	115200001	118200000	0.1880	0.7604	24.72	22.31
2	115500001	118500000	0.1983	0.7736	25.63	23.22
2	115800001	118800000	0.2014	0.7991	25.20	22.79
2	116100001	119100000	0.1960	0.8213	23.86	21.45
2	116400001	119400000	0.1869	0.8123	23.01	20.60
2	116700001	119700000	0.1838	0.8032	22.88	20.47
2	117000001	120000000	0.1782	0.8107	21.98	19.57
2	117300001	120300000	0.1884	0.8258	22.81	20.40
2	117600001	120600000	0.1746	0.8314	21.00	18.59
2	117900001	120900000	0.1735	0.8356	20.76	18.35
2	118200001	121200000	0.1675	0.8412	19.92	17.51
2	118500001	121500000	0.1543	0.8442	18.28	15.87
2	118800001	121800000	0.1424	0.8393	16.97	14.56
2	119100001	122100000	0.1516	0.8392	18.07	15.66
2	119400001	122400000	0.1612	0.8451	19.07	16.66
2	119700001	122700000	0.1512	0.8442	17.91	15.50
2	120000001	123000000	0.1571	0.8478	18.53	16.12
2	120300001	123300000	0.1452	0.8410	17.27	14.86
2	120600001	123600000	0.1500	0.8416	17.82	15.41
2	120900001	123900000	0.1434	0.8422	17.03	14.62
2	121200001	124200000	0.1436	0.8425	17.05	14.64
2	121500001	124500000	0.1435	0.8383	17.12	14.71
2	121800001	124800000	0.1511	0.8319	18.16	15.75
2	122100001	125100000	0.1428	0.8300	17.20	14.79
2	122400001	125400000	0.1535	0.8332	18.42	16.01
2	122700001	125700000	0.1657	0.8429	19.66	17.25
2	123000001	126000000	0.1678	0.8422	19.93	17.52
2	123300001	126300000	0.1714	0.8399	20.41	18.00
2	123600001	126600000	0.1814	0.8428	21.53	19.12
2	123900001	126900000	0.1951	0.8474	23.02	20.61
2	124200001	127200000	0.1995	0.8442	23.63	21.22
2	124500001	127500000	0.2118	0.8575	24.70	22.29
2	124800001	127800000	0.2016	0.8651	23.31	20.90
2	125100001	128100000	0.2029	0.8625	23.53	21.12
2	125400001	128400000	0.1819	0.8526	21.33	18.92
2	125700001	128700000	0.1857	0.8560	21.70	19.29
2	126000001	129000000	0.1855	0.8635	21.48	19.07
2	126300001	129300000	0.1884	0.8686	21.70	19.29
2	126600001	129600000	0.1755	0.8621	20.35	17.94
2	126900001	129900000	0.1663	0.8598	19.34	16.93
2	127200001	130200000	0.1622	0.8467	19.15	16.74
2	127500001	130500000	0.1587	0.8453	18.77	16.36
2	127800001	130800000	0.1629	0.8292	19.65	17.24
2	128100001	131100000	0.1675	0.8179	20.48	18.07
2	128400001	131400000	0.1675	0.8234	20.34	17.93
2	128700001	131700000	0.1596	0.8219	19.42	17.01
2	129000001	132000000	0.1553	0.8115	19.14	16.73
2	129300001	132300000	0.1504	0.7971	18.86	16.45
2	129600001	132600000	0.1547	0.7887	19.61	17.20
2	129900001	132900000	0.1667	0.7833	21.28	18.87
2	130200001	133200000	0.1847	0.8027	23.00	20.59
2	130500001	133500000	0.1882	0.7995	23.55	21.14
2	130800001	133800000	0.2016	0.8144	24.75	22.34
2	131100001	134100000	0.1954	0.8155	23.96	21.55
2	131400001	134400000	0.2070	0.8118	25.50	23.09
2	131700001	134700000	0.2167	0.8040	26.95	24.54
2	132000001	135000000	0.2104	0.7965	26.41	24.00
2	132300001	135300000	0.2046	0.8036	25.46	23.05
2	132600001	135600000	0.2129	0.8083	26.33	23.92
2	132900001	135900000	0.2131	0.8045	26.49	24.08
2	133200001	136200000	0.1923	0.7924	24.27	21.86
2	133500001	136500000	0.2033	0.7912	25.69	23.28
2	133800001	136800000	0.1876	0.7875	23.82	21.41
2	134100001	137100000	0.1860	0.7915	23.50	21.09
2	134400001	137400000	0.1816	0.7683	23.63	21.22
2	134700001	137700000	0.1874	0.7763	24.15	21.74
2	135000001	138000000	0.2032	0.7861	25.85	23.44
2	135300001	138300000	0.2114	0.7815	27.06	24.65
2	135600001	138600000	0.2033	0.7828	25.97	23.56
2	135900001	138900000	0.1947	0.7978	24.40	21.99
2	136200001	139200000	0.2002	0.8032	24.93	22.52
2	136500001	139500000	0.1943	0.8034	24.19	21.78
2	136800001	139800000	0.2080	0.8128	25.59	23.18
2	137100001	140100000	0.2160	0.8177	26.41	24.00
2	137400001	140400000	0.2203	0.8376	26.30	23.89
2	137700001	140700000	0.1980	0.8319	23.81	21.40
2	138000001	141000000	0.1860	0.8122	22.91	20.50
2	138300001	141300000	0.1792	0.8081	22.18	19.77
2	138600001	141600000	0.1843	0.7991	23.06	20.65
2	138900001	141900000	0.1784	0.7826	22.80	20.39
2	139200001	142200000	0.1811	0.7839	23.10	20.69
2	139500001	142500000	0.1647	0.7872	20.92	18.51
2	139800001	142800000	0.1765	0.7864	22.44	20.03
2	140100001	143100000	0.1795	0.7862	22.84	20.43
2	140400001	143400000	0.1884	0.7922	23.78	21.37
2	140700001	143700000	0.1994	0.7996	24.93	22.52
2	141000001	144000000	0.1997	0.8153	24.50	22.09
2	141300001	144300000	0.2058	0.8277	24.86	22.45
2	141600001	144600000	0.1968	0.8325	23.64	21.23
2	141900001	144900000	0.2066	0.8375	24.67	22.26
2	142200001	145200000	0.2027	0.8154	24.86	22.45
2	142500001	145500000	0.2131	0.8002	26.64	24.23
2	142800001	145800000	0.1966	0.7841	25.08	22.67
2	143100001	146100000	0.1906	0.7688	24.80	22.39
2	143400001	146400000	0.1740	0.7498	23.20	20.79
2	143700001	146700000	0.1618	0.7374	21.95	19.54
2	144000001	147000000	0.1575	0.7187	21.92	19.51
2	144300001	147300000	0.1617	0.7063	22.89	20.48
2	144600001	147600000	0.1646	0.7051	23.34	20.93
2	144900001	147900000	0.1581	0.6890	22.95	20.54
2	145200001	148200000	0.1681	0.7035	23.89	21.48
2	145500001	148500000	0.1596	0.7171	22.26	19.85
2	145800001	148800000	0.1537	0.7282	21.10	18.69
2	146100001	149100000	0.1534	0.7404	20.72	18.31
2	146400001	149400000	0.1575	0.7492	21.02	18.61
2	146700001	149700000	0.1734	0.7489	23.16	20.75
2	147000001	150000000	0.1699	0.7413	22.92	20.51
2	147300001	150300000	0.1596	0.7361	21.68	19.27
2	147600001	150600000	0.1581	0.7330	21.56	19.15
2	147900001	150900000	0.1671	0.7448	22.43	20.02
2	148200001	151200000	0.1587	0.7485	21.21	18.80
2	148500001	151500000	0.1666	0.7443	22.38	19.97
2	148800001	151800000	0.1733	0.7525	23.03	20.62
2	149100001	152100000	0.1779	0.7584	23.45	21.04
2	149400001	152400000	0.1867	0.7650	24.40	21.99
2	149700001	152700000	0.1746	0.7760	22.50	20.09
2	150000001	153000000	0.1862	0.8035	23.17	20.76
2	150300001	153300000	0.1815	0.8009	22.66	20.25
2	150600001	153600000	0.1909	0.7979	23.92	21.51
2	150900001	153900000	0.1793	0.8014	22.38	19.97
2	151200001	154200000	0.1889	0.8080	23.38	20.97
2	151500001	154500000	0.1853	0.8110	22.85	20.44
2	151800001	154800000	0.1780	0.7947	22.40	19.99
2	152100001	155100000	0.1652	0.7956	20.76	18.35
2	152400001	155400000	0.1531	0.7877	19.44	17.03
2	152700001	155700000	0.1524	0.7793	19.56	17.15
2	153000001	156000000	0.1593	0.7839	20.33	17.92
2	153300001	156300000	0.1660	0.7906	21.00	18.59
2	153600001	156600000	0.1624	0.7894	20.57	18.16
2	153900001	156900000	0.1735	0.7889	21.99	19.58
2	154200001	157200000	0.1583	0.7775	20.36	17.95
2	154500001	157500000	0.1676	0.7783	21.53	19.12
2	154800001	157800000	0.1851	0.7652	24.19	21.78
2	155100001	158100000	0.2019	0.7629	26.47	24.06
2	155400001	158400000	0.2125	0.7634	27.84	25.43
2	155700001	158700000	0.2195	0.7650	28.69	26.28
2	156000001	159000000	0.2028	0.7539	26.90	24.49
2	156300001	159300000	0.2011	0.7501	26.82	24.41
2	156600001	159600000	0.2003	0.7703	26.00	23.59
2	156900001	159900000	0.2060	0.7689	26.79	24.38
2	157200001	160200000	0.2020	0.7787	25.95	23.54
2	157500001	160500000	0.1953	0.7778	25.11	22.70
2	157800001	160800000	0.1739	0.7910	21.98	19.57
2	158100001	161100000	0.1576	0.7858	20.06	17.65
2	158400001	161400000	0.1620	0.7986	20.29	17.88
2	158700001	161700000	0.1594	0.7964	20.02	17.61
2	159000001	162000000	0.1748	0.7905	22.11	19.70
2	159300001	162300000	0.1945	0.7964	24.42	22.01
2	159600001	162600000	0.1914	0.7901	24.22	21.81
2	159900001	162900000	0.1724	0.7890	21.85	19.44
2	160200001	163200000	0.1707	0.7626	22.38	19.97
2	160500001	163500000	0.1667	0.7605	21.92	19.51
2	160800001	163800000	0.1654	0.7620	21.70	19.29
2	161100001	164100000	0.1660	0.7633	21.74	19.33
2	161400001	164400000	0.1545	0.7506	20.58	18.17
2	161700001	164700000	0.1580	0.7365	21.45	19.04
2	162000001	165000000	0.1653	0.7577	21.81	19.40
2	162300001	165300000	0.1553	0.7598	20.44	18.03
2	162600001	165600000	0.1534	0.7489	20.48	18.07
2	162900001	165900000	0.1548	0.7559	20.48	18.07
2	163200001	166200000	0.1713	0.7687	22.28	19.87
2	163500001	166500000	0.1817	0.7659	23.72	21.31
2	163800001	166800000	0.1931	0.7719	25.01	22.60
2	164100001	167100000	0.1929	0.7757	24.86	22.45
2	164400001	167400000	0.2041	0.7975	25.60	23.19
2	164700001	167700000	0.1963	0.8064	24.35	21.94
2	165000001	168000000	0.1856	0.7970	23.29	20.88
2	165300001	168300000	0.1900	0.7989	23.79	21.38
2	165600001	168600000	0.1950	0.7972	24.47	22.06
2	165900001	168900000	0.1969	0.7900	24.92	22.51
2	166200001	169200000	0.2052	0.7892	26.00	23.59
2	166500001	169500000	0.1951	0.7853	24.85	22.44
2	166800001	169800000	0.1806	0.7752	23.30	20.89
2	167100001	170100000	0.1954	0.7674	25.46	23.05
2	167400001	170400000	0.1813	0.7566	23.96	21.55
2	167700001	170700000	0.1871	0.7633	24.51	22.10
2	168000001	171000000	0.1860	0.7503	24.78	22.37
2	168300001	171300000	0.1710	0.7273	23.51	21.10
2	168600001	171600000	0.1745	0.7356	23.72	21.31
2	168900001	171900000	0.1684	0.7355	22.90	20.49
2	169200001	172200000	0.1574	0.7441	21.16	18.75
2	169500001	172500000	0.1552	0.7448	20.84	18.43
2	169800001	172800000	0.1773	0.7510	23.60	21.19
2	170100001	173100000	0.1761	0.7393	23.82	21.41
2	170400001	173400000	0.1773	0.7342	24.15	21.74
2	170700001	173700000	0.1785	0.7251	24.61	22.20
2	171000001	174000000	0.1900	0.7401	25.67	23.26
2	171300001	174300000	0.1927	0.7660	25.15	22.74
2	171600001	174600000	0.1868	0.7576	24.65	22.24
2	171900001	174900000	0.2028	0.7589	26.73	24.32
2	172200001	175200000	0.2033	0.7476	27.19	24.78
2	172500001	175500000	0.2169	0.7390	29.35	26.94
2	172800001	175800000	0.2141	0.7331	29.20	26.79
2	173100001	176100000	0.2234	0.7540	29.62	27.21
2	173400001	176400000	0.2229	0.7537	29.58	27.17
2	173700001	176700000	0.2145	0.7635	28.10	25.69
2	174000001	177000000	0.2065	0.7506	27.51	25.10
2	174300001	177300000	0.2112	0.7461	28.31	25.90
2	174600001	177600000	0.2248	0.7634	29.45	27.04
2	174900001	177900000	0.2129	0.7648	27.84	25.43
2	175200001	178200000	0.2214	0.7545	29.34	26.93
2	175500001	178500000	0.2169	0.7591	28.57	26.16
2	175800001	178800000	0.2075	0.7581	27.37	24.96
2	176100001	179100000	0.1925	0.7501	25.67	23.26
2	176400001	179400000	0.1938	0.7310	26.51	24.10
2	176700001	179700000	0.2056	0.7312	28.11	25.70
2	177000001	180000000	0.2107	0.7292	28.90	26.49
2	177300001	180300000	0.2143	0.7300	29.36	26.95
2	177600001	180600000	0.2023	0.7100	28.49	26.08
2	177900001	180900000	0.2015	0.7110	28.34	25.93
2	178200001	181200000	0.1866	0.7267	25.68	23.27
2	178500001	181500000	0.1743	0.7324	23.79	21.38
2	178800001	181800000	0.1836	0.7359	24.94	22.53
2	179100001	182100000	0.1939	0.7405	26.19	23.78
2	179400001	182400000	0.2016	0.7552	26.69	24.28
2	179700001	182700000	0.1924	0.7470	25.76	23.35
2	180000001	183000000	0.1885	0.7501	25.13	22.72
2	180300001	183300000	0.1814	0.7433	24.41	22.00
2	180600001	183600000	0.1852	0.7527	24.60	22.19
2	180900001	183900000	0.1894	0.7456	25.40	22.99
2	181200001	184200000	0.1934	0.7273	26.59	24.18
2	181500001	184500000	0.2079	0.7143	29.11	26.70
2	181800001	184800000	0.1963	0.7093	27.67	25.26
2	182100001	185100000	0.1854	0.7015	26.43	24.02
2	182400001	185400000	0.1754	0.7005	25.03	22.62
2	182700001	185700000	0.1771	0.6939	25.53	23.12
2	183000001	186000000	0.1843	0.6977	26.41	24.00
2	183300001	186300000	0.1816	0.7054	25.74	23.33
2	183600001	186600000	0.1833	0.7033	26.07	23.66
2	183900001	186900000	0.1909	0.7118	26.82	24.41
2	184200001	187200000	0.2019	0.7314	27.60	25.19
2	184500001	187500000	0.1925	0.7429	25.92	23.51
2	184800001	187800000	0.2041	0.7416	27.52	25.11
2	185100001	188100000	0.2059	0.7373	27.92	25.51
2	185400001	188400000	0.2116	0.7403	28.58	26.17
2	185700001	188700000	0.2199	0.7543	29.15	26.74
2	186000001	189000000	0.2186	0.7484	29.21	26.80
2	186300001	189300000	0.2245	0.7402	30.34	27.93
2	186600001	189600000	0.2287	0.7401	30.90	28.49
2	186900001	189900000	0.2241	0.7370	30.40	27.99
2	187200001	190200000	0.2176	0.7367	29.54	27.13
2	187500001	190500000	0.2208	0.7242	30.49	28.08
2	187800001	190800000	0.2104	0.7157	29.40	26.99
2	188100001	191100000	0.2081	0.7036	29.58	27.17
2	188400001	191400000	0.2116	0.7051	30.02	27.61
2	188700001	191700000	0.2084	0.6927	30.09	27.68
2	189000001	192000000	0.1951	0.6950	28.07	25.66
2	189300001	192300000	0.1888	0.6915	27.30	24.89
2	189600001	192600000	0.1836	0.6945	26.44	24.03
2	189900001	192900000	0.1838	0.6907	26.61	24.20
2	190200001	193200000	0.1765	0.6771	26.07	23.66
2	190500001	193500000	0.1723	0.6743	25.55	23.14
2	190800001	193800000	0.1837	0.6828	26.90	24.49
2	191100001	194100000	0.1827	0.7109	25.71	23.30
2	191400001	194400000	0.1955	0.7066	27.66	25.25
2	191700001	194700000	0.1918	0.7040	27.24	24.83
2	192000001	195000000	0.1844	0.6948	26.54	24.13
2	192300001	195300000	0.1809	0.6959	26.00	23.59
2	192600001	195600000	0.1747	0.6935	25.20	22.79
2	192900001	195900000	0.1822	0.6915	26.36	23.95
2	193200001	196200000	0.1800	0.6815	26.41	24.00
2	193500001	196500000	0.1818	0.6485	28.04	25.63
2	193800001	196800000	0.1556	0.5791	26.87	24.46
2	194100001	197100000	0.1600	0.5615	28.50	26.09
2	194400001	197400000	0.1458	0.5676	25.69	23.28
2	194700001	197700000	0.1521	0.5858	25.97	23.56
2	195000001	198000000	0.1741	0.5952	29.25	26.84
2	195300001	198300000	0.1876	0.6031	31.11	28.70
2	195600001	198600000	0.1955	0.5922	33.02	30.61
2	195900001	198900000	0.1878	0.5961	31.51	29.10
2	196200001	199200000	0.2004	0.6250	32.07	29.66
2	196500001	199500000	0.2023	0.6747	29.98	27.57
2	196800001	199800000	0.2155	0.7392	29.16	26.75
2	197100001	200100000	0.2257	0.7316	30.85	28.44
2	197400001	200400000	0.2144	0.7297	29.38	26.97
2	197700001	200700000	0.1971	0.7243	27.21	24.80
2	198000001	201000000	0.1886	0.7269	25.95	23.54
2	198300001	201300000	0.1827	0.7267	25.14	22.73
2	198600001	201600000	0.1845	0.7333	25.16	22.75
2	198900001	201900000	0.1922	0.7282	26.39	23.98
2	199200001	202200000	0.1782	0.7269	24.52	22.11
2	199500001	202500000	0.1711	0.7122	24.02	21.61
2	199800001	202800000	0.1755	0.7157	24.52	22.11
2	200100001	203100000	0.1549	0.7174	21.58	19.17
2	200400001	203400000	0.1708	0.7005	24.38	21.97
2	200700001	203700000	0.1873	0.6923	27.05	24.64
2	201000001	204000000	0.1861	0.6869	27.10	24.69
2	201300001	204300000	0.1924	0.6983	27.55	25.14
2	201600001	204600000	0.1759	0.6791	25.90	23.49
2	201900001	204900000	0.1636	0.6786	24.10	21.69
2	202200001	205200000	0.1651	0.6836	24.15	21.74
2	202500001	205500000	0.1622	0.6793	23.88	21.47
2	202800001	205800000	0.1591	0.6749	23.58	21.17
2	203100001	206100000	0.1674	0.6820	24.54	22.13
2	203400001	206400000	0.1572	0.6891	22.81	20.40
2	203700001	206700000	0.1478	0.6913	21.38	18.97
2	204000001	207000000	0.1409	0.6968	20.22	17.81
2	204300001	207300000	0.1407	0.6894	20.41	18.00
2	204600001	207600000	0.1477	0.7221	20.46	18.05
2	204900001	207900000	0.1508	0.7268	20.75	18.34
2	205200001	208200000	0.1546	0.7188	21.51	19.10
2	205500001	208500000	0.1689	0.7423	22.75	20.34
2	205800001	208800000	0.1598	0.7457	21.42	19.01
2	206100001	209100000	0.1735	0.7417	23.40	20.99
2	206400001	209400000	0.1733	0.7327	23.65	21.24
2	206700001	209700000	0.1690	0.7370	22.93	20.52
2	207000001	210000000	0.1697	0.7420	22.87	20.46
2	207300001	210300000	0.1751	0.7375	23.74	21.33
2	207600001	210600000	0.1788	0.7148	25.01	22.60
2	207900001	210900000	0.1714	0.6955	24.65	22.24
2	208200001	211200000	0.1821	0.6724	27.08	24.67
2	208500001	211500000	0.1700	0.6590	25.80	23.39
2	208800001	211800000	0.1813	0.6567	27.61	25.20
2	209100001	212100000	0.1591	0.6354	25.04	22.63
2	209400001	212400000	0.1637	0.6639	24.66	22.25
2	209700001	212700000	0.1859	0.6761	27.50	25.09
2	210000001	213000000	0.1881	0.6657	28.26	25.85
2	210300001	213300000	0.1654	0.6532	25.32	22.91
2	210600001	213600000	0.1694	0.6570	25.79	23.38
2	210900001	213900000	0.1860	0.6752	27.55	25.14
2	211200001	214200000	0.1685	0.6919	24.35	21.94
2	211500001	214500000	0.1673	0.6807	24.57	22.16
2	211800001	214800000	0.1723	0.6822	25.26	22.85
2	212100001	215100000	0.1802	0.7088	25.42	23.01
2	212400001	215400000	0.1762	0.6879	25.62	23.21
2	212700001	215700000	0.1679	0.6608	25.41	23.00
2	213000001	216000000	0.1696	0.6474	26.20	23.79
2	213300001	216300000	0.1902	0.6572	28.94	26.53
2	213600001	216600000	0.1882	0.6489	29.00	26.59
2	213900001	216900000	0.1700	0.6392	26.60	24.19
2	214200001	217200000	0.1746	0.6342	27.54	25.13
2	214500001	217500000	0.1858	0.6309	29.45	27.04
2	214800001	217800000	0.1780	0.6304	28.24	25.83
2	215100001	218100000	0.1672	0.6091	27.46	25.05
2	215400001	218400000	0.1624	0.6009	27.02	24.61
2	215700001	218700000	0.1511	0.6085	24.83	22.42
2	216000001	219000000	0.1537	0.6196	24.81	22.40
2	216300001	219300000	0.1385	0.6257	22.13	19.72
2	216600001	219600000	0.1484	0.6330	23.44	21.03
2	216900001	219900000	0.1654	0.6355	26.03	23.62
2	217200001	220200000	0.1782	0.6490	27.46	25.05
2	217500001	220500000	0.1877	0.6459	29.07	26.66
2	217800001	220800000	0.2027	0.6498	31.19	28.78
2	218100001	221100000	0.2196	0.6654	33.00	30.59
2	218400001	221400000	0.2220	0.6750	32.89	30.48
2	218700001	221700000	0.2317	0.6935	33.41	31.00
2	219000001	222000000	0.2308	0.7042	32.77	30.36
2	219300001	222300000	0.2309	0.6919	33.37	30.96
2	219600001	222600000	0.2100	0.6905	30.41	28.00
2	219900001	222900000	0.1920	0.6987	27.48	25.07
2	220200001	223200000	0.1954	0.6954	28.10	25.69
2	220500001	223500000	0.1732	0.7172	24.15	21.74
2	220800001	223800000	0.1511	0.7092	21.31	18.90
2	221100001	224100000	0.1493	0.7091	21.06	18.65
2	221400001	224400000	0.1501	0.7101	21.14	18.73
2	221700001	224700000	0.1561	0.7098	21.98	19.57
2	222000001	225000000	0.1561	0.7006	22.27	19.86
2	222300001	225300000	0.1513	0.7085	21.36	18.95
2	222600001	225600000	0.1664	0.7171	23.21	20.80
2	222900001	225900000	0.1740	0.6976	24.95	22.54
2	223200001	226200000	0.1546	0.6807	22.71	20.30
2	223500001	226500000	0.1618	0.6705	24.14	21.73
2	223800001	226800000	0.1778	0.6801	26.15	23.74
2	224100001	227100000	0.1784	0.6783	26.31	23.90
2	224400001	227400000	0.1796	0.6762	26.56	24.15
2	224700001	227700000	0.1711	0.6492	26.35	23.94
2	225000001	228000000	0.1608	0.6555	24.54	22.13
2	225300001	228300000	0.1758	0.6528	26.93	24.52
2	225600001	228600000	0.1723	0.6512	26.45	24.04
2	225900001	228900000	0.1826	0.6628	27.55	25.14
2	226200001	229200000	0.1764	0.6531	27.01	24.60
2	226500001	229500000	0.1814	0.6482	27.99	25.58
2	226800001	229800000	0.1713	0.6442	26.59	24.18
2	227100001	230100000	0.1692	0.6462	26.18	23.77
2	227400001	230400000	0.1683	0.6487	25.94	23.53
2	227700001	230700000	0.1569	0.6542	23.99	21.58
2	228000001	231000000	0.1595	0.6305	25.30	22.89
2	228300001	231300000	0.1502	0.6179	24.30	21.89
2	228600001	231600000	0.1391	0.6099	22.80	20.39
2	228900001	231900000	0.1353	0.6003	22.55	20.14
2	229200001	232200000	0.1582	0.6103	25.92	23.51
2	229500001	232500000	0.1486	0.6149	24.16	21.75
2	229800001	232800000	0.1518	0.6250	24.28	21.87
2	230100001	233100000	0.1480	0.6295	23.51	21.10
2	230400001	233400000	0.1468	0.6223	23.59	21.18
2	230700001	233700000	0.1519	0.6377	23.83	21.42
2	231000001	234000000	0.1477	0.6511	22.68	20.27
2	231300001	234300000	0.1482	0.6571	22.55	20.14
2	231600001	234600000	0.1554	0.6684	23.25	20.84
2	231900001	234900000	0.1510	0.6555	23.03	20.62
2	232200001	235200000	0.1307	0.6602	19.80	17.39
2	232500001	235500000	0.1296	0.6248	20.74	18.33
2	232800001	235800000	0.1206	0.6010	20.06	17.65
2	233100001	236100000	0.1140	0.5758	19.80	17.39
2	233400001	236400000	0.1185	0.5773	20.53	18.12
2	233700001	236700000	0.1181	0.5569	21.20	18.79
2	234000001	237000000	0.1119	0.5411	20.68	18.27
2	234300001	237300000	0.1141	0.5390	21.16	18.75
2	234600001	237600000	0.1140	0.5281	21.58	19.17
2	234900001	237900000	0.1094	0.5442	20.10	17.69
2	235200001	238200000	0.1105	0.5238	21.09	18.68
2	235500001	238500000	0.1297	0.5583	23.23	20.82
2	235800001	238800000	0.1402	0.5735	24.45	22.04
2	236100001	239100000	0.1417	0.5918	23.95	21.54
2	236400001	239400000	0.1330	0.5807	22.90	20.49
2	236700001	239700000	0.1362	0.5856	23.26	20.85
2	237000001	240000000	0.1444	0.6104	23.66	21.25
2	237300001	240300000	0.1573	0.6146	25.60	23.19
2	237600001	240600000	0.1538	0.6149	25.01	22.60
2	237900001	240900000	0.1469	0.6192	23.72	21.31
2	238200001	241200000	0.1536	0.6537	23.50	21.09
2	238500001	241500000	0.1479	0.6584	22.46	20.05
2	238800001	241800000	0.1422	0.6528	21.78	19.37
2	239100001	242100000	0.1483	0.6585	22.53	20.12
2	239400001	242400000	0.1505	0.6522	23.08	20.67
2	239700001	242700000	0.1746	0.6647	26.27	23.86
2	240000001	243000000	0.1827	0.6691	27.30	24.89
2	240300001	243300000	0.1596	0.6627	24.08	21.67
2	240600001	243600000	0.1614	0.6796	23.75	21.34
2	240900001	243900000	0.1746	0.6975	25.03	22.62
2	241200001	244105400	0.1694	0.7033	23.33	20.92
3	1	3000000	0.1723	0.6562	26.26	23.85
3	300001	3300000	0.1634	0.6366	25.67	23.26
3	600001	3600000	0.1560	0.6092	25.60	23.19
3	900001	3900000	0.1595	0.6183	25.80	23.39
3	1200001	4200000	0.1573	0.6189	25.41	23.00
3	1500001	4500000	0.1460	0.6277	23.26	20.85
3	1800001	4800000	0.1400	0.6116	22.89	20.48
3	2100001	5100000	0.1373	0.6093	22.54	20.13
3	2400001	5400000	0.1420	0.6064	23.42	21.01
3	2700001	5700000	0.1448	0.6106	23.71	21.30
3	3000001	6000000	0.1367	0.6109	22.39	19.98
3	3300001	6300000	0.1316	0.6179	21.30	18.89
3	3600001	6600000	0.1340	0.6338	21.15	18.74
3	3900001	6900000	0.1353	0.6168	21.93	19.52
3	4200001	7200000	0.1498	0.6134	24.42	22.01
3	4500001	7500000	0.1549	0.6253	24.77	22.36
3	4800001	7800000	0.1597	0.6602	24.19	21.78
3	5100001	8100000	0.1596	0.6680	23.90	21.49
3	5400001	8400000	0.1576	0.6754	23.34	20.93
3	5700001	8700000	0.1708	0.6726	25.40	22.99
3	6000001	9000000	0.1641	0.6781	24.20	21.79
3	6300001	9300000	0.1647	0.6664	24.72	22.31
3	6600001	9600000	0.1659	0.6575	25.23	22.82
3	6900001	9900000	0.1663	0.6600	25.20	22.79
3	7200001	10200000	0.1542	0.6610	23.32	20.91
3	7500001	10500000	0.1498	0.6465	23.17	20.76
3	7800001	10800000	0.1476	0.6362	23.20	20.79
3	8100001	11100000	0.1538	0.6463	23.80	21.39
3	8400001	11400000	0.1627	0.6701	24.28	21.87
3	8700001	11700000	0.1510	0.6765	22.32	19.91
3	9000001	12000000	0.1699	0.7055	24.09	21.68
3	9300001	12300000	0.1699	0.7153	23.74	21.33
3	9600001	12600000	0.1822	0.7167	25.42	23.01
3	9900001	12900000	0.1824	0.7245	25.17	22.76
3	10200001	13200000	0.1871	0.7282	25.69	23.28
3	10500001	13500000	0.1920	0.7311	26.26	23.85
3	10800001	13800000	0.2090	0.7300	28.62	26.21
3	11100001	14100000	0.2132	0.7346	29.02	26.61
3	11400001	14400000	0.2083	0.7283	28.61	26.20
3	11700001	14700000	0.2113	0.7364	28.70	26.29
3	12000001	15000000	0.1940	0.7113	27.27	24.86
3	12300001	15300000	0.1934	0.7083	27.30	24.89
3	12600001	15600000	0.1853	0.7236	25.61	23.20
3	12900001	15900000	0.1838	0.7335	25.06	22.65
3	13200001	16200000	0.1866	0.7225	25.82	23.41
3	13500001	16500000	0.1979	0.7241	27.33	24.92
3	13800001	16800000	0.1882	0.7124	26.42	24.01
3	14100001	17100000	0.1742	0.7050	24.71	22.30
3	14400001	17400000	0.1656	0.6944	23.85	21.44
3	14700001	17700000	0.1469	0.6894	21.31	18.90
3	15000001	18000000	0.1577	0.7056	22.35	19.94
3	15300001	18300000	0.1703	0.7076	24.06	21.65
3	15600001	18600000	0.1783	0.7095	25.14	22.73
3	15900001	18900000	0.1795	0.7072	25.39	22.98
3	16200001	19200000	0.1799	0.7115	25.29	22.88
3	16500001	19500000	0.1798	0.7285	24.69	22.28
3	16800001	19800000	0.1657	0.7384	22.45	20.04
3	17100001	20100000	0.1669	0.7320	22.80	20.39
3	17400001	20400000	0.1744	0.7412	23.53	21.12
3	17700001	20700000	0.1825	0.7260	25.14	22.73
3	18000001	21000000	0.1837	0.7165	25.64	23.23
3	18300001	21300000	0.1697	0.7280	23.30	20.89
3	18600001	21600000	0.1665	0.7270	22.90	20.49
3	18900001	21900000	0.1714	0.7326	23.39	20.98
3	19200001	22200000	0.1737	0.7373	23.56	21.15
3	19500001	22500000	0.1722	0.7198	23.92	21.51
3	19800001	22800000	0.1823	0.7285	25.02	22.61
3	20100001	23100000	0.1968	0.7414	26.54	24.13
3	20400001	23400000	0.1892	0.7266	26.04	23.63
3	20700001	23700000	0.1913	0.7359	25.99	23.58
3	21000001	24000000	0.1938	0.7335	26.43	24.02
3	21300001	24300000	0.1885	0.7283	25.89	23.48
3	21600001	24600000	0.1818	0.7322	24.83	22.42
3	21900001	24900000	0.1919	0.7394	25.96	23.55
3	22200001	25200000	0.1938	0.7476	25.93	23.52
3	22500001	25500000	0.1941	0.7451	26.05	23.64
3	22800001	25800000	0.1953	0.7482	26.10	23.69
3	23100001	26100000	0.1883	0.7435	25.33	22.92
3	23400001	26400000	0.2020	0.7454	27.09	24.68
3	23700001	26700000	0.2120	0.7415	28.59	26.18
3	24000001	27000000	0.2126	0.7480	28.41	26.00
3	24300001	27300000	0.2302	0.7683	29.96	27.55
3	24600001	27600000	0.2297	0.7740	29.68	27.27
3	24900001	27900000	0.2132	0.7542	28.26	25.85
3	25200001	28200000	0.2111	0.7432	28.41	26.00
3	25500001	28500000	0.1925	0.7530	25.57	23.16
3	25800001	28800000	0.1987	0.7554	26.30	23.89
3	26100001	29100000	0.1935	0.7508	25.77	23.36
3	26400001	29400000	0.1834	0.7586	24.18	21.77
3	26700001	29700000	0.1815	0.7639	23.76	21.35
3	27000001	30000000	0.1752	0.7600	23.06	20.65
3	27300001	30300000	0.1649	0.7368	22.38	19.97
3	27600001	30600000	0.1754	0.7337	23.90	21.49
3	27900001	30900000	0.1762	0.7251	24.30	21.89
3	28200001	31200000	0.1678	0.7352	22.82	20.41
3	28500001	31500000	0.1793	0.7460	24.03	21.62
3	28800001	31800000	0.1773	0.7369	24.06	21.65
3	29100001	32100000	0.1852	0.7520	24.63	22.22
3	29400001	32400000	0.1861	0.7510	24.78	22.37
3	29700001	32700000	0.1729	0.7559	22.87	20.46
3	30000001	33000000	0.1823	0.7686	23.71	21.30
3	30300001	33300000	0.1863	0.7726	24.11	21.70
3	30600001	33600000	0.1734	0.7701	22.51	20.10
3	30900001	33900000	0.1885	0.7881	23.91	21.50
3	31200001	34200000	0.2002	0.7779	25.74	23.33
3	31500001	34500000	0.2051	0.7601	26.98	24.57
3	31800001	34800000	0.1846	0.7605	24.27	21.86
3	32100001	35100000	0.1767	0.7423	23.80	21.39
3	32400001	35400000	0.1753	0.7485	23.42	21.01
3	32700001	35700000	0.1930	0.7557	25.55	23.14
3	33000001	36000000	0.1915	0.7524	25.45	23.04
3	33300001	36300000	0.1826	0.7362	24.81	22.40
3	33600001	36600000	0.1847	0.7331	25.19	22.78
3	33900001	36900000	0.1677	0.7454	22.49	20.08
3	34200001	37200000	0.1689	0.7578	22.29	19.88
3	34500001	37500000	0.1613	0.7687	20.98	18.57
3	34800001	37800000	0.1774	0.7834	22.64	20.23
3	35100001	38100000	0.1856	0.8000	23.20	20.79
3	35400001	38400000	0.1879	0.7998	23.49	21.08
3	35700001	38700000	0.1814	0.8000	22.68	20.27
3	36000001	39000000	0.1696	0.7919	21.42	19.01
3	36300001	39300000	0.1777	0.8189	21.70	19.29
3	36600001	39600000	0.1738	0.8196	21.21	18.80
3	36900001	39900000	0.1740	0.8138	21.38	18.97
3	37200001	40200000	0.1703	0.8019	21.23	18.82
3	37500001	40500000	0.1663	0.8035	20.70	18.29
3	37800001	40800000	0.1621	0.7820	20.74	18.33
3	38100001	41100000	0.1709	0.7845	21.79	19.38
3	38400001	41400000	0.1604	0.7840	20.46	18.05
3	38700001	41700000	0.1695	0.7768	21.82	19.41
3	39000001	42000000	0.1718	0.7832	21.94	19.53
3	39300001	42300000	0.1699	0.7670	22.15	19.74
3	39600001	42600000	0.1773	0.7799	22.73	20.32
3	39900001	42900000	0.1868	0.7813	23.91	21.50
3	40200001	43200000	0.1873	0.7900	23.71	21.30
3	40500001	43500000	0.2043	0.7781	26.25	23.84
3	40800001	43800000	0.2066	0.7939	26.02	23.61
3	41100001	44100000	0.1911	0.7833	24.40	21.99
3	41400001	44400000	0.1946	0.7811	24.92	22.51
3	41700001	44700000	0.1886	0.7743	24.36	21.95
3	42000001	45000000	0.1838	0.7788	23.60	21.19
3	42300001	45300000	0.1810	0.7878	22.98	20.57
3	42600001	45600000	0.1813	0.7742	23.41	21.00
3	42900001	45900000	0.1858	0.7706	24.10	21.69
3	43200001	46200000	0.1854	0.7822	23.70	21.29
3	43500001	46500000	0.1767	0.7921	22.31	19.90
3	43800001	46800000	0.1755	0.7763	22.60	20.19
3	44100001	47100000	0.1661	0.7535	22.05	19.64
3	44400001	47400000	0.1562	0.6905	22.62	20.21
3	44700001	47700000	0.1445	0.6881	21.00	18.59
3	45000001	48000000	0.1478	0.6770	21.82	19.41
3	45300001	48300000	0.1445	0.6646	21.74	19.33
3	45600001	48600000	0.1396	0.6637	21.03	18.62
3	45900001	48900000	0.1325	0.6471	20.48	18.07
3	46200001	49200000	0.1372	0.6349	21.61	19.20
3	46500001	49500000	0.1336	0.6349	21.04	18.63
3	46800001	49800000	0.1373	0.6351	21.63	19.22
3	47100001	50100000	0.1487	0.6506	22.85	20.44
3	47400001	50400000	0.1694	0.7188	23.56	21.15
3	47700001	50700000	0.1720	0.7295	23.58	21.17
3	48000001	51000000	0.1679	0.7319	22.94	20.53
3	48300001	51300000	0.1664	0.7410	22.46	20.05
3	48600001	51600000	0.1614	0.7413	21.77	19.36
3	48900001	51900000	0.1622	0.7564	21.44	19.03
3	49200001	52200000	0.1583	0.7497	21.12	18.71
3	49500001	52500000	0.1662	0.7433	22.36	19.95
3	49800001	52800000	0.1716	0.7495	22.90	20.49
3	50100001	53100000	0.1725	0.7614	22.66	20.25
3	50400001	53400000	0.1734	0.7641	22.69	20.28
3	50700001	53700000	0.1813	0.7577	23.93	21.52
3	51000001	54000000	0.1824	0.7678	23.75	21.34
3	51300001	54300000	0.1917	0.7790	24.60	22.19
[truncated: 5,018 more rows]
