# Supplementary material for: Effect of sequence depth and length in long-read assembly of the maize inbred NC358
Source: Nat Commun. 2020 May 8;11:2288. doi: 10.1038/s41467-020-16037-7 (PMC7211024; doi:10.1038/s41467-020-16037-7)
Supplement: Supplementary file 4 — Source Data [file 41467_2020_16037_MOESM4_ESM.zip › Source Data/Fig. 1F, Suppl. Fig. 8/B73_falcon_only_pseudomolecules_v1.fasta.mod.out.LAI]

Chr	From	To	Intact	Total	raw_LAI	LAI
whole_genome	1	2119856367	0.1500	0.7634	19.64	17.23
chr1	1	3000000	0.1770	0.6762	26.17	23.76
chr1	300001	3300000	0.1799	0.6801	26.46	24.05
chr1	600001	3600000	0.1779	0.6771	26.27	23.86
chr1	900001	3900000	0.1709	0.6657	25.67	23.26
chr1	1200001	4200000	0.1716	0.6510	26.35	23.94
chr1	1500001	4500000	0.1640	0.6354	25.81	23.40
chr1	1800001	4800000	0.1561	0.6283	24.84	22.43
chr1	2100001	5100000	0.1544	0.6178	24.99	22.58
chr1	2400001	5400000	0.1540	0.6266	24.58	22.17
chr1	2700001	5700000	0.1341	0.6067	22.11	19.70
chr1	3000001	6000000	0.1201	0.6077	19.76	17.35
chr1	3300001	6300000	0.1104	0.6084	18.14	15.73
chr1	3600001	6600000	0.1076	0.6128	17.56	15.15
chr1	3900001	6900000	0.1202	0.6162	19.51	17.10
chr1	4200001	7200000	0.1269	0.6079	20.88	18.47
chr1	4500001	7500000	0.1155	0.5972	19.35	16.94
chr1	4800001	7800000	0.1230	0.6063	20.28	17.87
chr1	5100001	8100000	0.1181	0.6126	19.28	16.87
chr1	5400001	8400000	0.1232	0.5845	21.08	18.67
chr1	5700001	8700000	0.1326	0.5937	22.33	19.92
chr1	6000001	9000000	0.1342	0.6013	22.32	19.91
chr1	6300001	9300000	0.1388	0.6075	22.85	20.44
chr1	6600001	9600000	0.1464	0.6019	24.33	21.92
chr1	6900001	9900000	0.1494	0.6068	24.63	22.22
chr1	7200001	10200000	0.1431	0.6334	22.60	20.19
chr1	7500001	10500000	0.1537	0.6418	23.95	21.54
chr1	7800001	10800000	0.1529	0.6424	23.80	21.39
chr1	8100001	11100000	0.1498	0.6456	23.20	20.79
chr1	8400001	11400000	0.1493	0.6653	22.44	20.03
chr1	8700001	11700000	0.1480	0.6682	22.15	19.74
chr1	9000001	12000000	0.1454	0.6735	21.59	19.18
chr1	9300001	12300000	0.1533	0.6667	23.00	20.59
chr1	9600001	12600000	0.1517	0.6540	23.19	20.78
chr1	9900001	12900000	0.1411	0.6416	21.99	19.58
chr1	10200001	13200000	0.1454	0.6201	23.44	21.03
chr1	10500001	13500000	0.1289	0.5914	21.79	19.38
chr1	10800001	13800000	0.1171	0.5826	20.11	17.70
chr1	11100001	14100000	0.1390	0.6082	22.85	20.44
chr1	11400001	14400000	0.1410	0.6117	23.05	20.64
chr1	11700001	14700000	0.1393	0.6094	22.86	20.45
chr1	12000001	15000000	0.1399	0.6004	23.29	20.88
chr1	12300001	15300000	0.1362	0.6004	22.69	20.28
chr1	12600001	15600000	0.1319	0.6289	20.97	18.56
chr1	12900001	15900000	0.1415	0.6343	22.31	19.90
chr1	13200001	16200000	0.1570	0.6592	23.82	21.41
chr1	13500001	16500000	0.1634	0.7073	23.11	20.70
chr1	13800001	16800000	0.1842	0.7150	25.76	23.35
chr1	14100001	17100000	0.1734	0.6965	24.89	22.48
chr1	14400001	17400000	0.1729	0.6981	24.76	22.35
chr1	14700001	17700000	0.1711	0.6982	24.51	22.10
chr1	15000001	18000000	0.1694	0.6797	24.93	22.52
chr1	15300001	18300000	0.1838	0.6951	26.44	24.03
chr1	15600001	18600000	0.1911	0.6948	27.50	25.09
chr1	15900001	18900000	0.1715	0.6924	24.76	22.35
chr1	16200001	19200000	0.1531	0.6768	22.62	20.21
chr1	16500001	19500000	0.1541	0.6516	23.65	21.24
chr1	16800001	19800000	0.1397	0.6489	21.53	19.12
chr1	17100001	20100000	0.1361	0.6606	20.60	18.19
chr1	17400001	20400000	0.1449	0.6607	21.94	19.53
chr1	17700001	20700000	0.1515	0.6764	22.40	19.99
chr1	18000001	21000000	0.1447	0.7053	20.51	18.10
chr1	18300001	21300000	0.1201	0.7142	16.81	14.40
chr1	18600001	21600000	0.1049	0.7103	14.77	12.36
chr1	18900001	21900000	0.1086	0.6978	15.56	13.15
chr1	19200001	22200000	0.1101	0.7114	15.47	13.06
chr1	19500001	22500000	0.1115	0.7328	15.22	12.81
chr1	19800001	22800000	0.1061	0.7301	14.54	12.13
chr1	20100001	23100000	0.0990	0.7265	13.62	11.21
chr1	20400001	23400000	0.0885	0.7220	12.25	9.84
chr1	20700001	23700000	0.0830	0.7181	11.56	9.15
chr1	21000001	24000000	0.0982	0.7032	13.97	11.56
chr1	21300001	24300000	0.0994	0.7015	14.18	11.77
chr1	21600001	24600000	0.1049	0.7040	14.90	12.49
chr1	21900001	24900000	0.1136	0.7055	16.10	13.69
chr1	22200001	25200000	0.1185	0.7059	16.78	14.37
chr1	22500001	25500000	0.1228	0.6840	17.95	15.54
chr1	22800001	25800000	0.1275	0.6900	18.47	16.06
chr1	23100001	26100000	0.1282	0.6948	18.46	16.05
chr1	23400001	26400000	0.1260	0.6910	18.23	15.82
chr1	23700001	26700000	0.1336	0.6887	19.39	16.98
chr1	24000001	27000000	0.1412	0.6993	20.19	17.78
chr1	24300001	27300000	0.1419	0.6834	20.77	18.36
chr1	24600001	27600000	0.1405	0.6881	20.42	18.01
chr1	24900001	27900000	0.1375	0.6927	19.85	17.44
chr1	25200001	28200000	0.1461	0.7022	20.80	18.39
chr1	25500001	28500000	0.1396	0.6997	19.95	17.54
chr1	25800001	28800000	0.1462	0.7034	20.78	18.37
chr1	26100001	29100000	0.1506	0.6933	21.72	19.31
chr1	26400001	29400000	0.1586	0.7032	22.56	20.15
chr1	26700001	29700000	0.1578	0.6917	22.81	20.40
chr1	27000001	30000000	0.1371	0.6885	19.91	17.50
chr1	27300001	30300000	0.1465	0.6958	21.06	18.65
chr1	27600001	30600000	0.1541	0.6901	22.33	19.92
chr1	27900001	30900000	0.1593	0.6926	22.99	20.58
chr1	28200001	31200000	0.1528	0.6829	22.37	19.96
chr1	28500001	31500000	0.1557	0.7026	22.16	19.75
chr1	28800001	31800000	0.1543	0.7000	22.04	19.63
chr1	29100001	32100000	0.1430	0.6995	20.44	18.03
chr1	29400001	32400000	0.1351	0.7027	19.23	16.82
chr1	29700001	32700000	0.1346	0.7142	18.85	16.44
chr1	30000001	33000000	0.1473	0.7203	20.45	18.04
chr1	30300001	33300000	0.1402	0.7223	19.41	17.00
chr1	30600001	33600000	0.1376	0.7160	19.21	16.80
chr1	30900001	33900000	0.1394	0.7232	19.28	16.87
chr1	31200001	34200000	0.1372	0.7137	19.23	16.82
chr1	31500001	34500000	0.1349	0.7105	18.98	16.57
chr1	31800001	34800000	0.1393	0.7129	19.53	17.12
chr1	32100001	35100000	0.1552	0.7111	21.83	19.42
chr1	32400001	35400000	0.1676	0.7157	23.42	21.01
chr1	32700001	35700000	0.1724	0.7146	24.13	21.72
chr1	33000001	36000000	0.1710	0.7069	24.19	21.78
chr1	33300001	36300000	0.1743	0.7088	24.60	22.19
chr1	33600001	36600000	0.1864	0.7230	25.78	23.37
chr1	33900001	36900000	0.1857	0.7210	25.76	23.35
chr1	34200001	37200000	0.1770	0.7287	24.29	21.88
chr1	34500001	37500000	0.1853	0.7375	25.12	22.71
chr1	34800001	37800000	0.1755	0.7264	24.16	21.75
chr1	35100001	38100000	0.1733	0.7287	23.79	21.38
chr1	35400001	38400000	0.1689	0.7256	23.28	20.87
chr1	35700001	38700000	0.1561	0.7255	21.51	19.10
chr1	36000001	39000000	0.1517	0.7195	21.09	18.68
chr1	36300001	39300000	0.1517	0.7258	20.91	18.50
chr1	36600001	39600000	0.1462	0.7158	20.43	18.02
chr1	36900001	39900000	0.1482	0.7045	21.03	18.62
chr1	37200001	40200000	0.1514	0.6937	21.82	19.41
chr1	37500001	40500000	0.1450	0.6761	21.45	19.04
chr1	37800001	40800000	0.1594	0.6816	23.39	20.98
chr1	38100001	41100000	0.1526	0.6692	22.81	20.40
chr1	38400001	41400000	0.1507	0.6647	22.68	20.27
chr1	38700001	41700000	0.1621	0.6756	23.99	21.58
chr1	39000001	42000000	0.1638	0.6822	24.01	21.60
chr1	39300001	42300000	0.1658	0.6816	24.33	21.92
chr1	39600001	42600000	0.1454	0.6957	20.90	18.49
chr1	39900001	42900000	0.1337	0.7153	18.69	16.28
chr1	40200001	43200000	0.1480	0.7146	20.71	18.30
chr1	40500001	43500000	0.1567	0.7305	21.46	19.05
chr1	40800001	43800000	0.1507	0.7472	20.17	17.76
chr1	41100001	44100000	0.1482	0.7666	19.33	16.92
chr1	41400001	44400000	0.1428	0.7654	18.65	16.24
chr1	41700001	44700000	0.1416	0.7597	18.64	16.23
chr1	42000001	45000000	0.1428	0.7617	18.75	16.34
chr1	42300001	45300000	0.1331	0.7572	17.58	15.17
chr1	42600001	45600000	0.1479	0.7297	20.27	17.86
chr1	42900001	45900000	0.1447	0.7262	19.93	17.52
chr1	43200001	46200000	0.1365	0.7313	18.67	16.26
chr1	43500001	46500000	0.1276	0.7261	17.57	15.16
chr1	43800001	46800000	0.1171	0.7223	16.21	13.80
chr1	44100001	47100000	0.1217	0.7201	16.89	14.48
chr1	44400001	47400000	0.1249	0.7218	17.31	14.90
chr1	44700001	47700000	0.1169	0.7285	16.04	13.63
chr1	45000001	48000000	0.1024	0.6998	14.63	12.22
chr1	45300001	48300000	0.1099	0.6840	16.07	13.66
chr1	45600001	48600000	0.1071	0.6945	15.42	13.01
chr1	45900001	48900000	0.1149	0.6784	16.93	14.52
chr1	46200001	49200000	0.1129	0.6760	16.70	14.29
chr1	46500001	49500000	0.1260	0.6721	18.74	16.33
chr1	46800001	49800000	0.1288	0.6599	19.52	17.11
chr1	47100001	50100000	0.1329	0.6674	19.91	17.50
chr1	47400001	50400000	0.1366	0.6706	20.37	17.96
chr1	47700001	50700000	0.1434	0.6479	22.13	19.72
chr1	48000001	51000000	0.1558	0.6823	22.84	20.43
chr1	48300001	51300000	0.1637	0.6940	23.59	21.18
chr1	48600001	51600000	0.1673	0.7039	23.76	21.35
chr1	48900001	51900000	0.1783	0.7199	24.77	22.36
chr1	49200001	52200000	0.1739	0.7328	23.74	21.33
chr1	49500001	52500000	0.1500	0.7357	20.39	17.98
chr1	49800001	52800000	0.1456	0.7412	19.65	17.24
chr1	50100001	53100000	0.1404	0.7260	19.33	16.92
chr1	50400001	53400000	0.1352	0.7084	19.09	16.68
chr1	50700001	53700000	0.1318	0.7167	18.40	15.99
chr1	51000001	54000000	0.1373	0.7065	19.43	17.02
chr1	51300001	54300000	0.1343	0.7175	18.72	16.31
chr1	51600001	54600000	0.1404	0.7087	19.81	17.40
chr1	51900001	54900000	0.1339	0.7116	18.82	16.41
chr1	52200001	55200000	0.1386	0.7117	19.48	17.07
chr1	52500001	55500000	0.1465	0.7177	20.41	18.00
chr1	52800001	55800000	0.1711	0.7212	23.73	21.32
chr1	53100001	56100000	0.1749	0.7403	23.63	21.22
chr1	53400001	56400000	0.1818	0.7557	24.06	21.65
chr1	53700001	56700000	0.1724	0.7599	22.68	20.27
chr1	54000001	57000000	0.1695	0.7537	22.49	20.08
chr1	54300001	57300000	0.1712	0.7445	22.99	20.58
chr1	54600001	57600000	0.1622	0.7397	21.93	19.52
chr1	54900001	57900000	0.1662	0.7346	22.63	20.22
chr1	55200001	58200000	0.1616	0.7408	21.81	19.40
chr1	55500001	58500000	0.1680	0.7441	22.58	20.17
chr1	55800001	58800000	0.1478	0.7398	19.98	17.57
chr1	56100001	59100000	0.1589	0.7438	21.36	18.95
chr1	56400001	59400000	0.1495	0.7419	20.15	17.74
chr1	56700001	59700000	0.1644	0.7411	22.18	19.77
chr1	57000001	60000000	0.1749	0.7592	23.04	20.63
chr1	57300001	60300000	0.1648	0.7449	22.12	19.71
chr1	57600001	60600000	0.1722	0.7584	22.71	20.30
chr1	57900001	60900000	0.1759	0.7581	23.21	20.80
chr1	58200001	61200000	0.1838	0.7404	24.82	22.41
chr1	58500001	61500000	0.1840	0.7420	24.80	22.39
chr1	58800001	61800000	0.1911	0.7488	25.52	23.11
chr1	59100001	62100000	0.1686	0.7329	23.00	20.59
chr1	59400001	62400000	0.1684	0.7347	22.92	20.51
chr1	59700001	62700000	0.1493	0.7186	20.77	18.36
chr1	60000001	63000000	0.1421	0.7252	19.59	17.18
chr1	60300001	63300000	0.1554	0.7360	21.11	18.70
chr1	60600001	63600000	0.1557	0.7356	21.17	18.76
chr1	60900001	63900000	0.1369	0.7178	19.07	16.66
chr1	61200001	64200000	0.1318	0.7189	18.34	15.93
chr1	61500001	64500000	0.1355	0.6960	19.47	17.06
chr1	61800001	64800000	0.1399	0.6942	20.16	17.75
chr1	62100001	65100000	0.1448	0.6814	21.26	18.85
chr1	62400001	65400000	0.1404	0.6719	20.90	18.49
chr1	62700001	65700000	0.1522	0.6977	21.82	19.41
chr1	63000001	66000000	0.1475	0.6791	21.73	19.32
chr1	63300001	66300000	0.1427	0.6843	20.85	18.44
chr1	63600001	66600000	0.1358	0.6635	20.47	18.06
chr1	63900001	66900000	0.1431	0.6887	20.77	18.36
chr1	64200001	67200000	0.1491	0.6904	21.60	19.19
chr1	64500001	67500000	0.1391	0.7050	19.73	17.32
chr1	64800001	67800000	0.1352	0.7100	19.05	16.64
chr1	65100001	68100000	0.1425	0.7211	19.77	17.36
chr1	65400001	68400000	0.1539	0.7334	20.99	18.58
chr1	65700001	68700000	0.1501	0.7089	21.17	18.76
chr1	66000001	69000000	0.1468	0.7116	20.62	18.21
chr1	66300001	69300000	0.1523	0.7153	21.29	18.88
chr1	66600001	69600000	0.1436	0.7348	19.54	17.13
chr1	66900001	69900000	0.1494	0.7306	20.44	18.03
chr1	67200001	70200000	0.1347	0.7422	18.15	15.74
chr1	67500001	70500000	0.1426	0.7430	19.20	16.79
chr1	67800001	70800000	0.1285	0.7265	17.69	15.28
chr1	68100001	71100000	0.1265	0.7322	17.28	14.87
chr1	68400001	71400000	0.1320	0.7322	18.03	15.62
chr1	68700001	71700000	0.1476	0.7503	19.67	17.26
chr1	69000001	72000000	0.1616	0.7647	21.13	18.72
chr1	69300001	72300000	0.1448	0.7572	19.12	16.71
chr1	69600001	72600000	0.1649	0.7661	21.52	19.11
chr1	69900001	72900000	0.1661	0.7589	21.89	19.48
chr1	70200001	73200000	0.1713	0.7498	22.84	20.43
chr1	70500001	73500000	0.1745	0.7409	23.56	21.15
chr1	70800001	73800000	0.1769	0.7521	23.52	21.11
chr1	71100001	74100000	0.1730	0.7542	22.94	20.53
chr1	71400001	74400000	0.1685	0.7645	22.04	19.63
chr1	71700001	74700000	0.1568	0.7710	20.34	17.93
chr1	72000001	75000000	0.1400	0.7646	18.31	15.90
chr1	72300001	75300000	0.1459	0.7572	19.27	16.86
chr1	72600001	75600000	0.1327	0.7510	17.67	15.26
chr1	72900001	75900000	0.1281	0.7612	16.82	14.41
chr1	73200001	76200000	0.1376	0.7748	17.75	15.34
chr1	73500001	76500000	0.1293	0.7761	16.66	14.25
chr1	73800001	76800000	0.1442	0.7765	18.57	16.16
chr1	74100001	77100000	0.1463	0.7776	18.81	16.40
chr1	74400001	77400000	0.1380	0.7429	18.58	16.17
chr1	74700001	77700000	0.1584	0.7390	21.43	19.02
chr1	75000001	78000000	0.1565	0.7308	21.42	19.01
chr1	75300001	78300000	0.1644	0.7324	22.45	20.04
chr1	75600001	78600000	0.1733	0.7349	23.59	21.18
chr1	75900001	78900000	0.1644	0.7280	22.58	20.17
chr1	76200001	79200000	0.1526	0.7283	20.95	18.54
chr1	76500001	79500000	0.1568	0.7371	21.28	18.87
chr1	76800001	79800000	0.1549	0.7470	20.73	18.32
chr1	77100001	80100000	0.1641	0.7357	22.31	19.90
chr1	77400001	80400000	0.1731	0.7628	22.70	20.29
chr1	77700001	80700000	0.1579	0.7563	20.87	18.46
chr1	78000001	81000000	0.1657	0.7672	21.59	19.18
chr1	78300001	81300000	0.1568	0.7783	20.15	17.74
chr1	78600001	81600000	0.1547	0.7697	20.10	17.69
chr1	78900001	81900000	0.1641	0.7666	21.41	19.00
chr1	79200001	82200000	0.1749	0.7497	23.33	20.92
chr1	79500001	82500000	0.1707	0.7296	23.39	20.98
chr1	79800001	82800000	0.1638	0.7271	22.53	20.12
chr1	80100001	83100000	0.1479	0.7337	20.16	17.75
chr1	80400001	83400000	0.1522	0.7373	20.65	18.24
chr1	80700001	83700000	0.1473	0.7403	19.90	17.49
chr1	81000001	84000000	0.1533	0.7395	20.73	18.32
chr1	81300001	84300000	0.1644	0.7434	22.12	19.71
chr1	81600001	84600000	0.1596	0.7503	21.27	18.86
chr1	81900001	84900000	0.1716	0.7579	22.64	20.23
chr1	82200001	85200000	0.1755	0.7756	22.63	20.22
chr1	82500001	85500000	0.1722	0.7933	21.70	19.29
chr1	82800001	85800000	0.1688	0.7828	21.56	19.15
chr1	83100001	86100000	0.1767	0.7825	22.58	20.17
chr1	83400001	86400000	0.1805	0.7787	23.18	20.77
chr1	83700001	86700000	0.1818	0.7809	23.27	20.86
chr1	84000001	87000000	0.1760	0.7621	23.10	20.69
chr1	84300001	87300000	0.1665	0.7628	21.83	19.42
chr1	84600001	87600000	0.1788	0.7676	23.29	20.88
chr1	84900001	87900000	0.1669	0.7615	21.91	19.50
chr1	85200001	88200000	0.1580	0.7601	20.79	18.38
chr1	85500001	88500000	0.1660	0.7696	21.57	19.16
chr1	85800001	88800000	0.1677	0.7762	21.60	19.19
chr1	86100001	89100000	0.1717	0.7699	22.30	19.89
chr1	86400001	89400000	0.1573	0.7715	20.39	17.98
chr1	86700001	89700000	0.1545	0.7549	20.46	18.05
chr1	87000001	90000000	0.1508	0.7782	19.38	16.97
chr1	87300001	90300000	0.1438	0.7652	18.80	16.39
chr1	87600001	90600000	0.1360	0.7637	17.80	15.39
chr1	87900001	90900000	0.1423	0.7846	18.13	15.72
chr1	88200001	91200000	0.1366	0.7651	17.85	15.44
chr1	88500001	91500000	0.1350	0.7595	17.78	15.37
chr1	88800001	91800000	0.1464	0.7631	19.19	16.78
chr1	89100001	92100000	0.1603	0.7703	20.81	18.40
chr1	89400001	92400000	0.1568	0.7725	20.30	17.89
chr1	89700001	92700000	0.1643	0.7863	20.90	18.49
chr1	90000001	93000000	0.1702	0.7767	21.91	19.50
chr1	90300001	93300000	0.1693	0.7881	21.48	19.07
chr1	90600001	93600000	0.1709	0.7758	22.03	19.62
chr1	90900001	93900000	0.1547	0.7655	20.21	17.80
chr1	91200001	94200000	0.1642	0.7705	21.31	18.90
chr1	91500001	94500000	0.1643	0.7750	21.21	18.80
chr1	91800001	94800000	0.1676	0.7764	21.58	19.17
chr1	92100001	95100000	0.1606	0.7823	20.53	18.12
chr1	92400001	95400000	0.1613	0.7814	20.64	18.23
chr1	92700001	95700000	0.1565	0.7680	20.37	17.96
chr1	93000001	96000000	0.1528	0.7700	19.84	17.43
chr1	93300001	96300000	0.1616	0.7695	21.00	18.59
chr1	93600001	96600000	0.1527	0.7680	19.89	17.48
chr1	93900001	96900000	0.1632	0.7687	21.22	18.81
chr1	94200001	97200000	0.1661	0.7750	21.43	19.02
chr1	94500001	97500000	0.1562	0.7611	20.53	18.12
chr1	94800001	97800000	0.1454	0.7508	19.36	16.95
chr1	95100001	98100000	0.1329	0.7491	17.74	15.33
chr1	95400001	98400000	0.1287	0.7558	17.03	14.62
chr1	95700001	98700000	0.1359	0.7762	17.51	15.10
chr1	96000001	99000000	0.1392	0.7853	17.72	15.31
chr1	96300001	99300000	0.1281	0.7886	16.25	13.84
chr1	96600001	99600000	0.1286	0.7989	16.10	13.69
chr1	96900001	99900000	0.1313	0.7862	16.70	14.29
chr1	97200001	100200000	0.1210	0.7893	15.33	12.92
chr1	97500001	100500000	0.1296	0.8050	16.10	13.69
chr1	97800001	100800000	0.1347	0.8097	16.64	14.23
chr1	98100001	101100000	0.1335	0.8047	16.60	14.19
chr1	98400001	101400000	0.1447	0.7980	18.13	15.72
chr1	98700001	101700000	0.1324	0.7895	16.77	14.36
chr1	99000001	102000000	0.1352	0.7855	17.21	14.80
chr1	99300001	102300000	0.1401	0.7751	18.08	15.67
chr1	99600001	102600000	0.1366	0.7828	17.45	15.04
chr1	99900001	102900000	0.1219	0.7996	15.24	12.83
chr1	100200001	103200000	0.1201	0.8044	14.94	12.53
chr1	100500001	103500000	0.1126	0.7971	14.13	11.72
chr1	100800001	103800000	0.1014	0.7934	12.78	10.37
chr1	101100001	104100000	0.1080	0.7961	13.57	11.16
chr1	101400001	104400000	0.1225	0.7978	15.35	12.94
chr1	101700001	104700000	0.1404	0.8123	17.28	14.87
chr1	102000001	105000000	0.1338	0.8036	16.65	14.24
chr1	102300001	105300000	0.1358	0.8147	16.67	14.26
chr1	102600001	105600000	0.1353	0.8191	16.52	14.11
chr1	102900001	105900000	0.1439	0.8221	17.50	15.09
chr1	103200001	106200000	0.1558	0.8236	18.92	16.51
chr1	103500001	106500000	0.1624	0.8225	19.74	17.33
chr1	103800001	106800000	0.1674	0.8335	20.08	17.67
chr1	104100001	107100000	0.1708	0.8371	20.40	17.99
chr1	104400001	107400000	0.1503	0.8352	17.99	15.58
chr1	104700001	107700000	0.1330	0.8234	16.16	13.75
chr1	105000001	108000000	0.1264	0.8380	15.08	12.67
chr1	105300001	108300000	0.1299	0.8449	15.37	12.96
chr1	105600001	108600000	0.1370	0.8345	16.42	14.01
chr1	105900001	108900000	0.1304	0.8239	15.82	13.41
chr1	106200001	109200000	0.1303	0.8102	16.08	13.67
chr1	106500001	109500000	0.1300	0.8099	16.04	13.63
chr1	106800001	109800000	0.1300	0.8078	16.09	13.68
chr1	107100001	110100000	0.1265	0.8149	15.53	13.12
chr1	107400001	110400000	0.1383	0.8198	16.87	14.46
chr1	107700001	110700000	0.1441	0.8388	17.18	14.77
chr1	108000001	111000000	0.1643	0.8390	19.59	17.18
chr1	108300001	111300000	0.1595	0.8310	19.19	16.78
chr1	108600001	111600000	0.1552	0.8328	18.64	16.23
chr1	108900001	111900000	0.1671	0.8339	20.04	17.63
chr1	109200001	112200000	0.1601	0.8398	19.07	16.66
chr1	109500001	112500000	0.1567	0.8374	18.71	16.30
chr1	109800001	112800000	0.1525	0.8258	18.46	16.05
chr1	110100001	113100000	0.1527	0.8205	18.61	16.20
chr1	110400001	113400000	0.1452	0.8192	17.72	15.31
chr1	110700001	113700000	0.1445	0.8071	17.91	15.50
chr1	111000001	114000000	0.1275	0.8011	15.91	13.50
chr1	111300001	114300000	0.1225	0.7973	15.37	12.96
chr1	111600001	114600000	0.1218	0.7899	15.42	13.01
chr1	111900001	114900000	0.1153	0.7880	14.63	12.22
chr1	112200001	115200000	0.1070	0.7941	13.47	11.06
chr1	112500001	115500000	0.1188	0.7961	14.92	12.51
chr1	112800001	115800000	0.1281	0.8106	15.80	13.39
chr1	113100001	116100000	0.1340	0.8186	16.37	13.96
chr1	113400001	116400000	0.1323	0.8235	16.06	13.65
chr1	113700001	116700000	0.1260	0.8314	15.15	12.74
chr1	114000001	117000000	0.1410	0.8234	17.13	14.72
chr1	114300001	117300000	0.1499	0.8292	18.08	15.67
chr1	114600001	117600000	0.1498	0.8442	17.74	15.33
chr1	114900001	117900000	0.1438	0.8402	17.12	14.71
chr1	115200001	118200000	0.1459	0.8397	17.38	14.97
chr1	115500001	118500000	0.1317	0.8187	16.09	13.68
chr1	115800001	118800000	0.1269	0.8075	15.71	13.30
chr1	116100001	119100000	0.1270	0.8002	15.88	13.47
chr1	116400001	119400000	0.1247	0.7978	15.64	13.23
chr1	116700001	119700000	0.1393	0.7874	17.70	15.29
chr1	117000001	120000000	0.1339	0.7934	16.88	14.47
chr1	117300001	120300000	0.1256	0.7878	15.95	13.54
chr1	117600001	120600000	0.1314	0.7863	16.72	14.31
chr1	117900001	120900000	0.1527	0.7889	19.36	16.95
chr1	118200001	121200000	0.1573	0.7756	20.29	17.88
chr1	118500001	121500000	0.1568	0.7912	19.81	17.40
chr1	118800001	121800000	0.1553	0.7982	19.45	17.04
chr1	119100001	122100000	0.1406	0.7924	17.74	15.33
chr1	119400001	122400000	0.1438	0.7896	18.21	15.80
chr1	119700001	122700000	0.1373	0.7933	17.30	14.89
chr1	120000001	123000000	0.1396	0.8024	17.40	14.99
chr1	120300001	123300000	0.1532	0.8061	19.01	16.60
chr1	120600001	123600000	0.1458	0.7894	18.47	16.06
chr1	120900001	123900000	0.1274	0.8010	15.90	13.49
chr1	121200001	124200000	0.1306	0.8148	16.02	13.61
chr1	121500001	124500000	0.1421	0.8165	17.40	14.99
chr1	121800001	124800000	0.1431	0.8168	17.51	15.10
chr1	122100001	125100000	0.1519	0.8286	18.34	15.93
chr1	122400001	125400000	0.1513	0.8271	18.29	15.88
chr1	122700001	125700000	0.1381	0.8217	16.80	14.39
chr1	123000001	126000000	0.1404	0.8184	17.16	14.75
chr1	123300001	126300000	0.1348	0.8226	16.39	13.98
chr1	123600001	126600000	0.1371	0.8288	16.54	14.13
chr1	123900001	126900000	0.1404	0.8288	16.94	14.53
chr1	124200001	127200000	0.1321	0.8326	15.87	13.46
chr1	124500001	127500000	0.1266	0.8390	15.08	12.67
chr1	124800001	127800000	0.1196	0.8384	14.27	11.86
chr1	125100001	128100000	0.1232	0.8356	14.75	12.34
chr1	125400001	128400000	0.1275	0.8412	15.16	12.75
chr1	125700001	128700000	0.1408	0.8461	16.65	14.24
chr1	126000001	129000000	0.1413	0.8433	16.75	14.34
chr1	126300001	129300000	0.1389	0.8247	16.84	14.43
chr1	126600001	129600000	0.1455	0.8371	17.38	14.97
chr1	126900001	129900000	0.1419	0.8345	17.00	14.59
chr1	127200001	130200000	0.1499	0.8367	17.92	15.51
chr1	127500001	130500000	0.1497	0.8391	17.84	15.43
chr1	127800001	130800000	0.1609	0.8484	18.96	16.55
chr1	128100001	131100000	0.1532	0.8524	17.97	15.56
chr1	128400001	131400000	0.1586	0.8467	18.73	16.32
chr1	128700001	131700000	0.1609	0.8582	18.75	16.34
chr1	129000001	132000000	0.1505	0.8633	17.43	15.02
chr1	129300001	132300000	0.1610	0.8777	18.35	15.94
chr1	129600001	132600000	0.1503	0.8690	17.29	14.88
chr1	129900001	132900000	0.1584	0.8629	18.35	15.94
chr1	130200001	133200000	0.1478	0.8479	17.43	15.02
chr1	130500001	133500000	0.1640	0.8611	19.04	16.63
chr1	130800001	133800000	0.1601	0.8551	18.73	16.32
chr1	131100001	134100000	0.1654	0.8559	19.32	16.91
chr1	131400001	134400000	0.1644	0.8652	19.00	16.59
chr1	131700001	134700000	0.1620	0.8602	18.84	16.43
chr1	132000001	135000000	0.1534	0.8593	17.85	15.44
chr1	132300001	135300000	0.1485	0.8637	17.19	14.78
chr1	132600001	135600000	0.1542	0.8654	17.82	15.41
chr1	132900001	135900000	0.1521	0.8758	17.36	14.95
chr1	133200001	136200000	0.1801	0.8983	20.05	17.64
chr1	133500001	136500000	0.1616	0.8937	18.08	15.67
chr1	133800001	136800000	0.1623	0.8886	18.26	15.85
chr1	134100001	137100000	0.1660	0.8910	18.63	16.22
chr1	134400001	137400000	0.1674	0.8984	18.63	16.22
chr1	134700001	137700000	0.1678	0.8995	18.65	16.24
chr1	135000001	138000000	0.1876	0.9052	20.72	18.31
chr1	135300001	138300000	0.1978	0.9100	21.73	19.32
chr1	135600001	138600000	0.2075	0.9205	22.54	20.13
chr1	135900001	138900000	0.2044	0.9228	22.15	19.74
chr1	136200001	139200000	0.1761	0.9153	19.23	16.82
chr1	136500001	139500000	0.1991	0.9183	21.68	19.27
chr1	136800001	139800000	0.2016	0.9182	21.95	19.54
chr1	137100001	140100000	0.2008	0.9072	22.14	19.73
chr1	137400001	140400000	0.1924	0.8933	21.54	19.13
chr1	137700001	140700000	0.1919	0.8786	21.84	19.43
chr1	138000001	141000000	0.1898	0.8748	21.70	19.29
chr1	138300001	141300000	0.1671	0.8710	19.18	16.77
chr1	138600001	141600000	0.1656	0.8608	19.24	16.83
chr1	138900001	141900000	0.1733	0.8570	20.23	17.82
chr1	139200001	142200000	0.1828	0.8486	21.54	19.13
chr1	139500001	142500000	0.1639	0.8372	19.58	17.17
chr1	139800001	142800000	0.1570	0.8393	18.71	16.30
chr1	140100001	143100000	0.1707	0.8390	20.35	17.94
chr1	140400001	143400000	0.1730	0.8391	20.62	18.21
chr1	140700001	143700000	0.1682	0.8430	19.96	17.55
chr1	141000001	144000000	0.1580	0.8344	18.93	16.52
chr1	141300001	144300000	0.1699	0.8301	20.46	18.05
chr1	141600001	144600000	0.1622	0.8270	19.61	17.20
chr1	141900001	144900000	0.1489	0.8130	18.31	15.90
chr1	142200001	145200000	0.1671	0.8062	20.73	18.32
chr1	142500001	145500000	0.1658	0.8159	20.32	17.91
chr1	142800001	145800000	0.1674	0.8193	20.44	18.03
chr1	143100001	146100000	0.1541	0.8234	18.72	16.31
chr1	143400001	146400000	0.1516	0.8288	18.29	15.88
chr1	143700001	146700000	0.1617	0.8295	19.49	17.08
chr1	144000001	147000000	0.1789	0.8315	21.51	19.10
chr1	144300001	147300000	0.1808	0.8347	21.67	19.26
chr1	144600001	147600000	0.1818	0.8387	21.67	19.26
chr1	144900001	147900000	0.1985	0.8519	23.30	20.89
chr1	145200001	148200000	0.1798	0.8685	20.71	18.30
chr1	145500001	148500000	0.1862	0.8539	21.80	19.39
chr1	145800001	148800000	0.1845	0.8412	21.93	19.52
chr1	146100001	149100000	0.1819	0.8442	21.54	19.13
chr1	146400001	149400000	0.1805	0.8374	21.56	19.15
chr1	146700001	149700000	0.1753	0.8342	21.01	18.60
chr1	147000001	150000000	0.1635	0.8354	19.57	17.16
chr1	147300001	150300000	0.1589	0.8358	19.02	16.61
chr1	147600001	150600000	0.1699	0.8260	20.57	18.16
chr1	147900001	150900000	0.1603	0.8148	19.68	17.27
chr1	148200001	151200000	0.1604	0.8081	19.84	17.43
chr1	148500001	151500000	0.1554	0.8091	19.20	16.79
chr1	148800001	151800000	0.1436	0.8156	17.60	15.19
chr1	149100001	152100000	0.1425	0.7940	17.94	15.53
chr1	149400001	152400000	0.1433	0.7945	18.03	15.62
chr1	149700001	152700000	0.1311	0.8043	16.30	13.89
chr1	150000001	153000000	0.1369	0.7982	17.15	14.74
chr1	150300001	153300000	0.1456	0.7854	18.54	16.13
chr1	150600001	153600000	0.1294	0.7883	16.41	14.00
chr1	150900001	153900000	0.1314	0.7898	16.64	14.23
chr1	151200001	154200000	0.1385	0.7973	17.37	14.96
chr1	151500001	154500000	0.1554	0.8114	19.15	16.74
chr1	151800001	154800000	0.1600	0.8159	19.61	17.20
chr1	152100001	155100000	0.1504	0.8247	18.23	15.82
chr1	152400001	155400000	0.1615	0.8262	19.55	17.14
chr1	152700001	155700000	0.1900	0.8246	23.04	20.63
chr1	153000001	156000000	0.1844	0.8177	22.54	20.13
chr1	153300001	156300000	0.1831	0.8276	22.12	19.71
chr1	153600001	156600000	0.1941	0.8312	23.36	20.95
chr1	153900001	156900000	0.1931	0.8293	23.29	20.88
chr1	154200001	157200000	0.1873	0.8195	22.86	20.45
chr1	154500001	157500000	0.1660	0.8097	20.50	18.09
chr1	154800001	157800000	0.1643	0.7992	20.55	18.14
chr1	155100001	158100000	0.1733	0.8036	21.57	19.16
chr1	155400001	158400000	0.1658	0.7919	20.93	18.52
chr1	155700001	158700000	0.1530	0.7869	19.45	17.04
chr1	156000001	159000000	0.1507	0.7809	19.30	16.89
chr1	156300001	159300000	0.1470	0.7796	18.86	16.45
chr1	156600001	159600000	0.1410	0.7854	17.96	15.55
chr1	156900001	159900000	0.1358	0.7775	17.46	15.05
chr1	157200001	160200000	0.1357	0.7717	17.59	15.18
chr1	157500001	160500000	0.1347	0.7763	17.35	14.94
chr1	157800001	160800000	0.1345	0.7761	17.33	14.92
chr1	158100001	161100000	0.1334	0.7701	17.33	14.92
chr1	158400001	161400000	0.1284	0.7676	16.72	14.31
chr1	158700001	161700000	0.1209	0.7709	15.68	13.27
chr1	159000001	162000000	0.1083	0.7889	13.73	11.32
chr1	159300001	162300000	0.0970	0.7908	12.27	9.86
chr1	159600001	162600000	0.0975	0.7915	12.32	9.91
chr1	159900001	162900000	0.1034	0.7906	13.08	10.67
chr1	160200001	163200000	0.1064	0.7904	13.47	11.06
chr1	160500001	163500000	0.1175	0.7685	15.29	12.88
chr1	160800001	163800000	0.1255	0.7592	16.53	14.12
chr1	161100001	164100000	0.1252	0.7675	16.31	13.90
chr1	161400001	164400000	0.1328	0.7761	17.11	14.70
chr1	161700001	164700000	0.1358	0.7737	17.56	15.15
chr1	162000001	165000000	0.1568	0.7642	20.52	18.11
chr1	162300001	165300000	0.1752	0.7614	23.00	20.59
chr1	162600001	165600000	0.1697	0.7419	22.87	20.46
chr1	162900001	165900000	0.1695	0.7533	22.50	20.09
chr1	163200001	166200000	0.1676	0.7437	22.54	20.13
chr1	163500001	166500000	0.1612	0.7381	21.84	19.43
chr1	163800001	166800000	0.1632	0.7479	21.82	19.41
chr1	164100001	167100000	0.1637	0.7400	22.13	19.72
chr1	164400001	167400000	0.1576	0.7363	21.40	18.99
chr1	164700001	167700000	0.1758	0.7368	23.85	21.44
chr1	165000001	168000000	0.1598	0.7382	21.65	19.24
chr1	165300001	168300000	0.1594	0.7405	21.53	19.12
chr1	165600001	168600000	0.1518	0.7535	20.14	17.73
chr1	165900001	168900000	0.1524	0.7522	20.26	17.85
chr1	166200001	169200000	0.1530	0.7728	19.80	17.39
chr1	166500001	169500000	0.1539	0.7942	19.38	16.97
chr1	166800001	169800000	0.1559	0.7944	19.62	17.21
chr1	167100001	170100000	0.1492	0.7981	18.70	16.29
chr1	167400001	170400000	0.1630	0.8046	20.27	17.86
chr1	167700001	170700000	0.1442	0.8078	17.85	15.44
chr1	168000001	171000000	0.1496	0.8152	18.35	15.94
chr1	168300001	171300000	0.1368	0.8107	16.88	14.47
chr1	168600001	171600000	0.1509	0.7952	18.98	16.57
chr1	168900001	171900000	0.1577	0.7988	19.75	17.34
chr1	169200001	172200000	0.1585	0.8014	19.77	17.36
chr1	169500001	172500000	0.1633	0.8015	20.37	17.96
chr1	169800001	172800000	0.1592	0.8101	19.65	17.24
chr1	170100001	173100000	0.1662	0.8081	20.56	18.15
chr1	170400001	173400000	0.1552	0.8052	19.27	16.86
chr1	170700001	173700000	0.1581	0.7959	19.86	17.45
chr1	171000001	174000000	0.1565	0.7835	19.98	17.57
chr1	171300001	174300000	0.1670	0.7843	21.29	18.88
chr1	171600001	174600000	0.1693	0.7967	21.25	18.84
chr1	171900001	174900000	0.1522	0.7967	19.11	16.70
chr1	172200001	175200000	0.1438	0.7836	18.35	15.94
chr1	172500001	175500000	0.1374	0.7819	17.57	15.16
chr1	172800001	175800000	0.1324	0.7834	16.90	14.49
chr1	173100001	176100000	0.1228	0.7660	16.04	13.63
chr1	173400001	176400000	0.1246	0.7604	16.38	13.97
chr1	173700001	176700000	0.1275	0.7737	16.48	14.07
chr1	174000001	177000000	0.1282	0.7809	16.41	14.00
chr1	174300001	177300000	0.1206	0.7717	15.63	13.22
chr1	174600001	177600000	0.1190	0.7601	15.65	13.24
chr1	174900001	177900000	0.1259	0.7498	16.79	14.38
chr1	175200001	178200000	0.1298	0.7493	17.33	14.92
chr1	175500001	178500000	0.1348	0.7534	17.89	15.48
chr1	175800001	178800000	0.1503	0.7407	20.29	17.88
chr1	176100001	179100000	0.1647	0.7595	21.69	19.28
chr1	176400001	179400000	0.1724	0.7701	22.39	19.98
chr1	176700001	179700000	0.1637	0.7562	21.65	19.24
chr1	177000001	180000000	0.1749	0.7576	23.08	20.67
chr1	177300001	180300000	0.1778	0.7679	23.16	20.75
chr1	177600001	180600000	0.1804	0.7819	23.07	20.66
chr1	177900001	180900000	0.1835	0.7709	23.81	21.40
chr1	178200001	181200000	0.1825	0.7708	23.68	21.27
chr1	178500001	181500000	0.1812	0.7558	23.98	21.57
chr1	178800001	181800000	0.1765	0.7583	23.27	20.86
chr1	179100001	182100000	0.1735	0.7650	22.68	20.27
chr1	179400001	182400000	0.1657	0.7645	21.67	19.26
chr1	179700001	182700000	0.1671	0.7627	21.91	19.50
chr1	180000001	183000000	0.1632	0.7582	21.53	19.12
chr1	180300001	183300000	0.1655	0.7562	21.88	19.47
chr1	180600001	183600000	0.1608	0.7420	21.67	19.26
chr1	180900001	183900000	0.1616	0.7569	21.35	18.94
chr1	181200001	184200000	0.1613	0.7674	21.02	18.61
chr1	181500001	184500000	0.1631	0.7722	21.12	18.71
chr1	181800001	184800000	0.1718	0.7729	22.22	19.81
chr1	182100001	185100000	0.1695	0.7658	22.13	19.72
chr1	182400001	185400000	0.1697	0.7472	22.71	20.30
chr1	182700001	185700000	0.1870	0.7515	24.88	22.47
chr1	183000001	186000000	0.1772	0.7603	23.31	20.90
chr1	183300001	186300000	0.1799	0.7617	23.62	21.21
chr1	183600001	186600000	0.1821	0.7644	23.82	21.41
chr1	183900001	186900000	0.1761	0.7574	23.25	20.84
chr1	184200001	187200000	0.1809	0.7396	24.47	22.06
chr1	184500001	187500000	0.1791	0.7440	24.08	21.67
chr1	184800001	187800000	0.1677	0.7313	22.94	20.53
chr1	185100001	188100000	0.1581	0.7219	21.91	19.50
chr1	185400001	188400000	0.1632	0.7414	22.01	19.60
chr1	185700001	188700000	0.1470	0.7345	20.01	17.60
chr1	186000001	189000000	0.1498	0.7399	20.25	17.84
chr1	186300001	189300000	0.1413	0.7502	18.84	16.43
chr1	186600001	189600000	0.1444	0.7689	18.79	16.38
chr1	186900001	189900000	0.1437	0.7794	18.44	16.03
chr1	187200001	190200000	0.1474	0.7955	18.53	16.12
chr1	187500001	190500000	0.1409	0.7773	18.13	15.72
chr1	187800001	190800000	0.1299	0.7821	16.61	14.20
chr1	188100001	191100000	0.1234	0.7960	15.51	13.10
chr1	188400001	191400000	0.1085	0.7620	14.24	11.83
chr1	188700001	191700000	0.1098	0.7735	14.20	11.79
chr1	189000001	192000000	0.1122	0.7514	14.93	12.52
chr1	189300001	192300000	0.1167	0.7252	16.10	13.69
chr1	189600001	192600000	0.1146	0.7153	16.02	13.61
chr1	189900001	192900000	0.1277	0.7143	17.88	15.47
chr1	190200001	193200000	0.1262	0.7007	18.01	15.60
chr1	190500001	193500000	0.1300	0.7233	17.98	15.57
chr1	190800001	193800000	0.1323	0.7332	18.05	15.64
chr1	191100001	194100000	0.1486	0.7309	20.33	17.92
chr1	191400001	194400000	0.1545	0.7637	20.23	17.82
chr1	191700001	194700000	0.1616	0.7597	21.27	18.86
chr1	192000001	195000000	0.1583	0.7666	20.65	18.24
chr1	192300001	195300000	0.1576	0.7715	20.43	18.02
chr1	192600001	195600000	0.1529	0.7670	19.94	17.53
chr1	192900001	195900000	0.1462	0.7687	19.02	16.61
chr1	193200001	196200000	0.1422	0.7714	18.43	16.02
chr1	193500001	196500000	0.1424	0.7686	18.53	16.12
chr1	193800001	196800000	0.1406	0.7668	18.34	15.93
chr1	194100001	197100000	0.1386	0.7532	18.41	16.00
chr1	194400001	197400000	0.1334	0.7509	17.76	15.35
chr1	194700001	197700000	0.1281	0.7513	17.05	14.64
chr1	195000001	198000000	0.1314	0.7319	17.95	15.54
chr1	195300001	198300000	0.1314	0.7405	17.74	15.33
chr1	195600001	198600000	0.1464	0.7407	19.77	17.36
chr1	195900001	198900000	0.1455	0.7426	19.60	17.19
chr1	196200001	199200000	0.1507	0.7422	20.30	17.89
chr1	196500001	199500000	0.1445	0.7322	19.74	17.33
chr1	196800001	199800000	0.1597	0.7273	21.95	19.54
chr1	197100001	200100000	0.1665	0.7264	22.91	20.50
chr1	197400001	200400000	0.1698	0.7227	23.49	21.08
chr1	197700001	200700000	0.1794	0.7236	24.79	22.38
chr1	198000001	201000000	0.1785	0.7415	24.07	21.66
chr1	198300001	201300000	0.1800	0.7457	24.13	21.72
chr1	198600001	201600000	0.1585	0.7390	21.45	19.04
chr1	198900001	201900000	0.1531	0.7253	21.10	18.69
chr1	199200001	202200000	0.1457	0.7327	19.88	17.47
chr1	199500001	202500000	0.1494	0.7405	20.17	17.76
chr1	199800001	202800000	0.1392	0.7411	18.79	16.38
chr1	200100001	203100000	0.1420	0.7361	19.29	16.88
chr1	200400001	203400000	0.1508	0.7303	20.65	18.24
chr1	200700001	203700000	0.1354	0.7155	18.93	16.52
chr1	201000001	204000000	0.1305	0.7075	18.45	16.04
chr1	201300001	204300000	0.1217	0.7016	17.34	14.93
chr1	201600001	204600000	0.1327	0.7239	18.33	15.92
chr1	201900001	204900000	0.1390	0.7329	18.97	16.56
chr1	202200001	205200000	0.1300	0.7316	17.77	15.36
chr1	202500001	205500000	0.1287	0.7147	18.01	15.60
chr1	202800001	205800000	0.1386	0.7170	19.34	16.93
chr1	203100001	206100000	0.1234	0.7227	17.08	14.67
chr1	203400001	206400000	0.1132	0.7237	15.64	13.23
chr1	203700001	206700000	0.1245	0.7269	17.12	14.71
chr1	204000001	207000000	0.1295	0.7398	17.50	15.09
chr1	204300001	207300000	0.1319	0.7402	17.81	15.40
chr1	204600001	207600000	0.1264	0.7095	17.81	15.40
chr1	204900001	207900000	0.1130	0.7007	16.13	13.72
chr1	205200001	208200000	0.1264	0.6972	18.12	15.71
chr1	205500001	208500000	0.1313	0.7133	18.41	16.00
chr1	205800001	208800000	0.1327	0.7066	18.78	16.37
chr1	206100001	209100000	0.1447	0.7077	20.44	18.03
chr1	206400001	209400000	0.1619	0.7024	23.05	20.64
chr1	206700001	209700000	0.1497	0.7034	21.28	18.87
chr1	207000001	210000000	0.1488	0.6911	21.53	19.12
chr1	207300001	210300000	0.1516	0.6786	22.34	19.93
chr1	207600001	210600000	0.1550	0.6904	22.44	20.03
chr1	207900001	210900000	0.1630	0.6971	23.38	20.97
chr1	208200001	211200000	0.1619	0.6805	23.80	21.39
chr1	208500001	211500000	0.1704	0.6725	25.34	22.93
chr1	208800001	211800000	0.1657	0.6710	24.69	22.28
chr1	209100001	212100000	0.1548	0.6748	22.94	20.53
chr1	209400001	212400000	0.1417	0.6821	20.77	18.36
chr1	209700001	212700000	0.1427	0.6726	21.21	18.80
chr1	210000001	213000000	0.1371	0.6786	20.20	17.79
chr1	210300001	213300000	0.1412	0.6903	20.46	18.05
chr1	210600001	213600000	0.1456	0.6919	21.05	18.64
chr1	210900001	213900000	0.1647	0.7011	23.49	21.08
chr1	211200001	214200000	0.1594	0.7135	22.34	19.93
chr1	211500001	214500000	0.1573	0.7239	21.73	19.32
chr1	211800001	214800000	0.1464	0.7227	20.27	17.86
chr1	212100001	215100000	0.1445	0.7132	20.27	17.86
chr1	212400001	215400000	0.1440	0.7001	20.57	18.16
chr1	212700001	215700000	0.1517	0.7197	21.08	18.67
chr1	213000001	216000000	0.1621	0.7290	22.24	19.83
chr1	213300001	216300000	0.1557	0.7162	21.73	19.32
chr1	213600001	216600000	0.1574	0.7267	21.66	19.25
chr1	213900001	216900000	0.1505	0.7156	21.03	18.62
chr1	214200001	217200000	0.1615	0.7085	22.79	20.38
chr1	214500001	217500000	0.1462	0.7053	20.72	18.31
chr1	214800001	217800000	0.1637	0.7231	22.64	20.23
chr1	215100001	218100000	0.1703	0.7386	23.06	20.65
chr1	215400001	218400000	0.1722	0.7374	23.35	20.94
chr1	215700001	218700000	0.1695	0.7278	23.29	20.88
chr1	216000001	219000000	0.1632	0.7155	22.80	20.39
chr1	216300001	219300000	0.1656	0.7279	22.75	20.34
chr1	216600001	219600000	0.1539	0.7118	21.62	19.21
chr1	216900001	219900000	0.1481	0.7100	20.86	18.45
chr1	217200001	220200000	0.1458	0.7234	20.15	17.74
chr1	217500001	220500000	0.1470	0.7095	20.72	18.31
chr1	217800001	220800000	0.1377	0.6970	19.75	17.34
chr1	218100001	221100000	0.1311	0.6884	19.04	16.63
chr1	218400001	221400000	0.1269	0.6866	18.48	16.07
chr1	218700001	221700000	0.1285	0.6860	18.72	16.31
chr1	219000001	222000000	0.1291	0.7056	18.29	15.88
chr1	219300001	222300000	0.1223	0.7032	17.40	14.99
chr1	219600001	222600000	0.1357	0.7118	19.06	16.65
chr1	219900001	222900000	0.1240	0.7198	17.22	14.81
chr1	220200001	223200000	0.1148	0.7208	15.93	13.52
chr1	220500001	223500000	0.1131	0.7303	15.48	13.07
chr1	220800001	223800000	0.1175	0.7258	16.19	13.78
chr1	221100001	224100000	0.1195	0.7217	16.56	14.15
chr1	221400001	224400000	0.1157	0.7257	15.95	13.54
chr1	221700001	224700000	0.1149	0.7337	15.66	13.25
chr1	222000001	225000000	0.1227	0.7239	16.95	14.54
chr1	222300001	225300000	0.1273	0.7280	17.49	15.08
chr1	222600001	225600000	0.1173	0.7343	15.97	13.56
chr1	222900001	225900000	0.1194	0.7098	16.82	14.41
chr1	223200001	226200000	0.1281	0.6840	18.72	16.31
chr1	223500001	226500000	0.1275	0.6806	18.73	16.32
chr1	223800001	226800000	0.1306	0.6785	19.24	16.83
chr1	224100001	227100000	0.1349	0.6836	19.74	17.33
chr1	224400001	227400000	0.1420	0.6940	20.46	18.05
chr1	224700001	227700000	0.1299	0.6580	19.74	17.33
chr1	225000001	228000000	0.1355	0.6569	20.63	18.22
chr1	225300001	228300000	0.1386	0.6426	21.56	19.15
chr1	225600001	228600000	0.1519	0.6210	24.46	22.05
chr1	225900001	228900000	0.1681	0.6484	25.93	23.52
chr1	226200001	229200000	0.1726	0.6539	26.39	23.98
chr1	226500001	229500000	0.1842	0.6616	27.85	25.44
chr1	226800001	229800000	0.1799	0.6708	26.81	24.40
chr1	227100001	230100000	0.1804	0.6690	26.96	24.55
chr1	227400001	230400000	0.1816	0.6693	27.13	24.72
chr1	227700001	230700000	0.1964	0.6940	28.29	25.88
chr1	228000001	231000000	0.1888	0.6723	28.08	25.67
chr1	228300001	231300000	0.1977	0.6895	28.67	26.26
chr1	228600001	231600000	0.1839	0.7002	26.27	23.86
chr1	228900001	231900000	0.1833	0.6960	26.34	23.93
chr1	229200001	232200000	0.1781	0.7126	24.99	22.58
chr1	229500001	232500000	0.1808	0.7065	25.59	23.18
chr1	229800001	232800000	0.1797	0.7036	25.54	23.13
chr1	230100001	233100000	0.1820	0.7020	25.93	23.52
chr1	230400001	233400000	0.1762	0.6830	25.80	23.39
chr1	230700001	233700000	0.1652	0.6545	25.24	22.83
chr1	231000001	234000000	0.1600	0.6631	24.12	21.71
chr1	231300001	234300000	0.1454	0.6545	22.21	19.80
chr1	231600001	234600000	0.1497	0.6502	23.02	20.61
chr1	231900001	234900000	0.1433	0.6376	22.47	20.06
chr1	232200001	235200000	0.1365	0.6423	21.26	18.85
chr1	232500001	235500000	0.1218	0.6404	19.02	16.61
chr1	232800001	235800000	0.1294	0.6390	20.25	17.84
chr1	233100001	236100000	0.1256	0.6477	19.39	16.98
chr1	233400001	236400000	0.1247	0.6594	18.91	16.50
chr1	233700001	236700000	0.1245	0.7021	17.74	15.33
chr1	234000001	237000000	0.1222	0.7139	17.11	14.70
chr1	234300001	237300000	0.1297	0.7232	17.93	15.52
chr1	234600001	237600000	0.1452	0.7226	20.09	17.68
chr1	234900001	237900000	0.1472	0.7379	19.95	17.54
chr1	235200001	238200000	0.1479	0.7195	20.55	18.14
chr1	235500001	238500000	0.1494	0.7268	20.56	18.15
chr1	235800001	238800000	0.1444	0.7279	19.84	17.43
chr1	236100001	239100000	0.1585	0.7032	22.53	20.12
chr1	236400001	239400000	0.1661	0.6975	23.81	21.40
chr1	236700001	239700000	0.1694	0.6830	24.80	22.39
chr1	237000001	240000000	0.1844	0.6867	26.86	24.45
chr1	237300001	240300000	0.1789	0.6694	26.72	24.31
chr1	237600001	240600000	0.1666	0.6647	25.06	22.65
chr1	237900001	240900000	0.1688	0.6579	25.66	23.25
chr1	238200001	241200000	0.1736	0.6645	26.13	23.72
chr1	238500001	241500000	0.1827	0.6533	27.96	25.55
chr1	238800001	241800000	0.1825	0.6650	27.45	25.04
chr1	239100001	242100000	0.1601	0.6813	23.50	21.09
chr1	239400001	242400000	0.1674	0.6863	24.39	21.98
chr1	239700001	242700000	0.1737	0.6941	25.02	22.61
chr1	240000001	243000000	0.1782	0.6945	25.66	23.25
chr1	240300001	243300000	0.1860	0.7056	26.37	23.96
chr1	240600001	243600000	0.1783	0.7267	24.53	22.12
chr1	240900001	243900000	0.1814	0.7293	24.87	22.46
chr1	241200001	244200000	0.1839	0.7200	25.54	23.13
chr1	241500001	244500000	0.1917	0.7468	25.67	23.26
chr1	241800001	244800000	0.1958	0.7427	26.37	23.96
chr1	242100001	245100000	0.1959	0.7414	26.43	24.02
chr1	242400001	245400000	0.1751	0.7435	23.55	21.14
chr1	242700001	245700000	0.1737	0.7369	23.57	21.16
chr1	243000001	246000000	0.1577	0.7192	21.93	19.52
chr1	243300001	246300000	0.1427	0.7189	19.85	17.44
chr1	243600001	246600000	0.1483	0.7188	20.63	18.22
chr1	243900001	246900000	0.1410	0.7028	20.06	17.65
chr1	244200001	247200000	0.1304	0.7176	18.17	15.76
chr1	244500001	247500000	0.1243	0.6958	17.86	15.45
chr1	244800001	247800000	0.1190	0.6822	17.45	15.04
chr1	245100001	248100000	0.1297	0.6909	18.78	16.37
chr1	245400001	248400000	0.1353	0.6969	19.42	17.01
chr1	245700001	248700000	0.1273	0.7062	18.02	15.61
chr1	246000001	249000000	0.1212	0.7130	17.00	14.59
chr1	246300001	249300000	0.1313	0.7086	18.54	16.13
chr1	246600001	249600000	0.1429	0.7059	20.25	17.84
chr1	246900001	249900000	0.1484	0.7197	20.62	18.21
chr1	247200001	250200000	0.1663	0.7204	23.08	20.67
chr1	247500001	250500000	0.1600	0.7126	22.46	20.05
chr1	247800001	250800000	0.1522	0.7178	21.20	18.79
chr1	248100001	251100000	0.1462	0.7100	20.59	18.18
chr1	248400001	251400000	0.1438	0.6888	20.87	18.46
chr1	248700001	251700000	0.1412	0.6532	21.61	19.20
chr1	249000001	252000000	0.1497	0.6417	23.33	20.92
chr1	249300001	252300000	0.1485	0.6566	22.61	20.20
chr1	249600001	252600000	0.1330	0.6491	20.48	18.07
chr1	249900001	252900000	0.1243	0.6414	19.38	16.97
chr1	250200001	253200000	0.1152	0.6431	17.91	15.50
chr1	250500001	253500000	0.1255	0.6450	19.46	17.05
chr1	250800001	253800000	0.1342	0.6489	20.68	18.27
chr1	251100001	254100000	0.1334	0.6397	20.86	18.45
chr1	251400001	254400000	0.1446	0.6682	21.64	19.23
chr1	251700001	254700000	0.1494	0.7133	20.94	18.53
chr1	252000001	255000000	0.1419	0.7033	20.18	17.77
chr1	252300001	255300000	0.1412	0.6946	20.33	17.92
chr1	252600001	255600000	0.1489	0.7071	21.05	18.64
chr1	252900001	255900000	0.1497	0.7229	20.70	18.29
chr1	253200001	256200000	0.1475	0.7066	20.87	18.46
chr1	253500001	256500000	0.1498	0.7243	20.68	18.27
chr1	253800001	256800000	0.1602	0.7243	22.11	19.70
chr1	254100001	257100000	0.1651	0.7412	22.27	19.86
chr1	254400001	257400000	0.1658	0.7340	22.59	20.18
chr1	254700001	257700000	0.1767	0.7239	24.40	21.99
chr1	255000001	258000000	0.1778	0.7515	23.66	21.25
chr1	255300001	258300000	0.1922	0.7396	25.98	23.57
chr1	255600001	258600000	0.1920	0.7230	26.55	24.14
chr1	255900001	258900000	0.1799	0.7011	25.66	23.25
chr1	256200001	259200000	0.1771	0.7020	25.23	22.82
chr1	256500001	259500000	0.1705	0.7024	24.28	21.87
chr1	256800001	259800000	0.1547	0.6970	22.19	19.78
chr1	257100001	260100000	0.1570	0.6850	22.92	20.51
chr1	257400001	260400000	0.1499	0.6927	21.65	19.24
chr1	257700001	260700000	0.1337	0.6767	19.76	17.35
chr1	258000001	261000000	0.1295	0.6753	19.17	16.76
chr1	258300001	261300000	0.1175	0.6925	16.97	14.56
chr1	258600001	261600000	0.1264	0.7042	17.95	15.54
chr1	258900001	261900000	0.1304	0.7081	18.42	16.01
chr1	259200001	262200000	0.1344	0.7245	18.56	16.15
chr1	259500001	262500000	0.1264	0.7107	17.78	15.37
chr1	259800001	262800000	0.1337	0.7169	18.65	16.24
chr1	260100001	263100000	0.1306	0.7189	18.17	15.76
chr1	260400001	263400000	0.1325	0.6937	19.11	16.70
chr1	260700001	263700000	0.1388	0.6876	20.19	17.78
chr1	261000001	264000000	0.1498	0.6748	22.21	19.80
chr1	261300001	264300000	0.1513	0.6736	22.46	20.05
chr1	261600001	264600000	0.1363	0.6615	20.60	18.19
chr1	261900001	264900000	0.1481	0.6789	21.81	19.40
chr1	262200001	265200000	0.1504	0.6720	22.37	19.96
chr1	262500001	265500000	0.1632	0.6787	24.05	21.64
chr1	262800001	265800000	0.1591	0.6766	23.52	21.11
chr1	263100001	266100000	0.1573	0.6733	23.37	20.96
chr1	263400001	266400000	0.1619	0.6916	23.41	21.00
chr1	263700001	266700000	0.1596	0.7117	22.43	20.02
chr1	264000001	267000000	0.1612	0.7248	22.24	19.83
chr1	264300001	267300000	0.1663	0.7247	22.95	20.54
chr1	264600001	267600000	0.1589	0.7204	22.06	19.65
chr1	264900001	267900000	0.1593	0.6984	22.81	20.40
chr1	265200001	268200000	0.1611	0.7103	22.68	20.27
chr1	265500001	268500000	0.1628	0.7072	23.03	20.62
chr1	265800001	268800000	0.1598	0.7027	22.74	20.33
chr1	266100001	269100000	0.1703	0.7144	23.84	21.43
chr1	266400001	269400000	0.1699	0.7136	23.80	21.39
chr1	266700001	269700000	0.1704	0.7035	24.22	21.81
chr1	267000001	270000000	0.1729	0.7002	24.69	22.28
chr1	267300001	270300000	0.1580	0.6934	22.78	20.37
chr1	267600001	270600000	0.1739	0.7160	24.29	21.88
chr1	267900001	270900000	0.1666	0.7183	23.20	20.79
chr1	268200001	271200000	0.1533	0.7071	21.68	19.27
chr1	268500001	271500000	0.1438	0.7117	20.21	17.80
chr1	268800001	271800000	0.1652	0.7151	23.10	20.69
chr1	269100001	272100000	0.1490	0.7205	20.68	18.27
chr1	269400001	272400000	0.1497	0.7187	20.83	18.42
chr1	269700001	272700000	0.1500	0.7168	20.92	18.51
chr1	270000001	273000000	0.1431	0.7189	19.91	17.50
chr1	270300001	273300000	0.1545	0.7088	21.80	19.39
chr1	270600001	273600000	0.1347	0.6741	19.98	17.57
chr1	270900001	273900000	0.1341	0.6888	19.47	17.06
chr1	271200001	274200000	0.1381	0.6933	19.92	17.51
chr1	271500001	274500000	0.1394	0.6893	20.22	17.81
chr1	271800001	274800000	0.1149	0.6814	16.85	14.44
chr1	272100001	275100000	0.1301	0.6798	19.14	16.73
chr1	272400001	275400000	0.1271	0.6795	18.70	16.29
chr1	272700001	275700000	0.1236	0.6943	17.80	15.39
chr1	273000001	276000000	0.1200	0.6879	17.45	15.04
chr1	273300001	276300000	0.1078	0.6920	15.58	13.17
chr1	273600001	276600000	0.1240	0.7096	17.47	15.06
chr1	273900001	276900000	0.1283	0.7173	17.88	15.47
chr1	274200001	277200000	0.1344	0.7123	18.87	16.46
chr1	274500001	277500000	0.1297	0.7139	18.17	15.76
chr1	274800001	277800000	0.1310	0.7247	18.08	15.67
chr1	275100001	278100000	0.1261	0.7152	17.63	15.22
chr1	275400001	278400000	0.1175	0.7195	16.33	13.92
chr1	275700001	278700000	0.1189	0.6877	17.29	14.88
chr1	276000001	279000000	0.1250	0.7014	17.82	15.41
chr1	276300001	279300000	0.1299	0.6954	18.67	16.26
chr1	276600001	279600000	0.1321	0.6994	18.88	16.47
chr1	276900001	279900000	0.1340	0.6874	19.49	17.08
chr1	277200001	280200000	0.1441	0.6878	20.95	18.54
chr1	277500001	280500000	0.1568	0.6753	23.21	20.80
chr1	277800001	280800000	0.1558	0.6828	22.82	20.41
chr1	278100001	281100000	0.1561	0.6761	23.08	20.67
chr1	278400001	281400000	0.1679	0.6743	24.90	22.49
chr1	278700001	281700000	0.1731	0.6938	24.94	22.53
chr1	279000001	282000000	0.1644	0.6842	24.03	21.62
chr1	279300001	282300000	0.1742	0.7027	24.78	22.37
chr1	279600001	282600000	0.1723	0.7044	24.46	22.05
chr1	279900001	282900000	0.1715	0.7007	24.47	22.06
chr1	280200001	283200000	0.1620	0.7053	22.97	20.56
chr1	280500001	283500000	0.1546	0.7120	21.71	19.30
chr1	280800001	283800000	0.1598	0.6997	22.84	20.43
chr1	281100001	284100000	0.1486	0.6962	21.35	18.94
chr1	281400001	284400000	0.1478	0.6797	21.75	19.34
chr1	281700001	284700000	0.1502	0.6861	21.90	19.49
chr1	282000001	285000000	0.1585	0.6748	23.48	21.07
chr1	282300001	285300000	0.1579	0.6491	24.33	21.92
chr1	282600001	285600000	0.1539	0.6290	24.47	22.06
chr1	282900001	285900000	0.1513	0.6296	24.04	21.63
chr1	283200001	286200000	0.1540	0.6184	24.90	22.49
chr1	283500001	286500000	0.1530	0.6295	24.30	21.89
chr1	283800001	286800000	0.1540	0.6373	24.16	21.75
chr1	284100001	287100000	0.1698	0.6264	27.10	24.69
chr1	284400001	287400000	0.1676	0.6206	27.00	24.59
chr1	284700001	287700000	0.1617	0.6085	26.57	24.16
chr1	285000001	288000000	0.1624	0.6107	26.59	24.18
chr1	285300001	288300000	0.1420	0.6301	22.53	20.12
chr1	285600001	288600000	0.1394	0.6448	21.61	19.20
chr1	285900001	288900000	0.1397	0.6223	22.45	20.04
chr1	286200001	289200000	0.1350	0.6132	22.02	19.61
chr1	286500001	289500000	0.1357	0.5959	22.77	20.36
chr1	286800001	289800000	0.1361	0.6032	22.56	20.15
chr1	287100001	290100000	0.1335	0.6222	21.46	19.05
chr1	287400001	290400000	0.1187	0.6613	17.95	15.54
chr1	287700001	290700000	0.1213	0.6586	18.42	16.01
chr1	288000001	291000000	0.1233	0.6673	18.48	16.07
chr1	288300001	291300000	0.1595	0.6686	23.86	21.45
chr1	288600001	291600000	0.1595	0.6736	23.68	21.27
chr1	288900001	291900000	0.1499	0.6933	21.62	19.21
chr1	289200001	292200000	0.1559	0.7035	22.16	19.75
chr1	289500001	292500000	0.1607	0.7082	22.69	20.28
chr1	289800001	292800000	0.1652	0.7038	23.47	21.06
chr1	290100001	293100000	0.1694	0.7157	23.68	21.27
chr1	290400001	293400000	0.1845	0.6855	26.91	24.50
chr1	290700001	293700000	0.2012	0.6918	29.09	26.68
chr1	291000001	294000000	0.1902	0.6944	27.39	24.98
chr1	291300001	294300000	0.1748	0.6843	25.54	23.13
chr1	291600001	294600000	0.1839	0.6863	26.80	24.39
chr1	291900001	294900000	0.1992	0.6938	28.72	26.31
chr1	292200001	295200000	0.1955	0.6975	28.02	25.61
chr1	292500001	295500000	0.1881	0.7113	26.45	24.04
chr1	292800001	295800000	0.1693	0.6930	24.44	22.03
chr1	293100001	296100000	0.1625	0.6779	23.97	21.56
chr1	293400001	296400000	0.1696	0.6947	24.42	22.01
chr1	293700001	296700000	0.1484	0.7002	21.20	18.79
chr1	294000001	297000000	0.1659	0.7058	23.51	21.10
chr1	294300001	297300000	0.1562	0.7056	22.14	19.73
chr1	294600001	297600000	0.1464	0.6912	21.18	18.77
chr1	294900001	297900000	0.1300	0.6854	18.96	16.55
chr1	295200001	298200000	0.1149	0.6803	16.89	14.48
chr1	295500001	298500000	0.1107	0.6794	16.30	13.89
chr1	295800001	298800000	0.1244	0.6773	18.36	15.95
chr1	296100001	299100000	0.1235	0.6863	18.00	15.59
chr1	296400001	299400000	0.1316	0.6862	19.18	16.77
chr1	296700001	299700000	0.1297	0.6860	18.91	16.50
chr1	297000001	300000000	0.1190	0.6577	18.10	15.69
chr1	297300001	300300000	0.1180	0.6506	18.14	15.73
chr1	297600001	300600000	0.1219	0.6499	18.76	16.35
chr1	297900001	300900000	0.1332	0.6539	20.37	17.96
chr1	298200001	301200000	0.1393	0.6442	21.63	19.22
chr1	298500001	301500000	0.1426	0.6336	22.51	20.10
chr1	298800001	301800000	0.1364	0.6456	21.12	18.71
chr1	299100001	302100000	0.1406	0.6549	21.47	19.06
chr1	299400001	302400000	0.1163	0.6393	18.20	15.79
chr1	299700001	302700000	0.1239	0.6358	19.48	17.07
chr1	300000001	303000000	0.1255	0.6498	19.32	16.91
chr1	300300001	303300000	0.1258	0.6631	18.98	16.57
chr1	300600001	303600000	0.1190	0.6842	17.39	14.98
chr1	300900001	303900000	0.1221	0.6726	18.15	15.74
chr1	301200001	304200000	0.1289	0.6912	18.64	16.23
chr1	301500001	304500000	0.1222	0.6911	17.68	15.27
chr1	301800001	304800000	0.1277	0.6942	18.40	15.99
chr1	302100001	305100000	0.1152	0.6716	17.15	14.74
chr1	302400001	305400000	0.1225	0.6773	18.09	15.68
chr1	302700001	305700000	0.1195	0.6719	17.79	15.38
chr1	303000001	306000000	0.1147	0.6814	16.83	14.42
chr1	303300001	306300000	0.1210	0.6771	17.87	15.46
chr1	303600001	306600000	0.1243	0.6643	18.71	16.30
chr1	303900001	306900000	0.1333	0.6800	19.61	17.20
chr1	304200001	306961716	0.1281	0.6782	17.39	14.98
chr2	1	3000000	0.1397	0.6212	22.49	20.08
chr2	300001	3300000	0.1375	0.5888	23.35	20.94
chr2	600001	3600000	0.1308	0.5812	22.50	20.09
chr2	900001	3900000	0.1249	0.5553	22.49	20.08
chr2	1200001	4200000	0.1193	0.5395	22.11	19.70
chr2	1500001	4500000	0.1195	0.5288	22.60	20.19
chr2	1800001	4800000	0.1361	0.5446	24.99	22.58
chr2	2100001	5100000	0.1548	0.5481	28.25	25.84
chr2	2400001	5400000	0.1634	0.5707	28.63	26.22
chr2	2700001	5700000	0.1548	0.5756	26.90	24.49
chr2	3000001	6000000	0.1605	0.5665	28.34	25.93
chr2	3300001	6300000	0.1553	0.5594	27.76	25.35
chr2	3600001	6600000	0.1511	0.5533	27.31	24.90
chr2	3900001	6900000	0.1441	0.5654	25.49	23.08
chr2	4200001	7200000	0.1478	0.5777	25.59	23.18
chr2	4500001	7500000	0.1589	0.5857	27.13	24.72
chr2	4800001	7800000	0.1562	0.5947	26.27	23.86
chr2	5100001	8100000	0.1360	0.5893	23.08	20.67
chr2	5400001	8400000	0.1194	0.5687	21.00	18.59
chr2	5700001	8700000	0.1324	0.5764	22.98	20.57
chr2	6000001	9000000	0.1277	0.5933	21.53	19.12
chr2	6300001	9300000	0.1395	0.6059	23.03	20.62
chr2	6600001	9600000	0.1393	0.6142	22.68	20.27
chr2	6900001	9900000	0.1433	0.6052	23.68	21.27
chr2	7200001	10200000	0.1312	0.5922	22.15	19.74
chr2	7500001	10500000	0.1292	0.5982	21.59	19.18
chr2	7800001	10800000	0.1211	0.5639	21.47	19.06
chr2	8100001	11100000	0.1332	0.5973	22.30	19.89
chr2	8400001	11400000	0.1505	0.6104	24.65	22.24
chr2	8700001	11700000	0.1402	0.5916	23.70	21.29
chr2	9000001	12000000	0.1496	0.5709	26.21	23.80
chr2	9300001	12300000	0.1380	0.5701	24.21	21.80
chr2	9600001	12600000	0.1392	0.5647	24.65	22.24
chr2	9900001	12900000	0.1387	0.5829	23.80	21.39
chr2	10200001	13200000	0.1495	0.5991	24.96	22.55
chr2	10500001	13500000	0.1330	0.5967	22.30	19.89
chr2	10800001	13800000	0.1354	0.6004	22.55	20.14
chr2	11100001	14100000	0.1410	0.5897	23.92	21.51
chr2	11400001	14400000	0.1166	0.5919	19.71	17.30
chr2	11700001	14700000	0.1164	0.6037	19.27	16.86
chr2	12000001	15000000	0.1067	0.6120	17.43	15.02
chr2	12300001	15300000	0.1200	0.6176	19.43	17.02
chr2	12600001	15600000	0.1381	0.6299	21.92	19.51
chr2	12900001	15900000	0.1464	0.6312	23.20	20.79
chr2	13200001	16200000	0.1538	0.6325	24.31	21.90
chr2	13500001	16500000	0.1522	0.6178	24.64	22.23
chr2	13800001	16800000	0.1583	0.6373	24.83	22.42
chr2	14100001	17100000	0.1440	0.6420	22.42	20.01
chr2	14400001	17400000	0.1560	0.6426	24.28	21.87
chr2	14700001	17700000	0.1595	0.6501	24.54	22.13
chr2	15000001	18000000	0.1707	0.6584	25.93	23.52
chr2	15300001	18300000	0.1566	0.6608	23.70	21.29
chr2	15600001	18600000	0.1421	0.6634	21.42	19.01
chr2	15900001	18900000	0.1413	0.6573	21.49	19.08
chr2	16200001	19200000	0.1356	0.6581	20.61	18.20
chr2	16500001	19500000	0.1349	0.6521	20.69	18.28
chr2	16800001	19800000	0.1321	0.6527	20.25	17.84
chr2	17100001	20100000	0.1313	0.6540	20.08	17.67
chr2	17400001	20400000	0.1296	0.6502	19.94	17.53
chr2	17700001	20700000	0.1302	0.6487	20.07	17.66
chr2	18000001	21000000	0.1248	0.6651	18.77	16.36
chr2	18300001	21300000	0.1368	0.6629	20.63	18.22
chr2	18600001	21600000	0.1274	0.6693	19.03	16.62
chr2	18900001	21900000	0.1155	0.6638	17.41	15.00
chr2	19200001	22200000	0.1283	0.6583	19.49	17.08
chr2	19500001	22500000	0.1394	0.6858	20.32	17.91
chr2	19800001	22800000	0.1638	0.6892	23.76	21.35
chr2	20100001	23100000	0.1718	0.6841	25.12	22.71
chr2	20400001	23400000	0.1807	0.6970	25.92	23.51
chr2	20700001	23700000	0.1891	0.7016	26.95	24.54
chr2	21000001	24000000	0.1914	0.6858	27.91	25.50
chr2	21300001	24300000	0.1928	0.6845	28.17	25.76
chr2	21600001	24600000	0.1934	0.6830	28.31	25.90
chr2	21900001	24900000	0.2098	0.6915	30.34	27.93
chr2	22200001	25200000	0.1856	0.6877	26.99	24.58
chr2	22500001	25500000	0.1817	0.6869	26.45	24.04
chr2	22800001	25800000	0.1676	0.6932	24.18	21.77
chr2	23100001	26100000	0.1729	0.6997	24.71	22.30
chr2	23400001	26400000	0.1593	0.7035	22.65	20.24
chr2	23700001	26700000	0.1557	0.7004	22.22	19.81
chr2	24000001	27000000	0.1467	0.7011	20.92	18.51
chr2	24300001	27300000	0.1516	0.7204	21.05	18.64
chr2	24600001	27600000	0.1707	0.7244	23.57	21.16
chr2	24900001	27900000	0.1705	0.7265	23.47	21.06
chr2	25200001	28200000	0.1806	0.7262	24.87	22.46
chr2	25500001	28500000	0.1709	0.7141	23.94	21.53
chr2	25800001	28800000	0.1550	0.7046	21.99	19.58
chr2	26100001	29100000	0.1537	0.7026	21.88	19.47
chr2	26400001	29400000	0.1625	0.6901	23.56	21.15
chr2	26700001	29700000	0.1500	0.6806	22.03	19.62
chr2	27000001	30000000	0.1555	0.6758	23.01	20.60
chr2	27300001	30300000	0.1480	0.6686	22.13	19.72
chr2	27600001	30600000	0.1445	0.6517	22.17	19.76
chr2	27900001	30900000	0.1320	0.6438	20.50	18.09
chr2	28200001	31200000	0.1364	0.6665	20.46	18.05
chr2	28500001	31500000	0.1356	0.6845	19.82	17.41
chr2	28800001	31800000	0.1450	0.6788	21.36	18.95
chr2	29100001	32100000	0.1431	0.6914	20.69	18.28
chr2	29400001	32400000	0.1448	0.6964	20.79	18.38
chr2	29700001	32700000	0.1483	0.7043	21.05	18.64
chr2	30000001	33000000	0.1491	0.7180	20.77	18.36
chr2	30300001	33300000	0.1426	0.7144	19.96	17.55
chr2	30600001	33600000	0.1260	0.7279	17.31	14.90
chr2	30900001	33900000	0.1303	0.7357	17.71	15.30
chr2	31200001	34200000	0.1247	0.7266	17.16	14.75
chr2	31500001	34500000	0.1341	0.7194	18.65	16.24
chr2	31800001	34800000	0.1367	0.7370	18.55	16.14
chr2	32100001	35100000	0.1355	0.7295	18.58	16.17
chr2	32400001	35400000	0.1336	0.7309	18.28	15.87
chr2	32700001	35700000	0.1368	0.7472	18.31	15.90
chr2	33000001	36000000	0.1277	0.7389	17.28	14.87
chr2	33300001	36300000	0.1357	0.7482	18.13	15.72
chr2	33600001	36600000	0.1478	0.7538	19.61	17.20
chr2	33900001	36900000	0.1505	0.7686	19.58	17.17
chr2	34200001	37200000	0.1418	0.7639	18.57	16.16
chr2	34500001	37500000	0.1410	0.7657	18.41	16.00
chr2	34800001	37800000	0.1386	0.7642	18.14	15.73
chr2	35100001	38100000	0.1392	0.7503	18.55	16.14
chr2	35400001	38400000	0.1395	0.7381	18.90	16.49
chr2	35700001	38700000	0.1416	0.7267	19.49	17.08
chr2	36000001	39000000	0.1541	0.7349	20.96	18.55
chr2	36300001	39300000	0.1509	0.7358	20.51	18.10
chr2	36600001	39600000	0.1579	0.7330	21.54	19.13
chr2	36900001	39900000	0.1508	0.7231	20.85	18.44
chr2	37200001	40200000	0.1720	0.7203	23.88	21.47
chr2	37500001	40500000	0.1806	0.7233	24.96	22.55
chr2	37800001	40800000	0.1681	0.7129	23.57	21.16
chr2	38100001	41100000	0.1619	0.7263	22.30	19.89
chr2	38400001	41400000	0.1537	0.7361	20.89	18.48
chr2	38700001	41700000	0.1596	0.7404	21.55	19.14
chr2	39000001	42000000	0.1570	0.7315	21.47	19.06
chr2	39300001	42300000	0.1550	0.7122	21.76	19.35
chr2	39600001	42600000	0.1453	0.7131	20.37	17.96
chr2	39900001	42900000	0.1547	0.7251	21.33	18.92
chr2	40200001	43200000	0.1415	0.7351	19.25	16.84
chr2	40500001	43500000	0.1363	0.7228	18.86	16.45
chr2	40800001	43800000	0.1410	0.7369	19.14	16.73
chr2	41100001	44100000	0.1390	0.7417	18.73	16.32
chr2	41400001	44400000	0.1392	0.7439	18.71	16.30
chr2	41700001	44700000	0.1217	0.7548	16.12	13.71
chr2	42000001	45000000	0.1101	0.7529	14.62	12.21
chr2	42300001	45300000	0.1201	0.7582	15.84	13.43
chr2	42600001	45600000	0.1188	0.7575	15.69	13.28
chr2	42900001	45900000	0.1198	0.7389	16.21	13.80
chr2	43200001	46200000	0.1216	0.7343	16.56	14.15
chr2	43500001	46500000	0.1178	0.7360	16.01	13.60
chr2	43800001	46800000	0.1181	0.7368	16.03	13.62
chr2	44100001	47100000	0.1225	0.7476	16.39	13.98
chr2	44400001	47400000	0.1467	0.7585	19.34	16.93
chr2	44700001	47700000	0.1546	0.7392	20.91	18.50
chr2	45000001	48000000	0.1583	0.7437	21.28	18.87
chr2	45300001	48300000	0.1536	0.7518	20.43	18.02
chr2	45600001	48600000	0.1536	0.7311	21.01	18.60
chr2	45900001	48900000	0.1409	0.7315	19.26	16.85
chr2	46200001	49200000	0.1514	0.7248	20.88	18.47
chr2	46500001	49500000	0.1593	0.7312	21.78	19.37
chr2	46800001	49800000	0.1570	0.7226	21.74	19.33
chr2	47100001	50100000	0.1466	0.6880	21.32	18.91
chr2	47400001	50400000	0.1202	0.6824	17.62	15.21
chr2	47700001	50700000	0.1232	0.6803	18.11	15.70
chr2	48000001	51000000	0.1289	0.6761	19.07	16.66
chr2	48300001	51300000	0.1286	0.6825	18.84	16.43
chr2	48600001	51600000	0.1348	0.7070	19.06	16.65
chr2	48900001	51900000	0.1460	0.7203	20.27	17.86
chr2	49200001	52200000	0.1278	0.7330	17.44	15.03
chr2	49500001	52500000	0.1238	0.7449	16.62	14.21
chr2	49800001	52800000	0.1323	0.7616	17.36	14.95
chr2	50100001	53100000	0.1504	0.7806	19.27	16.86
chr2	50400001	53400000	0.1685	0.7862	21.43	19.02
chr2	50700001	53700000	0.1654	0.8000	20.68	18.27
chr2	51000001	54000000	0.1663	0.8091	20.56	18.15
chr2	51300001	54300000	0.1653	0.7917	20.88	18.47
chr2	51600001	54600000	0.1552	0.7766	19.99	17.58
chr2	51900001	54900000	0.1568	0.7768	20.18	17.77
chr2	52200001	55200000	0.1612	0.7676	21.01	18.60
chr2	52500001	55500000	0.1743	0.7533	23.14	20.73
chr2	52800001	55800000	0.1655	0.7506	22.05	19.64
chr2	53100001	56100000	0.1668	0.7509	22.21	19.80
chr2	53400001	56400000	0.1595	0.7492	21.29	18.88
chr2	53700001	56700000	0.1598	0.7359	21.71	19.30
chr2	54000001	57000000	0.1569	0.7370	21.30	18.89
chr2	54300001	57300000	0.1459	0.7469	19.53	17.12
chr2	54600001	57600000	0.1472	0.7463	19.73	17.32
chr2	54900001	57900000	0.1509	0.7537	20.02	17.61
chr2	55200001	58200000	0.1408	0.7619	18.47	16.06
chr2	55500001	58500000	0.1342	0.7694	17.44	15.03
chr2	55800001	58800000	0.1356	0.7614	17.80	15.39
chr2	56100001	59100000	0.1237	0.7498	16.50	14.09
chr2	56400001	59400000	0.1158	0.7282	15.90	13.49
chr2	56700001	59700000	0.1168	0.7283	16.04	13.63
chr2	57000001	60000000	0.1260	0.7350	17.15	14.74
chr2	57300001	60300000	0.1402	0.7403	18.93	16.52
chr2	57600001	60600000	0.1433	0.7458	19.21	16.80
chr2	57900001	60900000	0.1423	0.7375	19.29	16.88
chr2	58200001	61200000	0.1514	0.7348	20.60	18.19
chr2	58500001	61500000	0.1425	0.7239	19.69	17.28
chr2	58800001	61800000	0.1411	0.7246	19.48	17.07
chr2	59100001	62100000	0.1400	0.7408	18.90	16.49
chr2	59400001	62400000	0.1481	0.7580	19.54	17.13
chr2	59700001	62700000	0.1518	0.7685	19.76	17.35
chr2	60000001	63000000	0.1440	0.7636	18.85	16.44
chr2	60300001	63300000	0.1411	0.7606	18.56	16.15
chr2	60600001	63600000	0.1393	0.7787	17.89	15.48
chr2	60900001	63900000	0.1374	0.7710	17.82	15.41
chr2	61200001	64200000	0.1475	0.7738	19.06	16.65
chr2	61500001	64500000	0.1408	0.7767	18.13	15.72
chr2	61800001	64800000	0.1409	0.7704	18.28	15.87
chr2	62100001	65100000	0.1495	0.7740	19.32	16.91
chr2	62400001	65400000	0.1568	0.7752	20.23	17.82
chr2	62700001	65700000	0.1576	0.7765	20.29	17.88
chr2	63000001	66000000	0.1596	0.7735	20.64	18.23
chr2	63300001	66300000	0.1694	0.7791	21.75	19.34
chr2	63600001	66600000	0.1692	0.7693	21.99	19.58
chr2	63900001	66900000	0.1697	0.7799	21.75	19.34
chr2	64200001	67200000	0.1597	0.7768	20.56	18.15
chr2	64500001	67500000	0.1675	0.7866	21.29	18.88
chr2	64800001	67800000	0.1637	0.7926	20.66	18.25
chr2	65100001	68100000	0.1616	0.7998	20.20	17.79
chr2	65400001	68400000	0.1447	0.8056	17.97	15.56
chr2	65700001	68700000	0.1607	0.8105	19.82	17.41
chr2	66000001	69000000	0.1593	0.8205	19.41	17.00
chr2	66300001	69300000	0.1450	0.8174	17.74	15.33
chr2	66600001	69600000	0.1496	0.8231	18.17	15.76
chr2	66900001	69900000	0.1510	0.8244	18.32	15.91
chr2	67200001	70200000	0.1514	0.8206	18.45	16.04
chr2	67500001	70500000	0.1489	0.8218	18.12	15.71
chr2	67800001	70800000	0.1569	0.8196	19.14	16.73
chr2	68100001	71100000	0.1574	0.8131	19.36	16.95
chr2	68400001	71400000	0.1671	0.8117	20.59	18.18
chr2	68700001	71700000	0.1485	0.8186	18.14	15.73
chr2	69000001	72000000	0.1451	0.8124	17.86	15.45
chr2	69300001	72300000	0.1447	0.8145	17.77	15.36
chr2	69600001	72600000	0.1408	0.8052	17.49	15.08
chr2	69900001	72900000	0.1307	0.7947	16.44	14.03
chr2	70200001	73200000	0.1273	0.8019	15.88	13.47
chr2	70500001	73500000	0.1292	0.8057	16.04	13.63
chr2	70800001	73800000	0.1363	0.8092	16.85	14.44
chr2	71100001	74100000	0.1342	0.8058	16.66	14.25
chr2	71400001	74400000	0.1372	0.7984	17.18	14.77
chr2	71700001	74700000	0.1350	0.7872	17.14	14.73
chr2	72000001	75000000	0.1499	0.7954	18.84	16.43
chr2	72300001	75300000	0.1585	0.7875	20.12	17.71
chr2	72600001	75600000	0.1593	0.7941	20.07	17.66
chr2	72900001	75900000	0.1588	0.8022	19.80	17.39
chr2	73200001	76200000	0.1532	0.8062	19.00	16.59
chr2	73500001	76500000	0.1544	0.8100	19.06	16.65
chr2	73800001	76800000	0.1465	0.8158	17.96	15.55
chr2	74100001	77100000	0.1461	0.8169	17.88	15.47
chr2	74400001	77400000	0.1437	0.8352	17.20	14.79
chr2	74700001	77700000	0.1411	0.8365	16.86	14.45
chr2	75000001	78000000	0.1283	0.8400	15.27	12.86
chr2	75300001	78300000	0.1246	0.8582	14.52	12.11
chr2	75600001	78600000	0.1243	0.8652	14.37	11.96
chr2	75900001	78900000	0.1281	0.8651	14.81	12.40
chr2	76200001	79200000	0.1297	0.8613	15.05	12.64
chr2	76500001	79500000	0.1317	0.8554	15.40	12.99
chr2	76800001	79800000	0.1329	0.8583	15.48	13.07
chr2	77100001	80100000	0.1235	0.8445	14.62	12.21
chr2	77400001	80400000	0.1083	0.8265	13.10	10.69
chr2	77700001	80700000	0.1120	0.8275	13.53	11.12
chr2	78000001	81000000	0.1150	0.8058	14.27	11.86
chr2	78300001	81300000	0.1262	0.7978	15.82	13.41
chr2	78600001	81600000	0.1236	0.7960	15.53	13.12
chr2	78900001	81900000	0.1243	0.8005	15.53	13.12
chr2	79200001	82200000	0.1314	0.8027	16.38	13.97
chr2	79500001	82500000	0.1216	0.8010	15.18	12.77
chr2	79800001	82800000	0.1311	0.7891	16.61	14.20
chr2	80100001	83100000	0.1417	0.8051	17.60	15.19
chr2	80400001	83400000	0.1596	0.8160	19.57	17.16
chr2	80700001	83700000	0.1610	0.8153	19.74	17.33
chr2	81000001	84000000	0.1630	0.8252	19.76	17.35
chr2	81300001	84300000	0.1510	0.8277	18.24	15.83
chr2	81600001	84600000	0.1548	0.8207	18.87	16.46
chr2	81900001	84900000	0.1628	0.8010	20.32	17.91
chr2	82200001	85200000	0.1650	0.8042	20.51	18.10
chr2	82500001	85500000	0.1834	0.7957	23.05	20.64
chr2	82800001	85800000	0.1870	0.7945	23.54	21.13
chr2	83100001	86100000	0.1966	0.7982	24.63	22.22
chr2	83400001	86400000	0.1990	0.7893	25.21	22.80
chr2	83700001	86700000	0.1918	0.7972	24.06	21.65
chr2	84000001	87000000	0.1924	0.7900	24.36	21.95
chr2	84300001	87300000	0.1919	0.7866	24.40	21.99
chr2	84600001	87600000	0.2043	0.7928	25.76	23.35
chr2	84900001	87900000	0.2040	0.8063	25.31	22.90
chr2	85200001	88200000	0.2068	0.7987	25.89	23.48
chr2	85500001	88500000	0.1977	0.8029	24.63	22.22
chr2	85800001	88800000	0.1938	0.8076	24.00	21.59
chr2	86100001	89100000	0.1756	0.8077	21.74	19.33
chr2	86400001	89400000	0.1645	0.7966	20.65	18.24
chr2	86700001	89700000	0.1664	0.7871	21.14	18.73
chr2	87000001	90000000	0.1677	0.7917	21.18	18.77
chr2	87300001	90300000	0.1739	0.7938	21.91	19.50
chr2	87600001	90600000	0.1616	0.7911	20.43	18.02
chr2	87900001	90900000	0.1488	0.7979	18.66	16.25
chr2	88200001	91200000	0.1510	0.7999	18.88	16.47
chr2	88500001	91500000	0.1482	0.8089	18.32	15.91
chr2	88800001	91800000	0.1397	0.8046	17.36	14.95
chr2	89100001	92100000	0.1442	0.7931	18.18	15.77
chr2	89400001	92400000	0.1381	0.8159	16.92	14.51
chr2	89700001	92700000	0.1324	0.8236	16.07	13.66
chr2	90000001	93000000	0.1184	0.8311	14.25	11.84
chr2	90300001	93300000	0.1146	0.8375	13.68	11.27
chr2	90600001	93600000	0.1242	0.8386	14.81	12.40
chr2	90900001	93900000	0.1316	0.8396	15.67	13.26
chr2	91200001	94200000	0.1298	0.8345	15.56	13.15
chr2	91500001	94500000	0.1491	0.8360	17.84	15.43
chr2	91800001	94800000	0.1456	0.8496	17.13	14.72
chr2	92100001	95100000	0.1490	0.8640	17.25	14.84
chr2	92400001	95400000	0.1570	0.8667	18.12	15.71
chr2	92700001	95700000	0.1773	0.8654	20.49	18.08
chr2	93000001	96000000	0.1902	0.8662	21.96	19.55
chr2	93300001	96300000	0.2061	0.8721	23.64	21.23
chr2	93600001	96600000	0.2107	0.8762	24.04	21.63
chr2	93900001	96900000	0.2205	0.8817	25.01	22.60
chr2	94200001	97200000	0.2291	0.9001	25.45	23.04
chr2	94500001	97500000	0.2134	0.8996	23.72	21.31
chr2	94800001	97800000	0.2202	0.8909	24.71	22.30
chr2	95100001	98100000	0.2221	0.8827	25.16	22.75
chr2	95400001	98400000	0.2190	0.8757	25.01	22.60
chr2	95700001	98700000	0.2118	0.8855	23.92	21.51
chr2	96000001	99000000	0.2127	0.8880	23.95	21.54
chr2	96300001	99300000	0.1903	0.8775	21.69	19.28
chr2	96600001	99600000	0.1738	0.8773	19.81	17.40
chr2	96900001	99900000	0.1563	0.8654	18.06	15.65
chr2	97200001	100200000	0.1368	0.8590	15.92	13.51
chr2	97500001	100500000	0.1407	0.8564	16.43	14.02
chr2	97800001	100800000	0.1387	0.8625	16.08	13.67
chr2	98100001	101100000	0.1364	0.8665	15.74	13.33
chr2	98400001	101400000	0.1422	0.8683	16.38	13.97
chr2	98700001	101700000	0.1445	0.8594	16.81	14.40
chr2	99000001	102000000	0.1394	0.8513	16.37	13.96
chr2	99300001	102300000	0.1418	0.8523	16.64	14.23
chr2	99600001	102600000	0.1383	0.8521	16.23	13.82
chr2	99900001	102900000	0.1393	0.8583	16.23	13.82
chr2	100200001	103200000	0.1520	0.8436	18.02	15.61
chr2	100500001	103500000	0.1392	0.8353	16.67	14.26
chr2	100800001	103800000	0.1321	0.8241	16.03	13.62
chr2	101100001	104100000	0.1236	0.8178	15.11	12.70
chr2	101400001	104400000	0.1284	0.8165	15.73	13.32
chr2	101700001	104700000	0.1231	0.8132	15.14	12.73
chr2	102000001	105000000	0.1315	0.8176	16.08	13.67
chr2	102300001	105300000	0.1252	0.7981	15.69	13.28
chr2	102600001	105600000	0.1288	0.7966	16.17	13.76
chr2	102900001	105900000	0.1296	0.7760	16.70	14.29
chr2	103200001	106200000	0.1344	0.7831	17.16	14.75
chr2	103500001	106500000	0.1471	0.7921	18.58	16.17
chr2	103800001	106800000	0.1480	0.7941	18.63	16.22
chr2	104100001	107100000	0.1720	0.7878	21.83	19.42
chr2	104400001	107400000	0.1627	0.7799	20.86	18.45
chr2	104700001	107700000	0.1586	0.7637	20.76	18.35
chr2	105000001	108000000	0.1554	0.7614	20.42	18.01
chr2	105300001	108300000	0.1654	0.7755	21.32	18.91
chr2	105600001	108600000	0.1668	0.7682	21.71	19.30
chr2	105900001	108900000	0.1651	0.7842	21.05	18.64
chr2	106200001	109200000	0.1505	0.7858	19.15	16.74
chr2	106500001	109500000	0.1403	0.7856	17.86	15.45
chr2	106800001	109800000	0.1656	0.7983	20.74	18.33
chr2	107100001	110100000	0.1570	0.7829	20.05	17.64
chr2	107400001	110400000	0.1575	0.7824	20.13	17.72
chr2	107700001	110700000	0.1540	0.7943	19.38	16.97
chr2	108000001	111000000	0.1613	0.7996	20.17	17.76
chr2	108300001	111300000	0.1585	0.7999	19.81	17.40
chr2	108600001	111600000	0.1700	0.7919	21.47	19.06
chr2	108900001	111900000	0.1728	0.7887	21.91	19.50
chr2	109200001	112200000	0.1837	0.7848	23.41	21.00
chr2	109500001	112500000	0.1906	0.7762	24.56	22.15
chr2	109800001	112800000	0.1797	0.7609	23.62	21.21
chr2	110100001	113100000	0.1648	0.7819	21.07	18.66
chr2	110400001	113400000	0.1686	0.7834	21.52	19.11
chr2	110700001	113700000	0.1761	0.7862	22.40	19.99
chr2	111000001	114000000	0.1625	0.7810	20.80	18.39
chr2	111300001	114300000	0.1629	0.7686	21.19	18.78
chr2	111600001	114600000	0.1593	0.7764	20.51	18.10
chr2	111900001	114900000	0.1510	0.7687	19.64	17.23
chr2	112200001	115200000	0.1460	0.7649	19.09	16.68
chr2	112500001	115500000	0.1450	0.7342	19.76	17.35
chr2	112800001	115800000	0.1377	0.7390	18.64	16.23
chr2	113100001	116100000	0.1508	0.7511	20.08	17.67
chr2	113400001	116400000	0.1444	0.7515	19.21	16.80
chr2	113700001	116700000	0.1374	0.7521	18.27	15.86
chr2	114000001	117000000	0.1404	0.7455	18.84	16.43
chr2	114300001	117300000	0.1535	0.7528	20.40	17.99
chr2	114600001	117600000	0.1497	0.7545	19.84	17.43
chr2	114900001	117900000	0.1630	0.7549	21.59	19.18
chr2	115200001	118200000	0.1660	0.7737	21.45	19.04
chr2	115500001	118500000	0.1630	0.8139	20.03	17.62
chr2	115800001	118800000	0.1616	0.8181	19.75	17.34
chr2	116100001	119100000	0.1515	0.8038	18.84	16.43
chr2	116400001	119400000	0.1474	0.8040	18.33	15.92
chr2	116700001	119700000	0.1489	0.8097	18.39	15.98
chr2	117000001	120000000	0.1493	0.8246	18.11	15.70
chr2	117300001	120300000	0.1341	0.8134	16.48	14.07
chr2	117600001	120600000	0.1275	0.8176	15.59	13.18
chr2	117900001	120900000	0.1116	0.8316	13.42	11.01
chr2	118200001	121200000	0.1038	0.8222	12.63	10.22
chr2	118500001	121500000	0.1001	0.8191	12.22	9.81
chr2	118800001	121800000	0.1086	0.8239	13.18	10.77
chr2	119100001	122100000	0.1056	0.8223	12.84	10.43
chr2	119400001	122400000	0.1079	0.8294	13.01	10.60
chr2	119700001	122700000	0.1158	0.8273	14.00	11.59
chr2	120000001	123000000	0.1043	0.8232	12.67	10.26
chr2	120300001	123300000	0.1138	0.8447	13.47	11.06
chr2	120600001	123600000	0.1126	0.8429	13.36	10.95
chr2	120900001	123900000	0.1292	0.8384	15.41	13.00
chr2	121200001	124200000	0.1352	0.8367	16.16	13.75
chr2	121500001	124500000	0.1323	0.8248	16.04	13.63
chr2	121800001	124800000	0.1206	0.8287	14.56	12.15
chr2	122100001	125100000	0.1263	0.8418	15.01	12.60
chr2	122400001	125400000	0.1297	0.8391	15.46	13.05
chr2	122700001	125700000	0.1208	0.8414	14.36	11.95
chr2	123000001	126000000	0.1299	0.8392	15.48	13.07
chr2	123300001	126300000	0.1267	0.8404	15.08	12.67
chr2	123600001	126600000	0.1431	0.8380	17.08	14.67
chr2	123900001	126900000	0.1454	0.8513	17.07	14.66
chr2	124200001	127200000	0.1432	0.8575	16.70	14.29
chr2	124500001	127500000	0.1429	0.8677	16.46	14.05
chr2	124800001	127800000	0.1415	0.8522	16.60	14.19
chr2	125100001	128100000	0.1382	0.8476	16.31	13.90
chr2	125400001	128400000	0.1489	0.8506	17.51	15.10
chr2	125700001	128700000	0.1636	0.8540	19.16	16.75
chr2	126000001	129000000	0.1745	0.8576	20.34	17.93
chr2	126300001	129300000	0.1626	0.8586	18.93	16.52
chr2	126600001	129600000	0.1524	0.8488	17.96	15.55
chr2	126900001	129900000	0.1452	0.8328	17.44	15.03
chr2	127200001	130200000	0.1396	0.8367	16.69	14.28
chr2	127500001	130500000	0.1582	0.8325	19.00	16.59
chr2	127800001	130800000	0.1600	0.8349	19.17	16.76
chr2	128100001	131100000	0.1625	0.8411	19.32	16.91
chr2	128400001	131400000	0.1539	0.8311	18.51	16.10
chr2	128700001	131700000	0.1403	0.8216	17.08	14.67
chr2	129000001	132000000	0.1211	0.8037	15.07	12.66
chr2	129300001	132300000	0.1360	0.7959	17.09	14.68
chr2	129600001	132600000	0.1429	0.8106	17.63	15.22
chr2	129900001	132900000	0.1545	0.8186	18.88	16.47
chr2	130200001	133200000	0.1725	0.8126	21.23	18.82
chr2	130500001	133500000	0.1528	0.8107	18.84	16.43
chr2	130800001	133800000	0.1567	0.8104	19.33	16.92
chr2	131100001	134100000	0.1646	0.8030	20.50	18.09
chr2	131400001	134400000	0.1585	0.7942	19.95	17.54
chr2	131700001	134700000	0.1562	0.7931	19.69	17.28
chr2	132000001	135000000	0.1651	0.8074	20.45	18.04
chr2	132300001	135300000	0.1684	0.7974	21.11	18.70
chr2	132600001	135600000	0.1600	0.7821	20.46	18.05
chr2	132900001	135900000	0.1618	0.7778	20.81	18.40
chr2	133200001	136200000	0.1505	0.7760	19.39	16.98
chr2	133500001	136500000	0.1547	0.7742	19.98	17.57
chr2	133800001	136800000	0.1508	0.7567	19.92	17.51
chr2	134100001	137100000	0.1515	0.7562	20.04	17.63
chr2	134400001	137400000	0.1683	0.7751	21.71	19.30
chr2	134700001	137700000	0.1747	0.7733	22.59	20.18
chr2	135000001	138000000	0.1800	0.7694	23.39	20.98
chr2	135300001	138300000	0.1709	0.7800	21.92	19.51
chr2	135600001	138600000	0.1725	0.7948	21.70	19.29
chr2	135900001	138900000	0.1599	0.7908	20.23	17.82
chr2	136200001	139200000	0.1668	0.7934	21.02	18.61
chr2	136500001	139500000	0.1600	0.7945	20.14	17.73
chr2	136800001	139800000	0.1627	0.8147	19.97	17.56
chr2	137100001	140100000	0.1509	0.8109	18.60	16.19
chr2	137400001	140400000	0.1407	0.7946	17.71	15.30
chr2	137700001	140700000	0.1430	0.7854	18.21	15.80
chr2	138000001	141000000	0.1424	0.7759	18.35	15.94
chr2	138300001	141300000	0.1396	0.7702	18.12	15.71
chr2	138600001	141600000	0.1436	0.7696	18.66	16.25
chr2	138900001	141900000	0.1387	0.7767	17.85	15.44
chr2	139200001	142200000	0.1451	0.7810	18.58	16.17
chr2	139500001	142500000	0.1661	0.7872	21.10	18.69
chr2	139800001	142800000	0.1762	0.7898	22.31	19.90
chr2	140100001	143100000	0.1823	0.7991	22.81	20.40
chr2	140400001	143400000	0.1831	0.8099	22.60	20.19
chr2	140700001	143700000	0.1886	0.8275	22.80	20.39
chr2	141000001	144000000	0.1781	0.8307	21.44	19.03
chr2	141300001	144300000	0.1789	0.8337	21.46	19.05
chr2	141600001	144600000	0.1700	0.8132	20.90	18.49
chr2	141900001	144900000	0.1786	0.7970	22.41	20.00
chr2	142200001	145200000	0.1706	0.7816	21.82	19.41
chr2	142500001	145500000	0.1639	0.7667	21.38	18.97
chr2	142800001	145800000	0.1418	0.7523	18.85	16.44
chr2	143100001	146100000	0.1346	0.7361	18.29	15.88
chr2	143400001	146400000	0.1226	0.7213	17.00	14.59
chr2	143700001	146700000	0.1134	0.7000	16.20	13.79
chr2	144000001	147000000	0.1226	0.7013	17.48	15.07
chr2	144300001	147300000	0.1251	0.6868	18.22	15.81
chr2	144600001	147600000	0.1332	0.6996	19.05	16.64
chr2	144900001	147900000	0.1192	0.7147	16.68	14.27
chr2	145200001	148200000	0.1114	0.7246	15.37	12.96
chr2	145500001	148500000	0.1087	0.7351	14.79	12.38
chr2	145800001	148800000	0.1207	0.7381	16.35	13.94
chr2	146100001	149100000	0.1286	0.7381	17.42	15.01
chr2	146400001	149400000	0.1350	0.7388	18.27	15.86
chr2	146700001	149700000	0.1412	0.7439	18.98	16.57
chr2	147000001	150000000	0.1337	0.7411	18.04	15.63
chr2	147300001	150300000	0.1299	0.7406	17.55	15.14
chr2	147600001	150600000	0.1279	0.7503	17.05	14.64
chr2	147900001	150900000	0.1417	0.7485	18.94	16.53
chr2	148200001	151200000	0.1420	0.7495	18.95	16.54
chr2	148500001	151500000	0.1440	0.7615	18.91	16.50
chr2	148800001	151800000	0.1501	0.7705	19.48	17.07
chr2	149100001	152100000	0.1477	0.7831	18.86	16.45
chr2	149400001	152400000	0.1519	0.7887	19.26	16.85
chr2	149700001	152700000	0.1486	0.7846	18.94	16.53
chr2	150000001	153000000	0.1536	0.7928	19.37	16.96
chr2	150300001	153300000	0.1426	0.8148	17.50	15.09
chr2	150600001	153600000	0.1476	0.8154	18.10	15.69
chr2	150900001	153900000	0.1440	0.8077	17.83	15.42
chr2	151200001	154200000	0.1526	0.8047	18.96	16.55
chr2	151500001	154500000	0.1465	0.7966	18.39	15.98
chr2	151800001	154800000	0.1401	0.7921	17.68	15.27
chr2	152100001	155100000	0.1454	0.7884	18.44	16.03
chr2	152400001	155400000	0.1478	0.7912	18.68	16.27
chr2	152700001	155700000	0.1474	0.7937	18.57	16.16
chr2	153000001	156000000	0.1509	0.7849	19.22	16.81
chr2	153300001	156300000	0.1630	0.7767	20.98	18.57
chr2	153600001	156600000	0.1630	0.7732	21.08	18.67
chr2	153900001	156900000	0.1599	0.7107	22.51	20.10
chr2	154200001	157200000	0.1576	0.7021	22.44	20.03
chr2	154500001	157500000	0.1610	0.6945	23.19	20.78
chr2	154800001	157800000	0.1620	0.6929	23.37	20.96
chr2	155100001	158100000	0.1600	0.6907	23.16	20.75
chr2	155400001	158400000	0.1469	0.6925	21.22	18.81
chr2	155700001	158700000	0.1464	0.6917	21.16	18.75
chr2	156000001	159000000	0.1336	0.6978	19.15	16.74
chr2	156300001	159300000	0.1337	0.7096	18.84	16.43
chr2	156600001	159600000	0.1242	0.7120	17.44	15.03
chr2	156900001	159900000	0.1224	0.7713	15.87	13.46
chr2	157200001	160200000	0.1117	0.7780	14.35	11.94
chr2	157500001	160500000	0.1124	0.7861	14.30	11.89
chr2	157800001	160800000	0.1144	0.7839	14.59	12.18
chr2	158100001	161100000	0.1128	0.7921	14.24	11.83
chr2	158400001	161400000	0.1231	0.7782	15.81	13.40
chr2	158700001	161700000	0.1310	0.7907	16.56	14.15
chr2	159000001	162000000	0.1378	0.7921	17.39	14.98
chr2	159300001	162300000	0.1399	0.7718	18.12	15.71
chr2	159600001	162600000	0.1407	0.7579	18.56	16.15
chr2	159900001	162900000	0.1445	0.7630	18.94	16.53
chr2	160200001	163200000	0.1452	0.7569	19.18	16.77
chr2	160500001	163500000	0.1358	0.7667	17.71	15.30
chr2	160800001	163800000	0.1350	0.7474	18.06	15.65
chr2	161100001	164100000	0.1494	0.7397	20.20	17.79
chr2	161400001	164400000	0.1542	0.7669	20.11	17.70
chr2	161700001	164700000	0.1523	0.7592	20.06	17.65
chr2	162000001	165000000	0.1574	0.7607	20.69	18.28
chr2	162300001	165300000	0.1468	0.7601	19.31	16.90
chr2	162600001	165600000	0.1597	0.7695	20.75	18.34
chr2	162900001	165900000	0.1628	0.7682	21.19	18.78
chr2	163200001	166200000	0.1665	0.7834	21.25	18.84
chr2	163500001	166500000	0.1703	0.7747	21.99	19.58
chr2	163800001	166800000	0.1724	0.7976	21.61	19.20
chr2	164100001	167100000	0.1515	0.8064	18.78	16.37
chr2	164400001	167400000	0.1514	0.7991	18.95	16.54
chr2	164700001	167700000	0.1459	0.7943	18.37	15.96
chr2	165000001	168000000	0.1518	0.7837	19.37	16.96
chr2	165300001	168300000	0.1575	0.7846	20.07	17.66
chr2	165600001	168600000	0.1552	0.7862	19.75	17.34
chr2	165900001	168900000	0.1499	0.7726	19.40	16.99
chr2	166200001	169200000	0.1435	0.7629	18.81	16.40
chr2	166500001	169500000	0.1510	0.7604	19.86	17.45
chr2	166800001	169800000	0.1593	0.7725	20.62	18.21
chr2	167100001	170100000	0.1604	0.7531	21.29	18.88
chr2	167400001	170400000	0.1637	0.7368	22.22	19.81
chr2	167700001	170700000	0.1750	0.7359	23.78	21.37
chr2	168000001	171000000	0.1627	0.7398	21.99	19.58
chr2	168300001	171300000	0.1605	0.7445	21.56	19.15
chr2	168600001	171600000	0.1442	0.7494	19.24	16.83
chr2	168900001	171900000	0.1510	0.7523	20.08	17.67
chr2	169200001	172200000	0.1779	0.7503	23.71	21.30
chr2	169500001	172500000	0.1666	0.7410	22.49	20.08
chr2	169800001	172800000	0.1533	0.7225	21.21	18.80
chr2	170100001	173100000	0.1591	0.7355	21.64	19.23
chr2	170400001	173400000	0.1557	0.7490	20.79	18.38
chr2	170700001	173700000	0.1440	0.7546	19.09	16.68
chr2	171000001	174000000	0.1545	0.7582	20.37	17.96
chr2	171300001	174300000	0.1689	0.7605	22.21	19.80
chr2	171600001	174600000	0.1838	0.7300	25.18	22.77
chr2	171900001	174900000	0.1939	0.7419	26.14	23.73
chr2	172200001	175200000	0.1883	0.7438	25.32	22.91
chr2	172500001	175500000	0.1951	0.7571	25.77	23.36
chr2	172800001	175800000	0.1929	0.7696	25.06	22.65
chr2	173100001	176100000	0.1830	0.7485	24.45	22.04
chr2	173400001	176400000	0.1903	0.7425	25.63	23.22
chr2	173700001	176700000	0.1938	0.7537	25.72	23.31
chr2	174000001	177000000	0.1849	0.7591	24.36	21.95
chr2	174300001	177300000	0.1750	0.7472	23.42	21.01
chr2	174600001	177600000	0.1765	0.7569	23.31	20.90
chr2	174900001	177900000	0.1670	0.7455	22.40	19.99
chr2	175200001	178200000	0.1642	0.7520	21.84	19.43
chr2	175500001	178500000	0.1627	0.7217	22.54	20.13
chr2	175800001	178800000	0.1705	0.7197	23.69	21.28
chr2	176100001	179100000	0.1877	0.7391	25.40	22.99
chr2	176400001	179400000	0.1792	0.7370	24.31	21.90
chr2	176700001	179700000	0.1815	0.7236	25.08	22.67
chr2	177000001	180000000	0.1738	0.7100	24.48	22.07
chr2	177300001	180300000	0.1783	0.7250	24.59	22.18
chr2	177600001	180600000	0.1656	0.7347	22.54	20.13
chr2	177900001	180900000	0.1612	0.7390	21.81	19.40
chr2	178200001	181200000	0.1511	0.7378	20.47	18.06
chr2	178500001	181500000	0.1628	0.7593	21.44	19.03
chr2	178800001	181800000	0.1510	0.7445	20.28	17.87
chr2	179100001	182100000	0.1486	0.7423	20.02	17.61
chr2	179400001	182400000	0.1440	0.7471	19.28	16.87
chr2	179700001	182700000	0.1415	0.7514	18.84	16.43
chr2	180000001	183000000	0.1516	0.7511	20.19	17.78
chr2	180300001	183300000	0.1476	0.7372	20.02	17.61
chr2	180600001	183600000	0.1560	0.7277	21.44	19.03
chr2	180900001	183900000	0.1637	0.7164	22.85	20.44
chr2	181200001	184200000	0.1656	0.7074	23.42	21.01
chr2	181500001	184500000	0.1493	0.7041	21.21	18.80
chr2	181800001	184800000	0.1546	0.7057	21.90	19.49
chr2	182100001	185100000	0.1586	0.6983	22.72	20.31
chr2	182400001	185400000	0.1647	0.7075	23.27	20.86
chr2	182700001	185700000	0.1623	0.6989	23.22	20.81
chr2	183000001	186000000	0.1613	0.7096	22.73	20.32
chr2	183300001	186300000	0.1633	0.7146	22.85	20.44
chr2	183600001	186600000	0.1660	0.7299	22.74	20.33
chr2	183900001	186900000	0.1533	0.7322	20.93	18.52
chr2	184200001	187200000	0.1477	0.7077	20.88	18.47
chr2	184500001	187500000	0.1551	0.7091	21.87	19.46
chr2	184800001	187800000	0.1616	0.7183	22.50	20.09
chr2	185100001	188100000	0.1610	0.7209	22.33	19.92
chr2	185400001	188400000	0.1609	0.6993	23.01	20.60
chr2	185700001	188700000	0.1606	0.7063	22.74	20.33
chr2	186000001	189000000	0.1685	0.6976	24.15	21.74
chr2	186300001	189300000	0.1704	0.7077	24.07	21.66
chr2	186600001	189600000	0.1650	0.6922	23.84	21.43
chr2	186900001	189900000	0.1699	0.6920	24.55	22.14
chr2	187200001	190200000	0.1708	0.6981	24.47	22.06
chr2	187500001	190500000	0.1742	0.6969	25.00	22.59
chr2	187800001	190800000	0.1708	0.6875	24.84	22.43
chr2	188100001	191100000	0.1620	0.6837	23.70	21.29
chr2	188400001	191400000	0.1537	0.6859	22.41	20.00
chr2	188700001	191700000	0.1558	0.6894	22.60	20.19
chr2	189000001	192000000	0.1578	0.6921	22.80	20.39
chr2	189300001	192300000	0.1549	0.6843	22.63	20.22
chr2	189600001	192600000	0.1497	0.6738	22.22	19.81
chr2	189900001	192900000	0.1535	0.6801	22.57	20.16
chr2	190200001	193200000	0.1562	0.7028	22.23	19.82
chr2	190500001	193500000	0.1593	0.6996	22.77	20.36
chr2	190800001	193800000	0.1595	0.6999	22.79	20.38
chr2	191100001	194100000	0.1564	0.6959	22.48	20.07
chr2	191400001	194400000	0.1473	0.6895	21.36	18.95
chr2	191700001	194700000	0.1518	0.6868	22.10	19.69
chr2	192000001	195000000	0.1368	0.6722	20.35	17.94
chr2	192300001	195300000	0.1429	0.6628	21.56	19.15
chr2	192600001	195600000	0.1315	0.6052	21.73	19.32
chr2	192900001	195900000	0.1129	0.5362	21.05	18.64
chr2	193200001	196200000	0.1195	0.5078	23.52	21.11
chr2	193500001	196500000	0.1157	0.5197	22.26	19.85
chr2	193800001	196800000	0.1187	0.5290	22.44	20.03
chr2	194100001	197100000	0.1371	0.5418	25.31	22.90
chr2	194400001	197400000	0.1596	0.5543	28.79	26.38
chr2	194700001	197700000	0.1582	0.5449	29.02	26.61
chr2	195000001	198000000	0.1745	0.5662	30.81	28.40
chr2	195300001	198300000	0.1754	0.5814	30.16	27.75
chr2	195600001	198600000	0.1974	0.6584	29.98	27.57
chr2	195900001	198900000	0.2106	0.7252	29.04	26.63
chr2	196200001	199200000	0.2137	0.7383	28.94	26.53
chr2	196500001	199500000	0.2059	0.7298	28.22	25.81
chr2	196800001	199800000	0.1939	0.7248	26.75	24.34
chr2	197100001	200100000	0.1752	0.7197	24.35	21.94
chr2	197400001	200400000	0.1683	0.7240	23.24	20.83
chr2	197700001	200700000	0.1655	0.7299	22.67	20.26
chr2	198000001	201000000	0.1658	0.7209	23.00	20.59
chr2	198300001	201300000	0.1496	0.7228	20.70	18.29
chr2	198600001	201600000	0.1424	0.7085	20.10	17.69
chr2	198900001	201900000	0.1394	0.7094	19.65	17.24
chr2	199200001	202200000	0.1238	0.7134	17.35	14.94
chr2	199500001	202500000	0.1296	0.6976	18.57	16.16
chr2	199800001	202800000	0.1405	0.6906	20.35	17.94
chr2	200100001	203100000	0.1445	0.6907	20.92	18.51
chr2	200400001	203400000	0.1456	0.7011	20.77	18.36
chr2	200700001	203700000	0.1456	0.6824	21.33	18.92
chr2	201000001	204000000	0.1324	0.6792	19.50	17.09
chr2	201300001	204300000	0.1424	0.6824	20.87	18.46
chr2	201600001	204600000	0.1461	0.6820	21.42	19.01
chr2	201900001	204900000	0.1442	0.6781	21.26	18.85
chr2	202200001	205200000	0.1594	0.6794	23.46	21.05
chr2	202500001	205500000	0.1545	0.6836	22.60	20.19
chr2	202800001	205800000	0.1531	0.6884	22.24	19.83
chr2	203100001	206100000	0.1449	0.6919	20.94	18.53
chr2	203400001	206400000	0.1483	0.6856	21.63	19.22
chr2	203700001	206700000	0.1433	0.7168	20.00	17.59
chr2	204000001	207000000	0.1435	0.7216	19.88	17.47
chr2	204300001	207300000	0.1397	0.7084	19.71	17.30
chr2	204600001	207600000	0.1377	0.7240	19.02	16.61
chr2	204900001	207900000	0.1356	0.7251	18.71	16.30
chr2	205200001	208200000	0.1435	0.7288	19.69	17.28
chr2	205500001	208500000	0.1386	0.7246	19.13	16.72
chr2	205800001	208800000	0.1288	0.7301	17.64	15.23
chr2	206100001	209100000	0.1450	0.7309	19.84	17.43
chr2	206400001	209400000	0.1395	0.7272	19.18	16.77
chr2	206700001	209700000	0.1416	0.6988	20.26	17.85
chr2	207000001	210000000	0.1402	0.6789	20.66	18.25
chr2	207300001	210300000	0.1340	0.6376	21.01	18.60
chr2	207600001	210600000	0.1313	0.6324	20.76	18.35
chr2	207900001	210900000	0.1358	0.6383	21.27	18.86
chr2	208200001	211200000	0.1095	0.6022	18.18	15.77
chr2	208500001	211500000	0.1215	0.6426	18.91	16.50
chr2	208800001	211800000	0.1298	0.6497	19.97	17.56
chr2	209100001	212100000	0.1200	0.6317	19.00	16.59
chr2	209400001	212400000	0.1137	0.6211	18.31	15.90
chr2	209700001	212700000	0.1169	0.6356	18.40	15.99
chr2	210000001	213000000	0.1289	0.6529	19.75	17.34
chr2	210300001	213300000	0.1328	0.6859	19.36	16.95
chr2	210600001	213600000	0.1306	0.6757	19.32	16.91
chr2	210900001	213900000	0.1371	0.6755	20.30	17.89
chr2	211200001	214200000	0.1427	0.6943	20.56	18.15
chr2	211500001	214500000	0.1338	0.6588	20.31	17.90
chr2	211800001	214800000	0.1427	0.6330	22.54	20.13
chr2	212100001	215100000	0.1426	0.6330	22.53	20.12
chr2	212400001	215400000	0.1556	0.6316	24.64	22.23
chr2	212700001	215700000	0.1562	0.6233	25.06	22.65
chr2	213000001	216000000	0.1414	0.6244	22.64	20.23
chr2	213300001	216300000	0.1480	0.6201	23.87	21.46
chr2	213600001	216600000	0.1579	0.6191	25.50	23.09
chr2	213900001	216900000	0.1438	0.6125	23.48	21.07
chr2	214200001	217200000	0.1446	0.6169	23.45	21.04
chr2	214500001	217500000	0.1456	0.6078	23.96	21.55
chr2	214800001	217800000	0.1350	0.6072	22.24	19.83
chr2	215100001	218100000	0.1302	0.6268	20.78	18.37
chr2	215400001	218400000	0.1261	0.6394	19.72	17.31
chr2	215700001	218700000	0.1303	0.6406	20.35	17.94
chr2	216000001	219000000	0.1439	0.6368	22.59	20.18
chr2	216300001	219300000	0.1523	0.6486	23.48	21.07
chr2	216600001	219600000	0.1620	0.6485	24.99	22.58
chr2	216900001	219900000	0.1864	0.6529	28.55	26.14
chr2	217200001	220200000	0.1863	0.6567	28.37	25.96
chr2	217500001	220500000	0.1971	0.6771	29.11	26.70
chr2	217800001	220800000	0.2019	0.6984	28.91	26.50
chr2	218100001	221100000	0.2051	0.6989	29.35	26.94
chr2	218400001	221400000	0.1949	0.6938	28.09	25.68
chr2	218700001	221700000	0.1766	0.6936	25.46	23.05
chr2	219000001	222000000	0.1593	0.7024	22.68	20.27
chr2	219300001	222300000	0.1550	0.7082	21.89	19.48
chr2	219600001	222600000	0.1268	0.7187	17.65	15.24
chr2	219900001	222900000	0.1124	0.7121	15.78	13.37
chr2	220200001	223200000	0.1212	0.7112	17.04	14.63
chr2	220500001	223500000	0.1133	0.7097	15.96	13.55
chr2	220800001	223800000	0.1154	0.7056	16.36	13.95
chr2	221100001	224100000	0.1262	0.7023	17.97	15.56
chr2	221400001	224400000	0.1291	0.7052	18.31	15.90
chr2	221700001	224700000	0.1539	0.7172	21.47	19.06
chr2	222000001	225000000	0.1543	0.6871	22.45	20.04
chr2	222300001	225300000	0.1483	0.6764	21.92	19.51
chr2	222600001	225600000	0.1539	0.6596	23.33	20.92
chr2	222900001	225900000	0.1595	0.6671	23.90	21.49
chr2	223200001	226200000	0.1595	0.6670	23.91	21.50
chr2	223500001	226500000	0.1597	0.6601	24.20	21.79
chr2	223800001	226800000	0.1532	0.6462	23.71	21.30
chr2	224100001	227100000	0.1396	0.6438	21.68	19.27
chr2	224400001	227400000	0.1454	0.6456	22.52	20.11
chr2	224700001	227700000	0.1422	0.6398	22.23	19.82
chr2	225000001	228000000	0.1495	0.6502	22.99	20.58
chr2	225300001	228300000	0.1465	0.6429	22.78	20.37
chr2	225600001	228600000	0.1533	0.6435	23.82	21.41
chr2	225900001	228900000	0.1519	0.6433	23.61	21.20
chr2	226200001	229200000	0.1443	0.6474	22.29	19.88
chr2	226500001	229500000	0.1428	0.6399	22.32	19.91
chr2	226800001	229800000	0.1343	0.6399	20.98	18.57
chr2	227100001	230100000	0.1370	0.6241	21.95	19.54
chr2	227400001	230400000	0.1311	0.5976	21.94	19.53
chr2	227700001	230700000	0.1182	0.5987	19.75	17.34
chr2	228000001	231000000	0.1275	0.5981	21.33	18.92
chr2	228300001	231300000	0.1253	0.6020	20.81	18.40
chr2	228600001	231600000	0.1233	0.6102	20.21	17.80
chr2	228900001	231900000	0.1182	0.6228	18.97	16.56
chr2	229200001	232200000	0.1140	0.6136	18.58	16.17
chr2	229500001	232500000	0.1153	0.6229	18.52	16.11
chr2	229800001	232800000	0.1187	0.6358	18.66	16.25
chr2	230100001	233100000	0.1100	0.6486	16.97	14.56
chr2	230400001	233400000	0.1153	0.6529	17.66	15.25
chr2	230700001	233700000	0.1205	0.6522	18.48	16.07
chr2	231000001	234000000	0.1056	0.6495	16.26	13.85
chr2	231300001	234300000	0.1147	0.6467	17.73	15.32
chr2	231600001	234600000	0.1088	0.6284	17.31	14.90
chr2	231900001	234900000	0.1092	0.5845	18.69	16.28
chr2	232200001	235200000	0.1111	0.5778	19.23	16.82
chr2	232500001	235500000	0.1034	0.5698	18.15	15.74
chr2	232800001	235800000	0.1077	0.5488	19.63	17.22
chr2	233100001	236100000	0.1111	0.5425	20.47	18.06
chr2	233400001	236400000	0.1100	0.5425	20.27	17.86
chr2	233700001	236700000	0.1097	0.5425	20.22	17.81
chr2	234000001	237000000	0.1165	0.5482	21.25	18.84
chr2	234300001	237300000	0.1035	0.5274	19.63	17.22
chr2	234600001	237600000	0.1145	0.5509	20.78	18.37
chr2	234900001	237900000	0.1182	0.5799	20.38	17.97
chr2	235200001	238200000	0.1109	0.5869	18.90	16.49
chr2	235500001	238500000	0.1135	0.5896	19.26	16.85
chr2	235800001	238800000	0.1121	0.5966	18.80	16.39
chr2	236100001	239100000	0.1138	0.6073	18.74	16.33
chr2	236400001	239400000	0.1184	0.6195	19.11	16.70
chr2	236700001	239700000	0.1068	0.6144	17.39	14.98
chr2	237000001	240000000	0.0984	0.6202	15.86	13.45
chr2	237300001	240300000	0.1094	0.6572	16.65	14.24
chr2	237600001	240600000	0.1064	0.6491	16.39	13.98
chr2	237900001	240900000	0.1002	0.6482	15.45	13.04
chr2	238200001	241200000	0.1063	0.6542	16.26	13.85
chr2	238500001	241500000	0.1148	0.6495	17.68	15.27
chr2	238800001	241800000	0.1264	0.6539	19.34	16.93
chr2	239100001	242100000	0.1341	0.6649	20.17	17.76
chr2	239400001	242400000	0.1215	0.6594	18.43	16.02
chr2	239700001	242700000	0.1328	0.6787	19.57	17.16
chr2	240000001	243000000	0.1407	0.6942	20.27	17.86
chr2	240300001	243121793	0.1345	0.6992	18.09	15.68
chr3	1	3000000	0.1616	0.6512	24.81	22.40
chr3	300001	3300000	0.1479	0.6254	23.65	21.24
chr3	600001	3600000	0.1510	0.6018	25.09	22.68
chr3	900001	3900000	0.1549	0.6003	25.80	23.39
chr3	1200001	4200000	0.1552	0.6016	25.80	23.39
chr3	1500001	4500000	0.1438	0.6089	23.62	21.21
chr3	1800001	4800000	0.1360	0.5963	22.81	20.40
chr3	2100001	5100000	0.1257	0.5959	21.09	18.68
chr3	2400001	5400000	0.1220	0.5908	20.66	18.25
chr3	2700001	5700000	0.1203	0.5899	20.39	17.98
chr3	3000001	6000000	0.1168	0.5993	19.49	17.08
chr3	3300001	6300000	0.1186	0.6181	19.18	16.77
chr3	3600001	6600000	0.1180	0.6230	18.94	16.53
chr3	3900001	6900000	0.1211	0.6096	19.86	17.45
chr3	4200001	7200000	0.1212	0.6066	19.98	17.57
chr3	4500001	7500000	0.1217	0.6205	19.62	17.21
chr3	4800001	7800000	0.1282	0.6564	19.53	17.12
chr3	5100001	8100000	0.1372	0.6630	20.70	18.29
chr3	5400001	8400000	0.1341	0.6673	20.09	17.68
chr3	5700001	8700000	0.1390	0.6709	20.72	18.31
chr3	6000001	9000000	0.1314	0.6705	19.60	17.19
chr3	6300001	9300000	0.1344	0.6578	20.43	18.02
chr3	6600001	9600000	0.1276	0.6592	19.35	16.94
chr3	6900001	9900000	0.1210	0.6596	18.35	15.94
chr3	7200001	10200000	0.1143	0.6587	17.35	14.94
chr3	7500001	10500000	0.1145	0.6425	17.82	15.41
chr3	7800001	10800000	0.1081	0.6324	17.10	14.69
chr3	8100001	11100000	0.1127	0.6409	17.59	15.18
chr3	8400001	11400000	0.1113	0.6536	17.03	14.62
chr3	8700001	11700000	0.1005	0.6581	15.27	12.86
chr3	9000001	12000000	0.1186	0.6883	17.24	14.83
chr3	9300001	12300000	0.1098	0.7008	15.67	13.26
chr3	9600001	12600000	0.1259	0.7037	17.89	15.48
chr3	9900001	12900000	0.1392	0.7072	19.69	17.28
chr3	10200001	13200000	0.1471	0.7117	20.67	18.26
chr3	10500001	13500000	0.1530	0.7146	21.41	19.00
chr3	10800001	13800000	0.1800	0.7123	25.26	22.85
chr3	11100001	14100000	0.1768	0.7186	24.61	22.20
chr3	11400001	14400000	0.1830	0.7268	25.18	22.77
chr3	11700001	14700000	0.1860	0.7336	25.36	22.95
chr3	12000001	15000000	0.1743	0.7080	24.62	22.21
chr3	12300001	15300000	0.1810	0.7024	25.76	23.35
chr3	12600001	15600000	0.1720	0.7186	23.94	21.53
chr3	12900001	15900000	0.1606	0.7310	21.97	19.56
chr3	13200001	16200000	0.1604	0.7216	22.23	19.82
chr3	13500001	16500000	0.1642	0.7234	22.70	20.29
chr3	13800001	16800000	0.1465	0.7134	20.53	18.12
chr3	14100001	17100000	0.1373	0.7049	19.48	17.07
chr3	14400001	17400000	0.1327	0.6917	19.19	16.78
chr3	14700001	17700000	0.1254	0.6792	18.46	16.05
chr3	15000001	18000000	0.1276	0.6936	18.40	15.99
chr3	15300001	18300000	0.1294	0.6943	18.63	16.22
chr3	15600001	18600000	0.1385	0.6951	19.93	17.52
chr3	15900001	18900000	0.1483	0.6938	21.37	18.96
chr3	16200001	19200000	0.1491	0.7008	21.27	18.86
chr3	16500001	19500000	0.1518	0.7158	21.21	18.80
chr3	16800001	19800000	0.1396	0.7250	19.26	16.85
chr3	17100001	20100000	0.1422	0.7216	19.70	17.29
chr3	17400001	20400000	0.1525	0.7281	20.95	18.54
chr3	17700001	20700000	0.1696	0.7260	23.36	20.95
chr3	18000001	21000000	0.1698	0.7174	23.68	21.27
chr3	18300001	21300000	0.1549	0.7318	21.16	18.75
chr3	18600001	21600000	0.1486	0.7291	20.38	17.97
chr3	18900001	21900000	0.1495	0.7364	20.30	17.89
chr3	19200001	22200000	0.1475	0.7392	19.95	17.54
chr3	19500001	22500000	0.1432	0.7184	19.93	17.52
chr3	19800001	22800000	0.1566	0.7302	21.45	19.04
chr3	20100001	23100000	0.1655	0.7385	22.41	20.00
chr3	20400001	23400000	0.1485	0.7261	20.46	18.05
chr3	20700001	23700000	0.1462	0.7352	19.89	17.48
chr3	21000001	24000000	0.1412	0.7281	19.39	16.98
chr3	21300001	24300000	0.1476	0.7284	20.26	17.85
chr3	21600001	24600000	0.1502	0.7320	20.52	18.11
chr3	21900001	24900000	0.1484	0.7371	20.14	17.73
chr3	22200001	25200000	0.1536	0.7456	20.61	18.20
chr3	22500001	25500000	0.1568	0.7471	20.98	18.57
chr3	22800001	25800000	0.1547	0.7464	20.72	18.31
chr3	23100001	26100000	0.1529	0.7378	20.73	18.32
chr3	23400001	26400000	0.1626	0.7356	22.10	19.69
chr3	23700001	26700000	0.1647	0.7355	22.39	19.98
chr3	24000001	27000000	0.1675	0.7410	22.60	20.19
chr3	24300001	27300000	0.1799	0.7518	23.93	21.52
chr3	24600001	27600000	0.1687	0.7496	22.50	20.09
chr3	24900001	27900000	0.1584	0.7398	21.41	19.00
chr3	25200001	28200000	0.1564	0.7249	21.58	19.17
chr3	25500001	28500000	0.1437	0.7278	19.75	17.34
chr3	25800001	28800000	0.1487	0.7267	20.46	18.05
chr3	26100001	29100000	0.1424	0.7335	19.41	17.00
chr3	26400001	29400000	0.1317	0.7433	17.72	15.31
chr3	26700001	29700000	0.1201	0.7408	16.21	13.80
chr3	27000001	30000000	0.1278	0.7477	17.09	14.68
chr3	27300001	30300000	0.1274	0.7297	17.46	15.05
chr3	27600001	30600000	0.1322	0.7291	18.13	15.72
chr3	27900001	30900000	0.1363	0.7210	18.90	16.49
chr3	28200001	31200000	0.1313	0.7305	17.98	15.57
chr3	28500001	31500000	0.1475	0.7470	19.74	17.33
chr3	28800001	31800000	0.1486	0.7472	19.89	17.48
chr3	29100001	32100000	0.1603	0.7556	21.22	18.81
chr3	29400001	32400000	0.1607	0.7548	21.29	18.88
chr3	29700001	32700000	0.1634	0.7596	21.51	19.10
chr3	30000001	33000000	0.1721	0.7749	22.21	19.80
chr3	30300001	33300000	0.1540	0.7701	20.00	17.59
chr3	30600001	33600000	0.1488	0.7764	19.16	16.75
chr3	30900001	33900000	0.1660	0.7844	21.16	18.75
chr3	31200001	34200000	0.1653	0.7714	21.42	19.01
chr3	31500001	34500000	0.1525	0.7652	19.93	17.52
chr3	31800001	34800000	0.1311	0.7530	17.41	15.00
chr3	32100001	35100000	0.1237	0.7436	16.64	14.23
chr3	32400001	35400000	0.1346	0.7504	17.93	15.52
chr3	32700001	35700000	0.1399	0.7562	18.50	16.09
chr3	33000001	36000000	0.1303	0.7416	17.58	15.17
chr3	33300001	36300000	0.1388	0.7368	18.84	16.43
chr3	33600001	36600000	0.1474	0.7377	19.99	17.58
chr3	33900001	36900000	0.1326	0.7444	17.82	15.41
chr3	34200001	37200000	0.1448	0.7640	18.95	16.54
chr3	34500001	37500000	0.1487	0.7650	19.44	17.03
chr3	34800001	37800000	0.1670	0.7919	21.09	18.68
chr3	35100001	38100000	0.1631	0.7947	20.53	18.12
chr3	35400001	38400000	0.1631	0.7958	20.49	18.08
chr3	35700001	38700000	0.1666	0.7995	20.83	18.42
chr3	36000001	39000000	0.1598	0.7979	20.02	17.61
chr3	36300001	39300000	0.1593	0.8149	19.54	17.13
chr3	36600001	39600000	0.1600	0.8145	19.65	17.24
chr3	36900001	39900000	0.1610	0.8158	19.73	17.32
chr3	37200001	40200000	0.1521	0.8067	18.85	16.44
chr3	37500001	40500000	0.1449	0.8041	18.02	15.61
chr3	37800001	40800000	0.1393	0.7849	17.75	15.34
chr3	38100001	41100000	0.1489	0.7862	18.94	16.53
chr3	38400001	41400000	0.1467	0.7888	18.59	16.18
chr3	38700001	41700000	0.1455	0.7821	18.60	16.19
chr3	39000001	42000000	0.1519	0.7880	19.27	16.86
chr3	39300001	42300000	0.1564	0.7670	20.39	17.98
chr3	39600001	42600000	0.1528	0.7733	19.77	17.36
chr3	39900001	42900000	0.1418	0.7605	18.65	16.24
chr3	40200001	43200000	0.1440	0.7647	18.83	16.42
chr3	40500001	43500000	0.1636	0.7621	21.47	19.06
chr3	40800001	43800000	0.1575	0.7692	20.47	18.06
chr3	41100001	44100000	0.1474	0.7685	19.19	16.78
chr3	41400001	44400000	0.1377	0.7530	18.29	15.88
chr3	41700001	44700000	0.1376	0.7510	18.33	15.92
chr3	42000001	45000000	0.1245	0.7620	16.34	13.93
chr3	42300001	45300000	0.1188	0.7767	15.29	12.88
chr3	42600001	45600000	0.1242	0.7635	16.27	13.86
chr3	42900001	45900000	0.1429	0.7716	18.51	16.10
chr3	43200001	46200000	0.1427	0.7719	18.49	16.08
chr3	43500001	46500000	0.1191	0.7715	15.44	13.03
chr3	43800001	46800000	0.1218	0.7596	16.04	13.63
chr3	44100001	47100000	0.1225	0.7413	16.53	14.12
chr3	44400001	47400000	0.1194	0.7044	16.95	14.54
chr3	44700001	47700000	0.1178	0.6938	16.98	14.57
chr3	45000001	48000000	0.1172	0.6714	17.46	15.05
chr3	45300001	48300000	0.1247	0.6647	18.77	16.36
chr3	45600001	48600000	0.1160	0.6588	17.61	15.20
chr3	45900001	48900000	0.1062	0.6530	16.27	13.86
chr3	46200001	49200000	0.1061	0.6532	16.25	13.84
chr3	46500001	49500000	0.1136	0.6505	17.47	15.06
chr3	46800001	49800000	0.1198	0.6542	18.31	15.90
chr3	47100001	50100000	0.1241	0.6608	18.78	16.37
chr3	47400001	50400000	0.1342	0.7201	18.64	16.23
chr3	47700001	50700000	0.1301	0.7265	17.90	15.49
chr3	48000001	51000000	0.1370	0.7332	18.68	16.27
chr3	48300001	51300000	0.1289	0.7452	17.30	14.89
chr3	48600001	51600000	0.1243	0.7493	16.59	14.18
chr3	48900001	51900000	0.1256	0.7522	16.70	14.29
chr3	49200001	52200000	0.1287	0.7472	17.22	14.81
chr3	49500001	52500000	0.1371	0.7410	18.50	16.09
chr3	49800001	52800000	0.1351	0.7454	18.12	15.71
chr3	50100001	53100000	0.1298	0.7682	16.90	14.49
chr3	50400001	53400000	0.1375	0.7524	18.27	15.86
chr3	50700001	53700000	0.1472	0.7621	19.32	16.91
chr3	51000001	54000000	0.1346	0.7667	17.55	15.14
chr3	51300001	54300000	0.1389	0.7707	18.03	15.62
chr3	51600001	54600000	0.1450	0.7730	18.76	16.35
chr3	51900001	54900000	0.1469	0.7730	19.00	16.59
chr3	52200001	55200000	0.1476	0.7762	19.01	16.60
chr3	52500001	55500000	0.1401	0.7973	17.58	15.17
chr3	52800001	55800000	0.1376	0.8027	17.14	14.73
chr3	53100001	56100000	0.1394	0.7932	17.58	15.17
chr3	53400001	56400000	0.1296	0.7940	16.32	13.91
chr3	53700001	56700000	0.1258	0.7888	15.95	13.54
chr3	54000001	57000000	0.1390	0.7969	17.44	15.03
[truncated: 4,985 more rows]
