# Supplementary material for: Effect of sequence depth and length in long-read assembly of the maize inbred NC358
Source: Nat Commun. 2020 May 8;11:2288. doi: 10.1038/s41467-020-16037-7 (PMC7211024; doi:10.1038/s41467-020-16037-7)
Supplement: Supplementary file 4 — Source Data [file 41467_2020_16037_MOESM4_ESM.zip › Source Data/Fig. 1F, Suppl. Fig. 8/NC358_21k_60x_DLE1_consensus_dft.fasta.gapfixed.pilon.mod.out.LAI]

Chr	From	To	Intact	Total	raw_LAI	LAI
whole_genome	1	2137407265	0.1763	0.7634	23.09	20.68
100016	1	3000000	0.2006	0.6634	30.24	27.83
100016	300001	3300000	0.2106	0.6698	31.44	29.03
100016	600001	3600000	0.2033	0.6744	30.14	27.73
100016	900001	3900000	0.1829	0.6829	26.78	24.37
100016	1200001	4200000	0.1881	0.6812	27.62	25.21
100016	1500001	4500000	0.1779	0.6734	26.42	24.01
100016	1800001	4800000	0.1733	0.6592	26.29	23.88
100016	2100001	5100000	0.1754	0.6416	27.34	24.93
100016	2400001	5400000	0.1665	0.6462	25.77	23.36
100016	2700001	5700000	0.1696	0.6719	25.25	22.84
100016	3000001	6000000	0.1557	0.6901	22.56	20.15
100016	3300001	6300000	0.1451	0.6939	20.91	18.50
100016	3600001	6600000	0.1477	0.6974	21.18	18.77
100016	3900001	6900000	0.1596	0.6975	22.89	20.48
100016	4200001	7200000	0.1474	0.6990	21.09	18.68
100016	4500001	7500000	0.1576	0.7055	22.34	19.93
100016	4800001	7800000	0.1599	0.7203	22.19	19.78
100016	5100001	8100000	0.1578	0.7480	21.10	18.69
100016	5400001	8400000	0.1647	0.7479	22.02	19.61
100016	5700001	8700000	0.1572	0.7371	21.32	18.91
100016	6000001	9000000	0.1698	0.7390	22.98	20.57
100016	6300001	9300000	0.1969	0.7377	26.70	24.29
100016	6600001	9600000	0.1959	0.7097	27.60	25.19
100016	6900001	9900000	0.1963	0.7088	27.70	25.29
100016	7200001	10200000	0.2062	0.7127	28.93	26.52
100016	7500001	10500000	0.1980	0.6939	28.54	26.13
100016	7800001	10800000	0.1984	0.6974	28.45	26.04
100016	8100001	11100000	0.2007	0.6965	28.81	26.40
100016	8400001	11400000	0.1952	0.6871	28.40	25.99
100016	8700001	11700000	0.1913	0.6774	28.24	25.83
100016	9000001	12000000	0.1827	0.6787	26.93	24.52
100016	9300001	12300000	0.1569	0.6766	23.19	20.78
100016	9600001	12600000	0.1521	0.6965	21.84	19.43
100016	9900001	12900000	0.1573	0.7092	22.18	19.77
100016	10200001	13200000	0.1535	0.6881	22.31	19.90
100016	10500001	13500000	0.1588	0.7153	22.20	19.79
100016	10800001	13800000	0.1563	0.7086	22.06	19.65
100016	11100001	14100000	0.1495	0.6956	21.49	19.08
100016	11400001	14400000	0.1494	0.6826	21.88	19.47
100016	11700001	14700000	0.1528	0.6873	22.24	19.83
100016	12000001	15000000	0.1477	0.6835	21.61	19.20
100016	12300001	15300000	0.1430	0.6732	21.23	18.82
100016	12600001	15600000	0.1529	0.6721	22.75	20.34
100016	12900001	15900000	0.1462	0.6585	22.20	19.79
100016	13200001	16200000	0.1523	0.6750	22.56	20.15
100016	13500001	16500000	0.1652	0.6695	24.68	22.27
100016	13800001	16800000	0.1678	0.6751	24.86	22.45
100016	14100001	17100000	0.1716	0.6729	25.51	23.10
100016	14400001	17400000	0.1838	0.6824	26.93	24.52
100016	14700001	17700000	0.1863	0.7005	26.59	24.18
100016	15000001	18000000	0.1983	0.7117	27.86	25.45
100016	15300001	18300000	0.2110	0.7165	29.44	27.03
100016	15600001	18600000	0.2089	0.7094	29.45	27.04
100016	15900001	18900000	0.2006	0.7046	28.47	26.06
100016	16200001	19200000	0.1952	0.6997	27.90	25.49
100016	16500001	19500000	0.1808	0.7013	25.78	23.37
100016	16800001	19800000	0.1780	0.6950	25.62	23.21
100016	17100001	20100000	0.1781	0.6983	25.51	23.10
100016	17400001	20400000	0.1723	0.6971	24.71	22.30
100016	17700001	20700000	0.1637	0.6754	24.25	21.84
100016	18000001	21000000	0.1639	0.6724	24.37	21.96
100016	18300001	21300000	0.1658	0.6744	24.58	22.17
100016	18600001	21600000	0.1612	0.6788	23.75	21.34
100016	18900001	21900000	0.1690	0.6821	24.78	22.37
100016	19200001	22200000	0.1764	0.6957	25.36	22.95
100016	19500001	22500000	0.1907	0.6929	27.53	25.12
100016	19800001	22800000	0.1872	0.7031	26.62	24.21
100016	20100001	23100000	0.1853	0.7144	25.94	23.53
100016	20400001	23400000	0.1806	0.7192	25.11	22.70
100016	20700001	23700000	0.1916	0.7256	26.40	23.99
100016	21000001	24000000	0.1840	0.7223	25.48	23.07
100016	21300001	24300000	0.1698	0.7251	23.42	21.01
100016	21600001	24600000	0.1630	0.7186	22.68	20.27
100016	21900001	24900000	0.1617	0.7341	22.03	19.62
100016	22200001	25200000	0.1526	0.7316	20.86	18.45
100016	22500001	25500000	0.1395	0.7333	19.03	16.62
100016	22800001	25800000	0.1432	0.7347	19.49	17.08
100016	23100001	26100000	0.1450	0.7277	19.93	17.52
100016	23400001	26400000	0.1519	0.7413	20.49	18.08
100016	23700001	26700000	0.1513	0.7432	20.36	17.95
100016	24000001	27000000	0.1519	0.7510	20.22	17.81
100016	24300001	27300000	0.1685	0.7448	22.62	20.21
100016	24600001	27600000	0.1815	0.7603	23.87	21.46
100016	24900001	27900000	0.1848	0.7508	24.61	22.20
100016	25200001	28200000	0.1895	0.7414	25.56	23.15
100016	25500001	28500000	0.1955	0.7437	26.28	23.87
100016	25800001	28800000	0.1965	0.7434	26.44	24.03
100016	26100001	29100000	0.2117	0.7504	28.21	25.80
100016	26400001	29400000	0.1951	0.7182	27.17	24.76
100016	26700001	29700000	0.1888	0.7152	26.40	23.99
100016	27000001	30000000	0.1971	0.7081	27.84	25.43
100016	27300001	30300000	0.1874	0.7211	25.98	23.57
100016	27600001	30600000	0.1832	0.7067	25.93	23.52
100016	27900001	30900000	0.1878	0.6999	26.83	24.42
100016	28200001	31200000	0.1894	0.6999	27.07	24.66
100016	28500001	31500000	0.1862	0.6987	26.65	24.24
100016	28800001	31800000	0.1799	0.6831	26.34	23.93
100016	29100001	32100000	0.1595	0.6821	23.38	20.97
100016	29400001	32400000	0.1658	0.7060	23.49	21.08
100016	29700001	32700000	0.1611	0.7029	22.92	20.51
100016	30000001	33000000	0.1516	0.7104	21.35	18.94
100016	30300001	33300000	0.1612	0.7004	23.02	20.61
100016	30600001	33600000	0.1551	0.7109	21.82	19.41
100016	30900001	33900000	0.1386	0.7056	19.64	17.23
100016	31200001	34200000	0.1374	0.7030	19.54	17.13
100016	31500001	34500000	0.1303	0.7044	18.50	16.09
100016	31800001	34800000	0.1370	0.7149	19.17	16.76
100016	32100001	35100000	0.1469	0.7074	20.76	18.35
100016	32400001	35400000	0.1490	0.7024	21.21	18.80
100016	32700001	35700000	0.1606	0.7070	22.71	20.30
100016	33000001	36000000	0.1651	0.6857	24.08	21.67
100016	33300001	36300000	0.1532	0.6870	22.31	19.90
100016	33600001	36600000	0.1547	0.6816	22.69	20.28
100016	33900001	36900000	0.1670	0.6944	24.05	21.64
100016	34200001	37200000	0.1622	0.6874	23.59	21.18
100016	34500001	37500000	0.1641	0.6817	24.06	21.65
100016	34800001	37800000	0.1684	0.6624	25.42	23.01
100016	35100001	38100000	0.1610	0.6477	24.86	22.45
100016	35400001	38400000	0.1649	0.6380	25.84	23.43
100016	35700001	38700000	0.1599	0.6285	25.44	23.03
100016	36000001	39000000	0.1597	0.6377	25.04	22.63
100016	36300001	39300000	0.1621	0.6318	25.65	23.24
100016	36600001	39600000	0.1759	0.6305	27.89	25.48
100016	36900001	39900000	0.1804	0.6190	29.14	26.73
100016	37200001	40200000	0.1830	0.6286	29.12	26.71
100016	37500001	40500000	0.1884	0.6188	30.44	28.03
100016	37800001	40800000	0.1763	0.6412	27.50	25.09
100016	38100001	41100000	0.1765	0.6395	27.60	25.19
100016	38400001	41400000	0.1694	0.6481	26.14	23.73
100016	38700001	41700000	0.1695	0.6543	25.90	23.49
100016	39000001	42000000	0.1749	0.6623	26.41	24.00
100016	39300001	42300000	0.1846	0.6676	27.66	25.25
100016	39600001	42600000	0.1730	0.6656	25.99	23.58
100016	39900001	42900000	0.1560	0.6595	23.65	21.24
100016	40200001	43200000	0.1655	0.6708	24.67	22.26
100016	40500001	43500000	0.1671	0.6891	24.25	21.84
100016	40800001	43800000	0.1772	0.6776	26.15	23.74
100016	41100001	44100000	0.1790	0.6900	25.94	23.53
100016	41400001	44400000	0.1757	0.6824	25.74	23.33
100016	41700001	44700000	0.1832	0.6883	26.61	24.20
100016	42000001	45000000	0.1835	0.6864	26.73	24.32
100016	42300001	45300000	0.1722	0.6719	25.63	23.22
100016	42600001	45600000	0.1879	0.6783	27.70	25.29
100016	42900001	45900000	0.1959	0.6762	28.96	26.55
100016	43200001	46200000	0.1900	0.6713	28.30	25.89
100016	43500001	46500000	0.1795	0.6634	27.05	24.64
100016	43800001	46800000	0.1813	0.6759	26.82	24.41
100016	44100001	47100000	0.1801	0.6821	26.41	24.00
100016	44400001	47400000	0.1969	0.6995	28.15	25.74
100016	44700001	47700000	0.1882	0.6920	27.20	24.79
100016	45000001	48000000	0.1814	0.6834	26.55	24.14
100016	45300001	48300000	0.1668	0.6863	24.30	21.89
100016	45600001	48600000	0.1544	0.7010	22.03	19.62
100016	45900001	48900000	0.1504	0.6998	21.48	19.07
100016	46200001	49200000	0.1463	0.6822	21.44	19.03
100016	46500001	49500000	0.1527	0.6800	22.46	20.05
100016	46800001	49800000	0.1416	0.6616	21.41	19.00
100016	47100001	50100000	0.1439	0.6422	22.41	20.00
100016	47400001	50400000	0.1436	0.6344	22.64	20.23
100016	47700001	50700000	0.1428	0.6262	22.80	20.39
100016	48000001	51000000	0.1414	0.6226	22.70	20.29
100016	48300001	51300000	0.1587	0.6380	24.87	22.46
100016	48600001	51600000	0.1600	0.6166	25.94	23.53
100016	48900001	51900000	0.1723	0.6402	26.92	24.51
100016	49200001	52200000	0.1791	0.6627	27.03	24.62
100016	49500001	52500000	0.1705	0.6657	25.62	23.21
100016	49800001	52800000	0.1789	0.6707	26.67	24.26
100016	50100001	53100000	0.1662	0.6925	23.99	21.58
100016	50400001	53400000	0.1567	0.6924	22.63	20.22
100016	50700001	53700000	0.1510	0.7059	21.40	18.99
100016	51000001	54000000	0.1511	0.6963	21.69	19.28
100016	51300001	54300000	0.1582	0.6938	22.80	20.39
100016	51600001	54600000	0.1654	0.6972	23.72	21.31
100016	51900001	54900000	0.1617	0.6781	23.84	21.43
100016	52200001	55200000	0.1585	0.6731	23.54	21.13
100016	52500001	55500000	0.1632	0.6700	24.36	21.95
100016	52800001	55800000	0.1764	0.6819	25.87	23.46
100016	53100001	56100000	0.1872	0.6750	27.73	25.32
100016	53400001	56400000	0.1890	0.6635	28.49	26.08
100016	53700001	56700000	0.1978	0.6671	29.64	27.23
100016	54000001	57000000	0.1969	0.6898	28.54	26.13
100016	54300001	57300000	0.1916	0.6922	27.67	25.26
100016	54600001	57427853	0.1874	0.7005	25.22	22.81
87	1	3000000	0.2117	0.8833	23.96	21.55
87	300001	3300000	0.1856	0.8811	21.06	18.65
87	600001	3600000	0.1804	0.8763	20.59	18.18
87	900001	3900000	0.1766	0.8714	20.27	17.86
87	1200001	4200000	0.1639	0.8752	18.73	16.32
87	1500001	4500000	0.1627	0.8699	18.70	16.29
87	1800001	4800000	0.1553	0.8629	18.00	15.59
87	2100001	5100000	0.1544	0.8625	17.91	15.50
87	2400001	5400000	0.1638	0.8765	18.69	16.28
87	2700001	5700000	0.1750	0.8752	19.99	17.58
87	3000001	6000000	0.1793	0.8716	20.57	18.16
87	3300001	6300000	0.1892	0.8603	21.99	19.58
87	3600001	6600000	0.1837	0.8568	21.45	19.04
87	3900001	6900000	0.1743	0.8568	20.35	17.94
87	4200001	7200000	0.1621	0.8459	19.16	16.75
87	4500001	7500000	0.1538	0.8334	18.46	16.05
87	4800001	7800000	0.1599	0.8367	19.12	16.71
87	5100001	8100000	0.1596	0.8484	18.81	16.40
87	5400001	8400000	0.1501	0.8440	17.79	15.38
87	5700001	8700000	0.1492	0.8352	17.86	15.45
87	6000001	9000000	0.1532	0.8235	18.60	16.19
87	6300001	9300000	0.1562	0.8210	19.02	16.61
87	6600001	9600000	0.1569	0.8200	19.13	16.72
87	6900001	9900000	0.1631	0.8253	19.76	17.35
87	7200001	10200000	0.1692	0.8359	20.24	17.83
87	7500001	10500000	0.1819	0.8441	21.54	19.13
87	7800001	10800000	0.1825	0.8420	21.68	19.27
87	8100001	11100000	0.1876	0.8228	22.80	20.39
87	8400001	11400000	0.1867	0.8194	22.78	20.37
87	8700001	11700000	0.1959	0.8184	23.93	21.52
87	9000001	12000000	0.2018	0.8314	24.27	21.86
87	9300001	12300000	0.2038	0.8262	24.66	22.25
87	9600001	12600000	0.2043	0.8318	24.57	22.16
87	9900001	12900000	0.2029	0.8248	24.60	22.19
87	10200001	13200000	0.2003	0.8179	24.49	22.08
87	10500001	13500000	0.1981	0.8149	24.32	21.91
87	10800001	13800000	0.2007	0.8174	24.55	22.14
87	11100001	14100000	0.2047	0.8292	24.68	22.27
87	11400001	14400000	0.1907	0.8161	23.36	20.95
87	11700001	14700000	0.1841	0.8204	22.43	20.02
87	12000001	15000000	0.1761	0.8057	21.85	19.44
87	12300001	15300000	0.1805	0.8139	22.18	19.77
87	12600001	15600000	0.1727	0.7875	21.93	19.52
87	12900001	15900000	0.1681	0.7858	21.39	18.98
87	13200001	16200000	0.1705	0.7785	21.90	19.49
87	13500001	16500000	0.1631	0.7793	20.92	18.51
87	13800001	16800000	0.1534	0.7621	20.13	17.72
87	14100001	17100000	0.1565	0.7391	21.18	18.77
87	14400001	17400000	0.1790	0.7540	23.74	21.33
87	14700001	17700000	0.1788	0.7525	23.76	21.35
87	15000001	18000000	0.1809	0.7541	23.99	21.58
87	15300001	18300000	0.1771	0.7476	23.69	21.28
87	15600001	18600000	0.1952	0.7681	25.42	23.01
87	15900001	18900000	0.1982	0.7725	25.66	23.25
87	16200001	19200000	0.2082	0.7834	26.58	24.17
87	16500001	19500000	0.2059	0.7609	27.06	24.65
87	16800001	19800000	0.2041	0.7564	26.99	24.58
87	17100001	20100000	0.1873	0.7575	24.73	22.32
87	17400001	20400000	0.1909	0.7528	25.36	22.95
87	17700001	20700000	0.1900	0.7636	24.88	22.47
87	18000001	21000000	0.2033	0.7752	26.23	23.82
87	18300001	21300000	0.1989	0.7789	25.54	23.13
87	18600001	21600000	0.1791	0.7663	23.37	20.96
87	18900001	21900000	0.1821	0.7639	23.83	21.42
87	19200001	22200000	0.1688	0.7603	22.20	19.79
87	19500001	22500000	0.1784	0.7813	22.83	20.42
87	19800001	22800000	0.1795	0.7846	22.88	20.47
87	20100001	23100000	0.1839	0.8006	22.97	20.56
87	20400001	23400000	0.1700	0.7923	21.46	19.05
87	20700001	23700000	0.1725	0.7697	22.41	20.00
87	21000001	24000000	0.1766	0.7689	22.97	20.56
87	21300001	24300000	0.1835	0.7548	24.31	21.90
87	21600001	24600000	0.1947	0.7679	25.36	22.95
87	21900001	24900000	0.1920	0.7666	25.05	22.64
87	22200001	25200000	0.2066	0.7747	26.67	24.26
87	22500001	25500000	0.1962	0.7732	25.37	22.96
87	22800001	25800000	0.1916	0.7836	24.46	22.05
87	23100001	26100000	0.1950	0.7791	25.03	22.62
87	23400001	26400000	0.1973	0.7912	24.93	22.52
87	23700001	26700000	0.2096	0.8018	26.14	23.73
87	24000001	27000000	0.1898	0.7942	23.90	21.49
87	24300001	27300000	0.1983	0.8090	24.52	22.11
87	24600001	27600000	0.2007	0.8106	24.76	22.35
87	24900001	27900000	0.2135	0.8151	26.20	23.79
87	25200001	28200000	0.2005	0.8104	24.74	22.33
87	25500001	28500000	0.2088	0.8153	25.61	23.20
87	25800001	28800000	0.2149	0.8208	26.18	23.77
87	26100001	29100000	0.2271	0.8241	27.56	25.15
87	26400001	29400000	0.2461	0.8262	29.79	27.38
87	26700001	29700000	0.2416	0.8283	29.17	26.76
87	27000001	30000000	0.2497	0.8329	29.98	27.57
87	27300001	30300000	0.2383	0.8362	28.50	26.09
87	27600001	30600000	0.2409	0.8385	28.73	26.32
87	27900001	30900000	0.2401	0.8360	28.72	26.31
87	28200001	31200000	0.2469	0.8312	29.70	27.29
87	28500001	31500000	0.2548	0.8370	30.44	28.03
87	28800001	31800000	0.2725	0.8352	32.63	30.22
87	29100001	32100000	0.2658	0.8326	31.93	29.52
87	29400001	32400000	0.2500	0.8324	30.03	27.62
87	29700001	32700000	0.2278	0.8277	27.52	25.11
87	30000001	33000000	0.2234	0.8296	26.93	24.52
87	30300001	33300000	0.2310	0.8260	27.97	25.56
87	30600001	33600000	0.2359	0.8187	28.81	26.40
87	30900001	33900000	0.2282	0.8229	27.73	25.32
87	31200001	34200000	0.2283	0.8369	27.29	24.88
87	31500001	34500000	0.2079	0.8306	25.02	22.61
87	31800001	34800000	0.2036	0.8366	24.34	21.93
87	32100001	35100000	0.1943	0.8371	23.21	20.80
87	32400001	35400000	0.2079	0.8013	25.94	23.53
87	32700001	35700000	0.2164	0.7814	27.70	25.29
87	33000001	36000000	0.2214	0.7656	28.92	26.51
87	33300001	36300000	0.2198	0.7304	30.09	27.68
87	33600001	36600000	0.2106	0.7080	29.74	27.33
87	33900001	36900000	0.2167	0.6834	31.71	29.30
87	34200001	37200000	0.2219	0.6405	34.65	32.24
87	34500001	37500000	0.2277	0.6069	37.51	35.10
87	34800001	37800000	0.2209	0.5658	39.05	36.64
87	35100001	38100000	0.2273	0.5313	42.79	40.38
87	35400001	38400000	0.2122	0.5400	39.29	36.88
87	35700001	38700000	0.2137	0.5453	39.18	36.77
87	36000001	39000000	0.2210	0.5399	40.93	38.52
87	36300001	39300000	0.2252	0.5576	40.38	37.97
87	36600001	39600000	0.2326	0.5548	41.92	39.51
87	36900001	39900000	0.2296	0.5534	41.49	39.08
87	37200001	40200000	0.2285	0.5788	39.48	37.07
87	37500001	40500000	0.2322	0.5856	39.65	37.24
87	37800001	40800000	0.2394	0.6023	39.75	37.34
87	38100001	41100000	0.2416	0.6230	38.78	36.37
87	38400001	41400000	0.2497	0.6113	40.85	38.44
87	38700001	41700000	0.2530	0.5966	42.41	40.00
87	39000001	41991160	0.2251	0.5603	40.05	37.64
140	1	3000000	0.2015	0.7076	28.48	26.07
140	300001	3300000	0.2089	0.7034	29.71	27.30
140	600001	3600000	0.2073	0.6977	29.71	27.30
140	900001	3900000	0.2022	0.6984	28.96	26.55
140	1200001	4200000	0.2047	0.6925	29.56	27.15
140	1500001	4500000	0.1946	0.7005	27.78	25.37
140	1800001	4800000	0.1996	0.6809	29.32	26.91
140	2100001	5100000	0.2003	0.6854	29.23	26.82
140	2400001	5400000	0.1940	0.6905	28.09	25.68
140	2700001	5700000	0.1878	0.7000	26.82	24.41
140	3000001	6000000	0.1883	0.7145	26.36	23.95
140	3300001	6300000	0.1776	0.7159	24.81	22.40
140	3600001	6600000	0.1801	0.7225	24.92	22.51
140	3900001	6900000	0.1642	0.7256	22.63	20.22
140	4200001	7200000	0.1609	0.7265	22.15	19.74
140	4500001	7500000	0.1669	0.7059	23.64	21.23
140	4800001	7800000	0.1662	0.7234	22.97	20.56
140	5100001	8100000	0.1567	0.7048	22.23	19.82
140	5400001	8400000	0.1539	0.7000	21.98	19.57
140	5700001	8700000	0.1484	0.6874	21.59	19.18
140	6000001	9000000	0.1538	0.6810	22.59	20.18
140	6300001	9300000	0.1565	0.6738	23.23	20.82
140	6600001	9600000	0.1620	0.6673	24.27	21.86
140	6900001	9900000	0.1757	0.6662	26.38	23.97
140	7200001	10200000	0.1750	0.6660	26.28	23.87
140	7500001	10500000	0.1904	0.6898	27.61	25.20
140	7800001	10800000	0.1863	0.7044	26.46	24.05
140	8100001	11100000	0.1886	0.7320	25.76	23.35
140	8400001	11400000	0.2014	0.7426	27.12	24.71
140	8700001	11700000	0.2013	0.7538	26.71	24.30
140	9000001	12000000	0.2065	0.7450	27.72	25.31
140	9300001	12300000	0.2168	0.7516	28.85	26.44
140	9600001	12600000	0.2089	0.7582	27.55	25.14
140	9900001	12900000	0.2225	0.7618	29.20	26.79
140	10200001	13200000	0.2364	0.7547	31.33	28.92
140	10500001	13500000	0.2171	0.7369	29.46	27.05
140	10800001	13800000	0.2149	0.7112	30.22	27.81
140	11100001	14100000	0.2274	0.7098	32.04	29.63
140	11400001	14400000	0.2312	0.6926	33.38	30.97
140	11700001	14700000	0.2435	0.6907	35.26	32.85
140	12000001	15000000	0.2311	0.6932	33.33	30.92
140	12300001	15300000	0.2229	0.6910	32.26	29.85
140	12600001	15600000	0.2254	0.6821	33.04	30.63
140	12900001	15900000	0.1949	0.6804	28.64	26.23
140	13200001	16200000	0.1791	0.6822	26.25	23.84
140	13500001	16500000	0.1875	0.6861	27.33	24.92
140	13800001	16800000	0.1920	0.7043	27.26	24.85
140	14100001	17100000	0.1751	0.7013	24.97	22.56
140	14400001	17400000	0.1593	0.7244	21.99	19.58
140	14700001	17700000	0.1533	0.7239	21.17	18.76
140	15000001	18000000	0.1485	0.7069	21.00	18.59
140	15300001	18300000	0.1569	0.7189	21.82	19.41
140	15600001	18600000	0.1546	0.7265	21.28	18.87
140	15900001	18900000	0.1646	0.7159	22.99	20.58
140	16200001	19200000	0.1811	0.7198	25.17	22.76
140	16500001	19500000	0.1755	0.7195	24.39	21.98
140	16800001	19800000	0.1641	0.7081	23.17	20.76
140	17100001	20100000	0.1744	0.7170	24.32	21.91
140	17400001	20400000	0.1784	0.6912	25.81	23.40
140	17700001	20700000	0.1708	0.6925	24.66	22.25
140	18000001	21000000	0.1698	0.7168	23.69	21.28
140	18300001	21300000	0.1573	0.7125	22.08	19.67
140	18600001	21600000	0.1492	0.7062	21.13	18.72
140	18900001	21900000	0.1393	0.7103	19.62	17.21
140	19200001	22200000	0.1310	0.7215	18.15	15.74
140	19500001	22500000	0.1304	0.7209	18.08	15.67
140	19800001	22800000	0.1346	0.7415	18.15	15.74
140	20100001	23100000	0.1362	0.7264	18.75	16.34
140	20400001	23149609	0.1386	0.7438	17.08	14.67
100023	1	3000000	0.2135	0.8575	24.90	22.49
100023	300001	3300000	0.2079	0.8534	24.36	21.95
100023	600001	3600000	0.2043	0.8487	24.07	21.66
100023	900001	3900000	0.2046	0.8412	24.32	21.91
100023	1200001	4200000	0.1998	0.8424	23.72	21.31
100023	1500001	4500000	0.1944	0.8358	23.26	20.85
100023	1800001	4800000	0.2022	0.8439	23.96	21.55
100023	2100001	5100000	0.1914	0.8559	22.36	19.95
100023	2400001	5400000	0.1952	0.8460	23.07	20.66
100023	2700001	5700000	0.1771	0.8580	20.64	18.23
100023	3000001	6000000	0.1762	0.8612	20.46	18.05
100023	3300001	6300000	0.1695	0.8696	19.50	17.09
100023	3600001	6600000	0.1589	0.8736	18.19	15.78
100023	3900001	6900000	0.1500	0.8675	17.29	14.88
100023	4200001	7200000	0.1620	0.8632	18.77	16.36
100023	4500001	7500000	0.1677	0.8654	19.37	16.96
100023	4800001	7800000	0.1588	0.8654	18.35	15.94
100023	5100001	8100000	0.1754	0.8566	20.48	18.07
100023	5400001	8400000	0.1866	0.8602	21.69	19.28
100023	5700001	8700000	0.1910	0.8543	22.36	19.95
100023	6000001	9000000	0.1878	0.8584	21.88	19.47
100023	6300001	9300000	0.1804	0.8551	21.10	18.69
100023	6600001	9600000	0.1895	0.8549	22.16	19.75
100023	6900001	9900000	0.1913	0.8626	22.18	19.77
100023	7200001	10200000	0.1838	0.8732	21.04	18.63
100023	7500001	10500000	0.1809	0.8688	20.82	18.41
100023	7800001	10800000	0.1775	0.8661	20.49	18.08
100023	8100001	11100000	0.1749	0.8679	20.15	17.74
100023	8400001	11400000	0.1571	0.8688	18.08	15.67
100023	8700001	11700000	0.1621	0.8736	18.55	16.14
100023	9000001	12000000	0.1650	0.8581	19.23	16.82
100023	9300001	12300000	0.1814	0.8576	21.15	18.74
100023	9600001	12600000	0.1776	0.8538	20.80	18.39
100023	9900001	12900000	0.1916	0.8528	22.46	20.05
100023	10200001	13200000	0.1939	0.8414	23.05	20.64
100023	10500001	13500000	0.1841	0.8386	21.95	19.54
100023	10800001	13800000	0.1872	0.8337	22.46	20.05
100023	11100001	14100000	0.1783	0.8322	21.43	19.02
100023	11400001	14400000	0.1850	0.8177	22.63	20.22
100023	11700001	14700000	0.1808	0.8126	22.25	19.84
100023	12000001	15000000	0.1751	0.8153	21.47	19.06
100023	12300001	15300000	0.1711	0.7913	21.62	19.21
100023	12600001	15600000	0.1642	0.7906	20.77	18.36
100023	12900001	15900000	0.1539	0.7881	19.52	17.11
100023	13200001	16200000	0.1571	0.7977	19.70	17.29
100023	13500001	16500000	0.1674	0.7957	21.04	18.63
100023	13800001	16800000	0.1606	0.7947	20.21	17.80
100023	14100001	17100000	0.1700	0.7934	21.43	19.02
100023	14400001	17400000	0.1758	0.8091	21.72	19.31
100023	14700001	17700000	0.1723	0.8120	21.21	18.80
100023	15000001	18000000	0.1712	0.8120	21.09	18.68
100023	15300001	18300000	0.1690	0.8373	20.18	17.77
100023	15600001	18600000	0.1765	0.8339	21.16	18.75
100023	15900001	18900000	0.1760	0.8271	21.28	18.87
100023	16200001	19200000	0.1815	0.8148	22.27	19.86
100023	16500001	19500000	0.1749	0.8122	21.54	19.13
100023	16800001	19800000	0.1807	0.8146	22.19	19.78
100023	17100001	20100000	0.1716	0.8201	20.93	18.52
100023	17400001	20400000	0.1657	0.8230	20.13	17.72
100023	17700001	20700000	0.1750	0.8215	21.30	18.89
100023	18000001	21000000	0.1815	0.8212	22.11	19.70
100023	18300001	21300000	0.1891	0.8225	22.99	20.58
100023	18600001	21600000	0.1942	0.8118	23.92	21.51
100023	18900001	21900000	0.2125	0.8061	26.36	23.95
100023	19200001	22200000	0.1978	0.8016	24.67	22.26
100023	19500001	22500000	0.1974	0.8059	24.49	22.08
100023	19800001	22800000	0.1966	0.8083	24.32	21.91
100023	20100001	23100000	0.1972	0.7866	25.08	22.67
100023	20400001	23400000	0.2087	0.7754	26.92	24.51
100023	20700001	23700000	0.2000	0.7778	25.72	23.31
100023	21000001	24000000	0.1907	0.7750	24.60	22.19
100023	21300001	24300000	0.1807	0.7739	23.35	20.94
100023	21600001	24600000	0.1824	0.7841	23.27	20.86
100023	21900001	24900000	0.1567	0.7854	19.95	17.54
100023	22200001	25200000	0.1659	0.7937	20.90	18.49
100023	22500001	25500000	0.1701	0.7960	21.38	18.97
100023	22800001	25800000	0.1576	0.7830	20.13	17.72
100023	23100001	26100000	0.1637	0.7936	20.62	18.21
100023	23400001	26400000	0.1533	0.7957	19.27	16.86
100023	23700001	26700000	0.1539	0.7947	19.37	16.96
100023	24000001	27000000	0.1650	0.8064	20.46	18.05
100023	24300001	27300000	0.1614	0.7998	20.18	17.77
100023	24600001	27600000	0.1687	0.8053	20.95	18.54
100023	24900001	27900000	0.1780	0.8187	21.75	19.34
100023	25200001	28200000	0.1707	0.8217	20.78	18.37
100023	25500001	28361753	0.1610	0.8237	18.64	16.23
100065	1	279007	0.1207	0.9795	1.15	0
945	1	3000000	0.1824	0.6560	27.80	25.39
945	300001	3300000	0.1686	0.6390	26.38	23.97
945	600001	3600000	0.1756	0.6228	28.20	25.79
945	900001	3900000	0.1770	0.6340	27.92	25.51
945	1200001	4200000	0.1755	0.6327	27.74	25.33
945	1500001	4500000	0.1606	0.6197	25.91	23.50
945	1800001	4800000	0.1591	0.6134	25.94	23.53
945	2100001	5100000	0.1609	0.6117	26.30	23.89
945	2400001	5400000	0.1498	0.6167	24.29	21.88
945	2700001	5700000	0.1564	0.6258	24.99	22.58
945	3000001	6000000	0.1501	0.6365	23.58	21.17
945	3300001	6300000	0.1577	0.6517	24.20	21.79
945	3600001	6600000	0.1559	0.6580	23.69	21.28
945	3900001	6900000	0.1674	0.6636	25.22	22.81
945	4200001	7200000	0.1475	0.6421	22.96	20.55
945	4500001	7500000	0.1563	0.6506	24.01	21.60
945	4800001	7800000	0.1635	0.6432	25.42	23.01
945	5100001	8100000	0.1667	0.6465	25.78	23.37
945	5400001	8400000	0.1609	0.6391	25.17	22.76
945	5700001	8700000	0.1564	0.6219	25.15	22.74
945	6000001	9000000	0.1567	0.6181	25.35	22.94
945	6300001	9300000	0.1473	0.6012	24.50	22.09
945	6600001	9600000	0.1476	0.5855	25.21	22.80
945	6900001	9900000	0.1298	0.5800	22.38	19.97
945	7200001	10200000	0.1451	0.5900	24.59	22.18
945	7500001	10500000	0.1385	0.5861	23.63	21.22
945	7800001	10800000	0.1339	0.5980	22.39	19.98
945	8100001	11100000	0.1377	0.6150	22.39	19.98
945	8400001	11400000	0.1528	0.6214	24.59	22.18
945	8700001	11700000	0.1645	0.6539	25.16	22.75
945	9000001	12000000	0.1678	0.6549	25.63	23.22
945	9300001	12300000	0.1733	0.6567	26.40	23.99
945	9600001	12600000	0.1630	0.6601	24.70	22.29
945	9900001	12900000	0.1738	0.6564	26.48	24.07
945	10200001	13200000	0.1731	0.6655	26.02	23.61
945	10500001	13500000	0.1683	0.6807	24.73	22.32
945	10800001	13800000	0.1694	0.6862	24.68	22.27
945	11100001	14100000	0.1667	0.6848	24.34	21.93
945	11400001	14400000	0.1619	0.6797	23.82	21.41
945	11700001	14700000	0.1517	0.6670	22.74	20.33
945	12000001	15000000	0.1336	0.6468	20.65	18.24
945	12300001	15300000	0.1509	0.6654	22.68	20.27
945	12600001	15600000	0.1580	0.6766	23.36	20.95
945	12900001	15900000	0.1630	0.6706	24.31	21.90
945	13200001	16200000	0.1585	0.6664	23.79	21.38
945	13500001	16500000	0.1756	0.6582	26.68	24.27
945	13800001	16800000	0.1776	0.6487	27.38	24.97
945	14100001	17100000	0.1765	0.6329	27.88	25.47
945	14400001	17400000	0.1760	0.6387	27.56	25.15
945	14700001	17700000	0.1830	0.6317	28.96	26.55
945	15000001	18000000	0.1841	0.6506	28.31	25.90
945	15300001	18300000	0.1779	0.6461	27.54	25.13
945	15600001	18600000	0.1761	0.6448	27.31	24.90
945	15900001	18900000	0.1797	0.6650	27.02	24.61
945	16200001	19200000	0.1944	0.6631	29.32	26.91
945	16500001	19500000	0.1879	0.6478	29.00	26.59
945	16800001	19800000	0.1833	0.6498	28.20	25.79
945	17100001	20100000	0.1911	0.6674	28.64	26.23
945	17400001	20400000	0.2036	0.6730	30.25	27.84
945	17700001	20700000	0.2038	0.6859	29.72	27.31
945	18000001	21000000	0.2141	0.6789	31.54	29.13
945	18300001	21300000	0.1925	0.6807	28.28	25.87
945	18600001	21600000	0.1979	0.6721	29.44	27.03
945	18900001	21900000	0.1862	0.6552	28.42	26.01
945	19200001	22200000	0.1795	0.6584	27.26	24.85
945	19500001	22500000	0.1706	0.6721	25.39	22.98
945	19800001	22800000	0.1666	0.6871	24.25	21.84
945	20100001	23100000	0.1674	0.6839	24.48	22.07
945	20400001	23400000	0.1621	0.6745	24.02	21.61
945	20700001	23700000	0.1638	0.6712	24.41	22.00
945	21000001	24000000	0.1651	0.6752	24.46	22.05
945	21300001	24300000	0.1763	0.6683	26.39	23.98
945	21600001	24600000	0.1834	0.6784	27.03	24.62
945	21900001	24900000	0.1880	0.6932	27.13	24.72
945	22200001	25200000	0.1764	0.6968	25.32	22.91
945	22500001	25500000	0.1917	0.7036	27.25	24.84
945	22800001	25800000	0.1902	0.6946	27.38	24.97
945	23100001	26100000	0.1999	0.6844	29.22	26.81
945	23400001	26400000	0.1999	0.6977	28.65	26.24
945	23700001	26700000	0.2028	0.7011	28.92	26.51
945	24000001	27000000	0.2046	0.7016	29.16	26.75
945	24300001	27300000	0.2120	0.6992	30.32	27.91
945	24600001	27600000	0.2056	0.6847	30.03	27.62
945	24900001	27900000	0.2035	0.6769	30.06	27.65
945	25200001	28200000	0.2138	0.6670	32.06	29.65
945	25500001	28500000	0.1968	0.6621	29.72	27.31
945	25800001	28800000	0.2169	0.6701	32.37	29.96
945	26100001	29100000	0.2154	0.6926	31.09	28.68
945	26400001	29400000	0.2044	0.6843	29.87	27.46
945	26700001	29700000	0.1991	0.6928	28.74	26.33
945	27000001	30000000	0.1900	0.6781	28.02	25.61
945	27300001	30300000	0.1781	0.6672	26.69	24.28
945	27600001	30600000	0.1736	0.6939	25.02	22.61
945	27900001	30900000	0.1805	0.6879	26.24	23.83
945	28200001	31200000	0.1764	0.6862	25.71	23.30
945	28500001	31500000	0.1748	0.6881	25.41	23.00
945	28800001	31800000	0.1596	0.6788	23.51	21.10
945	29100001	32100000	0.1382	0.6726	20.55	18.14
945	29400001	32400000	0.1354	0.6807	19.90	17.49
945	29700001	32700000	0.1339	0.6653	20.13	17.72
945	30000001	33000000	0.1396	0.6733	20.73	18.32
945	30300001	33300000	0.1413	0.6900	20.48	18.07
945	30600001	33600000	0.1371	0.6720	20.40	17.99
945	30900001	33900000	0.1376	0.6731	20.44	18.03
945	31200001	34200000	0.1339	0.6880	19.47	17.06
945	31500001	34500000	0.1519	0.6918	21.95	19.54
945	31800001	34800000	0.1544	0.6888	22.42	20.01
945	32100001	35100000	0.1681	0.6749	24.91	22.50
945	32400001	35400000	0.1715	0.6816	25.16	22.75
945	32700001	35700000	0.1653	0.6991	23.64	21.23
945	33000001	36000000	0.1594	0.6939	22.97	20.56
945	33300001	36300000	0.1596	0.6988	22.84	20.43
945	33600001	36600000	0.1844	0.7099	25.98	23.57
945	33900001	36900000	0.1657	0.7153	23.17	20.76
945	34200001	37200000	0.1764	0.7133	24.72	22.31
945	34500001	37500000	0.1731	0.7014	24.68	22.27
945	34800001	37800000	0.1899	0.7062	26.89	24.48
945	35100001	38100000	0.1872	0.7186	26.06	23.65
945	35400001	38400000	0.1814	0.7081	25.61	23.20
945	35700001	38700000	0.1931	0.6930	27.86	25.45
945	36000001	39000000	0.2044	0.7069	28.92	26.51
945	36300001	39300000	0.2028	0.6973	29.09	26.68
945	36600001	39600000	0.1858	0.6828	27.21	24.80
945	36900001	39900000	0.1902	0.6819	27.90	25.49
945	37200001	40200000	0.1705	0.6902	24.70	22.29
945	37500001	40500000	0.1721	0.7083	24.30	21.89
945	37800001	40800000	0.1477	0.7168	20.60	18.19
945	38100001	41100000	0.1447	0.7266	19.91	17.50
945	38400001	41400000	0.1622	0.7148	22.70	20.29
945	38700001	41700000	0.1728	0.7145	24.18	21.77
945	39000001	42000000	0.1684	0.7168	23.50	21.09
945	39300001	42300000	0.1743	0.7145	24.39	21.98
945	39600001	42600000	0.1739	0.7001	24.85	22.44
945	39900001	42900000	0.1818	0.6959	26.12	23.71
945	40200001	43200000	0.1997	0.6855	29.13	26.72
945	40500001	43500000	0.1901	0.6642	28.62	26.21
945	40800001	43800000	0.1813	0.6457	28.09	25.68
945	41100001	44100000	0.1787	0.6370	28.05	25.64
945	41400001	44400000	0.1830	0.6492	28.18	25.77
945	41700001	44700000	0.1702	0.6530	26.07	23.66
945	42000001	45000000	0.1671	0.6388	26.16	23.75
945	42300001	45300000	0.1753	0.6429	27.27	24.86
945	42600001	45600000	0.1778	0.6592	26.98	24.57
945	42900001	45900000	0.1685	0.6481	25.99	23.58
945	43200001	46200000	0.1727	0.6531	26.44	24.03
945	43500001	46500000	0.1705	0.6703	25.43	23.02
945	43800001	46800000	0.1871	0.6776	27.62	25.21
945	44100001	47100000	0.1931	0.6650	29.03	26.62
945	44400001	47400000	0.1761	0.6712	26.24	23.83
945	44700001	47700000	0.1736	0.6615	26.24	23.83
945	45000001	48000000	0.1795	0.6767	26.53	24.12
945	45300001	48300000	0.1692	0.6828	24.79	22.38
945	45600001	48600000	0.1636	0.6846	23.90	21.49
945	45900001	48900000	0.1755	0.6899	25.44	23.03
945	46200001	49200000	0.1626	0.6742	24.12	21.71
945	46500001	49500000	0.1658	0.6560	25.28	22.87
945	46800001	49800000	0.1664	0.6534	25.47	23.06
945	47100001	50100000	0.1691	0.6593	25.65	23.24
945	47400001	50400000	0.1760	0.6619	26.58	24.17
945	47700001	50700000	0.1714	0.6785	25.26	22.85
945	48000001	51000000	0.1700	0.6655	25.55	23.14
945	48300001	51300000	0.1720	0.6722	25.59	23.18
945	48600001	51600000	0.1745	0.6828	25.55	23.14
945	48900001	51900000	0.1732	0.6911	25.06	22.65
945	49200001	52200000	0.1767	0.6959	25.40	22.99
945	49500001	52500000	0.1780	0.7112	25.02	22.61
945	49800001	52800000	0.1731	0.7081	24.45	22.04
945	50100001	53100000	0.1710	0.7207	23.72	21.31
945	50400001	53400000	0.1698	0.7007	24.23	21.82
945	50700001	53700000	0.1738	0.6870	25.31	22.90
945	51000001	54000000	0.1651	0.6977	23.67	21.26
945	51300001	54300000	0.1616	0.6916	23.36	20.95
945	51600001	54600000	0.1631	0.6772	24.08	21.67
945	51900001	54900000	0.1643	0.6790	24.20	21.79
945	52200001	55200000	0.1611	0.6848	23.53	21.12
945	52500001	55500000	0.1590	0.6920	22.98	20.57
945	52800001	55800000	0.1573	0.7138	22.04	19.63
945	53100001	56100000	0.1519	0.7066	21.51	19.10
945	53400001	56400000	0.1531	0.7206	21.25	18.84
945	53700001	56700000	0.1492	0.7291	20.47	18.06
945	54000001	57000000	0.1571	0.7181	21.88	19.47
945	54300001	57300000	0.1653	0.7286	22.68	20.27
945	54600001	57600000	0.1572	0.7183	21.89	19.48
945	54900001	57900000	0.1620	0.7148	22.66	20.25
945	55200001	58200000	0.1584	0.7100	22.31	19.90
945	55500001	58500000	0.1643	0.7039	23.34	20.93
945	55800001	58800000	0.1667	0.6989	23.85	21.44
945	56100001	59100000	0.1669	0.7032	23.74	21.33
945	56400001	59400000	0.1634	0.7125	22.93	20.52
945	56700001	59700000	0.1581	0.7032	22.49	20.08
945	57000001	60000000	0.1517	0.7101	21.36	18.95
945	57300001	60300000	0.1488	0.7114	20.92	18.51
945	57600001	60600000	0.1582	0.7415	21.33	18.92
945	57900001	60900000	0.1512	0.7467	20.25	17.84
945	58200001	61200000	0.1684	0.7603	22.15	19.74
945	58500001	61500000	0.1664	0.7593	21.91	19.50
945	58800001	61800000	0.1706	0.7704	22.15	19.74
945	59100001	62100000	0.1707	0.7737	22.06	19.65
945	59400001	62400000	0.1733	0.7705	22.50	20.09
945	59700001	62700000	0.1840	0.7672	23.99	21.58
945	60000001	63000000	0.1898	0.7733	24.55	22.14
945	60300001	63300000	0.1883	0.7744	24.32	21.91
945	60600001	63600000	0.1827	0.7636	23.93	21.52
945	60900001	63900000	0.1885	0.7723	24.41	22.00
945	61200001	64200000	0.1809	0.7712	23.46	21.05
945	61500001	64500000	0.1867	0.7693	24.27	21.86
945	61800001	64800000	0.1798	0.7507	23.95	21.54
945	62100001	65100000	0.1935	0.7458	25.95	23.54
945	62400001	65400000	0.1901	0.7415	25.64	23.23
945	62700001	65700000	0.1810	0.7671	23.59	21.18
945	63000001	66000000	0.1878	0.7788	24.12	21.71
945	63300001	66300000	0.1887	0.7655	24.65	22.24
945	63600001	66600000	0.2004	0.7700	26.03	23.62
945	63900001	66900000	0.2076	0.7675	27.04	24.63
945	64200001	67200000	0.2052	0.7576	27.08	24.67
945	64500001	67500000	0.2097	0.7653	27.40	24.99
945	64800001	67800000	0.2058	0.7654	26.88	24.47
945	65100001	68100000	0.1982	0.7528	26.33	23.92
945	65400001	68400000	0.1990	0.7585	26.23	23.82
945	65700001	68700000	0.2011	0.7396	27.18	24.77
945	66000001	69000000	0.2005	0.7259	27.62	25.21
945	66300001	69300000	0.2063	0.7336	28.12	25.71
945	66600001	69600000	0.1977	0.7303	27.07	24.66
945	66900001	69900000	0.1946	0.7455	26.10	23.69
945	67200001	70200000	0.2056	0.7713	26.66	24.25
945	67500001	70500000	0.1834	0.7814	23.47	21.06
945	67800001	70800000	0.1894	0.8029	23.59	21.18
945	68100001	71100000	0.1784	0.8269	21.57	19.16
945	68400001	71400000	0.1865	0.8349	22.33	19.92
945	68700001	71700000	0.1986	0.8527	23.29	20.88
945	69000001	72000000	0.1876	0.8645	21.70	19.29
945	69300001	72300000	0.1817	0.8591	21.15	18.74
945	69600001	72600000	0.1908	0.8621	22.13	19.72
945	69900001	72900000	0.1839	0.8435	21.80	19.39
945	70200001	73200000	0.1718	0.8192	20.97	18.56
945	70500001	73500000	0.1858	0.8053	23.07	20.66
945	70800001	73800000	0.1879	0.7982	23.54	21.13
945	71100001	74100000	0.1902	0.7889	24.11	21.70
945	71400001	74400000	0.1808	0.7630	23.70	21.29
945	71700001	74700000	0.1642	0.7492	21.92	19.51
945	72000001	75000000	0.1713	0.7346	23.32	20.91
945	72300001	75300000	0.1669	0.7232	23.07	20.66
945	72600001	75600000	0.1688	0.7317	23.07	20.66
945	72900001	75900000	0.1820	0.7345	24.78	22.37
945	73200001	76200000	0.1772	0.7223	24.54	22.13
945	73500001	76500000	0.1773	0.7341	24.15	21.74
945	73800001	76800000	0.1826	0.7207	25.34	22.93
945	74100001	77100000	0.1866	0.7191	25.95	23.54
945	74400001	77400000	0.1935	0.7381	26.22	23.81
945	74700001	77700000	0.2049	0.7352	27.87	25.46
945	75000001	78000000	0.1982	0.7428	26.68	24.27
945	75300001	78300000	0.1993	0.7665	26.01	23.60
945	75600001	78600000	0.1894	0.7544	25.10	22.69
945	75900001	78900000	0.1691	0.7522	22.48	20.07
945	76200001	79200000	0.1764	0.7499	23.52	21.11
945	76500001	79500000	0.1753	0.7300	24.01	21.60
945	76800001	79800000	0.1669	0.7240	23.06	20.65
945	77100001	80100000	0.1644	0.7268	22.62	20.21
945	77400001	80400000	0.1579	0.7276	21.70	19.29
945	77700001	80700000	0.1521	0.7431	20.46	18.05
945	78000001	81000000	0.1516	0.7367	20.57	18.16
945	78300001	81300000	0.1463	0.7220	20.26	17.85
945	78600001	81600000	0.1414	0.7313	19.34	16.93
945	78900001	81900000	0.1512	0.7157	21.12	18.71
945	79200001	82200000	0.1514	0.7469	20.27	17.86
945	79500001	82500000	0.1479	0.7503	19.71	17.30
945	79800001	82800000	0.1506	0.7703	19.55	17.14
945	80100001	83100000	0.1619	0.7650	21.17	18.76
945	80400001	83400000	0.1648	0.7647	21.55	19.14
945	80700001	83700000	0.1739	0.7548	23.04	20.63
945	81000001	84000000	0.1763	0.7525	23.43	21.02
945	81300001	84300000	0.1693	0.7445	22.74	20.33
945	81600001	84600000	0.1842	0.7471	24.65	22.24
945	81900001	84900000	0.1844	0.7510	24.55	22.14
945	82200001	85200000	0.1793	0.7367	24.33	21.92
945	82500001	85500000	0.1817	0.7502	24.22	21.81
945	82800001	85800000	0.1733	0.7462	23.22	20.81
945	83100001	86100000	0.1617	0.7421	21.79	19.38
945	83400001	86400000	0.1604	0.7280	22.04	19.63
945	83700001	86700000	0.1560	0.7442	20.97	18.56
945	84000001	87000000	0.1569	0.7552	20.77	18.36
945	84300001	87300000	0.1670	0.7679	21.75	19.34
945	84600001	87600000	0.1593	0.7552	21.10	18.69
945	84900001	87900000	0.1538	0.7743	19.86	17.45
945	85200001	88200000	0.1593	0.7859	20.27	17.86
945	85500001	88500000	0.1614	0.7887	20.47	18.06
945	85800001	88800000	0.1654	0.7837	21.10	18.69
945	86100001	89100000	0.1674	0.7990	20.95	18.54
945	86400001	89400000	0.1705	0.8049	21.18	18.77
945	86700001	89700000	0.1706	0.7857	21.71	19.30
945	87000001	90000000	0.1703	0.7820	21.78	19.37
945	87300001	90300000	0.1640	0.7768	21.12	18.71
945	87600001	90600000	0.1604	0.7749	20.69	18.28
945	87900001	90900000	0.1564	0.7763	20.15	17.74
945	88200001	91200000	0.1629	0.7786	20.92	18.51
945	88500001	91500000	0.1585	0.7723	20.53	18.12
945	88800001	91800000	0.1585	0.7806	20.30	17.89
945	89100001	92100000	0.1615	0.7695	20.99	18.58
945	89400001	92400000	0.1545	0.7739	19.96	17.55
945	89700001	92700000	0.1670	0.7839	21.31	18.90
945	90000001	93000000	0.1643	0.7907	20.78	18.37
945	90300001	93300000	0.1852	0.7858	23.57	21.16
945	90600001	93600000	0.1951	0.7893	24.72	22.31
945	90900001	93900000	0.1968	0.7671	25.65	23.24
945	91200001	94200000	0.1791	0.7504	23.87	21.46
945	91500001	94500000	0.1770	0.7425	23.84	21.43
945	91800001	94800000	0.1987	0.7260	27.37	24.96
945	92100001	95100000	0.1976	0.7307	27.04	24.63
945	92400001	95400000	0.1971	0.7287	27.05	24.64
945	92700001	95700000	0.1848	0.7297	25.32	22.91
945	93000001	96000000	0.1929	0.7346	26.26	23.85
945	93300001	96300000	0.1910	0.7374	25.90	23.49
945	93600001	96600000	0.1930	0.7359	26.23	23.82
945	93900001	96900000	0.1987	0.7584	26.20	23.79
945	94200001	97200000	0.2200	0.7605	28.92	26.51
945	94500001	97500000	0.2396	0.7629	31.41	29.00
945	94800001	97800000	0.2306	0.7785	29.62	27.21
945	95100001	98100000	0.2261	0.7758	29.14	26.73
945	95400001	98400000	0.2236	0.7663	29.18	26.77
945	95700001	98700000	0.2389	0.7622	31.34	28.93
945	96000001	99000000	0.2463	0.7428	33.16	30.75
945	96300001	99300000	0.2329	0.7488	31.11	28.70
945	96600001	99600000	0.2268	0.7487	30.29	27.88
945	96900001	99900000	0.2271	0.7435	30.55	28.14
945	97200001	100200000	0.2151	0.7509	28.64	26.23
945	97500001	100500000	0.2129	0.7503	28.38	25.97
945	97800001	100800000	0.2117	0.7418	28.54	26.13
945	98100001	101100000	0.2151	0.7471	28.79	26.38
945	98400001	101400000	0.2176	0.7547	28.83	26.42
945	98700001	101700000	0.2164	0.7637	28.34	25.93
945	99000001	102000000	0.2139	0.7761	27.56	25.15
945	99300001	102300000	0.2156	0.7814	27.59	25.18
945	99600001	102600000	0.2115	0.7711	27.42	25.01
945	99900001	102900000	0.2146	0.7632	28.12	25.71
945	100200001	103200000	0.2145	0.7535	28.46	26.05
945	100500001	103500000	0.1920	0.7414	25.89	23.48
945	100800001	103800000	0.1966	0.7471	26.32	23.91
945	101100001	104100000	0.2096	0.7442	28.17	25.76
945	101400001	104400000	0.2188	0.7432	29.44	27.03
945	101700001	104700000	0.1962	0.7301	26.87	24.46
945	102000001	105000000	0.1838	0.7294	25.19	22.78
945	102300001	105300000	0.1983	0.7238	27.39	24.98
945	102600001	105600000	0.2128	0.7390	28.79	26.38
945	102900001	105900000	0.2151	0.7385	29.13	26.72
945	103200001	106200000	0.2108	0.7376	28.58	26.17
945	103500001	106500000	0.2248	0.7643	29.41	27.00
945	103800001	106800000	0.2095	0.7587	27.61	25.20
945	104100001	107100000	0.1928	0.7522	25.62	23.21
945	104400001	107400000	0.1888	0.7480	25.24	22.83
945	104700001	107700000	0.1902	0.7491	25.39	22.98
945	105000001	108000000	0.1909	0.7596	25.13	22.72
945	105300001	108300000	0.1740	0.7568	22.99	20.58
945	105600001	108600000	0.1605	0.7560	21.24	18.83
945	105900001	108900000	0.1463	0.7620	19.20	16.79
945	106200001	109200000	0.1434	0.7677	18.68	16.27
945	106500001	109500000	0.1301	0.7520	17.30	14.89
945	106800001	109800000	0.1330	0.7571	17.57	15.16
945	107100001	110100000	0.1359	0.7701	17.64	15.23
945	107400001	110400000	0.1228	0.7815	15.72	13.31
945	107700001	110700000	0.1246	0.7952	15.67	13.26
945	108000001	111000000	0.1241	0.7863	15.78	13.37
945	108300001	111300000	0.1192	0.7992	14.92	12.51
945	108600001	111600000	0.1145	0.8014	14.29	11.88
945	108900001	111900000	0.1166	0.8094	14.41	12.00
945	109200001	112200000	0.1217	0.8180	14.88	12.47
945	109500001	112500000	0.1289	0.8215	15.69	13.28
945	109800001	112800000	0.1254	0.8269	15.16	12.75
945	110100001	113100000	0.1249	0.8128	15.36	12.95
945	110400001	113400000	0.1392	0.8093	17.20	14.79
945	110700001	113700000	0.1452	0.8008	18.13	15.72
945	111000001	114000000	0.1532	0.7961	19.24	16.83
945	111300001	114300000	0.1586	0.7845	20.22	17.81
945	111600001	114600000	0.1600	0.7970	20.07	17.66
945	111900001	114900000	0.1652	0.8059	20.50	18.09
945	112200001	115200000	0.1665	0.8055	20.67	18.26
945	112500001	115500000	0.1850	0.8103	22.83	20.42
945	112800001	115800000	0.1903	0.8029	23.71	21.30
945	113100001	116100000	0.1879	0.8073	23.28	20.87
945	113400001	116400000	0.1774	0.8071	21.97	19.56
945	113700001	116700000	0.1860	0.8118	22.91	20.50
945	114000001	117000000	0.1786	0.8015	22.28	19.87
945	114300001	117300000	0.1851	0.8057	22.97	20.56
945	114600001	117600000	0.1921	0.7933	24.21	21.80
945	114900001	117900000	0.1909	0.7851	24.32	21.91
945	115200001	118200000	0.1819	0.7942	22.90	20.49
945	115500001	118500000	0.1625	0.7948	20.45	18.04
945	115800001	118800000	0.1592	0.8009	19.87	17.46
945	116100001	119100000	0.1556	0.8095	19.22	16.81
945	116400001	119400000	0.1677	0.8242	20.34	17.93
945	116700001	119700000	0.1586	0.8191	19.37	16.96
945	117000001	120000000	0.1644	0.8409	19.56	17.15
945	117300001	120300000	0.1671	0.8409	19.87	17.46
945	117600001	120600000	0.1592	0.8459	18.82	16.41
945	117900001	120900000	0.1601	0.8392	19.08	16.67
945	118200001	121200000	0.1629	0.8230	19.80	17.39
945	118500001	121500000	0.1663	0.8149	20.41	18.00
945	118800001	121800000	0.1541	0.8098	19.03	16.62
945	119100001	122100000	0.1646	0.8019	20.52	18.11
945	119400001	122400000	0.1703	0.7982	21.34	18.93
945	119700001	122700000	0.1818	0.8053	22.57	20.16
945	120000001	123000000	0.1768	0.7866	22.48	20.07
945	120300001	123300000	0.1637	0.7817	20.94	18.53
945	120600001	123600000	0.1635	0.7639	21.41	19.00
945	120900001	123900000	0.1661	0.7619	21.80	19.39
945	121200001	124200000	0.1684	0.7721	21.81	19.40
945	121500001	124500000	0.1598	0.7684	20.80	18.39
945	121800001	124800000	0.1674	0.7636	21.92	19.51
945	122100001	125100000	0.1652	0.7773	21.25	18.84
945	122400001	125400000	0.1516	0.7612	19.92	17.51
945	122700001	125700000	0.1286	0.7524	17.09	14.68
945	123000001	126000000	0.1436	0.7645	18.79	16.38
945	123300001	126300000	0.1496	0.7764	19.27	16.86
945	123600001	126600000	0.1450	0.8003	18.12	15.71
945	123900001	126900000	0.1396	0.8047	17.34	14.93
945	124200001	127200000	0.1389	0.7902	17.57	15.16
945	124500001	127500000	0.1484	0.8070	18.39	15.98
945	124800001	127800000	0.1536	0.8216	18.70	16.29
945	125100001	128100000	0.1501	0.8107	18.52	16.11
945	125400001	128400000	0.1696	0.8131	20.86	18.45
945	125700001	128700000	0.1809	0.8157	22.18	19.77
945	126000001	129000000	0.1755	0.8147	21.54	19.13
945	126300001	129300000	0.1889	0.8042	23.49	21.08
945	126600001	129600000	0.1997	0.7922	25.21	22.80
945	126900001	129900000	0.2062	0.7959	25.91	23.50
945	127200001	130200000	0.2204	0.8081	27.28	24.87
945	127500001	130500000	0.2238	0.8131	27.52	25.11
945	127800001	130800000	0.2255	0.8121	27.77	25.36
945	128100001	131100000	0.2281	0.8246	27.66	25.25
945	128400001	131400000	0.2136	0.8266	25.84	23.43
945	128700001	131700000	0.2134	0.8406	25.39	22.98
945	129000001	132000000	0.2102	0.8525	24.66	22.25
945	129300001	132300000	0.2034	0.8702	23.37	20.96
945	129600001	132600000	0.2088	0.8706	23.98	21.57
945	129900001	132900000	0.2050	0.8716	23.52	21.11
945	130200001	133200000	0.1898	0.8735	21.73	19.32
945	130500001	133500000	0.1943	0.8681	22.39	19.98
945	130800001	133800000	0.2007	0.8644	23.22	20.81
945	131100001	134100000	0.2018	0.8563	23.57	21.16
945	131400001	134400000	0.2003	0.8676	23.08	20.67
945	131700001	134700000	0.1957	0.8543	22.91	20.50
945	132000001	135000000	0.1997	0.8473	23.56	21.15
945	132300001	135300000	0.1987	0.8275	24.02	21.61
945	132600001	135600000	0.1908	0.8268	23.07	20.66
945	132900001	135900000	0.1967	0.8270	23.79	21.38
945	133200001	136200000	0.1948	0.8261	23.58	21.17
945	133500001	136500000	0.1806	0.8181	22.08	19.67
945	133800001	136800000	0.1705	0.8186	20.83	18.42
945	134100001	137100000	0.1712	0.8229	20.81	18.40
945	134400001	137400000	0.1770	0.8212	21.56	19.15
945	134700001	137700000	0.1823	0.8306	21.94	19.53
945	135000001	138000000	0.1707	0.8208	20.79	18.38
945	135300001	138300000	0.1722	0.8335	20.66	18.25
945	135600001	138600000	0.1695	0.8382	20.22	17.81
945	135900001	138900000	0.1690	0.8337	20.27	17.86
945	136200001	139200000	0.1864	0.8346	22.33	19.92
945	136500001	139500000	0.1834	0.8368	21.92	19.51
945	136800001	139800000	0.1927	0.8361	23.04	20.63
945	137100001	140100000	0.1755	0.8391	20.91	18.50
945	137400001	140400000	0.1733	0.8353	20.74	18.33
945	137700001	140700000	0.1742	0.8228	21.17	18.76
945	138000001	141000000	0.1746	0.8278	21.10	18.69
945	138300001	141300000	0.1768	0.8234	21.48	19.07
945	138600001	141600000	0.1832	0.8255	22.20	19.79
945	138900001	141900000	0.1726	0.8149	21.18	18.77
945	139200001	142200000	0.1766	0.8184	21.58	19.17
945	139500001	142500000	0.1767	0.8266	21.38	18.97
945	139800001	142800000	0.1760	0.8235	21.37	18.96
945	140100001	143100000	0.2065	0.8187	25.22	22.81
945	140400001	143400000	0.2121	0.8197	25.88	23.47
945	140700001	143700000	0.2191	0.8320	26.33	23.92
945	141000001	144000000	0.2195	0.8401	26.13	23.72
945	141300001	144300000	0.2107	0.8526	24.71	22.30
945	141600001	144600000	0.2156	0.8539	25.25	22.84
945	141900001	144900000	0.2172	0.8718	24.91	22.50
945	142200001	145200000	0.2140	0.8762	24.43	22.02
945	142500001	145500000	0.2186	0.8714	25.08	22.67
945	142800001	145800000	0.2101	0.8758	23.99	21.58
945	143100001	146100000	0.1904	0.8740	21.78	19.37
945	143400001	146400000	0.1768	0.8747	20.21	17.80
945	143700001	146700000	0.1652	0.8746	18.89	16.48
945	144000001	147000000	0.1834	0.8757	20.95	18.54
945	144300001	147300000	0.1855	0.8717	21.28	18.87
945	144600001	147600000	0.1702	0.8724	19.51	17.10
945	144900001	147900000	0.1943	0.8754	22.20	19.79
945	145200001	148200000	0.1866	0.8735	21.36	18.95
945	145500001	148500000	0.2027	0.8766	23.12	20.71
945	145800001	148800000	0.2101	0.8869	23.69	21.28
945	146100001	149100000	0.2388	0.8964	26.64	24.23
945	146400001	149400000	0.2513	0.9028	27.83	25.42
945	146700001	149700000	0.2613	0.9112	28.67	26.26
945	147000001	150000000	0.2555	0.9180	27.84	25.43
945	147300001	150300000	0.2552	0.9212	27.70	25.29
945	147600001	150600000	0.2676	0.9228	29.00	26.59
945	147900001	150900000	0.2499	0.9244	27.04	24.63
945	148200001	151200000	0.2474	0.9228	26.81	24.40
945	148500001	151500000	0.2376	0.9298	25.55	23.14
945	148800001	151800000	0.2381	0.9204	25.87	23.46
945	149100001	152100000	0.1983	0.9212	21.52	19.11
945	149400001	152400000	0.1924	0.9196	20.92	18.51
945	149700001	152700000	0.1795	0.9087	19.75	17.34
945	150000001	153000000	0.1700	0.9021	18.85	16.44
945	150300001	153300000	0.1673	0.9003	18.59	16.18
945	150600001	153600000	0.1580	0.8948	17.66	15.25
945	150900001	153900000	0.1520	0.8872	17.13	14.72
945	151200001	154200000	0.1517	0.8879	17.08	14.67
945	151500001	154500000	0.1595	0.8753	18.22	15.81
945	151800001	154800000	0.1561	0.8768	17.80	15.39
945	152100001	155100000	0.1811	0.8651	20.93	18.52
945	152400001	155400000	0.1767	0.8634	20.46	18.05
945	152700001	155700000	0.1692	0.8725	19.39	16.98
945	153000001	156000000	0.1628	0.8673	18.77	16.36
945	153300001	156300000	0.1629	0.8696	18.74	16.33
945	153600001	156600000	0.1631	0.8589	18.99	16.58
945	153900001	156900000	0.1622	0.8647	18.75	16.34
945	154200001	157200000	0.1601	0.8600	18.62	16.21
945	154500001	157500000	0.1432	0.8632	16.59	14.18
945	154800001	157800000	0.1296	0.8626	15.03	12.62
945	155100001	158100000	0.1152	0.8682	13.27	10.86
945	155400001	158400000	0.1253	0.8728	14.35	11.94
945	155700001	158700000	0.1386	0.8632	16.06	13.65
945	156000001	159000000	0.1333	0.8694	15.34	12.93
945	156300001	159300000	0.1346	0.8645	15.57	13.16
945	156600001	159600000	0.1474	0.8838	16.68	14.27
945	156900001	159900000	0.1511	0.8886	17.01	14.60
945	157200001	160200000	0.1508	0.8938	16.87	14.46
945	157500001	160500000	0.1636	0.8923	18.33	15.92
945	157800001	160800000	0.1673	0.8978	18.64	16.23
945	158100001	161100000	0.1749	0.8897	19.66	17.25
945	158400001	161400000	0.1736	0.8857	19.60	17.19
945	158700001	161700000	0.1821	0.8860	20.55	18.14
945	159000001	162000000	0.1834	0.8888	20.63	18.22
945	159300001	162300000	0.1815	0.8832	20.55	18.14
945	159600001	162600000	0.1705	0.8652	19.71	17.30
945	159900001	162900000	0.1745	0.8567	20.37	17.96
945	160200001	163200000	0.1743	0.8610	20.24	17.83
945	160500001	163500000	0.1636	0.8622	18.97	16.56
945	160800001	163800000	0.1794	0.8518	21.06	18.65
945	161100001	164100000	0.1784	0.8601	20.74	18.33
945	161400001	164400000	0.1814	0.8623	21.04	18.63
945	161700001	164700000	0.1766	0.8612	20.50	18.09
945	162000001	165000000	0.1851	0.8579	21.57	19.16
945	162300001	165300000	0.1813	0.8664	20.93	18.52
945	162600001	165600000	0.1826	0.8800	20.74	18.33
945	162900001	165900000	0.1832	0.8824	20.76	18.35
945	163200001	166200000	0.1941	0.8712	22.28	19.87
945	163500001	166500000	0.2006	0.8593	23.35	20.94
945	163800001	166800000	0.1933	0.8577	22.54	20.13
945	164100001	167100000	0.2014	0.8486	23.73	21.32
945	164400001	167400000	0.1815	0.8401	21.61	19.20
945	164700001	167700000	0.1795	0.8258	21.73	19.32
945	165000001	168000000	0.1866	0.8270	22.57	20.16
945	165300001	168300000	0.1846	0.8244	22.40	19.99
945	165600001	168600000	0.1801	0.8072	22.31	19.90
945	165900001	168900000	0.1827	0.8007	22.82	20.41
945	166200001	169200000	0.1711	0.7984	21.43	19.02
945	166500001	169500000	0.1589	0.8088	19.65	17.24
945	166800001	169800000	0.1632	0.8113	20.11	17.70
945	167100001	170100000	0.1571	0.8101	19.39	16.98
945	167400001	170400000	0.1588	0.8094	19.62	17.21
945	167700001	170700000	0.1492	0.8157	18.29	15.88
945	168000001	171000000	0.1494	0.7994	18.69	16.28
945	168300001	171300000	0.1634	0.7902	20.67	18.26
945	168600001	171600000	0.1705	0.8004	21.30	18.89
945	168900001	171900000	0.1634	0.8060	20.28	17.87
945	169200001	172200000	0.1771	0.8159	21.71	19.30
945	169500001	172500000	0.1797	0.8278	21.70	19.29
945	169800001	172800000	0.1758	0.8302	21.18	18.77
945	170100001	173100000	0.1689	0.8444	20.00	17.59
945	170400001	173400000	0.1723	0.8493	20.29	17.88
945	170700001	173700000	0.1862	0.8599	21.66	19.25
945	171000001	174000000	0.1843	0.8680	21.23	18.82
945	171300001	174300000	0.1774	0.8604	20.62	18.21
945	171600001	174600000	0.1657	0.8603	19.27	16.86
945	171900001	174900000	0.1678	0.8538	19.66	17.25
945	172200001	175200000	0.1681	0.8597	19.56	17.15
945	172500001	175500000	0.1655	0.8521	19.42	17.01
945	172800001	175800000	0.1629	0.8494	19.18	16.77
945	173100001	176100000	0.1632	0.8373	19.50	17.09
945	173400001	176400000	0.1659	0.8303	19.98	17.57
945	173700001	176700000	0.1656	0.8173	20.27	17.86
945	174000001	177000000	0.1572	0.8202	19.16	16.75
945	174300001	177300000	0.1664	0.8276	20.10	17.69
945	174600001	177600000	0.1697	0.8096	20.96	18.55
945	174900001	177900000	0.1698	0.8076	21.03	18.62
945	175200001	178200000	0.1645	0.8019	20.52	18.11
945	175500001	178500000	0.1565	0.7815	20.03	17.62
945	175800001	178800000	0.1644	0.7761	21.18	18.77
945	176100001	179100000	0.1751	0.7745	22.61	20.20
945	176400001	179400000	0.1757	0.7744	22.69	20.28
945	176700001	179700000	0.1731	0.7792	22.22	19.81
945	177000001	180000000	0.1788	0.7720	23.16	20.75
945	177300001	180300000	0.1632	0.7674	21.27	18.86
945	177600001	180600000	0.1700	0.7874	21.59	19.18
945	177900001	180900000	0.1664	0.7858	21.17	18.76
945	178200001	181200000	0.1665	0.7783	21.39	18.98
945	178500001	181500000	0.1890	0.7971	23.71	21.30
945	178800001	181800000	0.1885	0.7958	23.68	21.27
945	179100001	182100000	0.1909	0.8021	23.80	21.39
945	179400001	182400000	0.1973	0.7974	24.74	22.33
945	179700001	182700000	0.1897	0.8068	23.52	21.11
945	180000001	183000000	0.1793	0.8060	22.25	19.84
945	180300001	183300000	0.1852	0.8020	23.09	20.68
945	180600001	183600000	0.1803	0.7925	22.75	20.34
945	180900001	183900000	0.1889	0.8001	23.61	21.20
945	181200001	184200000	0.1829	0.8004	22.85	20.44
945	181500001	184500000	0.1822	0.7897	23.07	20.66
945	181800001	184800000	0.1843	0.7863	23.44	21.03
945	182100001	185100000	0.1840	0.7757	23.72	21.31
945	182400001	185400000	0.1792	0.7730	23.18	20.77
945	182700001	185700000	0.1728	0.7469	23.13	20.72
945	183000001	186000000	0.1838	0.7478	24.58	22.17
945	183300001	186300000	0.1793	0.7485	23.96	21.55
945	183600001	186600000	0.1877	0.7543	24.88	22.47
945	183900001	186900000	0.1710	0.7552	22.65	20.24
945	184200001	187200000	0.1698	0.7367	23.05	20.64
945	184500001	187500000	0.1747	0.7349	23.77	21.36
945	184800001	187800000	0.1752	0.7391	23.71	21.30
945	185100001	188100000	0.1741	0.7524	23.13	20.72
945	185400001	188400000	0.1676	0.7531	22.26	19.85
945	185700001	188700000	0.1775	0.7603	23.35	20.94
945	186000001	189000000	0.1686	0.7444	22.65	20.24
945	186300001	189300000	0.1690	0.7527	22.45	20.04
945	186600001	189600000	0.1682	0.7560	22.24	19.83
945	186900001	189900000	0.1683	0.7618	22.09	19.68
945	187200001	190200000	0.1660	0.7743	21.43	19.02
945	187500001	190500000	0.1624	0.7805	20.81	18.40
945	187800001	190800000	0.1549	0.7813	19.83	17.42
945	188100001	191100000	0.1444	0.7836	18.43	16.02
945	188400001	191400000	0.1558	0.7915	19.68	17.27
945	188700001	191700000	0.1565	0.7947	19.69	17.28
945	189000001	192000000	0.1677	0.8146	20.59	18.18
945	189300001	192300000	0.1671	0.8101	20.62	18.21
945	189600001	192600000	0.1651	0.8091	20.41	18.00
945	189900001	192900000	0.1693	0.7842	21.59	19.18
945	190200001	193200000	0.1717	0.7837	21.91	19.50
945	190500001	193500000	0.1565	0.7846	19.94	17.53
945	190800001	193800000	0.1585	0.7836	20.22	17.81
945	191100001	194100000	0.1632	0.7710	21.17	18.76
945	191400001	194400000	0.1511	0.7677	19.69	17.28
945	191700001	194700000	0.1543	0.7812	19.75	17.34
945	192000001	195000000	0.1435	0.7786	18.43	16.02
945	192300001	195300000	0.1426	0.7763	18.37	15.96
945	192600001	195600000	0.1419	0.7764	18.27	15.86
945	192900001	195900000	0.1436	0.7872	18.24	15.83
945	193200001	196200000	0.1542	0.7846	19.65	17.24
945	193500001	196500000	0.1644	0.7758	21.18	18.77
945	193800001	196800000	0.1561	0.7848	19.90	17.49
945	194100001	197100000	0.1510	0.7907	19.09	16.68
945	194400001	197400000	0.1564	0.7949	19.67	17.26
945	194700001	197700000	0.1515	0.7918	19.13	16.72
945	195000001	198000000	0.1601	0.7785	20.56	18.15
945	195300001	198300000	0.1853	0.7925	23.38	20.97
945	195600001	198600000	0.1811	0.7897	22.93	20.52
945	195900001	198900000	0.1779	0.7931	22.43	20.02
945	196200001	199200000	0.1615	0.7968	20.27	17.86
945	196500001	199500000	0.1645	0.7964	20.66	18.25
945	196800001	199800000	0.1659	0.7994	20.75	18.34
945	197100001	200100000	0.1690	0.7984	21.17	18.76
945	197400001	200400000	0.1687	0.8030	21.01	18.60
945	197700001	200700000	0.1675	0.7986	20.97	18.56
945	198000001	201000000	0.1661	0.7964	20.86	18.45
945	198300001	201300000	0.1520	0.7856	19.34	16.93
945	198600001	201600000	0.1566	0.7923	19.77	17.36
945	198900001	201900000	0.1614	0.7939	20.34	17.93
945	199200001	202200000	0.1682	0.7838	21.46	19.05
945	199500001	202500000	0.1693	0.7796	21.71	19.30
945	199800001	202800000	0.1734	0.7594	22.83	20.42
945	200100001	203100000	0.1737	0.7473	23.25	20.84
945	200400001	203400000	0.1746	0.7389	23.62	21.21
945	200700001	203700000	0.1726	0.7360	23.45	21.04
945	201000001	204000000	0.1804	0.7554	23.87	21.46
945	201300001	204300000	0.1707	0.7556	22.60	20.19
945	201600001	204600000	0.1683	0.7504	22.43	20.02
945	201900001	204900000	0.1656	0.7341	22.55	20.14
945	202200001	205200000	0.1677	0.7530	22.27	19.86
945	202500001	205500000	0.1587	0.7469	21.25	18.84
945	202800001	205800000	0.1572	0.7642	20.57	18.16
945	203100001	206100000	0.1540	0.7549	20.40	17.99
945	203400001	206400000	0.1658	0.7562	21.92	19.51
945	203700001	206700000	0.1603	0.7658	20.93	18.52
945	204000001	207000000	0.1566	0.7589	20.63	18.22
945	204300001	207300000	0.1634	0.7523	21.71	19.30
945	204600001	207600000	0.1659	0.7469	22.21	19.80
945	204900001	207900000	0.1647	0.7494	21.98	19.57
945	205200001	208200000	0.1745	0.7449	23.43	21.02
945	205500001	208500000	0.1752	0.7487	23.40	20.99
945	205800001	208800000	0.1861	0.7367	25.27	22.86
945	206100001	209100000	0.1882	0.7503	25.08	22.67
945	206400001	209400000	0.1775	0.7627	23.27	20.86
945	206700001	209700000	0.1939	0.7731	25.08	22.67
945	207000001	210000000	0.1902	0.7706	24.68	22.27
945	207300001	210300000	0.1910	0.7677	24.88	22.47
945	207600001	210600000	0.1965	0.7700	25.52	23.11
945	207900001	210900000	0.2011	0.7694	26.13	23.72
945	208200001	211200000	0.1866	0.7629	24.45	22.04
945	208500001	211500000	0.1908	0.7775	24.53	22.12
945	208800001	211800000	0.1989	0.7839	25.37	22.96
945	209100001	212100000	0.2216	0.7938	27.92	25.51
945	209400001	212400000	0.2157	0.7814	27.60	25.19
945	209700001	212700000	0.2019	0.7660	26.36	23.95
945	210000001	213000000	0.1969	0.7648	25.74	23.33
945	210300001	213300000	0.1961	0.7682	25.52	23.11
945	210600001	213600000	0.1855	0.7632	24.31	21.90
945	210900001	213900000	0.1934	0.7596	25.46	23.05
945	211200001	214200000	0.1921	0.7505	25.60	23.19
945	211500001	214500000	0.1934	0.7438	26.00	23.59
945	211800001	214800000	0.1810	0.7377	24.54	22.13
945	212100001	215100000	0.1710	0.7323	23.35	20.94
945	212400001	215400000	0.1937	0.7311	26.49	24.08
945	212700001	215700000	0.2034	0.7293	27.89	25.48
945	213000001	216000000	0.2011	0.7270	27.67	25.26
945	213300001	216300000	0.2071	0.7260	28.53	26.12
945	213600001	216600000	0.2105	0.7195	29.26	26.85
945	213900001	216900000	0.2024	0.7165	28.25	25.84
945	214200001	217200000	0.2104	0.7281	28.90	26.49
945	214500001	217500000	0.2102	0.7328	28.68	26.27
945	214800001	217800000	0.2036	0.7266	28.02	25.61
945	215100001	218100000	0.1977	0.7224	27.37	24.96
945	215400001	218400000	0.1804	0.7213	25.02	22.61
945	215700001	218700000	0.1810	0.7131	25.38	22.97
945	216000001	219000000	0.1969	0.7141	27.57	25.16
945	216300001	219300000	0.1995	0.7257	27.49	25.08
945	216600001	219600000	0.1869	0.7395	25.27	22.86
945	216900001	219900000	0.1841	0.7411	24.84	22.43
945	217200001	220200000	0.1758	0.7339	23.95	21.54
945	217500001	220500000	0.1745	0.7249	24.08	21.67
945	217800001	220800000	0.1799	0.7376	24.39	21.98
945	218100001	221100000	0.1761	0.7401	23.80	21.39
945	218400001	221400000	0.1864	0.7234	25.77	23.36
945	218700001	221700000	0.1832	0.7214	25.40	22.99
945	219000001	222000000	0.1645	0.7056	23.31	20.90
945	219300001	222300000	0.1564	0.7119	21.97	19.56
945	219600001	222600000	0.1771	0.7164	24.73	22.32
945	219900001	222900000	0.1822	0.7269	25.06	22.65
945	220200001	223200000	0.1949	0.7218	27.00	24.59
945	220500001	223500000	0.2083	0.7270	28.65	26.24
945	220800001	223800000	0.1984	0.7101	27.94	25.53
945	221100001	224100000	0.1946	0.7036	27.67	25.26
945	221400001	224400000	0.1926	0.7108	27.09	24.68
945	221700001	224700000	0.1877	0.6976	26.91	24.50
945	222000001	225000000	0.1976	0.7129	27.72	25.31
945	222300001	225300000	0.1980	0.6953	28.47	26.06
945	222600001	225600000	0.1819	0.6778	26.84	24.43
945	222900001	225900000	0.1792	0.6740	26.58	24.17
945	223200001	226200000	0.1740	0.6790	25.63	23.22
945	223500001	226500000	0.1627	0.6775	24.01	21.60
945	223800001	226800000	0.1833	0.6918	26.49	24.08
945	224100001	227100000	0.1972	0.6957	28.34	25.93
945	224400001	227400000	0.1876	0.6894	27.22	24.81
945	224700001	227700000	0.1948	0.7017	27.77	25.36
945	225000001	228000000	0.1877	0.6891	27.23	24.82
945	225300001	228300000	0.1952	0.6909	28.25	25.84
945	225600001	228600000	0.2111	0.6908	30.55	28.14
945	225900001	228900000	0.2078	0.6679	31.11	28.70
945	226200001	229200000	0.2010	0.6494	30.95	28.54
945	226500001	229500000	0.1970	0.6570	29.98	27.57
945	226800001	229800000	0.1843	0.6585	27.99	25.58
945	227100001	230100000	0.1707	0.6422	26.59	24.18
945	227400001	230400000	0.1685	0.6352	26.53	24.12
945	227700001	230700000	0.1688	0.6354	26.57	24.16
945	228000001	231000000	0.1707	0.6345	26.90	24.49
945	228300001	231300000	0.1615	0.6209	26.01	23.60
945	228600001	231600000	0.1631	0.6245	26.11	23.70
945	228900001	231900000	0.1764	0.6469	27.26	24.85
945	229200001	232200000	0.1823	0.6625	27.51	25.10
945	229500001	232500000	0.1731	0.6244	27.72	25.31
945	229800001	232800000	0.1759	0.6141	28.64	26.23
945	230100001	233100000	0.1718	0.6145	27.96	25.55
945	230400001	233400000	0.1841	0.6247	29.48	27.07
945	230700001	233700000	0.1797	0.6139	29.27	26.86
945	231000001	234000000	0.1826	0.6210	29.40	26.99
945	231300001	234300000	0.1814	0.6240	29.07	26.66
945	231600001	234600000	0.1683	0.6164	27.31	24.90
945	231900001	234900000	0.1520	0.6011	25.28	22.87
945	232200001	235200000	0.1499	0.5978	25.07	22.66
945	232500001	235500000	0.1616	0.6240	25.90	23.49
945	232800001	235800000	0.1626	0.6181	26.31	23.90
945	233100001	236100000	0.1543	0.6217	24.83	22.42
945	233400001	236400000	0.1434	0.6307	22.74	20.33
945	233700001	236700000	0.1537	0.6562	23.43	21.02
945	234000001	237000000	0.1591	0.6668	23.86	21.45
945	234300001	237300000	0.1633	0.6851	23.83	21.42
945	234600001	237421495	0.1690	0.6945	22.89	20.48
241	1	3000000	0.2028	0.8403	24.14	21.73
241	300001	3300000	0.1781	0.8223	21.66	19.25
241	600001	3600000	0.1738	0.8164	21.28	18.87
241	900001	3900000	0.1824	0.8627	21.14	18.73
241	1200001	4200000	0.1808	0.8817	20.51	18.10
241	1500001	4500000	0.1900	0.8735	21.75	19.34
241	1800001	4800000	0.1916	0.8720	21.97	19.56
241	2100001	5100000	0.1980	0.8756	22.61	20.20
241	2400001	5400000	0.2123	0.8619	24.63	22.22
241	2700001	5700000	0.2137	0.8609	24.83	22.42
241	3000001	6000000	0.2253	0.8496	26.52	24.11
241	3300001	6300000	0.2338	0.8538	27.39	24.98
241	3600001	6600000	0.2343	0.8497	27.58	25.17
241	3900001	6900000	0.2346	0.8586	27.32	24.91
241	4200001	7200000	0.2305	0.8610	26.77	24.36
241	4500001	7500000	0.2093	0.8598	24.34	21.93
241	4800001	7800000	0.1928	0.8492	22.70	20.29
241	5100001	8100000	0.1914	0.8454	22.64	20.23
241	5400001	8400000	0.1847	0.8648	21.35	18.94
241	5700001	8700000	0.1965	0.8514	23.09	20.68
241	6000001	9000000	0.1865	0.8622	21.63	19.22
241	6300001	9300000	0.1893	0.8687	21.79	19.38
241	6600001	9600000	0.1873	0.8755	21.39	18.98
241	6900001	9900000	0.1820	0.8603	21.15	18.74
241	7200001	10200000	0.1744	0.8657	20.14	17.73
241	7500001	10500000	0.1777	0.8600	20.67	18.26
241	7800001	10800000	0.1826	0.8600	21.23	18.82
241	8100001	11100000	0.1859	0.8654	21.48	19.07
241	8400001	11400000	0.1828	0.8630	21.19	18.78
241	8700001	11700000	0.1772	0.8586	20.64	18.23
241	9000001	12000000	0.1870	0.8427	22.19	19.78
241	9300001	12300000	0.1853	0.8212	22.57	20.16
241	9600001	12600000	0.1761	0.7996	22.02	19.61
241	9900001	12900000	0.1844	0.8013	23.01	20.60
241	10200001	13200000	0.1823	0.7866	23.18	20.77
241	10500001	13500000	0.1833	0.7898	23.21	20.80
241	10800001	13800000	0.1788	0.7866	22.73	20.32
241	11100001	14100000	0.1756	0.7799	22.51	20.10
241	11400001	14400000	0.1561	0.7655	20.39	17.98
241	11700001	14700000	0.1725	0.7747	22.27	19.86
241	12000001	15000000	0.1706	0.7764	21.97	19.56
241	12300001	15300000	0.1715	0.7877	21.77	19.36
241	12600001	15600000	0.1763	0.7855	22.45	20.04
241	12900001	15900000	0.1619	0.7861	20.59	18.18
241	13200001	16200000	0.1712	0.7994	21.41	19.00
241	13500001	16500000	0.1706	0.8056	21.17	18.76
241	13800001	16800000	0.1817	0.8204	22.14	19.73
241	14100001	17100000	0.1830	0.8258	22.16	19.75
241	14400001	17400000	0.2037	0.8284	24.59	22.18
241	14700001	17700000	0.1819	0.8360	21.76	19.35
241	15000001	18000000	0.1764	0.8326	21.19	18.78
241	15300001	18300000	0.1763	0.8349	21.12	18.71
241	15600001	18600000	0.1770	0.8460	20.92	18.51
241	15900001	18900000	0.1819	0.8527	21.33	18.92
241	16200001	19200000	0.1854	0.8419	22.02	19.61
241	16500001	19500000	0.1888	0.8449	22.34	19.93
241	16800001	19800000	0.1731	0.8275	20.92	18.51
241	17100001	20100000	0.1716	0.8229	20.86	18.45
241	17400001	20400000	0.1714	0.8091	21.18	18.77
241	17700001	20700000	0.1710	0.8090	21.13	18.72
241	18000001	21000000	0.1730	0.8099	21.35	18.94
241	18300001	21300000	0.1715	0.8136	21.08	18.67
241	18600001	21600000	0.1624	0.8083	20.09	17.68
241	18900001	21900000	0.1625	0.8076	20.13	17.72
241	19200001	22200000	0.1522	0.8053	18.90	16.49
241	19500001	22500000	0.1500	0.7985	18.79	16.38
241	19800001	22800000	0.1702	0.7944	21.43	19.02
241	20100001	23100000	0.1612	0.7928	20.33	17.92
241	20400001	23400000	0.1601	0.8045	19.90	17.49
241	20700001	23700000	0.1677	0.7983	21.01	18.60
241	21000001	24000000	0.1681	0.8086	20.79	18.38
241	21300001	24300000	0.1685	0.7911	21.30	18.89
241	21600001	24600000	0.1683	0.7973	21.11	18.70
241	21900001	24900000	0.1615	0.7855	20.56	18.15
241	22200001	25200000	0.1764	0.7959	22.16	19.75
241	22500001	25500000	0.1800	0.7769	23.17	20.76
241	22800001	25800000	0.1682	0.7874	21.36	18.95
241	23100001	26100000	0.1669	0.7797	21.41	19.00
241	23400001	26400000	0.1579	0.7757	20.35	17.94
241	23700001	26700000	0.1547	0.7746	19.97	17.56
241	24000001	27000000	0.1571	0.7691	20.43	18.02
241	24300001	27300000	0.1518	0.7791	19.48	17.07
241	24600001	27600000	0.1714	0.7668	22.36	19.95
241	24900001	27900000	0.1789	0.7678	23.30	20.89
241	25200001	28200000	0.1743	0.7592	22.96	20.55
241	25500001	28500000	0.1774	0.7627	23.26	20.85
241	25800001	28800000	0.1889	0.7638	24.73	22.32
241	26100001	29100000	0.1924	0.7729	24.89	22.48
241	26400001	29400000	0.1941	0.7835	24.77	22.36
241	26700001	29700000	0.1966	0.7883	24.94	22.53
241	27000001	30000000	0.1896	0.7735	24.51	22.10
241	27300001	30300000	0.1852	0.7799	23.75	21.34
241	27600001	30600000	0.1640	0.7824	20.97	18.56
241	27900001	30900000	0.1799	0.7852	22.91	20.50
241	28200001	31200000	0.1805	0.7786	23.18	20.77
241	28500001	31500000	0.1710	0.7739	22.09	19.68
241	28800001	31800000	0.1626	0.7586	21.44	19.03
241	29100001	32100000	0.1727	0.7445	23.20	20.79
241	29400001	32400000	0.1650	0.7358	22.43	20.02
241	29700001	32700000	0.1626	0.7366	22.08	19.67
241	30000001	33000000	0.1613	0.7427	21.72	19.31
241	30300001	33300000	0.1801	0.7395	24.35	21.94
241	30600001	33600000	0.1958	0.7456	26.26	23.85
241	30900001	33900000	0.1900	0.7462	25.46	23.05
241	31200001	34200000	0.1860	0.7595	24.49	22.08
241	31500001	34500000	0.1877	0.7651	24.53	22.12
241	31800001	34800000	0.1782	0.7726	23.07	20.66
241	32100001	35100000	0.1681	0.7882	21.33	18.92
241	32400001	35400000	0.1800	0.7901	22.79	20.38
241	32700001	35700000	0.1932	0.7918	24.41	22.00
241	33000001	36000000	0.1999	0.7884	25.36	22.95
241	33300001	36300000	0.2006	0.7721	25.98	23.57
241	33600001	36600000	0.1976	0.7642	25.86	23.45
241	33900001	36900000	0.1891	0.7608	24.85	22.44
241	34200001	37200000	0.1973	0.7558	26.10	23.69
241	34500001	37500000	0.2031	0.7473	27.18	24.77
241	34800001	37800000	0.2170	0.7396	29.35	26.94
241	35100001	38100000	0.2123	0.7283	29.15	26.74
241	35400001	38400000	0.2090	0.7155	29.21	26.80
241	35700001	38700000	0.1963	0.7039	27.88	25.47
241	36000001	39000000	0.1942	0.6841	28.39	25.98
241	36300001	39300000	0.1741	0.6845	25.44	23.03
241	36600001	39600000	0.1652	0.6839	24.16	21.75
241	36900001	39900000	0.1658	0.6892	24.06	21.65
241	37200001	40200000	0.1562	0.6761	23.10	20.69
241	37500001	40500000	0.1426	0.6819	20.92	18.51
241	37800001	40800000	0.1484	0.6819	21.77	19.36
241	38100001	41100000	0.1633	0.6832	23.91	21.50
241	38400001	41400000	0.1643	0.6835	24.04	21.63
241	38700001	41700000	0.1674	0.6687	25.04	22.63
241	39000001	42000000	0.1723	0.6861	25.12	22.71
241	39300001	42300000	0.1864	0.6824	27.31	24.90
241	39600001	42600000	0.1982	0.6854	28.92	26.51
241	39900001	42900000	0.1904	0.6615	28.78	26.37
241	40200001	43200000	0.1921	0.6482	29.64	27.23
241	40500001	43500000	0.1926	0.6601	29.18	26.77
241	40800001	43800000	0.1952	0.6559	29.76	27.35
241	41100001	44100000	0.1781	0.6595	27.00	24.59
241	41400001	44400000	0.1783	0.6595	27.04	24.63
241	41700001	44700000	0.1810	0.6848	26.42	24.01
241	42000001	45000000	0.1781	0.6891	25.84	23.43
241	42300001	45300000	0.1784	0.6870	25.96	23.55
241	42600001	45600000	0.1654	0.6793	24.35	21.94
241	42900001	45900000	0.1699	0.6950	24.44	22.03
241	43200001	46200000	0.1750	0.7076	24.73	22.32
241	43500001	46500000	0.1832	0.7066	25.93	23.52
241	43800001	46800000	0.1725	0.7210	23.92	21.51
241	44100001	47100000	0.1910	0.7213	26.48	24.07
241	44400001	47400000	0.1905	0.7010	27.18	24.77
241	44700001	47700000	0.1876	0.6948	27.01	24.60
241	45000001	48000000	0.1830	0.6980	26.21	23.80
241	45300001	48300000	0.1876	0.7133	26.30	23.89
241	45600001	48600000	0.1930	0.7087	27.23	24.82
241	45900001	48900000	0.1961	0.7054	27.81	25.40
241	46200001	49200000	0.1903	0.7049	26.99	24.58
241	46500001	49500000	0.1899	0.6990	27.17	24.76
241	46800001	49800000	0.1830	0.6933	26.39	23.98
241	47100001	50100000	0.1670	0.6811	24.52	22.11
241	47400001	50400000	0.1705	0.6971	24.46	22.05
241	47700001	50700000	0.1621	0.6727	24.10	21.69
241	48000001	51000000	0.1707	0.6705	25.45	23.04
241	48300001	51300000	0.1600	0.6538	24.48	22.07
241	48600001	51600000	0.1568	0.6633	23.65	21.24
241	48900001	51900000	0.1568	0.6552	23.93	21.52
241	49200001	52200000	0.1611	0.6533	24.65	22.24
241	49500001	52500000	0.1722	0.6548	26.29	23.88
241	49800001	52800000	0.1708	0.6579	25.97	23.56
241	50100001	53100000	0.1686	0.6495	25.95	23.54
241	50400001	53400000	0.1651	0.6573	25.11	22.70
241	50700001	53700000	0.1801	0.6697	26.89	24.48
241	51000001	54000000	0.1735	0.6688	25.95	23.54
241	51300001	54300000	0.1798	0.6773	26.54	24.13
241	51600001	54600000	0.1878	0.6636	28.31	25.90
241	51900001	54900000	0.2017	0.6768	29.80	27.39
241	52200001	55200000	0.2124	0.6810	31.18	28.77
241	52500001	55500000	0.1936	0.6831	28.34	25.93
241	52800001	55800000	0.1999	0.6681	29.92	27.51
241	53100001	56100000	0.2167	0.6785	31.94	29.53
241	53400001	56400000	0.2283	0.6764	33.75	31.34
241	53700001	56700000	0.2060	0.6961	29.59	27.18
241	54000001	57000000	0.2092	0.7073	29.58	27.17
241	54300001	57300000	0.2020	0.7008	28.82	26.41
241	54600001	57600000	0.2013	0.7066	28.49	26.08
241	54900001	57900000	0.1936	0.7100	27.26	24.85
241	55200001	58200000	0.1901	0.7016	27.09	24.68
241	55500001	58500000	0.2003	0.6940	28.86	26.45
241	55800001	58800000	0.2032	0.7084	28.69	26.28
241	56100001	59100000	0.1893	0.7062	26.81	24.40
241	56400001	59400000	0.1861	0.7128	26.11	23.70
241	56700001	59700000	0.2080	0.6936	29.98	27.57
241	57000001	60000000	0.2093	0.6781	30.87	28.46
241	57300001	60084094	0.2098	0.6906	28.19	25.78
1107	1	3000000	0.2059	0.7118	28.93	26.52
1107	300001	3300000	0.1892	0.7117	26.59	24.18
1107	600001	3600000	0.1856	0.7102	26.13	23.72
1107	900001	3900000	0.1928	0.7043	27.37	24.96
1107	1200001	4200000	0.1929	0.7058	27.33	24.92
1107	1500001	4500000	0.1877	0.6884	27.27	24.86
1107	1800001	4800000	0.1902	0.6725	28.28	25.87
1107	2100001	5100000	0.1836	0.6624	27.72	25.31
1107	2400001	5400000	0.1835	0.6697	27.40	24.99
1107	2700001	5700000	0.1694	0.6735	25.15	22.74
1107	3000001	6000000	0.1576	0.6698	23.53	21.12
1107	3300001	6300000	0.1625	0.6402	25.38	22.97
1107	3600001	6600000	0.1660	0.6345	26.17	23.76
1107	3900001	6900000	0.1611	0.6321	25.48	23.07
1107	4200001	7200000	0.1690	0.6321	26.74	24.33
1107	4500001	7500000	0.1506	0.6395	23.55	21.14
1107	4800001	7800000	0.1449	0.6584	22.01	19.60
1107	5100001	8100000	0.1470	0.6787	21.65	19.24
1107	5400001	8400000	0.1385	0.6889	20.10	17.69
1107	5700001	8700000	0.1422	0.7232	19.66	17.25
1107	6000001	9000000	0.1521	0.7316	20.79	18.38
1107	6300001	9300000	0.1612	0.7520	21.43	19.02
1107	6600001	9600000	0.1587	0.7598	20.89	18.48
1107	6900001	9900000	0.1679	0.7752	21.66	19.25
1107	7200001	10200000	0.1549	0.7509	20.62	18.21
1107	7500001	10500000	0.1736	0.7625	22.77	20.36
1107	7800001	10800000	0.1743	0.7363	23.67	21.26
1107	8100001	11100000	0.1809	0.7062	25.61	23.20
1107	8400001	11400000	0.1950	0.6896	28.27	25.86
1107	8700001	11700000	0.2038	0.6471	31.49	29.08
1107	9000001	12000000	0.1979	0.6270	31.57	29.16
1107	9300001	12300000	0.1938	0.6130	31.62	29.21
1107	9600001	12600000	0.1897	0.5830	32.54	30.13
1107	9900001	12900000	0.1770	0.5557	31.85	29.44
1107	10200001	13200000	0.1853	0.5561	33.33	30.92
1107	10500001	13500000	0.1861	0.5481	33.95	31.54
1107	10800001	13800000	0.1840	0.5603	32.84	30.43
1107	11100001	14100000	0.1682	0.5561	30.25	27.84
1107	11400001	14400000	0.1595	0.5424	29.40	26.99
1107	11700001	14700000	0.1566	0.5457	28.70	26.29
1107	12000001	15000000	0.1641	0.5494	29.86	27.45
1107	12300001	15300000	0.1620	0.5367	30.18	27.77
1107	12600001	15600000	0.1772	0.5469	32.41	30.00
1107	12900001	15900000	0.1878	0.5561	33.77	31.36
1107	13200001	16200000	0.1783	0.5413	32.93	30.52
1107	13500001	16500000	0.1629	0.5410	30.11	27.70
1107	13800001	16800000	0.1577	0.5585	28.23	25.82
1107	14100001	17100000	0.1695	0.5499	30.81	28.40
1107	14400001	17167621	0.1649	0.5463	27.84	25.43
100068	1	692147	0.1483	0.8242	4.15	1.74
100032	1	3000000	0.1873	0.7130	26.26	23.85
100032	300001	3300000	0.1666	0.7268	22.93	20.52
100032	600001	3600000	0.1670	0.7278	22.94	20.53
100032	900001	3900000	0.1592	0.7357	21.64	19.23
100032	1200001	4200000	0.1523	0.7375	20.65	18.24
100032	1500001	4500000	0.1584	0.7312	21.67	19.26
100032	1800001	4800000	0.1604	0.7390	21.71	19.30
100032	2100001	5100000	0.1519	0.7229	21.01	18.60
100032	2400001	5400000	0.1735	0.7367	23.55	21.14
100032	2700001	5700000	0.1809	0.7444	24.30	21.89
100032	3000001	6000000	0.1775	0.7407	23.96	21.55
100032	3300001	6300000	0.1857	0.7338	25.31	22.90
100032	3600001	6600000	0.1810	0.7276	24.88	22.47
100032	3900001	6900000	0.1815	0.7050	25.75	23.34
100032	4200001	7200000	0.1880	0.6929	27.12	24.71
100032	4500001	7500000	0.1822	0.6984	26.08	23.67
100032	4800001	7800000	0.1848	0.6914	26.73	24.32
100032	5100001	8100000	0.1811	0.6924	26.15	23.74
100032	5400001	8400000	0.1670	0.6845	24.40	21.99
100032	5700001	8700000	0.1667	0.6719	24.81	22.40
100032	6000001	9000000	0.1573	0.6863	22.92	20.51
100032	6300001	9300000	0.1595	0.6913	23.07	20.66
100032	6600001	9600000	0.1684	0.6865	24.54	22.13
100032	6900001	9900000	0.1690	0.7108	23.77	21.36
100032	7200001	10200000	0.1636	0.7193	22.75	20.34
100032	7500001	10500000	0.1676	0.7150	23.44	21.03
100032	7800001	10800000	0.1830	0.7297	25.08	22.67
100032	8100001	11100000	0.2022	0.7484	27.03	24.62
100032	8400001	11400000	0.2056	0.7398	27.79	25.38
100032	8700001	11700000	0.2014	0.7382	27.29	24.88
100032	9000001	12000000	0.2019	0.7232	27.92	25.51
100032	9300001	12300000	0.1967	0.7235	27.19	24.78
100032	9600001	12600000	0.1930	0.7260	26.58	24.17
100032	9900001	12900000	0.1957	0.7334	26.68	24.27
100032	10200001	13200000	0.1879	0.7240	25.95	23.54
100032	10500001	13458252	0.1699	0.7510	22.31	19.90
109	1	572022	0.3559	0.9832	6.90	4.49
100064	1	101208	0.3741	0.9728	1.30	0
1456	1	3000000	0.2351	0.8743	26.89	24.48
1456	300001	3300000	0.2272	0.8610	26.39	23.98
1456	600001	3600000	0.2182	0.8482	25.73	23.32
1456	900001	3900000	0.2105	0.8611	24.45	22.04
1456	1200001	4200000	0.2123	0.8590	24.72	22.31
1456	1500001	4500000	0.2184	0.8606	25.38	22.97
1456	1800001	4800000	0.2262	0.8553	26.45	24.04
1456	2100001	5100000	0.2174	0.8418	25.82	23.41
1456	2400001	5400000	0.2175	0.8383	25.95	23.54
1456	2700001	5700000	0.2102	0.8411	24.99	22.58
1456	3000001	6000000	0.2130	0.8319	25.60	23.19
1456	3300001	6300000	0.1978	0.8358	23.67	21.26
1456	3600001	6600000	0.2064	0.8388	24.61	22.20
1456	3900001	6900000	0.2170	0.8319	26.09	23.68
1456	4200001	7200000	0.1997	0.8295	24.07	21.66
1456	4500001	7500000	0.2131	0.8294	25.70	23.29
1456	4800001	7800000	0.2028	0.8299	24.44	22.03
1456	5100001	8100000	0.2097	0.8290	25.29	22.88
1456	5400001	8400000	0.2113	0.8347	25.32	22.91
1456	5700001	8700000	0.2063	0.8204	25.14	22.73
1456	6000001	9000000	0.1952	0.8183	23.86	21.45
1456	6300001	9300000	0.2046	0.8201	24.95	22.54
1456	6600001	9600000	0.2069	0.8191	25.26	22.85
1456	6900001	9900000	0.1965	0.8234	23.87	21.46
1456	7200001	10200000	0.2012	0.8282	24.30	21.89
1456	7500001	10500000	0.1830	0.8205	22.31	19.90
1456	7800001	10800000	0.1807	0.8223	21.98	19.57
1456	8100001	11100000	0.1681	0.8219	20.45	18.04
1456	8400001	11400000	0.1643	0.8097	20.29	17.88
1456	8700001	11700000	0.1794	0.8131	22.06	19.65
1456	9000001	12000000	0.1814	0.8185	22.16	19.75
1456	9300001	12300000	0.1816	0.8080	22.47	20.06
1456	9600001	12600000	0.1742	0.8143	21.39	18.98
1456	9900001	12900000	0.1826	0.8104	22.53	20.12
1456	10200001	13200000	0.1898	0.8086	23.47	21.06
1456	10500001	13500000	0.1914	0.8115	23.58	21.17
1456	10800001	13800000	0.1865	0.8108	23.00	20.59
1456	11100001	14100000	0.1837	0.8075	22.75	20.34
1456	11400001	14400000	0.2019	0.8159	24.74	22.33
1456	11700001	14700000	0.1986	0.8187	24.26	21.85
1456	12000001	15000000	0.2091	0.8204	25.49	23.08
1456	12300001	15300000	0.2091	0.8237	25.39	22.98
1456	12600001	15600000	0.1979	0.8147	24.29	21.88
1456	12900001	15900000	0.1864	0.8188	22.76	20.35
1456	13200001	16200000	0.1917	0.8042	23.83	21.42
1456	13500001	16500000	0.1863	0.8060	23.11	20.70
1456	13800001	16800000	0.1941	0.8137	23.85	21.44
1456	14100001	17100000	0.2063	0.8248	25.01	22.60
1456	14400001	17400000	0.1890	0.8146	23.20	20.79
1456	14700001	17700000	0.1848	0.8164	22.63	20.22
1456	15000001	18000000	0.1764	0.8094	21.80	19.39
1456	15300001	18300000	0.1724	0.8135	21.20	18.79
1456	15600001	18600000	0.1802	0.8270	21.79	19.38
1456	15900001	18900000	0.1909	0.8316	22.96	20.55
1456	16200001	19200000	0.1841	0.8357	22.03	19.62
1456	16500001	19500000	0.1828	0.8244	22.18	19.77
1456	16800001	19800000	0.1792	0.8221	21.80	19.39
1456	17100001	20100000	0.1738	0.8084	21.50	19.09
1456	17400001	20400000	0.1801	0.8087	22.27	19.86
1456	17700001	20700000	0.1799	0.8006	22.47	20.06
1456	18000001	21000000	0.1784	0.8102	22.02	19.61
1456	18300001	21300000	0.1852	0.8087	22.91	20.50
1456	18600001	21600000	0.1864	0.7911	23.56	21.15
1456	18900001	21900000	0.1776	0.7879	22.54	20.13
1456	19200001	22200000	0.1671	0.7993	20.90	18.49
1456	19500001	22500000	0.1702	0.7959	21.39	18.98
1456	19800001	22800000	0.1639	0.7942	20.64	18.23
1456	20100001	23100000	0.1657	0.8149	20.34	17.93
1456	20400001	23400000	0.1676	0.8246	20.32	17.91
1456	20700001	23700000	0.1640	0.8269	19.83	17.42
1456	21000001	24000000	0.1800	0.8323	21.63	19.22
1456	21300001	24300000	0.1830	0.8312	22.01	19.60
1456	21600001	24600000	0.1838	0.8345	22.03	19.62
1456	21900001	24900000	0.1818	0.8395	21.66	19.25
1456	22200001	25200000	0.1959	0.8328	23.52	21.11
1456	22500001	25500000	0.1952	0.8547	22.84	20.43
1456	22800001	25800000	0.1970	0.8488	23.21	20.80
1456	23100001	26100000	0.1973	0.8217	24.02	21.61
1456	23400001	26400000	0.1870	0.8157	22.92	20.51
1456	23700001	26700000	0.1840	0.8116	22.68	20.27
1456	24000001	27000000	0.1711	0.8075	21.18	18.77
1456	24300001	27300000	0.1620	0.8094	20.02	17.61
1456	24600001	27600000	0.1539	0.8209	18.75	16.34
1456	24900001	27900000	0.1546	0.8076	19.14	16.73
1456	25200001	28200000	0.1501	0.8037	18.68	16.27
1456	25500001	28500000	0.1439	0.7851	18.33	15.92
1456	25800001	28800000	0.1482	0.7879	18.80	16.39
1456	26100001	29100000	0.1500	0.8011	18.72	16.31
1456	26400001	29400000	0.1368	0.8050	17.00	14.59
1456	26700001	29700000	0.1432	0.8160	17.55	15.14
1456	27000001	30000000	0.1500	0.7920	18.94	16.53
1456	27300001	30300000	0.1535	0.7904	19.42	17.01
1456	27600001	30600000	0.1537	0.7902	19.45	17.04
1456	27900001	30900000	0.1634	0.8012	20.40	17.99
1456	28200001	31200000	0.1596	0.7997	19.96	17.55
1456	28500001	31500000	0.1643	0.8064	20.37	17.96
1456	28800001	31800000	0.1546	0.8050	19.20	16.79
1456	29100001	32100000	0.1435	0.8123	17.67	15.26
1456	29400001	32400000	0.1561	0.8192	19.05	16.64
1456	29700001	32700000	0.1537	0.8085	19.01	16.60
1456	30000001	33000000	0.1457	0.8198	17.77	15.36
1456	30300001	33300000	0.1561	0.8123	19.22	16.81
1456	30600001	33600000	0.1709	0.8092	21.12	18.71
1456	30900001	33900000	0.1651	0.8074	20.45	18.04
1456	31200001	34200000	0.1815	0.8154	22.26	19.85
1456	31500001	34500000	0.1871	0.8157	22.94	20.53
1456	31800001	34800000	0.2001	0.8038	24.90	22.49
1456	32100001	35100000	0.2113	0.8008	26.39	23.98
1456	32400001	35400000	0.2098	0.7844	26.74	24.33
1456	32700001	35700000	0.2170	0.7916	27.42	25.01
1456	33000001	36000000	0.2249	0.7937	28.33	25.92
1456	33300001	36300000	0.2268	0.7931	28.59	26.18
1456	33600001	36600000	0.2059	0.7725	26.66	24.25
1456	33900001	36900000	0.2048	0.7749	26.43	24.02
1456	34200001	37200000	0.2001	0.7700	25.98	23.57
1456	34500001	37500000	0.2045	0.7644	26.75	24.34
1456	34800001	37800000	0.1930	0.7784	24.80	22.39
1456	35100001	38100000	0.1972	0.7739	25.48	23.07
1456	35400001	38400000	0.1955	0.7696	25.40	22.99
1456	35700001	38700000	0.1819	0.7622	23.86	21.45
1456	36000001	39000000	0.1727	0.7627	22.64	20.23
1456	36300001	39300000	0.1680	0.7648	21.96	19.55
1456	36600001	39600000	0.1804	0.7910	22.80	20.39
1456	36900001	39900000	0.1781	0.7870	22.63	20.22
1456	37200001	40200000	0.1666	0.7830	21.27	18.86
1456	37500001	40500000	0.1626	0.7830	20.77	18.36
1456	37800001	40800000	0.1679	0.7831	21.44	19.03
1456	38100001	41100000	0.1615	0.7731	20.89	18.48
1456	38400001	41400000	0.1788	0.7862	22.74	20.33
1456	38700001	41700000	0.1893	0.7897	23.97	21.56
1456	39000001	42000000	0.1922	0.7999	24.03	21.62
1456	39300001	42300000	0.1955	0.7948	24.60	22.19
1456	39600001	42600000	0.1840	0.7862	23.40	20.99
1456	39900001	42900000	0.1825	0.7768	23.49	21.08
1456	40200001	43200000	0.1928	0.7822	24.65	22.24
1456	40500001	43500000	0.1860	0.7709	24.13	21.72
1456	40800001	43800000	0.1846	0.7653	24.12	21.71
1456	41100001	44100000	0.1887	0.7800	24.20	21.79
1456	41400001	44400000	0.1843	0.7761	23.75	21.34
1456	41700001	44700000	0.1833	0.7751	23.65	21.24
1456	42000001	45000000	0.1884	0.7486	25.16	22.75
1456	42300001	45300000	0.1719	0.7388	23.26	20.85
1456	42600001	45600000	0.1782	0.7216	24.69	22.28
1456	42900001	45900000	0.1789	0.7208	24.83	22.42
1456	43200001	46200000	0.1657	0.7227	22.93	20.52
1456	43500001	46500000	0.1679	0.7330	22.90	20.49
1456	43800001	46800000	0.1831	0.7092	25.82	23.41
1456	44100001	47100000	0.1724	0.6893	25.01	22.60
1456	44400001	47400000	0.1731	0.6814	25.40	22.99
1456	44700001	47700000	0.1683	0.6825	24.66	22.25
1456	45000001	48000000	0.1595	0.7004	22.78	20.37
1456	45300001	48300000	0.1670	0.7012	23.81	21.40
1456	45600001	48600000	0.1763	0.7129	24.73	22.32
1456	45900001	48900000	0.1803	0.7123	25.32	22.91
1456	46200001	49200000	0.1781	0.7010	25.40	22.99
1456	46500001	49500000	0.1823	0.6903	26.42	24.01
1456	46800001	49800000	0.1670	0.7109	23.49	21.08
1456	47100001	50100000	0.1763	0.7177	24.56	22.15
1456	47400001	50400000	0.1752	0.7247	24.17	21.76
1456	47700001	50700000	0.1873	0.7279	25.73	23.32
1456	48000001	51000000	0.1941	0.7319	26.52	24.11
1456	48300001	51300000	0.1925	0.7301	26.37	23.96
1456	48600001	51600000	0.1823	0.7347	24.81	22.40
1456	48900001	51900000	0.1949	0.7443	26.19	23.78
1456	49200001	52200000	0.2037	0.7435	27.39	24.98
1456	49500001	52500000	0.2147	0.7561	28.39	25.98
1456	49800001	52800000	0.2059	0.7505	27.43	25.02
1456	50100001	53100000	0.2022	0.7560	26.74	24.33
1456	50400001	53400000	0.1857	0.7512	24.71	22.30
1456	50700001	53700000	0.1662	0.7456	22.29	19.88
1456	51000001	54000000	0.1610	0.7272	22.15	19.74
1456	51300001	54300000	0.1605	0.7474	21.47	19.06
1456	51600001	54600000	0.1556	0.7445	20.90	18.49
1456	51900001	54900000	0.1361	0.7424	18.33	15.92
1456	52200001	55200000	0.1276	0.7433	17.16	14.75
1456	52500001	55500000	0.1093	0.7415	14.74	12.33
1456	52800001	55800000	0.1220	0.7586	16.08	13.67
1456	53100001	56100000	0.1219	0.7451	16.36	13.95
1456	53400001	56400000	0.1279	0.7475	17.11	14.70
1456	53700001	56700000	0.1515	0.7449	20.34	17.93
1456	54000001	57000000	0.1450	0.7454	19.45	17.04
1456	54300001	57300000	0.1344	0.7370	18.24	15.83
1456	54600001	57600000	0.1402	0.7316	19.17	16.76
1456	54900001	57900000	0.1408	0.7244	19.43	17.02
1456	55200001	58200000	0.1408	0.7297	19.30	16.89
1456	55500001	58500000	0.1439	0.7354	19.57	17.16
1456	55800001	58800000	0.1451	0.7324	19.81	17.40
1456	56100001	59100000	0.1471	0.7431	19.80	17.39
1456	56400001	59400000	0.1551	0.7325	21.17	18.76
1456	56700001	59700000	0.1518	0.7268	20.88	18.47
1456	57000001	60000000	0.1713	0.7316	23.41	21.00
1456	57300001	60300000	0.1792	0.7388	24.25	21.84
1456	57600001	60600000	0.1702	0.7387	23.04	20.63
1456	57900001	60900000	0.1721	0.7237	23.78	21.37
1456	58200001	61200000	0.1778	0.7183	24.75	22.34
1456	58500001	61500000	0.1775	0.7053	25.16	22.75
1456	58800001	61800000	0.1779	0.7020	25.34	22.93
1456	59100001	62100000	0.1770	0.6974	25.39	22.98
1456	59400001	62400000	0.1721	0.7014	24.53	22.12
1456	59700001	62700000	0.1630	0.6906	23.60	21.19
1456	60000001	63000000	0.1490	0.6820	21.85	19.44
1456	60300001	63300000	0.1559	0.6950	22.44	20.03
1456	60600001	63600000	0.1667	0.6872	24.26	21.85
1456	60900001	63900000	0.1639	0.7082	23.14	20.73
1456	61200001	64200000	0.1631	0.7122	22.90	20.49
1456	61500001	64500000	0.1656	0.7215	22.95	20.54
1456	61800001	64800000	0.1675	0.7182	23.32	20.91
1456	62100001	65100000	0.1682	0.7256	23.18	20.77
1456	62400001	65400000	0.1788	0.7275	24.57	22.16
1456	62700001	65700000	0.1755	0.7416	23.66	21.25
1456	63000001	66000000	0.1709	0.7577	22.56	20.15
1456	63300001	66300000	0.1584	0.7450	21.26	18.85
1456	63600001	66600000	0.1568	0.7578	20.70	18.29
1456	63900001	66900000	0.1762	0.7649	23.04	20.63
1456	64200001	67200000	0.1798	0.7613	23.62	21.21
1456	64500001	67500000	0.1764	0.7401	23.84	21.43
1456	64800001	67800000	0.1728	0.7465	23.15	20.74
1456	65100001	68100000	0.1735	0.7465	23.24	20.83
1456	65400001	68400000	0.1714	0.7439	23.04	20.63
1456	65700001	68700000	0.1822	0.7261	25.09	22.68
1456	66000001	69000000	0.1992	0.7229	27.56	25.15
1456	66300001	69300000	0.2115	0.7230	29.25	26.84
1456	66600001	69600000	0.2052	0.7101	28.89	26.48
1456	66900001	69900000	0.1926	0.6971	27.62	25.21
1456	67200001	70200000	0.1983	0.7030	28.20	25.79
1456	67500001	70500000	0.1984	0.7257	27.33	24.92
1456	67800001	70800000	0.1901	0.7207	26.37	23.96
1456	68100001	71100000	0.1828	0.7090	25.78	23.37
1456	68400001	71400000	0.1807	0.7151	25.27	22.86
1456	68700001	71700000	0.1728	0.7405	23.34	20.93
1456	69000001	72000000	0.1567	0.7438	21.06	18.65
1456	69300001	72300000	0.1569	0.7357	21.32	18.91
1456	69600001	72600000	0.1556	0.7591	20.50	18.09
1456	69900001	72900000	0.1533	0.7746	19.79	17.38
1456	70200001	73200000	0.1401	0.7641	18.33	15.92
1456	70500001	73500000	0.1429	0.7399	19.32	16.91
1456	70800001	73800000	0.1530	0.7370	20.77	18.36
1456	71100001	74100000	0.1663	0.7441	22.35	19.94
1456	71400001	74400000	0.1616	0.7289	22.17	19.76
1456	71700001	74700000	0.1609	0.7200	22.34	19.93
1456	72000001	75000000	0.1575	0.7030	22.41	20.00
1456	72300001	75300000	0.1535	0.7102	21.62	19.21
1456	72600001	75600000	0.1732	0.6876	25.18	22.77
1456	72900001	75900000	0.1739	0.6769	25.69	23.28
1456	73200001	76200000	0.1796	0.6863	26.17	23.76
1456	73500001	76500000	0.1761	0.6922	25.44	23.03
1456	73800001	76800000	0.1852	0.6956	26.63	24.22
1456	74100001	77100000	0.1792	0.6804	26.34	23.93
1456	74400001	77400000	0.1758	0.7083	24.83	22.42
1456	74700001	77700000	0.1791	0.7030	25.47	23.06
1456	75000001	78000000	0.1840	0.7105	25.90	23.49
1456	75300001	78300000	0.1872	0.7145	26.21	23.80
1456	75600001	78600000	0.1636	0.7162	22.84	20.43
1456	75900001	78900000	0.1644	0.7182	22.89	20.48
1456	76200001	79200000	0.1623	0.7122	22.79	20.38
1456	76500001	79500000	0.1657	0.7211	22.98	20.57
1456	76800001	79800000	0.1446	0.6990	20.69	18.28
1456	77100001	80100000	0.1485	0.7148	20.77	18.36
1456	77400001	80400000	0.1569	0.6989	22.45	20.04
1456	77700001	80700000	0.1550	0.6983	22.19	19.78
1456	78000001	81000000	0.1575	0.7021	22.44	20.03
1456	78300001	81300000	0.1527	0.6850	22.29	19.88
1456	78600001	81600000	0.1526	0.6919	22.06	19.65
1456	78900001	81900000	0.1518	0.6789	22.36	19.95
1456	79200001	82200000	0.1663	0.6775	24.54	22.13
1456	79500001	82500000	0.1720	0.6877	25.01	22.60
1456	79800001	82800000	0.1832	0.7067	25.93	23.52
1456	80100001	83100000	0.1779	0.7001	25.41	23.00
1456	80400001	83400000	0.1800	0.7055	25.51	23.10
1456	80700001	83700000	0.1829	0.7237	25.28	22.87
1456	81000001	84000000	0.1865	0.7197	25.92	23.51
1456	81300001	84300000	0.1845	0.7145	25.83	23.42
1456	81600001	84600000	0.2031	0.7042	28.84	26.43
1456	81900001	84900000	0.2050	0.7093	28.90	26.49
1456	82200001	85200000	0.1891	0.7100	26.63	24.22
1456	82500001	85500000	0.1736	0.6848	25.35	22.94
1456	82800001	85800000	0.1715	0.6875	24.95	22.54
1456	83100001	86100000	0.1684	0.6791	24.80	22.39
1456	83400001	86400000	0.1661	0.6647	24.98	22.57
1456	83700001	86700000	0.1614	0.6439	25.07	22.66
1456	84000001	87000000	0.1659	0.6491	25.56	23.15
1456	84300001	87300000	0.1642	0.6571	24.99	22.58
1456	84600001	87600000	0.1539	0.6646	23.16	20.75
1456	84900001	87900000	0.1496	0.6668	22.43	20.02
1456	85200001	88200000	0.1647	0.6756	24.38	21.97
1456	85500001	88500000	0.1718	0.6914	24.86	22.45
1456	85800001	88800000	0.1615	0.6695	24.12	21.71
1456	86100001	89100000	0.1626	0.6733	24.15	21.74
1456	86400001	89400000	0.1654	0.6831	24.21	21.80
1456	86700001	89700000	0.1672	0.7020	23.81	21.40
1456	87000001	90000000	0.1711	0.6850	24.97	22.56
1456	87300001	90300000	0.1730	0.6685	25.88	23.47
1456	87600001	90600000	0.1751	0.6759	25.91	23.50
1456	87900001	90900000	0.1802	0.6759	26.66	24.25
1456	88200001	91200000	0.1771	0.6631	26.70	24.29
1456	88500001	91500000	0.1714	0.6567	26.10	23.69
1456	88800001	91800000	0.1925	0.6755	28.50	26.09
1456	89100001	92100000	0.1925	0.6775	28.42	26.01
1456	89400001	92400000	0.1919	0.6721	28.56	26.15
1456	89700001	92700000	0.1998	0.6642	30.08	27.67
1456	90000001	93000000	0.1929	0.6903	27.94	25.53
1456	90300001	93300000	0.1883	0.7121	26.44	24.03
1456	90600001	93600000	0.1901	0.7098	26.78	24.37
1456	90900001	93900000	0.1808	0.6956	26.00	23.59
1456	91200001	94200000	0.1749	0.7038	24.85	22.44
1456	91500001	94500000	0.1943	0.6994	27.77	25.36
1456	91800001	94800000	0.1765	0.6884	25.64	23.23
1456	92100001	95100000	0.1866	0.6884	27.10	24.69
1456	92400001	95400000	0.1713	0.6779	25.27	22.86
1456	92700001	95700000	0.1590	0.6659	23.88	21.47
1456	93000001	96000000	0.1623	0.6378	25.45	23.04
1456	93300001	96300000	0.1749	0.6370	27.46	25.05
1456	93600001	96600000	0.1641	0.6268	26.19	23.78
1456	93900001	96900000	0.1787	0.6394	27.96	25.55
1456	94200001	97200000	0.1875	0.6315	29.69	27.28
1456	94500001	97500000	0.1787	0.6435	27.78	25.37
1456	94800001	97800000	0.1841	0.6404	28.76	26.35
1456	95100001	98100000	0.1718	0.6351	27.06	24.65
1456	95400001	98400000	0.1764	0.6519	27.06	24.65
1456	95700001	98700000	0.1782	0.6559	27.17	24.76
1456	96000001	99000000	0.1740	0.6552	26.56	24.15
1456	96300001	99300000	0.1673	0.6451	25.93	23.52
1456	96600001	99600000	0.1717	0.6267	27.40	24.99
1456	96900001	99900000	0.1697	0.5977	28.38	25.97
1456	97200001	100200000	0.1607	0.5980	26.87	24.46
1456	97500001	100500000	0.1518	0.5683	26.70	24.29
1456	97800001	100800000	0.1475	0.5693	25.92	23.51
1456	98100001	101100000	0.1460	0.5587	26.13	23.72
1456	98400001	101400000	0.1534	0.5377	28.52	26.11
1456	98700001	101700000	0.1617	0.5518	29.30	26.89
1456	99000001	102000000	0.1661	0.5490	30.26	27.85
1456	99300001	102300000	0.1641	0.5322	30.83	28.42
1456	99600001	102600000	0.1655	0.5338	31.00	28.59
1456	99900001	102900000	0.1656	0.5573	29.72	27.31
1456	100200001	103200000	0.1665	0.5481	30.37	27.96
1456	100500001	103500000	0.1721	0.5749	29.93	27.52
1456	100800001	103800000	0.1691	0.5807	29.11	26.70
1456	101100001	104100000	0.1678	0.5950	28.21	25.80
1456	101400001	104400000	0.1612	0.6070	26.56	24.15
1456	101700001	104700000	0.1639	0.6130	26.74	24.33
1456	102000001	105000000	0.1616	0.6451	25.04	22.63
1456	102300001	105300000	0.1679	0.6742	24.90	22.49
1456	102600001	105314334	0.1719	0.6945	22.39	19.98
288	1	452723	0.2548	0.9531	4.03	1.62
100025	1	3000000	0.1364	0.6093	22.39	19.98
100025	300001	3300000	0.1357	0.5884	23.06	20.65
100025	600001	3600000	0.1408	0.5698	24.71	22.30
100025	900001	3900000	0.1541	0.5684	27.10	24.69
100025	1200001	4200000	0.1693	0.5675	29.83	27.42
100025	1500001	4500000	0.1607	0.5564	28.88	26.47
100025	1800001	4800000	0.1710	0.5446	31.40	28.99
100025	2100001	5100000	0.1737	0.5591	31.06	28.65
100025	2400001	5400000	0.1775	0.5812	30.54	28.13
100025	2700001	5700000	0.1778	0.5734	31.01	28.60
100025	3000001	6000000	0.1623	0.5621	28.88	26.47
100025	3300001	6300000	0.1551	0.5934	26.14	23.73
100025	3600001	6600000	0.1500	0.6070	24.72	22.31
100025	3900001	6900000	0.1388	0.6123	22.67	20.26
100025	4200001	7200000	0.1337	0.6062	22.05	19.64
100025	4500001	7500000	0.1385	0.5997	23.09	20.68
100025	4800001	7800000	0.1374	0.6107	22.50	20.09
100025	5100001	8100000	0.1328	0.5990	22.17	19.76
100025	5400001	8400000	0.1310	0.5977	21.92	19.51
100025	5700001	8700000	0.1177	0.5870	20.05	17.64
100025	6000001	9000000	0.1360	0.6006	22.64	20.23
100025	6300001	9300000	0.1452	0.6028	24.09	21.68
100025	6600001	9600000	0.1429	0.6078	23.50	21.09
100025	6900001	9900000	0.1450	0.5828	24.88	22.47
100025	7200001	10200000	0.1418	0.6003	23.62	21.21
100025	7500001	10500000	0.1344	0.5838	23.03	20.62
100025	7800001	10800000	0.1314	0.5758	22.83	20.42
100025	8100001	11100000	0.1502	0.5720	26.26	23.85
100025	8400001	11400000	0.1472	0.5653	26.05	23.64
100025	8700001	11700000	0.1507	0.5784	26.06	23.65
100025	9000001	12000000	0.1498	0.5732	26.13	23.72
100025	9300001	12300000	0.1528	0.5581	27.38	24.97
100025	9600001	12600000	0.1599	0.5446	29.36	26.95
100025	9900001	12900000	0.1684	0.5590	30.13	27.72
100025	10200001	13200000	0.1729	0.5383	32.12	29.71
100025	10500001	13500000	0.1808	0.5574	32.44	30.03
100025	10800001	13800000	0.1832	0.5658	32.37	29.96
100025	11100001	14100000	0.1666	0.5783	28.80	26.39
100025	11400001	14400000	0.1733	0.5969	29.04	26.63
100025	11700001	14700000	0.1711	0.6036	28.34	25.93
100025	12000001	15000000	0.1684	0.6112	27.56	25.15
100025	12300001	15300000	0.1653	0.6212	26.61	24.20
100025	12600001	15600000	0.1761	0.6384	27.58	25.17
100025	12900001	15900000	0.1764	0.6611	26.69	24.28
100025	13200001	16200000	0.1786	0.6799	26.26	23.85
100025	13500001	16500000	0.1797	0.6792	26.46	24.05
100025	13800001	16800000	0.1796	0.6866	26.16	23.75
100025	14100001	17100000	0.1903	0.6758	28.16	25.75
100025	14400001	17400000	0.1852	0.6927	26.73	24.32
100025	14700001	17700000	0.1934	0.6997	27.65	25.24
100025	15000001	18000000	0.1814	0.7059	25.70	23.29
100025	15300001	18300000	0.1831	0.7054	25.96	23.55
100025	15600001	18600000	0.1661	0.7017	23.67	21.26
100025	15900001	18900000	0.1652	0.6935	23.82	21.41
100025	16200001	19200000	0.1663	0.6876	24.18	21.77
100025	16500001	19500000	0.1749	0.6906	25.33	22.92
100025	16800001	19800000	0.1963	0.6929	28.32	25.91
100025	17100001	20100000	0.2013	0.7123	28.26	25.85
100025	17400001	20400000	0.2086	0.7090	29.42	27.01
100025	17700001	20700000	0.2004	0.6933	28.91	26.50
100025	18000001	21000000	0.2106	0.6917	30.45	28.04
100025	18300001	21300000	0.2154	0.6967	30.92	28.51
100025	18600001	21600000	0.2074	0.6814	30.44	28.03
100025	18900001	21900000	0.2035	0.6611	30.79	28.38
100025	19200001	22200000	0.2059	0.6646	30.98	28.57
100025	19500001	22500000	0.1986	0.6830	29.08	26.67
100025	19800001	22800000	0.1804	0.6624	27.24	24.83
100025	20100001	23100000	0.1776	0.6585	26.97	24.56
100025	20400001	23400000	0.1615	0.5932	27.23	24.82
100025	20700001	23486203	0.1718	0.6126	26.04	23.63
100048	1	602327	0.2805	0.8375	6.73	4.32
100054	1	714082	0.2866	0.9595	7.11	4.70
100008	1	3000000	0.1980	0.6226	31.81	29.40
100008	300001	3300000	0.2134	0.6038	35.35	32.94
100008	600001	3600000	0.2210	0.5979	36.97	34.56
100008	900001	3900000	0.2189	0.5857	37.38	34.97
100008	1200001	4200000	0.2226	0.5834	38.15	35.74
100008	1500001	4500000	0.2236	0.5797	38.57	36.16
100008	1800001	4800000	0.2193	0.5594	39.20	36.79
100008	2100001	5100000	0.2159	0.5643	38.25	35.84
100008	2400001	5400000	0.2055	0.5590	36.76	34.35
100008	2700001	5700000	0.1928	0.5448	35.39	32.98
100008	3000001	6000000	0.1937	0.5527	35.05	32.64
100008	3300001	6300000	0.1910	0.5682	33.61	31.20
100008	3600001	6600000	0.1698	0.5674	29.93	27.52
100008	3900001	6900000	0.1828	0.5812	31.45	29.04
100008	4200001	7200000	0.1755	0.5959	29.46	27.05
100008	4500001	7500000	0.1621	0.6017	26.94	24.53
100008	4800001	7800000	0.1613	0.6181	26.09	23.68
100008	5100001	8100000	0.1671	0.6453	25.89	23.48
100008	5400001	8400000	0.1621	0.6551	24.74	22.33
100008	5700001	8700000	0.1642	0.6528	25.16	22.75
100008	6000001	9000000	0.1464	0.6303	23.22	20.81
100008	6300001	9300000	0.1309	0.6233	21.00	18.59
100008	6600001	9600000	0.1487	0.6370	23.34	20.93
100008	6900001	9900000	0.1517	0.6188	24.51	22.10
100008	7200001	10200000	0.1518	0.6171	24.60	22.19
100008	7500001	10500000	0.1607	0.6266	25.64	23.23
100008	7800001	10800000	0.1656	0.6331	26.15	23.74
100008	8100001	11100000	0.1524	0.6123	24.89	22.48
100008	8400001	11400000	0.1669	0.5969	27.96	25.55
100008	8700001	11700000	0.1696	0.6013	28.20	25.79
100008	9000001	12000000	0.1843	0.6129	30.07	27.66
100008	9300001	12300000	0.1953	0.6280	31.10	28.69
100008	9600001	12600000	0.1898	0.6303	30.11	27.70
100008	9900001	12900000	0.1812	0.6309	28.72	26.31
100008	10200001	13200000	0.1827	0.6257	29.20	26.79
100008	10500001	13500000	0.1718	0.6115	28.10	25.69
100008	10800001	13800000	0.1663	0.6213	26.76	24.35
100008	11100001	14100000	0.1879	0.6335	29.66	27.25
100008	11400001	14400000	0.1938	0.6640	29.18	26.77
100008	11700001	14700000	0.1969	0.6832	28.82	26.41
100008	12000001	15000000	0.1938	0.6955	27.87	25.46
100008	12300001	15300000	0.1986	0.6939	28.62	26.21
100008	12600001	15600000	0.1910	0.6968	27.41	25.00
100008	12900001	15900000	0.1962	0.7115	27.57	25.16
100008	13200001	16200000	0.1974	0.7200	27.42	25.01
100008	13500001	16500000	0.2058	0.7260	28.35	25.94
100008	13800001	16800000	0.2162	0.7391	29.25	26.84
100008	14100001	17100000	0.2097	0.7363	28.48	26.07
100008	14400001	17400000	0.2082	0.7306	28.49	26.08
[truncated: 4,838 more rows]
