# Supplementary material for: Effect of sequence depth and length in long-read assembly of the maize inbred NC358
Source: Nat Commun. 2020 May 8;11:2288. doi: 10.1038/s41467-020-16037-7 (PMC7211024; doi:10.1038/s41467-020-16037-7)
Supplement: Supplementary file 4 — Source Data [file 41467_2020_16037_MOESM4_ESM.zip › Source Data/Fig. 1F, Suppl. Fig. 8/B73_canu_only_consensus_quick.fasta.mod.out.LAI]

Chr	From	To	Intact	Total	raw_LAI	LAI
whole_genome	1	2127105624	0.1473	0.7634	19.29	16.88
100001	1	3000000	0.1239	0.6411	19.33	16.92
100001	300001	3300000	0.1297	0.6338	20.46	18.05
100001	600001	3600000	0.1261	0.6141	20.54	18.13
100001	900001	3900000	0.1269	0.5935	21.38	18.97
100001	1200001	4200000	0.1320	0.5983	22.06	19.65
100001	1500001	4500000	0.1350	0.5907	22.86	20.45
100001	1800001	4800000	0.1182	0.6004	19.69	17.28
100001	2100001	5100000	0.1164	0.5830	19.96	17.55
100001	2400001	5400000	0.1229	0.5931	20.73	18.32
100001	2700001	5700000	0.1334	0.6059	22.02	19.61
100001	3000001	6000000	0.1261	0.6043	20.87	18.46
100001	3300001	6300000	0.1155	0.6006	19.23	16.82
100001	3600001	6600000	0.1210	0.5957	20.31	17.90
100001	3900001	6900000	0.1236	0.6021	20.53	18.12
100001	4200001	7200000	0.1255	0.5868	21.40	18.99
100001	4500001	7500000	0.1336	0.5858	22.81	20.40
100001	4800001	7800000	0.1489	0.5913	25.18	22.77
100001	5100001	8100000	0.1518	0.5931	25.60	23.19
100001	5400001	8400000	0.1412	0.5980	23.61	21.20
100001	5700001	8700000	0.1486	0.6075	24.46	22.05
100001	6000001	9000000	0.1574	0.6031	26.09	23.68
100001	6300001	9300000	0.1675	0.6365	26.32	23.91
100001	6600001	9600000	0.1681	0.6691	25.12	22.71
100001	6900001	9900000	0.1692	0.6764	25.01	22.60
100001	7200001	10200000	0.1713	0.6992	24.50	22.09
100001	7500001	10500000	0.1653	0.7105	23.26	20.85
100001	7800001	10800000	0.1532	0.7034	21.78	19.37
100001	8100001	11100000	0.1570	0.7074	22.19	19.78
100001	8400001	11400000	0.1549	0.7155	21.65	19.24
100001	8700001	11700000	0.1334	0.7256	18.38	15.97
100001	9000001	12000000	0.1204	0.7299	16.49	14.08
100001	9300001	12300000	0.1186	0.7200	16.47	14.06
100001	9600001	12600000	0.1198	0.7114	16.84	14.43
100001	9900001	12900000	0.1149	0.7122	16.14	13.73
100001	10200001	13200000	0.1144	0.7119	16.07	13.66
100001	10500001	13500000	0.1151	0.7122	16.16	13.75
100001	10800001	13800000	0.1096	0.6871	15.95	13.54
100001	11100001	14100000	0.1080	0.6999	15.43	13.02
100001	11400001	14400000	0.1218	0.6934	17.57	15.16
100001	11700001	14700000	0.1380	0.6868	20.10	17.69
100001	12000001	15000000	0.1360	0.6892	19.74	17.33
100001	12300001	15300000	0.1494	0.6935	21.55	19.14
100001	12600001	15600000	0.1392	0.6856	20.30	17.89
100001	12900001	15900000	0.1430	0.6791	21.05	18.64
100001	13200001	16200000	0.1465	0.6753	21.69	19.28
100001	13500001	16500000	0.1525	0.6745	22.61	20.20
100001	13800001	16800000	0.1650	0.7080	23.30	20.89
100001	14100001	17100000	0.1679	0.7108	23.62	21.21
100001	14400001	17400000	0.1478	0.6531	22.63	20.22
100001	14700001	17700000	0.1432	0.6650	21.53	19.12
100001	15000001	18000000	0.1339	0.6169	21.70	19.29
100001	15300001	18300000	0.1188	0.5728	20.74	18.33
100001	15600001	18600000	0.1196	0.5693	21.00	18.59
100001	15900001	18900000	0.1279	0.5791	22.08	19.67
100001	16200001	19200000	0.1221	0.5876	20.78	18.37
100001	16500001	19500000	0.1165	0.6040	19.29	16.88
100001	16800001	19800000	0.1129	0.5909	19.10	16.69
100001	17100001	20100000	0.1092	0.5926	18.42	16.01
100001	17400001	20400000	0.1300	0.6537	19.89	17.48
100001	17700001	20700000	0.1184	0.6467	18.31	15.90
100001	18000001	21000000	0.1360	0.6929	19.62	17.21
100001	18300001	21300000	0.1311	0.7189	18.24	15.83
100001	18600001	21600000	0.1298	0.7300	17.78	15.37
100001	18900001	21900000	0.1395	0.7273	19.17	16.76
100001	19200001	22200000	0.1381	0.7244	19.06	16.65
100001	19500001	22500000	0.1359	0.7123	19.08	16.67
100001	19800001	22800000	0.1310	0.7279	17.99	15.58
100001	20100001	23100000	0.1303	0.7342	17.75	15.34
100001	20400001	23400000	0.1252	0.7376	16.98	14.57
100001	20700001	23700000	0.1371	0.7249	18.91	16.50
100001	21000001	24000000	0.1275	0.7357	17.33	14.92
100001	21300001	24300000	0.1332	0.7534	17.69	15.28
100001	21600001	24600000	0.1354	0.7358	18.40	15.99
100001	21900001	24900000	0.1196	0.7351	16.27	13.86
100001	22200001	25200000	0.1306	0.7302	17.88	15.47
100001	22500001	25500000	0.1397	0.7409	18.85	16.44
100001	22800001	25800000	0.1562	0.7360	21.22	18.81
100001	23100001	26100000	0.1534	0.7352	20.86	18.45
100001	23400001	26400000	0.1435	0.7448	19.27	16.86
100001	23700001	26700000	0.1356	0.7537	17.99	15.58
100001	24000001	27000000	0.1315	0.7483	17.57	15.16
100001	24300001	27300000	0.1356	0.7464	18.17	15.76
100001	24600001	27600000	0.1315	0.7651	17.18	14.77
100001	24900001	27900000	0.1272	0.7655	16.62	14.21
100001	25200001	28200000	0.1140	0.7683	14.83	12.42
100001	25500001	28500000	0.1140	0.7666	14.87	12.46
100001	25800001	28800000	0.1023	0.7625	13.41	11.00
100001	26100001	29100000	0.1021	0.7578	13.48	11.07
100001	26400001	29400000	0.1027	0.7539	13.62	11.21
100001	26700001	29700000	0.1104	0.7597	14.53	12.12
100001	27000001	30000000	0.1066	0.7675	13.90	11.49
100001	27300001	30300000	0.1032	0.7668	13.45	11.04
100001	27600001	30600000	0.1129	0.7754	14.56	12.15
100001	27900001	30900000	0.1193	0.7819	15.26	12.85
100001	28200001	31200000	0.1180	0.7805	15.12	12.71
100001	28500001	31500000	0.1161	0.7833	14.82	12.41
100001	28800001	31800000	0.1166	0.7925	14.72	12.31
100001	29100001	32100000	0.1174	0.7862	14.93	12.52
100001	29400001	32400000	0.1233	0.7728	15.96	13.55
100001	29700001	32700000	0.1284	0.7579	16.94	14.53
100001	30000001	33000000	0.1336	0.7405	18.04	15.63
100001	30300001	33300000	0.1363	0.7310	18.65	16.24
100001	30600001	33600000	0.1360	0.7214	18.85	16.44
100001	30900001	33900000	0.1353	0.7116	19.02	16.61
100001	31200001	34200000	0.1319	0.7051	18.70	16.29
100001	31500001	34500000	0.1333	0.7053	18.90	16.49
100001	31800001	34800000	0.1421	0.6958	20.42	18.01
100001	32100001	35100000	0.1392	0.7089	19.64	17.23
100001	32400001	35400000	0.1364	0.7117	19.17	16.76
100001	32700001	35700000	0.1399	0.7227	19.35	16.94
100001	33000001	36000000	0.1592	0.7351	21.66	19.25
100001	33300001	36300000	0.1512	0.7543	20.04	17.63
100001	33600001	36600000	0.1403	0.7359	19.07	16.66
100001	33900001	36900000	0.1272	0.7303	17.41	15.00
100001	34200001	37200000	0.1375	0.7461	18.43	16.02
100001	34500001	37500000	0.1327	0.7366	18.01	15.60
100001	34800001	37800000	0.1305	0.7319	17.83	15.42
100001	35100001	38100000	0.1516	0.7135	21.25	18.84
100001	35400001	38400000	0.1486	0.7142	20.80	18.39
100001	35700001	38700000	0.1398	0.7090	19.72	17.31
100001	36000001	39000000	0.1262	0.6982	18.07	15.66
100001	36300001	39300000	0.1382	0.6819	20.26	17.85
100001	36600001	39600000	0.1551	0.6973	22.24	19.83
100001	36900001	39900000	0.1703	0.7062	24.11	21.70
100001	37200001	40200000	0.1681	0.7082	23.74	21.33
100001	37500001	40500000	0.1596	0.7083	22.53	20.12
100001	37800001	40800000	0.1507	0.6998	21.54	19.13
100001	38100001	41100000	0.1264	0.7170	17.62	15.21
100001	38400001	41400000	0.1383	0.7171	19.29	16.88
100001	38700001	41700000	0.1360	0.7232	18.81	16.40
100001	39000001	42000000	0.1315	0.7128	18.46	16.05
100001	39300001	42300000	0.1238	0.7067	17.52	15.11
100001	39600001	42600000	0.1200	0.7079	16.95	14.54
100001	39900001	42900000	0.1151	0.7109	16.19	13.78
100001	40200001	43200000	0.1220	0.7045	17.32	14.91
100001	40500001	43500000	0.1338	0.7066	18.94	16.53
100001	40800001	43800000	0.1397	0.7060	19.79	17.38
100001	41100001	44100000	0.1444	0.6990	20.65	18.24
100001	41400001	44400000	0.1402	0.6933	20.22	17.81
100001	41700001	44700000	0.1553	0.6956	22.33	19.92
100001	42000001	45000000	0.1636	0.7099	23.04	20.63
100001	42300001	45300000	0.1605	0.7042	22.80	20.39
100001	42600001	45600000	0.1550	0.7016	22.09	19.68
100001	42900001	45900000	0.1488	0.6959	21.38	18.97
100001	43200001	46200000	0.1369	0.6859	19.96	17.55
100001	43500001	46500000	0.1424	0.6725	21.18	18.77
100001	43800001	46800000	0.1560	0.6777	23.03	20.62
100001	44100001	47100000	0.1554	0.6795	22.86	20.45
100001	44400001	47400000	0.1624	0.6862	23.66	21.25
100001	44700001	47700000	0.1623	0.6794	23.88	21.47
100001	45000001	48000000	0.1521	0.6820	22.30	19.89
100001	45300001	48300000	0.1499	0.6922	21.65	19.24
100001	45600001	48600000	0.1419	0.6856	20.70	18.29
100001	45900001	48900000	0.1463	0.6900	21.20	18.79
100001	46200001	49200000	0.1434	0.6992	20.51	18.10
100001	46500001	49500000	0.1317	0.7022	18.76	16.35
100001	46800001	49800000	0.1340	0.7135	18.79	16.38
100001	47100001	50100000	0.1407	0.7134	19.72	17.31
100001	47400001	50400000	0.1426	0.7208	19.79	17.38
100001	47700001	50700000	0.1249	0.7300	17.11	14.70
100001	48000001	51000000	0.1364	0.7355	18.55	16.14
100001	48300001	51300000	0.1382	0.7365	18.77	16.36
100001	48600001	51600000	0.1443	0.7363	19.60	17.19
100001	48900001	51900000	0.1434	0.7160	20.03	17.62
100001	49200001	52200000	0.1513	0.7137	21.20	18.79
100001	49500001	52500000	0.1552	0.7204	21.54	19.13
100001	49800001	52800000	0.1335	0.7034	18.99	16.58
100001	50100001	53100000	0.1282	0.6934	18.49	16.08
100001	50400001	53400000	0.1236	0.6837	18.07	15.66
100001	50700001	53700000	0.1381	0.6819	20.25	17.84
100001	51000001	54000000	0.1411	0.6646	21.23	18.82
100001	51300001	54300000	0.1620	0.6581	24.61	22.20
100001	51600001	54600000	0.1619	0.6617	24.47	22.06
100001	51900001	54900000	0.1762	0.6703	26.29	23.88
100001	52200001	55200000	0.1878	0.6584	28.53	26.12
100001	52500001	55500000	0.2011	0.6631	30.34	27.93
100001	52800001	55800000	0.2100	0.6660	31.53	29.12
100001	53100001	56100000	0.2133	0.6634	32.15	29.74
100001	53400001	56400000	0.2003	0.6619	30.26	27.85
100001	53700001	56700000	0.1903	0.6537	29.12	26.71
100001	54000001	57000000	0.1984	0.6495	30.55	28.14
100001	54300001	57300000	0.1793	0.6717	26.70	24.29
100001	54600001	57600000	0.1872	0.6764	27.67	25.26
100001	54900001	57900000	0.1799	0.6798	26.46	24.05
100001	55200001	58200000	0.1714	0.6866	24.96	22.55
100001	55500001	58500000	0.1676	0.6816	24.59	22.18
100001	55800001	58800000	0.1758	0.6928	25.37	22.96
100001	56100001	59100000	0.1767	0.6983	25.30	22.89
100001	56400001	59400000	0.1854	0.6842	27.09	24.68
100001	56700001	59700000	0.1814	0.6759	26.84	24.43
100001	57000001	60000000	0.1642	0.6989	23.49	21.08
100001	57300001	60300000	0.1656	0.6814	24.30	21.89
100001	57600001	60600000	0.1668	0.6767	24.65	22.24
100001	57900001	60900000	0.1608	0.6801	23.64	21.23
100001	58200001	61200000	0.1560	0.6950	22.45	20.04
100001	58500001	61500000	0.1550	0.6964	22.26	19.85
100001	58800001	61800000	0.1432	0.7006	20.45	18.04
100001	59100001	62100000	0.1332	0.7002	19.02	16.61
100001	59400001	62400000	0.1364	0.7228	18.87	16.46
100001	59700001	62700000	0.1364	0.7340	18.59	16.18
100001	60000001	63000000	0.1324	0.7246	18.27	15.86
100001	60300001	63300000	0.1383	0.7195	19.23	16.82
100001	60600001	63600000	0.1379	0.7209	19.13	16.72
100001	60900001	63900000	0.1350	0.7141	18.90	16.49
100001	61200001	64200000	0.1327	0.7088	18.72	16.31
100001	61500001	64500000	0.1192	0.7170	16.63	14.22
100001	61800001	64800000	0.1199	0.7165	16.73	14.32
100001	62100001	65100000	0.1273	0.7167	17.77	15.36
100001	62400001	65400000	0.1173	0.7086	16.56	14.15
100001	62700001	65700000	0.1284	0.7079	18.14	15.73
100001	63000001	66000000	0.1399	0.7114	19.66	17.25
100001	63300001	66300000	0.1483	0.7457	19.89	17.48
100001	63600001	66600000	0.1379	0.7595	18.15	15.74
100001	63900001	66900000	0.1463	0.7498	19.51	17.10
100001	64200001	67200000	0.1490	0.7472	19.94	17.53
100001	64500001	67500000	0.1575	0.7412	21.25	18.84
100001	64800001	67800000	0.1587	0.7390	21.48	19.07
100001	65100001	68100000	0.1602	0.7341	21.83	19.42
100001	65400001	68400000	0.1638	0.7327	22.36	19.95
100001	65700001	68700000	0.1632	0.7365	22.16	19.75
100001	66000001	69000000	0.1491	0.7319	20.37	17.96
100001	66300001	69300000	0.1385	0.7200	19.24	16.83
100001	66600001	69600000	0.1447	0.7111	20.34	17.93
100001	66900001	69900000	0.1431	0.7165	19.97	17.56
100001	67200001	70200000	0.1438	0.7173	20.05	17.64
100001	67500001	70500000	0.1551	0.7243	21.42	19.01
100001	67800001	70800000	0.1617	0.7209	22.43	20.02
100001	68100001	71100000	0.1718	0.7387	23.26	20.85
100001	68400001	71400000	0.1637	0.7476	21.90	19.49
100001	68700001	71700000	0.1609	0.7342	21.92	19.51
100001	69000001	72000000	0.1675	0.7411	22.60	20.19
100001	69300001	72300000	0.1621	0.7238	22.39	19.98
100001	69600001	72600000	0.1587	0.7191	22.07	19.66
100001	69900001	72900000	0.1598	0.7094	22.53	20.12
100001	70200001	73200000	0.1663	0.6886	24.15	21.74
100001	70500001	73500000	0.1430	0.6648	21.50	19.09
100001	70800001	73800000	0.1423	0.6442	22.09	19.68
100001	71100001	74100000	0.1358	0.6404	21.21	18.80
100001	71400001	74400000	0.1388	0.6384	21.74	19.33
100001	71700001	74700000	0.1327	0.6470	20.52	18.11
100001	72000001	75000000	0.1413	0.6545	21.59	19.18
100001	72300001	75300000	0.1533	0.6720	22.81	20.40
100001	72600001	75600000	0.1474	0.6726	21.92	19.51
100001	72900001	75900000	0.1394	0.6877	20.27	17.86
100001	73200001	76200000	0.1346	0.7127	18.89	16.48
100001	73500001	76500000	0.1462	0.7386	19.79	17.38
100001	73800001	76800000	0.1463	0.7587	19.28	16.87
100001	74100001	77100000	0.1463	0.7645	19.14	16.73
100001	74400001	77400000	0.1523	0.7739	19.68	17.27
100001	74700001	77700000	0.1544	0.7890	19.57	17.16
100001	75000001	78000000	0.1373	0.7907	17.36	14.95
100001	75300001	78300000	0.1263	0.7731	16.33	13.92
100001	75600001	78600000	0.1380	0.7623	18.10	15.69
100001	75900001	78900000	0.1511	0.7759	19.48	17.07
100001	76200001	79200000	0.1441	0.7728	18.65	16.24
100001	76500001	79500000	0.1434	0.7428	19.30	16.89
100001	76800001	79800000	0.1281	0.7318	17.50	15.09
100001	77100001	80100000	0.1158	0.6905	16.77	14.36
100001	77400001	80400000	0.1211	0.6717	18.03	15.62
100001	77700001	80700000	0.1182	0.6557	18.02	15.61
100001	78000001	81000000	0.1358	0.6585	20.62	18.21
100001	78300001	81300000	0.1353	0.6553	20.65	18.24
100001	78600001	81600000	0.1336	0.6711	19.91	17.50
100001	78900001	81900000	0.1274	0.6636	19.19	16.78
100001	79200001	82200000	0.1291	0.6600	19.56	17.15
100001	79500001	82500000	0.1318	0.6845	19.25	16.84
100001	79800001	82800000	0.1333	0.6959	19.15	16.74
100001	80100001	83100000	0.1380	0.7298	18.91	16.50
100001	80400001	83400000	0.1428	0.7380	19.35	16.94
100001	80700001	83700000	0.1430	0.7355	19.45	17.04
100001	81000001	84000000	0.1504	0.7118	21.13	18.72
100001	81300001	84300000	0.1522	0.7253	20.99	18.58
100001	81600001	84600000	0.1515	0.7190	21.07	18.66
100001	81900001	84900000	0.1590	0.7340	21.66	19.25
100001	82200001	85200000	0.1564	0.7254	21.57	19.16
100001	82500001	85500000	0.1486	0.7254	20.49	18.08
100001	82800001	85800000	0.1510	0.7037	21.45	19.04
100001	83100001	86100000	0.1533	0.7089	21.62	19.21
100001	83400001	86400000	0.1523	0.7092	21.47	19.06
100001	83700001	86700000	0.1514	0.7077	21.40	18.99
100001	84000001	87000000	0.1404	0.7015	20.01	17.60
100001	84300001	87300000	0.1441	0.6967	20.69	18.28
100001	84600001	87600000	0.1507	0.6991	21.56	19.15
100001	84900001	87900000	0.1388	0.6766	20.51	18.10
100001	85200001	88200000	0.1425	0.6893	20.67	18.26
100001	85500001	88500000	0.1351	0.6718	20.11	17.70
100001	85800001	88800000	0.1490	0.6847	21.77	19.36
100001	86100001	89100000	0.1504	0.6683	22.50	20.09
100001	86400001	89400000	0.1435	0.6742	21.28	18.87
100001	86700001	89700000	0.1395	0.6659	20.95	18.54
100001	87000001	90000000	0.1271	0.6827	18.62	16.21
100001	87300001	90300000	0.1335	0.6878	19.41	17.00
100001	87600001	90600000	0.1289	0.6983	18.46	16.05
100001	87900001	90900000	0.1266	0.7117	17.79	15.38
100001	88200001	91200000	0.1321	0.7163	18.44	16.03
100001	88500001	91500000	0.1447	0.7405	19.54	17.13
100001	88800001	91800000	0.1350	0.7295	18.50	16.09
100001	89100001	92100000	0.1307	0.7402	17.65	15.24
100001	89400001	92400000	0.1346	0.7338	18.34	15.93
100001	89700001	92700000	0.1603	0.7450	21.51	19.10
100001	90000001	93000000	0.1604	0.7405	21.66	19.25
100001	90300001	93300000	0.1527	0.7313	20.88	18.47
100001	90600001	93600000	0.1594	0.7152	22.28	19.87
100001	90900001	93900000	0.1697	0.7256	23.39	20.98
100001	91200001	94200000	0.1674	0.7153	23.40	20.99
100001	91500001	94500000	0.1693	0.7144	23.69	21.28
100001	91800001	94800000	0.1723	0.7402	23.29	20.88
100001	92100001	95100000	0.1874	0.7473	25.08	22.67
100001	92400001	95400000	0.1870	0.7628	24.52	22.11
100001	92700001	95700000	0.1626	0.7727	21.04	18.63
100001	93000001	96000000	0.1695	0.7692	22.03	19.62
100001	93300001	96300000	0.1625	0.7735	21.00	18.59
100001	93600001	96600000	0.1617	0.7668	21.08	18.67
100001	93900001	96900000	0.1645	0.7672	21.44	19.03
100001	94200001	97200000	0.1685	0.7833	21.52	19.11
100001	94500001	97500000	0.1686	0.7769	21.70	19.29
100001	94800001	97800000	0.1582	0.7571	20.89	18.48
100001	95100001	98100000	0.1511	0.7604	19.88	17.47
100001	95400001	98400000	0.1508	0.7456	20.23	17.82
100001	95700001	98700000	0.1577	0.7472	21.10	18.69
100001	96000001	99000000	0.1734	0.7633	22.72	20.31
100001	96300001	99300000	0.1820	0.7719	23.58	21.17
100001	96600001	99600000	0.1653	0.7899	20.93	18.52
100001	96900001	99900000	0.1579	0.7769	20.33	17.92
100001	97200001	100200000	0.1555	0.7689	20.23	17.82
100001	97500001	100500000	0.1552	0.7707	20.14	17.73
100001	97800001	100800000	0.1514	0.7912	19.13	16.72
100001	98100001	101100000	0.1408	0.7815	18.02	15.61
100001	98400001	101400000	0.1438	0.7781	18.48	16.07
100001	98700001	101700000	0.1471	0.7687	19.14	16.73
100001	99000001	102000000	0.1343	0.7621	17.62	15.21
100001	99300001	102300000	0.1378	0.7582	18.18	15.77
100001	99600001	102600000	0.1458	0.7442	19.59	17.18
100001	99900001	102900000	0.1492	0.7479	19.95	17.54
100001	100200001	103200000	0.1502	0.7362	20.40	17.99
100001	100500001	103500000	0.1463	0.7441	19.66	17.25
100001	100800001	103800000	0.1545	0.7507	20.59	18.18
100001	101100001	104100000	0.1641	0.7508	21.85	19.44
100001	101400001	104400000	0.1618	0.7641	21.18	18.77
100001	101700001	104700000	0.1569	0.7718	20.33	17.92
100001	102000001	105000000	0.1602	0.7811	20.51	18.10
100001	102300001	105300000	0.1651	0.7927	20.83	18.42
100001	102600001	105600000	0.1655	0.8155	20.30	17.89
100001	102900001	105900000	0.1610	0.8252	19.51	17.10
100001	103200001	106200000	0.1504	0.8406	17.89	15.48
100001	103500001	106500000	0.1483	0.8427	17.60	15.19
100001	103800001	106800000	0.1573	0.8471	18.57	16.16
100001	104100001	107100000	0.1527	0.8425	18.13	15.72
100001	104400001	107400000	0.1432	0.8359	17.13	14.72
100001	104700001	107700000	0.1382	0.8346	16.56	14.15
100001	105000001	108000000	0.1270	0.8240	15.42	13.01
100001	105300001	108300000	0.1261	0.8137	15.49	13.08
100001	105600001	108600000	0.1205	0.8148	14.79	12.38
100001	105900001	108900000	0.1287	0.8153	15.79	13.38
100001	106200001	109200000	0.1337	0.8208	16.29	13.88
100001	106500001	109500000	0.1392	0.8141	17.10	14.69
100001	106800001	109800000	0.1279	0.8033	15.93	13.52
100001	107100001	110100000	0.1299	0.8066	16.10	13.69
100001	107400001	110400000	0.1442	0.8140	17.71	15.30
100001	107700001	110700000	0.1494	0.8124	18.39	15.98
100001	108000001	111000000	0.1525	0.8233	18.53	16.12
100001	108300001	111300000	0.1481	0.8157	18.15	15.74
100001	108600001	111600000	0.1571	0.8037	19.55	17.14
100001	108900001	111900000	0.1472	0.7976	18.46	16.05
100001	109200001	112200000	0.1494	0.8013	18.64	16.23
100001	109500001	112500000	0.1389	0.8021	17.31	14.90
100001	109800001	112800000	0.1452	0.7984	18.19	15.78
100001	110100001	113100000	0.1451	0.8083	17.95	15.54
100001	110400001	113400000	0.1327	0.8178	16.22	13.81
100001	110700001	113700000	0.1363	0.8298	16.43	14.02
100001	111000001	114000000	0.1409	0.8097	17.40	14.99
100001	111300001	114300000	0.1364	0.8175	16.69	14.28
100001	111600001	114600000	0.1301	0.8305	15.66	13.25
100001	111900001	114900000	0.1322	0.8218	16.08	13.67
100001	112200001	115200000	0.1337	0.8145	16.42	14.01
100001	112500001	115500000	0.1373	0.7976	17.22	14.81
100001	112800001	115800000	0.1406	0.8001	17.58	15.17
100001	113100001	116100000	0.1372	0.7985	17.19	14.78
100001	113400001	116400000	0.1399	0.7879	17.75	15.34
100001	113700001	116700000	0.1447	0.7808	18.54	16.13
100001	114000001	117000000	0.1382	0.7917	17.46	15.05
100001	114300001	117300000	0.1472	0.8056	18.27	15.86
100001	114600001	117600000	0.1547	0.8114	19.06	16.65
100001	114900001	117900000	0.1521	0.8165	18.63	16.22
100001	115200001	118200000	0.1523	0.8164	18.66	16.25
100001	115500001	118500000	0.1585	0.8367	18.95	16.54
100001	115800001	118800000	0.1578	0.8392	18.80	16.39
100001	116100001	119100000	0.1571	0.8354	18.81	16.40
100001	116400001	119400000	0.1594	0.8397	18.98	16.57
100001	116700001	119700000	0.1415	0.8334	16.98	14.57
100001	117000001	120000000	0.1409	0.8183	17.21	14.80
100001	117300001	120300000	0.1309	0.8045	16.27	13.86
100001	117600001	120600000	0.1418	0.7940	17.86	15.45
100001	117900001	120900000	0.1441	0.7895	18.25	15.84
100001	118200001	121200000	0.1491	0.7900	18.88	16.47
100001	118500001	121500000	0.1434	0.7776	18.44	16.03
100001	118800001	121800000	0.1419	0.7712	18.40	15.99
100001	119100001	122100000	0.1546	0.7758	19.93	17.52
100001	119400001	122400000	0.1517	0.7707	19.69	17.28
100001	119700001	122700000	0.1696	0.7858	21.58	19.17
100001	120000001	123000000	0.1799	0.8107	22.19	19.78
100001	120300001	123300000	0.1913	0.8202	23.32	20.91
100001	120600001	123600000	0.1749	0.8212	21.30	18.89
100001	120900001	123900000	0.1835	0.8369	21.93	19.52
100001	121200001	124200000	0.1863	0.8353	22.31	19.90
100001	121500001	124500000	0.2093	0.8454	24.76	22.35
100001	121800001	124800000	0.1987	0.8546	23.25	20.84
100001	122100001	125100000	0.2008	0.8535	23.52	21.11
100001	122400001	125400000	0.1941	0.8546	22.71	20.30
100001	122700001	125700000	0.1947	0.8489	22.94	20.53
100001	123000001	126000000	0.1933	0.8464	22.83	20.42
100001	123300001	126300000	0.1769	0.8391	21.09	18.68
100001	123600001	126600000	0.1776	0.8471	20.96	18.55
100001	123900001	126900000	0.1653	0.8368	19.76	17.35
100001	124200001	127200000	0.1607	0.8377	19.18	16.77
100001	124500001	127500000	0.1378	0.8462	16.29	13.88
100001	124800001	127800000	0.1426	0.8410	16.96	14.55
100001	125100001	128100000	0.1390	0.8477	16.40	13.99
100001	125400001	128400000	0.1475	0.8596	17.16	14.75
100001	125700001	128700000	0.1379	0.8594	16.04	13.63
100001	126000001	129000000	0.1417	0.8571	16.53	14.12
100001	126300001	129300000	0.1403	0.8527	16.46	14.05
100001	126600001	129600000	0.1462	0.8477	17.24	14.83
100001	126900001	129900000	0.1458	0.8582	16.99	14.58
100001	127200001	130200000	0.1364	0.8713	15.66	13.25
100001	127500001	130500000	0.1309	0.8761	14.94	12.53
100001	127800001	130800000	0.1217	0.8798	13.83	11.42
100001	128100001	131100000	0.1050	0.8680	12.10	9.69
100001	128400001	131400000	0.1136	0.8618	13.18	10.77
100001	128700001	131700000	0.1258	0.8640	14.56	12.15
100001	129000001	132000000	0.1093	0.8649	12.64	10.23
100001	129300001	132300000	0.1161	0.8747	13.27	10.86
100001	129600001	132600000	0.1196	0.8791	13.60	11.19
100001	129900001	132900000	0.1316	0.8754	15.03	12.62
100001	130200001	133200000	0.1432	0.8588	16.68	14.27
100001	130500001	133500000	0.1512	0.8497	17.80	15.39
100001	130800001	133800000	0.1531	0.8554	17.90	15.49
100001	131100001	134100000	0.1681	0.8689	19.35	16.94
100001	131400001	134400000	0.1624	0.8279	19.62	17.21
100001	131700001	134700000	0.1481	0.8141	18.19	15.78
100001	132000001	135000000	0.1556	0.8062	19.30	16.89
100001	132300001	135300000	0.1585	0.8072	19.64	17.23
100001	132600001	135600000	0.1484	0.8056	18.42	16.01
100001	132900001	135900000	0.1453	0.8066	18.01	15.60
100001	133200001	136200000	0.1366	0.8140	16.78	14.37
100001	133500001	136500000	0.1426	0.8204	17.38	14.97
100001	133800001	136800000	0.1434	0.8117	17.67	15.26
100001	134100001	137100000	0.1393	0.8103	17.19	14.78
100001	134400001	137400000	0.1389	0.8453	16.43	14.02
100001	134700001	137700000	0.1370	0.8527	16.07	13.66
100001	135000001	138000000	0.1324	0.8677	15.26	12.85
100001	135300001	138300000	0.1260	0.8632	14.59	12.18
100001	135600001	138600000	0.1256	0.8667	14.50	12.09
100001	135900001	138900000	0.1164	0.8706	13.38	10.97
100001	136200001	139200000	0.1181	0.8718	13.55	11.14
100001	136500001	139500000	0.1210	0.8698	13.91	11.50
100001	136800001	139800000	0.1402	0.8803	15.93	13.52
100001	137100001	140100000	0.1477	0.8856	16.68	14.27
100001	137400001	140400000	0.1623	0.9000	18.03	15.62
100001	137700001	140700000	0.1848	0.8986	20.56	18.15
100001	138000001	141000000	0.2122	0.8896	23.86	21.45
100001	138300001	141300000	0.2250	0.8664	25.97	23.56
100001	138600001	141600000	0.2402	0.8698	27.61	25.20
100001	138900001	141900000	0.2533	0.8521	29.73	27.32
100001	139200001	142200000	0.2665	0.8572	31.09	28.68
100001	139500001	142500000	0.2585	0.8586	30.11	27.70
100001	139800001	142800000	0.2530	0.8562	29.55	27.14
100001	140100001	143100000	0.2506	0.8489	29.52	27.11
100001	140400001	143400000	0.2194	0.7726	28.40	25.99
100001	140700001	143700000	0.1997	0.7696	25.95	23.54
100001	141000001	144000000	0.1750	0.7808	22.41	20.00
100001	141300001	144300000	0.1715	0.8075	21.24	18.83
100001	141600001	144600000	0.1620	0.8000	20.25	17.84
100001	141900001	144900000	0.1645	0.8173	20.13	17.72
100001	142200001	145200000	0.1541	0.8096	19.03	16.62
100001	142500001	145500000	0.1615	0.7973	20.25	17.84
100001	142800001	145800000	0.1526	0.7952	19.19	16.78
100001	143100001	146100000	0.1480	0.7925	18.67	16.26
100001	143400001	146400000	0.1834	0.8598	21.33	18.92
100001	143700001	146700000	0.1877	0.8624	21.77	19.36
100001	144000001	147000000	0.1893	0.8573	22.08	19.67
100001	144300001	147300000	0.1939	0.8631	22.47	20.06
100001	144600001	147600000	0.1846	0.8609	21.44	19.03
100001	144900001	147900000	0.1834	0.8599	21.33	18.92
100001	145200001	148200000	0.1839	0.8641	21.28	18.87
100001	145500001	148500000	0.1838	0.8716	21.09	18.68
100001	145800001	148800000	0.1863	0.8620	21.61	19.20
100001	146100001	149100000	0.1915	0.8602	22.26	19.85
100001	146400001	149400000	0.1685	0.8643	19.49	17.08
100001	146700001	149700000	0.1648	0.8693	18.96	16.55
100001	147000001	150000000	0.1654	0.8633	19.16	16.75
100001	147300001	150300000	0.1549	0.8490	18.25	15.84
100001	147600001	150600000	0.1556	0.8365	18.60	16.19
100001	147900001	150900000	0.1467	0.8297	17.68	15.27
100001	148200001	151200000	0.1411	0.8261	17.08	14.67
100001	148500001	151500000	0.1354	0.8279	16.36	13.95
100001	148800001	151800000	0.1381	0.8265	16.71	14.30
100001	149100001	152100000	0.1341	0.8278	16.19	13.78
100001	149400001	152400000	0.1395	0.8144	17.13	14.72
100001	149700001	152700000	0.1498	0.8089	18.53	16.12
100001	150000001	153000000	0.1549	0.8120	19.08	16.67
100001	150300001	153300000	0.1571	0.8150	19.28	16.87
100001	150600001	153600000	0.1619	0.8293	19.53	17.12
100001	150900001	153900000	0.1647	0.8314	19.81	17.40
100001	151200001	154200000	0.1763	0.8224	21.43	19.02
100001	151500001	154500000	0.1795	0.8224	21.83	19.42
100001	151800001	154800000	0.1797	0.8338	21.55	19.14
100001	152100001	155100000	0.1753	0.8383	20.91	18.50
100001	152400001	155400000	0.1734	0.8438	20.55	18.14
100001	152700001	155700000	0.1622	0.8527	19.03	16.62
100001	153000001	156000000	0.1490	0.8535	17.46	15.05
100001	153300001	156300000	0.1545	0.8625	17.92	15.51
100001	153600001	156600000	0.1681	0.8570	19.61	17.20
100001	153900001	156900000	0.1821	0.8642	21.07	18.66
100001	154200001	157200000	0.1691	0.8751	19.32	16.91
100001	154500001	157500000	0.1690	0.8718	19.38	16.97
100001	154800001	157800000	0.1635	0.8747	18.69	16.28
100001	155100001	158100000	0.1689	0.8700	19.41	17.00
100001	155400001	158400000	0.1660	0.8748	18.97	16.56
100001	155700001	158700000	0.1704	0.8724	19.53	17.12
100001	156000001	159000000	0.1953	0.8736	22.36	19.95
100001	156300001	159300000	0.1853	0.8659	21.40	18.99
100001	156600001	159600000	0.1837	0.8655	21.22	18.81
100001	156900001	159900000	0.1700	0.8551	19.88	17.47
100001	157200001	160200000	0.1764	0.8573	20.57	18.16
100001	157500001	160500000	0.1696	0.8509	19.93	17.52
100001	157800001	160800000	0.1742	0.8491	20.52	18.11
100001	158100001	161100000	0.1707	0.8355	20.43	18.02
100001	158400001	161400000	0.1638	0.8317	19.69	17.28
100001	158700001	161700000	0.1608	0.8371	19.21	16.80
100001	159000001	162000000	0.1353	0.8247	16.41	14.00
100001	159300001	162300000	0.1476	0.8253	17.89	15.48
100001	159600001	162600000	0.1377	0.8276	16.64	14.23
100001	159900001	162900000	0.1318	0.8235	16.00	13.59
100001	160200001	163200000	0.1281	0.8179	15.67	13.26
100001	160500001	163500000	0.1404	0.8242	17.04	14.63
100001	160800001	163800000	0.1407	0.8105	17.36	14.95
100001	161100001	164100000	0.1366	0.8115	16.83	14.42
100001	161400001	164400000	0.1461	0.8018	18.23	15.82
100001	161700001	164700000	0.1452	0.7765	18.70	16.29
100001	162000001	165000000	0.1638	0.7874	20.80	18.39
100001	162300001	165300000	0.1505	0.7866	19.14	16.73
100001	162600001	165600000	0.1472	0.7863	18.71	16.30
100001	162900001	165900000	0.1527	0.7834	19.49	17.08
100001	163200001	166200000	0.1621	0.7735	20.95	18.54
100001	163500001	166500000	0.1508	0.7733	19.50	17.09
100001	163800001	166800000	0.1432	0.7841	18.27	15.86
100001	164100001	167100000	0.1464	0.7912	18.50	16.09
100001	164400001	167400000	0.1470	0.7989	18.40	15.99
100001	164700001	167700000	0.1586	0.8258	19.20	16.79
100001	165000001	168000000	0.1479	0.8159	18.13	15.72
100001	165300001	168300000	0.1622	0.8156	19.88	17.47
100001	165600001	168600000	0.1590	0.8134	19.55	17.14
100001	165900001	168900000	0.1696	0.8221	20.63	18.22
100001	166200001	169200000	0.1535	0.8294	18.51	16.10
100001	166500001	169500000	0.1566	0.8173	19.16	16.75
100001	166800001	169800000	0.1569	0.8108	19.36	16.95
100001	167100001	170100000	0.1430	0.8186	17.47	15.06
100001	167400001	170400000	0.1483	0.8122	18.25	15.84
100001	167700001	170700000	0.1391	0.8016	17.35	14.94
100001	168000001	171000000	0.1423	0.8168	17.42	15.01
100001	168300001	171300000	0.1318	0.8194	16.09	13.68
100001	168600001	171600000	0.1323	0.8236	16.07	13.66
100001	168900001	171900000	0.1200	0.8163	14.70	12.29
100001	169200001	172200000	0.1196	0.8072	14.82	12.41
100001	169500001	172500000	0.1303	0.8094	16.09	13.68
100001	169800001	172800000	0.1455	0.8195	17.75	15.34
100001	170100001	173100000	0.1594	0.8173	19.51	17.10
100001	170400001	173400000	0.1530	0.8261	18.52	16.11
100001	170700001	173700000	0.1653	0.8154	20.28	17.87
100001	171000001	174000000	0.1713	0.8063	21.25	18.84
100001	171300001	174300000	0.1779	0.8015	22.19	19.78
100001	171600001	174600000	0.1840	0.7998	23.00	20.59
100001	171900001	174900000	0.1785	0.8026	22.24	19.83
100001	172200001	175200000	0.1869	0.8193	22.81	20.40
100001	172500001	175500000	0.1752	0.8280	21.16	18.75
100001	172800001	175800000	0.1697	0.8215	20.66	18.25
100001	173100001	176100000	0.1731	0.8143	21.25	18.84
100001	173400001	176400000	0.1845	0.8121	22.72	20.31
100001	173700001	176700000	0.1722	0.8180	21.05	18.64
100001	174000001	177000000	0.1692	0.8181	20.68	18.27
100001	174300001	177300000	0.1708	0.8161	20.93	18.52
100001	174600001	177600000	0.1645	0.8079	20.37	17.96
100001	174900001	177900000	0.1668	0.8196	20.36	17.95
100001	175200001	178200000	0.1739	0.8094	21.49	19.08
100001	175500001	178500000	0.1803	0.8160	22.10	19.69
100001	175800001	178800000	0.1681	0.8158	20.60	18.19
100001	176100001	179100000	0.1708	0.8279	20.63	18.22
100001	176400001	179400000	0.1720	0.8243	20.86	18.45
100001	176700001	179700000	0.1750	0.8235	21.25	18.84
100001	177000001	180000000	0.1689	0.8274	20.41	18.00
100001	177300001	180300000	0.1617	0.8289	19.51	17.10
100001	177600001	180600000	0.1615	0.8300	19.45	17.04
100001	177900001	180900000	0.1654	0.8227	20.10	17.69
100001	178200001	181200000	0.1616	0.8226	19.65	17.24
100001	178500001	181500000	0.1570	0.7975	19.68	17.27
100001	178800001	181800000	0.1675	0.7891	21.22	18.81
100001	179100001	182100000	0.1556	0.7845	19.83	17.42
100001	179400001	182400000	0.1496	0.7907	18.92	16.51
100001	179700001	182700000	0.1505	0.7817	19.26	16.85
100001	180000001	183000000	0.1669	0.7802	21.39	18.98
100001	180300001	183300000	0.1802	0.7874	22.88	20.47
100001	180600001	183600000	0.1875	0.7945	23.61	21.20
100001	180900001	183900000	0.1904	0.7956	23.93	21.52
100001	181200001	184200000	0.1949	0.8004	24.35	21.94
100001	181500001	184500000	0.1947	0.8192	23.77	21.36
100001	181800001	184800000	0.2007	0.8305	24.17	21.76
100001	182100001	185100000	0.2240	0.8271	27.09	24.68
100001	182400001	185400000	0.2198	0.8243	26.67	24.26
100001	182700001	185700000	0.2229	0.8381	26.60	24.19
100001	183000001	186000000	0.2113	0.8213	25.73	23.32
100001	183300001	186300000	0.2001	0.8083	24.75	22.34
100001	183600001	186600000	0.2006	0.8143	24.63	22.22
100001	183900001	186900000	0.1881	0.8119	23.17	20.76
100001	184200001	187200000	0.1774	0.8134	21.81	19.40
100001	184500001	187500000	0.1815	0.8012	22.65	20.24
100001	184800001	187800000	0.1771	0.8037	22.04	19.63
100001	185100001	188100000	0.1603	0.8067	19.87	17.46
100001	185400001	188400000	0.1574	0.7994	19.69	17.28
100001	185700001	188700000	0.1495	0.8030	18.62	16.21
100001	186000001	189000000	0.1575	0.8227	19.14	16.73
100001	186300001	189300000	0.1535	0.8246	18.61	16.20
100001	186600001	189600000	0.1580	0.8147	19.39	16.98
100001	186900001	189900000	0.1695	0.8076	20.99	18.58
100001	187200001	190200000	0.1750	0.8078	21.67	19.26
100001	187500001	190500000	0.1679	0.8154	20.59	18.18
100001	187800001	190800000	0.1664	0.8072	20.61	18.20
100001	188100001	191100000	0.1744	0.7973	21.87	19.46
100001	188400001	191400000	0.1678	0.7962	21.07	18.66
100001	188700001	191700000	0.1653	0.7951	20.80	18.39
100001	189000001	192000000	0.1519	0.7799	19.48	17.07
100001	189300001	192300000	0.1628	0.7804	20.86	18.45
100001	189600001	192600000	0.1607	0.7777	20.66	18.25
100001	189900001	192900000	0.1546	0.7905	19.56	17.15
100001	190200001	193200000	0.1503	0.7823	19.22	16.81
100001	190500001	193500000	0.1450	0.7812	18.56	16.15
100001	190800001	193800000	0.1440	0.7863	18.31	15.90
100001	191100001	194100000	0.1348	0.7858	17.15	14.74
100001	191400001	194400000	0.1399	0.7872	17.77	15.36
100001	191700001	194700000	0.1454	0.7837	18.55	16.14
100001	192000001	195000000	0.1519	0.8001	18.98	16.57
100001	192300001	195300000	0.1494	0.8062	18.53	16.12
100001	192600001	195600000	0.1564	0.7986	19.59	17.18
100001	192900001	195900000	0.1619	0.7983	20.28	17.87
100001	193200001	196200000	0.1608	0.8016	20.06	17.65
100001	193500001	196500000	0.1647	0.8045	20.47	18.06
100001	193800001	196800000	0.1591	0.8011	19.86	17.45
100001	194100001	197100000	0.1571	0.8111	19.37	16.96
100001	194400001	197400000	0.1646	0.8102	20.31	17.90
100001	194700001	197700000	0.1698	0.8089	20.99	18.58
100001	195000001	198000000	0.1689	0.7907	21.37	18.96
100001	195300001	198300000	0.1697	0.7855	21.60	19.19
100001	195600001	198600000	0.1596	0.7920	20.15	17.74
100001	195900001	198900000	0.1594	0.7871	20.26	17.85
100001	196200001	199200000	0.1557	0.7804	19.95	17.54
100001	196500001	199500000	0.1495	0.7796	19.17	16.76
100001	196800001	199800000	0.1529	0.7844	19.50	17.09
100001	197100001	200100000	0.1689	0.7830	21.57	19.16
100001	197400001	200400000	0.1762	0.7926	22.23	19.82
100001	197700001	200700000	0.1738	0.7871	22.08	19.67
100001	198000001	201000000	0.1637	0.7872	20.79	18.38
100001	198300001	201300000	0.1590	0.7923	20.07	17.66
100001	198600001	201600000	0.1568	0.7963	19.68	17.27
100001	198900001	201900000	0.1581	0.7864	20.11	17.70
100001	199200001	202200000	0.1567	0.7994	19.61	17.20
100001	199500001	202500000	0.1679	0.8006	20.97	18.56
100001	199800001	202800000	0.1754	0.7988	21.95	19.54
100001	200100001	203100000	0.1767	0.8016	22.05	19.64
100001	200400001	203400000	0.1613	0.8003	20.15	17.74
100001	200700001	203700000	0.1523	0.8057	18.90	16.49
100001	201000001	204000000	0.1611	0.8023	20.08	17.67
100001	201300001	204300000	0.1606	0.8000	20.07	17.66
100001	201600001	204600000	0.1583	0.8030	19.71	17.30
100001	201900001	204900000	0.1453	0.7995	18.18	15.77
100001	202200001	205200000	0.1468	0.7897	18.59	16.18
100001	202500001	205500000	0.1405	0.7944	17.68	15.27
100001	202800001	205800000	0.1354	0.7863	17.22	14.81
100001	203100001	206100000	0.1100	0.7756	14.18	11.77
100001	203400001	206400000	0.1084	0.7692	14.09	11.68
100001	203700001	206700000	0.1198	0.7543	15.89	13.48
100001	204000001	207000000	0.1111	0.7669	14.48	12.07
100001	204300001	207300000	0.1173	0.7681	15.27	12.86
100001	204600001	207600000	0.1182	0.7686	15.37	12.96
100001	204900001	207900000	0.1323	0.7865	16.83	14.42
100001	205200001	208200000	0.1351	0.7962	16.96	14.55
100001	205500001	208500000	0.1410	0.7894	17.86	15.45
100001	205800001	208800000	0.1413	0.7999	17.67	15.26
100001	206100001	209100000	0.1516	0.8057	18.81	16.40
100001	206400001	209400000	0.1496	0.7992	18.72	16.31
100001	206700001	209700000	0.1458	0.8120	17.95	15.54
100001	207000001	210000000	0.1588	0.8167	19.44	17.03
100001	207300001	210300000	0.1436	0.8008	17.93	15.52
100001	207600001	210600000	0.1475	0.7979	18.48	16.07
100001	207900001	210900000	0.1441	0.7731	18.64	16.23
100001	208200001	211200000	0.1458	0.7666	19.02	16.61
100001	208500001	211500000	0.1525	0.7684	19.85	17.44
100001	208800001	211800000	0.1700	0.7548	22.53	20.12
100001	209100001	212100000	0.1598	0.7455	21.43	19.02
100001	209400001	212400000	0.1570	0.7500	20.93	18.52
100001	209700001	212700000	0.1469	0.7476	19.65	17.24
100001	210000001	213000000	0.1486	0.7353	20.21	17.80
100001	210300001	213300000	0.1565	0.7457	20.99	18.58
100001	210600001	213600000	0.1479	0.7425	19.92	17.51
100001	210900001	213900000	0.1563	0.7427	21.04	18.63
100001	211200001	214200000	0.1630	0.7278	22.40	19.99
100001	211500001	214500000	0.1559	0.7264	21.46	19.05
100001	211800001	214800000	0.1473	0.7272	20.25	17.84
100001	212100001	215100000	0.1695	0.7338	23.10	20.69
100001	212400001	215400000	0.1710	0.7414	23.07	20.66
100001	212700001	215700000	0.1868	0.7533	24.80	22.39
100001	213000001	216000000	0.1790	0.7635	23.45	21.04
100001	213300001	216300000	0.1811	0.7685	23.57	21.16
100001	213600001	216600000	0.2010	0.7734	25.99	23.58
100001	213900001	216900000	0.2000	0.7770	25.74	23.33
100001	214200001	217200000	0.1950	0.7875	24.77	22.36
100001	214500001	217500000	0.1940	0.7744	25.04	22.63
100001	214800001	217800000	0.1750	0.7585	23.07	20.66
100001	215100001	218100000	0.1641	0.7597	21.60	19.19
100001	215400001	218400000	0.1762	0.7556	23.32	20.91
100001	215700001	218700000	0.1725	0.7437	23.19	20.78
100001	216000001	219000000	0.1817	0.7421	24.49	22.08
100001	216300001	219300000	0.1875	0.7305	25.67	23.26
100001	216600001	219600000	0.1791	0.7269	24.64	22.23
100001	216900001	219900000	0.1644	0.7272	22.61	20.20
100001	217200001	220200000	0.1602	0.7167	22.35	19.94
100001	217500001	220500000	0.1596	0.7060	22.61	20.20
100001	217800001	220800000	0.1673	0.7124	23.48	21.07
100001	218100001	221100000	0.1733	0.7050	24.59	22.18
100001	218400001	221400000	0.1805	0.7148	25.25	22.84
100001	218700001	221700000	0.1728	0.7117	24.28	21.87
100001	219000001	222000000	0.1606	0.7113	22.59	20.18
100001	219300001	222300000	0.1426	0.7141	19.97	17.56
100001	219600001	222600000	0.1336	0.6993	19.11	16.70
100001	219900001	222900000	0.1395	0.6990	19.95	17.54
100001	220200001	223200000	0.1431	0.7140	20.04	17.63
100001	220500001	223500000	0.1469	0.7219	20.36	17.95
100001	220800001	223800000	0.1495	0.7263	20.59	18.18
100001	221100001	224100000	0.1517	0.7368	20.59	18.18
100001	221400001	224400000	0.1350	0.7291	18.52	16.11
100001	221700001	224700000	0.1369	0.7434	18.42	16.01
100001	222000001	225000000	0.1443	0.7373	19.57	17.16
100001	222300001	225300000	0.1564	0.7326	21.35	18.94
100001	222600001	225600000	0.1534	0.7386	20.77	18.36
100001	222900001	225900000	0.1504	0.7500	20.05	17.64
100001	223200001	226200000	0.1481	0.7332	20.19	17.78
100001	223500001	226500000	0.1429	0.7372	19.38	16.97
100001	223800001	226800000	0.1427	0.7413	19.25	16.84
100001	224100001	227100000	0.1350	0.7390	18.27	15.86
100001	224400001	227400000	0.1348	0.7294	18.48	16.07
100001	224700001	227700000	0.1402	0.7114	19.70	17.29
100001	225000001	228000000	0.1280	0.7139	17.93	15.52
100001	225300001	228300000	0.1228	0.7389	16.63	14.22
100001	225600001	228600000	0.1343	0.7474	17.97	15.56
100001	225900001	228900000	0.1440	0.7531	19.12	16.71
100001	226200001	229200000	0.1592	0.7696	20.68	18.27
100001	226500001	229500000	0.1532	0.7733	19.81	17.40
100001	226800001	229800000	0.1547	0.7789	19.86	17.45
100001	227100001	230100000	0.1489	0.7746	19.23	16.82
100001	227400001	230400000	0.1449	0.7747	18.71	16.30
100001	227700001	230700000	0.1369	0.7791	17.58	15.17
100001	228000001	231000000	0.1433	0.7758	18.47	16.06
100001	228300001	231300000	0.1381	0.7619	18.12	15.71
100001	228600001	231600000	0.1302	0.7487	17.40	14.99
100001	228900001	231900000	0.1167	0.7236	16.13	13.72
100001	229200001	232200000	0.0988	0.7097	13.92	11.51
100001	229500001	232500000	0.1041	0.7135	14.59	12.18
100001	229800001	232800000	0.1062	0.7105	14.94	12.53
100001	230100001	233100000	0.1190	0.7048	16.88	14.47
100001	230400001	233372537	0.1315	0.7157	18.20	15.79
100002	1	3000000	0.1278	0.5876	21.76	19.35
100002	300001	3300000	0.1253	0.5669	22.10	19.69
100002	600001	3600000	0.1221	0.5588	21.85	19.44
100002	900001	3900000	0.1147	0.5346	21.45	19.04
100002	1200001	4200000	0.1283	0.5371	23.89	21.48
100002	1500001	4500000	0.1456	0.5390	27.02	24.61
100002	1800001	4800000	0.1643	0.5617	29.24	26.83
100002	2100001	5100000	0.1689	0.5752	29.36	26.95
100002	2400001	5400000	0.1644	0.5711	28.79	26.38
100002	2700001	5700000	0.1610	0.5582	28.85	26.44
100002	3000001	6000000	0.1540	0.5602	27.49	25.08
100002	3300001	6300000	0.1537	0.5798	26.51	24.10
100002	3600001	6600000	0.1532	0.5735	26.72	24.31
100002	3900001	6900000	0.1574	0.5925	26.57	24.16
100002	4200001	7200000	0.1555	0.6026	25.80	23.39
100002	4500001	7500000	0.1475	0.6174	23.90	21.49
100002	4800001	7800000	0.1228	0.6055	20.28	17.87
100002	5100001	8100000	0.1246	0.6245	19.96	17.55
100002	5400001	8400000	0.1240	0.6344	19.55	17.14
100002	5700001	8700000	0.1331	0.6482	20.54	18.13
100002	6000001	9000000	0.1432	0.6448	22.22	19.81
100002	6300001	9300000	0.1437	0.6289	22.85	20.44
100002	6600001	9600000	0.1367	0.6366	21.48	19.07
100002	6900001	9900000	0.1378	0.6437	21.41	19.00
100002	7200001	10200000	0.1311	0.6181	21.20	18.79
100002	7500001	10500000	0.1407	0.6220	22.62	20.21
100002	7800001	10800000	0.1582	0.6277	25.21	22.80
100002	8100001	11100000	0.1563	0.6061	25.79	23.38
100002	8400001	11400000	0.1670	0.5804	28.77	26.36
100002	8700001	11700000	0.1565	0.5896	26.55	24.14
100002	9000001	12000000	0.1599	0.5814	27.50	25.09
100002	9300001	12300000	0.1536	0.5948	25.83	23.42
100002	9600001	12600000	0.1671	0.6073	27.51	25.10
100002	9900001	12900000	0.1609	0.6050	26.59	24.18
100002	10200001	13200000	0.1606	0.6029	26.65	24.24
100002	10500001	13500000	0.1515	0.5915	25.62	23.21
100002	10800001	13800000	0.1289	0.5918	21.78	19.37
100002	11100001	14100000	0.1359	0.6029	22.54	20.13
100002	11400001	14400000	0.1277	0.6206	20.57	18.16
100002	11700001	14700000	0.1403	0.6230	22.52	20.11
100002	12000001	15000000	0.1292	0.6336	20.39	17.98
100002	12300001	15300000	0.1335	0.6314	21.14	18.73
100002	12600001	15600000	0.1276	0.6292	20.27	17.86
100002	12900001	15900000	0.1266	0.6099	20.75	18.34
100002	13200001	16200000	0.1272	0.6377	19.95	17.54
100002	13500001	16500000	0.1212	0.6400	18.93	16.52
100002	13800001	16800000	0.1401	0.6467	21.66	19.25
100002	14100001	17100000	0.1306	0.6415	20.35	17.94
100002	14400001	17400000	0.1426	0.6526	21.85	19.44
100002	14700001	17700000	0.1264	0.6568	19.25	16.84
100002	15000001	18000000	0.1273	0.6608	19.26	16.85
100002	15300001	18300000	0.1398	0.6608	21.16	18.75
100002	15600001	18600000	0.1552	0.6598	23.52	21.11
100002	15900001	18900000	0.1517	0.6509	23.30	20.89
100002	16200001	19200000	0.1618	0.6498	24.91	22.50
100002	16500001	19500000	0.1629	0.6595	24.69	22.28
100002	16800001	19800000	0.1448	0.6546	22.12	19.71
100002	17100001	20100000	0.1492	0.6605	22.59	20.18
100002	17400001	20400000	0.1438	0.6676	21.53	19.12
100002	17700001	20700000	0.1504	0.6631	22.68	20.27
100002	18000001	21000000	0.1457	0.6713	21.70	19.29
100002	18300001	21300000	0.1290	0.6656	19.38	16.97
100002	18600001	21600000	0.1215	0.6608	18.38	15.97
100002	18900001	21900000	0.1420	0.6956	20.41	18.00
100002	19200001	22200000	0.1413	0.6929	20.39	17.98
100002	19500001	22500000	0.1462	0.6834	21.39	18.98
100002	19800001	22800000	0.1579	0.6964	22.68	20.27
100002	20100001	23100000	0.1654	0.7007	23.60	21.19
100002	20400001	23400000	0.1558	0.6872	22.67	20.26
100002	20700001	23700000	0.1525	0.6865	22.21	19.80
100002	21000001	24000000	0.1544	0.6850	22.54	20.13
100002	21300001	24300000	0.1606	0.6938	23.14	20.73
100002	21600001	24600000	0.1462	0.6888	21.23	18.82
100002	21900001	24900000	0.1433	0.6868	20.87	18.46
100002	22200001	25200000	0.1429	0.6907	20.70	18.29
100002	22500001	25500000	0.1395	0.6957	20.05	17.64
100002	22800001	25800000	0.1348	0.7000	19.26	16.85
100002	23100001	26100000	0.1281	0.6990	18.33	15.92
100002	23400001	26400000	0.1314	0.7050	18.63	16.22
100002	23700001	26700000	0.1412	0.7182	19.65	17.24
100002	24000001	27000000	0.1503	0.7206	20.85	18.44
100002	24300001	27300000	0.1597	0.7202	22.17	19.76
100002	24600001	27600000	0.1700	0.7229	23.52	21.11
100002	24900001	27900000	0.1626	0.7167	22.68	20.27
100002	25200001	28200000	0.1537	0.7201	21.35	18.94
100002	25500001	28500000	0.1621	0.7189	22.55	20.14
100002	25800001	28800000	0.1554	0.7021	22.14	19.73
100002	26100001	29100000	0.1447	0.6873	21.05	18.64
100002	26400001	29400000	0.1417	0.6795	20.86	18.45
100002	26700001	29700000	0.1391	0.6801	20.46	18.05
100002	27000001	30000000	0.1331	0.6633	20.06	17.65
100002	27300001	30300000	0.1282	0.6606	19.41	17.00
100002	27600001	30600000	0.1292	0.6753	19.13	16.72
100002	27900001	30900000	0.1205	0.6902	17.45	15.04
100002	28200001	31200000	0.1219	0.6793	17.95	15.54
100002	28500001	31500000	0.1278	0.6939	18.42	16.01
100002	28800001	31800000	0.1475	0.7032	20.97	18.56
100002	29100001	32100000	0.1618	0.7158	22.60	20.19
100002	29400001	32400000	0.1658	0.7263	22.84	20.43
100002	29700001	32700000	0.1673	0.7257	23.06	20.65
100002	30000001	33000000	0.1602	0.7411	21.62	19.21
100002	30300001	33300000	0.1553	0.7419	20.93	18.52
100002	30600001	33600000	0.1577	0.7396	21.32	18.91
100002	30900001	33900000	0.1706	0.7316	23.31	20.90
100002	31200001	34200000	0.1715	0.7438	23.06	20.65
100002	31500001	34500000	0.1712	0.7372	23.23	20.82
100002	31800001	34800000	0.1662	0.7369	22.56	20.15
100002	32100001	35100000	0.1606	0.7525	21.34	18.93
100002	32400001	35400000	0.1500	0.7500	20.00	17.59
100002	32700001	35700000	0.1399	0.7560	18.51	16.10
100002	33000001	36000000	0.1532	0.7605	20.15	17.74
100002	33300001	36300000	0.1529	0.7762	19.70	17.29
100002	33600001	36600000	0.1411	0.7719	18.28	15.87
100002	33900001	36900000	0.1304	0.7745	16.84	14.43
100002	34200001	37200000	0.1298	0.7775	16.69	14.28
100002	34500001	37500000	0.1229	0.7656	16.05	13.64
100002	34800001	37800000	0.1200	0.7526	15.94	13.53
100002	35100001	38100000	0.1223	0.7390	16.55	14.14
100002	35400001	38400000	0.1332	0.7412	17.97	15.56
100002	35700001	38700000	0.1387	0.7395	18.76	16.35
100002	36000001	39000000	0.1422	0.7376	19.28	16.87
100002	36300001	39300000	0.1377	0.7373	18.68	16.27
100002	36600001	39600000	0.1336	0.7292	18.33	15.92
100002	36900001	39900000	0.1421	0.7276	19.52	17.11
100002	37200001	40200000	0.1374	0.7193	19.10	16.69
100002	37500001	40500000	0.1329	0.7249	18.33	15.92
100002	37800001	40800000	0.1261	0.7399	17.04	14.63
100002	38100001	41100000	0.1251	0.7365	16.98	14.57
100002	38400001	41400000	0.1270	0.7325	17.33	14.92
100002	38700001	41700000	0.1175	0.7212	16.29	13.88
100002	39000001	42000000	0.1179	0.7145	16.50	14.09
100002	39300001	42300000	0.1187	0.7164	16.57	14.16
100002	39600001	42600000	0.1180	0.7351	16.05	13.64
100002	39900001	42900000	0.1222	0.7254	16.84	14.43
100002	40200001	43200000	0.1232	0.7329	16.81	14.40
100002	40500001	43500000	0.1174	0.7427	15.80	13.39
100002	40800001	43800000	0.1175	0.7370	15.95	13.54
100002	41100001	44100000	0.1091	0.7583	14.38	11.97
100002	41400001	44400000	0.0977	0.7585	12.88	10.47
100002	41700001	44700000	0.1093	0.7599	14.38	11.97
100002	42000001	45000000	0.1024	0.7624	13.43	11.02
100002	42300001	45300000	0.1049	0.7480	14.02	11.61
100002	42600001	45600000	0.1170	0.7317	15.99	13.58
100002	42900001	45900000	0.1106	0.7375	15.00	12.59
100002	43200001	46200000	0.1033	0.7449	13.87	11.46
100002	43500001	46500000	0.1093	0.7485	14.60	12.19
100002	43800001	46800000	0.1223	0.7570	16.15	13.74
100002	44100001	47100000	0.1347	0.7399	18.21	15.80
100002	44400001	47400000	0.1462	0.7400	19.75	17.34
100002	44700001	47700000	0.1470	0.7451	19.73	17.32
100002	45000001	48000000	0.1497	0.7349	20.37	17.96
100002	45300001	48300000	0.1500	0.7304	20.53	18.12
100002	45600001	48600000	0.1545	0.7298	21.17	18.76
100002	45900001	48900000	0.1536	0.7289	21.08	18.67
100002	46200001	49200000	0.1566	0.7277	21.52	19.11
100002	46500001	49500000	0.1558	0.7174	21.72	19.31
100002	46800001	49800000	0.1382	0.7244	19.08	16.67
100002	47100001	50100000	0.1259	0.7211	17.45	15.04
100002	47400001	50400000	0.1264	0.7202	17.55	15.14
100002	47700001	50700000	0.1195	0.7102	16.83	14.42
100002	48000001	51000000	0.1114	0.7340	15.18	12.77
100002	48300001	51300000	0.1248	0.7496	16.65	14.24
100002	48600001	51600000	0.1146	0.7733	14.82	12.41
100002	48900001	51900000	0.1173	0.7769	15.10	12.69
100002	49200001	52200000	0.1171	0.7837	14.95	12.54
100002	49500001	52500000	0.1190	0.7817	15.23	12.82
100002	49800001	52800000	0.1309	0.7835	16.71	14.30
100002	50100001	53100000	0.1416	0.7926	17.87	15.46
100002	50400001	53400000	0.1429	0.8011	17.84	15.43
100002	50700001	53700000	0.1433	0.8093	17.71	15.30
100002	51000001	54000000	0.1435	0.7766	18.48	16.07
100002	51300001	54300000	0.1282	0.7763	16.51	14.10
100002	51600001	54600000	0.1339	0.7579	17.67	15.26
100002	51900001	54900000	0.1342	0.7547	17.78	15.37
100002	52200001	55200000	0.1389	0.7478	18.57	16.16
100002	52500001	55500000	0.1412	0.7548	18.71	16.30
100002	52800001	55800000	0.1375	0.7442	18.47	16.06
100002	53100001	56100000	0.1433	0.7449	19.24	16.83
100002	53400001	56400000	0.1402	0.7369	19.03	16.62
100002	53700001	56700000	0.1404	0.7354	19.09	16.68
100002	54000001	57000000	0.1438	0.7493	19.19	16.78
100002	54300001	57300000	0.1502	0.7498	20.04	17.63
100002	54600001	57600000	0.1360	0.7594	17.91	15.50
100002	54900001	57900000	0.1287	0.7681	16.75	14.34
100002	55200001	58200000	0.1384	0.7602	18.21	15.80
100002	55500001	58500000	0.1397	0.7534	18.54	16.13
100002	55800001	58800000	0.1362	0.7524	18.10	15.69
100002	56100001	59100000	0.1225	0.7402	16.55	14.14
100002	56400001	59400000	0.1172	0.7371	15.90	13.49
100002	56700001	59700000	0.1275	0.7534	16.92	14.51
100002	57000001	60000000	0.1261	0.7589	16.62	14.21
100002	57300001	60300000	0.1219	0.7478	16.30	13.89
100002	57600001	60600000	0.1349	0.7507	17.97	15.56
100002	57900001	60900000	0.1304	0.7414	17.59	15.18
100002	58200001	61200000	0.1229	0.7347	16.72	14.31
100002	58500001	61500000	0.1139	0.7487	15.22	12.81
100002	58800001	61800000	0.1296	0.7522	17.23	14.82
100002	59100001	62100000	0.1386	0.7632	18.15	15.74
100002	59400001	62400000	0.1389	0.7677	18.10	15.69
100002	59700001	62700000	0.1361	0.7558	18.01	15.60
100002	60000001	63000000	0.1349	0.7709	17.50	15.09
100002	60300001	63300000	0.1336	0.7768	17.20	14.79
100002	60600001	63600000	0.1282	0.7774	16.49	14.08
100002	60900001	63900000	0.1359	0.7764	17.51	15.10
100002	61200001	64200000	0.1325	0.7795	17.00	14.59
100002	61500001	64500000	0.1395	0.7713	18.08	15.67
100002	61800001	64800000	0.1394	0.7745	18.00	15.59
100002	62100001	65100000	0.1296	0.7744	16.74	14.33
100002	62400001	65400000	0.1360	0.7792	17.46	15.05
100002	62700001	65700000	0.1358	0.7880	17.23	14.82
100002	63000001	66000000	0.1311	0.7672	17.09	14.68
100002	63300001	66300000	0.1467	0.7744	18.95	16.54
100002	63600001	66600000	0.1526	0.7709	19.79	17.38
100002	63900001	66900000	0.1483	0.7849	18.90	16.49
100002	64200001	67200000	0.1552	0.7969	19.47	17.06
100002	64500001	67500000	0.1495	0.8074	18.52	16.11
100002	64800001	67800000	0.1357	0.8208	16.53	14.12
100002	65100001	68100000	0.1376	0.8269	16.65	14.24
100002	65400001	68400000	0.1473	0.8283	17.79	15.38
100002	65700001	68700000	0.1482	0.8350	17.75	15.34
100002	66000001	69000000	0.1612	0.8419	19.14	16.73
100002	66300001	69300000	0.1438	0.8455	17.01	14.60
100002	66600001	69600000	0.1525	0.8445	18.05	15.64
100002	66900001	69900000	0.1551	0.8310	18.66	16.25
100002	67200001	70200000	0.1495	0.8308	17.99	15.58
100002	67500001	70500000	0.1572	0.8204	19.16	16.75
100002	67800001	70800000	0.1537	0.8097	18.98	16.57
100002	68100001	71100000	0.1672	0.8161	20.49	18.08
100002	68400001	71400000	0.1604	0.8157	19.66	17.25
100002	68700001	71700000	0.1608	0.8137	19.77	17.36
100002	69000001	72000000	0.1518	0.8107	18.72	16.31
100002	69300001	72300000	0.1494	0.7983	18.72	16.31
100002	69600001	72600000	0.1320	0.7998	16.51	14.10
100002	69900001	72900000	0.1402	0.8117	17.27	14.86
100002	70200001	73200000	0.1404	0.8156	17.21	14.80
100002	70500001	73500000	0.1335	0.8120	16.44	14.03
100002	70800001	73800000	0.1455	0.8137	17.88	15.47
100002	71100001	74100000	0.1472	0.7990	18.42	16.01
100002	71400001	74400000	0.1473	0.7940	18.55	16.14
100002	71700001	74700000	0.1528	0.7943	19.24	16.83
100002	72000001	75000000	0.1549	0.7976	19.43	17.02
100002	72300001	75300000	0.1597	0.8034	19.87	17.46
100002	72600001	75600000	0.1570	0.8041	19.53	17.12
100002	72900001	75900000	0.1476	0.8062	18.30	15.89
100002	73200001	76200000	0.1505	0.8095	18.59	16.18
100002	73500001	76500000	0.1457	0.8170	17.83	15.42
100002	73800001	76800000	0.1428	0.8217	17.38	14.97
100002	74100001	77100000	0.1364	0.8362	16.31	13.90
100002	74400001	77400000	0.1370	0.8430	16.25	13.84
100002	74700001	77700000	0.1247	0.8464	14.73	12.32
100002	75000001	78000000	0.1279	0.8585	14.90	12.49
100002	75300001	78300000	0.1257	0.8663	14.50	12.09
100002	75600001	78600000	0.1380	0.8705	15.85	13.44
100002	75900001	78900000	0.1416	0.8620	16.43	14.02
100002	76200001	79200000	0.1413	0.8591	16.44	14.03
100002	76500001	79500000	0.1453	0.8651	16.80	14.39
100002	76800001	79800000	0.1360	0.8451	16.10	13.69
100002	77100001	80100000	0.1300	0.8349	15.57	13.16
100002	77400001	80400000	0.1219	0.8327	14.63	12.22
100002	77700001	80700000	0.1279	0.8120	15.76	13.35
100002	78000001	81000000	0.1387	0.8164	16.98	14.57
100002	78300001	81300000	0.1338	0.8150	16.42	14.01
100002	78600001	81600000	0.1295	0.8174	15.84	13.43
100002	78900001	81900000	0.1277	0.8219	15.54	13.13
100002	79200001	82200000	0.1208	0.8149	14.82	12.41
100002	79500001	82500000	0.1247	0.8041	15.50	13.09
100002	79800001	82800000	0.1314	0.8201	16.03	13.62
100002	80100001	83100000	0.1330	0.8286	16.05	13.64
100002	80400001	83400000	0.1363	0.8280	16.46	14.05
100002	80700001	83700000	0.1319	0.8390	15.72	13.31
100002	81000001	84000000	0.1215	0.8315	14.61	12.20
100002	81300001	84300000	0.1277	0.8255	15.47	13.06
100002	81600001	84600000	0.1393	0.8066	17.27	14.86
100002	81900001	84900000	0.1364	0.8091	16.85	14.44
100002	82200001	85200000	0.1551	0.8114	19.11	16.70
100002	82500001	85500000	0.1622	0.8105	20.01	17.60
100002	82800001	85800000	0.1641	0.8118	20.21	17.80
100002	83100001	86100000	0.1731	0.7999	21.64	19.23
100002	83400001	86400000	0.1738	0.8070	21.53	19.12
100002	83700001	86700000	0.1754	0.8053	21.78	19.37
100002	84000001	87000000	0.1712	0.7938	21.57	19.16
100002	84300001	87300000	0.1785	0.7983	22.36	19.95
100002	84600001	87600000	0.1836	0.8135	22.57	20.16
100002	84900001	87900000	0.1896	0.8101	23.40	20.99
100002	85200001	88200000	0.1824	0.8043	22.68	20.27
100002	85500001	88500000	0.1688	0.8039	21.00	18.59
100002	85800001	88800000	0.1585	0.8039	19.72	17.31
100002	86100001	89100000	0.1481	0.8018	18.47	16.06
100002	86400001	89400000	0.1476	0.7938	18.59	16.18
100002	86700001	89700000	0.1483	0.7972	18.60	16.19
100002	87000001	90000000	0.1627	0.8022	20.28	17.87
100002	87300001	90300000	0.1583	0.8005	19.78	17.37
100002	87600001	90600000	0.1550	0.8006	19.36	16.95
100002	87900001	90900000	0.1598	0.8084	19.77	17.36
100002	88200001	91200000	0.1563	0.8126	19.24	16.83
100002	88500001	91500000	0.1587	0.8178	19.40	16.99
100002	88800001	91800000	0.1640	0.8086	20.28	17.87
100002	89100001	92100000	0.1586	0.8131	19.51	17.10
100002	89400001	92400000	0.1524	0.8251	18.47	16.06
100002	89700001	92700000	0.1474	0.8230	17.91	15.50
100002	90000001	93000000	0.1346	0.8347	16.13	13.72
100002	90300001	93300000	0.1340	0.8349	16.05	13.64
100002	90600001	93600000	0.1236	0.8393	14.72	12.31
100002	90900001	93900000	0.1216	0.8332	14.60	12.19
100002	91200001	94200000	0.1319	0.8310	15.88	13.47
100002	91500001	94500000	0.1364	0.8375	16.28	13.87
100002	91800001	94800000	0.1423	0.8544	16.66	14.25
100002	92100001	95100000	0.1588	0.8669	18.32	15.91
100002	92400001	95400000	0.1748	0.8629	20.26	17.85
100002	92700001	95700000	0.1782	0.8660	20.58	18.17
100002	93000001	96000000	0.1960	0.8703	22.52	20.11
100002	93300001	96300000	0.2076	0.8773	23.67	21.26
100002	93600001	96600000	0.2137	0.8793	24.31	21.90
100002	93900001	96900000	0.2179	0.8887	24.52	22.11
100002	94200001	97200000	0.2011	0.8741	23.00	20.59
100002	94500001	97500000	0.2008	0.8729	23.00	20.59
100002	94800001	97800000	0.2044	0.8558	23.89	21.48
100002	95100001	98100000	0.1910	0.8496	22.48	20.07
100002	95400001	98400000	0.1748	0.8566	20.40	17.99
100002	95700001	98700000	0.1863	0.8625	21.60	19.19
100002	96000001	99000000	0.1650	0.8563	19.27	16.86
100002	96300001	99300000	0.1486	0.8548	17.38	14.97
100002	96600001	99600000	0.1381	0.8436	16.37	13.96
100002	96900001	99900000	0.1258	0.8403	14.98	12.57
100002	97200001	100200000	0.1337	0.8602	15.55	13.14
100002	97500001	100500000	0.1332	0.8609	15.47	13.06
100002	97800001	100800000	0.1297	0.8689	14.93	12.52
100002	98100001	101100000	0.1312	0.8718	15.05	12.64
100002	98400001	101400000	0.1530	0.8619	17.75	15.34
100002	98700001	101700000	0.1407	0.8524	16.51	14.10
100002	99000001	102000000	0.1369	0.8479	16.15	13.74
100002	99300001	102300000	0.1367	0.8487	16.11	13.70
100002	99600001	102600000	0.1344	0.8612	15.61	13.20
100002	99900001	102900000	0.1500	0.8455	17.74	15.33
100002	100200001	103200000	0.1587	0.8366	18.97	16.56
100002	100500001	103500000	0.1510	0.8303	18.19	15.78
100002	100800001	103800000	0.1474	0.8253	17.86	15.45
100002	101100001	104100000	0.1519	0.8184	18.56	16.15
100002	101400001	104400000	0.1311	0.8169	16.04	13.63
100002	101700001	104700000	0.1333	0.8191	16.27	13.86
100002	102000001	105000000	0.1410	0.8130	17.35	14.94
100002	102300001	105300000	0.1339	0.7977	16.79	14.38
100002	102600001	105600000	0.1403	0.7822	17.94	15.53
100002	102900001	105900000	0.1258	0.7830	16.06	13.65
100002	103200001	106200000	0.1237	0.7921	15.62	13.21
100002	103500001	106500000	0.1289	0.7941	16.24	13.83
100002	103800001	106800000	0.1372	0.7903	17.37	14.96
100002	104100001	107100000	0.1394	0.7879	17.69	15.28
100002	104400001	107400000	0.1502	0.7868	19.09	16.68
100002	104700001	107700000	0.1539	0.7783	19.77	17.36
100002	105000001	108000000	0.1578	0.7812	20.20	17.79
100002	105300001	108300000	0.1714	0.7850	21.84	19.43
100002	105600001	108600000	0.1698	0.7913	21.45	19.04
100002	105900001	108900000	0.1878	0.8010	23.45	21.04
100002	106200001	109200000	0.1772	0.7971	22.23	19.82
100002	106500001	109500000	0.1817	0.8011	22.68	20.27
100002	106800001	109800000	0.1811	0.8122	22.30	19.89
100002	107100001	110100000	0.1760	0.7973	22.07	19.66
100002	107400001	110400000	0.1651	0.7914	20.86	18.45
100002	107700001	110700000	0.1621	0.7946	20.40	17.99
100002	108000001	111000000	0.1639	0.8040	20.39	17.98
100002	108300001	111300000	0.1630	0.8033	20.29	17.88
100002	108600001	111600000	0.1729	0.7931	21.80	19.39
100002	108900001	111900000	0.1626	0.7929	20.51	18.10
100002	109200001	112200000	0.1741	0.7886	22.08	19.67
100002	109500001	112500000	0.1771	0.7804	22.69	20.28
100002	109800001	112800000	0.1744	0.7666	22.75	20.34
100002	110100001	113100000	0.1671	0.7838	21.32	18.91
100002	110400001	113400000	0.1781	0.7884	22.59	20.18
100002	110700001	113700000	0.1777	0.7884	22.54	20.13
100002	111000001	114000000	0.1719	0.7838	21.93	19.52
100002	111300001	114300000	0.1738	0.7732	22.48	20.07
100002	111600001	114600000	0.1772	0.7790	22.74	20.33
100002	111900001	114900000	0.1628	0.7705	21.12	18.71
100002	112200001	115200000	0.1447	0.7635	18.95	16.54
100002	112500001	115500000	0.1429	0.7436	19.22	16.81
100002	112800001	115800000	0.1339	0.7387	18.12	15.71
100002	113100001	116100000	0.1438	0.7520	19.13	16.72
100002	113400001	116400000	0.1393	0.7473	18.63	16.22
100002	113700001	116700000	0.1303	0.7514	17.34	14.93
100002	114000001	117000000	0.1374	0.7439	18.47	16.06
100002	114300001	117300000	0.1474	0.7510	19.62	17.21
100002	114600001	117600000	0.1276	0.7479	17.06	14.65
100002	114900001	117900000	0.1411	0.7514	18.78	16.37
100002	115200001	118200000	0.1493	0.7698	19.39	16.98
100002	115500001	118500000	0.1529	0.7989	19.14	16.73
100002	115800001	118800000	0.1549	0.8194	18.90	16.49
100002	116100001	119100000	0.1475	0.8005	18.43	16.02
100002	116400001	119400000	0.1448	0.8027	18.04	15.63
100002	116700001	119700000	0.1580	0.8074	19.57	17.16
100002	117000001	120000000	0.1465	0.8198	17.86	15.45
100002	117300001	120300000	0.1331	0.8298	16.04	13.63
100002	117600001	120600000	0.1421	0.8346	17.03	14.62
100002	117900001	120900000	0.1406	0.8456	16.62	14.21
100002	118200001	121200000	0.1371	0.8401	16.32	13.91
100002	118500001	121500000	0.1313	0.8347	15.72	13.31
100002	118800001	121800000	0.1448	0.8356	17.33	14.92
100002	119100001	122100000	0.1463	0.8457	17.30	14.89
100002	119400001	122400000	0.1501	0.8456	17.75	15.34
100002	119700001	122700000	0.1524	0.8449	18.04	15.63
100002	120000001	123000000	0.1466	0.8422	17.41	15.00
100002	120300001	123300000	0.1471	0.8407	17.49	15.08
100002	120600001	123600000	0.1460	0.8458	17.27	14.86
100002	120900001	123900000	0.1414	0.8397	16.84	14.43
100002	121200001	124200000	0.1449	0.8396	17.26	14.85
100002	121500001	124500000	0.1398	0.8282	16.88	14.47
100002	121800001	124800000	0.1217	0.8293	14.67	12.26
100002	122100001	125100000	0.1367	0.8361	16.36	13.95
100002	122400001	125400000	0.1360	0.8399	16.19	13.78
100002	122700001	125700000	0.1302	0.8383	15.53	13.12
100002	123000001	126000000	0.1435	0.8359	17.16	14.75
100002	123300001	126300000	0.1462	0.8390	17.43	15.02
100002	123600001	126600000	0.1540	0.8417	18.30	15.89
100002	123900001	126900000	0.1520	0.8497	17.89	15.48
100002	124200001	127200000	0.1534	0.8534	17.97	15.56
100002	124500001	127500000	0.1518	0.8680	17.49	15.08
100002	124800001	127800000	0.1575	0.8501	18.53	16.12
100002	125100001	128100000	0.1422	0.8522	16.68	14.27
100002	125400001	128400000	0.1413	0.8545	16.53	14.12
100002	125700001	128700000	0.1337	0.8609	15.52	13.11
100002	126000001	129000000	0.1452	0.8652	16.78	14.37
100002	126300001	129300000	0.1408	0.8643	16.29	13.88
100002	126600001	129600000	0.1345	0.8512	15.81	13.40
100002	126900001	129900000	0.1386	0.8407	16.49	14.08
100002	127200001	130200000	0.1395	0.8313	16.78	14.37
100002	127500001	130500000	0.1408	0.8375	16.81	14.40
100002	127800001	130800000	0.1359	0.8372	16.24	13.83
100002	128100001	131100000	0.1350	0.8303	16.26	13.85
100002	128400001	131400000	0.1342	0.8287	16.19	13.78
100002	128700001	131700000	0.1362	0.8177	16.66	14.25
100002	129000001	132000000	0.1179	0.8019	14.71	12.30
100002	129300001	132300000	0.1198	0.7947	15.07	12.66
100002	129600001	132600000	0.1290	0.8028	16.07	13.66
100002	129900001	132900000	0.1381	0.8107	17.03	14.62
100002	130200001	133200000	0.1444	0.8157	17.71	15.30
100002	130500001	133500000	0.1473	0.8080	18.23	15.82
100002	130800001	133800000	0.1506	0.8107	18.57	16.16
100002	131100001	134100000	0.1559	0.8052	19.36	16.95
100002	131400001	134400000	0.1605	0.7958	20.17	17.76
100002	131700001	134700000	0.1536	0.7925	19.38	16.97
100002	132000001	135000000	0.1529	0.8124	18.82	16.41
100002	132300001	135300000	0.1538	0.8012	19.19	16.78
100002	132600001	135600000	0.1544	0.7946	19.44	17.03
100002	132900001	135900000	0.1513	0.7903	19.14	16.73
100002	133200001	136200000	0.1535	0.7897	19.44	17.03
100002	133500001	136500000	0.1458	0.7880	18.50	16.09
100002	133800001	136800000	0.1462	0.7845	18.64	16.23
100002	134100001	137100000	0.1528	0.7626	20.04	17.63
100002	134400001	137400000	0.1478	0.7838	18.86	16.45
100002	134700001	137700000	0.1619	0.7841	20.64	18.23
100002	135000001	138000000	0.1745	0.7736	22.56	20.15
100002	135300001	138300000	0.1668	0.7877	21.17	18.76
100002	135600001	138600000	0.1623	0.8039	20.20	17.79
100002	135900001	138900000	0.1558	0.8005	19.47	17.06
100002	136200001	139200000	0.1491	0.8086	18.43	16.02
100002	136500001	139500000	0.1602	0.8118	19.74	17.33
100002	136800001	139800000	0.1597	0.8285	19.28	16.87
100002	137100001	140100000	0.1538	0.8406	18.29	15.88
100002	137400001	140400000	0.1468	0.8221	17.85	15.44
100002	137700001	140700000	0.1503	0.8151	18.44	16.03
100002	138000001	141000000	0.1460	0.8047	18.14	15.73
100002	138300001	141300000	0.1506	0.7954	18.94	16.53
100002	138600001	141600000	0.1414	0.7843	18.04	15.63
100002	138900001	141900000	0.1357	0.7884	17.21	14.80
100002	139200001	142200000	0.1449	0.7830	18.50	16.09
100002	139500001	142500000	0.1523	0.7845	19.41	17.00
100002	139800001	142800000	0.1754	0.7837	22.38	19.97
100002	140100001	143100000	0.1788	0.7945	22.51	20.10
100002	140400001	143400000	0.1779	0.7937	22.42	20.01
100002	140700001	143700000	0.1722	0.8062	21.36	18.95
100002	141000001	144000000	0.1648	0.8192	20.12	17.71
100002	141300001	144300000	0.1621	0.8282	19.57	17.16
100002	141600001	144600000	0.1713	0.8123	21.08	18.67
100002	141900001	144900000	0.1769	0.8051	21.97	19.56
100002	142200001	145200000	0.1585	0.7790	20.35	17.94
100002	142500001	145500000	0.1628	0.7717	21.10	18.69
100002	142800001	145800000	0.1367	0.7528	18.16	15.75
100002	143100001	146100000	0.1202	0.7370	16.32	13.91
100002	143400001	146400000	0.1247	0.7350	16.97	14.56
100002	143700001	146700000	0.1345	0.7162	18.78	16.37
100002	144000001	147000000	0.1365	0.7073	19.30	16.89
100002	144300001	147300000	0.1389	0.6920	20.07	17.66
100002	144600001	147600000	0.1336	0.6956	19.21	16.80
100002	144900001	147900000	0.1308	0.7015	18.64	16.23
100002	145200001	148200000	0.1329	0.7250	18.33	15.92
100002	145500001	148500000	0.1140	0.7274	15.67	13.26
100002	145800001	148800000	0.1197	0.7390	16.19	13.78
100002	146100001	149100000	0.1328	0.7418	17.90	15.49
100002	146400001	149400000	0.1324	0.7415	17.85	15.44
100002	146700001	149700000	0.1162	0.7474	15.55	13.14
100002	147000001	150000000	0.1232	0.7423	16.59	14.18
100002	147300001	150300000	0.1292	0.7468	17.30	14.89
100002	147600001	150600000	0.1292	0.7556	17.10	14.69
100002	147900001	150900000	0.1385	0.7580	18.28	15.87
100002	148200001	151200000	0.1381	0.7650	18.05	15.64
100002	148500001	151500000	0.1488	0.7689	19.36	16.95
100002	148800001	151800000	0.1617	0.7725	20.94	18.53
100002	149100001	152100000	0.1595	0.7868	20.27	17.86
100002	149400001	152400000	0.1598	0.8018	19.93	17.52
100002	149700001	152700000	0.1709	0.7999	21.37	18.96
100002	150000001	153000000	0.1741	0.7975	21.83	19.42
100002	150300001	153300000	0.1638	0.8061	20.32	17.91
100002	150600001	153600000	0.1639	0.8156	20.10	17.69
100002	150900001	153900000	0.1588	0.8143	19.50	17.09
100002	151200001	154200000	0.1693	0.8040	21.06	18.65
100002	151500001	154500000	0.1575	0.8034	19.60	17.19
100002	151800001	154800000	0.1400	0.7990	17.52	15.11
100002	152100001	155100000	0.1403	0.7917	17.73	15.32
100002	152400001	155400000	0.1423	0.7852	18.12	15.71
100002	152700001	155700000	0.1387	0.7955	17.43	15.02
100002	153000001	156000000	0.1308	0.7980	16.39	13.98
100002	153300001	156300000	0.1449	0.7891	18.36	15.95
100002	153600001	156600000	0.1362	0.7759	17.56	15.15
100002	153900001	156900000	0.1287	0.7559	17.03	14.62
100002	154200001	157200000	0.1191	0.7344	16.21	13.80
100002	154500001	157500000	0.1306	0.7118	18.34	15.93
100002	154800001	157800000	0.1377	0.7093	19.42	17.01
100002	155100001	158100000	0.1462	0.7065	20.70	18.29
100002	155400001	158400000	0.1564	0.7030	22.25	19.84
100002	155700001	158700000	0.1484	0.7008	21.17	18.76
100002	156000001	159000000	0.1455	0.6991	20.80	18.39
100002	156300001	159300000	0.1299	0.7162	18.14	15.73
100002	156600001	159600000	0.1409	0.7202	19.57	17.16
100002	156900001	159900000	0.1523	0.7424	20.52	18.11
100002	157200001	160200000	0.1591	0.7624	20.87	18.46
100002	157500001	160500000	0.1448	0.7798	18.57	16.16
100002	157800001	160800000	0.1402	0.7836	17.89	15.48
100002	158100001	161100000	0.1365	0.7939	17.19	14.78
100002	158400001	161400000	0.1305	0.7957	16.41	14.00
100002	158700001	161700000	0.1375	0.7870	17.47	15.06
100002	159000001	162000000	0.1501	0.7955	18.87	16.46
100002	159300001	162300000	0.1539	0.7865	19.56	17.15
100002	159600001	162600000	0.1466	0.7827	18.73	16.32
100002	159900001	162900000	0.1409	0.7630	18.47	16.06
100002	160200001	163200000	0.1350	0.7679	17.58	15.17
100002	160500001	163500000	0.1375	0.7666	17.94	15.53
100002	160800001	163800000	0.1330	0.7664	17.35	14.94
100002	161100001	164100000	0.1299	0.7513	17.29	14.88
100002	161400001	164400000	0.1305	0.7369	17.71	15.30
100002	161700001	164700000	0.1365	0.7616	17.92	15.51
100002	162000001	165000000	0.1293	0.7540	17.15	14.74
100002	162300001	165300000	0.1301	0.7534	17.27	14.86
100002	162600001	165600000	0.1269	0.7588	16.72	14.31
100002	162900001	165900000	0.1334	0.7666	17.40	14.99
100002	163200001	166200000	0.1416	0.7655	18.50	16.09
100002	163500001	166500000	0.1502	0.7711	19.47	17.06
100002	163800001	166800000	0.1528	0.7737	19.75	17.34
100002	164100001	167100000	0.1513	0.8011	18.89	16.48
100002	164400001	167400000	0.1458	0.8069	18.07	15.66
100002	164700001	167700000	0.1427	0.7964	17.92	15.51
100002	165000001	168000000	0.1488	0.8020	18.55	16.14
100002	165300001	168300000	0.1501	0.7924	18.94	16.53
100002	165600001	168600000	0.1551	0.7882	19.67	17.26
100002	165900001	168900000	0.1552	0.7884	19.68	17.27
100002	166200001	169200000	0.1448	0.7833	18.49	16.08
100002	166500001	169500000	0.1382	0.7706	17.93	15.52
100002	166800001	169800000	0.1473	0.7682	19.17	16.76
100002	167100001	170100000	0.1486	0.7547	19.69	17.28
100002	167400001	170400000	0.1528	0.7617	20.06	17.65
100002	167700001	170700000	0.1503	0.7471	20.11	17.70
100002	168000001	171000000	0.1395	0.7318	19.07	16.66
100002	168300001	171300000	0.1426	0.7418	19.22	16.81
100002	168600001	171600000	0.1428	0.7413	19.26	16.85
100002	168900001	171900000	0.1383	0.7480	18.49	16.08
100002	169200001	172200000	0.1407	0.7491	18.78	16.37
100002	169500001	172500000	0.1449	0.7560	19.16	16.75
100002	169800001	172800000	0.1449	0.7411	19.55	17.14
100002	170100001	173100000	0.1413	0.7382	19.14	16.73
100002	170400001	173400000	0.1328	0.7278	18.25	15.84
100002	170700001	173700000	0.1437	0.7453	19.28	16.87
100002	171000001	174000000	0.1437	0.7629	18.84	16.43
100002	171300001	174300000	0.1504	0.7577	19.85	17.44
100002	171600001	174600000	0.1573	0.7596	20.70	18.29
100002	171900001	174900000	0.1607	0.7456	21.56	19.15
100002	172200001	175200000	0.1722	0.7389	23.31	20.90
100002	172500001	175500000	0.1769	0.7350	24.06	21.65
100002	172800001	175800000	0.1916	0.7532	25.44	23.03
100002	173100001	176100000	0.1944	0.7539	25.79	23.38
100002	173400001	176400000	0.1911	0.7587	25.19	22.78
100002	173700001	176700000	0.1700	0.7497	22.68	20.27
100002	174000001	177000000	0.1773	0.7493	23.66	21.25
100002	174300001	177300000	0.1794	0.7627	23.52	21.11
100002	174600001	177600000	0.1714	0.7597	22.56	20.15
100002	174900001	177900000	0.1787	0.7530	23.73	21.32
100002	175200001	178200000	0.1758	0.7529	23.35	20.94
100002	175500001	178500000	0.1677	0.7576	22.13	19.72
100002	175800001	178800000	0.1562	0.7472	20.90	18.49
100002	176100001	179100000	0.1520	0.7264	20.93	18.52
100002	176400001	179400000	0.1613	0.7376	21.87	19.46
100002	176700001	179700000	0.1740	0.7273	23.93	21.52
100002	177000001	180000000	0.1800	0.7284	24.71	22.30
100002	177300001	180300000	0.1688	0.7116	23.71	21.30
100002	177600001	180600000	0.1694	0.7154	23.68	21.27
100002	177900001	180900000	0.1573	0.7302	21.54	19.13
100002	178200001	181200000	0.1501	0.7404	20.27	17.86
100002	178500001	181500000	0.1562	0.7371	21.19	18.78
100002	178800001	181800000	0.1479	0.7462	19.83	17.42
100002	179100001	182100000	0.1476	0.7608	19.40	16.99
100002	179400001	182400000	0.1478	0.7492	19.73	17.32
100002	179700001	182700000	0.1405	0.7554	18.60	16.19
100002	180000001	183000000	0.1246	0.7491	16.63	14.22
100002	180300001	183300000	0.1234	0.7540	16.36	13.95
100002	180600001	183600000	0.1255	0.7491	16.75	14.34
100002	180900001	183900000	0.1279	0.7315	17.49	15.08
100002	181200001	184200000	0.1413	0.7160	19.74	17.33
100002	181500001	184500000	0.1358	0.7104	19.12	16.71
100002	181800001	184800000	0.1429	0.7057	20.25	17.84
100002	182100001	185100000	0.1435	0.7030	20.42	18.01
100002	182400001	185400000	0.1452	0.6962	20.85	18.44
100002	182700001	185700000	0.1583	0.7019	22.56	20.15
100002	183000001	186000000	0.1604	0.7082	22.65	20.24
100002	183300001	186300000	0.1570	0.7044	22.28	19.87
100002	183600001	186600000	0.1606	0.7108	22.60	20.19
100002	183900001	186900000	0.1665	0.7305	22.80	20.39
100002	184200001	187200000	0.1520	0.7461	20.37	17.96
100002	184500001	187500000	0.1620	0.7455	21.74	19.33
100002	184800001	187800000	0.1536	0.7340	20.92	18.51
100002	185100001	188100000	0.1593	0.7429	21.44	19.03
100002	185400001	188400000	0.1582	0.7551	20.95	18.54
100002	185700001	188700000	0.1573	0.7450	21.11	18.70
100002	186000001	189000000	0.1592	0.7349	21.67	19.26
100002	186300001	189300000	0.1646	0.7349	22.39	19.98
100002	186600001	189600000	0.1662	0.7352	22.60	20.19
100002	186900001	189900000	0.1628	0.7364	22.11	19.70
100002	187200001	190200000	0.1670	0.7234	23.08	20.67
100002	187500001	190500000	0.1629	0.7135	22.83	20.42
100002	187800001	190800000	0.1602	0.7034	22.77	20.36
100002	188100001	191100000	0.1641	0.7038	23.32	20.91
100002	188400001	191400000	0.1671	0.6932	24.11	21.70
100002	188700001	191700000	0.1617	0.6920	23.37	20.96
100002	189000001	192000000	0.1599	0.6916	23.13	20.72
100002	189300001	192300000	0.1716	0.6969	24.62	22.21
100002	189600001	192600000	0.1653	0.6907	23.93	21.52
100002	189900001	192900000	0.1623	0.6868	23.64	21.23
100002	190200001	193200000	0.1544	0.6735	22.93	20.52
100002	190500001	193500000	0.1695	0.6813	24.88	22.47
100002	190800001	193800000	0.1752	0.7090	24.72	22.31
100002	191100001	194100000	0.1788	0.6993	25.57	23.16
100002	191400001	194400000	0.1757	0.7004	25.09	22.68
100002	191700001	194700000	0.1718	0.7000	24.55	22.14
100002	192000001	195000000	0.1708	0.6924	24.67	22.26
100002	192300001	195300000	0.1619	0.6908	23.43	21.02
100002	192600001	195600000	0.1600	0.6970	22.95	20.54
100002	192900001	195900000	0.1694	0.7004	24.19	21.78
100002	193200001	196200000	0.1610	0.6487	24.83	22.42
100002	193500001	196500000	0.1363	0.6028	22.62	20.21
100002	193800001	196800000	0.1311	0.5566	23.55	21.14
100002	194100001	197100000	0.1230	0.5473	22.48	20.07
100002	194400001	197400000	0.1293	0.5570	23.21	20.80
100002	194700001	197700000	0.1394	0.5769	24.16	21.75
100002	195000001	198000000	0.1430	0.5836	24.51	22.10
100002	195300001	198300000	0.1495	0.5851	25.55	23.14
100002	195600001	198600000	0.1563	0.5709	27.39	24.98
100002	195900001	198900000	0.1425	0.5726	24.88	22.47
100002	196200001	199200000	0.1649	0.6432	25.63	23.22
100002	196500001	199500000	0.1721	0.6993	24.60	22.19
100002	196800001	199800000	0.1744	0.7220	24.16	21.75
100002	197100001	200100000	0.1779	0.7189	24.75	22.34
100002	197400001	200400000	0.1662	0.7140	23.28	20.87
100002	197700001	200700000	0.1541	0.7021	21.95	19.54
100002	198000001	201000000	0.1639	0.7121	23.01	20.60
100002	198300001	201300000	0.1498	0.7001	21.39	18.98
100002	198600001	201600000	0.1542	0.7142	21.59	19.18
100002	198900001	201900000	0.1655	0.7119	23.24	20.83
100002	199200001	202200000	0.1536	0.7097	21.64	19.23
100002	199500001	202500000	0.1452	0.6988	20.77	18.36
100002	199800001	202800000	0.1529	0.7108	21.51	19.10
100002	200100001	203100000	0.1501	0.7127	21.05	18.64
100002	200400001	203400000	0.1529	0.7094	21.55	19.14
100002	200700001	203700000	0.1553	0.7022	22.12	19.71
100002	201000001	204000000	0.1428	0.7000	20.40	17.99
100002	201300001	204300000	0.1438	0.7006	20.53	18.12
100002	201600001	204600000	0.1242	0.6810	18.24	15.83
100002	201900001	204900000	0.1143	0.6766	16.89	14.48
100002	202200001	205200000	0.1180	0.6850	17.22	14.81
100002	202500001	205500000	0.1142	0.6856	16.66	14.25
100002	202800001	205800000	0.0986	0.6819	14.45	12.04
100002	203100001	206100000	0.1097	0.6887	15.93	13.52
100002	203400001	206400000	0.1108	0.6833	16.21	13.80
100002	203700001	206700000	0.1126	0.6917	16.27	13.86
100002	204000001	207000000	0.1113	0.6914	16.10	13.69
100002	204300001	207300000	0.1256	0.7058	17.80	15.39
100002	204600001	207600000	0.1400	0.7229	19.36	16.95
100002	204900001	207900000	0.1333	0.7251	18.39	15.98
100002	205200001	208200000	0.1328	0.7232	18.37	15.96
100002	205500001	208500000	0.1400	0.7328	19.10	16.69
100002	205800001	208800000	0.1535	0.7306	21.01	18.60
100002	206100001	209100000	0.1542	0.7286	21.16	18.75
100002	206400001	209400000	0.1498	0.7337	20.42	18.01
100002	206700001	209700000	0.1434	0.7384	19.42	17.01
100002	207000001	210000000	0.1591	0.7335	21.69	19.28
100002	207300001	210300000	0.1526	0.7285	20.94	18.53
100002	207600001	210600000	0.1517	0.7102	21.36	18.95
100002	207900001	210900000	0.1638	0.6951	23.56	21.15
100002	208200001	211200000	0.1602	0.6659	24.06	21.65
100002	208500001	211500000	0.1607	0.6644	24.19	21.78
100002	208800001	211800000	0.1552	0.6652	23.33	20.92
100002	209100001	212100000	0.1361	0.6412	21.22	18.81
100002	209400001	212400000	0.1466	0.6710	21.85	19.44
100002	209700001	212700000	0.1501	0.6744	22.26	19.85
100002	210000001	213000000	0.1335	0.6606	20.22	17.81
100002	210300001	213300000	0.1234	0.6526	18.91	16.50
100002	210600001	213600000	0.1265	0.6642	19.04	16.63
100002	210900001	213900000	0.1186	0.6808	17.42	15.01
100002	211200001	214200000	0.1195	0.6977	17.12	14.71
100002	211500001	214500000	0.1189	0.6823	17.42	15.01
100002	211800001	214800000	0.1196	0.6808	17.57	15.16
100002	212100001	215100000	0.1194	0.7027	16.99	14.58
100002	212400001	215400000	0.1187	0.6659	17.83	15.42
100002	212700001	215700000	0.1292	0.6403	20.18	17.77
100002	213000001	216000000	0.1345	0.6443	20.87	18.46
100002	213300001	216300000	0.1442	0.6406	22.52	20.11
100002	213600001	216600000	0.1316	0.6267	21.00	18.59
100002	213900001	216900000	0.1291	0.6218	20.76	18.35
100002	214200001	217200000	0.1338	0.6172	21.68	19.27
100002	214500001	217500000	0.1509	0.6178	24.43	22.02
100002	214800001	217800000	0.1421	0.6153	23.10	20.69
100002	215100001	218100000	0.1394	0.6118	22.78	20.37
100002	215400001	218400000	0.1331	0.6060	21.96	19.55
100002	215700001	218700000	0.1224	0.6096	20.08	17.67
100002	216000001	219000000	0.1206	0.6189	19.49	17.08
100002	216300001	219300000	0.1176	0.6348	18.52	16.11
100002	216600001	219600000	0.1243	0.6406	19.41	17.00
100002	216900001	219900000	0.1328	0.6376	20.83	18.42
100002	217200001	220200000	0.1372	0.6456	21.25	18.84
100002	217500001	220500000	0.1392	0.6498	21.43	19.02
100002	217800001	220800000	0.1619	0.6509	24.88	22.47
100002	218100001	221100000	0.1694	0.6597	25.68	23.27
100002	218400001	221400000	0.1729	0.6776	25.52	23.11
100002	218700001	221700000	0.1781	0.6942	25.66	23.25
100002	219000001	222000000	0.1810	0.6996	25.87	23.46
100002	219300001	222300000	0.1747	0.6888	25.36	22.95
100002	219600001	222600000	0.1643	0.6916	23.75	21.34
100002	219900001	222900000	0.1543	0.6991	22.07	19.66
100002	220200001	223200000	0.1575	0.7028	22.42	20.01
100002	220500001	223500000	0.1405	0.7115	19.75	17.34
100002	220800001	223800000	0.1187	0.7080	16.76	14.35
100002	221100001	224100000	0.1163	0.7068	16.45	14.04
100002	221400001	224400000	0.1243	0.7063	17.60	15.19
100002	221700001	224700000	0.1204	0.7004	17.18	14.77
100002	222000001	225000000	0.1185	0.7008	16.91	14.50
100002	222300001	225300000	0.1224	0.7101	17.24	14.83
100002	222600001	225600000	0.1439	0.7151	20.12	17.71
100002	222900001	225900000	0.1453	0.6903	21.05	18.64
100002	223200001	226200000	0.1300	0.6800	19.11	16.70
100002	223500001	226500000	0.1289	0.6739	19.13	16.72
100002	223800001	226800000	0.1448	0.6830	21.19	18.78
100002	224100001	227100000	0.1451	0.6777	21.41	19.00
100002	224400001	227400000	0.1283	0.6661	19.27	16.86
100002	224700001	227700000	0.1238	0.6583	18.80	16.39
100002	225000001	227828659	0.1169	0.6471	17.04	14.63
100003	1	3000000	0.1032	0.5023	20.54	18.13
100003	300001	3300000	0.1160	0.5562	20.86	18.45
100003	600001	3600000	0.1340	0.6237	21.49	19.08
100003	900001	3900000	0.1483	0.6928	21.40	18.99
100003	1200001	4200000	0.1641	0.6957	23.59	21.18
100003	1500001	4500000	0.1745	0.7022	24.85	22.44
100003	1800001	4800000	0.1781	0.7160	24.88	22.47
100003	2100001	5100000	0.1660	0.6948	23.90	21.49
100003	2400001	5400000	0.1682	0.7024	23.94	21.53
100003	2700001	5700000	0.1596	0.6891	23.16	20.75
100003	3000001	6000000	0.1599	0.6919	23.11	20.70
100003	3300001	6300000	0.1615	0.6876	23.48	21.07
100003	3600001	6600000	0.1552	0.6916	22.44	20.03
100003	3900001	6900000	0.1614	0.6922	23.32	20.91
100003	4200001	7200000	0.1509	0.6890	21.90	19.49
100003	4500001	7500000	0.1385	0.6667	20.78	18.37
100003	4800001	7800000	0.1312	0.6332	20.72	18.31
100003	5100001	8100000	0.1359	0.6515	20.86	18.45
100003	5400001	8400000	0.1425	0.6556	21.74	19.33
100003	5700001	8700000	0.1559	0.6799	22.93	20.52
100003	6000001	9000000	0.1501	0.6801	22.07	19.66
100003	6300001	9300000	0.1432	0.6692	21.40	18.99
100003	6600001	9600000	0.1371	0.6656	20.60	18.19
100003	6900001	9900000	0.1249	0.6651	18.78	16.37
100003	7200001	10200000	0.1330	0.6730	19.77	17.36
100003	7500001	10500000	0.1545	0.6882	22.45	20.04
100003	7800001	10800000	0.1611	0.7173	22.46	20.05
100003	8100001	11100000	0.1504	0.7059	21.31	18.90
100003	8400001	11400000	0.1390	0.6918	20.09	17.68
100003	8700001	11700000	0.1295	0.6777	19.11	16.70
100003	9000001	12000000	0.1392	0.6766	20.58	18.17
100003	9300001	12300000	0.1530	0.6885	22.22	19.81
100003	9600001	12600000	0.1535	0.6792	22.60	20.19
100003	9900001	12900000	0.1483	0.6794	21.83	19.42
100003	10200001	13200000	0.1388	0.6761	20.53	18.12
100003	10500001	13500000	0.1217	0.6819	17.85	15.44
100003	10800001	13800000	0.1322	0.6908	19.14	16.73
100003	11100001	14100000	0.1475	0.7077	20.84	18.43
100003	11400001	14400000	0.1497	0.7283	20.55	18.14
100003	11700001	14700000	0.1469	0.7277	20.19	17.78
100003	12000001	15000000	0.1334	0.7316	18.24	15.83
100003	12300001	15300000	0.1305	0.7418	17.59	15.18
100003	12600001	15600000	0.1411	0.7626	18.50	16.09
100003	12900001	15900000	0.1633	0.7728	21.13	18.72
100003	13200001	16200000	0.1643	0.7789	21.09	18.68
100003	13500001	16500000	0.1817	0.7816	23.25	20.84
100003	13800001	16800000	0.1705	0.7717	22.10	19.69
100003	14100001	17100000	0.1621	0.7620	21.27	18.86
100003	14400001	17400000	0.1599	0.7574	21.11	18.70
100003	14700001	17700000	0.1610	0.7620	21.13	18.72
100003	15000001	18000000	0.1671	0.7526	22.20	19.79
100003	15300001	18300000	0.1683	0.7286	23.10	20.69
100003	15600001	18600000	0.1575	0.7223	21.81	19.40
100003	15900001	18900000	0.1431	0.7172	19.95	17.54
100003	16200001	19200000	0.1472	0.7208	20.42	18.01
100003	16500001	19500000	0.1336	0.7097	18.83	16.42
100003	16800001	19800000	0.1438	0.7165	20.07	17.66
100003	17100001	20100000	0.1413	0.7183	19.67	17.26
100003	17400001	20400000	0.1394	0.7026	19.84	17.43
100003	17700001	20700000	0.1331	0.7081	18.80	16.39
100003	18000001	21000000	0.1404	0.7078	19.84	17.43
100003	18300001	21300000	0.1435	0.7329	19.58	17.17
100003	18600001	21600000	0.1459	0.7127	20.47	18.06
100003	18900001	21900000	0.1503	0.7066	21.27	18.86
100003	19200001	22200000	0.1430	0.7091	20.17	17.76
100003	19500001	22500000	0.1452	0.7177	20.23	17.82
100003	19800001	22800000	0.1360	0.7079	19.21	16.80
100003	20100001	23100000	0.1442	0.7034	20.50	18.09
100003	20400001	23400000	0.1576	0.7027	22.43	20.02
100003	20700001	23700000	0.1686	0.7082	23.81	21.40
100003	21000001	24000000	0.1632	0.7179	22.72	20.31
100003	21300001	24300000	0.1475	0.7020	21.02	18.61
100003	21600001	24600000	0.1634	0.7292	22.40	19.99
100003	21900001	24900000	0.1542	0.7432	20.75	18.34
100003	22200001	25200000	0.1594	0.7211	22.10	19.69
100003	22500001	25500000	0.1544	0.7181	21.50	19.09
100003	22800001	25800000	0.1520	0.7268	20.91	18.50
100003	23100001	26100000	0.1459	0.7246	20.14	17.73
100003	23400001	26400000	0.1291	0.7352	17.55	15.14
100003	23700001	26700000	0.1179	0.7312	16.12	13.71
100003	24000001	27000000	0.1220	0.7259	16.80	14.39
100003	24300001	27300000	0.1277	0.7203	17.72	15.31
100003	24600001	27600000	0.1281	0.7253	17.66	15.25
100003	24900001	27900000	0.1380	0.7181	19.22	16.81
100003	25200001	28200000	0.1359	0.7451	18.24	15.83
100003	25500001	28500000	0.1356	0.7449	18.21	15.80
100003	25800001	28800000	0.1314	0.7367	17.83	15.42
100003	26100001	29100000	0.1454	0.7524	19.32	16.91
100003	26400001	29400000	0.1585	0.7555	20.98	18.57
100003	26700001	29700000	0.1700	0.7537	22.56	20.15
100003	27000001	30000000	0.1687	0.7478	22.55	20.14
100003	27300001	30300000	0.1645	0.7585	21.69	19.28
100003	27600001	30600000	0.1479	0.7298	20.27	17.86
100003	27900001	30900000	0.1575	0.7137	22.07	19.66
100003	28200001	31200000	0.1616	0.7051	22.92	20.51
100003	28500001	31500000	0.1652	0.7127	23.18	20.77
100003	28800001	31800000	0.1734	0.7303	23.74	21.33
100003	29100001	32100000	0.1552	0.7305	21.24	18.83
100003	29400001	32400000	0.1565	0.7270	21.53	19.12
100003	29700001	32700000	0.1490	0.7280	20.46	18.05
100003	30000001	33000000	0.1481	0.7381	20.06	17.65
100003	30300001	33300000	0.1507	0.7423	20.30	17.89
100003	30600001	33600000	0.1523	0.7560	20.15	17.74
100003	30900001	33900000	0.1300	0.7836	16.59	14.18
100003	31200001	34200000	0.1346	0.7780	17.30	14.89
100003	31500001	34500000	0.1382	0.7649	18.07	15.66
100003	31800001	34800000	0.1401	0.7566	18.52	16.11
100003	32100001	35100000	0.1521	0.7580	20.06	17.65
100003	32400001	35400000	0.1419	0.7502	18.91	16.50
100003	32700001	35700000	0.1435	0.7540	19.04	16.63
100003	33000001	36000000	0.1388	0.7570	18.33	15.92
100003	33300001	36300000	0.1498	0.7664	19.54	17.13
100003	33600001	36600000	0.1507	0.7717	19.53	17.12
100003	33900001	36900000	0.1587	0.7428	21.36	18.95
100003	34200001	37200000	0.1438	0.7598	18.93	16.52
100003	34500001	37500000	0.1334	0.7724	17.28	14.87
100003	34800001	37800000	0.1296	0.7772	16.68	14.27
100003	35100001	38100000	0.1223	0.7759	15.77	13.36
100003	35400001	38400000	0.1194	0.7771	15.37	12.96
100003	35700001	38700000	0.1123	0.7652	14.67	12.26
100003	36000001	39000000	0.1186	0.7525	15.76	13.35
100003	36300001	39300000	0.1098	0.7522	14.60	12.19
100003	36600001	39600000	0.1016	0.7490	13.56	11.15
100003	36900001	39900000	0.1086	0.7579	14.33	11.92
100003	37200001	40200000	0.1125	0.7495	15.02	12.61
100003	37500001	40500000	0.1261	0.7484	16.85	14.44
100003	37800001	40800000	0.1364	0.7444	18.33	15.92
100003	38100001	41100000	0.1301	0.7404	17.57	15.16
100003	38400001	41400000	0.1388	0.7525	18.44	16.03
100003	38700001	41700000	0.1483	0.7616	19.47	17.06
100003	39000001	42000000	0.1382	0.7680	17.99	15.58
100003	39300001	42300000	0.1275	0.7424	17.17	14.76
100003	39600001	42600000	0.1399	0.7465	18.74	16.33
100003	39900001	42900000	0.1302	0.7585	17.16	14.75
100003	40200001	43200000	0.1412	0.7463	18.92	16.51
100003	40500001	43500000	0.1306	0.7476	17.47	15.06
100003	40800001	43800000	0.1142	0.7554	15.11	12.70
100003	41100001	44100000	0.1242	0.7562	16.43	14.02
100003	41400001	44400000	0.1280	0.7583	16.88	14.47
100003	41700001	44700000	0.1206	0.7553	15.97	13.56
100003	42000001	45000000	0.1278	0.7464	17.12	14.71
100003	42300001	45300000	0.1317	0.7729	17.04	14.63
100003	42600001	45600000	0.1218	0.7766	15.68	13.27
100003	42900001	45900000	0.1272	0.7734	16.45	14.04
100003	43200001	46200000	0.1141	0.7773	14.67	12.26
100003	43500001	46500000	0.1207	0.7684	15.71	13.30
100003	43800001	46800000	0.1394	0.7459	18.68	16.27
100003	44100001	47100000	0.1509	0.7381	20.45	18.04
100003	44400001	47400000	0.1463	0.7270	20.12	17.71
100003	44700001	47700000	0.1540	0.7230	21.30	18.89
100003	45000001	48000000	0.1606	0.7436	21.60	19.19
100003	45300001	48300000	0.1829	0.7477	24.46	22.05
100003	45600001	48600000	0.1998	0.7467	26.76	24.35
100003	45900001	48900000	0.1983	0.7493	26.47	24.06
100003	46200001	49200000	0.2108	0.7707	27.35	24.94
100003	46500001	49500000	0.2087	0.7802	26.75	24.34
100003	46800001	49800000	0.1890	0.7779	24.29	21.88
100003	47100001	50100000	0.1717	0.7746	22.17	19.76
100003	47400001	50400000	0.1699	0.7856	21.63	19.22
100003	47700001	50700000	0.1651	0.7725	21.37	18.96
100003	48000001	51000000	0.1565	0.7557	20.71	18.30
100003	48300001	51300000	0.1376	0.7341	18.74	16.33
100003	48600001	51600000	0.1359	0.7392	18.39	15.98
100003	48900001	51900000	0.1316	0.7467	17.63	15.22
100003	49200001	52200000	0.1162	0.7287	15.95	13.54
100003	49500001	52500000	0.1165	0.7253	16.06	13.65
100003	49800001	52800000	0.1239	0.7323	16.92	14.51
100003	50100001	53100000	0.1221	0.7419	16.46	14.05
100003	50400001	53400000	0.1216	0.7409	16.41	14.00
100003	50700001	53700000	0.1179	0.7487	15.74	13.33
100003	51000001	54000000	0.1103	0.7529	14.65	12.24
100003	51300001	54300000	0.1106	0.7647	14.46	12.05
100003	51600001	54600000	0.1081	0.7623	14.18	11.77
100003	51900001	54900000	0.1154	0.7609	15.17	12.76
100003	52200001	55200000	0.1166	0.7567	15.41	13.00
100003	52500001	55500000	0.1201	0.7572	15.87	13.46
100003	52800001	55800000	0.1225	0.7596	16.13	13.72
100003	53100001	56100000	0.1254	0.7662	16.37	13.96
100003	53400001	56400000	0.1377	0.7689	17.91	15.50
100003	53700001	56700000	0.1395	0.7778	17.94	15.53
100003	54000001	57000000	0.1485	0.7737	19.20	16.79
100003	54300001	57300000	0.1499	0.7827	19.15	16.74
100003	54600001	57600000	0.1474	0.7826	18.84	16.43
100003	54900001	57900000	0.1416	0.7737	18.31	15.90
100003	55200001	58200000	0.1554	0.7804	19.91	17.50
100003	55500001	58500000	0.1661	0.7787	21.33	18.92
100003	55800001	58800000	0.1663	0.7819	21.27	18.86
100003	56100001	59100000	0.1643	0.7864	20.89	18.48
100003	56400001	59400000	0.1598	0.7835	20.39	17.98
100003	56700001	59700000	0.1621	0.7850	20.65	18.24
100003	57000001	60000000	0.1719	0.7993	21.51	19.10
100003	57300001	60300000	0.1688	0.7930	21.29	18.88
100003	57600001	60600000	0.1672	0.7905	21.15	18.74
100003	57900001	60900000	0.1707	0.7922	21.55	19.14
100003	58200001	61200000	0.1713	0.7948	21.55	19.14
100003	58500001	61500000	0.1545	0.8023	19.26	16.85
100003	58800001	61800000	0.1619	0.8107	19.96	17.55
100003	59100001	62100000	0.1759	0.8075	21.78	19.37
100003	59400001	62400000	0.1616	0.8026	20.13	17.72
100003	59700001	62700000	0.1610	0.8031	20.05	17.64
100003	60000001	63000000	0.1706	0.8086	21.10	18.69
100003	60300001	63300000	0.1825	0.8113	22.50	20.09
100003	60600001	63600000	0.1961	0.8172	24.00	21.59
100003	60900001	63900000	0.2016	0.8309	24.26	21.85
100003	61200001	64200000	0.1989	0.8346	23.83	21.42
100003	61500001	64500000	0.2042	0.8216	24.85	22.44
100003	61800001	64800000	0.1955	0.8220	23.78	21.37
100003	62100001	65100000	0.1934	0.8272	23.38	20.97
100003	62400001	65400000	0.2103	0.8326	25.26	22.85
100003	62700001	65700000	0.2107	0.8440	24.97	22.56
100003	63000001	66000000	0.1999	0.8435	23.69	21.28
100003	63300001	66300000	0.1950	0.8410	23.19	20.78
100003	63600001	66600000	0.1937	0.8344	23.21	20.80
100003	63900001	66900000	0.1905	0.8283	23.00	20.59
100003	64200001	67200000	0.1780	0.8304	21.44	19.03
100003	64500001	67500000	0.1711	0.8396	20.38	17.97
100003	64800001	67800000	0.1630	0.8406	19.39	16.98
100003	65100001	68100000	0.1550	0.8372	18.52	16.11
100003	65400001	68400000	0.1499	0.8258	18.15	15.74
100003	65700001	68700000	0.1532	0.8201	18.68	16.27
100003	66000001	69000000	0.1469	0.8165	17.99	15.58
100003	66300001	69300000	0.1529	0.8197	18.66	16.25
100003	66600001	69600000	0.1403	0.8062	17.41	15.00
100003	66900001	69900000	0.1441	0.8095	17.80	15.39
100003	67200001	70200000	0.1460	0.7999	18.26	15.85
100003	67500001	70500000	0.1577	0.8043	19.60	17.19
100003	67800001	70800000	0.1659	0.7931	20.92	18.51
100003	68100001	71100000	0.1567	0.7816	20.05	17.64
100003	68400001	71400000	0.1471	0.7896	18.63	16.22
100003	68700001	71700000	0.1369	0.7838	17.47	15.06
100003	69000001	72000000	0.1302	0.7857	16.57	14.16
100003	69300001	72300000	0.1115	0.7845	14.21	11.80
100003	69600001	72600000	0.1067	0.8068	13.22	10.81
100003	69900001	72900000	0.1074	0.8044	13.36	10.95
100003	70200001	73200000	0.1111	0.8155	13.63	11.22
100003	70500001	73500000	0.1114	0.8247	13.51	11.10
100003	70800001	73800000	0.1145	0.8217	13.93	11.52
100003	71100001	74100000	0.1226	0.8209	14.94	12.53
100003	71400001	74400000	0.1309	0.8289	15.79	13.38
100003	71700001	74700000	0.1289	0.8299	15.53	13.12
100003	72000001	75000000	0.1398	0.8272	16.90	14.49
100003	72300001	75300000	0.1472	0.8262	17.82	15.41
100003	72600001	75600000	0.1413	0.8157	17.32	14.91
100003	72900001	75900000	0.1318	0.8231	16.01	13.60
100003	73200001	76200000	0.1303	0.8137	16.02	13.61
100003	73500001	76500000	0.1208	0.7949	15.20	12.79
100003	73800001	76800000	0.1224	0.7959	15.37	12.96
100003	74100001	77100000	0.1109	0.7669	14.46	12.05
100003	74400001	77400000	0.1104	0.7610	14.51	12.10
100003	74700001	77700000	0.1370	0.7658	17.89	15.48
100003	75000001	78000000	0.1281	0.7648	16.75	14.34
100003	75300001	78300000	0.1348	0.7724	17.45	15.04
100003	75600001	78600000	0.1363	0.7742	17.60	15.19
100003	75900001	78900000	0.1369	0.7714	17.74	15.33
100003	76200001	79200000	0.1418	0.7814	18.14	15.73
100003	76500001	79500000	0.1458	0.7936	18.37	15.96
100003	76800001	79800000	0.1373	0.8033	17.10	14.69
100003	77100001	80100000	0.1605	0.8516	18.84	16.43
100003	77400001	80400000	0.1656	0.8588	19.29	16.88
100003	77700001	80700000	0.1531	0.8658	17.68	15.27
100003	78000001	81000000	0.1644	0.8679	18.95	16.54
100003	78300001	81300000	0.1666	0.8548	19.49	17.08
100003	78600001	81600000	0.1807	0.8679	20.82	18.41
100003	78900001	81900000	0.1863	0.8588	21.69	19.28
100003	79200001	82200000	0.1883	0.8592	21.92	19.51
100003	79500001	82500000	0.1806	0.8623	20.95	18.54
100003	79800001	82800000	0.1873	0.8676	21.59	19.18
100003	80100001	83100000	0.1740	0.8624	20.18	17.77
100003	80400001	83400000	0.1768	0.8559	20.65	18.24
100003	80700001	83700000	0.1760	0.8512	20.68	18.27
100003	81000001	84000000	0.1754	0.8570	20.46	18.05
100003	81300001	84300000	0.1657	0.8705	19.04	16.63
100003	81600001	84600000	0.1591	0.8504	18.71	16.30
100003	81900001	84900000	0.1609	0.8624	18.66	16.25
100003	82200001	85200000	0.1584	0.8595	18.43	16.02
100003	82500001	85500000	0.1739	0.8547	20.35	17.94
100003	82800001	85800000	0.1624	0.8495	19.12	16.71
100003	83100001	86100000	0.1590	0.8439	18.84	16.43
100003	83400001	86400000	0.1587	0.8448	18.79	16.38
100003	83700001	86700000	0.1535	0.8481	18.10	15.69
100003	84000001	87000000	0.1601	0.8361	19.15	16.74
100003	84300001	87300000	0.1713	0.8368	20.47	18.06
100003	84600001	87600000	0.1886	0.8590	21.95	19.54
100003	84900001	87900000	0.1928	0.8550	22.55	20.14
100003	85200001	88200000	0.1973	0.8529	23.13	20.72
100003	85500001	88500000	0.1989	0.8572	23.20	20.79
100003	85800001	88800000	0.2069	0.8582	24.11	21.70
100003	86100001	89100000	0.2301	0.8647	26.61	24.20
100003	86400001	89400000	0.2257	0.8647	26.10	23.69
100003	86700001	89700000	0.2390	0.8619	27.73	25.32
100003	87000001	90000000	0.2343	0.8755	26.76	24.35
100003	87300001	90300000	0.2266	0.8723	25.98	23.57
100003	87600001	90600000	0.2179	0.8677	25.11	22.70
100003	87900001	90900000	0.2208	0.8697	25.39	22.98
100003	88200001	91200000	0.2153	0.8746	24.62	22.21
100003	88500001	91500000	0.2087	0.8774	23.78	21.37
100003	88800001	91800000	0.2132	0.8768	24.31	21.90
100003	89100001	92100000	0.2196	0.8783	25.00	22.59
100003	89400001	92400000	0.2111	0.8817	23.94	21.53
100003	89700001	92700000	0.2038	0.8771	23.24	20.83
100003	90000001	93000000	0.2035	0.8817	23.08	20.67
100003	90300001	93300000	0.2022	0.8749	23.11	20.70
100003	90600001	93600000	0.2041	0.8754	23.31	20.90
100003	90900001	93900000	0.1967	0.8599	22.88	20.47
100003	91200001	94200000	0.2124	0.8632	24.60	22.19
100003	91500001	94500000	0.2177	0.8616	25.27	22.86
100003	91800001	94800000	0.2201	0.8674	25.38	22.97
100003	92100001	95100000	0.2030	0.8700	23.34	20.93
100003	92400001	95400000	0.2209	0.8791	25.13	22.72
100003	92700001	95700000	0.2223	0.8867	25.07	22.66
100003	93000001	96000000	0.2215	0.8581	25.82	23.41
100003	93300001	96300000	0.2375	0.8620	27.56	25.15
100003	93600001	96600000	0.2310	0.8627	26.78	24.37
100003	93900001	96900000	0.2357	0.8667	27.20	24.79
100003	94200001	97200000	0.2236	0.8634	25.89	23.48
100003	94500001	97500000	0.2110	0.8630	24.45	22.04
100003	94800001	97800000	0.2152	0.8504	25.31	22.90
100003	95100001	98100000	0.2035	0.8431	24.14	21.73
100003	95400001	98400000	0.1864	0.8305	22.45	20.04
100003	95700001	98700000	0.1795	0.8284	21.67	19.26
100003	96000001	99000000	0.1810	0.8347	21.68	19.27
100003	96300001	99300000	0.1635	0.8394	19.48	17.07
100003	96600001	99600000	0.1587	0.8285	19.15	16.74
100003	96900001	99900000	0.1542	0.8359	18.45	16.04
100003	97200001	100200000	0.1481	0.8241	17.97	15.56
100003	97500001	100500000	0.1598	0.8242	19.39	16.98
100003	97800001	100800000	0.1461	0.8312	17.58	15.17
100003	98100001	101100000	0.1513	0.8335	18.15	15.74
100003	98400001	101400000	0.1708	0.8417	20.29	17.88
100003	98700001	101700000	0.1832	0.8414	21.78	19.37
100003	99000001	102000000	0.1803	0.8501	21.21	18.80
100003	99300001	102300000	0.1818	0.8422	21.58	19.17
100003	99600001	102600000	0.1952	0.8526	22.90	20.49
100003	99900001	102900000	0.1957	0.8513	22.99	20.58
100003	100200001	103200000	0.1941	0.8638	22.48	20.07
100003	100500001	103500000	0.1908	0.8575	22.25	19.84
100003	100800001	103800000	0.1862	0.8570	21.73	19.32
100003	101100001	104100000	0.1842	0.8615	21.39	18.98
100003	101400001	104400000	0.1796	0.8535	21.04	18.63
100003	101700001	104700000	0.1601	0.8416	19.02	16.61
100003	102000001	105000000	0.1453	0.8408	17.28	14.87
100003	102300001	105300000	0.1506	0.8319	18.11	15.70
100003	102600001	105600000	0.1477	0.8183	18.05	15.64
100003	102900001	105900000	0.1645	0.8090	20.34	17.93
100003	103200001	106200000	0.1676	0.8164	20.53	18.12
100003	103500001	106500000	0.1543	0.8104	19.03	16.62
100003	103800001	106800000	0.1595	0.8030	19.86	17.45
100003	104100001	107100000	0.1633	0.7874	20.73	18.32
100003	104400001	107400000	0.1429	0.7794	18.34	15.93
100003	104700001	107700000	0.1430	0.7896	18.12	15.71
100003	105000001	108000000	0.1534	0.7941	19.32	16.91
100003	105300001	108300000	0.1504	0.7977	18.85	16.44
100003	105600001	108600000	0.1464	0.8130	18.01	15.60
100003	105900001	108900000	0.1419	0.8190	17.32	14.91
100003	106200001	109200000	0.1560	0.7964	19.58	17.17
100003	106500001	109500000	0.1655	0.8025	20.63	18.22
100003	106800001	109800000	0.1754	0.8051	21.78	19.37
100003	107100001	110100000	0.1727	0.7939	21.75	19.34
100003	107400001	110400000	0.1878	0.8010	23.44	21.03
100003	107700001	110700000	0.1928	0.7843	24.58	22.17
100003	108000001	111000000	0.1829	0.7852	23.30	20.89
100003	108300001	111300000	0.1917	0.7980	24.02	21.61
100003	108600001	111600000	0.2012	0.7851	25.62	23.21
100003	108900001	111900000	0.1863	0.7796	23.90	21.49
100003	109200001	112200000	0.1772	0.7902	22.43	20.02
100003	109500001	112500000	0.1763	0.7795	22.62	20.21
100003	109800001	112800000	0.1572	0.7749	20.29	17.88
100003	110100001	113100000	0.1614	0.7837	20.59	18.18
100003	110400001	113400000	0.1555	0.7754	20.05	17.64
100003	110700001	113700000	0.1542	0.7771	19.85	17.44
100003	111000001	114000000	0.1645	0.7754	21.22	18.81
100003	111300001	114300000	0.1512	0.7727	19.57	17.16
100003	111600001	114600000	0.1498	0.7793	19.23	16.82
100003	111900001	114900000	0.1568	0.7711	20.33	17.92
100003	112200001	115200000	0.1525	0.7733	19.72	17.31
100003	112500001	115500000	0.1512	0.7761	19.48	17.07
100003	112800001	115800000	0.1518	0.7757	19.57	17.16
100003	113100001	116100000	0.1416	0.7836	18.07	15.66
100003	113400001	116400000	0.1363	0.7949	17.14	14.73
100003	113700001	116700000	0.1380	0.8000	17.25	14.84
100003	114000001	117000000	0.1468	0.7907	18.57	16.16
100003	114300001	117300000	0.1536	0.7916	19.41	17.00
100003	114600001	117600000	0.1511	0.7961	18.98	16.57
100003	114900001	117900000	0.1455	0.8103	17.96	15.55
100003	115200001	118200000	0.1458	0.7981	18.27	15.86
100003	115500001	118500000	0.1443	0.7952	18.14	15.73
100003	115800001	118800000	0.1538	0.7990	19.24	16.83
100003	116100001	119100000	0.1663	0.7936	20.95	18.54
100003	116400001	119400000	0.1742	0.7904	22.04	19.63
100003	116700001	119700000	0.1791	0.8056	22.24	19.83
100003	117000001	120000000	0.1711	0.8090	21.15	18.74
100003	117300001	120300000	0.1840	0.8139	22.61	20.20
100003	117600001	120600000	0.1699	0.8027	21.16	18.75
100003	117900001	120900000	0.1643	0.8018	20.50	18.09
100003	118200001	121200000	0.1580	0.7824	20.19	17.78
100003	118500001	121500000	0.1469	0.7859	18.69	16.28
100003	118800001	121800000	0.1539	0.7901	19.47	17.06
100003	119100001	122100000	0.1571	0.7930	19.81	17.40
100003	119400001	122400000	0.1503	0.7812	19.23	16.82
100003	119700001	122700000	0.1448	0.7673	18.87	16.46
100003	120000001	123000000	0.1316	0.7751	16.97	14.56
100003	120300001	123300000	0.1100	0.7694	14.30	11.89
100003	120600001	123600000	0.1246	0.7776	16.02	13.61
100003	120900001	123900000	0.1231	0.7674	16.04	13.63
100003	121200001	124200000	0.1266	0.7661	16.52	14.11
100003	121500001	124500000	0.1420	0.7631	18.61	16.20
100003	121800001	124800000	0.1441	0.7633	18.88	16.47
100003	122100001	125100000	0.1261	0.7757	16.26	13.85
100003	122400001	125400000	0.1398	0.7963	17.56	15.15
100003	122700001	125700000	0.1463	0.7913	18.49	16.08
100003	123000001	126000000	0.1509	0.7799	19.35	16.94
100003	123300001	126300000	0.1627	0.7698	21.13	18.72
100003	123600001	126600000	0.1676	0.7628	21.97	19.56
100003	123900001	126900000	0.1736	0.7765	22.36	19.95
100003	124200001	127200000	0.1806	0.7884	22.91	20.50
100003	124500001	127500000	0.1689	0.8025	21.04	18.63
100003	124800001	127800000	0.1682	0.7927	21.22	18.81
100003	125100001	128100000	0.1673	0.7606	22.00	19.59
100003	125400001	128400000	0.1523	0.7339	20.75	18.34
100003	125700001	128700000	0.1509	0.7509	20.10	17.69
100003	126000001	129000000	0.1510	0.7477	20.19	17.78
100003	126300001	129300000	0.1472	0.7605	19.36	16.95
100003	126600001	129600000	0.1310	0.7593	17.25	14.84
100003	126900001	129900000	0.1292	0.7595	17.01	14.60
100003	127200001	130200000	0.1247	0.7735	16.12	13.71
100003	127500001	130500000	0.1343	0.7553	17.79	15.38
100003	127800001	130800000	0.1300	0.7735	16.80	14.39
100003	128100001	131100000	0.1442	0.8067	17.87	15.46
100003	128400001	131400000	0.1561	0.8281	18.85	16.44
100003	128700001	131700000	0.1581	0.8236	19.20	16.79
100003	129000001	132000000	0.1646	0.8284	19.87	17.46
100003	129300001	132300000	0.1621	0.8225	19.70	17.29
100003	129600001	132600000	0.1676	0.8285	20.23	17.82
100003	129900001	132900000	0.1686	0.8273	20.38	17.97
100003	130200001	133200000	0.1639	0.8094	20.25	17.84
100003	130500001	133500000	0.1509	0.8225	18.35	15.94
100003	130800001	133800000	0.1519	0.8046	18.88	16.47
100003	131100001	134100000	0.1508	0.7899	19.10	16.69
100003	131400001	134400000	0.1504	0.7829	19.21	16.80
100003	131700001	134700000	0.1528	0.7792	19.62	17.21
100003	132000001	135000000	0.1568	0.7840	20.00	17.59
100003	132300001	135300000	0.1554	0.7889	19.70	17.29
100003	132600001	135600000	0.1621	0.7809	20.75	18.34
100003	132900001	135900000	0.1553	0.7628	20.36	17.95
100003	133200001	136200000	0.1612	0.7707	20.92	18.51
100003	133500001	136500000	0.1745	0.7480	23.32	20.91
100003	133800001	136800000	0.1701	0.7641	22.26	19.85
100003	134100001	137100000	0.1605	0.7595	21.14	18.73
100003	134400001	137400000	0.1650	0.7580	21.77	19.36
100003	134700001	137700000	0.1517	0.7547	20.10	17.69
100003	135000001	138000000	0.1490	0.7540	19.76	17.35
100003	135300001	138300000	0.1670	0.7441	22.44	20.03
100003	135600001	138600000	0.1619	0.7471	21.67	19.26
100003	135900001	138900000	0.1736	0.7521	23.08	20.67
100003	136200001	139200000	0.1752	0.7548	23.21	20.80
100003	136500001	139500000	0.1755	0.7748	22.65	20.24
100003	136800001	139800000	0.1785	0.7599	23.49	21.08
100003	137100001	140100000	0.1807	0.7623	23.71	21.30
100003	137400001	140400000	0.1807	0.7667	23.57	21.16
100003	137700001	140700000	0.1894	0.7602	24.92	22.51
100003	138000001	141000000	0.1816	0.7309	24.84	22.43
100003	138300001	141300000	0.1686	0.7260	23.22	20.81
100003	138600001	141600000	0.1767	0.7429	23.79	21.38
100003	138900001	141900000	0.1755	0.7479	23.46	21.05
100003	139200001	142200000	0.1783	0.7551	23.62	21.21
100003	139500001	142500000	0.1704	0.7510	22.68	20.27
100003	139800001	142800000	0.1642	0.7577	21.67	19.26
100003	140100001	143100000	0.1692	0.7693	21.99	19.58
100003	140400001	143400000	0.1532	0.7716	19.86	17.45
100003	140700001	143700000	0.1466	0.7869	18.63	16.22
100003	141000001	144000000	0.1652	0.8037	20.55	18.14
100003	141300001	144300000	0.1623	0.8033	20.20	17.79
100003	141600001	144600000	0.1567	0.7695	20.36	17.95
100003	141900001	144900000	0.1508	0.7757	19.43	17.02
100003	142200001	145200000	0.1483	0.7780	19.06	16.65
100003	142500001	145500000	0.1493	0.7940	18.80	16.39
100003	142800001	145800000	0.1533	0.7938	19.32	16.91
100003	143100001	146100000	0.1564	0.7905	19.78	17.37
[truncated: 4,914 more rows]
