# Supplementary material for: Effect of sequence depth and length in long-read assembly of the maize inbred NC358
Source: Nat Commun. 2020 May 8;11:2288. doi: 10.1038/s41467-020-16037-7 (PMC7211024; doi:10.1038/s41467-020-16037-7)
Supplement: Supplementary file 4 — Source Data [file 41467_2020_16037_MOESM4_ESM.zip › Source Data/Fig. 1F, Suppl. Fig. 8/B73_falcon_canu_consensus_dft.fasta.mod.out.LAI]

Chr	From	To	Intact	Total	raw_LAI	LAI
whole_genome	1	2130145235	0.1793	0.7634	23.49	21.08
2134	1	3000000	0.1850	0.6819	27.13	24.72
2134	300001	3300000	0.1867	0.6841	27.29	24.88
2134	600001	3600000	0.1836	0.6803	26.98	24.57
2134	900001	3900000	0.1715	0.6682	25.67	23.26
2134	1200001	4200000	0.1722	0.6548	26.30	23.89
2134	1500001	4500000	0.1553	0.6288	24.70	22.29
2134	1800001	4800000	0.1469	0.6288	23.35	20.94
2134	2100001	5100000	0.1392	0.6221	22.38	19.97
2134	2400001	5400000	0.1504	0.6238	24.11	21.70
2134	2700001	5700000	0.1462	0.6096	23.98	21.57
2134	3000001	6000000	0.1396	0.6101	22.89	20.48
2134	3300001	6300000	0.1201	0.6042	19.87	17.46
2134	3600001	6600000	0.1255	0.6119	20.51	18.10
2134	3900001	6900000	0.1327	0.6144	21.60	19.19
2134	4200001	7200000	0.1427	0.6164	23.16	20.75
2134	4500001	7500000	0.1402	0.6176	22.69	20.28
2134	4800001	7800000	0.1589	0.6214	25.57	23.16
2134	5100001	8100000	0.1563	0.6253	24.99	22.58
2134	5400001	8400000	0.1546	0.6005	25.75	23.34
2134	5700001	8700000	0.1579	0.6137	25.73	23.32
2134	6000001	9000000	0.1524	0.6175	24.68	22.27
2134	6300001	9300000	0.1605	0.6346	25.29	22.88
2134	6600001	9600000	0.1683	0.6275	26.82	24.41
2134	6900001	9900000	0.1746	0.6291	27.76	25.35
2134	7200001	10200000	0.1608	0.6379	25.21	22.80
2134	7500001	10500000	0.1676	0.6474	25.88	23.47
2134	7800001	10800000	0.1603	0.6522	24.58	22.17
2134	8100001	11100000	0.1631	0.6573	24.82	22.41
2134	8400001	11400000	0.1551	0.6671	23.25	20.84
2134	8700001	11700000	0.1533	0.6743	22.74	20.33
2134	9000001	12000000	0.1535	0.6775	22.65	20.24
2134	9300001	12300000	0.1643	0.6753	24.33	21.92
2134	9600001	12600000	0.1645	0.6628	24.82	22.41
2134	9900001	12900000	0.1545	0.6484	23.83	21.42
2134	10200001	13200000	0.1611	0.6258	25.75	23.34
2134	10500001	13500000	0.1488	0.5971	24.91	22.50
2134	10800001	13800000	0.1387	0.5829	23.80	21.39
2134	11100001	14100000	0.1484	0.6037	24.58	22.17
2134	11400001	14400000	0.1509	0.6157	24.51	22.10
2134	11700001	14700000	0.1553	0.6057	25.64	23.23
2134	12000001	15000000	0.1596	0.5993	26.63	24.22
2134	12300001	15300000	0.1582	0.5998	26.38	23.97
2134	12600001	15600000	0.1513	0.6257	24.18	21.77
2134	12900001	15900000	0.1567	0.6363	24.63	22.22
2134	13200001	16200000	0.1822	0.6600	27.61	25.20
2134	13500001	16500000	0.1953	0.6983	27.97	25.56
2134	13800001	16800000	0.2111	0.7086	29.78	27.37
2134	14100001	17100000	0.1998	0.6963	28.70	26.29
2134	14400001	17400000	0.2036	0.6923	29.41	27.00
2134	14700001	17700000	0.1977	0.7082	27.91	25.50
2134	15000001	18000000	0.1891	0.6793	27.83	25.42
2134	15300001	18300000	0.1930	0.6851	28.17	25.76
2134	15600001	18600000	0.1990	0.6888	28.88	26.47
2134	15900001	18900000	0.1979	0.6853	28.88	26.47
2134	16200001	19200000	0.1735	0.6815	25.45	23.04
2134	16500001	19500000	0.1635	0.6582	24.85	22.44
2134	16800001	19800000	0.1587	0.6577	24.13	21.72
2134	17100001	20100000	0.1587	0.6602	24.03	21.62
2134	17400001	20400000	0.1688	0.6622	25.49	23.08
2134	17700001	20700000	0.1840	0.6720	27.38	24.97
2134	18000001	21000000	0.1841	0.7036	26.16	23.75
2134	18300001	21300000	0.1704	0.7120	23.94	21.53
2134	18600001	21600000	0.1558	0.7150	21.80	19.39
2134	18900001	21900000	0.1401	0.7042	19.90	17.49
2134	19200001	22200000	0.1404	0.6948	20.21	17.80
2134	19500001	22500000	0.1382	0.7209	19.18	16.77
2134	19800001	22800000	0.1199	0.7295	16.44	14.03
2134	20100001	23100000	0.1144	0.7278	15.72	13.31
2134	20400001	23400000	0.1132	0.7263	15.58	13.17
2134	20700001	23700000	0.1044	0.7133	14.63	12.22
2134	21000001	24000000	0.1105	0.7011	15.76	13.35
2134	21300001	24300000	0.1076	0.7007	15.36	12.95
2134	21600001	24600000	0.1107	0.6986	15.84	13.43
2134	21900001	24900000	0.1264	0.7061	17.90	15.49
2134	22200001	25200000	0.1239	0.7113	17.42	15.01
2134	22500001	25500000	0.1452	0.7033	20.65	18.24
2134	22800001	25800000	0.1533	0.6884	22.26	19.85
2134	23100001	26100000	0.1555	0.6933	22.44	20.03
2134	23400001	26400000	0.1479	0.7070	20.93	18.52
2134	23700001	26700000	0.1492	0.6981	21.37	18.96
2134	24000001	27000000	0.1523	0.7244	21.02	18.61
2134	24300001	27300000	0.1551	0.7054	21.98	19.57
2134	24600001	27600000	0.1500	0.7021	21.36	18.95
2134	24900001	27900000	0.1447	0.6972	20.75	18.34
2134	25200001	28200000	0.1620	0.7145	22.67	20.26
2134	25500001	28500000	0.1536	0.7064	21.74	19.33
2134	25800001	28800000	0.1510	0.7076	21.33	18.92
2134	26100001	29100000	0.1628	0.7059	23.06	20.65
2134	26400001	29400000	0.1664	0.6969	23.87	21.46
2134	26700001	29700000	0.1726	0.7054	24.47	22.06
2134	27000001	30000000	0.1609	0.6791	23.69	21.28
2134	27300001	30300000	0.1686	0.6968	24.20	21.79
2134	27600001	30600000	0.1759	0.6917	25.43	23.02
2134	27900001	30900000	0.1844	0.6960	26.50	24.09
2134	28200001	31200000	0.1773	0.6877	25.78	23.37
2134	28500001	31500000	0.1718	0.6958	24.69	22.28
2134	28800001	31800000	0.1811	0.7152	25.32	22.91
2134	29100001	32100000	0.1705	0.7004	24.34	21.93
2134	29400001	32400000	0.1639	0.7038	23.30	20.89
2134	29700001	32700000	0.1480	0.7063	20.96	18.55
2134	30000001	33000000	0.1636	0.7231	22.62	20.21
2134	30300001	33300000	0.1588	0.7212	22.02	19.61
2134	30600001	33600000	0.1547	0.7162	21.60	19.19
2134	30900001	33900000	0.1596	0.7213	22.13	19.72
2134	31200001	34200000	0.1594	0.7258	21.97	19.56
2134	31500001	34500000	0.1580	0.7218	21.88	19.47
2134	31800001	34800000	0.1487	0.7083	20.99	18.58
2134	32100001	35100000	0.1662	0.7214	23.04	20.63
2134	32400001	35400000	0.1723	0.7231	23.83	21.42
2134	32700001	35700000	0.1885	0.7270	25.93	23.52
2134	33000001	36000000	0.1884	0.7126	26.43	24.02
2134	33300001	36300000	0.2016	0.7104	28.38	25.97
2134	33600001	36600000	0.2065	0.7210	28.65	26.24
2134	33900001	36900000	0.2148	0.7341	29.26	26.85
2134	34200001	37200000	0.2116	0.7244	29.21	26.80
2134	34500001	37500000	0.2114	0.7400	28.57	26.16
2134	34800001	37800000	0.2104	0.7371	28.54	26.13
2134	35100001	38100000	0.1966	0.7377	26.66	24.25
2134	35400001	38400000	0.1927	0.7229	26.66	24.25
2134	35700001	38700000	0.1885	0.7235	26.05	23.64
2134	36000001	39000000	0.1816	0.7377	24.61	22.20
2134	36300001	39300000	0.1762	0.7284	24.18	21.77
2134	36600001	39600000	0.1767	0.7334	24.09	21.68
2134	36900001	39900000	0.1500	0.7141	21.01	18.60
2134	37200001	40200000	0.1544	0.7061	21.86	19.45
2134	37500001	40500000	0.1421	0.6807	20.88	18.47
2134	37800001	40800000	0.1612	0.6871	23.46	21.05
2134	38100001	41100000	0.1639	0.6830	23.99	21.58
2134	38400001	41400000	0.1694	0.6834	24.79	22.38
2134	38700001	41700000	0.1605	0.6814	23.56	21.15
2134	39000001	42000000	0.1724	0.6766	25.48	23.07
2134	39300001	42300000	0.1627	0.6902	23.58	21.17
2134	39600001	42600000	0.1601	0.6970	22.97	20.56
2134	39900001	42900000	0.1634	0.7134	22.91	20.50
2134	40200001	43200000	0.1586	0.7250	21.88	19.47
2134	40500001	43500000	0.1835	0.7318	25.08	22.67
2134	40800001	43800000	0.1738	0.7381	23.55	21.14
2134	41100001	44100000	0.1723	0.7596	22.68	20.27
2134	41400001	44400000	0.1572	0.7598	20.68	18.27
2134	41700001	44700000	0.1648	0.7659	21.52	19.11
2134	42000001	45000000	0.1626	0.7671	21.20	18.79
2134	42300001	45300000	0.1668	0.7634	21.85	19.44
2134	42600001	45600000	0.1631	0.7541	21.63	19.22
2134	42900001	45900000	0.1707	0.7428	22.98	20.57
2134	43200001	46200000	0.1589	0.7343	21.64	19.23
2134	43500001	46500000	0.1542	0.7429	20.76	18.35
2134	43800001	46800000	0.1622	0.7372	22.00	19.59
2134	44100001	47100000	0.1609	0.7293	22.07	19.66
2134	44400001	47400000	0.1726	0.7374	23.41	21.00
2134	44700001	47700000	0.1683	0.7298	23.06	20.65
2134	45000001	48000000	0.1594	0.7359	21.66	19.25
2134	45300001	48300000	0.1428	0.6938	20.59	18.18
2134	45600001	48600000	0.1514	0.6852	22.09	19.68
2134	45900001	48900000	0.1476	0.6940	21.26	18.85
2134	46200001	49200000	0.1606	0.6950	23.11	20.70
2134	46500001	49500000	0.1580	0.6760	23.37	20.96
2134	46800001	49800000	0.1604	0.6779	23.65	21.24
2134	47100001	50100000	0.1663	0.6672	24.93	22.52
2134	47400001	50400000	0.1643	0.6787	24.21	21.80
2134	47700001	50700000	0.1671	0.6888	24.26	21.85
2134	48000001	51000000	0.1705	0.6788	25.11	22.70
2134	48300001	51300000	0.1922	0.7201	26.70	24.29
2134	48600001	51600000	0.1983	0.7235	27.41	25.00
2134	48900001	51900000	0.2063	0.7233	28.52	26.11
2134	49200001	52200000	0.1980	0.7307	27.10	24.69
2134	49500001	52500000	0.1985	0.7559	26.26	23.85
2134	49800001	52800000	0.1768	0.7583	23.31	20.90
2134	50100001	53100000	0.1617	0.7490	21.58	19.17
2134	50400001	53400000	0.1634	0.7324	22.31	19.90
2134	50700001	53700000	0.1627	0.7085	22.96	20.55
2134	51000001	54000000	0.1612	0.7180	22.45	20.04
2134	51300001	54300000	0.1530	0.7160	21.37	18.96
2134	51600001	54600000	0.1597	0.7289	21.91	19.50
2134	51900001	54900000	0.1571	0.7249	21.68	19.27
2134	52200001	55200000	0.1716	0.7297	23.52	21.11
2134	52500001	55500000	0.1765	0.7263	24.30	21.89
2134	52800001	55800000	0.1864	0.7272	25.63	23.22
2134	53100001	56100000	0.2042	0.7441	27.44	25.03
2134	53400001	56400000	0.2106	0.7623	27.63	25.22
2134	53700001	56700000	0.2036	0.7737	26.31	23.90
2134	54000001	57000000	0.2013	0.7694	26.16	23.75
2134	54300001	57300000	0.2052	0.7611	26.95	24.54
2134	54600001	57600000	0.2145	0.7557	28.38	25.97
2134	54900001	57900000	0.2073	0.7486	27.69	25.28
2134	55200001	58200000	0.2035	0.7383	27.57	25.16
2134	55500001	58500000	0.1962	0.7453	26.32	23.91
2134	55800001	58800000	0.1984	0.7462	26.58	24.17
2134	56100001	59100000	0.1933	0.7408	26.10	23.69
2134	56400001	59400000	0.2019	0.7496	26.93	24.52
2134	56700001	59700000	0.2023	0.7461	27.11	24.70
2134	57000001	60000000	0.2161	0.7438	29.05	26.64
2134	57300001	60300000	0.2276	0.7631	29.83	27.42
2134	57600001	60600000	0.2021	0.7420	27.23	24.82
2134	57900001	60900000	0.2153	0.7563	28.47	26.06
2134	58200001	61200000	0.2180	0.7590	28.72	26.31
2134	58500001	61500000	0.2141	0.7409	28.90	26.49
2134	58800001	61800000	0.2212	0.7479	29.58	27.17
2134	59100001	62100000	0.2214	0.7500	29.52	27.11
2134	59400001	62400000	0.2042	0.7359	27.74	25.33
2134	59700001	62700000	0.2037	0.7412	27.47	25.06
2134	60000001	63000000	0.1857	0.7268	25.56	23.15
2134	60300001	63300000	0.1863	0.7319	25.45	23.04
2134	60600001	63600000	0.1917	0.7389	25.95	23.54
2134	60900001	63900000	0.1773	0.7403	23.96	21.55
2134	61200001	64200000	0.1666	0.7216	23.09	20.68
2134	61500001	64500000	0.1607	0.7228	22.23	19.82
2134	61800001	64800000	0.1579	0.6976	22.63	20.22
2134	62100001	65100000	0.1605	0.6982	22.99	20.58
2134	62400001	65400000	0.1576	0.6762	23.30	20.89
2134	62700001	65700000	0.1625	0.6769	24.01	21.60
2134	63000001	66000000	0.1623	0.7009	23.16	20.75
2134	63300001	66300000	0.1513	0.6796	22.26	19.85
2134	63600001	66600000	0.1500	0.6866	21.85	19.44
2134	63900001	66900000	0.1511	0.6619	22.82	20.41
2134	64200001	67200000	0.1631	0.6922	23.57	21.16
2134	64500001	67500000	0.1776	0.6885	25.79	23.38
2134	64800001	67800000	0.1594	0.7060	22.58	20.17
2134	65100001	68100000	0.1636	0.7140	22.91	20.50
2134	65400001	68400000	0.1678	0.7344	22.86	20.45
2134	65700001	68700000	0.1720	0.7352	23.40	20.99
2134	66000001	69000000	0.1701	0.7186	23.67	21.26
2134	66300001	69300000	0.1681	0.7217	23.30	20.89
2134	66600001	69600000	0.1762	0.7292	24.16	21.75
2134	66900001	69900000	0.1657	0.7477	22.16	19.75
2134	67200001	70200000	0.1665	0.7414	22.45	20.04
2134	67500001	70500000	0.1537	0.7571	20.31	17.90
2134	67800001	70800000	0.1763	0.7570	23.29	20.88
2134	68100001	71100000	0.1567	0.7463	21.00	18.59
2134	68400001	71400000	0.1605	0.7492	21.43	19.02
2134	68700001	71700000	0.1700	0.7476	22.74	20.33
2134	69000001	72000000	0.1840	0.7580	24.28	21.87
2134	69300001	72300000	0.1891	0.7704	24.54	22.13
2134	69600001	72600000	0.1686	0.7643	22.05	19.64
2134	69900001	72900000	0.1885	0.7723	24.40	21.99
2134	70200001	73200000	0.1909	0.7679	24.86	22.45
2134	70500001	73500000	0.1845	0.7590	24.31	21.90
2134	70800001	73800000	0.1812	0.7519	24.09	21.68
2134	71100001	74100000	0.1883	0.7526	25.02	22.61
2134	71400001	74400000	0.1817	0.7515	24.18	21.77
2134	71700001	74700000	0.1702	0.7653	22.24	19.83
2134	72000001	75000000	0.1593	0.7701	20.69	18.28
2134	72300001	75300000	0.1569	0.7659	20.48	18.07
2134	72600001	75600000	0.1598	0.7737	20.65	18.24
2134	72900001	75900000	0.1507	0.7634	19.74	17.33
2134	73200001	76200000	0.1441	0.7731	18.64	16.23
2134	73500001	76500000	0.1651	0.7829	21.09	18.68
2134	73800001	76800000	0.1542	0.7842	19.67	17.26
2134	74100001	77100000	0.1813	0.7868	23.04	20.63
2134	74400001	77400000	0.1833	0.7893	23.23	20.82
2134	74700001	77700000	0.1750	0.7540	23.21	20.80
2134	75000001	78000000	0.1935	0.7505	25.79	23.38
2134	75300001	78300000	0.1867	0.7477	24.97	22.56
2134	75600001	78600000	0.2003	0.7310	27.40	24.99
2134	75900001	78900000	0.2084	0.7372	28.28	25.87
2134	76200001	79200000	0.1943	0.7256	26.78	24.37
2134	76500001	79500000	0.1750	0.7304	23.95	21.54
2134	76800001	79800000	0.1791	0.7387	24.25	21.84
2134	77100001	80100000	0.1690	0.7492	22.56	20.15
2134	77400001	80400000	0.1698	0.7399	22.94	20.53
2134	77700001	80700000	0.1776	0.7578	23.43	21.02
2134	78000001	81000000	0.1648	0.7548	21.84	19.43
2134	78300001	81300000	0.1770	0.7580	23.35	20.94
2134	78600001	81600000	0.1763	0.7750	22.74	20.33
2134	78900001	81900000	0.1661	0.7672	21.66	19.25
2134	79200001	82200000	0.1853	0.7632	24.28	21.87
2134	79500001	82500000	0.1969	0.7451	26.42	24.01
2134	79800001	82800000	0.1939	0.7320	26.49	24.08
2134	80100001	83100000	0.1779	0.7278	24.44	22.03
2134	80400001	83400000	0.1789	0.7268	24.61	22.20
2134	80700001	83700000	0.1766	0.7429	23.77	21.36
2134	81000001	84000000	0.1805	0.7427	24.31	21.90
2134	81300001	84300000	0.1759	0.7419	23.71	21.30
2134	81600001	84600000	0.1748	0.7482	23.36	20.95
2134	81900001	84900000	0.1793	0.7516	23.86	21.45
2134	82200001	85200000	0.1808	0.7635	23.68	21.27
2134	82500001	85500000	0.1901	0.7819	24.31	21.90
2134	82800001	85800000	0.1864	0.7940	23.47	21.06
2134	83100001	86100000	0.1890	0.7803	24.22	21.81
2134	83400001	86400000	0.1826	0.7873	23.20	20.79
2134	83700001	86700000	0.1851	0.7793	23.75	21.34
2134	84000001	87000000	0.1877	0.7883	23.81	21.40
2134	84300001	87300000	0.1821	0.7725	23.57	21.16
2134	84600001	87600000	0.1760	0.7640	23.04	20.63
2134	84900001	87900000	0.1927	0.7657	25.17	22.76
2134	85200001	88200000	0.1846	0.7643	24.16	21.75
2134	85500001	88500000	0.1780	0.7623	23.35	20.94
2134	85800001	88800000	0.1919	0.7710	24.89	22.48
2134	86100001	89100000	0.1918	0.7832	24.48	22.07
2134	86400001	89400000	0.2018	0.7737	26.09	23.68
2134	86700001	89700000	0.1966	0.7722	25.45	23.04
2134	87000001	90000000	0.1865	0.7607	24.52	22.11
2134	87300001	90300000	0.1882	0.7757	24.26	21.85
2134	87600001	90600000	0.1798	0.7691	23.38	20.97
2134	87900001	90900000	0.1621	0.7688	21.08	18.67
2134	88200001	91200000	0.1721	0.7810	22.03	19.62
2134	88500001	91500000	0.1666	0.7695	21.65	19.24
2134	88800001	91800000	0.1729	0.7552	22.90	20.49
2134	89100001	92100000	0.1887	0.7623	24.75	22.34
2134	89400001	92400000	0.2011	0.7673	26.20	23.79
2134	89700001	92700000	0.2116	0.7754	27.29	24.88
2134	90000001	93000000	0.2111	0.7808	27.04	24.63
2134	90300001	93300000	0.2125	0.7752	27.42	25.01
2134	90600001	93600000	0.2206	0.7868	28.04	25.63
2134	90900001	93900000	0.2249	0.7756	28.99	26.58
2134	91200001	94200000	0.2205	0.7727	28.54	26.13
2134	91500001	94500000	0.2257	0.7753	29.12	26.71
2134	91800001	94800000	0.2157	0.7782	27.71	25.30
2134	92100001	95100000	0.2160	0.7832	27.58	25.17
2134	92400001	95400000	0.1986	0.7896	25.15	22.74
2134	92700001	95700000	0.1886	0.7869	23.97	21.56
2134	93000001	96000000	0.1834	0.7801	23.51	21.10
2134	93300001	96300000	0.1915	0.7776	24.63	22.22
2134	93600001	96600000	0.1935	0.7792	24.83	22.42
2134	93900001	96900000	0.1877	0.7820	24.00	21.59
2134	94200001	97200000	0.1839	0.7792	23.60	21.19
2134	94500001	97500000	0.1835	0.7855	23.36	20.95
2134	94800001	97800000	0.1778	0.7797	22.80	20.39
2134	95100001	98100000	0.1666	0.7552	22.06	19.65
2134	95400001	98400000	0.1691	0.7563	22.36	19.95
2134	95700001	98700000	0.1692	0.7580	22.33	19.92
2134	96000001	99000000	0.1840	0.7756	23.72	21.31
2134	96300001	99300000	0.1846	0.7876	23.43	21.02
2134	96600001	99600000	0.1809	0.7869	22.99	20.58
2134	96900001	99900000	0.1773	0.8019	22.11	19.70
2134	97200001	100200000	0.1762	0.7912	22.27	19.86
2134	97500001	100500000	0.1727	0.7851	22.00	19.59
2134	97800001	100800000	0.1847	0.7979	23.15	20.74
2134	98100001	101100000	0.1771	0.8091	21.89	19.48
2134	98400001	101400000	0.1738	0.8098	21.46	19.05
2134	98700001	101700000	0.1776	0.8029	22.12	19.71
2134	99000001	102000000	0.1728	0.7939	21.77	19.36
2134	99300001	102300000	0.1605	0.7875	20.37	17.96
2134	99600001	102600000	0.1636	0.7790	21.00	18.59
2134	99900001	102900000	0.1619	0.7750	20.89	18.48
2134	100200001	103200000	0.1469	0.7932	18.52	16.11
2134	100500001	103500000	0.1455	0.8025	18.12	15.71
2134	100800001	103800000	0.1293	0.7987	16.19	13.78
2134	101100001	104100000	0.1321	0.8023	16.47	14.06
2134	101400001	104400000	0.1351	0.8026	16.83	14.42
2134	101700001	104700000	0.1448	0.8068	17.95	15.54
2134	102000001	105000000	0.1667	0.8181	20.38	17.97
2134	102300001	105300000	0.1766	0.8216	21.49	19.08
2134	102600001	105600000	0.1769	0.8216	21.53	19.12
2134	102900001	105900000	0.1804	0.8317	21.69	19.28
2134	103200001	106200000	0.2043	0.8327	24.54	22.13
2134	103500001	106500000	0.2138	0.8384	25.50	23.09
2134	103800001	106800000	0.2267	0.8335	27.19	24.78
2134	104100001	107100000	0.2247	0.8389	26.79	24.38
2134	104400001	107400000	0.2293	0.8407	27.28	24.87
2134	104700001	107700000	0.2249	0.8431	26.68	24.27
2134	105000001	108000000	0.1927	0.8323	23.15	20.74
2134	105300001	108300000	0.1778	0.8321	21.37	18.96
2134	105600001	108600000	0.1761	0.8488	20.75	18.34
2134	105900001	108900000	0.1750	0.8477	20.65	18.24
2134	106200001	109200000	0.1663	0.8351	19.92	17.51
2134	106500001	109500000	0.1597	0.8153	19.59	17.18
2134	106800001	109800000	0.1654	0.8191	20.20	17.79
2134	107100001	110100000	0.1645	0.8131	20.23	17.82
2134	107400001	110400000	0.1636	0.8107	20.18	17.77
2134	107700001	110700000	0.1590	0.8178	19.44	17.03
2134	108000001	111000000	0.1631	0.8317	19.60	17.19
2134	108300001	111300000	0.1827	0.8480	21.55	19.14
2134	108600001	111600000	0.2016	0.8394	24.02	21.61
2134	108900001	111900000	0.2003	0.8295	24.15	21.74
2134	109200001	112200000	0.1862	0.8354	22.29	19.88
2134	109500001	112500000	0.1895	0.8457	22.40	19.99
2134	109800001	112800000	0.1668	0.8429	19.79	17.38
2134	110100001	113100000	0.1721	0.8301	20.74	18.33
2134	110400001	113400000	0.1694	0.8250	20.54	18.13
2134	110700001	113700000	0.1639	0.8181	20.03	17.62
2134	111000001	114000000	0.1764	0.8125	21.72	19.31
2134	111300001	114300000	0.1739	0.8045	21.62	19.21
2134	111600001	114600000	0.1508	0.8008	18.83	16.42
2134	111900001	114900000	0.1533	0.7971	19.23	16.82
2134	112200001	115200000	0.1586	0.7876	20.14	17.73
2134	112500001	115500000	0.1571	0.7973	19.70	17.29
2134	112800001	115800000	0.1691	0.8038	21.03	18.62
2134	113100001	116100000	0.1767	0.8132	21.73	19.32
2134	113400001	116400000	0.1838	0.8263	22.25	19.84
2134	113700001	116700000	0.2029	0.8338	24.33	21.92
2134	114000001	117000000	0.1934	0.8347	23.17	20.76
2134	114300001	117300000	0.1822	0.8275	22.02	19.61
2134	114600001	117600000	0.2053	0.8326	24.65	22.24
2134	114900001	117900000	0.2075	0.8421	24.64	22.23
2134	115200001	118200000	0.1980	0.8435	23.47	21.06
2134	115500001	118500000	0.1916	0.8429	22.73	20.32
2134	115800001	118800000	0.1851	0.8396	22.05	19.64
2134	116100001	119100000	0.1749	0.8250	21.21	18.80
2134	116400001	119400000	0.1641	0.8118	20.21	17.80
2134	116700001	119700000	0.1599	0.8152	19.61	17.20
2134	117000001	120000000	0.1722	0.8064	21.36	18.95
2134	117300001	120300000	0.1774	0.8080	21.96	19.55
2134	117600001	120600000	0.1515	0.7948	19.07	16.66
2134	117900001	120900000	0.1425	0.8070	17.65	15.24
2134	118200001	121200000	0.1682	0.8193	20.52	18.11
2134	118500001	121500000	0.1655	0.8013	20.66	18.25
2134	118800001	121800000	0.1690	0.7948	21.27	18.86
2134	119100001	122100000	0.1665	0.8091	20.57	18.16
2134	119400001	122400000	0.1597	0.8087	19.75	17.34
2134	119700001	122700000	0.1562	0.7946	19.66	17.25
2134	120000001	123000000	0.1368	0.8034	17.03	14.62
2134	120300001	123300000	0.1358	0.8120	16.72	14.31
2134	120600001	123600000	0.1632	0.8317	19.62	17.21
2134	120900001	123900000	0.1671	0.7995	20.90	18.49
2134	121200001	124200000	0.1506	0.7936	18.98	16.57
2134	121500001	124500000	0.1595	0.8064	19.78	17.37
2134	121800001	124800000	0.1608	0.8194	19.62	17.21
2134	122100001	125100000	0.1624	0.8170	19.88	17.47
2134	122400001	125400000	0.1753	0.8286	21.15	18.74
2134	122700001	125700000	0.1777	0.8311	21.38	18.97
2134	123000001	126000000	0.1836	0.8264	22.22	19.81
2134	123300001	126300000	0.1874	0.8201	22.85	20.44
2134	123600001	126600000	0.1667	0.8120	20.52	18.11
2134	123900001	126900000	0.1691	0.8355	20.24	17.83
2134	124200001	127200000	0.1725	0.8284	20.83	18.42
2134	124500001	127500000	0.1672	0.8348	20.04	17.63
2134	124800001	127800000	0.1625	0.8341	19.48	17.07
2134	125100001	128100000	0.1643	0.8438	19.47	17.06
2134	125400001	128400000	0.1598	0.8373	19.08	16.67
2134	125700001	128700000	0.1579	0.8457	18.67	16.26
2134	126000001	129000000	0.1751	0.8538	20.50	18.09
2134	126300001	129300000	0.1663	0.8493	19.57	17.16
2134	126600001	129600000	0.1775	0.8456	20.99	18.58
2134	126900001	129900000	0.1730	0.8338	20.75	18.34
2134	127200001	130200000	0.1680	0.8476	19.82	17.41
2134	127500001	130500000	0.1710	0.8399	20.36	17.95
2134	127800001	130800000	0.1750	0.8446	20.72	18.31
2134	128100001	131100000	0.1743	0.8458	20.61	18.20
2134	128400001	131400000	0.1767	0.8568	20.63	18.22
2134	128700001	131700000	0.1664	0.8486	19.61	17.20
2134	129000001	132000000	0.1620	0.8478	19.11	16.70
2134	129300001	132300000	0.1623	0.8601	18.87	16.46
2134	129600001	132600000	0.1573	0.8728	18.02	15.61
2134	129900001	132900000	0.1735	0.8775	19.77	17.36
2134	130200001	133200000	0.1769	0.8698	20.34	17.93
2134	130500001	133500000	0.1775	0.8619	20.59	18.18
2134	130800001	133800000	0.1735	0.8530	20.34	17.93
2134	131100001	134100000	0.1766	0.8544	20.67	18.26
2134	131400001	134400000	0.1739	0.8553	20.34	17.93
2134	131700001	134700000	0.1877	0.8677	21.63	19.22
2134	132000001	135000000	0.1823	0.8617	21.15	18.74
2134	132300001	135300000	0.1863	0.8629	21.59	19.18
2134	132600001	135600000	0.1857	0.8562	21.69	19.28
2134	132900001	135900000	0.1805	0.8653	20.86	18.45
2134	133200001	136200000	0.1767	0.8686	20.34	17.93
2134	133500001	136500000	0.1801	0.8857	20.33	17.92
2134	133800001	136800000	0.1953	0.9031	21.62	19.21
2134	134100001	137100000	0.1913	0.8968	21.33	18.92
2134	134400001	137400000	0.2124	0.8945	23.74	21.33
2134	134700001	137700000	0.2219	0.8998	24.67	22.26
2134	135000001	137846536	0.2243	0.9101	23.39	20.98
2282	1	3000000	0.2251	0.8511	26.45	24.04
2282	300001	3300000	0.2156	0.8415	25.62	23.21
2282	600001	3600000	0.2096	0.8318	25.20	22.79
2282	900001	3900000	0.2023	0.8296	24.38	21.97
2282	1200001	4200000	0.1963	0.8112	24.20	21.79
2282	1500001	4500000	0.1977	0.8075	24.48	22.07
2282	1800001	4800000	0.2027	0.8045	25.19	22.78
2282	2100001	5100000	0.2101	0.8086	25.98	23.57
2282	2400001	5400000	0.1962	0.8087	24.26	21.85
2282	2700001	5700000	0.2018	0.8128	24.83	22.42
2282	3000001	6000000	0.2094	0.8167	25.64	23.23
2282	3300001	6300000	0.1904	0.7976	23.88	21.47
2282	3600001	6600000	0.1900	0.8115	23.42	21.01
2282	3900001	6900000	0.1786	0.8139	21.94	19.53
2282	4200001	7200000	0.1718	0.8293	20.72	18.31
2282	4500001	7500000	0.1661	0.8218	20.22	17.81
2282	4800001	7800000	0.1629	0.8211	19.84	17.43
2282	5100001	8100000	0.1530	0.8145	18.78	16.37
2282	5400001	8400000	0.1572	0.8285	18.98	16.57
2282	5700001	8700000	0.1558	0.8309	18.75	16.34
2282	6000001	9000000	0.1538	0.8326	18.47	16.06
2282	6300001	9300000	0.1555	0.8427	18.45	16.04
2282	6600001	9600000	0.1561	0.8250	18.92	16.51
2282	6900001	9900000	0.1671	0.8261	20.23	17.82
2282	7200001	10200000	0.1720	0.8250	20.85	18.44
2282	7500001	10500000	0.1719	0.8379	20.52	18.11
2282	7800001	10800000	0.1622	0.8202	19.78	17.37
2282	8100001	11100000	0.1514	0.8238	18.37	15.96
2282	8400001	11400000	0.1468	0.8120	18.07	15.66
2282	8700001	11700000	0.1531	0.8218	18.62	16.21
2282	9000001	12000000	0.1648	0.8192	20.11	17.70
2282	9300001	12300000	0.1837	0.8244	22.28	19.87
2282	9600001	12600000	0.1797	0.8364	21.48	19.07
2282	9900001	12900000	0.1764	0.8371	21.07	18.66
2282	10200001	13200000	0.1775	0.8311	21.36	18.95
2282	10500001	13500000	0.1736	0.8319	20.87	18.46
2282	10800001	13800000	0.1798	0.8447	21.28	18.87
2282	11100001	14100000	0.1901	0.8433	22.54	20.13
2282	11400001	14400000	0.1886	0.8311	22.69	20.28
2282	11700001	14700000	0.1899	0.8359	22.72	20.31
2282	12000001	15000000	0.1754	0.8384	20.93	18.52
2282	12300001	15300000	0.1618	0.8268	19.57	17.16
2282	12600001	15600000	0.1591	0.8152	19.52	17.11
2282	12900001	15900000	0.1617	0.8025	20.15	17.74
2282	13200001	16200000	0.1716	0.8009	21.42	19.01
2282	13500001	16500000	0.1763	0.7904	22.31	19.90
2282	13800001	16800000	0.1793	0.7821	22.93	20.52
2282	14100001	17100000	0.1739	0.7693	22.60	20.19
2282	14400001	17400000	0.1767	0.7800	22.66	20.25
2282	14700001	17700000	0.1798	0.7682	23.40	20.99
2282	15000001	18000000	0.1937	0.7782	24.88	22.47
2282	15300001	18300000	0.1937	0.7899	24.52	22.11
2282	15600001	18600000	0.1958	0.7951	24.62	22.21
2282	15900001	18900000	0.1968	0.7934	24.80	22.39
2282	16200001	19200000	0.1820	0.7863	23.14	20.73
2282	16500001	19500000	0.1919	0.7894	24.31	21.90
2282	16800001	19800000	0.1955	0.8124	24.06	21.65
2282	17100001	20100000	0.1856	0.8233	22.54	20.13
2282	17400001	20400000	0.1901	0.8195	23.19	20.78
2282	17700001	20700000	0.1828	0.8130	22.49	20.08
2282	18000001	21000000	0.1817	0.8043	22.59	20.18
2282	18300001	21300000	0.1713	0.7947	21.55	19.14
2282	18600001	21600000	0.1639	0.7931	20.67	18.26
2282	18900001	21900000	0.1673	0.8077	20.71	18.30
2282	19200001	22200000	0.1799	0.8183	21.98	19.57
2282	19500001	22500000	0.1702	0.8118	20.97	18.56
2282	19800001	22800000	0.1555	0.8026	19.38	16.97
2282	20100001	23100000	0.1629	0.8079	20.17	17.76
2282	20400001	23400000	0.1649	0.8097	20.36	17.95
2282	20700001	23700000	0.1683	0.8179	20.58	18.17
2282	21000001	24000000	0.1661	0.8087	20.54	18.13
2282	21300001	24300000	0.1698	0.8044	21.11	18.70
2282	21600001	24600000	0.1791	0.8021	22.33	19.92
2282	21900001	24900000	0.1760	0.8014	21.96	19.55
2282	22200001	25200000	0.1652	0.8042	20.54	18.13
2282	22500001	25500000	0.1746	0.8083	21.60	19.19
2282	22800001	25800000	0.1869	0.8043	23.23	20.82
2282	23100001	26100000	0.1854	0.7817	23.72	21.31
2282	23400001	26400000	0.1812	0.7885	22.98	20.57
2282	23700001	26700000	0.1767	0.7806	22.63	20.22
2282	24000001	27000000	0.1764	0.7780	22.68	20.27
2282	24300001	27300000	0.1789	0.7825	22.86	20.45
2282	24600001	27600000	0.1853	0.7803	23.75	21.34
2282	24900001	27900000	0.1769	0.7740	22.86	20.45
2282	25200001	28200000	0.1667	0.7623	21.86	19.45
2282	25500001	28500000	0.1583	0.7581	20.88	18.47
2282	25800001	28800000	0.1474	0.7560	19.50	17.09
2282	26100001	29100000	0.1484	0.7682	19.32	16.91
2282	26400001	29400000	0.1441	0.7602	18.95	16.54
2282	26700001	29700000	0.1465	0.7489	19.56	17.15
2282	27000001	30000000	0.1468	0.7492	19.60	17.19
2282	27300001	30300000	0.1498	0.7552	19.83	17.42
2282	27600001	30600000	0.1465	0.7641	19.17	16.76
2282	27900001	30900000	0.1602	0.7666	20.90	18.49
2282	28200001	31200000	0.1737	0.7777	22.34	19.93
2282	28500001	31500000	0.1934	0.7903	24.47	22.06
2282	28800001	31800000	0.2040	0.7912	25.79	23.38
2282	29100001	32100000	0.2150	0.7897	27.22	24.81
2282	29400001	32400000	0.2196	0.7917	27.74	25.33
2282	29700001	32700000	0.2167	0.7978	27.16	24.75
2282	30000001	33000000	0.2146	0.7972	26.92	24.51
2282	30300001	33300000	0.2161	0.7877	27.44	25.03
2282	30600001	33600000	0.2218	0.7846	28.27	25.86
2282	30900001	33900000	0.2394	0.7836	30.54	28.13
2282	31200001	34200000	0.2409	0.7728	31.18	28.77
2282	31500001	34500000	0.2204	0.7568	29.13	26.72
2282	31800001	34800000	0.2199	0.7530	29.20	26.79
2282	32100001	35100000	0.2070	0.7455	27.76	25.35
2282	32400001	35400000	0.2051	0.7357	27.88	25.47
2282	32700001	35700000	0.2046	0.7301	28.02	25.61
2282	33000001	36000000	0.2144	0.7438	28.82	26.41
2282	33300001	36300000	0.2152	0.7489	28.74	26.33
2282	33600001	36600000	0.2001	0.7396	27.05	24.64
2282	33900001	36900000	0.1690	0.7303	23.14	20.73
2282	34200001	37200000	0.1604	0.7365	21.78	19.37
2282	34500001	37500000	0.1618	0.7413	21.83	19.42
2282	34800001	37800000	0.1592	0.7441	21.39	18.98
2282	35100001	38100000	0.1731	0.7483	23.13	20.72
2282	35400001	38400000	0.1660	0.7356	22.57	20.16
2282	35700001	38700000	0.1649	0.7287	22.63	20.22
2282	36000001	39000000	0.1524	0.7219	21.12	18.71
2282	36300001	39300000	0.1522	0.7259	20.97	18.56
2282	36600001	39600000	0.1542	0.7361	20.94	18.53
2282	36900001	39900000	0.1657	0.7486	22.13	19.72
2282	37200001	40200000	0.1856	0.7477	24.83	22.42
2282	37500001	40500000	0.1847	0.7425	24.87	22.46
2282	37800001	40800000	0.1817	0.7321	24.82	22.41
2282	38100001	41100000	0.1705	0.7305	23.34	20.93
2282	38400001	41400000	0.1755	0.7430	23.62	21.21
2282	38700001	41700000	0.1796	0.7405	24.25	21.84
2282	39000001	42000000	0.1759	0.7338	23.97	21.56
2282	39300001	42300000	0.1763	0.7283	24.21	21.80
2282	39600001	42600000	0.1703	0.7227	23.57	21.16
2282	39900001	42900000	0.1617	0.7097	22.79	20.38
2282	40200001	43200000	0.1482	0.7116	20.83	18.42
2282	40500001	43500000	0.1412	0.7184	19.66	17.25
2282	40800001	43800000	0.1358	0.7131	19.05	16.64
2282	41100001	44100000	0.1326	0.6959	19.05	16.64
2282	41400001	44400000	0.1226	0.7007	17.49	15.08
2282	41700001	44700000	0.1215	0.7248	16.76	14.35
2282	42000001	45000000	0.1203	0.7296	16.48	14.07
2282	42300001	45300000	0.1121	0.7324	15.30	12.89
2282	42600001	45600000	0.1174	0.7330	16.01	13.60
2282	42900001	45900000	0.1203	0.7370	16.32	13.91
2282	43200001	46200000	0.1250	0.7265	17.20	14.79
2282	43500001	46500000	0.1393	0.7120	19.56	17.15
2282	43800001	46800000	0.1477	0.7234	20.42	18.01
2282	44100001	47100000	0.1579	0.7360	21.46	19.05
2282	44400001	47400000	0.1738	0.7346	23.66	21.25
2282	44700001	47700000	0.1700	0.7255	23.44	21.03
2282	45000001	48000000	0.1733	0.7238	23.95	21.54
2282	45300001	48300000	0.1817	0.7106	25.57	23.16
2282	45600001	48600000	0.1862	0.7119	26.15	23.74
2282	45900001	48900000	0.1905	0.7008	27.18	24.77
2282	46200001	49200000	0.1913	0.7010	27.30	24.89
2282	46500001	49500000	0.1866	0.7088	26.33	23.92
2282	46800001	49800000	0.1812	0.7100	25.53	23.12
2282	47100001	50100000	0.1750	0.7202	24.30	21.89
2282	47400001	50400000	0.1556	0.7087	21.96	19.55
2282	47700001	50700000	0.1640	0.7068	23.21	20.80
2282	48000001	51000000	0.1715	0.6857	25.02	22.61
2282	48300001	51300000	0.1774	0.6769	26.20	23.79
2282	48600001	51600000	0.1800	0.6488	27.74	25.33
2282	48900001	51900000	0.1756	0.6638	26.46	24.05
2282	49200001	52200000	0.1646	0.6629	24.82	22.41
2282	49500001	52500000	0.1529	0.6534	23.40	20.99
2282	49800001	52800000	0.1528	0.6355	24.04	21.63
2282	50100001	53100000	0.1596	0.6317	25.26	22.85
2282	50400001	53400000	0.1791	0.6326	28.31	25.90
2282	50700001	53700000	0.1799	0.6292	28.59	26.18
2282	51000001	54000000	0.1816	0.6348	28.61	26.20
2282	51300001	54300000	0.1683	0.6409	26.26	23.85
2282	51600001	54600000	0.1646	0.6480	25.41	23.00
2282	51900001	54900000	0.1691	0.6444	26.25	23.84
2282	52200001	55200000	0.1779	0.6276	28.35	25.94
2282	52500001	55500000	0.1838	0.6336	29.01	26.60
2282	52800001	55800000	0.1865	0.6361	29.32	26.91
2282	53100001	56100000	0.1856	0.6361	29.18	26.77
2282	53400001	56388752	0.1796	0.6568	27.24	24.83
2356	1	3000000	0.1723	0.6562	26.26	23.85
2356	300001	3300000	0.1634	0.6366	25.67	23.26
2356	600001	3600000	0.1560	0.6092	25.60	23.19
2356	900001	3900000	0.1595	0.6183	25.80	23.39
2356	1200001	4200000	0.1573	0.6189	25.41	23.00
2356	1500001	4500000	0.1460	0.6277	23.26	20.85
2356	1800001	4800000	0.1400	0.6116	22.89	20.48
2356	2100001	5100000	0.1373	0.6093	22.54	20.13
2356	2400001	5400000	0.1420	0.6064	23.42	21.01
2356	2700001	5700000	0.1448	0.6106	23.71	21.30
2356	3000001	6000000	0.1367	0.6109	22.39	19.98
2356	3300001	6300000	0.1316	0.6179	21.30	18.89
2356	3600001	6600000	0.1340	0.6338	21.15	18.74
2356	3900001	6900000	0.1353	0.6168	21.93	19.52
2356	4200001	7200000	0.1498	0.6134	24.42	22.01
2356	4500001	7500000	0.1549	0.6253	24.77	22.36
2356	4800001	7800000	0.1597	0.6602	24.19	21.78
2356	5100001	8100000	0.1596	0.6680	23.90	21.49
2356	5400001	8400000	0.1576	0.6754	23.34	20.93
2356	5700001	8700000	0.1708	0.6726	25.40	22.99
2356	6000001	9000000	0.1641	0.6781	24.20	21.79
2356	6300001	9300000	0.1647	0.6664	24.72	22.31
2356	6600001	9600000	0.1659	0.6575	25.23	22.82
2356	6900001	9900000	0.1663	0.6600	25.20	22.79
2356	7200001	10200000	0.1542	0.6610	23.32	20.91
2356	7500001	10500000	0.1498	0.6465	23.17	20.76
2356	7800001	10800000	0.1476	0.6362	23.20	20.79
2356	8100001	11100000	0.1538	0.6463	23.80	21.39
2356	8400001	11400000	0.1627	0.6701	24.28	21.87
2356	8700001	11700000	0.1510	0.6765	22.32	19.91
2356	9000001	12000000	0.1699	0.7055	24.09	21.68
2356	9300001	12300000	0.1699	0.7153	23.74	21.33
2356	9600001	12600000	0.1822	0.7167	25.42	23.01
2356	9900001	12900000	0.1824	0.7245	25.17	22.76
2356	10200001	13200000	0.1871	0.7282	25.69	23.28
2356	10500001	13500000	0.1920	0.7311	26.26	23.85
2356	10800001	13800000	0.2090	0.7300	28.62	26.21
2356	11100001	14100000	0.2132	0.7346	29.02	26.61
2356	11400001	14400000	0.2083	0.7283	28.61	26.20
2356	11700001	14700000	0.2113	0.7364	28.70	26.29
2356	12000001	15000000	0.1940	0.7113	27.27	24.86
2356	12300001	15300000	0.1934	0.7083	27.30	24.89
2356	12600001	15600000	0.1853	0.7236	25.61	23.20
2356	12900001	15900000	0.1838	0.7335	25.06	22.65
2356	13200001	16200000	0.1866	0.7225	25.82	23.41
2356	13500001	16500000	0.1979	0.7241	27.33	24.92
2356	13800001	16800000	0.1882	0.7124	26.42	24.01
2356	14100001	17100000	0.1742	0.7050	24.71	22.30
2356	14400001	17400000	0.1656	0.6944	23.85	21.44
2356	14700001	17700000	0.1469	0.6894	21.31	18.90
2356	15000001	18000000	0.1577	0.7056	22.35	19.94
2356	15300001	18300000	0.1703	0.7076	24.06	21.65
2356	15600001	18600000	0.1783	0.7095	25.14	22.73
2356	15900001	18900000	0.1795	0.7072	25.39	22.98
2356	16200001	19200000	0.1799	0.7115	25.29	22.88
2356	16500001	19500000	0.1798	0.7285	24.69	22.28
2356	16800001	19800000	0.1657	0.7384	22.45	20.04
2356	17100001	20100000	0.1669	0.7320	22.80	20.39
2356	17400001	20400000	0.1744	0.7412	23.53	21.12
2356	17700001	20700000	0.1825	0.7260	25.14	22.73
2356	18000001	21000000	0.1837	0.7165	25.64	23.23
2356	18300001	21300000	0.1697	0.7280	23.30	20.89
2356	18600001	21600000	0.1665	0.7270	22.90	20.49
2356	18900001	21900000	0.1714	0.7326	23.39	20.98
2356	19200001	22200000	0.1737	0.7373	23.56	21.15
2356	19500001	22500000	0.1722	0.7198	23.92	21.51
2356	19800001	22800000	0.1823	0.7285	25.02	22.61
2356	20100001	23100000	0.1968	0.7414	26.54	24.13
2356	20400001	23400000	0.1892	0.7266	26.04	23.63
2356	20700001	23700000	0.1913	0.7359	25.99	23.58
2356	21000001	24000000	0.1938	0.7335	26.43	24.02
2356	21300001	24300000	0.1885	0.7283	25.89	23.48
2356	21600001	24600000	0.1818	0.7322	24.83	22.42
2356	21900001	24900000	0.1919	0.7394	25.96	23.55
2356	22200001	25200000	0.1938	0.7476	25.93	23.52
2356	22500001	25500000	0.1941	0.7451	26.05	23.64
2356	22800001	25800000	0.1953	0.7482	26.10	23.69
2356	23100001	26100000	0.1883	0.7435	25.33	22.92
2356	23400001	26400000	0.2020	0.7454	27.09	24.68
2356	23700001	26700000	0.2120	0.7415	28.59	26.18
2356	24000001	27000000	0.2126	0.7480	28.41	26.00
2356	24300001	27300000	0.2302	0.7683	29.96	27.55
2356	24600001	27600000	0.2297	0.7740	29.68	27.27
2356	24900001	27900000	0.2132	0.7542	28.26	25.85
2356	25200001	28200000	0.2111	0.7432	28.41	26.00
2356	25500001	28500000	0.1925	0.7530	25.57	23.16
2356	25800001	28800000	0.1987	0.7554	26.30	23.89
2356	26100001	29100000	0.1935	0.7508	25.77	23.36
2356	26400001	29400000	0.1834	0.7586	24.18	21.77
2356	26700001	29700000	0.1815	0.7639	23.76	21.35
2356	27000001	30000000	0.1752	0.7600	23.06	20.65
2356	27300001	30300000	0.1649	0.7368	22.38	19.97
2356	27600001	30600000	0.1754	0.7337	23.90	21.49
2356	27900001	30900000	0.1762	0.7251	24.30	21.89
2356	28200001	31200000	0.1678	0.7352	22.82	20.41
2356	28500001	31500000	0.1793	0.7460	24.03	21.62
2356	28800001	31800000	0.1773	0.7369	24.06	21.65
2356	29100001	32100000	0.1852	0.7520	24.63	22.22
2356	29400001	32400000	0.1861	0.7510	24.78	22.37
2356	29700001	32700000	0.1729	0.7559	22.87	20.46
2356	30000001	33000000	0.1823	0.7686	23.71	21.30
2356	30300001	33300000	0.1863	0.7726	24.11	21.70
2356	30600001	33600000	0.1734	0.7701	22.51	20.10
2356	30900001	33900000	0.1885	0.7881	23.91	21.50
2356	31200001	34200000	0.2002	0.7779	25.74	23.33
2356	31500001	34500000	0.2051	0.7601	26.98	24.57
2356	31800001	34800000	0.1846	0.7605	24.27	21.86
2356	32100001	35100000	0.1767	0.7423	23.80	21.39
2356	32400001	35400000	0.1753	0.7485	23.42	21.01
2356	32700001	35700000	0.1930	0.7557	25.55	23.14
2356	33000001	36000000	0.1915	0.7524	25.45	23.04
2356	33300001	36300000	0.1826	0.7362	24.81	22.40
2356	33600001	36600000	0.1847	0.7331	25.19	22.78
2356	33900001	36900000	0.1677	0.7454	22.49	20.08
2356	34200001	37200000	0.1689	0.7578	22.29	19.88
2356	34500001	37500000	0.1613	0.7687	20.98	18.57
2356	34800001	37800000	0.1774	0.7834	22.64	20.23
2356	35100001	38100000	0.1856	0.8000	23.20	20.79
2356	35400001	38400000	0.1879	0.7998	23.49	21.08
2356	35700001	38700000	0.1814	0.8000	22.68	20.27
2356	36000001	39000000	0.1696	0.7919	21.42	19.01
2356	36300001	39300000	0.1777	0.8189	21.70	19.29
2356	36600001	39600000	0.1738	0.8196	21.21	18.80
2356	36900001	39900000	0.1740	0.8138	21.38	18.97
2356	37200001	40200000	0.1703	0.8019	21.23	18.82
2356	37500001	40500000	0.1663	0.8035	20.70	18.29
2356	37800001	40800000	0.1621	0.7820	20.74	18.33
2356	38100001	41100000	0.1709	0.7845	21.79	19.38
2356	38400001	41400000	0.1604	0.7840	20.46	18.05
2356	38700001	41700000	0.1695	0.7768	21.82	19.41
2356	39000001	42000000	0.1718	0.7832	21.94	19.53
2356	39300001	42300000	0.1699	0.7670	22.15	19.74
2356	39600001	42600000	0.1773	0.7799	22.73	20.32
2356	39900001	42900000	0.1868	0.7813	23.91	21.50
2356	40200001	43200000	0.1873	0.7900	23.71	21.30
2356	40500001	43500000	0.2043	0.7781	26.25	23.84
2356	40800001	43800000	0.2066	0.7939	26.02	23.61
2356	41100001	44100000	0.1911	0.7833	24.40	21.99
2356	41400001	44400000	0.1946	0.7811	24.92	22.51
2356	41700001	44700000	0.1886	0.7743	24.36	21.95
2356	42000001	45000000	0.1838	0.7788	23.60	21.19
2356	42300001	45300000	0.1810	0.7878	22.98	20.57
2356	42600001	45600000	0.1813	0.7742	23.41	21.00
2356	42900001	45900000	0.1858	0.7706	24.10	21.69
2356	43200001	46200000	0.1854	0.7822	23.70	21.29
2356	43500001	46500000	0.1767	0.7921	22.31	19.90
2356	43800001	46800000	0.1755	0.7763	22.60	20.19
2356	44100001	47100000	0.1661	0.7535	22.05	19.64
2356	44400001	47400000	0.1562	0.6905	22.62	20.21
2356	44700001	47700000	0.1445	0.6881	21.00	18.59
2356	45000001	48000000	0.1478	0.6770	21.82	19.41
2356	45300001	48300000	0.1445	0.6646	21.74	19.33
2356	45600001	48600000	0.1396	0.6637	21.03	18.62
2356	45900001	48900000	0.1325	0.6471	20.48	18.07
2356	46200001	49200000	0.1372	0.6349	21.61	19.20
2356	46500001	49500000	0.1336	0.6349	21.04	18.63
2356	46800001	49800000	0.1373	0.6351	21.63	19.22
2356	47100001	50100000	0.1487	0.6506	22.85	20.44
2356	47400001	50400000	0.1694	0.7188	23.56	21.15
2356	47700001	50700000	0.1720	0.7295	23.58	21.17
2356	48000001	51000000	0.1679	0.7319	22.94	20.53
2356	48300001	51300000	0.1664	0.7410	22.46	20.05
2356	48600001	51600000	0.1614	0.7413	21.77	19.36
2356	48900001	51900000	0.1622	0.7564	21.44	19.03
2356	49200001	52200000	0.1583	0.7497	21.12	18.71
2356	49500001	52500000	0.1662	0.7433	22.36	19.95
2356	49800001	52800000	0.1716	0.7495	22.90	20.49
2356	50100001	53100000	0.1725	0.7614	22.66	20.25
2356	50400001	53400000	0.1734	0.7641	22.69	20.28
2356	50700001	53700000	0.1813	0.7577	23.93	21.52
2356	51000001	54000000	0.1824	0.7678	23.75	21.34
2356	51300001	54300000	0.1917	0.7790	24.60	22.19
2356	51600001	54600000	0.1879	0.7790	24.12	21.71
2356	51900001	54900000	0.1811	0.7744	23.39	20.98
2356	52200001	55200000	0.1817	0.7772	23.38	20.97
2356	52500001	55500000	0.1763	0.7870	22.40	19.99
2356	52800001	55800000	0.1647	0.7978	20.65	18.24
2356	53100001	56100000	0.1683	0.7986	21.07	18.66
2356	53400001	56400000	0.1574	0.7938	19.83	17.42
2356	53700001	56700000	0.1508	0.8024	18.80	16.39
2356	54000001	57000000	0.1562	0.7978	19.57	17.16
2356	54300001	57300000	0.1506	0.7906	19.05	16.64
2356	54600001	57600000	0.1708	0.7937	21.52	19.11
2356	54900001	57900000	0.1701	0.7854	21.66	19.25
2356	55200001	58200000	0.1792	0.7933	22.59	20.18
2356	55500001	58500000	0.1907	0.7922	24.07	21.66
2356	55800001	58800000	0.1903	0.7711	24.67	22.26
2356	56100001	59100000	0.1879	0.7741	24.27	21.86
2356	56400001	59400000	0.1846	0.7800	23.67	21.26
2356	56700001	59700000	0.1921	0.7787	24.67	22.26
2356	57000001	60000000	0.1921	0.7817	24.57	22.16
2356	57300001	60300000	0.1924	0.7783	24.72	22.31
2356	57600001	60600000	0.1738	0.7748	22.43	20.02
2356	57900001	60900000	0.1725	0.7946	21.71	19.30
2356	58200001	61200000	0.1630	0.7975	20.44	18.03
2356	58500001	61500000	0.1486	0.7907	18.79	16.38
2356	58800001	61800000	0.1549	0.8040	19.26	16.85
2356	59100001	62100000	0.1608	0.8058	19.95	17.54
2356	59400001	62400000	0.1773	0.8112	21.86	19.45
2356	59700001	62700000	0.1669	0.8202	20.35	17.94
2356	60000001	63000000	0.1669	0.8237	20.26	17.85
2356	60300001	63300000	0.1723	0.8386	20.55	18.14
2356	60600001	63600000	0.1757	0.8504	20.66	18.25
2356	60900001	63900000	0.1709	0.8576	19.93	17.52
2356	61200001	64200000	0.1635	0.8598	19.02	16.61
2356	61500001	64500000	0.1675	0.8661	19.34	16.93
2356	61800001	64800000	0.1645	0.8727	18.85	16.44
2356	62100001	65100000	0.1492	0.8706	17.13	14.72
2356	62400001	65400000	0.1333	0.8630	15.44	13.03
2356	62700001	65700000	0.1261	0.8541	14.77	12.36
2356	63000001	66000000	0.1384	0.8600	16.10	13.69
2356	63300001	66300000	0.1369	0.8508	16.09	13.68
2356	63600001	66600000	0.1455	0.8422	17.28	14.87
2356	63900001	66900000	0.1727	0.8283	20.85	18.44
2356	64200001	67200000	0.1716	0.8183	20.96	18.55
2356	64500001	67500000	0.1764	0.8194	21.53	19.12
2356	64800001	67800000	0.1816	0.8144	22.30	19.89
2356	65100001	68100000	0.1824	0.8120	22.46	20.05
2356	65400001	68400000	0.1913	0.8232	23.23	20.82
2356	65700001	68700000	0.2088	0.8273	25.24	22.83
2356	66000001	69000000	0.1907	0.8095	23.56	21.15
2356	66300001	69300000	0.1990	0.8157	24.39	21.98
2356	66600001	69600000	0.2041	0.8183	24.94	22.53
2356	66900001	69900000	0.1791	0.8202	21.83	19.42
2356	67200001	70200000	0.1836	0.8235	22.29	19.88
2356	67500001	70500000	0.1828	0.8214	22.26	19.85
2356	67800001	70800000	0.1885	0.8358	22.56	20.15
2356	68100001	71100000	0.1933	0.8452	22.86	20.45
2356	68400001	71400000	0.1960	0.8418	23.28	20.87
2356	68700001	71700000	0.2039	0.8428	24.19	21.78
2356	69000001	72000000	0.2188	0.8612	25.40	22.99
2356	69300001	72300000	0.2179	0.8563	25.45	23.04
2356	69600001	72600000	0.2133	0.8679	24.58	22.17
2356	69900001	72900000	0.2320	0.8726	26.59	24.18
2356	70200001	73200000	0.2419	0.8866	27.29	24.88
2356	70500001	73500000	0.2340	0.8909	26.26	23.85
2356	70800001	73800000	0.2331	0.8886	26.24	23.83
2356	71100001	74100000	0.2410	0.8686	27.75	25.34
2356	71400001	74400000	0.2353	0.8672	27.13	24.72
2356	71700001	74700000	0.2195	0.8747	25.09	22.68
2356	72000001	75000000	0.2215	0.8728	25.37	22.96
2356	72300001	75300000	0.2164	0.8748	24.74	22.33
2356	72600001	75600000	0.2183	0.8602	25.38	22.97
2356	72900001	75900000	0.1998	0.8688	23.00	20.59
2356	73200001	76200000	0.1940	0.8566	22.65	20.24
2356	73500001	76500000	0.2036	0.8619	23.62	21.21
2356	73800001	76800000	0.2121	0.8657	24.50	22.09
2356	74100001	77100000	0.2128	0.8875	23.98	21.57
2356	74400001	77400000	0.2105	0.8877	23.71	21.30
2356	74700001	77700000	0.2106	0.8915	23.62	21.21
2356	75000001	78000000	0.1978	0.8867	22.30	19.89
2356	75300001	78300000	0.1985	0.8917	22.26	19.85
2356	75600001	78600000	0.1863	0.8996	20.71	18.30
2356	75900001	78900000	0.1802	0.8932	20.18	17.77
2356	76200001	79200000	0.1762	0.8931	19.73	17.32
2356	76500001	79500000	0.1769	0.8896	19.88	17.47
2356	76800001	79800000	0.1568	0.8879	17.66	15.25
2356	77100001	80100000	0.1503	0.8737	17.20	14.79
2356	77400001	80400000	0.1468	0.8712	16.85	14.44
2356	77700001	80700000	0.1544	0.8623	17.91	15.50
2356	78000001	81000000	0.1480	0.8711	17.00	14.59
2356	78300001	81300000	0.1437	0.8658	16.59	14.18
2356	78600001	81600000	0.1570	0.8594	18.27	15.86
2356	78900001	81900000	0.1711	0.8599	19.90	17.49
2356	79200001	82200000	0.1898	0.8570	22.15	19.74
2356	79500001	82500000	0.1850	0.8555	21.63	19.22
2356	79800001	82800000	0.1806	0.8542	21.15	18.74
2356	80100001	83100000	0.1684	0.8573	19.65	17.24
2356	80400001	83400000	0.1770	0.8620	20.53	18.12
2356	80700001	83700000	0.1674	0.8663	19.32	16.91
2356	81000001	84000000	0.1706	0.8576	19.89	17.48
2356	81300001	84300000	0.1700	0.8615	19.74	17.33
2356	81600001	84600000	0.1509	0.8749	17.24	14.83
2356	81900001	84900000	0.1550	0.8738	17.74	15.33
2356	82200001	85200000	0.1359	0.8850	15.36	12.95
2356	82500001	85500000	0.1425	0.8894	16.03	13.62
2356	82800001	85800000	0.1519	0.8925	17.02	14.61
2356	83100001	86100000	0.1586	0.9039	17.55	15.14
2356	83400001	86400000	0.1514	0.9020	16.78	14.37
2356	83700001	86700000	0.1731	0.9065	19.09	16.68
2356	84000001	87000000	0.1897	0.9200	20.62	18.21
2356	84300001	87300000	0.1977	0.9283	21.30	18.89
2356	84600001	87600000	0.2376	0.9290	25.58	23.17
2356	84900001	87900000	0.2427	0.9331	26.01	23.60
2356	85200001	88200000	0.2700	0.9360	28.85	26.44
2356	85500001	88500000	0.2754	0.9361	29.41	27.00
2356	85800001	88800000	0.2758	0.9336	29.54	27.13
2356	86100001	89100000	0.2793	0.9290	30.07	27.66
2356	86400001	89400000	0.2890	0.9304	31.06	28.65
2356	86700001	89700000	0.2655	0.9191	28.88	26.47
2356	87000001	90000000	0.2518	0.9142	27.55	25.14
2356	87300001	90300000	0.2564	0.9050	28.33	25.92
2356	87600001	90600000	0.2382	0.9004	26.46	24.05
2356	87900001	90900000	0.2318	0.8950	25.90	23.49
2356	88200001	91200000	0.2020	0.8822	22.89	20.48
2356	88500001	91500000	0.1816	0.8760	20.73	18.32
2356	88800001	91800000	0.1792	0.8688	20.63	18.22
2356	89100001	92100000	0.1834	0.8737	20.99	18.58
2356	89400001	92400000	0.1744	0.8707	20.03	17.62
2356	89700001	92700000	0.1913	0.8737	21.90	19.49
2356	90000001	93000000	0.1922	0.8749	21.97	19.56
2356	90300001	93300000	0.1863	0.8745	21.30	18.89
2356	90600001	93600000	0.1783	0.8761	20.35	17.94
2356	90900001	93900000	0.1739	0.8742	19.90	17.49
2356	91200001	94200000	0.1897	0.8774	21.62	19.21
2356	91500001	94500000	0.2028	0.8762	23.14	20.73
2356	91800001	94800000	0.1929	0.8781	21.96	19.55
2356	92100001	95100000	0.1995	0.8723	22.87	20.46
2356	92400001	95400000	0.2073	0.8577	24.17	21.76
2356	92700001	95700000	0.1963	0.8551	22.96	20.55
2356	93000001	96000000	0.2158	0.8451	25.53	23.12
2356	93300001	96300000	0.2123	0.8372	25.36	22.95
2356	93600001	96600000	0.2181	0.8242	26.46	24.05
2356	93900001	96900000	0.2244	0.8276	27.12	24.71
2356	94200001	97200000	0.1975	0.8278	23.86	21.45
2356	94500001	97500000	0.1949	0.8228	23.68	21.27
2356	94800001	97800000	0.1981	0.8268	23.96	21.55
2356	95100001	98100000	0.1965	0.8231	23.87	21.46
2356	95400001	98400000	0.1893	0.8314	22.76	20.35
2356	95700001	98700000	0.1856	0.8249	22.50	20.09
2356	96000001	99000000	0.1725	0.8239	20.94	18.53
2356	96300001	99300000	0.1640	0.8221	19.94	17.53
2356	96600001	99600000	0.1537	0.8323	18.47	16.06
2356	96900001	99900000	0.1496	0.8303	18.02	15.61
2356	97200001	100200000	0.1638	0.8332	19.66	17.25
2356	97500001	100500000	0.1581	0.8410	18.80	16.39
2356	97800001	100800000	0.1641	0.8361	19.63	17.22
2356	98100001	101100000	0.1650	0.8366	19.73	17.32
2356	98400001	101400000	0.1679	0.8413	19.96	17.55
2356	98700001	101700000	0.1738	0.8418	20.64	18.23
2356	99000001	102000000	0.1732	0.8354	20.73	18.32
2356	99300001	102300000	0.1829	0.8308	22.02	19.61
2356	99600001	102600000	0.1918	0.8213	23.36	20.95
2356	99900001	102900000	0.1940	0.8195	23.67	21.26
2356	100200001	103200000	0.2005	0.8204	24.44	22.03
2356	100500001	103500000	0.2173	0.8191	26.53	24.12
2356	100800001	103800000	0.2281	0.8215	27.76	25.35
2356	101100001	104100000	0.2150	0.8226	26.14	23.73
2356	101400001	104400000	0.2210	0.8250	26.78	24.37
2356	101700001	104700000	0.2215	0.8315	26.64	24.23
2356	102000001	105000000	0.2133	0.8345	25.56	23.15
2356	102300001	105300000	0.2078	0.8545	24.32	21.91
2356	102600001	105600000	0.2080	0.8687	23.95	21.54
2356	102900001	105900000	0.2111	0.8674	24.34	21.93
2356	103200001	106200000	0.1996	0.8656	23.06	20.65
2356	103500001	106500000	0.1831	0.8650	21.17	18.76
2356	103800001	106800000	0.1669	0.8655	19.28	16.87
2356	104100001	107100000	0.1710	0.8677	19.71	17.30
2356	104400001	107400000	0.1665	0.8591	19.38	16.97
2356	104700001	107700000	0.1663	0.8522	19.52	17.11
2356	105000001	108000000	0.1808	0.8541	21.17	18.76
2356	105300001	108300000	0.1696	0.8382	20.23	17.82
2356	105600001	108600000	0.1714	0.8162	21.00	18.59
2356	105900001	108900000	0.1634	0.8132	20.09	17.68
2356	106200001	109200000	0.1704	0.8121	20.99	18.58
2356	106500001	109500000	0.1686	0.7973	21.15	18.74
2356	106800001	109800000	0.1852	0.7935	23.34	20.93
2356	107100001	110100000	0.1806	0.7864	22.96	20.55
2356	107400001	110400000	0.1854	0.7874	23.55	21.14
2356	107700001	110700000	0.1754	0.8008	21.91	19.50
2356	108000001	111000000	0.1560	0.7989	19.53	17.12
2356	108300001	111300000	0.1584	0.7960	19.90	17.49
2356	108600001	111600000	0.1536	0.8008	19.18	16.77
2356	108900001	111900000	0.1564	0.8038	19.46	17.05
2356	109200001	112200000	0.1625	0.7955	20.43	18.02
2356	109500001	112500000	0.1605	0.7988	20.09	17.68
2356	109800001	112800000	0.1496	0.8043	18.60	16.19
2356	110100001	113100000	0.1675	0.8080	20.73	18.32
2356	110400001	113400000	0.1611	0.7941	20.29	17.88
2356	110700001	113700000	0.1598	0.7768	20.57	18.16
2356	111000001	114000000	0.1665	0.7671	21.70	19.29
2356	111300001	114300000	0.1850	0.7720	23.96	21.55
2356	111600001	114600000	0.1767	0.7892	22.39	19.98
2356	111900001	114900000	0.1750	0.7770	22.53	20.12
2356	112200001	115200000	0.1736	0.7660	22.66	20.25
2356	112500001	115500000	0.1776	0.7731	22.97	20.56
2356	112800001	115800000	0.1663	0.7586	21.93	19.52
2356	113100001	116100000	0.1560	0.7614	20.49	18.08
2356	113400001	116400000	0.1581	0.7739	20.42	18.01
2356	113700001	116700000	0.1729	0.7863	21.99	19.58
2356	114000001	117000000	0.1629	0.7908	20.60	18.19
2356	114300001	117300000	0.1566	0.7886	19.85	17.44
2356	114600001	117600000	0.1775	0.7918	22.42	20.01
2356	114900001	117900000	0.1781	0.8047	22.13	19.72
2356	115200001	118200000	0.1833	0.8220	22.30	19.89
2356	115500001	118500000	0.1834	0.8262	22.20	19.79
2356	115800001	118800000	0.1931	0.8371	23.06	20.65
2356	116100001	119100000	0.1916	0.8361	22.92	20.51
2356	116400001	119400000	0.1998	0.8388	23.82	21.41
2356	116700001	119700000	0.2003	0.8389	23.87	21.46
2356	117000001	120000000	0.2204	0.8322	26.48	24.07
2356	117300001	120300000	0.2232	0.8334	26.78	24.37
2356	117600001	120600000	0.2110	0.8232	25.63	23.22
2356	117900001	120900000	0.2098	0.8135	25.79	23.38
2356	118200001	121200000	0.1972	0.8050	24.50	22.09
2356	118500001	121500000	0.2067	0.8035	25.72	23.31
2356	118800001	121800000	0.2149	0.8032	26.76	24.35
2356	119100001	122100000	0.2255	0.8069	27.94	25.53
2356	119400001	122400000	0.2128	0.8097	26.28	23.87
2356	119700001	122700000	0.2045	0.8130	25.15	22.74
2356	120000001	123000000	0.2054	0.8288	24.78	22.37
2356	120300001	123300000	0.2040	0.8300	24.57	22.16
2356	120600001	123600000	0.1934	0.8168	23.67	21.26
2356	120900001	123900000	0.1830	0.8263	22.14	19.73
2356	121200001	124200000	0.1772	0.8258	21.46	19.05
2356	121500001	124500000	0.1817	0.8234	22.07	19.66
2356	121800001	124800000	0.1742	0.8183	21.29	18.88
2356	122100001	125100000	0.1699	0.8148	20.85	18.44
2356	122400001	125400000	0.1778	0.8101	21.95	19.54
2356	122700001	125700000	0.1768	0.8021	22.05	19.64
2356	123000001	126000000	0.1765	0.7969	22.15	19.74
2356	123300001	126300000	0.1762	0.7935	22.21	19.80
2356	123600001	126600000	0.1978	0.8155	24.25	21.84
2356	123900001	126900000	0.1981	0.8129	24.37	21.96
2356	124200001	127200000	0.2011	0.8154	24.66	22.25
2356	124500001	127500000	0.1868	0.8157	22.89	20.48
2356	124800001	127800000	0.1917	0.8072	23.75	21.34
2356	125100001	128100000	0.1855	0.7972	23.26	20.85
2356	125400001	128400000	0.1755	0.8002	21.93	19.52
2356	125700001	128700000	0.1848	0.7959	23.22	20.81
2356	126000001	129000000	0.1983	0.7969	24.89	22.48
2356	126300001	129300000	0.1872	0.7886	23.74	21.33
2356	126600001	129600000	0.1667	0.7597	21.94	19.53
2356	126900001	129900000	0.1804	0.7468	24.16	21.75
2356	127200001	130200000	0.1838	0.7437	24.71	22.30
2356	127500001	130500000	0.1920	0.7468	25.70	23.29
2356	127800001	130800000	0.1871	0.7526	24.86	22.45
2356	128100001	131100000	0.1879	0.7445	25.24	22.83
2356	128400001	131400000	0.1812	0.7252	24.99	22.58
2356	128700001	131700000	0.1841	0.7311	25.18	22.77
2356	129000001	132000000	0.1584	0.7374	21.49	19.08
2356	129300001	132300000	0.1582	0.7352	21.52	19.11
2356	129600001	132600000	0.1695	0.7465	22.71	20.30
2356	129900001	132900000	0.1729	0.7597	22.76	20.35
2356	130200001	133200000	0.1744	0.7486	23.30	20.89
2356	130500001	133500000	0.1685	0.7366	22.88	20.47
2356	130800001	133800000	0.1673	0.7323	22.85	20.44
2356	131100001	134100000	0.1618	0.7311	22.13	19.72
2356	131400001	134400000	0.1741	0.7426	23.45	21.04
2356	131700001	134700000	0.1697	0.7332	23.14	20.73
2356	132000001	135000000	0.1786	0.7274	24.55	22.14
2356	132300001	135300000	0.1912	0.7373	25.93	23.52
2356	132600001	135600000	0.1893	0.7349	25.75	23.34
2356	132900001	135900000	0.1920	0.7381	26.01	23.60
2356	133200001	136200000	0.1984	0.7468	26.56	24.15
2356	133500001	136500000	0.1909	0.7507	25.43	23.02
2356	133800001	136800000	0.1998	0.7665	26.07	23.66
2356	134100001	137100000	0.2055	0.7709	26.65	24.24
2356	134400001	137400000	0.2052	0.7695	26.67	24.26
2356	134700001	137700000	0.2111	0.7696	27.44	25.03
2356	135000001	138000000	0.2030	0.7653	26.52	24.11
2356	135300001	138300000	0.2044	0.7616	26.84	24.43
2356	135600001	138600000	0.2030	0.7539	26.92	24.51
2356	135900001	138900000	0.1969	0.7521	26.17	23.76
2356	136200001	139200000	0.1955	0.7566	25.84	23.43
2356	136500001	139500000	0.2043	0.7548	27.06	24.65
2356	136800001	139800000	0.2058	0.7419	27.74	25.33
2356	137100001	140100000	0.2216	0.7601	29.15	26.74
2356	137400001	140400000	0.2204	0.7572	29.11	26.70
2356	137700001	140700000	0.2258	0.7573	29.81	27.40
2356	138000001	141000000	0.2277	0.7584	30.02	27.61
2356	138300001	141300000	0.2282	0.7727	29.53	27.12
2356	138600001	141600000	0.2218	0.7876	28.16	25.75
2356	138900001	141900000	0.2278	0.7837	29.07	26.66
2356	139200001	142200000	0.2200	0.7880	27.92	25.51
2356	139500001	142500000	0.2271	0.7840	28.97	26.56
2356	139800001	142800000	0.2292	0.7937	28.88	26.47
2356	140100001	143100000	0.2027	0.7705	26.30	23.89
2356	140400001	143400000	0.2159	0.7876	27.41	25.00
2356	140700001	143700000	0.1988	0.7725	25.74	23.33
2356	141000001	144000000	0.1993	0.7705	25.86	23.45
2356	141300001	144300000	0.2015	0.7568	26.63	24.22
2356	141600001	144600000	0.2068	0.7524	27.48	25.07
2356	141900001	144900000	0.2036	0.7632	26.67	24.26
2356	142200001	145200000	0.2065	0.7655	26.97	24.56
2356	142500001	145500000	0.1904	0.7671	24.82	22.41
2356	142800001	145800000	0.1877	0.7585	24.75	22.34
2356	143100001	146100000	0.2000	0.7812	25.60	23.19
2356	143400001	146400000	0.1934	0.7746	24.97	22.56
2356	143700001	146700000	0.1953	0.8005	24.40	21.99
2356	144000001	147000000	0.2077	0.8088	25.68	23.27
2356	144300001	147300000	0.2027	0.8129	24.94	22.53
2356	144600001	147600000	0.2110	0.8153	25.88	23.47
2356	144900001	147900000	0.2073	0.8021	25.84	23.43
2356	145200001	148200000	0.2095	0.7931	26.42	24.01
2356	145500001	148500000	0.2203	0.7899	27.89	25.48
2356	145800001	148800000	0.2151	0.7912	27.19	24.78
2356	146100001	149100000	0.2120	0.7831	27.06	24.65
2356	146400001	149400000	0.2075	0.7725	26.86	24.45
2356	146700001	149700000	0.2031	0.7642	26.58	24.17
2356	147000001	150000000	0.1914	0.7468	25.63	23.22
2356	147300001	150300000	0.1836	0.7434	24.70	22.29
2356	147600001	150600000	0.1869	0.7514	24.88	22.47
2356	147900001	150900000	0.1832	0.7433	24.65	22.24
2356	148200001	151200000	0.1783	0.7404	24.08	21.67
2356	148500001	151500000	0.1707	0.7524	22.68	20.27
2356	148800001	151800000	0.1686	0.7503	22.47	20.06
2356	149100001	152100000	0.1631	0.7367	22.14	19.73
2356	149400001	152400000	0.1637	0.7381	22.18	19.77
2356	149700001	152700000	0.1728	0.7468	23.14	20.73
2356	150000001	153000000	0.1592	0.7617	20.89	18.48
2356	150300001	153300000	0.1519	0.7545	20.14	17.73
2356	150600001	153600000	0.1433	0.7356	19.48	17.07
2356	150900001	153900000	0.1484	0.7524	19.72	17.31
2356	151200001	154200000	0.1497	0.7608	19.68	17.27
2356	151500001	154500000	0.1566	0.7659	20.45	18.04
2356	151800001	154800000	0.1571	0.7655	20.52	18.11
2356	152100001	155100000	0.1712	0.7742	22.12	19.71
2356	152400001	155400000	0.1773	0.7857	22.56	20.15
2356	152700001	155700000	0.1851	0.7678	24.11	21.70
2356	153000001	156000000	0.1922	0.7682	25.02	22.61
2356	153300001	156300000	0.2066	0.7777	26.57	24.16
2356	153600001	156600000	0.1988	0.7744	25.68	23.27
2356	153900001	156900000	0.1981	0.7620	26.00	23.59
2356	154200001	157200000	0.1929	0.7634	25.26	22.85
2356	154500001	157500000	0.1786	0.7434	24.02	21.61
2356	154800001	157800000	0.1731	0.7478	23.14	20.73
2356	155100001	158100000	0.1689	0.7446	22.68	20.27
2356	155400001	158400000	0.1586	0.7329	21.64	19.23
2356	155700001	158700000	0.1453	0.7327	19.83	17.42
2356	156000001	159000000	0.1474	0.7150	20.61	18.20
2356	156300001	159300000	0.1431	0.7157	20.00	17.59
2356	156600001	159600000	0.1565	0.7331	21.34	18.93
2356	156900001	159900000	0.1550	0.7384	21.00	18.59
2356	157200001	160200000	0.1557	0.7362	21.15	18.74
2356	157500001	160500000	0.1645	0.7497	21.95	19.54
2356	157800001	160800000	0.1792	0.7464	24.01	21.60
2356	158100001	161100000	0.1624	0.7416	21.90	19.49
2356	158400001	161400000	0.1607	0.7481	21.48	19.07
2356	158700001	161700000	0.1591	0.7550	21.08	18.67
2356	159000001	162000000	0.1763	0.7645	23.06	20.65
2356	159300001	162300000	0.1862	0.7756	24.00	21.59
2356	159600001	162600000	0.1725	0.7581	22.76	20.35
2356	159900001	162900000	0.1779	0.7550	23.56	21.15
2356	160200001	163200000	0.1736	0.7479	23.22	20.81
2356	160500001	163500000	0.1770	0.7422	23.84	21.43
2356	160800001	163800000	0.1723	0.7429	23.20	20.79
2356	161100001	164100000	0.1870	0.7616	24.55	22.14
2356	161400001	164400000	0.1973	0.7728	25.53	23.12
2356	161700001	164700000	0.1944	0.7712	25.21	22.80
2356	162000001	165000000	0.1777	0.7650	23.23	20.82
2356	162300001	165300000	0.1682	0.7573	22.21	19.80
2356	162600001	165600000	0.1776	0.7713	23.03	20.62
2356	162900001	165900000	0.1723	0.7810	22.07	19.66
2356	163200001	166200000	0.1703	0.7400	23.02	20.61
2356	163500001	166500000	0.1844	0.7316	25.21	22.80
2356	163800001	166800000	0.1617	0.6826	23.69	21.28
2356	164100001	167100000	0.1532	0.6219	24.63	22.22
2356	164400001	167400000	0.1536	0.5970	25.73	23.32
2356	164700001	167700000	0.1557	0.5932	26.25	23.84
2356	165000001	168000000	0.1655	0.5990	27.62	25.21
2356	165300001	168300000	0.1595	0.5856	27.23	24.82
2356	165600001	168600000	0.1462	0.5857	24.96	22.55
2356	165900001	168900000	0.1377	0.5557	24.78	22.37
2356	166200001	169200000	0.1487	0.6038	24.63	22.22
2356	166500001	169500000	0.1423	0.6196	22.96	20.55
2356	166800001	169800000	0.1636	0.6732	24.31	21.90
2356	167100001	170100000	0.1805	0.7247	24.90	22.49
2356	167400001	170400000	0.1820	0.7429	24.51	22.10
2356	167700001	170700000	0.1809	0.7432	24.34	21.93
2356	168000001	171000000	0.1693	0.7471	22.66	20.25
2356	168300001	171300000	0.1785	0.7501	23.80	21.39
2356	168600001	171600000	0.1847	0.7416	24.90	22.49
2356	168900001	171900000	0.1930	0.7594	25.42	23.01
2356	169200001	172200000	0.1901	0.7449	25.52	23.11
2356	169500001	172500000	0.1758	0.7298	24.09	21.68
2356	169800001	172800000	0.1677	0.7378	22.73	20.32
2356	170100001	173100000	0.1549	0.7351	21.07	18.66
2356	170400001	173400000	0.1394	0.7293	19.11	16.70
2356	170700001	173700000	0.1481	0.7419	19.97	17.56
2356	171000001	174000000	0.1531	0.7428	20.61	18.20
2356	171300001	174300000	0.1487	0.7398	20.10	17.69
2356	171600001	174600000	0.1628	0.7330	22.21	19.80
2356	171900001	174900000	0.1699	0.7413	22.92	20.51
2356	172200001	175200000	0.1653	0.7507	22.02	19.61
2356	172500001	175500000	0.1785	0.7610	23.45	21.04
2356	172800001	175800000	0.1777	0.7456	23.83	21.42
2356	173100001	176100000	0.1809	0.7421	24.38	21.97
2356	173400001	176400000	0.1843	0.7325	25.16	22.75
2356	173700001	176700000	0.1805	0.7264	24.85	22.44
2356	174000001	177000000	0.1715	0.7314	23.45	21.04
2356	174300001	177300000	0.1706	0.7395	23.07	20.66
2356	174600001	177600000	0.1586	0.7596	20.88	18.47
2356	174900001	177900000	0.1633	0.7483	21.83	19.42
2356	175200001	178200000	0.1709	0.7429	23.01	20.60
2356	175500001	178500000	0.1692	0.7352	23.01	20.60
2356	175800001	178800000	0.1691	0.7442	22.72	20.31
2356	176100001	179100000	0.1563	0.7440	21.01	18.60
2356	176400001	179400000	0.1484	0.7521	19.72	17.31
2356	176700001	179700000	0.1444	0.7612	18.97	16.56
2356	177000001	180000000	0.1537	0.7457	20.61	18.20
2356	177300001	180300000	0.1593	0.7515	21.20	18.79
2356	177600001	180600000	0.1673	0.7430	22.51	20.10
2356	177900001	180900000	0.1494	0.7437	20.08	17.67
2356	178200001	181200000	0.1605	0.7359	21.81	19.40
2356	178500001	181500000	0.1667	0.7407	22.51	20.10
2356	178800001	181800000	0.1719	0.7229	23.78	21.37
2356	179100001	182100000	0.1818	0.7145	25.45	23.04
2356	179400001	182400000	0.1977	0.7163	27.60	25.19
2356	179700001	182700000	0.2066	0.6996	29.52	27.11
2356	180000001	183000000	0.2047	0.7152	28.62	26.21
2356	180300001	183300000	0.2026	0.7159	28.30	25.89
2356	180600001	183600000	0.1859	0.7185	25.87	23.46
2356	180900001	183900000	0.2004	0.7254	27.63	25.22
2356	181200001	184200000	0.1840	0.7234	25.43	23.02
2356	181500001	184500000	0.1791	0.7258	24.68	22.27
2356	181800001	184800000	0.1827	0.7345	24.88	22.47
2356	182100001	185100000	0.1900	0.7372	25.78	23.37
2356	182400001	185400000	0.1834	0.7180	25.55	23.14
2356	182700001	185700000	0.1752	0.7176	24.41	22.00
2356	183000001	186000000	0.1753	0.7029	24.95	22.54
2356	183300001	186300000	0.1846	0.6918	26.68	24.27
2356	183600001	186600000	0.1972	0.6830	28.87	26.46
2356	183900001	186900000	0.1867	0.6715	27.80	25.39
2356	184200001	187200000	0.1894	0.6764	28.00	25.59
2356	184500001	187500000	0.1896	0.6775	27.98	25.57
2356	184800001	187800000	0.1853	0.6666	27.80	25.39
2356	185100001	188100000	0.1720	0.6753	25.47	23.06
2356	185400001	188400000	0.1817	0.7025	25.86	23.45
2356	185700001	188700000	0.1928	0.7002	27.53	25.12
2356	186000001	189000000	0.2077	0.7078	29.34	26.93
2356	186300001	189300000	0.1953	0.6880	28.39	25.98
2356	186600001	189600000	0.1858	0.6854	27.10	24.69
2356	186900001	189900000	0.1864	0.7010	26.59	24.18
2356	187200001	190200000	0.1788	0.7038	25.40	22.99
2356	187500001	190500000	0.1703	0.6907	24.66	22.25
2356	187800001	190800000	0.1660	0.7044	23.57	21.16
2356	188100001	191100000	0.1830	0.6915	26.47	24.06
2356	188400001	191400000	0.1743	0.6794	25.66	23.25
2356	188700001	191700000	0.1634	0.6811	23.99	21.58
2356	189000001	192000000	0.1547	0.6741	22.95	20.54
2356	189300001	192300000	0.1715	0.6853	25.02	22.61
2356	189600001	192600000	0.1737	0.6877	25.25	22.84
2356	189900001	192900000	0.1804	0.6733	26.80	24.39
2356	190200001	193200000	0.1896	0.6675	28.41	26.00
2356	190500001	193500000	0.2019	0.6655	30.34	27.93
2356	190800001	193800000	0.2069	0.6579	31.44	29.03
2356	191100001	194100000	0.1881	0.6769	27.79	25.38
2356	191400001	194400000	0.1883	0.6727	28.00	25.59
2356	191700001	194700000	0.1901	0.6755	28.15	25.74
2356	192000001	195000000	0.1808	0.6734	26.85	24.44
2356	192300001	195300000	0.1667	0.6866	24.28	21.87
2356	192600001	195600000	0.1682	0.6840	24.59	22.18
2356	192900001	195900000	0.1633	0.6819	23.95	21.54
2356	193200001	196200000	0.1664	0.6896	24.13	21.72
2356	193500001	196500000	0.1503	0.7003	21.47	19.06
2356	193800001	196800000	0.1523	0.7049	21.60	19.19
2356	194100001	197100000	0.1595	0.6770	23.56	21.15
2356	194400001	197400000	0.1578	0.6741	23.41	21.00
2356	194700001	197700000	0.1653	0.6800	24.31	21.90
2356	195000001	198000000	0.1759	0.6741	26.10	23.69
2356	195300001	198300000	0.1828	0.6746	27.10	24.69
2356	195600001	198600000	0.1946	0.6741	28.86	26.45
2356	195900001	198900000	0.1905	0.6879	27.70	25.29
2356	196200001	199200000	0.1901	0.6977	27.25	24.84
2356	196500001	199500000	0.1826	0.7013	26.03	23.62
2356	196800001	199800000	0.1890	0.6940	27.23	24.82
2356	197100001	200100000	0.1938	0.7129	27.18	24.77
2356	197400001	200400000	0.1976	0.7122	27.74	25.33
2356	197700001	200700000	0.2066	0.7021	29.42	27.01
2356	198000001	201000000	0.1921	0.7114	27.00	24.59
2356	198300001	201300000	0.1779	0.7035	25.28	22.87
2356	198600001	201600000	0.1711	0.7160	23.90	21.49
2356	198900001	201900000	0.1810	0.7022	25.78	23.37
2356	199200001	202200000	0.1757	0.6759	26.00	23.59
2356	199500001	202500000	0.1874	0.6669	28.09	25.68
2356	199800001	202800000	0.1891	0.6756	28.00	25.59
2356	200100001	203100000	0.1840	0.6803	27.05	24.64
2356	200400001	203400000	0.1847	0.6939	26.62	24.21
2356	200700001	203700000	0.1603	0.6898	23.24	20.83
2356	201000001	204000000	0.1708	0.6932	24.64	22.23
2356	201300001	204300000	0.1672	0.6996	23.90	21.49
2356	201600001	204600000	0.1641	0.6848	23.96	21.55
2356	201900001	204900000	0.1518	0.6820	22.26	19.85
2356	202200001	205200000	0.1535	0.7049	21.78	19.37
2356	202500001	205500000	0.1477	0.7051	20.95	18.54
2356	202800001	205800000	0.1432	0.7005	20.45	18.04
2356	203100001	206100000	0.1437	0.7008	20.50	18.09
2356	203400001	206400000	0.1417	0.6861	20.65	18.24
2356	203700001	206700000	0.1513	0.6932	21.82	19.41
2356	204000001	207000000	0.1486	0.6950	21.38	18.97
2356	204300001	207300000	0.1597	0.6928	23.05	20.64
2356	204600001	207600000	0.1691	0.6912	24.47	22.06
2356	204900001	207900000	0.1728	0.6989	24.73	22.32
2356	205200001	208200000	0.1738	0.6920	25.11	22.70
2356	205500001	208500000	0.1938	0.6973	27.80	25.39
2356	205800001	208800000	0.1801	0.6847	26.30	23.89
2356	206100001	209100000	0.1743	0.6694	26.03	23.62
2356	206400001	209400000	0.1707	0.6727	25.38	22.97
2356	206700001	209700000	0.1674	0.6881	24.33	21.92
2356	207000001	210000000	0.1586	0.6803	23.31	20.90
2356	207300001	210300000	0.1555	0.6850	22.69	20.28
2356	207600001	210600000	0.1574	0.6884	22.87	20.46
2356	207900001	210900000	0.1556	0.6801	22.88	20.47
2356	208200001	211200000	0.1526	0.6873	22.20	19.79
2356	208500001	211500000	0.1367	0.6859	19.93	17.52
2356	208800001	211800000	0.1434	0.6747	21.25	18.84
2356	209100001	212100000	0.1440	0.6781	21.23	18.82
2356	209400001	212400000	0.1486	0.6804	21.84	19.43
2356	209700001	212700000	0.1477	0.6703	22.04	19.63
2356	210000001	213000000	0.1639	0.6767	24.22	21.81
2356	210300001	213300000	0.1598	0.6526	24.49	22.08
2356	210600001	213600000	0.1513	0.6432	23.52	21.11
2356	210900001	213900000	0.1570	0.6491	24.19	21.78
2356	211200001	214200000	0.1543	0.6419	24.03	21.62
2356	211500001	214500000	0.1644	0.6451	25.48	23.07
2356	211800001	214800000	0.1674	0.6661	25.14	22.73
2356	212100001	215100000	0.1654	0.6764	24.45	22.04
2356	212400001	215400000	0.1594	0.6616	24.10	21.69
2356	212700001	215700000	0.1626	0.6412	25.36	22.95
2356	213000001	216000000	0.1629	0.6454	25.24	22.83
2356	213300001	216300000	0.1657	0.6574	25.21	22.80
2356	213600001	216600000	0.1584	0.6697	23.66	21.25
2356	213900001	216900000	0.1479	0.6700	22.07	19.66
2356	214200001	217200000	0.1466	0.6710	21.85	19.44
2356	214500001	217500000	0.1406	0.6605	21.29	18.88
2356	214800001	217800000	0.1330	0.6635	20.05	17.64
2356	215100001	218100000	0.1480	0.6664	22.21	19.80
2356	215400001	218400000	0.1487	0.6738	22.07	19.66
2356	215700001	218700000	0.1502	0.6843	21.94	19.53
2356	216000001	219000000	0.1419	0.6732	21.07	18.66
2356	216300001	219300000	0.1489	0.6782	21.95	19.54
2356	216600001	219600000	0.1537	0.6836	22.49	20.08
2356	216900001	219900000	0.1704	0.6926	24.60	22.19
2356	217200001	220200000	0.1700	0.6872	24.74	22.33
2356	217500001	220500000	0.1717	0.7002	24.53	22.12
2356	217800001	220800000	0.1709	0.6850	24.95	22.54
2356	218100001	221100000	0.1480	0.6661	22.22	19.81
2356	218400001	221400000	0.1422	0.6522	21.81	19.40
2356	218700001	221700000	0.1443	0.6595	21.88	19.47
2356	219000001	222000000	0.1460	0.6516	22.41	20.00
2356	219300001	222300000	0.1388	0.6549	21.19	18.78
2356	219600001	222600000	0.1420	0.6569	21.61	19.20
2356	219900001	222900000	0.1321	0.6429	20.55	18.14
2356	220200001	223200000	0.1399	0.6447	21.70	19.29
2356	220500001	223500000	0.1408	0.6337	22.22	19.81
2356	220800001	223800000	0.1440	0.6270	22.96	20.55
2356	221100001	224100000	0.1549	0.6302	24.57	22.16
2356	221400001	224400000	0.1613	0.6337	25.45	23.04
2356	221700001	224700000	0.1596	0.6283	25.39	22.98
2356	222000001	225000000	0.1514	0.6326	23.94	21.53
2356	222300001	225300000	0.1520	0.6372	23.85	21.44
2356	222600001	225600000	0.1519	0.6366	23.86	21.45
2356	222900001	225900000	0.1578	0.6383	24.73	22.32
2356	223200001	226200000	0.1556	0.6348	24.52	22.11
2356	223500001	226500000	0.1447	0.6200	23.33	20.92
2356	223800001	226800000	0.1464	0.6477	22.60	20.19
2356	224100001	227100000	0.1439	0.6519	22.08	19.67
2356	224400001	227400000	0.1467	0.6617	22.17	19.76
2356	224700001	227700000	0.1420	0.6724	21.12	18.71
2356	225000001	228000000	0.1514	0.6660	22.74	20.33
2356	225300001	228300000	0.1590	0.6381	24.91	22.50
2356	225600001	228600000	0.1412	0.6248	22.60	20.19
2356	225900001	228900000	0.1456	0.6471	22.51	20.10
2356	226200001	229200000	0.1463	0.6428	22.76	20.35
2356	226500001	229500000	0.1536	0.6566	23.40	20.99
2356	226800001	229800000	0.1448	0.6524	22.19	19.78
2356	227100001	230100000	0.1615	0.6557	24.63	22.22
2356	227400001	230400000	0.1485	0.6352	23.38	20.97
2356	227700001	230700000	0.1504	0.6210	24.22	21.81
2356	228000001	231000000	0.1473	0.6308	23.34	20.93
2356	228300001	231300000	0.1499	0.6310	23.76	21.35
2356	228600001	231600000	0.1795	0.6559	27.36	24.95
2356	228900001	231900000	0.1582	0.6321	25.02	22.61
2356	229200001	232200000	0.1640	0.6329	25.91	23.50
2356	229500001	232500000	0.1586	0.6295	25.20	22.79
2356	229800001	232800000	0.1720	0.6336	27.15	24.74
2356	230100001	233100000	0.1661	0.6371	26.06	23.65
2356	230400001	233400000	0.1829	0.6657	27.47	25.06
2356	230700001	233700000	0.1822	0.6717	27.12	24.71
2356	231000001	234000000	0.1842	0.6594	27.94	25.53
2356	231300001	234300000	0.1680	0.6651	25.26	22.85
2356	231600001	234600000	0.1396	0.6419	21.75	19.34
2356	231900001	234900000	0.1602	0.6435	24.90	22.49
2356	232200001	235200000	0.1564	0.6626	23.61	21.20
2356	232500001	235500000	0.1669	0.6725	24.82	22.41
2356	232800001	235800000	0.1534	0.6690	22.93	20.52
2356	233100001	236100000	0.1517	0.6557	23.14	20.73
2356	233400001	236400000	0.1476	0.6484	22.77	20.36
2356	233700001	236700000	0.1465	0.6440	22.76	20.35
2356	234000001	237000000	0.1457	0.6512	22.38	19.97
2356	234300001	237300000	0.1530	0.6593	23.21	20.80
2356	234600001	237600000	0.1656	0.6551	25.27	22.86
2356	234900001	237900000	0.1534	0.6550	23.42	21.01
2356	235200001	238200000	0.1541	0.6374	24.18	21.77
2356	235500001	238500000	0.1396	0.6383	21.87	19.46
2356	235800001	238800000	0.1563	0.6464	24.18	21.77
2356	236100001	238987194	0.1556	0.6589	22.73	20.32
100001	1	3000000	0.1406	0.6474	21.71	19.30
100001	300001	3300000	0.1457	0.6475	22.50	20.09
100001	600001	3600000	0.1439	0.6242	23.05	20.64
100001	900001	3900000	0.1369	0.6010	22.79	20.38
100001	1200001	4200000	0.1403	0.6099	23.01	20.60
100001	1500001	4500000	0.1500	0.5951	25.21	22.80
100001	1800001	4800000	0.1434	0.6080	23.58	21.17
100001	2100001	5100000	0.1436	0.5914	24.27	21.86
100001	2400001	5400000	0.1501	0.6010	24.98	22.57
100001	2700001	5700000	0.1611	0.6104	26.40	23.99
100001	3000001	6000000	0.1593	0.6104	26.10	23.69
100001	3300001	6300000	0.1447	0.5996	24.13	21.72
100001	3600001	6600000	0.1556	0.5975	26.04	23.63
100001	3900001	6900000	0.1634	0.6063	26.96	24.55
100001	4200001	7200000	0.1624	0.5874	27.64	25.23
100001	4500001	7500000	0.1665	0.5889	28.27	25.86
100001	4800001	7800000	0.1741	0.5929	29.36	26.95
100001	5100001	8100000	0.1752	0.5943	29.48	27.07
100001	5400001	8400000	0.1698	0.5991	28.34	25.93
100001	5700001	8700000	0.1686	0.6119	27.55	25.14
100001	6000001	9000000	0.1691	0.6031	28.04	25.63
100001	6300001	9300000	0.1800	0.6370	28.26	25.85
100001	6600001	9600000	0.1722	0.6694	25.72	23.31
100001	6900001	9900000	0.1720	0.6780	25.37	22.96
100001	7200001	10200000	0.1833	0.6996	26.20	23.79
100001	7500001	10500000	0.1687	0.7108	23.73	21.32
100001	7800001	10800000	0.1632	0.7037	23.20	20.79
100001	8100001	11100000	0.1750	0.7085	24.70	22.29
100001	8400001	11400000	0.1645	0.7163	22.97	20.56
100001	8700001	11700000	0.1522	0.7256	20.97	18.56
100001	9000001	12000000	0.1528	0.7343	20.81	18.40
100001	9300001	12300000	0.1574	0.7237	21.75	19.34
100001	9600001	12600000	0.1609	0.7154	22.49	20.08
100001	9900001	12900000	0.1538	0.7163	21.47	19.06
100001	10200001	13200000	0.1512	0.7155	21.14	18.73
100001	10500001	13500000	0.1599	0.7155	22.34	19.93
100001	10800001	13800000	0.1568	0.6903	22.72	20.31
100001	11100001	14100000	0.1523	0.7014	21.72	19.31
100001	11400001	14400000	0.1731	0.6964	24.86	22.45
100001	11700001	14700000	0.1829	0.6906	26.48	24.07
100001	12000001	15000000	0.1735	0.6887	25.20	22.79
100001	12300001	15300000	0.1831	0.6938	26.38	23.97
100001	12600001	15600000	0.1719	0.6854	25.09	22.68
100001	12900001	15900000	0.1733	0.6776	25.57	23.16
100001	13200001	16200000	0.1758	0.6756	26.02	23.61
100001	13500001	16500000	0.1757	0.6725	26.12	23.71
100001	13800001	16800000	0.1776	0.7087	25.06	22.65
100001	14100001	17100000	0.1855	0.7298	25.42	23.01
100001	14400001	17400000	0.1769	0.7537	23.46	21.05
100001	14700001	17700000	0.1981	0.7762	25.53	23.12
100001	15000001	18000000	0.1987	0.8035	24.73	22.32
100001	15300001	18300000	0.1846	0.8092	22.82	20.41
100001	15600001	18600000	0.1916	0.8074	23.74	21.33
100001	15900001	18900000	0.2000	0.8119	24.63	22.22
100001	16200001	19200000	0.1881	0.8184	22.98	20.57
100001	16500001	19500000	0.1862	0.8395	22.17	19.76
100001	16800001	19800000	0.1820	0.8196	22.21	19.80
100001	17100001	20100000	0.1723	0.8066	21.36	18.95
100001	17400001	20400000	0.1788	0.7878	22.69	20.28
100001	17700001	20700000	0.1496	0.7658	19.54	17.13
100001	18000001	21000000	0.1558	0.7334	21.24	18.83
100001	18300001	21300000	0.1529	0.7178	21.31	18.90
100001	18600001	21600000	0.1464	0.7204	20.33	17.92
100001	18900001	21900000	0.1570	0.7253	21.64	19.23
100001	19200001	22200000	0.1653	0.7225	22.88	20.47
100001	19500001	22500000	0.1564	0.7111	22.00	19.59
100001	19800001	22800000	0.1630	0.7262	22.44	20.03
100001	20100001	23100000	0.1655	0.7355	22.51	20.10
100001	20400001	23400000	0.1602	0.7361	21.76	19.35
100001	20700001	23700000	0.1656	0.7278	22.75	20.34
100001	21000001	24000000	0.1673	0.7374	22.69	20.28
100001	21300001	24300000	0.1668	0.7544	22.12	19.71
100001	21600001	24600000	0.1675	0.7361	22.76	20.35
100001	21900001	24900000	0.1551	0.7373	21.04	18.63
100001	22200001	25200000	0.1579	0.7357	21.46	19.05
100001	22500001	25500000	0.1719	0.7400	23.23	20.82
100001	22800001	25800000	0.1879	0.7405	25.37	22.96
100001	23100001	26100000	0.1861	0.7311	25.46	23.05
100001	23400001	26400000	0.1796	0.7406	24.25	21.84
100001	23700001	26700000	0.1776	0.7536	23.57	21.16
100001	24000001	27000000	0.1701	0.7492	22.70	20.29
100001	24300001	27300000	0.1729	0.7388	23.41	21.00
100001	24600001	27600000	0.1780	0.7683	23.17	20.76
100001	24900001	27900000	0.1766	0.7633	23.13	20.72
100001	25200001	28200000	0.1621	0.7637	21.23	18.82
100001	25500001	28500000	0.1552	0.7677	20.21	17.80
100001	25800001	28800000	0.1355	0.7621	17.78	15.37
100001	26100001	29100000	0.1359	0.7578	17.94	15.53
100001	26400001	29400000	0.1325	0.7550	17.55	15.14
100001	26700001	29700000	0.1458	0.7583	19.22	16.81
100001	27000001	30000000	0.1488	0.7675	19.39	16.98
100001	27300001	30300000	0.1533	0.7684	19.96	17.55
100001	27600001	30600000	0.1576	0.7724	20.40	17.99
100001	27900001	30900000	0.1685	0.7813	21.56	19.15
100001	28200001	31200000	0.1669	0.7840	21.29	18.88
100001	28500001	31500000	0.1818	0.7818	23.26	20.85
100001	28800001	31800000	0.1941	0.7911	24.53	22.12
100001	29100001	32100000	0.1862	0.7889	23.61	21.20
100001	29400001	32400000	0.1953	0.7666	25.48	23.07
100001	29700001	32700000	0.1925	0.7496	25.68	23.27
100001	30000001	33000000	0.1909	0.7340	26.00	23.59
100001	30300001	33300000	0.1804	0.7235	24.93	22.52
100001	30600001	33600000	0.1700	0.7158	23.75	21.34
100001	30900001	33900000	0.1616	0.7073	22.84	20.43
100001	31200001	34200000	0.1581	0.6952	22.74	20.33
100001	31500001	34500000	0.1496	0.6983	21.42	19.01
100001	31800001	34800000	0.1441	0.6895	20.89	18.48
100001	32100001	35100000	0.1447	0.7015	20.62	18.21
100001	32400001	35400000	0.1412	0.7134	19.79	17.38
100001	32700001	35700000	0.1436	0.7252	19.80	17.39
100001	33000001	36000000	0.1514	0.7376	20.52	18.11
100001	33300001	36300000	0.1598	0.7574	21.09	18.68
100001	33600001	36600000	0.1660	0.7603	21.84	19.43
100001	33900001	36900000	0.1523	0.7522	20.25	17.84
100001	34200001	37200000	0.1698	0.7711	22.02	19.61
100001	34500001	37500000	0.1637	0.7623	21.48	19.07
100001	34800001	37800000	0.1642	0.7562	21.71	19.30
100001	35100001	38100000	0.1789	0.7380	24.25	21.84
100001	35400001	38400000	0.1735	0.7384	23.49	21.08
100001	35700001	38700000	0.1639	0.7321	22.38	19.97
100001	36000001	39000000	0.1583	0.7220	21.92	19.51
100001	36300001	39300000	0.1633	0.7060	23.14	20.73
100001	36600001	39600000	0.1635	0.6992	23.39	20.98
100001	36900001	39900000	0.1752	0.7083	24.74	22.33
100001	37200001	40200000	0.1697	0.7096	23.91	21.50
100001	37500001	40500000	0.1703	0.7169	23.75	21.34
100001	37800001	40800000	0.1571	0.7183	21.87	19.46
100001	38100001	41100000	0.1451	0.7349	19.75	17.34
100001	38400001	41400000	0.1468	0.7343	19.99	17.58
100001	38700001	41700000	0.1549	0.7413	20.89	18.48
100001	39000001	42000000	0.1525	0.7304	20.88	18.47
100001	39300001	42300000	0.1441	0.7238	19.91	17.50
100001	39600001	42600000	0.1476	0.7250	20.36	17.95
100001	39900001	42900000	0.1454	0.7274	19.98	17.57
100001	40200001	43200000	0.1501	0.7215	20.81	18.40
100001	40500001	43500000	0.1484	0.7156	20.74	18.33
100001	40800001	43800000	0.1598	0.7065	22.62	20.21
100001	41100001	44100000	0.1585	0.6997	22.65	20.24
100001	41400001	44400000	0.1596	0.6959	22.94	20.53
100001	41700001	44700000	0.1674	0.6978	23.99	21.58
100001	42000001	45000000	0.1771	0.7142	24.80	22.39
100001	42300001	45300000	0.1786	0.7089	25.20	22.79
100001	42600001	45600000	0.1841	0.7077	26.02	23.61
100001	42900001	45900000	0.1824	0.7035	25.93	23.52
100001	43200001	46200000	0.1757	0.6948	25.29	22.88
100001	43500001	46500000	0.1782	0.6832	26.09	23.68
100001	43800001	46800000	0.1891	0.6851	27.61	25.20
100001	44100001	47100000	0.1916	0.6866	27.91	25.50
100001	44400001	47400000	0.2040	0.6920	29.49	27.08
100001	44700001	47700000	0.2056	0.6859	29.97	27.56
100001	45000001	48000000	0.1946	0.6836	28.46	26.05
100001	45300001	48300000	0.1854	0.6937	26.72	24.31
100001	45600001	48600000	0.1675	0.6907	24.25	21.84
100001	45900001	48900000	0.1776	0.6925	25.65	23.24
100001	46200001	49200000	0.1750	0.6968	25.11	22.70
100001	46500001	49500000	0.1692	0.6965	24.29	21.88
100001	46800001	49800000	0.1758	0.7140	24.62	22.21
100001	47100001	50100000	0.1800	0.7157	25.15	22.74
100001	47400001	50400000	0.1850	0.7234	25.57	23.16
100001	47700001	50700000	0.1604	0.7325	21.89	19.48
100001	48000001	51000000	0.1678	0.7407	22.65	20.24
100001	48300001	51300000	0.1767	0.7417	23.82	21.41
100001	48600001	51600000	0.1824	0.7407	24.63	22.22
100001	48900001	51900000	0.1719	0.7241	23.74	21.33
100001	49200001	52200000	0.1694	0.7161	23.66	21.25
100001	49500001	52500000	0.1819	0.7309	24.89	22.48
100001	49800001	52800000	0.1634	0.7092	23.04	20.63
100001	50100001	53100000	0.1465	0.6930	21.13	18.72
100001	50400001	53400000	0.1393	0.6876	20.26	17.85
100001	50700001	53700000	0.1555	0.6848	22.71	20.30
100001	51000001	54000000	0.1628	0.6770	24.05	21.64
100001	51300001	54300000	0.1699	0.6673	25.46	23.05
100001	51600001	54600000	0.1861	0.6689	27.83	25.42
100001	51900001	54900000	0.1945	0.6750	28.81	26.40
100001	52200001	55200000	0.2107	0.6688	31.50	29.09
100001	52500001	55500000	0.2171	0.6624	32.78	30.37
100001	52800001	55800000	0.2246	0.6708	33.48	31.07
100001	53100001	56100000	0.2454	0.6750	36.36	33.95
100001	53400001	56400000	0.2322	0.6669	34.82	32.41
100001	53700001	56700000	0.2281	0.6521	34.98	32.57
100001	54000001	57000000	0.2246	0.6444	34.85	32.44
100001	54300001	57300000	0.2244	0.6662	33.68	31.27
100001	54600001	57600000	0.2158	0.6677	32.32	29.91
100001	54900001	57900000	0.2168	0.6702	32.35	29.94
100001	55200001	58200000	0.2114	0.6792	31.12	28.71
100001	55500001	58500000	0.2063	0.6790	30.38	27.97
100001	55800001	58800000	0.2229	0.6890	32.36	29.95
100001	56100001	59100000	0.2175	0.6894	31.54	29.13
100001	56400001	59400000	0.2206	0.6785	32.52	30.11
100001	56700001	59700000	0.2135	0.6792	31.43	29.02
100001	57000001	60000000	0.2093	0.6929	30.21	27.80
100001	57300001	60300000	0.2097	0.6785	30.91	28.50
100001	57600001	60600000	0.2175	0.6759	32.18	29.77
100001	57900001	60900000	0.2103	0.6790	30.97	28.56
100001	58200001	61200000	0.1973	0.6953	28.38	25.97
100001	58500001	61500000	0.2004	0.6968	28.76	26.35
100001	58800001	61800000	0.1847	0.6973	26.49	24.08
100001	59100001	62100000	0.1680	0.7022	23.93	21.52
100001	59400001	62400000	0.1808	0.7211	25.07	22.66
100001	59700001	62700000	0.1881	0.7312	25.73	23.32
100001	60000001	63000000	0.1925	0.7244	26.57	24.16
100001	60300001	63300000	0.1954	0.7220	27.07	24.66
100001	60600001	63600000	0.1894	0.7270	26.05	23.64
100001	60900001	63900000	0.1846	0.7159	25.78	23.37
100001	61200001	64200000	0.1907	0.7106	26.84	24.43
100001	61500001	64500000	0.1775	0.7179	24.72	22.31
100001	61800001	64800000	0.1790	0.7201	24.86	22.45
100001	62100001	65100000	0.1955	0.7182	27.22	24.81
100001	62400001	65400000	0.1883	0.7124	26.43	24.02
100001	62700001	65700000	0.1920	0.7107	27.02	24.61
100001	63000001	66000000	0.1818	0.7132	25.49	23.08
100001	63300001	66300000	0.1832	0.7455	24.57	22.16
100001	63600001	66600000	0.1739	0.7559	23.01	20.60
100001	63900001	66900000	0.1850	0.7512	24.62	22.21
100001	64200001	67200000	0.1771	0.7478	23.68	21.27
100001	64500001	67500000	0.1758	0.7395	23.77	21.36
100001	64800001	67800000	0.1695	0.7340	23.09	20.68
100001	65100001	68100000	0.1700	0.7302	23.28	20.87
100001	65400001	68400000	0.1723	0.7282	23.67	21.26
100001	65700001	68700000	0.1686	0.7328	23.00	20.59
100001	66000001	69000000	0.1717	0.7295	23.54	21.13
100001	66300001	69300000	0.1600	0.7175	22.29	19.88
100001	66600001	69600000	0.1645	0.7065	23.28	20.87
100001	66900001	69900000	0.1649	0.7134	23.11	20.70
100001	67200001	70200000	0.1822	0.7145	25.49	23.08
100001	67500001	70500000	0.2002	0.7225	27.71	25.30
100001	67800001	70800000	0.2117	0.7224	29.30	26.89
100001	68100001	71100000	0.2214	0.7385	29.99	27.58
100001	68400001	71400000	0.2083	0.7475	27.87	25.46
100001	68700001	71700000	0.2135	0.7338	29.09	26.68
100001	69000001	72000000	0.2086	0.7380	28.27	25.86
100001	69300001	72300000	0.2185	0.7220	30.27	27.86
100001	69600001	72600000	0.2127	0.7182	29.61	27.20
100001	69900001	72900000	0.2134	0.7069	30.19	27.78
100001	70200001	73200000	0.2089	0.6853	30.49	28.08
100001	70500001	73500000	0.1899	0.6774	28.03	25.62
100001	70800001	73800000	0.1846	0.6565	28.12	25.71
100001	71100001	74100000	0.1714	0.6515	26.31	23.90
100001	71400001	74400000	0.1812	0.6492	27.91	25.50
100001	71700001	74700000	0.1737	0.6594	26.35	23.94
100001	72000001	75000000	0.1820	0.6684	27.22	24.81
100001	72300001	75300000	0.1839	0.6841	26.88	24.47
100001	72600001	75600000	0.1763	0.6847	25.75	23.34
100001	72900001	75900000	0.1672	0.7021	23.82	21.41
100001	73200001	76200000	0.1596	0.7265	21.96	19.55
100001	73500001	76500000	0.1765	0.7402	23.84	21.43
100001	73800001	76800000	0.1818	0.7601	23.92	21.51
100001	74100001	77100000	0.1821	0.7675	23.73	21.32
100001	74400001	77400000	0.1863	0.7774	23.97	21.56
100001	74700001	77700000	0.1834	0.7907	23.20	20.79
100001	75000001	78000000	0.1709	0.7937	21.53	19.12
100001	75300001	78300000	0.1604	0.7792	20.59	18.18
100001	75600001	78600000	0.1713	0.7686	22.29	19.88
100001	75900001	78900000	0.1795	0.7829	22.92	20.51
100001	76200001	79200000	0.1820	0.7794	23.35	20.94
100001	76500001	79500000	0.1740	0.7511	23.16	20.75
100001	76800001	79800000	0.1570	0.7408	21.19	18.78
100001	77100001	80100000	0.1547	0.7156	21.62	19.21
100001	77400001	80400000	0.1650	0.7025	23.49	21.08
100001	77700001	80700000	0.1682	0.6876	24.46	22.05
100001	78000001	81000000	0.1889	0.6892	27.40	24.99
100001	78300001	81300000	0.1873	0.6857	27.32	24.91
100001	78600001	81600000	0.1894	0.6974	27.16	24.75
100001	78900001	81900000	0.1802	0.6850	26.31	23.90
100001	79200001	82200000	0.1837	0.6936	26.49	24.08
100001	79500001	82500000	0.1727	0.7119	24.26	21.85
100001	79800001	82800000	0.1683	0.7134	23.60	21.19
100001	80100001	83100000	0.1625	0.7315	22.22	19.81
100001	80400001	83400000	0.1645	0.7353	22.37	19.96
100001	80700001	83700000	0.1604	0.7257	22.10	19.69
100001	81000001	84000000	0.1623	0.7124	22.78	20.37
100001	81300001	84300000	0.1632	0.7177	22.74	20.33
100001	81600001	84600000	0.1644	0.7132	23.05	20.64
100001	81900001	84900000	0.1914	0.7350	26.04	23.63
100001	82200001	85200000	0.1892	0.7217	26.22	23.81
100001	82500001	85500000	0.1894	0.7207	26.28	23.87
100001	82800001	85800000	0.1994	0.7095	28.10	25.69
100001	83100001	86100000	0.2055	0.7135	28.81	26.40
100001	83400001	86400000	0.2061	0.7156	28.81	26.40
100001	83700001	86700000	0.2186	0.7177	30.46	28.05
100001	84000001	87000000	0.2038	0.7037	28.95	26.54
100001	84300001	87300000	0.2019	0.7061	28.60	26.19
100001	84600001	87600000	0.1995	0.7135	27.97	25.56
100001	84900001	87900000	0.1738	0.6811	25.52	23.11
100001	85200001	88200000	0.1712	0.6928	24.71	22.30
100001	85500001	88500000	0.1695	0.6852	24.74	22.33
100001	85800001	88800000	0.1804	0.6890	26.18	23.77
100001	86100001	89100000	0.1843	0.6704	27.50	25.09
100001	86400001	89400000	0.1659	0.6712	24.72	22.31
100001	86700001	89700000	0.1592	0.6696	23.78	21.37
100001	87000001	90000000	0.1586	0.6815	23.26	20.85
100001	87300001	90300000	0.1683	0.6866	24.51	22.10
100001	87600001	90600000	0.1672	0.6950	24.05	21.64
100001	87900001	90900000	0.1702	0.7160	23.77	21.36
100001	88200001	91200000	0.1865	0.7164	26.04	23.63
100001	88500001	91500000	0.2053	0.7294	28.15	25.74
100001	88800001	91800000	0.1950	0.7318	26.65	24.24
100001	89100001	92100000	0.1839	0.7436	24.73	22.32
100001	89400001	92400000	0.1868	0.7392	25.27	22.86
100001	89700001	92700000	0.1947	0.7481	26.03	23.62
100001	90000001	93000000	0.1939	0.7441	26.06	23.65
100001	90300001	93300000	0.1873	0.7359	25.44	23.03
100001	90600001	93600000	0.1903	0.7217	26.37	23.96
100001	90900001	93900000	0.1968	0.7222	27.26	24.85
100001	91200001	94200000	0.1793	0.7171	25.00	22.59
100001	91500001	94500000	0.1775	0.7153	24.81	22.40
100001	91800001	94800000	0.1775	0.7337	24.19	21.78
100001	92100001	95100000	0.1911	0.7428	25.73	23.32
100001	92400001	95400000	0.1961	0.7617	25.74	23.33
100001	92700001	95700000	0.1793	0.7665	23.39	20.98
100001	93000001	96000000	0.1748	0.7692	22.72	20.31
100001	93300001	96300000	0.1685	0.7749	21.75	19.34
100001	93600001	96600000	0.1820	0.7633	23.85	21.44
100001	93900001	96900000	0.1793	0.7696	23.30	20.89
100001	94200001	97200000	0.1888	0.7811	24.18	21.77
100001	94500001	97500000	0.1833	0.7829	23.41	21.00
100001	94800001	97800000	0.1781	0.7669	23.22	20.81
100001	95100001	98100000	0.1764	0.7628	23.12	20.71
100001	95400001	98400000	0.1796	0.7520	23.88	21.47
100001	95700001	98700000	0.1880	0.7542	24.93	22.52
100001	96000001	99000000	0.2024	0.7678	26.35	23.94
100001	96300001	99300000	0.2125	0.7708	27.56	25.15
100001	96600001	99600000	0.1944	0.7900	24.60	22.19
100001	96900001	99900000	0.1953	0.7789	25.07	22.66
100001	97200001	100200000	0.1903	0.7707	24.70	22.29
100001	97500001	100500000	0.1875	0.7698	24.35	21.94
100001	97800001	100800000	0.1845	0.7859	23.48	21.07
100001	98100001	101100000	0.1803	0.7884	22.87	20.46
100001	98400001	101400000	0.1768	0.7728	22.88	20.47
100001	98700001	101700000	0.1845	0.7659	24.09	21.68
100001	99000001	102000000	0.1763	0.7595	23.21	20.80
100001	99300001	102300000	0.1691	0.7553	22.39	19.98
100001	99600001	102600000	0.1736	0.7511	23.11	20.70
100001	99900001	102900000	0.1774	0.7450	23.80	21.39
100001	100200001	103200000	0.1714	0.7439	23.04	20.63
100001	100500001	103500000	0.1652	0.7425	22.24	19.83
100001	100800001	103800000	0.1783	0.7497	23.79	21.38
100001	101100001	104100000	0.1768	0.7517	23.53	21.12
100001	101400001	104400000	0.1773	0.7636	23.22	20.81
100001	101700001	104700000	0.1673	0.7696	21.74	19.33
100001	102000001	105000000	0.1740	0.7784	22.35	19.94
100001	102300001	105300000	0.1919	0.7902	24.29	21.88
100001	102600001	105600000	0.2091	0.8043	25.99	23.58
100001	102900001	105900000	0.2036	0.8249	24.68	22.27
100001	103200001	106200000	0.1991	0.8278	24.06	21.65
100001	103500001	106500000	0.2030	0.8420	24.11	21.70
100001	103800001	106800000	0.2060	0.8439	24.41	22.00
100001	104100001	107100000	0.2046	0.8398	24.36	21.95
100001	104400001	107400000	0.2023	0.8361	24.20	21.79
100001	104700001	107700000	0.1979	0.8338	23.74	21.33
100001	105000001	108000000	0.1919	0.8299	23.12	20.71
100001	105300001	108300000	0.1713	0.8152	21.01	18.60
100001	105600001	108600000	0.1497	0.8195	18.26	15.85
100001	105900001	108900000	0.1633	0.8195	19.93	17.52
100001	106200001	109200000	0.1804	0.8235	21.90	19.49
100001	106500001	109500000	0.1818	0.8267	21.99	19.58
100001	106800001	109800000	0.1660	0.8045	20.63	18.22
100001	107100001	110100000	0.1674	0.8099	20.66	18.25
100001	107400001	110400000	0.1723	0.8172	21.08	18.67
100001	107700001	110700000	0.1739	0.8135	21.38	18.97
100001	108000001	111000000	0.1736	0.8162	21.26	18.85
100001	108300001	111300000	0.1785	0.8287	21.54	19.13
100001	108600001	111600000	0.1842	0.8061	22.84	20.43
100001	108900001	111900000	0.1766	0.7953	22.21	19.80
100001	109200001	112200000	0.1635	0.8025	20.38	17.97
100001	109500001	112500000	0.1566	0.7888	19.85	17.44
100001	109800001	112800000	0.1663	0.8054	20.64	18.23
100001	110100001	113100000	0.1638	0.8066	20.30	17.89
100001	110400001	113400000	0.1577	0.8114	19.44	17.03
100001	110700001	113700000	0.1622	0.8315	19.50	17.09
100001	111000001	114000000	0.1574	0.8207	19.18	16.77
100001	111300001	114300000	0.1604	0.8098	19.81	17.40
100001	111600001	114600000	0.1568	0.8259	18.99	16.58
100001	111900001	114900000	0.1472	0.8210	17.93	15.52
100001	112200001	115200000	0.1496	0.8153	18.35	15.94
100001	112500001	115500000	0.1560	0.8077	19.31	16.90
100001	112800001	115800000	0.1600	0.7947	20.13	17.72
100001	113100001	116100000	0.1612	0.8003	20.14	17.73
100001	113400001	116400000	0.1513	0.7884	19.19	16.78
100001	113700001	116700000	0.1456	0.7849	18.55	16.14
100001	114000001	117000000	0.1518	0.7813	19.43	17.02
100001	114300001	117300000	0.1687	0.8002	21.08	18.67
100001	114600001	117600000	0.1568	0.8103	19.35	16.94
100001	114900001	117900000	0.1491	0.8222	18.14	15.73
100001	115200001	118200000	0.1592	0.8170	19.49	17.08
100001	115500001	118500000	0.1613	0.8341	19.34	16.93
100001	115800001	118800000	0.1620	0.8424	19.23	16.82
100001	116100001	119100000	0.1674	0.8320	20.12	17.71
100001	116400001	119400000	0.1850	0.8436	21.93	19.52
100001	116700001	119700000	0.1843	0.8361	22.04	19.63
100001	117000001	120000000	0.1800	0.8284	21.73	19.32
100001	117300001	120300000	0.1614	0.8109	19.91	17.50
100001	117600001	120600000	0.1843	0.7979	23.09	20.68
100001	117900001	120900000	0.1866	0.7931	23.53	21.12
100001	118200001	121200000	0.1855	0.7927	23.40	20.99
100001	118500001	121500000	0.1880	0.7824	24.02	21.61
100001	118800001	121800000	0.1743	0.7757	22.47	20.06
100001	119100001	122100000	0.1796	0.7767	23.12	20.71
100001	119400001	122400000	0.1692	0.7711	21.94	19.53
100001	119700001	122700000	0.1699	0.7776	21.85	19.44
100001	120000001	123000000	0.1742	0.8027	21.70	19.29
100001	120300001	123300000	0.1892	0.8173	23.14	20.73
100001	120600001	123600000	0.1865	0.8214	22.71	20.30
100001	120900001	123900000	0.1993	0.8283	24.06	21.65
100001	121200001	124200000	0.1906	0.8344	22.85	20.44
100001	121500001	124500000	0.1922	0.8358	23.00	20.59
100001	121800001	124800000	0.2050	0.8482	24.17	21.76
100001	122100001	125100000	0.1972	0.8500	23.20	20.79
100001	122400001	125400000	0.1979	0.8545	23.16	20.75
100001	122700001	125700000	0.2101	0.8531	24.63	22.22
100001	123000001	126000000	0.2102	0.8496	24.74	22.33
100001	123300001	126300000	0.1936	0.8373	23.12	20.71
100001	123600001	126600000	0.1795	0.8438	21.27	18.86
100001	123900001	126900000	0.1702	0.8369	20.34	17.93
100001	124200001	127200000	0.1815	0.8379	21.66	19.25
100001	124500001	127500000	0.1797	0.8447	21.27	18.86
100001	124800001	127800000	0.1712	0.8417	20.34	17.93
100001	125100001	128100000	0.1771	0.8469	20.91	18.50
100001	125400001	128400000	0.1861	0.8566	21.72	19.31
100001	125700001	128700000	0.1757	0.8571	20.50	18.09
100001	126000001	129000000	0.1767	0.8543	20.69	18.28
100001	126300001	129300000	0.1733	0.8582	20.20	17.79
100001	126600001	129600000	0.1782	0.8495	20.98	18.57
100001	126900001	129900000	0.1835	0.8593	21.35	18.94
100001	127200001	130200000	0.1645	0.8666	18.99	16.58
100001	127500001	130500000	0.1637	0.8757	18.69	16.28
100001	127800001	130800000	0.1604	0.8823	18.18	15.77
100001	128100001	131100000	0.1468	0.8693	16.89	14.48
100001	128400001	131400000	0.1376	0.8622	15.97	13.56
100001	128700001	131700000	0.1525	0.8646	17.64	15.23
100001	129000001	132000000	0.1500	0.8653	17.34	14.93
100001	129300001	132300000	0.1523	0.8645	17.62	15.21
100001	129600001	132600000	0.1686	0.8767	19.24	16.83
100001	129900001	132900000	0.1743	0.8750	19.92	17.51
100001	130200001	133200000	0.1878	0.8579	21.89	19.48
100001	130500001	133500000	0.1880	0.8480	22.17	19.76
100001	130800001	133800000	0.1826	0.8488	21.51	19.10
100001	131100001	134100000	0.2018	0.8650	23.33	20.92
100001	131400001	134400000	0.2069	0.8363	24.75	22.34
100001	131700001	134700000	0.1879	0.8114	23.16	20.75
100001	132000001	135000000	0.1858	0.8065	23.04	20.63
100001	132300001	135300000	0.1961	0.8129	24.13	21.72
100001	132600001	135600000	0.1793	0.8067	22.23	19.82
100001	132900001	135900000	0.1671	0.8054	20.74	18.33
100001	133200001	136200000	0.1628	0.8145	19.99	17.58
100001	133500001	136500000	0.1681	0.8224	20.44	18.03
100001	133800001	136800000	0.1700	0.8138	20.89	18.48
100001	134100001	137100000	0.1555	0.8138	19.11	16.70
100001	134400001	137400000	0.1647	0.8353	19.72	17.31
100001	134700001	137700000	0.1653	0.8521	19.40	16.99
100001	135000001	138000000	0.1648	0.8642	19.07	16.66
100001	135300001	138300000	0.1593	0.8600	18.53	16.12
100001	135600001	138600000	0.1602	0.8656	18.50	16.09
100001	135900001	138900000	0.1605	0.8699	18.45	16.04
100001	136200001	139200000	0.1596	0.8716	18.31	15.90
100001	136500001	139500000	0.1518	0.8715	17.42	15.01
100001	136800001	139800000	0.1730	0.8800	19.66	17.25
100001	137100001	140100000	0.1924	0.8844	21.75	19.34
100001	137400001	140400000	0.2027	0.9014	22.49	20.08
100001	137700001	140700000	0.2343	0.9100	25.75	23.34
100001	138000001	141000000	0.2610	0.9128	28.60	26.19
100001	138300001	141300000	0.2819	0.9210	30.60	28.19
100001	138600001	141600000	0.3004	0.9231	32.54	30.13
100001	138900001	141900000	0.3123	0.8924	35.00	32.59
100001	139200001	142200000	0.3264	0.8966	36.40	33.99
100001	139500001	142500000	0.3402	0.8955	38.00	35.59
100001	139800001	142800000	0.3304	0.8952	36.91	34.50
100001	140100001	143100000	0.3161	0.8870	35.64	33.23
100001	140400001	143400000	0.2803	0.8219	34.10	31.69
100001	140700001	143700000	0.2585	0.8110	31.87	29.46
100001	141000001	144000000	0.2299	0.8104	28.37	25.96
100001	141300001	144300000	0.2158	0.8080	26.71	24.30
100001	141600001	144600000	0.2054	0.8020	25.61	23.20
100001	141900001	144900000	0.2101	0.8317	25.26	22.85
100001	142200001	145200000	0.2027	0.8238	24.60	22.19
100001	142500001	145500000	0.1980	0.8108	24.42	22.01
100001	142800001	145800000	0.1872	0.8108	23.08	20.67
100001	143100001	146100000	0.1867	0.8087	23.09	20.68
100001	143400001	146400000	0.2123	0.8647	24.55	22.14
100001	143700001	146700000	0.2093	0.8649	24.20	21.79
100001	144000001	147000000	0.2087	0.8603	24.26	21.85
100001	144300001	147300000	0.2021	0.8642	23.38	20.97
100001	144600001	147600000	0.1892	0.8614	21.97	19.56
100001	144900001	147900000	0.1832	0.8606	21.29	18.88
100001	145200001	148200000	0.1840	0.8662	21.24	18.83
100001	145500001	148500000	0.1808	0.8708	20.76	18.35
100001	145800001	148800000	0.1909	0.8629	22.12	19.71
100001	146100001	149100000	0.1958	0.8611	22.74	20.33
100001	146400001	149400000	0.1838	0.8629	21.30	18.89
100001	146700001	149700000	0.1752	0.8674	20.20	17.79
100001	147000001	150000000	0.1854	0.8616	21.52	19.11
100001	147300001	150300000	0.1852	0.8462	21.88	19.47
100001	147600001	150600000	0.1834	0.8358	21.94	19.53
100001	147900001	150900000	0.1817	0.8305	21.88	19.47
100001	148200001	151200000	0.1700	0.8263	20.57	18.16
100001	148500001	151500000	0.1721	0.8270	20.81	18.40
100001	148800001	151800000	0.1678	0.8231	20.39	17.98
100001	149100001	152100000	0.1688	0.8268	20.42	18.01
100001	149400001	152400000	0.1687	0.8110	20.80	18.39
100001	149700001	152700000	0.1801	0.8123	22.18	19.77
100001	150000001	153000000	0.1780	0.8153	21.83	19.42
100001	150300001	153300000	0.1836	0.8182	22.44	20.03
100001	150600001	153600000	0.1920	0.8297	23.14	20.73
100001	150900001	153900000	0.1940	0.8312	23.34	20.93
100001	151200001	154200000	0.1979	0.8204	24.12	21.71
100001	151500001	154500000	0.1996	0.8266	24.15	21.74
100001	151800001	154800000	0.2056	0.8361	24.59	22.18
100001	152100001	155100000	0.1950	0.8416	23.17	20.76
100001	152400001	155400000	0.1962	0.8522	23.02	20.61
100001	152700001	155700000	0.1870	0.8550	21.86	19.45
100001	153000001	156000000	0.1883	0.8563	21.99	19.58
100001	153300001	156300000	0.1897	0.8633	21.97	19.56
100001	153600001	156600000	0.2012	0.8603	23.39	20.98
100001	153900001	156900000	0.2101	0.8636	24.33	21.92
100001	154200001	157200000	0.2171	0.8784	24.71	22.30
100001	154500001	157500000	0.2095	0.8715	24.04	21.63
100001	154800001	157800000	0.2062	0.8742	23.59	21.18
100001	155100001	158100000	0.2119	0.8705	24.35	21.94
100001	155400001	158400000	0.2096	0.8736	23.99	21.58
100001	155700001	158700000	0.2246	0.8724	25.75	23.34
100001	156000001	159000000	0.2229	0.8696	25.63	23.22
100001	156300001	159300000	0.2079	0.8648	24.04	21.63
100001	156600001	159600000	0.2147	0.8625	24.90	22.49
100001	156900001	159900000	0.2115	0.8537	24.78	22.37
100001	157200001	160200000	0.2030	0.8463	23.99	21.58
100001	157500001	160500000	0.2070	0.8510	24.32	21.91
100001	157800001	160800000	0.2078	0.8450	24.59	22.18
100001	158100001	161100000	0.2088	0.8320	25.09	22.68
100001	158400001	161400000	0.2135	0.8312	25.69	23.28
100001	158700001	161700000	0.2148	0.8216	26.14	23.73
100001	159000001	162000000	0.2010	0.8230	24.43	22.02
100001	159300001	162300000	0.2145	0.8263	25.96	23.55
100001	159600001	162600000	0.2009	0.8252	24.35	21.94
100001	159900001	162900000	0.1890	0.8198	23.05	20.64
100001	160200001	163200000	0.1972	0.8277	23.83	21.42
100001	160500001	163500000	0.1858	0.8137	22.83	20.42
100001	160800001	163800000	0.1897	0.8079	23.48	21.07
100001	161100001	164100000	0.1922	0.8022	23.96	21.55
100001	161400001	164400000	0.1869	0.7911	23.62	21.21
100001	161700001	164700000	0.1734	0.7935	21.86	19.45
100001	162000001	165000000	0.1846	0.7882	23.42	21.01
100001	162300001	165300000	0.1689	0.7846	21.52	19.11
100001	162600001	165600000	0.1694	0.7818	21.66	19.25
100001	162900001	165900000	0.1740	0.7875	22.10	19.69
100001	163200001	166200000	0.1733	0.7717	22.45	20.04
100001	163500001	166500000	0.1763	0.7847	22.47	20.06
100001	163800001	166800000	0.1681	0.7901	21.28	18.87
100001	164100001	167100000	0.1562	0.8006	19.51	17.10
100001	164400001	167400000	0.1654	0.8108	20.40	17.99
100001	164700001	167700000	0.1778	0.8176	21.75	19.34
100001	165000001	168000000	0.1834	0.8116	22.60	20.19
100001	165300001	168300000	0.1974	0.8143	24.24	21.83
100001	165600001	168600000	0.1998	0.8260	24.19	21.78
100001	165900001	168900000	0.1959	0.8142	24.06	21.65
100001	166200001	169200000	0.1956	0.8267	23.66	21.25
100001	166500001	169500000	0.2002	0.8178	24.48	22.07
100001	166800001	169800000	0.1895	0.8130	23.31	20.90
100001	167100001	170100000	0.1932	0.8149	23.71	21.30
100001	167400001	170400000	0.1805	0.8093	22.30	19.89
100001	167700001	170700000	0.1704	0.8075	21.10	18.69
100001	168000001	171000000	0.1646	0.8204	20.06	17.65
100001	168300001	171300000	0.1581	0.8197	19.29	16.88
100001	168600001	171600000	0.1531	0.8154	18.78	16.37
100001	168900001	171900000	0.1415	0.8141	17.39	14.98
100001	169200001	172200000	0.1287	0.8049	15.99	13.58
100001	169500001	172500000	0.1378	0.8012	17.20	14.79
100001	169800001	172800000	0.1579	0.8126	19.44	17.03
100001	170100001	173100000	0.1506	0.8153	18.47	16.06
100001	170400001	173400000	0.1653	0.8232	20.08	17.67
100001	170700001	173700000	0.1713	0.8017	21.37	18.96
100001	171000001	174000000	0.1826	0.8004	22.82	20.41
100001	171300001	174300000	0.1908	0.7939	24.04	21.63
100001	171600001	174600000	0.1902	0.7942	23.94	21.53
100001	171900001	174900000	0.1983	0.8090	24.51	22.10
100001	172200001	175200000	0.2087	0.8149	25.61	23.20
100001	172500001	175500000	0.1940	0.8283	23.42	21.01
100001	172800001	175800000	0.1983	0.8247	24.04	21.63
100001	173100001	176100000	0.2045	0.8141	25.11	22.70
100001	173400001	176400000	0.2020	0.8089	24.97	22.56
100001	173700001	176700000	0.1924	0.8213	23.43	21.02
[truncated: 4,931 more rows]
