# Supplementary material for: Effect of sequence depth and length in long-read assembly of the maize inbred NC358
Source: Nat Commun. 2020 May 8;11:2288. doi: 10.1038/s41467-020-16037-7 (PMC7211024; doi:10.1038/s41467-020-16037-7)
Supplement: Supplementary file 4 — Source Data [file 41467_2020_16037_MOESM4_ESM.zip › Source Data/Suppl. Fig. 4/NC358_falcon_only_pg_and_gg_v1.agp]

# COMMENT: Generated by ALLMAPS v0.7.6 (2019-06-19)
# COMMAND: python -m jcvi.assembly.allmaps path combined.bed /work/LAS/mhufford-lab/arnstrm/Canu_1.8/shujun/NC358_falcon_only/index/NC358_falcon_only_consensus_dft.fasta
# FIELDS: object, object_beg, object_end, part_number, component_type, component_id/gap_length, component_beg/gap_type, component_end/linkage, orientation/linkage_evidence
chr1	1	136025516	1	W	Super-Scaffold_595	1	136025516	-
chr1	136025517	136025616	2	U	100	map	yes
chr1	136025617	224369731	3	W	Super-Scaffold_100011	1	88344115	+
chr1	224369732	224369831	4	U	100	map	yes
chr1	224369832	247376118	5	W	Super-Scaffold_100026	1	23006287	+
chr1	247376119	247376218	6	U	100	map	yes
chr1	247376219	304787044	7	W	Super-Scaffold_100016	1	57410826	+
chr2	1	397125	1	W	Super-Scaffold_100050	1	397125	+
chr2	397126	397225	2	U	100	map	yes
chr2	397226	97488079	3	W	Super-Scaffold_100008	1	97090854	+
chr2	97488080	97488179	4	U	100	map	yes
chr2	97488180	196739391	5	W	Super-Scaffold_100006	1	99251212	-
chr2	196739392	196739491	6	U	100	map	yes
chr2	196739492	210151315	7	W	Super-Scaffold_100032	1	13411824	+
chr2	210151316	210151415	8	U	100	map	yes
chr2	210151416	228842645	9	W	Super-Scaffold_100029	1	18691230	+
chr2	228842646	228842745	10	U	100	map	yes
chr2	228842746	244745319	11	W	Super-Scaffold_100031	1	15902574	+
chr3	1	236787752	1	W	Super-Scaffold_149	1	236787752	-
chr4	1	17090052	1	W	Super-Scaffold_719	1	17090052	-
chr4	17090053	17090152	2	U	100	map	yes
chr4	17090153	219624984	3	W	Super-Scaffold_36	1	202534832	-
chr4	219624985	219625084	4	U	100	map	yes
chr4	219625085	254433057	5	W	Super-Scaffold_100022	1	34807973	+
chr5	1	197999510	1	W	Super-Scaffold_100001	1	197999510	-
chr5	197999511	197999610	2	U	100	map	yes
chr5	197999611	221274817	3	W	Super-Scaffold_100025	1	23275207	-
chr6	1	12024982	1	W	Super-Scaffold_100033	1	12024982	-
chr6	12024983	12025082	2	U	100	map	yes
chr6	12025083	53516593	3	W	Super-Scaffold_72	1	41491511	-
chr6	53516594	53516693	4	U	100	map	yes
chr6	53516694	148640889	5	W	Super-Scaffold_100009	1	95124196	+
chr6	148640890	148640989	6	U	100	map	yes
chr6	148640990	155011948	7	W	Super-Scaffold_100034	1	6370959	-
chr6	155011949	155012048	8	U	100	map	yes
chr6	155012049	175521305	9	W	Super-Scaffold_100028	1	20509257	+
chr7	1	55879104	1	W	Super-Scaffold_385	1	55879104	-
chr7	55879105	55879204	2	U	100	map	yes
chr7	55879205	153939321	3	W	Super-Scaffold_100007	1	98060117	+
chr7	153939322	153939421	4	U	100	map	yes
chr7	153939422	180688183	5	W	Super-Scaffold_100024	1	26748762	-
chr8	1	48643117	1	W	Super-Scaffold_100019	1	48643117	-
chr8	48643118	48643217	2	U	100	map	yes
chr8	48643218	77432108	3	W	Super-Scaffold_100023	1	28788891	+
chr8	77432109	77432208	4	U	100	map	yes
chr8	77432209	158198293	5	W	Super-Scaffold_100013	1	80766085	-
chr8	158198294	158198393	6	U	100	map	yes
chr8	158198394	178785227	7	W	Super-Scaffold_100027	1	20586834	+
chr9	1	59707674	1	W	Super-Scaffold_100015	1	59707674	-
chr9	59707675	59707774	2	U	100	map	yes
chr9	59707775	164583271	3	W	Super-Scaffold_428	1	104875497	+
chr10	1	53788027	1	W	Super-Scaffold_100018	1	53788027	+
chr10	53788028	53788127	2	U	100	map	yes
chr10	53788128	155770640	3	W	Super-Scaffold_324	1	101982513	+
Super-Scaffold_738	1	2322013	1	W	Super-Scaffold_738	1	2322013	?
Super-Scaffold_742	1	672007	1	W	Super-Scaffold_742	1	672007	?
Super-Scaffold_813	1	3028543	1	W	Super-Scaffold_813	1	3028543	?
Super-Scaffold_841	1	712160	1	W	Super-Scaffold_841	1	712160	?
Super-Scaffold_933	1	794367	1	W	Super-Scaffold_933	1	794367	?
Super-Scaffold_3557	1	384885	1	W	Super-Scaffold_3557	1	384885	?
Super-Scaffold_100036	1	1214847	1	W	Super-Scaffold_100036	1	1214847	?
Super-Scaffold_100038	1	183268	1	W	Super-Scaffold_100038	1	183268	?
Super-Scaffold_100041	1	113112	1	W	Super-Scaffold_100041	1	113112	?
Super-Scaffold_100048	1	145268	1	W	Super-Scaffold_100048	1	145268	?
Super-Scaffold_100051	1	223682	1	W	Super-Scaffold_100051	1	223682	?
Super-Scaffold_100054	1	232046	1	W	Super-Scaffold_100054	1	232046	?
Super-Scaffold_100058	1	438405	1	W	Super-Scaffold_100058	1	438405	?
Super-Scaffold_100060	1	428619	1	W	Super-Scaffold_100060	1	428619	?
Super-Scaffold_100065	1	472795	1	W	Super-Scaffold_100065	1	472795	?
Super-Scaffold_100067	1	601717	1	W	Super-Scaffold_100067	1	601717	?
Super-Scaffold_100068	1	412371	1	W	Super-Scaffold_100068	1	412371	?
Super-Scaffold_100072	1	143024	1	W	Super-Scaffold_100072	1	143024	?
Super-Scaffold_100074	1	176396	1	W	Super-Scaffold_100074	1	176396	?
