# Supplementary material for: Effect of sequence depth and length in long-read assembly of the maize inbred NC358
Source: Nat Commun. 2020 May 8;11:2288. doi: 10.1038/s41467-020-16037-7 (PMC7211024; doi:10.1038/s41467-020-16037-7)
Supplement: Supplementary file 4 — Source Data [file 41467_2020_16037_MOESM4_ESM.zip › Source Data/Suppl. Fig. 4/NC358_21k_75x_polished.combined.agp]

# COMMENT: Generated by ALLMAPS v0.7.6 (2019-10-19)
# COMMAND: python -m jcvi.assembly.allmaps path combined.bed NC358_75x_polished.fasta
# FIELDS: object, object_beg, object_end, part_number, component_type, component_id/gap_length, component_beg/gap_type, component_end/linkage, orientation/linkage_evidence
chr1	1	136589045	1	W	Super-Scaffold_1086	1	136589045	-
chr1	136589046	136589145	2	U	100	map	yes
chr1	136589146	225116922	3	W	Super-Scaffold_100011	1	88527777	+
chr1	225116923	225117022	4	U	100	map	yes
chr1	225117023	248251960	5	W	Super-Scaffold_100026	1	23134938	+
chr1	248251961	248252060	6	U	100	map	yes
chr1	248252061	305869403	7	W	Super-Scaffold_1077	1	57617343	+
chr2	1	446467	1	W	Super-Scaffold_100050	1	446467	+
chr2	446468	446567	2	U	100	map	yes
chr2	446568	97684826	3	W	Super-Scaffold_100008	1	97238259	+
chr2	97684827	97684926	4	U	100	map	yes
chr2	97684927	197146619	5	W	Super-Scaffold_100006	1	99461693	-
chr2	197146620	197146719	6	U	100	map	yes
chr2	197146720	210630745	7	W	Super-Scaffold_100032	1	13484026	+
chr2	210630746	210630845	8	U	100	map	yes
chr2	210630846	229633630	9	W	Super-Scaffold_100029	1	19002785	+
chr2	229633631	229633730	10	U	100	map	yes
chr2	229633731	245640538	11	W	Super-Scaffold_195	1	16006808	+
chr3	1	237792941	1	W	Super-Scaffold_46	1	237792941	-
chr4	1	17295135	1	W	Super-Scaffold_1133	1	17295135	-
chr4	17295136	17295235	2	U	100	map	yes
chr4	17295236	218968699	3	W	Super-Scaffold_301	1	201673464	-
chr4	218968700	218968799	4	U	100	map	yes
chr4	218968800	253988593	5	W	Super-Scaffold_235	1	35019794	+
chr5	1	198996134	1	W	Super-Scaffold_100001	1	198996134	-
chr5	198996135	198996234	2	U	100	map	yes
chr5	198996235	222211709	3	W	Super-Scaffold_1135	1	23215475	-
chr6	1	12192115	1	W	Super-Scaffold_1122	1	12192115	-
chr6	12192116	12192215	2	U	100	map	yes
chr6	12192216	54400046	3	W	Super-Scaffold_1443	1	42207831	-
chr6	54400047	54400146	4	U	100	map	yes
chr6	54400147	150415339	5	W	Super-Scaffold_6118	1	96015193	+
chr6	150415340	150415439	6	U	100	map	yes
chr6	150415440	156943771	7	W	Super-Scaffold_167	1	6528332	-
chr6	156943772	156943871	8	U	100	map	yes
chr6	156943872	177476409	9	W	Super-Scaffold_100028	1	20532538	+
chr7	1	56053625	1	W	Super-Scaffold_204	1	56053625	-
chr7	56053626	56053725	2	U	100	map	yes
chr7	56053726	154966443	3	W	Super-Scaffold_100007	1	98912718	+
chr7	154966444	154966543	4	U	100	map	yes
chr7	154966544	181651309	5	W	Super-Scaffold_100024	1	26684766	-
chr8	1	49369484	1	W	Super-Scaffold_957	1	49369484	-
chr8	49369485	49369584	2	U	100	map	yes
chr8	49369585	77786472	3	W	Super-Scaffold_100023	1	28416888	+
chr8	77786473	77786572	4	U	100	map	yes
chr8	77786573	152683007	5	W	Super-Scaffold_100013	1	74896435	-
chr8	152683008	152683107	6	U	100	map	yes
chr8	152683108	173713468	7	W	Super-Scaffold_172	1	21030361	+
chr9	1	60350152	1	W	Super-Scaffold_248	1	60350152	-
chr9	60350153	60350252	2	U	100	map	yes
chr9	60350253	165447876	3	W	Super-Scaffold_17	1	105097624	+
chr10	1	53793180	1	W	Super-Scaffold_100018	1	53793180	+
chr10	53793181	53793280	2	U	100	map	yes
chr10	53793281	155635893	3	W	Super-Scaffold_8	1	101842613	-
Super-Scaffold_230	1	955120	1	W	Super-Scaffold_230	1	955120	?
Super-Scaffold_240	1	732272	1	W	Super-Scaffold_240	1	732272	?
Super-Scaffold_250	1	990970	1	W	Super-Scaffold_250	1	990970	?
Super-Scaffold_263	1	1121355	1	W	Super-Scaffold_263	1	1121355	?
Super-Scaffold_265	1	726593	1	W	Super-Scaffold_265	1	726593	?
Super-Scaffold_295	1	801427	1	W	Super-Scaffold_295	1	801427	?
Super-Scaffold_310	1	3053754	1	W	Super-Scaffold_310	1	3053754	?
Super-Scaffold_364	1	831433	1	W	Super-Scaffold_364	1	831433	?
Super-Scaffold_441	1	285952	1	W	Super-Scaffold_441	1	285952	?
Super-Scaffold_1065	1	1128669	1	W	Super-Scaffold_1065	1	1128669	?
Super-Scaffold_1071	1	708132	1	W	Super-Scaffold_1071	1	708132	?
Super-Scaffold_1147	1	2596244	1	W	Super-Scaffold_1147	1	2596244	?
Super-Scaffold_1159	1	486550	1	W	Super-Scaffold_1159	1	486550	?
Super-Scaffold_1513	1	266346	1	W	Super-Scaffold_1513	1	266346	?
Super-Scaffold_100036	1	1437745	1	W	Super-Scaffold_100036	1	1437745	?
Super-Scaffold_100038	1	512837	1	W	Super-Scaffold_100038	1	512837	?
Super-Scaffold_100043	1	713561	1	W	Super-Scaffold_100043	1	713561	?
Super-Scaffold_100044	1	285691	1	W	Super-Scaffold_100044	1	285691	?
Super-Scaffold_100047	1	675760	1	W	Super-Scaffold_100047	1	675760	?
Super-Scaffold_100049	1	137216	1	W	Super-Scaffold_100049	1	137216	?
Super-Scaffold_100052	1	271301	1	W	Super-Scaffold_100052	1	271301	?
Super-Scaffold_100057	1	151262	1	W	Super-Scaffold_100057	1	151262	?
Super-Scaffold_100064	1	311500	1	W	Super-Scaffold_100064	1	311500	?
Super-Scaffold_100068	1	1101702	1	W	Super-Scaffold_100068	1	1101702	?
Super-Scaffold_100070	1	229383	1	W	Super-Scaffold_100070	1	229383	?
Super-Scaffold_100071	1	109931	1	W	Super-Scaffold_100071	1	109931	?
Super-Scaffold_100074	1	143977	1	W	Super-Scaffold_100074	1	143977	?
