# Supplementary material for: Effect of sequence depth and length in long-read assembly of the maize inbred NC358
Source: Nat Commun. 2020 May 8;11:2288. doi: 10.1038/s41467-020-16037-7 (PMC7211024; doi:10.1038/s41467-020-16037-7)
Supplement: Supplementary file 4 — Source Data [file 41467_2020_16037_MOESM4_ESM.zip › Source Data/Suppl. Fig. 4/NC358_21k_40x_pg_and_gg_v1.agp]

# COMMENT: Generated by ALLMAPS v0.7.6 (2019-06-19)
# COMMAND: python -m jcvi.assembly.allmaps path combined.bed /work/LAS/mhufford-lab/arnstrm/Canu_1.8/shujun/NC358_21k_40x/index/NC358_21k_40x_DLE1_consensus_dft.fasta
# FIELDS: object, object_beg, object_end, part_number, component_type, component_id/gap_length, component_beg/gap_type, component_end/linkage, orientation/linkage_evidence
chr1	1	135718325	1	W	Super-Scaffold_100003	1	135718325	-
chr1	135718326	135718425	2	U	100	map	yes
chr1	135718426	223840846	3	W	Super-Scaffold_100011	1	88122421	+
chr1	223840847	223840946	4	U	100	map	yes
chr1	223840947	246918808	5	W	Super-Scaffold_100026	1	23077862	+
chr1	246918809	246918908	6	U	100	map	yes
chr1	246918909	304068807	7	W	Super-Scaffold_100016	1	57149899	+
chr2	1	448214	1	W	Super-Scaffold_100050	1	448214	+
chr2	448215	448314	2	U	100	map	yes
chr2	448315	97365461	3	W	Super-Scaffold_100008	1	96917147	+
chr2	97365462	97365561	4	U	100	map	yes
chr2	97365562	196603552	5	W	Super-Scaffold_100006	1	99237991	-
chr2	196603553	196603652	6	U	100	map	yes
chr2	196603653	209836974	7	W	Super-Scaffold_100032	1	13233322	+
chr2	209836975	209837074	8	U	100	map	yes
chr2	209837075	228704955	9	W	Super-Scaffold_100029	1	18867881	+
chr2	228704956	228705055	10	U	100	map	yes
chr2	228705056	245534345	11	W	Super-Scaffold_280	1	16829290	+
chr3	1	237147792	1	W	Super-Scaffold_84	1	237147792	-
chr4	1	16909737	1	W	Super-Scaffold_100030	1	16909737	-
chr4	16909738	16909837	2	U	100	map	yes
chr4	16909838	219362675	3	W	Super-Scaffold_1280	1	202452838	-
chr4	219362676	219362775	4	U	100	map	yes
chr4	219362776	254196696	5	W	Super-Scaffold_313	1	34833921	+
chr5	1	198424972	1	W	Super-Scaffold_100001	1	198424972	-
chr5	198424973	198425072	2	U	100	map	yes
chr5	198425073	222027758	3	W	Super-Scaffold_100025	1	23602686	-
chr6	1	11521572	1	W	Super-Scaffold_100033	1	11521572	-
chr6	11521573	11521672	2	U	100	map	yes
chr6	11521673	53011193	3	W	Super-Scaffold_1293	1	41489521	-
chr6	53011194	53011293	4	U	100	map	yes
chr6	53011294	148466048	5	W	Super-Scaffold_224	1	95454755	+
chr6	148466049	148466148	6	U	100	map	yes
chr6	148466149	154926262	7	W	Super-Scaffold_100034	1	6460114	-
chr6	154926263	154926362	8	U	100	map	yes
chr6	154926363	175636035	9	W	Super-Scaffold_100028	1	20709673	+
chr7	1	55967857	1	W	Super-Scaffold_100017	1	55967857	-
chr7	55967858	55967957	2	U	100	map	yes
chr7	55967958	154341710	3	W	Super-Scaffold_100007	1	98373753	+
chr7	154341711	154341810	4	U	100	map	yes
chr7	154341811	180859136	5	W	Super-Scaffold_100024	1	26517326	-
chr8	1	48790400	1	W	Super-Scaffold_227	1	48790400	-
chr8	48790401	48790500	2	U	100	map	yes
chr8	48790501	77143064	3	W	Super-Scaffold_286	1	28352564	+
chr8	77143065	77143164	4	U	100	map	yes
chr8	77143165	157634410	5	W	Super-Scaffold_100013	1	80491246	-
chr8	157634411	157634510	6	U	100	map	yes
chr8	157634511	178352635	7	W	Super-Scaffold_1918	1	20718125	+
chr9	1	59692285	1	W	Super-Scaffold_100015	1	59692285	-
chr9	59692286	59692385	2	U	100	map	yes
chr9	59692386	164342861	3	W	Super-Scaffold_254	1	104650476	+
chr10	1	53681243	1	W	Super-Scaffold_100018	1	53681243	+
chr10	53681244	53681343	2	U	100	map	yes
chr10	53681344	155453504	3	W	Super-Scaffold_1437	1	101772161	-
Super-Scaffold_407	1	593447	1	W	Super-Scaffold_407	1	593447	?
Super-Scaffold_470	1	810555	1	W	Super-Scaffold_470	1	810555	?
Super-Scaffold_488	1	624840	1	W	Super-Scaffold_488	1	624840	?
Super-Scaffold_1390	1	553983	1	W	Super-Scaffold_1390	1	553983	?
Super-Scaffold_1632	1	621922	1	W	Super-Scaffold_1632	1	621922	?
Super-Scaffold_2491	1	2149762	1	W	Super-Scaffold_2491	1	2149762	?
Super-Scaffold_100036	1	287331	1	W	Super-Scaffold_100036	1	287331	?
Super-Scaffold_100038	1	482752	1	W	Super-Scaffold_100038	1	482752	?
Super-Scaffold_100041	1	590349	1	W	Super-Scaffold_100041	1	590349	?
Super-Scaffold_100044	1	287940	1	W	Super-Scaffold_100044	1	287940	?
Super-Scaffold_100048	1	426317	1	W	Super-Scaffold_100048	1	426317	?
Super-Scaffold_100052	1	301550	1	W	Super-Scaffold_100052	1	301550	?
Super-Scaffold_100054	1	528473	1	W	Super-Scaffold_100054	1	528473	?
Super-Scaffold_100059	1	679861	1	W	Super-Scaffold_100059	1	679861	?
Super-Scaffold_100066	1	205971	1	W	Super-Scaffold_100066	1	205971	?
Super-Scaffold_100067	1	442051	1	W	Super-Scaffold_100067	1	442051	?
Super-Scaffold_100072	1	146424	1	W	Super-Scaffold_100072	1	146424	?
Super-Scaffold_100076	1	467802	1	W	Super-Scaffold_100076	1	467802	?
