# Supplementary material for: Effect of sequence depth and length in long-read assembly of the maize inbred NC358
Source: Nat Commun. 2020 May 8;11:2288. doi: 10.1038/s41467-020-16037-7 (PMC7211024; doi:10.1038/s41467-020-16037-7)
Supplement: Supplementary file 4 — Source Data [file 41467_2020_16037_MOESM4_ESM.zip › Source Data/Suppl. Fig. 4/NC358_16k_50x_pg_and_gg_v1.agp]

# COMMENT: Generated by ALLMAPS v0.7.6 (2019-06-19)
# COMMAND: python -m jcvi.assembly.allmaps path combined.bed /work/LAS/mhufford-lab/arnstrm/Canu_1.8/shujun/NC358_16k_50x/index/NC358_16k_50x_DLE1_consensus_dft.fasta
# FIELDS: object, object_beg, object_end, part_number, component_type, component_id/gap_length, component_beg/gap_type, component_end/linkage, orientation/linkage_evidence
chr1	1	136118983	1	W	Super-Scaffold_100003	1	136118983	-
chr1	136118984	136119083	2	U	100	map	yes
chr1	136119084	224486436	3	W	Super-Scaffold_100011	1	88367353	+
chr1	224486437	224486536	4	U	100	map	yes
chr1	224486537	247648113	5	W	Super-Scaffold_100026	1	23161577	+
chr1	247648114	247648213	6	U	100	map	yes
chr1	247648214	305086639	7	W	Super-Scaffold_100016	1	57438426	+
chr2	1	425146	1	W	Super-Scaffold_100050	1	425146	+
chr2	425147	425246	2	U	100	map	yes
chr2	425247	98168529	3	W	Super-Scaffold_100008	1	97743283	+
chr2	98168530	98168629	4	U	100	map	yes
chr2	98168630	197527745	5	W	Super-Scaffold_100006	1	99359116	-
chr2	197527746	197527845	6	U	100	map	yes
chr2	197527846	210901114	7	W	Super-Scaffold_100032	1	13373269	+
chr2	210901115	210901214	8	U	100	map	yes
chr2	210901215	229775862	9	W	Super-Scaffold_100029	1	18874648	+
chr2	229775863	229775962	10	U	100	map	yes
chr2	229775963	245934532	11	W	Super-Scaffold_225	1	16158570	+
chr3	1	237637783	1	W	Super-Scaffold_39	1	237637783	-
chr4	1	16932801	1	W	Super-Scaffold_100030	1	16932801	-
chr4	16932802	16932901	2	U	100	map	yes
chr4	16932902	219747542	3	W	Super-Scaffold_1904	1	202814641	-
chr4	219747543	219747642	4	U	100	map	yes
chr4	219747643	254748108	5	W	Super-Scaffold_470	1	35000466	+
chr5	1	198444245	1	W	Super-Scaffold_100001	1	198444245	-
chr5	198444246	198444345	2	U	100	map	yes
chr5	198444346	221446255	3	W	Super-Scaffold_100025	1	23001910	-
chr6	1	11579397	1	W	Super-Scaffold_100033	1	11579397	-
chr6	11579398	11579497	2	U	100	map	yes
chr6	11579498	53379070	3	W	Super-Scaffold_357	1	41799573	-
chr6	53379071	53379170	4	U	100	map	yes
chr6	53379171	149179054	5	W	Super-Scaffold_100009	1	95799884	+
chr6	149179055	149179154	6	U	100	map	yes
chr6	149179155	155639833	7	W	Super-Scaffold_100034	1	6460679	-
chr6	155639834	155639933	8	U	100	map	yes
chr6	155639934	176198886	9	W	Super-Scaffold_100028	1	20558953	+
chr7	1	55975739	1	W	Super-Scaffold_64	1	55975739	-
chr7	55975740	55975839	2	U	100	map	yes
chr7	55975840	154190133	3	W	Super-Scaffold_100007	1	98214294	+
chr7	154190134	154190233	4	U	100	map	yes
chr7	154190234	180881694	5	W	Super-Scaffold_100024	1	26691461	-
chr8	1	48995177	1	W	Super-Scaffold_217	1	48995177	-
chr8	48995178	48995277	2	U	100	map	yes
chr8	48995278	77623087	3	W	Super-Scaffold_1877	1	28627810	+
chr8	77623088	77623187	4	U	100	map	yes
chr8	77623188	157934396	5	W	Super-Scaffold_100013	1	80311209	-
chr8	157934397	157934496	6	U	100	map	yes
chr8	157934497	178359864	7	W	Super-Scaffold_377	1	20425368	+
chr9	1	59805259	1	W	Super-Scaffold_100015	1	59805259	-
chr9	59805260	59805359	2	U	100	map	yes
chr9	59805360	164982023	3	W	Super-Scaffold_100005	1	105176664	+
chr10	1	53916850	1	W	Super-Scaffold_3370	1	53916850	+
chr10	53916851	53916950	2	U	100	map	yes
chr10	53916951	156102949	3	W	Super-Scaffold_383	1	102185999	+
Super-Scaffold_575	1	680026	1	W	Super-Scaffold_575	1	680026	?
Super-Scaffold_1854	1	324400	1	W	Super-Scaffold_1854	1	324400	?
Super-Scaffold_2217	1	42450	1	W	Super-Scaffold_2217	1	42450	?
Super-Scaffold_2354	1	371637	1	W	Super-Scaffold_2354	1	371637	?
Super-Scaffold_100036	1	281277	1	W	Super-Scaffold_100036	1	281277	?
Super-Scaffold_100038	1	716354	1	W	Super-Scaffold_100038	1	716354	?
Super-Scaffold_100039	1	1093178	1	W	Super-Scaffold_100039	1	1093178	?
Super-Scaffold_100041	1	1030350	1	W	Super-Scaffold_100041	1	1030350	?
Super-Scaffold_100044	1	228181	1	W	Super-Scaffold_100044	1	228181	?
Super-Scaffold_100045	1	508887	1	W	Super-Scaffold_100045	1	508887	?
Super-Scaffold_100058	1	398459	1	W	Super-Scaffold_100058	1	398459	?
Super-Scaffold_100060	1	326917	1	W	Super-Scaffold_100060	1	326917	?
Super-Scaffold_100067	1	189799	1	W	Super-Scaffold_100067	1	189799	?
Super-Scaffold_100069	1	143356	1	W	Super-Scaffold_100069	1	143356	?
Super-Scaffold_100076	1	122880	1	W	Super-Scaffold_100076	1	122880	?
