# Supplementary material for: Effect of sequence depth and length in long-read assembly of the maize inbred NC358
Source: Nat Commun. 2020 May 8;11:2288. doi: 10.1038/s41467-020-16037-7 (PMC7211024; doi:10.1038/s41467-020-16037-7)
Supplement: Supplementary file 4 — Source Data [file 41467_2020_16037_MOESM4_ESM.zip › Source Data/Suppl. Fig. 4/NC358_canu_only_pg_and_gg_v1.agp]

# COMMENT: Generated by ALLMAPS v0.7.6 (2019-06-19)
# COMMAND: python -m jcvi.assembly.allmaps path combined.bed /work/LAS/mhufford-lab/arnstrm/Canu_1.8/shujun/NC358_canu_only/index/NC358_canu_only_consensus_dft.fasta.gapfixed
# FIELDS: object, object_beg, object_end, part_number, component_type, component_id/gap_length, component_beg/gap_type, component_end/linkage, orientation/linkage_evidence
chr1	1	136088028	1	W	Super-Scaffold_100003	1	136088028	-
chr1	136088029	136088128	2	U	100	map	yes
chr1	136088129	224540774	3	W	Super-Scaffold_100011	1	88452646	+
chr1	224540775	224540874	4	U	100	map	yes
chr1	224540875	247675636	5	W	Super-Scaffold_100026	1	23134762	+
chr1	247675637	247675736	6	U	100	map	yes
chr1	247675737	305289255	7	W	Super-Scaffold_215	1	57613519	+
chr2	1	433146	1	W	Super-Scaffold_100050	1	433146	+
chr2	433147	433246	2	U	100	map	yes
chr2	433247	97691812	3	W	Super-Scaffold_100008	1	97258566	+
chr2	97691813	97691912	4	U	100	map	yes
chr2	97691913	197311209	5	W	Super-Scaffold_100006	1	99619297	-
chr2	197311210	197311309	6	U	100	map	yes
chr2	197311310	210805028	7	W	Super-Scaffold_100032	1	13493719	+
chr2	210805029	210805128	8	U	100	map	yes
chr2	210805129	229168852	9	W	Super-Scaffold_100029	1	18363724	+
chr2	229168853	229168952	10	U	100	map	yes
chr2	229168953	245539713	11	W	Super-Scaffold_301	1	16370761	+
chr3	1	87666220	1	W	Super-Scaffold_100012	1	87666220	-
chr3	87666221	87666320	2	U	100	map	yes
chr3	87666321	237033697	3	W	Super-Scaffold_100002	1	149367377	-
chr4	1	16914271	1	W	Super-Scaffold_100030	1	16914271	-
chr4	16914272	16914371	2	U	100	map	yes
chr4	16914372	108126722	3	W	Super-Scaffold_458	1	91212351	+
chr4	108126723	108126822	4	U	100	map	yes
chr4	108126823	219227093	5	W	Super-Scaffold_252	1	111100271	-
chr4	219227094	219227193	6	U	100	map	yes
chr4	219227194	253922157	7	W	Super-Scaffold_374	1	34694964	+
chr5	1	198867302	1	W	Super-Scaffold_100001	1	198867302	-
chr5	198867303	198867402	2	U	100	map	yes
chr5	198867403	221747792	3	W	Super-Scaffold_100025	1	22880390	-
chr6	1	11936007	1	W	Super-Scaffold_100033	1	11936007	-
chr6	11936008	11936107	2	U	100	map	yes
chr6	11936108	53301506	3	W	Super-Scaffold_2336	1	41365399	-
chr6	53301507	53301606	4	U	100	map	yes
chr6	53301607	148757757	5	W	Super-Scaffold_100009	1	95456151	+
chr6	148757758	148757857	6	U	100	map	yes
chr6	148757858	155213512	7	W	Super-Scaffold_2388	1	6455655	-
chr6	155213513	155213612	8	U	100	map	yes
chr6	155213613	175874642	9	W	Super-Scaffold_100028	1	20661030	+
chr7	1	55942751	1	W	Super-Scaffold_265	1	55942751	-
chr7	55942752	55942851	2	U	100	map	yes
chr7	55942852	152976550	3	W	Super-Scaffold_100007	1	97033699	+
chr7	152976551	152976650	4	U	100	map	yes
chr7	152976651	179681059	5	W	Super-Scaffold_100024	1	26704409	-
chr8	1	48548385	1	W	Super-Scaffold_100019	1	48548385	-
chr8	48548386	48548485	2	U	100	map	yes
chr8	48548486	77353455	3	W	Super-Scaffold_100	1	28804970	+
chr8	77353456	77353555	4	U	100	map	yes
chr8	77353556	157698257	5	W	Super-Scaffold_1276	1	80344702	-
chr8	157698258	157698357	6	U	100	map	yes
chr8	157698358	178117152	7	W	Super-Scaffold_225	1	20418795	+
chr9	1	59844475	1	W	Super-Scaffold_100015	1	59844475	-
chr9	59844476	59844575	2	U	100	map	yes
chr9	59844576	164807534	3	W	Super-Scaffold_2407	1	104962959	+
chr10	1	53654749	1	W	Super-Scaffold_100018	1	53654749	+
chr10	53654750	53654849	2	U	100	map	yes
chr10	53654850	155828707	3	W	Super-Scaffold_1506	1	102173858	-
Super-Scaffold_406	1	531724	1	W	Super-Scaffold_406	1	531724	?
Super-Scaffold_481	1	1338069	1	W	Super-Scaffold_481	1	1338069	?
Super-Scaffold_1361	1	486200	1	W	Super-Scaffold_1361	1	486200	?
Super-Scaffold_1419	1	714321	1	W	Super-Scaffold_1419	1	714321	?
Super-Scaffold_100035	1	1995615	1	W	Super-Scaffold_100035	1	1995615	?
Super-Scaffold_100038	1	587575	1	W	Super-Scaffold_100038	1	587575	?
Super-Scaffold_100041	1	723823	1	W	Super-Scaffold_100041	1	723823	?
Super-Scaffold_100044	1	509307	1	W	Super-Scaffold_100044	1	509307	?
Super-Scaffold_100045	1	297666	1	W	Super-Scaffold_100045	1	297666	?
Super-Scaffold_100048	1	112047	1	W	Super-Scaffold_100048	1	112047	?
Super-Scaffold_100052	1	843512	1	W	Super-Scaffold_100052	1	843512	?
Super-Scaffold_100054	1	668489	1	W	Super-Scaffold_100054	1	668489	?
Super-Scaffold_100059	1	521852	1	W	Super-Scaffold_100059	1	521852	?
Super-Scaffold_100060	1	338930	1	W	Super-Scaffold_100060	1	338930	?
Super-Scaffold_100063	1	565624	1	W	Super-Scaffold_100063	1	565624	?
Super-Scaffold_100067	1	391476	1	W	Super-Scaffold_100067	1	391476	?
Super-Scaffold_100069	1	215207	1	W	Super-Scaffold_100069	1	215207	?
Super-Scaffold_100072	1	116596	1	W	Super-Scaffold_100072	1	116596	?
