# Supplementary material for: Effect of sequence depth and length in long-read assembly of the maize inbred NC358
Source: Nat Commun. 2020 May 8;11:2288. doi: 10.1038/s41467-020-16037-7 (PMC7211024; doi:10.1038/s41467-020-16037-7)
Supplement: Supplementary file 4 — Source Data [file 41467_2020_16037_MOESM4_ESM.zip › Source Data/Suppl. Fig. 4/NC358_21k_75x_pg_and_gg_v1.agp]

# COMMENT: Generated by ALLMAPS v0.7.6 (2019-06-19)
# COMMAND: python -m jcvi.assembly.allmaps path combined.bed /work/LAS/mhufford-lab/arnstrm/Canu_1.8/shujun/NC358_21k_75x/index/NC358_21k_75x_DLE1_consensus_dft.fasta.gapfixed
# FIELDS: object, object_beg, object_end, part_number, component_type, component_id/gap_length, component_beg/gap_type, component_end/linkage, orientation/linkage_evidence
chr1	1	136353615	1	W	Super-Scaffold_1086	1	136353615	-
chr1	136353616	136353715	2	U	100	map	yes
chr1	136353716	224667474	3	W	Super-Scaffold_100011	1	88313759	+
chr1	224667475	224667574	4	U	100	map	yes
chr1	224667575	247777787	5	W	Super-Scaffold_129	1	23110213	+
chr1	247777788	247777887	6	U	100	map	yes
chr1	247777888	305252879	7	W	Super-Scaffold_1077	1	57474992	+
chr2	1	446057	1	W	Super-Scaffold_100050	1	446057	+
chr2	446058	446157	2	U	100	map	yes
chr2	446158	97384951	3	W	Super-Scaffold_100008	1	96938794	+
chr2	97384952	97385051	4	U	100	map	yes
chr2	97385052	196584929	5	W	Super-Scaffold_100006	1	99199878	-
chr2	196584930	196585029	6	U	100	map	yes
chr2	196585030	209853366	7	W	Super-Scaffold_100032	1	13268337	+
chr2	209853367	209853466	8	U	100	map	yes
chr2	209853467	228826464	9	W	Super-Scaffold_100029	1	18972998	+
chr2	228826465	228826564	10	U	100	map	yes
chr2	228826565	244815626	11	W	Super-Scaffold_195	1	15989062	+
chr3	1	237295441	1	W	Super-Scaffold_46	1	237295441	-
chr4	1	17275099	1	W	Super-Scaffold_1133	1	17275099	-
chr4	17275100	17275199	2	U	100	map	yes
chr4	17275200	219055923	3	W	Super-Scaffold_301	1	201780724	-
chr4	219055924	219056023	4	U	100	map	yes
chr4	219056024	254019491	5	W	Super-Scaffold_235	1	34963468	+
chr5	1	198631509	1	W	Super-Scaffold_100001	1	198631509	-
chr5	198631510	198631609	2	U	100	map	yes
chr5	198631610	221818757	3	W	Super-Scaffold_1135	1	23187148	-
chr6	1	12242548	1	W	Super-Scaffold_1122	1	12242548	-
chr6	12242549	12242648	2	U	100	map	yes
chr6	12242649	54358461	3	W	Super-Scaffold_1443	1	42115813	-
chr6	54358462	54358561	4	U	100	map	yes
chr6	54358562	150162675	5	W	Super-Scaffold_6118	1	95804114	+
chr6	150162676	150162775	6	U	100	map	yes
chr6	150162776	156683677	7	W	Super-Scaffold_167	1	6520902	-
chr6	156683678	156683777	8	U	100	map	yes
chr6	156683778	177192286	9	W	Super-Scaffold_100028	1	20508509	+
chr7	1	55942682	1	W	Super-Scaffold_204	1	55942682	-
chr7	55942683	55942782	2	U	100	map	yes
chr7	55942783	154654714	3	W	Super-Scaffold_100007	1	98711932	+
chr7	154654715	154654814	4	U	100	map	yes
chr7	154654815	181309976	5	W	Super-Scaffold_100024	1	26655162	-
chr8	1	49293950	1	W	Super-Scaffold_957	1	49293950	-
chr8	49293951	49294050	2	U	100	map	yes
chr8	49294051	77663411	3	W	Super-Scaffold_100023	1	28369361	+
chr8	77663412	77663511	4	U	100	map	yes
chr8	77663512	152320808	5	W	Super-Scaffold_100013	1	74657297	-
chr8	152320809	152320908	6	U	100	map	yes
chr8	152320909	173326872	7	W	Super-Scaffold_172	1	21005964	+
chr9	1	60224541	1	W	Super-Scaffold_248	1	60224541	-
chr9	60224542	60224641	2	U	100	map	yes
chr9	60224642	165125378	3	W	Super-Scaffold_16	1	104900737	+
chr10	1	53649918	1	W	Super-Scaffold_100018	1	53649918	+
chr10	53649919	53650018	2	U	100	map	yes
chr10	53650019	155297942	3	W	Super-Scaffold_8	1	101647924	-
Super-Scaffold_230	1	953486	1	W	Super-Scaffold_230	1	953486	?
Super-Scaffold_240	1	731256	1	W	Super-Scaffold_240	1	731256	?
Super-Scaffold_250	1	989080	1	W	Super-Scaffold_250	1	989080	?
Super-Scaffold_263	1	1117120	1	W	Super-Scaffold_263	1	1117120	?
Super-Scaffold_265	1	725480	1	W	Super-Scaffold_265	1	725480	?
Super-Scaffold_295	1	799932	1	W	Super-Scaffold_295	1	799932	?
Super-Scaffold_310	1	3047298	1	W	Super-Scaffold_310	1	3047298	?
Super-Scaffold_364	1	829965	1	W	Super-Scaffold_364	1	829965	?
Super-Scaffold_441	1	284999	1	W	Super-Scaffold_441	1	284999	?
Super-Scaffold_1065	1	1128450	1	W	Super-Scaffold_1065	1	1128450	?
Super-Scaffold_1071	1	707194	1	W	Super-Scaffold_1071	1	707194	?
Super-Scaffold_1147	1	2591854	1	W	Super-Scaffold_1147	1	2591854	?
Super-Scaffold_1159	1	485701	1	W	Super-Scaffold_1159	1	485701	?
Super-Scaffold_1513	1	265841	1	W	Super-Scaffold_1513	1	265841	?
Super-Scaffold_100036	1	1434783	1	W	Super-Scaffold_100036	1	1434783	?
Super-Scaffold_100038	1	512017	1	W	Super-Scaffold_100038	1	512017	?
Super-Scaffold_100044	1	285402	1	W	Super-Scaffold_100044	1	285402	?
Super-Scaffold_100047	1	432903	1	W	Super-Scaffold_100047	1	432903	?
Super-Scaffold_100049	1	137126	1	W	Super-Scaffold_100049	1	137126	?
Super-Scaffold_100052	1	345270	1	W	Super-Scaffold_100052	1	345270	?
Super-Scaffold_100057	1	150563	1	W	Super-Scaffold_100057	1	150563	?
Super-Scaffold_100062	1	212610	1	W	Super-Scaffold_100062	1	212610	?
Super-Scaffold_100064	1	108404	1	W	Super-Scaffold_100064	1	108404	?
Super-Scaffold_100068	1	1099676	1	W	Super-Scaffold_100068	1	1099676	?
Super-Scaffold_100069	1	138860	1	W	Super-Scaffold_100069	1	138860	?
Super-Scaffold_100070	1	228635	1	W	Super-Scaffold_100070	1	228635	?
Super-Scaffold_100071	1	109292	1	W	Super-Scaffold_100071	1	109292	?
Super-Scaffold_100074	1	143871	1	W	Super-Scaffold_100074	1	143871	?
