# Supplementary material for: Effect of sequence depth and length in long-read assembly of the maize inbred NC358
Source: Nat Commun. 2020 May 8;11:2288. doi: 10.1038/s41467-020-16037-7 (PMC7211024; doi:10.1038/s41467-020-16037-7)
Supplement: Supplementary file 4 — Source Data [file 41467_2020_16037_MOESM4_ESM.zip › Source Data/Suppl. Fig. 4/B73_canu_only_pg_and_gg_v1.agp]

# COMMENT: Generated by ALLMAPS v0.7.6 (2019-06-19)
# COMMAND: python -m jcvi.assembly.allmaps path combined.bed /work/LAS/mhufford-lab/arnstrm/Canu_1.8/shujun/B73_canu_only/index/B73_canu_only_consensus_dft.fasta.gapfixed
# FIELDS: object, object_beg, object_end, part_number, component_type, component_id/gap_length, component_beg/gap_type, component_end/linkage, orientation/linkage_evidence
chr1	1	137653624	1	W	Super-Scaffold_100008	1	137653624	+
chr1	137653625	137653724	2	U	100	map	yes
chr1	137653725	250704534	3	W	Super-Scaffold_100010	1	113050810	-
chr1	250704535	250704634	4	U	100	map	yes
chr1	250704635	309119026	5	W	Super-Scaffold_100013	1	58414392	-
chr2	1	454931	1	W	Super-Scaffold_100024	1	454931	-
chr2	454932	455031	2	U	100	map	yes
chr2	455032	228783024	3	W	Super-Scaffold_100002	1	228327993	+
chr2	228783025	228783124	4	U	100	map	yes
chr2	228783125	244962008	5	W	Super-Scaffold_100021	1	16178884	+
chr3	1	86603317	1	W	Super-Scaffold_100012	1	86603317	+
chr3	86603318	86603417	2	U	100	map	yes
chr3	86603418	238649644	3	W	Super-Scaffold_100007	1	152046227	+
chr4	1	16991489	1	W	Super-Scaffold_100019	1	16991489	-
chr4	16991490	16991589	2	U	100	map	yes
chr4	16991590	250880173	3	W	Super-Scaffold_100001	1	233888584	-
chr5	1	201551404	1	W	Super-Scaffold_100003	1	201551404	-
chr5	201551405	201551504	2	U	100	map	yes
chr5	201551505	224898797	3	W	Super-Scaffold_100017	1	23347293	-
chr6	1	15939636	1	W	Super-Scaffold_100020	1	15939636	-
chr6	15939637	15939736	2	U	100	map	yes
chr6	15939737	57482575	3	W	Super-Scaffold_100015	1	41542839	+
chr6	57482576	57482675	4	U	100	map	yes
chr6	57482676	180866031	5	W	Super-Scaffold_100009	1	123383356	+
chr7	1	56241939	1	W	Super-Scaffold_100014	1	56241939	-
chr7	56241940	56242039	2	U	100	map	yes
chr7	56242040	155394790	3	W	Super-Scaffold_100011	1	99152751	+
chr7	155394791	155394890	4	U	100	map	yes
chr7	155394891	182555898	5	W	Super-Scaffold_100016	1	27161008	+
chr8	1	161641256	1	W	Super-Scaffold_100005	1	161641256	+
chr8	161641257	161641356	2	U	100	map	yes
chr8	161641357	181926446	3	W	Super-Scaffold_100018	1	20285090	-
chr9	1	163644138	1	W	Super-Scaffold_100004	1	163644138	+
chr10	1	153301352	1	W	Super-Scaffold_100006	1	153301352	+
Super-Scaffold_100026	1	219665	1	W	Super-Scaffold_100026	1	219665	?
