# Supplementary material for: Effect of sequence depth and length in long-read assembly of the maize inbred NC358
Source: Nat Commun. 2020 May 8;11:2288. doi: 10.1038/s41467-020-16037-7 (PMC7211024; doi:10.1038/s41467-020-16037-7)
Supplement: Supplementary file 4 — Source Data [file 41467_2020_16037_MOESM4_ESM.zip › Source Data/Suppl. Fig. 4/NC358_21k_20x_pg_and_gg_v1.agp]

# COMMENT: Generated by ALLMAPS v0.7.6 (2019-06-19)
# COMMAND: python -m jcvi.assembly.allmaps path combined.bed /work/LAS/mhufford-lab/arnstrm/Canu_1.8/shujun/NC358_21k_20x/index/NC358_21k_20x_DLE1_consensus_dft.fasta
# FIELDS: object, object_beg, object_end, part_number, component_type, component_id/gap_length, component_beg/gap_type, component_end/linkage, orientation/linkage_evidence
chr1	1	135986931	1	W	Super-Scaffold_100003	1	135986931	-
chr1	135986932	135987031	2	U	100	map	yes
chr1	135987032	224021484	3	W	Super-Scaffold_100011	1	88034453	+
chr1	224021485	224021584	4	U	100	map	yes
chr1	224021585	247084894	5	W	Super-Scaffold_100026	1	23063310	+
chr1	247084895	247084994	6	U	100	map	yes
chr1	247084995	304369447	7	W	Super-Scaffold_100016	1	57284453	+
chr2	1	96697599	1	W	Super-Scaffold_100008	1	96697599	+
chr2	96697600	96697699	2	U	100	map	yes
chr2	96697700	196187543	3	W	Super-Scaffold_100006	1	99489844	-
chr2	196187544	196187643	4	U	100	map	yes
chr2	196187644	209458388	5	W	Super-Scaffold_100032	1	13270745	+
chr2	209458389	209458488	6	U	100	map	yes
chr2	209458489	227655849	7	W	Super-Scaffold_100029	1	18197361	+
chr2	227655850	227655949	8	U	100	map	yes
chr2	227655950	243631923	9	W	Super-Scaffold_100031	1	15975974	+
chr3	1	87662907	1	W	Super-Scaffold_100012	1	87662907	-
chr3	87662908	87663007	2	U	100	map	yes
chr3	87663008	236888444	3	W	Super-Scaffold_100002	1	149225437	-
chr4	1	16911625	1	W	Super-Scaffold_791	1	16911625	-
chr4	16911626	16911725	2	U	100	map	yes
chr4	16911726	108700067	3	W	Super-Scaffold_100010	1	91788342	+
chr4	108700068	108700167	4	U	100	map	yes
chr4	108700168	218568991	5	W	Super-Scaffold_100004	1	109868824	+
chr4	218568992	218569091	6	U	100	map	yes
chr4	218569092	253363207	7	W	Super-Scaffold_100022	1	34794116	+
chr5	1	198483670	1	W	Super-Scaffold_100001	1	198483670	-
chr5	198483671	198483770	2	U	100	map	yes
chr5	198483771	221295615	3	W	Super-Scaffold_100025	1	22811845	-
chr6	1	11853491	1	W	Super-Scaffold_100033	1	11853491	-
chr6	11853492	11853591	2	U	100	map	yes
chr6	11853592	53366168	3	W	Super-Scaffold_100020	1	41512577	-
chr6	53366169	53366268	4	U	100	map	yes
chr6	53366269	148676436	5	W	Super-Scaffold_100009	1	95310168	+
chr6	148676437	148676536	6	U	100	map	yes
chr6	148676537	154862323	7	W	Super-Scaffold_100034	1	6185787	-
chr6	154862324	154862423	8	U	100	map	yes
chr6	154862424	175450064	9	W	Super-Scaffold_100028	1	20587641	+
chr7	1	55872719	1	W	Super-Scaffold_100017	1	55872719	-
chr7	55872720	55872819	2	U	100	map	yes
chr7	55872820	152633561	3	W	Super-Scaffold_100007	1	96760742	+
chr7	152633562	152633661	4	U	100	map	yes
chr7	152633662	179174794	5	W	Super-Scaffold_100024	1	26541133	-
chr8	1	48457857	1	W	Super-Scaffold_100019	1	48457857	-
chr8	48457858	48457957	2	U	100	map	yes
chr8	48457958	76997246	3	W	Super-Scaffold_100023	1	28539289	+
chr8	76997247	76997346	4	U	100	map	yes
chr8	76997347	157464933	5	W	Super-Scaffold_100013	1	80467587	-
chr8	157464934	157465033	6	U	100	map	yes
chr8	157465034	177906874	7	W	Super-Scaffold_100027	1	20441841	+
chr9	1	59563015	1	W	Super-Scaffold_100015	1	59563015	-
chr9	59563016	59563115	2	U	100	map	yes
chr9	59563116	164179701	3	W	Super-Scaffold_100005	1	104616586	+
chr10	1	53435846	1	W	Super-Scaffold_100018	1	53435846	+
chr10	53435847	53435946	2	U	100	map	yes
chr10	53435947	119989625	3	W	Super-Scaffold_100014	1	66553679	-
chr10	119989626	119989725	4	U	100	map	yes
chr10	119989726	155151648	5	W	Super-Scaffold_100021	1	35161923	+
Super-Scaffold_67	1	488081	1	W	Super-Scaffold_67	1	488081	?
Super-Scaffold_13167	1	588161	1	W	Super-Scaffold_13167	1	588161	?
Super-Scaffold_100035	1	1966622	1	W	Super-Scaffold_100035	1	1966622	?
Super-Scaffold_100038	1	530361	1	W	Super-Scaffold_100038	1	530361	?
Super-Scaffold_100039	1	1021528	1	W	Super-Scaffold_100039	1	1021528	?
Super-Scaffold_100049	1	65120	1	W	Super-Scaffold_100049	1	65120	?
Super-Scaffold_100051	1	440967	1	W	Super-Scaffold_100051	1	440967	?
Super-Scaffold_100063	1	520403	1	W	Super-Scaffold_100063	1	520403	?
Super-Scaffold_100065	1	305469	1	W	Super-Scaffold_100065	1	305469	?
Super-Scaffold_100081	1	512003	1	W	Super-Scaffold_100081	1	512003	?
