# Supplementary material for: Effect of sequence depth and length in long-read assembly of the maize inbred NC358
Source: Nat Commun. 2020 May 8;11:2288. doi: 10.1038/s41467-020-16037-7 (PMC7211024; doi:10.1038/s41467-020-16037-7)
Supplement: Supplementary file 4 — Source Data [file 41467_2020_16037_MOESM4_ESM.zip › Source Data/Suppl. Fig. 4/NC358_21k_30x_pg_and_gg_v1.agp]

# COMMENT: Generated by ALLMAPS v0.7.6 (2019-06-19)
# COMMAND: python -m jcvi.assembly.allmaps path combined.bed /work/LAS/mhufford-lab/arnstrm/Canu_1.8/shujun/NC358_21k_30x/index/NC358_21k_30x_DLE1_consensus_dft.fasta.gapfixed
# FIELDS: object, object_beg, object_end, part_number, component_type, component_id/gap_length, component_beg/gap_type, component_end/linkage, orientation/linkage_evidence
chr1	1	135689474	1	W	Super-Scaffold_100003	1	135689474	-
chr1	135689475	135689574	2	U	100	map	yes
chr1	135689575	223812617	3	W	Super-Scaffold_100011	1	88123043	+
chr1	223812618	223812717	4	U	100	map	yes
chr1	223812718	246897089	5	W	Super-Scaffold_100026	1	23084372	+
chr1	246897090	246897189	6	U	100	map	yes
chr1	246897190	304154143	7	W	Super-Scaffold_100016	1	57256954	+
chr2	1	491880	1	W	Super-Scaffold_100050	1	491880	+
chr2	491881	491980	2	U	100	map	yes
chr2	491981	97417437	3	W	Super-Scaffold_100008	1	96925457	+
chr2	97417438	97417537	4	U	100	map	yes
chr2	97417538	196870821	5	W	Super-Scaffold_100006	1	99453284	-
chr2	196870822	196870921	6	U	100	map	yes
chr2	196870922	210134122	7	W	Super-Scaffold_100032	1	13263201	+
chr2	210134123	210134222	8	U	100	map	yes
chr2	210134223	228917557	9	W	Super-Scaffold_100029	1	18783335	+
chr2	228917558	228917657	10	U	100	map	yes
chr2	228917658	245089386	11	W	Super-Scaffold_754	1	16171729	+
chr3	1	87743075	1	W	Super-Scaffold_295	1	87743075	-
chr3	87743076	87743175	2	U	100	map	yes
chr3	87743176	237738170	3	W	Super-Scaffold_2232	1	149994995	-
chr4	1	16933874	1	W	Super-Scaffold_3506	1	16933874	-
chr4	16933875	16933974	2	U	100	map	yes
chr4	16933975	108933479	3	W	Super-Scaffold_2148	1	91999505	+
chr4	108933480	108933579	4	U	100	map	yes
chr4	108933580	219306830	5	W	Super-Scaffold_100004	1	110373251	+
chr4	219306831	219306930	6	U	100	map	yes
chr4	219306931	254223017	7	W	Super-Scaffold_3654	1	34916087	+
chr5	1	198748724	1	W	Super-Scaffold_100001	1	198748724	-
chr5	198748725	198748824	2	U	100	map	yes
chr5	198748825	221567151	3	W	Super-Scaffold_100025	1	22818327	-
chr6	1	11984585	1	W	Super-Scaffold_100033	1	11984585	-
chr6	11984586	11984685	2	U	100	map	yes
chr6	11984686	53585645	3	W	Super-Scaffold_318	1	41600960	-
chr6	53585646	53585745	4	U	100	map	yes
chr6	53585746	149496688	5	W	Super-Scaffold_100009	1	95910943	+
chr6	149496689	149496788	6	U	100	map	yes
chr6	149496789	155911776	7	W	Super-Scaffold_100034	1	6414988	-
chr6	155911777	155911876	8	U	100	map	yes
chr6	155911877	176589217	9	W	Super-Scaffold_100028	1	20677341	+
chr7	1	55977882	1	W	Super-Scaffold_333	1	55977882	-
chr7	55977883	55977982	2	U	100	map	yes
chr7	55977983	154473779	3	W	Super-Scaffold_100007	1	98495797	+
chr7	154473780	154473879	4	U	100	map	yes
chr7	154473880	181006920	5	W	Super-Scaffold_100024	1	26533041	-
chr8	1	48730814	1	W	Super-Scaffold_2571	1	48730814	-
chr8	48730815	48730914	2	U	100	map	yes
chr8	48730915	77444191	3	W	Super-Scaffold_100023	1	28713277	+
chr8	77444192	77444291	4	U	100	map	yes
chr8	77444292	157879864	5	W	Super-Scaffold_100013	1	80435573	-
chr8	157879865	157879964	6	U	100	map	yes
chr8	157879965	178375944	7	W	Super-Scaffold_100027	1	20495980	+
chr9	1	59623230	1	W	Super-Scaffold_100015	1	59623230	-
chr9	59623231	59623330	2	U	100	map	yes
chr9	59623331	164510791	3	W	Super-Scaffold_100005	1	104887461	+
chr10	1	53894680	1	W	Super-Scaffold_100018	1	53894680	+
chr10	53894681	53894780	2	U	100	map	yes
chr10	53894781	156047954	3	W	Super-Scaffold_2931	1	102153174	+
Super-Scaffold_3750	1	2193743	1	W	Super-Scaffold_3750	1	2193743	?
Super-Scaffold_13505	1	295385	1	W	Super-Scaffold_13505	1	295385	?
Super-Scaffold_100036	1	272464	1	W	Super-Scaffold_100036	1	272464	?
Super-Scaffold_100038	1	486139	1	W	Super-Scaffold_100038	1	486139	?
Super-Scaffold_100041	1	615529	1	W	Super-Scaffold_100041	1	615529	?
Super-Scaffold_100044	1	280693	1	W	Super-Scaffold_100044	1	280693	?
Super-Scaffold_100045	1	244708	1	W	Super-Scaffold_100045	1	244708	?
Super-Scaffold_100048	1	559063	1	W	Super-Scaffold_100048	1	559063	?
Super-Scaffold_100049	1	93373	1	W	Super-Scaffold_100049	1	93373	?
Super-Scaffold_100054	1	302614	1	W	Super-Scaffold_100054	1	302614	?
Super-Scaffold_100058	1	473084	1	W	Super-Scaffold_100058	1	473084	?
Super-Scaffold_100060	1	237840	1	W	Super-Scaffold_100060	1	237840	?
Super-Scaffold_100062	1	107282	1	W	Super-Scaffold_100062	1	107282	?
Super-Scaffold_100063	1	625404	1	W	Super-Scaffold_100063	1	625404	?
Super-Scaffold_100065	1	272500	1	W	Super-Scaffold_100065	1	272500	?
Super-Scaffold_100067	1	149251	1	W	Super-Scaffold_100067	1	149251	?
Super-Scaffold_100076	1	122421	1	W	Super-Scaffold_100076	1	122421	?
