# Supplementary material for: Effect of sequence depth and length in long-read assembly of the maize inbred NC358
Source: Nat Commun. 2020 May 8;11:2288. doi: 10.1038/s41467-020-16037-7 (PMC7211024; doi:10.1038/s41467-020-16037-7)
Supplement: Supplementary file 4 — Source Data [file 41467_2020_16037_MOESM4_ESM.zip › Source Data/Suppl. Fig. 4/B73_falcon_canu_pg_and_gg_v1.agp]

# COMMENT: Generated by ALLMAPS v0.7.6 (2019-06-19)
# COMMAND: python -m jcvi.assembly.allmaps path combined.bed /work/LAS/mhufford-lab/arnstrm/Canu_1.8/shujun/B73_falcon_canu/index/B73_falcon_canu_consensus_dft.fasta
# FIELDS: object, object_beg, object_end, part_number, component_type, component_id/gap_length, component_beg/gap_type, component_end/linkage, orientation/linkage_evidence
chr1	1	137846536	1	W	Super-Scaffold_2134	1	137846536	+
chr1	137846537	137846636	2	U	100	map	yes
chr1	137846637	250626770	3	W	Super-Scaffold_100010	1	112780134	-
chr1	250626771	250626870	4	U	100	map	yes
chr1	250626871	308706581	5	W	Super-Scaffold_100013	1	58079711	-
chr2	1	481767	1	W	Super-Scaffold_100024	1	481767	-
chr2	481768	481867	2	U	100	map	yes
chr2	481868	227890221	3	W	Super-Scaffold_100002	1	227408354	+
chr2	227890222	227890321	4	U	100	map	yes
chr2	227890322	244105400	5	W	Super-Scaffold_100021	1	16215079	+
chr3	1	238987194	1	W	Super-Scaffold_2356	1	238987194	+
chr4	1	17038654	1	W	Super-Scaffold_100019	1	17038654	-
chr4	17038655	17038754	2	U	100	map	yes
chr4	17038755	250340355	3	W	Super-Scaffold_100001	1	233301601	-
chr5	1	200845776	1	W	Super-Scaffold_100003	1	200845776	-
chr5	200845777	200845876	2	U	100	map	yes
chr5	200845877	224091639	3	W	Super-Scaffold_100017	1	23245763	-
chr6	1	16739489	1	W	Super-Scaffold_100020	1	16739489	-
chr6	16739490	16739589	2	U	100	map	yes
chr6	16739590	58589344	3	W	Super-Scaffold_100015	1	41849755	+
chr6	58589345	58589444	4	U	100	map	yes
chr6	58589445	181588455	5	W	Super-Scaffold_100009	1	122999011	+
chr7	1	56388752	1	W	Super-Scaffold_2282	1	56388752	-
chr7	56388753	56388852	2	U	100	map	yes
chr7	56388853	156798220	3	W	Super-Scaffold_100011	1	100409368	+
chr7	156798221	156798320	4	U	100	map	yes
chr7	156798321	184035236	5	W	Super-Scaffold_100016	1	27236916	+
chr8	1	161477145	1	W	Super-Scaffold_100005	1	161477145	+
chr8	161477146	161477245	2	U	100	map	yes
chr8	161477246	181926700	3	W	Super-Scaffold_100018	1	20449455	-
chr9	1	162990878	1	W	Super-Scaffold_100004	1	162990878	+
chr10	1	152899971	1	W	Super-Scaffold_100006	1	152899971	+
Super-Scaffold_100022	1	120043	1	W	Super-Scaffold_100022	1	120043	?
Super-Scaffold_100025	1	353883	1	W	Super-Scaffold_100025	1	353883	?
