# Supplementary material for: Effect of sequence depth and length in long-read assembly of the maize inbred NC358
Source: Nat Commun. 2020 May 8;11:2288. doi: 10.1038/s41467-020-16037-7 (PMC7211024; doi:10.1038/s41467-020-16037-7)
Supplement: Supplementary file 4 — Source Data [file 41467_2020_16037_MOESM4_ESM.zip › Source Data/Suppl. Fig. 4/B73_falcon_only_pg_and_gg_v1.agp]

# COMMENT: Generated by ALLMAPS v0.7.6 (2019-06-19)
# COMMAND: python -m jcvi.assembly.allmaps path combined.bed /work/LAS/mhufford-lab/arnstrm/Canu_1.8/shujun/B73_falcon_only/index/B73_falcon_only_consensus_dft.fasta
# FIELDS: object, object_beg, object_end, part_number, component_type, component_id/gap_length, component_beg/gap_type, component_end/linkage, orientation/linkage_evidence
chr1	1	137093670	1	W	Super-Scaffold_100008	1	137093670	+
chr1	137093671	137093770	2	U	100	map	yes
chr1	137093771	249556328	3	W	Super-Scaffold_100010	1	112462558	-
chr1	249556329	249556428	4	U	100	map	yes
chr1	249556429	306961716	5	W	Super-Scaffold_100013	1	57405288	-
chr2	1	473180	1	W	Super-Scaffold_100024	1	473180	-
chr2	473181	473280	2	U	100	map	yes
chr2	473281	226924987	3	W	Super-Scaffold_100002	1	226451707	+
chr2	226924988	226925087	4	U	100	map	yes
chr2	226925088	243121793	5	W	Super-Scaffold_100021	1	16196706	+
chr3	1	86214157	1	W	Super-Scaffold_100012	1	86214157	+
chr3	86214158	86214257	2	U	100	map	yes
chr3	86214258	237800352	3	W	Super-Scaffold_94	1	151586095	+
chr4	1	16940332	1	W	Super-Scaffold_100019	1	16940332	-
chr4	16940333	16940432	2	U	100	map	yes
chr4	16940433	249539381	3	W	Super-Scaffold_100001	1	232598949	-
chr5	1	199835565	1	W	Super-Scaffold_100003	1	199835565	-
chr5	199835566	199835665	2	U	100	map	yes
chr5	199835666	222937035	3	W	Super-Scaffold_100017	1	23101370	-
chr6	1	16787158	1	W	Super-Scaffold_100020	1	16787158	-
chr6	16787159	16787258	2	U	100	map	yes
chr6	16787259	58185645	3	W	Super-Scaffold_100015	1	41398387	+
chr6	58185646	58185745	4	U	100	map	yes
chr6	58185746	180902118	5	W	Super-Scaffold_100009	1	122716373	+
chr7	1	56255579	1	W	Super-Scaffold_343	1	56255579	-
chr7	56255580	56255679	2	U	100	map	yes
chr7	56255680	155648716	3	W	Super-Scaffold_100011	1	99393037	+
chr7	155648717	155648816	4	U	100	map	yes
chr7	155648817	182506607	5	W	Super-Scaffold_100016	1	26857791	+
chr8	1	161179523	1	W	Super-Scaffold_100005	1	161179523	+
chr8	161179524	161179623	2	U	100	map	yes
chr8	161179624	181564237	3	W	Super-Scaffold_100018	1	20384614	-
chr9	1	162157833	1	W	Super-Scaffold_100004	1	162157833	+
chr10	1	152167241	1	W	Super-Scaffold_100006	1	152167241	+
Super-Scaffold_100022	1	198054	1	W	Super-Scaffold_100022	1	198054	?
