# Supplementary material for: Effect of sequence depth and length in long-read assembly of the maize inbred NC358
Source: Nat Commun. 2020 May 8;11:2288. doi: 10.1038/s41467-020-16037-7 (PMC7211024; doi:10.1038/s41467-020-16037-7)
Supplement: Supplementary file 4 — Source Data [file 41467_2020_16037_MOESM4_ESM.zip › Source Data/Suppl. Fig. 4/NC358_21k_60x_pg_and_gg_v1.agp]

# COMMENT: Generated by ALLMAPS v0.7.6 (2019-06-19)
# COMMAND: python -m jcvi.assembly.allmaps path combined.bed /work/LAS/mhufford-lab/arnstrm/Canu_1.8/shujun/NC358_21k_60x/index/NC358_21k_60x_DLE1_consensus_dft.fasta.gapfixed
# FIELDS: object, object_beg, object_end, part_number, component_type, component_id/gap_length, component_beg/gap_type, component_end/linkage, orientation/linkage_evidence
chr1	1	136068589	1	W	Super-Scaffold_1057	1	136068589	-
chr1	136068590	136068689	2	U	100	map	yes
chr1	136068690	224259560	3	W	Super-Scaffold_100011	1	88190871	+
chr1	224259561	224259660	4	U	100	map	yes
chr1	224259661	247395105	5	W	Super-Scaffold_140	1	23135445	+
chr1	247395106	247395205	6	U	100	map	yes
chr1	247395206	304774354	7	W	Super-Scaffold_100016	1	57379149	+
chr2	1	473762	1	W	Super-Scaffold_100050	1	473762	+
chr2	473763	473862	2	U	100	map	yes
chr2	473863	97540934	3	W	Super-Scaffold_100008	1	97067072	+
chr2	97540935	97541034	4	U	100	map	yes
chr2	97541035	196920847	5	W	Super-Scaffold_100006	1	99379813	-
chr2	196920848	196920947	6	U	100	map	yes
chr2	196920948	210371629	7	W	Super-Scaffold_100032	1	13450682	+
chr2	210371630	210371729	8	U	100	map	yes
chr2	210371730	229333581	9	W	Super-Scaffold_100029	1	18961852	+
chr2	229333582	229333681	10	U	100	map	yes
chr2	229333682	245308459	11	W	Super-Scaffold_203	1	15974778	+
chr3	1	237133208	1	W	Super-Scaffold_945	1	237133208	-
chr4	1	17157934	1	W	Super-Scaffold_1107	1	17157934	-
chr4	17157935	17158034	2	U	100	map	yes
chr4	17158035	219077965	3	W	Super-Scaffold_1968	1	201919931	-
chr4	219077966	219078065	4	U	100	map	yes
chr4	219078066	253824568	5	W	Super-Scaffold_230	1	34746503	+
chr5	1	198608071	1	W	Super-Scaffold_100001	1	198608071	-
chr5	198608072	198608171	2	U	100	map	yes
chr5	198608172	222079750	3	W	Super-Scaffold_100025	1	23471579	-
chr6	1	11519928	1	W	Super-Scaffold_100033	1	11519928	-
chr6	11519929	11520028	2	U	100	map	yes
chr6	11520029	53469447	3	W	Super-Scaffold_87	1	41949419	-
chr6	53469448	53469547	4	U	100	map	yes
chr6	53469548	149375509	5	W	Super-Scaffold_974	1	95905962	+
chr6	149375510	149375609	6	U	100	map	yes
chr6	149375610	155840084	7	W	Super-Scaffold_164	1	6464475	-
chr6	155840085	155840184	8	U	100	map	yes
chr6	155840185	176432387	9	W	Super-Scaffold_100028	1	20592203	+
chr7	1	55967816	1	W	Super-Scaffold_197	1	55967816	-
chr7	55967817	55967916	2	U	100	map	yes
chr7	55967917	154486248	3	W	Super-Scaffold_100007	1	98518332	+
chr7	154486249	154486348	4	U	100	map	yes
chr7	154486349	181294990	5	W	Super-Scaffold_169	1	26808642	-
chr8	1	49055802	1	W	Super-Scaffold_76	1	49055802	+
chr8	49055803	49055902	2	U	100	map	yes
chr8	49055903	77388031	3	W	Super-Scaffold_100023	1	28332129	+
chr8	77388032	77388131	4	U	100	map	yes
chr8	77388132	157723340	5	W	Super-Scaffold_100013	1	80335209	-
chr8	157723341	157723440	6	U	100	map	yes
chr8	157723441	178461371	7	W	Super-Scaffold_127	1	20737931	+
chr9	1	60039080	1	W	Super-Scaffold_241	1	60039080	-
chr9	60039081	60039180	2	U	100	map	yes
chr9	60039181	165201821	3	W	Super-Scaffold_1456	1	105162641	+
chr10	1	53744588	1	W	Super-Scaffold_100018	1	53744588	+
chr10	53744589	53744688	2	U	100	map	yes
chr10	53744689	155303220	3	W	Super-Scaffold_187	1	101558532	-
Super-Scaffold_86	1	805364	1	W	Super-Scaffold_86	1	805364	?
Super-Scaffold_109	1	571940	1	W	Super-Scaffold_109	1	571940	?
Super-Scaffold_288	1	452710	1	W	Super-Scaffold_288	1	452710	?
Super-Scaffold_345	1	208656	1	W	Super-Scaffold_345	1	208656	?
Super-Scaffold_368	1	822205	1	W	Super-Scaffold_368	1	822205	?
Super-Scaffold_992	1	626571	1	W	Super-Scaffold_992	1	626571	?
Super-Scaffold_1156	1	2290649	1	W	Super-Scaffold_1156	1	2290649	?
Super-Scaffold_100036	1	1243128	1	W	Super-Scaffold_100036	1	1243128	?
Super-Scaffold_100037	1	739746	1	W	Super-Scaffold_100037	1	739746	?
Super-Scaffold_100038	1	540587	1	W	Super-Scaffold_100038	1	540587	?
Super-Scaffold_100041	1	769608	1	W	Super-Scaffold_100041	1	769608	?
Super-Scaffold_100042	1	182462	1	W	Super-Scaffold_100042	1	182462	?
Super-Scaffold_100044	1	237238	1	W	Super-Scaffold_100044	1	237238	?
Super-Scaffold_100046	1	103292	1	W	Super-Scaffold_100046	1	103292	?
Super-Scaffold_100047	1	432956	1	W	Super-Scaffold_100047	1	432956	?
Super-Scaffold_100048	1	602264	1	W	Super-Scaffold_100048	1	602264	?
Super-Scaffold_100052	1	837864	1	W	Super-Scaffold_100052	1	837864	?
Super-Scaffold_100054	1	714045	1	W	Super-Scaffold_100054	1	714045	?
Super-Scaffold_100058	1	635466	1	W	Super-Scaffold_100058	1	635466	?
Super-Scaffold_100059	1	616817	1	W	Super-Scaffold_100059	1	616817	?
Super-Scaffold_100060	1	436670	1	W	Super-Scaffold_100060	1	436670	?
Super-Scaffold_100062	1	106735	1	W	Super-Scaffold_100062	1	106735	?
Super-Scaffold_100064	1	101188	1	W	Super-Scaffold_100064	1	101188	?
Super-Scaffold_100065	1	278998	1	W	Super-Scaffold_100065	1	278998	?
Super-Scaffold_100068	1	692036	1	W	Super-Scaffold_100068	1	692036	?
Super-Scaffold_100074	1	185378	1	W	Super-Scaffold_100074	1	185378	?
