# Supplementary material for: Effect of sequence depth and length in long-read assembly of the maize inbred NC358
Source: Nat Commun. 2020 May 8;11:2288. doi: 10.1038/s41467-020-16037-7 (PMC7211024; doi:10.1038/s41467-020-16037-7)
Supplement: Supplementary file 4 — Source Data [file 41467_2020_16037_MOESM4_ESM.zip › Source Data/Suppl. Fig. 4/NC358_11k_50x_pg_and_gg_v1.agp]

# COMMENT: Generated by ALLMAPS v0.7.6 (2019-06-19)
# COMMAND: python -m jcvi.assembly.allmaps path combined.bed /work/LAS/mhufford-lab/arnstrm/Canu_1.8/shujun/NC358_11k_50x/index/NC358_11k_50x_DLE1_consensus_dft.fasta
# FIELDS: object, object_beg, object_end, part_number, component_type, component_id/gap_length, component_beg/gap_type, component_end/linkage, orientation/linkage_evidence
chr1	1	137604437	1	W	Super-Scaffold_100003	1	137604437	-
chr1	137604438	137604537	2	U	100	map	yes
chr1	137604538	227140762	3	W	Super-Scaffold_100011	1	89536225	+
chr1	227140763	227140862	4	U	100	map	yes
chr1	227140863	250483048	5	W	Super-Scaffold_100026	1	23342186	+
chr1	250483049	250483148	6	U	100	map	yes
chr1	250483149	308439535	7	W	Super-Scaffold_100016	1	57956387	+
chr2	1	424693	1	W	Super-Scaffold_100050	1	424693	+
chr2	424694	424793	2	U	100	map	yes
chr2	424794	98812711	3	W	Super-Scaffold_100008	1	98387918	+
chr2	98812712	98812811	4	U	100	map	yes
chr2	98812812	199171198	5	W	Super-Scaffold_100006	1	100358387	-
chr2	199171199	199171298	6	U	100	map	yes
chr2	199171299	212560496	7	W	Super-Scaffold_100032	1	13389198	+
chr2	212560497	212560596	8	U	100	map	yes
chr2	212560597	231264802	9	W	Super-Scaffold_100029	1	18704206	+
chr2	231264803	231264902	10	U	100	map	yes
chr2	231264903	247522289	11	W	Super-Scaffold_1984	1	16257387	+
chr3	1	89048176	1	W	Super-Scaffold_8958	1	89048176	-
chr3	89048177	89048276	2	U	100	map	yes
chr3	89048277	240485718	3	W	Super-Scaffold_100002	1	151437442	-
chr4	1	16969563	1	W	Super-Scaffold_100030	1	16969563	-
chr4	16969564	16969663	2	U	100	map	yes
chr4	16969664	222339354	3	W	Super-Scaffold_15684	1	205369691	-
chr4	222339355	222339454	4	U	100	map	yes
chr4	222339455	257739176	5	W	Super-Scaffold_12062	1	35399722	+
chr5	1	201286523	1	W	Super-Scaffold_100001	1	201286523	-
chr5	201286524	201286623	2	U	100	map	yes
chr5	201286624	224492685	3	W	Super-Scaffold_100025	1	23206062	-
chr6	1	11649220	1	W	Super-Scaffold_100033	1	11649220	-
chr6	11649221	11649320	2	U	100	map	yes
chr6	11649321	53313151	3	W	Super-Scaffold_670	1	41663831	-
chr6	53313152	53313251	4	U	100	map	yes
chr6	53313252	149952547	5	W	Super-Scaffold_100009	1	96639296	+
chr6	149952548	149952647	6	U	100	map	yes
chr6	149952648	156406295	7	W	Super-Scaffold_100034	1	6453648	-
chr6	156406296	156406395	8	U	100	map	yes
chr6	156406396	177136390	9	W	Super-Scaffold_100028	1	20729995	+
chr7	1	56604155	1	W	Super-Scaffold_100017	1	56604155	-
chr7	56604156	56604255	2	U	100	map	yes
chr7	56604256	155079824	3	W	Super-Scaffold_100007	1	98475569	+
chr7	155079825	155079924	4	U	100	map	yes
chr7	155079925	182160183	5	W	Super-Scaffold_100024	1	27080259	-
chr8	1	49425090	1	W	Super-Scaffold_100019	1	49425090	-
chr8	49425091	49425190	2	U	100	map	yes
chr8	49425191	78411550	3	W	Super-Scaffold_10734	1	28986360	+
chr8	78411551	78411650	4	U	100	map	yes
chr8	78411651	159926037	5	W	Super-Scaffold_100013	1	81514387	-
chr8	159926038	159926137	6	U	100	map	yes
chr8	159926138	180656439	7	W	Super-Scaffold_100027	1	20730302	+
chr9	1	60298495	1	W	Super-Scaffold_100015	1	60298495	-
chr9	60298496	60298595	2	U	100	map	yes
chr9	60298596	167229449	3	W	Super-Scaffold_100005	1	106930854	+
chr10	1	54302863	1	W	Super-Scaffold_100018	1	54302863	+
chr10	54302864	54302963	2	U	100	map	yes
chr10	54302964	157376656	3	W	Super-Scaffold_8742	1	103073693	-
Super-Scaffold_7068	1	512402	1	W	Super-Scaffold_7068	1	512402	?
Super-Scaffold_9200	1	506746	1	W	Super-Scaffold_9200	1	506746	?
Super-Scaffold_100035	1	1568787	1	W	Super-Scaffold_100035	1	1568787	?
Super-Scaffold_100039	1	356137	1	W	Super-Scaffold_100039	1	356137	?
Super-Scaffold_100041	1	960939	1	W	Super-Scaffold_100041	1	960939	?
Super-Scaffold_100044	1	257103	1	W	Super-Scaffold_100044	1	257103	?
Super-Scaffold_100058	1	414887	1	W	Super-Scaffold_100058	1	414887	?
