# Supplementary material for: Effect of sequence depth and length in long-read assembly of the maize inbred NC358
Source: Nat Commun. 2020 May 8;11:2288. doi: 10.1038/s41467-020-16037-7 (PMC7211024; doi:10.1038/s41467-020-16037-7)
Supplement: Supplementary file 4 — Source Data [file 41467_2020_16037_MOESM4_ESM.zip › Source Data/Suppl. Fig. 4/NC358_21k_50x_pg_and_gg_v1.agp]

# COMMENT: Generated by ALLMAPS v0.7.6 (2019-06-19)
# COMMAND: python -m jcvi.assembly.allmaps path combined.bed /work/LAS/mhufford-lab/arnstrm/Canu_1.8/shujun/NC358_21k_50x/index/NC358_21k_50x_DLE1_consensus_dft.fasta.gapfixed
# FIELDS: object, object_beg, object_end, part_number, component_type, component_id/gap_length, component_beg/gap_type, component_end/linkage, orientation/linkage_evidence
chr1	1	135960437	1	W	Super-Scaffold_2164	1	135960437	-
chr1	135960438	135960537	2	U	100	map	yes
chr1	135960538	224536768	3	W	Super-Scaffold_100011	1	88576231	+
chr1	224536769	224536868	4	U	100	map	yes
chr1	224536869	247597966	5	W	Super-Scaffold_165	1	23061098	+
chr1	247597967	247598066	6	U	100	map	yes
chr1	247598067	304542712	7	W	Super-Scaffold_100016	1	56944646	+
chr2	1	452153	1	W	Super-Scaffold_100050	1	452153	+
chr2	452154	452253	2	U	100	map	yes
chr2	452254	97396751	3	W	Super-Scaffold_100008	1	96944498	+
chr2	97396752	97396851	4	U	100	map	yes
chr2	97396852	196572154	5	W	Super-Scaffold_100006	1	99175303	-
chr2	196572155	196572254	6	U	100	map	yes
chr2	196572255	209979898	7	W	Super-Scaffold_100032	1	13407644	+
chr2	209979899	209979998	8	U	100	map	yes
chr2	209979999	228900960	9	W	Super-Scaffold_100029	1	18920962	+
chr2	228900961	228901060	10	U	100	map	yes
chr2	228901061	244934012	11	W	Super-Scaffold_269	1	16032952	+
chr3	1	237204076	1	W	Super-Scaffold_176	1	237204076	-
chr4	1	17105708	1	W	Super-Scaffold_1218	1	17105708	-
chr4	17105709	17105808	2	U	100	map	yes
chr4	17105809	108886399	3	W	Super-Scaffold_1087	1	91780591	+
chr4	108886400	108886499	4	U	100	map	yes
chr4	108886500	218690911	5	W	Super-Scaffold_100004	1	109804412	+
chr4	218690912	218691011	6	U	100	map	yes
chr4	218691012	253614425	7	W	Super-Scaffold_293	1	34923414	+
chr5	1	198204524	1	W	Super-Scaffold_100001	1	198204524	-
chr5	198204525	198204624	2	U	100	map	yes
chr5	198204625	221747349	3	W	Super-Scaffold_100025	1	23542725	-
chr6	1	12117572	1	W	Super-Scaffold_100033	1	12117572	-
chr6	12117573	12117672	2	U	100	map	yes
chr6	12117673	53809829	3	W	Super-Scaffold_1161	1	41692157	-
chr6	53809830	53809929	4	U	100	map	yes
chr6	53809930	149413415	5	W	Super-Scaffold_1222	1	95603486	+
chr6	149413416	149413515	6	U	100	map	yes
chr6	149413516	155957963	7	W	Super-Scaffold_1336	1	6544448	-
chr6	155957964	155958063	8	U	100	map	yes
chr6	155958064	176609973	9	W	Super-Scaffold_100028	1	20651910	+
chr7	1	55986444	1	W	Super-Scaffold_100017	1	55986444	-
chr7	55986445	55986544	2	U	100	map	yes
chr7	55986545	154483867	3	W	Super-Scaffold_100007	1	98497323	+
chr7	154483868	154483967	4	U	100	map	yes
chr7	154483968	180993990	5	W	Super-Scaffold_231	1	26510023	-
chr8	1	48823693	1	W	Super-Scaffold_1685	1	48823693	-
chr8	48823694	48823793	2	U	100	map	yes
chr8	48823794	77155474	3	W	Super-Scaffold_100023	1	28331681	+
chr8	77155475	77155574	4	U	100	map	yes
chr8	77155575	157534359	5	W	Super-Scaffold_100013	1	80378785	-
chr8	157534360	157534459	6	U	100	map	yes
chr8	157534460	178297886	7	W	Super-Scaffold_134	1	20763427	+
chr9	1	59641351	1	W	Super-Scaffold_100015	1	59641351	-
chr9	59641352	59641451	2	U	100	map	yes
chr9	59641452	164391537	3	W	Super-Scaffold_100005	1	104750086	+
chr10	1	53604854	1	W	Super-Scaffold_100018	1	53604854	+
chr10	53604855	53604954	2	U	100	map	yes
chr10	53604955	155214004	3	W	Super-Scaffold_246	1	101609050	-
Super-Scaffold_3	1	590510	1	W	Super-Scaffold_3	1	590510	?
Super-Scaffold_234	1	2212583	1	W	Super-Scaffold_234	1	2212583	?
Super-Scaffold_344	1	267648	1	W	Super-Scaffold_344	1	267648	?
Super-Scaffold_362	1	573386	1	W	Super-Scaffold_362	1	573386	?
Super-Scaffold_423	1	796049	1	W	Super-Scaffold_423	1	796049	?
Super-Scaffold_1374	1	717971	1	W	Super-Scaffold_1374	1	717971	?
Super-Scaffold_2175	1	647761	1	W	Super-Scaffold_2175	1	647761	?
Super-Scaffold_100036	1	1099015	1	W	Super-Scaffold_100036	1	1099015	?
Super-Scaffold_100038	1	522036	1	W	Super-Scaffold_100038	1	522036	?
Super-Scaffold_100041	1	1280702	1	W	Super-Scaffold_100041	1	1280702	?
Super-Scaffold_100042	1	126471	1	W	Super-Scaffold_100042	1	126471	?
Super-Scaffold_100043	1	534157	1	W	Super-Scaffold_100043	1	534157	?
Super-Scaffold_100044	1	269460	1	W	Super-Scaffold_100044	1	269460	?
Super-Scaffold_100045	1	563692	1	W	Super-Scaffold_100045	1	563692	?
Super-Scaffold_100046	1	102497	1	W	Super-Scaffold_100046	1	102497	?
Super-Scaffold_100047	1	96888	1	W	Super-Scaffold_100047	1	96888	?
Super-Scaffold_100048	1	445266	1	W	Super-Scaffold_100048	1	445266	?
Super-Scaffold_100052	1	419771	1	W	Super-Scaffold_100052	1	419771	?
Super-Scaffold_100054	1	524618	1	W	Super-Scaffold_100054	1	524618	?
Super-Scaffold_100059	1	637220	1	W	Super-Scaffold_100059	1	637220	?
Super-Scaffold_100062	1	109134	1	W	Super-Scaffold_100062	1	109134	?
Super-Scaffold_100064	1	97357	1	W	Super-Scaffold_100064	1	97357	?
Super-Scaffold_100067	1	230845	1	W	Super-Scaffold_100067	1	230845	?
Super-Scaffold_100068	1	537546	1	W	Super-Scaffold_100068	1	537546	?
Super-Scaffold_100069	1	146296	1	W	Super-Scaffold_100069	1	146296	?
Super-Scaffold_100072	1	197121	1	W	Super-Scaffold_100072	1	197121	?
