# Supplementary material for: Effect of sequence depth and length in long-read assembly of the maize inbred NC358
Source: Nat Commun. 2020 May 8;11:2288. doi: 10.1038/s41467-020-16037-7 (PMC7211024; doi:10.1038/s41467-020-16037-7)
Supplement: Supplementary file 4 — Source Data [file 41467_2020_16037_MOESM4_ESM.zip › Source Data/Fig. 1G, Suppl. Fig. 6.xlsx]

## Sheet: Fig. 1G, Suppl. Fig. 6
Experiment	Genome	Assembly	Tissue	Library	total_reads	avg_input_read_length	uniquely_mapped	uniquely_mapped_percent	avg_mapped_read_length	num_splices	num_annotated_splices	num_GTAG_splices	num_GCAG_splices	num_ATAC_splices	num_noncanonical_splices	mismatch_rate	deletion_rate	deletion_length	insertion_rate	insertion_length	multimapped	multimapped_percent	multimapped_toomany	multimapped_toomany_percent	unmapped_mismatches_percent	unmapped_tooshort_percent	unmapped_other_percent	unmapped_mismatches	unmapped_tooshort	unmapped_other
NC358_11k_50x_8DAS_root_MN22011_R	NC358	11k_50x	8DASoot	MN22011	29944693	151	26357501	88.02	149.42	10042953	0	9950418	81686	4839	6010	0.28	0	1.39	0.04	1.09	1153692	3.85	17300	0.06	0	5.65	2.42	0	1691639	724561
NC358_11k_50x_8DAS_root_MN22012_R	NC358	11k_50x	8DASoot	MN22012	25302835	151	22020975	87.03	149.48	8420281	0	8341116	72725	3057	3383	0.27	0	1.39	0.04	1.09	927122	3.66	13704	0.05	0	6.72	2.53	0	1700730	640304
NC358_11k_50x_8DAS_shoot_MN22021_R	NC358	11k_50x	8DAS_shoot	MN22021	25436184	151	20239677	79.57	149.76	7218832	0	7145393	67223	2611	3605	0.22	0	1.38	0.04	1.11	1526893	6	24394	0.1	0	8.22	6.11	0	2090978	1554242
NC358_11k_50x_8DAS_shoot_MN22022_R	NC358	11k_50x	8DAS_shoot	MN22022	26195884	151	22488191	85.85	149.75	8035174	0	7953785	74713	2915	3761	0.22	0	1.38	0.04	1.11	1431659	5.47	18462	0.07	0	6.37	2.25	0	1668299	589273
NC358_11k_50x_V11_base_MN22031_R	NC358	11k_50x	V11_base	MN22031	28490315	151	24374032	85.55	149.78	7973717	0	7894193	73052	2551	3921	0.26	0	1.4	0.04	1.11	1062279	3.73	17688	0.06	0	7.56	3.1	0	2153335	882981
NC358_11k_50x_V11_base_MN22032_R	NC358	11k_50x	V11_base	MN22032	23021823	151	19922034	86.54	149.67	6757904	0	6689859	61640	2411	3994	0.36	0	1.4	0.04	1.11	861728	3.74	12138	0.05	0	7.83	1.84	0	1802376	423547
NC358_11k_50x_V11_middle_MN22041_R	NC358	11k_50x	V11_middle	MN22041	22071843	151	16797578	76.1	149.75	5551129	0	5497660	48980	1866	2623	0.25	0	1.4	0.04	1.13	1085037	4.92	20282	0.09	0	12.28	6.6	0	2711581	1457365
NC358_11k_50x_V11_middle_MN22042_R	NC358	11k_50x	V11_middle	MN22042	21159572	151	16033764	75.78	149.79	5311662	0	5256701	50205	1864	2892	0.25	0	1.38	0.04	1.12	1078564	5.1	22121	0.1	0	10.09	8.93	0	2135304	1889819
NC358_11k_50x_V11_tip_MN22051_R	NC358	11k_50x	V11_tip	MN22051	28907122	151	22129852	76.56	149.63	6920101	0	6857146	58305	1834	2816	0.32	0	1.4	0.04	1.14	1734682	6	35112	0.12	0	11.23	6.09	0	3246764	1760712
NC358_11k_50x_V11_tip_MN22052_R	NC358	11k_50x	V11_tip	MN22052	23156765	151	17243110	74.46	149.71	5742543	0	5690361	47805	1509	2868	0.24	0	1.39	0.04	1.12	1468993	6.34	25289	0.11	0	12.06	7.03	0	2791914	1627459
NC358_11k_50x_V18_tassel_MN22061_R	NC358	11k_50x	V18_tassel	MN22061	24269086	151	20166763	83.1	149.75	7042390	0	6969644	66327	2285	4134	0.24	0	1.4	0.04	1.12	1120473	4.62	15029	0.06	0	8.49	3.74	0	2059551	907270
NC358_11k_50x_V18_tassel_MN22062_R	NC358	11k_50x	V18_tassel	MN22062	27868407	151	22996072	82.52	149.53	7906322	0	7823517	76346	3048	3411	0.41	0.01	2.02	0.04	1.17	1377336	4.94	20054	0.07	0	9.22	3.25	0	2569286	905659
NC358_11k_50x_V18_ear_MN22071_R	NC358	11k_50x	V18_ear	MN22071	28053505	151	24750425	88.23	149.68	9263047	0	9174904	79373	4296	4474	0.28	0	1.38	0.04	1.09	1077097	3.84	13532	0.05	0	5.58	2.3	0	1566685	645766
NC358_11k_50x_V18_ear_MN22073_R	NC358	11k_50x	V18_ear	MN22073	25797093	151	22476199	87.13	149.58	8184776	0	8103720	71901	4104	5051	0.37	0	1.37	0.04	1.1	1003110	3.89	14001	0.05	0	7.33	1.6	0	1891011	412772
NC358_11k_50x_R1_anther_MN22081_R	NC358	11k_50x	R1_anther	MN22081	19825786	151	15593240	78.65	149.83	4730325	0	4679069	47250	1435	2571	0.24	0	1.45	0.04	1.13	1002861	5.06	13620	0.07	0	11.42	4.8	0	2264332	951733
NC358_11k_50x_R1_anther_MN22082_R	NC358	11k_50x	R1_anther	MN22082	16061615	151	12459228	77.57	149.83	3594762	0	3550284	41336	1215	1927	0.27	0	1.41	0.04	1.12	851157	5.3	17215	0.11	0	7.41	9.61	0	1190309	1543706
NC358_11k_50x_16DAP_endosperm_MN22091_R	NC358	11k_50x	16DAP_endosperm	MN22091	19411672	151	15569218	80.21	149.81	4566649	0	4517511	45219	1987	1932	0.26	0	1.41	0.05	1.06	1549926	7.98	18005	0.09	0	6.51	5.21	0	1263408	1011115
NC358_11k_50x_16DAP_endosperm_MN22092_R	NC358	11k_50x	16DAP_endosperm	MN22092	25886468	151	17855312	68.98	149.85	4989733	0	4933651	52425	1613	2044	0.27	0	1.44	0.04	1.05	2014094	7.78	37124	0.14	0	11.88	11.22	0	3075397	2904541
NC358_11k_50x_16DAP_embryo_MN22101_R	NC358	11k_50x	16DAP_embryo	MN22101	26676494	151	22558436	84.56	149.62	8824780	0	8740674	75704	3812	4590	0.29	0	1.41	0.04	1.1	994169	3.73	10955	0.04	0	9.5	2.17	0	2534094	578840
NC358_11k_50x_16DAP_embryo_MN22102_R	NC358	11k_50x	16DAP_embryo	MN22102	21849863	151	19110312	87.46	149.56	7268881	0	7201656	60582	3341	3302	0.35	0	1.4	0.04	1.09	878051	4.02	12616	0.06	0	6.13	2.33	0	1339676	509208
NC358_16k_50x_8DAS_root_MN22011_R	NC358	16k_50x	8DASoot	MN22011	29944693	151	26592922	88.81	149.39	10095886	0	10004666	80980	4686	5554	0.27	0	1.37	0.04	1.13	1146368	3.83	20373	0.07	0	4.88	2.42	0	1460678	724352
NC358_16k_50x_8DAS_root_MN22012_R	NC358	16k_50x	8DASoot	MN22012	25302835	151	22215913	87.8	149.45	8462121	0	8382368	72096	2958	4699	0.26	0	1.36	0.04	1.13	920632	3.64	15881	0.06	0	5.97	2.53	0	1510346	640063
NC358_16k_50x_8DAS_shoot_MN22021_R	NC358	16k_50x	8DAS_shoot	MN22021	25436184	151	20477051	80.5	149.75	7280977	0	7208163	66234	2374	4206	0.2	0	1.36	0.04	1.14	1538433	6.05	39888	0.16	0	7.19	6.1	0	1829047	1551765
NC358_16k_50x_8DAS_shoot_MN22022_R	NC358	16k_50x	8DAS_shoot	MN22022	26195884	151	22747648	86.84	149.74	8101285	0	8020593	73627	2739	4326	0.2	0	1.36	0.04	1.14	1428269	5.45	30341	0.12	0	5.35	2.25	0	1400592	589034
NC358_16k_50x_V11_base_MN22031_R	NC358	16k_50x	V11_base	MN22031	28490315	151	24579568	86.27	149.76	8000249	0	7920870	72469	2534	4376	0.24	0	1.38	0.05	1.15	1088192	3.82	24403	0.09	0	6.73	3.09	0	1917674	880478
NC358_16k_50x_V11_base_MN22032_R	NC358	16k_50x	V11_base	MN22032	23021823	151	20083263	87.24	149.64	6786313	0	6718021	61485	2368	4439	0.35	0	1.37	0.05	1.14	869787	3.78	16188	0.07	0	7.08	1.84	0	1629182	423403
NC358_16k_50x_V11_middle_MN22041_R	NC358	16k_50x	V11_middle	MN22041	22071843	151	17019062	77.11	149.74	5594855	0	5541699	48746	1647	2763	0.22	0	1.37	0.05	1.16	1109386	5.03	28563	0.13	0	11.15	6.59	0	2460562	1454270
NC358_16k_50x_V11_middle_MN22042_R	NC358	16k_50x	V11_middle	MN22042	21159572	151	16211207	76.61	149.76	5341744	0	5287711	49131	1688	3214	0.22	0	1.36	0.05	1.16	1090731	5.15	32943	0.16	0	9.16	8.92	0	1937731	1886960
NC358_16k_50x_V11_tip_MN22051_R	NC358	16k_50x	V11_tip	MN22051	28907122	151	22476337	77.75	149.65	6978522	0	6916008	57947	1724	2843	0.26	0	1.36	0.05	1.15	1779947	6.16	51158	0.18	0	9.83	6.08	0	2841914	1757766
NC358_16k_50x_V11_tip_MN22052_R	NC358	16k_50x	V11_tip	MN22052	23156765	151	17509385	75.61	149.72	5783854	0	5731666	48042	1439	2707	0.19	0	1.35	0.05	1.15	1487885	6.43	38157	0.16	0	10.78	7.02	0	2495956	1625382
NC358_16k_50x_V18_tassel_MN22061_R	NC358	16k_50x	V18_tassel	MN22061	24269086	151	20334562	83.79	149.72	7077239	0	7005125	65777	2248	4089	0.22	0	1.39	0.05	1.16	1136430	4.68	21523	0.09	0	7.71	3.73	0	1871273	905298
NC358_16k_50x_V18_tassel_MN22062_R	NC358	16k_50x	V18_tassel	MN22062	27868407	151	23189581	83.21	149.5	7942477	0	7858977	76203	2964	4333	0.4	0.01	2.02	0.05	1.21	1405990	5.05	27807	0.1	0	8.4	3.24	0	2341774	903255
NC358_16k_50x_V18_ear_MN22071_R	NC358	16k_50x	V18_ear	MN22071	28053505	151	24977240	89.03	149.65	9322808	0	9234198	78746	4153	5711	0.27	0	1.35	0.04	1.12	1051128	3.75	18422	0.07	0	4.86	2.29	0	1364005	642710
NC358_16k_50x_V18_ear_MN22073_R	NC358	16k_50x	V18_ear	MN22073	25797093	151	22686708	87.94	149.55	8237979	0	8156709	72553	4112	4605	0.36	0	1.35	0.04	1.13	978021	3.79	16923	0.07	0	6.6	1.6	0	1702672	412769
NC358_16k_50x_R1_anther_MN22081_R	NC358	16k_50x	R1_anther	MN22081	19825786	151	15663238	79	149.8	4741265	0	4690099	47692	1251	2223	0.23	0	1.43	0.05	1.18	1082894	5.46	20680	0.1	0	10.63	4.8	0	2107381	951593
NC358_16k_50x_R1_anther_MN22082_R	NC358	16k_50x	R1_anther	MN22082	16061615	151	12511725	77.9	149.8	3598187	0	3554131	41136	1059	1861	0.26	0	1.38	0.05	1.18	931120	5.8	27741	0.17	0	6.55	9.59	0	1051502	1539527
NC358_16k_50x_16DAP_endosperm_MN22091_R	NC358	16k_50x	16DAP_endosperm	MN22091	19411672	151	15661774	80.68	149.84	4569419	0	4519394	45865	1983	2177	0.25	0	1.38	0.04	1.21	1558849	8.03	22916	0.12	0	6	5.17	0	1164619	1003514
NC358_16k_50x_16DAP_endosperm_MN22092_R	NC358	16k_50x	16DAP_endosperm	MN22092	25886468	151	17952473	69.35	149.87	4979751	0	4922793	52826	1622	2510	0.26	0	1.41	0.04	1.19	2069827	8	75501	0.29	0	11.24	11.12	0	2909867	2878800
NC358_16k_50x_16DAP_embryo_MN22101_R	NC358	16k_50x	16DAP_embryo	MN22101	26676494	151	22819600	85.54	149.62	8913229	0	8828450	76163	3791	4825	0.27	0	1.39	0.04	1.13	944449	3.54	15335	0.06	0	8.7	2.16	0	2320889	576221
NC358_16k_50x_16DAP_embryo_MN22102_R	NC358	16k_50x	16DAP_embryo	MN22102	21849863	151	19332458	88.48	149.55	7343802	0	7276283	60634	3302	3583	0.32	0	1.38	0.04	1.12	838900	3.84	16602	0.08	0	5.29	2.32	0	1155252	506651
NC358_21k_20x_8DAS_root_MN22011_R	NC358	21k_20x	8DASoot	MN22011	29944693	151	20095871	67.11	146.46	6643303	0	6568665	53831	3415	17392	0.87	0.02	1.35	0.26	1.16	1267801	4.23	27107	0.09	0	26.15	2.41	0	7832103	721811
NC358_21k_20x_8DAS_root_MN22012_R	NC358	21k_20x	8DASoot	MN22012	25302835	151	16813102	66.45	146.5	5584670	0	5519415	48081	2978	14196	0.86	0.02	1.34	0.26	1.17	1082763	4.28	19968	0.08	0	26.67	2.53	0	6746964	640038
NC358_21k_20x_8DAS_shoot_MN22021_R	NC358	21k_20x	8DAS_shoot	MN22021	25436184	151	15559081	61.17	146.81	4783687	0	4726446	40516	2361	14364	0.76	0.02	1.43	0.26	1.17	1630458	6.41	26641	0.1	0	26.21	6.11	0	6666037	1553967
NC358_21k_20x_8DAS_shoot_MN22022_R	NC358	21k_20x	8DAS_shoot	MN22022	26195884	151	17206349	65.68	146.8	5315548	0	5248915	47375	2531	16727	0.76	0.02	1.43	0.26	1.17	1530822	5.84	17664	0.07	0	26.16	2.24	0	6854149	586900
NC358_21k_20x_V11_base_MN22031_R	NC358	21k_20x	V11_base	MN22031	28490315	151	18757614	65.84	146.95	5300124	0	5235791	48551	2408	13374	0.82	0.02	1.4	0.26	1.16	1271815	4.46	20644	0.07	0	26.53	3.09	0	7559744	880498
NC358_21k_20x_V11_base_MN22032_R	NC358	21k_20x	V11_base	MN22032	23021823	151	15254807	66.26	146.72	4473529	0	4418788	39816	2303	12622	0.92	0.02	1.41	0.26	1.16	1013456	4.4	17206	0.07	0	27.42	1.84	0	6312742	423612
NC358_21k_20x_V11_middle_MN22041_R	NC358	21k_20x	V11_middle	MN22041	22071843	151	12884115	58.37	146.92	3641453	0	3599444	29677	1606	10726	0.77	0.02	1.4	0.26	1.17	1284873	5.82	19869	0.09	0	29.12	6.59	0	6428243	1454743
NC358_21k_20x_V11_middle_MN22042_R	NC358	21k_20x	V11_middle	MN22042	21159572	151	12217341	57.74	146.91	3478515	0	3434744	30829	1705	11237	0.76	0.02	1.41	0.26	1.17	1305458	6.17	26126	0.12	0	27.05	8.92	0	5723325	1887322
NC358_21k_20x_V11_tip_MN22051_R	NC358	21k_20x	V11_tip	MN22051	28907122	151	17198970	59.5	146.86	4531420	0	4486341	32348	1601	11130	0.82	0.02	1.33	0.25	1.18	1983443	6.86	39285	0.14	0	27.42	6.08	0	7927592	1757832
NC358_21k_20x_V11_tip_MN22052_R	NC358	21k_20x	V11_tip	MN22052	23156765	151	13298563	57.43	146.86	3731872	0	3692239	27596	1779	10258	0.72	0.02	1.35	0.26	1.18	1684723	7.28	24500	0.11	0	28.18	7.02	0	6523813	1625166
NC358_21k_20x_V18_tassel_MN22061_R	NC358	21k_20x	V18_tassel	MN22061	24269086	151	15295662	63.03	146.86	4600885	0	4542016	42859	2356	13654	0.77	0.02	1.39	0.26	1.17	1393347	5.74	24016	0.1	0	27.39	3.74	0	6648266	907795
NC358_21k_20x_V18_tassel_MN22062_R	NC358	21k_20x	V18_tassel	MN22062	27868407	151	17511447	62.84	146.64	5187744	0	5120314	49537	2920	14973	0.93	0.02	1.53	0.26	1.18	1555850	5.58	39115	0.14	0	28.17	3.27	0	7850681	911314
NC358_21k_20x_V18_ear_MN22071_R	NC358	21k_20x	V18_ear	MN22071	28053505	151	18816284	67.07	146.64	6077425	0	6005223	50311	3334	18557	0.85	0.02	1.38	0.26	1.16	1250140	4.46	23860	0.09	0	26.09	2.3	0	7318085	645136
NC358_21k_20x_V18_ear_MN22073_R	NC358	21k_20x	V18_ear	MN22073	25797093	151	17067275	66.16	146.53	5366811	0	5303222	45791	3101	14697	0.93	0.02	1.39	0.25	1.16	1145193	4.44	19723	0.08	0	27.73	1.59	0	7154663	410239
NC358_21k_20x_R1_anther_MN22081_R	NC358	21k_20x	R1_anther	MN22081	19825786	151	11851198	59.78	147.02	3100666	0	3059179	31138	1618	8731	0.77	0.02	1.38	0.27	1.17	1234438	6.23	23931	0.12	0	29.04	4.84	0	5756759	959460
NC358_21k_20x_R1_anther_MN22082_R	NC358	21k_20x	R1_anther	MN22082	16061615	151	9432301	58.73	147.08	2365756	0	2330915	27090	1436	6315	0.81	0.02	1.35	0.26	1.17	969278	6.03	44293	0.28	0	25.3	9.66	0	4064025	1551718
NC358_21k_20x_16DAP_endosperm_MN22091_R	NC358	21k_20x	16DAP_endosperm	MN22091	19411672	151	12265439	63.19	147.5	3090262	0	3047268	32728	1644	8622	0.71	0.02	1.48	0.22	1.14	1921423	9.9	39644	0.2	0	21.53	5.19	0	4178017	1007149
NC358_21k_20x_16DAP_endosperm_MN22092_R	NC358	21k_20x	16DAP_endosperm	MN22092	25886468	151	14128181	54.58	147.62	3368772	0	3320253	37505	1632	9382	0.73	0.02	1.5	0.21	1.13	2616968	10.11	180235	0.7	0	23.35	11.27	0	6043943	2917141
NC358_21k_20x_16DAP_embryo_MN22101_R	NC358	21k_20x	16DAP_embryo	MN22101	26676494	151	17340891	65	146.58	5867681	0	5796639	50863	2893	17286	0.85	0.02	1.4	0.25	1.16	1214627	4.55	22997	0.09	0	28.19	2.16	0	7521648	576331
NC358_21k_20x_16DAP_embryo_MN22102_R	NC358	21k_20x	16DAP_embryo	MN22102	21849863	151	14646950	67.03	146.54	4827643	0	4774698	37514	2201	13230	0.91	0.02	1.39	0.25	1.16	978822	4.48	22378	0.1	0	26.06	2.32	0	5694737	506976
NC358_21k_30x_8DAS_root_MN22011_R	NC358	21k_30x	8DASoot	MN22011	29944693	151	26284616	87.78	148.52	9536258	0	9438963	78214	4767	14314	0.31	0.01	1.27	0.12	1.11	1186842	3.96	12307	0.04	0	5.78	2.44	0	1730434	730494
NC358_21k_30x_8DAS_root_MN22012_R	NC358	21k_30x	8DASoot	MN22012	25302835	151	21955842	86.77	148.57	7989794	0	7904998	68366	3034	13396	0.31	0.01	1.26	0.12	1.11	956609	3.78	9532	0.04	0	6.86	2.55	0	1735669	645183
NC358_21k_30x_8DAS_shoot_MN22021_R	NC358	21k_30x	8DAS_shoot	MN22021	25436184	151	20263071	79.66	148.89	6909372	0	6830549	63385	2563	12875	0.25	0.01	1.27	0.13	1.11	1568952	6.17	10445	0.04	0	7.98	6.15	0	2029572	1564144
NC358_21k_30x_8DAS_shoot_MN22022_R	NC358	21k_30x	8DAS_shoot	MN22022	26195884	151	22510660	85.93	148.87	7681884	0	7594741	70464	2889	13790	0.25	0.01	1.27	0.13	1.11	1478988	5.65	9662	0.04	0	6.11	2.27	0	1601559	595015
NC358_21k_30x_V11_base_MN22031_R	NC358	21k_30x	V11_base	MN22031	28490315	151	24327357	85.39	148.89	7574460	0	7488340	70778	2570	12772	0.29	0.01	1.28	0.13	1.11	1118126	3.92	9096	0.03	0	7.54	3.12	0	2147228	888508
NC358_21k_30x_V11_base_MN22032_R	NC358	21k_30x	V11_base	MN22032	23021823	151	19849521	86.22	148.74	6418119	0	6345962	58162	2470	11525	0.4	0.01	1.28	0.13	1.11	911692	3.96	8541	0.04	0	7.92	1.86	0	1823761	428308
NC358_21k_30x_V11_middle_MN22041_R	NC358	21k_30x	V11_middle	MN22041	22071843	151	16812307	76.17	148.87	5301261	0	5242980	46572	1785	9924	0.27	0.01	1.26	0.13	1.12	1134672	5.14	7175	0.03	0	12.03	6.62	0	2656075	1461614
NC358_21k_30x_V11_middle_MN22042_R	NC358	21k_30x	V11_middle	MN22042	21159572	151	16015193	75.69	148.9	5063259	0	5004081	47746	1810	9622	0.27	0.01	1.26	0.13	1.12	1107810	5.24	8194	0.04	0	10.08	8.96	0	2132669	1895706
NC358_21k_30x_V11_tip_MN22051_R	NC358	21k_30x	V11_tip	MN22051	28907122	151	22159688	76.66	148.72	6596880	0	6531722	53653	1841	9664	0.33	0.01	1.26	0.13	1.13	1825642	6.32	13821	0.05	0	10.84	6.13	0	3135086	1772885
NC358_21k_30x_V11_tip_MN22052_R	NC358	21k_30x	V11_tip	MN22052	23156765	151	17279319	74.62	148.79	5472211	0	5416264	45893	1671	8383	0.25	0.01	1.26	0.13	1.12	1529121	6.6	9386	0.04	0	11.68	7.05	0	2705756	1633183
NC358_21k_30x_V18_tassel_MN22061_R	NC358	21k_30x	V18_tassel	MN22061	24269086	151	20114603	82.88	148.85	6701972	0	6624798	63114	2542	11518	0.27	0.01	1.27	0.13	1.11	1160628	4.78	9704	0.04	0	8.51	3.78	0	2066324	917827
NC358_21k_30x_V18_tassel_MN22062_R	NC358	21k_30x	V18_tassel	MN22062	27868407	151	22902934	82.18	148.63	7518130	0	7430140	72788	3376	11826	0.44	0.01	1.73	0.13	1.13	1433044	5.14	12401	0.04	0	9.3	3.33	0	2591945	928083
NC358_21k_30x_V18_ear_MN22071_R	NC358	21k_30x	V18_ear	MN22071	28053505	151	24669812	87.94	148.76	8823725	0	8728507	75805	4269	15144	0.31	0.01	1.26	0.12	1.1	1112745	3.97	9668	0.03	0	5.73	2.33	0	1607585	653695
NC358_21k_30x_V18_ear_MN22073_R	NC358	21k_30x	V18_ear	MN22073	25797093	151	22382890	86.77	148.65	7792336	0	7705062	68897	4365	14012	0.41	0.01	1.27	0.12	1.11	1050644	4.07	10461	0.04	0	7.51	1.61	0	1937694	415404
NC358_21k_30x_R1_anther_MN22081_R	NC358	21k_30x	R1_anther	MN22081	19825786	151	15470928	78.03	149	4489749	0	4434805	45661	1354	7929	0.28	0.01	1.29	0.13	1.13	1119507	5.65	8793	0.04	0	11.38	4.89	0	2256806	969752
NC358_21k_30x_R1_anther_MN22082_R	NC358	21k_30x	R1_anther	MN22082	16061615	151	12337755	76.82	149.04	3409447	0	3363418	39843	1125	5061	0.31	0.01	1.28	0.12	1.13	933485	5.81	9342	0.06	0	7.53	9.79	0	1209075	1571958
NC358_21k_30x_16DAP_endosperm_MN22091_R	NC358	21k_30x	16DAP_endosperm	MN22091	19411672	151	15514873	79.93	149.14	4345739	0	4291735	43162	1983	8859	0.28	0.01	1.31	0.11	1.08	1552169	8	12320	0.06	0	6.75	5.26	0	1310832	1021478
NC358_21k_30x_16DAP_endosperm_MN22092_R	NC358	21k_30x	16DAP_endosperm	MN22092	25886468	151	17768291	68.64	149.17	4756658	0	4695246	50192	1596	9624	0.3	0.01	1.34	0.11	1.08	1936849	7.48	20880	0.08	0	12.2	11.6	0	3157877	3002571
NC358_21k_30x_16DAP_embryo_MN22101_R	NC358	21k_30x	16DAP_embryo	MN22101	26676494	151	22515899	84.4	148.74	8425801	0	8334428	72601	4072	14700	0.31	0.01	1.3	0.12	1.1	1008166	3.78	7460	0.03	0	9.59	2.2	0	2558122	586847
NC358_21k_30x_16DAP_embryo_MN22102_R	NC358	21k_30x	16DAP_embryo	MN22102	21849863	151	19068055	87.27	148.68	6940990	0	6868850	57169	3440	11531	0.37	0.01	1.3	0.12	1.1	894439	4.09	8650	0.04	0	6.24	2.35	0	1364750	513969
NC358_21k_40x_8DAS_root_MN22011_R	NC358	21k_40x	8DASoot	MN22011	29944693	151	26521132	88.57	148.98	9895990	0	9802227	80489	4739	8535	0.28	0	1.32	0.08	1.16	1149591	3.84	16323	0.05	0	5.1	2.44	0	1527056	730591
NC358_21k_40x_8DAS_root_MN22012_R	NC358	21k_40x	8DASoot	MN22012	25302835	151	22154530	87.56	149.05	8294257	0	8211564	72147	2947	7599	0.28	0	1.31	0.08	1.16	926597	3.66	12889	0.05	0	6.18	2.55	0	1563631	645188
NC358_21k_40x_8DAS_shoot_MN22021_R	NC358	21k_40x	8DAS_shoot	MN22021	25436184	151	20449673	80.4	149.37	7142653	0	7068432	65869	2227	6125	0.21	0	1.32	0.08	1.16	1513647	5.95	21633	0.09	0	7.42	6.15	0	1887114	1564117
NC358_21k_40x_8DAS_shoot_MN22022_R	NC358	21k_40x	8DAS_shoot	MN22022	26195884	151	22716985	86.72	149.35	7945590	0	7862049	73665	2590	7286	0.21	0	1.32	0.08	1.16	1422561	5.43	15640	0.06	0	5.52	2.27	0	1446040	594658
NC358_21k_40x_V11_base_MN22031_R	NC358	21k_40x	V11_base	MN22031	28490315	151	24523484	86.08	149.34	7866858	0	7784990	73261	2419	6188	0.26	0	1.33	0.09	1.17	1073499	3.77	15513	0.05	0	6.98	3.12	0	1988829	888990
NC358_21k_40x_V11_base_MN22032_R	NC358	21k_40x	V11_base	MN22032	23021823	151	20018895	86.96	149.21	6658949	0	6589941	60534	2370	6104	0.37	0.01	1.33	0.08	1.16	875029	3.8	12168	0.05	0	7.33	1.86	0	1687520	428211
NC358_21k_40x_V11_middle_MN22041_R	NC358	21k_40x	V11_middle	MN22041	22071843	151	16948690	76.79	149.34	5488342	0	5433658	47960	1574	5150	0.23	0	1.34	0.09	1.17	1118138	5.07	18821	0.09	0	11.44	6.62	0	2525031	1461163
NC358_21k_40x_V11_middle_MN22042_R	NC358	21k_40x	V11_middle	MN22042	21159572	151	16147181	76.31	149.35	5246726	0	5191505	48450	1614	5157	0.24	0	1.35	0.09	1.17	1077470	5.09	20906	0.1	0	9.54	8.96	0	2018362	1895653
NC358_21k_40x_V11_tip_MN22051_R	NC358	21k_40x	V11_tip	MN22051	28907122	151	22355849	77.34	149.21	6798400	0	6736002	56319	1360	4719	0.28	0	1.3	0.09	1.17	1817512	6.29	37024	0.13	0	10.11	6.14	0	2922093	1774644
NC358_21k_40x_V11_tip_MN22052_R	NC358	21k_40x	V11_tip	MN22052	23156765	151	17419539	75.22	149.29	5645764	0	5592243	48095	1110	4316	0.21	0.01	1.32	0.09	1.17	1515733	6.55	27429	0.12	0	11.06	7.05	0	2561367	1632697
NC358_21k_40x_V18_tassel_MN22061_R	NC358	21k_40x	V18_tassel	MN22061	24269086	151	20278894	83.56	149.3	6938431	0	6864663	65088	2135	6545	0.24	0	1.32	0.09	1.16	1131269	4.66	15161	0.06	0	7.93	3.79	0	1924150	919612
NC358_21k_40x_V18_tassel_MN22062_R	NC358	21k_40x	V18_tassel	MN22062	27868407	151	23098868	82.89	149.09	7783693	0	7697903	76348	2906	6536	0.41	0.01	1.83	0.09	1.19	1399359	5.02	21073	0.08	0	8.68	3.34	0	2418490	930617
NC358_21k_40x_V18_ear_MN22071_R	NC358	21k_40x	V18_ear	MN22071	28053505	151	24891737	88.73	149.25	9135236	0	9042905	78867	4230	9234	0.28	0	1.32	0.08	1.14	1078804	3.85	13202	0.05	0	5.05	2.33	0	1416301	653461
NC358_21k_40x_V18_ear_MN22073_R	NC358	21k_40x	V18_ear	MN22073	25797093	151	22597594	87.6	149.14	8068416	0	7983774	72361	4118	8163	0.38	0	1.33	0.08	1.14	1016781	3.94	13605	0.05	0	6.79	1.62	0	1751281	417832
NC358_21k_40x_R1_anther_MN22081_R	NC358	21k_40x	R1_anther	MN22081	19825786	151	15623007	78.8	149.45	4650800	0	4597605	47865	1319	4011	0.24	0.01	1.36	0.08	1.17	1072103	5.41	15447	0.08	0	10.84	4.87	0	2149528	965701
NC358_21k_40x_R1_anther_MN22082_R	NC358	21k_40x	R1_anther	MN22082	16061615	151	12451289	77.52	149.46	3529969	0	3484588	41248	1170	2963	0.27	0.01	1.33	0.08	1.17	905630	5.64	19200	0.12	0	6.95	9.77	0	1116280	1569216
NC358_21k_40x_16DAP_endosperm_MN22091_R	NC358	21k_40x	16DAP_endosperm	MN22091	19411672	151	15631162	80.52	149.49	4470290	0	4419118	45568	1982	3622	0.26	0	1.4	0.07	1.13	1530890	7.89	17498	0.09	0	6.23	5.27	0	1209228	1022894
NC358_21k_40x_16DAP_endosperm_MN22092_R	NC358	21k_40x	16DAP_endosperm	MN22092	25886468	151	17884572	69.09	149.52	4870260	0	4812414	52391	1629	3826	0.27	0	1.43	0.07	1.13	1928638	7.45	41570	0.16	0	11.69	11.61	0	3026199	3005489
NC358_21k_40x_16DAP_embryo_MN22101_R	NC358	21k_40x	16DAP_embryo	MN22101	26676494	151	22739699	85.24	149.21	8746535	0	8658965	76070	3829	7671	0.29	0	1.36	0.08	1.14	970173	3.64	10684	0.04	0	8.88	2.2	0	2369019	586919
NC358_21k_40x_16DAP_embryo_MN22102_R	NC358	21k_40x	16DAP_embryo	MN22102	21849863	151	19262084	88.16	149.15	7203543	0	7133841	60307	3372	6023	0.34	0	1.35	0.08	1.14	858244	3.93	12172	0.06	0	5.5	2.36	0	1201717	515646
NC358_21k_50x_8DAS_root_MN22011_R	NC358	21k_50x	8DASoot	MN22011	29944693	151	26537523	88.62	149.09	9955674	0	9864047	79098	4732	7797	0.29	0	1.4	0.07	1.2	1138229	3.8	23928	0.08	0	5.05	2.45	0	1511642	733371
NC358_21k_50x_8DAS_root_MN22012_R	NC358	21k_50x	8DASoot	MN22012	25302835	151	22191764	87.7	149.11	8340176	0	8259795	71425	3029	5927	0.29	0	1.39	0.07	1.2	919843	3.64	20652	0.08	0	6.03	2.55	0	1525475	645101
NC358_21k_50x_8DAS_shoot_MN22021_R	NC358	21k_50x	8DAS_shoot	MN22021	25436184	151	20466949	80.46	149.46	7216866	0	7142340	67435	2407	4684	0.23	0	1.39	0.07	1.21	1235530	4.86	312249	1.23	0	7.3	6.16	0	1855619	1565837
NC358_21k_50x_8DAS_shoot_MN22022_R	NC358	21k_50x	8DAS_shoot	MN22022	26195884	151	22735449	86.79	149.45	8026721	0	7943379	74963	2714	5665	0.23	0	1.39	0.07	1.21	1216855	4.65	234461	0.9	0	5.39	2.28	0	1411884	597235
NC358_21k_50x_V11_base_MN22031_R	NC358	21k_50x	V11_base	MN22031	28490315	151	24601713	86.35	149.41	7924913	0	7844652	72355	2585	5321	0.27	0.01	1.36	0.07	1.22	934643	3.28	138846	0.49	0	6.76	3.12	0	1926130	888983
NC358_21k_50x_V11_base_MN22032_R	NC358	21k_50x	V11_base	MN22032	23021823	151	20077626	87.21	149.29	6711903	0	6643621	61045	2459	4778	0.38	0.01	1.36	0.07	1.21	827807	3.6	52938	0.23	0	7.1	1.87	0	1633279	430173
NC358_21k_50x_V11_middle_MN22041_R	NC358	21k_50x	V11_middle	MN22041	22071843	151	17050314	77.25	149.43	5553961	0	5500015	48501	1619	3826	0.25	0.01	1.45	0.07	1.23	866875	3.93	238648	1.08	0	11.12	6.63	0	2453295	1462711
NC358_21k_50x_V11_middle_MN22042_R	NC358	21k_50x	V11_middle	MN22042	21159572	151	16249224	76.79	149.4	5295485	0	5240797	48892	1643	4153	0.26	0.01	1.42	0.07	1.23	835032	3.95	244501	1.16	0	9.13	8.97	0	1932339	1898476
NC358_21k_50x_V11_tip_MN22051_R	NC358	21k_50x	V11_tip	MN22051	28907122	151	22485406	77.79	149.39	6953364	0	6889246	58505	1660	3953	0.3	0	1.47	0.07	1.22	1225570	4.24	562518	1.95	0	9.89	6.14	0	2858801	1774827
NC358_21k_50x_V11_tip_MN22052_R	NC358	21k_50x	V11_tip	MN22052	23156765	151	17534764	75.72	149.42	5758590	0	5705418	48486	1390	3296	0.23	0.01	1.45	0.07	1.22	1064770	4.6	442102	1.91	0	10.71	7.06	0	2480193	1634936
NC358_21k_50x_V18_tassel_MN22061_R	NC358	21k_50x	V18_tassel	MN22061	24269086	151	20388111	84.01	149.31	7005130	0	6931702	65401	2428	5599	0.27	0.01	1.37	0.08	1.23	1033024	4.26	96312	0.4	0	7.55	3.79	0	1832000	919639
NC358_21k_50x_V18_tassel_MN22062_R	NC358	21k_50x	V18_tassel	MN22062	27868407	151	23186830	83.2	149.17	7860742	0	7776029	76255	3196	5262	0.43	0.01	1.87	0.07	1.25	1277879	4.59	107385	0.39	0	8.5	3.33	0	2368441	927872
NC358_21k_50x_V18_ear_MN22071_R	NC358	21k_50x	V18_ear	MN22071	28053505	151	24958737	88.97	149.35	9218521	0	9127953	78344	4238	7986	0.29	0.01	1.42	0.07	1.2	1035892	3.69	30826	0.11	0	4.89	2.34	0	1371669	656381
NC358_21k_50x_V18_ear_MN22073_R	NC358	21k_50x	V18_ear	MN22073	25797093	151	22665111	87.86	149.25	8146730	0	8063743	71941	4242	6804	0.38	0.01	1.42	0.07	1.2	971337	3.77	29182	0.11	0	6.64	1.62	0	1713428	418035
NC358_21k_50x_R1_anther_MN22081_R	NC358	21k_50x	R1_anther	MN22081	19825786	151	15705393	79.22	149.46	4700883	0	4648244	47956	1369	3314	0.28	0.01	1.46	0.07	1.24	957718	4.83	103226	0.52	0	10.58	4.85	0	2097795	961654
NC358_21k_50x_R1_anther_MN22082_R	NC358	21k_50x	R1_anther	MN22082	16061615	151	12503327	77.85	149.54	3564960	0	3519509	41567	1190	2694	0.29	0.01	1.42	0.07	1.24	788427	4.91	89352	0.56	0	6.93	9.76	0	1112997	1567512
NC358_21k_50x_16DAP_endosperm_MN22091_R	NC358	21k_50x	16DAP_endosperm	MN22091	19411672	151	15700031	80.88	149.58	4525431	0	4475198	45302	2007	2924	0.27	0	1.4	0.06	1.18	1492191	7.69	23032	0.12	0	6.04	5.27	0	1172977	1023441
NC358_21k_50x_16DAP_endosperm_MN22092_R	NC358	21k_50x	16DAP_endosperm	MN22092	25886468	151	18052292	69.74	149.5	4933526	0	4876532	52186	1634	3174	0.31	0	1.41	0.06	1.17	1828240	7.06	37345	0.14	0	11.4	11.65	0	2951928	3016663
NC358_21k_50x_16DAP_embryo_MN22101_R	NC358	21k_50x	16DAP_embryo	MN22101	26676494	151	22828398	85.57	149.25	8814789	0	8729644	74905	3918	6322	0.31	0.01	1.44	0.06	1.2	939983	3.52	25781	0.1	0	8.6	2.2	0	2295190	587142
NC358_21k_50x_16DAP_embryo_MN22102_R	NC358	21k_50x	16DAP_embryo	MN22102	21849863	151	19296747	88.32	149.26	7262982	0	7194500	59964	3409	5109	0.35	0.01	1.43	0.06	1.2	827771	3.79	26657	0.12	0	5.41	2.36	0	1182742	515946
NC358_21k_60x_8DAS_root_MN22011_R	NC358	21k_60x	8DASoot	MN22011	29944693	151	26588055	88.79	149.16	10009440	0	9917947	80515	4697	6281	0.28	0	1.41	0.06	1.26	1123069	3.75	15812	0.05	0	4.96	2.45	0	1484491	733266
NC358_21k_60x_8DAS_root_MN22012_R	NC358	21k_60x	8DASoot	MN22012	25302835	151	22209178	87.77	149.22	8386150	0	8304794	71958	2952	6446	0.27	0	1.4	0.06	1.27	906262	3.58	12306	0.05	0	6.04	2.55	0	1529399	645690
NC358_21k_60x_8DAS_shoot_MN22021_R	NC358	21k_60x	8DAS_shoot	MN22021	25436184	151	20453951	80.41	149.56	7238523	0	7163643	67084	2588	5208	0.21	0.01	1.45	0.06	1.26	1547210	6.08	17105	0.07	0	7.28	6.15	0	1852751	1565167
NC358_21k_60x_8DAS_shoot_MN22022_R	NC358	21k_60x	8DAS_shoot	MN22022	26195884	151	22730491	86.77	149.54	8050632	0	7966751	75110	2840	5931	0.21	0.01	1.45	0.06	1.26	1436343	5.48	12989	0.05	0	5.42	2.28	0	1419097	596964
NC358_21k_60x_V11_base_MN22031_R	NC358	21k_60x	V11_base	MN22031	28490315	151	24590080	86.31	149.54	7950537	0	7866163	74047	2421	7906	0.25	0.01	1.42	0.07	1.27	1056884	3.71	13110	0.05	0	6.81	3.13	0	1939028	891213
NC358_21k_60x_V11_base_MN22032_R	NC358	21k_60x	V11_base	MN22032	23021823	151	20079283	87.22	149.42	6737137	0	6668833	61778	2388	4138	0.36	0.01	1.43	0.06	1.26	852352	3.7	10482	0.05	0	7.17	1.87	0	1649501	430205
NC358_21k_60x_V11_middle_MN22041_R	NC358	21k_60x	V11_middle	MN22041	22071843	151	17002760	77.03	149.56	5564965	0	5511344	48552	1732	3337	0.23	0.01	1.47	0.06	1.29	1114541	5.05	13624	0.06	0	11.23	6.63	0	2477968	1462950
NC358_21k_60x_V11_middle_MN22042_R	NC358	21k_60x	V11_middle	MN22042	21159572	151	16211618	76.62	149.56	5309351	0	5254635	49522	1675	3519	0.24	0.01	1.43	0.07	1.29	1074819	5.08	15689	0.07	0	9.26	8.97	0	1959405	1898041
NC358_21k_60x_V11_tip_MN22051_R	NC358	21k_60x	V11_tip	MN22051	28907122	151	22422040	77.57	149.51	6974896	0	6910595	59421	1861	3019	0.28	0	1.51	0.06	1.27	1811949	6.27	26041	0.09	0	9.93	6.14	0	2871538	1775554
NC358_21k_60x_V11_tip_MN22052_R	NC358	21k_60x	V11_tip	MN22052	23156765	151	17474543	75.46	149.58	5776317	0	5722440	49218	1668	2991	0.2	0.01	1.46	0.07	1.28	1515259	6.54	16984	0.07	0	10.86	7.06	0	2514998	1634981
NC358_21k_60x_V18_tassel_MN22061_R	NC358	21k_60x	V18_tassel	MN22061	24269086	151	20333815	83.78	149.52	7034673	0	6961261	66232	2445	4735	0.24	0	1.44	0.06	1.26	1109694	4.57	13871	0.06	0	7.79	3.79	0	1891467	920239
NC358_21k_60x_V18_tassel_MN22062_R	NC358	21k_60x	V18_tassel	MN22062	27868407	151	23180161	83.18	149.3	7896122	0	7812028	76049	3168	4877	0.41	0.01	1.93	0.07	1.3	1365161	4.9	18826	0.07	0	8.51	3.34	0	2372932	931327
NC358_21k_60x_V18_ear_MN22071_R	NC358	21k_60x	V18_ear	MN22071	28053505	151	24955688	88.96	149.43	9251500	0	9161461	79187	4154	6698	0.28	0	1.41	0.06	1.25	1043460	3.72	12839	0.05	0	4.94	2.34	0	1385316	656202
NC358_21k_60x_V18_ear_MN22073_R	NC358	21k_60x	V18_ear	MN22073	25797093	151	22663373	87.85	149.33	8176711	0	8093816	72546	4130	6219	0.37	0.01	1.41	0.06	1.25	979404	3.8	12990	0.05	0	6.68	1.62	0	1723380	417946
NC358_21k_60x_R1_anther_MN22081_R	NC358	21k_60x	R1_anther	MN22081	19825786	151	15653545	78.96	149.61	4714786	0	4663021	47913	1384	2468	0.24	0.01	1.49	0.06	1.27	1064553	5.37	13616	0.07	0	10.72	4.89	0	2124821	969251
NC358_21k_60x_R1_anther_MN22082_R	NC358	21k_60x	R1_anther	MN22082	16061615	151	12506334	77.86	149.59	3568990	0	3524598	41252	1159	1981	0.27	0.01	1.45	0.06	1.27	888024	5.53	17048	0.11	0	6.7	9.8	0	1076145	1574064
NC358_21k_60x_16DAP_endosperm_MN22091_R	NC358	21k_60x	16DAP_endosperm	MN22091	19411672	151	15657348	80.66	149.57	4538491	0	4488334	45575	2018	2564	0.27	0	1.39	0.06	1.24	1527767	7.87	17104	0.09	0	6.11	5.27	0	1186270	1023183
NC358_21k_60x_16DAP_endosperm_MN22092_R	NC358	21k_60x	16DAP_endosperm	MN22092	25886468	151	17925864	69.25	149.63	4947028	0	4890184	52575	1617	2652	0.28	0	1.42	0.06	1.23	1926094	7.44	37065	0.14	0	11.51	11.65	0	2980596	3016849
NC358_21k_60x_16DAP_embryo_MN22101_R	NC358	21k_60x	16DAP_embryo	MN22101	26676494	151	22796437	85.46	149.4	8856610	0	8771298	75990	3796	5526	0.28	0	1.44	0.06	1.25	941793	3.53	10760	0.04	0	8.77	2.2	0	2340402	587102
NC358_21k_60x_16DAP_embryo_MN22102_R	NC358	21k_60x	16DAP_embryo	MN22102	21849863	151	19317878	88.41	149.35	7297618	0	7229242	60398	3358	4620	0.34	0.01	1.43	0.06	1.25	829627	3.8	12034	0.06	0	5.38	2.36	0	1174928	515396
NC358_21k_75x_8DAS_root_MN22011_R	NC358	21k_75x	8DASoot	MN22011	29944693	151	26585289	88.78	149.34	10100720	0	10010244	81579	4601	4296	0.27	0	1.41	0.05	1.3	1093137	3.65	18830	0.06	0	5.06	2.44	0	1516271	731166
NC358_21k_75x_8DAS_root_MN22012_R	NC358	21k_75x	8DASoot	MN22012	25302835	151	22210990	87.78	149.4	8470342	0	8391270	72568	2949	3555	0.27	0	1.39	0.05	1.3	882146	3.49	14689	0.06	0	6.12	2.55	0	1549419	645591
NC358_21k_75x_8DAS_shoot_MN22021_R	NC358	21k_75x	8DAS_shoot	MN22021	25436184	151	20432890	80.33	149.73	7294779	0	7220613	68228	2689	3249	0.2	0	1.43	0.05	1.3	1387869	5.46	161147	0.63	0	7.43	6.15	0	1889933	1564345
NC358_21k_75x_8DAS_shoot_MN22022_R	NC358	21k_75x	8DAS_shoot	MN22022	26195884	151	22708675	86.69	149.72	8110123	0	8028363	75220	2808	3732	0.2	0	1.43	0.05	1.3	1325770	5.06	117651	0.45	0	5.52	2.28	0	1446373	597415
NC358_21k_75x_R1_anther_MN22081_R	NC358	21k_75x	R1_anther	MN22081	19825786	151	15686364	79.12	149.76	4771658	0	4720399	48019	1371	1869	0.24	0	1.47	0.05	1.32	951136	4.8	72657	0.37	0	10.83	4.88	0	2147821	967808
NC358_21k_75x_R1_anther_MN22082_R	NC358	21k_75x	R1_anther	MN22082	16061615	151	12521013	77.96	149.75	3618124	0	3574029	41623	1234	1238	0.27	0.01	1.43	0.05	1.32	784992	4.89	63349	0.39	0	6.96	9.8	0	1118027	1574234
NC358_21k_75x_16DAP_endosperm_MN22091_R	NC358	21k_75x	16DAP_endosperm	MN22091	19411672	151	15688515	80.82	149.78	4574444	0	4524371	45724	2000	2349	0.26	0	1.44	0.05	1.25	1467720	7.56	18410	0.09	0	6.26	5.27	0	1214552	1022475
NC358_21k_75x_16DAP_endosperm_MN22092_R	NC358	21k_75x	16DAP_endosperm	MN22092	25886468	151	17965246	69.4	149.81	4990874	0	4933698	53237	1645	2294	0.27	0	1.45	0.05	1.25	1822016	7.04	46392	0.18	0	11.75	11.63	0	3041940	3010874
NC358_21k_75x_16DAP_embryo_MN22101_R	NC358	21k_75x	16DAP_embryo	MN22101	26676494	151	22755152	85.3	149.56	8894344	0	8808761	76598	4331	4654	0.28	0	1.45	0.05	1.28	923742	3.46	15793	0.06	0	8.98	2.2	0	2395047	586760
NC358_21k_75x_16DAP_embryo_MN22102_R	NC358	21k_75x	16DAP_embryo	MN22102	21849863	151	19284203	88.26	149.5	7329253	0	7261450	60992	3258	3553	0.33	0	1.44	0.04	1.28	812500	3.72	16569	0.08	0	5.59	2.36	0	1221075	515516
NC358_21k_75x_V11_base_MN22031_R	NC358	21k_75x	V11_base	MN22031	28490315	151	24570811	86.24	149.71	8024452	0	7944313	73936	2614	3589	0.25	0	1.43	0.05	1.31	974481	3.42	80706	0.28	0	6.93	3.12	0	1975096	889221
NC358_21k_75x_V11_base_MN22032_R	NC358	21k_75x	V11_base	MN22032	23021823	151	20065049	87.16	149.6	6794622	0	6726948	62231	2369	3074	0.36	0	1.44	0.05	1.29	816860	3.55	29607	0.13	0	7.3	1.87	0	1679961	430346
NC358_21k_75x_V11_middle_MN22041_R	NC358	21k_75x	V11_middle	MN22041	22071843	151	16994511	77	149.72	5616949	0	5563342	49595	1858	2154	0.22	0	1.47	0.05	1.33	961615	4.36	145354	0.66	0	11.36	6.63	0	2507133	1463230
NC358_21k_75x_V11_middle_MN22042_R	NC358	21k_75x	V11_middle	MN22042	21159572	151	16196557	76.54	149.73	5359135	0	5304986	49862	1858	2429	0.23	0	1.46	0.05	1.33	927271	4.38	138434	0.65	0	9.45	8.97	0	1999434	1897876
NC358_21k_75x_V11_tip_MN22051_R	NC358	21k_75x	V11_tip	MN22051	28907122	151	22414811	77.54	149.67	7031190	0	6967829	59330	1830	2201	0.27	0	1.49	0.05	1.34	1481790	5.13	321827	1.11	0	10.08	6.14	0	2913812	1774882
NC358_21k_75x_V11_tip_MN22052_R	NC358	21k_75x	V11_tip	MN22052	23156765	151	17472289	75.45	149.73	5822795	0	5770065	48488	1851	2391	0.2	0.01	1.48	0.05	1.33	1236075	5.34	265355	1.15	0	11	7.06	0	2547813	1635233
NC358_21k_75x_V18_ear_MN22071_R	NC358	21k_75x	V18_ear	MN22071	28053505	151	24935721	88.89	149.61	9314506	0	9225806	79609	4640	4451	0.27	0	1.44	0.05	1.29	1020617	3.64	20989	0.07	0	5.07	2.33	0	1422462	653716
NC358_21k_75x_V18_ear_MN22073_R	NC358	21k_75x	V18_ear	MN22073	25797093	151	22652260	87.81	149.51	8232861	0	8150801	73447	4138	4475	0.37	0	1.43	0.05	1.29	953455	3.7	19242	0.07	0	6.8	1.62	0	1754219	417917
NC358_21k_75x_V18_tassel_MN22061_R	NC358	21k_75x	V18_tassel	MN22061	24269086	151	20333020	83.78	149.68	7096394	0	7024881	66070	2330	3113	0.23	0	1.43	0.05	1.32	1033892	4.26	56844	0.23	0	7.93	3.8	0	1923569	921761
NC358_21k_75x_V18_tassel_MN22062_R	NC358	21k_75x	V18_tassel	MN22062	27868407	151	23178377	83.17	149.46	7961772	0	7878240	77046	3103	3383	0.4	0.01	1.94	0.05	1.36	1270874	4.56	65041	0.23	0	8.67	3.36	0	2417305	936810
