# Supplementary material for: Effect of sequence depth and length in long-read assembly of the maize inbred NC358
Source: Nat Commun. 2020 May 8;11:2288. doi: 10.1038/s41467-020-16037-7 (PMC7211024; doi:10.1038/s41467-020-16037-7)
Supplement: Supplementary file 4 — Source Data [file 41467_2020_16037_MOESM4_ESM.zip › Source Data/Suppl. Fig. 16.xlsx]

## Sheet: Suppl. Fig. 16
	Sample	Sample	total_reads	avg_input_read_length	uniquely_mapped	uniquely_mapped_percent	avg_mapped_read_length	num_splices	num_annotated_splices	num_GTAG_splices	num_GCAG_splices	num_ATAC_splices	num_noncanonical_splices	mismatch_rate	deletion_rate	deletion_length	insertion_rate	insertion_length	multimapped	multimapped_percent	multimapped_toomany	multimapped_toomany_percent	unmapped_mismatches_percent	unmapped_tooshort_percent	unmapped_other_percent	unmapped_mismatches	unmapped_tooshort	unmapped_other
	16DAP_embryo_MN22101	16DAP_embryo	26676494	151	22307796	83.62	149.72	11815026	11796802	11540933	183122	9627	81344	0.74	0.05	2.89	0.04	2.7	1253615	4.7	444685	1.67	0	8.39	1.63	0	2235992	434406
	16DAP_embryo_MN22102	16DAP_embryo	21849863	151	18977607	86.85	149.67	9772444	9756719	9548846	151985	7339	64274	0.79	0.05	2.86	0.04	2.69	965070	4.42	255685	1.17	0	5.83	1.73	0	1273578	377923
	16DAP_endosperm_MN22091	16DAP_endosperm	19411672	151	14237550	73.35	149.91	6284964	6272039	6002283	143548	5806	133327	0.75	0.04	2.72	0.03	2.51	2646615	13.63	598185	3.08	0	5.72	4.22	0	1110234	819088
	16DAP_endosperm_MN22092	16DAP_endosperm	25886468	151	15974483	61.71	149.95	6933385	6917297	6570017	176036	7096	180236	0.77	0.04	2.77	0.03	2.56	3653909	14.12	2241686	8.66	0	8.69	6.83	0	2248868	1767522
	8DAS_root_MN22011	8DAS_root	29944693	151	26076882	87.08	149.52	13468645	13446279	13163026	205156	9857	90606	0.72	0.05	2.8	0.04	2.61	1335864	4.46	271716	0.91	0	5.68	1.87	0	1700412	559819
	8DAS_root_MN22012	8DAS_root	25302835	151	21797173	86.15	149.57	11286404	11268181	11029343	169888	8793	78380	0.71	0.05	2.81	0.04	2.62	1114673	4.41	293694	1.16	0	6.29	2	0	1591313	505982
	8DAS_shoot_MN22021	8DAS_shoot	25436184	151	20192969	79.39	149.71	9662567	9646486	9404095	181020	8425	69027	0.68	0.07	3.04	0.05	2.72	1606087	6.31	567731	2.23	0	7.39	4.67	0	1880833	1188564
	8DAS_shoot_MN22022	8DAS_shoot	26195884	151	22366881	85.38	149.7	10739840	10721379	10460327	193918	9078	76517	0.68	0.07	3	0.05	2.71	1531227	5.85	315641	1.2	0	5.89	1.68	0	1542242	439893
	R1_anther_MN22081	R1_anther	19825786	151	15439569	77.88	149.58	6342081	6325719	6146088	126701	5162	64130	0.72	0.07	3.11	0.05	2.74	1135922	5.73	468342	2.36	0	10.37	3.66	0	2056226	725727
	R1_anther_MN22082	R1_anther	16061615	151	12341696	76.84	149.61	4833349	4820660	4679049	102795	4004	47501	0.74	0.07	3.04	0.05	2.71	935432	5.82	590432	3.68	0	6.63	7.03	0	1064904	1129151
	V11_base_MN22031	V11_base	28490315	151	23871467	83.79	149.56	10680473	10661230	10380468	191836	7414	100755	0.75	0.07	3.02	0.06	2.79	1350498	4.74	415886	1.46	0	7.59	2.42	0	2162857	689607
	V11_base_MN22032	V11_base	23021823	151	19532788	84.84	149.58	9095189	9078687	8861525	153951	6464	73249	0.83	0.06	2.96	0.05	2.78	1081798	4.7	278333	1.21	0	7.84	1.41	0	1804390	324514
	V11_middle_MN22041	V11_middle	22071843	151	16518341	74.84	149.55	7447435	7433332	7222007	151950	6832	66646	0.73	0.08	3.19	0.06	2.81	1396803	6.33	527132	2.39	0	11.21	5.23	0	2474905	1154662
	V11_middle_MN22042	V11_middle	21159572	151	15789069	74.62	149.57	7132169	7117654	6917010	140180	5585	69394	0.73	0.07	3.05	0.06	2.84	1303747	6.16	695983	3.29	0	8.95	6.98	0	1893812	1476961
	V11_tip_MN22051	V11_tip	28907122	151	21839547	75.55	149.52	9333986	9317120	9042394	211851	10616	69125	0.77	0.08	3.35	0.06	2.91	2151069	7.44	730020	2.53	0	9.82	4.67	0	2837218	1349268
	V11_tip_MN22052	V11_tip	23156765	151	17093007	73.81	149.66	7701357	7687042	7470432	167477	7722	55726	0.69	0.08	3.27	0.06	2.83	1693709	7.31	593772	2.56	0	10.83	5.48	0	2507485	1268792
	V18_ear_MN22071	V18_ear	28053505	151	24493011	87.31	149.74	12348705	12325772	12054830	201123	10292	82460	0.73	0.05	2.87	0.04	2.63	1232000	4.39	367513	1.31	0	5.33	1.67	0	1493147	467834
	V18_ear_MN22073	V18_ear	25797093	151	22232967	86.18	149.67	10999424	10979228	10739447	177692	8860	73425	0.82	0.05	2.86	0.04	2.59	1137963	4.41	264121	1.02	0	7.21	1.18	0	1857965	304077
	V18_tassel_MN22061	V18_tassel	24269086	151	19925162	82.1	149.62	9449461	9431253	9168414	187700	7439	85908	0.71	0.07	3	0.05	2.69	1283072	5.29	551515	2.27	0	7.49	2.85	0	1817692	691645
	V18_tassel_MN22062	V18_tassel	27868407	151	22764060	81.68	149.58	10708985	10686423	10405076	209406	8441	86062	0.83	0.06	2.98	0.05	2.68	1506896	5.41	516809	1.85	0	8.66	2.39	0	2414331	666311
