# Supplementary material for: Effect of sequence depth and length in long-read assembly of the maize inbred NC358
Source: Nat Commun. 2020 May 8;11:2288. doi: 10.1038/s41467-020-16037-7 (PMC7211024; doi:10.1038/s41467-020-16037-7)
Supplement: Supplementary file 4 — Source Data [file 41467_2020_16037_MOESM4_ESM.zip › Source Data/Fig. 1BC/scaffold NGx/NC358_21k_75x_scaffolds]

237295440
237295440
237295440
237295440
237295440
237295440
237295440
237295440
237295440
237295440
201780723
201780723
201780723
201780723
201780723
201780723
201780723
201780723
201780723
198631508
198631508
198631508
198631508
198631508
198631508
198631508
198631508
198631508
136353614
136353614
136353614
136353614
136353614
136353614
104900736
104900736
104900736
104900736
101647923
101647923
101647923
101647923
101647923
99199877
99199877
99199877
99199877
98711931
98711931
98711931
98711931
96938793
96938793
96938793
96938793
96938793
95804113
95804113
95804113
95804113
88313758
88313758
88313758
88313758
74657296
74657296
74657296
60224540
60224540
60224540
57474991
57474991
55942681
55942681
55942681
53649917
53649917
49293949
49293949
42115812
42115812
34963467
34963467
28369360
26655161
23187147
23110212
21005963
20508508
18972997
15989061
13268336
6520901
NA
NA
NA
NA
NA
NA
NA
