# Supplementary material for: Effect of sequence depth and length in long-read assembly of the maize inbred NC358
Source: Nat Commun. 2020 May 8;11:2288. doi: 10.1038/s41467-020-16037-7 (PMC7211024; doi:10.1038/s41467-020-16037-7)
Supplement: Supplementary file 4 — Source Data [file 41467_2020_16037_MOESM4_ESM.zip › Source Data/Fig. 1BC/scaffold NGx/NC358_21k_20x_scaffolds]

198483669
198483669
198483669
198483669
198483669
198483669
198483669
198483669
149225436
149225436
149225436
149225436
149225436
149225436
149225436
135986930
135986930
135986930
135986930
135986930
135986930
109868823
109868823
109868823
109868823
109868823
104616585
104616585
104616585
104616585
99489843
99489843
99489843
99489843
99489843
96760741
96760741
96760741
96760741
96697598
96697598
96697598
96697598
95310167
95310167
95310167
95310167
91788341
91788341
91788341
91788341
88034452
88034452
88034452
88034452
87662906
87662906
87662906
87662906
80467586
80467586
80467586
80467586
66553678
66553678
66553678
59563014
59563014
57284452
57284452
57284452
55872718
55872718
53435845
53435845
53435845
48457856
48457856
41512576
35161922
35161922
34794115
34794115
28539288
26541132
23063309
22811844
20587640
20441840
18197360
15975973
13270744
NA
NA
NA
NA
NA
NA
NA
NA
