# Supplementary material for: Effect of sequence depth and length in long-read assembly of the maize inbred NC358
Source: Nat Commun. 2020 May 8;11:2288. doi: 10.1038/s41467-020-16037-7 (PMC7211024; doi:10.1038/s41467-020-16037-7)
Supplement: Supplementary file 4 — Source Data [file 41467_2020_16037_MOESM4_ESM.zip › Source Data/Fig. 1BC/scaffold NGx/NC358_21k_40x_scaffolds]

237147791
237147791
237147791
237147791
237147791
237147791
237147791
237147791
237147791
237147791
202452837
202452837
202452837
202452837
202452837
202452837
202452837
202452837
202452837
198424971
198424971
198424971
198424971
198424971
198424971
198424971
198424971
198424971
135718324
135718324
135718324
135718324
135718324
135718324
104650475
104650475
104650475
104650475
101772160
101772160
101772160
101772160
101772160
99237990
99237990
99237990
99237990
98373752
98373752
98373752
98373752
96917146
96917146
96917146
96917146
96917146
95454754
95454754
95454754
95454754
88122420
88122420
88122420
88122420
80491245
80491245
80491245
59692284
59692284
59692284
57149898
57149898
55967856
55967856
55967856
53681242
53681242
48790399
48790399
41489520
41489520
34833920
34833920
28352563
26517325
23602685
23077861
20718124
20709672
18867880
16909736
13233321
6460113
NA
NA
NA
NA
NA
NA
NA
