# Supplementary material for: Effect of sequence depth and length in long-read assembly of the maize inbred NC358
Source: Nat Commun. 2020 May 8;11:2288. doi: 10.1038/s41467-020-16037-7 (PMC7211024; doi:10.1038/s41467-020-16037-7)
Supplement: Supplementary file 4 — Source Data [file 41467_2020_16037_MOESM4_ESM.zip › Source Data/Fig. 1BC/scaffold NGx/NC358_16k_50x_scaffolds]

237637782
237637782
237637782
237637782
237637782
237637782
237637782
237637782
237637782
237637782
202814640
202814640
202814640
202814640
202814640
202814640
202814640
202814640
202814640
198444244
198444244
198444244
198444244
198444244
198444244
198444244
198444244
198444244
136118982
136118982
136118982
136118982
136118982
136118982
105176663
105176663
105176663
105176663
102185998
102185998
102185998
102185998
102185998
99359115
99359115
99359115
99359115
98214293
98214293
98214293
98214293
97743282
97743282
97743282
97743282
97743282
95799883
95799883
95799883
95799883
88367352
88367352
88367352
88367352
80311208
80311208
80311208
59805258
59805258
59805258
57438425
57438425
57438425
55975738
55975738
53916849
53916849
48995176
48995176
48995176
41799572
35000465
35000465
28627809
26691460
23161576
23001909
20558952
20425367
18874647
16932800
13373268
11579396
NA
NA
NA
NA
NA
NA
NA
