# Supplementary material for: Effect of sequence depth and length in long-read assembly of the maize inbred NC358
Source: Nat Commun. 2020 May 8;11:2288. doi: 10.1038/s41467-020-16037-7 (PMC7211024; doi:10.1038/s41467-020-16037-7)
Supplement: Supplementary file 4 — Source Data [file 41467_2020_16037_MOESM4_ESM.zip › Source Data/Fig. 1BC/scaffold NGx/NC358_11k_50x_scaffolds]

205369690
205369690
205369690
205369690
205369690
205369690
205369690
205369690
205369690
201286522
201286522
201286522
201286522
201286522
201286522
201286522
201286522
151437441
151437441
151437441
151437441
151437441
151437441
151437441
137604436
137604436
137604436
137604436
137604436
137604436
106930853
106930853
106930853
106930853
106930853
103073692
103073692
103073692
103073692
100358386
100358386
100358386
100358386
100358386
98475568
98475568
98475568
98475568
98387917
98387917
98387917
98387917
96639295
96639295
96639295
96639295
96639295
89536224
89536224
89536224
89536224
89048175
89048175
89048175
89048175
81514386
81514386
81514386
60298494
60298494
60298494
57956386
57956386
56604154
56604154
56604154
54302862
54302862
49425089
49425089
41663830
41663830
35399721
35399721
28986359
27080258
23342185
23206061
20730301
20729994
18704205
16969562
13389197
11649219
NA
NA
NA
NA
NA
NA
