# Supplementary material for: Effect of sequence depth and length in long-read assembly of the maize inbred NC358
Source: Nat Commun. 2020 May 8;11:2288. doi: 10.1038/s41467-020-16037-7 (PMC7211024; doi:10.1038/s41467-020-16037-7)
Supplement: Supplementary file 4 — Source Data [file 41467_2020_16037_MOESM4_ESM.zip › Source Data/Fig. 1BC/scaffold NGx/NC358_21k_30x_scaffolds]

198748723
198748723
198748723
198748723
198748723
198748723
198748723
198748723
149994994
149994994
149994994
149994994
149994994
149994994
149994994
135689473
135689473
135689473
135689473
135689473
135689473
110373250
110373250
110373250
110373250
110373250
104887460
104887460
104887460
104887460
102153173
102153173
102153173
102153173
102153173
99453283
99453283
99453283
99453283
98495796
98495796
98495796
98495796
96925456
96925456
96925456
96925456
96925456
95910942
95910942
95910942
95910942
91999504
91999504
91999504
91999504
88123042
88123042
88123042
88123042
87743074
87743074
87743074
87743074
80435572
80435572
80435572
59623229
59623229
59623229
57256953
57256953
55977881
55977881
55977881
53894679
53894679
48730813
48730813
41600959
41600959
34916086
34916086
28713276
26533040
23084371
22818326
20677340
20495979
18783334
16933873
13263200
6414987
NA
NA
NA
NA
NA
NA
NA
