# Supplementary material for: Effect of sequence depth and length in long-read assembly of the maize inbred NC358
Source: Nat Commun. 2020 May 8;11:2288. doi: 10.1038/s41467-020-16037-7 (PMC7211024; doi:10.1038/s41467-020-16037-7)
Supplement: Supplementary file 4 — Source Data [file 41467_2020_16037_MOESM4_ESM.zip › Source Data/Fig. 1BC/scaffold NGx/NC358_21k_60x_scaffolds]

237133207
237133207
237133207
237133207
237133207
237133207
237133207
237133207
237133207
237133207
201919930
201919930
201919930
201919930
201919930
201919930
201919930
201919930
201919930
198608070
198608070
198608070
198608070
198608070
198608070
198608070
198608070
198608070
136068588
136068588
136068588
136068588
136068588
136068588
105162640
105162640
105162640
105162640
101558531
101558531
101558531
101558531
101558531
99379812
99379812
99379812
99379812
98518331
98518331
98518331
98518331
97067071
97067071
97067071
97067071
97067071
95905961
95905961
95905961
95905961
88190870
88190870
88190870
88190870
80335208
80335208
80335208
60039079
60039079
60039079
57379148
57379148
55967815
55967815
55967815
53744587
53744587
49055801
49055801
41949418
41949418
34746502
34746502
28332128
26808641
23471578
23135444
20737930
20592202
18961851
17157933
13450681
6464474
NA
NA
NA
NA
NA
NA
NA
