# Supplementary material for: Effect of sequence depth and length in long-read assembly of the maize inbred NC358
Source: Nat Commun. 2020 May 8;11:2288. doi: 10.1038/s41467-020-16037-7 (PMC7211024; doi:10.1038/s41467-020-16037-7)
Supplement: Supplementary file 4 — Source Data [file 41467_2020_16037_MOESM4_ESM.zip › Source Data/Fig. 1BC/scaffold NGx/NC358_21k_50x_scaffolds]

237204075
237204075
237204075
237204075
237204075
237204075
237204075
237204075
237204075
237204075
198204523
198204523
198204523
198204523
198204523
198204523
198204523
198204523
198204523
135960436
135960436
135960436
135960436
135960436
135960436
109804411
109804411
109804411
109804411
104750085
104750085
104750085
104750085
104750085
101609049
101609049
101609049
101609049
101609049
99175302
99175302
99175302
99175302
98497322
98497322
98497322
98497322
96944497
96944497
96944497
96944497
96944497
95603485
95603485
95603485
95603485
91780590
91780590
91780590
91780590
88576230
88576230
88576230
88576230
80378784
80378784
80378784
59641350
59641350
59641350
56944645
56944645
55986443
55986443
55986443
53604853
53604853
48823692
48823692
41692156
41692156
34923413
34923413
28331680
26510022
23542724
23061097
20763426
20651909
18920961
17105707
13407643
6544447
NA
NA
NA
NA
NA
NA
NA
