# Supplementary material for: Effect of sequence depth and length in long-read assembly of the maize inbred NC358
Source: Nat Commun. 2020 May 8;11:2288. doi: 10.1038/s41467-020-16037-7 (PMC7211024; doi:10.1038/s41467-020-16037-7)
Supplement: Supplementary file 4 — Source Data [file 41467_2020_16037_MOESM4_ESM.zip › Source Data/Fig. 1BC/contig NGx/NC358_21k_40x]

47891106
47891106
28420957
25304270
24479418
24111034
23067782
22996025
21285799
20287203
19036710
18745463
18541136
18225540
17845631
17403307
15791077
15368388
15231829
15205853
15129196
14962171
14148603
13933479
13465112
12865881
12807584
12433496
12226272
11959825
11676655
11121029
10575791
10455980
10414267
10062864
9462688
9300820
9076456
8985765
8742221
8502357
8097927
7891283
7610505
7516889
7346384
7249737
7200734
6760530
6674601
6550406
6472905
6334743
6152871
6026002
5829092
5719112
5586175
5464742
5305539
5256558
4995391
4927393
4858514
4640467
4547651
4395340
4194714
4008749
3918741
3828338
3657830
3575015
3513051
3406240
3288369
3065194
2843501
2760574
2598356
2474456
2288187
2095549
2006860
1803946
1581212
1294777
1141192
943584
625409
346843
58454
NA
NA
NA
NA
NA
NA
NA
