# Supplementary material for: Effect of sequence depth and length in long-read assembly of the maize inbred NC358
Source: Nat Commun. 2020 May 8;11:2288. doi: 10.1038/s41467-020-16037-7 (PMC7211024; doi:10.1038/s41467-020-16037-7)
Supplement: Supplementary file 4 — Source Data [file 41467_2020_16037_MOESM4_ESM.zip › Source Data/Fig. 1BC/contig NGx/NC358_21k_30x]

9001894
8324652
7567933
7264098
6370679
5805253
5158583
4976973
4638486
4542360
4362714
4245958
4038328
3965558
3853903
3731991
3665217
3604040
3504833
3409805
3300377
3232930
3148717
3050597
2997799
2914480
2812114
2729570
2698909
2643316
2582048
2536134
2492469
2467203
2413155
2362070
2324556
2267276
2208832
2149045
2100998
2042257
1986332
1938910
1906036
1857697
1806385
1771684
1738459
1714152
1680498
1652857
1587810
1541039
1494633
1441026
1397719
1369896
1333502
1312662
1268474
1247574
1219485
1188966
1155648
1129356
1105217
1066975
1040453
1007439
978145
937300
904098
877978
851199
819301
781625
740448
699971
664409
626146
588140
546589
510372
484619
435916
382785
344129
295181
237397
176198
115684
NA
NA
NA
NA
NA
NA
NA
NA
