# Supplementary material for: Effect of sequence depth and length in long-read assembly of the maize inbred NC358
Source: Nat Commun. 2020 May 8;11:2288. doi: 10.1038/s41467-020-16037-7 (PMC7211024; doi:10.1038/s41467-020-16037-7)
Supplement: Supplementary file 4 — Source Data [file 41467_2020_16037_MOESM4_ESM.zip › Source Data/Fig. 1BC/contig NGx/NC358_21k_20x]

709697
598158
532571
501254
465575
442606
422262
400848
387399
370855
356076
346394
330564
322393
312340
302311
294524
285443
277232
269746
262569
256039
248996
242675
236448
229642
223905
218233
212079
207002
201265
195959
190882
186285
182050
177799
173739
170118
166220
162278
158306
153715
149950
146248
142682
139096
135395
131588
128249
124835
121452
118005
114942
111620
108357
105176
102142
99242
95698
92091
88392
85038
81516
77726
73818
69874
66166
60979
55077
45188
NA
NA
NA
NA
NA
NA
NA
NA
NA
NA
NA
NA
NA
NA
NA
NA
NA
NA
NA
NA
NA
NA
NA
NA
NA
NA
NA
NA
NA
NA
