# Supplementary material for: Effect of sequence depth and length in long-read assembly of the maize inbred NC358
Source: Nat Commun. 2020 May 8;11:2288. doi: 10.1038/s41467-020-16037-7 (PMC7211024; doi:10.1038/s41467-020-16037-7)
Supplement: Supplementary file 4 — Source Data [file 41467_2020_16037_MOESM4_ESM.zip › Source Data/Fig. 1BC/contig NGx/NC358_21k_60x]

79677111
79677111
79677111
60994436
60994436
60994436
52633245
52633245
52408991
52408991
45376071
45376071
42457175
42457175
41469177
41469177
36409362
36409362
32430083
32220542
30711017
30711017
30551334
30145215
29260135
29260135
28533562
28279240
28205968
28205968
28008784
28007353
27650996
27054328
26325354
26325354
25756902
25650191
25271967
25010471
24835101
24828309
24606070
24347141
24221837
22994931
22848225
22123213
21500957
20914065
20271363
20058986
18830631
18273944
17859821
17649726
17486865
16987007
16808412
16516494
15149356
14854795
14210485
13845065
13389877
12301282
11718233
11678162
11564016
11433411
11137914
10970694
10506642
10292498
8792057
8223580
7660889
7453951
7105456
6636291
6464474
6208902
5692960
5349787
4203936
4009223
3674607
2963966
2555716
2023036
1270478
483259
73685
NA
NA
NA
NA
NA
NA
NA
