# Supplementary material for: Effect of sequence depth and length in long-read assembly of the maize inbred NC358
Source: Nat Commun. 2020 May 8;11:2288. doi: 10.1038/s41467-020-16037-7 (PMC7211024; doi:10.1038/s41467-020-16037-7)
Supplement: Supplementary file 4 — Source Data [file 41467_2020_16037_MOESM4_ESM.zip › Source Data/Fig. 1BC/contig NGx/NC358_11k_50x]

2941143
2378710
2098649
1969844
1857824
1680982
1575747
1523832
1466663
1417803
1369912
1306034
1257973
1223684
1188898
1155766
1118189
1078606
1052950
1022910
996463
980391
953946
930251
905082
888762
867611
845454
824806
809996
789881
770875
752901
735582
716233
696245
684444
669337
653021
640859
627295
615224
603200
588936
576841
564005
552970
539858
531169
516647
501870
488133
477148
467363
455543
447431
437133
426383
415821
403104
392991
384014
373773
366716
356179
348003
339284
328663
319752
309616
301091
292027
281575
271498
261015
251990
241205
231652
221014
210174
201434
191044
179301
168310
158708
147282
134417
122803
109593
95542
80792
61405
NA
NA
NA
NA
NA
NA
NA
NA
