# Supplementary material for: Effect of sequence depth and length in long-read assembly of the maize inbred NC358
Source: Nat Commun. 2020 May 8;11:2288. doi: 10.1038/s41467-020-16037-7 (PMC7211024; doi:10.1038/s41467-020-16037-7)
Supplement: Supplementary file 4 — Source Data [file 41467_2020_16037_MOESM4_ESM.zip › Source Data/Fig. 1BC/contig NGx/NC358_21k_50x]

75997240
75997240
75997240
53019531
53019531
42526925
42526925
40621908
40621908
36925545
35305113
35305113
34778858
34778858
34696176
32303984
31128432
31128432
30129033
29794447
29794447
29009634
28821703
27267744
27008655
24990783
24990783
24598825
24125775
23763743
23572713
23554827
23336499
22111165
21898206
21733913
21558835
20789721
19986413
19460751
18878394
18795523
18306532
17399427
17282365
17220480
15641646
14742493
14523496
14481603
13745489
13738685
13390335
13142000
12611060
12609539
12425027
12158075
11558507
11428711
11171946
10948323
10605790
10541760
9889624
9160890
8887367
8820606
8645311
8157727
7991380
7651065
7495695
7137607
6961486
6803575
6521890
5838236
5651047
5567925
5131513
4651206
4181173
3957833
3744645
3182422
2860593
2613478
2209447
1662593
1235506
590555
107071
NA
NA
NA
NA
NA
NA
NA
