# Supplementary material for: Effect of sequence depth and length in long-read assembly of the maize inbred NC358
Source: Nat Commun. 2020 May 8;11:2288. doi: 10.1038/s41467-020-16037-7 (PMC7211024; doi:10.1038/s41467-020-16037-7)
Supplement: Supplementary file 4 — Source Data [file 41467_2020_16037_MOESM4_ESM.zip › Source Data/Fig. 1BC/contig NGx/NC358_21k_75x]

78424123
78424123
78424123
76731832
76731832
76731832
67885619
67885619
67885619
61037120
61037120
61037120
58242961
58242961
58242961
45855920
45855920
44626842
44626842
44455382
44455382
40839292
38518475
38518475
37285221
37285221
36831601
34790880
34790880
33209354
32848207
32848207
31414053
31198140
30694417
30694417
30105398
28690888
28490575
28490575
28089386
27479429
25827086
25140208
24675671
24541753
23872615
23872615
23522511
22986710
22751297
21487248
21300001
20177852
19606251
19087528
18847526
17683292
16919440
16885182
16326248
15769136
15687881
15281394
15120451
14822886
14517769
13807153
12939527
12938420
11440122
11330678
10853000
10250825
9829415
9530398
9229145
8699177
8145450
7504491
6968112
6595421
6289735
5840659
5412371
4487433
4121013
3901158
3311911
2669794
1930339
894916
206318
NA
NA
NA
NA
NA
NA
NA
