# Supplementary material for: Effect of sequence depth and length in long-read assembly of the maize inbred NC358
Source: Nat Commun. 2020 May 8;11:2288. doi: 10.1038/s41467-020-16037-7 (PMC7211024; doi:10.1038/s41467-020-16037-7)
Supplement: Supplementary file 4 — Source Data [file 41467_2020_16037_MOESM4_ESM.zip › Source Data/Fig. 1BC/contig NGx/NC358_16k_50x]

16240262
15687836
13175764
13115856
12710198
12105041
11200451
10830522
10426298
10090154
9959517
9763639
9243246
8968553
8722862
8550761
8354290
8055930
7948554
7872710
7736135
7535975
7199368
6978207
6864151
6613349
6501320
6323759
6109710
5928166
5838089
5674456
5607992
5540763
5482578
5422988
5229287
5185247
4971908
4916495
4865530
4770501
4595630
4505915
4432088
4296543
4193167
4131697
3950880
3846267
3728353
3607354
3514589
3446339
3408091
3338896
3268778
3166432
3073476
2980155
2885797
2815507
2752678
2670430
2555075
2481135
2379544
2288708
2221566
2113835
2068564
2018881
1945265
1871932
1820448
1705088
1641633
1590933
1521234
1435240
1326518
1238413
1130853
1044829
978107
910219
829488
722058
608164
502254
351106
140893
NA
NA
NA
NA
NA
NA
NA
NA
